# Supplementary material for: Computational Investigation of the Formation of Peroxide (ROOR) Accretion Products in the OH- and NO3-Initiated Oxidation of α-Pinene
Source: J Phys Chem A. 2021 Dec 9;125(50):10632–9. doi: 10.1021/acs.jpca.1c08969 (PMC8713291; doi:10.1021/acs.jpca.1c08969)
Supplement: Supplementary file 2 — jp1c08969_si_002.zip [file jp1c08969_si_002.zip]

Archive with 79 entries (69 files):
- JPCA-secondnd-paper-updated-outfile/
- JPCA-secondnd-paper-updated-outfile/unwanted-reaction/
- JPCA-secondnd-paper-updated-outfile/unwanted-reaction/fort.48
- JPCA-secondnd-paper-updated-outfile/unwanted-reaction/NO3down-Odown1.xyz
- JPCA-secondnd-paper-updated-outfile/unwanted-reaction/NO3down-Odown2.xyz
- JPCA-secondnd-paper-updated-outfile/unwanted-reaction/NO3down-Odown3.xyz
- JPCA-secondnd-paper-updated-outfile/unwanted-reaction/NO3down-Odown4.xyz
- JPCA-secondnd-paper-updated-outfile/unwanted-reaction/ohup-odown.xyz
- JPCA-secondnd-paper-updated-outfile/unwanted-reaction/ohup-odown2.xyz
- JPCA-secondnd-paper-updated-outfile/unwanted-reaction/ohup-odown3.xyz
- JPCA-secondnd-paper-updated-outfile/α-pinene, ( S-alkoxy,R-nitroxy)2/
- JPCA-secondnd-paper-updated-outfile/α-pinene, ( S-alkoxy,R-nitroxy)2/2_1_1000-local-minimum-dimer-used.log
- JPCA-secondnd-paper-updated-outfile/α-pinene, ( S-alkoxy,R-nitroxy)2/2_1_1960-local-minima-2nd.log
- JPCA-secondnd-paper-updated-outfile/α-pinene, ( S-alkoxy,R-nitroxy)2/soc-2-1-1000-local-minima.inp
- JPCA-secondnd-paper-updated-outfile/α-pinene, ( S-alkoxy,R-nitroxy)2/soc-2-1-1000-local-minima.out
- JPCA-secondnd-paper-updated-outfile/α-pinene, ( S-alkoxy,R-nitroxy)2/soc-local-minima-2nd-1960.inp
- JPCA-secondnd-paper-updated-outfile/α-pinene, ( S-alkoxy,R-nitroxy)2/soc-local-minima-2nd-1960.out
- JPCA-secondnd-paper-updated-outfile/α-pinene, ( S-alkoxy,R-nitroxy)2/soc-α-pinene-( S-alkoxy,R-nitroxy).out
- JPCA-secondnd-paper-updated-outfile/α-pinene, ( S-alkoxy,R-nitroxy)2/soc-α-pinene-(S-alkoxy,R-nitroxy).inp
- JPCA-secondnd-paper-updated-outfile/α-pinene, ( S-alkoxy,R-nitroxy)2/α-pinene( S-alkoxy,R-nitroxy)-monomer-alkoxy.log
- JPCA-secondnd-paper-updated-outfile/α-pinene, ( S-alkoxy,R-nitroxy)2/α-pinene-(S-alkoxy,R-nitroxy).log
- JPCA-secondnd-paper-updated-outfile/α-pinene, ( S-alkoxy,R-nitroxy)2/α-pinene-S-alkoxyR-nitroxy.com
- JPCA-secondnd-paper-updated-outfile/α-pinene, (R-alkoxy,R-hydroxy)2/
- JPCA-secondnd-paper-updated-outfile/α-pinene, (R-alkoxy,R-hydroxy)2/2_2_2010-local-minima-dimer.log
- JPCA-secondnd-paper-updated-outfile/α-pinene, (R-alkoxy,R-hydroxy)2/soc-2010-local-minima.inp
- JPCA-secondnd-paper-updated-outfile/α-pinene, (R-alkoxy,R-hydroxy)2/soc-2010-local-minima.out
- JPCA-secondnd-paper-updated-outfile/α-pinene, (R-alkoxy,R-hydroxy)2/soc-α-pinene-(R-alkoxy,R-hydroxy)2.inp
- JPCA-secondnd-paper-updated-outfile/α-pinene, (R-alkoxy,R-hydroxy)2/soc-α-pinene-(R-alkoxy,R-hydroxy)2.out
- JPCA-secondnd-paper-updated-outfile/α-pinene, (R-alkoxy,R-hydroxy)2/α-pinene, (R-alkoxy,R-hydroxy)-monomer.log
- JPCA-secondnd-paper-updated-outfile/α-pinene, (R-alkoxy,R-hydroxy)2/α-pinene-(R-alkoxy,R-hydroxy)2-dimer-gm.log
- JPCA-secondnd-paper-updated-outfile/α-pinene, (R-alkoxy,R-nitroxy)2/
- JPCA-secondnd-paper-updated-outfile/α-pinene, (R-alkoxy,R-nitroxy)2/2_3_1459-localminima-dimer.log
- JPCA-secondnd-paper-updated-outfile/α-pinene, (R-alkoxy,R-nitroxy)2/peroxcas-α-pinene-R-alkoxy-R-nitroxy.out
- JPCA-secondnd-paper-updated-outfile/α-pinene, (R-alkoxy,R-nitroxy)2/soc-localminima-1459.inp
- JPCA-secondnd-paper-updated-outfile/α-pinene, (R-alkoxy,R-nitroxy)2/soc-localminima1459.out
- JPCA-secondnd-paper-updated-outfile/α-pinene, (R-alkoxy,R-nitroxy)2/soc-α-pinene-(R-alkoxy,R-nitroxy).inp
- JPCA-secondnd-paper-updated-outfile/α-pinene, (R-alkoxy,R-nitroxy)2/soc-α-pinene-(R-alkoxy,R-nitroxy).out
- JPCA-secondnd-paper-updated-outfile/α-pinene, (R-alkoxy,R-nitroxy)2/α-pinene-(R-alkoxy,R-nitroxy)-dimer.log
- JPCA-secondnd-paper-updated-outfile/α-pinene, (R-alkoxy,R-nitroxy)2/α-pinene-(R-alkoxy,R-nitroxy)-monomer.log
- JPCA-secondnd-paper-updated-outfile/α-pinene, (R-alkoxy,S-hydroxy)2/
- JPCA-secondnd-paper-updated-outfile/α-pinene, (R-alkoxy,S-hydroxy)2/2_1_1862-local-minima-dimer.log
- JPCA-secondnd-paper-updated-outfile/α-pinene, (R-alkoxy,S-hydroxy)2/soc-1862-local-minima.inp
- JPCA-secondnd-paper-updated-outfile/α-pinene, (R-alkoxy,S-hydroxy)2/soc-1862-local-minima.out
- JPCA-secondnd-paper-updated-outfile/α-pinene, (R-alkoxy,S-hydroxy)2/soc-α-pinene-(R-alkoxy,S-hydroxy).out
- JPCA-secondnd-paper-updated-outfile/α-pinene, (R-alkoxy,S-hydroxy)2/soc-α-pinene-(R-alkoxy,S-hydroxy)2.inp
- JPCA-secondnd-paper-updated-outfile/α-pinene, (R-alkoxy,S-hydroxy)2/α-pinene-(R-alkoxy,S-hydroxy)-monomer.log
- JPCA-secondnd-paper-updated-outfile/α-pinene, (R-alkoxy,S-hydroxy)2/α-pinene-(R-alkoxy,S-hydroxy)2-dimer.log
- JPCA-secondnd-paper-updated-outfile/α-pinene, (R-alkoxy,S-nitroxy)2/
- JPCA-secondnd-paper-updated-outfile/α-pinene, (R-alkoxy,S-nitroxy)2/2_2_1313-local-minima-dimer.log
- JPCA-secondnd-paper-updated-outfile/α-pinene, (R-alkoxy,S-nitroxy)2/soc-local-minima-1313.inp
- JPCA-secondnd-paper-updated-outfile/α-pinene, (R-alkoxy,S-nitroxy)2/soc-local-minima-1313.out
- JPCA-secondnd-paper-updated-outfile/α-pinene, (R-alkoxy,S-nitroxy)2/soc-α-pinene, (R-alkoxy,S-nitroxy)2.inp
- JPCA-secondnd-paper-updated-outfile/α-pinene, (R-alkoxy,S-nitroxy)2/soc-α-pinene, (R-alkoxy,S-nitroxy)2.out
- JPCA-secondnd-paper-updated-outfile/α-pinene, (R-alkoxy,S-nitroxy)2/α-pinene-(R-alkoxy,S-nitroxy)-dimer.log
- JPCA-secondnd-paper-updated-outfile/α-pinene, (R-alkoxy,S-nitroxy)2/α-pinene-(R-alkoxy,S-nitroxy)-mpnomer-alkoxy.log
- JPCA-secondnd-paper-updated-outfile/α-pinene, (S-alkoxy,R-hydroxy)2/
- JPCA-secondnd-paper-updated-outfile/α-pinene, (S-alkoxy,R-hydroxy)2/2_1_1000-local-minima-dimer.log
- JPCA-secondnd-paper-updated-outfile/α-pinene, (S-alkoxy,R-hydroxy)2/soc-1000-local-minima.inp
- JPCA-secondnd-paper-updated-outfile/α-pinene, (S-alkoxy,R-hydroxy)2/soc-1000-local-minima.out
- JPCA-secondnd-paper-updated-outfile/α-pinene, (S-alkoxy,R-hydroxy)2/soc-α-pinene, (S-alkoxy,R-hydroxy)2.inp
- JPCA-secondnd-paper-updated-outfile/α-pinene, (S-alkoxy,R-hydroxy)2/soc-α-pinene, (S-alkoxy,R-hydroxy)2.out
- JPCA-secondnd-paper-updated-outfile/α-pinene, (S-alkoxy,R-hydroxy)2/α-pinene, (S-alkoxy,R-hydroxy)-monomer-alkoxy.log
- JPCA-secondnd-paper-updated-outfile/α-pinene, (S-alkoxy,R-hydroxy)2/α-pinene-(S-alkoxy,R-hydroxy)2-dimer.log
- JPCA-secondnd-paper-updated-outfile/α-pinene, (S-alkoxy,S-hydroxy)2/
- JPCA-secondnd-paper-updated-outfile/α-pinene, (S-alkoxy,S-hydroxy)2/2_2_1480-local-minima-dimer.log
- JPCA-secondnd-paper-updated-outfile/α-pinene, (S-alkoxy,S-hydroxy)2/soc-1480-local-minima.inp
- JPCA-secondnd-paper-updated-outfile/α-pinene, (S-alkoxy,S-hydroxy)2/soc-1480-local-minima.out
- JPCA-secondnd-paper-updated-outfile/α-pinene, (S-alkoxy,S-hydroxy)2/soc-α-pinene-(S-alkoxy,S-hydroxy)2.inp
- JPCA-secondnd-paper-updated-outfile/α-pinene, (S-alkoxy,S-hydroxy)2/socα-pinene-(S-alkoxy,S-hydroxy)2.out
- JPCA-secondnd-paper-updated-outfile/α-pinene, (S-alkoxy,S-hydroxy)2/α-pinene, (S-alkoxy,S-hydroxy)2-monomer.log
- JPCA-secondnd-paper-updated-outfile/α-pinene, (S-alkoxy,S-hydroxy)2/α-pinene-(S-alkoxy,S-hydroxy)2-dimer.log
- JPCA-secondnd-paper-updated-outfile/α-pinene, (S-alkoxy,S-nitroxy)2/
- JPCA-secondnd-paper-updated-outfile/α-pinene, (S-alkoxy,S-nitroxy)2/2_1_1022-localminima-dimer.log
- JPCA-secondnd-paper-updated-outfile/α-pinene, (S-alkoxy,S-nitroxy)2/soc-localminima-1022.inp
- JPCA-secondnd-paper-updated-outfile/α-pinene, (S-alkoxy,S-nitroxy)2/soc-localminima-1022.out
- JPCA-secondnd-paper-updated-outfile/α-pinene, (S-alkoxy,S-nitroxy)2/soc-α-pinene-(S-alkoxy,S-nitroxy)2.inp
- JPCA-secondnd-paper-updated-outfile/α-pinene, (S-alkoxy,S-nitroxy)2/soc-α-pinene-(S-alkoxy,S-nitroxy)2.out
- JPCA-secondnd-paper-updated-outfile/α-pinene, (S-alkoxy,S-nitroxy)2/α-pinene-(S-alkoxy,S-nitroxy)-monomer-alkoxy.log
- JPCA-secondnd-paper-updated-outfile/α-pinene, (S-alkoxy,S-nitroxy)2/α-pinene-(S-alkoxy,S-nitroxy)2-dimer.log
