# Supplementary material for: Computational Investigation of the Formation of Peroxide (ROOR) Accretion Products in the OH- and NO3-Initiated Oxidation of α-Pinene
Source: J Phys Chem A. 2021 Dec 9;125(50):10632–9. doi: 10.1021/acs.jpca.1c08969 (PMC8713291; doi:10.1021/acs.jpca.1c08969)
Supplement: Supplementary file 2 — jp1c08969_si_002.zip [file jp1c08969_si_002.zip › JPCA-secondnd-paper-updated-outfile/unwanted-reaction/NO3down-Odown1.xyz]

    62
        -97.19098505  Gyration_radius:  3.68521664458
 C           3.15608459804253   -0.20056895465358   -0.40016913249511
C           1.43242162453883   -2.13036424063179    0.19978722495003
H           0.68694638279495   -2.52893324292981   -0.48869622354734
H           1.02050489030648   -2.19585669357472    1.20711649527381
C           2.70520415546000   -2.94524645891589    0.06717591304972
H           2.52881799183539   -3.99874648995102    0.28490406758541
C           3.34029066947463   -2.57701325947050   -1.28100533894403
H           2.64493982436756   -2.28965174003888   -2.06572743459873
H           4.02664388935428   -3.32451600821167   -1.67106555663553
C           4.05447302939383   -1.45798201182901   -0.52599371847939
H           5.06516611362486   -1.17697864559178   -0.82023324427143
C           3.90591357760273   -2.27873294977024    0.78787087854399
C           5.08292171143155   -3.23713048234299    0.96761537484464
H           5.26810514495757   -3.81840310852199    0.06900451104956
H           4.87222905270842   -3.92552885123854    1.78372710301032
H           5.98643474634761   -2.68064820576251    1.20788692871037
C           3.68774064484365   -1.49021980203626    2.05886774543669
H           3.69615846003406   -0.40293199569004    1.75970035147280
H           4.49259425336605   -1.62626540380745    2.77562192452269
H           2.72952193654865   -1.67837129602891    2.53150013692275
C           1.65542716055249   -0.63797312159569   -0.11959301891477
H           1.03086899387823   -0.33779261559091   -0.96746140924000
O           1.18368555005701    0.05885064841285    1.02576510958178
N           0.79930014522768    1.35014550367138    0.87207736279938
O           0.92593898472853    1.86642452543312   -0.19095649465634
O           0.36403387092778    1.83627443930015    1.86824817372463
C           3.23836988747668    0.53629758202019   -1.76968508671791
H           2.58372847550000    1.40160937188698   -1.73382983655255
H           2.93959934838835   -0.13163996246032   -2.57073668408718
H           4.26024064574266    0.87063027220322   -1.92385797780224
O           3.59729636565846    0.62214745214818    0.54959369973424
C          -2.48648665197082    0.48787253331626    0.61692316341316
C          -4.65156410591769    0.82157911651804   -0.88336310121136
H          -5.66923318326551    0.57558644248222   -0.57579792661370
H          -4.58643027454473    0.67665873148322   -1.96244727227354
C          -4.35794935630444    2.26470284661389   -0.50670322445064
H          -5.06937273575327    2.94764349639366   -0.97190446406191
C          -4.19177348174709    2.31482619008163    1.01850270329655
H          -4.76744127137845    1.58447361238188    1.58245905788573
H          -4.34777980331522    3.29826034797306    1.45344520907765
C          -2.71664001810603    2.01123534284583    0.76933949291620
H          -1.96193515787474    2.44628566860860    1.42237829513458
C          -2.85600488685726    2.62155566779979   -0.65730908469672
C          -2.59770735182485    4.12742547179949   -0.60951182823477
H          -3.17722887190577    4.61200447020429    0.17050971920877
H          -2.86343142209281    4.57365972218722   -1.56580000822851
H          -1.54323862692740    4.31354739002875   -0.41923113526773
C          -2.02792833560376    2.00376659881815   -1.75784230178517
H          -1.44180589255940    1.17261228263215   -1.28776203874328
H          -1.29275330705098    2.69563261594905   -2.15813178510422
H          -2.61411193883487    1.56743461837714   -2.56041083702606
C          -3.66764234027537   -0.16682115781747   -0.22553682574589
H          -4.20001111463273   -0.88568474440905    0.40788921012183
O          -3.07396951366927   -0.86363056599075   -1.31136412132830
N          -2.11274809968920   -1.80166799223041   -0.98136731220061
O          -2.22460346175954   -2.35548890400629    0.06574332333440
O          -1.34241370398977   -2.02520223071083   -1.85532463140648
C          -2.46319490638788   -0.07814095752759    2.06854778526062
H          -2.32698623913877   -1.15449360425360    2.01645262400014
H          -3.38706546721441    0.16612797434135    2.58177720633048
H          -1.61974228772114    0.36349355044802    2.59236741501845
O          -1.32240828748417    0.21386121126452    0.03602082922031
