# Supplementary material for: Computational Investigation of the Formation of Peroxide (ROOR) Accretion Products in the OH- and NO3-Initiated Oxidation of α-Pinene
Source: J Phys Chem A. 2021 Dec 9;125(50):10632–9. doi: 10.1021/acs.jpca.1c08969 (PMC8713291; doi:10.1021/acs.jpca.1c08969)
Supplement: Supplementary file 2 — jp1c08969_si_002.zip [file jp1c08969_si_002.zip › JPCA-secondnd-paper-updated-outfile/unwanted-reaction/NO3down-Odown2.xyz]

    62
        -97.18953774  Gyration_radius:  3.57367165363
 C           0.50246382798873    2.05572307819768    0.11825630825109
C           2.12944020274202    3.95783327766888   -0.77544150922615
H           1.94144556751514    5.02902553168478   -0.68577373261912
H           2.70040573722961    3.79640832942490   -1.69063646375069
C           2.90873895905173    3.49179705721732    0.44370598302249
H           3.84826134086421    4.03650016028746    0.54286178440195
C           1.93972659348837    3.48661989467461    1.63343378215458
H           1.14655537568844    4.22931879728881    1.60148796557809
H           2.42293080868674    3.53233284703055    2.60546720988577
C           1.59318574970587    2.05688165501812    1.22026017308448
H           1.34825525457048    1.32629525682656    1.98856123808361
C           2.98746181387348    1.94670133197275    0.53789601038257
C           4.03899208210088    1.48051285803875    1.54479618250422
H           4.00785681341464    2.06291507227817    2.46053539262127
H           5.03092788722423    1.57856481003413    1.10776790583066
H           3.87391287455483    0.43608683467455    1.79988013703347
C           3.08842644473890    1.11354598542822   -0.72222865346104
H           2.07283621487334    0.72514638343916   -0.94618670373274
H           3.73448129678671    0.25035317154904   -0.58691261922886
H           3.41763292337448    1.68107892653325   -1.58703613530738
C           0.78577016717288    3.21759510914225   -0.93436823691417
H          -0.05148844659583    3.92464263105768   -0.91420277637649
O           0.84741762382515    2.62584348149134   -2.22465873014108
N          -0.27588649652665    1.94163259291187   -2.64555876460789
O          -1.32039346367116    2.25726690255478   -2.17015666637104
O          -0.06442898062336    1.16789921840861   -3.51721269440995
C          -0.83400063460407    2.33228363531117    0.87128107835649
H          -1.64064482677732    2.35189082747798    0.14455935134383
H          -0.77827809100782    3.27812927978254    1.39857473564855
H          -1.00383575931884    1.53010097292799    1.58277546831701
O           0.43101187903350    0.88611059663554   -0.50929956555553
C          -2.02701229144025   -2.80294230352642    0.96615468372320
C           0.13664429982389   -2.36837705544272   -0.51810268013467
H           0.97534716318559   -3.05210901306251   -0.65851092557992
H           0.51506532407782   -1.34763783446472   -0.57116643031166
C          -0.89080226777566   -2.60916697718614   -1.60851815004573
H          -0.45315075479830   -2.48963010638686   -2.59886303429550
C          -1.62290711254740   -3.91831074353742   -1.28054321157905
H          -1.04196599718457   -4.66968371120599   -0.75023642809330
H          -2.10694991214061   -4.38424417188544   -2.13506795007257
C          -2.58198186538595   -3.05969528039476   -0.45920522094983
H          -3.63554610121437   -3.33276936213639   -0.41207880290902
C          -2.20914908232763   -1.83503937327252   -1.34421231036963
C          -3.08931515721991   -1.75655283517512   -2.59126787737055
H          -3.13380739739330   -2.70859752916162   -3.11249232702598
H          -2.68012391050379   -1.01102874070691   -3.26952215025843
H          -4.10180609413830   -1.46431992119630   -2.32117262359516
C          -2.18985516048675   -0.49724303588899   -0.65461035762522
H          -2.48773917621334   -0.69002506184730    0.41958581222914
H          -2.90914584252052    0.20369314453583   -1.06800482904789
H          -1.19909347161899   -0.03730285545357   -0.61708353142950
C          -0.45363318480870   -2.56482195877355    0.89237010904219
H           0.04993743406996   -3.38332685715276    1.42047245932022
O          -0.15505626504069   -1.34799072914288    1.56154336885828
N          -0.41380009643536   -1.25969879411536    2.90107183591592
O          -0.57317327590767   -2.26709863232058    3.51139222874517
O          -0.35991362687766   -0.14484910328595    3.31195044326429
C          -2.33192960374294   -4.08861491840226    1.78799147642337
H          -1.91893079402641   -3.97401807769462    2.78565294725633
H          -1.90549803872421   -4.95847829356730    1.29872270720913
H          -3.40944252797717   -4.20040343837970    1.86629488773217
O          -2.62444595389404   -1.76675292834500    1.55502843566270
