# Supplementary material for: Computational Investigation of the Formation of Peroxide (ROOR) Accretion Products in the OH- and NO3-Initiated Oxidation of α-Pinene
Source: J Phys Chem A. 2021 Dec 9;125(50):10632–9. doi: 10.1021/acs.jpca.1c08969 (PMC8713291; doi:10.1021/acs.jpca.1c08969)
Supplement: Supplementary file 2 — jp1c08969_si_002.zip [file jp1c08969_si_002.zip › JPCA-secondnd-paper-updated-outfile/unwanted-reaction/NO3down-Odown3.xyz]

    62
        -97.18894478  Gyration_radius:  3.6041992722
 C          -2.23490912159090    1.21099943774211    0.02139946887799
C          -2.57048282583732    3.40201410489163    1.49665734575353
H          -3.39808997295569    4.10409746842727    1.38368085596039
H          -1.69882542793453    3.96360069440415    1.83417599554558
C          -2.95456119965397    2.33896369596048    2.51427141525081
H          -3.21674490013118    2.78836807059830    3.47229851651411
C          -3.97078605440719    1.40058300331059    1.84992141322431
H          -4.62102249081313    1.85607664222186    1.10664711116703
H          -4.58121768474949    0.83718032698997    2.55072110784926
C          -2.76528118999511    0.60385250930832    1.35208639985196
H          -2.83970238682888   -0.47921223269265    1.26336087769820
C          -1.94183002646457    1.16837963491019    2.54249860932647
C          -2.11476677658413    0.28212156926273    3.77749133332500
H          -3.15785339661283    0.05415178789548    3.97612794659377
H          -1.70085888725441    0.79340378768249    4.64398094018234
H          -1.57519411385522   -0.65251205341382    3.64425516612294
C          -0.46563992547835    1.44580354088999    2.34356677702332
H          -0.22701462000068    1.37816357805086    1.27496526744350
H           0.14078445057042    0.69509563405904    2.84358077352990
H          -0.18078528586607    2.43390224642332    2.69329696914568
C          -2.22093326446664    2.80058141703715    0.12164057205959
H          -2.87707613304255    3.20556646859687   -0.65772295602835
O          -0.89065655109814    3.21994149362070   -0.13846342431352
N          -0.33268490381721    2.75825591642250   -1.31686010723907
O          -1.06154594170511    2.60073024232773   -2.24480125580004
O           0.85306208977210    2.69455441657545   -1.28915201410571
C          -3.23955429888035    0.75458631412953   -1.08195068238291
H          -2.90667158438284    1.16729104215772   -2.03064064035452
H          -4.24365441593627    1.09454472174863   -0.85353819257718
H          -3.22180225668183   -0.32983569131741   -1.14240432664526
O          -1.02794069298089    0.76359502170774   -0.29485182302255
C           2.54821318195078   -1.19372551831298   -0.11420166511122
C           0.43218713589988   -1.54254949907397   -1.68800644058634
H          -0.30834104333149   -0.74970793711936   -1.82812612178276
H          -0.07485641976281   -2.50508470233799   -1.76727546535399
C           1.51766815738865   -1.39988989643659   -2.73766358111655
H           1.11804473593831   -1.51552593427222   -3.74516506393589
C           2.30741230209708   -0.12605178800758   -2.40965510635736
H           1.74839117237359    0.67276980614949   -1.93244686670313
H           2.85681649371223    0.28929369528745   -3.25052829885725
C           3.17782908213387   -1.00998904593888   -1.52405097332224
H           4.24186107915363   -0.79654791058360   -1.43140515764736
C           2.77595313139139   -2.23966296024673   -2.38920059719127
C           3.72183892654888   -2.38531324995778   -3.58151035359630
H           3.84626505900788   -1.44677316482462   -4.11333983743366
H           3.32205436347978   -3.12286379063539   -4.27475693099560
H           4.70039324755268   -2.72115878046625   -3.24485662296226
C           2.64431411953849   -3.56753643082083   -1.67755735362842
H           2.92173469403009   -3.39074996375947   -0.60837894932489
H           3.33487436988695   -4.31203918645531   -2.06404656402110
H           1.63452086162439   -3.96496721071782   -1.68204129718602
C           0.97603892909323   -1.40655903653142   -0.25788346592891
H           0.46546680528533   -0.57372649811362    0.23766366940463
O           0.61695616309362   -2.61274563513497    0.40067556217525
N           0.70713828991796   -2.64186776752847    1.76866458217472
O           0.85548558322945   -1.60756234086110    2.33943119908901
O           0.55628520339594   -3.72313803605711    2.23019152434447
C           2.82438237970446    0.13855143195185    0.64959608162884
H           2.40728336551647    0.04670140286326    1.64773722835633
H           2.37349774526827    0.97168811278930    0.12134516654366
H           3.89806705509010    0.28115565637467    0.72724102812925
O           3.09646362058625   -2.19926867165480    0.54331118069241
