# Supplementary material for: Computational Investigation of the Formation of Peroxide (ROOR) Accretion Products in the OH- and NO3-Initiated Oxidation of α-Pinene
Source: J Phys Chem A. 2021 Dec 9;125(50):10632–9. doi: 10.1021/acs.jpca.1c08969 (PMC8713291; doi:10.1021/acs.jpca.1c08969)
Supplement: Supplementary file 2 — jp1c08969_si_002.zip [file jp1c08969_si_002.zip › JPCA-secondnd-paper-updated-outfile/unwanted-reaction/NO3down-Odown4.xyz]

    62
        -97.18884777  Gyration_radius:  3.66229756405
 C          -2.88097926696034    1.22427397624676   -1.45275792674691
C          -3.56754083462566   -0.73431506019012    0.21077551402372
H          -4.52144635125082   -0.83546541796869    0.73083237312283
H          -2.79211045581224   -1.16763547443948    0.84271518899520
C          -3.64748027084998   -1.46789541111441   -1.11612713399778
H          -3.90882926372148   -2.51571696787210   -0.97285828238902
C          -4.50826036262735   -0.62333427938999   -2.06667816787059
H          -5.28780299344863   -0.02575115189821   -1.59956836916116
H          -4.93993546497540   -1.18243236850108   -2.89295417532040
C          -3.21117367931471    0.08576620701956   -2.45035431887821
H          -3.07460808847313    0.42683302079666   -3.47602282006051
C          -2.41646583526395   -1.17950369838872   -2.01460279639415
C          -2.29272114870101   -2.17204820275324   -3.17023483896624
H          -3.25333836122833   -2.36909152904157   -3.63747566746190
H          -1.89229656400922   -3.11163110955682   -2.79603823545704
H          -1.61575306591946   -1.78396905436609   -3.92832003140714
C          -1.06275353642772   -0.94465994156774   -1.39375704568291
H          -0.91941017337488    0.17633227014110   -1.37323806712743
H          -0.25203042500903   -1.35234894440070   -1.99009859624231
H          -0.98684428547937   -1.29247439611237   -0.36971034073236
C          -3.24541745951135    0.76222335299400    0.02878954348963
H          -4.06565961527658    1.38731785363939    0.40067419014845
O          -2.10359164770906    0.98427799817424    0.84512454971777
N          -1.67714822869226    2.27223097772756    0.99598811703396
O          -2.44441665514952    3.15056622148138    0.76324524927786
O          -0.57334430170885    2.35873143489141    1.43144245832505
C          -3.76999421828558    2.43178202916209   -1.87058515921068
H          -3.61382031415447    3.24536249287572   -1.16885741293888
H          -4.81545041768873    2.14134004988157   -1.88567955790877
H          -3.46388083133425    2.75885644177544   -2.86010596747295
O          -1.59988599226211    1.59016236665342   -1.51621120545982
C           2.91959005911497   -1.23186041135039    1.37483833339894
C           2.28206042522637    1.00657164404561    2.66255000195125
H           2.54420852336439    1.25503855957829    3.69220028579390
H           1.32510556624705    1.47696261560807    2.43605784161445
C           3.36645281848763    1.52820484786971    1.73671580787498
H           3.50643142150854    2.60170613841368    1.85810162065254
C           4.58869627812460    0.61048685390209    1.88401963580804
H           4.72474778894988    0.15123132823342    2.86052147262882
H           5.52673492513631    1.06370876769322    1.57368340955624
C           3.95585622085822   -0.24193429423564    0.78616771780701
H           4.59987247684518   -0.74766255555751    0.06752218857230
C           3.18709268928732    1.01481155888968    0.28409559785740
C           4.02614289866503    1.80347011285236   -0.72084298560271
H           5.02830768607197    1.99451949345530   -0.34781799633092
H           3.54485251389994    2.75832572211130   -0.92030563075407
H           4.10726212387485    1.25390568614569   -1.65624077930550
C           1.80554914745468    0.78200530445547   -0.27299108605818
H           1.61908669064130   -0.32961840313617   -0.18999829747284
H           1.73093680792599    1.03351377457741   -1.32671450209192
H           1.02077488969997    1.27746830201547    0.28740150409402
C           2.09784137511462   -0.51905777796483    2.54021313827837
H           2.32731382690498   -1.01840833991782    3.48881245217099
O           0.71485916710531   -0.69155996806070    2.26301540269339
N           0.22947709395278   -1.96750169656127    2.24714942834245
O           0.85357770581782   -2.81443472143013    2.80178997533330
O          -0.83627610817459   -2.06349884772503    1.72716448499984
C           3.74160047334875   -2.42162386487044    1.95088979437045
H           3.06210034195102   -3.12535991648859    2.42179566922267
H           4.47057343122564   -2.06158921873287    2.66963090225609
H           4.24865025969710   -2.91993506062807    1.12962763477658
O           2.08491054656453   -1.69566929803495    0.44359590956939
