# Supplementary material for: Computational Investigation of the Formation of Peroxide (ROOR) Accretion Products in the OH- and NO3-Initiated Oxidation of α-Pinene
Source: J Phys Chem A. 2021 Dec 9;125(50):10632–9. doi: 10.1021/acs.jpca.1c08969 (PMC8713291; doi:10.1021/acs.jpca.1c08969)
Supplement: Supplementary file 2 — jp1c08969_si_002.zip [file jp1c08969_si_002.zip › JPCA-secondnd-paper-updated-outfile/unwanted-reaction/ohup-odown.xyz]

    58
        -76.33302069  Gyration_radius:  3.49039744493
 C           3.07991370571860    0.82362764603258   -0.64155612060097
H           2.72482739810367    1.34975035785103    0.25744350058147
H           4.09952754041008    0.48070869758576   -0.41024371049721
C           2.21694921913905   -0.35263349615381   -0.95229604638151
C           1.45464478912811   -0.49514700320482   -2.23875935676698
C           1.81947962053923    0.70611357703807   -3.11963897032384
H           1.31530896064209    0.63508783906923   -4.08218701945746
C           1.69552474828554    2.05262454989354   -2.35817619589921
C           3.12416745914587    1.76087936069995   -1.84253009156078
H           3.78598125750884    2.61082489043231   -1.67025479108947
C           3.34433139647258    0.89891703804978   -3.09311890969014
H           3.95132933176236    0.00775061465835   -2.95275032078098
H           3.71897521271164    1.45453690220245   -3.94806265914807
C           1.66001941599064    3.23883716567427   -3.31883081580136
H           0.69833893256295    3.27412390921272   -3.82651254222206
H           2.43995512693642    3.17964463312468   -4.07171809911141
H           1.79000732032591    4.16825779712863   -2.76692617838622
C           0.58908061418799    2.24452804021870   -1.33184823304879
H           0.53830862572504    1.41489489033872   -0.63783446694226
H          -0.37127738544827    2.31249266207896   -1.83631647924772
H           0.76162344280788    3.16469953245561   -0.77454259573325
O           1.99958488829657   -1.28945063442303    0.03767080585937
H           1.82917897630820   -0.83550058595782    0.89006687522071
H          -0.11382284970079    0.55957938107438    1.46848051936288
C           1.79275687456009   -1.82261673997416   -2.94395525237703
H           1.59519760958472   -2.65307794025113   -2.26933391923046
H           2.83619508923715   -1.85669022583996   -3.24013272927201
H           1.16763022163744   -1.92724611214160   -3.82777488228777
O           0.04172304024475   -0.46234342997586   -2.02200001509185
C          -2.71111284537082   -1.94721132712566    0.83547255655787
H          -3.02392505352910   -1.56323190138241   -0.14314727620672
H          -2.99465057351292   -3.00934451443432    0.84868404477832
C          -1.23098184738768   -1.81037718202521    0.98680024549239
C          -0.59954111256774   -1.20631435120454    2.20046663503200
C          -1.72342018520904   -0.61492873781422    3.05985470938411
H          -1.30856926225468   -0.10530011984706    3.93066727816022
C          -2.76985389701431    0.16460662717102    2.21274109210490
C          -3.42271727724547   -1.21583306671581    1.96741130014421
H          -4.50667328286370   -1.25430078589266    1.85884933899908
C          -2.79979482424672   -1.68903627175186    3.28695010080100
H          -2.47005280072121   -2.72417826249712    3.30988464393110
H          -3.41752750098030   -1.49562808535266    4.15934756656802
C          -3.63076538276485    1.06830170236691    3.09408006157922
H          -3.05915059100886    1.94136985372499    3.40431012492819
H          -3.97967497352275    0.55854588997191    3.98646445341498
H          -4.50063005222104    1.41105527780214    2.53708525740572
C          -2.35409445829830    0.97557190276861    0.98834273315829
H          -1.75895031642686    0.40348884751241    0.28115116992532
H          -1.80846155529589    1.87046240084618    1.28806833462333
H          -3.25095843874260    1.30164364994623    0.46364611550905
O          -0.47347586187503   -2.43511415157781    0.02543713184046
H           0.46836369643043   -2.17500745806728    0.12377592636914
H          -0.22445836200288   -1.28750599568031   -1.58756893746975
C           0.24247320107480   -2.22625234281350    2.99223067103115
H           1.02788885051560   -2.62861227938896    2.35711147802352
H          -0.37049459755043   -3.04670820112945    3.34824060853466
H           0.70316170496373   -1.72585088828540    3.84015685159672
O           0.36258703690985   -0.17748355601590    1.86712450369793
