# Supplementary material for: Computational Investigation of the Formation of Peroxide (ROOR) Accretion Products in the OH- and NO3-Initiated Oxidation of α-Pinene
Source: J Phys Chem A. 2021 Dec 9;125(50):10632–9. doi: 10.1021/acs.jpca.1c08969 (PMC8713291; doi:10.1021/acs.jpca.1c08969)
Supplement: Supplementary file 2 — jp1c08969_si_002.zip [file jp1c08969_si_002.zip › JPCA-secondnd-paper-updated-outfile/unwanted-reaction/ohup-odown2.xyz]

    58
        -76.33302081  Gyration_radius:  3.48881685823
 C           1.20540492315877   -2.96316085963044    1.26456531616119
H           0.19163879938669   -3.25895294747994    0.96838301676156
H           1.86342529006257   -3.78890842491284    0.95822067300067
C           1.59650126780511   -1.70686596507329    0.55669421925444
C           2.18275227182235   -0.53109445978262    1.27097012645067
C           2.08306700617199   -0.80817433114945    2.77582481864109
H           2.44209404401182    0.05023859697539    3.34536631852663
C           0.70229752607759   -1.40073367901730    3.17923822546607
C           1.30370026863994   -2.76638787987515    2.77265438625020
H           0.97665812259921   -3.65019916764884    3.32052135363584
C           2.69219569888290   -2.18803453490058    3.07372363127417
H           3.49616536483379   -2.52559408123565    2.42532054955854
H           3.00134697599773   -2.30272671946011    4.10879708868282
C           0.47291946974791   -1.28973720662510    4.68576814909255
H           0.24130328184111   -0.26011512326903    4.95313080235539
H           1.34239425575418   -1.59947640920483    5.25673367610237
H          -0.36724182125937   -1.91542561779316    4.98079489885816
C          -0.58341919273947   -0.96148532579338    2.48378968395722
H          -0.52794552059130   -1.03534162116844    1.40072495582920
H          -0.84545363594087    0.05737508075073    2.76948899072399
H          -1.39591358009469   -1.60975692315553    2.80877749443954
O           1.55219254700491   -1.75754328648450   -0.81582374571101
H           1.68395174930859   -0.85750864995367   -1.18593820639693
H          -0.27272314353500   -1.36352912977801   -1.51610165664530
C           3.63612234156994   -0.24972229054415    0.84127630656655
H           3.67390435455139   -0.05764943560056   -0.22824465422229
H           4.28010077805583   -1.09268629473159    1.06548716172448
H           3.99861057233089    0.63074525345472    1.36565375006830
O           1.50186349011521    0.70521157131553    0.94914717155199
C          -0.21417351443938    2.65421117823259   -1.86643241632728
H          -0.04058613152886    2.93933161189188   -0.81779790611406
H           0.43628365627798    3.30478604467963   -2.47002935289109
C           0.15029086892207    1.22726082771136   -2.10297552243228
C          -0.83363372967167    0.19590104830050   -2.57677273944539
C          -2.16345573253579    0.91716686875454   -2.82876788228556
H          -2.90706652439208    0.21661593880686   -3.20557657031207
C          -2.58264785293306    1.81212011679934   -1.63224680079751
C          -1.66709561648289    2.88689544498322   -2.26358444022180
H          -1.95685102230959    3.93242120338023   -2.14953477021188
C          -1.88959578186116    2.20584707242778   -3.62078938381188
H          -1.03473243896059    2.19907842148016   -4.29271881923438
H          -2.76134524093965    2.57060626486448   -4.15652214820451
C          -4.05883570124360    2.19465085631688   -1.70818968299490
H          -4.67648988620549    1.33319431392844   -1.46284154967307
H          -4.34090094238700    2.54488069172697   -2.69631244685610
H          -4.27515036373998    2.98591287213063   -0.99235291890966
C          -2.28482950811767    1.36437458238094   -0.20916800286717
H          -1.25649340577179    1.04426793470340   -0.09716987106752
H          -2.92278474196339    0.52405085670796    0.05208862964203
H          -2.47959859277744    2.18428641265129    0.48140916853452
O           1.41287488186603    0.80189448591483   -1.74249258062859
H           1.64908879983743    1.17423597771395   -0.86650100579535
H           0.60531486309199    0.65237482596093    1.29927907157180
C          -0.33385963724519   -0.50746136207300   -3.85325510574357
H           0.64448383150571   -0.94571872044673   -3.66725103002721
H          -0.25014148415668    0.19011811002259   -4.68030188095634
H          -1.03107067787220   -1.29762529481760   -4.12234656640732
O          -1.06491183686442   -0.80843869978348   -1.58578998848755
