# Supplementary material for: Computational Investigation of the Formation of Peroxide (ROOR) Accretion Products in the OH- and NO3-Initiated Oxidation of α-Pinene
Source: J Phys Chem A. 2021 Dec 9;125(50):10632–9. doi: 10.1021/acs.jpca.1c08969 (PMC8713291; doi:10.1021/acs.jpca.1c08969)
Supplement: Supplementary file 2 — jp1c08969_si_002.zip [file jp1c08969_si_002.zip › JPCA-secondnd-paper-updated-outfile/unwanted-reaction/ohup-odown3.xyz]

    58
        -76.33302072  Gyration_radius:  3.48834417346
 C           0.29766596758263   -1.07436295862101   -3.25319950944219
H           1.35205086599953   -0.98660679077451   -2.96407587475977
H           0.21831201137697   -2.00752705953633   -3.82906341185240
C          -0.56034313227038   -1.15116851856299   -2.03248109751128
C          -1.77561183406323   -0.29911669771931   -1.84930879126217
C          -1.79724965961851    0.72565537511979   -2.98975332410120
H          -2.63428458190140    1.41437559037612   -2.86653190102900
C          -0.39667271360773    1.35007691546042   -3.25214941769219
C          -0.13463845336247    0.09955915723725   -4.12365897465465
H           0.50441642796779    0.21395882340399   -4.99930277953197
C          -1.65049489359256   -0.01213942928416   -4.33060019766731
H          -2.04721124390255   -1.02219548745934   -4.38670335681167
H          -2.02247484150724    0.56093255696569   -5.17517331218309
C          -0.50878337502594    2.62723240322036   -4.08335430626687
H          -0.88733862592420    3.44126913714147   -3.46747526613839
H          -1.17538981291823    2.50719550720773   -4.93138610581336
H           0.47152135608370    2.91265665156437   -4.46006636708176
C           0.57491317779590    1.62849142639291   -2.10840615779899
H           0.74454109681218    0.76246432759381   -1.47374659224879
H           0.22521246221593    2.46476631356935   -1.50282299941501
H           1.53854998539206    1.91196959229573   -2.52920035127942
O          -0.27112157701673   -2.17627848920216   -1.16417003529115
H          -0.78375484448591   -2.06308523435720   -0.33422014776967
H           1.17799026135525   -1.67774072838578    0.10893053021532
C          -3.07302871945298   -1.13049641092836   -1.80920872603661
H          -3.02763229100141   -1.84563815179715   -0.99145343277751
H          -3.21857241200984   -1.67273838609420   -2.73677315873630
H          -3.91713069389380   -0.46597665626288   -1.64347522869941
O          -1.78435431114198    0.38177812031581   -0.57194330269474
C          -0.87427113697431    0.02731197249927    3.13384409773149
H          -1.34113168436315    0.87040632144788    2.60247927532355
H          -1.65545056187410   -0.39078639153523    3.78626151902072
C          -0.40997742402076   -1.01972938922288    2.17822931708761
C           1.02664241894085   -1.44133614676073    2.05628764440410
C           1.81842821405773   -0.67439922625883    3.12256641613248
H           2.86669282953619   -0.96814702308156    3.09792243430302
C           1.51336881532468    0.84700286655691    3.10024353547487
C           0.29593935975099    0.49937730558377    3.98852419544199
H          -0.01529735860598    1.23246763713795    4.73403703642738
C           1.05841870120296   -0.74755549021275    4.45673427440542
H           0.45372760098555   -1.63421803086742    4.63139781810986
H           1.69445006295586   -0.57394584950108    5.32005291488087
C           2.57288080533416    1.64256009448733    3.85901440899621
H           3.49436706456540    1.67474353476672    3.28139082732041
H           2.79461835582490    1.20825884878296    4.82897578590263
H           2.23034780130088    2.66428285267918    4.01417752180266
C           1.25567367521687    1.54968928498738    1.77577805991851
H           0.53495552636111    1.01309042197390    1.17155149114884
H           2.18049921053137    1.61335709038096    1.20828640713623
H           0.88466993027614    2.55714047900914    1.96144548691317
O          -1.31485654069676   -1.52909953040771    1.26909883086696
H          -1.84943603640608   -0.79921000432299    0.89066299218434
H          -1.05922832488131    1.01691308528944   -0.56700550448532
C           1.17917171362872   -2.96337811653805    2.24028843923471
H           0.54970095772175   -3.48133711058047    1.51964914418863
H           0.88791257668582   -3.27056685049030    3.23952569811969
H           2.21657055735151   -3.24196866591277    2.06970797636959
O           1.57152727410292   -1.09823487877529    0.77964553208311
