# Supplementary material for: Computational Investigation of the Formation of Peroxide (ROOR) Accretion Products in the OH- and NO3-Initiated Oxidation of α-Pinene
Source: J Phys Chem A. 2021 Dec 9;125(50):10632–9. doi: 10.1021/acs.jpca.1c08969 (PMC8713291; doi:10.1021/acs.jpca.1c08969)
Supplement: Supplementary file 2 — jp1c08969_si_002.zip [file jp1c08969_si_002.zip › JPCA-secondnd-paper-updated-outfile/α-pinene, ( S-alkoxy,R-nitroxy)2/2_1_1000-local-minimum-dimer-used.log]

 Entering Gaussian System, Link 0=/appl/chem/G16RevB.01//g16/g16
 Initial command:
 /appl/chem/G16RevB.01/g16/l1.exe "/wrk/hasangal/alkoxy/alphapine-conformarsampling/Alpha-Pinene-RO-NO3down-Odown/SYS_2A/DFT_high/calc-LM/TMP/G1647172619/Gau-17996.inp" -scrdir="/wrk/hasangal/alkoxy/alphapine-conformarsampling/Alpha-Pinene-RO-NO3down-Odown/SYS_2A/DFT_high/calc-LM/TMP/G1647172619/"
 Entering Link 1 = /appl/chem/G16RevB.01/g16/l1.exe PID=     17997.
  
 Copyright (c) 1988-2017, Gaussian, Inc.  All Rights Reserved.
  
 This is part of the Gaussian(R) 16 program.  It is based on
 the Gaussian(R) 09 system (copyright 2009, Gaussian, Inc.),
 the Gaussian(R) 03 system (copyright 2003, Gaussian, Inc.),
 the Gaussian(R) 98 system (copyright 1998, Gaussian, Inc.),
 the Gaussian(R) 94 system (copyright 1995, Gaussian, Inc.),
 the Gaussian 92(TM) system (copyright 1992, Gaussian, Inc.),
 the Gaussian 90(TM) system (copyright 1990, Gaussian, Inc.),
 the Gaussian 88(TM) system (copyright 1988, Gaussian, Inc.),
 the Gaussian 86(TM) system (copyright 1986, Carnegie Mellon
 University), and the Gaussian 82(TM) system (copyright 1983,
 Carnegie Mellon University). Gaussian is a federally registered
 trademark of Gaussian, Inc.
  
 This software contains proprietary and confidential information,
 including trade secrets, belonging to Gaussian, Inc.
  
 This software is provided under written license and may be
 used, copied, transmitted, or stored only in accord with that
 written license.
  
 The following legend is applicable only to US Government
 contracts under FAR:
  
                    RESTRICTED RIGHTS LEGEND
  
 Use, reproduction and disclosure by the US Government is
 subject to restrictions as set forth in subparagraphs (a)
 and (c) of the Commercial Computer Software - Restricted
 Rights clause in FAR 52.227-19.
  
 Gaussian, Inc.
 340 Quinnipiac St., Bldg. 40, Wallingford CT 06492
  
  
 ---------------------------------------------------------------
 Warning -- This program may not be used in any manner that
 competes with the business of Gaussian, Inc. or will provide
 assistance to any competitor of Gaussian, Inc.  The licensee
 of this program is prohibited from giving any competitor of
 Gaussian, Inc. access to this program.  By using this program,
 the user acknowledges that Gaussian, Inc. is engaged in the
 business of creating and licensing software in the field of
 computational chemistry and represents and warrants to the
 licensee that it is not a competitor of Gaussian, Inc. and that
 it will not use this program in any manner prohibited above.
 ---------------------------------------------------------------
  

 Cite this work as:
 Gaussian 16, Revision B.01,
 M. J. Frisch, G. W. Trucks, H. B. Schlegel, G. E. Scuseria, 
 M. A. Robb, J. R. Cheeseman, G. Scalmani, V. Barone, 
 G. A. Petersson, H. Nakatsuji, X. Li, M. Caricato, A. V. Marenich, 
 J. Bloino, B. G. Janesko, R. Gomperts, B. Mennucci, H. P. Hratchian, 
 J. V. Ortiz, A. F. Izmaylov, J. L. Sonnenberg, D. Williams-Young, 
 F. Ding, F. Lipparini, F. Egidi, J. Goings, B. Peng, A. Petrone, 
 T. Henderson, D. Ranasinghe, V. G. Zakrzewski, J. Gao, N. Rega, 
 G. Zheng, W. Liang, M. Hada, M. Ehara, K. Toyota, R. Fukuda, 
 J. Hasegawa, M. Ishida, T. Nakajima, Y. Honda, O. Kitao, H. Nakai, 
 T. Vreven, K. Throssell, J. A. Montgomery, Jr., J. E. Peralta, 
 F. Ogliaro, M. J. Bearpark, J. J. Heyd, E. N. Brothers, K. N. Kudin, 
 V. N. Staroverov, T. A. Keith, R. Kobayashi, J. Normand, 
 K. Raghavachari, A. P. Rendell, J. C. Burant, S. S. Iyengar, 
 J. Tomasi, M. Cossi, J. M. Millam, M. Klene, C. Adamo, R. Cammi, 
 J. W. Ochterski, R. L. Martin, K. Morokuma, O. Farkas, 
 J. B. Foresman, and D. J. Fox, Gaussian, Inc., Wallingford CT, 2016.
 
 ******************************************
 Gaussian 16:  ES64L-G16RevB.01 20-Dec-2017
                19-May-2020 
 ******************************************
 %Nprocshared=8
 Will use up to    8 processors via shared memory.
 %Mem=4000mb
 ---------------------------------------------------------------------
 # wb97xd 6-31++g** Opt Integral(Grid=SuperFineGrid) Freq MaxDisk=32GB
 ---------------------------------------------------------------------
 1/18=20,19=15,26=5,38=1/1,3;
 2/9=110,12=2,17=6,18=5,40=1/2;
 3/5=1,6=6,7=1111,11=2,25=1,30=1,71=1,74=-58,75=-7/1,2,3;
 4//1;
 5/5=2,38=5/2;
 6/7=2,8=2,9=2,10=2,28=1/1;
 7//1,2,3,16;
 1/18=20,19=15,26=5/3(2);
 2/9=110/2;
 99//99;
 2/9=110/2;
 3/5=1,6=6,7=1111,11=2,25=1,30=1,71=1,74=-58,75=-7/1,2,3;
 4/5=5,16=3,69=1/1;
 5/5=2,38=5/2;
 7//1,2,3,16;
 1/18=20,19=15,26=5/3(-5);
 2/9=110/2;
 6/7=2,8=2,9=2,10=2,19=2,28=1/1;
 99/9=1/99;
 ----------------------------------------------------------------------
 /wrk/hasangal/alkoxy/alphapine-conformarsampling/Alpha-Pinene-RO-NO3do
 wn-Odown/SYS_2A/DFT_opt/calc-LM/2_1_1000.xyz
 ----------------------------------------------------------------------
 Symbolic Z-matrix:
 Charge =  0 Multiplicity = 3
 C                    -2.65632  -0.89182  -1.12181 
 C                    -3.00784   1.09668   0.56422 
 H                    -3.56702   2.03542   0.46462 
 H                    -2.08465   1.33735   1.10573 
 C                    -3.81597   0.02373   1.29696 
 H                    -4.24848   0.40951   2.22112 
 C                    -4.75435  -0.67203   0.27381 
 H                    -5.17989  -0.05451  -0.52537 
 H                    -5.57039  -1.2249    0.74109 
 C                    -3.54822  -1.58563  -0.06556 
 H                    -3.72922  -2.62455  -0.36219 
 C                    -3.01633  -1.32289   1.38076 
 C                    -3.63958  -2.29648   2.38671 
 H                    -4.72731  -2.37744   2.29865 
 H                    -3.41402  -1.9719    3.40929 
 H                    -3.21897  -3.30011   2.25392 
 C                    -1.5132   -1.27271   1.63302 
 H                    -0.96344  -0.63199   0.93814 
 H                    -1.08068  -2.27825   1.55936 
 H                    -1.31621  -0.88037   2.65249 
 C                    -2.67686   0.6519   -0.87573 
 H                    -3.40886   1.09496  -1.55876 
 O                    -1.37544   1.11821  -1.30007 
 N                    -1.27712   2.47579  -1.53782 
 O                    -2.28371   3.14672  -1.50504 
 O                    -0.14713   2.83281  -1.76333 
 C                    -3.19988  -1.18298  -2.55047 
 H                    -2.62517  -0.62706  -3.29638 
 H                    -4.24835  -0.8718   -2.59608 
 H                    -3.13308  -2.25156  -2.7649 
 O                    -1.40408  -1.44546  -1.14467 
 C                     3.4236    0.27119   0.67533 
 C                     1.74282   0.02926  -1.3645 
 H                     1.64752   0.6902   -2.23155 
 H                     0.7395   -0.35839  -1.16037 
 C                     2.69743  -1.11722  -1.68876 
 H                     2.39189  -1.62617  -2.60967 
 C                     4.1506   -0.60437  -1.57609 
 H                     4.33083   0.43773  -1.86378 
 H                     4.88367  -1.22898  -2.08939 
 C                     4.03969  -0.93876  -0.06764 
 H                     4.93051  -1.27854   0.47138 
 C                     2.9666   -2.00826  -0.43866 
 C                     3.62161  -3.34156  -0.81738 
 H                     4.43891  -3.23377  -1.53734 
 H                     2.87609  -4.01206  -1.26196 
 H                     4.02614  -3.83435   0.07472 
 C                     1.81912  -2.29408   0.52552 
 H                     1.33584  -1.39641   0.91612 
 H                     2.18091  -2.86879   1.38607 
 H                     1.03922  -2.88222   0.01817 
 C                     2.21029   0.87744  -0.15198 
 H                     2.45431   1.8933   -0.4678 
 O                     1.03051   0.95433   0.67983 
 N                     0.99857   1.93723   1.62598 
 O                     1.87611   2.77382   1.63207 
 O                     0.02815   1.88814   2.34502 
 C                     4.5475    1.33704   0.87123 
 H                     4.17008   2.19501   1.42709 
 H                     4.88718   1.66983  -0.11408 
 H                     5.3867    0.88801   1.40741 
 O                     3.07583  -0.05345   1.94909 
 
 Add virtual bond connecting atoms H35        and O31        Dist= 4.54D+00.
 Add virtual bond connecting atoms H49        and H18        Dist= 4.58D+00.
 Add virtual bond connecting atoms O54        and H18        Dist= 4.84D+00.
 Add virtual bond connecting atoms O57        and H4         Dist= 4.74D+00.

 GradGradGradGradGradGradGradGradGradGradGradGradGradGradGradGradGradGrad
 Berny optimization.
 Initialization pass.
                           ----------------------------
                           !    Initial Parameters    !
                           ! (Angstroms and Degrees)  !
 --------------------------                            --------------------------
 ! Name  Definition              Value          Derivative Info.                !
 --------------------------------------------------------------------------------
 ! R1    R(1,10)                 1.5468         estimate D2E/DX2                !
 ! R2    R(1,21)                 1.5633         estimate D2E/DX2                !
 ! R3    R(1,27)                 1.5561         estimate D2E/DX2                !
 ! R4    R(1,31)                 1.3694         estimate D2E/DX2                !
 ! R5    R(2,3)                  1.0972         estimate D2E/DX2                !
 ! R6    R(2,4)                  1.097          estimate D2E/DX2                !
 ! R7    R(2,5)                  1.5301         estimate D2E/DX2                !
 ! R8    R(2,21)                 1.543          estimate D2E/DX2                !
 ! R9    R(4,57)                 2.5106         estimate D2E/DX2                !
 ! R10   R(5,6)                  1.0909         estimate D2E/DX2                !
 ! R11   R(5,7)                  1.5529         estimate D2E/DX2                !
 ! R12   R(5,12)                 1.5684         estimate D2E/DX2                !
 ! R13   R(7,8)                  1.096          estimate D2E/DX2                !
 ! R14   R(7,9)                  1.0908         estimate D2E/DX2                !
 ! R15   R(7,10)                 1.5507         estimate D2E/DX2                !
 ! R16   R(10,11)                1.0955         estimate D2E/DX2                !
 ! R17   R(10,12)                1.5633         estimate D2E/DX2                !
 ! R18   R(12,13)                1.5324         estimate D2E/DX2                !
 ! R19   R(12,17)                1.525          estimate D2E/DX2                !
 ! R20   R(13,14)                1.0943         estimate D2E/DX2                !
 ! R21   R(13,15)                1.0963         estimate D2E/DX2                !
 ! R22   R(13,16)                1.0963         estimate D2E/DX2                !
 ! R23   R(17,18)                1.0934         estimate D2E/DX2                !
 ! R24   R(17,19)                1.0971         estimate D2E/DX2                !
 ! R25   R(17,20)                1.11           estimate D2E/DX2                !
 ! R26   R(18,49)                2.4231         estimate D2E/DX2                !
 ! R27   R(18,54)                2.5611         estimate D2E/DX2                !
 ! R28   R(21,22)                1.0948         estimate D2E/DX2                !
 ! R29   R(21,23)                1.4461         estimate D2E/DX2                !
 ! R30   R(23,24)                1.3817         estimate D2E/DX2                !
 ! R31   R(24,25)                1.2101         estimate D2E/DX2                !
 ! R32   R(24,26)                1.2063         estimate D2E/DX2                !
 ! R33   R(27,28)                1.0935         estimate D2E/DX2                !
 ! R34   R(27,29)                1.0946         estimate D2E/DX2                !
 ! R35   R(27,30)                1.0919         estimate D2E/DX2                !
 ! R36   R(31,35)                2.4035         estimate D2E/DX2                !
 ! R37   R(32,41)                1.5478         estimate D2E/DX2                !
 ! R38   R(32,52)                1.5887         estimate D2E/DX2                !
 ! R39   R(32,58)                1.5613         estimate D2E/DX2                !
 ! R40   R(32,62)                1.3597         estimate D2E/DX2                !
 ! R41   R(33,34)                1.0944         estimate D2E/DX2                !
 ! R42   R(33,35)                1.0948         estimate D2E/DX2                !
 ! R43   R(33,36)                1.5267         estimate D2E/DX2                !
 ! R44   R(33,52)                1.5518         estimate D2E/DX2                !
 ! R45   R(36,37)                1.0957         estimate D2E/DX2                !
 ! R46   R(36,38)                1.5451         estimate D2E/DX2                !
 ! R47   R(36,43)                1.5586         estimate D2E/DX2                !
 ! R48   R(38,39)                1.096          estimate D2E/DX2                !
 ! R49   R(38,40)                1.0913         estimate D2E/DX2                !
 ! R50   R(38,41)                1.549          estimate D2E/DX2                !
 ! R51   R(41,42)                1.0952         estimate D2E/DX2                !
 ! R52   R(41,43)                1.5598         estimate D2E/DX2                !
 ! R53   R(43,44)                1.533          estimate D2E/DX2                !
 ! R54   R(43,48)                1.5258         estimate D2E/DX2                !
 ! R55   R(44,45)                1.0945         estimate D2E/DX2                !
 ! R56   R(44,46)                1.0968         estimate D2E/DX2                !
 ! R57   R(44,47)                1.0965         estimate D2E/DX2                !
 ! R58   R(48,49)                1.0918         estimate D2E/DX2                !
 ! R59   R(48,50)                1.0962         estimate D2E/DX2                !
 ! R60   R(48,51)                1.1007         estimate D2E/DX2                !
 ! R61   R(52,53)                1.0914         estimate D2E/DX2                !
 ! R62   R(52,54)                1.4456         estimate D2E/DX2                !
 ! R63   R(54,55)                1.3647         estimate D2E/DX2                !
 ! R64   R(55,56)                1.2124         estimate D2E/DX2                !
 ! R65   R(55,57)                1.2088         estimate D2E/DX2                !
 ! R66   R(58,59)                1.0897         estimate D2E/DX2                !
 ! R67   R(58,60)                1.0941         estimate D2E/DX2                !
 ! R68   R(58,61)                1.0924         estimate D2E/DX2                !
 ! A1    A(10,1,21)            109.1386         estimate D2E/DX2                !
 ! A2    A(10,1,27)            109.9748         estimate D2E/DX2                !
 ! A3    A(10,1,31)            110.9378         estimate D2E/DX2                !
 ! A4    A(21,1,27)            108.9474         estimate D2E/DX2                !
 ! A5    A(21,1,31)            114.4483         estimate D2E/DX2                !
 ! A6    A(27,1,31)            103.2065         estimate D2E/DX2                !
 ! A7    A(3,2,4)              106.6186         estimate D2E/DX2                !
 ! A8    A(3,2,5)              111.9786         estimate D2E/DX2                !
 ! A9    A(3,2,21)             105.7381         estimate D2E/DX2                !
 ! A10   A(4,2,5)              111.2179         estimate D2E/DX2                !
 ! A11   A(4,2,21)             110.0827         estimate D2E/DX2                !
 ! A12   A(5,2,21)             110.9812         estimate D2E/DX2                !
 ! A13   A(2,5,6)              111.5387         estimate D2E/DX2                !
 ! A14   A(2,5,7)              108.5306         estimate D2E/DX2                !
 ! A15   A(2,5,12)             111.0013         estimate D2E/DX2                !
 ! A16   A(6,5,7)              118.4923         estimate D2E/DX2                !
 ! A17   A(6,5,12)             117.4209         estimate D2E/DX2                !
 ! A18   A(7,5,12)              87.6274         estimate D2E/DX2                !
 ! A19   A(5,7,8)              117.5571         estimate D2E/DX2                !
 ! A20   A(5,7,9)              113.384          estimate D2E/DX2                !
 ! A21   A(5,7,10)              86.4539         estimate D2E/DX2                !
 ! A22   A(8,7,9)              107.9077         estimate D2E/DX2                !
 ! A23   A(8,7,10)             118.3195         estimate D2E/DX2                !
 ! A24   A(9,7,10)             112.1486         estimate D2E/DX2                !
 ! A25   A(1,10,7)             109.4924         estimate D2E/DX2                !
 ! A26   A(1,10,11)            109.6184         estimate D2E/DX2                !
 ! A27   A(1,10,12)            111.1129         estimate D2E/DX2                !
 ! A28   A(7,10,11)            119.3071         estimate D2E/DX2                !
 ! A29   A(7,10,12)             87.8878         estimate D2E/DX2                !
 ! A30   A(11,10,12)           117.7828         estimate D2E/DX2                !
 ! A31   A(5,12,10)             85.492          estimate D2E/DX2                !
 ! A32   A(5,12,13)            111.914          estimate D2E/DX2                !
 ! A33   A(5,12,17)            118.89           estimate D2E/DX2                !
 ! A34   A(10,12,13)           111.2345         estimate D2E/DX2                !
 ! A35   A(10,12,17)           119.6003         estimate D2E/DX2                !
 ! A36   A(13,12,17)           108.2523         estimate D2E/DX2                !
 ! A37   A(12,13,14)           113.4816         estimate D2E/DX2                !
 ! A38   A(12,13,15)           109.909          estimate D2E/DX2                !
 ! A39   A(12,13,16)           110.2481         estimate D2E/DX2                !
 ! A40   A(14,13,15)           107.5465         estimate D2E/DX2                !
 ! A41   A(14,13,16)           107.691          estimate D2E/DX2                !
 ! A42   A(15,13,16)           107.7636         estimate D2E/DX2                !
 ! A43   A(12,17,18)           114.1879         estimate D2E/DX2                !
 ! A44   A(12,17,19)           110.3239         estimate D2E/DX2                !
 ! A45   A(12,17,20)           109.7848         estimate D2E/DX2                !
 ! A46   A(18,17,19)           107.2292         estimate D2E/DX2                !
 ! A47   A(18,17,20)           106.6977         estimate D2E/DX2                !
 ! A48   A(19,17,20)           108.4016         estimate D2E/DX2                !
 ! A49   A(17,18,49)           107.3375         estimate D2E/DX2                !
 ! A50   A(17,18,54)           144.9344         estimate D2E/DX2                !
 ! A51   A(49,18,54)            57.0238         estimate D2E/DX2                !
 ! A52   A(1,21,2)             115.7444         estimate D2E/DX2                !
 ! A53   A(1,21,22)            108.0702         estimate D2E/DX2                !
 ! A54   A(1,21,23)            105.0938         estimate D2E/DX2                !
 ! A55   A(2,21,22)            108.7917         estimate D2E/DX2                !
 ! A56   A(2,21,23)            111.9588         estimate D2E/DX2                !
 ! A57   A(22,21,23)           106.7468         estimate D2E/DX2                !
 ! A58   A(21,23,24)           115.5531         estimate D2E/DX2                !
 ! A59   A(23,24,25)           118.7432         estimate D2E/DX2                !
 ! A60   A(23,24,26)           112.9296         estimate D2E/DX2                !
 ! A61   A(25,24,26)           128.3264         estimate D2E/DX2                !
 ! A62   A(1,27,28)            110.3388         estimate D2E/DX2                !
 ! A63   A(1,27,29)            108.6423         estimate D2E/DX2                !
 ! A64   A(1,27,30)            110.0017         estimate D2E/DX2                !
 ! A65   A(28,27,29)           109.2966         estimate D2E/DX2                !
 ! A66   A(28,27,30)           109.3544         estimate D2E/DX2                !
 ! A67   A(29,27,30)           109.1846         estimate D2E/DX2                !
 ! A68   A(1,31,35)            129.2585         estimate D2E/DX2                !
 ! A69   A(41,32,52)           110.6297         estimate D2E/DX2                !
 ! A70   A(41,32,58)           107.9008         estimate D2E/DX2                !
 ! A71   A(41,32,62)           111.3988         estimate D2E/DX2                !
 ! A72   A(52,32,58)           110.7679         estimate D2E/DX2                !
 ! A73   A(52,32,62)           112.5565         estimate D2E/DX2                !
 ! A74   A(58,32,62)           103.2718         estimate D2E/DX2                !
 ! A75   A(34,33,35)           106.3654         estimate D2E/DX2                !
 ! A76   A(34,33,36)           109.8585         estimate D2E/DX2                !
 ! A77   A(34,33,52)           108.3712         estimate D2E/DX2                !
 ! A78   A(35,33,36)           110.2876         estimate D2E/DX2                !
 ! A79   A(35,33,52)           108.8999         estimate D2E/DX2                !
 ! A80   A(36,33,52)           112.8327         estimate D2E/DX2                !
 ! A81   A(33,36,37)           110.6697         estimate D2E/DX2                !
 ! A82   A(33,36,38)           108.8645         estimate D2E/DX2                !
 ! A83   A(33,36,43)           111.5278         estimate D2E/DX2                !
 ! A84   A(37,36,38)           118.5371         estimate D2E/DX2                !
 ! A85   A(37,36,43)           117.1779         estimate D2E/DX2                !
 ! A86   A(38,36,43)            88.2143         estimate D2E/DX2                !
 ! A87   A(36,38,39)           116.8142         estimate D2E/DX2                !
 ! A88   A(36,38,40)           114.0471         estimate D2E/DX2                !
 ! A89   A(36,38,41)            86.1018         estimate D2E/DX2                !
 ! A90   A(39,38,40)           108.0758         estimate D2E/DX2                !
 ! A91   A(39,38,41)           118.2054         estimate D2E/DX2                !
 ! A92   A(40,38,41)           112.4925         estimate D2E/DX2                !
 ! A93   A(32,41,38)           109.0992         estimate D2E/DX2                !
 ! A94   A(32,41,42)           109.2704         estimate D2E/DX2                !
 ! A95   A(32,41,43)           112.1075         estimate D2E/DX2                !
 ! A96   A(38,41,42)           119.2081         estimate D2E/DX2                !
 ! A97   A(38,41,43)            88.0313         estimate D2E/DX2                !
 ! A98   A(42,41,43)           117.6395         estimate D2E/DX2                !
 ! A99   A(36,43,41)            85.2735         estimate D2E/DX2                !
 ! A100  A(36,43,44)           111.8927         estimate D2E/DX2                !
 ! A101  A(36,43,48)           118.9505         estimate D2E/DX2                !
 ! A102  A(41,43,44)           111.1712         estimate D2E/DX2                !
 ! A103  A(41,43,48)           119.704          estimate D2E/DX2                !
 ! A104  A(44,43,48)           108.3316         estimate D2E/DX2                !
 ! A105  A(43,44,45)           113.3216         estimate D2E/DX2                !
 ! A106  A(43,44,46)           109.9615         estimate D2E/DX2                !
 ! A107  A(43,44,47)           110.3352         estimate D2E/DX2                !
 ! A108  A(45,44,46)           107.5256         estimate D2E/DX2                !
 ! A109  A(45,44,47)           107.6946         estimate D2E/DX2                !
 ! A110  A(46,44,47)           107.8069         estimate D2E/DX2                !
 ! A111  A(43,48,49)           113.8891         estimate D2E/DX2                !
 ! A112  A(43,48,50)           110.2468         estimate D2E/DX2                !
 ! A113  A(43,48,51)           109.9798         estimate D2E/DX2                !
 ! A114  A(49,48,50)           107.2357         estimate D2E/DX2                !
 ! A115  A(49,48,51)           106.8938         estimate D2E/DX2                !
 ! A116  A(50,48,51)           108.3933         estimate D2E/DX2                !
 ! A117  A(18,49,48)           133.0534         estimate D2E/DX2                !
 ! A118  A(32,52,33)           115.3636         estimate D2E/DX2                !
 ! A119  A(32,52,53)           109.5789         estimate D2E/DX2                !
 ! A120  A(32,52,54)           110.1163         estimate D2E/DX2                !
 ! A121  A(33,52,53)           110.4861         estimate D2E/DX2                !
 ! A122  A(33,52,54)           103.4633         estimate D2E/DX2                !
 ! A123  A(53,52,54)           107.4252         estimate D2E/DX2                !
 ! A124  A(18,54,52)           131.3382         estimate D2E/DX2                !
 ! A125  A(18,54,55)           110.9756         estimate D2E/DX2                !
 ! A126  A(52,54,55)           117.1526         estimate D2E/DX2                !
 ! A127  A(54,55,56)           118.9153         estimate D2E/DX2                !
 ! A128  A(54,55,57)           113.7007         estimate D2E/DX2                !
 ! A129  A(56,55,57)           127.3082         estimate D2E/DX2                !
 ! A130  A(4,57,55)            113.0096         estimate D2E/DX2                !
 ! A131  A(32,58,59)           110.6199         estimate D2E/DX2                !
 ! A132  A(32,58,60)           108.5512         estimate D2E/DX2                !
 ! A133  A(32,58,61)           109.5104         estimate D2E/DX2                !
 ! A134  A(59,58,60)           109.1124         estimate D2E/DX2                !
 ! A135  A(59,58,61)           109.8361         estimate D2E/DX2                !
 ! A136  A(60,58,61)           109.1811         estimate D2E/DX2                !
 ! A137  L(2,4,57,13,-1)       180.0            estimate D2E/DX2                !
 ! A138  L(31,35,33,24,-1)     184.3328         estimate D2E/DX2                !
 ! A139  L(2,4,57,13,-2)       180.0            estimate D2E/DX2                !
 ! A140  L(31,35,33,24,-2)     191.2249         estimate D2E/DX2                !
 ! D1    D(21,1,10,7)           34.2858         estimate D2E/DX2                !
 ! D2    D(21,1,10,11)         166.9282         estimate D2E/DX2                !
 ! D3    D(21,1,10,12)         -61.1521         estimate D2E/DX2                !
 ! D4    D(27,1,10,7)          -85.1754         estimate D2E/DX2                !
 ! D5    D(27,1,10,11)          47.4671         estimate D2E/DX2                !
 ! D6    D(27,1,10,12)         179.3868         estimate D2E/DX2                !
 ! D7    D(31,1,10,7)          161.2876         estimate D2E/DX2                !
 ! D8    D(31,1,10,11)         -66.07           estimate D2E/DX2                !
 ! D9    D(31,1,10,12)          65.8497         estimate D2E/DX2                !
 ! D10   D(10,1,21,2)           24.5445         estimate D2E/DX2                !
 ! D11   D(10,1,21,22)         -97.6989         estimate D2E/DX2                !
 ! D12   D(10,1,21,23)         148.6029         estimate D2E/DX2                !
 ! D13   D(27,1,21,2)          144.6402         estimate D2E/DX2                !
 ! D14   D(27,1,21,22)          22.3968         estimate D2E/DX2                !
 ! D15   D(27,1,21,23)         -91.3014         estimate D2E/DX2                !
 ! D16   D(31,1,21,2)         -100.4357         estimate D2E/DX2                !
 ! D17   D(31,1,21,22)         137.321          estimate D2E/DX2                !
 ! D18   D(31,1,21,23)          23.6227         estimate D2E/DX2                !
 ! D19   D(10,1,27,28)         175.2133         estimate D2E/DX2                !
 ! D20   D(10,1,27,29)          55.4116         estimate D2E/DX2                !
 ! D21   D(10,1,27,30)         -64.052          estimate D2E/DX2                !
 ! D22   D(21,1,27,28)          55.6356         estimate D2E/DX2                !
 ! D23   D(21,1,27,29)         -64.1661         estimate D2E/DX2                !
 ! D24   D(21,1,27,30)         176.3703         estimate D2E/DX2                !
 ! D25   D(31,1,27,28)         -66.3719         estimate D2E/DX2                !
 ! D26   D(31,1,27,29)         173.8264         estimate D2E/DX2                !
 ! D27   D(31,1,27,30)          54.3628         estimate D2E/DX2                !
 ! D28   D(10,1,31,35)        -133.244          estimate D2E/DX2                !
 ! D29   D(21,1,31,35)          -9.2186         estimate D2E/DX2                !
 ! D30   D(27,1,31,35)         109.0145         estimate D2E/DX2                !
 ! D31   D(3,2,57,55)         -103.6812         estimate D2E/DX2                !
 ! D32   D(5,2,57,55)          133.9849         estimate D2E/DX2                !
 ! D33   D(21,2,57,55)          10.5557         estimate D2E/DX2                !
 ! D34   D(3,2,5,6)            -49.0667         estimate D2E/DX2                !
 ! D35   D(3,2,5,7)             83.2472         estimate D2E/DX2                !
 ! D36   D(3,2,5,12)           177.9455         estimate D2E/DX2                !
 ! D37   D(4,2,5,6)             70.1116         estimate D2E/DX2                !
 ! D38   D(4,2,5,7)           -157.5744         estimate D2E/DX2                !
 ! D39   D(4,2,5,12)           -62.8762         estimate D2E/DX2                !
 ! D40   D(21,2,5,6)          -166.974          estimate D2E/DX2                !
 ! D41   D(21,2,5,7)           -34.66           estimate D2E/DX2                !
 ! D42   D(21,2,5,12)           60.0382         estimate D2E/DX2                !
 ! D43   D(3,2,21,1)          -146.0803         estimate D2E/DX2                !
 ! D44   D(3,2,21,22)          -24.2209         estimate D2E/DX2                !
 ! D45   D(3,2,21,23)           93.513          estimate D2E/DX2                !
 ! D46   D(4,2,21,1)            99.1227         estimate D2E/DX2                !
 ! D47   D(4,2,21,22)         -139.0179         estimate D2E/DX2                !
 ! D48   D(4,2,21,23)          -21.284          estimate D2E/DX2                !
 ! D49   D(5,2,21,1)           -24.4445         estimate D2E/DX2                !
 ! D50   D(5,2,21,22)           97.4148         estimate D2E/DX2                !
 ! D51   D(5,2,21,23)         -144.8513         estimate D2E/DX2                !
 ! D52   D(2,5,7,8)            -35.2709         estimate D2E/DX2                !
 ! D53   D(2,5,7,9)           -162.3929         estimate D2E/DX2                !
 ! D54   D(2,5,7,10)            84.9797         estimate D2E/DX2                !
 ! D55   D(6,5,7,8)             93.2281         estimate D2E/DX2                !
 ! D56   D(6,5,7,9)            -33.8939         estimate D2E/DX2                !
 ! D57   D(6,5,7,10)          -146.5214         estimate D2E/DX2                !
 ! D58   D(12,5,7,8)          -146.6429         estimate D2E/DX2                !
 ! D59   D(12,5,7,9)            86.2351         estimate D2E/DX2                !
 ! D60   D(12,5,7,10)          -26.3924         estimate D2E/DX2                !
 ! D61   D(2,5,12,10)          -82.7571         estimate D2E/DX2                !
 ! D62   D(2,5,12,13)          166.1496         estimate D2E/DX2                !
 ! D63   D(2,5,12,17)           38.7363         estimate D2E/DX2                !
 ! D64   D(6,5,12,10)          147.2872         estimate D2E/DX2                !
 ! D65   D(6,5,12,13)           36.1939         estimate D2E/DX2                !
 ! D66   D(6,5,12,17)          -91.2194         estimate D2E/DX2                !
 ! D67   D(7,5,12,10)           26.197          estimate D2E/DX2                !
 ! D68   D(7,5,12,13)          -84.8963         estimate D2E/DX2                !
 ! D69   D(7,5,12,17)          147.6905         estimate D2E/DX2                !
 ! D70   D(5,7,10,1)           -85.1926         estimate D2E/DX2                !
 ! D71   D(5,7,10,11)          147.4245         estimate D2E/DX2                !
 ! D72   D(5,7,10,12)           26.4806         estimate D2E/DX2                !
 ! D73   D(8,7,10,1)            34.3548         estimate D2E/DX2                !
 ! D74   D(8,7,10,11)          -93.0282         estimate D2E/DX2                !
 ! D75   D(8,7,10,12)          146.028          estimate D2E/DX2                !
 ! D76   D(9,7,10,1)           160.9721         estimate D2E/DX2                !
 ! D77   D(9,7,10,11)           33.5891         estimate D2E/DX2                !
 ! D78   D(9,7,10,12)          -87.3547         estimate D2E/DX2                !
 ! D79   D(1,10,12,5)           83.8697         estimate D2E/DX2                !
 ! D80   D(1,10,12,13)        -164.3527         estimate D2E/DX2                !
 ! D81   D(1,10,12,17)         -36.9662         estimate D2E/DX2                !
 ! D82   D(7,10,12,5)          -26.2324         estimate D2E/DX2                !
 ! D83   D(7,10,12,13)          85.5452         estimate D2E/DX2                !
 ! D84   D(7,10,12,17)        -147.0683         estimate D2E/DX2                !
 ! D85   D(11,10,12,5)        -148.5231         estimate D2E/DX2                !
 ! D86   D(11,10,12,13)        -36.7455         estimate D2E/DX2                !
 ! D87   D(11,10,12,17)         90.641          estimate D2E/DX2                !
 ! D88   D(5,12,13,14)          45.5135         estimate D2E/DX2                !
 ! D89   D(5,12,13,15)         -74.9463         estimate D2E/DX2                !
 ! D90   D(5,12,13,16)         166.4039         estimate D2E/DX2                !
 ! D91   D(10,12,13,14)        -48.2376         estimate D2E/DX2                !
 ! D92   D(10,12,13,15)       -168.6973         estimate D2E/DX2                !
 ! D93   D(10,12,13,16)         72.6528         estimate D2E/DX2                !
 ! D94   D(17,12,13,14)        178.4365         estimate D2E/DX2                !
 ! D95   D(17,12,13,15)         57.9768         estimate D2E/DX2                !
 ! D96   D(17,12,13,16)        -60.673          estimate D2E/DX2                !
 ! D97   D(5,12,17,18)         -53.1767         estimate D2E/DX2                !
 ! D98   D(5,12,17,19)        -174.0153         estimate D2E/DX2                !
 ! D99   D(5,12,17,20)          66.5793         estimate D2E/DX2                !
 ! D100  D(10,12,17,18)         48.9588         estimate D2E/DX2                !
 ! D101  D(10,12,17,19)        -71.8797         estimate D2E/DX2                !
 ! D102  D(10,12,17,20)        168.7148         estimate D2E/DX2                !
 ! D103  D(13,12,17,18)        177.7121         estimate D2E/DX2                !
 ! D104  D(13,12,17,19)         56.8735         estimate D2E/DX2                !
 ! D105  D(13,12,17,20)        -62.5319         estimate D2E/DX2                !
 ! D106  D(12,17,18,49)       -156.9621         estimate D2E/DX2                !
 ! D107  D(12,17,18,54)        146.2491         estimate D2E/DX2                !
 ! D108  D(19,17,18,49)        -34.4191         estimate D2E/DX2                !
 ! D109  D(19,17,18,54)        -91.2078         estimate D2E/DX2                !
 ! D110  D(20,17,18,49)         81.5622         estimate D2E/DX2                !
 ! D111  D(20,17,18,54)         24.7735         estimate D2E/DX2                !
 ! D112  D(17,18,49,48)         70.2835         estimate D2E/DX2                !
 ! D113  D(54,18,49,48)       -144.6748         estimate D2E/DX2                !
 ! D114  D(17,18,54,52)        118.257          estimate D2E/DX2                !
 ! D115  D(17,18,54,55)        -52.9357         estimate D2E/DX2                !
 ! D116  D(49,18,54,52)         46.078          estimate D2E/DX2                !
 ! D117  D(49,18,54,55)       -125.1148         estimate D2E/DX2                !
 ! D118  D(1,21,23,24)         162.3019         estimate D2E/DX2                !
 ! D119  D(2,21,23,24)         -71.2703         estimate D2E/DX2                !
 ! D120  D(22,21,23,24)         47.6787         estimate D2E/DX2                !
 ! D121  D(21,23,24,25)         -6.9743         estimate D2E/DX2                !
 ! D122  D(21,23,24,26)        173.3142         estimate D2E/DX2                !
 ! D123  D(23,24,25,26)       -179.6613         estimate D2E/DX2                !
 ! D124  D(1,31,33,34)         -51.2859         estimate D2E/DX2                !
 ! D125  D(1,31,33,36)        -166.3846         estimate D2E/DX2                !
 ! D126  D(1,31,33,52)          67.5456         estimate D2E/DX2                !
 ! D127  D(52,32,41,38)         42.6874         estimate D2E/DX2                !
 ! D128  D(52,32,41,42)        174.6095         estimate D2E/DX2                !
 ! D129  D(52,32,41,43)        -53.1334         estimate D2E/DX2                !
 ! D130  D(58,32,41,38)        -78.6284         estimate D2E/DX2                !
 ! D131  D(58,32,41,42)         53.2937         estimate D2E/DX2                !
 ! D132  D(58,32,41,43)       -174.4492         estimate D2E/DX2                !
 ! D133  D(62,32,41,38)        168.685          estimate D2E/DX2                !
 ! D134  D(62,32,41,42)        -59.3928         estimate D2E/DX2                !
 ! D135  D(62,32,41,43)         72.8642         estimate D2E/DX2                !
 ! D136  D(41,32,52,33)          9.7826         estimate D2E/DX2                !
 ! D137  D(41,32,52,53)       -115.6462         estimate D2E/DX2                !
 ! D138  D(41,32,52,54)        126.4001         estimate D2E/DX2                !
 ! D139  D(58,32,52,33)        129.3877         estimate D2E/DX2                !
 ! D140  D(58,32,52,53)          3.9588         estimate D2E/DX2                !
 ! D141  D(58,32,52,54)       -113.9949         estimate D2E/DX2                !
 ! D142  D(62,32,52,33)       -115.5641         estimate D2E/DX2                !
 ! D143  D(62,32,52,53)        119.007          estimate D2E/DX2                !
 ! D144  D(62,32,52,54)          1.0533         estimate D2E/DX2                !
 ! D145  D(41,32,58,59)       -177.7645         estimate D2E/DX2                !
 ! D146  D(41,32,58,60)         62.5473         estimate D2E/DX2                !
 ! D147  D(41,32,58,61)        -56.5687         estimate D2E/DX2                !
 ! D148  D(52,32,58,59)         61.0057         estimate D2E/DX2                !
 ! D149  D(52,32,58,60)        -58.6825         estimate D2E/DX2                !
 ! D150  D(52,32,58,61)       -177.7985         estimate D2E/DX2                !
 ! D151  D(62,32,58,59)        -59.7219         estimate D2E/DX2                !
 ! D152  D(62,32,58,60)       -179.4101         estimate D2E/DX2                !
 ! D153  D(62,32,58,61)         61.4739         estimate D2E/DX2                !
 ! D154  D(34,33,36,37)        -53.0025         estimate D2E/DX2                !
 ! D155  D(34,33,36,38)         78.9476         estimate D2E/DX2                !
 ! D156  D(34,33,36,43)        174.6514         estimate D2E/DX2                !
 ! D157  D(35,33,36,37)         63.9276         estimate D2E/DX2                !
 ! D158  D(35,33,36,38)       -164.1223         estimate D2E/DX2                !
 ! D159  D(35,33,36,43)        -68.4185         estimate D2E/DX2                !
 ! D160  D(52,33,36,37)       -174.0438         estimate D2E/DX2                !
 ! D161  D(52,33,36,38)        -42.0937         estimate D2E/DX2                !
 ! D162  D(52,33,36,43)         53.6101         estimate D2E/DX2                !
 ! D163  D(34,33,52,32)       -132.0622         estimate D2E/DX2                !
 ! D164  D(34,33,52,53)         -7.1024         estimate D2E/DX2                !
 ! D165  D(34,33,52,54)        107.6157         estimate D2E/DX2                !
 ! D166  D(35,33,52,32)        112.6279         estimate D2E/DX2                !
 ! D167  D(35,33,52,53)       -122.4123         estimate D2E/DX2                !
 ! D168  D(35,33,52,54)         -7.6942         estimate D2E/DX2                !
 ! D169  D(36,33,52,32)        -10.1785         estimate D2E/DX2                !
 ! D170  D(36,33,52,53)        114.7814         estimate D2E/DX2                !
 ! D171  D(36,33,52,54)       -130.5006         estimate D2E/DX2                !
 ! D172  D(33,36,38,39)        -33.8604         estimate D2E/DX2                !
 ! D173  D(33,36,38,40)       -161.1781         estimate D2E/DX2                !
 ! D174  D(33,36,38,41)         85.8993         estimate D2E/DX2                !
 ! D175  D(37,36,38,39)         93.7586         estimate D2E/DX2                !
 ! D176  D(37,36,38,40)        -33.559          estimate D2E/DX2                !
 ! D177  D(37,36,38,41)       -146.4816         estimate D2E/DX2                !
 ! D178  D(43,36,38,39)       -146.0281         estimate D2E/DX2                !
 ! D179  D(43,36,38,40)         86.6542         estimate D2E/DX2                !
 ! D180  D(43,36,38,41)        -26.2684         estimate D2E/DX2                !
 ! D181  D(33,36,43,41)        -83.4959         estimate D2E/DX2                !
 ! D182  D(33,36,43,44)        165.5679         estimate D2E/DX2                !
 ! D183  D(33,36,43,48)         38.0028         estimate D2E/DX2                !
 ! D184  D(37,36,43,41)        147.5216         estimate D2E/DX2                !
 ! D185  D(37,36,43,44)         36.5854         estimate D2E/DX2                !
 ! D186  D(37,36,43,48)        -90.9797         estimate D2E/DX2                !
 ! D187  D(38,36,43,41)         26.104          estimate D2E/DX2                !
 ! D188  D(38,36,43,44)        -84.8322         estimate D2E/DX2                !
 ! D189  D(38,36,43,48)        147.6027         estimate D2E/DX2                !
 ! D190  D(36,38,41,32)        -86.4942         estimate D2E/DX2                !
 ! D191  D(36,38,41,42)        147.0849         estimate D2E/DX2                !
 ! D192  D(36,38,41,43)         26.2491         estimate D2E/DX2                !
 ! D193  D(39,38,41,32)         31.9643         estimate D2E/DX2                !
 ! D194  D(39,38,41,42)        -94.4566         estimate D2E/DX2                !
 ! D195  D(39,38,41,43)        144.7075         estimate D2E/DX2                !
 ! D196  D(40,38,41,32)        159.0592         estimate D2E/DX2                !
 ! D197  D(40,38,41,42)         32.6383         estimate D2E/DX2                !
 ! D198  D(40,38,41,43)        -88.1976         estimate D2E/DX2                !
 ! D199  D(32,41,43,36)         83.8052         estimate D2E/DX2                !
 ! D200  D(32,41,43,44)       -164.5285         estimate D2E/DX2                !
 ! D201  D(32,41,43,48)        -36.9931         estimate D2E/DX2                !
 ! D202  D(38,41,43,36)        -26.036          estimate D2E/DX2                !
 ! D203  D(38,41,43,44)         85.6302         estimate D2E/DX2                !
 ! D204  D(38,41,43,48)       -146.8344         estimate D2E/DX2                !
 ! D205  D(42,41,43,36)       -148.2558         estimate D2E/DX2                !
 ! D206  D(42,41,43,44)        -36.5895         estimate D2E/DX2                !
 ! D207  D(42,41,43,48)         90.9459         estimate D2E/DX2                !
 ! D208  D(36,43,44,45)         44.9947         estimate D2E/DX2                !
 ! D209  D(36,43,44,46)        -75.3679         estimate D2E/DX2                !
 ! D210  D(36,43,44,47)        165.8427         estimate D2E/DX2                !
 ! D211  D(41,43,44,45)        -48.4683         estimate D2E/DX2                !
 ! D212  D(41,43,44,46)       -168.8309         estimate D2E/DX2                !
 ! D213  D(41,43,44,47)         72.3797         estimate D2E/DX2                !
 ! D214  D(48,43,44,45)        178.0505         estimate D2E/DX2                !
 ! D215  D(48,43,44,46)         57.6879         estimate D2E/DX2                !
 ! D216  D(48,43,44,47)        -61.1016         estimate D2E/DX2                !
 ! D217  D(36,43,48,49)        -55.2894         estimate D2E/DX2                !
 ! D218  D(36,43,48,50)       -175.8719         estimate D2E/DX2                !
 ! D219  D(36,43,48,51)         64.6584         estimate D2E/DX2                !
 ! D220  D(41,43,48,49)         46.6671         estimate D2E/DX2                !
 ! D221  D(41,43,48,50)        -73.9154         estimate D2E/DX2                !
 ! D222  D(41,43,48,51)        166.6149         estimate D2E/DX2                !
 ! D223  D(44,43,48,49)        175.4991         estimate D2E/DX2                !
 ! D224  D(44,43,48,50)         54.9166         estimate D2E/DX2                !
 ! D225  D(44,43,48,51)        -64.5531         estimate D2E/DX2                !
 ! D226  D(43,48,49,18)        125.0619         estimate D2E/DX2                !
 ! D227  D(50,48,49,18)       -112.6828         estimate D2E/DX2                !
 ! D228  D(51,48,49,18)          3.3888         estimate D2E/DX2                !
 ! D229  D(32,52,54,18)        -96.3959         estimate D2E/DX2                !
 ! D230  D(32,52,54,55)         74.3582         estimate D2E/DX2                !
 ! D231  D(33,52,54,18)         27.4367         estimate D2E/DX2                !
 ! D232  D(33,52,54,55)       -161.8092         estimate D2E/DX2                !
 ! D233  D(53,52,54,18)        144.3292         estimate D2E/DX2                !
 ! D234  D(53,52,54,55)        -44.9167         estimate D2E/DX2                !
 ! D235  D(18,54,55,56)       -179.6813         estimate D2E/DX2                !
 ! D236  D(18,54,55,57)         -2.6187         estimate D2E/DX2                !
 ! D237  D(52,54,55,56)          7.7419         estimate D2E/DX2                !
 ! D238  D(52,54,55,57)       -175.1955         estimate D2E/DX2                !
 ! D239  D(54,55,57,4)         -40.834          estimate D2E/DX2                !
 ! D240  D(56,55,57,4)         135.933          estimate D2E/DX2                !
 --------------------------------------------------------------------------------
 Trust Radius=3.00D-01 FncErr=1.00D-07 GrdErr=1.00D-07 EigMax=2.50D+02 EigMin=1.00D-04
 Number of steps in this run=    372 maximum allowed number of steps=    372.
 GradGradGradGradGradGradGradGradGradGradGradGradGradGradGradGradGradGrad

 Stoichiometry    C20H32N2O8(3)
 Framework group  C1[X(C20H32N2O8)]
 Deg. of freedom   180
 Full point group                 C1      NOp   1
 Largest Abelian subgroup         C1      NOp   1
 Largest concise Abelian subgroup C1      NOp   1
                         Standard orientation:                         
 ---------------------------------------------------------------------
 Center     Atomic      Atomic             Coordinates (Angstroms)
 Number     Number       Type             X           Y           Z
 ---------------------------------------------------------------------
      1          6           0       -2.656317   -0.891822   -1.121809
      2          6           0       -3.007843    1.096681    0.564217
      3          1           0       -3.567022    2.035418    0.464617
      4          1           0       -2.084653    1.337350    1.105728
      5          6           0       -3.815967    0.023734    1.296960
      6          1           0       -4.248478    0.409508    2.221119
      7          6           0       -4.754354   -0.672030    0.273811
      8          1           0       -5.179893   -0.054508   -0.525373
      9          1           0       -5.570386   -1.224897    0.741094
     10          6           0       -3.548222   -1.585630   -0.065559
     11          1           0       -3.729216   -2.624551   -0.362185
     12          6           0       -3.016331   -1.322891    1.380759
     13          6           0       -3.639579   -2.296477    2.386711
     14          1           0       -4.727305   -2.377440    2.298647
     15          1           0       -3.414019   -1.971898    3.409294
     16          1           0       -3.218973   -3.300115    2.253920
     17          6           0       -1.513196   -1.272714    1.633020
     18          1           0       -0.963440   -0.631985    0.938143
     19          1           0       -1.080684   -2.278246    1.559361
     20          1           0       -1.316208   -0.880368    2.652490
     21          6           0       -2.676855    0.651896   -0.875725
     22          1           0       -3.408861    1.094956   -1.558760
     23          8           0       -1.375435    1.118207   -1.300070
     24          7           0       -1.277121    2.475788   -1.537823
     25          8           0       -2.283708    3.146723   -1.505037
     26          8           0       -0.147130    2.832808   -1.763334
     27          6           0       -3.199878   -1.182984   -2.550467
     28          1           0       -2.625169   -0.627062   -3.296381
     29          1           0       -4.248346   -0.871804   -2.596083
     30          1           0       -3.133080   -2.251560   -2.764900
     31          8           0       -1.404081   -1.445460   -1.144673
     32          6           0        3.423602    0.271186    0.675332
     33          6           0        1.742817    0.029257   -1.364498
     34          1           0        1.647521    0.690200   -2.231550
     35          1           0        0.739499   -0.358390   -1.160368
     36          6           0        2.697426   -1.117216   -1.688757
     37          1           0        2.391891   -1.626165   -2.609674
     38          6           0        4.150605   -0.604374   -1.576091
     39          1           0        4.330831    0.437733   -1.863781
     40          1           0        4.883672   -1.228981   -2.089386
     41          6           0        4.039690   -0.938760   -0.067644
     42          1           0        4.930511   -1.278535    0.471381
     43          6           0        2.966603   -2.008260   -0.438657
     44          6           0        3.621607   -3.341564   -0.817375
     45          1           0        4.438911   -3.233765   -1.537343
     46          1           0        2.876088   -4.012060   -1.261963
     47          1           0        4.026142   -3.834354    0.074722
     48          6           0        1.819119   -2.294076    0.525519
     49          1           0        1.335836   -1.396406    0.916115
     50          1           0        2.180907   -2.868793    1.386071
     51          1           0        1.039219   -2.882221    0.018171
     52          6           0        2.210292    0.877443   -0.151982
     53          1           0        2.454310    1.893299   -0.467801
     54          8           0        1.030512    0.954334    0.679831
     55          7           0        0.998571    1.937234    1.625984
     56          8           0        1.876110    2.773824    1.632067
     57          8           0        0.028148    1.888140    2.345024
     58          6           0        4.547504    1.337039    0.871233
     59          1           0        4.170077    2.195010    1.427088
     60          1           0        4.887177    1.669830   -0.114077
     61          1           0        5.386701    0.888012    1.407405
     62          8           0        3.075828   -0.053450    1.949085
 ---------------------------------------------------------------------
 Rotational constants (GHZ):           0.2340153           0.1187598           0.1080112
 Standard basis: 6-31++G(d,p) (6D, 7F)
 There are   762 symmetry adapted cartesian basis functions of A   symmetry.
 There are   762 symmetry adapted basis functions of A   symmetry.
   762 basis functions,  1216 primitive gaussians,   762 cartesian basis functions
   116 alpha electrons      114 beta electrons
       nuclear repulsion energy      3505.7577737353 Hartrees.
 NAtoms=   62 NActive=   62 NUniq=   62 SFac= 1.00D+00 NAtFMM=   60 NAOKFM=T Big=T
 Integral buffers will be    131072 words long.
 Raffenetti 2 integral format.
 Two-electron integral symmetry is turned on.
 Nuclear repulsion after empirical dispersion term =     3505.6893824098 Hartrees.
 One-electron integrals computed using PRISM.
 NBasis=   762 RedAO= T EigKep=  1.18D-06  NBF=   762
 NBsUse=   760 1.00D-06 EigRej=  9.83D-07 NBFU=   760
 ExpMin= 3.60D-02 ExpMax= 5.48D+03 ExpMxC= 8.25D+02 IAcc=3 IRadAn=         7 AccDes= 0.00D+00
 Harris functional with IExCor= 4639 and IRadAn=       7 diagonalized for initial guess.
 HarFok:  IExCor= 4639 AccDes= 0.00D+00 IRadAn=         7 IDoV= 1 UseB2=F ITyADJ=14
 ICtDFT=  3500011 ScaDFX=  1.000000  1.000000  1.000000  1.000000
 FoFCou: FMM=F IPFlag=           0 FMFlag=      100000 FMFlg1=        2001
         NFxFlg=           0 DoJE=T BraDBF=F KetDBF=T FulRan=T
         wScrn=  0.000000 ICntrl=       500 IOpCl=  0 I1Cent=   200000004 NGrid=           0
         NMat0=    1 NMatS0=      1 NMatT0=    0 NMatD0=    1 NMtDS0=    0 NMtDT0=    0
 Petite list used in FoFCou.
 Initial guess <Sx>= 0.0000 <Sy>= 0.0000 <Sz>= 1.0000 <S**2>= 2.0000 S= 1.0000
 Requested convergence on RMS density matrix=1.00D-08 within 128 cycles.
 Requested convergence on MAX density matrix=1.00D-06.
 Requested convergence on             energy=1.00D-06.
 No special actions if energy rises.
 Rare condition: small coef for last iteration:  0.000D+00
 Rare condition: small coef for last iteration:  0.000D+00
 Rare condition: small coef for last iteration:  0.000D+00
 Rare condition: small coef for last iteration:  0.000D+00
 Restarting incremental Fock formation.
 Rare condition: small coef for last iteration:  0.000D+00
 Rare condition: small coef for last iteration:  0.000D+00
 Rare condition: small coef for last iteration:  0.000D+00
 Rare condition: small coef for last iteration:  0.000D+00
 Rare condition: small coef for last iteration:  0.000D+00
 Rare condition: small coef for last iteration:  0.000D+00
 Rare condition: small coef for last iteration:  0.000D+00
 Rare condition: small coef for last iteration:  0.000D+00
 Rare condition: small coef for last iteration:  0.000D+00
 Rare condition: small coef for last iteration:  0.000D+00
 Restarting incremental Fock formation.
 Rare condition: small coef for last iteration:  0.000D+00
 Rare condition: small coef for last iteration:  0.000D+00
 Rare condition: small coef for last iteration:  0.000D+00
 Rare condition: small coef for last iteration:  0.000D+00
 Rare condition: small coef for last iteration:  0.000D+00
 Restarting incremental Fock formation.
 SCF Done:  E(UwB97XD) =  -1491.87083312     A.U. after   67 cycles
            NFock= 67  Conv=0.75D-08     -V/T= 2.0089
 <Sx>= 0.0000 <Sy>= 0.0000 <Sz>= 1.0000 <S**2>= 2.0085 S= 1.0028
 <L.S>= 0.000000000000E+00
 Annihilation of the first spin contaminant:
 S**2 before annihilation     2.0085,   after     2.0000

 **********************************************************************

            Population analysis using the SCF Density.

 **********************************************************************

 Orbital symmetries:
 Alpha Orbitals:
       Occupied  (A) (A) (A) (A) (A) (A) (A) (A) (A) (A) (A) (A)
                 (A) (A) (A) (A) (A) (A) (A) (A) (A) (A) (A) (A)
                 (A) (A) (A) (A) (A) (A) (A) (A) (A) (A) (A) (A)
                 (A) (A) (A) (A) (A) (A) (A) (A) (A) (A) (A) (A)
                 (A) (A) (A) (A) (A) (A) (A) (A) (A) (A) (A) (A)
                 (A) (A) (A) (A) (A) (A) (A) (A) (A) (A) (A) (A)
                 (A) (A) (A) (A) (A) (A) (A) (A) (A) (A) (A) (A)
                 (A) (A) (A) (A) (A) (A) (A) (A) (A) (A) (A) (A)
                 (A) (A) (A) (A) (A) (A) (A) (A) (A) (A) (A) (A)
                 (A) (A) (A) (A) (A) (A) (A) (A)
       Virtual   (A) (A) (A) (A) (A) (A) (A) (A) (A) (A) (A) (A)
                 (A) (A) (A) (A) (A) (A) (A) (A) (A) (A) (A) (A)
                 (A) (A) (A) (A) (A) (A) (A) (A) (A) (A) (A) (A)
                 (A) (A) (A) (A) (A) (A) (A) (A) (A) (A) (A) (A)
                 (A) (A) (A) (A) (A) (A) (A) (A) (A) (A) (A) (A)
                 (A) (A) (A) (A) (A) (A) (A) (A) (A) (A) (A) (A)
                 (A) (A) (A) (A) (A) (A) (A) (A) (A) (A) (A) (A)
                 (A) (A) (A) (A) (A) (A) (A) (A) (A) (A) (A) (A)
                 (A) (A) (A) (A) (A) (A) (A) (A) (A) (A) (A) (A)
                 (A) (A) (A) (A) (A) (A) (A) (A) (A) (A) (A) (A)
                 (A) (A) (A) (A) (A) (A) (A) (A) (A) (A) (A) (A)
                 (A) (A) (A) (A) (A) (A) (A) (A) (A) (A) (A) (A)
                 (A) (A) (A) (A) (A) (A) (A) (A) (A) (A) (A) (A)
                 (A) (A) (A) (A) (A) (A) (A) (A) (A) (A) (A) (A)
                 (A) (A) (A) (A) (A) (A) (A) (A) (A) (A) (A) (A)
                 (A) (A) (A) (A) (A) (A) (A) (A) (A) (A) (A) (A)
                 (A) (A) (A) (A) (A) (A) (A) (A) (A) (A) (A) (A)
                 (A) (A) (A) (A) (A) (A) (A) (A) (A) (A) (A) (A)
                 (A) (A) (A) (A) (A) (A) (A) (A) (A) (A) (A) (A)
                 (A) (A) (A) (A) (A) (A) (A) (A) (A) (A) (A) (A)
                 (A) (A) (A) (A) (A) (A) (A) (A) (A) (A) (A) (A)
                 (A) (A) (A) (A) (A) (A) (A) (A) (A) (A) (A) (A)
                 (A) (A) (A) (A) (A) (A) (A) (A) (A) (A) (A) (A)
                 (A) (A) (A) (A) (A) (A) (A) (A) (A) (A) (A) (A)
                 (A) (A) (A) (A) (A) (A) (A) (A) (A) (A) (A) (A)
                 (A) (A) (A) (A) (A) (A) (A) (A) (A) (A) (A) (A)
                 (A) (A) (A) (A) (A) (A) (A) (A) (A) (A) (A) (A)
                 (A) (A) (A) (A) (A) (A) (A) (A) (A) (A) (A) (A)
                 (A) (A) (A) (A) (A) (A) (A) (A) (A) (A) (A) (A)
                 (A) (A) (A) (A) (A) (A) (A) (A) (A) (A) (A) (A)
                 (A) (A) (A) (A) (A) (A) (A) (A) (A) (A) (A) (A)
                 (A) (A) (A) (A) (A) (A) (A) (A) (A) (A) (A) (A)
                 (A) (A) (A) (A) (A) (A) (A) (A) (A) (A) (A) (A)
                 (A) (A) (A) (A) (A) (A) (A) (A) (A) (A) (A) (A)
                 (A) (A) (A) (A) (A) (A) (A) (A) (A) (A) (A) (A)
                 (A) (A) (A) (A) (A) (A) (A) (A) (A) (A) (A) (A)
                 (A) (A) (A) (A) (A) (A) (A) (A) (A) (A) (A) (A)
                 (A) (A) (A) (A) (A) (A) (A) (A) (A) (A) (A) (A)
                 (A) (A) (A) (A) (A) (A) (A) (A) (A) (A) (A) (A)
                 (A) (A) (A) (A) (A) (A) (A) (A) (A) (A) (A) (A)
                 (A) (A) (A) (A) (A) (A) (A) (A) (A) (A) (A) (A)
                 (A) (A) (A) (A) (A) (A) (A) (A) (A) (A) (A) (A)
                 (A) (A) (A) (A) (A) (A) (A) (A) (A) (A) (A) (A)
                 (A) (A) (A) (A) (A) (A) (A) (A) (A) (A) (A) (A)
                 (A) (A) (A) (A) (A) (A) (A) (A) (A) (A) (A) (A)
                 (A) (A) (A) (A) (A) (A) (A) (A) (A) (A) (A) (A)
                 (A) (A) (A) (A) (A) (A) (A) (A) (A) (A) (A) (A)
                 (A) (A) (A) (A) (A) (A) (A) (A) (A) (A) (A) (A)
                 (A) (A) (A) (A) (A) (A) (A) (A) (A) (A) (A) (A)
                 (A) (A) (A) (A) (A) (A) (A) (A) (A) (A) (A) (A)
                 (A) (A) (A) (A) (A) (A) (A) (A) (A) (A) (A) (A)
                 (A) (A) (A) (A) (A) (A) (A) (A) (A) (A) (A) (A)
                 (A) (A) (A) (A) (A) (A) (A) (A) (A) (A) (A) (A)
                 (A) (A) (A) (A) (A) (A) (A) (A)
 Beta  Orbitals:
       Occupied  (A) (A) (A) (A) (A) (A) (A) (A) (A) (A) (A) (A)
                 (A) (A) (A) (A) (A) (A) (A) (A) (A) (A) (A) (A)
                 (A) (A) (A) (A) (A) (A) (A) (A) (A) (A) (A) (A)
                 (A) (A) (A) (A) (A) (A) (A) (A) (A) (A) (A) (A)
                 (A) (A) (A) (A) (A) (A) (A) (A) (A) (A) (A) (A)
                 (A) (A) (A) (A) (A) (A) (A) (A) (A) (A) (A) (A)
                 (A) (A) (A) (A) (A) (A) (A) (A) (A) (A) (A) (A)
                 (A) (A) (A) (A) (A) (A) (A) (A) (A) (A) (A) (A)
                 (A) (A) (A) (A) (A) (A) (A) (A) (A) (A) (A) (A)
                 (A) (A) (A) (A) (A) (A)
       Virtual   (A) (A) (A) (A) (A) (A) (A) (A) (A) (A) (A) (A)
                 (A) (A) (A) (A) (A) (A) (A) (A) (A) (A) (A) (A)
                 (A) (A) (A) (A) (A) (A) (A) (A) (A) (A) (A) (A)
                 (A) (A) (A) (A) (A) (A) (A) (A) (A) (A) (A) (A)
                 (A) (A) (A) (A) (A) (A) (A) (A) (A) (A) (A) (A)
                 (A) (A) (A) (A) (A) (A) (A) (A) (A) (A) (A) (A)
                 (A) (A) (A) (A) (A) (A) (A) (A) (A) (A) (A) (A)
                 (A) (A) (A) (A) (A) (A) (A) (A) (A) (A) (A) (A)
                 (A) (A) (A) (A) (A) (A) (A) (A) (A) (A) (A) (A)
                 (A) (A) (A) (A) (A) (A) (A) (A) (A) (A) (A) (A)
                 (A) (A) (A) (A) (A) (A) (A) (A) (A) (A) (A) (A)
                 (A) (A) (A) (A) (A) (A) (A) (A) (A) (A) (A) (A)
                 (A) (A) (A) (A) (A) (A) (A) (A) (A) (A) (A) (A)
                 (A) (A) (A) (A) (A) (A) (A) (A) (A) (A) (A) (A)
                 (A) (A) (A) (A) (A) (A) (A) (A) (A) (A) (A) (A)
                 (A) (A) (A) (A) (A) (A) (A) (A) (A) (A) (A) (A)
                 (A) (A) (A) (A) (A) (A) (A) (A) (A) (A) (A) (A)
                 (A) (A) (A) (A) (A) (A) (A) (A) (A) (A) (A) (A)
                 (A) (A) (A) (A) (A) (A) (A) (A) (A) (A) (A) (A)
                 (A) (A) (A) (A) (A) (A) (A) (A) (A) (A) (A) (A)
                 (A) (A) (A) (A) (A) (A) (A) (A) (A) (A) (A) (A)
                 (A) (A) (A) (A) (A) (A) (A) (A) (A) (A) (A) (A)
                 (A) (A) (A) (A) (A) (A) (A) (A) (A) (A) (A) (A)
                 (A) (A) (A) (A) (A) (A) (A) (A) (A) (A) (A) (A)
                 (A) (A) (A) (A) (A) (A) (A) (A) (A) (A) (A) (A)
                 (A) (A) (A) (A) (A) (A) (A) (A) (A) (A) (A) (A)
                 (A) (A) (A) (A) (A) (A) (A) (A) (A) (A) (A) (A)
                 (A) (A) (A) (A) (A) (A) (A) (A) (A) (A) (A) (A)
                 (A) (A) (A) (A) (A) (A) (A) (A) (A) (A) (A) (A)
                 (A) (A) (A) (A) (A) (A) (A) (A) (A) (A) (A) (A)
                 (A) (A) (A) (A) (A) (A) (A) (A) (A) (A) (A) (A)
                 (A) (A) (A) (A) (A) (A) (A) (A) (A) (A) (A) (A)
                 (A) (A) (A) (A) (A) (A) (A) (A) (A) (A) (A) (A)
                 (A) (A) (A) (A) (A) (A) (A) (A) (A) (A) (A) (A)
                 (A) (A) (A) (A) (A) (A) (A) (A) (A) (A) (A) (A)
                 (A) (A) (A) (A) (A) (A) (A) (A) (A) (A) (A) (A)
                 (A) (A) (A) (A) (A) (A) (A) (A) (A) (A) (A) (A)
                 (A) (A) (A) (A) (A) (A) (A) (A) (A) (A) (A) (A)
                 (A) (A) (A) (A) (A) (A) (A) (A) (A) (A) (A) (A)
                 (A) (A) (A) (A) (A) (A) (A) (A) (A) (A) (A) (A)
                 (A) (A) (A) (A) (A) (A) (A) (A) (A) (A) (A) (A)
                 (A) (A) (A) (A) (A) (A) (A) (A) (A) (A) (A) (A)
                 (A) (A) (A) (A) (A) (A) (A) (A) (A) (A) (A) (A)
                 (A) (A) (A) (A) (A) (A) (A) (A) (A) (A) (A) (A)
                 (A) (A) (A) (A) (A) (A) (A) (A) (A) (A) (A) (A)
                 (A) (A) (A) (A) (A) (A) (A) (A) (A) (A) (A) (A)
                 (A) (A) (A) (A) (A) (A) (A) (A) (A) (A) (A) (A)
                 (A) (A) (A) (A) (A) (A) (A) (A) (A) (A) (A) (A)
                 (A) (A) (A) (A) (A) (A) (A) (A) (A) (A) (A) (A)
                 (A) (A) (A) (A) (A) (A) (A) (A) (A) (A) (A) (A)
                 (A) (A) (A) (A) (A) (A) (A) (A) (A) (A) (A) (A)
                 (A) (A) (A) (A) (A) (A) (A) (A) (A) (A) (A) (A)
                 (A) (A) (A) (A) (A) (A) (A) (A) (A) (A) (A) (A)
                 (A) (A) (A) (A) (A) (A) (A) (A) (A) (A)
 The electronic state is 3-A.
 Alpha  occ. eigenvalues --  -19.38770 -19.37979 -19.35383 -19.34910 -19.33813
 Alpha  occ. eigenvalues --  -19.33498 -19.33465 -19.32400 -14.77832 -14.76562
 Alpha  occ. eigenvalues --  -10.40367 -10.39748 -10.38632 -10.37372 -10.32686
 Alpha  occ. eigenvalues --  -10.32003 -10.31838 -10.31763 -10.31563 -10.31486
 Alpha  occ. eigenvalues --  -10.31317 -10.31019 -10.30977 -10.30670 -10.30162
 Alpha  occ. eigenvalues --  -10.29424 -10.29032 -10.28439 -10.27797 -10.27584
 Alpha  occ. eigenvalues --   -1.41510  -1.40410  -1.22009  -1.21196  -1.20689
 Alpha  occ. eigenvalues --   -1.20243  -1.15714  -1.14879  -0.99965  -0.99319
 Alpha  occ. eigenvalues --   -0.91638  -0.90983  -0.86711  -0.85979  -0.85315
 Alpha  occ. eigenvalues --   -0.84455  -0.81532  -0.80114  -0.78779  -0.78195
 Alpha  occ. eigenvalues --   -0.76746  -0.75404  -0.73006  -0.72637  -0.71811
 Alpha  occ. eigenvalues --   -0.70959  -0.69843  -0.68652  -0.68494  -0.68096
 Alpha  occ. eigenvalues --   -0.67722  -0.66069  -0.65112  -0.64177  -0.61797
 Alpha  occ. eigenvalues --   -0.60661  -0.59961  -0.58760  -0.57558  -0.57202
 Alpha  occ. eigenvalues --   -0.56952  -0.55493  -0.55377  -0.54409  -0.54189
 Alpha  occ. eigenvalues --   -0.53664  -0.52845  -0.52637  -0.52134  -0.50962
 Alpha  occ. eigenvalues --   -0.50713  -0.50605  -0.50202  -0.49208  -0.48826
 Alpha  occ. eigenvalues --   -0.48319  -0.48300  -0.47589  -0.47313  -0.46876
 Alpha  occ. eigenvalues --   -0.46421  -0.46162  -0.45827  -0.45691  -0.45529
 Alpha  occ. eigenvalues --   -0.45277  -0.44982  -0.44448  -0.43857  -0.43175
 Alpha  occ. eigenvalues --   -0.42761  -0.42272  -0.42072  -0.41745  -0.41272
 Alpha  occ. eigenvalues --   -0.41203  -0.40675  -0.40270  -0.40130  -0.39094
 Alpha  occ. eigenvalues --   -0.38640  -0.38114  -0.37782  -0.37044  -0.35203
 Alpha  occ. eigenvalues --   -0.34261
 Alpha virt. eigenvalues --   -0.01065   0.00200   0.03496   0.04074   0.04612
 Alpha virt. eigenvalues --    0.04853   0.05494   0.05702   0.05949   0.06715
 Alpha virt. eigenvalues --    0.06744   0.07213   0.07629   0.07761   0.07864
 Alpha virt. eigenvalues --    0.08332   0.09099   0.09235   0.09447   0.09760
 Alpha virt. eigenvalues --    0.10144   0.10229   0.10543   0.10780   0.10939
 Alpha virt. eigenvalues --    0.11822   0.11980   0.12134   0.12273   0.12854
 Alpha virt. eigenvalues --    0.13170   0.13519   0.13622   0.14198   0.14345
 Alpha virt. eigenvalues --    0.14468   0.14771   0.15036   0.15360   0.15725
 Alpha virt. eigenvalues --    0.15773   0.16146   0.16240   0.16515   0.16855
 Alpha virt. eigenvalues --    0.16955   0.17182   0.17373   0.17468   0.17687
 Alpha virt. eigenvalues --    0.18048   0.18270   0.18364   0.18475   0.18870
 Alpha virt. eigenvalues --    0.19298   0.19476   0.19533   0.19760   0.19980
 Alpha virt. eigenvalues --    0.20188   0.20328   0.20462   0.20593   0.21001
 Alpha virt. eigenvalues --    0.21114   0.21188   0.21419   0.21577   0.21713
 Alpha virt. eigenvalues --    0.21958   0.22033   0.22165   0.22395   0.22498
 Alpha virt. eigenvalues --    0.22828   0.23045   0.23191   0.23369   0.23631
 Alpha virt. eigenvalues --    0.23810   0.23881   0.24165   0.24460   0.24564
 Alpha virt. eigenvalues --    0.24659   0.24712   0.25192   0.25281   0.25416
 Alpha virt. eigenvalues --    0.25800   0.26155   0.26280   0.26574   0.26635
 Alpha virt. eigenvalues --    0.27132   0.27447   0.27697   0.27883   0.28078
 Alpha virt. eigenvalues --    0.28406   0.28501   0.28775   0.28899   0.29191
 Alpha virt. eigenvalues --    0.29315   0.29480   0.29742   0.29937   0.30049
 Alpha virt. eigenvalues --    0.30173   0.30550   0.30930   0.31276   0.31378
 Alpha virt. eigenvalues --    0.31543   0.32046   0.32459   0.32553   0.32856
 Alpha virt. eigenvalues --    0.33074   0.33489   0.34065   0.34166   0.34546
 Alpha virt. eigenvalues --    0.34932   0.35016   0.35258   0.35553   0.35769
 Alpha virt. eigenvalues --    0.36290   0.36496   0.36671   0.37061   0.37322
 Alpha virt. eigenvalues --    0.37432   0.37498   0.37761   0.37825   0.38024
 Alpha virt. eigenvalues --    0.38305   0.38719   0.38749   0.39211   0.39530
 Alpha virt. eigenvalues --    0.39675   0.40181   0.40459   0.40696   0.40924
 Alpha virt. eigenvalues --    0.41168   0.41378   0.41675   0.41755   0.41922
 Alpha virt. eigenvalues --    0.42351   0.42849   0.43031   0.43233   0.43749
 Alpha virt. eigenvalues --    0.44060   0.44322   0.44566   0.45137   0.45379
 Alpha virt. eigenvalues --    0.45566   0.45773   0.46023   0.46214   0.46411
 Alpha virt. eigenvalues --    0.46620   0.46713   0.47094   0.47207   0.47683
 Alpha virt. eigenvalues --    0.47945   0.48261   0.48610   0.48999   0.49112
 Alpha virt. eigenvalues --    0.49348   0.49842   0.50146   0.50778   0.50893
 Alpha virt. eigenvalues --    0.51301   0.51497   0.51860   0.52605   0.52677
 Alpha virt. eigenvalues --    0.53332   0.53495   0.53912   0.54093   0.54445
 Alpha virt. eigenvalues --    0.54617   0.55584   0.55942   0.56373   0.56534
 Alpha virt. eigenvalues --    0.57373   0.57651   0.58175   0.59079   0.60140
 Alpha virt. eigenvalues --    0.60282   0.60557   0.61345   0.62119   0.62809
 Alpha virt. eigenvalues --    0.63455   0.64137   0.64809   0.66020   0.66730
 Alpha virt. eigenvalues --    0.68229   0.77231   0.78120   0.78496   0.78865
 Alpha virt. eigenvalues --    0.79595   0.80102   0.81297   0.82454   0.83122
 Alpha virt. eigenvalues --    0.83595   0.83754   0.84189   0.84313   0.84714
 Alpha virt. eigenvalues --    0.85326   0.85788   0.86411   0.86916   0.87203
 Alpha virt. eigenvalues --    0.87641   0.88421   0.89058   0.89163   0.90183
 Alpha virt. eigenvalues --    0.90553   0.91030   0.91406   0.91998   0.92926
 Alpha virt. eigenvalues --    0.93411   0.93686   0.94090   0.94801   0.96097
 Alpha virt. eigenvalues --    0.96313   0.96620   0.97342   0.98144   0.98605
 Alpha virt. eigenvalues --    0.99540   0.99980   1.00867   1.01395   1.02187
 Alpha virt. eigenvalues --    1.02501   1.03088   1.03951   1.04886   1.05020
 Alpha virt. eigenvalues --    1.05710   1.06686   1.07114   1.07754   1.08769
 Alpha virt. eigenvalues --    1.09296   1.09375   1.10079   1.11669   1.11960
 Alpha virt. eigenvalues --    1.12809   1.13403   1.14032   1.14441   1.15112
 Alpha virt. eigenvalues --    1.16045   1.16610   1.16832   1.17623   1.18111
 Alpha virt. eigenvalues --    1.18442   1.18941   1.19264   1.19471   1.19777
 Alpha virt. eigenvalues --    1.19925   1.20475   1.20751   1.21862   1.22209
 Alpha virt. eigenvalues --    1.22552   1.23558   1.23780   1.24629   1.24735
 Alpha virt. eigenvalues --    1.25685   1.25931   1.26660   1.27078   1.28791
 Alpha virt. eigenvalues --    1.29357   1.29969   1.30225   1.30385   1.30935
 Alpha virt. eigenvalues --    1.31485   1.32029   1.33402   1.33667   1.34675
 Alpha virt. eigenvalues --    1.35033   1.35224   1.36266   1.36456   1.37492
 Alpha virt. eigenvalues --    1.38214   1.38975   1.40272   1.40639   1.41250
 Alpha virt. eigenvalues --    1.42119   1.42232   1.43147   1.43514   1.43977
 Alpha virt. eigenvalues --    1.44587   1.45205   1.45720   1.46214   1.46386
 Alpha virt. eigenvalues --    1.47053   1.48439   1.49041   1.49723   1.50267
 Alpha virt. eigenvalues --    1.51061   1.51070   1.52549   1.52971   1.53948
 Alpha virt. eigenvalues --    1.54511   1.54836   1.56371   1.56944   1.57713
 Alpha virt. eigenvalues --    1.58462   1.60382   1.61143   1.62182   1.63329
 Alpha virt. eigenvalues --    1.63834   1.64748   1.65695   1.66493   1.67293
 Alpha virt. eigenvalues --    1.67742   1.68336   1.69639   1.70714   1.71906
 Alpha virt. eigenvalues --    1.72333   1.73049   1.73696   1.74941   1.75312
 Alpha virt. eigenvalues --    1.76689   1.77715   1.77876   1.78695   1.79217
 Alpha virt. eigenvalues --    1.80138   1.80463   1.81599   1.82208   1.82946
 Alpha virt. eigenvalues --    1.83999   1.84569   1.85611   1.85883   1.86436
 Alpha virt. eigenvalues --    1.87054   1.87947   1.88249   1.88917   1.89922
 Alpha virt. eigenvalues --    1.90650   1.91376   1.92210   1.92690   1.93406
 Alpha virt. eigenvalues --    1.93820   1.94202   1.94687   1.95648   1.95818
 Alpha virt. eigenvalues --    1.96436   1.96604   1.97145   1.97660   1.98063
 Alpha virt. eigenvalues --    1.99348   1.99647   2.00742   2.01301   2.01696
 Alpha virt. eigenvalues --    2.01989   2.02200   2.02557   2.03471   2.04395
 Alpha virt. eigenvalues --    2.05286   2.06005   2.06223   2.06536   2.07582
 Alpha virt. eigenvalues --    2.08342   2.08888   2.09413   2.09928   2.10912
 Alpha virt. eigenvalues --    2.11747   2.12456   2.13445   2.13751   2.13951
 Alpha virt. eigenvalues --    2.14192   2.14955   2.15372   2.15790   2.16458
 Alpha virt. eigenvalues --    2.16860   2.17203   2.17570   2.18314   2.18724
 Alpha virt. eigenvalues --    2.19455   2.19677   2.20277   2.20695   2.21613
 Alpha virt. eigenvalues --    2.21745   2.22475   2.22884   2.23099   2.23544
 Alpha virt. eigenvalues --    2.24549   2.25123   2.25709   2.26689   2.26953
 Alpha virt. eigenvalues --    2.27051   2.27384   2.27752   2.28892   2.29392
 Alpha virt. eigenvalues --    2.30162   2.31172   2.31384   2.32049   2.33134
 Alpha virt. eigenvalues --    2.33765   2.34291   2.34850   2.35259   2.36197
 Alpha virt. eigenvalues --    2.36753   2.37763   2.38349   2.38574   2.39429
 Alpha virt. eigenvalues --    2.41252   2.42898   2.43541   2.44029   2.44623
 Alpha virt. eigenvalues --    2.45265   2.46974   2.47636   2.49167   2.49523
 Alpha virt. eigenvalues --    2.50819   2.51874   2.52650   2.53660   2.53782
 Alpha virt. eigenvalues --    2.54250   2.55749   2.56903   2.57187   2.57648
 Alpha virt. eigenvalues --    2.58505   2.59947   2.61221   2.61808   2.62409
 Alpha virt. eigenvalues --    2.62962   2.63187   2.63548   2.65130   2.66525
 Alpha virt. eigenvalues --    2.67344   2.67690   2.68868   2.70153   2.70940
 Alpha virt. eigenvalues --    2.71353   2.72140   2.72496   2.72669   2.73505
 Alpha virt. eigenvalues --    2.74122   2.74653   2.75923   2.76274   2.77148
 Alpha virt. eigenvalues --    2.78224   2.79037   2.80077   2.80488   2.81113
 Alpha virt. eigenvalues --    2.82432   2.82895   2.83649   2.84147   2.84962
 Alpha virt. eigenvalues --    2.85123   2.86194   2.86743   2.87386   2.88265
 Alpha virt. eigenvalues --    2.88376   2.89099   2.89430   2.90619   2.91188
 Alpha virt. eigenvalues --    2.91898   2.92640   2.93189   2.93555   2.94083
 Alpha virt. eigenvalues --    2.94323   2.94728   2.95475   2.96339   2.96969
 Alpha virt. eigenvalues --    2.97744   2.99024   2.99440   3.00136   3.01085
 Alpha virt. eigenvalues --    3.01977   3.02765   3.04070   3.04247   3.04694
 Alpha virt. eigenvalues --    3.05491   3.07515   3.07939   3.08533   3.09337
 Alpha virt. eigenvalues --    3.09358   3.11603   3.11958   3.13609   3.14594
 Alpha virt. eigenvalues --    3.14873   3.15771   3.15900   3.17954   3.18888
 Alpha virt. eigenvalues --    3.19876   3.22394   3.26051   3.30281   3.32131
 Alpha virt. eigenvalues --    3.35893   3.36182   3.39698   3.39965   3.40444
 Alpha virt. eigenvalues --    3.41791   3.42478   3.43462   3.44062   3.44704
 Alpha virt. eigenvalues --    3.48243   3.50525   3.52627   3.53736   3.56270
 Alpha virt. eigenvalues --    3.56463   3.57192   3.57678   3.57956   3.58401
 Alpha virt. eigenvalues --    3.58927   3.60129   3.60149   3.60545   3.61929
 Alpha virt. eigenvalues --    3.62832   3.64130   3.64533   3.66158   3.67377
 Alpha virt. eigenvalues --    3.69366   3.70434   3.72517   3.73257   4.37421
 Alpha virt. eigenvalues --    4.42714   4.51668   4.52382   4.56561   4.58336
 Alpha virt. eigenvalues --    4.60684   4.61426   4.64715   4.67720   4.69797
 Alpha virt. eigenvalues --    4.72822   4.74562   4.77145   4.78821   4.81623
 Alpha virt. eigenvalues --    4.82320   4.83501   4.86404   4.88773   4.91738
 Alpha virt. eigenvalues --    4.92640   4.94850   4.97780   5.02616   5.06803
 Alpha virt. eigenvalues --    5.10989   5.13502   5.19329   5.24405
  Beta  occ. eigenvalues --  -19.38772 -19.37989 -19.35377 -19.34910 -19.33802
  Beta  occ. eigenvalues --  -19.33498 -19.31487 -19.30445 -14.77834 -14.76563
  Beta  occ. eigenvalues --  -10.40210 -10.39575 -10.38701 -10.37446 -10.32584
  Beta  occ. eigenvalues --  -10.32009 -10.31835 -10.31656 -10.31551 -10.31489
  Beta  occ. eigenvalues --  -10.31323 -10.31015 -10.30968 -10.30656 -10.30154
  Beta  occ. eigenvalues --  -10.29422 -10.29029 -10.28433 -10.27794 -10.27581
  Beta  occ. eigenvalues --   -1.41507  -1.40405  -1.21999  -1.21063  -1.20599
  Beta  occ. eigenvalues --   -1.20209  -1.10751  -1.09929  -0.99505  -0.98919
  Beta  occ. eigenvalues --   -0.91183  -0.90660  -0.86132  -0.85533  -0.85142
  Beta  occ. eigenvalues --   -0.84005  -0.81439  -0.80021  -0.78652  -0.78117
  Beta  occ. eigenvalues --   -0.76612  -0.75212  -0.72788  -0.72246  -0.71598
  Beta  occ. eigenvalues --   -0.70660  -0.69822  -0.68615  -0.68348  -0.67867
  Beta  occ. eigenvalues --   -0.67361  -0.65526  -0.64888  -0.64072  -0.61360
  Beta  occ. eigenvalues --   -0.60367  -0.59128  -0.57998  -0.57047  -0.56406
  Beta  occ. eigenvalues --   -0.55930  -0.54895  -0.54550  -0.53921  -0.53845
  Beta  occ. eigenvalues --   -0.53004  -0.52581  -0.52081  -0.51607  -0.50723
  Beta  occ. eigenvalues --   -0.50404  -0.49961  -0.49732  -0.48590  -0.48198
  Beta  occ. eigenvalues --   -0.48030  -0.47681  -0.47011  -0.46801  -0.46397
  Beta  occ. eigenvalues --   -0.46236  -0.45780  -0.45590  -0.45227  -0.44954
  Beta  occ. eigenvalues --   -0.44517  -0.43945  -0.43814  -0.42896  -0.42658
  Beta  occ. eigenvalues --   -0.42302  -0.41821  -0.41467  -0.41131  -0.40945
  Beta  occ. eigenvalues --   -0.40344  -0.40188  -0.39402  -0.38679  -0.38149
  Beta  occ. eigenvalues --   -0.37707  -0.37060  -0.33948  -0.32936
  Beta virt. eigenvalues --   -0.09041  -0.08274  -0.01055   0.00248   0.03513
  Beta virt. eigenvalues --    0.04090   0.04632   0.04888   0.05513   0.05711
  Beta virt. eigenvalues --    0.05978   0.06740   0.06771   0.07263   0.07645
  Beta virt. eigenvalues --    0.07772   0.07884   0.08357   0.09133   0.09257
  Beta virt. eigenvalues --    0.09472   0.09776   0.10157   0.10247   0.10563
  Beta virt. eigenvalues --    0.10867   0.10971   0.11912   0.12003   0.12224
  Beta virt. eigenvalues --    0.12313   0.12900   0.13191   0.13565   0.13692
  Beta virt. eigenvalues --    0.14245   0.14381   0.14501   0.14817   0.15136
  Beta virt. eigenvalues --    0.15397   0.15760   0.15872   0.16174   0.16338
  Beta virt. eigenvalues --    0.16545   0.16926   0.16980   0.17239   0.17476
  Beta virt. eigenvalues --    0.17515   0.17742   0.18100   0.18285   0.18411
  Beta virt. eigenvalues --    0.18507   0.18916   0.19345   0.19509   0.19596
  Beta virt. eigenvalues --    0.19793   0.20012   0.20249   0.20351   0.20500
  Beta virt. eigenvalues --    0.20632   0.21047   0.21188   0.21215   0.21487
  Beta virt. eigenvalues --    0.21642   0.21799   0.22001   0.22100   0.22229
  Beta virt. eigenvalues --    0.22447   0.22530   0.22865   0.23063   0.23232
  Beta virt. eigenvalues --    0.23395   0.23669   0.23861   0.23929   0.24237
  Beta virt. eigenvalues --    0.24521   0.24651   0.24711   0.24734   0.25240
  Beta virt. eigenvalues --    0.25349   0.25485   0.25867   0.26204   0.26332
  Beta virt. eigenvalues --    0.26615   0.26710   0.27209   0.27513   0.27813
  Beta virt. eigenvalues --    0.28081   0.28209   0.28493   0.28540   0.28835
  Beta virt. eigenvalues --    0.28948   0.29322   0.29400   0.29595   0.29851
  Beta virt. eigenvalues --    0.30020   0.30111   0.30266   0.30620   0.31048
  Beta virt. eigenvalues --    0.31352   0.31431   0.31711   0.32092   0.32511
  Beta virt. eigenvalues --    0.32640   0.32957   0.33281   0.33567   0.34132
  Beta virt. eigenvalues --    0.34271   0.34684   0.34973   0.35134   0.35382
  Beta virt. eigenvalues --    0.35611   0.36025   0.36403   0.36619   0.36773
  Beta virt. eigenvalues --    0.37174   0.37369   0.37523   0.37699   0.37832
  Beta virt. eigenvalues --    0.37947   0.38169   0.38437   0.38818   0.38827
  Beta virt. eigenvalues --    0.39274   0.39565   0.39778   0.40281   0.40683
  Beta virt. eigenvalues --    0.40796   0.40988   0.41288   0.41482   0.41718
  Beta virt. eigenvalues --    0.41890   0.42000   0.42431   0.42934   0.43145
  Beta virt. eigenvalues --    0.43293   0.43821   0.44124   0.44458   0.44639
  Beta virt. eigenvalues --    0.45278   0.45468   0.45602   0.45920   0.46163
  Beta virt. eigenvalues --    0.46387   0.46487   0.46687   0.46820   0.47181
  Beta virt. eigenvalues --    0.47309   0.47739   0.48135   0.48594   0.48693
  Beta virt. eigenvalues --    0.49070   0.49160   0.49525   0.49889   0.50200
  Beta virt. eigenvalues --    0.50873   0.51083   0.51364   0.51526   0.51937
  Beta virt. eigenvalues --    0.52735   0.52783   0.53424   0.53601   0.54068
  Beta virt. eigenvalues --    0.54146   0.54526   0.54797   0.55662   0.56056
  Beta virt. eigenvalues --    0.56500   0.56643   0.57573   0.57765   0.58275
  Beta virt. eigenvalues --    0.59119   0.60209   0.60357   0.60625   0.61436
  Beta virt. eigenvalues --    0.62299   0.63020   0.63622   0.64256   0.64913
  Beta virt. eigenvalues --    0.66049   0.66857   0.68385   0.77312   0.78212
  Beta virt. eigenvalues --    0.78620   0.78936   0.79738   0.80215   0.81395
  Beta virt. eigenvalues --    0.82673   0.83177   0.83705   0.83856   0.84260
  Beta virt. eigenvalues --    0.84360   0.84820   0.85387   0.85894   0.86515
  Beta virt. eigenvalues --    0.86989   0.87317   0.87750   0.88469   0.89148
  Beta virt. eigenvalues --    0.89196   0.90294   0.90639   0.91142   0.91501
  Beta virt. eigenvalues --    0.92112   0.93002   0.93450   0.93729   0.94137
  Beta virt. eigenvalues --    0.94861   0.96164   0.96382   0.96744   0.97436
  Beta virt. eigenvalues --    0.98231   0.98750   0.99646   1.00076   1.00929
  Beta virt. eigenvalues --    1.01453   1.02276   1.02582   1.03220   1.04033
  Beta virt. eigenvalues --    1.04971   1.05136   1.05839   1.06780   1.07246
  Beta virt. eigenvalues --    1.07849   1.08817   1.09359   1.09476   1.10144
  Beta virt. eigenvalues --    1.11715   1.12065   1.12880   1.13501   1.14106
  Beta virt. eigenvalues --    1.14495   1.15220   1.16104   1.16654   1.16889
  Beta virt. eigenvalues --    1.17674   1.18179   1.18497   1.18998   1.19313
  Beta virt. eigenvalues --    1.19516   1.19826   1.20040   1.20571   1.20815
  Beta virt. eigenvalues --    1.21946   1.22281   1.22606   1.23609   1.23928
  Beta virt. eigenvalues --    1.24691   1.24798   1.25758   1.26022   1.26766
  Beta virt. eigenvalues --    1.27295   1.29102   1.29476   1.30014   1.30393
  Beta virt. eigenvalues --    1.30487   1.31103   1.31561   1.32152   1.33492
  Beta virt. eigenvalues --    1.33805   1.34749   1.35197   1.35399   1.36383
  Beta virt. eigenvalues --    1.36590   1.37848   1.38658   1.39409   1.40467
  Beta virt. eigenvalues --    1.40835   1.41395   1.42213   1.42354   1.43559
  Beta virt. eigenvalues --    1.43861   1.44262   1.44875   1.45470   1.45955
  Beta virt. eigenvalues --    1.46330   1.46553   1.47930   1.48585   1.49749
  Beta virt. eigenvalues --    1.50647   1.50839   1.51282   1.52101   1.53090
  Beta virt. eigenvalues --    1.53657   1.54259   1.55066   1.55200   1.56657
  Beta virt. eigenvalues --    1.57348   1.58270   1.58757   1.60780   1.61883
  Beta virt. eigenvalues --    1.62575   1.63557   1.64079   1.65094   1.66230
  Beta virt. eigenvalues --    1.66967   1.67742   1.68273   1.68976   1.69893
  Beta virt. eigenvalues --    1.70944   1.72232   1.72698   1.73324   1.74280
  Beta virt. eigenvalues --    1.75392   1.75782   1.77098   1.77955   1.78033
  Beta virt. eigenvalues --    1.79135   1.79472   1.80398   1.80858   1.81882
  Beta virt. eigenvalues --    1.82442   1.83312   1.84350   1.84956   1.85878
  Beta virt. eigenvalues --    1.86066   1.86777   1.87293   1.88348   1.88659
  Beta virt. eigenvalues --    1.89120   1.90419   1.91027   1.92022   1.92562
  Beta virt. eigenvalues --    1.93175   1.93696   1.94268   1.94550   1.95112
  Beta virt. eigenvalues --    1.95906   1.96375   1.96637   1.97221   1.97470
  Beta virt. eigenvalues --    1.97800   1.98227   1.99812   2.00067   2.01246
  Beta virt. eigenvalues --    2.01679   2.01845   2.02292   2.02399   2.02696
  Beta virt. eigenvalues --    2.03970   2.04905   2.05490   2.06292   2.06754
  Beta virt. eigenvalues --    2.06871   2.07913   2.08629   2.09521   2.09738
  Beta virt. eigenvalues --    2.10196   2.11141   2.12395   2.13032   2.13677
  Beta virt. eigenvalues --    2.13910   2.14129   2.14468   2.15101   2.15798
  Beta virt. eigenvalues --    2.16153   2.16721   2.17031   2.17377   2.17731
  Beta virt. eigenvalues --    2.18550   2.18855   2.19630   2.20025   2.20490
  Beta virt. eigenvalues --    2.21040   2.21759   2.21852   2.22630   2.23050
  Beta virt. eigenvalues --    2.23368   2.23725   2.24613   2.25279   2.25957
  Beta virt. eigenvalues --    2.26858   2.26970   2.27217   2.27720   2.28068
  Beta virt. eigenvalues --    2.29024   2.29569   2.30335   2.31322   2.31550
  Beta virt. eigenvalues --    2.32172   2.33293   2.33944   2.34711   2.35090
  Beta virt. eigenvalues --    2.35408   2.36435   2.36976   2.38014   2.38799
  Beta virt. eigenvalues --    2.38906   2.39899   2.41714   2.43376   2.43793
  Beta virt. eigenvalues --    2.44327   2.44790   2.45473   2.47251   2.47932
  Beta virt. eigenvalues --    2.49435   2.49948   2.50975   2.52046   2.52797
  Beta virt. eigenvalues --    2.53806   2.53998   2.54417   2.55834   2.57017
  Beta virt. eigenvalues --    2.57280   2.57809   2.58768   2.60070   2.61356
  Beta virt. eigenvalues --    2.61992   2.62721   2.63075   2.63287   2.63635
  Beta virt. eigenvalues --    2.65288   2.66699   2.67543   2.67813   2.69139
  Beta virt. eigenvalues --    2.70287   2.71074   2.71518   2.72283   2.72618
  Beta virt. eigenvalues --    2.72780   2.73703   2.74227   2.74745   2.76030
  Beta virt. eigenvalues --    2.76341   2.77234   2.78307   2.79160   2.80200
  Beta virt. eigenvalues --    2.80634   2.81177   2.82509   2.82936   2.83706
  Beta virt. eigenvalues --    2.84219   2.85071   2.85255   2.86327   2.86874
  Beta virt. eigenvalues --    2.87482   2.88385   2.88513   2.89175   2.89495
  Beta virt. eigenvalues --    2.90699   2.91271   2.92101   2.92761   2.93282
  Beta virt. eigenvalues --    2.93615   2.94151   2.94380   2.94799   2.95537
  Beta virt. eigenvalues --    2.96429   2.97060   2.97917   2.99180   2.99511
  Beta virt. eigenvalues --    3.00190   3.01152   3.02037   3.02858   3.04129
  Beta virt. eigenvalues --    3.04326   3.04783   3.05598   3.07597   3.08058
  Beta virt. eigenvalues --    3.08588   3.09374   3.09445   3.11646   3.11994
  Beta virt. eigenvalues --    3.13660   3.14657   3.14935   3.15827   3.15959
  Beta virt. eigenvalues --    3.17995   3.18967   3.19919   3.22481   3.26110
  Beta virt. eigenvalues --    3.31201   3.32592   3.36288   3.36771   3.39707
  Beta virt. eigenvalues --    3.39983   3.40473   3.41876   3.42495   3.43487
  Beta virt. eigenvalues --    3.44080   3.44728   3.48280   3.50599   3.52678
  Beta virt. eigenvalues --    3.53783   3.56294   3.56504   3.57230   3.57720
  Beta virt. eigenvalues --    3.57990   3.58446   3.58960   3.60182   3.60241
  Beta virt. eigenvalues --    3.60600   3.62003   3.62865   3.64163   3.64545
  Beta virt. eigenvalues --    3.66185   3.67424   3.69441   3.70481   3.72570
  Beta virt. eigenvalues --    3.73302   4.37470   4.42716   4.51830   4.52480
  Beta virt. eigenvalues --    4.56723   4.58706   4.60893   4.61500   4.64865
  Beta virt. eigenvalues --    4.68042   4.69902   4.73122   4.74586   4.77224
  Beta virt. eigenvalues --    4.79312   4.82106   4.82563   4.83681   4.86932
  Beta virt. eigenvalues --    4.88913   4.91880   4.93114   4.95158   4.98674
  Beta virt. eigenvalues --    5.02914   5.06960   5.11288   5.13655   5.19670
  Beta virt. eigenvalues --    5.24763
          Condensed to atoms (all electrons):
          Atomic-Atomic Spin Densities.
 Mulliken charges and spin densities:
               1          2
     1  C   -0.601097  -0.014159
     2  C    0.148150  -0.003922
     3  H    0.193101   0.003023
     4  H    0.193615   0.000569
     5  C    0.204303  -0.003253
     6  H    0.203887  -0.000179
     7  C   -0.158305   0.012123
     8  H    0.165564  -0.000088
     9  H    0.181982   0.002728
    10  C   -0.169702   0.044540
    11  H    0.189815  -0.001281
    12  C    0.228495  -0.006197
    13  C   -0.276948   0.002298
    14  H    0.132708  -0.000374
    15  H    0.151320   0.000284
    16  H    0.145501   0.000416
    17  C   -0.715665   0.001312
    18  H   -0.198807  -0.001106
    19  H    0.180410  -0.000664
    20  H    0.187738  -0.001806
    21  C   -0.556084   0.066814
    22  H    0.190301   0.002608
    23  O    0.226223   0.008122
    24  N   -0.341623   0.002085
    25  O    0.045522   0.001169
    26  O    0.054728   0.000042
    27  C   -0.478725   0.011705
    28  H    0.150745  -0.000244
    29  H    0.153519  -0.000797
    30  H    0.144337   0.000341
    31  O    0.103853   0.861621
    32  C   -0.170988  -0.013914
    33  C   -0.380040   0.023308
    34  H    0.194976   0.003454
    35  H    0.151014  -0.001088
    36  C    0.317568  -0.006633
    37  H    0.206092  -0.000472
    38  C   -0.217899   0.014789
    39  H    0.158148   0.000265
    40  H    0.179856   0.003042
    41  C   -0.043951   0.038215
    42  H    0.198732  -0.002543
    43  C   -0.312173  -0.015257
    44  C   -0.277298   0.003913
    45  H    0.130258  -0.000338
    46  H    0.147085   0.000203
    47  H    0.153589  -0.000066
    48  C   -0.496781   0.002656
    49  H    0.180924   0.004981
    50  H    0.147590   0.000600
    51  H    0.208302  -0.001279
    52  C   -0.618570   0.077179
    53  H    0.180925   0.003767
    54  O    0.285621  -0.000834
    55  N   -0.629883   0.011886
    56  O    0.023728   0.002668
    57  O    0.214092  -0.001601
    58  C   -0.411329   0.008673
    59  H    0.190009  -0.000643
    60  H    0.123120  -0.000519
    61  H    0.140991  -0.000057
    62  O   -0.052569   0.857913
 Sum of Mulliken charges =  -0.00000   2.00000
 Mulliken charges and spin densities with hydrogens summed into heavy atoms:
               1          2
     1  C   -0.601097  -0.014159
     2  C    0.534866  -0.000329
     5  C    0.408190  -0.003431
     7  C    0.189241   0.014763
    10  C    0.020113   0.043260
    12  C    0.228495  -0.006197
    13  C    0.152581   0.002624
    17  C   -0.546324  -0.002263
    21  C   -0.365783   0.069422
    23  O    0.226223   0.008122
    24  N   -0.341623   0.002085
    25  O    0.045522   0.001169
    26  O    0.054728   0.000042
    27  C   -0.030124   0.011005
    31  O    0.103853   0.861621
    32  C   -0.170988  -0.013914
    33  C   -0.034051   0.025674
    36  C    0.523661  -0.007106
    38  C    0.120105   0.018097
    41  C    0.154782   0.035672
    43  C   -0.312173  -0.015257
    44  C    0.153635   0.003711
    48  C    0.040036   0.006959
    52  C   -0.437645   0.080946
    54  O    0.285621  -0.000834
    55  N   -0.629883   0.011886
    56  O    0.023728   0.002668
    57  O    0.214092  -0.001601
    58  C    0.042791   0.007454
    62  O   -0.052569   0.857913
 Electronic spatial extent (au):  <R**2>=          11428.5975
 Charge=             -0.0000 electrons
 Dipole moment (field-independent basis, Debye):
    X=             -2.1079    Y=             -3.3206    Z=             -2.8041  Tot=              4.8304
 Quadrupole moment (field-independent basis, Debye-Ang):
   XX=           -159.2293   YY=           -192.1273   ZZ=           -187.3284
   XY=              0.8862   XZ=             -7.2209   YZ=             -1.6703
 Traceless Quadrupole moment (field-independent basis, Debye-Ang):
   XX=             20.3324   YY=            -12.5656   ZZ=             -7.7667
   XY=              0.8862   XZ=             -7.2209   YZ=             -1.6703
 Octapole moment (field-independent basis, Debye-Ang**2):
  XXX=            -21.6854  YYY=             -8.4930  ZZZ=            -21.6463  XYY=              1.3619
  XXY=             -7.0226  XXZ=            -15.4183  XZZ=            -16.6138  YZZ=             -1.2471
  YYZ=              3.3433  XYZ=             -7.6461
 Hexadecapole moment (field-independent basis, Debye-Ang**3):
 XXXX=          -9067.1013 YYYY=          -3612.8528 ZZZZ=          -2442.4158 XXXY=            -14.7572
 XXXZ=             11.2541 YYYX=             33.2131 YYYZ=             24.7147 ZZZX=             23.6850
 ZZZY=            -25.5770 XXYY=          -2152.6453 XXZZ=          -1971.0213 YYZZ=          -1033.1889
 XXYZ=             -2.6585 YYXZ=            -11.9942 ZZXY=            -13.0447
 N-N= 3.505689382410D+03 E-N=-1.048899624511D+04  KE= 1.478776776598D+03
                          Isotropic Fermi Contact Couplings
        Atom                 a.u.       MegaHertz       Gauss      10(-4) cm-1
     1  C(13)             -0.02919     -16.40693      -5.85440      -5.47276
     2  C(13)             -0.00132      -0.74155      -0.26460      -0.24736
     3  H(1)               0.00159       3.55899       1.26994       1.18715
     4  H(1)               0.00000       0.00631       0.00225       0.00211
     5  C(13)              0.00091       0.51411       0.18345       0.17149
     6  H(1)               0.00003       0.05931       0.02116       0.01979
     7  C(13)              0.00190       1.06856       0.38129       0.35643
     8  H(1)              -0.00003      -0.06431      -0.02295      -0.02145
     9  H(1)               0.00127       2.84646       1.01569       0.94948
    10  C(13)              0.02698      15.16708       5.41199       5.05919
    11  H(1)              -0.00080      -1.78696      -0.63763      -0.59606
    12  C(13)             -0.00186      -1.04677      -0.37352      -0.34917
    13  C(13)              0.00075       0.42417       0.15135       0.14149
    14  H(1)              -0.00002      -0.04034      -0.01440      -0.01346
    15  H(1)               0.00003       0.07085       0.02528       0.02363
    16  H(1)              -0.00002      -0.04744      -0.01693      -0.01582
    17  C(13)              0.00066       0.36875       0.13158       0.12300
    18  H(1)              -0.00004      -0.08959      -0.03197      -0.02988
    19  H(1)               0.00014       0.30519       0.10890       0.10180
    20  H(1)              -0.00020      -0.44162      -0.15758      -0.14731
    21  C(13)              0.04235      23.80305       8.49352       7.93984
    22  H(1)               0.00134       2.98365       1.06464       0.99524
    23  O(17)             -0.00348       1.05487       0.37640       0.35187
    24  N(14)             -0.00106      -0.17073      -0.06092      -0.05695
    25  O(17)              0.00093      -0.28077      -0.10019      -0.09366
    26  O(17)              0.00003      -0.01038      -0.00370      -0.00346
    27  C(13)              0.00020       0.11515       0.04109       0.03841
    28  H(1)              -0.00039      -0.87198      -0.31114      -0.29086
    29  H(1)               0.00012       0.27737       0.09897       0.09252
    30  H(1)              -0.00044      -0.99067      -0.35350      -0.33045
    31  O(17)              0.10109     -30.64116     -10.93353     -10.22079
    32  C(13)             -0.03100     -17.42581      -6.21796      -5.81263
    33  C(13)              0.00131       0.73552       0.26245       0.24534
    34  H(1)               0.00145       3.24867       1.15920       1.08364
    35  H(1)               0.00022       0.49362       0.17614       0.16465
    36  C(13)              0.00140       0.78817       0.28124       0.26290
    37  H(1)               0.00003       0.06299       0.02248       0.02101
    38  C(13)              0.00254       1.42525       0.50856       0.47541
    39  H(1)              -0.00002      -0.04351      -0.01553      -0.01451
    40  H(1)               0.00138       3.08927       1.10233       1.03047
    41  C(13)              0.02873      16.15094       5.76306       5.38737
    42  H(1)              -0.00105      -2.35428      -0.84007      -0.78530
    43  C(13)             -0.00185      -1.03845      -0.37054      -0.34639
    44  C(13)              0.00109       0.61055       0.21786       0.20366
    45  H(1)              -0.00003      -0.06875      -0.02453      -0.02293
    46  H(1)               0.00005       0.10399       0.03711       0.03469
    47  H(1)              -0.00003      -0.07059      -0.02519      -0.02355
    48  C(13)              0.00082       0.46018       0.16420       0.15350
    49  H(1)              -0.00007      -0.16274      -0.05807      -0.05428
    50  H(1)              -0.00001      -0.03034      -0.01083      -0.01012
    51  H(1)              -0.00014      -0.30758      -0.10975      -0.10260
    52  C(13)              0.04928      27.70180       9.88469       9.24033
    53  H(1)               0.00146       3.26558       1.16524       1.08928
    54  O(17)             -0.00068       0.20583       0.07344       0.06866
    55  N(14)             -0.00014      -0.02239      -0.00799      -0.00747
    56  O(17)              0.00172      -0.52095      -0.18589      -0.17377
    57  O(17)              0.00006      -0.01743      -0.00622      -0.00581
    58  C(13)              0.00028       0.15695       0.05600       0.05235
    59  H(1)              -0.00029      -0.65317      -0.23307      -0.21788
    60  H(1)               0.00009       0.20769       0.07411       0.06928
    61  H(1)              -0.00049      -1.09993      -0.39248      -0.36690
    62  O(17)              0.09904     -30.01886     -10.71148     -10.01321
 --------------------------------------------------------
       Center         ----  Spin Dipole Couplings  ----
                      3XX-RR        3YY-RR        3ZZ-RR
 --------------------------------------------------------
     1   Atom        0.038499     -0.001501     -0.036998
     2   Atom       -0.001678      0.003779     -0.002101
     3   Atom       -0.000280      0.001404     -0.001124
     4   Atom       -0.001275      0.000733      0.000542
     5   Atom        0.000120     -0.001635      0.001516
     6   Atom        0.000411     -0.001199      0.000789
     7   Atom        0.009374     -0.005053     -0.004321
     8   Atom        0.004667     -0.001676     -0.002990
     9   Atom        0.003063     -0.001281     -0.001783
    10   Atom        0.028266     -0.033405      0.005140
    11   Atom        0.006099      0.001697     -0.007796
    12   Atom        0.000285     -0.004786      0.004501
    13   Atom       -0.000619     -0.002042      0.002661
    14   Atom        0.000727     -0.001422      0.000695
    15   Atom       -0.000139     -0.001470      0.001609
    16   Atom       -0.000607     -0.000761      0.001368
    17   Atom       -0.003973     -0.005730      0.009703
    18   Atom       -0.005057     -0.009008      0.014065
    19   Atom       -0.003417     -0.004391      0.007807
    20   Atom        0.000212     -0.003503      0.003291
    21   Atom       -0.053680      0.117195     -0.063515
    22   Atom        0.002224      0.000950     -0.003175
    23   Atom       -0.007389      0.020047     -0.012658
    24   Atom       -0.000423      0.003220     -0.002797
    25   Atom       -0.003341      0.008682     -0.005340
    26   Atom       -0.000731      0.003168     -0.002437
    27   Atom        0.005034     -0.011756      0.006722
    28   Atom       -0.002319     -0.005526      0.007845
    29   Atom        0.004988     -0.004282     -0.000706
    30   Atom        0.002397     -0.005841      0.003444
    31   Atom       -0.665950      2.237700     -1.571749
    32   Atom       -0.006392     -0.023494      0.029886
    33   Atom        0.009306     -0.010335      0.001029
    34   Atom        0.000375     -0.002187      0.001812
    35   Atom        0.018789     -0.008730     -0.010059
    36   Atom        0.000664     -0.002289      0.001624
    37   Atom        0.001756     -0.002623      0.000867
    38   Atom       -0.007245     -0.010472      0.017717
    39   Atom       -0.001013     -0.002259      0.003271
    40   Atom        0.000482     -0.002013      0.001532
    41   Atom       -0.023107      0.007060      0.016047
    42   Atom        0.006067     -0.004423     -0.001644
    43   Atom       -0.001633      0.001081      0.000552
    44   Atom       -0.001374      0.002994     -0.001620
    45   Atom       -0.000206      0.000437     -0.000231
    46   Atom        0.000206      0.000942     -0.001148
    47   Atom       -0.000914      0.002403     -0.001489
    48   Atom        0.000351      0.003269     -0.003619
    49   Atom        0.006506     -0.002494     -0.004011
    50   Atom       -0.001986      0.006302     -0.004316
    51   Atom        0.003669     -0.000143     -0.003526
    52   Atom        0.014164     -0.026662      0.012499
    53   Atom       -0.004947      0.007677     -0.002730
    54   Atom       -0.000470     -0.000010      0.000480
    55   Atom        0.002899      0.003235     -0.006134
    56   Atom       -0.002393      0.014555     -0.012161
    57   Atom        0.005297     -0.002960     -0.002337
    58   Atom        0.000216      0.006297     -0.006513
    59   Atom       -0.002255      0.009059     -0.006804
    60   Atom        0.000764     -0.000368     -0.000396
    61   Atom        0.011005     -0.004166     -0.006840
    62   Atom        1.793390     -0.215214     -1.578176
 --------------------------------------------------------
                        XY            XZ            YZ
 --------------------------------------------------------
     1   Atom       -0.008762     -0.008380     -0.004996
     2   Atom       -0.004381     -0.002545      0.005368
     3   Atom       -0.002801     -0.001027      0.001965
     4   Atom       -0.001501     -0.000025      0.004482
     5   Atom       -0.000935     -0.004746      0.001193
     6   Atom       -0.000887     -0.001935      0.001303
     7   Atom       -0.008248     -0.009587      0.004346
     8   Atom       -0.002684     -0.000544     -0.000384
     9   Atom        0.000543     -0.002480     -0.000288
    10   Atom        0.027271     -0.059014     -0.023743
    11   Atom        0.009368     -0.005825     -0.001363
    12   Atom        0.000313     -0.005317     -0.000587
    13   Atom        0.001134     -0.002691     -0.002210
    14   Atom        0.000805     -0.002014     -0.000894
    15   Atom        0.000493     -0.001336     -0.000466
    16   Atom        0.001271     -0.001712     -0.002170
    17   Atom       -0.001180      0.002576     -0.001075
    18   Atom        0.003129      0.006135      0.008417
    19   Atom        0.000853      0.002474     -0.003934
    20   Atom        0.000870     -0.000251      0.000773
    21   Atom       -0.036364     -0.002312      0.012196
    22   Atom       -0.007662      0.008158     -0.003180
    23   Atom       -0.009245      0.003154     -0.001659
    24   Atom       -0.000095      0.000447     -0.000993
    25   Atom        0.005882     -0.001172     -0.003075
    26   Atom       -0.000629      0.000868     -0.001284
    27   Atom       -0.004809      0.017565     -0.005319
    28   Atom       -0.002354      0.008198     -0.004608
    29   Atom       -0.001372      0.005287     -0.000736
    30   Atom        0.004715      0.011369      0.005562
    31   Atom        1.905856     -0.208553     -0.417144
    32   Atom       -0.013923     -0.023207     -0.010953
    33   Atom        0.006834      0.004796     -0.000905
    34   Atom        0.002937      0.000324     -0.002371
    35   Atom        0.013539      0.003361      0.000696
    36   Atom       -0.001238      0.000102      0.003956
    37   Atom       -0.000170     -0.001169      0.001865
    38   Atom       -0.000254     -0.003793      0.001264
    39   Atom        0.000755     -0.003016     -0.001734
    40   Atom       -0.001772     -0.002390      0.001307
    41   Atom       -0.034393     -0.036496      0.057193
    42   Atom       -0.010686     -0.004939      0.004669
    43   Atom       -0.000589      0.000372      0.005344
    44   Atom       -0.001816     -0.000389      0.003148
    45   Atom       -0.001299     -0.000941      0.001958
    46   Atom       -0.001094      0.000125      0.001645
    47   Atom       -0.001622     -0.000023      0.001526
    48   Atom        0.005164      0.004835      0.001915
    49   Atom        0.010107      0.011045      0.005716
    50   Atom        0.003196      0.002424      0.001222
    51   Atom       -0.002136      0.005352     -0.000324
    52   Atom       -0.057224      0.080281     -0.056719
    53   Atom        0.003965      0.002587     -0.008917
    54   Atom       -0.004199      0.010361     -0.001305
    55   Atom       -0.007565      0.000712      0.001260
    56   Atom       -0.016406      0.005496     -0.004599
    57   Atom       -0.003632      0.002006      0.001739
    58   Atom        0.015409     -0.007513     -0.008741
    59   Atom        0.008786     -0.001152     -0.002828
    60   Atom        0.004637     -0.003757     -0.003539
    61   Atom        0.008892     -0.002999     -0.001616
    62   Atom       -2.165574      0.230876     -0.146916
 --------------------------------------------------------


 ---------------------------------------------------------------------------------
              Anisotropic Spin Dipole Couplings in Principal Axis System
 ---------------------------------------------------------------------------------

       Atom             a.u.   MegaHertz   Gauss  10(-4) cm-1        Axes

              Baa    -0.0389    -5.217    -1.862    -1.740  0.1242  0.1600  0.9793
     1 C(13)  Bbb    -0.0021    -0.285    -0.102    -0.095  0.1718  0.9685 -0.1800
              Bcc     0.0410     5.502     1.963     1.835  0.9773 -0.1906 -0.0928
 
              Baa    -0.0053    -0.709    -0.253    -0.236 -0.0288 -0.5198  0.8538
     2 C(13)  Bbb    -0.0040    -0.539    -0.192    -0.180  0.9075  0.3445  0.2404
              Bcc     0.0093     1.248     0.445     0.416 -0.4191  0.7818  0.4617
 
              Baa    -0.0026    -1.362    -0.486    -0.454  0.5912  0.6532 -0.4731
     3 H(1)   Bbb    -0.0018    -0.966    -0.345    -0.322  0.6005  0.0350  0.7988
              Bcc     0.0044     2.328     0.831     0.777 -0.5384  0.7563  0.3716
 
              Baa    -0.0042    -2.254    -0.804    -0.752  0.3433  0.6850 -0.6425
     4 H(1)   Bbb    -0.0011    -0.577    -0.206    -0.192  0.9244 -0.1254  0.3603
              Bcc     0.0053     2.830     1.010     0.944 -0.1662  0.7176  0.6763
 
              Baa    -0.0040    -0.534    -0.191    -0.178  0.7528 -0.0342  0.6573
     5 C(13)  Bbb    -0.0019    -0.260    -0.093    -0.087  0.1546  0.9799 -0.1260
              Bcc     0.0059     0.794     0.283     0.265 -0.6398  0.1965  0.7430
 
              Baa    -0.0018    -0.986    -0.352    -0.329 -0.0720  0.8722 -0.4837
     6 H(1)   Bbb    -0.0013    -0.673    -0.240    -0.225  0.7821  0.3504  0.5154
              Bcc     0.0031     1.660     0.592     0.554 -0.6190  0.3412  0.7074
 
              Baa    -0.0093    -1.244    -0.444    -0.415  0.3919 -0.1660  0.9049
     7 C(13)  Bbb    -0.0088    -1.181    -0.421    -0.394  0.4090  0.9125 -0.0097
              Bcc     0.0181     2.424     0.865     0.809  0.8241 -0.3740 -0.4255
 
              Baa    -0.0034    -1.818    -0.649    -0.606  0.2349  0.5430  0.8063
     8 H(1)   Bbb    -0.0023    -1.205    -0.430    -0.402  0.2511  0.7674 -0.5899
              Bcc     0.0057     3.024     1.079     1.009  0.9390 -0.3410 -0.0439
 
              Baa    -0.0028    -1.509    -0.539    -0.504  0.3849  0.0364  0.9223
     9 H(1)   Bbb    -0.0013    -0.719    -0.257    -0.240 -0.1169  0.9931  0.0095
              Bcc     0.0042     2.228     0.795     0.743  0.9155  0.1115 -0.3865
 
              Baa    -0.0448    -6.018    -2.148    -2.008  0.1746  0.7935  0.5830
    10 C(13)  Bbb    -0.0428    -5.741    -2.049    -1.915  0.6513 -0.5371  0.5360
              Bcc     0.0876    11.760     4.196     3.923  0.7384  0.2862 -0.6106
 
              Baa    -0.0104    -5.553    -1.981    -1.852  0.4439 -0.2466  0.8615
    11 H(1)   Bbb    -0.0044    -2.362    -0.843    -0.788 -0.4419  0.7761  0.4499
              Bcc     0.0148     7.915     2.824     2.640  0.7795  0.5804 -0.2356
 
              Baa    -0.0048    -0.647    -0.231    -0.216  0.0107  0.9976  0.0689
    12 C(13)  Bbb    -0.0033    -0.446    -0.159    -0.149  0.8278 -0.0474  0.5590
              Bcc     0.0081     1.093     0.390     0.365 -0.5609 -0.0511  0.8263
 
              Baa    -0.0029    -0.392    -0.140    -0.131 -0.0641  0.9381  0.3404
    13 C(13)  Bbb    -0.0021    -0.285    -0.102    -0.095  0.8865 -0.1031  0.4512
              Bcc     0.0050     0.677     0.241     0.226 -0.4583 -0.3307  0.8250
 
              Baa    -0.0018    -0.936    -0.334    -0.312 -0.0810  0.9559  0.2824
    14 H(1)   Bbb    -0.0013    -0.690    -0.246    -0.230  0.7262 -0.1375  0.6736
              Bcc     0.0030     1.626     0.580     0.542 -0.6827 -0.2596  0.6830
 
              Baa    -0.0016    -0.871    -0.311    -0.291 -0.3041  0.9526  0.0116
    15 H(1)   Bbb    -0.0008    -0.430    -0.153    -0.143  0.8238  0.2568  0.5054
              Bcc     0.0024     1.301     0.464     0.434 -0.4785 -0.1633  0.8628
 
              Baa    -0.0022    -1.153    -0.411    -0.385 -0.2634  0.8735  0.4094
    16 H(1)   Bbb    -0.0016    -0.851    -0.304    -0.284  0.8594  0.0197  0.5109
              Bcc     0.0038     2.004     0.715     0.668 -0.4382 -0.4864  0.7559
 
              Baa    -0.0063    -0.849    -0.303    -0.283  0.4610  0.8873 -0.0146
    17 C(13)  Bbb    -0.0039    -0.530    -0.189    -0.177  0.8682 -0.4544 -0.1996
              Bcc     0.0103     1.379     0.492     0.460  0.1837 -0.0794  0.9798
 
              Baa    -0.0120    -6.386    -2.279    -2.130 -0.1981  0.9454 -0.2590
    18 H(1)   Bbb    -0.0068    -3.621    -1.292    -1.208  0.9408  0.1092 -0.3209
              Bcc     0.0188    10.007     3.571     3.338  0.2751  0.3072  0.9110
 
              Baa    -0.0064    -3.417    -1.219    -1.140 -0.4898  0.8146  0.3108
    19 H(1)   Bbb    -0.0029    -1.559    -0.556    -0.520  0.8557  0.5174 -0.0076
              Bcc     0.0093     4.977     1.776     1.660  0.1670 -0.2622  0.9505
 
              Baa    -0.0038    -2.022    -0.721    -0.674 -0.2179  0.9693 -0.1136
    20 H(1)   Bbb     0.0004     0.216     0.077     0.072  0.9747  0.2221  0.0251
              Bcc     0.0034     1.806     0.644     0.602 -0.0496  0.1053  0.9932
 
              Baa    -0.0643    -8.634    -3.081    -2.880 -0.0385 -0.0747  0.9965
    21 C(13)  Bbb    -0.0611    -8.197    -2.925    -2.734  0.9792  0.1961  0.0525
              Bcc     0.1254    16.831     6.006     5.614 -0.1994  0.9777  0.0655
 
              Baa    -0.0096    -5.121    -1.827    -1.708 -0.6582 -0.2658  0.7043
    22 H(1)   Bbb    -0.0038    -2.037    -0.727    -0.679  0.2660  0.7931  0.5479
              Bcc     0.0134     7.158     2.554     2.388  0.7042 -0.5481  0.4513
 
              Baa    -0.0144     1.040     0.371     0.347 -0.5135 -0.0968  0.8526
    23 O(17)  Bbb    -0.0087     0.628     0.224     0.210  0.8052  0.2890  0.5178
              Bcc     0.0230    -1.668    -0.595    -0.556 -0.2966  0.9524 -0.0704
 
              Baa    -0.0030    -0.117    -0.042    -0.039 -0.1617  0.1525  0.9750
    24 N(14)  Bbb    -0.0004    -0.014    -0.005    -0.005  0.9859  0.0686  0.1528
              Bcc     0.0034     0.131     0.047     0.044 -0.0436  0.9859 -0.1615
 
              Baa    -0.0060     0.434     0.155     0.145 -0.1910  0.2740  0.9426
    25 O(17)  Bbb    -0.0057     0.414     0.148     0.138  0.9092 -0.3126  0.2751
              Bcc     0.0117    -0.848    -0.302    -0.283  0.3701  0.9095 -0.1894
 
              Baa    -0.0030     0.214     0.076     0.071 -0.3182  0.1631  0.9339
    26 O(17)  Bbb    -0.0006     0.046     0.017     0.015  0.9298  0.2458  0.2739
              Bcc     0.0036    -0.260    -0.093    -0.087 -0.1849  0.9555 -0.2298
 
              Baa    -0.0132    -1.769    -0.631    -0.590  0.0412  0.9737  0.2239
    27 C(13)  Bbb    -0.0117    -1.568    -0.559    -0.523  0.7354  0.1221 -0.6665
              Bcc     0.0249     3.337     1.191     1.113  0.6764 -0.1921  0.7111
 
              Baa    -0.0071    -3.775    -1.347    -1.259 -0.5020  0.7093  0.4949
    28 H(1)   Bbb    -0.0067    -3.584    -1.279    -1.196  0.7274  0.6558 -0.2020
              Bcc     0.0138     7.359     2.626     2.455  0.4678 -0.2586  0.8451
 
              Baa    -0.0045    -2.391    -0.853    -0.798  0.1628  0.9860 -0.0357
    29 H(1)   Bbb    -0.0039    -2.057    -0.734    -0.686 -0.4968  0.1132  0.8604
              Bcc     0.0083     4.448     1.587     1.484  0.8524 -0.1223  0.5083
 
              Baa    -0.0088    -4.674    -1.668    -1.559 -0.4623 -0.5612  0.6865
    30 H(1)   Bbb    -0.0079    -4.214    -1.504    -1.406 -0.5996  0.7682  0.2243
              Bcc     0.0167     8.888     3.171     2.965  0.6532  0.3079  0.6917
 
              Baa    -1.6175   117.039    41.762    39.040  0.2424 -0.0149  0.9701
    31 O(17)  Bbb    -1.6096   116.468    41.559    38.849  0.8637 -0.4520 -0.2228
              Bcc     3.2270  -233.507   -83.321   -77.889  0.4418  0.8919 -0.0967
 
              Baa    -0.0383    -5.134    -1.832    -1.713  0.5630  0.7643  0.3146
    32 C(13)  Bbb    -0.0032    -0.426    -0.152    -0.142  0.7112 -0.6419  0.2866
              Bcc     0.0414     5.560     1.984     1.855 -0.4209 -0.0624  0.9049
 
              Baa    -0.0129    -1.729    -0.617    -0.577 -0.3238  0.9303  0.1722
    33 C(13)  Bbb    -0.0001    -0.019    -0.007    -0.006 -0.2757 -0.2669  0.9234
              Bcc     0.0130     1.748     0.624     0.583  0.9051  0.2515  0.3429
 
              Baa    -0.0048    -2.576    -0.919    -0.859 -0.4812  0.8179  0.3155
    34 H(1)   Bbb     0.0014     0.764     0.273     0.255  0.7541  0.2028  0.6246
              Bcc     0.0034     1.812     0.647     0.604 -0.4469 -0.5385  0.7144
 
              Baa    -0.0144    -7.669    -2.736    -2.558 -0.3868  0.9091  0.1547
    35 H(1)   Bbb    -0.0103    -5.490    -1.959    -1.831 -0.0298 -0.1800  0.9832
              Bcc     0.0247    13.158     4.695     4.389  0.9217  0.3757  0.0968
 
              Baa    -0.0050    -0.666    -0.238    -0.222  0.1939  0.8397 -0.5072
    36 C(13)  Bbb     0.0008     0.106     0.038     0.035  0.9670 -0.0763  0.2432
              Bcc     0.0042     0.560     0.200     0.187 -0.1655  0.5376  0.8268
 
              Baa    -0.0035    -1.841    -0.657    -0.614 -0.0624  0.9100 -0.4099
    37 H(1)   Bbb     0.0006     0.313     0.112     0.104  0.6897  0.3361  0.6413
              Bcc     0.0029     1.528     0.545     0.510  0.7214 -0.2427 -0.6486
 
              Baa    -0.0105    -1.413    -0.504    -0.471  0.0304  0.9987 -0.0406
    38 C(13)  Bbb    -0.0078    -1.048    -0.374    -0.349  0.9887 -0.0241  0.1481
              Bcc     0.0183     2.461     0.878     0.821 -0.1469  0.0446  0.9881
 
              Baa    -0.0028    -1.491    -0.532    -0.497  0.3229  0.8553  0.4051
    39 H(1)   Bbb    -0.0025    -1.337    -0.477    -0.446  0.8370 -0.4579  0.2995
              Bcc     0.0053     2.828     1.009     0.943 -0.4417 -0.2423  0.8638
 
              Baa    -0.0029    -1.566    -0.559    -0.522  0.4485  0.8935 -0.0215
    40 H(1)   Bbb    -0.0013    -0.671    -0.239    -0.224  0.6464 -0.3076  0.6982
              Bcc     0.0042     2.236     0.798     0.746 -0.6173  0.3271  0.7155
 
              Baa    -0.0460    -6.177    -2.204    -2.061  0.4079  0.7783 -0.4773
    41 C(13)  Bbb    -0.0449    -6.030    -2.151    -2.011  0.8196 -0.0817  0.5671
              Bcc     0.0910    12.207     4.356     4.072 -0.4024  0.6225  0.6712
 
              Baa    -0.0113    -6.037    -2.154    -2.014  0.4806  0.8603 -0.1699
    42 H(1)   Bbb    -0.0040    -2.152    -0.768    -0.718  0.4013 -0.0436  0.9149
              Bcc     0.0153     8.189     2.922     2.731  0.7797 -0.5079 -0.3662
 
              Baa    -0.0047    -0.628    -0.224    -0.210 -0.2165 -0.6755  0.7049
    43 C(13)  Bbb    -0.0015    -0.200    -0.071    -0.067  0.9760 -0.1335  0.1718
              Bcc     0.0062     0.828     0.295     0.276 -0.0219  0.7252  0.6882
 
              Baa    -0.0034    -0.451    -0.161    -0.150 -0.2871 -0.4899  0.8231
    44 C(13)  Bbb    -0.0017    -0.233    -0.083    -0.078  0.9194  0.1000  0.3803
              Bcc     0.0051     0.683     0.244     0.228 -0.2687  0.8660  0.4218
 
              Baa    -0.0019    -1.012    -0.361    -0.338 -0.1125 -0.6748  0.7294
    45 H(1)   Bbb    -0.0010    -0.541    -0.193    -0.181  0.8824  0.2697  0.3856
              Bcc     0.0029     1.554     0.554     0.518 -0.4569  0.6870  0.5650
 
              Baa    -0.0022    -1.191    -0.425    -0.397 -0.2727 -0.5151  0.8126
    46 H(1)   Bbb    -0.0000    -0.014    -0.005    -0.005  0.8674  0.2338  0.4393
              Bcc     0.0023     1.205     0.430     0.402 -0.4163  0.8246  0.3830
 
              Baa    -0.0023    -1.224    -0.437    -0.408 -0.4762 -0.4161  0.7747
    47 H(1)   Bbb    -0.0012    -0.631    -0.225    -0.210  0.8134  0.1264  0.5678
              Bcc     0.0035     1.855     0.662     0.619 -0.3342  0.9005  0.2783
 
              Baa    -0.0071    -0.950    -0.339    -0.317 -0.6161  0.1649  0.7702
    48 C(13)  Bbb    -0.0018    -0.237    -0.084    -0.079 -0.4805  0.6961 -0.5334
              Bcc     0.0088     1.186     0.423     0.396  0.6242  0.6987  0.3496
 
              Baa    -0.0111    -5.916    -2.111    -1.973 -0.5943  0.1771  0.7845
    49 H(1)   Bbb    -0.0085    -4.530    -1.616    -1.511 -0.2826  0.8672 -0.4099
              Bcc     0.0196    10.446     3.727     3.484  0.7530  0.4653  0.4653
 
              Baa    -0.0059    -3.140    -1.120    -1.047 -0.5653  0.0658  0.8222
    50 H(1)   Bbb    -0.0018    -0.975    -0.348    -0.325  0.7491 -0.3764  0.5451
              Bcc     0.0077     4.115     1.468     1.373  0.3454  0.9241  0.1635
 
              Baa    -0.0065    -3.448    -1.230    -1.150 -0.4832 -0.1189  0.8674
    51 H(1)   Bbb    -0.0006    -0.338    -0.121    -0.113  0.1838  0.9549  0.2333
              Bcc     0.0071     3.786     1.351     1.263  0.8560 -0.2722  0.4396
 
              Baa    -0.0671    -9.002    -3.212    -3.003  0.0270  0.8267  0.5620
    52 C(13)  Bbb    -0.0669    -8.982    -3.205    -2.996  0.7718  0.3401 -0.5373
              Bcc     0.1340    17.984     6.417     5.999  0.6353 -0.4482  0.6289
 
              Baa    -0.0109    -5.830    -2.080    -1.945 -0.5884  0.4480  0.6731
    53 H(1)   Bbb    -0.0021    -1.142    -0.408    -0.381  0.7990  0.1942  0.5691
              Bcc     0.0131     6.972     2.488     2.326  0.1243  0.8727 -0.4722
 
              Baa    -0.0108     0.783     0.279     0.261  0.7329  0.2064 -0.6483
    54 O(17)  Bbb    -0.0008     0.061     0.022     0.020  0.0688  0.9255  0.3725
              Bcc     0.0117    -0.844    -0.301    -0.282  0.6769 -0.3176  0.6640
 
              Baa    -0.0069    -0.268    -0.095    -0.089 -0.3402 -0.3606  0.8685
    55 N(14)  Bbb    -0.0037    -0.143    -0.051    -0.048  0.6308  0.5974  0.4952
              Bcc     0.0106     0.410     0.146     0.137 -0.6974  0.7162  0.0242
 
              Baa    -0.0152     1.100     0.392     0.367 -0.6040 -0.2144  0.7676
    56 O(17)  Bbb    -0.0106     0.764     0.273     0.255  0.6031  0.5067  0.6161
              Bcc     0.0258    -1.864    -0.665    -0.622 -0.5210  0.8350 -0.1767
 
              Baa    -0.0059     0.428     0.153     0.143  0.3444  0.7536 -0.5598
    57 O(17)  Bbb    -0.0009     0.068     0.024     0.023  0.0715  0.5736  0.8160
              Bcc     0.0069    -0.496    -0.177    -0.165  0.9361 -0.3211  0.1437
 
              Baa    -0.0125    -1.676    -0.598    -0.559  0.7968 -0.5870  0.1432
    58 C(13)  Bbb    -0.0109    -1.465    -0.523    -0.489  0.1080  0.3716  0.9221
              Bcc     0.0234     3.140     1.121     1.047  0.5945  0.7193 -0.3595
 
              Baa    -0.0075    -4.000    -1.427    -1.334 -0.4759  0.3874  0.7896
    59 H(1)   Bbb    -0.0068    -3.624    -1.293    -1.209  0.7421 -0.3049  0.5969
              Bcc     0.0143     7.624     2.720     2.543  0.4720  0.8700 -0.1424
 
              Baa    -0.0045    -2.398    -0.856    -0.800 -0.6041  0.7869  0.1257
    60 H(1)   Bbb    -0.0035    -1.887    -0.673    -0.629  0.4827  0.2358  0.8435
              Bcc     0.0080     4.284     1.529     1.429  0.6341  0.5702 -0.5223
 
              Baa    -0.0083    -4.436    -1.583    -1.480 -0.3815  0.9000  0.2108
    61 H(1)   Bbb    -0.0073    -3.900    -1.391    -1.301  0.2223 -0.1320  0.9660
              Bcc     0.0156     8.335     2.974     2.780  0.8972  0.4154 -0.1497
 
              Baa    -1.5981   115.635    41.262    38.572  0.5403  0.8353 -0.1014
    62 O(17)  Bbb    -1.5938   115.329    41.152    38.469  0.0066  0.1162  0.9932
              Bcc     3.1919  -230.964   -82.414   -77.041  0.8414 -0.5373  0.0573
 

 ---------------------------------------------------------------------------------

 Calling FoFJK, ICntrl=      2127 FMM=T ISym2X=0 I1Cent= 0 IOpClX= 1 NMat=1 NMatS=1 NMatT=0.
 ***** Axes restored to original set *****
 -------------------------------------------------------------------
 Center     Atomic                   Forces (Hartrees/Bohr)
 Number     Number              X              Y              Z
 -------------------------------------------------------------------
      1        6          -0.013643955   -0.016675385   -0.040785206
      2        6           0.003339773    0.004369385   -0.001964588
      3        1          -0.001516280   -0.002971609    0.004543708
      4        1          -0.000813296   -0.002440765   -0.000480272
      5        6           0.001181795   -0.003777447   -0.004392495
      6        1          -0.000442932    0.000866151    0.001465949
      7        6          -0.000504656    0.001389487   -0.000309234
      8        1          -0.000012603   -0.000779690    0.000420269
      9        1           0.000920472   -0.000135491   -0.000260474
     10        6           0.005622145    0.001812421    0.009245551
     11        1          -0.000106308    0.001281459   -0.000516911
     12        6          -0.001496975    0.001079923    0.000246664
     13        6          -0.001127452    0.000338908    0.000805130
     14        1           0.000417635   -0.000072039    0.000032385
     15        1          -0.000012579   -0.000209328   -0.000696862
     16        1          -0.000026859    0.000673044   -0.000069756
     17        6           0.004552622    0.007456376    0.009133693
     18        1          -0.002005144   -0.002647946    0.003988508
     19        1          -0.000318012    0.002035167   -0.000011454
     20        1          -0.002468740   -0.004336803   -0.006858600
     21        6           0.005499287    0.005910064    0.008421610
     22        1           0.000435801   -0.005186522   -0.000309493
     23        8           0.002139312    0.000433079   -0.000896234
     24        7           0.001331169    0.002122569    0.000386481
     25        8           0.000237496   -0.002974433   -0.000189576
     26        8          -0.001339267   -0.001583868    0.000243778
     27        6          -0.012346233    0.011084747    0.009173582
     28        1           0.000460312   -0.000337414    0.000586039
     29        1          -0.002151022   -0.001530106   -0.005786637
     30        1           0.000521573    0.000306325    0.000785847
     31        8           0.014337060    0.004257592    0.014306317
     32        6           0.039348870    0.027468057    0.006808048
     33        6          -0.000258337   -0.001011750    0.000777138
     34        1           0.000411980    0.000397964    0.001012787
     35        1           0.001556496    0.000294342    0.000655227
     36        6          -0.000005352   -0.000984210   -0.000502557
     37        1          -0.000132324    0.000633489    0.000541205
     38        6          -0.000131293    0.002396897   -0.000832489
     39        1           0.000261164   -0.000892459    0.000464357
     40        1          -0.000682731   -0.000080337    0.000840242
     41        6          -0.008595776   -0.007554306    0.001512968
     42        1          -0.000418715    0.001082931   -0.000565317
     43        6           0.001259287   -0.001740981    0.000212238
     44        6          -0.000080904   -0.000527056   -0.001211948
     45        1          -0.000367421   -0.000105557    0.000421990
     46        1           0.000436832    0.000463481    0.000402233
     47        1          -0.000381369    0.000488318   -0.000416369
     48        6          -0.005310273   -0.000284424   -0.000967250
     49        1           0.001170737   -0.002860651   -0.000465835
     50        1          -0.000604307    0.000960514   -0.000601011
     51        1           0.002961598    0.000538017    0.000408484
     52        6          -0.007523087   -0.007079760    0.001032763
     53        1           0.003573135   -0.001129350    0.002560364
     54        8          -0.004470600   -0.004760328   -0.001828230
     55        7          -0.000884480    0.016644839    0.005439673
     56        8          -0.001195417   -0.004555918   -0.000879962
     57        8           0.000989617   -0.004394600   -0.002857191
     58        6          -0.006209277    0.000301938   -0.020540423
     59        1          -0.000337638   -0.001014270    0.000231283
     60        1           0.005720489    0.004464903    0.001346327
     61        1          -0.000725594   -0.000418147   -0.000232430
     62        8          -0.020039447   -0.016499437    0.006975968
 -------------------------------------------------------------------
 Cartesian Forces:  Max     0.040785206 RMS     0.006551650

 GradGradGradGradGradGradGradGradGradGradGradGradGradGradGradGradGradGrad
 Berny optimization.
 FormGI is forming the generalized inverse of G from B-inverse, IUseBI=4.
 Internal  Forces:  Max     0.015599765 RMS     0.002419498
 Search for a local minimum.
 Step number   1 out of a maximum of  372
 All quantities printed in internal units (Hartrees-Bohrs-Radians)
 Mixed Optimization -- RFO/linear search
 Second derivative matrix not updated -- first step.
 ITU=  0
     Eigenvalues ---    0.00230   0.00230   0.00329   0.00337   0.00362
     Eigenvalues ---    0.00448   0.00511   0.00653   0.00749   0.00877
     Eigenvalues ---    0.00921   0.00949   0.01081   0.01265   0.01428
     Eigenvalues ---    0.01532   0.01536   0.01652   0.01751   0.01864
     Eigenvalues ---    0.01948   0.02058   0.02154   0.02253   0.02548
     Eigenvalues ---    0.02558   0.02719   0.02725   0.02769   0.02861
     Eigenvalues ---    0.02898   0.03064   0.03202   0.03203   0.03214
     Eigenvalues ---    0.03303   0.03360   0.03696   0.03909   0.03991
     Eigenvalues ---    0.04103   0.04390   0.04445   0.04475   0.04494
     Eigenvalues ---    0.04626   0.04690   0.04715   0.04913   0.05033
     Eigenvalues ---    0.05130   0.05268   0.05278   0.05285   0.05463
     Eigenvalues ---    0.05484   0.05582   0.05588   0.05634   0.05651
     Eigenvalues ---    0.05701   0.05769   0.05810   0.05822   0.05911
     Eigenvalues ---    0.06082   0.06098   0.06243   0.06361   0.06470
     Eigenvalues ---    0.06595   0.06679   0.06763   0.06877   0.07237
     Eigenvalues ---    0.07407   0.07601   0.07783   0.08359   0.08703
     Eigenvalues ---    0.08808   0.08885   0.09357   0.09555   0.09611
     Eigenvalues ---    0.10289   0.10664   0.11130   0.11174   0.11607
     Eigenvalues ---    0.11696   0.12173   0.12621   0.13442   0.14141
     Eigenvalues ---    0.14719   0.15076   0.16000   0.16000   0.16000
     Eigenvalues ---    0.16000   0.16000   0.16000   0.16000   0.16000
     Eigenvalues ---    0.16000   0.16000   0.16000   0.16000   0.16772
     Eigenvalues ---    0.17414   0.19566   0.19867   0.19947   0.21005
     Eigenvalues ---    0.21594   0.22125   0.23097   0.23869   0.24192
     Eigenvalues ---    0.24459   0.24733   0.24969   0.24997   0.25000
     Eigenvalues ---    0.25000   0.26206   0.26509   0.26715   0.26789
     Eigenvalues ---    0.27064   0.27143   0.27690   0.27772   0.28846
     Eigenvalues ---    0.29056   0.29146   0.29203   0.31741   0.32602
     Eigenvalues ---    0.32741   0.33037   0.33604   0.33891   0.33995
     Eigenvalues ---    0.34007   0.34036   0.34071   0.34093   0.34097
     Eigenvalues ---    0.34101   0.34127   0.34134   0.34167   0.34186
     Eigenvalues ---    0.34214   0.34259   0.34284   0.34296   0.34309
     Eigenvalues ---    0.34322   0.34348   0.34412   0.34536   0.34591
     Eigenvalues ---    0.34646   0.34660   0.34714   0.34716   0.34842
     Eigenvalues ---    0.37333   0.38760   0.48784   0.49320   0.50522
     Eigenvalues ---    0.53008   0.97235   0.98816   0.99887   1.01712
 RFO step:  Lambda=-2.20458088D-02 EMin= 2.30000000D-03
 Linear search not attempted -- first point.
 Iteration  1 RMS(Cart)=  0.04919283 RMS(Int)=  0.00099809
 Iteration  2 RMS(Cart)=  0.00172645 RMS(Int)=  0.00048189
 Iteration  3 RMS(Cart)=  0.00000149 RMS(Int)=  0.00048189
 Iteration  4 RMS(Cart)=  0.00000000 RMS(Int)=  0.00048189
 Variable       Old X    -DE/DX   Delta X   Delta X   Delta X     New X
                                 (Linear)    (Quad)   (Total)
    R1        2.92299   0.00205   0.00000   0.01497   0.01545   2.93844
    R2        2.95429   0.00079   0.00000   0.00951   0.01017   2.96446
    R3        2.94051  -0.00143   0.00000  -0.00487  -0.00487   2.93564
    R4        2.58771   0.01130   0.00000   0.02183   0.02240   2.61011
    R5        2.07339  -0.00218   0.00000  -0.00603  -0.00603   2.06736
    R6        2.07305  -0.00234   0.00000  -0.00725  -0.00704   2.06602
    R7        2.89146  -0.00026   0.00000  -0.00786  -0.00784   2.88362
    R8        2.91583   0.00222   0.00000   0.00556   0.00611   2.92194
    R9        4.74436  -0.00089   0.00000  -0.02751  -0.02727   4.71709
   R10        2.06141   0.00172   0.00000   0.00467   0.00467   2.06608
   R11        2.93455  -0.00143   0.00000  -0.00593  -0.00593   2.92862
   R12        2.96382  -0.00339   0.00000  -0.02027  -0.02052   2.94331
   R13        2.07105  -0.00074   0.00000  -0.00204  -0.00204   2.06901
   R14        2.06138  -0.00073   0.00000  -0.00198  -0.00198   2.05940
   R15        2.93035  -0.00075   0.00000  -0.00206  -0.00219   2.92816
   R16        2.07018  -0.00106   0.00000  -0.00291  -0.00291   2.06727
   R17        2.95413   0.00313   0.00000   0.01638   0.01621   2.97034
   R18        2.89581  -0.00011   0.00000  -0.00036  -0.00036   2.89545
   R19        2.88180   0.00113   0.00000   0.00298   0.00236   2.88416
   R20        2.06790  -0.00041   0.00000  -0.00113  -0.00113   2.06677
   R21        2.07173  -0.00071   0.00000  -0.00197  -0.00197   2.06977
   R22        2.07167  -0.00062   0.00000  -0.00170  -0.00170   2.06997
   R23        2.06631  -0.00358   0.00000  -0.01131  -0.01192   2.05439
   R24        2.07318  -0.00199   0.00000  -0.00550  -0.00550   2.06769
   R25        2.09756  -0.00827   0.00000  -0.02376  -0.02376   2.07380
   R26        4.57903   0.00011   0.00000  -0.01209  -0.01268   4.56635
   R27        4.83968   0.00152   0.00000   0.02894   0.02862   4.86830
   R28        2.06895  -0.00220   0.00000  -0.00603  -0.00603   2.06292
   R29        2.73274   0.00162   0.00000   0.00396   0.00395   2.73669
   R30        2.61112  -0.00244   0.00000  -0.00480  -0.00480   2.60632
   R31        2.28684  -0.00185   0.00000  -0.00181  -0.00181   2.28502
   R32        2.27961  -0.00177   0.00000  -0.00170  -0.00170   2.27790
   R33        2.06640  -0.00033   0.00000  -0.00090  -0.00090   2.06550
   R34        2.06854   0.00187   0.00000   0.00512   0.00512   2.07365
   R35        2.06344  -0.00042   0.00000  -0.00115  -0.00115   2.06229
   R36        4.54199  -0.00048   0.00000   0.00541   0.00589   4.54788
   R37        2.92483   0.00130   0.00000   0.01201   0.01220   2.93704
   R38        3.00230   0.00144   0.00000   0.01118   0.01153   3.01383
   R39        2.95038  -0.00125   0.00000  -0.00432  -0.00432   2.94606
   R40        2.56946   0.01560   0.00000   0.02825   0.02825   2.59771
   R41        2.06811  -0.00060   0.00000  -0.00164  -0.00164   2.06647
   R42        2.06887  -0.00214   0.00000  -0.00365  -0.00307   2.06580
   R43        2.88505  -0.00018   0.00000  -0.00606  -0.00580   2.87925
   R44        2.93252  -0.00032   0.00000  -0.00342  -0.00335   2.92917
   R45        2.07050  -0.00071   0.00000  -0.00196  -0.00196   2.06854
   R46        2.91987  -0.00087   0.00000  -0.00306  -0.00302   2.91686
   R47        2.94529   0.00008   0.00000  -0.00327  -0.00336   2.94193
   R48        2.07116  -0.00093   0.00000  -0.00255  -0.00255   2.06860
   R49        2.06231  -0.00081   0.00000  -0.00219  -0.00219   2.06012
   R50        2.92726  -0.00087   0.00000  -0.00228  -0.00237   2.92489
   R51        2.06971  -0.00095   0.00000  -0.00262  -0.00262   2.06709
   R52        2.94761   0.00196   0.00000   0.00874   0.00848   2.95609
   R53        2.89699  -0.00025   0.00000  -0.00079  -0.00079   2.89621
   R54        2.88333   0.00092   0.00000   0.00162   0.00104   2.88437
   R55        2.06833  -0.00056   0.00000  -0.00154  -0.00154   2.06679
   R56        2.07270  -0.00074   0.00000  -0.00205  -0.00205   2.07065
   R57        2.07210  -0.00070   0.00000  -0.00193  -0.00193   2.07017
   R58        2.06313  -0.00196   0.00000  -0.00716  -0.00767   2.05545
   R59        2.07159  -0.00117   0.00000  -0.00324  -0.00324   2.06836
   R60        2.08004  -0.00257   0.00000  -0.00719  -0.00719   2.07285
   R61        2.06253  -0.00099   0.00000  -0.00270  -0.00270   2.05984
   R62        2.73175   0.00473   0.00000   0.01101   0.01091   2.74266
   R63        2.57885   0.00656   0.00000   0.01226   0.01194   2.59078
   R64        2.29117  -0.00401   0.00000  -0.00397  -0.00397   2.28719
   R65        2.28426  -0.00294   0.00000  -0.00317  -0.00321   2.28105
   R66        2.05932  -0.00056   0.00000  -0.00152  -0.00152   2.05779
   R67        2.06747   0.00192   0.00000   0.00526   0.00526   2.07273
   R68        2.06435  -0.00050   0.00000  -0.00136  -0.00136   2.06299
    A1        1.90483  -0.00123   0.00000  -0.01912  -0.02107   1.88376
    A2        1.91942   0.00098   0.00000   0.01601   0.01571   1.93514
    A3        1.93623  -0.00259   0.00000  -0.02868  -0.03158   1.90465
    A4        1.90149  -0.00123   0.00000  -0.00590  -0.00458   1.89691
    A5        1.99750  -0.00489   0.00000  -0.05701  -0.05836   1.93914
    A6        1.80129   0.00964   0.00000   0.10313   0.10316   1.90446
    A7        1.86085  -0.00006   0.00000   0.00373   0.00309   1.86393
    A8        1.95439  -0.00222   0.00000  -0.02791  -0.02779   1.92661
    A9        1.84548   0.00193   0.00000   0.02426   0.02446   1.86994
   A10        1.94112  -0.00031   0.00000  -0.00530  -0.00530   1.93582
   A11        1.92131   0.00149   0.00000   0.00766   0.00834   1.92965
   A12        1.93699  -0.00067   0.00000  -0.00071  -0.00149   1.93549
   A13        1.94672  -0.00006   0.00000  -0.00047  -0.00034   1.94638
   A14        1.89422   0.00071   0.00000   0.01030   0.01025   1.90447
   A15        1.93734   0.00060   0.00000  -0.00788  -0.00816   1.92918
   A16        2.06808  -0.00068   0.00000  -0.00108  -0.00115   2.06693
   A17        2.04938  -0.00125   0.00000  -0.00618  -0.00624   2.04314
   A18        1.52939   0.00099   0.00000   0.00705   0.00721   1.53659
   A19        2.05176   0.00077   0.00000   0.00830   0.00846   2.06022
   A20        1.97892  -0.00076   0.00000  -0.00415  -0.00418   1.97475
   A21        1.50890   0.00034   0.00000  -0.00202  -0.00226   1.50665
   A22        1.88334   0.00013   0.00000   0.00048   0.00042   1.88377
   A23        2.06506  -0.00035   0.00000  -0.00139  -0.00144   2.06362
   A24        1.95736  -0.00018   0.00000  -0.00203  -0.00185   1.95551
   A25        1.91100  -0.00087   0.00000  -0.01215  -0.01275   1.89825
   A26        1.91320  -0.00115   0.00000  -0.01401  -0.01444   1.89877
   A27        1.93929   0.00268   0.00000   0.04486   0.04521   1.98450
   A28        2.08230   0.00038   0.00000  -0.00891  -0.00900   2.07330
   A29        1.53393  -0.00137   0.00000  -0.00622  -0.00608   1.52786
   A30        2.05570   0.00056   0.00000   0.00179   0.00152   2.05722
   A31        1.49212  -0.00026   0.00000  -0.00327  -0.00345   1.48867
   A32        1.95327   0.00062   0.00000  -0.00259  -0.00246   1.95080
   A33        2.07502  -0.00132   0.00000  -0.01408  -0.01404   2.06098
   A34        1.94141  -0.00085   0.00000  -0.00500  -0.00489   1.93651
   A35        2.08742   0.00238   0.00000   0.02760   0.02781   2.11522
   A36        1.88936  -0.00048   0.00000  -0.00290  -0.00336   1.88600
   A37        1.98063   0.00022   0.00000   0.00158   0.00158   1.98221
   A38        1.91827  -0.00008   0.00000  -0.00038  -0.00038   1.91789
   A39        1.92419  -0.00042   0.00000  -0.00271  -0.00271   1.92149
   A40        1.87704   0.00005   0.00000   0.00099   0.00099   1.87803
   A41        1.87956   0.00011   0.00000   0.00056   0.00056   1.88013
   A42        1.88083   0.00013   0.00000  -0.00002  -0.00002   1.88081
   A43        1.99295  -0.00006   0.00000  -0.00926  -0.00942   1.98353
   A44        1.92552   0.00002   0.00000  -0.00254  -0.00249   1.92303
   A45        1.91611  -0.00055   0.00000   0.00218   0.00215   1.91826
   A46        1.87150  -0.00050   0.00000  -0.00497  -0.00520   1.86631
   A47        1.86223   0.00135   0.00000   0.01768   0.01794   1.88017
   A48        1.89196  -0.00023   0.00000  -0.00247  -0.00247   1.88950
   A49        1.87339   0.00011   0.00000   0.00719   0.00680   1.88019
   A50        2.52958   0.00150   0.00000   0.01624   0.01637   2.54595
   A51        0.99525   0.00118   0.00000   0.00861   0.00867   1.00392
   A52        2.02012   0.00132   0.00000   0.02086   0.02107   2.04120
   A53        1.88618  -0.00383   0.00000  -0.04075  -0.04086   1.84532
   A54        1.83423  -0.00054   0.00000  -0.00792  -0.00810   1.82614
   A55        1.89877   0.00101   0.00000   0.00422   0.00408   1.90285
   A56        1.95405   0.00069   0.00000   0.00849   0.00850   1.96255
   A57        1.86308   0.00117   0.00000   0.01303   0.01277   1.87585
   A58        2.01678  -0.00155   0.00000  -0.00566  -0.00569   2.01110
   A59        2.07246  -0.00262   0.00000  -0.00964  -0.00965   2.06281
   A60        1.97099   0.00007   0.00000   0.00023   0.00022   1.97122
   A61        2.23972   0.00255   0.00000   0.00936   0.00935   2.24906
   A62        1.92578  -0.00214   0.00000  -0.01399  -0.01425   1.91152
   A63        1.89617   0.00978   0.00000   0.05938   0.05937   1.95554
   A64        1.91989  -0.00280   0.00000  -0.01886  -0.01901   1.90088
   A65        1.90759  -0.00274   0.00000  -0.00820  -0.00831   1.89928
   A66        1.90859   0.00068   0.00000  -0.00707  -0.00749   1.90110
   A67        1.90563  -0.00278   0.00000  -0.01094  -0.01084   1.89479
   A68        2.25599   0.00185   0.00000   0.01099   0.01148   2.26747
   A69        1.93085  -0.00026   0.00000  -0.01801  -0.01904   1.91181
   A70        1.88322   0.00234   0.00000   0.02277   0.02228   1.90551
   A71        1.94428  -0.00439   0.00000  -0.04183  -0.04651   1.89777
   A72        1.93326  -0.00335   0.00000  -0.01432  -0.01350   1.91976
   A73        1.96448  -0.00560   0.00000  -0.06006  -0.06220   1.90228
   A74        1.80243   0.01221   0.00000   0.12302   0.12408   1.92652
   A75        1.85643  -0.00032   0.00000  -0.00122  -0.00144   1.85499
   A76        1.91739   0.00027   0.00000   0.00059   0.00046   1.91785
   A77        1.89143  -0.00105   0.00000  -0.00859  -0.00834   1.88310
   A78        1.92488  -0.00093   0.00000  -0.00197  -0.00146   1.92342
   A79        1.90066   0.00121   0.00000   0.00542   0.00539   1.90605
   A80        1.96930   0.00076   0.00000   0.00530   0.00492   1.97422
   A81        1.93155   0.00006   0.00000   0.00076   0.00089   1.93244
   A82        1.90004   0.00003   0.00000   0.00032   0.00015   1.90019
   A83        1.94653   0.00001   0.00000  -0.00386  -0.00382   1.94270
   A84        2.06886  -0.00031   0.00000  -0.00089  -0.00089   2.06798
   A85        2.04514  -0.00014   0.00000   0.00110   0.00102   2.04616
   A86        1.53963   0.00039   0.00000   0.00248   0.00253   1.54216
   A87        2.03879   0.00047   0.00000   0.00704   0.00709   2.04588
   A88        1.99050  -0.00064   0.00000  -0.00473  -0.00466   1.98584
   A89        1.50276   0.00050   0.00000  -0.00020  -0.00040   1.50236
   A90        1.88628   0.00027   0.00000   0.00163   0.00159   1.88787
   A91        2.06307  -0.00048   0.00000  -0.00235  -0.00232   2.06076
   A92        1.96337  -0.00017   0.00000  -0.00228  -0.00220   1.96117
   A93        1.90414  -0.00147   0.00000  -0.01213  -0.01248   1.89166
   A94        1.90713  -0.00032   0.00000  -0.01018  -0.01041   1.89672
   A95        1.95665   0.00183   0.00000   0.03503   0.03517   1.99181
   A96        2.08057   0.00022   0.00000  -0.00676  -0.00685   2.07373
   A97        1.53644  -0.00023   0.00000  -0.00175  -0.00160   1.53483
   A98        2.05320   0.00004   0.00000  -0.00044  -0.00061   2.05259
   A99        1.48830  -0.00069   0.00000  -0.00359  -0.00370   1.48461
   A100       1.95290   0.00047   0.00000  -0.00369  -0.00356   1.94934
   A101       2.07608  -0.00044   0.00000  -0.00368  -0.00372   2.07236
   A102       1.94030  -0.00009   0.00000   0.00034   0.00045   1.94075
   A103       2.08923   0.00137   0.00000   0.01410   0.01414   2.10337
   A104       1.89074  -0.00054   0.00000  -0.00338  -0.00357   1.88717
   A105       1.97784   0.00020   0.00000   0.00139   0.00139   1.97923
   A106       1.91919  -0.00005   0.00000  -0.00019  -0.00020   1.91899
   A107       1.92571  -0.00041   0.00000  -0.00263  -0.00263   1.92308
   A108       1.87668   0.00004   0.00000   0.00092   0.00092   1.87759
   A109       1.87963   0.00011   0.00000   0.00047   0.00047   1.88009
   A110       1.88159   0.00013   0.00000   0.00009   0.00009   1.88168
   A111       1.98774   0.00063   0.00000   0.00237   0.00207   1.98981
   A112       1.92417   0.00045   0.00000   0.00108   0.00129   1.92546
   A113       1.91951  -0.00163   0.00000  -0.00861  -0.00870   1.91081
   A114       1.87162  -0.00080   0.00000  -0.00557  -0.00553   1.86608
   A115       1.86565   0.00117   0.00000   0.01109   0.01127   1.87692
   A116       1.89182   0.00021   0.00000  -0.00009  -0.00012   1.89170
   A117       2.32222   0.00016   0.00000   0.00354   0.00323   2.32545
   A118       2.01348  -0.00013   0.00000   0.01161   0.01132   2.02479
   A119       1.91251  -0.00318   0.00000  -0.03903  -0.03912   1.87339
   A120       1.92189   0.00311   0.00000   0.03438   0.03486   1.95676
   A121       1.92835   0.00133   0.00000   0.00211   0.00223   1.93058
   A122       1.80578  -0.00127   0.00000  -0.00792  -0.00871   1.79707
   A123       1.87492   0.00043   0.00000   0.00153   0.00179   1.87671
   A124       2.29228  -0.00063   0.00000  -0.00883  -0.00890   2.28338
   A125       1.93689   0.00103   0.00000   0.00606   0.00573   1.94262
   A126       2.04470  -0.00038   0.00000   0.00630   0.00639   2.05109
   A127       2.07546  -0.00058   0.00000   0.00187   0.00172   2.07718
   A128       1.98445  -0.00386   0.00000  -0.02095  -0.02124   1.96321
   A129       2.22195   0.00454   0.00000   0.02084   0.02069   2.24264
   A130       1.97239   0.00101   0.00000  -0.01051  -0.01032   1.96207
   A131       1.93068  -0.00267   0.00000  -0.01676  -0.01708   1.91360
   A132       1.89458   0.01136   0.00000   0.06860   0.06858   1.96316
   A133       1.91132  -0.00276   0.00000  -0.01940  -0.01960   1.89171
   A134       1.90437  -0.00308   0.00000  -0.00874  -0.00887   1.89550
   A135       1.91700   0.00077   0.00000  -0.00761  -0.00812   1.90888
   A136       1.90557  -0.00353   0.00000  -0.01528  -0.01519   1.89038
   A137       3.14159   0.00261   0.00000   0.05309   0.05306   3.19465
   A138       3.21721  -0.00096   0.00000  -0.00304  -0.00423   3.21298
   A139       3.14159   0.00289   0.00000   0.03935   0.04021   3.18180
   A140       3.33750   0.00319   0.00000   0.05161   0.05224   3.38975
    D1        0.59840   0.00377   0.00000   0.07618   0.07556   0.67396
    D2        2.91345   0.00265   0.00000   0.04309   0.04267   2.95612
    D3       -1.06731   0.00465   0.00000   0.07080   0.07068  -0.99662
    D4       -1.48659   0.00544   0.00000   0.08546   0.08478  -1.40181
    D5        0.82846   0.00431   0.00000   0.05237   0.05189   0.88035
    D6        3.13089   0.00631   0.00000   0.08008   0.07991  -3.07239
    D7        2.81500  -0.00533   0.00000  -0.03237  -0.03179   2.78321
    D8       -1.15314  -0.00646   0.00000  -0.06545  -0.06468  -1.21782
    D9        1.14929  -0.00446   0.00000  -0.03774  -0.03667   1.11263
   D10        0.42838  -0.00386   0.00000  -0.06815  -0.06778   0.36060
   D11       -1.70517  -0.00312   0.00000  -0.05644  -0.05555  -1.76072
   D12        2.59361  -0.00252   0.00000  -0.04968  -0.04910   2.54451
   D13        2.52445  -0.00414   0.00000  -0.06366  -0.06390   2.46055
   D14        0.39090  -0.00340   0.00000  -0.05195  -0.05167   0.33923
   D15       -1.59351  -0.00280   0.00000  -0.04519  -0.04522  -1.63873
   D16       -1.75293   0.00418   0.00000   0.02740   0.02597  -1.72696
   D17        2.39670   0.00492   0.00000   0.03911   0.03820   2.43490
   D18        0.41229   0.00552   0.00000   0.04587   0.04465   0.45695
   D19        3.05805  -0.00019   0.00000   0.00013  -0.00114   3.05691
   D20        0.96712  -0.00163   0.00000  -0.01826  -0.01950   0.94761
   D21       -1.11792  -0.00253   0.00000  -0.02990  -0.03094  -1.14886
   D22        0.97102   0.00148   0.00000   0.01749   0.01806   0.98908
   D23       -1.11991   0.00004   0.00000  -0.00091  -0.00030  -1.12021
   D24        3.07824  -0.00086   0.00000  -0.01254  -0.01174   3.06650
   D25       -1.15841   0.00247   0.00000   0.02998   0.03041  -1.12799
   D26        3.03384   0.00103   0.00000   0.01158   0.01205   3.04590
   D27        0.94881   0.00013   0.00000  -0.00005   0.00062   0.94942
   D28       -2.32555   0.00552   0.00000   0.07656   0.07474  -2.25081
   D29       -0.16089  -0.00198   0.00000  -0.01604  -0.01485  -0.17575
   D30        1.90266   0.00023   0.00000   0.01392   0.01278   1.91544
   D31       -1.80958  -0.00145   0.00000  -0.01646  -0.01596  -1.82554
   D32        2.33848   0.00249   0.00000   0.03120   0.03179   2.37026
   D33        0.18423   0.00077   0.00000   0.00100   0.00080   0.18504
   D34       -0.85638   0.00144   0.00000   0.02276   0.02274  -0.83364
   D35        1.45294   0.00107   0.00000   0.02957   0.02959   1.48253
   D36        3.10573   0.00270   0.00000   0.03890   0.03890  -3.13855
   D37        1.22368  -0.00033   0.00000   0.00520   0.00506   1.22874
   D38       -2.75019  -0.00070   0.00000   0.01201   0.01192  -2.73828
   D39       -1.09740   0.00093   0.00000   0.02134   0.02123  -1.07617
   D40       -2.91425   0.00089   0.00000   0.01080   0.01097  -2.90328
   D41       -0.60493   0.00052   0.00000   0.01760   0.01782  -0.58711
   D42        1.04786   0.00215   0.00000   0.02693   0.02713   1.07499
   D43       -2.54958   0.00326   0.00000   0.03762   0.03814  -2.51144
   D44       -0.42273  -0.00006   0.00000   0.00202   0.00226  -0.42048
   D45        1.63211   0.00244   0.00000   0.02582   0.02593   1.65804
   D46        1.73002   0.00158   0.00000   0.01666   0.01685   1.74687
   D47       -2.42632  -0.00174   0.00000  -0.01893  -0.01903  -2.44535
   D48       -0.37148   0.00076   0.00000   0.00486   0.00464  -0.36683
   D49       -0.42664   0.00140   0.00000   0.01852   0.01879  -0.40784
   D50        1.70021  -0.00192   0.00000  -0.01707  -0.01709   1.68312
   D51       -2.52813   0.00058   0.00000   0.00673   0.00658  -2.52155
   D52       -0.61559   0.00017   0.00000  -0.01184  -0.01196  -0.62755
   D53       -2.83429   0.00001   0.00000  -0.01624  -0.01641  -2.85070
   D54        1.48317   0.00014   0.00000  -0.01265  -0.01294   1.47024
   D55        1.62714   0.00018   0.00000  -0.00355  -0.00352   1.62362
   D56       -0.59156   0.00001   0.00000  -0.00795  -0.00797  -0.59953
   D57       -2.55728   0.00015   0.00000  -0.00436  -0.00449  -2.56178
   D58       -2.55940  -0.00087   0.00000  -0.00681  -0.00677  -2.56618
   D59        1.50509  -0.00103   0.00000  -0.01121  -0.01123   1.49386
   D60       -0.46063  -0.00090   0.00000  -0.00762  -0.00775  -0.46839
   D61       -1.44438  -0.00094   0.00000  -0.00859  -0.00840  -1.45279
   D62        2.89986   0.00004   0.00000  -0.00169  -0.00158   2.89827
   D63        0.67608   0.00136   0.00000   0.01824   0.01846   0.69454
   D64        2.57065  -0.00028   0.00000   0.00576   0.00582   2.57646
   D65        0.63170   0.00070   0.00000   0.01265   0.01264   0.64434
   D66       -1.59208   0.00202   0.00000   0.03259   0.03268  -1.55940
   D67        0.45722   0.00026   0.00000   0.00455   0.00465   0.46187
   D68       -1.48172   0.00124   0.00000   0.01144   0.01147  -1.47025
   D69        2.57768   0.00256   0.00000   0.03138   0.03151   2.60919
   D70       -1.48689  -0.00242   0.00000  -0.04255  -0.04279  -1.52969
   D71        2.57304  -0.00024   0.00000  -0.00269  -0.00277   2.57027
   D72        0.46217  -0.00015   0.00000   0.00174   0.00178   0.46396
   D73        0.59960  -0.00141   0.00000  -0.03443  -0.03464   0.56496
   D74       -1.62365   0.00076   0.00000   0.00543   0.00538  -1.61827
   D75        2.54867   0.00086   0.00000   0.00986   0.00993   2.55860
   D76        2.80949  -0.00172   0.00000  -0.03698  -0.03712   2.77237
   D77        0.58624   0.00046   0.00000   0.00289   0.00290   0.58914
   D78       -1.52463   0.00055   0.00000   0.00732   0.00745  -1.51718
   D79        1.46380  -0.00140   0.00000  -0.01515  -0.01593   1.44787
   D80       -2.86849  -0.00090   0.00000  -0.01955  -0.02022  -2.88872
   D81       -0.64518  -0.00027   0.00000  -0.00340  -0.00409  -0.64927
   D82       -0.45784  -0.00019   0.00000  -0.00416  -0.00427  -0.46212
   D83        1.49305   0.00031   0.00000  -0.00857  -0.00857   1.48448
   D84       -2.56683   0.00093   0.00000   0.00758   0.00757  -2.55926
   D85       -2.59222   0.00002   0.00000   0.00945   0.00941  -2.58281
   D86       -0.64133   0.00052   0.00000   0.00505   0.00512  -0.63621
   D87        1.58198   0.00115   0.00000   0.02119   0.02125   1.60324
   D88        0.79436   0.00049   0.00000   0.00669   0.00667   0.80103
   D89       -1.30806   0.00033   0.00000   0.00462   0.00459  -1.30347
   D90        2.90430   0.00049   0.00000   0.00654   0.00652   2.91081
   D91       -0.84191   0.00091   0.00000   0.01369   0.01374  -0.82817
   D92       -2.94432   0.00075   0.00000   0.01162   0.01167  -2.93266
   D93        1.26803   0.00090   0.00000   0.01354   0.01359   1.28162
   D94        3.11431  -0.00120   0.00000  -0.01703  -0.01705   3.09726
   D95        1.01189  -0.00136   0.00000  -0.01910  -0.01912   0.99277
   D96       -1.05894  -0.00121   0.00000  -0.01718  -0.01720  -1.07614
   D97       -0.92811  -0.00083   0.00000  -0.01509  -0.01517  -0.94327
   D98       -3.03714  -0.00015   0.00000  -0.00026  -0.00014  -3.03728
   D99        1.16203   0.00046   0.00000   0.00299   0.00310   1.16513
   D100       0.85449  -0.00047   0.00000  -0.01037  -0.01091   0.84359
   D101      -1.25454   0.00021   0.00000   0.00446   0.00411  -1.25043
   D102       2.94463   0.00082   0.00000   0.00771   0.00736   2.95199
   D103       3.10166  -0.00009   0.00000   0.00377   0.00352   3.10518
   D104       0.99263   0.00059   0.00000   0.01860   0.01854   1.01117
   D105      -1.09139   0.00120   0.00000   0.02185   0.02178  -1.06961
   D106      -2.73951   0.00144   0.00000   0.03834   0.03815  -2.70136
   D107       2.55253  -0.00003   0.00000   0.02091   0.02090   2.57343
   D108      -0.60073   0.00106   0.00000   0.02540   0.02521  -0.57552
   D109      -1.59188  -0.00041   0.00000   0.00798   0.00797  -1.58391
   D110       1.42353   0.00122   0.00000   0.02883   0.02864   1.45217
   D111       0.43238  -0.00025   0.00000   0.01141   0.01140   0.44378
   D112       1.22668  -0.00055   0.00000  -0.00178  -0.00237   1.22430
   D113      -2.52505   0.00081   0.00000   0.01033   0.01020  -2.51486
   D114       2.06397  -0.00061   0.00000   0.00123   0.00094   2.06491
   D115      -0.92390  -0.00073   0.00000  -0.02858  -0.02892  -0.95283
   D116       0.80421  -0.00113   0.00000  -0.00990  -0.00971   0.79450
   D117      -2.18366  -0.00125   0.00000  -0.03970  -0.03957  -2.22324
   D118       2.83270  -0.00227   0.00000  -0.03482  -0.03497   2.79773
   D119      -1.24390  -0.00055   0.00000  -0.00891  -0.00880  -1.25270
   D120       0.83215   0.00181   0.00000   0.00922   0.00938   0.84153
   D121      -0.12172  -0.00064   0.00000  -0.01530  -0.01527  -0.13700
   D122       3.02490  -0.00019   0.00000  -0.00679  -0.00681   3.01809
   D123      -3.13568   0.00055   0.00000   0.01003   0.01005  -3.12563
   D124      -0.89511   0.00095   0.00000   0.01509   0.01575  -0.87936
   D125      -2.90396   0.00199   0.00000   0.02997   0.03025  -2.87371
   D126       1.17889  -0.00019   0.00000   0.00808   0.00833   1.18722
   D127       0.74503   0.00367   0.00000   0.06089   0.06002   0.80505
   D128       3.04751   0.00257   0.00000   0.03460   0.03391   3.08142
   D129      -0.92735   0.00388   0.00000   0.05464   0.05410  -0.87326
   D130      -1.37232   0.00644   0.00000   0.07491   0.07423  -1.29810
   D131       0.93015   0.00534   0.00000   0.04862   0.04812   0.97827
   D132      -3.04471   0.00665   0.00000   0.06866   0.06830  -2.97641
   D133       2.94411  -0.00716   0.00000  -0.06281  -0.06188   2.88223
   D134      -1.03660  -0.00826   0.00000  -0.08910  -0.08799  -1.12459
   D135       1.27172  -0.00695   0.00000  -0.06906  -0.06780   1.20392
   D136       0.17074  -0.00452   0.00000  -0.06469  -0.06397   0.10677
   D137      -2.01841  -0.00356   0.00000  -0.04394  -0.04333  -2.06173
   D138       2.20610  -0.00402   0.00000  -0.04278  -0.04179   2.16430
   D139       2.25824  -0.00393   0.00000  -0.05719  -0.05702   2.20123
   D140       0.06909  -0.00296   0.00000  -0.03645  -0.03637   0.03272
   D141      -1.98959  -0.00342   0.00000  -0.03529  -0.03484  -2.02443
   D142      -2.01697   0.00571   0.00000   0.04996   0.04936  -1.96761
   D143       2.07706   0.00667   0.00000   0.07070   0.07001   2.14707
   D144       0.01838   0.00621   0.00000   0.07186   0.07154   0.08992
   D145      -3.10258   0.00043   0.00000   0.00412   0.00288  -3.09969
   D146       1.09166  -0.00128   0.00000  -0.01794  -0.01913   1.07253
   D147      -0.98731  -0.00213   0.00000  -0.02882  -0.02978  -1.01709
   D148       1.06475   0.00129   0.00000   0.02041   0.02047   1.08522
   D149      -1.02420  -0.00043   0.00000  -0.00165  -0.00154  -1.02575
   D150      -3.10317  -0.00128   0.00000  -0.01253  -0.01219  -3.11536
   D151      -1.04234   0.00247   0.00000   0.02695   0.02781  -1.01454
   D152      -3.13130   0.00076   0.00000   0.00489   0.00579  -3.12550
   D153       1.07292  -0.00009   0.00000  -0.00598  -0.00486   1.06807
   D154      -0.92507  -0.00001   0.00000  -0.00351  -0.00345  -0.92851
   D155       1.37790  -0.00034   0.00000  -0.00383  -0.00380   1.37410
   D156       3.04824   0.00012   0.00000  -0.00234  -0.00231   3.04593
   D157       1.11575  -0.00079   0.00000  -0.00581  -0.00579   1.10996
   D158      -2.86447  -0.00112   0.00000  -0.00613  -0.00614  -2.87062
   D159      -1.19413  -0.00066   0.00000  -0.00464  -0.00466  -1.19878
   D160      -3.03764   0.00063   0.00000   0.00346   0.00358  -3.03406
   D161      -0.73467   0.00030   0.00000   0.00314   0.00322  -0.73145
   D162       0.93567   0.00076   0.00000   0.00463   0.00471   0.94038
   D163      -2.30492   0.00242   0.00000   0.03518   0.03552  -2.26940
   D164      -0.12396  -0.00089   0.00000  -0.00690  -0.00678  -0.13074
   D165       1.87825  -0.00048   0.00000  -0.00836  -0.00829   1.86996
   D166       1.96573   0.00272   0.00000   0.03836   0.03886   2.00458
   D167      -2.13650  -0.00059   0.00000  -0.00373  -0.00344  -2.13994
   D168      -0.13429  -0.00018   0.00000  -0.00518  -0.00495  -0.13924
   D169      -0.17765   0.00252   0.00000   0.03337   0.03343  -0.14422
   D170       2.00331  -0.00079   0.00000  -0.00872  -0.00887   1.99444
   D171      -2.27766  -0.00038   0.00000  -0.01017  -0.01038  -2.28804
   D172      -0.59098   0.00001   0.00000  -0.00638  -0.00636  -0.59733
   D173      -2.81309  -0.00021   0.00000  -0.01082  -0.01085  -2.82394
   D174       1.49923  -0.00018   0.00000  -0.00768  -0.00772   1.49150
   D175       1.63640  -0.00013   0.00000  -0.00575  -0.00571   1.63069
   D176      -0.58572  -0.00035   0.00000  -0.01019  -0.01020  -0.59591
   D177      -2.55659  -0.00032   0.00000  -0.00705  -0.00707  -2.56366
   D178      -2.54867  -0.00015   0.00000  -0.00320  -0.00322  -2.55189
   D179       1.51240  -0.00036   0.00000  -0.00764  -0.00770   1.50470
   D180      -0.45847  -0.00033   0.00000  -0.00450  -0.00458  -0.46305
   D181      -1.45728  -0.00029   0.00000   0.00183   0.00209  -1.45519
   D182       2.88970   0.00004   0.00000   0.00313   0.00329   2.89299
   D183       0.66327   0.00079   0.00000   0.01526   0.01549   0.67876
   D184       2.57474  -0.00027   0.00000   0.00348   0.00360   2.57834
   D185       0.63854   0.00007   0.00000   0.00479   0.00480   0.64333
   D186      -1.58790   0.00082   0.00000   0.01692   0.01700  -1.57090
   D187       0.45560  -0.00010   0.00000   0.00277   0.00287   0.45847
   D188      -1.48060   0.00024   0.00000   0.00408   0.00406  -1.47654
   D189       2.57615   0.00098   0.00000   0.01620   0.01626   2.59242
   D190      -1.50961  -0.00168   0.00000  -0.03276  -0.03274  -1.54235
   D191       2.56712  -0.00002   0.00000  -0.00106  -0.00105   2.56606
   D192       0.45813   0.00002   0.00000   0.00255   0.00264   0.46078
   D193       0.55788  -0.00096   0.00000  -0.02525  -0.02529   0.53259
   D194      -1.64858   0.00071   0.00000   0.00646   0.00640  -1.64218
   D195       2.52562   0.00075   0.00000   0.01007   0.01010   2.53572
   D196       2.77611  -0.00118   0.00000  -0.02727  -0.02726   2.74885
   D197       0.56965   0.00049   0.00000   0.00444   0.00443   0.57408
   D198      -1.53934   0.00053   0.00000   0.00805   0.00813  -1.53121
   D199       1.46268  -0.00140   0.00000  -0.01274  -0.01315   1.44952
   D200      -2.87156  -0.00117   0.00000  -0.01805  -0.01836  -2.88993
   D201      -0.64565  -0.00079   0.00000  -0.00964  -0.00992  -0.65558
   D202      -0.45441   0.00009   0.00000  -0.00270  -0.00281  -0.45723
   D203       1.49453   0.00032   0.00000  -0.00801  -0.00802   1.48651
   D204      -2.56274   0.00070   0.00000   0.00040   0.00041  -2.56233
   D205      -2.58755  -0.00004   0.00000   0.00636   0.00628  -2.58127
   D206      -0.63861   0.00019   0.00000   0.00104   0.00107  -0.63753
   D207       1.58730   0.00057   0.00000   0.00945   0.00951   1.59682
   D208       0.78531   0.00007   0.00000   0.00268   0.00267   0.78798
   D209      -1.31542  -0.00008   0.00000   0.00070   0.00070  -1.31472
   D210       2.89450   0.00005   0.00000   0.00234   0.00233   2.89683
   D211      -0.84593   0.00072   0.00000   0.00819   0.00821  -0.83772
   D212      -2.94665   0.00056   0.00000   0.00622   0.00623  -2.94042
   D213       1.26326   0.00069   0.00000   0.00785   0.00787   1.27113
   D214       3.10757  -0.00061   0.00000  -0.00829  -0.00830   3.09927
   D215       1.00684  -0.00076   0.00000  -0.01026  -0.01028   0.99657
   D216      -1.06642  -0.00063   0.00000  -0.00863  -0.00864  -1.07506
   D217      -0.96498  -0.00028   0.00000  -0.01016  -0.01011  -0.97509
   D218      -3.06954  -0.00001   0.00000  -0.00538  -0.00532  -3.07486
   D219       1.12850   0.00047   0.00000  -0.00052  -0.00052   1.12798
   D220       0.81449  -0.00058   0.00000  -0.00787  -0.00801   0.80648
   D221      -1.29007  -0.00031   0.00000  -0.00309  -0.00322  -1.29329
   D222       2.90798   0.00018   0.00000   0.00177   0.00157   2.90955
   D223       3.06304  -0.00003   0.00000   0.00171   0.00169   3.06473
   D224       0.95848   0.00024   0.00000   0.00649   0.00648   0.96496
   D225      -1.12666   0.00072   0.00000   0.01135   0.01128  -1.11539
   D226       2.18274  -0.00055   0.00000  -0.00427  -0.00461   2.17813
   D227      -1.96669  -0.00015   0.00000  -0.00538  -0.00562  -1.97231
   D228       0.05915   0.00028   0.00000  -0.00274  -0.00294   0.05621
   D229      -1.68243  -0.00030   0.00000  -0.02176  -0.02169  -1.70412
   D230       1.29780  -0.00008   0.00000   0.00941   0.00953   1.30733
   D231       0.47886   0.00044   0.00000   0.00566   0.00570   0.48456
   D232      -2.82410   0.00067   0.00000   0.03683   0.03693  -2.78718
   D233       2.51902   0.00152   0.00000   0.00495   0.00487   2.52389
   D234      -0.78394   0.00175   0.00000   0.03612   0.03610  -0.74784
   D235      -3.13603  -0.00073   0.00000   0.00114   0.00148  -3.13455
   D236      -0.04571   0.00134   0.00000   0.03585   0.03575  -0.00996
   D237       0.13512  -0.00078   0.00000  -0.02249  -0.02248   0.11264
   D238      -3.05774   0.00129   0.00000   0.01222   0.01178  -3.04595
   D239      -0.71269  -0.00105   0.00000  -0.01148  -0.01122  -0.72390
   D240       2.37248   0.00101   0.00000   0.02589   0.02621   2.39869
         Item               Value     Threshold  Converged?
 Maximum Force            0.015600     0.000450     NO 
 RMS     Force            0.002419     0.000300     NO 
 Maximum Displacement     0.250374     0.001800     NO 
 RMS     Displacement     0.048953     0.001200     NO 
 Predicted change in Energy=-1.363926D-02
 GradGradGradGradGradGradGradGradGradGradGradGradGradGradGradGradGradGrad

 Stoichiometry    C20H32N2O8(3)
 Framework group  C1[X(C20H32N2O8)]
 Deg. of freedom   180
 Full point group                 C1      NOp   1
 Largest Abelian subgroup         C1      NOp   1
 Largest concise Abelian subgroup C1      NOp   1
                         Standard orientation:                         
 ---------------------------------------------------------------------
 Center     Atomic      Atomic             Coordinates (Angstroms)
 Number     Number       Type             X           Y           Z
 ---------------------------------------------------------------------
      1          6           0       -2.707606   -0.878532   -1.167409
      2          6           0       -2.954010    1.119066    0.564459
      3          1           0       -3.493733    2.068136    0.495159
      4          1           0       -2.027216    1.321646    1.107869
      5          6           0       -3.798312    0.079598    1.296016
      6          1           0       -4.221170    0.484245    2.219491
      7          6           0       -4.753648   -0.601939    0.283795
      8          1           0       -5.173815    0.010905   -0.520339
      9          1           0       -5.574196   -1.136257    0.762170
     10          6           0       -3.566904   -1.539677   -0.052790
     11          1           0       -3.777584   -2.574696   -0.337543
     12          6           0       -3.031245   -1.271917    1.400495
     13          6           0       -3.686467   -2.220768    2.409467
     14          1           0       -4.773353   -2.285910    2.306574
     15          1           0       -3.469762   -1.886981    3.429883
     16          1           0       -3.279514   -3.231274    2.294909
     17          6           0       -1.534473   -1.227648    1.695611
     18          1           0       -0.972142   -0.603966    1.005198
     19          1           0       -1.108060   -2.233547    1.635998
     20          1           0       -1.364614   -0.841655    2.708755
     21          6           0       -2.647474    0.662598   -0.880699
     22          1           0       -3.371409    1.118254   -1.558929
     23          8           0       -1.327297    1.065025   -1.319391
     24          7           0       -1.175855    2.413272   -1.567386
     25          8           0       -2.162032    3.112595   -1.544472
     26          8           0       -0.033934    2.723374   -1.797342
     27          6           0       -3.348430   -1.100088   -2.565099
     28          1           0       -2.775717   -0.555295   -3.320007
     29          1           0       -4.391311   -0.760364   -2.598557
     30          1           0       -3.322249   -2.165191   -2.801413
     31          8           0       -1.444075   -1.436283   -1.155544
     32          6           0        3.480278    0.271691    0.664853
     33          6           0        1.719401   -0.006307   -1.319223
     34          1           0        1.621933    0.649284   -2.188999
     35          1           0        0.713431   -0.371587   -1.096462
     36          6           0        2.641538   -1.173095   -1.650477
     37          1           0        2.307430   -1.685113   -2.558446
     38          6           0        4.105463   -0.689768   -1.574190
     39          1           0        4.309011    0.341168   -1.880805
     40          1           0        4.811317   -1.342792   -2.087798
     41          6           0        4.015675   -0.994926   -0.059445
     42          1           0        4.911551   -1.344200    0.462029
     43          6           0        2.913666   -2.053093   -0.395416
     44          6           0        3.536847   -3.401327   -0.773293
     45          1           0        4.344614   -3.316462   -1.505745
     46          1           0        2.772057   -4.060520   -1.198972
     47          1           0        3.944413   -3.892213    0.117221
     48          6           0        1.768589   -2.315665    0.579050
     49          1           0        1.304533   -1.413006    0.970134
     50          1           0        2.126225   -2.888742    1.440251
     51          1           0        0.986765   -2.898145    0.076389
     52          6           0        2.225442    0.850899   -0.131045
     53          1           0        2.488315    1.854242   -0.466215
     54          8           0        1.049461    0.965684    0.711759
     55          7           0        1.018116    1.993148    1.618914
     56          8           0        1.901701    2.820083    1.600024
     57          8           0        0.052422    1.941836    2.341304
     58          6           0        4.611814    1.342238    0.728084
     59          1           0        4.258144    2.216974    1.271720
     60          1           0        4.944661    1.659987   -0.267560
     61          1           0        5.465669    0.910181    1.253481
     62          8           0        3.082390   -0.079823    1.932838
 ---------------------------------------------------------------------
 Rotational constants (GHZ):           0.2345076           0.1187614           0.1083048
 Standard basis: 6-31++G(d,p) (6D, 7F)
 There are   762 symmetry adapted cartesian basis functions of A   symmetry.
 There are   762 symmetry adapted basis functions of A   symmetry.
   762 basis functions,  1216 primitive gaussians,   762 cartesian basis functions
   116 alpha electrons      114 beta electrons
       nuclear repulsion energy      3505.7416684772 Hartrees.
 NAtoms=   62 NActive=   62 NUniq=   62 SFac= 1.00D+00 NAtFMM=   60 NAOKFM=T Big=T
 Integral buffers will be    131072 words long.
 Raffenetti 2 integral format.
 Two-electron integral symmetry is turned on.
 Nuclear repulsion after empirical dispersion term =     3505.6731060268 Hartrees.
 One-electron integrals computed using PRISM.
 NBasis=   762 RedAO= T EigKep=  1.01D-06  NBF=   762
 NBsUse=   761 1.00D-06 EigRej=  8.95D-07 NBFU=   761
 Initial guess from the checkpoint file:  "/wrk/hasangal/alkoxy/alphapine-conformarsampling/Alpha-Pinene-RO-NO3down-Odown/SYS_2A/DFT_high/calc-LM/TMP/G1647172619/Gau-17997.chk"
 B after Tr=    -0.000000   -0.000000   -0.000000
         Rot=    0.999938    0.007821   -0.001043    0.007860 Ang=   1.28 deg.
 Initial guess <Sx>= 0.0000 <Sy>= 0.0000 <Sz>= 1.0000 <S**2>= 2.0086 S= 1.0029
 ExpMin= 3.60D-02 ExpMax= 5.48D+03 ExpMxC= 8.25D+02 IAcc=3 IRadAn=         7 AccDes= 0.00D+00
 Harris functional with IExCor= 4639 and IRadAn=       7 diagonalized for initial guess.
 HarFok:  IExCor= 4639 AccDes= 0.00D+00 IRadAn=         7 IDoV= 1 UseB2=F ITyADJ=14
 ICtDFT=  3500011 ScaDFX=  1.000000  1.000000  1.000000  1.000000
 FoFCou: FMM=F IPFlag=           0 FMFlag=      100000 FMFlg1=        2001
         NFxFlg=           0 DoJE=T BraDBF=F KetDBF=T FulRan=T
         wScrn=  0.000000 ICntrl=       500 IOpCl=  0 I1Cent=   200000004 NGrid=           0
         NMat0=    1 NMatS0=      1 NMatT0=    0 NMatD0=    1 NMtDS0=    0 NMtDT0=    0
 Petite list used in FoFCou.
 Requested convergence on RMS density matrix=1.00D-08 within 128 cycles.
 Requested convergence on MAX density matrix=1.00D-06.
 Requested convergence on             energy=1.00D-06.
 No special actions if energy rises.
 Restarting incremental Fock formation.
 Restarting incremental Fock formation.
 SCF Done:  E(UwB97XD) =  -1491.88096672     A.U. after   49 cycles
            NFock= 49  Conv=0.64D-08     -V/T= 2.0089
 <Sx>= 0.0000 <Sy>= 0.0000 <Sz>= 1.0000 <S**2>= 2.0085 S= 1.0028
 <L.S>= 0.000000000000E+00
 Annihilation of the first spin contaminant:
 S**2 before annihilation     2.0085,   after     2.0000
 Calling FoFJK, ICntrl=      2127 FMM=T ISym2X=0 I1Cent= 0 IOpClX= 1 NMat=1 NMatS=1 NMatT=0.
 ***** Axes restored to original set *****
 -------------------------------------------------------------------
 Center     Atomic                   Forces (Hartrees/Bohr)
 Number     Number              X              Y              Z
 -------------------------------------------------------------------
      1        6          -0.009326256   -0.015744995    0.003053276
      2        6           0.001151314    0.001516124   -0.003358767
      3        1          -0.000539674   -0.000464632    0.000462411
      4        1           0.001112513   -0.001259573   -0.000369899
      5        6          -0.001039836   -0.002597337   -0.000443119
      6        1          -0.000007949    0.001061201    0.000249185
      7        6          -0.002103707   -0.001281713    0.001646679
      8        1          -0.000108711    0.000231032    0.000244911
      9        1          -0.000485850    0.000755394    0.000206058
     10        6           0.001033215    0.005772358   -0.000446189
     11        1          -0.000292490   -0.000776772    0.000444530
     12        6          -0.000417074    0.000153592   -0.002298690
     13        6          -0.000622905   -0.000752126   -0.000487588
     14        1           0.000266018   -0.000150493    0.000052309
     15        1           0.000069005    0.000111089   -0.000023364
     16        1          -0.000007236   -0.000069831    0.000112827
     17        6          -0.000786522   -0.000949456   -0.000404748
     18        1           0.001475705    0.000834325    0.000648305
     19        1           0.000369385    0.000132399    0.000062317
     20        1          -0.000788324   -0.000143818   -0.001007700
     21        6           0.004528706    0.006407004    0.002091181
     22        1           0.000616456    0.000118415   -0.000082554
     23        8          -0.000870180    0.000954339    0.000653799
     24        7          -0.000745553   -0.000570113   -0.000116860
     25        8           0.000790241    0.000952681   -0.000168634
     26        8          -0.000757482    0.001038542    0.000248953
     27        6           0.005251290    0.001572560    0.004442698
     28        1           0.000512322   -0.000513983   -0.000725233
     29        1           0.002382122   -0.000705109    0.002254401
     30        1          -0.000154505   -0.000709810   -0.001246240
     31        8          -0.000971455    0.005632300   -0.005378566
     32        6           0.015370913   -0.005296325   -0.001202530
     33        6           0.001269490   -0.001092462   -0.000006696
     34        1           0.000193058    0.000226914    0.000475189
     35        1           0.001182115    0.000440570    0.000898491
     36        6           0.000543715   -0.000645798   -0.000609351
     37        1          -0.000597203    0.000242273   -0.000081382
     38        6           0.001839105   -0.001579329   -0.001780956
     39        1          -0.000245594   -0.000353773   -0.000267171
     40        1          -0.000155983    0.000019372   -0.000702815
     41        6          -0.003763818    0.002644232   -0.001731133
     42        1           0.000705272   -0.000112039    0.000123810
     43        6           0.001062589    0.001683036    0.001176745
     44        6           0.000703449    0.000194366   -0.000066613
     45        1          -0.000072226   -0.000072102    0.000160023
     46        1          -0.000092219    0.000155619    0.000078419
     47        1           0.000014257   -0.000092635    0.000014248
     48        6          -0.001080394   -0.000377375   -0.000868275
     49        1          -0.000565831   -0.000170435   -0.000057926
     50        1           0.000000197    0.000095824    0.000089119
     51        1           0.000467820   -0.000040646   -0.000147425
     52        6          -0.007890762   -0.000517387    0.000102910
     53        1           0.000414006    0.000355312    0.000989913
     54        8           0.002009649   -0.003218159   -0.002936577
     55        7           0.002276798    0.005144915    0.004202491
     56        8          -0.002511911   -0.002417702   -0.000824042
     57        8          -0.000097714    0.001573323   -0.000643633
     58        6          -0.008025945   -0.003799117    0.000703843
     59        1           0.000029478    0.000923475    0.001382351
     60        1          -0.001790813   -0.002031740    0.001665279
     61        1           0.001073371    0.000540818    0.000639333
     62        8          -0.001797453    0.007023383   -0.001091329
 -------------------------------------------------------------------
 Cartesian Forces:  Max     0.015744995 RMS     0.002587022

 GradGradGradGradGradGradGradGradGradGradGradGradGradGradGradGradGradGrad
 Berny optimization.
 Using GEDIIS/GDIIS optimizer.
 FormGI is forming the generalized inverse of G from B-inverse, IUseBI=4.
 Internal  Forces:  Max     0.009038098 RMS     0.001141998
 Search for a local minimum.
 Step number   2 out of a maximum of  372
 All quantities printed in internal units (Hartrees-Bohrs-Radians)
 Mixed Optimization -- RFO/linear search
 Update second derivatives using D2CorX and points    1    2
 DE= -1.01D-02 DEPred=-1.36D-02 R= 7.43D-01
 TightC=F SS=  1.41D+00  RLast= 5.07D-01 DXNew= 5.0454D-01 1.5196D+00
 Trust test= 7.43D-01 RLast= 5.07D-01 DXMaxT set to 5.05D-01
 ITU=  1  0
 Use linear search instead of GDIIS.
     Eigenvalues ---    0.00230   0.00230   0.00329   0.00337   0.00353
     Eigenvalues ---    0.00445   0.00510   0.00665   0.00752   0.00880
     Eigenvalues ---    0.00925   0.00945   0.01081   0.01243   0.01435
     Eigenvalues ---    0.01527   0.01536   0.01657   0.01759   0.01866
     Eigenvalues ---    0.01936   0.02048   0.02149   0.02238   0.02544
     Eigenvalues ---    0.02566   0.02718   0.02731   0.02779   0.02847
     Eigenvalues ---    0.02884   0.03056   0.03204   0.03208   0.03239
     Eigenvalues ---    0.03291   0.03355   0.03666   0.03924   0.04026
     Eigenvalues ---    0.04226   0.04414   0.04451   0.04500   0.04552
     Eigenvalues ---    0.04630   0.04703   0.04726   0.04911   0.05073
     Eigenvalues ---    0.05146   0.05262   0.05271   0.05274   0.05374
     Eigenvalues ---    0.05396   0.05426   0.05507   0.05620   0.05647
     Eigenvalues ---    0.05666   0.05742   0.05748   0.05779   0.05902
     Eigenvalues ---    0.06016   0.06122   0.06193   0.06324   0.06450
     Eigenvalues ---    0.06589   0.06642   0.06760   0.06901   0.07208
     Eigenvalues ---    0.07380   0.07464   0.07749   0.08556   0.08820
     Eigenvalues ---    0.08874   0.08960   0.09296   0.09470   0.09857
     Eigenvalues ---    0.10199   0.10887   0.11127   0.11302   0.11587
     Eigenvalues ---    0.11711   0.12140   0.12598   0.13380   0.13978
     Eigenvalues ---    0.14685   0.15297   0.15975   0.16000   0.16000
     Eigenvalues ---    0.16000   0.16000   0.16000   0.16000   0.16000
     Eigenvalues ---    0.16000   0.16000   0.16000   0.16744   0.16935
     Eigenvalues ---    0.17655   0.19590   0.19928   0.20029   0.21076
     Eigenvalues ---    0.21515   0.22209   0.23240   0.23946   0.24190
     Eigenvalues ---    0.24455   0.24826   0.24922   0.24995   0.24999
     Eigenvalues ---    0.25085   0.26311   0.26552   0.26781   0.26935
     Eigenvalues ---    0.27087   0.27403   0.27759   0.28545   0.28820
     Eigenvalues ---    0.29050   0.29147   0.29207   0.31739   0.32498
     Eigenvalues ---    0.32740   0.33061   0.33594   0.33879   0.33987
     Eigenvalues ---    0.34005   0.34035   0.34071   0.34092   0.34096
     Eigenvalues ---    0.34100   0.34125   0.34133   0.34167   0.34189
     Eigenvalues ---    0.34217   0.34250   0.34296   0.34308   0.34311
     Eigenvalues ---    0.34322   0.34410   0.34489   0.34560   0.34623
     Eigenvalues ---    0.34652   0.34675   0.34706   0.34719   0.34894
     Eigenvalues ---    0.37429   0.38779   0.48804   0.49277   0.50390
     Eigenvalues ---    0.53181   0.97210   0.98737   0.99882   1.01702
 RFO step:  Lambda=-3.45497001D-03 EMin= 2.29999581D-03
 Quartic linear search produced a step of -0.09144.
 Iteration  1 RMS(Cart)=  0.02684068 RMS(Int)=  0.00034647
 Iteration  2 RMS(Cart)=  0.00055194 RMS(Int)=  0.00011153
 Iteration  3 RMS(Cart)=  0.00000021 RMS(Int)=  0.00011153
 Variable       Old X    -DE/DX   Delta X   Delta X   Delta X     New X
                                 (Linear)    (Quad)   (Total)
    R1        2.93844  -0.00163  -0.00141  -0.00347  -0.00499   2.93345
    R2        2.96446   0.00758  -0.00093   0.02671   0.02571   2.99017
    R3        2.93564  -0.00746   0.00045  -0.02570  -0.02526   2.91038
    R4        2.61011  -0.00248  -0.00205   0.00130  -0.00086   2.60924
    R5        2.06736  -0.00015   0.00055  -0.00183  -0.00128   2.06608
    R6        2.06602   0.00051   0.00064  -0.00144  -0.00074   2.06528
    R7        2.88362   0.00172   0.00072   0.00434   0.00515   2.88877
    R8        2.92194  -0.00364  -0.00056  -0.00901  -0.00965   2.91230
    R9        4.71709   0.00002   0.00249  -0.02387  -0.02130   4.69578
   R10        2.06608   0.00059  -0.00043   0.00263   0.00220   2.06828
   R11        2.92862  -0.00001   0.00054  -0.00338  -0.00277   2.92584
   R12        2.94331  -0.00026   0.00188  -0.00526  -0.00334   2.93996
   R13        2.06901  -0.00001   0.00019  -0.00050  -0.00031   2.06870
   R14        2.05940   0.00007   0.00018  -0.00030  -0.00011   2.05929
   R15        2.92816   0.00144   0.00020   0.00590   0.00612   2.93428
   R16        2.06727   0.00066   0.00027   0.00105   0.00131   2.06859
   R17        2.97034  -0.00295  -0.00148  -0.00669  -0.00821   2.96213
   R18        2.89545   0.00045   0.00003   0.00128   0.00132   2.89677
   R19        2.88416   0.00008  -0.00022   0.00143   0.00124   2.88540
   R20        2.06677  -0.00026   0.00010  -0.00094  -0.00084   2.06593
   R21        2.06977   0.00002   0.00018  -0.00040  -0.00022   2.06954
   R22        2.06997   0.00005   0.00016  -0.00028  -0.00012   2.06984
   R23        2.05439   0.00086   0.00109   0.00007   0.00120   2.05559
   R24        2.06769   0.00002   0.00050  -0.00124  -0.00074   2.06695
   R25        2.07380  -0.00110   0.00217  -0.00866  -0.00649   2.06731
   R26        4.56635   0.00000   0.00116   0.00127   0.00249   4.56884
   R27        4.86830  -0.00016  -0.00262   0.02184   0.01920   4.88750
   R28        2.06292  -0.00031   0.00055  -0.00224  -0.00169   2.06123
   R29        2.73669  -0.00092  -0.00036  -0.00118  -0.00154   2.73515
   R30        2.60632   0.00133   0.00044   0.00132   0.00176   2.60808
   R31        2.28502  -0.00012   0.00017  -0.00053  -0.00036   2.28466
   R32        2.27790  -0.00048   0.00016  -0.00082  -0.00066   2.27724
   R33        2.06550   0.00049   0.00008   0.00107   0.00115   2.06666
   R34        2.07365  -0.00255  -0.00047  -0.00545  -0.00591   2.06774
   R35        2.06229   0.00097   0.00010   0.00224   0.00234   2.06463
   R36        4.54788   0.00016  -0.00054   0.00635   0.00571   4.55360
   R37        2.93704  -0.00011  -0.00112   0.00081  -0.00040   2.93664
   R38        3.01383   0.00259  -0.00105   0.00858   0.00747   3.02130
   R39        2.94606  -0.00904   0.00040  -0.03121  -0.03082   2.91524
   R40        2.59771  -0.00240  -0.00258   0.00259   0.00001   2.59772
   R41        2.06647  -0.00025   0.00015  -0.00105  -0.00090   2.06557
   R42        2.06580  -0.00081   0.00028  -0.00296  -0.00280   2.06299
   R43        2.87925   0.00013   0.00053   0.00112   0.00166   2.88091
   R44        2.92917  -0.00119   0.00031  -0.00544  -0.00512   2.92404
   R45        2.06854   0.00013   0.00018  -0.00012   0.00006   2.06860
   R46        2.91686   0.00006   0.00028  -0.00037  -0.00005   2.91681
   R47        2.94193  -0.00035   0.00031  -0.00201  -0.00173   2.94020
   R48        2.06860  -0.00031   0.00023  -0.00141  -0.00118   2.06743
   R49        2.06012   0.00022   0.00020   0.00005   0.00025   2.06037
   R50        2.92489   0.00175   0.00022   0.00730   0.00756   2.93245
   R51        2.06709   0.00067   0.00024   0.00114   0.00138   2.06847
   R52        2.95609  -0.00056  -0.00078   0.00019  -0.00059   2.95550
   R53        2.89621   0.00003   0.00007  -0.00011  -0.00004   2.89617
   R54        2.88437   0.00065  -0.00010   0.00195   0.00195   2.88632
   R55        2.06679  -0.00017   0.00014  -0.00080  -0.00066   2.06613
   R56        2.07065  -0.00006   0.00019  -0.00065  -0.00046   2.07018
   R57        2.07017   0.00006   0.00018  -0.00030  -0.00013   2.07004
   R58        2.05545   0.00034   0.00070  -0.00073   0.00007   2.05552
   R59        2.06836   0.00002   0.00030  -0.00072  -0.00042   2.06793
   R60        2.07285  -0.00024   0.00066  -0.00234  -0.00168   2.07117
   R61        2.05984   0.00013   0.00025  -0.00030  -0.00005   2.05979
   R62        2.74266  -0.00144  -0.00100  -0.00089  -0.00183   2.74083
   R63        2.59078   0.00477  -0.00109   0.01178   0.01065   2.60143
   R64        2.28719  -0.00348   0.00036  -0.00410  -0.00374   2.28345
   R65        2.28105  -0.00039   0.00029  -0.00112  -0.00076   2.28029
   R66        2.05779   0.00142   0.00014   0.00329   0.00343   2.06123
   R67        2.07273  -0.00267  -0.00048  -0.00570  -0.00618   2.06655
   R68        2.06299   0.00094   0.00012   0.00211   0.00224   2.06523
    A1        1.88376  -0.00035   0.00193  -0.00703  -0.00483   1.87893
    A2        1.93514   0.00075  -0.00144   0.01632   0.01494   1.95008
    A3        1.90465   0.00265   0.00289   0.02009   0.02317   1.92781
    A4        1.89691   0.00067   0.00042  -0.00234  -0.00221   1.89470
    A5        1.93914  -0.00119   0.00534  -0.02545  -0.02004   1.91910
    A6        1.90446  -0.00251  -0.00943  -0.00175  -0.01147   1.89298
    A7        1.86393   0.00047  -0.00028   0.00762   0.00740   1.87133
    A8        1.92661  -0.00091   0.00254  -0.01072  -0.00818   1.91843
    A9        1.86994   0.00031  -0.00224   0.01216   0.00991   1.87985
   A10        1.93582   0.00066   0.00048  -0.00238  -0.00178   1.93403
   A11        1.92965  -0.00129  -0.00076  -0.00989  -0.01083   1.91882
   A12        1.93549   0.00072   0.00014   0.00366   0.00386   1.93936
   A13        1.94638  -0.00063   0.00003  -0.00677  -0.00679   1.93959
   A14        1.90447   0.00085  -0.00094   0.00737   0.00647   1.91094
   A15        1.92918  -0.00005   0.00075  -0.00338  -0.00259   1.92659
   A16        2.06693  -0.00031   0.00011   0.00045   0.00058   2.06751
   A17        2.04314   0.00054   0.00057   0.00249   0.00307   2.04621
   A18        1.53659  -0.00022  -0.00066   0.00206   0.00136   1.53795
   A19        2.06022   0.00000  -0.00077  -0.00083  -0.00163   2.05859
   A20        1.97475   0.00025   0.00038  -0.00244  -0.00201   1.97273
   A21        1.50665  -0.00089   0.00021  -0.00565  -0.00543   1.50122
   A22        1.88377  -0.00038  -0.00004  -0.00112  -0.00118   1.88258
   A23        2.06362   0.00037   0.00013   0.00180   0.00195   2.06557
   A24        1.95551   0.00069   0.00017   0.00820   0.00832   1.96383
   A25        1.89825   0.00136   0.00117   0.01210   0.01331   1.91156
   A26        1.89877  -0.00014   0.00132  -0.00243  -0.00103   1.89773
   A27        1.98450  -0.00033  -0.00413   0.00382  -0.00044   1.98405
   A28        2.07330  -0.00040   0.00082  -0.00500  -0.00418   2.06912
   A29        1.52786   0.00019   0.00056  -0.00049   0.00006   1.52791
   A30        2.05722  -0.00051  -0.00014  -0.00606  -0.00618   2.05104
   A31        1.48867   0.00058   0.00032  -0.00103  -0.00068   1.48798
   A32        1.95080  -0.00025   0.00023   0.00300   0.00320   1.95400
   A33        2.06098   0.00001   0.00128  -0.00602  -0.00474   2.05624
   A34        1.93651  -0.00021   0.00045  -0.00519  -0.00473   1.93178
   A35        2.11522  -0.00055  -0.00254   0.00828   0.00568   2.12090
   A36        1.88600   0.00038   0.00031   0.00054   0.00092   1.88692
   A37        1.98221   0.00021  -0.00014   0.00176   0.00162   1.98383
   A38        1.91789  -0.00025   0.00003  -0.00165  -0.00161   1.91628
   A39        1.92149   0.00014   0.00025   0.00011   0.00035   1.92184
   A40        1.87803   0.00004  -0.00009   0.00052   0.00043   1.87846
   A41        1.88013  -0.00015  -0.00005  -0.00038  -0.00043   1.87970
   A42        1.88081   0.00000   0.00000  -0.00043  -0.00043   1.88038
   A43        1.98353   0.00073   0.00086   0.00331   0.00404   1.98757
   A44        1.92303   0.00032   0.00023   0.00353   0.00384   1.92686
   A45        1.91826  -0.00083  -0.00020  -0.00741  -0.00762   1.91064
   A46        1.86631  -0.00049   0.00048  -0.00235  -0.00186   1.86444
   A47        1.88017   0.00007  -0.00164   0.00308   0.00150   1.88167
   A48        1.88950   0.00020   0.00023  -0.00013   0.00008   1.88958
   A49        1.88019   0.00076  -0.00062   0.00258   0.00205   1.88225
   A50        2.54595   0.00104  -0.00150   0.01182   0.01037   2.55632
   A51        1.00392  -0.00015  -0.00079   0.00108   0.00032   1.00424
   A52        2.04120  -0.00130  -0.00193  -0.00315  -0.00516   2.03604
   A53        1.84532  -0.00007   0.00374  -0.01150  -0.00778   1.83754
   A54        1.82614   0.00348   0.00074   0.02456   0.02537   1.85151
   A55        1.90285   0.00063  -0.00037   0.00020  -0.00019   1.90267
   A56        1.96255  -0.00176  -0.00078  -0.00330  -0.00418   1.95837
   A57        1.87585  -0.00088  -0.00117  -0.00746  -0.00858   1.86727
   A58        2.01110  -0.00218   0.00052  -0.00911  -0.00859   2.00251
   A59        2.06281   0.00099   0.00088   0.00124   0.00212   2.06493
   A60        1.97122   0.00085  -0.00002   0.00311   0.00309   1.97431
   A61        2.24906  -0.00184  -0.00085  -0.00431  -0.00516   2.24390
   A62        1.91152   0.00095   0.00130   0.00291   0.00423   1.91576
   A63        1.95554  -0.00345  -0.00543  -0.00551  -0.01092   1.94462
   A64        1.90088   0.00184   0.00174   0.00523   0.00698   1.90786
   A65        1.89928   0.00130   0.00076   0.00557   0.00635   1.90563
   A66        1.90110  -0.00108   0.00069  -0.00610  -0.00540   1.89570
   A67        1.89479   0.00047   0.00099  -0.00228  -0.00128   1.89351
   A68        2.26747   0.00238  -0.00105   0.02878   0.02757   2.29503
   A69        1.91181  -0.00077   0.00174  -0.00700  -0.00507   1.90675
   A70        1.90551   0.00226  -0.00204   0.03385   0.03178   1.93729
   A71        1.89777   0.00300   0.00425   0.02274   0.02712   1.92488
   A72        1.91976  -0.00037   0.00123  -0.01213  -0.01114   1.90862
   A73        1.90228  -0.00166   0.00569  -0.04415  -0.03828   1.86400
   A74        1.92652  -0.00243  -0.01135   0.00688  -0.00577   1.92074
   A75        1.85499   0.00031   0.00013   0.00037   0.00047   1.85547
   A76        1.91785  -0.00012  -0.00004   0.00191   0.00192   1.91976
   A77        1.88310  -0.00024   0.00076  -0.00585  -0.00515   1.87795
   A78        1.92342   0.00067   0.00013   0.00608   0.00616   1.92958
   A79        1.90605  -0.00146  -0.00049  -0.01104  -0.01155   1.89450
   A80        1.97422   0.00079  -0.00045   0.00779   0.00738   1.98160
   A81        1.93244   0.00018  -0.00008  -0.00259  -0.00270   1.92974
   A82        1.90019   0.00054  -0.00001   0.00501   0.00506   1.90525
   A83        1.94270  -0.00072   0.00035  -0.00510  -0.00480   1.93790
   A84        2.06798  -0.00046   0.00008   0.00161   0.00170   2.06967
   A85        2.04616   0.00028  -0.00009   0.00281   0.00275   2.04891
   A86        1.54216   0.00014  -0.00023  -0.00136  -0.00162   1.54054
   A87        2.04588  -0.00007  -0.00065  -0.00150  -0.00214   2.04374
   A88        1.98584   0.00008   0.00043  -0.00325  -0.00281   1.98302
   A89        1.50236  -0.00051   0.00004  -0.00252  -0.00250   1.49986
   A90        1.88787  -0.00022  -0.00015  -0.00039  -0.00057   1.88730
   A91        2.06076  -0.00005   0.00021   0.00149   0.00171   2.06247
   A92        1.96117   0.00081   0.00020   0.00611   0.00630   1.96747
   A93        1.89166   0.00123   0.00114   0.01222   0.01334   1.90500
   A94        1.89672  -0.00052   0.00095  -0.00526  -0.00421   1.89251
   A95        1.99181   0.00002  -0.00322   0.00739   0.00410   1.99592
   A96        2.07373  -0.00028   0.00063  -0.00624  -0.00560   2.06813
   A97        1.53483  -0.00034   0.00015  -0.00458  -0.00446   1.53037
   A98        2.05259   0.00007   0.00006  -0.00154  -0.00150   2.05109
   A99        1.48461   0.00035   0.00034   0.00027   0.00062   1.48523
   A100       1.94934  -0.00015   0.00033  -0.00080  -0.00049   1.94885
   A101       2.07236  -0.00021   0.00034  -0.00696  -0.00662   2.06573
   A102       1.94075  -0.00027  -0.00004  -0.00393  -0.00399   1.93677
   A103       2.10337   0.00021  -0.00129   0.01288   0.01159   2.11496
   A104       1.88717   0.00006   0.00033  -0.00151  -0.00118   1.88599
   A105       1.97923   0.00014  -0.00013   0.00130   0.00117   1.98040
   A106       1.91899  -0.00030   0.00002  -0.00193  -0.00191   1.91708
   A107       1.92308   0.00011   0.00024  -0.00001   0.00023   1.92331
   A108       1.87759   0.00010  -0.00008   0.00078   0.00070   1.87829
   A109       1.88009  -0.00009  -0.00004   0.00001  -0.00003   1.88006
   A110       1.88168   0.00004  -0.00001  -0.00015  -0.00016   1.88152
   A111       1.98981   0.00068  -0.00019   0.00304   0.00287   1.99268
   A112       1.92546  -0.00021  -0.00012  -0.00132  -0.00145   1.92401
   A113       1.91081  -0.00042   0.00080  -0.00393  -0.00314   1.90767
   A114       1.86608  -0.00036   0.00051  -0.00425  -0.00376   1.86232
   A115       1.87692   0.00016  -0.00103   0.00657   0.00555   1.88246
   A116       1.89170   0.00015   0.00001  -0.00002  -0.00001   1.89169
   A117       2.32545   0.00114  -0.00030   0.01028   0.01007   2.33552
   A118       2.02479  -0.00023  -0.00103   0.00049  -0.00068   2.02411
   A119       1.87339  -0.00039   0.00358  -0.01719  -0.01359   1.85980
   A120       1.95676  -0.00014  -0.00319   0.00931   0.00604   1.96280
   A121       1.93058   0.00033  -0.00020   0.00309   0.00287   1.93345
   A122       1.79707   0.00100   0.00080   0.01085   0.01175   1.80882
   A123       1.87671  -0.00057  -0.00016  -0.00577  -0.00597   1.87075
   A124       2.28338   0.00034   0.00081  -0.00627  -0.00545   2.27793
   A125       1.94262   0.00030  -0.00052   0.01589   0.01486   1.95748
   A126       2.05109  -0.00060  -0.00058  -0.00559  -0.00622   2.04487
   A127       2.07718  -0.00062  -0.00016  -0.00590  -0.00599   2.07120
   A128       1.96321  -0.00021   0.00194   0.00191   0.00366   1.96687
   A129       2.24264   0.00083  -0.00189   0.00381   0.00199   2.24463
   A130       1.96207  -0.00003   0.00094   0.00131   0.00214   1.96421
   A131       1.91360   0.00067   0.00156  -0.00010   0.00149   1.91509
   A132       1.96316  -0.00281  -0.00627   0.00076  -0.00550   1.95766
   A133       1.89171   0.00165   0.00179   0.00439   0.00621   1.89792
   A134       1.89550   0.00105   0.00081   0.00347   0.00429   1.89979
   A135       1.90888  -0.00098   0.00074  -0.00672  -0.00593   1.90295
   A136       1.89038   0.00041   0.00139  -0.00213  -0.00074   1.88964
   A137       3.19465   0.00077  -0.00485   0.05851   0.05385   3.24850
   A138       3.21298  -0.00035   0.00039  -0.00451  -0.00396   3.20902
   A139       3.18180   0.00029  -0.00368   0.03307   0.02912   3.21092
   A140       3.38975  -0.00020  -0.00478   0.01297   0.00796   3.39771
    D1        0.67396  -0.00011  -0.00691   0.00626  -0.00063   0.67333
    D2        2.95612   0.00028  -0.00390   0.00699   0.00314   2.95926
    D3       -0.99662  -0.00086  -0.00646  -0.00040  -0.00687  -1.00350
    D4       -1.40181  -0.00115  -0.00775   0.00396  -0.00364  -1.40545
    D5        0.88035  -0.00076  -0.00474   0.00469   0.00013   0.88048
    D6       -3.07239  -0.00190  -0.00731  -0.00271  -0.00988  -3.08227
    D7        2.78321  -0.00022   0.00291  -0.01697  -0.01433   2.76888
    D8       -1.21782   0.00017   0.00591  -0.01624  -0.01056  -1.22838
    D9        1.11263  -0.00097   0.00335  -0.02363  -0.02057   1.09205
   D10        0.36060   0.00034   0.00620  -0.00403   0.00217   0.36277
   D11       -1.76072   0.00041   0.00508   0.00659   0.01157  -1.74915
   D12        2.54451  -0.00004   0.00449   0.00929   0.01376   2.55828
   D13        2.46055   0.00142   0.00584   0.01014   0.01604   2.47659
   D14        0.33923   0.00149   0.00472   0.02076   0.02544   0.36467
   D15       -1.63873   0.00104   0.00413   0.02346   0.02763  -1.61110
   D16       -1.72696  -0.00198  -0.00237  -0.00916  -0.01131  -1.73828
   D17        2.43490  -0.00191  -0.00349   0.00146  -0.00191   2.43299
   D18        0.45695  -0.00236  -0.00408   0.00416   0.00028   0.45723
   D19        3.05691  -0.00068   0.00010  -0.00989  -0.00961   3.04730
   D20        0.94761  -0.00071   0.00178  -0.01530  -0.01333   0.93428
   D21       -1.14886  -0.00034   0.00283  -0.01247  -0.00946  -1.15832
   D22        0.98908  -0.00111  -0.00165  -0.00950  -0.01119   0.97789
   D23       -1.12021  -0.00114   0.00003  -0.01491  -0.01492  -1.13513
   D24        3.06650  -0.00077   0.00107  -0.01208  -0.01105   3.05545
   D25       -1.12799   0.00146  -0.00278   0.02404   0.02113  -1.10686
   D26        3.04590   0.00143  -0.00110   0.01863   0.01741   3.06330
   D27        0.94942   0.00180  -0.00006   0.02146   0.02127   0.97070
   D28       -2.25081   0.00004  -0.00683   0.02638   0.01992  -2.23089
   D29       -0.17575   0.00055   0.00136   0.01492   0.01610  -0.15965
   D30        1.91544  -0.00098  -0.00117  -0.00491  -0.00571   1.90973
   D31       -1.82554  -0.00125   0.00146  -0.04597  -0.04466  -1.87020
   D32        2.37026  -0.00073  -0.00291  -0.02630  -0.02912   2.34114
   D33        0.18504  -0.00152  -0.00007  -0.05281  -0.05276   0.13228
   D34       -0.83364  -0.00013  -0.00208   0.00755   0.00545  -0.82819
   D35        1.48253  -0.00035  -0.00271   0.00882   0.00608   1.48861
   D36       -3.13855  -0.00028  -0.00356   0.01287   0.00926  -3.12929
   D37        1.22874   0.00029  -0.00046   0.00874   0.00835   1.23709
   D38       -2.73828   0.00007  -0.00109   0.01000   0.00898  -2.72930
   D39       -1.07617   0.00015  -0.00194   0.01406   0.01216  -1.06401
   D40       -2.90328  -0.00038  -0.00100  -0.00305  -0.00406  -2.90734
   D41       -0.58711  -0.00060  -0.00163  -0.00178  -0.00343  -0.59055
   D42        1.07499  -0.00053  -0.00248   0.00228  -0.00026   1.07474
   D43       -2.51144   0.00066  -0.00349   0.00466   0.00108  -2.51036
   D44       -0.42048   0.00017  -0.00021  -0.01250  -0.01276  -0.43324
   D45        1.65804  -0.00160  -0.00237  -0.02375  -0.02615   1.63189
   D46        1.74687   0.00060  -0.00154  -0.00612  -0.00759   1.73928
   D47       -2.44535   0.00011   0.00174  -0.02327  -0.02143  -2.46679
   D48       -0.36683  -0.00166  -0.00042  -0.03453  -0.03482  -0.40165
   D49       -0.40784   0.00016  -0.00172   0.00134  -0.00040  -0.40824
   D50        1.68312  -0.00033   0.00156  -0.01582  -0.01424   1.66887
   D51       -2.52155  -0.00211  -0.00060  -0.02707  -0.02763  -2.54918
   D52       -0.62755   0.00009   0.00109  -0.00523  -0.00411  -0.63166
   D53       -2.85070   0.00040   0.00150  -0.00037   0.00116  -2.84954
   D54        1.47024  -0.00000   0.00118  -0.00661  -0.00536   1.46488
   D55        1.62362  -0.00027   0.00032  -0.00739  -0.00706   1.61656
   D56       -0.59953   0.00004   0.00073  -0.00252  -0.00179  -0.60132
   D57       -2.56178  -0.00036   0.00041  -0.00876  -0.00831  -2.57008
   D58       -2.56618   0.00014   0.00062  -0.00310  -0.00248  -2.56866
   D59        1.49386   0.00045   0.00103   0.00177   0.00279   1.49665
   D60       -0.46839   0.00005   0.00071  -0.00448  -0.00373  -0.47212
   D61       -1.45279  -0.00018   0.00077  -0.00198  -0.00123  -1.45402
   D62        2.89827  -0.00016   0.00014   0.00385   0.00395   2.90222
   D63        0.69454  -0.00048  -0.00169   0.00554   0.00378   0.69831
   D64        2.57646   0.00030  -0.00053   0.00877   0.00825   2.58472
   D65        0.64434   0.00032  -0.00116   0.01459   0.01343   0.65777
   D66       -1.55940   0.00000  -0.00299   0.01628   0.01326  -1.54614
   D67        0.46187   0.00064  -0.00042   0.00639   0.00596   0.46783
   D68       -1.47025   0.00065  -0.00105   0.01221   0.01114  -1.45911
   D69        2.60919   0.00034  -0.00288   0.01390   0.01097   2.62017
   D70       -1.52969   0.00053   0.00391  -0.00046   0.00353  -1.52615
   D71        2.57027  -0.00019   0.00025  -0.00409  -0.00381   2.56646
   D72        0.46396   0.00040  -0.00016   0.00471   0.00454   0.46849
   D73        0.56496   0.00010   0.00317  -0.00429  -0.00106   0.56390
   D74       -1.61827  -0.00062  -0.00049  -0.00791  -0.00841  -1.62667
   D75        2.55860  -0.00004  -0.00091   0.00088  -0.00006   2.55854
   D76        2.77237   0.00056   0.00339   0.00365   0.00712   2.77949
   D77        0.58914  -0.00016  -0.00026   0.00003  -0.00022   0.58891
   D78       -1.51718   0.00043  -0.00068   0.00882   0.00812  -1.50905
   D79        1.44787   0.00116   0.00146   0.00862   0.01013   1.45800
   D80       -2.88872   0.00110   0.00185   0.01112   0.01301  -2.87571
   D81       -0.64927   0.00091   0.00037   0.01437   0.01480  -0.63447
   D82       -0.46212  -0.00038   0.00039  -0.00486  -0.00446  -0.46657
   D83        1.48448  -0.00045   0.00078  -0.00236  -0.00158   1.48290
   D84       -2.55926  -0.00063  -0.00069   0.00089   0.00021  -2.55905
   D85       -2.58281   0.00010  -0.00086   0.00290   0.00203  -2.58078
   D86       -0.63621   0.00003  -0.00047   0.00541   0.00491  -0.63130
   D87        1.60324  -0.00015  -0.00194   0.00865   0.00670   1.60994
   D88        0.80103   0.00014  -0.00061   0.00593   0.00532   0.80634
   D89       -1.30347   0.00013  -0.00042   0.00526   0.00484  -1.29863
   D90        2.91081   0.00019  -0.00060   0.00673   0.00613   2.91695
   D91       -0.82817  -0.00034  -0.00126   0.00809   0.00682  -0.82135
   D92       -2.93266  -0.00035  -0.00107   0.00742   0.00634  -2.92632
   D93        1.28162  -0.00028  -0.00124   0.00889   0.00763   1.28925
   D94        3.09726   0.00026   0.00156   0.00071   0.00228   3.09954
   D95        0.99277   0.00025   0.00175   0.00003   0.00180   0.99456
   D96       -1.07614   0.00032   0.00157   0.00151   0.00309  -1.07305
   D97       -0.94327  -0.00014   0.00139  -0.00109   0.00028  -0.94299
   D98       -3.03728  -0.00023   0.00001  -0.00284  -0.00285  -3.04013
   D99        1.16513  -0.00015  -0.00028  -0.00025  -0.00057   1.16456
   D100       0.84359   0.00028   0.00100  -0.00130  -0.00030   0.84328
   D101      -1.25043   0.00019  -0.00038  -0.00305  -0.00343  -1.25386
   D102       2.95199   0.00027  -0.00067  -0.00046  -0.00116   2.95083
   D103       3.10518  -0.00015  -0.00032  -0.00081  -0.00113   3.10405
   D104       1.01117  -0.00024  -0.00170  -0.00256  -0.00426   1.00691
   D105      -1.06961  -0.00016  -0.00199   0.00003  -0.00199  -1.07159
   D106      -2.70136  -0.00017  -0.00349   0.00438   0.00087  -2.70049
   D107       2.57343  -0.00048  -0.00191   0.00492   0.00289   2.57633
   D108      -0.57552   0.00035  -0.00231   0.00925   0.00695  -0.56857
   D109      -1.58391   0.00003  -0.00073   0.00979   0.00897  -1.57494
   D110       1.45217   0.00036  -0.00262   0.00944   0.00685   1.45902
   D111       0.44378   0.00005  -0.00104   0.00998   0.00887   0.45265
   D112       1.22430  -0.00025   0.00022  -0.01457  -0.01431   1.21000
   D113      -2.51486   0.00059  -0.00093  -0.00199  -0.00291  -2.51777
   D114       2.06491   0.00006  -0.00009  -0.01212  -0.01216   2.05275
   D115      -0.95283  -0.00034   0.00264  -0.05275  -0.05026  -1.00309
   D116       0.79450  -0.00010   0.00089  -0.00614  -0.00533   0.78917
   D117      -2.22324  -0.00050   0.00362  -0.04678  -0.04343  -2.26666
   D118       2.79773   0.00050   0.00320  -0.00762  -0.00447   2.79326
   D119      -1.25270   0.00024   0.00080   0.00410   0.00490  -1.24780
   D120       0.84153  -0.00061  -0.00086  -0.00256  -0.00338   0.83815
   D121      -0.13700  -0.00012   0.00140  -0.01270  -0.01130  -0.14829
   D122       3.01809  -0.00032   0.00062  -0.01580  -0.01518   3.00291
   D123      -3.12563  -0.00027  -0.00092  -0.00374  -0.00466  -3.13029
   D124      -0.87936  -0.00005  -0.00144  -0.01209  -0.01359  -0.89295
   D125      -2.87371  -0.00032  -0.00277  -0.01349  -0.01634  -2.89005
   D126       1.18722  -0.00138  -0.00076  -0.02793  -0.02867   1.15855
   D127       0.80505   0.00025  -0.00549   0.01573   0.01035   0.81540
   D128       3.08142   0.00040  -0.00310   0.01281   0.00982   3.09124
   D129      -0.87326   0.00004  -0.00495   0.01228   0.00740  -0.86586
   D130      -1.29810  -0.00023  -0.00679   0.01399   0.00744  -1.29065
   D131       0.97827  -0.00007  -0.00440   0.01107   0.00691   0.98518
   D132      -2.97641  -0.00044  -0.00625   0.01054   0.00449  -2.97191
   D133       2.88223  -0.00044   0.00566  -0.02835  -0.02313   2.85910
   D134      -1.12459  -0.00028   0.00805  -0.03127  -0.02366  -1.14825
   D135       1.20392  -0.00065   0.00620  -0.03180  -0.02608   1.17784
   D136       0.10677  -0.00027   0.00585  -0.02242  -0.01662   0.09015
   D137      -2.06173  -0.00023   0.00396  -0.01305  -0.00912  -2.07085
   D138       2.16430   0.00079   0.00382  -0.00055   0.00321   2.16751
   D139       2.20123   0.00181   0.00521   0.00738   0.01239   2.21362
   D140       0.03272   0.00186   0.00333   0.01676   0.01990   0.05262
   D141      -2.02443   0.00287   0.00319   0.02925   0.03223  -1.99220
   D142      -1.96761  -0.00247  -0.00451  -0.01963  -0.02405  -1.99167
   D143       2.14707  -0.00242  -0.00640  -0.01026  -0.01655   2.13052
   D144       0.08992  -0.00141  -0.00654   0.00224  -0.00422   0.08570
   D145      -3.09969  -0.00114  -0.00026  -0.00315  -0.00331  -3.10301
   D146       1.07253  -0.00108   0.00175  -0.00798  -0.00614   1.06639
   D147      -1.01709  -0.00096   0.00272  -0.00872  -0.00592  -1.02301
   D148       1.08522  -0.00139  -0.00187  -0.00821  -0.00998   1.07523
   D149      -1.02575  -0.00132   0.00014  -0.01305  -0.01281  -1.03856
   D150      -3.11536  -0.00120   0.00112  -0.01379  -0.01259  -3.12796
   D151      -1.01454   0.00247  -0.00254   0.05008   0.04737  -0.96717
   D152      -3.12550   0.00254  -0.00053   0.04525   0.04454  -3.08096
   D153       1.06807   0.00266   0.00044   0.04451   0.04476   1.11283
   D154      -0.92851  -0.00031   0.00032  -0.01360  -0.01328  -0.94180
   D155       1.37410  -0.00034   0.00035  -0.00943  -0.00905   1.36505
   D156       3.04593  -0.00022   0.00021  -0.01080  -0.01060   3.03533
   D157       1.10996   0.00040   0.00053  -0.00841  -0.00788   1.10208
   D158      -2.87062   0.00036   0.00056  -0.00424  -0.00364  -2.87426
   D159      -1.19878   0.00048   0.00043  -0.00561  -0.00519  -1.20398
   D160      -3.03406  -0.00044  -0.00033  -0.01271  -0.01305  -3.04712
   D161      -0.73145  -0.00047  -0.00029  -0.00854  -0.00882  -0.74027
   D162       0.94038  -0.00036  -0.00043  -0.00991  -0.01037   0.93002
   D163      -2.26940   0.00000  -0.00325   0.01584   0.01262  -2.25678
   D164      -0.13074  -0.00042   0.00062  -0.00440  -0.00381  -0.13455
   D165       1.86996  -0.00042   0.00076  -0.00409  -0.00329   1.86667
   D166       2.00458   0.00052  -0.00355   0.02428   0.02068   2.02526
   D167      -2.13994   0.00010   0.00031   0.00404   0.00425  -2.13570
   D168      -0.13924   0.00010   0.00045   0.00435   0.00477  -0.13447
   D169      -0.14422   0.00019  -0.00306   0.01916   0.01617  -0.12805
   D170       1.99444  -0.00024   0.00081  -0.00108  -0.00026   1.99418
   D171      -2.28804  -0.00023   0.00095  -0.00076   0.00026  -2.28778
   D172      -0.59733  -0.00054   0.00058  -0.01355  -0.01300  -0.61033
   D173      -2.82394  -0.00023   0.00099  -0.00834  -0.00738  -2.83132
   D174       1.49150  -0.00089   0.00071  -0.01355  -0.01287   1.47863
   D175       1.63069  -0.00016   0.00052  -0.01110  -0.01056   1.62012
   D176      -0.59591   0.00015   0.00093  -0.00588  -0.00495  -0.60086
   D177      -2.56366  -0.00052   0.00065  -0.01110  -0.01044  -2.57410
   D178      -2.55189   0.00012   0.00029  -0.00818  -0.00785  -2.55974
   D179       1.50470   0.00043   0.00070  -0.00296  -0.00223   1.50246
   D180      -0.46305  -0.00024   0.00042  -0.00818  -0.00772  -0.47077
   D181      -1.45519   0.00003  -0.00019   0.00488   0.00463  -1.45055
   D182       2.89299   0.00019  -0.00030   0.00906   0.00871   2.90170
   D183       0.67876   0.00043  -0.00142   0.01837   0.01687   0.69563
   D184       2.57834   0.00022  -0.00033   0.01105   0.01071   2.58905
   D185       0.64333   0.00038  -0.00044   0.01522   0.01479   0.65812
   D186      -1.57090   0.00062  -0.00155   0.02453   0.02295  -1.54795
   D187       0.45847   0.00059  -0.00026   0.00919   0.00892   0.46739
   D188      -1.47654   0.00075  -0.00037   0.01337   0.01300  -1.46354
   D189       2.59242   0.00100  -0.00149   0.02267   0.02116   2.61357
   D190      -1.54235   0.00024   0.00299   0.00021   0.00324  -1.53912
   D191       2.56606   0.00007   0.00010   0.00141   0.00151   2.56757
   D192       0.46078   0.00028  -0.00024   0.00782   0.00754   0.46832
   D193       0.53259  -0.00014   0.00231  -0.00264  -0.00030   0.53230
   D194      -1.64218  -0.00031  -0.00059  -0.00144  -0.00202  -1.64420
   D195       2.53572  -0.00010  -0.00092   0.00498   0.00401   2.53974
   D196       2.74885   0.00028   0.00249   0.00413   0.00667   2.75552
   D197       0.57408   0.00011  -0.00041   0.00533   0.00494   0.57902
   D198      -1.53121   0.00032  -0.00074   0.01175   0.01098  -1.52023
   D199       1.44952   0.00088   0.00120   0.00429   0.00549   1.45502
   D200      -2.88993   0.00085   0.00168   0.00330   0.00497  -2.88496
   D201      -0.65558   0.00086   0.00091   0.00918   0.01007  -0.64551
   D202      -0.45723  -0.00031   0.00026  -0.00793  -0.00765  -0.46488
   D203       1.48651  -0.00035   0.00073  -0.00892  -0.00817   1.47834
   D204      -2.56233  -0.00034  -0.00004  -0.00304  -0.00307  -2.56540
   D205      -2.58127   0.00019  -0.00057   0.00248   0.00189  -2.57938
   D206      -0.63753   0.00016  -0.00010   0.00149   0.00136  -0.63617
   D207       1.59682   0.00017  -0.00087   0.00737   0.00646   1.60328
   D208       0.78798   0.00019  -0.00024   0.00494   0.00469   0.79267
   D209      -1.31472   0.00019  -0.00006   0.00444   0.00438  -1.31034
   D210       2.89683   0.00025  -0.00021   0.00583   0.00562   2.90245
   D211      -0.83772  -0.00005  -0.00075   0.00660   0.00584  -0.83188
   D212      -2.94042  -0.00005  -0.00057   0.00611   0.00553  -2.93489
   D213       1.27113   0.00002  -0.00072   0.00750   0.00677   1.27790
   D214       3.09927  -0.00016   0.00076  -0.00634  -0.00557   3.09370
   D215       0.99657  -0.00016   0.00094  -0.00683  -0.00588   0.99069
   D216      -1.07506  -0.00010   0.00079  -0.00544  -0.00464  -1.07971
   D217      -0.97509  -0.00044   0.00092  -0.01374  -0.01281  -0.98790
   D218      -3.07486  -0.00029   0.00049  -0.00937  -0.00887  -3.08373
   D219       1.12798  -0.00009   0.00005  -0.00610  -0.00603   1.12195
   D220       0.80648   0.00003   0.00073  -0.00954  -0.00885   0.79763
   D221      -1.29329   0.00018   0.00029  -0.00517  -0.00490  -1.29819
   D222       2.90955   0.00038  -0.00014  -0.00190  -0.00206   2.90749
   D223       3.06473  -0.00011  -0.00015  -0.00520  -0.00538   3.05935
   D224       0.96496   0.00004  -0.00059  -0.00083  -0.00144   0.96352
   D225      -1.11539   0.00024  -0.00103   0.00244   0.00140  -1.11398
   D226       2.17813   0.00026   0.00042   0.01145   0.01189   2.19002
   D227      -1.97231   0.00017   0.00051   0.00867   0.00918  -1.96312
   D228       0.05621   0.00024   0.00027   0.00977   0.01002   0.06623
   D229      -1.70412  -0.00070   0.00198  -0.01499  -0.01296  -1.71708
   D230       1.30733  -0.00022  -0.00087   0.02892   0.02790   1.33523
   D231       0.48456  -0.00040  -0.00052  -0.00188  -0.00234   0.48222
   D232      -2.78718   0.00008  -0.00338   0.04203   0.03853  -2.74865
   D233       2.52389   0.00021  -0.00045   0.00430   0.00391   2.52781
   D234      -0.74784   0.00068  -0.00330   0.04821   0.04478  -0.70306
   D235      -3.13455   0.00066  -0.00014   0.03228   0.03227  -3.10228
   D236      -0.00996   0.00045  -0.00327   0.02190   0.01874   0.00878
   D237       0.11264   0.00026   0.00206  -0.00205  -0.00008   0.11256
   D238      -3.04595   0.00004  -0.00108  -0.01244  -0.01361  -3.05956
   D239      -0.72390   0.00010   0.00103   0.01508   0.01629  -0.70761
   D240       2.39869  -0.00015  -0.00240   0.00336   0.00101   2.39970
         Item               Value     Threshold  Converged?
 Maximum Force            0.009038     0.000450     NO 
 RMS     Force            0.001142     0.000300     NO 
 Maximum Displacement     0.171773     0.001800     NO 
 RMS     Displacement     0.026860     0.001200     NO 
 Predicted change in Energy=-1.934962D-03
 GradGradGradGradGradGradGradGradGradGradGradGradGradGradGradGradGradGrad

 Stoichiometry    C20H32N2O8(3)
 Framework group  C1[X(C20H32N2O8)]
 Deg. of freedom   180
 Full point group                 C1      NOp   1
 Largest Abelian subgroup         C1      NOp   1
 Largest concise Abelian subgroup C1      NOp   1
                         Standard orientation:                         
 ---------------------------------------------------------------------
 Center     Atomic      Atomic             Coordinates (Angstroms)
 Number     Number       Type             X           Y           Z
 ---------------------------------------------------------------------
      1          6           0       -2.705166   -0.896715   -1.174578
      2          6           0       -2.947634    1.085087    0.580571
      3          1           0       -3.487877    2.034646    0.537717
      4          1           0       -2.014939    1.267572    1.120206
      5          6           0       -3.795063    0.035798    1.300080
      6          1           0       -4.209788    0.434417    2.231212
      7          6           0       -4.759306   -0.631329    0.288953
      8          1           0       -5.186268   -0.006306   -0.501891
      9          1           0       -5.577317   -1.167186    0.769806
     10          6           0       -3.568073   -1.561034   -0.068345
     11          1           0       -3.780284   -2.594253   -0.361056
     12          6           0       -3.028898   -1.315690    1.382905
     13          6           0       -3.682337   -2.285148    2.374351
     14          1           0       -4.768063   -2.356115    2.267846
     15          1           0       -3.469895   -1.965736    3.400123
     16          1           0       -3.268665   -3.291144    2.245662
     17          6           0       -1.532135   -1.269027    1.681089
     18          1           0       -0.967762   -0.632299    1.003365
     19          1           0       -1.097824   -2.270375    1.610123
     20          1           0       -1.374300   -0.898129    2.698096
     21          6           0       -2.641607    0.654146   -0.867079
     22          1           0       -3.372926    1.110044   -1.535717
     23          8           0       -1.334877    1.096516   -1.304877
     24          7           0       -1.229414    2.454561   -1.527056
     25          8           0       -2.237956    3.120576   -1.496630
     26          8           0       -0.098903    2.812554   -1.741457
     27          6           0       -3.319729   -1.094394   -2.572851
     28          1           0       -2.741254   -0.535089   -3.313504
     29          1           0       -4.361086   -0.759780   -2.602574
     30          1           0       -3.288890   -2.154711   -2.834486
     31          8           0       -1.431197   -1.429133   -1.177687
     32          6           0        3.499345    0.277436    0.669140
     33          6           0        1.742768   -0.018822   -1.316799
     34          1           0        1.646939    0.641894   -2.182268
     35          1           0        0.737222   -0.381470   -1.095101
     36          6           0        2.670201   -1.182202   -1.649287
     37          1           0        2.332218   -1.696876   -2.554354
     38          6           0        4.134481   -0.699348   -1.577514
     39          1           0        4.337004    0.327071   -1.897450
     40          1           0        4.837356   -1.358677   -2.087420
     41          6           0        4.038782   -0.986943   -0.055619
     42          1           0        4.936490   -1.329761    0.468511
     43          6           0        2.945642   -2.054162   -0.390479
     44          6           0        3.585206   -3.396683   -0.761177
     45          1           0        4.398379   -3.306109   -1.486406
     46          1           0        2.829271   -4.062291   -1.192031
     47          1           0        3.988966   -3.883098    0.133431
     48          6           0        1.789225   -2.329372    0.568602
     49          1           0        1.312949   -1.433512    0.960724
     50          1           0        2.141631   -2.901845    1.432075
     51          1           0        1.022916   -2.918897    0.052387
     52          6           0        2.230465    0.839093   -0.125000
     53          1           0        2.490154    1.845400   -0.453616
     54          8           0        1.055480    0.953282    0.717611
     55          7           0        1.009536    2.016170    1.591244
     56          8           0        1.878033    2.854138    1.530938
     57          8           0        0.043612    1.983520    2.313740
     58          6           0        4.581213    1.374498    0.745807
     59          1           0        4.194109    2.235799    1.291750
     60          1           0        4.907717    1.701944   -0.245186
     61          1           0        5.448567    0.975774    1.277866
     62          8           0        3.065822   -0.046099    1.932890
 ---------------------------------------------------------------------
 Rotational constants (GHZ):           0.2332435           0.1188203           0.1073204
 Standard basis: 6-31++G(d,p) (6D, 7F)
 There are   762 symmetry adapted cartesian basis functions of A   symmetry.
 There are   762 symmetry adapted basis functions of A   symmetry.
   762 basis functions,  1216 primitive gaussians,   762 cartesian basis functions
   116 alpha electrons      114 beta electrons
       nuclear repulsion energy      3501.2854673370 Hartrees.
 NAtoms=   62 NActive=   62 NUniq=   62 SFac= 1.00D+00 NAtFMM=   60 NAOKFM=T Big=T
 Integral buffers will be    131072 words long.
 Raffenetti 2 integral format.
 Two-electron integral symmetry is turned on.
 Nuclear repulsion after empirical dispersion term =     3501.2171868063 Hartrees.
 One-electron integrals computed using PRISM.
 NBasis=   762 RedAO= T EigKep=  1.03D-06  NBF=   762
 NBsUse=   761 1.00D-06 EigRej=  9.24D-07 NBFU=   761
 Initial guess from the checkpoint file:  "/wrk/hasangal/alkoxy/alphapine-conformarsampling/Alpha-Pinene-RO-NO3down-Odown/SYS_2A/DFT_high/calc-LM/TMP/G1647172619/Gau-17997.chk"
 B after Tr=     0.000000    0.000000    0.000000
         Rot=    0.999991   -0.002468    0.000184   -0.003414 Ang=  -0.48 deg.
 Initial guess <Sx>= 0.0000 <Sy>= 0.0000 <Sz>= 1.0000 <S**2>= 2.0086 S= 1.0029
 ExpMin= 3.60D-02 ExpMax= 5.48D+03 ExpMxC= 8.25D+02 IAcc=3 IRadAn=         7 AccDes= 0.00D+00
 Harris functional with IExCor= 4639 and IRadAn=       7 diagonalized for initial guess.
 HarFok:  IExCor= 4639 AccDes= 0.00D+00 IRadAn=         7 IDoV= 1 UseB2=F ITyADJ=14
 ICtDFT=  3500011 ScaDFX=  1.000000  1.000000  1.000000  1.000000
 FoFCou: FMM=F IPFlag=           0 FMFlag=      100000 FMFlg1=        2001
         NFxFlg=           0 DoJE=T BraDBF=F KetDBF=T FulRan=T
         wScrn=  0.000000 ICntrl=       500 IOpCl=  0 I1Cent=   200000004 NGrid=           0
         NMat0=    1 NMatS0=      1 NMatT0=    0 NMatD0=    1 NMtDS0=    0 NMtDT0=    0
 Petite list used in FoFCou.
 Requested convergence on RMS density matrix=1.00D-08 within 128 cycles.
 Requested convergence on MAX density matrix=1.00D-06.
 Requested convergence on             energy=1.00D-06.
 No special actions if energy rises.
 Restarting incremental Fock formation.
 Restarting incremental Fock formation.
 Restarting incremental Fock formation.
 SCF Done:  E(UwB97XD) =  -1491.88285662     A.U. after   79 cycles
            NFock= 79  Conv=0.27D-08     -V/T= 2.0089
 <Sx>= 0.0000 <Sy>= 0.0000 <Sz>= 1.0000 <S**2>= 2.0088 S= 1.0029
 <L.S>= 0.000000000000E+00
 Annihilation of the first spin contaminant:
 S**2 before annihilation     2.0088,   after     2.0000
 Calling FoFJK, ICntrl=      2127 FMM=T ISym2X=0 I1Cent= 0 IOpClX= 1 NMat=1 NMatS=1 NMatT=0.
 ***** Axes restored to original set *****
 -------------------------------------------------------------------
 Center     Atomic                   Forces (Hartrees/Bohr)
 Number     Number              X              Y              Z
 -------------------------------------------------------------------
      1        6          -0.000852223   -0.006071208   -0.002041955
      2        6           0.000484792   -0.000069662   -0.001250194
      3        1           0.000004899    0.000152545   -0.000171455
      4        1           0.000491991   -0.000415103    0.000563932
      5        6          -0.000502514   -0.000627903    0.001384480
      6        1           0.000133205    0.000465226   -0.000186746
      7        6           0.000418761    0.000651331   -0.000526772
      8        1           0.000081269    0.000163567   -0.000147097
      9        1           0.000228737   -0.000223093   -0.000313014
     10        6           0.001398885    0.001375494    0.000187184
     11        1          -0.000197455   -0.000373747    0.000021018
     12        6           0.000004450   -0.000058529   -0.000861031
     13        6           0.000070174   -0.000266978    0.000062435
     14        1           0.000095015   -0.000090074    0.000009638
     15        1          -0.000010412   -0.000001432    0.000133991
     16        1           0.000075995   -0.000053287    0.000006496
     17        6          -0.000899374   -0.001158675   -0.002007632
     18        1           0.000730904    0.000332028    0.001034169
     19        1           0.000262504   -0.000259877    0.000035951
     20        1          -0.000095813    0.000443358    0.001185530
     21        6           0.000625222    0.003359379    0.001847307
     22        1          -0.000471631   -0.000520655   -0.000552459
     23        8          -0.000414628   -0.001588323    0.000715759
     24        7           0.000038229    0.001117499   -0.000050838
     25        8          -0.000071327    0.000495680   -0.000342186
     26        8           0.000290612   -0.000775985    0.000035487
     27        6           0.000792809    0.000430834    0.001860761
     28        1          -0.000033966   -0.000280051   -0.000140141
     29        1          -0.000104120   -0.000103469    0.000017332
     30        1          -0.000099054   -0.000190330   -0.000447575
     31        8          -0.002119787    0.004147274    0.000207070
     32        6           0.003225342    0.002244687    0.003910103
     33        6           0.000083962    0.000897714    0.000386798
     34        1          -0.000049370    0.000160463   -0.000502011
     35        1           0.000108514   -0.000930463    0.000183358
     36        6          -0.000018864   -0.000724732   -0.000380644
     37        1          -0.000347400    0.000102312   -0.000060976
     38        6          -0.000577226    0.001641896    0.000165665
     39        1           0.000033384    0.000327520    0.000068055
     40        1           0.000074307    0.000132325    0.000633588
     41        6          -0.000840875   -0.000360770    0.001072779
     42        1           0.000414680   -0.000149509   -0.000043077
     43        6          -0.000580251    0.001110566    0.000665871
     44        6           0.000530062   -0.000174989    0.000163820
     45        1          -0.000054128   -0.000237304    0.000148114
     46        1          -0.000072575    0.000012243    0.000011695
     47        1           0.000008894   -0.000089518    0.000055153
     48        6           0.000274360    0.000191764    0.000116125
     49        1          -0.000295509   -0.000096619   -0.000561470
     50        1           0.000034713   -0.000289764    0.000275352
     51        1           0.000056784   -0.000213074   -0.000246292
     52        6          -0.005246273    0.000032624   -0.002486751
     53        1           0.000067558    0.000071391    0.000093135
     54        8           0.001287506   -0.002803827   -0.001006127
     55        7           0.000135242    0.003337655   -0.000168667
     56        8          -0.000941571   -0.000490326    0.001162326
     57        8           0.000511783    0.000243302   -0.000707012
     58        6          -0.001170815   -0.003543381   -0.000179090
     59        1           0.000345705   -0.000316590    0.000080011
     60        1          -0.000012150   -0.000099810   -0.000243992
     61        1           0.000859743    0.000488747    0.000246312
     62        8           0.001798318   -0.000480369   -0.003121594
 -------------------------------------------------------------------
 Cartesian Forces:  Max     0.006071208 RMS     0.001137436

 GradGradGradGradGradGradGradGradGradGradGradGradGradGradGradGradGradGrad
 Berny optimization.
 Using GEDIIS/GDIIS optimizer.
 FormGI is forming the generalized inverse of G from B-inverse, IUseBI=4.
 Internal  Forces:  Max     0.004286552 RMS     0.000570052
 Search for a local minimum.
 Step number   3 out of a maximum of  372
 All quantities printed in internal units (Hartrees-Bohrs-Radians)
 Mixed Optimization -- En-DIIS/RFO-DIIS
 Update second derivatives using D2CorX and points    2    3
 DE= -1.89D-03 DEPred=-1.93D-03 R= 9.77D-01
 TightC=F SS=  1.41D+00  RLast= 2.56D-01 DXNew= 8.4853D-01 7.6876D-01
 Trust test= 9.77D-01 RLast= 2.56D-01 DXMaxT set to 7.69D-01
 ITU=  1  1  0
 Use linear search instead of GDIIS.
     Eigenvalues ---    0.00230   0.00230   0.00329   0.00337   0.00359
     Eigenvalues ---    0.00444   0.00498   0.00670   0.00751   0.00854
     Eigenvalues ---    0.00903   0.00942   0.01080   0.01186   0.01427
     Eigenvalues ---    0.01529   0.01533   0.01688   0.01749   0.01856
     Eigenvalues ---    0.01926   0.02047   0.02147   0.02236   0.02546
     Eigenvalues ---    0.02582   0.02692   0.02728   0.02757   0.02827
     Eigenvalues ---    0.02883   0.03048   0.03192   0.03209   0.03225
     Eigenvalues ---    0.03283   0.03332   0.03661   0.03886   0.04012
     Eigenvalues ---    0.04216   0.04380   0.04426   0.04437   0.04539
     Eigenvalues ---    0.04616   0.04682   0.04735   0.04829   0.05050
     Eigenvalues ---    0.05141   0.05228   0.05252   0.05268   0.05359
     Eigenvalues ---    0.05408   0.05463   0.05507   0.05561   0.05657
     Eigenvalues ---    0.05673   0.05708   0.05746   0.05789   0.05885
     Eigenvalues ---    0.06071   0.06103   0.06239   0.06423   0.06456
     Eigenvalues ---    0.06565   0.06717   0.06795   0.06903   0.07259
     Eigenvalues ---    0.07378   0.07429   0.07767   0.08541   0.08845
     Eigenvalues ---    0.08895   0.09170   0.09296   0.09499   0.10029
     Eigenvalues ---    0.10164   0.10912   0.11109   0.11370   0.11624
     Eigenvalues ---    0.12025   0.12135   0.12605   0.13367   0.14027
     Eigenvalues ---    0.14729   0.15605   0.15923   0.15999   0.16000
     Eigenvalues ---    0.16000   0.16000   0.16000   0.16000   0.16000
     Eigenvalues ---    0.16000   0.16000   0.16007   0.16955   0.17071
     Eigenvalues ---    0.17682   0.19669   0.19923   0.20254   0.20953
     Eigenvalues ---    0.21343   0.22328   0.22539   0.24021   0.24140
     Eigenvalues ---    0.24411   0.24784   0.24904   0.24988   0.24998
     Eigenvalues ---    0.25168   0.26062   0.26397   0.26786   0.26958
     Eigenvalues ---    0.27096   0.27596   0.27745   0.28565   0.28920
     Eigenvalues ---    0.29129   0.29200   0.29710   0.31759   0.32621
     Eigenvalues ---    0.32740   0.33064   0.33597   0.33868   0.33990
     Eigenvalues ---    0.34006   0.34035   0.34071   0.34093   0.34097
     Eigenvalues ---    0.34102   0.34130   0.34134   0.34167   0.34182
     Eigenvalues ---    0.34211   0.34258   0.34292   0.34301   0.34317
     Eigenvalues ---    0.34321   0.34410   0.34516   0.34580   0.34601
     Eigenvalues ---    0.34647   0.34694   0.34707   0.34742   0.35173
     Eigenvalues ---    0.37354   0.38754   0.48760   0.49228   0.49795
     Eigenvalues ---    0.52881   0.97232   0.98570   0.99886   1.01703
 RFO step:  Lambda=-1.18331439D-03 EMin= 2.29760858D-03
 Quartic linear search produced a step of  0.01698.
 Iteration  1 RMS(Cart)=  0.02644895 RMS(Int)=  0.00034980
 Iteration  2 RMS(Cart)=  0.00050811 RMS(Int)=  0.00005945
 Iteration  3 RMS(Cart)=  0.00000018 RMS(Int)=  0.00005945
 Variable       Old X    -DE/DX   Delta X   Delta X   Delta X     New X
                                 (Linear)    (Quad)   (Total)
    R1        2.93345  -0.00194  -0.00008  -0.00953  -0.00965   2.92380
    R2        2.99017   0.00139   0.00044   0.01491   0.01539   3.00556
    R3        2.91038  -0.00138  -0.00043  -0.01329  -0.01372   2.89666
    R4        2.60924  -0.00329  -0.00001  -0.00734  -0.00737   2.60188
    R5        2.06608   0.00014  -0.00002   0.00008   0.00006   2.06614
    R6        2.06528   0.00022  -0.00001  -0.00018  -0.00012   2.06516
    R7        2.88877   0.00062   0.00009   0.00339   0.00351   2.89228
    R8        2.91230  -0.00116  -0.00016  -0.00514  -0.00532   2.90697
    R9        4.69578  -0.00036  -0.00036  -0.03484  -0.03513   4.66065
   R10        2.06828  -0.00005   0.00004   0.00052   0.00055   2.06883
   R11        2.92584   0.00021  -0.00005  -0.00144  -0.00145   2.92439
   R12        2.93996   0.00062  -0.00006   0.00148   0.00143   2.94139
   R13        2.06870   0.00017  -0.00001   0.00042   0.00042   2.06911
   R14        2.05929  -0.00019  -0.00000  -0.00057  -0.00057   2.05871
   R15        2.93428  -0.00008   0.00010   0.00069   0.00077   2.93505
   R16        2.06859   0.00038   0.00002   0.00160   0.00163   2.07021
   R17        2.96213  -0.00039  -0.00014  -0.00493  -0.00512   2.95701
   R18        2.89677   0.00031   0.00002   0.00148   0.00150   2.89827
   R19        2.88540  -0.00005   0.00002   0.00113   0.00111   2.88651
   R20        2.06593  -0.00009  -0.00001  -0.00052  -0.00053   2.06540
   R21        2.06954   0.00012  -0.00000   0.00032   0.00032   2.06986
   R22        2.06984   0.00008  -0.00000   0.00021   0.00021   2.07006
   R23        2.05559   0.00028   0.00002   0.00161   0.00163   2.05722
   R24        2.06695   0.00034  -0.00001   0.00085   0.00084   2.06779
   R25        2.06731   0.00124  -0.00011   0.00208   0.00197   2.06928
   R26        4.56884  -0.00013   0.00004  -0.00134  -0.00136   4.56748
   R27        4.88750   0.00045   0.00033   0.02366   0.02399   4.91149
   R28        2.06123   0.00044  -0.00003   0.00083   0.00080   2.06203
   R29        2.73515  -0.00049  -0.00003  -0.00183  -0.00186   2.73329
   R30        2.60808   0.00090   0.00003   0.00250   0.00253   2.61061
   R31        2.28466   0.00032  -0.00001   0.00023   0.00022   2.28488
   R32        2.27724   0.00003  -0.00001  -0.00017  -0.00018   2.27706
   R33        2.06666  -0.00007   0.00002   0.00019   0.00021   2.06686
   R34        2.06774   0.00007  -0.00010  -0.00182  -0.00192   2.06582
   R35        2.06463   0.00029   0.00004   0.00163   0.00167   2.06630
   R36        4.55360  -0.00022   0.00010  -0.00519  -0.00513   4.54847
   R37        2.93664  -0.00221  -0.00001  -0.00873  -0.00877   2.92787
   R38        3.02130   0.00429   0.00013   0.02321   0.02336   3.04466
   R39        2.91524  -0.00248  -0.00052  -0.01935  -0.01987   2.89537
   R40        2.59772  -0.00331   0.00000  -0.00672  -0.00672   2.59101
   R41        2.06557   0.00050  -0.00002   0.00119   0.00117   2.06675
   R42        2.06299   0.00003  -0.00005  -0.00063  -0.00072   2.06227
   R43        2.88091  -0.00014   0.00003  -0.00041  -0.00033   2.88058
   R44        2.92404  -0.00085  -0.00009  -0.00141  -0.00148   2.92256
   R45        2.06860   0.00011   0.00000   0.00037   0.00037   2.06897
   R46        2.91681   0.00043  -0.00000   0.00040   0.00045   2.91725
   R47        2.94020   0.00060  -0.00003   0.00072   0.00072   2.94092
   R48        2.06743   0.00030  -0.00002   0.00052   0.00050   2.06793
   R49        2.06037  -0.00033   0.00000  -0.00083  -0.00083   2.05954
   R50        2.93245  -0.00023   0.00013   0.00084   0.00096   2.93340
   R51        2.06847   0.00037   0.00002   0.00157   0.00159   2.07006
   R52        2.95550  -0.00014  -0.00001  -0.00198  -0.00205   2.95345
   R53        2.89617   0.00051  -0.00000   0.00175   0.00175   2.89792
   R54        2.88632  -0.00032   0.00003   0.00024   0.00025   2.88657
   R55        2.06613  -0.00016  -0.00001  -0.00066  -0.00067   2.06546
   R56        2.07018   0.00004  -0.00001  -0.00001  -0.00002   2.07017
   R57        2.07004   0.00009  -0.00000   0.00025   0.00025   2.07029
   R58        2.05552  -0.00006   0.00000  -0.00026  -0.00028   2.05524
   R59        2.06793   0.00038  -0.00001   0.00103   0.00103   2.06896
   R60        2.07117   0.00019  -0.00003   0.00014   0.00011   2.07128
   R61        2.05979   0.00005  -0.00000   0.00018   0.00018   2.05997
   R62        2.74083  -0.00117  -0.00003  -0.00421  -0.00416   2.73667
   R63        2.60143   0.00257   0.00018   0.00867   0.00878   2.61021
   R64        2.28345  -0.00106  -0.00006  -0.00225  -0.00232   2.28114
   R65        2.28029  -0.00095  -0.00001  -0.00130  -0.00128   2.27901
   R66        2.06123  -0.00033   0.00006   0.00019   0.00024   2.06147
   R67        2.06655   0.00019  -0.00010  -0.00156  -0.00167   2.06488
   R68        2.06523   0.00063   0.00004   0.00258   0.00262   2.06785
    A1        1.87893   0.00007  -0.00008  -0.00051  -0.00058   1.87835
    A2        1.95008  -0.00026   0.00025   0.00816   0.00840   1.95848
    A3        1.92781   0.00043   0.00039   0.01132   0.01159   1.93940
    A4        1.89470   0.00052  -0.00004   0.00563   0.00549   1.90018
    A5        1.91910  -0.00119  -0.00034  -0.02409  -0.02437   1.89473
    A6        1.89298   0.00040  -0.00019  -0.00128  -0.00154   1.89144
    A7        1.87133  -0.00016   0.00013   0.00366   0.00376   1.87509
    A8        1.91843   0.00037  -0.00014   0.00145   0.00135   1.91977
    A9        1.87985  -0.00006   0.00017   0.00246   0.00262   1.88247
   A10        1.93403  -0.00002  -0.00003  -0.00601  -0.00596   1.92807
   A11        1.91882   0.00041  -0.00018  -0.00389  -0.00413   1.91469
   A12        1.93936  -0.00052   0.00007   0.00261   0.00264   1.94199
   A13        1.93959  -0.00020  -0.00012  -0.00353  -0.00368   1.93592
   A14        1.91094  -0.00015   0.00011  -0.00402  -0.00388   1.90706
   A15        1.92659   0.00006  -0.00004  -0.00308  -0.00310   1.92349
   A16        2.06751   0.00029   0.00001   0.00316   0.00315   2.07065
   A17        2.04621   0.00021   0.00005   0.00577   0.00583   2.05203
   A18        1.53795  -0.00019   0.00002   0.00234   0.00233   1.54028
   A19        2.05859   0.00011  -0.00003  -0.00121  -0.00124   2.05735
   A20        1.97273  -0.00009  -0.00003   0.00222   0.00220   1.97493
   A21        1.50122   0.00011  -0.00009  -0.00101  -0.00110   1.50012
   A22        1.88258   0.00009  -0.00002   0.00041   0.00038   1.88297
   A23        2.06557   0.00007   0.00003   0.00004   0.00007   2.06564
   A24        1.96383  -0.00032   0.00014  -0.00060  -0.00046   1.96338
   A25        1.91156  -0.00044   0.00023  -0.00112  -0.00090   1.91066
   A26        1.89773  -0.00005  -0.00002   0.00069   0.00070   1.89843
   A27        1.98405   0.00034  -0.00001   0.00138   0.00133   1.98539
   A28        2.06912   0.00021  -0.00007  -0.00173  -0.00180   2.06731
   A29        1.52791   0.00023   0.00000   0.00372   0.00373   1.53164
   A30        2.05104  -0.00025  -0.00010  -0.00258  -0.00268   2.04836
   A31        1.48798   0.00007  -0.00001  -0.00014  -0.00014   1.48784
   A32        1.95400   0.00028   0.00005   0.00493   0.00497   1.95898
   A33        2.05624  -0.00013  -0.00008  -0.00204  -0.00211   2.05413
   A34        1.93178  -0.00009  -0.00008  -0.00257  -0.00263   1.92915
   A35        2.12090   0.00018   0.00010   0.00321   0.00325   2.12416
   A36        1.88692  -0.00021   0.00002  -0.00242  -0.00237   1.88455
   A37        1.98383   0.00010   0.00003   0.00120   0.00123   1.98506
   A38        1.91628   0.00007  -0.00003   0.00000  -0.00002   1.91626
   A39        1.92184  -0.00007   0.00001  -0.00048  -0.00048   1.92136
   A40        1.87846  -0.00005   0.00001   0.00018   0.00019   1.87865
   A41        1.87970  -0.00003  -0.00001  -0.00047  -0.00048   1.87922
   A42        1.88038  -0.00002  -0.00001  -0.00051  -0.00052   1.87986
   A43        1.98757   0.00007   0.00007   0.00218   0.00213   1.98970
   A44        1.92686   0.00016   0.00007   0.00403   0.00414   1.93100
   A45        1.91064  -0.00028  -0.00013  -0.00647  -0.00659   1.90405
   A46        1.86444   0.00004  -0.00003   0.00111   0.00106   1.86550
   A47        1.88167  -0.00001   0.00003  -0.00103  -0.00093   1.88074
   A48        1.88958   0.00003   0.00000   0.00020   0.00020   1.88978
   A49        1.88225   0.00023   0.00003   0.00401   0.00411   1.88635
   A50        2.55632   0.00098   0.00018   0.01187   0.01208   2.56840
   A51        1.00424   0.00032   0.00001  -0.00266  -0.00259   1.00165
   A52        2.03604   0.00025  -0.00009  -0.00225  -0.00235   2.03369
   A53        1.83754  -0.00032  -0.00013  -0.00248  -0.00262   1.83492
   A54        1.85151  -0.00129   0.00043  -0.00835  -0.00795   1.84356
   A55        1.90267   0.00018  -0.00000   0.01017   0.01018   1.91284
   A56        1.95837   0.00056  -0.00007  -0.00412  -0.00428   1.95409
   A57        1.86727   0.00060  -0.00015   0.00787   0.00772   1.87499
   A58        2.00251   0.00353  -0.00015   0.01156   0.01141   2.01392
   A59        2.06493   0.00129   0.00004   0.00604   0.00607   2.07100
   A60        1.97431  -0.00159   0.00005  -0.00539  -0.00534   1.96897
   A61        2.24390   0.00029  -0.00009  -0.00068  -0.00077   2.24313
   A62        1.91576   0.00023   0.00007   0.00322   0.00329   1.91905
   A63        1.94462  -0.00010  -0.00019  -0.00516  -0.00534   1.93928
   A64        1.90786   0.00050   0.00012   0.00553   0.00565   1.91351
   A65        1.90563  -0.00002   0.00011   0.00251   0.00262   1.90825
   A66        1.89570  -0.00039  -0.00009  -0.00426  -0.00437   1.89134
   A67        1.89351  -0.00023  -0.00002  -0.00192  -0.00193   1.89158
   A68        2.29503   0.00134   0.00047   0.01674   0.01714   2.31217
   A69        1.90675  -0.00031  -0.00009  -0.00583  -0.00592   1.90083
   A70        1.93729  -0.00122   0.00054  -0.00305  -0.00248   1.93481
   A71        1.92488  -0.00040   0.00046   0.00068   0.00112   1.92600
   A72        1.90862   0.00151  -0.00019   0.01102   0.01079   1.91942
   A73        1.86400   0.00019  -0.00065  -0.00255  -0.00318   1.86082
   A74        1.92074   0.00030  -0.00010  -0.00016  -0.00028   1.92046
   A75        1.85547  -0.00012   0.00001   0.00190   0.00189   1.85736
   A76        1.91976  -0.00006   0.00003   0.00095   0.00098   1.92075
   A77        1.87795   0.00012  -0.00009   0.00118   0.00113   1.87908
   A78        1.92958   0.00010   0.00010  -0.00256  -0.00241   1.92717
   A79        1.89450   0.00030  -0.00020  -0.00107  -0.00129   1.89321
   A80        1.98160  -0.00033   0.00013  -0.00018  -0.00009   1.98151
   A81        1.92974  -0.00041  -0.00005  -0.00146  -0.00152   1.92822
   A82        1.90525  -0.00008   0.00009  -0.00469  -0.00457   1.90068
   A83        1.93790   0.00039  -0.00008  -0.00455  -0.00463   1.93328
   A84        2.06967   0.00034   0.00003   0.00474   0.00476   2.07443
   A85        2.04891   0.00008   0.00005   0.00291   0.00295   2.05185
   A86        1.54054  -0.00022  -0.00003   0.00314   0.00307   1.54361
   A87        2.04374   0.00025  -0.00004   0.00040   0.00038   2.04412
   A88        1.98302  -0.00024  -0.00005   0.00203   0.00198   1.98501
   A89        1.49986   0.00025  -0.00004   0.00058   0.00050   1.50036
   A90        1.88730   0.00015  -0.00001   0.00065   0.00062   1.88792
   A91        2.06247   0.00022   0.00003  -0.00019  -0.00016   2.06231
   A92        1.96747  -0.00067   0.00011  -0.00360  -0.00349   1.96398
   A93        1.90500  -0.00051   0.00023  -0.00772  -0.00753   1.89747
   A94        1.89251  -0.00019  -0.00007   0.00017   0.00007   1.89258
   A95        1.99592   0.00045   0.00007   0.00589   0.00599   2.00190
   A96        2.06813   0.00020  -0.00010  -0.00294  -0.00303   2.06510
   A97        1.53037   0.00024  -0.00008   0.00386   0.00378   1.53416
   A98        2.05109  -0.00014  -0.00003   0.00064   0.00060   2.05169
   A99        1.48523   0.00016   0.00001   0.00136   0.00135   1.48658
   A100       1.94885   0.00022  -0.00001   0.00395   0.00396   1.95280
   A101       2.06573  -0.00022  -0.00011  -0.00298  -0.00309   2.06264
   A102       1.93677  -0.00039  -0.00007  -0.00492  -0.00498   1.93179
   A103       2.11496   0.00041   0.00020   0.00798   0.00819   2.12314
   A104       1.88599  -0.00014  -0.00002  -0.00412  -0.00414   1.88185
   A105       1.98040   0.00036   0.00002   0.00296   0.00298   1.98338
   A106       1.91708  -0.00016  -0.00003  -0.00184  -0.00187   1.91521
   A107       1.92331   0.00000   0.00000  -0.00001  -0.00001   1.92330
   A108       1.87829  -0.00007   0.00001   0.00007   0.00008   1.87837
   A109       1.88006  -0.00015  -0.00000  -0.00057  -0.00057   1.87949
   A110       1.88152   0.00000  -0.00000  -0.00075  -0.00076   1.88076
   A111       1.99268  -0.00024   0.00005   0.00102   0.00104   1.99372
   A112       1.92401   0.00025  -0.00002   0.00101   0.00101   1.92502
   A113       1.90767  -0.00031  -0.00005  -0.00389  -0.00396   1.90371
   A114       1.86232   0.00013  -0.00006   0.00037   0.00030   1.86262
   A115       1.88246   0.00021   0.00009   0.00219   0.00231   1.88478
   A116       1.89169  -0.00003  -0.00000  -0.00065  -0.00065   1.89104
   A117       2.33552   0.00021   0.00017   0.00766   0.00777   2.34329
   A118       2.02411  -0.00021  -0.00001   0.00012   0.00006   2.02417
   A119       1.85980   0.00004  -0.00023  -0.00459  -0.00483   1.85497
   A120       1.96280   0.00029   0.00010   0.00547   0.00554   1.96834
   A121       1.93345  -0.00017   0.00005  -0.00026  -0.00022   1.93324
   A122       1.80882   0.00008   0.00020   0.00228   0.00254   1.81136
   A123       1.87075  -0.00003  -0.00010  -0.00308  -0.00318   1.86757
   A124       2.27793  -0.00038  -0.00009  -0.00782  -0.00809   2.26984
   A125       1.95748   0.00033   0.00025   0.01271   0.01226   1.96973
   A126       2.04487   0.00009  -0.00011  -0.00105  -0.00158   2.04329
   A127       2.07120   0.00142  -0.00010   0.00370   0.00362   2.07482
   A128       1.96687  -0.00046   0.00006   0.00007   0.00005   1.96692
   A129       2.24463  -0.00095   0.00003  -0.00350  -0.00344   2.24119
   A130       1.96421   0.00004   0.00004   0.00055   0.00061   1.96482
   A131       1.91509   0.00008   0.00003   0.00108   0.00110   1.91619
   A132       1.95766  -0.00047  -0.00009  -0.00620  -0.00629   1.95137
   A133       1.89792   0.00118   0.00011   0.01016   0.01026   1.90818
   A134       1.89979   0.00014   0.00007   0.00169   0.00176   1.90155
   A135       1.90295  -0.00058  -0.00010  -0.00497  -0.00508   1.89787
   A136       1.88964  -0.00036  -0.00001  -0.00187  -0.00186   1.88777
   A137       3.24850   0.00107   0.00091   0.05153   0.05257   3.30106
   A138       3.20902  -0.00099  -0.00007  -0.02283  -0.02299   3.18603
   A139       3.21092   0.00034   0.00049   0.02391   0.02439   3.23531
   A140       3.39771   0.00014   0.00014   0.02054   0.02057   3.41828
    D1        0.67333   0.00045  -0.00001   0.00652   0.00648   0.67980
    D2        2.95926   0.00035   0.00005   0.00393   0.00398   2.96323
    D3       -1.00350   0.00025  -0.00012   0.00216   0.00203  -1.00146
    D4       -1.40545  -0.00008  -0.00006  -0.00485  -0.00488  -1.41033
    D5        0.88048  -0.00018   0.00000  -0.00743  -0.00738   0.87310
    D6       -3.08227  -0.00028  -0.00017  -0.00920  -0.00933  -3.09159
    D7        2.76888  -0.00071  -0.00024  -0.01649  -0.01682   2.75206
    D8       -1.22838  -0.00081  -0.00018  -0.01907  -0.01932  -1.24770
    D9        1.09205  -0.00091  -0.00035  -0.02084  -0.02126   1.07079
   D10        0.36277  -0.00010   0.00004  -0.00863  -0.00857   0.35420
   D11       -1.74915  -0.00025   0.00020  -0.01838  -0.01816  -1.76731
   D12        2.55828  -0.00025   0.00023  -0.02263  -0.02237   2.53591
   D13        2.47659  -0.00007   0.00027   0.00411   0.00439   2.48098
   D14        0.36467  -0.00023   0.00043  -0.00564  -0.00520   0.35947
   D15       -1.61110  -0.00022   0.00047  -0.00989  -0.00940  -1.62050
   D16       -1.73828   0.00003  -0.00019  -0.00803  -0.00821  -1.74649
   D17        2.43299  -0.00012  -0.00003  -0.01778  -0.01780   2.41519
   D18        0.45723  -0.00012   0.00000  -0.02203  -0.02201   0.43522
   D19        3.04730  -0.00009  -0.00016  -0.00155  -0.00167   3.04563
   D20        0.93428  -0.00015  -0.00023  -0.00350  -0.00368   0.93060
   D21       -1.15832  -0.00013  -0.00016  -0.00147  -0.00158  -1.15990
   D22        0.97789  -0.00035  -0.00019  -0.00940  -0.00961   0.96828
   D23       -1.13513  -0.00041  -0.00025  -0.01135  -0.01162  -1.14675
   D24        3.05545  -0.00039  -0.00019  -0.00932  -0.00952   3.04593
   D25       -1.10686   0.00056   0.00036   0.01702   0.01735  -1.08951
   D26        3.06330   0.00049   0.00030   0.01507   0.01534   3.07864
   D27        0.97070   0.00052   0.00036   0.01710   0.01744   0.98814
   D28       -2.23089   0.00043   0.00034   0.02029   0.02078  -2.21011
   D29       -0.15965   0.00004   0.00027   0.01164   0.01192  -0.14773
   D30        1.90973   0.00022  -0.00010   0.00378   0.00381   1.91354
   D31       -1.87020   0.00038  -0.00076  -0.01834  -0.01923  -1.88943
   D32        2.34114   0.00017  -0.00049  -0.01118  -0.01145   2.32969
   D33        0.13228   0.00003  -0.00090  -0.03297  -0.03376   0.09852
   D34       -0.82819   0.00008   0.00009   0.00428   0.00433  -0.82385
   D35        1.48861   0.00018   0.00010   0.00219   0.00226   1.49086
   D36       -3.12929  -0.00008   0.00016   0.00201   0.00212  -3.12717
   D37        1.23709   0.00010   0.00014   0.00600   0.00613   1.24322
   D38       -2.72930   0.00020   0.00015   0.00391   0.00406  -2.72524
   D39       -1.06401  -0.00006   0.00021   0.00373   0.00392  -1.06009
   D40       -2.90734   0.00024  -0.00007  -0.00136  -0.00147  -2.90881
   D41       -0.59055   0.00034  -0.00006  -0.00345  -0.00355  -0.59409
   D42        1.07474   0.00008  -0.00000  -0.00363  -0.00368   1.07106
   D43       -2.51036  -0.00015   0.00002   0.00296   0.00295  -2.50740
   D44       -0.43324  -0.00025  -0.00022   0.00598   0.00574  -0.42750
   D45        1.63189   0.00096  -0.00044   0.01983   0.01935   1.65125
   D46        1.73928  -0.00014  -0.00013  -0.00070  -0.00077   1.73851
   D47       -2.46679  -0.00025  -0.00036   0.00232   0.00201  -2.46477
   D48       -0.40165   0.00097  -0.00059   0.01617   0.01563  -0.38602
   D49       -0.40824  -0.00004  -0.00001   0.00787   0.00787  -0.40037
   D50        1.66887  -0.00015  -0.00024   0.01089   0.01065   1.67953
   D51       -2.54918   0.00106  -0.00047   0.02473   0.02427  -2.52491
   D52       -0.63166   0.00011  -0.00007   0.00351   0.00345  -0.62821
   D53       -2.84954  -0.00004   0.00002   0.00184   0.00188  -2.84766
   D54        1.46488   0.00027  -0.00009   0.00270   0.00262   1.46751
   D55        1.61656  -0.00007  -0.00012  -0.00272  -0.00286   1.61371
   D56       -0.60132  -0.00022  -0.00003  -0.00439  -0.00443  -0.60575
   D57       -2.57008   0.00009  -0.00014  -0.00353  -0.00368  -2.57377
   D58       -2.56866   0.00013  -0.00004   0.00633   0.00629  -2.56237
   D59        1.49665  -0.00002   0.00005   0.00467   0.00472   1.50137
   D60       -0.47212   0.00029  -0.00006   0.00553   0.00547  -0.46665
   D61       -1.45402  -0.00001  -0.00002  -0.00082  -0.00087  -1.45489
   D62        2.90222   0.00004   0.00007   0.00171   0.00173   2.90395
   D63        0.69831   0.00020   0.00006   0.00231   0.00229   0.70060
   D64        2.58472   0.00004   0.00014   0.00207   0.00221   2.58692
   D65        0.65777   0.00009   0.00023   0.00459   0.00480   0.66257
   D66       -1.54614   0.00025   0.00023   0.00519   0.00537  -1.54077
   D67        0.46783  -0.00024   0.00010  -0.00454  -0.00445   0.46339
   D68       -1.45911  -0.00019   0.00019  -0.00201  -0.00185  -1.46096
   D69        2.62017  -0.00002   0.00019  -0.00141  -0.00129   2.61888
   D70       -1.52615  -0.00052   0.00006  -0.00714  -0.00705  -1.53320
   D71        2.56646  -0.00022  -0.00006  -0.00565  -0.00571   2.56075
   D72        0.46849  -0.00012   0.00008  -0.00442  -0.00435   0.46414
   D73        0.56390  -0.00032  -0.00002  -0.00912  -0.00911   0.55479
   D74       -1.62667  -0.00002  -0.00014  -0.00762  -0.00777  -1.63445
   D75        2.55854   0.00008  -0.00000  -0.00639  -0.00641   2.55213
   D76        2.77949  -0.00044   0.00012  -0.00908  -0.00893   2.77056
   D77        0.58891  -0.00013  -0.00000  -0.00758  -0.00759   0.58132
   D78       -1.50905  -0.00004   0.00014  -0.00635  -0.00623  -1.51528
   D79        1.45800  -0.00014   0.00017   0.00554   0.00571   1.46371
   D80       -2.87571   0.00017   0.00022   0.01061   0.01081  -2.86489
   D81       -0.63447  -0.00008   0.00025   0.00726   0.00750  -0.62697
   D82       -0.46657   0.00019  -0.00008   0.00493   0.00485  -0.46172
   D83        1.48290   0.00051  -0.00003   0.01000   0.00996   1.49286
   D84       -2.55905   0.00026   0.00000   0.00665   0.00664  -2.55240
   D85       -2.58078  -0.00012   0.00003   0.00545   0.00548  -2.57529
   D86       -0.63130   0.00020   0.00008   0.01052   0.01059  -0.62071
   D87        1.60994  -0.00005   0.00011   0.00717   0.00727   1.61721
   D88        0.80634   0.00015   0.00009   0.00803   0.00812   0.81446
   D89       -1.29863   0.00010   0.00008   0.00698   0.00706  -1.29157
   D90        2.91695   0.00013   0.00010   0.00790   0.00800   2.92495
   D91       -0.82135  -0.00001   0.00012   0.00731   0.00742  -0.81393
   D92       -2.92632  -0.00006   0.00011   0.00626   0.00636  -2.91996
   D93        1.28925  -0.00003   0.00013   0.00718   0.00730   1.29656
   D94        3.09954   0.00001   0.00004   0.00721   0.00726   3.10680
   D95        0.99456  -0.00004   0.00003   0.00616   0.00620   1.00077
   D96       -1.07305  -0.00001   0.00005   0.00708   0.00715  -1.06590
   D97       -0.94299   0.00022   0.00000   0.01369   0.01365  -0.92934
   D98       -3.04013   0.00001  -0.00005   0.00783   0.00777  -3.03236
   D99        1.16456   0.00005  -0.00001   0.00914   0.00912   1.17367
   D100       0.84328   0.00034  -0.00001   0.01414   0.01408   0.85736
   D101      -1.25386   0.00013  -0.00006   0.00828   0.00820  -1.24566
   D102       2.95083   0.00017  -0.00002   0.00960   0.00955   2.96038
   D103       3.10405   0.00015  -0.00002   0.01071   0.01063   3.11468
   D104       1.00691  -0.00007  -0.00007   0.00485   0.00476   1.01166
   D105      -1.07159  -0.00003  -0.00003   0.00616   0.00610  -1.06549
   D106      -2.70049   0.00004   0.00001  -0.00809  -0.00806  -2.70856
   D107       2.57633  -0.00037   0.00005  -0.00256  -0.00257   2.57376
   D108      -0.56857   0.00031   0.00012  -0.00082  -0.00070  -0.56927
   D109      -1.57494  -0.00010   0.00015   0.00471   0.00480  -1.57014
   D110       1.45902   0.00036   0.00012  -0.00053  -0.00040   1.45862
   D111       0.45265  -0.00005   0.00015   0.00500   0.00510   0.45775
   D112       1.21000  -0.00059  -0.00024  -0.02248  -0.02275   1.18725
   D113      -2.51777   0.00035  -0.00005  -0.00939  -0.00945  -2.52722
   D114       2.05275   0.00015  -0.00021  -0.00214  -0.00238   2.05037
   D115      -1.00309  -0.00031  -0.00085  -0.05862  -0.05962  -1.06270
   D116       0.78917   0.00021  -0.00009   0.00763   0.00748   0.79665
   D117      -2.26666  -0.00025  -0.00074  -0.04886  -0.04976  -2.31642
   D118       2.79326  -0.00028  -0.00008  -0.01057  -0.01069   2.78258
   D119      -1.24780  -0.00054   0.00008  -0.02258  -0.02247  -1.27027
   D120       0.83815   0.00040  -0.00006  -0.00745  -0.00748   0.83067
   D121      -0.14829  -0.00032  -0.00019  -0.01964  -0.01983  -0.16812
   D122       3.00291  -0.00015  -0.00026  -0.01607  -0.01633   2.98658
   D123      -3.13029   0.00020  -0.00008   0.00422   0.00414  -3.12615
   D124      -0.89295   0.00007  -0.00023   0.00032   0.00012  -0.89282
   D125      -2.89005   0.00017  -0.00028   0.00421   0.00403  -2.88602
   D126       1.15855  -0.00009  -0.00049  -0.00762  -0.00816   1.15040
   D127       0.81540   0.00047   0.00018   0.01290   0.01300   0.82841
   D128       3.09124   0.00022   0.00017   0.00359   0.00371   3.09494
   D129      -0.86586   0.00026   0.00013   0.00986   0.00996  -0.85590
   D130      -1.29065  -0.00043   0.00013   0.00493   0.00502  -1.28564
   D131       0.98518  -0.00068   0.00012  -0.00438  -0.00428   0.98090
   D132      -2.97191  -0.00064   0.00008   0.00188   0.00197  -2.96994
   D133       2.85910   0.00028  -0.00039   0.00674   0.00630   2.86540
   D134      -1.14825   0.00004  -0.00040  -0.00257  -0.00300  -1.15125
   D135       1.17784   0.00008  -0.00044   0.00369   0.00325   1.18109
   D136       0.09015  -0.00032  -0.00028  -0.01133  -0.01163   0.07852
   D137      -2.07085   0.00002  -0.00015  -0.00746  -0.00761  -2.07846
   D138       2.16751  -0.00013   0.00005  -0.00389  -0.00378   2.16373
   D139       2.21362  -0.00107   0.00021  -0.01184  -0.01167   2.20195
   D140       0.05262  -0.00073   0.00034  -0.00797  -0.00765   0.04497
   D141      -1.99220  -0.00088   0.00055  -0.00440  -0.00383  -1.99603
   D142      -1.99167   0.00022  -0.00041  -0.00753  -0.00798  -1.99965
   D143       2.13052   0.00055  -0.00028  -0.00366  -0.00396   2.12656
   D144       0.08570   0.00040  -0.00007  -0.00008  -0.00014   0.08556
   D145      -3.10301   0.00032  -0.00006   0.01530   0.01524  -3.08777
   D146       1.06639   0.00041  -0.00010   0.01653   0.01642   1.08281
   D147      -1.02301   0.00036  -0.00010   0.01600   0.01590  -1.00711
   D148       1.07523   0.00049  -0.00017   0.01730   0.01714   1.09238
   D149      -1.03856   0.00058  -0.00022   0.01853   0.01832  -1.02023
   D150      -3.12796   0.00054  -0.00021   0.01799   0.01781  -3.11015
   D151      -0.96717  -0.00080   0.00080   0.01400   0.01478  -0.95238
   D152      -3.08096  -0.00071   0.00076   0.01523   0.01597  -3.06500
   D153       1.11283  -0.00076   0.00076   0.01469   0.01545   1.12827
   D154      -0.94180   0.00009  -0.00023   0.00368   0.00345  -0.93835
   D155       1.36505   0.00015  -0.00015   0.00500   0.00485   1.36990
   D156       3.03533   0.00001  -0.00018   0.00484   0.00465   3.03998
   D157       1.10208  -0.00003  -0.00013   0.00505   0.00491   1.10699
   D158      -2.87426   0.00003  -0.00006   0.00637   0.00631  -2.86795
   D159      -1.20398  -0.00011  -0.00009   0.00621   0.00611  -1.19787
   D160      -3.04712   0.00021  -0.00022   0.00160   0.00135  -3.04577
   D161      -0.74027   0.00026  -0.00015   0.00292   0.00275  -0.73752
   D162       0.93002   0.00012  -0.00018   0.00276   0.00255   0.93256
   D163      -2.25678   0.00029   0.00021   0.00198   0.00222  -2.25456
   D164      -0.13455   0.00006  -0.00006  -0.00429  -0.00437  -0.13892
   D165       1.86667  -0.00001  -0.00006  -0.00676  -0.00680   1.85988
   D166       2.02526   0.00022   0.00035  -0.00031   0.00007   2.02534
   D167      -2.13570  -0.00002   0.00007  -0.00658  -0.00651  -2.14220
   D168      -0.13447  -0.00009   0.00008  -0.00905  -0.00894  -0.14341
   D169      -0.12805   0.00009   0.00027   0.00391   0.00421  -0.12384
   D170       1.99418  -0.00014  -0.00000  -0.00236  -0.00238   1.99180
   D171      -2.28778  -0.00022   0.00000  -0.00483  -0.00481  -2.29259
   D172      -0.61033   0.00035  -0.00022   0.00484   0.00462  -0.60571
   D173      -2.83132   0.00014  -0.00013   0.00154   0.00141  -2.82991
   D174       1.47863   0.00079  -0.00022   0.00502   0.00480   1.48343
   D175       1.62012  -0.00002  -0.00018   0.00234   0.00216   1.62228
   D176      -0.60086  -0.00023  -0.00008  -0.00095  -0.00105  -0.60191
   D177      -2.57410   0.00043  -0.00018   0.00252   0.00233  -2.57176
   D178      -2.55974   0.00003  -0.00013   0.00904   0.00892  -2.55082
   D179       1.50246  -0.00018  -0.00004   0.00575   0.00571   1.50817
   D180      -0.47077   0.00047  -0.00013   0.00922   0.00910  -0.46168
   D181      -1.45055  -0.00035   0.00008  -0.00442  -0.00436  -1.45491
   D182       2.90170  -0.00001   0.00015   0.00013   0.00025   2.90195
   D183       0.69563   0.00016   0.00029   0.00493   0.00518   0.70081
   D184       2.58905  -0.00021   0.00018  -0.00052  -0.00034   2.58871
   D185       0.65812   0.00013   0.00025   0.00402   0.00426   0.66239
   D186      -1.54795   0.00031   0.00039   0.00882   0.00919  -1.53876
   D187       0.46739  -0.00049   0.00015  -0.00870  -0.00856   0.45883
   D188      -1.46354  -0.00015   0.00022  -0.00415  -0.00395  -1.46749
   D189       2.61357   0.00003   0.00036   0.00064   0.00098   2.61455
   D190      -1.53912  -0.00086   0.00005  -0.01550  -0.01544  -1.55456
   D191       2.56757  -0.00031   0.00003  -0.00644  -0.00644   2.56113
   D192       0.46832  -0.00035   0.00013  -0.00873  -0.00860   0.45972
   D193       0.53230  -0.00038  -0.00001  -0.01475  -0.01475   0.51754
   D194      -1.64420   0.00017  -0.00003  -0.00569  -0.00575  -1.64995
   D195       2.53974   0.00013   0.00007  -0.00798  -0.00792   2.53182
   D196       2.75552  -0.00063   0.00011  -0.01757  -0.01744   2.73808
   D197       0.57902  -0.00008   0.00008  -0.00851  -0.00844   0.57058
   D198      -1.52023  -0.00012   0.00019  -0.01080  -0.01060  -1.53083
   D199       1.45502  -0.00002   0.00009   0.00275   0.00281   1.45782
   D200      -2.88496   0.00026   0.00008   0.00721   0.00726  -2.87769
   D201      -0.64551   0.00004   0.00017   0.00340   0.00351  -0.64200
   D202      -0.46488   0.00038  -0.00013   0.00875   0.00862  -0.45626
   D203       1.47834   0.00066  -0.00014   0.01322   0.01307   1.49141
   D204      -2.56540   0.00043  -0.00005   0.00940   0.00932  -2.55608
   D205      -2.57938   0.00004   0.00003   0.00973   0.00975  -2.56963
   D206      -0.63617   0.00032   0.00002   0.01420   0.01421  -0.62196
   D207       1.60328   0.00009   0.00011   0.01038   0.01046   1.61373
   D208       0.79267   0.00013   0.00008   0.00543   0.00550   0.79817
   D209      -1.31034   0.00008   0.00007   0.00466   0.00473  -1.30561
   D210       2.90245   0.00018   0.00010   0.00673   0.00681   2.90926
   D211      -0.83188   0.00001   0.00010   0.00433   0.00445  -0.82743
   D212      -2.93489  -0.00003   0.00009   0.00356   0.00368  -2.93122
   D213       1.27790   0.00006   0.00011   0.00563   0.00576   1.28366
   D214       3.09370  -0.00010  -0.00009   0.00118   0.00108   3.09478
   D215       0.99069  -0.00014  -0.00010   0.00041   0.00031   0.99100
   D216      -1.07971  -0.00005  -0.00008   0.00248   0.00240  -1.07731
   D217      -0.98790   0.00004  -0.00022   0.00271   0.00250  -0.98540
   D218      -3.08373  -0.00015  -0.00015   0.00080   0.00066  -3.08307
   D219       1.12195  -0.00007  -0.00010   0.00337   0.00328   1.12523
   D220       0.79763   0.00038  -0.00015   0.00781   0.00764   0.80528
   D221      -1.29819   0.00019  -0.00008   0.00590   0.00580  -1.29239
   D222       2.90749   0.00027  -0.00004   0.00847   0.00842   2.91591
   D223       3.05935   0.00004  -0.00009   0.00351   0.00338   3.06273
   D224       0.96352  -0.00015  -0.00002   0.00159   0.00154   0.96507
   D225      -1.11398  -0.00008   0.00002   0.00417   0.00416  -1.10982
   D226       2.19002  -0.00031   0.00020   0.00012   0.00027   2.19029
   D227      -1.96312  -0.00005   0.00016   0.00231   0.00243  -1.96070
   D228       0.06623   0.00008   0.00017   0.00283   0.00297   0.06920
   D229      -1.71708   0.00011  -0.00022  -0.01841  -0.01854  -1.73562
   D230       1.33523   0.00059   0.00047   0.04092   0.04123   1.37646
   D231       0.48222   0.00008  -0.00004  -0.01341  -0.01334   0.46888
   D232      -2.74865   0.00057   0.00065   0.04592   0.04643  -2.70222
   D233       2.52781  -0.00009   0.00007  -0.01395  -0.01376   2.51404
   D234      -0.70306   0.00040   0.00076   0.04538   0.04600  -0.65706
   D235      -3.10228  -0.00010   0.00055   0.01834   0.01912  -3.08316
   D236       0.00878   0.00011   0.00032   0.02710   0.02761   0.03639
   D237       0.11256  -0.00046  -0.00000  -0.02943  -0.02961   0.08295
   D238      -3.05956  -0.00025  -0.00023  -0.02067  -0.02113  -3.08069
   D239      -0.70761   0.00013   0.00028   0.00374   0.00417  -0.70344
   D240       2.39970   0.00042   0.00002   0.01375   0.01382   2.41351
         Item               Value     Threshold  Converged?
 Maximum Force            0.004287     0.000450     NO 
 RMS     Force            0.000570     0.000300     NO 
 Maximum Displacement     0.189258     0.001800     NO 
 RMS     Displacement     0.026575     0.001200     NO 
 Predicted change in Energy=-6.215391D-04
 GradGradGradGradGradGradGradGradGradGradGradGradGradGradGradGradGradGrad

 Stoichiometry    C20H32N2O8(3)
 Framework group  C1[X(C20H32N2O8)]
 Deg. of freedom   180
 Full point group                 C1      NOp   1
 Largest Abelian subgroup         C1      NOp   1
 Largest concise Abelian subgroup C1      NOp   1
                         Standard orientation:                         
 ---------------------------------------------------------------------
 Center     Atomic      Atomic             Coordinates (Angstroms)
 Number     Number       Type             X           Y           Z
 ---------------------------------------------------------------------
      1          6           0       -2.730722   -0.888136   -1.176160
      2          6           0       -2.936933    1.108372    0.570962
      3          1           0       -3.456041    2.069567    0.525637
      4          1           0       -2.002319    1.266317    1.114870
      5          6           0       -3.807915    0.076669    1.291728
      6          1           0       -4.216985    0.490089    2.219244
      7          6           0       -4.779816   -0.570045    0.275856
      8          1           0       -5.186398    0.064099   -0.518762
      9          1           0       -5.612876   -1.087851    0.749916
     10          6           0       -3.606072   -1.526122   -0.071356
     11          1           0       -3.840220   -2.557071   -0.358507
     12          6           0       -3.064864   -1.288349    1.377471
     13          6           0       -3.732972   -2.251885    2.366142
     14          1           0       -4.818306   -2.314944    2.253717
     15          1           0       -3.523610   -1.933696    3.393107
     16          1           0       -3.326465   -3.261324    2.240663
     17          6           0       -1.568124   -1.263965    1.681375
     18          1           0       -0.991201   -0.625636    1.014422
     19          1           0       -1.142811   -2.269319    1.605840
     20          1           0       -1.416055   -0.902698    2.703833
     21          6           0       -2.629988    0.669558   -0.871123
     22          1           0       -3.337761    1.140190   -1.555399
     23          8           0       -1.300869    1.062466   -1.284790
     24          7           0       -1.131351    2.411400   -1.529969
     25          8           0       -2.108646    3.122708   -1.559625
     26          8           0        0.022149    2.713312   -1.703869
     27          6           0       -3.329334   -1.081959   -2.573917
     28          1           0       -2.736130   -0.535946   -3.312998
     29          1           0       -4.364472   -0.732427   -2.610895
     30          1           0       -3.314274   -2.143384   -2.836137
     31          8           0       -1.460261   -1.418823   -1.170766
     32          6           0        3.509134    0.261316    0.674734
     33          6           0        1.724868   -0.048507   -1.297791
     34          1           0        1.621801    0.604078   -2.169361
     35          1           0        0.722299   -0.409795   -1.062674
     36          6           0        2.647763   -1.216558   -1.625702
     37          1           0        2.302008   -1.737283   -2.524588
     38          6           0        4.111548   -0.730194   -1.563046
     39          1           0        4.310596    0.295838   -1.887289
     40          1           0        4.815005   -1.389665   -2.071022
     41          6           0        4.025154   -1.013244   -0.039228
     42          1           0        4.927447   -1.358367    0.477220
     43          6           0        2.923337   -2.075087   -0.357256
     44          6           0        3.558342   -3.426102   -0.708244
     45          1           0        4.375115   -3.351966   -1.430752
     46          1           0        2.799433   -4.092353   -1.132809
     47          1           0        3.954856   -3.903596    0.194533
     48          6           0        1.763676   -2.338552    0.601414
     49          1           0        1.284683   -1.438729    0.980523
     50          1           0        2.112267   -2.901153    1.473568
     51          1           0        1.002394   -2.936226    0.087005
     52          6           0        2.222254    0.819141   -0.118118
     53          1           0        2.483737    1.821126   -0.458627
     54          8           0        1.055319    0.950916    0.729313
     55          7           0        0.997952    2.058733    1.552316
     56          8           0        1.863797    2.895301    1.465028
     57          8           0        0.028788    2.055524    2.270055
     58          6           0        4.599052    1.336943    0.726041
     59          1           0        4.236176    2.204352    1.279167
     60          1           0        4.902417    1.655408   -0.274215
     61          1           0        5.479307    0.936531    1.238118
     62          8           0        3.087202   -0.040760    1.943846
 ---------------------------------------------------------------------
 Rotational constants (GHZ):           0.2348067           0.1192281           0.1074427
 Standard basis: 6-31++G(d,p) (6D, 7F)
 There are   762 symmetry adapted cartesian basis functions of A   symmetry.
 There are   762 symmetry adapted basis functions of A   symmetry.
   762 basis functions,  1216 primitive gaussians,   762 cartesian basis functions
   116 alpha electrons      114 beta electrons
       nuclear repulsion energy      3506.3419490390 Hartrees.
 NAtoms=   62 NActive=   62 NUniq=   62 SFac= 1.00D+00 NAtFMM=   60 NAOKFM=T Big=T
 Integral buffers will be    131072 words long.
 Raffenetti 2 integral format.
 Two-electron integral symmetry is turned on.
 Nuclear repulsion after empirical dispersion term =     3506.2734016833 Hartrees.
 One-electron integrals computed using PRISM.
 NBasis=   762 RedAO= T EigKep=  1.03D-06  NBF=   762
 NBsUse=   761 1.00D-06 EigRej=  9.41D-07 NBFU=   761
 Initial guess from the checkpoint file:  "/wrk/hasangal/alkoxy/alphapine-conformarsampling/Alpha-Pinene-RO-NO3down-Odown/SYS_2A/DFT_high/calc-LM/TMP/G1647172619/Gau-17997.chk"
 B after Tr=    -0.000000   -0.000000   -0.000000
         Rot=    0.999970    0.005641    0.002239    0.004854 Ang=   0.89 deg.
 Initial guess <Sx>= 0.0000 <Sy>= 0.0000 <Sz>= 1.0000 <S**2>= 2.0088 S= 1.0029
 ExpMin= 3.60D-02 ExpMax= 5.48D+03 ExpMxC= 8.25D+02 IAcc=3 IRadAn=         7 AccDes= 0.00D+00
 Harris functional with IExCor= 4639 and IRadAn=       7 diagonalized for initial guess.
 HarFok:  IExCor= 4639 AccDes= 0.00D+00 IRadAn=         7 IDoV= 1 UseB2=F ITyADJ=14
 ICtDFT=  3500011 ScaDFX=  1.000000  1.000000  1.000000  1.000000
 FoFCou: FMM=F IPFlag=           0 FMFlag=      100000 FMFlg1=        2001
         NFxFlg=           0 DoJE=T BraDBF=F KetDBF=T FulRan=T
         wScrn=  0.000000 ICntrl=       500 IOpCl=  0 I1Cent=   200000004 NGrid=           0
         NMat0=    1 NMatS0=      1 NMatT0=    0 NMatD0=    1 NMtDS0=    0 NMtDT0=    0
 Petite list used in FoFCou.
 Requested convergence on RMS density matrix=1.00D-08 within 128 cycles.
 Requested convergence on MAX density matrix=1.00D-06.
 Requested convergence on             energy=1.00D-06.
 No special actions if energy rises.
 Restarting incremental Fock formation.
 SCF Done:  E(UwB97XD) =  -1491.88324782     A.U. after   37 cycles
            NFock= 37  Conv=0.46D-08     -V/T= 2.0089
 <Sx>= 0.0000 <Sy>= 0.0000 <Sz>= 1.0000 <S**2>= 2.0090 S= 1.0030
 <L.S>= 0.000000000000E+00
 Annihilation of the first spin contaminant:
 S**2 before annihilation     2.0090,   after     2.0001
 Calling FoFJK, ICntrl=      2127 FMM=T ISym2X=0 I1Cent= 0 IOpClX= 1 NMat=1 NMatS=1 NMatT=0.
 ***** Axes restored to original set *****
 -------------------------------------------------------------------
 Center     Atomic                   Forces (Hartrees/Bohr)
 Number     Number              X              Y              Z
 -------------------------------------------------------------------
      1        6           0.002767105   -0.001115996   -0.002268902
      2        6           0.000270878   -0.000437051   -0.000087972
      3        1           0.000002858    0.000323880   -0.000098604
      4        1           0.000168444    0.000382431    0.000415698
      5        6          -0.000191151    0.000536376    0.000953203
      6        1           0.000141482   -0.000072200   -0.000234114
      7        6           0.000542166    0.000074422   -0.000180021
      8        1           0.000148351   -0.000005551   -0.000046650
      9        1           0.000062744   -0.000423149   -0.000067831
     10        6           0.000671932   -0.000546594   -0.000177173
     11        1          -0.000117813    0.000090445    0.000069276
     12        6          -0.000160871   -0.000200040    0.000114277
     13        6           0.000175890    0.000353311    0.000296557
     14        1          -0.000213449    0.000071809   -0.000165942
     15        1          -0.000094974   -0.000064775    0.000049774
     16        1           0.000069096    0.000074984   -0.000102499
     17        6          -0.000530759   -0.000364899   -0.001346360
     18        1           0.000363272   -0.000350189    0.001317292
     19        1          -0.000077338    0.000019823    0.000004820
     20        1           0.000166243    0.000099348    0.000695112
     21        6          -0.000213507    0.001354029    0.000329209
     22        1          -0.000032873    0.000109549   -0.000367970
     23        8          -0.000607548   -0.000014812    0.000012238
     24        7          -0.000721168    0.000638679   -0.000152372
     25        8          -0.000236873   -0.001381455    0.000492375
     26        8           0.000260083    0.000482814   -0.000141389
     27        6          -0.001802612    0.000161142   -0.000257380
     28        1          -0.000205456    0.000005270    0.000135851
     29        1          -0.000973216    0.000195745   -0.000963982
     30        1           0.000013935    0.000169527    0.000278612
     31        8          -0.000284341    0.000751870    0.001531542
     32        6          -0.001983994   -0.001583325    0.003297544
     33        6           0.000434593   -0.000028091    0.000139305
     34        1           0.000116716   -0.000194271    0.000109981
     35        1           0.000015328   -0.000708811   -0.000042745
     36        6           0.000047616   -0.000094716    0.000231817
     37        1           0.000050567    0.000002799    0.000036409
     38        6          -0.000067829   -0.000738561   -0.000111634
     39        1          -0.000122526   -0.000102713    0.000006872
     40        1           0.000172076   -0.000195227   -0.000035264
     41        6          -0.000356385    0.000531439   -0.000094681
     42        1          -0.000179294   -0.000242502   -0.000189646
     43        6           0.000446916    0.000032242   -0.000320099
     44        6          -0.000144835   -0.000103645   -0.000071557
     45        1           0.000158611    0.000201031   -0.000144349
     46        1           0.000048097   -0.000173838   -0.000109436
     47        1          -0.000010589    0.000088771    0.000043495
     48        6           0.001125773    0.000276086    0.000817529
     49        1          -0.000365543    0.000179047   -0.000329385
     50        1          -0.000043027   -0.000055889   -0.000033641
     51        1          -0.000177574    0.000039959   -0.000067304
     52        6          -0.002344976    0.001178069   -0.001509883
     53        1           0.000525200   -0.000115286    0.000005454
     54        8           0.001624609   -0.001046272    0.000928026
     55        7           0.001129069    0.001301833    0.000186311
     56        8           0.000619677   -0.000303902   -0.000112371
     57        8          -0.000899191   -0.000550415   -0.000787599
     58        6           0.000908325    0.001157378   -0.000204650
     59        1           0.000088191    0.000194327   -0.000166208
     60        1           0.000577113    0.000853590   -0.000285430
     61        1          -0.000276422    0.000049444   -0.000178433
     62        8          -0.000476825   -0.000767293   -0.001045103
 -------------------------------------------------------------------
 Cartesian Forces:  Max     0.003297544 RMS     0.000671721

 GradGradGradGradGradGradGradGradGradGradGradGradGradGradGradGradGradGrad
 Berny optimization.
 Using GEDIIS/GDIIS optimizer.
 FormGI is forming the generalized inverse of G from B-inverse, IUseBI=4.
 Internal  Forces:  Max     0.005754340 RMS     0.000526635
 Search for a local minimum.
 Step number   4 out of a maximum of  372
 All quantities printed in internal units (Hartrees-Bohrs-Radians)
 Mixed Optimization -- En-DIIS/RFO-DIIS
 Swapping is turned off.
 Update second derivatives using D2CorX and points    2    3    4
 DE= -3.91D-04 DEPred=-6.22D-04 R= 6.29D-01
 TightC=F SS=  1.41D+00  RLast= 2.15D-01 DXNew= 1.2929D+00 6.4547D-01
 Trust test= 6.29D-01 RLast= 2.15D-01 DXMaxT set to 7.69D-01
 ITU=  1  1  1  0
     Eigenvalues ---    0.00228   0.00230   0.00327   0.00333   0.00345
     Eigenvalues ---    0.00442   0.00487   0.00664   0.00698   0.00801
     Eigenvalues ---    0.00902   0.00953   0.01067   0.01120   0.01389
     Eigenvalues ---    0.01514   0.01566   0.01706   0.01738   0.01875
     Eigenvalues ---    0.01930   0.02074   0.02157   0.02284   0.02544
     Eigenvalues ---    0.02573   0.02703   0.02744   0.02793   0.02809
     Eigenvalues ---    0.02876   0.03051   0.03199   0.03218   0.03274
     Eigenvalues ---    0.03317   0.03339   0.03651   0.03913   0.04023
     Eigenvalues ---    0.04184   0.04359   0.04411   0.04441   0.04533
     Eigenvalues ---    0.04599   0.04712   0.04739   0.04873   0.05071
     Eigenvalues ---    0.05148   0.05242   0.05249   0.05324   0.05368
     Eigenvalues ---    0.05431   0.05467   0.05520   0.05560   0.05666
     Eigenvalues ---    0.05672   0.05675   0.05695   0.05767   0.05867
     Eigenvalues ---    0.06076   0.06092   0.06213   0.06433   0.06523
     Eigenvalues ---    0.06663   0.06720   0.06879   0.06905   0.07247
     Eigenvalues ---    0.07350   0.07536   0.07775   0.08439   0.08873
     Eigenvalues ---    0.08950   0.09174   0.09297   0.09514   0.09931
     Eigenvalues ---    0.10206   0.10840   0.11301   0.11317   0.11628
     Eigenvalues ---    0.12010   0.12154   0.12663   0.13315   0.13996
     Eigenvalues ---    0.14498   0.15528   0.15958   0.15992   0.16000
     Eigenvalues ---    0.16000   0.16000   0.16000   0.16000   0.16000
     Eigenvalues ---    0.16000   0.16000   0.16150   0.16956   0.17154
     Eigenvalues ---    0.17964   0.19532   0.19928   0.20189   0.20982
     Eigenvalues ---    0.21257   0.22185   0.22495   0.23995   0.24208
     Eigenvalues ---    0.24429   0.24893   0.24936   0.24985   0.25060
     Eigenvalues ---    0.25765   0.26370   0.26711   0.26937   0.27099
     Eigenvalues ---    0.27471   0.27747   0.28419   0.28911   0.29111
     Eigenvalues ---    0.29197   0.29400   0.31762   0.32372   0.32587
     Eigenvalues ---    0.33016   0.33595   0.33673   0.33855   0.33989
     Eigenvalues ---    0.34020   0.34037   0.34071   0.34093   0.34097
     Eigenvalues ---    0.34106   0.34133   0.34150   0.34167   0.34189
     Eigenvalues ---    0.34220   0.34253   0.34297   0.34316   0.34320
     Eigenvalues ---    0.34410   0.34428   0.34565   0.34582   0.34645
     Eigenvalues ---    0.34693   0.34703   0.34739   0.35137   0.36240
     Eigenvalues ---    0.37702   0.39434   0.48839   0.49046   0.49574
     Eigenvalues ---    0.52605   0.97366   0.98548   0.99944   1.01723
 En-DIIS/RFO-DIIS/Sim-DIIS IScMMF=       -3 using points:     4    3
 RFO step:  Lambda=-8.51907831D-04.
 DidBck=F Rises=F RFO-DIIS coefs:    1.45057   -0.45057
 Iteration  1 RMS(Cart)=  0.04024397 RMS(Int)=  0.00042736
 Iteration  2 RMS(Cart)=  0.00098183 RMS(Int)=  0.00006951
 Iteration  3 RMS(Cart)=  0.00000063 RMS(Int)=  0.00006951
 Variable       Old X    -DE/DX   Delta X   Delta X   Delta X     New X
                                 (Linear)    (Quad)   (Total)
    R1        2.92380   0.00028  -0.00435  -0.00018  -0.00454   2.91926
    R2        3.00556   0.00108   0.00694   0.00832   0.01515   3.02071
    R3        2.89666   0.00183  -0.00618  -0.00021  -0.00639   2.89027
    R4        2.60188  -0.00001  -0.00332  -0.00002  -0.00337   2.59851
    R5        2.06614   0.00028   0.00002   0.00036   0.00039   2.06653
    R6        2.06516   0.00080  -0.00006   0.00069   0.00062   2.06578
    R7        2.89228   0.00018   0.00158   0.00136   0.00298   2.89526
    R8        2.90697   0.00015  -0.00240  -0.00280  -0.00528   2.90169
    R9        4.66065   0.00028  -0.01583  -0.00697  -0.02283   4.63782
   R10        2.06883  -0.00028   0.00025  -0.00017   0.00008   2.06891
   R11        2.92439   0.00009  -0.00065   0.00075   0.00014   2.92453
   R12        2.94139   0.00023   0.00065   0.00003   0.00068   2.94208
   R13        2.06911  -0.00003   0.00019  -0.00006   0.00012   2.06924
   R14        2.05871   0.00013  -0.00026   0.00014  -0.00012   2.05859
   R15        2.93505  -0.00047   0.00035   0.00052   0.00090   2.93596
   R16        2.07021  -0.00008   0.00073   0.00018   0.00091   2.07112
   R17        2.95701   0.00059  -0.00231   0.00063  -0.00168   2.95533
   R18        2.89827  -0.00020   0.00068  -0.00013   0.00055   2.89882
   R19        2.88651  -0.00023   0.00050  -0.00026   0.00025   2.88676
   R20        2.06540   0.00022  -0.00024   0.00027   0.00004   2.06543
   R21        2.06986   0.00001   0.00014   0.00002   0.00016   2.07002
   R22        2.07006  -0.00003   0.00010  -0.00007   0.00002   2.07008
   R23        2.05722  -0.00071   0.00074  -0.00153  -0.00081   2.05642
   R24        2.06779  -0.00005   0.00038  -0.00016   0.00022   2.06801
   R25        2.06928   0.00071   0.00089   0.00074   0.00163   2.07091
   R26        4.56748  -0.00010  -0.00061   0.00083   0.00016   4.56764
   R27        4.91149  -0.00009   0.01081   0.00383   0.01467   4.92615
   R28        2.06203   0.00030   0.00036   0.00046   0.00082   2.06285
   R29        2.73329  -0.00134  -0.00084  -0.00292  -0.00375   2.72954
   R30        2.61061  -0.00036   0.00114  -0.00003   0.00111   2.61172
   R31        2.28488  -0.00060   0.00010  -0.00048  -0.00038   2.28450
   R32        2.27706   0.00040  -0.00008   0.00015   0.00007   2.27714
   R33        2.06686  -0.00020   0.00009  -0.00028  -0.00018   2.06668
   R34        2.06582   0.00101  -0.00086   0.00129   0.00043   2.06625
   R35        2.06630  -0.00023   0.00075   0.00001   0.00077   2.06707
   R36        4.54847   0.00002  -0.00231   0.00629   0.00399   4.55246
   R37        2.92787   0.00041  -0.00395  -0.00051  -0.00449   2.92338
   R38        3.04466  -0.00019   0.01052   0.00368   0.01423   3.05889
   R39        2.89537   0.00248  -0.00895   0.00004  -0.00891   2.88646
   R40        2.59101  -0.00063  -0.00303  -0.00142  -0.00444   2.58656
   R41        2.06675  -0.00022   0.00053  -0.00040   0.00013   2.06687
   R42        2.06227   0.00031  -0.00032   0.00055   0.00022   2.06249
   R43        2.88058   0.00045  -0.00015   0.00122   0.00111   2.88169
   R44        2.92256   0.00017  -0.00067  -0.00093  -0.00154   2.92103
   R45        2.06897  -0.00005   0.00017  -0.00007   0.00010   2.06906
   R46        2.91725  -0.00028   0.00020  -0.00053  -0.00032   2.91694
   R47        2.94092  -0.00001   0.00032   0.00004   0.00037   2.94129
   R48        2.06793  -0.00012   0.00023  -0.00035  -0.00012   2.06781
   R49        2.05954   0.00024  -0.00037   0.00036  -0.00001   2.05953
   R50        2.93340   0.00004   0.00043   0.00107   0.00151   2.93491
   R51        2.07006  -0.00016   0.00072   0.00001   0.00073   2.07079
   R52        2.95345  -0.00077  -0.00092  -0.00260  -0.00357   2.94988
   R53        2.89792   0.00008   0.00079   0.00047   0.00126   2.89918
   R54        2.88657  -0.00030   0.00011  -0.00048  -0.00038   2.88619
   R55        2.06546   0.00023  -0.00030   0.00028  -0.00002   2.06544
   R56        2.07017   0.00012  -0.00001   0.00016   0.00015   2.07032
   R57        2.07029  -0.00001   0.00011  -0.00003   0.00008   2.07037
   R58        2.05524   0.00009  -0.00013   0.00030   0.00015   2.05539
   R59        2.06896  -0.00001   0.00046   0.00003   0.00050   2.06946
   R60        2.07128   0.00013   0.00005  -0.00002   0.00003   2.07132
   R61        2.05997   0.00001   0.00008  -0.00001   0.00007   2.06004
   R62        2.73667  -0.00137  -0.00187  -0.00405  -0.00586   2.73081
   R63        2.61021   0.00023   0.00395   0.00280   0.00680   2.61701
   R64        2.28114   0.00023  -0.00104  -0.00070  -0.00175   2.27939
   R65        2.27901   0.00071  -0.00058   0.00001  -0.00054   2.27847
   R66        2.06147   0.00003   0.00011   0.00046   0.00057   2.06204
   R67        2.06488   0.00068  -0.00075   0.00060  -0.00015   2.06472
   R68        2.06785  -0.00032   0.00118  -0.00004   0.00114   2.06899
    A1        1.87835  -0.00005  -0.00026  -0.00767  -0.00799   1.87036
    A2        1.95848  -0.00041   0.00379  -0.00282   0.00100   1.95948
    A3        1.93940  -0.00101   0.00522  -0.00584  -0.00075   1.93865
    A4        1.90018  -0.00027   0.00247  -0.00243   0.00001   1.90019
    A5        1.89473   0.00020  -0.01098   0.00795  -0.00307   1.89166
    A6        1.89144   0.00154  -0.00069   0.01107   0.01038   1.90183
    A7        1.87509   0.00023   0.00169   0.00029   0.00201   1.87710
    A8        1.91977  -0.00009   0.00061  -0.00330  -0.00266   1.91712
    A9        1.88247  -0.00042   0.00118  -0.00218  -0.00095   1.88152
   A10        1.92807   0.00006  -0.00269   0.00472   0.00211   1.93018
   A11        1.91469   0.00001  -0.00186   0.00335   0.00141   1.91610
   A12        1.94199   0.00019   0.00119  -0.00293  -0.00187   1.94013
   A13        1.93592   0.00004  -0.00166  -0.00072  -0.00235   1.93356
   A14        1.90706  -0.00041  -0.00175  -0.00415  -0.00593   1.90112
   A15        1.92349   0.00056  -0.00140   0.00550   0.00406   1.92755
   A16        2.07065   0.00024   0.00142   0.00180   0.00321   2.07386
   A17        2.05203  -0.00022   0.00262   0.00060   0.00322   2.05525
   A18        1.54028  -0.00024   0.00105  -0.00322  -0.00216   1.53812
   A19        2.05735  -0.00003  -0.00056  -0.00051  -0.00108   2.05626
   A20        1.97493  -0.00009   0.00099   0.00147   0.00250   1.97743
   A21        1.50012   0.00034  -0.00050   0.00105   0.00052   1.50064
   A22        1.88297   0.00017   0.00017   0.00067   0.00083   1.88380
   A23        2.06564  -0.00011   0.00003  -0.00085  -0.00081   2.06483
   A24        1.96338  -0.00031  -0.00021  -0.00189  -0.00208   1.96130
   A25        1.91066  -0.00035  -0.00041  -0.00033  -0.00074   1.90992
   A26        1.89843   0.00008   0.00031  -0.00051  -0.00015   1.89827
   A27        1.98539   0.00056   0.00060   0.00854   0.00904   1.99443
   A28        2.06731   0.00001  -0.00081  -0.00215  -0.00297   2.06434
   A29        1.53164  -0.00017   0.00168  -0.00331  -0.00162   1.53002
   A30        2.04836  -0.00016  -0.00121  -0.00214  -0.00334   2.04502
   A31        1.48784  -0.00004  -0.00006   0.00122   0.00116   1.48900
   A32        1.95898  -0.00009   0.00224  -0.00258  -0.00033   1.95865
   A33        2.05413   0.00021  -0.00095   0.00249   0.00149   2.05562
   A34        1.92915   0.00013  -0.00119  -0.00270  -0.00386   1.92529
   A35        2.12416   0.00009   0.00147   0.00463   0.00604   2.13020
   A36        1.88455  -0.00025  -0.00107  -0.00267  -0.00370   1.88085
   A37        1.98506  -0.00025   0.00055  -0.00090  -0.00034   1.98472
   A38        1.91626   0.00026  -0.00001   0.00127   0.00126   1.91752
   A39        1.92136  -0.00019  -0.00021  -0.00107  -0.00128   1.92008
   A40        1.87865   0.00001   0.00008   0.00033   0.00041   1.87906
   A41        1.87922   0.00016  -0.00022   0.00011  -0.00011   1.87911
   A42        1.87986   0.00002  -0.00024   0.00032   0.00009   1.87994
   A43        1.98970   0.00056   0.00096   0.00206   0.00277   1.99247
   A44        1.93100  -0.00014   0.00186   0.00010   0.00202   1.93302
   A45        1.90405  -0.00017  -0.00297  -0.00158  -0.00449   1.89956
   A46        1.86550  -0.00026   0.00048  -0.00054   0.00000   1.86550
   A47        1.88074  -0.00004  -0.00042   0.00061   0.00026   1.88101
   A48        1.88978   0.00003   0.00009  -0.00073  -0.00067   1.88911
   A49        1.88635   0.00016   0.00185  -0.00117   0.00094   1.88730
   A50        2.56840   0.00081   0.00544   0.00892   0.01443   2.58283
   A51        1.00165   0.00005  -0.00117  -0.00122  -0.00231   0.99933
   A52        2.03369  -0.00027  -0.00106  -0.00127  -0.00246   2.03122
   A53        1.83492  -0.00013  -0.00118  -0.00571  -0.00684   1.82808
   A54        1.84356   0.00148  -0.00358   0.01439   0.01082   1.85439
   A55        1.91284   0.00041   0.00459  -0.00098   0.00362   1.91647
   A56        1.95409  -0.00082  -0.00193   0.00091  -0.00103   1.95306
   A57        1.87499  -0.00068   0.00348  -0.00817  -0.00469   1.87030
   A58        2.01392  -0.00575   0.00514  -0.01592  -0.01078   2.00314
   A59        2.07100  -0.00233   0.00273  -0.00576  -0.00303   2.06797
   A60        1.96897   0.00162  -0.00241   0.00422   0.00182   1.97078
   A61        2.24313   0.00071  -0.00035   0.00157   0.00122   2.24435
   A62        1.91905  -0.00017   0.00148  -0.00031   0.00116   1.92021
   A63        1.93928   0.00144  -0.00241   0.00597   0.00357   1.94285
   A64        1.91351  -0.00054   0.00254  -0.00127   0.00127   1.91477
   A65        1.90825  -0.00059   0.00118  -0.00130  -0.00012   1.90814
   A66        1.89134   0.00018  -0.00197  -0.00159  -0.00356   1.88778
   A67        1.89158  -0.00036  -0.00087  -0.00170  -0.00257   1.88900
   A68        2.31217   0.00196   0.00772   0.03306   0.04068   2.35285
   A69        1.90083   0.00005  -0.00267  -0.00253  -0.00519   1.89564
   A70        1.93481   0.00015  -0.00112   0.00649   0.00538   1.94019
   A71        1.92600  -0.00023   0.00050  -0.00145  -0.00104   1.92497
   A72        1.91942  -0.00061   0.00486  -0.00177   0.00308   1.92249
   A73        1.86082   0.00006  -0.00143  -0.00770  -0.00915   1.85168
   A74        1.92046   0.00056  -0.00013   0.00629   0.00617   1.92663
   A75        1.85736  -0.00005   0.00085  -0.00212  -0.00122   1.85614
   A76        1.92075   0.00007   0.00044  -0.00218  -0.00172   1.91902
   A77        1.87908   0.00005   0.00051  -0.00195  -0.00142   1.87766
   A78        1.92717   0.00024  -0.00109   0.00502   0.00391   1.93108
   A79        1.89321  -0.00029  -0.00058   0.00051  -0.00009   1.89311
   A80        1.98151  -0.00004  -0.00004   0.00041   0.00032   1.98183
   A81        1.92822  -0.00004  -0.00068  -0.00054  -0.00124   1.92698
   A82        1.90068   0.00011  -0.00206  -0.00202  -0.00407   1.89662
   A83        1.93328   0.00013  -0.00208   0.00313   0.00106   1.93433
   A84        2.07443   0.00000   0.00214   0.00008   0.00222   2.07665
   A85        2.05185   0.00005   0.00133   0.00081   0.00212   2.05397
   A86        1.54361  -0.00027   0.00138  -0.00147  -0.00011   1.54350
   A87        2.04412  -0.00015   0.00017  -0.00087  -0.00069   2.04343
   A88        1.98501   0.00012   0.00089   0.00029   0.00119   1.98620
   A89        1.50036   0.00001   0.00023  -0.00013   0.00008   1.50044
   A90        1.88792   0.00004   0.00028   0.00050   0.00077   1.88870
   A91        2.06231  -0.00003  -0.00007   0.00038   0.00032   2.06263
   A92        1.96398   0.00002  -0.00157  -0.00032  -0.00189   1.96209
   A93        1.89747   0.00025  -0.00339   0.00801   0.00461   1.90208
   A94        1.89258   0.00014   0.00003   0.00036   0.00038   1.89295
   A95        2.00190   0.00002   0.00270  -0.00283  -0.00014   2.00176
   A96        2.06510  -0.00014  -0.00137  -0.00134  -0.00271   2.06238
   A97        1.53416  -0.00013   0.00171  -0.00111   0.00059   1.53475
   A98        2.05169  -0.00016   0.00027  -0.00260  -0.00233   2.04936
   A99        1.48658   0.00017   0.00061   0.00085   0.00145   1.48804
   A100       1.95280  -0.00026   0.00178   0.00023   0.00202   1.95483
   A101       2.06264   0.00015  -0.00139  -0.00030  -0.00171   2.06093
   A102       1.93179   0.00007  -0.00224  -0.00145  -0.00370   1.92809
   A103       2.12314  -0.00049   0.00369  -0.00157   0.00213   2.12528
   A104       1.88185   0.00029  -0.00187   0.00185  -0.00001   1.88183
   A105       1.98338  -0.00030   0.00134  -0.00098   0.00036   1.98374
   A106       1.91521   0.00033  -0.00084   0.00130   0.00046   1.91567
   A107       1.92330  -0.00013  -0.00000  -0.00068  -0.00068   1.92261
   A108       1.87837  -0.00001   0.00004   0.00015   0.00019   1.87856
   A109       1.87949   0.00015  -0.00026  -0.00001  -0.00027   1.87922
   A110       1.88076  -0.00002  -0.00034   0.00027  -0.00007   1.88069
   A111       1.99372   0.00019   0.00047  -0.00105  -0.00066   1.99306
   A112       1.92502  -0.00003   0.00046   0.00153   0.00205   1.92707
   A113       1.90371   0.00001  -0.00178  -0.00152  -0.00333   1.90038
   A114       1.86262  -0.00006   0.00013   0.00130   0.00145   1.86407
   A115       1.88478  -0.00014   0.00104  -0.00044   0.00063   1.88541
   A116       1.89104   0.00001  -0.00029   0.00025  -0.00005   1.89099
   A117       2.34329   0.00047   0.00350   0.00377   0.00719   2.35048
   A118       2.02417  -0.00001   0.00003   0.00080   0.00079   2.02496
   A119       1.85497  -0.00002  -0.00217  -0.00324  -0.00542   1.84955
   A120       1.96834  -0.00102   0.00250  -0.00883  -0.00635   1.96198
   A121       1.93324   0.00010  -0.00010   0.00272   0.00265   1.93588
   A122       1.81136   0.00086   0.00115   0.00571   0.00691   1.81827
   A123       1.86757   0.00010  -0.00143   0.00327   0.00177   1.86934
   A124       2.26984  -0.00001  -0.00365  -0.00459  -0.00853   2.26131
   A125       1.96973   0.00048   0.00552   0.00831   0.01318   1.98292
   A126       2.04329  -0.00047  -0.00071  -0.00330  -0.00443   2.03886
   A127       2.07482   0.00001   0.00163  -0.00066   0.00103   2.07585
   A128       1.96692  -0.00119   0.00002  -0.00217  -0.00229   1.96463
   A129       2.24119   0.00118  -0.00155   0.00290   0.00140   2.24259
   A130       1.96482   0.00119   0.00027   0.00618   0.00637   1.97119
   A131       1.91619   0.00007   0.00049   0.00007   0.00056   1.91675
   A132       1.95137   0.00116  -0.00283   0.00505   0.00221   1.95358
   A133       1.90818  -0.00030   0.00462   0.00069   0.00531   1.91349
   A134       1.90155  -0.00063   0.00080  -0.00229  -0.00150   1.90005
   A135       1.89787   0.00002  -0.00229  -0.00205  -0.00434   1.89352
   A136       1.88777  -0.00034  -0.00084  -0.00168  -0.00252   1.88525
   A137       3.30106  -0.00102   0.02369   0.00345   0.02710   3.32816
   A138       3.18603  -0.00089  -0.01036  -0.01727  -0.02741   3.15862
   A139       3.23531  -0.00072   0.01099   0.02708   0.03780   3.27310
   A140       3.41828  -0.00042   0.00927   0.00151   0.01046   3.42874
    D1        0.67980  -0.00015   0.00292  -0.01551  -0.01259   0.66722
    D2        2.96323  -0.00034   0.00179  -0.01894  -0.01712   2.94611
    D3       -1.00146  -0.00001   0.00092  -0.01495  -0.01400  -1.01547
    D4       -1.41033   0.00046  -0.00220  -0.00581  -0.00800  -1.41833
    D5        0.87310   0.00027  -0.00333  -0.00924  -0.01253   0.86057
    D6       -3.09159   0.00060  -0.00420  -0.00525  -0.00942  -3.10101
    D7        2.75206  -0.00051  -0.00758  -0.01391  -0.02159   2.73047
    D8       -1.24770  -0.00070  -0.00870  -0.01735  -0.02612  -1.27382
    D9        1.07079  -0.00037  -0.00958  -0.01335  -0.02300   1.04779
   D10        0.35420   0.00018  -0.00386   0.03090   0.02702   0.38122
   D11       -1.76731  -0.00008  -0.00818   0.03724   0.02902  -1.73829
   D12        2.53591   0.00011  -0.01008   0.04280   0.03271   2.56862
   D13        2.48098  -0.00051   0.00198   0.02145   0.02346   2.50445
   D14        0.35947  -0.00077  -0.00234   0.02780   0.02546   0.38494
   D15       -1.62050  -0.00057  -0.00424   0.03336   0.02915  -1.59135
   D16       -1.74649   0.00129  -0.00370   0.03781   0.03415  -1.71233
   D17        2.41519   0.00104  -0.00802   0.04415   0.03616   2.45134
   D18        0.43522   0.00123  -0.00992   0.04972   0.03984   0.47506
   D19        3.04563   0.00010  -0.00075   0.00098   0.00022   3.04585
   D20        0.93060   0.00001  -0.00166  -0.00111  -0.00278   0.92782
   D21       -1.15990  -0.00010  -0.00071  -0.00194  -0.00266  -1.16256
   D22        0.96828   0.00059  -0.00433   0.01386   0.00953   0.97781
   D23       -1.14675   0.00050  -0.00524   0.01177   0.00654  -1.14021
   D24        3.04593   0.00039  -0.00429   0.01095   0.00666   3.05259
   D25       -1.08951  -0.00036   0.00782  -0.00050   0.00732  -1.08219
   D26        3.07864  -0.00045   0.00691  -0.00259   0.00432   3.08297
   D27        0.98814  -0.00057   0.00786  -0.00342   0.00444   0.99258
   D28       -2.21011   0.00014   0.00936   0.01846   0.02805  -2.18206
   D29       -0.14773  -0.00038   0.00537   0.01056   0.01600  -0.13173
   D30        1.91354   0.00027   0.00172   0.01825   0.02010   1.93364
   D31       -1.88943  -0.00064  -0.00867  -0.03855  -0.04724  -1.93667
   D32        2.32969  -0.00100  -0.00516  -0.02768  -0.03288   2.29681
   D33        0.09852  -0.00066  -0.01521  -0.04100  -0.05644   0.04207
   D34       -0.82385  -0.00004   0.00195   0.01271   0.01463  -0.80922
   D35        1.49086  -0.00003   0.00102   0.01105   0.01208   1.50294
   D36       -3.12717  -0.00025   0.00096   0.00785   0.00878  -3.11839
   D37        1.24322   0.00023   0.00276   0.01392   0.01675   1.25998
   D38       -2.72524   0.00024   0.00183   0.01226   0.01420  -2.71104
   D39       -1.06009   0.00002   0.00177   0.00906   0.01090  -1.04919
   D40       -2.90881   0.00041  -0.00066   0.01946   0.01873  -2.89008
   D41       -0.59409   0.00042  -0.00160   0.01779   0.01617  -0.57792
   D42        1.07106   0.00020  -0.00166   0.01460   0.01288   1.08394
   D43       -2.50740   0.00005   0.00133  -0.02515  -0.02384  -2.53124
   D44       -0.42750   0.00001   0.00259  -0.03427  -0.03171  -0.45921
   D45        1.65125  -0.00108   0.00872  -0.04456  -0.03583   1.61541
   D46        1.73851   0.00000  -0.00035  -0.02608  -0.02646   1.71205
   D47       -2.46477  -0.00004   0.00091  -0.03520  -0.03433  -2.49910
   D48       -0.38602  -0.00113   0.00704  -0.04548  -0.03846  -0.42448
   D49       -0.40037  -0.00021   0.00355  -0.03240  -0.02885  -0.42922
   D50        1.67953  -0.00025   0.00480  -0.04152  -0.03671   1.64281
   D51       -2.52491  -0.00134   0.01093  -0.05181  -0.04084  -2.56575
   D52       -0.62821   0.00022   0.00156   0.00046   0.00201  -0.62620
   D53       -2.84766   0.00008   0.00085  -0.00149  -0.00067  -2.84833
   D54        1.46751   0.00028   0.00118  -0.00003   0.00112   1.46863
   D55        1.61371   0.00008  -0.00129  -0.00304  -0.00433   1.60937
   D56       -0.60575  -0.00006  -0.00200  -0.00500  -0.00701  -0.61275
   D57       -2.57377   0.00014  -0.00166  -0.00354  -0.00522  -2.57898
   D58       -2.56237  -0.00025   0.00284  -0.00381  -0.00095  -2.56331
   D59        1.50137  -0.00039   0.00213  -0.00577  -0.00362   1.49775
   D60       -0.46665  -0.00019   0.00246  -0.00431  -0.00183  -0.46848
   D61       -1.45489   0.00050  -0.00039   0.00935   0.00901  -1.44588
   D62        2.90395   0.00038   0.00078   0.01194   0.01274   2.91669
   D63        0.70060   0.00063   0.00103   0.01602   0.01704   0.71765
   D64        2.58692   0.00010   0.00099   0.00459   0.00560   2.59253
   D65        0.66257  -0.00002   0.00216   0.00717   0.00934   0.67191
   D66       -1.54077   0.00023   0.00242   0.01125   0.01364  -1.52713
   D67        0.46339   0.00002  -0.00200   0.00424   0.00223   0.46561
   D68       -1.46096  -0.00010  -0.00083   0.00682   0.00596  -1.45500
   D69        2.61888   0.00015  -0.00058   0.01090   0.01026   2.62915
   D70       -1.53320  -0.00036  -0.00317  -0.00366  -0.00674  -1.53994
   D71        2.56075  -0.00016  -0.00257  -0.00088  -0.00343   2.55732
   D72        0.46414   0.00013  -0.00196   0.00419   0.00222   0.46637
   D73        0.55479  -0.00023  -0.00410  -0.00383  -0.00788   0.54692
   D74       -1.63445  -0.00003  -0.00350  -0.00106  -0.00457  -1.63901
   D75        2.55213   0.00026  -0.00289   0.00402   0.00109   2.55322
   D76        2.77056  -0.00037  -0.00402  -0.00551  -0.00946   2.76110
   D77        0.58132  -0.00017  -0.00342  -0.00273  -0.00615   0.57517
   D78       -1.51528   0.00011  -0.00281   0.00234  -0.00050  -1.51578
   D79        1.46371  -0.00052   0.00257  -0.00510  -0.00254   1.46117
   D80       -2.86489  -0.00062   0.00487  -0.00757  -0.00270  -2.86759
   D81       -0.62697  -0.00077   0.00338  -0.01010  -0.00669  -0.63366
   D82       -0.46172  -0.00012   0.00219  -0.00428  -0.00209  -0.46381
   D83        1.49286  -0.00022   0.00449  -0.00675  -0.00225   1.49062
   D84       -2.55240  -0.00037   0.00299  -0.00927  -0.00624  -2.55864
   D85       -2.57529   0.00001   0.00247   0.00071   0.00315  -2.57214
   D86       -0.62071  -0.00010   0.00477  -0.00176   0.00299  -0.61772
   D87        1.61721  -0.00024   0.00328  -0.00429  -0.00100   1.61621
   D88        0.81446   0.00005   0.00366   0.00527   0.00893   0.82339
   D89       -1.29157   0.00001   0.00318   0.00453   0.00771  -1.28385
   D90        2.92495  -0.00005   0.00361   0.00401   0.00762   2.93257
   D91       -0.81393   0.00008   0.00334   0.00605   0.00939  -0.80454
   D92       -2.91996   0.00004   0.00287   0.00531   0.00818  -2.91178
   D93        1.29656  -0.00002   0.00329   0.00479   0.00808   1.30464
   D94        3.10680   0.00006   0.00327   0.00433   0.00760   3.11440
   D95        1.00077   0.00002   0.00280   0.00360   0.00639   1.00715
   D96       -1.06590  -0.00004   0.00322   0.00307   0.00629  -1.05961
   D97       -0.92934  -0.00028   0.00615  -0.00265   0.00353  -0.92581
   D98       -3.03236  -0.00023   0.00350  -0.00346   0.00008  -3.03228
   D99        1.17367  -0.00008   0.00411  -0.00164   0.00247   1.17615
   D100       0.85736  -0.00012   0.00634   0.00397   0.01032   0.86768
   D101      -1.24566  -0.00007   0.00370   0.00317   0.00687  -1.23879
   D102       2.96038   0.00008   0.00430   0.00499   0.00926   2.96963
   D103       3.11468  -0.00010   0.00479   0.00137   0.00618   3.12086
   D104       1.01166  -0.00005   0.00214   0.00057   0.00272   1.01438
   D105      -1.06549   0.00010   0.00275   0.00239   0.00512  -1.06038
   D106      -2.70856  -0.00013  -0.00363  -0.01382  -0.01744  -2.72599
   D107       2.57376  -0.00000  -0.00116  -0.00414  -0.00533   2.56843
   D108      -0.56927  -0.00013  -0.00032  -0.01276  -0.01307  -0.58234
   D109      -1.57014  -0.00000   0.00216  -0.00307  -0.00096  -1.57110
   D110       1.45862  -0.00025  -0.00018  -0.01358  -0.01371   1.44491
   D111       0.45775  -0.00012   0.00230  -0.00389  -0.00160   0.45615
   D112       1.18725  -0.00072  -0.01025  -0.02096  -0.03123   1.15602
   D113      -2.52722   0.00017  -0.00426  -0.00854  -0.01284  -2.54006
   D114       2.05037  -0.00023  -0.00107  -0.00823  -0.00924   2.04113
   D115      -1.06270  -0.00032  -0.02686  -0.02668  -0.05363  -1.11634
   D116       0.79665   0.00028   0.00337   0.00713   0.01049   0.80714
   D117      -2.31642   0.00020  -0.02242  -0.01131  -0.03391  -2.35033
   D118       2.78258  -0.00002  -0.00482  -0.00997  -0.01477   2.76780
   D119      -1.27027   0.00018  -0.01012  -0.00050  -0.01067  -1.28093
   D120       0.83067  -0.00025  -0.00337  -0.00649  -0.00986   0.82081
   D121      -0.16812   0.00035  -0.00893   0.00999   0.00106  -0.16706
   D122       2.98658   0.00024  -0.00736   0.00779   0.00044   2.98702
   D123      -3.12615  -0.00013   0.00187  -0.00260  -0.00073  -3.12688
   D124      -0.89282  -0.00037   0.00006  -0.01975  -0.01972  -0.91254
   D125      -2.88602  -0.00068   0.00182  -0.01860  -0.01665  -2.90267
   D126       1.15040  -0.00113  -0.00368  -0.03133  -0.03501   1.11538
   D127       0.82841  -0.00035   0.00586  -0.01086  -0.00503   0.82337
   D128       3.09494  -0.00025   0.00167  -0.00657  -0.00492   3.09003
   D129      -0.85590  -0.00033   0.00449  -0.01246  -0.00799  -0.86389
   D130      -1.28564   0.00029   0.00226  -0.01109  -0.00885  -1.29449
   D131       0.98090   0.00039  -0.00193  -0.00681  -0.00873   0.97217
   D132      -2.96994   0.00031   0.00089  -0.01270  -0.01180  -2.98175
   D133       2.86540  -0.00037   0.00284  -0.02247  -0.01966   2.84574
   D134      -1.15125  -0.00027  -0.00135  -0.01819  -0.01954  -1.17079
   D135       1.18109  -0.00035   0.00146  -0.02408  -0.02261   1.15848
   D136       0.07852   0.00030  -0.00524   0.00901   0.00378   0.08230
   D137      -2.07846   0.00019  -0.00343   0.00745   0.00403  -2.07443
   D138       2.16373   0.00064  -0.00171   0.01027   0.00860   2.17233
   D139       2.20195   0.00013  -0.00526   0.01430   0.00903   2.21098
   D140       0.04497   0.00003  -0.00345   0.01274   0.00928   0.05425
   D141      -1.99603   0.00047  -0.00173   0.01556   0.01385  -1.98218
   D142      -1.99965   0.00051  -0.00360   0.01637   0.01273  -1.98692
   D143       2.12656   0.00040  -0.00179   0.01481   0.01298   2.13953
   D144       0.08556   0.00085  -0.00006   0.01763   0.01755   0.10311
   D145      -3.08777  -0.00010   0.00687   0.00475   0.01162  -3.07615
   D146       1.08281  -0.00011   0.00740   0.00426   0.01167   1.09447
   D147      -1.00711  -0.00022   0.00716   0.00271   0.00989  -0.99723
   D148       1.09238   0.00014   0.00772   0.00488   0.01259   1.10497
   D149      -1.02023   0.00013   0.00826   0.00439   0.01264  -1.00760
   D150      -3.11015   0.00002   0.00802   0.00284   0.01086  -3.09930
   D151      -0.95238   0.00010   0.00666   0.01157   0.01824  -0.93415
   D152      -3.06500   0.00009   0.00719   0.01109   0.01828  -3.04671
   D153       1.12827  -0.00002   0.00696   0.00954   0.01650   1.14477
   D154      -0.93835  -0.00006   0.00155  -0.00846  -0.00692  -0.94527
   D155       1.36990   0.00001   0.00218  -0.01043  -0.00824   1.36165
   D156       3.03998  -0.00021   0.00209  -0.01174  -0.00966   3.03032
   D157       1.10699   0.00007   0.00221  -0.00936  -0.00711   1.09988
   D158      -2.86795   0.00013   0.00284  -0.01133  -0.00844  -2.87639
   D159      -1.19787  -0.00008   0.00275  -0.01264  -0.00985  -1.20772
   D160      -3.04577  -0.00015   0.00061  -0.00465  -0.00407  -3.04984
   D161      -0.73752  -0.00008   0.00124  -0.00662  -0.00540  -0.74292
   D162       0.93256  -0.00030   0.00115  -0.00794  -0.00681   0.92575
   D163      -2.25456  -0.00024   0.00100   0.00378   0.00477  -2.24979
   D164      -0.13892  -0.00020  -0.00197   0.00222   0.00023  -0.13869
   D165       1.85988   0.00042  -0.00306   0.01023   0.00716   1.86704
   D166       2.02534  -0.00006   0.00003   0.00700   0.00697   2.03231
   D167      -2.14220  -0.00001  -0.00293   0.00544   0.00243  -2.13978
   D168      -0.14341   0.00060  -0.00403   0.01345   0.00936  -0.13405
   D169      -0.12384  -0.00014   0.00190  -0.00012   0.00178  -0.12206
   D170       1.99180  -0.00009  -0.00107  -0.00167  -0.00276   1.98904
   D171      -2.29259   0.00052  -0.00217   0.00633   0.00418  -2.28841
   D172      -0.60571  -0.00002   0.00208   0.00084   0.00294  -0.60277
   D173      -2.82991  -0.00005   0.00064   0.00064   0.00128  -2.82862
   D174       1.48343  -0.00009   0.00216   0.00102   0.00319   1.48662
   D175       1.62228   0.00003   0.00097  -0.00180  -0.00083   1.62146
   D176      -0.60191   0.00000  -0.00047  -0.00200  -0.00248  -0.60439
   D177      -2.57176  -0.00003   0.00105  -0.00162  -0.00057  -2.57233
   D178      -2.55082  -0.00008   0.00402  -0.00174   0.00228  -2.54854
   D179       1.50817  -0.00011   0.00257  -0.00194   0.00062   1.50880
   D180      -0.46168  -0.00014   0.00410  -0.00156   0.00254  -0.45914
   D181      -1.45491   0.00025  -0.00196   0.00454   0.00257  -1.45234
   D182       2.90195   0.00012   0.00011   0.00576   0.00586   2.90782
   D183       0.70081  -0.00018   0.00233   0.00314   0.00547   0.70628
   D184       2.58871   0.00013  -0.00016   0.00158   0.00143   2.59013
   D185       0.66239  -0.00000   0.00192   0.00280   0.00472   0.66710
   D186      -1.53876  -0.00030   0.00414   0.00018   0.00432  -1.53443
   D187       0.45883   0.00027  -0.00385   0.00213  -0.00173   0.45710
   D188      -1.46749   0.00014  -0.00178   0.00335   0.00156  -1.46593
   D189       2.61455  -0.00016   0.00044   0.00073   0.00117   2.61572
   D190      -1.55456   0.00026  -0.00696   0.00444  -0.00251  -1.55707
   D191       2.56113  -0.00004  -0.00290  -0.00207  -0.00498   2.55615
   D192       0.45972   0.00027  -0.00388   0.00200  -0.00188   0.45784
   D193       0.51754   0.00008  -0.00665   0.00344  -0.00320   0.51435
   D194      -1.64995  -0.00022  -0.00259  -0.00307  -0.00567  -1.65562
   D195       2.53182   0.00009  -0.00357   0.00100  -0.00257   2.52925
   D196       2.73808   0.00013  -0.00786   0.00421  -0.00363   2.73444
   D197       0.57058  -0.00017  -0.00380  -0.00230  -0.00611   0.56448
   D198      -1.53083   0.00013  -0.00478   0.00177  -0.00301  -1.53384
   D199       1.45782   0.00000   0.00127   0.00614   0.00740   1.46523
   D200      -2.87769  -0.00021   0.00327   0.00662   0.00989  -2.86780
   D201      -0.64200  -0.00016   0.00158   0.00635   0.00793  -0.63406
   D202      -0.45626  -0.00021   0.00388  -0.00185   0.00203  -0.45423
   D203       1.49141  -0.00042   0.00589  -0.00137   0.00452   1.49593
   D204      -2.55608  -0.00038   0.00420  -0.00164   0.00256  -2.55352
   D205      -2.56963   0.00007   0.00439   0.00107   0.00546  -2.56417
   D206      -0.62196  -0.00014   0.00640   0.00155   0.00795  -0.61401
   D207       1.61373  -0.00010   0.00471   0.00128   0.00599   1.61973
   D208       0.79817   0.00002   0.00248   0.00270   0.00518   0.80335
   D209      -1.30561  -0.00000   0.00213   0.00223   0.00436  -1.30125
   D210       2.90926  -0.00010   0.00307   0.00151   0.00458   2.91385
   D211      -0.82743  -0.00011   0.00200   0.00225   0.00427  -0.82316
   D212      -2.93122  -0.00013   0.00166   0.00178   0.00345  -2.92776
   D213       1.28366  -0.00022   0.00260   0.00106   0.00367   1.28734
   D214       3.09478   0.00025   0.00049   0.00401   0.00448   3.09926
   D215       0.99100   0.00023   0.00014   0.00354   0.00366   0.99466
   D216      -1.07731   0.00014   0.00108   0.00282   0.00388  -1.07343
   D217      -0.98540  -0.00001   0.00113   0.00685   0.00799  -0.97741
   D218      -3.08307  -0.00004   0.00030   0.00476   0.00506  -3.07801
   D219       1.12523  -0.00005   0.00148   0.00447   0.00593   1.13116
   D220       0.80528   0.00001   0.00344   0.00671   0.01015   0.81542
   D221      -1.29239  -0.00003   0.00261   0.00462   0.00721  -1.28517
   D222       2.91591  -0.00003   0.00379   0.00432   0.00809   2.92400
   D223       3.06273  -0.00004   0.00152   0.00505   0.00658   3.06931
   D224       0.96507  -0.00007   0.00070   0.00296   0.00365   0.96871
   D225      -1.10982  -0.00008   0.00188   0.00267   0.00452  -1.10530
   D226       2.19029   0.00003   0.00012  -0.00301  -0.00301   2.18729
   D227      -1.96070   0.00007   0.00109  -0.00080   0.00022  -1.96048
   D228       0.06920  -0.00001   0.00134  -0.00006   0.00122   0.07042
   D229      -1.73562  -0.00023  -0.00835  -0.00615  -0.01442  -1.75004
   D230       1.37646  -0.00013   0.01858   0.01309   0.03139   1.40785
   D231       0.46888  -0.00027  -0.00601  -0.00655  -0.01251   0.45637
   D232      -2.70222  -0.00017   0.02092   0.01269   0.03330  -2.66892
   D233       2.51404   0.00029  -0.00620   0.00063  -0.00545   2.50859
   D234      -0.65706   0.00039   0.02073   0.01987   0.04036  -0.61670
   D235      -3.08316  -0.00062   0.00862  -0.00195   0.00691  -3.07625
   D236       0.03639  -0.00022   0.01244   0.00087   0.01363   0.05001
   D237       0.08295  -0.00070  -0.01334  -0.01775  -0.03132   0.05163
   D238      -3.08069  -0.00031  -0.00952  -0.01493  -0.02460  -3.10530
   D239      -0.70344  -0.00088   0.00188   0.00365   0.00548  -0.69796
   D240       2.41351  -0.00047   0.00623   0.00674   0.01298   2.42649
         Item               Value     Threshold  Converged?
 Maximum Force            0.005754     0.000450     NO 
 RMS     Force            0.000527     0.000300     NO 
 Maximum Displacement     0.306016     0.001800     NO 
 RMS     Displacement     0.040217     0.001200     NO 
 Predicted change in Energy=-4.527980D-04
 GradGradGradGradGradGradGradGradGradGradGradGradGradGradGradGradGradGrad

 Stoichiometry    C20H32N2O8(3)
 Framework group  C1[X(C20H32N2O8)]
 Deg. of freedom   180
 Full point group                 C1      NOp   1
 Largest Abelian subgroup         C1      NOp   1
 Largest concise Abelian subgroup C1      NOp   1
                         Standard orientation:                         
 ---------------------------------------------------------------------
 Center     Atomic      Atomic             Coordinates (Angstroms)
 Number     Number       Type             X           Y           Z
 ---------------------------------------------------------------------
      1          6           0       -2.737358   -0.871519   -1.196195
      2          6           0       -2.929720    1.030060    0.658844
      3          1           0       -3.460297    1.985853    0.687472
      4          1           0       -1.977324    1.166064    1.177931
      5          6           0       -3.768870   -0.051395    1.347056
      6          1           0       -4.161840    0.311114    2.302460
      7          6           0       -4.752922   -0.654912    0.316299
      8          1           0       -5.181746    0.016735   -0.434707
      9          1           0       -5.569955   -1.210711    0.774830
     10          6           0       -3.574865   -1.575715   -0.105727
     11          1           0       -3.805581   -2.593431   -0.440725
     12          6           0       -3.011323   -1.411539    1.343834
     13          6           0       -3.656073   -2.436944    2.285095
     14          1           0       -4.741280   -2.510657    2.177863
     15          1           0       -3.442192   -2.172474    3.326358
     16          1           0       -3.235501   -3.431482    2.100698
     17          6           0       -1.511487   -1.391797    1.633122
     18          1           0       -0.945419   -0.708112    1.003565
     19          1           0       -1.076535   -2.386264    1.493679
     20          1           0       -1.356165   -1.092657    2.675876
     21          6           0       -2.673473    0.679276   -0.813934
     22          1           0       -3.429517    1.151962   -1.443685
     23          8           0       -1.385912    1.153933   -1.264714
     24          7           0       -1.306599    2.520580   -1.454675
     25          8           0       -2.325656    3.169277   -1.408107
     26          8           0       -0.182495    2.900750   -1.664208
     27          6           0       -3.359157   -1.013187   -2.586361
     28          1           0       -2.792772   -0.422453   -3.311820
     29          1           0       -4.402811   -0.687120   -2.590091
     30          1           0       -3.326741   -2.060611   -2.899966
     31          8           0       -1.453698   -1.363453   -1.228520
     32          6           0        3.541852    0.271782    0.668295
     33          6           0        1.739646   -0.005555   -1.301476
     34          1           0        1.621668    0.673147   -2.151016
     35          1           0        0.743072   -0.387047   -1.072328
     36          6           0        2.679700   -1.147010   -1.674008
     37          1           0        2.331877   -1.646484   -2.584148
     38          6           0        4.132888   -0.630118   -1.613245
     39          1           0        4.304381    0.409845   -1.907215
     40          1           0        4.845556   -1.257366   -2.148453
     41          6           0        4.072061   -0.963344   -0.097546
     42          1           0        4.988891   -1.308697    0.393334
     43          6           0        2.989208   -2.036032   -0.434483
     44          6           0        3.652139   -3.362058   -0.829310
     45          1           0        4.463075   -3.248558   -1.553263
     46          1           0        2.905857   -4.032656   -1.269340
     47          1           0        4.064432   -3.856676    0.057084
     48          6           0        1.845250   -2.353261    0.526444
     49          1           0        1.345455   -1.475431    0.929729
     50          1           0        2.213694   -2.928854    1.382134
     51          1           0        1.097340   -2.957671    0.000383
     52          6           0        2.231575    0.832312   -0.099269
     53          1           0        2.476472    1.848865   -0.407527
     54          8           0        1.079010    0.917243    0.768284
     55          7           0        1.001306    2.023718    1.597448
     56          8           0        1.853664    2.873490    1.518109
     57          8           0        0.032629    1.997139    2.314880
     58          6           0        4.606238    1.363605    0.758319
     59          1           0        4.233337    2.195317    1.358226
     60          1           0        4.890450    1.738753   -0.227719
     61          1           0        5.504201    0.963183    1.240036
     62          8           0        3.122598   -0.089805    1.920077
 ---------------------------------------------------------------------
 Rotational constants (GHZ):           0.2316786           0.1180557           0.1057704
 Standard basis: 6-31++G(d,p) (6D, 7F)
 There are   762 symmetry adapted cartesian basis functions of A   symmetry.
 There are   762 symmetry adapted basis functions of A   symmetry.
   762 basis functions,  1216 primitive gaussians,   762 cartesian basis functions
   116 alpha electrons      114 beta electrons
       nuclear repulsion energy      3491.3168382247 Hartrees.
 NAtoms=   62 NActive=   62 NUniq=   62 SFac= 1.00D+00 NAtFMM=   60 NAOKFM=T Big=T
 Integral buffers will be    131072 words long.
 Raffenetti 2 integral format.
 Two-electron integral symmetry is turned on.
 Nuclear repulsion after empirical dispersion term =     3491.2489842458 Hartrees.
 One-electron integrals computed using PRISM.
 NBasis=   762 RedAO= T EigKep=  1.04D-06  NBF=   762
 NBsUse=   761 1.00D-06 EigRej=  9.35D-07 NBFU=   761
 Initial guess from the checkpoint file:  "/wrk/hasangal/alkoxy/alphapine-conformarsampling/Alpha-Pinene-RO-NO3down-Odown/SYS_2A/DFT_high/calc-LM/TMP/G1647172619/Gau-17997.chk"
 B after Tr=    -0.000000    0.000000    0.000000
         Rot=    0.999760   -0.019300   -0.005231   -0.008900 Ang=  -2.51 deg.
 Initial guess <Sx>= 0.0000 <Sy>= 0.0000 <Sz>= 1.0000 <S**2>= 2.0090 S= 1.0030
 ExpMin= 3.60D-02 ExpMax= 5.48D+03 ExpMxC= 8.25D+02 IAcc=3 IRadAn=         7 AccDes= 0.00D+00
 Harris functional with IExCor= 4639 and IRadAn=       7 diagonalized for initial guess.
 HarFok:  IExCor= 4639 AccDes= 0.00D+00 IRadAn=         7 IDoV= 1 UseB2=F ITyADJ=14
 ICtDFT=  3500011 ScaDFX=  1.000000  1.000000  1.000000  1.000000
 FoFCou: FMM=F IPFlag=           0 FMFlag=      100000 FMFlg1=        2001
         NFxFlg=           0 DoJE=T BraDBF=F KetDBF=T FulRan=T
         wScrn=  0.000000 ICntrl=       500 IOpCl=  0 I1Cent=   200000004 NGrid=           0
         NMat0=    1 NMatS0=      1 NMatT0=    0 NMatD0=    1 NMtDS0=    0 NMtDT0=    0
 Petite list used in FoFCou.
 Requested convergence on RMS density matrix=1.00D-08 within 128 cycles.
 Requested convergence on MAX density matrix=1.00D-06.
 Requested convergence on             energy=1.00D-06.
 No special actions if energy rises.
 Restarting incremental Fock formation.
 SCF Done:  E(UwB97XD) =  -1491.88337559     A.U. after   39 cycles
            NFock= 39  Conv=0.46D-08     -V/T= 2.0089
 <Sx>= 0.0000 <Sy>= 0.0000 <Sz>= 1.0000 <S**2>= 2.0092 S= 1.0031
 <L.S>= 0.000000000000E+00
 Annihilation of the first spin contaminant:
 S**2 before annihilation     2.0092,   after     2.0001
 Calling FoFJK, ICntrl=      2127 FMM=T ISym2X=0 I1Cent= 0 IOpClX= 1 NMat=1 NMatS=1 NMatT=0.
 ***** Axes restored to original set *****
 -------------------------------------------------------------------
 Center     Atomic                   Forces (Hartrees/Bohr)
 Number     Number              X              Y              Z
 -------------------------------------------------------------------
      1        6           0.004356577    0.001363816    0.002716811
      2        6           0.000174827   -0.001314101    0.000924441
      3        1           0.000225710    0.000269083   -0.000040199
      4        1          -0.000060929    0.000406562    0.000258230
      5        6          -0.000160196    0.000675097    0.000284409
      6        1           0.000035862   -0.000473050   -0.000177047
      7        6          -0.000409562   -0.000575486   -0.000013481
      8        1          -0.000103939   -0.000229826    0.000139413
      9        1          -0.000121208   -0.000035022    0.000035692
     10        6          -0.001411613   -0.000607630   -0.000604872
     11        1          -0.000021146    0.000238908    0.000129243
     12        6           0.000418372    0.000285581    0.000423709
     13        6          -0.000013079    0.000370486    0.000399469
     14        1          -0.000111084    0.000011307   -0.000013874
     15        1          -0.000088492   -0.000061502   -0.000017905
     16        1           0.000026548    0.000068305   -0.000084074
     17        6          -0.000659365   -0.000146722   -0.000857520
     18        1           0.000324777    0.000060866    0.000696367
     19        1          -0.000238789    0.000068353   -0.000038403
     20        1           0.000393714   -0.000017812    0.000188275
     21        6          -0.000582598   -0.001235852   -0.001493142
     22        1          -0.000109898   -0.000266551    0.000249311
     23        8           0.000395988   -0.001055503    0.000244482
     24        7           0.000678188    0.000917586   -0.000493273
     25        8          -0.000081909   -0.000128506    0.000105193
     26        8           0.000224457   -0.000698327    0.000175559
     27        6          -0.001071570   -0.000513493   -0.002612074
     28        1          -0.000242407    0.000238624    0.000127327
     29        1          -0.000655292    0.000261365   -0.000341719
     30        1           0.000035528    0.000264715    0.000504465
     31        8          -0.000170839    0.001520554   -0.000379661
     32        6          -0.005628817   -0.001936255    0.001882071
     33        6          -0.000468301    0.000617784    0.000440012
     34        1          -0.000030696    0.000004866   -0.000248807
     35        1          -0.000330235   -0.000922260    0.000060573
     36        6          -0.000131909    0.000135375    0.000136633
     37        1           0.000251976   -0.000059691    0.000085028
     38        6           0.000162710   -0.000808918    0.000324606
     39        1           0.000006124    0.000052260    0.000079098
     40        1           0.000116611   -0.000163874   -0.000128334
     41        6           0.000846644    0.000265599   -0.000373248
     42        1          -0.000368165   -0.000144997   -0.000209323
     43        6           0.000316430   -0.000697692   -0.000590328
     44        6          -0.000587126   -0.000061451   -0.000287821
     45        1           0.000138298    0.000260518   -0.000177681
     46        1           0.000112213   -0.000172081   -0.000096757
     47        1          -0.000046649    0.000166176    0.000030179
     48        6           0.000913581    0.000153353    0.000643407
     49        1          -0.000362799   -0.000126540   -0.000257514
     50        1          -0.000098610    0.000147705   -0.000212464
     51        1          -0.000317192   -0.000052043    0.000023113
     52        6           0.000569311    0.000720562   -0.000533974
     53        1           0.000466985   -0.000135846   -0.000180568
     54        8           0.000457284    0.001158503    0.000693468
     55        7           0.000066291   -0.000837370    0.000653687
     56        8           0.000959733    0.000272099   -0.000526286
     57        8          -0.000706842   -0.000401042   -0.000813609
     58        6           0.002566364    0.002890987    0.000193997
     59        1           0.000006413    0.000171011   -0.000436879
     60        1           0.000495876    0.000766699   -0.000598841
     61        1          -0.000716962   -0.000298960   -0.000316416
     62        8           0.000364826   -0.000626299    0.000307828
 -------------------------------------------------------------------
 Cartesian Forces:  Max     0.005628817 RMS     0.000831985

 GradGradGradGradGradGradGradGradGradGradGradGradGradGradGradGradGradGrad
 Berny optimization.
 Using GEDIIS/GDIIS optimizer.
 FormGI is forming the generalized inverse of G from B-inverse, IUseBI=4.
 Internal  Forces:  Max     0.004111772 RMS     0.000464018
 Search for a local minimum.
 Step number   5 out of a maximum of  372
 All quantities printed in internal units (Hartrees-Bohrs-Radians)
 Mixed Optimization -- En-DIIS/RFO-DIIS
 Swapping is turned off.
 Update second derivatives using D2CorX and points    2    3    4    5
 DE= -1.28D-04 DEPred=-4.53D-04 R= 2.82D-01
 Trust test= 2.82D-01 RLast= 2.51D-01 DXMaxT set to 7.69D-01
 ITU=  0  1  1  1  0
     Eigenvalues ---    0.00230   0.00231   0.00328   0.00334   0.00428
     Eigenvalues ---    0.00434   0.00456   0.00560   0.00703   0.00783
     Eigenvalues ---    0.00909   0.00953   0.01090   0.01106   0.01426
     Eigenvalues ---    0.01508   0.01564   0.01701   0.01733   0.01878
     Eigenvalues ---    0.01942   0.02081   0.02208   0.02281   0.02513
     Eigenvalues ---    0.02577   0.02706   0.02747   0.02796   0.02824
     Eigenvalues ---    0.02888   0.03045   0.03205   0.03218   0.03275
     Eigenvalues ---    0.03313   0.03363   0.03663   0.03855   0.04035
     Eigenvalues ---    0.04203   0.04363   0.04407   0.04431   0.04526
     Eigenvalues ---    0.04558   0.04717   0.04723   0.04874   0.05133
     Eigenvalues ---    0.05230   0.05247   0.05253   0.05345   0.05394
     Eigenvalues ---    0.05403   0.05434   0.05474   0.05556   0.05656
     Eigenvalues ---    0.05667   0.05674   0.05681   0.05755   0.05853
     Eigenvalues ---    0.06080   0.06114   0.06217   0.06433   0.06534
     Eigenvalues ---    0.06651   0.06714   0.06887   0.07026   0.07198
     Eigenvalues ---    0.07356   0.07533   0.07742   0.08512   0.08886
     Eigenvalues ---    0.08943   0.09274   0.09422   0.09544   0.09985
     Eigenvalues ---    0.10295   0.10868   0.11292   0.11317   0.11638
     Eigenvalues ---    0.12061   0.12164   0.12618   0.13283   0.13928
     Eigenvalues ---    0.14579   0.15909   0.15960   0.15994   0.16000
     Eigenvalues ---    0.16000   0.16000   0.16000   0.16000   0.16000
     Eigenvalues ---    0.16000   0.16106   0.16207   0.17040   0.17199
     Eigenvalues ---    0.17891   0.19692   0.19928   0.20442   0.20865
     Eigenvalues ---    0.21260   0.22443   0.23176   0.23982   0.24196
     Eigenvalues ---    0.24450   0.24903   0.24974   0.25038   0.25366
     Eigenvalues ---    0.26332   0.26553   0.26865   0.27100   0.27158
     Eigenvalues ---    0.27425   0.27785   0.28862   0.29074   0.29177
     Eigenvalues ---    0.29202   0.31712   0.31824   0.32452   0.32516
     Eigenvalues ---    0.33104   0.33592   0.33841   0.33981   0.34005
     Eigenvalues ---    0.34034   0.34060   0.34072   0.34093   0.34097
     Eigenvalues ---    0.34113   0.34142   0.34167   0.34174   0.34190
     Eigenvalues ---    0.34225   0.34268   0.34312   0.34315   0.34324
     Eigenvalues ---    0.34411   0.34537   0.34580   0.34644   0.34663
     Eigenvalues ---    0.34701   0.34714   0.34821   0.35928   0.36173
     Eigenvalues ---    0.37622   0.39444   0.48760   0.48836   0.50076
     Eigenvalues ---    0.52631   0.97378   0.98642   0.99941   1.01719
 En-DIIS/RFO-DIIS/Sim-DIIS IScMMF=       -3 using points:     5    4    3
 RFO step:  Lambda=-4.41439680D-04.
 DidBck=T Rises=F RFO-DIIS coefs:    0.71797    0.54686   -0.26483
 Iteration  1 RMS(Cart)=  0.01919643 RMS(Int)=  0.00009929
 Iteration  2 RMS(Cart)=  0.00020212 RMS(Int)=  0.00003253
 Iteration  3 RMS(Cart)=  0.00000002 RMS(Int)=  0.00003253
 Variable       Old X    -DE/DX   Delta X   Delta X   Delta X     New X
                                 (Linear)    (Quad)   (Total)
    R1        2.91926   0.00101  -0.00128   0.00344   0.00215   2.92142
    R2        3.02071  -0.00254  -0.00020  -0.00432  -0.00449   3.01622
    R3        2.89027   0.00285  -0.00183   0.00758   0.00575   2.89602
    R4        2.59851  -0.00127  -0.00100  -0.00022  -0.00121   2.59730
    R5        2.06653   0.00012  -0.00009   0.00043   0.00034   2.06686
    R6        2.06578  -0.00044  -0.00021  -0.00022  -0.00040   2.06538
    R7        2.89526   0.00024   0.00009  -0.00037  -0.00027   2.89500
    R8        2.90169   0.00107   0.00008   0.00128   0.00134   2.90303
    R9        4.63782  -0.00045  -0.00286  -0.00755  -0.01038   4.62744
   R10        2.06891  -0.00033   0.00012  -0.00071  -0.00058   2.06833
   R11        2.92453   0.00051  -0.00042   0.00135   0.00095   2.92548
   R12        2.94208  -0.00046   0.00019  -0.00063  -0.00044   2.94164
   R13        2.06924  -0.00020   0.00008  -0.00030  -0.00022   2.06901
   R14        2.05859   0.00012  -0.00012   0.00036   0.00024   2.05883
   R15        2.93596   0.00004  -0.00005  -0.00059  -0.00064   2.93532
   R16        2.07112  -0.00026   0.00017  -0.00053  -0.00036   2.07077
   R17        2.95533   0.00063  -0.00088   0.00239   0.00146   2.95679
   R18        2.89882   0.00001   0.00024  -0.00036  -0.00012   2.89870
   R19        2.88676   0.00010   0.00022  -0.00012   0.00007   2.88683
   R20        2.06543   0.00011  -0.00015   0.00039   0.00024   2.06567
   R21        2.07002  -0.00005   0.00004  -0.00007  -0.00003   2.06999
   R22        2.07008  -0.00004   0.00005  -0.00008  -0.00003   2.07005
   R23        2.05642   0.00019   0.00066  -0.00037   0.00029   2.05671
   R24        2.06801  -0.00015   0.00016  -0.00029  -0.00013   2.06788
   R25        2.07091   0.00023   0.00006   0.00079   0.00086   2.07176
   R26        4.56764   0.00004  -0.00041   0.01183   0.01139   4.57903
   R27        4.92615   0.00049   0.00222   0.00358   0.00578   4.93193
   R28        2.06285  -0.00018  -0.00002  -0.00004  -0.00006   2.06279
   R29        2.72954   0.00076   0.00057  -0.00003   0.00054   2.73008
   R30        2.61172   0.00017   0.00036  -0.00031   0.00005   2.61177
   R31        2.28450   0.00000   0.00017  -0.00019  -0.00003   2.28447
   R32        2.27714  -0.00004  -0.00007   0.00013   0.00006   2.27719
   R33        2.06668  -0.00009   0.00011  -0.00026  -0.00016   2.06653
   R34        2.06625   0.00071  -0.00063   0.00177   0.00114   2.06739
   R35        2.06707  -0.00039   0.00023  -0.00081  -0.00059   2.06648
   R36        4.55246  -0.00085  -0.00248  -0.00949  -0.01198   4.54049
   R37        2.92338   0.00120  -0.00106   0.00330   0.00223   2.92561
   R38        3.05889  -0.00153   0.00217  -0.00646  -0.00427   3.05462
   R39        2.88646   0.00411  -0.00275   0.01102   0.00827   2.89473
   R40        2.58656   0.00032  -0.00053   0.00046  -0.00007   2.58650
   R41        2.06687   0.00020   0.00027  -0.00010   0.00018   2.06705
   R42        2.06249  -0.00015  -0.00025   0.00028   0.00002   2.06251
   R43        2.88169   0.00032  -0.00040   0.00062   0.00024   2.88194
   R44        2.92103   0.00011   0.00004   0.00032   0.00039   2.92142
   R45        2.06906  -0.00012   0.00007  -0.00021  -0.00014   2.06893
   R46        2.91694  -0.00017   0.00021  -0.00015   0.00007   2.91700
   R47        2.94129  -0.00034   0.00009  -0.00095  -0.00083   2.94046
   R48        2.06781   0.00003   0.00017  -0.00013   0.00004   2.06784
   R49        2.05953   0.00023  -0.00022   0.00063   0.00041   2.05994
   R50        2.93491  -0.00033  -0.00017  -0.00045  -0.00064   2.93427
   R51        2.07079  -0.00036   0.00022  -0.00072  -0.00051   2.07028
   R52        2.94988   0.00011   0.00046   0.00002   0.00046   2.95034
   R53        2.89918  -0.00021   0.00011  -0.00044  -0.00033   2.89885
   R54        2.88619   0.00004   0.00017   0.00013   0.00030   2.88649
   R55        2.06544   0.00024  -0.00017   0.00058   0.00041   2.06585
   R56        2.07032   0.00007  -0.00005   0.00020   0.00015   2.07048
   R57        2.07037  -0.00006   0.00004  -0.00010  -0.00006   2.07032
   R58        2.05539   0.00007  -0.00012   0.00074   0.00062   2.05601
   R59        2.06946  -0.00028   0.00013  -0.00045  -0.00032   2.06913
   R60        2.07132   0.00023   0.00002   0.00043   0.00045   2.07177
   R61        2.06004   0.00003   0.00003   0.00005   0.00008   2.06013
   R62        2.73081  -0.00070   0.00055  -0.00180  -0.00121   2.72960
   R63        2.61701  -0.00128   0.00041  -0.00183  -0.00147   2.61554
   R64        2.27939   0.00091  -0.00012   0.00071   0.00059   2.27998
   R65        2.27847  -0.00010  -0.00019   0.00030   0.00012   2.27860
   R66        2.06204  -0.00010  -0.00010  -0.00002  -0.00012   2.06192
   R67        2.06472   0.00092  -0.00040   0.00171   0.00131   2.06603
   R68        2.06899  -0.00062   0.00037  -0.00130  -0.00093   2.06806
    A1        1.87036   0.00009   0.00210   0.00048   0.00260   1.87297
    A2        1.95948  -0.00045   0.00194  -0.00388  -0.00193   1.95755
    A3        1.93865   0.00056   0.00328  -0.00191   0.00129   1.93994
    A4        1.90019   0.00017   0.00145  -0.00254  -0.00111   1.89908
    A5        1.89166  -0.00056  -0.00559   0.00343  -0.00213   1.88954
    A6        1.90183   0.00017  -0.00334   0.00454   0.00120   1.90302
    A7        1.87710  -0.00047   0.00043  -0.00276  -0.00235   1.87475
    A8        1.91712   0.00030   0.00111   0.00081   0.00194   1.91906
    A9        1.88152   0.00005   0.00096  -0.00190  -0.00096   1.88056
   A10        1.93018   0.00018  -0.00217   0.00187  -0.00027   1.92991
   A11        1.91610   0.00013  -0.00149   0.00076  -0.00076   1.91534
   A12        1.94013  -0.00019   0.00123   0.00100   0.00223   1.94236
   A13        1.93356   0.00030  -0.00031   0.00156   0.00122   1.93478
   A14        1.90112   0.00027   0.00065   0.00219   0.00285   1.90398
   A15        1.92755  -0.00056  -0.00196  -0.00076  -0.00270   1.92485
   A16        2.07386  -0.00020  -0.00007  -0.00062  -0.00069   2.07317
   A17        2.05525  -0.00002   0.00063  -0.00143  -0.00080   2.05446
   A18        1.53812   0.00012   0.00123  -0.00139  -0.00019   1.53793
   A19        2.05626   0.00004  -0.00002   0.00057   0.00054   2.05681
   A20        1.97743   0.00009  -0.00012   0.00008  -0.00004   1.97739
   A21        1.50064  -0.00010  -0.00044   0.00059   0.00015   1.50079
   A22        1.88380  -0.00010  -0.00013  -0.00021  -0.00034   1.88346
   A23        2.06483  -0.00015   0.00025  -0.00013   0.00012   2.06495
   A24        1.96130   0.00024   0.00047  -0.00081  -0.00034   1.96095
   A25        1.90992   0.00027  -0.00003   0.00141   0.00138   1.91130
   A26        1.89827   0.00008   0.00023   0.00034   0.00058   1.89885
   A27        1.99443  -0.00035  -0.00220   0.00048  -0.00173   1.99270
   A28        2.06434  -0.00016   0.00036  -0.00085  -0.00049   2.06385
   A29        1.53002  -0.00008   0.00144  -0.00174  -0.00029   1.52973
   A30        2.04502   0.00020   0.00023   0.00014   0.00038   2.04540
   A31        1.48900   0.00002  -0.00036   0.00027  -0.00008   1.48892
   A32        1.95865  -0.00008   0.00141  -0.00267  -0.00128   1.95737
   A33        2.05562  -0.00015  -0.00098   0.00127   0.00031   2.05593
   A34        1.92529  -0.00010   0.00039   0.00107   0.00147   1.92676
   A35        2.13020   0.00006  -0.00084  -0.00117  -0.00206   2.12814
   A36        1.88085   0.00019   0.00041   0.00082   0.00126   1.88210
   A37        1.98472  -0.00003   0.00042  -0.00078  -0.00036   1.98436
   A38        1.91752   0.00016  -0.00036   0.00105   0.00069   1.91821
   A39        1.92008  -0.00016   0.00024  -0.00074  -0.00050   1.91958
   A40        1.87906  -0.00006  -0.00007  -0.00002  -0.00009   1.87897
   A41        1.87911   0.00007  -0.00010   0.00015   0.00006   1.87917
   A42        1.87994   0.00002  -0.00016   0.00039   0.00023   1.88017
   A43        1.99247  -0.00012  -0.00022  -0.00112  -0.00139   1.99108
   A44        1.93302  -0.00022   0.00053  -0.00142  -0.00088   1.93214
   A45        1.89956   0.00039  -0.00048   0.00260   0.00213   1.90169
   A46        1.86550   0.00041   0.00028   0.00029   0.00055   1.86605
   A47        1.88101  -0.00041  -0.00032  -0.00007  -0.00035   1.88065
   A48        1.88911  -0.00007   0.00024  -0.00027  -0.00003   1.88908
   A49        1.88730   0.00032   0.00082  -0.00036   0.00049   1.88779
   A50        2.58283   0.00050  -0.00087   0.00430   0.00343   2.58626
   A51        0.99933   0.00000  -0.00003  -0.00074  -0.00074   0.99859
   A52        2.03122   0.00047   0.00007   0.00081   0.00092   2.03215
   A53        1.82808   0.00010   0.00123   0.00069   0.00190   1.82999
   A54        1.85439  -0.00187  -0.00516  -0.00151  -0.00668   1.84771
   A55        1.91647  -0.00047   0.00167  -0.00106   0.00061   1.91708
   A56        1.95306   0.00095  -0.00084   0.00046  -0.00042   1.95265
   A57        1.87030   0.00081   0.00337   0.00064   0.00401   1.87431
   A58        2.00314   0.00343   0.00606  -0.00261   0.00345   2.00659
   A59        2.06797   0.00031   0.00246  -0.00284  -0.00038   2.06759
   A60        1.97078  -0.00101  -0.00193   0.00102  -0.00091   1.96987
   A61        2.24435   0.00070  -0.00055   0.00186   0.00131   2.24566
   A62        1.92021  -0.00002   0.00054  -0.00058  -0.00004   1.92017
   A63        1.94285   0.00050  -0.00242   0.00364   0.00122   1.94407
   A64        1.91477  -0.00061   0.00114  -0.00287  -0.00173   1.91304
   A65        1.90814  -0.00029   0.00073  -0.00190  -0.00117   1.90697
   A66        1.88778   0.00036  -0.00015   0.00164   0.00148   1.88926
   A67        1.88900   0.00005   0.00021   0.00004   0.00025   1.88926
   A68        2.35285  -0.00033  -0.00693   0.00374  -0.00323   2.34961
   A69        1.89564   0.00003  -0.00011   0.00075   0.00065   1.89629
   A70        1.94019   0.00004  -0.00217   0.00089  -0.00127   1.93891
   A71        1.92497  -0.00019   0.00059  -0.00049   0.00009   1.92506
   A72        1.92249  -0.00070   0.00199  -0.00573  -0.00376   1.91873
   A73        1.85168   0.00050   0.00174   0.00246   0.00420   1.85588
   A74        1.92663   0.00032  -0.00182   0.00210   0.00030   1.92694
   A75        1.85614   0.00011   0.00085   0.00000   0.00081   1.85694
   A76        1.91902  -0.00006   0.00075  -0.00082  -0.00006   1.91896
   A77        1.87766   0.00006   0.00070   0.00014   0.00087   1.87853
   A78        1.93108  -0.00022  -0.00174  -0.00149  -0.00323   1.92785
   A79        1.89311   0.00006  -0.00032   0.00214   0.00187   1.89498
   A80        1.98183   0.00006  -0.00011   0.00008  -0.00007   1.98175
   A81        1.92698   0.00014  -0.00005   0.00052   0.00044   1.92743
   A82        1.89662  -0.00006  -0.00006   0.00241   0.00237   1.89899
   A83        1.93433   0.00008  -0.00152   0.00133  -0.00018   1.93416
   A84        2.07665  -0.00003   0.00063  -0.00143  -0.00080   2.07585
   A85        2.05397  -0.00013   0.00018  -0.00115  -0.00097   2.05301
   A86        1.54350  -0.00004   0.00084  -0.00172  -0.00090   1.54260
   A87        2.04343  -0.00011   0.00030  -0.00044  -0.00014   2.04329
   A88        1.98620   0.00010   0.00019  -0.00022  -0.00004   1.98616
   A89        1.50044   0.00002   0.00011  -0.00025  -0.00014   1.50029
   A90        1.88870   0.00003  -0.00005   0.00025   0.00020   1.88890
   A91        2.06263  -0.00015  -0.00013  -0.00019  -0.00032   2.06231
   A92        1.96209   0.00012  -0.00039   0.00077   0.00038   1.96247
   A93        1.90208   0.00012  -0.00329   0.00543   0.00212   1.90420
   A94        1.89295   0.00022  -0.00009   0.00088   0.00078   1.89373
   A95        2.00176  -0.00010   0.00162  -0.00234  -0.00070   2.00107
   A96        2.06238  -0.00019  -0.00004   0.00012   0.00009   2.06247
   A97        1.53475  -0.00013   0.00084  -0.00192  -0.00109   1.53366
   A98        2.04936  -0.00000   0.00082  -0.00211  -0.00131   2.04806
   A99        1.48804  -0.00007  -0.00005  -0.00015  -0.00020   1.48783
   A100       1.95483  -0.00021   0.00048  -0.00207  -0.00159   1.95324
   A101       2.06093   0.00010  -0.00034   0.00065   0.00032   2.06125
   A102       1.92809   0.00018  -0.00028   0.00139   0.00111   1.92920
   A103       2.12528  -0.00025   0.00157  -0.00378  -0.00222   2.12306
   A104       1.88183   0.00018  -0.00109   0.00306   0.00196   1.88380
   A105       1.98374  -0.00039   0.00069  -0.00222  -0.00153   1.98221
   A106       1.91567   0.00042  -0.00062   0.00224   0.00162   1.91728
   A107       1.92261  -0.00021   0.00019  -0.00081  -0.00063   1.92199
   A108       1.87856  -0.00001  -0.00003   0.00005   0.00002   1.87858
   A109       1.87922   0.00022  -0.00007   0.00027   0.00019   1.87941
   A110       1.88069  -0.00001  -0.00018   0.00059   0.00041   1.88109
   A111       1.99306   0.00010   0.00046  -0.00084  -0.00039   1.99267
   A112       1.92707   0.00001  -0.00031   0.00061   0.00030   1.92737
   A113       1.90038   0.00014  -0.00011   0.00096   0.00086   1.90124
   A114       1.86407  -0.00000  -0.00033   0.00082   0.00049   1.86455
   A115       1.88541  -0.00023   0.00043  -0.00180  -0.00135   1.88406
   A116       1.89099  -0.00003  -0.00016   0.00024   0.00007   1.89107
   A117       2.35048   0.00029   0.00003   0.00224   0.00226   2.35274
   A118       2.02496   0.00021  -0.00021   0.00006  -0.00015   2.02480
   A119       1.84955  -0.00010   0.00025  -0.00000   0.00025   1.84980
   A120       1.96198  -0.00057   0.00326  -0.00876  -0.00557   1.95642
   A121       1.93588   0.00002  -0.00080   0.00187   0.00105   1.93693
   A122       1.81827   0.00023  -0.00128   0.00297   0.00176   1.82002
   A123       1.86934   0.00022  -0.00134   0.00424   0.00292   1.87226
   A124       2.26131   0.00010   0.00026  -0.00249  -0.00231   2.25900
   A125       1.98292   0.00057  -0.00047   0.00428   0.00345   1.98636
   A126       2.03886  -0.00067   0.00083  -0.00174  -0.00112   2.03774
   A127       2.07585  -0.00058   0.00067  -0.00207  -0.00139   2.07445
   A128       1.96463  -0.00038   0.00066  -0.00075  -0.00014   1.96449
   A129       2.24259   0.00095  -0.00130   0.00274   0.00144   2.24403
   A130       1.97119  -0.00014  -0.00163   0.00343   0.00180   1.97299
   A131       1.91675   0.00020   0.00013   0.00068   0.00081   1.91756
   A132       1.95358   0.00088  -0.00229   0.00424   0.00195   1.95553
   A133       1.91349  -0.00094   0.00122  -0.00391  -0.00269   1.91080
   A134       1.90005  -0.00055   0.00089  -0.00255  -0.00166   1.89839
   A135       1.89352   0.00038  -0.00012   0.00149   0.00137   1.89489
   A136       1.88525   0.00003   0.00022  -0.00000   0.00022   1.88547
   A137       3.32816   0.00117   0.00628   0.00564   0.01200   3.34016
   A138       3.15862  -0.00049   0.00164  -0.01400  -0.01245   3.14617
   A139       3.27310   0.00028  -0.00420  -0.00529  -0.00949   3.26361
   A140       3.42874  -0.00003   0.00250   0.00329   0.00587   3.43461
    D1        0.66722   0.00022   0.00526   0.00220   0.00744   0.67465
    D2        2.94611   0.00027   0.00588   0.00240   0.00826   2.95438
    D3       -1.01547   0.00032   0.00449   0.00335   0.00780  -1.00766
    D4       -1.41833   0.00021   0.00096   0.00729   0.00826  -1.41007
    D5        0.86057   0.00026   0.00158   0.00749   0.00909   0.86965
    D6       -3.10101   0.00031   0.00019   0.00843   0.00862  -3.09239
    D7        2.73047  -0.00010   0.00163   0.00557   0.00716   2.73763
    D8       -1.27382  -0.00004   0.00225   0.00577   0.00799  -1.26583
    D9        1.04779   0.00001   0.00086   0.00671   0.00752   1.05531
   D10        0.38122  -0.00008  -0.00989  -0.00301  -0.01287   0.36835
   D11       -1.73829   0.00015  -0.01299  -0.00267  -0.01564  -1.75393
   D12        2.56862  -0.00002  -0.01515  -0.00306  -0.01819   2.55043
   D13        2.50445  -0.00047  -0.00545  -0.00885  -0.01430   2.49015
   D14        0.38494  -0.00023  -0.00856  -0.00851  -0.01706   0.36787
   D15       -1.59135  -0.00041  -0.01071  -0.00890  -0.01961  -1.61096
   D16       -1.71233  -0.00049  -0.01181  -0.00289  -0.01470  -1.72703
   D17        2.45134  -0.00026  -0.01491  -0.00255  -0.01746   2.43388
   D18        0.47506  -0.00043  -0.01707  -0.00293  -0.02001   0.45505
   D19        3.04585  -0.00024  -0.00050  -0.00199  -0.00248   3.04337
   D20        0.92782  -0.00020  -0.00019  -0.00162  -0.00180   0.92603
   D21       -1.16256  -0.00019   0.00033  -0.00211  -0.00176  -1.16432
   D22        0.97781  -0.00020  -0.00523   0.00143  -0.00381   0.97400
   D23       -1.14021  -0.00015  -0.00492   0.00180  -0.00312  -1.14334
   D24        3.05259  -0.00014  -0.00440   0.00132  -0.00308   3.04950
   D25       -1.08219   0.00029   0.00253  -0.00382  -0.00130  -1.08350
   D26        3.08297   0.00033   0.00284  -0.00345  -0.00062   3.08235
   D27        0.99258   0.00035   0.00337  -0.00394  -0.00058   0.99200
   D28       -2.18206  -0.00017  -0.00241   0.00448   0.00213  -2.17993
   D29       -0.13173  -0.00007  -0.00136   0.00604   0.00474  -0.12699
   D30        1.93364  -0.00010  -0.00466   0.00751   0.00287   1.93651
   D31       -1.93667   0.00064   0.00823  -0.00428   0.00387  -1.93281
   D32        2.29681   0.00066   0.00624  -0.00608   0.00028   2.29709
   D33        0.04207   0.00011   0.00698  -0.00946  -0.00241   0.03966
   D34       -0.80922  -0.00002  -0.00298  -0.00257  -0.00557  -0.81479
   D35        1.50294   0.00019  -0.00281  -0.00031  -0.00313   1.49981
   D36       -3.11839   0.00022  -0.00192  -0.00128  -0.00322  -3.12160
   D37        1.25998  -0.00030  -0.00310  -0.00431  -0.00742   1.25256
   D38       -2.71104  -0.00010  -0.00293  -0.00206  -0.00498  -2.71602
   D39       -1.04919  -0.00006  -0.00204  -0.00303  -0.00507  -1.05425
   D40       -2.89008  -0.00015  -0.00567  -0.00135  -0.00704  -2.89712
   D41       -0.57792   0.00006  -0.00550   0.00090  -0.00460  -0.58252
   D42        1.08394   0.00009  -0.00461  -0.00007  -0.00469   1.07925
   D43       -2.53124  -0.00034   0.00751   0.00119   0.00869  -2.52255
   D44       -0.45921  -0.00024   0.01046   0.00184   0.01229  -0.44692
   D45        1.61541   0.00106   0.01523   0.00223   0.01744   1.63285
   D46        1.71205   0.00012   0.00726   0.00514   0.01245   1.72449
   D47       -2.49910   0.00022   0.01021   0.00579   0.01604  -2.48306
   D48       -0.42448   0.00152   0.01498   0.00618   0.02119  -0.40329
   D49       -0.42922  -0.00006   0.01022   0.00157   0.01181  -0.41742
   D50        1.64281   0.00004   0.01318   0.00222   0.01540   1.65821
   D51       -2.56575   0.00134   0.01795   0.00261   0.02055  -2.54520
   D52       -0.62620  -0.00043   0.00035  -0.00396  -0.00359  -0.62979
   D53       -2.84833  -0.00042   0.00069  -0.00427  -0.00357  -2.85189
   D54        1.46863  -0.00064   0.00038  -0.00365  -0.00325   1.46538
   D55        1.60937   0.00010   0.00047  -0.00014   0.00032   1.60969
   D56       -0.61275   0.00011   0.00080  -0.00045   0.00035  -0.61241
   D57       -2.57898  -0.00012   0.00050   0.00017   0.00066  -2.57832
   D58       -2.56331   0.00010   0.00193  -0.00287  -0.00094  -2.56425
   D59        1.49775   0.00011   0.00227  -0.00318  -0.00091   1.49684
   D60       -0.46848  -0.00012   0.00196  -0.00256  -0.00059  -0.46908
   D61       -1.44588  -0.00026  -0.00277   0.00031  -0.00248  -1.44836
   D62        2.91669  -0.00016  -0.00314  -0.00080  -0.00396   2.91272
   D63        0.71765  -0.00022  -0.00420  -0.00057  -0.00483   0.71282
   D64        2.59253  -0.00015  -0.00100   0.00008  -0.00091   2.59162
   D65        0.67191  -0.00004  -0.00136  -0.00102  -0.00239   0.66952
   D66       -1.52713  -0.00011  -0.00243  -0.00080  -0.00326  -1.53038
   D67        0.46561   0.00002  -0.00181   0.00205   0.00024   0.46585
   D68       -1.45500   0.00012  -0.00217   0.00095  -0.00124  -1.45625
   D69        2.62915   0.00006  -0.00324   0.00117  -0.00211   2.62704
   D70       -1.53994   0.00031   0.00004   0.00201   0.00206  -1.53788
   D71        2.55732   0.00008  -0.00055   0.00095   0.00041   2.55772
   D72        0.46637  -0.00006  -0.00178   0.00205   0.00027   0.46664
   D73        0.54692   0.00027  -0.00019   0.00298   0.00280   0.54972
   D74       -1.63901   0.00004  -0.00077   0.00193   0.00115  -1.63787
   D75        2.55322  -0.00010  -0.00200   0.00302   0.00101   2.55423
   D76        2.76110   0.00023   0.00030   0.00176   0.00208   2.76318
   D77        0.57517   0.00000  -0.00028   0.00070   0.00042   0.57559
   D78       -1.51578  -0.00014  -0.00151   0.00180   0.00028  -1.51550
   D79        1.46117   0.00011   0.00223  -0.00158   0.00066   1.46183
   D80       -2.86759   0.00003   0.00362  -0.00427  -0.00065  -2.86824
   D81       -0.63366   0.00026   0.00387  -0.00298   0.00088  -0.63278
   D82       -0.46381  -0.00010   0.00187  -0.00238  -0.00051  -0.46432
   D83        1.49062  -0.00019   0.00327  -0.00507  -0.00182   1.48879
   D84       -2.55864   0.00005   0.00352  -0.00379  -0.00029  -2.55893
   D85       -2.57214   0.00008   0.00056  -0.00044   0.00012  -2.57202
   D86       -0.61772  -0.00001   0.00196  -0.00313  -0.00118  -0.61890
   D87        1.61621   0.00023   0.00221  -0.00184   0.00035   1.61656
   D88        0.82339   0.00004  -0.00037   0.00127   0.00090   0.82429
   D89       -1.28385   0.00002  -0.00031   0.00107   0.00076  -1.28309
   D90        2.93257  -0.00001  -0.00003   0.00039   0.00036   2.93293
   D91       -0.80454   0.00009  -0.00068   0.00156   0.00086  -0.80368
   D92       -2.91178   0.00007  -0.00062   0.00135   0.00072  -2.91106
   D93        1.30464   0.00004  -0.00035   0.00068   0.00032   1.30496
   D94        3.11440  -0.00006  -0.00022   0.00155   0.00134   3.11574
   D95        1.00715  -0.00008  -0.00016   0.00135   0.00120   1.00836
   D96       -1.05961  -0.00011   0.00012   0.00067   0.00080  -1.05881
   D97       -0.92581   0.00041   0.00262   0.00030   0.00289  -0.92292
   D98       -3.03228   0.00013   0.00204   0.00178   0.00381  -3.02847
   D99        1.17615   0.00010   0.00172   0.00135   0.00306   1.17920
   D100       0.86768   0.00037   0.00082   0.00084   0.00162   0.86930
   D101      -1.23879   0.00008   0.00024   0.00231   0.00254  -1.23625
   D102       2.96963   0.00005  -0.00008   0.00188   0.00179   2.97142
   D103       3.12086   0.00047   0.00107   0.00223   0.00327   3.12413
   D104       1.01438   0.00018   0.00049   0.00371   0.00419   1.01857
   D105      -1.06038   0.00016   0.00017   0.00328   0.00343  -1.05694
   D106      -2.72599   0.00017   0.00278  -0.00902  -0.00623  -2.73222
   D107       2.56843  -0.00005   0.00082  -0.00409  -0.00329   2.56515
   D108      -0.58234   0.00011   0.00350  -0.01135  -0.00785  -0.59019
   D109      -1.57110  -0.00010   0.00154  -0.00642  -0.00491  -1.57600
   D110       1.44491   0.00004   0.00376  -0.01156  -0.00779   1.43712
   D111       0.45615  -0.00017   0.00180  -0.00662  -0.00484   0.45131
   D112       1.15602  -0.00032   0.00278  -0.00905  -0.00626   1.14976
   D113      -2.54006   0.00008   0.00112  -0.00308  -0.00195  -2.54201
   D114       2.04113   0.00026   0.00197  -0.00126   0.00069   2.04182
   D115      -1.11634   0.00014  -0.00066   0.00314   0.00241  -1.11393
   D116       0.80714   0.00016  -0.00098   0.00632   0.00530   0.81244
   D117      -2.35033   0.00004  -0.00362   0.01072   0.00703  -2.34331
   D118       2.76780   0.00007   0.00134   0.00566   0.00698   2.77478
   D119      -1.28093  -0.00006  -0.00294   0.00589   0.00297  -1.27796
   D120       0.82081   0.00044   0.00080   0.00528   0.00608   0.82689
   D121      -0.16706   0.00002  -0.00555   0.00839   0.00284  -0.16422
   D122       2.98702  -0.00007  -0.00445   0.00551   0.00107   2.98808
   D123      -3.12688  -0.00010   0.00130  -0.00337  -0.00207  -3.12895
   D124      -0.91254  -0.00008   0.00559  -0.01685  -0.01122  -0.92376
   D125      -2.90267   0.00003   0.00576  -0.01456  -0.00869  -2.91137
   D126       1.11538  -0.00002   0.00771  -0.02428  -0.01660   1.09878
   D127       0.82337  -0.00033   0.00486  -0.00878  -0.00394   0.81943
   D128       3.09003  -0.00032   0.00237  -0.00406  -0.00172   3.08831
   D129      -0.86389  -0.00020   0.00489  -0.00833  -0.00346  -0.86734
   D130      -1.29449   0.00049   0.00383  -0.00271   0.00111  -1.29338
   D131       0.97217   0.00050   0.00133   0.00201   0.00333   0.97550
   D132      -2.98175   0.00062   0.00385  -0.00226   0.00160  -2.98015
   D133       2.84574   0.00018   0.00721  -0.00566   0.00153   2.84727
   D134      -1.17079   0.00019   0.00472  -0.00095   0.00375  -1.16703
   D135       1.15848   0.00031   0.00724  -0.00521   0.00202   1.16050
   D136       0.08230   0.00033  -0.00414   0.01131   0.00716   0.08946
   D137      -2.07443   0.00023  -0.00315   0.00885   0.00571  -2.06873
   D138       2.17233   0.00033  -0.00343   0.00836   0.00497   2.17730
   D139       2.21098  -0.00004  -0.00564   0.00931   0.00365   2.21464
   D140       0.05425  -0.00013  -0.00464   0.00685   0.00220   0.05645
   D141      -1.98218  -0.00004  -0.00492   0.00636   0.00147  -1.98071
   D142      -1.98692   0.00026  -0.00570   0.01018   0.00443  -1.98248
   D143       2.13953   0.00017  -0.00471   0.00771   0.00298   2.14252
   D144       0.10311   0.00026  -0.00499   0.00723   0.00225   0.10536
   D145      -3.07615  -0.00017   0.00076  -0.00581  -0.00505  -3.08119
   D146       1.09447  -0.00019   0.00106  -0.00586  -0.00479   1.08968
   D147      -0.99723  -0.00016   0.00142  -0.00596  -0.00452  -1.00175
   D148       1.10497   0.00022   0.00099  -0.00353  -0.00254   1.10243
   D149      -1.00760   0.00020   0.00129  -0.00358  -0.00229  -1.00988
   D150      -3.09930   0.00023   0.00165  -0.00368  -0.00202  -3.10131
   D151      -0.93415  -0.00015  -0.00123  -0.00435  -0.00560  -0.93974
   D152      -3.04671  -0.00018  -0.00093  -0.00440  -0.00534  -3.05205
   D153       1.14477  -0.00015  -0.00056  -0.00450  -0.00507   1.13970
   D154      -0.94527   0.00007   0.00286   0.00126   0.00412  -0.94115
   D155       1.36165   0.00009   0.00361   0.00171   0.00532   1.36697
   D156       3.03032   0.00005   0.00395   0.00127   0.00521   3.03554
   D157       1.09988   0.00004   0.00331  -0.00014   0.00313   1.10301
   D158      -2.87639   0.00006   0.00405   0.00032   0.00433  -2.87205
   D159      -1.20772   0.00003   0.00440  -0.00013   0.00423  -1.20349
   D160      -3.04984   0.00000   0.00151   0.00160   0.00310  -3.04674
   D161      -0.74292   0.00002   0.00225   0.00206   0.00430  -0.73862
   D162       0.92575  -0.00001   0.00259   0.00161   0.00419   0.92995
   D163      -2.24979  -0.00016  -0.00076  -0.00712  -0.00786  -2.25765
   D164      -0.13869  -0.00012  -0.00122  -0.00558  -0.00680  -0.14549
   D165       1.86704   0.00027  -0.00382   0.00181  -0.00197   1.86507
   D166       2.03231  -0.00035  -0.00195  -0.00827  -0.01019   2.02212
   D167      -2.13978  -0.00031  -0.00241  -0.00673  -0.00913  -2.14891
   D168      -0.13405   0.00008  -0.00501   0.00066  -0.00430  -0.13835
   D169      -0.12206  -0.00016   0.00061  -0.00800  -0.00737  -0.12943
   D170       1.98904  -0.00011   0.00015  -0.00646  -0.00631   1.98273
   D171      -2.28841   0.00028  -0.00245   0.00093  -0.00148  -2.28989
   D172      -0.60277  -0.00000   0.00040  -0.00269  -0.00228  -0.60506
   D173      -2.82862  -0.00004   0.00001  -0.00243  -0.00241  -2.83103
   D174       1.48662  -0.00019   0.00037  -0.00314  -0.00276   1.48387
   D175       1.62146   0.00011   0.00080  -0.00087  -0.00007   1.62139
   D176      -0.60439   0.00008   0.00042  -0.00060  -0.00019  -0.60459
   D177      -2.57233  -0.00008   0.00078  -0.00131  -0.00054  -2.57287
   D178      -2.54854  -0.00007   0.00172  -0.00374  -0.00202  -2.55056
   D179       1.50880  -0.00010   0.00134  -0.00348  -0.00215   1.50665
   D180      -0.45914  -0.00026   0.00169  -0.00419  -0.00250  -0.46164
   D181      -1.45234   0.00026  -0.00188   0.00203   0.00013  -1.45221
   D182       2.90782   0.00011  -0.00159   0.00072  -0.00090   2.90692
   D183       0.70628  -0.00004  -0.00017  -0.00229  -0.00249   0.70379
   D184       2.59013   0.00009  -0.00049   0.00104   0.00053   2.59067
   D185       0.66710  -0.00006  -0.00020  -0.00028  -0.00049   0.66661
   D186      -1.53443  -0.00021   0.00122  -0.00328  -0.00209  -1.53652
   D187       0.45710   0.00019  -0.00178   0.00409   0.00230   0.45940
   D188      -1.46593   0.00004  -0.00149   0.00277   0.00128  -1.46465
   D189       2.61572  -0.00011  -0.00007  -0.00023  -0.00032   2.61540
   D190      -1.55707   0.00032  -0.00338   0.00654   0.00315  -1.55391
   D191       2.55615   0.00005  -0.00030   0.00044   0.00013   2.55628
   D192       0.45784   0.00019  -0.00175   0.00403   0.00228   0.46012
   D193       0.51435   0.00017  -0.00301   0.00585   0.00285   0.51719
   D194      -1.65562  -0.00010   0.00008  -0.00024  -0.00018  -1.65580
   D195       2.52925   0.00004  -0.00137   0.00334   0.00197   2.53122
   D196       2.73444   0.00019  -0.00359   0.00681   0.00321   2.73766
   D197       0.56448  -0.00008  -0.00051   0.00071   0.00019   0.56467
   D198      -1.53384   0.00005  -0.00196   0.00429   0.00234  -1.53150
   D199       1.46523  -0.00015  -0.00134   0.00068  -0.00067   1.46456
   D200      -2.86780  -0.00039  -0.00087  -0.00150  -0.00238  -2.87018
   D201      -0.63406  -0.00017  -0.00131   0.00101  -0.00033  -0.63439
   D202      -0.45423  -0.00021   0.00171  -0.00412  -0.00241  -0.45664
   D203       1.49593  -0.00045   0.00219  -0.00630  -0.00412   1.49181
   D204      -2.55352  -0.00023   0.00175  -0.00379  -0.00207  -2.55559
   D205      -2.56417   0.00008   0.00104  -0.00258  -0.00153  -2.56570
   D206      -0.61401  -0.00016   0.00152  -0.00476  -0.00324  -0.61726
   D207       1.61973   0.00007   0.00108  -0.00225  -0.00119   1.61853
   D208       0.80335  -0.00001  -0.00000   0.00061   0.00060   0.80395
   D209      -1.30125  -0.00003   0.00002   0.00043   0.00044  -1.30081
   D210       2.91385  -0.00015   0.00051  -0.00117  -0.00067   2.91318
   D211      -0.82316   0.00007  -0.00003   0.00101   0.00099  -0.82217
   D212      -2.92776   0.00005   0.00000   0.00083   0.00084  -2.92693
   D213       1.28734  -0.00007   0.00049  -0.00077  -0.00027   1.28706
   D214       3.09926   0.00011  -0.00098   0.00237   0.00139   3.10065
   D215       0.99466   0.00009  -0.00095   0.00218   0.00124   0.99589
   D216      -1.07343  -0.00003  -0.00046   0.00058   0.00013  -1.07330
   D217      -0.97741   0.00013  -0.00159   0.00476   0.00316  -0.97425
   D218      -3.07801   0.00006  -0.00125   0.00383   0.00259  -3.07542
   D219       1.13116   0.00001  -0.00081   0.00260   0.00179   1.13295
   D220       0.81542  -0.00005  -0.00084   0.00245   0.00160   0.81703
   D221      -1.28517  -0.00012  -0.00050   0.00152   0.00102  -1.28415
   D222       2.92400  -0.00018  -0.00005   0.00028   0.00023   2.92423
   D223       3.06931   0.00018  -0.00096   0.00428   0.00330   3.07261
   D224       0.96871   0.00010  -0.00062   0.00335   0.00272   0.97144
   D225      -1.10530   0.00005  -0.00017   0.00212   0.00193  -1.10337
   D226       2.18729  -0.00008   0.00092  -0.00398  -0.00305   2.18423
   D227      -1.96048  -0.00000   0.00058  -0.00315  -0.00258  -1.96305
   D228       0.07042  -0.00015   0.00044  -0.00335  -0.00292   0.06750
   D229      -1.75004  -0.00033  -0.00084  -0.00539  -0.00619  -1.75623
   D230       1.40785  -0.00021   0.00206  -0.00996  -0.00799   1.39986
   D231       0.45637  -0.00027  -0.00000  -0.00866  -0.00859   0.44778
   D232      -2.66892  -0.00015   0.00290  -0.01322  -0.01039  -2.67931
   D233       2.50859  -0.00003  -0.00211  -0.00322  -0.00524   2.50335
   D234      -0.61670   0.00008   0.00080  -0.00778  -0.00704  -0.62374
   D235      -3.07625   0.00021   0.00312  -0.00157   0.00165  -3.07459
   D236       0.05001  -0.00037   0.00347  -0.00671  -0.00315   0.04686
   D237       0.05163   0.00011   0.00099   0.00221   0.00313   0.05476
   D238      -3.10530  -0.00047   0.00134  -0.00293  -0.00168  -3.10697
   D239      -0.69796   0.00096  -0.00044   0.00803   0.00768  -0.69028
   D240       2.42649   0.00030  -0.00000   0.00223   0.00226   2.42875
         Item               Value     Threshold  Converged?
 Maximum Force            0.004112     0.000450     NO 
 RMS     Force            0.000464     0.000300     NO 
 Maximum Displacement     0.158144     0.001800     NO 
 RMS     Displacement     0.019228     0.001200     NO 
 Predicted change in Energy=-2.190865D-04
 GradGradGradGradGradGradGradGradGradGradGradGradGradGradGradGradGradGrad

 Stoichiometry    C20H32N2O8(3)
 Framework group  C1[X(C20H32N2O8)]
 Deg. of freedom   180
 Full point group                 C1      NOp   1
 Largest Abelian subgroup         C1      NOp   1
 Largest concise Abelian subgroup C1      NOp   1
                         Standard orientation:                         
 ---------------------------------------------------------------------
 Center     Atomic      Atomic             Coordinates (Angstroms)
 Number     Number       Type             X           Y           Z
 ---------------------------------------------------------------------
      1          6           0       -2.743467   -0.865766   -1.198412
      2          6           0       -2.927783    1.055288    0.636293
      3          1           0       -3.448173    2.017246    0.645955
      4          1           0       -1.980645    1.190425    1.164699
      5          6           0       -3.783960   -0.009261    1.329555
      6          1           0       -4.179300    0.366047    2.278665
      7          6           0       -4.767925   -0.616777    0.300310
      8          1           0       -5.188289    0.049302   -0.460205
      9          1           0       -5.591442   -1.161385    0.760969
     10          6           0       -3.595428   -1.551248   -0.105604
     11          1           0       -3.833090   -2.570379   -0.430683
     12          6           0       -3.037914   -1.375388    1.345750
     13          6           0       -3.696317   -2.382634    2.297011
     14          1           0       -4.781689   -2.448042    2.184893
     15          1           0       -3.485633   -2.107046    3.336023
     16          1           0       -3.283638   -3.383014    2.127057
     17          6           0       -1.538866   -1.364994    1.639768
     18          1           0       -0.966449   -0.691435    1.004794
     19          1           0       -1.112260   -2.364308    1.510085
     20          1           0       -1.382108   -1.057427    2.680329
     21          6           0       -2.655881    0.684665   -0.829542
     22          1           0       -3.390455    1.168046   -1.476297
     23          8           0       -1.347724    1.120056   -1.261168
     24          7           0       -1.221819    2.482206   -1.458325
     25          8           0       -2.220299    3.163145   -1.430400
     26          8           0       -0.082589    2.823986   -1.651871
     27          6           0       -3.366785   -1.007858   -2.591201
     28          1           0       -2.792183   -0.428621   -3.319339
     29          1           0       -4.406653   -0.668039   -2.599465
     30          1           0       -3.347211   -2.057680   -2.896666
     31          8           0       -1.467147   -1.375081   -1.224411
     32          6           0        3.521858    0.271579    0.669226
     33          6           0        1.728348   -0.042150   -1.300446
     34          1           0        1.608907    0.618801   -2.163787
     35          1           0        0.733326   -0.423551   -1.064467
     36          6           0        2.669986   -1.189710   -1.650043
     37          1           0        2.325105   -1.705942   -2.551826
     38          6           0        4.124102   -0.674768   -1.594177
     39          1           0        4.298748    0.358925   -1.907817
     40          1           0        4.837430   -1.314065   -2.114485
     41          6           0        4.056743   -0.977516   -0.072716
     42          1           0        4.970677   -1.314780    0.428485
     43          6           0        2.975313   -2.056630   -0.394481
     44          6           0        3.638540   -3.388959   -0.766228
     45          1           0        4.451457   -3.285746   -1.489828
     46          1           0        2.894277   -4.067468   -1.197671
     47          1           0        4.049007   -3.868431    0.129254
     48          6           0        1.829035   -2.354835    0.570020
     49          1           0        1.328062   -1.468712    0.954127
     50          1           0        2.195159   -2.913257    1.437782
     51          1           0        1.081257   -2.969056    0.054745
     52          6           0        2.219141    0.820150   -0.114903
     53          1           0        2.469200    1.829137   -0.443368
     54          8           0        1.067595    0.923989    0.750877
     55          7           0        0.998905    2.041190    1.565023
     56          8           0        1.857016    2.884062    1.470744
     57          8           0        0.029276    2.032324    2.281716
     58          6           0        4.588463    1.368679    0.741393
     59          1           0        4.212541    2.213852    1.320113
     60          1           0        4.879891    1.723535   -0.250798
     61          1           0        5.482076    0.976888    1.236977
     62          8           0        3.100034   -0.067331    1.926439
 ---------------------------------------------------------------------
 Rotational constants (GHZ):           0.2334310           0.1186818           0.1062547
 Standard basis: 6-31++G(d,p) (6D, 7F)
 There are   762 symmetry adapted cartesian basis functions of A   symmetry.
 There are   762 symmetry adapted basis functions of A   symmetry.
   762 basis functions,  1216 primitive gaussians,   762 cartesian basis functions
   116 alpha electrons      114 beta electrons
       nuclear repulsion energy      3498.5043739111 Hartrees.
 NAtoms=   62 NActive=   62 NUniq=   62 SFac= 1.00D+00 NAtFMM=   60 NAOKFM=T Big=T
 Integral buffers will be    131072 words long.
 Raffenetti 2 integral format.
 Two-electron integral symmetry is turned on.
 Nuclear repulsion after empirical dispersion term =     3498.4362191929 Hartrees.
 One-electron integrals computed using PRISM.
 NBasis=   762 RedAO= T EigKep=  1.04D-06  NBF=   762
 NBsUse=   761 1.00D-06 EigRej=  9.45D-07 NBFU=   761
 Initial guess from the checkpoint file:  "/wrk/hasangal/alkoxy/alphapine-conformarsampling/Alpha-Pinene-RO-NO3down-Odown/SYS_2A/DFT_high/calc-LM/TMP/G1647172619/Gau-17997.chk"
 B after Tr=     0.000000   -0.000000   -0.000000
         Rot=    0.999970    0.006425    0.002310    0.003704 Ang=   0.89 deg.
 Initial guess <Sx>= 0.0000 <Sy>= 0.0000 <Sz>= 1.0000 <S**2>= 2.0092 S= 1.0031
 ExpMin= 3.60D-02 ExpMax= 5.48D+03 ExpMxC= 8.25D+02 IAcc=3 IRadAn=         7 AccDes= 0.00D+00
 Harris functional with IExCor= 4639 and IRadAn=       7 diagonalized for initial guess.
 HarFok:  IExCor= 4639 AccDes= 0.00D+00 IRadAn=         7 IDoV= 1 UseB2=F ITyADJ=14
 ICtDFT=  3500011 ScaDFX=  1.000000  1.000000  1.000000  1.000000
 FoFCou: FMM=F IPFlag=           0 FMFlag=      100000 FMFlg1=        2001
         NFxFlg=           0 DoJE=T BraDBF=F KetDBF=T FulRan=T
         wScrn=  0.000000 ICntrl=       500 IOpCl=  0 I1Cent=   200000004 NGrid=           0
         NMat0=    1 NMatS0=      1 NMatT0=    0 NMatD0=    1 NMtDS0=    0 NMtDT0=    0
 Petite list used in FoFCou.
 Requested convergence on RMS density matrix=1.00D-08 within 128 cycles.
 Requested convergence on MAX density matrix=1.00D-06.
 Requested convergence on             energy=1.00D-06.
 No special actions if energy rises.
 Restarting incremental Fock formation.
 SCF Done:  E(UwB97XD) =  -1491.88365333     A.U. after   27 cycles
            NFock= 27  Conv=0.37D-09     -V/T= 2.0089
 <Sx>= 0.0000 <Sy>= 0.0000 <Sz>= 1.0000 <S**2>= 2.0091 S= 1.0030
 <L.S>= 0.000000000000E+00
 Annihilation of the first spin contaminant:
 S**2 before annihilation     2.0091,   after     2.0001
 Calling FoFJK, ICntrl=      2127 FMM=T ISym2X=0 I1Cent= 0 IOpClX= 1 NMat=1 NMatS=1 NMatT=0.
 ***** Axes restored to original set *****
 -------------------------------------------------------------------
 Center     Atomic                   Forces (Hartrees/Bohr)
 Number     Number              X              Y              Z
 -------------------------------------------------------------------
      1        6           0.002303176    0.000474394    0.002245611
      2        6          -0.000357839   -0.000690532    0.000616701
      3        1           0.000092184    0.000097293    0.000036664
      4        1           0.000041856    0.000290232    0.000328517
      5        6           0.000025287    0.000446851   -0.000039842
      6        1           0.000018269   -0.000254088   -0.000056130
      7        6           0.000011827   -0.000185252   -0.000093961
      8        1          -0.000007439   -0.000029603    0.000012493
      9        1          -0.000041094    0.000053529    0.000047632
     10        6          -0.000853585   -0.000409045   -0.000530713
     11        1           0.000020075    0.000128607    0.000068938
     12        6           0.000233561    0.000129819    0.000423547
     13        6           0.000044627    0.000147993    0.000177420
     14        1          -0.000013661   -0.000005295    0.000008119
     15        1          -0.000035914   -0.000013876   -0.000039281
     16        1          -0.000006220    0.000008003   -0.000013954
     17        6          -0.000647926   -0.000144880   -0.000736518
     18        1           0.000466249   -0.000062788    0.000772759
     19        1          -0.000155127    0.000064972   -0.000026545
     20        1           0.000231320   -0.000069715   -0.000100550
     21        6          -0.000355408   -0.000603482   -0.001088400
     22        1           0.000068229    0.000067061    0.000169023
     23        8           0.000146252   -0.000096176   -0.000238755
     24        7          -0.000071179    0.000172014    0.000158736
     25        8           0.000160417   -0.000187458   -0.000026392
     26        8           0.000139131   -0.000078245   -0.000067409
     27        6          -0.000623027   -0.000414538   -0.001522468
     28        1          -0.000084793    0.000154927    0.000099758
     29        1          -0.000201022    0.000141365   -0.000077890
     30        1           0.000018316    0.000116461    0.000294841
     31        8          -0.000103783    0.000759962   -0.000570211
     32        6          -0.003177830   -0.000428298    0.001128561
     33        6          -0.000234165    0.000431563    0.000287328
     34        1          -0.000040912   -0.000022946   -0.000009483
     35        1          -0.000264216   -0.000621106    0.000089082
     36        6          -0.000005536    0.000105618    0.000133484
     37        1           0.000145949   -0.000019727    0.000018774
     38        6           0.000023206   -0.000109192    0.000262183
     39        1           0.000037522    0.000058959    0.000054237
     40        1           0.000017301   -0.000006012    0.000000330
     41        6           0.000769634   -0.000100725   -0.000074350
     42        1          -0.000175529   -0.000054258   -0.000096493
     43        6          -0.000054852   -0.000514639   -0.000338292
     44        6          -0.000338111   -0.000050545   -0.000075242
     45        1           0.000011888    0.000088547   -0.000036165
     46        1           0.000063594   -0.000039898   -0.000024216
     47        1          -0.000019148    0.000047098    0.000008996
     48        6           0.000596101    0.000128477    0.000375400
     49        1          -0.000194277   -0.000303274   -0.000231942
     50        1          -0.000059233    0.000100919   -0.000135723
     51        1          -0.000144153   -0.000074660    0.000042462
     52        6           0.000540486   -0.000087926   -0.000355797
     53        1           0.000098362   -0.000224766   -0.000230313
     54        8           0.000004083    0.001133717    0.000539288
     55        7           0.000037833   -0.000311683   -0.000432193
     56        8           0.000364737    0.000142009    0.000177839
     57        8          -0.000486383   -0.000238402   -0.000402347
     58        6           0.001644248    0.001462950   -0.000000995
     59        1          -0.000019198   -0.000049152   -0.000312157
     60        1           0.000211680    0.000334955   -0.000329883
     61        1          -0.000361237   -0.000251076   -0.000162066
     62        8           0.000545396   -0.000535037   -0.000102050
 -------------------------------------------------------------------
 Cartesian Forces:  Max     0.003177830 RMS     0.000491505

 GradGradGradGradGradGradGradGradGradGradGradGradGradGradGradGradGradGrad
 Berny optimization.
 Using GEDIIS/GDIIS optimizer.
 FormGI is forming the generalized inverse of G from B-inverse, IUseBI=4.
 Internal  Forces:  Max     0.002065451 RMS     0.000198029
 Search for a local minimum.
 Step number   6 out of a maximum of  372
 All quantities printed in internal units (Hartrees-Bohrs-Radians)
 Mixed Optimization -- En-DIIS/RFO-DIIS
 Swapping is turned off.
 Update second derivatives using D2CorX and points    2    3    4    5    6
 DE= -2.78D-04 DEPred=-2.19D-04 R= 1.27D+00
 TightC=F SS=  1.41D+00  RLast= 9.92D-02 DXNew= 1.2929D+00 2.9770D-01
 Trust test= 1.27D+00 RLast= 9.92D-02 DXMaxT set to 7.69D-01
 ITU=  1  0  1  1  1  0
     Eigenvalues ---    0.00230   0.00231   0.00326   0.00333   0.00399
     Eigenvalues ---    0.00426   0.00460   0.00520   0.00709   0.00785
     Eigenvalues ---    0.00888   0.00954   0.01081   0.01112   0.01420
     Eigenvalues ---    0.01520   0.01566   0.01701   0.01755   0.01877
     Eigenvalues ---    0.01935   0.02090   0.02199   0.02265   0.02488
     Eigenvalues ---    0.02578   0.02716   0.02750   0.02811   0.02831
     Eigenvalues ---    0.02906   0.03029   0.03180   0.03222   0.03295
     Eigenvalues ---    0.03330   0.03412   0.03665   0.03896   0.04026
     Eigenvalues ---    0.04184   0.04395   0.04420   0.04458   0.04561
     Eigenvalues ---    0.04661   0.04715   0.04755   0.04847   0.05132
     Eigenvalues ---    0.05245   0.05257   0.05274   0.05339   0.05343
     Eigenvalues ---    0.05396   0.05446   0.05518   0.05654   0.05663
     Eigenvalues ---    0.05669   0.05673   0.05689   0.05850   0.05912
     Eigenvalues ---    0.06068   0.06096   0.06238   0.06447   0.06540
     Eigenvalues ---    0.06654   0.06713   0.06845   0.06928   0.07216
     Eigenvalues ---    0.07358   0.07533   0.07769   0.08557   0.08883
     Eigenvalues ---    0.08945   0.09274   0.09446   0.09522   0.09997
     Eigenvalues ---    0.10201   0.10859   0.11287   0.11385   0.11631
     Eigenvalues ---    0.12121   0.12454   0.12621   0.13241   0.13848
     Eigenvalues ---    0.14786   0.15698   0.15993   0.15997   0.15999
     Eigenvalues ---    0.16000   0.16000   0.16000   0.16000   0.16000
     Eigenvalues ---    0.16000   0.16066   0.16166   0.17009   0.17315
     Eigenvalues ---    0.18082   0.19688   0.20040   0.20376   0.21029
     Eigenvalues ---    0.21300   0.22499   0.23112   0.24007   0.24199
     Eigenvalues ---    0.24423   0.24904   0.24950   0.25053   0.25511
     Eigenvalues ---    0.26310   0.26525   0.26827   0.26993   0.27230
     Eigenvalues ---    0.27508   0.27575   0.28348   0.28984   0.29158
     Eigenvalues ---    0.29202   0.29876   0.31804   0.32394   0.32600
     Eigenvalues ---    0.33133   0.33586   0.33845   0.33953   0.33988
     Eigenvalues ---    0.34037   0.34051   0.34072   0.34094   0.34097
     Eigenvalues ---    0.34106   0.34147   0.34157   0.34168   0.34196
     Eigenvalues ---    0.34223   0.34257   0.34305   0.34318   0.34340
     Eigenvalues ---    0.34409   0.34519   0.34579   0.34623   0.34685
     Eigenvalues ---    0.34701   0.34722   0.34797   0.34955   0.36006
     Eigenvalues ---    0.37883   0.39159   0.48715   0.48932   0.49685
     Eigenvalues ---    0.52648   0.97410   0.98604   0.99956   1.01729
 En-DIIS/RFO-DIIS/Sim-DIIS IScMMF=       -3 using points:     6    5    4    3
 RFO step:  Lambda=-2.96354503D-04.
 DidBck=F Rises=F RFO-DIIS coefs:    2.41239   -1.17411    0.08552   -0.32380
 Iteration  1 RMS(Cart)=  0.03591175 RMS(Int)=  0.00031918
 Iteration  2 RMS(Cart)=  0.00066734 RMS(Int)=  0.00013372
 Iteration  3 RMS(Cart)=  0.00000015 RMS(Int)=  0.00013372
 Variable       Old X    -DE/DX   Delta X   Delta X   Delta X     New X
                                 (Linear)    (Quad)   (Total)
    R1        2.92142   0.00026  -0.00117   0.00181   0.00071   2.92213
    R2        3.01622  -0.00086   0.00225  -0.00232  -0.00015   3.01607
    R3        2.89602   0.00145   0.00215   0.00505   0.00721   2.90323
    R4        2.59730  -0.00066  -0.00489   0.00087  -0.00390   2.59340
    R5        2.06686   0.00004   0.00059  -0.00007   0.00051   2.06738
    R6        2.06538  -0.00005  -0.00046   0.00007  -0.00047   2.06491
    R7        2.89500  -0.00022   0.00147  -0.00234  -0.00077   2.89422
    R8        2.90303   0.00066  -0.00109   0.00300   0.00167   2.90470
    R9        4.62744  -0.00028  -0.03148  -0.00826  -0.03978   4.58766
   R10        2.06833  -0.00014  -0.00063  -0.00020  -0.00083   2.06750
   R11        2.92548   0.00016   0.00090  -0.00021   0.00078   2.92626
   R12        2.94164  -0.00014   0.00000   0.00003   0.00007   2.94171
   R13        2.06901  -0.00002  -0.00015   0.00010  -0.00005   2.06896
   R14        2.05883   0.00002   0.00013   0.00005   0.00018   2.05901
   R15        2.93532  -0.00002  -0.00044  -0.00011  -0.00050   2.93482
   R16        2.07077  -0.00014   0.00024  -0.00060  -0.00035   2.07042
   R17        2.95679   0.00029   0.00000   0.00136   0.00118   2.95797
   R18        2.89870   0.00000   0.00045  -0.00026   0.00020   2.89891
   R19        2.88683   0.00001   0.00052  -0.00026   0.00008   2.88691
   R20        2.06567   0.00001   0.00017  -0.00006   0.00011   2.06578
   R21        2.06999  -0.00005   0.00009  -0.00024  -0.00014   2.06985
   R22        2.07005  -0.00001   0.00003  -0.00002   0.00001   2.07006
   R23        2.05671   0.00009   0.00075  -0.00026   0.00034   2.05705
   R24        2.06788  -0.00012   0.00014  -0.00055  -0.00041   2.06747
   R25        2.07176  -0.00008   0.00223  -0.00157   0.00066   2.07243
   R26        4.57903   0.00008   0.01568   0.00733   0.02293   4.60196
   R27        4.93193   0.00042   0.01942   0.01335   0.03257   4.96450
   R28        2.06279  -0.00012   0.00037  -0.00058  -0.00022   2.06257
   R29        2.73008   0.00033  -0.00073   0.00089   0.00016   2.73024
   R30        2.61177  -0.00008   0.00116  -0.00091   0.00025   2.61202
   R31        2.28447  -0.00024  -0.00006  -0.00045  -0.00050   2.28397
   R32        2.27719   0.00012   0.00004   0.00023   0.00027   2.27746
   R33        2.06653  -0.00003  -0.00020   0.00004  -0.00016   2.06637
   R34        2.06739   0.00024   0.00110  -0.00000   0.00109   2.06848
   R35        2.06648  -0.00019  -0.00010  -0.00057  -0.00067   2.06581
   R36        4.54049  -0.00053  -0.01762  -0.01431  -0.03171   4.50877
   R37        2.92561   0.00050  -0.00076   0.00351   0.00266   2.92827
   R38        3.05462  -0.00045   0.00492  -0.00418   0.00078   3.05540
   R39        2.89473   0.00207   0.00312   0.00751   0.01063   2.90536
   R40        2.58650  -0.00013  -0.00333   0.00062  -0.00271   2.58378
   R41        2.06705  -0.00000   0.00066  -0.00062   0.00005   2.06710
   R42        2.06251  -0.00006  -0.00016   0.00025   0.00019   2.06270
   R43        2.88194   0.00022   0.00050   0.00029   0.00089   2.88283
   R44        2.92142  -0.00008  -0.00030  -0.00102  -0.00098   2.92044
   R45        2.06893  -0.00005  -0.00005  -0.00013  -0.00018   2.06875
   R46        2.91700  -0.00003   0.00017   0.00040   0.00056   2.91756
   R47        2.94046  -0.00004  -0.00085  -0.00033  -0.00106   2.93939
   R48        2.06784   0.00005   0.00018   0.00004   0.00022   2.06806
   R49        2.05994   0.00002   0.00031  -0.00010   0.00020   2.06014
   R50        2.93427  -0.00030  -0.00023  -0.00131  -0.00160   2.93267
   R51        2.07028  -0.00018  -0.00002  -0.00057  -0.00059   2.06969
   R52        2.95034   0.00026  -0.00087   0.00244   0.00153   2.95187
   R53        2.89885  -0.00013   0.00040  -0.00082  -0.00042   2.89843
   R54        2.88649  -0.00008   0.00041  -0.00042   0.00002   2.88651
   R55        2.06585   0.00004   0.00036  -0.00008   0.00028   2.06612
   R56        2.07048  -0.00001   0.00025  -0.00017   0.00008   2.07055
   R57        2.07032  -0.00002   0.00002  -0.00005  -0.00003   2.07029
   R58        2.05601  -0.00006   0.00082  -0.00060   0.00021   2.05621
   R59        2.06913  -0.00018  -0.00000  -0.00070  -0.00071   2.06843
   R60        2.07177   0.00012   0.00069   0.00016   0.00085   2.07262
   R61        2.06013  -0.00011   0.00019  -0.00066  -0.00046   2.05966
   R62        2.72960   0.00018  -0.00445   0.00235  -0.00207   2.72754
   R63        2.61554  -0.00054   0.00239  -0.00214   0.00024   2.61578
   R64        2.27998   0.00034  -0.00033   0.00045   0.00012   2.28010
   R65        2.27860   0.00019  -0.00037   0.00056   0.00028   2.27887
   R66        2.06192  -0.00019   0.00005  -0.00067  -0.00062   2.06130
   R67        2.06603   0.00046   0.00127   0.00078   0.00205   2.06808
   R68        2.06806  -0.00028  -0.00019  -0.00086  -0.00106   2.06701
    A1        1.87297   0.00014   0.00158   0.00021   0.00185   1.87482
    A2        1.95755  -0.00024   0.00023  -0.00364  -0.00341   1.95413
    A3        1.93994   0.00014   0.00539   0.00016   0.00540   1.94533
    A4        1.89908  -0.00007   0.00021  -0.00352  -0.00343   1.89565
    A5        1.88954  -0.00006  -0.01162   0.01063  -0.00101   1.88853
    A6        1.90302   0.00009   0.00366  -0.00329   0.00046   1.90348
    A7        1.87475  -0.00013  -0.00162  -0.00174  -0.00335   1.87140
    A8        1.91906   0.00004   0.00254  -0.00141   0.00120   1.92026
    A9        1.88056   0.00000  -0.00074  -0.00008  -0.00085   1.87971
   A10        1.92991   0.00008  -0.00181   0.00245   0.00097   1.93089
   A11        1.91534  -0.00006  -0.00207   0.00173  -0.00075   1.91458
   A12        1.94236   0.00007   0.00356  -0.00105   0.00251   1.94487
   A13        1.93478   0.00012  -0.00003   0.00145   0.00139   1.93617
   A14        1.90398   0.00000   0.00136  -0.00138  -0.00008   1.90390
   A15        1.92485  -0.00015  -0.00385   0.00222  -0.00157   1.92328
   A16        2.07317  -0.00003   0.00080  -0.00070   0.00015   2.07332
   A17        2.05446  -0.00005   0.00153  -0.00224  -0.00071   2.05374
   A18        1.53793   0.00007  -0.00003   0.00050   0.00043   1.53835
   A19        2.05681   0.00000   0.00011  -0.00056  -0.00048   2.05633
   A20        1.97739  -0.00001   0.00125  -0.00151  -0.00020   1.97719
   A21        1.50079  -0.00002  -0.00002   0.00041   0.00034   1.50113
   A22        1.88346  -0.00002  -0.00016  -0.00003  -0.00020   1.88325
   A23        2.06495  -0.00002  -0.00000  -0.00017  -0.00014   2.06481
   A24        1.96095   0.00007  -0.00113   0.00195   0.00082   1.96178
   A25        1.91130   0.00007   0.00148   0.00075   0.00220   1.91349
   A26        1.89885   0.00006   0.00100   0.00095   0.00206   1.90091
   A27        1.99270  -0.00018   0.00014  -0.00433  -0.00431   1.98839
   A28        2.06385  -0.00003  -0.00199   0.00143  -0.00057   2.06328
   A29        1.52973  -0.00001   0.00041   0.00002   0.00048   1.53021
   A30        2.04540   0.00007  -0.00113   0.00083  -0.00033   2.04506
   A31        1.48892  -0.00002   0.00012  -0.00013   0.00003   1.48895
   A32        1.95737  -0.00004  -0.00028  -0.00099  -0.00132   1.95605
   A33        2.05593   0.00002   0.00011   0.00191   0.00208   2.05800
   A34        1.92676   0.00001   0.00031   0.00142   0.00183   1.92859
   A35        2.12814  -0.00001  -0.00041  -0.00237  -0.00300   2.12515
   A36        1.88210   0.00002   0.00013   0.00011   0.00031   1.88241
   A37        1.98436   0.00001  -0.00019   0.00004  -0.00015   1.98421
   A38        1.91821   0.00003   0.00127  -0.00051   0.00076   1.91897
   A39        1.91958  -0.00002  -0.00117   0.00066  -0.00051   1.91907
   A40        1.87897  -0.00002   0.00003  -0.00021  -0.00018   1.87879
   A41        1.87917  -0.00000  -0.00010  -0.00007  -0.00018   1.87899
   A42        1.88017   0.00001   0.00018   0.00009   0.00027   1.88044
   A43        1.99108   0.00029  -0.00061   0.00282   0.00170   1.99278
   A44        1.93214  -0.00020   0.00058  -0.00231  -0.00162   1.93052
   A45        1.90169   0.00013  -0.00020   0.00225   0.00221   1.90390
   A46        1.86605   0.00009   0.00112  -0.00067   0.00053   1.86658
   A47        1.88065  -0.00033  -0.00074  -0.00145  -0.00196   1.87869
   A48        1.88908   0.00000  -0.00014  -0.00085  -0.00105   1.88803
   A49        1.88779   0.00009   0.00224  -0.00199   0.00082   1.88860
   A50        2.58626   0.00051   0.01220   0.00484   0.01722   2.60348
   A51        0.99859   0.00023  -0.00244   0.00134  -0.00099   0.99760
   A52        2.03215  -0.00008  -0.00005  -0.00162  -0.00174   2.03040
   A53        1.82999   0.00019   0.00021   0.00248   0.00268   1.83266
   A54        1.84771  -0.00041  -0.00942   0.00642  -0.00297   1.84474
   A55        1.91708  -0.00015   0.00503  -0.00497   0.00014   1.91723
   A56        1.95265   0.00036  -0.00222   0.00311   0.00080   1.95345
   A57        1.87431   0.00009   0.00704  -0.00566   0.00137   1.87567
   A58        2.00659   0.00068   0.00600  -0.00485   0.00116   2.00775
   A59        2.06759  -0.00001   0.00071  -0.00154  -0.00083   2.06676
   A60        1.96987  -0.00012  -0.00258   0.00247  -0.00012   1.96976
   A61        2.24566   0.00013   0.00189  -0.00097   0.00092   2.24658
   A62        1.92017  -0.00006   0.00129  -0.00093   0.00036   1.92053
   A63        1.94407   0.00012   0.00085  -0.00092  -0.00007   1.94400
   A64        1.91304  -0.00032  -0.00032  -0.00175  -0.00207   1.91097
   A65        1.90697  -0.00007  -0.00083  -0.00027  -0.00110   1.90587
   A66        1.88926   0.00024  -0.00017   0.00265   0.00247   1.89173
   A67        1.88926   0.00010  -0.00088   0.00138   0.00050   1.88975
   A68        2.34961   0.00021   0.01068   0.00438   0.01493   2.36455
   A69        1.89629   0.00008  -0.00224   0.00156  -0.00066   1.89563
   A70        1.93891  -0.00031  -0.00132  -0.00582  -0.00718   1.93174
   A71        1.92506  -0.00021   0.00025  -0.00087  -0.00067   1.92439
   A72        1.91873  -0.00013  -0.00109  -0.00302  -0.00417   1.91456
   A73        1.85588   0.00030   0.00273   0.00666   0.00936   1.86524
   A74        1.92694   0.00029   0.00181   0.00202   0.00386   1.93079
   A75        1.85694   0.00001   0.00146  -0.00072   0.00062   1.85756
   A76        1.91896   0.00000  -0.00018   0.00033   0.00025   1.91921
   A77        1.87853  -0.00008   0.00126  -0.00116   0.00020   1.87873
   A78        1.92785  -0.00013  -0.00441   0.00028  -0.00435   1.92350
   A79        1.89498   0.00017   0.00220   0.00105   0.00367   1.89866
   A80        1.98175   0.00003  -0.00006   0.00013  -0.00019   1.98156
   A81        1.92743   0.00003  -0.00016   0.00047   0.00020   1.92763
   A82        1.89899  -0.00008   0.00090   0.00208   0.00308   1.90207
   A83        1.93416   0.00010  -0.00150   0.00015  -0.00128   1.93287
   A84        2.07585  -0.00000   0.00093  -0.00178  -0.00087   2.07498
   A85        2.05301  -0.00008   0.00009  -0.00086  -0.00074   2.05227
   A86        1.54260   0.00002  -0.00031   0.00003  -0.00034   1.54226
   A87        2.04329  -0.00002  -0.00023   0.00047   0.00022   2.04351
   A88        1.98616   0.00002   0.00087  -0.00026   0.00061   1.98677
   A89        1.50029   0.00005  -0.00002  -0.00018  -0.00017   1.50012
   A90        1.88890   0.00002   0.00066  -0.00028   0.00039   1.88928
   A91        2.06231  -0.00006  -0.00043  -0.00062  -0.00104   2.06127
   A92        1.96247  -0.00000  -0.00104   0.00094  -0.00013   1.96234
   A93        1.90420  -0.00012   0.00166  -0.00336  -0.00171   1.90249
   A94        1.89373   0.00013   0.00121   0.00039   0.00161   1.89534
   A95        2.00107  -0.00002   0.00092   0.00232   0.00325   2.00432
   A96        2.06247  -0.00005  -0.00150   0.00058  -0.00094   2.06153
   A97        1.53366   0.00002  -0.00017  -0.00032  -0.00049   1.53317
   A98        2.04806  -0.00000  -0.00220   0.00007  -0.00215   2.04591
   A99        1.48783  -0.00013   0.00049  -0.00113  -0.00065   1.48718
   A100       1.95324   0.00003  -0.00048  -0.00064  -0.00115   1.95208
   A101       2.06125   0.00003  -0.00096   0.00120   0.00029   2.06154
   A102       1.92920   0.00011  -0.00092   0.00220   0.00128   1.93048
   A103       2.12306   0.00002   0.00002  -0.00089  -0.00091   2.12215
   A104       1.88380  -0.00006   0.00143  -0.00065   0.00080   1.88460
   A105       1.98221  -0.00014  -0.00111  -0.00076  -0.00187   1.98034
   A106       1.91728   0.00015   0.00179   0.00036   0.00214   1.91943
   A107       1.92199  -0.00006  -0.00105   0.00018  -0.00087   1.92112
   A108       1.87858  -0.00001   0.00010  -0.00008   0.00002   1.87861
   A109       1.87941   0.00008   0.00002   0.00021   0.00023   1.87965
   A110       1.88109  -0.00001   0.00031   0.00011   0.00043   1.88152
   A111       1.99267   0.00002  -0.00038  -0.00009  -0.00067   1.99200
   A112       1.92737   0.00009   0.00124  -0.00020   0.00110   1.92847
   A113       1.90124   0.00000  -0.00086   0.00127   0.00044   1.90168
   A114       1.86455   0.00002   0.00113   0.00019   0.00134   1.86589
   A115       1.88406  -0.00011  -0.00101  -0.00092  -0.00183   1.88223
   A116       1.89107  -0.00003  -0.00012  -0.00031  -0.00044   1.89062
   A117       2.35274   0.00013   0.00742   0.00161   0.00916   2.36190
   A118       2.02480   0.00003  -0.00001  -0.00015  -0.00013   2.02468
   A119       1.84980   0.00002  -0.00250   0.00049  -0.00197   1.84783
   A120       1.95642  -0.00003  -0.00758   0.00568  -0.00229   1.95413
   A121       1.93693  -0.00012   0.00204  -0.00392  -0.00198   1.93495
   A122       1.82002   0.00005   0.00495  -0.00307   0.00220   1.82222
   A123       1.87226   0.00005   0.00352   0.00104   0.00459   1.87686
   A124       2.25900  -0.00031  -0.00792  -0.00665  -0.01495   2.24405
   A125       1.98636   0.00005   0.01198   0.00143   0.01255   1.99892
   A126       2.03774   0.00027  -0.00314   0.00522   0.00179   2.03954
   A127       2.07445   0.00017  -0.00055   0.00113   0.00063   2.07509
   A128       1.96449  -0.00027  -0.00073   0.00015  -0.00078   1.96370
   A129       2.24403   0.00010   0.00126  -0.00101   0.00031   2.24434
   A130       1.97299   0.00040   0.00426   0.00593   0.01001   1.98301
   A131       1.91756   0.00004   0.00164  -0.00016   0.00148   1.91904
   A132       1.95553   0.00038   0.00124   0.00119   0.00243   1.95796
   A133       1.91080  -0.00057   0.00079  -0.00475  -0.00397   1.90684
   A134       1.89839  -0.00021  -0.00214  -0.00031  -0.00245   1.89594
   A135       1.89489   0.00029  -0.00075   0.00309   0.00234   1.89722
   A136       1.88547   0.00008  -0.00089   0.00108   0.00019   1.88566
   A137       3.34016   0.00038   0.04042   0.00360   0.04429   3.38445
   A138       3.14617  -0.00030  -0.03156  -0.01215  -0.04353   3.10264
   A139       3.26361  -0.00016   0.00349  -0.00842  -0.00556   3.25805
   A140       3.43461   0.00018   0.01745   0.01366   0.03144   3.46605
    D1        0.67465  -0.00011   0.00960  -0.01036  -0.00090   0.67375
    D2        2.95438  -0.00004   0.00888  -0.00722   0.00159   2.95597
    D3       -1.00766  -0.00006   0.00834  -0.00900  -0.00077  -1.00844
    D4       -1.41007   0.00003   0.00818  -0.00403   0.00412  -1.40595
    D5        0.86965   0.00010   0.00746  -0.00088   0.00661   0.87627
    D6       -3.09239   0.00008   0.00692  -0.00266   0.00425  -3.08814
    D7        2.73763  -0.00002  -0.00048   0.00272   0.00205   2.73968
    D8       -1.26583   0.00005  -0.00120   0.00587   0.00454  -1.26129
    D9        1.05531   0.00003  -0.00174   0.00409   0.00218   1.05749
   D10        0.36835   0.00007  -0.01452   0.01131  -0.00309   0.36525
   D11       -1.75393   0.00017  -0.02106   0.01680  -0.00420  -1.75812
   D12        2.55043   0.00016  -0.02514   0.01944  -0.00563   2.54480
   D13        2.49015  -0.00018  -0.01318   0.00502  -0.00807   2.48207
   D14        0.36787  -0.00008  -0.01972   0.01052  -0.00918   0.35870
   D15       -1.61096  -0.00009  -0.02380   0.01316  -0.01061  -1.62157
   D16       -1.72703  -0.00014  -0.01528   0.00514  -0.01000  -1.73702
   D17        2.43388  -0.00004  -0.02181   0.01064  -0.01110   2.42278
   D18        0.45505  -0.00006  -0.02589   0.01328  -0.01253   0.44252
   D19        3.04337  -0.00007  -0.00400   0.00050  -0.00349   3.03988
   D20        0.92603  -0.00002  -0.00439   0.00209  -0.00229   0.92373
   D21       -1.16432  -0.00002  -0.00363   0.00211  -0.00151  -1.16582
   D22        0.97400  -0.00005  -0.00622   0.00475  -0.00150   0.97250
   D23       -1.14334  -0.00000  -0.00662   0.00634  -0.00031  -1.14364
   D24        3.04950   0.00001  -0.00585   0.00636   0.00048   3.04998
   D25       -1.08350   0.00001   0.00552  -0.00414   0.00140  -1.08210
   D26        3.08235   0.00006   0.00512  -0.00255   0.00260   3.08494
   D27        0.99200   0.00007   0.00589  -0.00253   0.00338   0.99539
   D28       -2.17993  -0.00006   0.01642   0.00364   0.02040  -2.15953
   D29       -0.12699   0.00015   0.01437   0.01046   0.02515  -0.10184
   D30        1.93651   0.00008   0.01008   0.01046   0.02074   1.95725
   D31       -1.93281   0.00015  -0.01202  -0.00564  -0.01796  -1.95077
   D32        2.29709   0.00011  -0.01115  -0.00694  -0.01786   2.27923
   D33        0.03966  -0.00005  -0.02778  -0.00703  -0.03443   0.00523
   D34       -0.81479   0.00001  -0.00297  -0.00110  -0.00416  -0.81895
   D35        1.49981   0.00007  -0.00081  -0.00201  -0.00288   1.49693
   D36       -3.12160   0.00010  -0.00176  -0.00116  -0.00302  -3.12463
   D37        1.25256  -0.00008  -0.00450  -0.00261  -0.00694   1.24562
   D38       -2.71602  -0.00002  -0.00234  -0.00352  -0.00566  -2.72169
   D39       -1.05425   0.00001  -0.00329  -0.00267  -0.00581  -1.06007
   D40       -2.89712  -0.00007  -0.00595   0.00058  -0.00549  -2.90261
   D41       -0.58252  -0.00000  -0.00380  -0.00033  -0.00421  -0.58673
   D42        1.07925   0.00003  -0.00474   0.00052  -0.00436   1.07489
   D43       -2.52255  -0.00012   0.00756  -0.00407   0.00342  -2.51913
   D44       -0.44692  -0.00004   0.01166  -0.00575   0.00584  -0.44109
   D45        1.63285   0.00020   0.02236  -0.01415   0.00815   1.64100
   D46        1.72449   0.00006   0.01102  -0.00289   0.00829   1.73278
   D47       -2.48306   0.00014   0.01513  -0.00457   0.01071  -2.47236
   D48       -0.40329   0.00038   0.02583  -0.01297   0.01302  -0.39027
   D49       -0.41742  -0.00003   0.01235  -0.00648   0.00587  -0.41155
   D50        1.65821   0.00005   0.01645  -0.00817   0.00829   1.66650
   D51       -2.54520   0.00029   0.02715  -0.01656   0.01061  -2.53459
   D52       -0.62979  -0.00010  -0.00348   0.00313  -0.00031  -0.63011
   D53       -2.85189  -0.00007  -0.00459   0.00520   0.00064  -2.85126
   D54        1.46538  -0.00014  -0.00347   0.00304  -0.00039   1.46499
   D55        1.60969   0.00005  -0.00150   0.00325   0.00174   1.61144
   D56       -0.61241   0.00008  -0.00261   0.00532   0.00269  -0.60972
   D57       -2.57832   0.00001  -0.00150   0.00316   0.00166  -2.57665
   D58       -2.56425   0.00003   0.00049   0.00072   0.00121  -2.56304
   D59        1.49684   0.00006  -0.00062   0.00279   0.00216   1.49899
   D60       -0.46908  -0.00001   0.00049   0.00063   0.00113  -0.46795
   D61       -1.44836  -0.00006  -0.00164   0.00022  -0.00132  -1.44969
   D62        2.91272  -0.00007  -0.00200  -0.00120  -0.00323   2.90949
   D63        0.71282  -0.00008  -0.00202  -0.00211  -0.00426   0.70856
   D64        2.59162  -0.00005   0.00076  -0.00202  -0.00117   2.59044
   D65        0.66952  -0.00005   0.00040  -0.00344  -0.00308   0.66644
   D66       -1.53038  -0.00007   0.00039  -0.00435  -0.00411  -1.53449
   D67        0.46585  -0.00005  -0.00057  -0.00085  -0.00140   0.46446
   D68       -1.45625  -0.00005  -0.00093  -0.00227  -0.00331  -1.45955
   D69        2.62704  -0.00007  -0.00095  -0.00319  -0.00433   2.62271
   D70       -1.53788   0.00013  -0.00098   0.00368   0.00284  -1.53503
   D71        2.55772   0.00000  -0.00209   0.00050  -0.00157   2.55615
   D72        0.46664  -0.00007  -0.00050  -0.00084  -0.00132   0.46532
   D73        0.54972   0.00011  -0.00087   0.00324   0.00245   0.55217
   D74       -1.63787  -0.00001  -0.00198   0.00006  -0.00196  -1.63983
   D75        2.55423  -0.00008  -0.00039  -0.00129  -0.00171   2.55252
   D76        2.76318   0.00013  -0.00221   0.00495   0.00284   2.76601
   D77        0.57559   0.00001  -0.00333   0.00177  -0.00158   0.57401
   D78       -1.51550  -0.00006  -0.00173   0.00042  -0.00132  -1.51682
   D79        1.46183   0.00007   0.00217   0.00117   0.00329   1.46512
   D80       -2.86824   0.00002   0.00194   0.00015   0.00200  -2.86624
   D81       -0.63278   0.00006   0.00208  -0.00043   0.00156  -0.63122
   D82       -0.46432   0.00001   0.00035   0.00086   0.00118  -0.46314
   D83        1.48879  -0.00004   0.00012  -0.00016  -0.00011   1.48868
   D84       -2.55893   0.00000   0.00026  -0.00073  -0.00055  -2.55948
   D85       -2.57202   0.00003   0.00270  -0.00102   0.00165  -2.57037
   D86       -0.61890  -0.00002   0.00247  -0.00203   0.00036  -0.61854
   D87        1.61656   0.00002   0.00261  -0.00261  -0.00008   1.61648
   D88        0.82429  -0.00002   0.00603  -0.00180   0.00422   0.82851
   D89       -1.28309  -0.00001   0.00520  -0.00119   0.00400  -1.27910
   D90        2.93293  -0.00002   0.00492  -0.00139   0.00352   2.93644
   D91       -0.80368   0.00002   0.00586  -0.00187   0.00393  -0.79975
   D92       -2.91106   0.00002   0.00503  -0.00125   0.00371  -2.90736
   D93        1.30496   0.00001   0.00475  -0.00146   0.00323   1.30819
   D94        3.11574   0.00000   0.00606   0.00006   0.00620   3.12194
   D95        1.00836   0.00001   0.00523   0.00068   0.00598   1.01434
   D96       -1.05881  -0.00000   0.00495   0.00047   0.00550  -1.05331
   D97       -0.92292   0.00020   0.00934   0.00158   0.01084  -0.91208
   D98       -3.02847   0.00003   0.00792   0.00219   0.01016  -3.01831
   D99        1.17920   0.00006   0.00786   0.00322   0.01105   1.19025
   D100       0.86930   0.00018   0.00931   0.00124   0.01040   0.87970
   D101      -1.23625   0.00001   0.00788   0.00185   0.00972  -1.22653
   D102       2.97142   0.00004   0.00782   0.00288   0.01061   2.98203
   D103       3.12413   0.00022   0.00953   0.00129   0.01069   3.13482
   D104       1.01857   0.00004   0.00810   0.00190   0.01001   1.02859
   D105      -1.05694   0.00008   0.00804   0.00293   0.01090  -1.04604
   D106      -2.73222   0.00014  -0.01557  -0.01140  -0.02690  -2.75912
   D107       2.56515  -0.00014  -0.00674  -0.00741  -0.01412   2.55102
   D108      -0.59019   0.00014  -0.01443  -0.01300  -0.02747  -0.61766
   D109      -1.57600  -0.00014  -0.00561  -0.00902  -0.01470  -1.59070
   D110       1.43712   0.00003  -0.01440  -0.01505  -0.02939   1.40773
   D111       0.45131  -0.00026  -0.00557  -0.01106  -0.01662   0.43469
   D112       1.14976  -0.00042  -0.02364  -0.00924  -0.03280   1.11697
   D113      -2.54201   0.00006  -0.00888  -0.00230  -0.01111  -2.55312
   D114       2.04182  -0.00004  -0.00200  -0.00546  -0.00752   2.03430
   D115      -1.11393  -0.00005  -0.02868  -0.00602  -0.03486  -1.14878
   D116       0.81244  -0.00005   0.01241   0.00256   0.01480   0.82724
   D117      -2.34331  -0.00007  -0.01427   0.00200  -0.01254  -2.35585
   D118       2.77478   0.00016   0.00288   0.00810   0.01098   2.78576
   D119      -1.27796   0.00000  -0.00562   0.01281   0.00714  -1.27082
   D120       0.82689   0.00009   0.00382   0.00485   0.00869   0.83559
   D121      -0.16422   0.00000  -0.00216   0.00482   0.00266  -0.16157
   D122       2.98808   0.00005  -0.00368   0.00822   0.00454   2.99262
   D123      -3.12895   0.00006  -0.00175   0.00399   0.00224  -3.12671
   D124      -0.92376  -0.00012  -0.02051  -0.01166  -0.03201  -0.95577
   D125      -2.91137  -0.00004  -0.01494  -0.00844  -0.02270  -2.93406
   D126       1.09878  -0.00026  -0.03443  -0.02016  -0.05483   1.04396
   D127       0.81943  -0.00007  -0.00256   0.00468   0.00213   0.82155
   D128       3.08831  -0.00012  -0.00240   0.00327   0.00085   3.08916
   D129      -0.86734  -0.00002  -0.00356   0.00581   0.00225  -0.86509
   D130      -1.29338   0.00023   0.00108   0.01106   0.01215  -1.28123
   D131       0.97550   0.00017   0.00123   0.00965   0.01088   0.98638
   D132      -2.98015   0.00027   0.00008   0.01220   0.01228  -2.96787
   D133       2.84727   0.00022  -0.00048   0.01311   0.01264   2.85991
   D134      -1.16703   0.00017  -0.00032   0.01170   0.01136  -1.15567
   D135       1.16050   0.00027  -0.00148   0.01424   0.01276   1.17326
   D136       0.08946   0.00008   0.00725  -0.00319   0.00400   0.09346
   D137      -2.06873   0.00020   0.00656   0.00161   0.00817  -2.06056
   D138       2.17730   0.00014   0.00785  -0.00292   0.00504   2.18234
   D139       2.21464  -0.00033   0.00353  -0.01126  -0.00779   2.20684
   D140       0.05645  -0.00020   0.00284  -0.00645  -0.00363   0.05282
   D141      -1.98071  -0.00026   0.00414  -0.01098  -0.00676  -1.98747
   D142      -1.98248   0.00012   0.00671  -0.00661   0.00001  -1.98248
   D143       2.14252   0.00024   0.00602  -0.00180   0.00417   2.14669
   D144       0.10536   0.00018   0.00731  -0.00633   0.00104   0.10640
   D145      -3.08119   0.00001   0.00058  -0.00905  -0.00842  -3.08962
   D146       1.08968   0.00000   0.00133  -0.00934  -0.00796   1.08172
   D147      -1.00175   0.00004   0.00112  -0.00826  -0.00710  -1.00885
   D148       1.10243   0.00018   0.00496  -0.00524  -0.00032   1.10211
   D149      -1.00988   0.00018   0.00571  -0.00553   0.00014  -1.00974
   D150      -3.10131   0.00021   0.00550  -0.00446   0.00101  -3.10031
   D151      -0.93974  -0.00027   0.00123  -0.01277  -0.01155  -0.95129
   D152      -3.05205  -0.00028   0.00198  -0.01306  -0.01109  -3.06314
   D153       1.13970  -0.00025   0.00177  -0.01198  -0.01022   1.12948
   D154      -0.94115   0.00003   0.00528   0.00315   0.00846  -0.93269
   D155       1.36697  -0.00000   0.00712   0.00284   0.00997   1.37694
   D156       3.03554   0.00003   0.00657   0.00380   0.01037   3.04591
   D157       1.10301  -0.00003   0.00432   0.00264   0.00676   1.10977
   D158      -2.87205  -0.00007   0.00615   0.00233   0.00828  -2.86378
   D159      -1.20349  -0.00003   0.00560   0.00329   0.00868  -1.19481
   D160      -3.04674   0.00011   0.00384   0.00431   0.00815  -3.03859
   D161      -0.73862   0.00008   0.00568   0.00401   0.00966  -0.72895
   D162       0.92995   0.00011   0.00512   0.00496   0.01006   0.94001
[truncated: 2,260,397 more chars]
