# Supplementary material for: Computational Investigation of the Formation of Peroxide (ROOR) Accretion Products in the OH- and NO3-Initiated Oxidation of α-Pinene
Source: J Phys Chem A. 2021 Dec 9;125(50):10632–9. doi: 10.1021/acs.jpca.1c08969 (PMC8713291; doi:10.1021/acs.jpca.1c08969)
Supplement: Supplementary file 2 — jp1c08969_si_002.zip [file jp1c08969_si_002.zip › JPCA-secondnd-paper-updated-outfile/α-pinene, ( S-alkoxy,R-nitroxy)2/2_1_1960-local-minima-2nd.log]

 Entering Gaussian System, Link 0=/appl/chem/G16RevB.01//g16/g16
 Initial command:
 /appl/chem/G16RevB.01/g16/l1.exe "/wrk/hasangal/alkoxy/alphapine-conformarsampling/Alpha-Pinene-RO-NO3down-Odown/SYS_2A/DFT_high/calc-LM/TMP/G1647172545/Gau-4418.inp" -scrdir="/wrk/hasangal/alkoxy/alphapine-conformarsampling/Alpha-Pinene-RO-NO3down-Odown/SYS_2A/DFT_high/calc-LM/TMP/G1647172545/"
 Entering Link 1 = /appl/chem/G16RevB.01/g16/l1.exe PID=      4419.
  
 Copyright (c) 1988-2017, Gaussian, Inc.  All Rights Reserved.
  
 This is part of the Gaussian(R) 16 program.  It is based on
 the Gaussian(R) 09 system (copyright 2009, Gaussian, Inc.),
 the Gaussian(R) 03 system (copyright 2003, Gaussian, Inc.),
 the Gaussian(R) 98 system (copyright 1998, Gaussian, Inc.),
 the Gaussian(R) 94 system (copyright 1995, Gaussian, Inc.),
 the Gaussian 92(TM) system (copyright 1992, Gaussian, Inc.),
 the Gaussian 90(TM) system (copyright 1990, Gaussian, Inc.),
 the Gaussian 88(TM) system (copyright 1988, Gaussian, Inc.),
 the Gaussian 86(TM) system (copyright 1986, Carnegie Mellon
 University), and the Gaussian 82(TM) system (copyright 1983,
 Carnegie Mellon University). Gaussian is a federally registered
 trademark of Gaussian, Inc.
  
 This software contains proprietary and confidential information,
 including trade secrets, belonging to Gaussian, Inc.
  
 This software is provided under written license and may be
 used, copied, transmitted, or stored only in accord with that
 written license.
  
 The following legend is applicable only to US Government
 contracts under FAR:
  
                    RESTRICTED RIGHTS LEGEND
  
 Use, reproduction and disclosure by the US Government is
 subject to restrictions as set forth in subparagraphs (a)
 and (c) of the Commercial Computer Software - Restricted
 Rights clause in FAR 52.227-19.
  
 Gaussian, Inc.
 340 Quinnipiac St., Bldg. 40, Wallingford CT 06492
  
  
 ---------------------------------------------------------------
 Warning -- This program may not be used in any manner that
 competes with the business of Gaussian, Inc. or will provide
 assistance to any competitor of Gaussian, Inc.  The licensee
 of this program is prohibited from giving any competitor of
 Gaussian, Inc. access to this program.  By using this program,
 the user acknowledges that Gaussian, Inc. is engaged in the
 business of creating and licensing software in the field of
 computational chemistry and represents and warrants to the
 licensee that it is not a competitor of Gaussian, Inc. and that
 it will not use this program in any manner prohibited above.
 ---------------------------------------------------------------
  

 Cite this work as:
 Gaussian 16, Revision B.01,
 M. J. Frisch, G. W. Trucks, H. B. Schlegel, G. E. Scuseria, 
 M. A. Robb, J. R. Cheeseman, G. Scalmani, V. Barone, 
 G. A. Petersson, H. Nakatsuji, X. Li, M. Caricato, A. V. Marenich, 
 J. Bloino, B. G. Janesko, R. Gomperts, B. Mennucci, H. P. Hratchian, 
 J. V. Ortiz, A. F. Izmaylov, J. L. Sonnenberg, D. Williams-Young, 
 F. Ding, F. Lipparini, F. Egidi, J. Goings, B. Peng, A. Petrone, 
 T. Henderson, D. Ranasinghe, V. G. Zakrzewski, J. Gao, N. Rega, 
 G. Zheng, W. Liang, M. Hada, M. Ehara, K. Toyota, R. Fukuda, 
 J. Hasegawa, M. Ishida, T. Nakajima, Y. Honda, O. Kitao, H. Nakai, 
 T. Vreven, K. Throssell, J. A. Montgomery, Jr., J. E. Peralta, 
 F. Ogliaro, M. J. Bearpark, J. J. Heyd, E. N. Brothers, K. N. Kudin, 
 V. N. Staroverov, T. A. Keith, R. Kobayashi, J. Normand, 
 K. Raghavachari, A. P. Rendell, J. C. Burant, S. S. Iyengar, 
 J. Tomasi, M. Cossi, J. M. Millam, M. Klene, C. Adamo, R. Cammi, 
 J. W. Ochterski, R. L. Martin, K. Morokuma, O. Farkas, 
 J. B. Foresman, and D. J. Fox, Gaussian, Inc., Wallingford CT, 2016.
 
 ******************************************
 Gaussian 16:  ES64L-G16RevB.01 20-Dec-2017
                18-May-2020 
 ******************************************
 %Nprocshared=8
 Will use up to    8 processors via shared memory.
 %Mem=4000mb
 ---------------------------------------------------------------------
 # wb97xd 6-31++g** Opt Integral(Grid=SuperFineGrid) Freq MaxDisk=32GB
 ---------------------------------------------------------------------
 1/18=20,19=15,26=5,38=1/1,3;
 2/9=110,12=2,17=6,18=5,40=1/2;
 3/5=1,6=6,7=1111,11=2,25=1,30=1,71=1,74=-58,75=-7/1,2,3;
 4//1;
 5/5=2,38=5/2;
 6/7=2,8=2,9=2,10=2,28=1/1;
 7//1,2,3,16;
 1/18=20,19=15,26=5/3(2);
 2/9=110/2;
 99//99;
 2/9=110/2;
 3/5=1,6=6,7=1111,11=2,25=1,30=1,71=1,74=-58,75=-7/1,2,3;
 4/5=5,16=3,69=1/1;
 5/5=2,38=5/2;
 7//1,2,3,16;
 1/18=20,19=15,26=5/3(-5);
 2/9=110/2;
 6/7=2,8=2,9=2,10=2,19=2,28=1/1;
 99/9=1/99;
 ----------------------------------------------------------------------
 /wrk/hasangal/alkoxy/alphapine-conformarsampling/Alpha-Pinene-RO-NO3do
 wn-Odown/SYS_2A/DFT_opt/calc-LM/2_1_1960.xyz
 ----------------------------------------------------------------------
 Symbolic Z-matrix:
 Charge =  0 Multiplicity = 3
 C                    -3.15344  -1.10459  -0.79416 
 C                    -2.01317   0.9444    0.44472 
 H                    -1.24161   1.62574   0.07339 
 H                    -1.83713   0.82402   1.51842 
 C                    -3.39435   1.54394   0.19813 
 H                    -3.45109   2.56719   0.58527 
 C                    -3.78302   1.29141  -1.27654 
 H                    -2.97014   1.30495  -2.01127 
 H                    -4.57887   1.94284  -1.6409 
 C                    -4.31369  -0.0821   -0.79275 
 H                    -5.18752  -0.52062  -1.28641 
 C                    -4.52602   0.55515   0.61461 
 C                    -5.88731   1.25327   0.70694 
 H                    -6.09469   1.90907  -0.14414 
 H                    -5.93614   1.86572   1.61537 
 H                    -6.69275   0.51099   0.75938 
 C                    -4.34257  -0.30475   1.86226 
 H                    -3.4136   -0.88046   1.87503 
 H                    -5.16685  -1.02158   1.95117 
 H                    -4.35112   0.32871   2.75865 
 C                    -1.82741  -0.43137  -0.24554 
 H                    -1.10303  -0.34483  -1.05489 
 O                    -1.22559  -1.24741   0.78292 
 N                    -0.41184  -2.27204   0.37326 
 O                    -0.28228  -2.48577  -0.80922 
 O                     0.11261  -2.8481    1.29615 
 C                    -2.94645  -1.6024   -2.25949 
 H                    -2.15141  -2.34665  -2.30299 
 H                    -2.6684   -0.74542  -2.88024 
 H                    -3.87811  -2.03174  -2.63464 
 O                    -3.48398  -2.24277  -0.12871 
 C                     2.19659   0.33139   0.74139 
 C                     4.51493   1.25217  -0.1533 
 H                     5.23371   1.88908   0.37365 
 H                     4.57493   1.51614  -1.21378 
 C                     4.88927  -0.21462   0.05114 
 H                     5.93678  -0.38874  -0.21909 
 C                     4.4063   -0.6494    1.45349 
 H                     4.4303    0.10978   2.24411 
 H                     4.89604  -1.54712   1.83309 
 C                     3.04852  -0.95943   0.77611 
 H                     2.44225  -1.78885   1.15189 
 C                     3.82184  -1.17533  -0.55922 
 C                     4.33923  -2.61452  -0.66444 
 H                     4.85097  -2.95797   0.23961 
 H                     5.0462   -2.70092  -1.49827 
 H                     3.50592  -3.30043  -0.855 
 C                     3.14663  -0.81403  -1.87911 
 H                     2.73188   0.19663  -1.90718 
 H                     2.32353  -1.50983  -2.07792 
 H                     3.86477  -0.89764  -2.70483 
 C                     3.08734   1.587     0.35547 
 H                     3.13201   2.27499   1.20188 
 O                     2.502     2.29741  -0.75937 
 N                     1.33081   2.98361  -0.51263 
 O                     1.01701   3.19334   0.6383 
 O                     0.767     3.33206  -1.51614 
 C                     1.54468   0.51024   2.15164 
 H                     0.91003   1.39604   2.1711 
 H                     2.34646   0.62363   2.88752 
 H                     0.95457  -0.37616   2.39246 
 O                     1.12598   0.20048  -0.08053 
 
 Add virtual bond connecting atoms H42        and O26        Dist= 4.84D+00.
 Add virtual bond connecting atoms O62        and H22        Dist= 4.71D+00.

 GradGradGradGradGradGradGradGradGradGradGradGradGradGradGradGradGradGrad
 Berny optimization.
 Initialization pass.
                           ----------------------------
                           !    Initial Parameters    !
                           ! (Angstroms and Degrees)  !
 --------------------------                            --------------------------
 ! Name  Definition              Value          Derivative Info.                !
 --------------------------------------------------------------------------------
 ! R1    R(1,10)                 1.5465         estimate D2E/DX2                !
 ! R2    R(1,21)                 1.5851         estimate D2E/DX2                !
 ! R3    R(1,27)                 1.5614         estimate D2E/DX2                !
 ! R4    R(1,31)                 1.3592         estimate D2E/DX2                !
 ! R5    R(2,3)                  1.0943         estimate D2E/DX2                !
 ! R6    R(2,4)                  1.0947         estimate D2E/DX2                !
 ! R7    R(2,5)                  1.5257         estimate D2E/DX2                !
 ! R8    R(2,21)                 1.5504         estimate D2E/DX2                !
 ! R9    R(5,6)                  1.0955         estimate D2E/DX2                !
 ! R10   R(5,7)                  1.5458         estimate D2E/DX2                !
 ! R11   R(5,12)                 1.5594         estimate D2E/DX2                !
 ! R12   R(7,8)                  1.0958         estimate D2E/DX2                !
 ! R13   R(7,9)                  1.0911         estimate D2E/DX2                !
 ! R14   R(7,10)                 1.5499         estimate D2E/DX2                !
 ! R15   R(10,11)                1.0952         estimate D2E/DX2                !
 ! R16   R(10,12)                1.5594         estimate D2E/DX2                !
 ! R17   R(12,13)                1.5326         estimate D2E/DX2                !
 ! R18   R(12,17)                1.5263         estimate D2E/DX2                !
 ! R19   R(13,14)                1.0943         estimate D2E/DX2                !
 ! R20   R(13,15)                1.0967         estimate D2E/DX2                !
 ! R21   R(13,16)                1.0966         estimate D2E/DX2                !
 ! R22   R(17,18)                1.093          estimate D2E/DX2                !
 ! R23   R(17,19)                1.096          estimate D2E/DX2                !
 ! R24   R(17,20)                1.0977         estimate D2E/DX2                !
 ! R25   R(21,22)                1.0896         estimate D2E/DX2                !
 ! R26   R(21,23)                1.4442         estimate D2E/DX2                !
 ! R27   R(22,62)                2.493          estimate D2E/DX2                !
 ! R28   R(23,24)                1.3711         estimate D2E/DX2                !
 ! R29   R(24,25)                1.2086         estimate D2E/DX2                !
 ! R30   R(24,26)                1.2077         estimate D2E/DX2                !
 ! R31   R(26,42)                2.5632         estimate D2E/DX2                !
 ! R32   R(27,28)                1.0899         estimate D2E/DX2                !
 ! R33   R(27,29)                1.0941         estimate D2E/DX2                !
 ! R34   R(27,30)                1.0923         estimate D2E/DX2                !
 ! R35   R(32,41)                1.547          estimate D2E/DX2                !
 ! R36   R(32,52)                1.5871         estimate D2E/DX2                !
 ! R37   R(32,58)                1.5639         estimate D2E/DX2                !
 ! R38   R(32,62)                1.3561         estimate D2E/DX2                !
 ! R39   R(33,34)                1.0954         estimate D2E/DX2                !
 ! R40   R(33,35)                1.0945         estimate D2E/DX2                !
 ! R41   R(33,36)                1.5275         estimate D2E/DX2                !
 ! R42   R(33,52)                1.5521         estimate D2E/DX2                !
 ! R43   R(36,37)                1.0957         estimate D2E/DX2                !
 ! R44   R(36,38)                1.5456         estimate D2E/DX2                !
 ! R45   R(36,43)                1.5604         estimate D2E/DX2                !
 ! R46   R(38,39)                1.0964         estimate D2E/DX2                !
 ! R47   R(38,40)                1.0908         estimate D2E/DX2                !
 ! R48   R(38,41)                1.5487         estimate D2E/DX2                !
 ! R49   R(41,42)                1.0939         estimate D2E/DX2                !
 ! R50   R(41,43)                1.5581         estimate D2E/DX2                !
 ! R51   R(43,44)                1.533          estimate D2E/DX2                !
 ! R52   R(43,48)                1.526          estimate D2E/DX2                !
 ! R53   R(44,45)                1.0941         estimate D2E/DX2                !
 ! R54   R(44,46)                1.0966         estimate D2E/DX2                !
 ! R55   R(44,47)                1.096          estimate D2E/DX2                !
 ! R56   R(48,49)                1.0928         estimate D2E/DX2                !
 ! R57   R(48,50)                1.096          estimate D2E/DX2                !
 ! R58   R(48,51)                1.0975         estimate D2E/DX2                !
 ! R59   R(52,53)                1.0917         estimate D2E/DX2                !
 ! R60   R(52,54)                1.4457         estimate D2E/DX2                !
 ! R61   R(54,55)                1.3796         estimate D2E/DX2                !
 ! R62   R(55,56)                1.2112         estimate D2E/DX2                !
 ! R63   R(55,57)                1.2026         estimate D2E/DX2                !
 ! R64   R(58,59)                1.0899         estimate D2E/DX2                !
 ! R65   R(58,60)                1.0942         estimate D2E/DX2                !
 ! R66   R(58,61)                1.0918         estimate D2E/DX2                !
 ! A1    A(10,1,21)            110.2731         estimate D2E/DX2                !
 ! A2    A(10,1,27)            108.1264         estimate D2E/DX2                !
 ! A3    A(10,1,31)            111.7615         estimate D2E/DX2                !
 ! A4    A(21,1,27)            110.4463         estimate D2E/DX2                !
 ! A5    A(21,1,31)            112.9313         estimate D2E/DX2                !
 ! A6    A(27,1,31)            102.9871         estimate D2E/DX2                !
 ! A7    A(3,2,4)              106.7334         estimate D2E/DX2                !
 ! A8    A(3,2,5)              109.8027         estimate D2E/DX2                !
 ! A9    A(3,2,21)             108.4784         estimate D2E/DX2                !
 ! A10   A(4,2,5)              110.3232         estimate D2E/DX2                !
 ! A11   A(4,2,21)             108.6527         estimate D2E/DX2                !
 ! A12   A(5,2,21)             112.6561         estimate D2E/DX2                !
 ! A13   A(2,5,6)              110.9037         estimate D2E/DX2                !
 ! A14   A(2,5,7)              108.5178         estimate D2E/DX2                !
 ! A15   A(2,5,12)             111.3841         estimate D2E/DX2                !
 ! A16   A(6,5,7)              118.4695         estimate D2E/DX2                !
 ! A17   A(6,5,12)             117.4054         estimate D2E/DX2                !
 ! A18   A(7,5,12)              88.2082         estimate D2E/DX2                !
 ! A19   A(5,7,8)              116.8149         estimate D2E/DX2                !
 ! A20   A(5,7,9)              113.8553         estimate D2E/DX2                !
 ! A21   A(5,7,10)              86.1631         estimate D2E/DX2                !
 ! A22   A(8,7,9)              108.0469         estimate D2E/DX2                !
 ! A23   A(8,7,10)             118.3094         estimate D2E/DX2                !
 ! A24   A(9,7,10)             112.5562         estimate D2E/DX2                !
 ! A25   A(1,10,7)             109.1931         estimate D2E/DX2                !
 ! A26   A(1,10,11)            109.4777         estimate D2E/DX2                !
 ! A27   A(1,10,12)            111.9104         estimate D2E/DX2                !
 ! A28   A(7,10,11)            119.1631         estimate D2E/DX2                !
 ! A29   A(7,10,12)             88.0622         estimate D2E/DX2                !
 ! A30   A(11,10,12)           117.5004         estimate D2E/DX2                !
 ! A31   A(5,12,10)             85.3696         estimate D2E/DX2                !
 ! A32   A(5,12,13)            111.8287         estimate D2E/DX2                !
 ! A33   A(5,12,17)            119.2287         estimate D2E/DX2                !
 ! A34   A(10,12,13)           111.1885         estimate D2E/DX2                !
 ! A35   A(10,12,17)           119.4138         estimate D2E/DX2                !
 ! A36   A(13,12,17)           108.3083         estimate D2E/DX2                !
 ! A37   A(12,13,14)           113.232          estimate D2E/DX2                !
 ! A38   A(12,13,15)           110.1094         estimate D2E/DX2                !
 ! A39   A(12,13,16)           110.2999         estimate D2E/DX2                !
 ! A40   A(14,13,15)           107.5256         estimate D2E/DX2                !
 ! A41   A(14,13,16)           107.6787         estimate D2E/DX2                !
 ! A42   A(15,13,16)           107.8009         estimate D2E/DX2                !
 ! A43   A(12,17,18)           114.1082         estimate D2E/DX2                !
 ! A44   A(12,17,19)           110.1441         estimate D2E/DX2                !
 ! A45   A(12,17,20)           109.9666         estimate D2E/DX2                !
 ! A46   A(18,17,19)           107.0842         estimate D2E/DX2                !
 ! A47   A(18,17,20)           107.5215         estimate D2E/DX2                !
 ! A48   A(19,17,20)           107.7787         estimate D2E/DX2                !
 ! A49   A(1,21,2)             115.5144         estimate D2E/DX2                !
 ! A50   A(1,21,22)            109.4386         estimate D2E/DX2                !
 ! A51   A(1,21,23)            110.7982         estimate D2E/DX2                !
 ! A52   A(2,21,22)            109.8695         estimate D2E/DX2                !
 ! A53   A(2,21,23)            103.5491         estimate D2E/DX2                !
 ! A54   A(22,21,23)           107.2654         estimate D2E/DX2                !
 ! A55   A(21,22,62)           108.7517         estimate D2E/DX2                !
 ! A56   A(21,23,24)           117.1811         estimate D2E/DX2                !
 ! A57   A(23,24,25)           119.2161         estimate D2E/DX2                !
 ! A58   A(23,24,26)           112.6974         estimate D2E/DX2                !
 ! A59   A(25,24,26)           128.0778         estimate D2E/DX2                !
 ! A60   A(24,26,42)            98.8914         estimate D2E/DX2                !
 ! A61   A(1,27,28)            110.6018         estimate D2E/DX2                !
 ! A62   A(1,27,29)            108.447          estimate D2E/DX2                !
 ! A63   A(1,27,30)            109.5471         estimate D2E/DX2                !
 ! A64   A(28,27,29)           109.0769         estimate D2E/DX2                !
 ! A65   A(28,27,30)           109.8816         estimate D2E/DX2                !
 ! A66   A(29,27,30)           109.2558         estimate D2E/DX2                !
 ! A67   A(41,32,52)           110.8854         estimate D2E/DX2                !
 ! A68   A(41,32,58)           107.7428         estimate D2E/DX2                !
 ! A69   A(41,32,62)           111.5814         estimate D2E/DX2                !
 ! A70   A(52,32,58)           111.2693         estimate D2E/DX2                !
 ! A71   A(52,32,62)           111.8448         estimate D2E/DX2                !
 ! A72   A(58,32,62)           103.2087         estimate D2E/DX2                !
 ! A73   A(34,33,35)           106.8516         estimate D2E/DX2                !
 ! A74   A(34,33,36)           109.4583         estimate D2E/DX2                !
 ! A75   A(34,33,52)           108.688          estimate D2E/DX2                !
 ! A76   A(35,33,36)           110.3545         estimate D2E/DX2                !
 ! A77   A(35,33,52)           108.4215         estimate D2E/DX2                !
 ! A78   A(36,33,52)           112.8728         estimate D2E/DX2                !
 ! A79   A(33,36,37)           110.7238         estimate D2E/DX2                !
 ! A80   A(33,36,38)           108.3588         estimate D2E/DX2                !
 ! A81   A(33,36,43)           111.7899         estimate D2E/DX2                !
 ! A82   A(37,36,38)           118.5407         estimate D2E/DX2                !
 ! A83   A(37,36,43)           117.3653         estimate D2E/DX2                !
 ! A84   A(38,36,43)            88.1633         estimate D2E/DX2                !
 ! A85   A(36,38,39)           116.9148         estimate D2E/DX2                !
 ! A86   A(36,38,40)           114.0143         estimate D2E/DX2                !
 ! A87   A(36,38,41)            86.1823         estimate D2E/DX2                !
 ! A88   A(39,38,40)           108.0053         estimate D2E/DX2                !
 ! A89   A(39,38,41)           118.2437         estimate D2E/DX2                !
 ! A90   A(40,38,41)           112.4003         estimate D2E/DX2                !
 ! A91   A(32,41,38)           109.0008         estimate D2E/DX2                !
 ! A92   A(32,41,42)           109.5809         estimate D2E/DX2                !
 ! A93   A(32,41,43)           111.6976         estimate D2E/DX2                !
 ! A94   A(38,41,42)           119.1707         estimate D2E/DX2                !
 ! A95   A(38,41,43)            88.1349         estimate D2E/DX2                !
 ! A96   A(42,41,43)           117.6718         estimate D2E/DX2                !
 ! A97   A(26,42,41)           146.7582         estimate D2E/DX2                !
 ! A98   A(36,43,41)            85.3532         estimate D2E/DX2                !
 ! A99   A(36,43,44)           111.9614         estimate D2E/DX2                !
 ! A100  A(36,43,48)           119.6855         estimate D2E/DX2                !
 ! A101  A(41,43,44)           110.8804         estimate D2E/DX2                !
 ! A102  A(41,43,48)           119.2656         estimate D2E/DX2                !
 ! A103  A(44,43,48)           108.195          estimate D2E/DX2                !
 ! A104  A(43,44,45)           113.318          estimate D2E/DX2                !
 ! A105  A(43,44,46)           110.1051         estimate D2E/DX2                !
 ! A106  A(43,44,47)           110.0515         estimate D2E/DX2                !
 ! A107  A(45,44,46)           107.5788         estimate D2E/DX2                !
 ! A108  A(45,44,47)           107.627          estimate D2E/DX2                !
 ! A109  A(46,44,47)           107.9787         estimate D2E/DX2                !
 ! A110  A(43,48,49)           114.1495         estimate D2E/DX2                !
 ! A111  A(43,48,50)           109.8096         estimate D2E/DX2                !
 ! A112  A(43,48,51)           110.0713         estimate D2E/DX2                !
 ! A113  A(49,48,50)           107.305          estimate D2E/DX2                !
 ! A114  A(49,48,51)           107.4258         estimate D2E/DX2                !
 ! A115  A(50,48,51)           107.8527         estimate D2E/DX2                !
 ! A116  A(32,52,33)           115.1669         estimate D2E/DX2                !
 ! A117  A(32,52,53)           109.4518         estimate D2E/DX2                !
 ! A118  A(32,52,54)           110.4273         estimate D2E/DX2                !
 ! A119  A(33,52,53)           110.6388         estimate D2E/DX2                !
 ! A120  A(33,52,54)           103.0401         estimate D2E/DX2                !
 ! A121  A(53,52,54)           107.7445         estimate D2E/DX2                !
 ! A122  A(52,54,55)           116.7554         estimate D2E/DX2                !
 ! A123  A(54,55,56)           118.4244         estimate D2E/DX2                !
 ! A124  A(54,55,57)           113.1318         estimate D2E/DX2                !
 ! A125  A(56,55,57)           128.4074         estimate D2E/DX2                !
 ! A126  A(32,58,59)           110.5971         estimate D2E/DX2                !
 ! A127  A(32,58,60)           108.2321         estimate D2E/DX2                !
 ! A128  A(32,58,61)           109.3528         estimate D2E/DX2                !
 ! A129  A(59,58,60)           109.2969         estimate D2E/DX2                !
 ! A130  A(59,58,61)           109.949          estimate D2E/DX2                !
 ! A131  A(60,58,61)           109.3815         estimate D2E/DX2                !
 ! A132  A(22,62,32)           164.5563         estimate D2E/DX2                !
 ! D1    D(21,1,10,7)           40.9918         estimate D2E/DX2                !
 ! D2    D(21,1,10,11)         173.0909         estimate D2E/DX2                !
 ! D3    D(21,1,10,12)         -54.829          estimate D2E/DX2                !
 ! D4    D(27,1,10,7)          -79.8563         estimate D2E/DX2                !
 ! D5    D(27,1,10,11)          52.2428         estimate D2E/DX2                !
 ! D6    D(27,1,10,12)        -175.6771         estimate D2E/DX2                !
 ! D7    D(31,1,10,7)          167.4819         estimate D2E/DX2                !
 ! D8    D(31,1,10,11)         -60.419          estimate D2E/DX2                !
 ! D9    D(31,1,10,12)          71.6611         estimate D2E/DX2                !
 ! D10   D(10,1,21,2)           12.5804         estimate D2E/DX2                !
 ! D11   D(10,1,21,22)        -112.0173         estimate D2E/DX2                !
 ! D12   D(10,1,21,23)         129.9015         estimate D2E/DX2                !
 ! D13   D(27,1,21,2)          132.0307         estimate D2E/DX2                !
 ! D14   D(27,1,21,22)           7.433          estimate D2E/DX2                !
 ! D15   D(27,1,21,23)        -110.6482         estimate D2E/DX2                !
 ! D16   D(31,1,21,2)         -113.2517         estimate D2E/DX2                !
 ! D17   D(31,1,21,22)         122.1506         estimate D2E/DX2                !
 ! D18   D(31,1,21,23)           4.0694         estimate D2E/DX2                !
 ! D19   D(10,1,27,28)        -178.5669         estimate D2E/DX2                !
 ! D20   D(10,1,27,29)          61.864          estimate D2E/DX2                !
 ! D21   D(10,1,27,30)         -57.302          estimate D2E/DX2                !
 ! D22   D(21,1,27,28)          60.6928         estimate D2E/DX2                !
 ! D23   D(21,1,27,29)         -58.8763         estimate D2E/DX2                !
 ! D24   D(21,1,27,30)        -178.0423         estimate D2E/DX2                !
 ! D25   D(31,1,27,28)         -60.1526         estimate D2E/DX2                !
 ! D26   D(31,1,27,29)        -179.7216         estimate D2E/DX2                !
 ! D27   D(31,1,27,30)          61.1123         estimate D2E/DX2                !
 ! D28   D(3,2,5,6)            -51.5945         estimate D2E/DX2                !
 ! D29   D(3,2,5,7)             80.1696         estimate D2E/DX2                !
 ! D30   D(3,2,5,12)           175.6635         estimate D2E/DX2                !
 ! D31   D(4,2,5,6)             65.7727         estimate D2E/DX2                !
 ! D32   D(4,2,5,7)           -162.4632         estimate D2E/DX2                !
 ! D33   D(4,2,5,12)           -66.9693         estimate D2E/DX2                !
 ! D34   D(21,2,5,6)          -172.6144         estimate D2E/DX2                !
 ! D35   D(21,2,5,7)           -40.8503         estimate D2E/DX2                !
 ! D36   D(21,2,5,12)           54.6437         estimate D2E/DX2                !
 ! D37   D(3,2,21,1)          -134.5366         estimate D2E/DX2                !
 ! D38   D(3,2,21,22)          -10.1629         estimate D2E/DX2                !
 ! D39   D(3,2,21,23)          104.1493         estimate D2E/DX2                !
 ! D40   D(4,2,21,1)           109.7923         estimate D2E/DX2                !
 ! D41   D(4,2,21,22)         -125.834          estimate D2E/DX2                !
 ! D42   D(4,2,21,23)          -11.5218         estimate D2E/DX2                !
 ! D43   D(5,2,21,1)           -12.7636         estimate D2E/DX2                !
 ! D44   D(5,2,21,22)          111.6101         estimate D2E/DX2                !
 ! D45   D(5,2,21,23)         -134.0777         estimate D2E/DX2                !
 ! D46   D(2,5,7,8)            -34.0011         estimate D2E/DX2                !
 ! D47   D(2,5,7,9)           -161.0909         estimate D2E/DX2                !
 ! D48   D(2,5,7,10)            85.9107         estimate D2E/DX2                !
 ! D49   D(6,5,7,8)             93.5646         estimate D2E/DX2                !
 ! D50   D(6,5,7,9)            -33.5252         estimate D2E/DX2                !
 ! D51   D(6,5,7,10)          -146.5236         estimate D2E/DX2                !
 ! D52   D(12,5,7,8)          -145.9783         estimate D2E/DX2                !
 ! D53   D(12,5,7,9)            86.9319         estimate D2E/DX2                !
 ! D54   D(12,5,7,10)          -26.0665         estimate D2E/DX2                !
 ! D55   D(2,5,12,10)          -83.2841         estimate D2E/DX2                !
 ! D56   D(2,5,12,13)          165.7269         estimate D2E/DX2                !
 ! D57   D(2,5,12,17)           38.0007         estimate D2E/DX2                !
 ! D58   D(6,5,12,10)          147.3228         estimate D2E/DX2                !
 ! D59   D(6,5,12,13)           36.3338         estimate D2E/DX2                !
 ! D60   D(6,5,12,17)          -91.3924         estimate D2E/DX2                !
 ! D61   D(7,5,12,10)           25.9238         estimate D2E/DX2                !
 ! D62   D(7,5,12,13)          -85.0652         estimate D2E/DX2                !
 ! D63   D(7,5,12,17)          147.2085         estimate D2E/DX2                !
 ! D64   D(5,7,10,1)           -86.486          estimate D2E/DX2                !
 ! D65   D(5,7,10,11)          146.7464         estimate D2E/DX2                !
 ! D66   D(5,7,10,12)           26.0688         estimate D2E/DX2                !
 ! D67   D(8,7,10,1)            32.0308         estimate D2E/DX2                !
 ! D68   D(8,7,10,11)          -94.7368         estimate D2E/DX2                !
 ! D69   D(8,7,10,12)          144.5856         estimate D2E/DX2                !
 ! D70   D(9,7,10,1)           159.2429         estimate D2E/DX2                !
 ! D71   D(9,7,10,11)           32.4753         estimate D2E/DX2                !
 ! D72   D(9,7,10,12)          -88.2023         estimate D2E/DX2                !
 ! D73   D(1,10,12,5)           84.0819         estimate D2E/DX2                !
 ! D74   D(1,10,12,13)        -164.2824         estimate D2E/DX2                !
 ! D75   D(1,10,12,17)         -37.0311         estimate D2E/DX2                !
 ! D76   D(7,10,12,5)          -25.8524         estimate D2E/DX2                !
 ! D77   D(7,10,12,13)          85.7833         estimate D2E/DX2                !
 ! D78   D(7,10,12,17)        -146.9655         estimate D2E/DX2                !
 ! D79   D(11,10,12,5)        -147.998          estimate D2E/DX2                !
 ! D80   D(11,10,12,13)        -36.3624         estimate D2E/DX2                !
 ! D81   D(11,10,12,17)         90.8889         estimate D2E/DX2                !
 ! D82   D(5,12,13,14)          45.5975         estimate D2E/DX2                !
 ! D83   D(5,12,13,15)         -74.8099         estimate D2E/DX2                !
 ! D84   D(5,12,13,16)         166.3377         estimate D2E/DX2                !
 ! D85   D(10,12,13,14)        -47.9574         estimate D2E/DX2                !
 ! D86   D(10,12,13,15)       -168.3648         estimate D2E/DX2                !
 ! D87   D(10,12,13,16)         72.7829         estimate D2E/DX2                !
 ! D88   D(17,12,13,14)        178.9585         estimate D2E/DX2                !
 ! D89   D(17,12,13,15)         58.5511         estimate D2E/DX2                !
 ! D90   D(17,12,13,16)        -60.3012         estimate D2E/DX2                !
 ! D91   D(5,12,17,18)         -53.0214         estimate D2E/DX2                !
 ! D92   D(5,12,17,19)        -173.4836         estimate D2E/DX2                !
 ! D93   D(5,12,17,20)          67.8763         estimate D2E/DX2                !
 ! D94   D(10,12,17,18)         49.0581         estimate D2E/DX2                !
 ! D95   D(10,12,17,19)        -71.4042         estimate D2E/DX2                !
 ! D96   D(10,12,17,20)        169.9557         estimate D2E/DX2                !
 ! D97   D(13,12,17,18)        177.6371         estimate D2E/DX2                !
 ! D98   D(13,12,17,19)         57.1748         estimate D2E/DX2                !
 ! D99   D(13,12,17,20)        -61.4652         estimate D2E/DX2                !
 ! D100  D(1,21,22,62)        -166.7422         estimate D2E/DX2                !
 ! D101  D(2,21,22,62)          65.4346         estimate D2E/DX2                !
 ! D102  D(23,21,22,62)        -46.4776         estimate D2E/DX2                !
 ! D103  D(1,21,23,24)          84.0292         estimate D2E/DX2                !
 ! D104  D(2,21,23,24)        -151.5348         estimate D2E/DX2                !
 ! D105  D(22,21,23,24)        -35.3668         estimate D2E/DX2                !
 ! D106  D(21,22,62,32)         25.5295         estimate D2E/DX2                !
 ! D107  D(21,23,24,25)         -3.3257         estimate D2E/DX2                !
 ! D108  D(21,23,24,26)        175.6861         estimate D2E/DX2                !
 ! D109  D(23,24,26,42)       -101.8888         estimate D2E/DX2                !
 ! D110  D(25,24,26,42)         77.0155         estimate D2E/DX2                !
 ! D111  D(24,26,42,41)         18.7857         estimate D2E/DX2                !
 ! D112  D(52,32,41,38)         41.6453         estimate D2E/DX2                !
 ! D113  D(52,32,41,42)        173.6837         estimate D2E/DX2                !
 ! D114  D(52,32,41,43)        -54.092          estimate D2E/DX2                !
 ! D115  D(58,32,41,38)        -80.3428         estimate D2E/DX2                !
 ! D116  D(58,32,41,42)         51.6956         estimate D2E/DX2                !
 ! D117  D(58,32,41,43)       -176.0801         estimate D2E/DX2                !
 ! D118  D(62,32,41,38)        167.0408         estimate D2E/DX2                !
 ! D119  D(62,32,41,42)        -60.9209         estimate D2E/DX2                !
 ! D120  D(62,32,41,43)         71.3035         estimate D2E/DX2                !
 ! D121  D(41,32,52,33)         10.7436         estimate D2E/DX2                !
 ! D122  D(41,32,52,53)       -114.6339         estimate D2E/DX2                !
 ! D123  D(41,32,52,54)        126.9126         estimate D2E/DX2                !
 ! D124  D(58,32,52,33)        130.6477         estimate D2E/DX2                !
 ! D125  D(58,32,52,53)          5.2703         estimate D2E/DX2                !
 ! D126  D(58,32,52,54)       -113.1832         estimate D2E/DX2                !
 ! D127  D(62,32,52,33)       -114.5039         estimate D2E/DX2                !
 ! D128  D(62,32,52,53)        120.1187         estimate D2E/DX2                !
 ! D129  D(62,32,52,54)          1.6651         estimate D2E/DX2                !
 ! D130  D(41,32,58,59)       -178.4997         estimate D2E/DX2                !
 ! D131  D(41,32,58,60)         61.7984         estimate D2E/DX2                !
 ! D132  D(41,32,58,61)        -57.2808         estimate D2E/DX2                !
 ! D133  D(52,32,58,59)         59.7502         estimate D2E/DX2                !
 ! D134  D(52,32,58,60)        -59.9516         estimate D2E/DX2                !
 ! D135  D(52,32,58,61)       -179.0309         estimate D2E/DX2                !
 ! D136  D(62,32,58,59)        -60.3495         estimate D2E/DX2                !
 ! D137  D(62,32,58,60)        179.9487         estimate D2E/DX2                !
 ! D138  D(62,32,58,61)         60.8694         estimate D2E/DX2                !
 ! D139  D(41,32,62,22)         81.663          estimate D2E/DX2                !
 ! D140  D(52,32,62,22)       -153.475          estimate D2E/DX2                !
 ! D141  D(58,32,62,22)        -33.7707         estimate D2E/DX2                !
 ! D142  D(34,33,36,37)        -52.7219         estimate D2E/DX2                !
 ! D143  D(34,33,36,38)         78.8674         estimate D2E/DX2                !
 ! D144  D(34,33,36,43)        174.3934         estimate D2E/DX2                !
 ! D145  D(35,33,36,37)         64.6009         estimate D2E/DX2                !
 ! D146  D(35,33,36,38)       -163.8099         estimate D2E/DX2                !
 ! D147  D(35,33,36,43)        -68.2839         estimate D2E/DX2                !
 ! D148  D(52,33,36,37)       -173.911          estimate D2E/DX2                !
 ! D149  D(52,33,36,38)        -42.3218         estimate D2E/DX2                !
 ! D150  D(52,33,36,43)         53.2042         estimate D2E/DX2                !
 ! D151  D(34,33,52,32)       -132.12           estimate D2E/DX2                !
 ! D152  D(34,33,52,53)         -7.3595         estimate D2E/DX2                !
 ! D153  D(34,33,52,54)        107.5716         estimate D2E/DX2                !
 ! D154  D(35,33,52,32)        112.0809         estimate D2E/DX2                !
 ! D155  D(35,33,52,53)       -123.1586         estimate D2E/DX2                !
 ! D156  D(35,33,52,54)         -8.2275         estimate D2E/DX2                !
 ! D157  D(36,33,52,32)        -10.4946         estimate D2E/DX2                !
 ! D158  D(36,33,52,53)        114.2659         estimate D2E/DX2                !
 ! D159  D(36,33,52,54)       -130.803          estimate D2E/DX2                !
 ! D160  D(33,36,38,39)        -33.5126         estimate D2E/DX2                !
 ! D161  D(33,36,38,40)       -160.79           estimate D2E/DX2                !
 ! D162  D(33,36,38,41)         86.356          estimate D2E/DX2                !
 ! D163  D(37,36,38,39)         93.7094         estimate D2E/DX2                !
 ! D164  D(37,36,38,40)        -33.5681         estimate D2E/DX2                !
 ! D165  D(37,36,38,41)       -146.422          estimate D2E/DX2                !
 ! D166  D(43,36,38,39)       -145.8878         estimate D2E/DX2                !
 ! D167  D(43,36,38,40)         86.8348         estimate D2E/DX2                !
 ! D168  D(43,36,38,41)        -26.0192         estimate D2E/DX2                !
 ! D169  D(33,36,43,41)        -83.1795         estimate D2E/DX2                !
 ! D170  D(33,36,43,44)        166.162          estimate D2E/DX2                !
 ! D171  D(33,36,43,48)         38.0342         estimate D2E/DX2                !
 ! D172  D(37,36,43,41)        147.3245         estimate D2E/DX2                !
 ! D173  D(37,36,43,44)         36.666          estimate D2E/DX2                !
 ! D174  D(37,36,43,48)        -91.4618         estimate D2E/DX2                !
 ! D175  D(38,36,43,41)         25.8804         estimate D2E/DX2                !
 ! D176  D(38,36,43,44)        -84.7781         estimate D2E/DX2                !
 ! D177  D(38,36,43,48)        147.0941         estimate D2E/DX2                !
 ! D178  D(36,38,41,32)        -86.2733         estimate D2E/DX2                !
 ! D179  D(36,38,41,42)        146.9892         estimate D2E/DX2                !
 ! D180  D(36,38,41,43)         26.0608         estimate D2E/DX2                !
 ! D181  D(39,38,41,32)         32.3558         estimate D2E/DX2                !
 ! D182  D(39,38,41,42)        -94.3816         estimate D2E/DX2                !
 ! D183  D(39,38,41,43)        144.69           estimate D2E/DX2                !
 ! D184  D(40,38,41,32)        159.2922         estimate D2E/DX2                !
 ! D185  D(40,38,41,42)         32.5547         estimate D2E/DX2                !
 ! D186  D(40,38,41,43)        -88.3737         estimate D2E/DX2                !
 ! D187  D(32,41,42,26)         32.6763         estimate D2E/DX2                !
 ! D188  D(38,41,42,26)        159.1403         estimate D2E/DX2                !
 ! D189  D(43,41,42,26)        -96.3449         estimate D2E/DX2                !
 ! D190  D(32,41,43,36)         83.908          estimate D2E/DX2                !
 ! D191  D(32,41,43,44)       -164.3403         estimate D2E/DX2                !
 ! D192  D(32,41,43,48)        -37.6944         estimate D2E/DX2                !
 ! D193  D(38,41,43,36)        -25.8249         estimate D2E/DX2                !
 ! D194  D(38,41,43,44)         85.9267         estimate D2E/DX2                !
 ! D195  D(38,41,43,48)       -147.4274         estimate D2E/DX2                !
 ! D196  D(42,41,43,36)       -148.0725         estimate D2E/DX2                !
 ! D197  D(42,41,43,44)        -36.3208         estimate D2E/DX2                !
 ! D198  D(42,41,43,48)         90.3251         estimate D2E/DX2                !
 ! D199  D(36,43,44,45)         45.4101         estimate D2E/DX2                !
 ! D200  D(36,43,44,46)        -75.1208         estimate D2E/DX2                !
 ! D201  D(36,43,44,47)        165.9645         estimate D2E/DX2                !
 ! D202  D(41,43,44,45)        -48.0489         estimate D2E/DX2                !
 ! D203  D(41,43,44,46)       -168.5798         estimate D2E/DX2                !
 ! D204  D(41,43,44,47)         72.5055         estimate D2E/DX2                !
 ! D205  D(48,43,44,45)        179.4081         estimate D2E/DX2                !
 ! D206  D(48,43,44,46)         58.8772         estimate D2E/DX2                !
 ! D207  D(48,43,44,47)        -60.0375         estimate D2E/DX2                !
 ! D208  D(36,43,48,49)        -50.6772         estimate D2E/DX2                !
 ! D209  D(36,43,48,50)       -171.2076         estimate D2E/DX2                !
 ! D210  D(36,43,48,51)         70.2024         estimate D2E/DX2                !
 ! D211  D(41,43,48,49)         51.5949         estimate D2E/DX2                !
 ! D212  D(41,43,48,50)        -68.9355         estimate D2E/DX2                !
 ! D213  D(41,43,48,51)        172.4745         estimate D2E/DX2                !
 ! D214  D(44,43,48,49)        179.4932         estimate D2E/DX2                !
 ! D215  D(44,43,48,50)         58.9628         estimate D2E/DX2                !
 ! D216  D(44,43,48,51)        -59.6272         estimate D2E/DX2                !
 ! D217  D(32,52,54,55)         70.192          estimate D2E/DX2                !
 ! D218  D(33,52,54,55)       -166.2993         estimate D2E/DX2                !
 ! D219  D(53,52,54,55)        -49.2992         estimate D2E/DX2                !
 ! D220  D(52,54,55,56)         15.4172         estimate D2E/DX2                !
 ! D221  D(52,54,55,57)       -166.593          estimate D2E/DX2                !
 ! D222  D(54,55,56,57)        177.6408         estimate D2E/DX2                !
 --------------------------------------------------------------------------------
 Trust Radius=3.00D-01 FncErr=1.00D-07 GrdErr=1.00D-07 EigMax=2.50D+02 EigMin=1.00D-04
 Number of steps in this run=    372 maximum allowed number of steps=    372.
 GradGradGradGradGradGradGradGradGradGradGradGradGradGradGradGradGradGrad

 Stoichiometry    C20H32N2O8(3)
 Framework group  C1[X(C20H32N2O8)]
 Deg. of freedom   180
 Full point group                 C1      NOp   1
 Largest Abelian subgroup         C1      NOp   1
 Largest concise Abelian subgroup C1      NOp   1
                         Standard orientation:                         
 ---------------------------------------------------------------------
 Center     Atomic      Atomic             Coordinates (Angstroms)
 Number     Number       Type             X           Y           Z
 ---------------------------------------------------------------------
      1          6           0        3.153444   -1.104594    0.794164
      2          6           0        2.013174    0.944404   -0.444719
      3          1           0        1.241606    1.625741   -0.073388
      4          1           0        1.837130    0.824020   -1.518416
      5          6           0        3.394349    1.543936   -0.198132
      6          1           0        3.451087    2.567193   -0.585267
      7          6           0        3.783017    1.291405    1.276542
      8          1           0        2.970142    1.304947    2.011273
      9          1           0        4.578865    1.942842    1.640897
     10          6           0        4.313694   -0.082104    0.792752
     11          1           0        5.187520   -0.520621    1.286409
     12          6           0        4.526024    0.555152   -0.614610
     13          6           0        5.887314    1.253269   -0.706938
     14          1           0        6.094690    1.909066    0.144136
     15          1           0        5.936136    1.865721   -1.615374
     16          1           0        6.692751    0.510986   -0.759382
     17          6           0        4.342565   -0.304750   -1.862264
     18          1           0        3.413601   -0.880461   -1.875034
     19          1           0        5.166853   -1.021580   -1.951170
     20          1           0        4.351120    0.328706   -2.758654
     21          6           0        1.827406   -0.431368    0.245544
     22          1           0        1.103031   -0.344827    1.054885
     23          8           0        1.225593   -1.247414   -0.782915
     24          7           0        0.411844   -2.272039   -0.373260
     25          8           0        0.282277   -2.485770    0.809223
     26          8           0       -0.112614   -2.848095   -1.296150
     27          6           0        2.946454   -1.602397    2.259490
     28          1           0        2.151406   -2.346646    2.302985
     29          1           0        2.668403   -0.745416    2.880241
     30          1           0        3.878109   -2.031741    2.634640
     31          8           0        3.483981   -2.242770    0.128710
     32          6           0       -2.196588    0.331393   -0.741393
     33          6           0       -4.514926    1.252166    0.153298
     34          1           0       -5.233707    1.889076   -0.373649
     35          1           0       -4.574928    1.516137    1.213781
     36          6           0       -4.889266   -0.214619   -0.051135
     37          1           0       -5.936783   -0.388744    0.219090
     38          6           0       -4.406300   -0.649402   -1.453490
     39          1           0       -4.430300    0.109777   -2.244108
     40          1           0       -4.896037   -1.547123   -1.833088
     41          6           0       -3.048523   -0.959434   -0.776105
     42          1           0       -2.442246   -1.788849   -1.151892
     43          6           0       -3.821844   -1.175328    0.559216
     44          6           0       -4.339232   -2.614520    0.664440
     45          1           0       -4.850966   -2.957973   -0.239611
     46          1           0       -5.046201   -2.700918    1.498272
     47          1           0       -3.505917   -3.300430    0.854997
     48          6           0       -3.146631   -0.814026    1.879112
     49          1           0       -2.731884    0.196634    1.907181
     50          1           0       -2.323533   -1.509830    2.077918
     51          1           0       -3.864766   -0.897643    2.704832
     52          6           0       -3.087340    1.587001   -0.355469
     53          1           0       -3.132010    2.274988   -1.201884
     54          8           0       -2.501997    2.297409    0.759374
     55          7           0       -1.330813    2.983611    0.512626
     56          8           0       -1.017007    3.193341   -0.638298
     57          8           0       -0.766999    3.332062    1.516143
     58          6           0       -1.544682    0.510236   -2.151635
     59          1           0       -0.910029    1.396043   -2.171104
     60          1           0       -2.346459    0.623625   -2.887520
     61          1           0       -0.954566   -0.376156   -2.392462
     62          8           0       -1.125982    0.200478    0.080526
 ---------------------------------------------------------------------
 Rotational constants (GHZ):           0.2724505           0.1063888           0.0903605
 Standard basis: 6-31++G(d,p) (6D, 7F)
 There are   762 symmetry adapted cartesian basis functions of A   symmetry.
 There are   762 symmetry adapted basis functions of A   symmetry.
   762 basis functions,  1216 primitive gaussians,   762 cartesian basis functions
   116 alpha electrons      114 beta electrons
       nuclear repulsion energy      3460.6196722352 Hartrees.
 NAtoms=   62 NActive=   62 NUniq=   62 SFac= 1.00D+00 NAtFMM=   60 NAOKFM=T Big=T
 Integral buffers will be    131072 words long.
 Raffenetti 2 integral format.
 Two-electron integral symmetry is turned on.
 Nuclear repulsion after empirical dispersion term =     3460.5529532408 Hartrees.
 One-electron integrals computed using PRISM.
 NBasis=   762 RedAO= T EigKep=  1.10D-06  NBF=   762
 NBsUse=   761 1.00D-06 EigRej=  9.31D-07 NBFU=   761
 ExpMin= 3.60D-02 ExpMax= 5.48D+03 ExpMxC= 8.25D+02 IAcc=3 IRadAn=         7 AccDes= 0.00D+00
 Harris functional with IExCor= 4639 and IRadAn=       7 diagonalized for initial guess.
 HarFok:  IExCor= 4639 AccDes= 0.00D+00 IRadAn=         7 IDoV= 1 UseB2=F ITyADJ=14
 ICtDFT=  3500011 ScaDFX=  1.000000  1.000000  1.000000  1.000000
 FoFCou: FMM=F IPFlag=           0 FMFlag=      100000 FMFlg1=        2001
         NFxFlg=           0 DoJE=T BraDBF=F KetDBF=T FulRan=T
         wScrn=  0.000000 ICntrl=       500 IOpCl=  0 I1Cent=   200000004 NGrid=           0
         NMat0=    1 NMatS0=      1 NMatT0=    0 NMatD0=    1 NMtDS0=    0 NMtDT0=    0
 Petite list used in FoFCou.
 Initial guess <Sx>= 0.0000 <Sy>= 0.0000 <Sz>= 1.0000 <S**2>= 2.0000 S= 1.0000
 Requested convergence on RMS density matrix=1.00D-08 within 128 cycles.
 Requested convergence on MAX density matrix=1.00D-06.
 Requested convergence on             energy=1.00D-06.
 No special actions if energy rises.
 Restarting incremental Fock formation.
 SCF Done:  E(UwB97XD) =  -1491.90116222     A.U. after   36 cycles
            NFock= 36  Conv=0.33D-08     -V/T= 2.0089
 <Sx>= 0.0000 <Sy>= 0.0000 <Sz>= 1.0000 <S**2>= 2.0088 S= 1.0029
 <L.S>= 0.000000000000E+00
 Annihilation of the first spin contaminant:
 S**2 before annihilation     2.0088,   after     2.0000

 **********************************************************************

            Population analysis using the SCF Density.

 **********************************************************************

 Orbital symmetries:
 Alpha Orbitals:
       Occupied  (A) (A) (A) (A) (A) (A) (A) (A) (A) (A) (A) (A)
                 (A) (A) (A) (A) (A) (A) (A) (A) (A) (A) (A) (A)
                 (A) (A) (A) (A) (A) (A) (A) (A) (A) (A) (A) (A)
                 (A) (A) (A) (A) (A) (A) (A) (A) (A) (A) (A) (A)
                 (A) (A) (A) (A) (A) (A) (A) (A) (A) (A) (A) (A)
                 (A) (A) (A) (A) (A) (A) (A) (A) (A) (A) (A) (A)
                 (A) (A) (A) (A) (A) (A) (A) (A) (A) (A) (A) (A)
                 (A) (A) (A) (A) (A) (A) (A) (A) (A) (A) (A) (A)
                 (A) (A) (A) (A) (A) (A) (A) (A) (A) (A) (A) (A)
                 (A) (A) (A) (A) (A) (A) (A) (A)
       Virtual   (A) (A) (A) (A) (A) (A) (A) (A) (A) (A) (A) (A)
                 (A) (A) (A) (A) (A) (A) (A) (A) (A) (A) (A) (A)
                 (A) (A) (A) (A) (A) (A) (A) (A) (A) (A) (A) (A)
                 (A) (A) (A) (A) (A) (A) (A) (A) (A) (A) (A) (A)
                 (A) (A) (A) (A) (A) (A) (A) (A) (A) (A) (A) (A)
                 (A) (A) (A) (A) (A) (A) (A) (A) (A) (A) (A) (A)
                 (A) (A) (A) (A) (A) (A) (A) (A) (A) (A) (A) (A)
                 (A) (A) (A) (A) (A) (A) (A) (A) (A) (A) (A) (A)
                 (A) (A) (A) (A) (A) (A) (A) (A) (A) (A) (A) (A)
                 (A) (A) (A) (A) (A) (A) (A) (A) (A) (A) (A) (A)
                 (A) (A) (A) (A) (A) (A) (A) (A) (A) (A) (A) (A)
                 (A) (A) (A) (A) (A) (A) (A) (A) (A) (A) (A) (A)
                 (A) (A) (A) (A) (A) (A) (A) (A) (A) (A) (A) (A)
                 (A) (A) (A) (A) (A) (A) (A) (A) (A) (A) (A) (A)
                 (A) (A) (A) (A) (A) (A) (A) (A) (A) (A) (A) (A)
                 (A) (A) (A) (A) (A) (A) (A) (A) (A) (A) (A) (A)
                 (A) (A) (A) (A) (A) (A) (A) (A) (A) (A) (A) (A)
                 (A) (A) (A) (A) (A) (A) (A) (A) (A) (A) (A) (A)
                 (A) (A) (A) (A) (A) (A) (A) (A) (A) (A) (A) (A)
                 (A) (A) (A) (A) (A) (A) (A) (A) (A) (A) (A) (A)
                 (A) (A) (A) (A) (A) (A) (A) (A) (A) (A) (A) (A)
                 (A) (A) (A) (A) (A) (A) (A) (A) (A) (A) (A) (A)
                 (A) (A) (A) (A) (A) (A) (A) (A) (A) (A) (A) (A)
                 (A) (A) (A) (A) (A) (A) (A) (A) (A) (A) (A) (A)
                 (A) (A) (A) (A) (A) (A) (A) (A) (A) (A) (A) (A)
                 (A) (A) (A) (A) (A) (A) (A) (A) (A) (A) (A) (A)
                 (A) (A) (A) (A) (A) (A) (A) (A) (A) (A) (A) (A)
                 (A) (A) (A) (A) (A) (A) (A) (A) (A) (A) (A) (A)
                 (A) (A) (A) (A) (A) (A) (A) (A) (A) (A) (A) (A)
                 (A) (A) (A) (A) (A) (A) (A) (A) (A) (A) (A) (A)
                 (A) (A) (A) (A) (A) (A) (A) (A) (A) (A) (A) (A)
                 (A) (A) (A) (A) (A) (A) (A) (A) (A) (A) (A) (A)
                 (A) (A) (A) (A) (A) (A) (A) (A) (A) (A) (A) (A)
                 (A) (A) (A) (A) (A) (A) (A) (A) (A) (A) (A) (A)
                 (A) (A) (A) (A) (A) (A) (A) (A) (A) (A) (A) (A)
                 (A) (A) (A) (A) (A) (A) (A) (A) (A) (A) (A) (A)
                 (A) (A) (A) (A) (A) (A) (A) (A) (A) (A) (A) (A)
                 (A) (A) (A) (A) (A) (A) (A) (A) (A) (A) (A) (A)
                 (A) (A) (A) (A) (A) (A) (A) (A) (A) (A) (A) (A)
                 (A) (A) (A) (A) (A) (A) (A) (A) (A) (A) (A) (A)
                 (A) (A) (A) (A) (A) (A) (A) (A) (A) (A) (A) (A)
                 (A) (A) (A) (A) (A) (A) (A) (A) (A) (A) (A) (A)
                 (A) (A) (A) (A) (A) (A) (A) (A) (A) (A) (A) (A)
                 (A) (A) (A) (A) (A) (A) (A) (A) (A) (A) (A) (A)
                 (A) (A) (A) (A) (A) (A) (A) (A) (A) (A) (A) (A)
                 (A) (A) (A) (A) (A) (A) (A) (A) (A) (A) (A) (A)
                 (A) (A) (A) (A) (A) (A) (A) (A) (A) (A) (A) (A)
                 (A) (A) (A) (A) (A) (A) (A) (A) (A) (A) (A) (A)
                 (A) (A) (A) (A) (A) (A) (A) (A) (A) (A) (A) (A)
                 (A) (A) (A) (A) (A) (A) (A) (A) (A) (A) (A) (A)
                 (A) (A) (A) (A) (A) (A) (A) (A) (A) (A) (A) (A)
                 (A) (A) (A) (A) (A) (A) (A) (A) (A) (A) (A) (A)
                 (A) (A) (A) (A) (A) (A) (A) (A) (A) (A) (A) (A)
                 (A) (A) (A) (A) (A) (A) (A) (A) (A)
 Beta  Orbitals:
       Occupied  (A) (A) (A) (A) (A) (A) (A) (A) (A) (A) (A) (A)
                 (A) (A) (A) (A) (A) (A) (A) (A) (A) (A) (A) (A)
                 (A) (A) (A) (A) (A) (A) (A) (A) (A) (A) (A) (A)
                 (A) (A) (A) (A) (A) (A) (A) (A) (A) (A) (A) (A)
                 (A) (A) (A) (A) (A) (A) (A) (A) (A) (A) (A) (A)
                 (A) (A) (A) (A) (A) (A) (A) (A) (A) (A) (A) (A)
                 (A) (A) (A) (A) (A) (A) (A) (A) (A) (A) (A) (A)
                 (A) (A) (A) (A) (A) (A) (A) (A) (A) (A) (A) (A)
                 (A) (A) (A) (A) (A) (A) (A) (A) (A) (A) (A) (A)
                 (A) (A) (A) (A) (A) (A)
       Virtual   (A) (A) (A) (A) (A) (A) (A) (A) (A) (A) (A) (A)
                 (A) (A) (A) (A) (A) (A) (A) (A) (A) (A) (A) (A)
                 (A) (A) (A) (A) (A) (A) (A) (A) (A) (A) (A) (A)
                 (A) (A) (A) (A) (A) (A) (A) (A) (A) (A) (A) (A)
                 (A) (A) (A) (A) (A) (A) (A) (A) (A) (A) (A) (A)
                 (A) (A) (A) (A) (A) (A) (A) (A) (A) (A) (A) (A)
                 (A) (A) (A) (A) (A) (A) (A) (A) (A) (A) (A) (A)
                 (A) (A) (A) (A) (A) (A) (A) (A) (A) (A) (A) (A)
                 (A) (A) (A) (A) (A) (A) (A) (A) (A) (A) (A) (A)
                 (A) (A) (A) (A) (A) (A) (A) (A) (A) (A) (A) (A)
                 (A) (A) (A) (A) (A) (A) (A) (A) (A) (A) (A) (A)
                 (A) (A) (A) (A) (A) (A) (A) (A) (A) (A) (A) (A)
                 (A) (A) (A) (A) (A) (A) (A) (A) (A) (A) (A) (A)
                 (A) (A) (A) (A) (A) (A) (A) (A) (A) (A) (A) (A)
                 (A) (A) (A) (A) (A) (A) (A) (A) (A) (A) (A) (A)
                 (A) (A) (A) (A) (A) (A) (A) (A) (A) (A) (A) (A)
                 (A) (A) (A) (A) (A) (A) (A) (A) (A) (A) (A) (A)
                 (A) (A) (A) (A) (A) (A) (A) (A) (A) (A) (A) (A)
                 (A) (A) (A) (A) (A) (A) (A) (A) (A) (A) (A) (A)
                 (A) (A) (A) (A) (A) (A) (A) (A) (A) (A) (A) (A)
                 (A) (A) (A) (A) (A) (A) (A) (A) (A) (A) (A) (A)
                 (A) (A) (A) (A) (A) (A) (A) (A) (A) (A) (A) (A)
                 (A) (A) (A) (A) (A) (A) (A) (A) (A) (A) (A) (A)
                 (A) (A) (A) (A) (A) (A) (A) (A) (A) (A) (A) (A)
                 (A) (A) (A) (A) (A) (A) (A) (A) (A) (A) (A) (A)
                 (A) (A) (A) (A) (A) (A) (A) (A) (A) (A) (A) (A)
                 (A) (A) (A) (A) (A) (A) (A) (A) (A) (A) (A) (A)
                 (A) (A) (A) (A) (A) (A) (A) (A) (A) (A) (A) (A)
                 (A) (A) (A) (A) (A) (A) (A) (A) (A) (A) (A) (A)
                 (A) (A) (A) (A) (A) (A) (A) (A) (A) (A) (A) (A)
                 (A) (A) (A) (A) (A) (A) (A) (A) (A) (A) (A) (A)
                 (A) (A) (A) (A) (A) (A) (A) (A) (A) (A) (A) (A)
                 (A) (A) (A) (A) (A) (A) (A) (A) (A) (A) (A) (A)
                 (A) (A) (A) (A) (A) (A) (A) (A) (A) (A) (A) (A)
                 (A) (A) (A) (A) (A) (A) (A) (A) (A) (A) (A) (A)
                 (A) (A) (A) (A) (A) (A) (A) (A) (A) (A) (A) (A)
                 (A) (A) (A) (A) (A) (A) (A) (A) (A) (A) (A) (A)
                 (A) (A) (A) (A) (A) (A) (A) (A) (A) (A) (A) (A)
                 (A) (A) (A) (A) (A) (A) (A) (A) (A) (A) (A) (A)
                 (A) (A) (A) (A) (A) (A) (A) (A) (A) (A) (A) (A)
                 (A) (A) (A) (A) (A) (A) (A) (A) (A) (A) (A) (A)
                 (A) (A) (A) (A) (A) (A) (A) (A) (A) (A) (A) (A)
                 (A) (A) (A) (A) (A) (A) (A) (A) (A) (A) (A) (A)
                 (A) (A) (A) (A) (A) (A) (A) (A) (A) (A) (A) (A)
                 (A) (A) (A) (A) (A) (A) (A) (A) (A) (A) (A) (A)
                 (A) (A) (A) (A) (A) (A) (A) (A) (A) (A) (A) (A)
                 (A) (A) (A) (A) (A) (A) (A) (A) (A) (A) (A) (A)
                 (A) (A) (A) (A) (A) (A) (A) (A) (A) (A) (A) (A)
                 (A) (A) (A) (A) (A) (A) (A) (A) (A) (A) (A) (A)
                 (A) (A) (A) (A) (A) (A) (A) (A) (A) (A) (A) (A)
                 (A) (A) (A) (A) (A) (A) (A) (A) (A) (A) (A) (A)
                 (A) (A) (A) (A) (A) (A) (A) (A) (A) (A) (A) (A)
                 (A) (A) (A) (A) (A) (A) (A) (A) (A) (A) (A) (A)
                 (A) (A) (A) (A) (A) (A) (A) (A) (A) (A) (A)
 The electronic state is 3-A.
 Alpha  occ. eigenvalues --  -19.37852 -19.36875 -19.34444 -19.34158 -19.33567
 Alpha  occ. eigenvalues --  -19.33423 -19.32899 -19.32166 -14.77019 -14.75959
 Alpha  occ. eigenvalues --  -10.38929 -10.38725 -10.37525 -10.37383 -10.32208
 Alpha  occ. eigenvalues --  -10.32032 -10.31926 -10.31808 -10.31799 -10.31498
 Alpha  occ. eigenvalues --  -10.31380 -10.31149 -10.31064 -10.30884 -10.30747
 Alpha  occ. eigenvalues --  -10.30350 -10.29279 -10.29130 -10.28667 -10.28371
 Alpha  occ. eigenvalues --   -1.40735  -1.39693  -1.21278  -1.20310  -1.20029
 Alpha  occ. eigenvalues --   -1.19345  -1.16020  -1.14490  -0.99916  -0.99121
 Alpha  occ. eigenvalues --   -0.91152  -0.90153  -0.87408  -0.86513  -0.85302
 Alpha  occ. eigenvalues --   -0.84664  -0.81099  -0.80265  -0.79028  -0.78644
 Alpha  occ. eigenvalues --   -0.76251  -0.75369  -0.73127  -0.72074  -0.71640
 Alpha  occ. eigenvalues --   -0.70588  -0.69237  -0.68498  -0.68202  -0.67955
 Alpha  occ. eigenvalues --   -0.66666  -0.65625  -0.64591  -0.63646  -0.61262
 Alpha  occ. eigenvalues --   -0.60286  -0.59885  -0.58984  -0.57420  -0.56815
 Alpha  occ. eigenvalues --   -0.56653  -0.55759  -0.55363  -0.54692  -0.54430
 Alpha  occ. eigenvalues --   -0.53911  -0.53726  -0.52757  -0.51849  -0.51218
 Alpha  occ. eigenvalues --   -0.50747  -0.50412  -0.50197  -0.49406  -0.49184
 Alpha  occ. eigenvalues --   -0.48761  -0.48536  -0.47899  -0.47291  -0.46623
 Alpha  occ. eigenvalues --   -0.46419  -0.46219  -0.45902  -0.45840  -0.45360
 Alpha  occ. eigenvalues --   -0.44863  -0.44146  -0.43448  -0.43315  -0.43003
 Alpha  occ. eigenvalues --   -0.42808  -0.42702  -0.42106  -0.41713  -0.41227
 Alpha  occ. eigenvalues --   -0.40803  -0.40610  -0.40096  -0.39796  -0.39384
 Alpha  occ. eigenvalues --   -0.38622  -0.37880  -0.36924  -0.36504  -0.35792
 Alpha  occ. eigenvalues --   -0.35636
 Alpha virt. eigenvalues --   -0.00257   0.00898   0.03531   0.04232   0.04582
 Alpha virt. eigenvalues --    0.05205   0.05397   0.05602   0.06114   0.06777
 Alpha virt. eigenvalues --    0.06955   0.07101   0.07499   0.07813   0.08102
 Alpha virt. eigenvalues --    0.08403   0.08700   0.09074   0.09469   0.09807
 Alpha virt. eigenvalues --    0.10151   0.10307   0.10618   0.11144   0.11192
 Alpha virt. eigenvalues --    0.11613   0.11859   0.12017   0.12532   0.12701
 Alpha virt. eigenvalues --    0.12993   0.13297   0.13634   0.13885   0.14378
 Alpha virt. eigenvalues --    0.14396   0.14543   0.15051   0.15188   0.15537
 Alpha virt. eigenvalues --    0.15736   0.16115   0.16351   0.16496   0.16575
 Alpha virt. eigenvalues --    0.16753   0.17275   0.17435   0.17716   0.17759
 Alpha virt. eigenvalues --    0.17999   0.18243   0.18456   0.18679   0.18792
 Alpha virt. eigenvalues --    0.18974   0.19003   0.19195   0.19439   0.19559
 Alpha virt. eigenvalues --    0.20032   0.20147   0.20387   0.20586   0.20723
 Alpha virt. eigenvalues --    0.20896   0.20959   0.21188   0.21515   0.21725
 Alpha virt. eigenvalues --    0.21843   0.21959   0.22030   0.22287   0.22528
 Alpha virt. eigenvalues --    0.22677   0.22772   0.22948   0.23157   0.23441
 Alpha virt. eigenvalues --    0.23698   0.23868   0.24020   0.24452   0.24599
 Alpha virt. eigenvalues --    0.24746   0.24802   0.24927   0.25104   0.25292
 Alpha virt. eigenvalues --    0.25414   0.25602   0.26009   0.26073   0.26349
 Alpha virt. eigenvalues --    0.26549   0.26844   0.26906   0.27322   0.27612
 Alpha virt. eigenvalues --    0.27783   0.27888   0.28179   0.28273   0.28441
 Alpha virt. eigenvalues --    0.28664   0.28810   0.29138   0.29440   0.29544
 Alpha virt. eigenvalues --    0.29742   0.29957   0.30172   0.30481   0.30768
 Alpha virt. eigenvalues --    0.30986   0.31209   0.31748   0.31884   0.32150
 Alpha virt. eigenvalues --    0.32418   0.32675   0.32783   0.33106   0.33724
 Alpha virt. eigenvalues --    0.34036   0.34226   0.34864   0.34920   0.35160
 Alpha virt. eigenvalues --    0.35536   0.35971   0.36251   0.36530   0.36811
 Alpha virt. eigenvalues --    0.36890   0.37033   0.37270   0.37782   0.37985
 Alpha virt. eigenvalues --    0.38097   0.38196   0.38522   0.38918   0.39091
 Alpha virt. eigenvalues --    0.39479   0.39709   0.39926   0.40351   0.40400
 Alpha virt. eigenvalues --    0.40569   0.41012   0.41212   0.41573   0.41719
 Alpha virt. eigenvalues --    0.42016   0.42202   0.42400   0.43096   0.43317
 Alpha virt. eigenvalues --    0.43386   0.43543   0.44049   0.44450   0.44546
 Alpha virt. eigenvalues --    0.44852   0.45072   0.45290   0.45543   0.45652
 Alpha virt. eigenvalues --    0.46049   0.46332   0.46664   0.46868   0.47491
 Alpha virt. eigenvalues --    0.47889   0.47965   0.48361   0.48651   0.48925
 Alpha virt. eigenvalues --    0.49460   0.49533   0.50310   0.50561   0.50820
 Alpha virt. eigenvalues --    0.51251   0.51505   0.51621   0.52016   0.52281
 Alpha virt. eigenvalues --    0.52773   0.53696   0.53744   0.53787   0.54355
 Alpha virt. eigenvalues --    0.54792   0.55208   0.56018   0.56207   0.56329
 Alpha virt. eigenvalues --    0.56983   0.57210   0.57822   0.58001   0.58272
 Alpha virt. eigenvalues --    0.59210   0.59794   0.60294   0.60506   0.61209
 Alpha virt. eigenvalues --    0.62379   0.62852   0.64087   0.64251   0.66020
 Alpha virt. eigenvalues --    0.66593   0.67991   0.77725   0.78636   0.79056
 Alpha virt. eigenvalues --    0.79314   0.79729   0.79852   0.82201   0.82522
 Alpha virt. eigenvalues --    0.83034   0.83419   0.83979   0.84156   0.84260
 Alpha virt. eigenvalues --    0.84407   0.85696   0.86213   0.86623   0.86688
 Alpha virt. eigenvalues --    0.87341   0.87598   0.88031   0.88855   0.89163
 Alpha virt. eigenvalues --    0.89930   0.90257   0.90801   0.91250   0.91839
 Alpha virt. eigenvalues --    0.92320   0.92694   0.94020   0.94326   0.94751
 Alpha virt. eigenvalues --    0.95601   0.96515   0.96857   0.97722   0.98337
 Alpha virt. eigenvalues --    0.99408   0.99893   1.00284   1.00616   1.01405
 Alpha virt. eigenvalues --    1.02079   1.02990   1.03923   1.04308   1.04504
 Alpha virt. eigenvalues --    1.05549   1.06901   1.07518   1.07924   1.08590
 Alpha virt. eigenvalues --    1.09223   1.09680   1.10749   1.11238   1.12377
 Alpha virt. eigenvalues --    1.13456   1.14098   1.14380   1.14557   1.15064
 Alpha virt. eigenvalues --    1.15879   1.16300   1.16794   1.17151   1.17906
 Alpha virt. eigenvalues --    1.18099   1.18307   1.18591   1.18861   1.19227
 Alpha virt. eigenvalues --    1.19676   1.20244   1.20779   1.21209   1.21739
 Alpha virt. eigenvalues --    1.22331   1.22543   1.23726   1.24006   1.24551
 Alpha virt. eigenvalues --    1.24881   1.25302   1.26071   1.26904   1.27203
 Alpha virt. eigenvalues --    1.27560   1.28248   1.29142   1.30207   1.30540
 Alpha virt. eigenvalues --    1.31082   1.31685   1.31866   1.32686   1.33214
 Alpha virt. eigenvalues --    1.34100   1.34782   1.35843   1.36269   1.37135
 Alpha virt. eigenvalues --    1.37619   1.38788   1.39342   1.39622   1.40683
 Alpha virt. eigenvalues --    1.40853   1.41822   1.42142   1.43140   1.43337
 Alpha virt. eigenvalues --    1.43840   1.44669   1.45279   1.45423   1.46212
 Alpha virt. eigenvalues --    1.46848   1.47063   1.48533   1.49358   1.49797
 Alpha virt. eigenvalues --    1.50412   1.51259   1.51879   1.52232   1.52846
 Alpha virt. eigenvalues --    1.53800   1.54825   1.55804   1.57377   1.57954
 Alpha virt. eigenvalues --    1.58168   1.59120   1.59559   1.60532   1.61492
 Alpha virt. eigenvalues --    1.61817   1.62782   1.64164   1.64603   1.65523
 Alpha virt. eigenvalues --    1.66473   1.68028   1.68199   1.69545   1.70902
 Alpha virt. eigenvalues --    1.71727   1.72359   1.73484   1.74329   1.75387
 Alpha virt. eigenvalues --    1.75948   1.76684   1.77567   1.77778   1.78319
 Alpha virt. eigenvalues --    1.78926   1.79504   1.80614   1.80729   1.81535
 Alpha virt. eigenvalues --    1.83157   1.83727   1.84237   1.85188   1.85419
 Alpha virt. eigenvalues --    1.86880   1.87499   1.88789   1.89061   1.89656
 Alpha virt. eigenvalues --    1.89914   1.91046   1.91241   1.91999   1.93199
 Alpha virt. eigenvalues --    1.93423   1.93905   1.94413   1.95174   1.95290
 Alpha virt. eigenvalues --    1.95700   1.96031   1.96607   1.96724   1.97177
 Alpha virt. eigenvalues --    1.97903   1.98117   1.98581   1.99601   2.00495
 Alpha virt. eigenvalues --    2.01514   2.02141   2.02869   2.03355   2.03716
 Alpha virt. eigenvalues --    2.04276   2.04421   2.05630   2.06272   2.07057
 Alpha virt. eigenvalues --    2.08281   2.08665   2.08914   2.09380   2.09793
 Alpha virt. eigenvalues --    2.10091   2.11652   2.12374   2.13649   2.13975
 Alpha virt. eigenvalues --    2.14153   2.14745   2.15459   2.15907   2.16395
 Alpha virt. eigenvalues --    2.16644   2.17215   2.17350   2.17758   2.18685
 Alpha virt. eigenvalues --    2.19011   2.19900   2.20191   2.20502   2.21318
 Alpha virt. eigenvalues --    2.21904   2.22423   2.22659   2.23062   2.23367
 Alpha virt. eigenvalues --    2.24097   2.25129   2.25466   2.26114   2.26362
 Alpha virt. eigenvalues --    2.26770   2.27608   2.28224   2.28452   2.28910
 Alpha virt. eigenvalues --    2.30347   2.31001   2.31274   2.31444   2.31693
 Alpha virt. eigenvalues --    2.32169   2.32734   2.34145   2.34686   2.35752
 Alpha virt. eigenvalues --    2.36559   2.36961   2.37625   2.38977   2.39856
 Alpha virt. eigenvalues --    2.40918   2.42132   2.42886   2.43423   2.44330
 Alpha virt. eigenvalues --    2.44981   2.45787   2.46250   2.46818   2.49407
 Alpha virt. eigenvalues --    2.49975   2.50588   2.50832   2.51793   2.53240
 Alpha virt. eigenvalues --    2.53582   2.54859   2.55699   2.55975   2.56910
 Alpha virt. eigenvalues --    2.58551   2.59345   2.60755   2.61375   2.61922
 Alpha virt. eigenvalues --    2.62344   2.63181   2.64032   2.64229   2.65391
 Alpha virt. eigenvalues --    2.65742   2.66945   2.68377   2.68705   2.70013
 Alpha virt. eigenvalues --    2.70146   2.71290   2.71669   2.72113   2.72502
 Alpha virt. eigenvalues --    2.73445   2.73974   2.74794   2.75381   2.76355
 Alpha virt. eigenvalues --    2.77449   2.77773   2.79763   2.80743   2.80771
 Alpha virt. eigenvalues --    2.82110   2.82502   2.83092   2.83487   2.83826
 Alpha virt. eigenvalues --    2.84919   2.85860   2.86943   2.86956   2.87182
 Alpha virt. eigenvalues --    2.87975   2.88671   2.89085   2.89735   2.90204
 Alpha virt. eigenvalues --    2.91311   2.91694   2.92362   2.93123   2.93558
 Alpha virt. eigenvalues --    2.93624   2.94299   2.94706   2.95167   2.95703
 Alpha virt. eigenvalues --    2.96183   2.98083   2.98524   3.00295   3.00610
 Alpha virt. eigenvalues --    3.01292   3.01454   3.02981   3.03438   3.04381
 Alpha virt. eigenvalues --    3.04796   3.05993   3.07580   3.08226   3.08408
 Alpha virt. eigenvalues --    3.09016   3.10440   3.11243   3.12028   3.13006
 Alpha virt. eigenvalues --    3.13862   3.14408   3.15386   3.16838   3.17417
 Alpha virt. eigenvalues --    3.17808   3.21974   3.23242   3.26609   3.30592
 Alpha virt. eigenvalues --    3.32439   3.36447   3.38224   3.39299   3.40442
 Alpha virt. eigenvalues --    3.40885   3.41378   3.41767   3.42284   3.43657
 Alpha virt. eigenvalues --    3.45139   3.45726   3.48929   3.53483   3.54029
 Alpha virt. eigenvalues --    3.56078   3.56459   3.57159   3.57665   3.58145
 Alpha virt. eigenvalues --    3.58261   3.59078   3.59697   3.60523   3.61193
 Alpha virt. eigenvalues --    3.62150   3.62679   3.63066   3.63521   3.64574
 Alpha virt. eigenvalues --    3.66151   3.67454   3.69892   3.70093   3.72444
 Alpha virt. eigenvalues --    4.29718   4.42322   4.51186   4.54104   4.56691
 Alpha virt. eigenvalues --    4.57599   4.61671   4.62553   4.66596   4.66775
 Alpha virt. eigenvalues --    4.70199   4.71631   4.75881   4.76098   4.78090
 Alpha virt. eigenvalues --    4.79368   4.81447   4.83915   4.85119   4.87789
 Alpha virt. eigenvalues --    4.89454   4.93993   4.95418   4.97985   5.00286
 Alpha virt. eigenvalues --    5.05694   5.10553   5.15872   5.17306   5.27595
  Beta  occ. eigenvalues --  -19.37854 -19.36870 -19.34443 -19.34159 -19.33422
  Beta  occ. eigenvalues --  -19.32900 -19.31640 -19.30208 -14.77018 -14.75959
  Beta  occ. eigenvalues --  -10.38922 -10.38764 -10.37570 -10.37375 -10.32203
  Beta  occ. eigenvalues --  -10.32034 -10.31842 -10.31808 -10.31580 -10.31500
  Beta  occ. eigenvalues --  -10.31305 -10.31147 -10.30883 -10.30850 -10.30740
  Beta  occ. eigenvalues --  -10.30349 -10.29274 -10.29125 -10.28654 -10.28358
  Beta  occ. eigenvalues --   -1.40734  -1.39691  -1.21264  -1.20189  -1.20026
  Beta  occ. eigenvalues --   -1.19239  -1.11356  -1.09718  -0.99584  -0.98776
  Beta  occ. eigenvalues --   -0.90986  -0.89955  -0.86528  -0.85778  -0.84996
  Beta  occ. eigenvalues --   -0.84232  -0.80848  -0.80040  -0.78841  -0.78478
  Beta  occ. eigenvalues --   -0.75987  -0.75110  -0.73034  -0.72006  -0.71518
  Beta  occ. eigenvalues --   -0.70461  -0.69183  -0.68444  -0.68145  -0.67852
  Beta  occ. eigenvalues --   -0.66160  -0.65129  -0.64542  -0.63609  -0.61009
  Beta  occ. eigenvalues --   -0.60033  -0.58755  -0.57918  -0.57222  -0.56442
  Beta  occ. eigenvalues --   -0.55286  -0.54979  -0.54452  -0.54077  -0.53831
  Beta  occ. eigenvalues --   -0.52949  -0.52678  -0.51896  -0.51320  -0.50807
  Beta  occ. eigenvalues --   -0.50383  -0.49737  -0.49514  -0.48989  -0.48854
  Beta  occ. eigenvalues --   -0.48405  -0.47980  -0.47220  -0.47048  -0.46426
  Beta  occ. eigenvalues --   -0.46144  -0.45925  -0.45690  -0.45389  -0.45185
  Beta  occ. eigenvalues --   -0.44532  -0.43379  -0.43261  -0.42786  -0.42574
  Beta  occ. eigenvalues --   -0.42374  -0.41731  -0.41399  -0.40848  -0.40555
  Beta  occ. eigenvalues --   -0.40243  -0.40037  -0.39501  -0.38674  -0.37932
  Beta  occ. eigenvalues --   -0.37320  -0.36619  -0.35735  -0.34344
  Beta virt. eigenvalues --   -0.08162  -0.06568  -0.00250   0.00904   0.03565
  Beta virt. eigenvalues --    0.04257   0.04668   0.05255   0.05480   0.05651
  Beta virt. eigenvalues --    0.06131   0.06817   0.07010   0.07154   0.07530
  Beta virt. eigenvalues --    0.07843   0.08131   0.08434   0.08749   0.09116
  Beta virt. eigenvalues --    0.09498   0.09849   0.10220   0.10366   0.10644
  Beta virt. eigenvalues --    0.11191   0.11278   0.11657   0.11912   0.12060
  Beta virt. eigenvalues --    0.12564   0.12756   0.13035   0.13342   0.13699
  Beta virt. eigenvalues --    0.13939   0.14422   0.14444   0.14602   0.15087
  Beta virt. eigenvalues --    0.15275   0.15570   0.15784   0.16164   0.16392
  Beta virt. eigenvalues --    0.16554   0.16660   0.16789   0.17334   0.17479
  Beta virt. eigenvalues --    0.17763   0.17790   0.18056   0.18301   0.18524
  Beta virt. eigenvalues --    0.18725   0.18868   0.19055   0.19096   0.19270
  Beta virt. eigenvalues --    0.19488   0.19588   0.20060   0.20177   0.20458
  Beta virt. eigenvalues --    0.20693   0.20778   0.20953   0.21015   0.21226
  Beta virt. eigenvalues --    0.21558   0.21779   0.21894   0.22015   0.22126
  Beta virt. eigenvalues --    0.22318   0.22587   0.22738   0.22853   0.23003
  Beta virt. eigenvalues --    0.23265   0.23490   0.23772   0.23917   0.24093
  Beta virt. eigenvalues --    0.24547   0.24671   0.24810   0.24858   0.24988
  Beta virt. eigenvalues --    0.25191   0.25336   0.25506   0.25644   0.26055
  Beta virt. eigenvalues --    0.26141   0.26424   0.26683   0.26962   0.27048
  Beta virt. eigenvalues --    0.27359   0.27670   0.27848   0.27969   0.28248
  Beta virt. eigenvalues --    0.28315   0.28505   0.28724   0.28906   0.29189
  Beta virt. eigenvalues --    0.29502   0.29667   0.29839   0.30040   0.30331
  Beta virt. eigenvalues --    0.30590   0.30835   0.31212   0.31359   0.31819
  Beta virt. eigenvalues --    0.32003   0.32222   0.32472   0.32758   0.32897
  Beta virt. eigenvalues --    0.33199   0.33869   0.34120   0.34359   0.34978
  Beta virt. eigenvalues --    0.35072   0.35220   0.35731   0.36074   0.36381
  Beta virt. eigenvalues --    0.36705   0.36940   0.36994   0.37167   0.37407
  Beta virt. eigenvalues --    0.37968   0.38140   0.38184   0.38333   0.38635
  Beta virt. eigenvalues --    0.39000   0.39174   0.39615   0.39825   0.40076
  Beta virt. eigenvalues --    0.40486   0.40531   0.40703   0.41159   0.41279
  Beta virt. eigenvalues --    0.41652   0.41787   0.42144   0.42350   0.42480
  Beta virt. eigenvalues --    0.43210   0.43437   0.43525   0.43655   0.44186
  Beta virt. eigenvalues --    0.44567   0.44626   0.44975   0.45144   0.45441
  Beta virt. eigenvalues --    0.45642   0.45768   0.46178   0.46414   0.46772
  Beta virt. eigenvalues --    0.47011   0.47587   0.47974   0.48202   0.48508
  Beta virt. eigenvalues --    0.48747   0.48984   0.49579   0.49605   0.50414
  Beta virt. eigenvalues --    0.50626   0.51013   0.51397   0.51601   0.51752
  Beta virt. eigenvalues --    0.52146   0.52453   0.52832   0.53768   0.53873
  Beta virt. eigenvalues --    0.54054   0.54514   0.54887   0.55419   0.56131
  Beta virt. eigenvalues --    0.56278   0.56456   0.57240   0.57393   0.57909
  Beta virt. eigenvalues --    0.58155   0.58332   0.59278   0.59889   0.60462
  Beta virt. eigenvalues --    0.60822   0.61354   0.62599   0.62928   0.64139
  Beta virt. eigenvalues --    0.64398   0.66129   0.66712   0.68136   0.77864
  Beta virt. eigenvalues --    0.78751   0.79151   0.79434   0.79827   0.79948
  Beta virt. eigenvalues --    0.82357   0.82769   0.83084   0.83499   0.84116
  Beta virt. eigenvalues --    0.84247   0.84427   0.84665   0.86068   0.86365
  Beta virt. eigenvalues --    0.86702   0.86751   0.87443   0.87720   0.88155
  Beta virt. eigenvalues --    0.89046   0.89290   0.89982   0.90389   0.90932
  Beta virt. eigenvalues --    0.91356   0.91908   0.92459   0.92802   0.94118
  Beta virt. eigenvalues --    0.94396   0.94786   0.95676   0.96661   0.96932
  Beta virt. eigenvalues --    0.97809   0.98433   0.99490   0.99985   1.00386
  Beta virt. eigenvalues --    1.00664   1.01490   1.02122   1.03079   1.03978
  Beta virt. eigenvalues --    1.04456   1.04602   1.05665   1.06977   1.07613
  Beta virt. eigenvalues --    1.08036   1.08745   1.09281   1.09719   1.10865
  Beta virt. eigenvalues --    1.11342   1.12449   1.13602   1.14213   1.14516
  Beta virt. eigenvalues --    1.14654   1.15131   1.15972   1.16387   1.16865
  Beta virt. eigenvalues --    1.17232   1.17991   1.18193   1.18397   1.18684
  Beta virt. eigenvalues --    1.18940   1.19344   1.19820   1.20317   1.20905
  Beta virt. eigenvalues --    1.21303   1.21893   1.22408   1.22626   1.23801
  Beta virt. eigenvalues --    1.24067   1.24703   1.24962   1.25391   1.26180
  Beta virt. eigenvalues --    1.27163   1.27426   1.27896   1.28363   1.29218
  Beta virt. eigenvalues --    1.30277   1.30920   1.31151   1.31823   1.32052
  Beta virt. eigenvalues --    1.32907   1.33363   1.34436   1.35178   1.35921
  Beta virt. eigenvalues --    1.36429   1.37265   1.37832   1.39075   1.39497
  Beta virt. eigenvalues --    1.39767   1.41000   1.41246   1.41962   1.42719
  Beta virt. eigenvalues --    1.43379   1.43595   1.44169   1.44801   1.45653
  Beta virt. eigenvalues --    1.45717   1.46495   1.46992   1.47299   1.48692
  Beta virt. eigenvalues --    1.49618   1.49996   1.50574   1.51465   1.52223
  Beta virt. eigenvalues --    1.53083   1.53895   1.54285   1.55149   1.56043
  Beta virt. eigenvalues --    1.57783   1.58643   1.59248   1.59529   1.59916
  Beta virt. eigenvalues --    1.61251   1.61773   1.62189   1.63604   1.64358
  Beta virt. eigenvalues --    1.64833   1.65816   1.66807   1.68279   1.68723
  Beta virt. eigenvalues --    1.70079   1.71378   1.71981   1.72722   1.73776
  Beta virt. eigenvalues --    1.74752   1.75679   1.76318   1.77139   1.77747
  Beta virt. eigenvalues --    1.78037   1.78507   1.79226   1.80126   1.80873
  Beta virt. eigenvalues --    1.81164   1.81778   1.83562   1.84057   1.84615
  Beta virt. eigenvalues --    1.85466   1.85759   1.87177   1.87901   1.88889
  Beta virt. eigenvalues --    1.89392   1.89895   1.90235   1.91406   1.91502
  Beta virt. eigenvalues --    1.92828   1.93431   1.93841   1.94119   1.94685
  Beta virt. eigenvalues --    1.95252   1.95577   1.96130   1.96265   1.96864
  Beta virt. eigenvalues --    1.97094   1.97646   1.98102   1.98395   1.98810
  Beta virt. eigenvalues --    1.99904   2.00712   2.01826   2.02384   2.02991
  Beta virt. eigenvalues --    2.03539   2.04086   2.04629   2.04880   2.05817
  Beta virt. eigenvalues --    2.06471   2.07342   2.08675   2.08971   2.09791
  Beta virt. eigenvalues --    2.10170   2.10301   2.10663   2.12371   2.12899
  Beta virt. eigenvalues --    2.13784   2.14261   2.14307   2.14922   2.15663
  Beta virt. eigenvalues --    2.16215   2.16665   2.16993   2.17454   2.17697
  Beta virt. eigenvalues --    2.17912   2.18860   2.19321   2.20058   2.20395
  Beta virt. eigenvalues --    2.20807   2.21459   2.22208   2.22624   2.22908
  Beta virt. eigenvalues --    2.23588   2.23725   2.24323   2.25305   2.25755
  Beta virt. eigenvalues --    2.26348   2.26430   2.26923   2.27725   2.28351
  Beta virt. eigenvalues --    2.28705   2.29310   2.30579   2.31209   2.31418
  Beta virt. eigenvalues --    2.31676   2.31899   2.32305   2.32892   2.34292
  Beta virt. eigenvalues --    2.34870   2.35895   2.36776   2.37340   2.37920
  Beta virt. eigenvalues --    2.39255   2.40131   2.41252   2.42715   2.43189
  Beta virt. eigenvalues --    2.44127   2.44812   2.45284   2.46309   2.46619
  Beta virt. eigenvalues --    2.47420   2.49739   2.50292   2.50687   2.51141
  Beta virt. eigenvalues --    2.52031   2.53386   2.53848   2.54976   2.55773
  Beta virt. eigenvalues --    2.56136   2.57196   2.58746   2.59622   2.60925
  Beta virt. eigenvalues --    2.61502   2.62003   2.62473   2.63302   2.64237
  Beta virt. eigenvalues --    2.64441   2.65504   2.65871   2.67066   2.68498
  Beta virt. eigenvalues --    2.68758   2.70148   2.70541   2.71520   2.71787
  Beta virt. eigenvalues --    2.72277   2.72613   2.73579   2.74086   2.74903
  Beta virt. eigenvalues --    2.75444   2.76476   2.77565   2.77877   2.79878
  Beta virt. eigenvalues --    2.80827   2.80857   2.82217   2.82609   2.83171
  Beta virt. eigenvalues --    2.83548   2.83894   2.85092   2.86115   2.87049
  Beta virt. eigenvalues --    2.87083   2.87300   2.88060   2.88793   2.89159
  Beta virt. eigenvalues --    2.89810   2.90333   2.91402   2.91814   2.92468
  Beta virt. eigenvalues --    2.93252   2.93694   2.93768   2.94365   2.94780
  Beta virt. eigenvalues --    2.95263   2.95794   2.96282   2.98232   2.98622
  Beta virt. eigenvalues --    3.00390   3.00707   3.01407   3.01641   3.03082
  Beta virt. eigenvalues --    3.03516   3.04652   3.05066   3.06149   3.07692
  Beta virt. eigenvalues --    3.08287   3.08479   3.09106   3.10512   3.11303
  Beta virt. eigenvalues --    3.12078   3.13058   3.13931   3.14518   3.15421
  Beta virt. eigenvalues --    3.16880   3.17457   3.17890   3.22043   3.23276
  Beta virt. eigenvalues --    3.26653   3.30765   3.32949   3.36977   3.38595
  Beta virt. eigenvalues --    3.39342   3.40717   3.41159   3.41502   3.41829
  Beta virt. eigenvalues --    3.42405   3.43720   3.45175   3.45747   3.48957
  Beta virt. eigenvalues --    3.53557   3.54060   3.56131   3.56497   3.57203
  Beta virt. eigenvalues --    3.57709   3.58159   3.58398   3.59218   3.59823
  Beta virt. eigenvalues --    3.60743   3.61293   3.62190   3.62720   3.63156
  Beta virt. eigenvalues --    3.63618   3.64612   3.66205   3.67525   3.69936
  Beta virt. eigenvalues --    3.70158   3.72490   4.29748   4.42420   4.51533
  Beta virt. eigenvalues --    4.54222   4.56776   4.57895   4.61848   4.63088
  Beta virt. eigenvalues --    4.66714   4.66880   4.70510   4.71967   4.76002
  Beta virt. eigenvalues --    4.76301   4.78706   4.79656   4.81559   4.84018
  Beta virt. eigenvalues --    4.85208   4.87907   4.89550   4.94225   4.95517
  Beta virt. eigenvalues --    4.98633   5.00577   5.06143   5.10847   5.16077
  Beta virt. eigenvalues --    5.17475   5.28704
          Condensed to atoms (all electrons):
          Atomic-Atomic Spin Densities.
 Mulliken charges and spin densities:
               1          2
     1  C   -0.373414   0.042965
     2  C   -0.482524   0.010627
     3  H    0.077513   0.004052
     4  H    0.138370   0.000071
     5  C    0.000016   0.007799
     6  H    0.207809  -0.000340
     7  C   -0.167141  -0.004240
     8  H    0.171831   0.000468
     9  H    0.178247   0.001869
    10  C    0.056768   0.047838
    11  H    0.191818  -0.002820
    12  C   -0.180177  -0.027281
    13  C   -0.313567   0.003753
    14  H    0.133194   0.000010
    15  H    0.151364   0.000188
    16  H    0.159112   0.000263
    17  C   -0.278540   0.014226
    18  H    0.221126  -0.000036
    19  H    0.161291  -0.000549
    20  H    0.152004   0.005792
    21  C   -0.136935  -0.029658
    22  H    0.205430   0.000939
    23  O    0.201338   0.000353
    24  N   -0.749554  -0.011066
    25  O    0.152066   0.002643
    26  O    0.159278   0.001412
    27  C   -0.396978   0.086423
    28  H    0.194230  -0.005239
    29  H    0.147618   0.019070
    30  H    0.158178  -0.005270
    31  O   -0.101225   0.836328
    32  C   -1.897662   0.042370
    33  C   -0.506921  -0.002729
    34  H    0.157142   0.000303
    35  H    0.170999   0.000398
    36  C    0.406911   0.003004
    37  H    0.186975  -0.000161
    38  C   -0.367381  -0.004438
    39  H    0.155282   0.000846
    40  H    0.185162   0.002380
    41  C    1.029827   0.036629
    42  H    0.252145  -0.002671
    43  C   -0.712363   0.003294
    44  C   -0.363209  -0.003093
    45  H    0.124229  -0.000178
    46  H    0.153776   0.000410
    47  H    0.172622   0.000052
    48  C   -0.260656  -0.000290
    49  H    0.160964   0.002007
    50  H    0.172179   0.000832
    51  H    0.161282   0.005711
    52  C    0.078076   0.023709
    53  H    0.192555   0.002962
    54  O    0.122533  -0.002512
    55  N   -0.323171  -0.000045
    56  O    0.022883  -0.000358
    57  O    0.041159   0.000076
    58  C   -0.068646   0.077609
    59  H    0.192271  -0.004125
    60  H    0.149000   0.014547
    61  H    0.142880  -0.002916
    62  O    0.030611   0.805788
 Sum of Mulliken charges =  -0.00000   2.00000
 Mulliken charges and spin densities with hydrogens summed into heavy atoms:
               1          2
     1  C   -0.373414   0.042965
     2  C   -0.266641   0.014750
     5  C    0.207825   0.007459
     7  C    0.182936  -0.001903
    10  C    0.248585   0.045018
    12  C   -0.180177  -0.027281
    13  C    0.130103   0.004214
    17  C    0.255881   0.019434
    21  C    0.068495  -0.028720
    23  O    0.201338   0.000353
    24  N   -0.749554  -0.011066
    25  O    0.152066   0.002643
    26  O    0.159278   0.001412
    27  C    0.103048   0.094985
    31  O   -0.101225   0.836328
    32  C   -1.897662   0.042370
    33  C   -0.178781  -0.002027
    36  C    0.593886   0.002843
    38  C   -0.026937  -0.001212
    41  C    1.281972   0.033958
    43  C   -0.712363   0.003294
    44  C    0.087418  -0.002809
    48  C    0.233769   0.008259
    52  C    0.270631   0.026671
    54  O    0.122533  -0.002512
    55  N   -0.323171  -0.000045
    56  O    0.022883  -0.000358
    57  O    0.041159   0.000076
    58  C    0.415506   0.085115
    62  O    0.030611   0.805788
 Electronic spatial extent (au):  <R**2>=          12528.8835
 Charge=             -0.0000 electrons
 Dipole moment (field-independent basis, Debye):
    X=             -2.3505    Y=              1.9223    Z=             -0.4221  Tot=              3.0657
 Quadrupole moment (field-independent basis, Debye-Ang):
   XX=           -156.2109   YY=           -199.1356   ZZ=           -178.4707
   XY=              5.4485   XZ=              8.2079   YZ=             -8.0254
 Traceless Quadrupole moment (field-independent basis, Debye-Ang):
   XX=             21.7282   YY=            -21.1965   ZZ=             -0.5316
   XY=              5.4485   XZ=              8.2079   YZ=             -8.0254
 Octapole moment (field-independent basis, Debye-Ang**2):
  XXX=            -59.7310  YYY=              8.8224  ZZZ=              0.4530  XYY=            -21.5309
  XXY=             33.1150  XXZ=              3.8393  XZZ=              2.9313  YZZ=             -3.7838
  YYZ=             -0.8153  XYZ=              0.1116
 Hexadecapole moment (field-independent basis, Debye-Ang**3):
 XXXX=         -11386.1186 YYYY=          -3555.1851 ZZZZ=          -1615.4027 XXXY=            -29.6247
 XXXZ=             54.6793 YYYX=            -54.6210 YYYZ=            -19.6856 ZZZX=             23.1051
 ZZZY=            -12.5607 XXYY=          -2526.2772 XXZZ=          -2168.0034 YYZZ=           -865.7423
 XXYZ=            -20.6985 YYXZ=             27.5180 ZZXY=            -27.7851
 N-N= 3.460552953241D+03 E-N=-1.039904288571D+04  KE= 1.478734886321D+03
                          Isotropic Fermi Contact Couplings
        Atom                 a.u.       MegaHertz       Gauss      10(-4) cm-1
     1  C(13)             -0.03054     -17.16522      -6.12498      -5.72570
     2  C(13)              0.00171       0.95979       0.34248       0.32015
     3  H(1)               0.00059       1.32620       0.47322       0.44237
     4  H(1)               0.00006       0.13817       0.04930       0.04609
     5  C(13)             -0.00008      -0.04482      -0.01599      -0.01495
     6  H(1)              -0.00003      -0.07508      -0.02679      -0.02504
     7  C(13)             -0.00059      -0.33220      -0.11854      -0.11081
     8  H(1)               0.00038       0.85004       0.30332       0.28354
     9  H(1)               0.00088       1.96420       0.70087       0.65519
    10  C(13)              0.01601       9.00116       3.21184       3.00246
    11  H(1)              -0.00068      -1.52511      -0.54420      -0.50872
    12  C(13)             -0.00202      -1.13383      -0.40458      -0.37821
    13  C(13)              0.00209       1.17528       0.41937       0.39203
    14  H(1)              -0.00004      -0.08880      -0.03169      -0.02962
    15  H(1)               0.00009       0.19168       0.06839       0.06394
    16  H(1)              -0.00002      -0.03692      -0.01317      -0.01231
    17  C(13)              0.00214       1.20237       0.42903       0.40107
    18  H(1)               0.00200       4.46683       1.59388       1.48997
    19  H(1)               0.00044       0.97824       0.34906       0.32631
    20  H(1)               0.00194       4.32485       1.54322       1.44262
    21  C(13)              0.00046       0.25605       0.09137       0.08541
    22  H(1)              -0.00029      -0.63826      -0.22775      -0.21290
    23  O(17)              0.00034      -0.10329      -0.03686      -0.03445
    24  N(14)              0.00017       0.02695       0.00962       0.00899
    25  O(17)             -0.00025       0.07437       0.02654       0.02481
    26  O(17)             -0.00024       0.07414       0.02645       0.02473
    27  C(13)              0.06892      38.74166      13.82399      12.92283
    28  H(1)              -0.00195      -4.36744      -1.55841      -1.45682
    29  H(1)               0.00761      16.99743       6.06511       5.66973
    30  H(1)              -0.00170      -3.79021      -1.35244      -1.26428
    31  O(17)              0.10194     -30.89869     -11.02542     -10.30669
    32  C(13)             -0.03083     -17.32938      -6.18355      -5.78046
    33  C(13)              0.00129       0.72430       0.25845       0.24160
    34  H(1)               0.00024       0.53613       0.19130       0.17883
    35  H(1)               0.00008       0.16955       0.06050       0.05655
    36  C(13)             -0.00041      -0.22769      -0.08124      -0.07595
    37  H(1)               0.00001       0.02298       0.00820       0.00767
    38  C(13)             -0.00062      -0.34792      -0.12414      -0.11605
    39  H(1)               0.00043       0.96903       0.34578       0.32323
    40  H(1)               0.00099       2.21118       0.78900       0.73757
    41  C(13)              0.01659       9.32286       3.32663       3.10977
    42  H(1)              -0.00079      -1.77036      -0.63171      -0.59053
    43  C(13)             -0.00209      -1.17397      -0.41890      -0.39160
    44  C(13)              0.00230       1.29227       0.46111       0.43105
    45  H(1)              -0.00005      -0.10802      -0.03854      -0.03603
    46  H(1)               0.00013       0.28396       0.10132       0.09472
    47  H(1)              -0.00003      -0.07053      -0.02517      -0.02353
    48  C(13)              0.00193       1.08644       0.38767       0.36240
    49  H(1)               0.00214       4.78964       1.70906       1.59765
    50  H(1)               0.00059       1.31372       0.46877       0.43821
    51  H(1)               0.00215       4.81243       1.71719       1.60525
    52  C(13)              0.00026       0.14689       0.05241       0.04900
    53  H(1)              -0.00015      -0.34183      -0.12197      -0.11402
    54  O(17)             -0.00050       0.15243       0.05439       0.05084
    55  N(14)              0.00031       0.04993       0.01782       0.01665
    56  O(17)             -0.00014       0.04348       0.01552       0.01451
    57  O(17)             -0.00016       0.04783       0.01707       0.01595
    58  C(13)              0.06605      37.12716      13.24790      12.38429
    59  H(1)              -0.00208      -4.63806      -1.65498      -1.54709
    60  H(1)               0.00740      16.52741       5.89739       5.51295
    61  H(1)              -0.00179      -4.00772      -1.43005      -1.33683
    62  O(17)              0.09915     -30.05076     -10.72286     -10.02385
 --------------------------------------------------------
       Center         ----  Spin Dipole Couplings  ----
                      3XX-RR        3YY-RR        3ZZ-RR
 --------------------------------------------------------
     1   Atom       -0.033824      0.019875      0.013950
     2   Atom        0.005699      0.002132     -0.007831
     3   Atom        0.007316      0.000313     -0.007629
     4   Atom        0.003695     -0.001670     -0.002025
     5   Atom        0.000269      0.003673     -0.003942
     6   Atom       -0.000093      0.002211     -0.002118
     7   Atom       -0.003817      0.008664     -0.004847
     8   Atom       -0.000805      0.002629     -0.001823
     9   Atom       -0.000340      0.002059     -0.001719
    10   Atom        0.006693      0.028886     -0.035579
    11   Atom        0.006419     -0.001547     -0.004872
    12   Atom       -0.002651      0.005224     -0.002573
    13   Atom        0.002639      0.000670     -0.003309
    14   Atom        0.000555      0.000984     -0.001540
    15   Atom        0.000226      0.000603     -0.000830
    16   Atom        0.002197     -0.000306     -0.001891
    17   Atom       -0.004306      0.008671     -0.004365
    18   Atom       -0.006068     -0.002223      0.008292
    19   Atom        0.002379     -0.003942      0.001563
    20   Atom       -0.001675     -0.000531      0.002207
    21   Atom        0.011310      0.000441     -0.011751
    22   Atom        0.014022     -0.007112     -0.006911
    23   Atom        0.015138     -0.002756     -0.012381
    24   Atom        0.006912      0.000708     -0.007619
    25   Atom        0.006332      0.001239     -0.007571
    26   Atom        0.000966      0.001416     -0.002382
    27   Atom       -0.070681     -0.078051      0.148732
    28   Atom        0.000281     -0.005620      0.005338
    29   Atom       -0.009065      0.005198      0.003867
    30   Atom       -0.003217     -0.011387      0.014604
    31   Atom       -1.158081     -0.418713      1.576794
    32   Atom        0.019207     -0.038078      0.018871
    33   Atom        0.008186     -0.003806     -0.004381
    34   Atom        0.002626     -0.000957     -0.001669
    35   Atom        0.003155     -0.001685     -0.001470
    36   Atom        0.005779     -0.002898     -0.002881
    37   Atom        0.002996     -0.001533     -0.001463
    38   Atom        0.009727     -0.005445     -0.004282
    39   Atom        0.003490     -0.002889     -0.000601
    40   Atom        0.002086     -0.000866     -0.001220
    41   Atom        0.016191      0.022334     -0.038525
    42   Atom       -0.002552      0.007972     -0.005420
    43   Atom        0.006480     -0.003835     -0.002646
    44   Atom        0.000449      0.003118     -0.003567
    45   Atom        0.001122      0.000295     -0.001417
    46   Atom        0.001136     -0.000253     -0.000884
    47   Atom        0.000228      0.001816     -0.002044
    48   Atom        0.009449     -0.003621     -0.005828
    49   Atom        0.002317     -0.007148      0.004831
    50   Atom       -0.002353      0.001090      0.001264
    51   Atom        0.001105     -0.002723      0.001619
    52   Atom        0.009873     -0.001421     -0.008452
    53   Atom        0.000691      0.002566     -0.003257
    54   Atom       -0.001579      0.005740     -0.004160
    55   Atom       -0.005237      0.010364     -0.005126
    56   Atom       -0.004396      0.009571     -0.005175
    57   Atom       -0.002818      0.003709     -0.000891
    58   Atom       -0.073619     -0.079174      0.152793
    59   Atom       -0.006676      0.000476      0.006200
    60   Atom        0.005501     -0.012183      0.006682
    61   Atom       -0.006795     -0.004537      0.011332
    62   Atom       -0.116041     -1.046868      1.162909
 --------------------------------------------------------
                        XY            XZ            YZ
 --------------------------------------------------------
     1   Atom       -0.002895     -0.030510     -0.003325
     2   Atom       -0.002850     -0.000129     -0.003757
     3   Atom        0.005511      0.000140     -0.000104
     4   Atom       -0.000997     -0.002320     -0.003093
     5   Atom        0.000900      0.000625     -0.001386
     6   Atom        0.001155     -0.000196     -0.000931
     7   Atom        0.001843      0.000398      0.001144
     8   Atom       -0.000382      0.000455      0.003127
     9   Atom        0.001824      0.001085      0.001627
    10   Atom        0.051733      0.000525      0.003810
    11   Atom        0.006825      0.007159      0.003584
    12   Atom        0.004742     -0.002440     -0.004308
    13   Atom        0.004569     -0.000965     -0.000867
    14   Atom        0.002255     -0.000098      0.000040
    15   Atom        0.001688     -0.000813     -0.001127
    16   Atom        0.002303     -0.001034     -0.000651
    17   Atom        0.011025     -0.005022     -0.009076
    18   Atom        0.000271      0.000063     -0.013733
    19   Atom        0.002832     -0.007297     -0.004446
    20   Atom        0.000948     -0.001442     -0.003821
    21   Atom       -0.019882      0.006197     -0.004680
    22   Atom       -0.010498      0.006206     -0.001195
    23   Atom       -0.020107      0.001810     -0.001671
    24   Atom       -0.005077      0.001375      0.001268
    25   Atom       -0.005869     -0.000591     -0.001816
    26   Atom       -0.000678      0.001197      0.003079
    27   Atom        0.001494     -0.039047     -0.014519
    28   Atom        0.008662     -0.013270     -0.004927
    29   Atom       -0.005603     -0.003421      0.009020
    30   Atom       -0.006730      0.011783     -0.003141
    31   Atom        0.703152     -1.157646     -1.930972
    32   Atom        0.013078     -0.002723     -0.032199
    33   Atom       -0.003312     -0.002204      0.000387
    34   Atom       -0.002194      0.000270     -0.000247
    35   Atom       -0.002592     -0.002012      0.000892
    36   Atom        0.000295     -0.000627      0.000478
    37   Atom        0.000352     -0.000353     -0.000019
    38   Atom        0.003328      0.002745      0.000193
    39   Atom       -0.000253      0.003744     -0.000647
    40   Atom        0.001805      0.001905      0.001111
    41   Atom        0.059456      0.006152      0.003200
    42   Atom        0.004581      0.002681      0.007453
    43   Atom        0.006396     -0.004207     -0.002386
    44   Atom        0.004622     -0.000675     -0.000943
    45   Atom        0.002296      0.000229      0.000046
    46   Atom        0.001694     -0.001052     -0.000611
    47   Atom        0.002239     -0.000555     -0.001057
    48   Atom        0.012866     -0.007746     -0.003965
    49   Atom        0.000258     -0.014578      0.000364
    50   Atom        0.002773     -0.004890     -0.007381
    51   Atom        0.001110     -0.004200     -0.000930
    52   Atom       -0.016418     -0.001621      0.000932
    53   Atom       -0.006668      0.002310     -0.002766
    54   Atom       -0.007870     -0.003022      0.001822
    55   Atom       -0.001405     -0.000317      0.003105
    56   Atom       -0.001641     -0.000397     -0.000898
    57   Atom        0.001386      0.000292      0.003232
    58   Atom        0.004468     -0.041732     -0.029003
    59   Atom        0.010240     -0.003834     -0.013156
    60   Atom       -0.001892      0.010812     -0.003148
    61   Atom       -0.009725     -0.005918      0.010310
    62   Atom        0.860095     -1.991986     -1.183089
 --------------------------------------------------------


 ---------------------------------------------------------------------------------
              Anisotropic Spin Dipole Couplings in Principal Axis System
 ---------------------------------------------------------------------------------

       Atom             a.u.   MegaHertz   Gauss  10(-4) cm-1        Axes

              Baa    -0.0489    -6.565    -2.343    -2.190  0.8969  0.0589  0.4383
     1 C(13)  Bbb     0.0198     2.655     0.947     0.886 -0.1342  0.9806  0.1428
              Bcc     0.0291     3.910     1.395     1.304 -0.4214 -0.1869  0.8874
 
              Baa    -0.0092    -1.230    -0.439    -0.410  0.0716  0.3311  0.9409
     2 C(13)  Bbb     0.0017     0.224     0.080     0.075  0.5415  0.7793 -0.3155
              Bcc     0.0075     1.005     0.359     0.335  0.8377 -0.5321  0.1234
 
              Baa    -0.0076    -4.073    -1.453    -1.359 -0.0191  0.0263  0.9995
     3 H(1)   Bbb    -0.0027    -1.446    -0.516    -0.482 -0.4811  0.8761 -0.0323
              Bcc     0.0103     5.519     1.969     1.841  0.8765  0.4815  0.0041
 
              Baa    -0.0056    -2.967    -1.059    -0.990  0.2508  0.6410  0.7254
     4 H(1)   Bbb     0.0010     0.556     0.198     0.185 -0.2338  0.7673 -0.5972
              Bcc     0.0045     2.411     0.860     0.804  0.9394  0.0198 -0.3424
 
              Baa    -0.0043    -0.579    -0.207    -0.193 -0.1686  0.1869  0.9678
     5 C(13)  Bbb     0.0002     0.032     0.011     0.011  0.9644 -0.1716  0.2011
              Bcc     0.0041     0.547     0.195     0.183  0.2037  0.9673 -0.1513
 
              Baa    -0.0023    -1.233    -0.440    -0.411 -0.0210  0.2067  0.9782
     6 H(1)   Bbb    -0.0006    -0.297    -0.106    -0.099  0.9296 -0.3561  0.0952
              Bcc     0.0029     1.529     0.546     0.510  0.3680  0.9113 -0.1846
 
              Baa    -0.0050    -0.672    -0.240    -0.224 -0.2509 -0.0471  0.9669
     7 C(13)  Bbb    -0.0040    -0.540    -0.193    -0.180  0.9572 -0.1607  0.2405
              Bcc     0.0090     1.212     0.432     0.404  0.1441  0.9859  0.0854
 
              Baa    -0.0036    -1.898    -0.677    -0.633 -0.2062 -0.4515  0.8681
     8 H(1)   Bbb    -0.0007    -0.366    -0.131    -0.122  0.9782 -0.0715  0.1952
              Bcc     0.0042     2.264     0.808     0.755 -0.0260  0.8894  0.4564
 
              Baa    -0.0024    -1.302    -0.465    -0.434 -0.2912 -0.2188  0.9313
     9 H(1)   Bbb    -0.0013    -0.693    -0.247    -0.231  0.8401 -0.5242  0.1395
              Bcc     0.0037     1.995     0.712     0.665  0.4576  0.8230  0.3364
 
              Baa    -0.0374    -5.020    -1.791    -1.674  0.4956 -0.4301  0.7546
    10 C(13)  Bbb    -0.0334    -4.481    -1.599    -1.495 -0.6002  0.4584  0.6555
              Bcc     0.0708     9.501     3.390     3.169  0.6278  0.7777  0.0310
 
              Baa    -0.0084    -4.461    -1.592    -1.488 -0.4089 -0.0691  0.9100
    11 H(1)   Bbb    -0.0054    -2.885    -1.029    -0.962 -0.4363  0.8906 -0.1284
              Bcc     0.0138     7.346     2.621     2.450  0.8016  0.4495  0.3943
 
              Baa    -0.0051    -0.686    -0.245    -0.229  0.8371 -0.1669  0.5209
    12 C(13)  Bbb    -0.0044    -0.585    -0.209    -0.195 -0.3707  0.5271  0.7647
              Bcc     0.0095     1.271     0.454     0.424  0.4022  0.8332 -0.3794
 
              Baa    -0.0035    -0.468    -0.167    -0.156  0.0113  0.1922  0.9813
    13 C(13)  Bbb    -0.0030    -0.404    -0.144    -0.135 -0.6371  0.7578 -0.1411
              Bcc     0.0065     0.872     0.311     0.291  0.7707  0.6236 -0.1310
 
              Baa    -0.0016    -0.864    -0.308    -0.288  0.4668 -0.4163  0.7802
    14 H(1)   Bbb    -0.0014    -0.755    -0.269    -0.252 -0.5738  0.5287  0.6255
              Bcc     0.0030     1.620     0.578     0.540  0.6729  0.7397 -0.0079
 
              Baa    -0.0015    -0.786    -0.281    -0.262 -0.2380  0.6055  0.7594
    15 H(1)   Bbb    -0.0012    -0.633    -0.226    -0.211  0.7562 -0.3751  0.5362
              Bcc     0.0027     1.420     0.507     0.474  0.6095  0.7019 -0.3686
 
              Baa    -0.0022    -1.149    -0.410    -0.383  0.1460  0.1621  0.9759
    16 H(1)   Bbb    -0.0017    -0.893    -0.319    -0.298 -0.5227  0.8502 -0.0630
              Bcc     0.0038     2.042     0.729     0.681  0.8399  0.5009 -0.2089
 
              Baa    -0.0106    -1.425    -0.509    -0.475  0.8513 -0.5198 -0.0708
    17 C(13)  Bbb    -0.0089    -1.190    -0.424    -0.397  0.2637  0.3074  0.9143
              Bcc     0.0195     2.615     0.933     0.872  0.4535  0.7970 -0.3988
 
              Baa    -0.0117    -6.234    -2.224    -2.079 -0.0461  0.8231  0.5660
    18 H(1)   Bbb    -0.0061    -3.232    -1.153    -1.078  0.9989  0.0356  0.0297
              Bcc     0.0177     9.465     3.377     3.157 -0.0043 -0.5668  0.8238
 
              Baa    -0.0067    -3.599    -1.284    -1.201  0.2841  0.7190  0.6343
    19 H(1)   Bbb    -0.0043    -2.289    -0.817    -0.764  0.6864 -0.6144  0.3890
              Bcc     0.0110     5.889     2.101     1.964  0.6694  0.3249 -0.6681
 
              Baa    -0.0032    -1.720    -0.614    -0.574  0.0461  0.8112  0.5830
    20 H(1)   Bbb    -0.0021    -1.119    -0.399    -0.373  0.9698 -0.1762  0.1685
              Bcc     0.0053     2.839     1.013     0.947 -0.2394 -0.5576  0.7948
 
              Baa    -0.0147    -1.978    -0.706    -0.660  0.6105  0.7916 -0.0263
    21 C(13)  Bbb    -0.0133    -1.780    -0.635    -0.594 -0.1361  0.1376  0.9811
              Bcc     0.0280     3.758     1.341     1.253  0.7802 -0.5954  0.1917
 
              Baa    -0.0119    -6.333    -2.260    -2.113  0.4210  0.8478 -0.3225
    22 H(1)   Bbb    -0.0079    -4.225    -1.508    -1.409 -0.0749  0.3868  0.9191
              Bcc     0.0198    10.559     3.768     3.522  0.9040 -0.3628  0.2264
 
              Baa    -0.0159     1.148     0.410     0.383  0.5349  0.8359  0.1230
    23 O(17)  Bbb    -0.0125     0.903     0.322     0.301 -0.1167 -0.0711  0.9906
              Bcc     0.0283    -2.051    -0.732    -0.684  0.8368 -0.5442  0.0595
 
              Baa    -0.0082    -0.315    -0.112    -0.105 -0.1655 -0.2318  0.9586
    24 N(14)  Bbb    -0.0016    -0.062    -0.022    -0.021  0.4566  0.8435  0.2828
              Bcc     0.0098     0.377     0.135     0.126  0.8741 -0.4845  0.0338
 
              Baa    -0.0082     0.593     0.212     0.198  0.1503  0.2763  0.9492
    25 O(17)  Bbb    -0.0020     0.145     0.052     0.048  0.5318  0.7868 -0.3132
              Bcc     0.0102    -0.738    -0.263    -0.246  0.8335 -0.5518  0.0287
 
              Baa    -0.0044     0.322     0.115     0.107 -0.2462 -0.4726  0.8462
    26 O(17)  Bbb     0.0013    -0.095    -0.034    -0.032  0.9692 -0.1157  0.2174
              Bcc     0.0031    -0.227    -0.081    -0.076 -0.0049  0.8736  0.4865
 
              Baa    -0.0794   -10.661    -3.804    -3.556  0.4258  0.8955  0.1298
    27 C(13)  Bbb    -0.0769   -10.324    -3.684    -3.444  0.8888 -0.4408  0.1254
              Bcc     0.1564    20.984     7.488     7.000 -0.1696 -0.0620  0.9836
 
              Baa    -0.0133    -7.105    -2.535    -2.370  0.7257 -0.5852  0.3617
    28 H(1)   Bbb    -0.0065    -3.454    -1.233    -1.152  0.2809  0.7320  0.6208
              Bcc     0.0198    10.560     3.768     3.522 -0.6280 -0.3489  0.6956
 
              Baa    -0.0110    -5.875    -2.096    -1.960  0.9496  0.3120  0.0292
    29 H(1)   Bbb    -0.0043    -2.279    -0.813    -0.760  0.1804 -0.6203  0.7633
              Bcc     0.0153     8.154     2.910     2.720 -0.2563  0.7196  0.6454
 
              Baa    -0.0156    -8.325    -2.971    -2.777  0.5715  0.8088 -0.1388
    30 H(1)   Bbb    -0.0059    -3.154    -1.125    -1.052  0.6780 -0.5607 -0.4753
              Bcc     0.0215    11.479     4.096     3.829  0.4622 -0.1775  0.8688
 
              Baa    -1.5946   115.386    41.173    38.489  0.1014  0.8329  0.5441
    31 O(17)  Bbb    -1.5812   114.417    40.827    38.165  0.9491 -0.2449  0.1981
              Bcc     3.1759  -229.803   -81.999   -76.654 -0.2983 -0.4963  0.8153
 
              Baa    -0.0542    -7.272    -2.595    -2.426 -0.1470  0.9071  0.3943
    32 C(13)  Bbb     0.0171     2.294     0.819     0.765  0.8921 -0.0506  0.4491
              Bcc     0.0371     4.978     1.776     1.661 -0.4274 -0.4177  0.8018
 
              Baa    -0.0049    -0.655    -0.234    -0.218  0.2750  0.5696  0.7745
    33 C(13)  Bbb    -0.0045    -0.607    -0.217    -0.202  0.0983  0.7847 -0.6121
              Bcc     0.0094     1.262     0.450     0.421  0.9564 -0.2445 -0.1598
 
              Baa    -0.0020    -1.084    -0.387    -0.362  0.3920  0.8693  0.3011
    34 H(1)   Bbb    -0.0017    -0.885    -0.316    -0.295 -0.1857 -0.2458  0.9514
              Bcc     0.0037     1.969     0.702     0.657  0.9010 -0.4288  0.0651
 
              Baa    -0.0028    -1.500    -0.535    -0.500  0.3914  0.9199 -0.0244
    35 H(1)   Bbb    -0.0022    -1.182    -0.422    -0.394  0.3044 -0.1045  0.9468
              Bcc     0.0050     2.682     0.957     0.895  0.8684 -0.3780 -0.3209
 
              Baa    -0.0034    -0.458    -0.163    -0.153  0.0709 -0.6997  0.7109
    36 C(13)  Bbb    -0.0024    -0.324    -0.116    -0.108  0.0278  0.7138  0.6998
              Bcc     0.0058     0.783     0.279     0.261  0.9971  0.0299 -0.0701
 
              Baa    -0.0016    -0.833    -0.297    -0.278 -0.0854  0.9897 -0.1149
    37 H(1)   Bbb    -0.0015    -0.795    -0.284    -0.265  0.0684  0.1208  0.9903
              Bcc     0.0031     1.628     0.581     0.543  0.9940  0.0767 -0.0781
 
              Baa    -0.0062    -0.837    -0.299    -0.279 -0.2376  0.9411  0.2407
    38 C(13)  Bbb    -0.0047    -0.628    -0.224    -0.209 -0.1185 -0.2741  0.9544
              Bcc     0.0109     1.465     0.523     0.489  0.9641  0.1982  0.1767
 
              Baa    -0.0033    -1.762    -0.629    -0.588 -0.2998  0.7463  0.5942
    39 H(1)   Bbb    -0.0024    -1.303    -0.465    -0.435  0.4197  0.6626 -0.6204
              Bcc     0.0057     3.065     1.094     1.023  0.8567 -0.0634  0.5119
 
              Baa    -0.0022    -1.187    -0.424    -0.396 -0.1951 -0.4524  0.8702
    40 H(1)   Bbb    -0.0017    -0.888    -0.317    -0.296 -0.5317  0.7943  0.2937
              Bcc     0.0039     2.075     0.740     0.692  0.8241  0.4054  0.3955
 
              Baa    -0.0419    -5.628    -2.008    -1.877  0.6053 -0.5304 -0.5936
    41 C(13)  Bbb    -0.0372    -4.995    -1.782    -1.666  0.3998 -0.4422  0.8029
              Bcc     0.0792    10.623     3.791     3.543  0.6883  0.7233  0.0556
 
              Baa    -0.0088    -4.702    -1.678    -1.568 -0.1187 -0.3757  0.9191
    42 H(1)   Bbb    -0.0043    -2.275    -0.812    -0.759  0.9399 -0.3409 -0.0179
              Bcc     0.0131     6.977     2.490     2.327  0.3201  0.8617  0.3936
 
              Baa    -0.0069    -0.930    -0.332    -0.310 -0.3975  0.9102  0.1165
    43 C(13)  Bbb    -0.0043    -0.575    -0.205    -0.192  0.3473  0.0318  0.9372
              Bcc     0.0112     1.505     0.537     0.502  0.8493  0.4130 -0.3288
 
              Baa    -0.0037    -0.496    -0.177    -0.166  0.0345  0.1140  0.9929
    44 C(13)  Bbb    -0.0030    -0.406    -0.145    -0.135  0.8014 -0.5967  0.0407
              Bcc     0.0067     0.902     0.322     0.301  0.5971  0.7943 -0.1120
 
              Baa    -0.0017    -0.893    -0.319    -0.298 -0.5988  0.6884  0.4093
    45 H(1)   Bbb    -0.0014    -0.735    -0.262    -0.245  0.2303 -0.3414  0.9113
              Bcc     0.0031     1.628     0.581     0.543  0.7671  0.6399  0.0458
 
              Baa    -0.0014    -0.763    -0.272    -0.255 -0.6125  0.6410 -0.4626
    46 H(1)   Bbb    -0.0013    -0.670    -0.239    -0.223 -0.0351  0.5626  0.8260
              Bcc     0.0027     1.433     0.511     0.478  0.7897  0.5222 -0.3221
 
              Baa    -0.0023    -1.235    -0.441    -0.412 -0.0129  0.2546  0.9670
    47 H(1)   Bbb    -0.0013    -0.709    -0.253    -0.237  0.8287 -0.5385  0.1528
              Bcc     0.0036     1.944     0.694     0.649  0.5596  0.8033 -0.2040
 
              Baa    -0.0117    -1.564    -0.558    -0.522 -0.5629  0.8012 -0.2030
    48 C(13)  Bbb    -0.0086    -1.151    -0.411    -0.384  0.1536  0.3428  0.9268
              Bcc     0.0202     2.715     0.969     0.906  0.8121  0.4905 -0.3160
 
              Baa    -0.0111    -5.926    -2.114    -1.977  0.7322 -0.1095  0.6722
    49 H(1)   Bbb    -0.0071    -3.788    -1.352    -1.264  0.0832  0.9940  0.0713
              Bcc     0.0182     9.714     3.466     3.240 -0.6760  0.0037  0.7369
 
              Baa    -0.0070    -3.729    -1.331    -1.244  0.4653  0.5047  0.7272
    50 H(1)   Bbb    -0.0038    -2.042    -0.729    -0.681  0.7976 -0.5954 -0.0971
              Bcc     0.0108     5.771     2.059     1.925 -0.3840 -0.6251  0.6796
 
              Baa    -0.0031    -1.646    -0.587    -0.549 -0.5120  0.8057 -0.2978
    51 H(1)   Bbb    -0.0027    -1.455    -0.519    -0.485  0.5274  0.5685  0.6314
              Bcc     0.0058     3.101     1.107     1.034 -0.6780 -0.1662  0.7160
 
              Baa    -0.0131    -1.764    -0.629    -0.588  0.5821  0.8121  0.0397
    52 C(13)  Bbb    -0.0086    -1.149    -0.410    -0.383  0.0270 -0.0681  0.9973
              Bcc     0.0217     2.912     1.039     0.971  0.8127 -0.5795 -0.0616
 
              Baa    -0.0051    -2.727    -0.973    -0.910  0.7381  0.6699  0.0799
    53 H(1)   Bbb    -0.0043    -2.282    -0.814    -0.761 -0.2416  0.1519  0.9584
              Bcc     0.0094     5.009     1.787     1.671 -0.6299  0.7267 -0.2740
 
              Baa    -0.0075     0.542     0.193     0.181  0.7771  0.3950  0.4899
    54 O(17)  Bbb    -0.0039     0.284     0.101     0.095 -0.3207 -0.4212  0.8483
              Bcc     0.0114    -0.825    -0.295    -0.275 -0.5415  0.8164  0.2007
 
              Baa    -0.0057    -0.221    -0.079    -0.074  0.1217 -0.1777  0.9765
    55 N(14)  Bbb    -0.0054    -0.207    -0.074    -0.069  0.9887  0.1088 -0.1035
              Bcc     0.0111     0.428     0.153     0.143 -0.0879  0.9780  0.1890
 
              Baa    -0.0055     0.398     0.142     0.133  0.4709  0.1035  0.8761
    56 O(17)  Bbb    -0.0043     0.312     0.111     0.104  0.8749  0.0724 -0.4788
              Bcc     0.0098    -0.710    -0.253    -0.237 -0.1130  0.9920 -0.0565
 
              Baa    -0.0032     0.235     0.084     0.078  0.8677 -0.3411  0.3615
    57 O(17)  Bbb    -0.0024     0.171     0.061     0.057 -0.4704 -0.3289  0.8189
              Bcc     0.0056    -0.405    -0.145    -0.135  0.1604  0.8806  0.4458
 
              Baa    -0.0830   -11.133    -3.973    -3.714  0.3164  0.9331  0.1708
    58 C(13)  Bbb    -0.0808   -10.845    -3.870    -3.617  0.9325 -0.3390  0.1245
              Bcc     0.1638    21.978     7.842     7.331 -0.1741 -0.1199  0.9774
 
              Baa    -0.0154    -8.194    -2.924    -2.733 -0.6713  0.6797  0.2954
    59 H(1)   Bbb    -0.0049    -2.597    -0.927    -0.866  0.6580  0.3632  0.6597
              Bcc     0.0202    10.791     3.850     3.599 -0.3411 -0.6373  0.6911
 
              Baa    -0.0127    -6.774    -2.417    -2.260  0.0111  0.9880  0.1543
    60 H(1)   Bbb    -0.0047    -2.486    -0.887    -0.829  0.7337  0.0968 -0.6725
              Bcc     0.0174     9.260     3.304     3.089  0.6794 -0.1207  0.7238
 
              Baa    -0.0157    -8.403    -2.998    -2.803  0.6932  0.7108 -0.1191
    61 H(1)   Bbb    -0.0043    -2.277    -0.813    -0.760  0.6295 -0.5167  0.5803
              Bcc     0.0200    10.680     3.811     3.563 -0.3509  0.4773  0.8056
 
              Baa    -1.5691   113.539    40.514    37.873  0.7516  0.1920  0.6311
    62 O(17)  Bbb    -1.5589   112.801    40.250    37.626 -0.3551  0.9240  0.1418
              Bcc     3.1280  -226.340   -80.764   -75.499 -0.5559 -0.3306  0.7626
 

 ---------------------------------------------------------------------------------

 Calling FoFJK, ICntrl=      2127 FMM=T ISym2X=0 I1Cent= 0 IOpClX= 1 NMat=1 NMatS=1 NMatT=0.
 ***** Axes restored to original set *****
 -------------------------------------------------------------------
 Center     Atomic                   Forces (Hartrees/Bohr)
 Number     Number              X              Y              Z
 -------------------------------------------------------------------
      1        6           0.000048200    0.000137629   -0.000387450
      2        6           0.000353370    0.000261777    0.000235502
      3        1          -0.000290542   -0.000272167    0.000129591
      4        1          -0.000083380   -0.000082712   -0.000499833
      5        6           0.000122487    0.000335833    0.000211478
      6        1           0.000063886   -0.000479776   -0.000165014
      7        6           0.000056831    0.000325544   -0.000650481
      8        1          -0.000430476   -0.000040374    0.000291771
      9        1           0.000336992   -0.000366054    0.000288015
     10        6          -0.000424896    0.000026366   -0.000005177
     11        1           0.000419376    0.000040421    0.000160189
     12        6          -0.000293759   -0.000026943    0.000180494
     13        6          -0.000761509    0.000430672    0.000041625
     14        1           0.000232811   -0.000390156    0.000412097
     15        1           0.000126524   -0.000422350   -0.000539330
     16        1           0.000564118    0.000391045   -0.000027086
     17        6           0.000105055   -0.000369726    0.000681403
     18        1          -0.000350246    0.000207955   -0.000182993
     19        1           0.000484120    0.000506987   -0.000135920
     20        1          -0.000036314   -0.000333711   -0.000629264
     21        6           0.000078462    0.000186688   -0.000012828
     22        1          -0.000018463   -0.000016825    0.000007846
     23        8          -0.000089610   -0.000034310    0.000326756
     24        7          -0.000013386    0.000106620    0.000077145
     25        8          -0.000029502   -0.000001114   -0.000233960
     26        8           0.000196641    0.000036835    0.000051016
     27        6           0.000014009   -0.000381103   -0.000740037
     28        1          -0.000316144    0.000423502    0.000240722
     29        1          -0.000140948   -0.000276463    0.000469245
     30        1           0.000468213    0.000297061    0.000333720
     31        8           0.000009978   -0.000045924    0.000124032
     32        6           0.000055717    0.000027842    0.000204902
     33        6           0.000414856    0.000376416   -0.000116902
     34        1          -0.000423415   -0.000374903   -0.000241879
     35        1          -0.000170205   -0.000138431    0.000470143
     36        6           0.000368169    0.000086794   -0.000140171
     37        1          -0.000492363    0.000119133    0.000109093
     38        6           0.000251449   -0.000040347    0.000697601
     39        1          -0.000053145   -0.000398302   -0.000356031
     40        1          -0.000284851    0.000387272   -0.000303115
     41        6           0.000054751   -0.000372290    0.000055272
     42        1          -0.000093431    0.000343998   -0.000124156
     43        6          -0.000020908   -0.000287752   -0.000200965
     44        6           0.000336400   -0.000805132   -0.000049988
     45        1          -0.000307639    0.000313512   -0.000435310
     46        1          -0.000464663    0.000152470    0.000500086
     47        1           0.000434194    0.000496394    0.000109482
     48        6          -0.000222812    0.000235263   -0.000721991
     49        1           0.000130531   -0.000374424    0.000203135
     50        1           0.000503270    0.000345471    0.000235683
     51        1          -0.000423618   -0.000001017    0.000617530
     52        6           0.000204689    0.000199206   -0.000098132
     53        1          -0.000084676   -0.000183952    0.000038774
     54        8           0.000077789   -0.000217001   -0.000314618
     55        7          -0.000166894    0.000053242   -0.000166926
     56        8          -0.000056761   -0.000045676    0.000224546
     57        8           0.000070606   -0.000043836    0.000081985
     58        6          -0.000418924    0.000092385    0.000810006
     59        1           0.000385460   -0.000318178   -0.000235549
     60        1          -0.000262426   -0.000083181   -0.000559459
     61        1           0.000264039    0.000224626   -0.000255462
     62        8          -0.000007083    0.000055173   -0.000090858
 -------------------------------------------------------------------
 Cartesian Forces:  Max     0.000810006 RMS     0.000310964

 GradGradGradGradGradGradGradGradGradGradGradGradGradGradGradGradGradGrad
 Berny optimization.
 FormGI is forming the generalized inverse of G from B-inverse, IUseBI=4.
 Internal  Forces:  Max     0.000741668 RMS     0.000178473
 Search for a local minimum.
 Step number   1 out of a maximum of  372
 All quantities printed in internal units (Hartrees-Bohrs-Radians)
 Mixed Optimization -- En-DIIS/RFO-DIIS
 Second derivative matrix not updated -- first step.
 ITU=  0
     Eigenvalues ---    0.00230   0.00230   0.00264   0.00269   0.00314
     Eigenvalues ---    0.00330   0.00334   0.00417   0.00422   0.00880
     Eigenvalues ---    0.00905   0.00927   0.01087   0.01511   0.01526
     Eigenvalues ---    0.01564   0.01652   0.01947   0.02096   0.02179
     Eigenvalues ---    0.02328   0.02665   0.02736   0.02770   0.02802
     Eigenvalues ---    0.02820   0.02892   0.03061   0.03110   0.03198
     Eigenvalues ---    0.03204   0.03338   0.03481   0.03559   0.03635
     Eigenvalues ---    0.03851   0.04001   0.04328   0.04425   0.04443
     Eigenvalues ---    0.04509   0.04722   0.04827   0.05017   0.05058
     Eigenvalues ---    0.05203   0.05258   0.05263   0.05290   0.05290
     Eigenvalues ---    0.05534   0.05583   0.05595   0.05600   0.05627
     Eigenvalues ---    0.05641   0.05695   0.05711   0.05718   0.05820
     Eigenvalues ---    0.05849   0.05853   0.05975   0.06333   0.06438
     Eigenvalues ---    0.06732   0.06740   0.07257   0.07346   0.07435
     Eigenvalues ---    0.07491   0.08092   0.08313   0.08338   0.08472
     Eigenvalues ---    0.08677   0.08828   0.09122   0.09453   0.09497
     Eigenvalues ---    0.10144   0.10291   0.10407   0.11501   0.11950
     Eigenvalues ---    0.12056   0.12727   0.14489   0.15591   0.16000
     Eigenvalues ---    0.16000   0.16000   0.16000   0.16000   0.16000
     Eigenvalues ---    0.16000   0.16000   0.16000   0.16000   0.16000
     Eigenvalues ---    0.16000   0.16000   0.16000   0.16000   0.16000
     Eigenvalues ---    0.16000   0.16000   0.17092   0.17716   0.18007
     Eigenvalues ---    0.19739   0.20872   0.20930   0.21672   0.21722
     Eigenvalues ---    0.23185   0.23378   0.24201   0.24627   0.24658
     Eigenvalues ---    0.24886   0.24992   0.24998   0.25000   0.25000
     Eigenvalues ---    0.25682   0.26503   0.26708   0.26788   0.26955
     Eigenvalues ---    0.27444   0.27577   0.28969   0.29150   0.29169
     Eigenvalues ---    0.29180   0.29764   0.29799   0.33717   0.33942
     Eigenvalues ---    0.33959   0.34050   0.34060   0.34064   0.34088
     Eigenvalues ---    0.34129   0.34129   0.34131   0.34151   0.34158
     Eigenvalues ---    0.34183   0.34192   0.34213   0.34278   0.34299
     Eigenvalues ---    0.34324   0.34325   0.34334   0.34339   0.34343
     Eigenvalues ---    0.34472   0.34490   0.34525   0.34552   0.34611
     Eigenvalues ---    0.34621   0.34686   0.34721   0.34823   0.34828
     Eigenvalues ---    0.38315   0.38808   0.49167   0.49705   0.52552
     Eigenvalues ---    0.53102   0.98777   0.99375   1.00614   1.03506
 RFO step:  Lambda=-7.20796989D-05 EMin= 2.30000000D-03
 Linear search not attempted -- first point.
 Iteration  1 RMS(Cart)=  0.01235952 RMS(Int)=  0.00002842
 Iteration  2 RMS(Cart)=  0.00005811 RMS(Int)=  0.00000189
 Iteration  3 RMS(Cart)=  0.00000000 RMS(Int)=  0.00000189
 Variable       Old X    -DE/DX   Delta X   Delta X   Delta X     New X
                                 (Linear)    (Quad)   (Total)
    R1        2.92246  -0.00008   0.00000  -0.00013  -0.00013   2.92234
    R2        2.99544  -0.00017   0.00000  -0.00076  -0.00076   2.99467
    R3        2.95054  -0.00030   0.00000  -0.00113  -0.00113   2.94940
    R4        2.56859   0.00010   0.00000   0.00018   0.00018   2.56877
    R5        2.06787  -0.00042   0.00000  -0.00122  -0.00122   2.06665
    R6        2.06863  -0.00049   0.00000  -0.00144  -0.00144   2.06719
    R7        2.88323  -0.00018   0.00000  -0.00068  -0.00068   2.88255
    R8        2.92982  -0.00028   0.00000  -0.00123  -0.00123   2.92859
    R9        2.07022  -0.00051   0.00000  -0.00149  -0.00149   2.06873
   R10        2.92114   0.00007   0.00000   0.00037   0.00037   2.92151
   R11        2.94690  -0.00008   0.00000  -0.00008  -0.00008   2.94682
   R12        2.07076  -0.00052   0.00000  -0.00151  -0.00151   2.06925
   R13        2.06188  -0.00056   0.00000  -0.00162  -0.00162   2.06026
   R14        2.92889  -0.00002   0.00000  -0.00037  -0.00037   2.92852
   R15        2.06972  -0.00042   0.00000  -0.00124  -0.00124   2.06848
   R16        2.94691  -0.00017   0.00000  -0.00045  -0.00045   2.94646
   R17        2.89628  -0.00015   0.00000  -0.00050  -0.00050   2.89578
   R18        2.88437  -0.00020   0.00000  -0.00067  -0.00067   2.88370
   R19        2.06785  -0.00060   0.00000  -0.00174  -0.00174   2.06611
   R20        2.07245  -0.00069   0.00000  -0.00202  -0.00202   2.07043
   R21        2.07221  -0.00068   0.00000  -0.00200  -0.00200   2.07022
   R22        2.06541  -0.00041   0.00000  -0.00119  -0.00119   2.06422
   R23        2.07113  -0.00071   0.00000  -0.00207  -0.00207   2.06906
   R24        2.07427  -0.00071   0.00000  -0.00208  -0.00208   2.07219
   R25        2.05906  -0.00012   0.00000  -0.00052  -0.00052   2.05854
   R26        2.72922   0.00010   0.00000   0.00023   0.00023   2.72945
   R27        4.71116  -0.00023   0.00000  -0.01310  -0.01311   4.69805
   R28        2.59097  -0.00003   0.00000  -0.00001  -0.00001   2.59096
   R29        2.28394   0.00023   0.00000   0.00022   0.00022   2.28416
   R30        2.28229   0.00007   0.00000   0.00006   0.00006   2.28235
   R31        4.84375  -0.00021   0.00000  -0.00784  -0.00783   4.83591
   R32        2.05963  -0.00053   0.00000  -0.00152  -0.00152   2.05811
   R33        2.06755  -0.00052   0.00000  -0.00151  -0.00151   2.06604
   R34        2.06409  -0.00063   0.00000  -0.00183  -0.00183   2.06227
   R35        2.92342  -0.00015   0.00000  -0.00051  -0.00052   2.92290
   R36        2.99921  -0.00029   0.00000  -0.00136  -0.00136   2.99785
   R37        2.95532  -0.00021   0.00000  -0.00081  -0.00081   2.95452
   R38        2.56257  -0.00016   0.00000  -0.00035  -0.00035   2.56223
   R39        2.07007  -0.00061   0.00000  -0.00179  -0.00179   2.06828
   R40        2.06828  -0.00050   0.00000  -0.00145  -0.00145   2.06683
   R41        2.88663  -0.00013   0.00000  -0.00043  -0.00043   2.88620
   R42        2.93301  -0.00027   0.00000  -0.00118  -0.00118   2.93183
   R43        2.07064  -0.00052   0.00000  -0.00151  -0.00151   2.06913
   R44        2.92077   0.00007   0.00000   0.00021   0.00021   2.92098
   R45        2.94875  -0.00012   0.00000   0.00013   0.00013   2.94888
   R46        2.07182  -0.00053   0.00000  -0.00157  -0.00157   2.07025
   R47        2.06131  -0.00055   0.00000  -0.00159  -0.00159   2.05972
   R48        2.92665  -0.00003   0.00000  -0.00041  -0.00041   2.92625
   R49        2.06726  -0.00043   0.00000  -0.00108  -0.00108   2.06618
   R50        2.94441  -0.00024   0.00000  -0.00080  -0.00080   2.94360
   R51        2.89692  -0.00016   0.00000  -0.00054  -0.00054   2.89638
   R52        2.88366  -0.00023   0.00000  -0.00079  -0.00079   2.88287
   R53        2.06762  -0.00060   0.00000  -0.00175  -0.00175   2.06587
   R54        2.07229  -0.00069   0.00000  -0.00203  -0.00203   2.07026
   R55        2.07112  -0.00066   0.00000  -0.00193  -0.00193   2.06919
   R56        2.06511  -0.00040   0.00000  -0.00116  -0.00116   2.06395
   R57        2.07109  -0.00064   0.00000  -0.00187  -0.00187   2.06921
   R58        2.07399  -0.00074   0.00000  -0.00218  -0.00218   2.07181
   R59        2.06295  -0.00009   0.00000  -0.00026  -0.00026   2.06270
   R60        2.73206   0.00004   0.00000   0.00010   0.00010   2.73217
   R61        2.60716   0.00014   0.00000   0.00028   0.00028   2.60744
   R62        2.28890   0.00022   0.00000   0.00022   0.00022   2.28912
   R63        2.27267  -0.00011   0.00000  -0.00011  -0.00011   2.27256
   R64        2.05956  -0.00049   0.00000  -0.00140  -0.00140   2.05816
   R65        2.06770  -0.00058   0.00000  -0.00168  -0.00168   2.06602
   R66        2.06311  -0.00038   0.00000  -0.00110  -0.00110   2.06201
    A1        1.92463  -0.00002   0.00000   0.00040   0.00040   1.92503
    A2        1.88716   0.00011   0.00000   0.00117   0.00118   1.88834
    A3        1.95061  -0.00002   0.00000  -0.00037  -0.00037   1.95024
    A4        1.92765  -0.00007   0.00000  -0.00058  -0.00058   1.92707
    A5        1.97102  -0.00004   0.00000  -0.00091  -0.00091   1.97011
    A6        1.79746   0.00003   0.00000   0.00036   0.00036   1.79782
    A7        1.86285   0.00002   0.00000   0.00053   0.00053   1.86338
    A8        1.91642   0.00003   0.00000   0.00074   0.00074   1.91716
    A9        1.89331   0.00002   0.00000   0.00049   0.00049   1.89380
   A10        1.92550   0.00003   0.00000  -0.00004  -0.00004   1.92546
   A11        1.89635  -0.00010   0.00000  -0.00151  -0.00151   1.89483
   A12        1.96622  -0.00001   0.00000  -0.00018  -0.00018   1.96603
   A13        1.93564  -0.00003   0.00000  -0.00052  -0.00052   1.93511
   A14        1.89399   0.00006   0.00000   0.00148   0.00148   1.89547
   A15        1.94402  -0.00005   0.00000  -0.00067  -0.00067   1.94335
   A16        2.06768   0.00003   0.00000  -0.00002  -0.00002   2.06767
   A17        2.04911   0.00005   0.00000   0.00004   0.00004   2.04915
   A18        1.53952  -0.00005   0.00000  -0.00013  -0.00013   1.53939
   A19        2.03881   0.00001   0.00000   0.00117   0.00117   2.03997
   A20        1.98715   0.00001   0.00000  -0.00076  -0.00076   1.98639
   A21        1.50383  -0.00003   0.00000  -0.00019  -0.00019   1.50364
   A22        1.88577   0.00002   0.00000   0.00042   0.00042   1.88620
   A23        2.06489  -0.00001   0.00000   0.00003   0.00003   2.06492
   A24        1.96448  -0.00002   0.00000  -0.00089  -0.00089   1.96358
   A25        1.90578   0.00001   0.00000   0.00036   0.00036   1.90614
   A26        1.91075   0.00000   0.00000  -0.00095  -0.00094   1.90980
   A27        1.95320  -0.00010   0.00000  -0.00097  -0.00097   1.95224
   A28        2.07979   0.00000   0.00000   0.00064   0.00064   2.08043
   A29        1.53697   0.00002   0.00000   0.00024   0.00024   1.53721
   A30        2.05077   0.00006   0.00000   0.00087   0.00087   2.05164
   A31        1.48998   0.00006   0.00000  -0.00003  -0.00003   1.48995
   A32        1.95178  -0.00007   0.00000  -0.00031  -0.00031   1.95147
   A33        2.08093  -0.00008   0.00000  -0.00072  -0.00072   2.08022
   A34        1.94061  -0.00004   0.00000   0.00044   0.00044   1.94105
   A35        2.08416  -0.00012   0.00000  -0.00165  -0.00165   2.08251
   A36        1.89034   0.00019   0.00000   0.00180   0.00181   1.89214
   A37        1.97627  -0.00014   0.00000  -0.00091  -0.00091   1.97536
   A38        1.92177  -0.00010   0.00000  -0.00065  -0.00065   1.92112
   A39        1.92510  -0.00008   0.00000  -0.00048  -0.00048   1.92462
   A40        1.87668   0.00013   0.00000   0.00078   0.00078   1.87745
   A41        1.87935   0.00012   0.00000   0.00079   0.00079   1.88013
   A42        1.88148   0.00009   0.00000   0.00060   0.00060   1.88208
   A43        1.99156  -0.00017   0.00000  -0.00107  -0.00107   1.99049
   A44        1.92238  -0.00010   0.00000  -0.00082  -0.00082   1.92155
   A45        1.91928  -0.00006   0.00000  -0.00022  -0.00022   1.91906
   A46        1.86897   0.00012   0.00000   0.00041   0.00041   1.86938
   A47        1.87660   0.00016   0.00000   0.00133   0.00133   1.87794
   A48        1.88109   0.00008   0.00000   0.00051   0.00051   1.88161
   A49        2.01611   0.00009   0.00000   0.00068   0.00068   2.01679
   A50        1.91006  -0.00003   0.00000   0.00085   0.00085   1.91091
   A51        1.93379  -0.00006   0.00000  -0.00019  -0.00019   1.93361
   A52        1.91758  -0.00004   0.00000  -0.00036  -0.00036   1.91722
   A53        1.80727  -0.00005   0.00000  -0.00016  -0.00016   1.80711
   A54        1.87213   0.00010   0.00000  -0.00101  -0.00102   1.87112
   A55        1.89808  -0.00029   0.00000  -0.00316  -0.00316   1.89491
   A56        2.04520  -0.00033   0.00000  -0.00238  -0.00238   2.04282
   A57        2.08071  -0.00006   0.00000  -0.00051  -0.00051   2.08020
   A58        1.96694  -0.00003   0.00000   0.00042   0.00042   1.96736
   A59        2.23538   0.00009   0.00000   0.00009   0.00009   2.23547
   A60        1.72598   0.00006   0.00000   0.00017   0.00016   1.72615
   A61        1.93037  -0.00026   0.00000  -0.00163  -0.00163   1.92873
   A62        1.89276  -0.00026   0.00000  -0.00176  -0.00176   1.89099
   A63        1.91196  -0.00010   0.00000  -0.00041  -0.00041   1.91154
   A64        1.90375   0.00022   0.00000   0.00098   0.00097   1.90472
   A65        1.91780   0.00022   0.00000   0.00168   0.00168   1.91948
   A66        1.90687   0.00018   0.00000   0.00114   0.00114   1.90802
   A67        1.93532   0.00003   0.00000   0.00110   0.00110   1.93642
   A68        1.88047  -0.00000   0.00000   0.00061   0.00061   1.88108
   A69        1.94746   0.00008   0.00000   0.00061   0.00060   1.94806
   A70        1.94202   0.00006   0.00000   0.00064   0.00064   1.94265
   A71        1.95206  -0.00015   0.00000  -0.00228  -0.00228   1.94978
   A72        1.80133  -0.00001   0.00000  -0.00069  -0.00069   1.80064
   A73        1.86491   0.00004   0.00000   0.00090   0.00090   1.86582
   A74        1.91041   0.00003   0.00000   0.00053   0.00053   1.91094
   A75        1.89696   0.00002   0.00000   0.00039   0.00039   1.89735
   A76        1.92605   0.00002   0.00000  -0.00024  -0.00024   1.92581
   A77        1.89231  -0.00009   0.00000  -0.00145  -0.00145   1.89086
   A78        1.97000  -0.00003   0.00000  -0.00007  -0.00007   1.96993
   A79        1.93249  -0.00002   0.00000  -0.00055  -0.00055   1.93194
   A80        1.89122   0.00007   0.00000   0.00119   0.00119   1.89241
   A81        1.95110  -0.00008   0.00000  -0.00025  -0.00025   1.95085
   A82        2.06893   0.00003   0.00000  -0.00002  -0.00002   2.06890
   A83        2.04841   0.00006   0.00000  -0.00000  -0.00000   2.04841
   A84        1.53874  -0.00005   0.00000  -0.00017  -0.00017   1.53857
   A85        2.04055  -0.00001   0.00000   0.00093   0.00093   2.04147
   A86        1.98992   0.00004   0.00000  -0.00060  -0.00060   1.98933
   A87        1.50417  -0.00005   0.00000  -0.00029  -0.00029   1.50388
   A88        1.88505   0.00003   0.00000   0.00055   0.00055   1.88560
   A89        2.06374  -0.00001   0.00000   0.00008   0.00008   2.06382
   A90        1.96176  -0.00001   0.00000  -0.00094  -0.00094   1.96082
   A91        1.90242   0.00003   0.00000   0.00083   0.00083   1.90326
   A92        1.91255  -0.00003   0.00000  -0.00131  -0.00132   1.91123
   A93        1.94949  -0.00012   0.00000  -0.00185  -0.00185   1.94764
   A94        2.07992   0.00001   0.00000   0.00039   0.00039   2.08031
   A95        1.53824   0.00002   0.00000   0.00035   0.00035   1.53859
   A96        2.05376   0.00009   0.00000   0.00183   0.00183   2.05559
   A97        2.56141  -0.00005   0.00000   0.00030   0.00028   2.56169
   A98        1.48969   0.00008   0.00000  -0.00013  -0.00013   1.48956
   A99        1.95410  -0.00006   0.00000   0.00011   0.00011   1.95421
   A100       2.08891  -0.00009   0.00000  -0.00063  -0.00064   2.08827
   A101       1.93523  -0.00004   0.00000   0.00036   0.00036   1.93559
   A102       2.08158  -0.00015   0.00000  -0.00222  -0.00223   2.07935
   A103       1.88836   0.00020   0.00000   0.00201   0.00201   1.89037
   A104       1.97777  -0.00015   0.00000  -0.00097  -0.00097   1.97680
   A105       1.92170  -0.00009   0.00000  -0.00054  -0.00054   1.92116
   A106       1.92076  -0.00010   0.00000  -0.00062  -0.00062   1.92014
   A107       1.87760   0.00013   0.00000   0.00082   0.00082   1.87843
   A108       1.87845   0.00013   0.00000   0.00078   0.00078   1.87923
   A109       1.88458   0.00010   0.00000   0.00066   0.00066   1.88524
   A110       1.99228  -0.00019   0.00000  -0.00122  -0.00122   1.99107
   A111       1.91654  -0.00015   0.00000  -0.00115  -0.00115   1.91539
   A112       1.92111  -0.00005   0.00000  -0.00008  -0.00008   1.92102
   A113       1.87283   0.00014   0.00000   0.00044   0.00044   1.87326
   A114       1.87493   0.00017   0.00000   0.00146   0.00146   1.87640
   A115       1.88239   0.00011   0.00000   0.00071   0.00071   1.88310
   A116       2.01004   0.00008   0.00000   0.00003   0.00003   2.01007
   A117       1.91029  -0.00011   0.00000  -0.00123  -0.00123   1.90906
   A118       1.92732  -0.00022   0.00000  -0.00213  -0.00213   1.92519
   A119       1.93101   0.00005   0.00000   0.00140   0.00140   1.93241
   A120       1.79839   0.00010   0.00000   0.00045   0.00045   1.79884
   A121       1.88050   0.00012   0.00000   0.00169   0.00169   1.88219
   A122       2.03777  -0.00043   0.00000  -0.00173  -0.00173   2.03604
   A123       2.06690  -0.00005   0.00000  -0.00019  -0.00019   2.06671
   A124       1.97452  -0.00000   0.00000  -0.00000  -0.00000   1.97452
   A125       2.24113   0.00005   0.00000   0.00023   0.00023   2.24136
   A126       1.93028  -0.00028   0.00000  -0.00174  -0.00174   1.92854
   A127       1.88901  -0.00026   0.00000  -0.00175  -0.00175   1.88725
   A128       1.90857  -0.00017   0.00000  -0.00096  -0.00096   1.90761
   A129       1.90759   0.00024   0.00000   0.00122   0.00122   1.90881
   A130       1.91897   0.00026   0.00000   0.00182   0.00182   1.92079
   A131       1.90907   0.00022   0.00000   0.00139   0.00139   1.91046
   A132       2.87205  -0.00002   0.00000  -0.00167  -0.00168   2.87037
    D1        0.71544   0.00004   0.00000   0.00262   0.00262   0.71806
    D2        3.02101   0.00005   0.00000   0.00300   0.00300   3.02401
    D3       -0.95695   0.00005   0.00000   0.00257   0.00257  -0.95438
    D4       -1.39376   0.00006   0.00000   0.00235   0.00235  -1.39140
    D5        0.91181   0.00007   0.00000   0.00274   0.00273   0.91454
    D6       -3.06614   0.00007   0.00000   0.00230   0.00230  -3.06384
    D7        2.92311  -0.00004   0.00000   0.00145   0.00145   2.92456
    D8       -1.05451  -0.00002   0.00000   0.00183   0.00183  -1.05268
    D9        1.25072  -0.00002   0.00000   0.00140   0.00140   1.25212
   D10        0.21957  -0.00002   0.00000  -0.00408  -0.00408   0.21549
   D11       -1.95507  -0.00002   0.00000  -0.00481  -0.00481  -1.95988
   D12        2.26721  -0.00008   0.00000  -0.00397  -0.00398   2.26323
   D13        2.30437   0.00006   0.00000  -0.00274  -0.00274   2.30163
   D14        0.12973   0.00007   0.00000  -0.00347  -0.00347   0.12626
   D15       -1.93118   0.00001   0.00000  -0.00263  -0.00263  -1.93381
   D16       -1.97661   0.00004   0.00000  -0.00321  -0.00321  -1.97982
   D17        2.13193   0.00005   0.00000  -0.00394  -0.00394   2.12799
   D18        0.07102  -0.00001   0.00000  -0.00310  -0.00310   0.06792
   D19       -3.11658  -0.00005   0.00000  -0.00327  -0.00327  -3.11985
   D20        1.07973  -0.00000   0.00000  -0.00239  -0.00239   1.07734
   D21       -1.00011  -0.00001   0.00000  -0.00249  -0.00249  -1.00260
   D22        1.05929  -0.00006   0.00000  -0.00414  -0.00414   1.05515
   D23       -1.02758  -0.00001   0.00000  -0.00327  -0.00327  -1.03085
   D24       -3.10742  -0.00002   0.00000  -0.00337  -0.00337  -3.11079
   D25       -1.04986  -0.00000   0.00000  -0.00299  -0.00299  -1.05285
   D26       -3.13673   0.00005   0.00000  -0.00212  -0.00212  -3.13885
   D27        1.06661   0.00004   0.00000  -0.00222  -0.00222   1.06439
   D28       -0.90049  -0.00003   0.00000  -0.00149  -0.00149  -0.90198
   D29        1.39922   0.00002   0.00000  -0.00073  -0.00073   1.39850
   D30        3.06591  -0.00002   0.00000  -0.00050  -0.00050   3.06541
   D31        1.14795   0.00003   0.00000  -0.00042  -0.00042   1.14753
   D32       -2.83552   0.00009   0.00000   0.00035   0.00035  -2.83517
   D33       -1.16883   0.00005   0.00000   0.00058   0.00058  -1.16826
   D34       -3.01269  -0.00008   0.00000  -0.00252  -0.00252  -3.01521
   D35       -0.71297  -0.00002   0.00000  -0.00175  -0.00175  -0.71473
   D36        0.95371  -0.00007   0.00000  -0.00152  -0.00152   0.95219
   D37       -2.34811  -0.00002   0.00000   0.00260   0.00261  -2.34550
   D38       -0.17738  -0.00003   0.00000   0.00397   0.00397  -0.17341
   D39        1.81775   0.00004   0.00000   0.00257   0.00257   1.82032
   D40        1.91624  -0.00001   0.00000   0.00252   0.00252   1.91876
   D41       -2.19622  -0.00001   0.00000   0.00388   0.00388  -2.19233
   D42       -0.20109   0.00006   0.00000   0.00249   0.00248  -0.19861
   D43       -0.22277   0.00003   0.00000   0.00377   0.00377  -0.21900
   D44        1.94796   0.00002   0.00000   0.00513   0.00513   1.95309
   D45       -2.34010   0.00009   0.00000   0.00373   0.00373  -2.33637
   D46       -0.59343  -0.00002   0.00000  -0.00085  -0.00085  -0.59428
   D47       -2.81157  -0.00008   0.00000  -0.00183  -0.00183  -2.81340
   D48        1.49942  -0.00004   0.00000  -0.00067  -0.00067   1.49875
   D49        1.63301   0.00001   0.00000  -0.00021  -0.00021   1.63280
   D50       -0.58513  -0.00005   0.00000  -0.00119  -0.00119  -0.58632
   D51       -2.55732  -0.00001   0.00000  -0.00004  -0.00004  -2.55736
   D52       -2.54780   0.00005   0.00000  -0.00025  -0.00025  -2.54805
   D53        1.51725  -0.00001   0.00000  -0.00123  -0.00123   1.51602
   D54       -0.45495   0.00002   0.00000  -0.00007  -0.00007  -0.45502
   D55       -1.45358  -0.00004   0.00000  -0.00139  -0.00139  -1.45498
   D56        2.89248  -0.00002   0.00000  -0.00184  -0.00184   2.89064
   D57        0.66324  -0.00015   0.00000  -0.00352  -0.00352   0.65972
   D58        2.57127   0.00002   0.00000  -0.00001  -0.00001   2.57126
   D59        0.63414   0.00004   0.00000  -0.00045  -0.00045   0.63370
   D60       -1.59510  -0.00010   0.00000  -0.00213  -0.00213  -1.59723
   D61        0.45246  -0.00000   0.00000   0.00008   0.00008   0.45253
   D62       -1.48467   0.00002   0.00000  -0.00036  -0.00036  -1.48503
   D63        2.56927  -0.00012   0.00000  -0.00205  -0.00205   2.56723
   D64       -1.50947   0.00009   0.00000   0.00103   0.00103  -1.50843
   D65        2.56121   0.00007   0.00000   0.00149   0.00149   2.56270
   D66        0.45499  -0.00001   0.00000   0.00013   0.00013   0.45511
   D67        0.55904   0.00008   0.00000   0.00228   0.00228   0.56132
   D68       -1.65347   0.00007   0.00000   0.00274   0.00274  -1.65073
   D69        2.52350  -0.00001   0.00000   0.00137   0.00137   2.52487
   D70        2.77931   0.00009   0.00000   0.00204   0.00204   2.78135
   D71        0.56680   0.00007   0.00000   0.00250   0.00250   0.56930
   D72       -1.53942  -0.00001   0.00000   0.00113   0.00113  -1.53829
   D73        1.46751  -0.00000   0.00000   0.00018   0.00018   1.46769
   D74       -2.86727  -0.00006   0.00000  -0.00013  -0.00013  -2.86740
   D75       -0.64632   0.00008   0.00000   0.00144   0.00144  -0.64487
   D76       -0.45121  -0.00001   0.00000  -0.00020  -0.00020  -0.45141
   D77        1.49720  -0.00006   0.00000  -0.00051  -0.00051   1.49669
   D78       -2.56503   0.00007   0.00000   0.00107   0.00107  -2.56397
   D79       -2.58305  -0.00004   0.00000  -0.00133  -0.00133  -2.58438
   D80       -0.63464  -0.00009   0.00000  -0.00165  -0.00165  -0.63629
   D81        1.58631   0.00004   0.00000  -0.00007  -0.00007   1.58624
   D82        0.79583   0.00001   0.00000  -0.00021  -0.00021   0.79562
   D83       -1.30568   0.00001   0.00000  -0.00013  -0.00013  -1.30581
   D84        2.90314   0.00001   0.00000  -0.00016  -0.00016   2.90298
   D85       -0.83701  -0.00002   0.00000  -0.00024  -0.00024  -0.83725
   D86       -2.93852  -0.00002   0.00000  -0.00015  -0.00015  -2.93867
   D87        1.27030  -0.00002   0.00000  -0.00019  -0.00019   1.27011
   D88        3.12342   0.00001   0.00000   0.00011   0.00011   3.12353
   D89        1.02191   0.00001   0.00000   0.00020   0.00020   1.02211
   D90       -1.05245   0.00001   0.00000   0.00016   0.00016  -1.05229
   D91       -0.92540  -0.00002   0.00000  -0.00323  -0.00323  -0.92862
   D92       -3.02786   0.00002   0.00000  -0.00241  -0.00241  -3.03027
   D93        1.18466   0.00002   0.00000  -0.00240  -0.00240   1.18226
   D94        0.85623  -0.00007   0.00000  -0.00490  -0.00490   0.85132
   D95       -1.24624  -0.00003   0.00000  -0.00409  -0.00409  -1.25032
   D96        2.96629  -0.00003   0.00000  -0.00408  -0.00408   2.96221
   D97        3.10035  -0.00004   0.00000  -0.00393  -0.00393   3.09642
   D98        0.99789   0.00000   0.00000  -0.00312  -0.00312   0.99477
   D99       -1.07277   0.00000   0.00000  -0.00311  -0.00311  -1.07588
   D100      -2.91020   0.00002   0.00000  -0.00356  -0.00356  -2.91376
   D101       1.14205  -0.00005   0.00000  -0.00479  -0.00479   1.13726
   D102      -0.81119  -0.00002   0.00000  -0.00391  -0.00390  -0.81509
   D103       1.46659   0.00007   0.00000   0.00330   0.00330   1.46989
   D104      -2.64478   0.00012   0.00000   0.00391   0.00392  -2.64086
   D105      -0.61727   0.00009   0.00000   0.00300   0.00301  -0.61426
   D106       0.44557   0.00021   0.00000   0.00870   0.00870   0.45427
   D107      -0.05804   0.00011   0.00000  -0.00124  -0.00124  -0.05929
   D108       3.06630   0.00007   0.00000  -0.00148  -0.00149   3.06481
   D109      -1.77829   0.00018   0.00000   0.00057   0.00058  -1.77772
   D110       1.34417   0.00013   0.00000   0.00030   0.00030   1.34447
   D111       0.32787  -0.00006   0.00000   0.01141   0.01141   0.33928
   D112       0.72685   0.00004   0.00000   0.00106   0.00106   0.72791
   D113       3.03135   0.00005   0.00000   0.00120   0.00120   3.03256
   D114      -0.94408   0.00004   0.00000   0.00102   0.00102  -0.94307
   D115      -1.40225  -0.00005   0.00000  -0.00081  -0.00081  -1.40305
   D116       0.90226  -0.00004   0.00000  -0.00066  -0.00066   0.90160
   D117      -3.07318  -0.00004   0.00000  -0.00085  -0.00085  -3.07403
   D118       2.91541  -0.00008   0.00000  -0.00064  -0.00064   2.91477
   D119      -1.06327  -0.00007   0.00000  -0.00050  -0.00050  -1.06377
   D120       1.24448  -0.00007   0.00000  -0.00068  -0.00068   1.24380
   D121       0.18751  -0.00001   0.00000  -0.00304  -0.00304   0.18447
   D122      -2.00074  -0.00005   0.00000  -0.00392  -0.00392  -2.00466
   D123       2.21504   0.00000   0.00000  -0.00395  -0.00395   2.21109
   D124       2.28023   0.00004   0.00000  -0.00110  -0.00110   2.27913
   D125       0.09198   0.00000   0.00000  -0.00199  -0.00199   0.09000
   D126      -1.97542   0.00006   0.00000  -0.00202  -0.00202  -1.97744
   D127      -1.99847  -0.00002   0.00000  -0.00296  -0.00296  -2.00143
   D128       2.09647  -0.00006   0.00000  -0.00385  -0.00384   2.09262
   D129       0.02906  -0.00001   0.00000  -0.00387  -0.00387   0.02519
   D130      -3.11541  -0.00004   0.00000  -0.00441  -0.00441  -3.11982
   D131       1.07859  -0.00000   0.00000  -0.00378  -0.00378   1.07480
   D132      -0.99974  -0.00001   0.00000  -0.00388  -0.00388  -1.00362
   D133       1.04284  -0.00011   0.00000  -0.00657  -0.00657   1.03627
   D134      -1.04635  -0.00007   0.00000  -0.00594  -0.00594  -1.05230
   D135      -3.12468  -0.00008   0.00000  -0.00604  -0.00604  -3.13072
   D136      -1.05330   0.00005   0.00000  -0.00379  -0.00379  -1.05709
   D137       3.14070   0.00008   0.00000  -0.00316  -0.00317   3.13753
   D138       1.06237   0.00008   0.00000  -0.00326  -0.00326   1.05911
   D139       1.42529   0.00011   0.00000   0.00216   0.00215   1.42744
   D140      -2.67864   0.00009   0.00000   0.00234   0.00233  -2.67631
   D141      -0.58941   0.00008   0.00000   0.00155   0.00155  -0.58786
   D142      -0.92017  -0.00005   0.00000  -0.00244  -0.00244  -0.92261
   D143       1.37650   0.00002   0.00000  -0.00194  -0.00194   1.37455
   D144       3.04374  -0.00004   0.00000  -0.00171  -0.00171   3.04203
   D145       1.12750   0.00003   0.00000  -0.00116  -0.00116   1.12634
   D146      -2.85902   0.00010   0.00000  -0.00067  -0.00067  -2.85969
   D147      -1.19178   0.00004   0.00000  -0.00043  -0.00043  -1.19221
   D148      -3.03532  -0.00009   0.00000  -0.00326  -0.00326  -3.03858
   D149      -0.73865  -0.00001   0.00000  -0.00276  -0.00276  -0.74142
   D150       0.92859  -0.00007   0.00000  -0.00253  -0.00253   0.92606
   D151      -2.30593  -0.00003   0.00000   0.00307   0.00307  -2.30286
   D152      -0.12845  -0.00007   0.00000   0.00259   0.00259  -0.12586
   D153       1.87748   0.00014   0.00000   0.00537   0.00537   1.88285
   D154       1.95618  -0.00004   0.00000   0.00257   0.00257   1.95875
   D155      -2.14952  -0.00009   0.00000   0.00209   0.00209  -2.14743
   D156      -0.14360   0.00013   0.00000   0.00488   0.00488  -0.13872
   D157      -0.18317   0.00002   0.00000   0.00396   0.00396  -0.17920
   D158       1.99432  -0.00003   0.00000   0.00348   0.00348   1.99780
   D159      -2.28294   0.00018   0.00000   0.00627   0.00627  -2.27667
   D160      -0.58490  -0.00004   0.00000  -0.00049  -0.00049  -0.58539
   D161      -2.80632  -0.00011   0.00000  -0.00159  -0.00160  -2.80791
   D162       1.50720  -0.00008   0.00000  -0.00036  -0.00036   1.50683
   D163       1.63554   0.00002   0.00000  -0.00017  -0.00017   1.63537
   D164      -0.58587  -0.00005   0.00000  -0.00128  -0.00128  -0.58715
   D165      -2.55555  -0.00002   0.00000  -0.00004  -0.00004  -2.55559
   D166      -2.54622   0.00006   0.00000  -0.00029  -0.00028  -2.54651
   D167       1.51555  -0.00001   0.00000  -0.00139  -0.00139   1.51416
   D168      -0.45412   0.00002   0.00000  -0.00016  -0.00016  -0.45428
   D169      -1.45176  -0.00004   0.00000  -0.00098  -0.00098  -1.45274
   D170       2.90007  -0.00002   0.00000  -0.00133  -0.00133   2.89875
   D171       0.66382  -0.00018   0.00000  -0.00384  -0.00384   0.65998
   D172       2.57130   0.00003   0.00000   0.00009   0.00009   2.57139
   D173       0.63994   0.00004   0.00000  -0.00026  -0.00026   0.63969
   D174      -1.59631  -0.00012   0.00000  -0.00277  -0.00277  -1.59908
   D175       0.45170   0.00001   0.00000   0.00022   0.00022   0.45191
   D176      -1.47966   0.00003   0.00000  -0.00013  -0.00013  -1.47979
   D177       2.56728  -0.00014   0.00000  -0.00264  -0.00264   2.56463
   D178      -1.50575   0.00011   0.00000   0.00206   0.00206  -1.50369
   D179       2.56545   0.00012   0.00000   0.00280   0.00281   2.56825
   D180       0.45485  -0.00000   0.00000   0.00030   0.00030   0.45515
   D181       0.56472   0.00007   0.00000   0.00298   0.00298   0.56770
   D182      -1.64727   0.00008   0.00000   0.00373   0.00373  -1.64354
   D183       2.52532  -0.00004   0.00000   0.00123   0.00123   2.52654
   D184       2.78017   0.00009   0.00000   0.00294   0.00294   2.78311
   D185       0.56819   0.00010   0.00000   0.00368   0.00368   0.57187
   D186      -1.54241  -0.00002   0.00000   0.00118   0.00118  -1.54123
   D187       0.57031  -0.00013   0.00000  -0.01180  -0.01180   0.55851
   D188       2.77752  -0.00010   0.00000  -0.01153  -0.01153   2.76599
   D189      -1.68154  -0.00001   0.00000  -0.00949  -0.00949  -1.69103
   D190       1.46447   0.00001   0.00000   0.00053   0.00053   1.46500
   D191      -2.86828  -0.00003   0.00000   0.00063   0.00063  -2.86765
   D192      -0.65789   0.00010   0.00000   0.00191   0.00191  -0.65598
   D193      -0.45073  -0.00003   0.00000  -0.00031  -0.00031  -0.45104
   D194       1.49970  -0.00006   0.00000  -0.00022  -0.00022   1.49949
   D195      -2.57309   0.00007   0.00000   0.00107   0.00107  -2.57202
   D196      -2.58435  -0.00008   0.00000  -0.00151  -0.00152  -2.58587
   D197      -0.63392  -0.00011   0.00000  -0.00142  -0.00142  -0.63534
   D198       1.57647   0.00002   0.00000  -0.00013  -0.00014   1.57633
   D199       0.79256   0.00001   0.00000  -0.00020  -0.00020   0.79236
   D200      -1.31111   0.00001   0.00000  -0.00020  -0.00020  -1.31131
   D201       2.89663   0.00001   0.00000  -0.00029  -0.00029   2.89633
   D202      -0.83861  -0.00003   0.00000  -0.00024  -0.00024  -0.83885
   D203      -2.94227  -0.00003   0.00000  -0.00025  -0.00025  -2.94252
   D204       1.26546  -0.00004   0.00000  -0.00034  -0.00034   1.26512
   D205       3.13126   0.00003   0.00000   0.00079   0.00079   3.13206
   D206       1.02760   0.00003   0.00000   0.00079   0.00079   1.02839
   D207      -1.04785   0.00002   0.00000   0.00070   0.00070  -1.04716
   D208      -0.88448  -0.00001   0.00000  -0.00174  -0.00174  -0.88623
   D209      -2.98814   0.00005   0.00000  -0.00063  -0.00063  -2.98877
   D210       1.22526   0.00004   0.00000  -0.00075  -0.00075   1.22451
   D211       0.90050  -0.00007   0.00000  -0.00393  -0.00393   0.89657
   D212      -1.20315  -0.00001   0.00000  -0.00282  -0.00282  -1.20597
   D213       3.01025  -0.00002   0.00000  -0.00294  -0.00294   3.00731
   D214       3.13275  -0.00006   0.00000  -0.00338  -0.00338   3.12937
   D215       1.02909   0.00000   0.00000  -0.00226  -0.00227   1.02683
   D216      -1.04069  -0.00001   0.00000  -0.00238  -0.00238  -1.04308
   D217       1.22508  -0.00017   0.00000  -0.00940  -0.00940   1.21568
   D218      -2.90247  -0.00014   0.00000  -0.01021  -0.01021  -2.91268
   D219      -0.86043   0.00002   0.00000  -0.00770  -0.00770  -0.86813
   D220       0.26908  -0.00009   0.00000  -0.00520  -0.00520   0.26388
   D221      -2.90760  -0.00005   0.00000  -0.00400  -0.00400  -2.91160
   D222       3.10042   0.00004   0.00000   0.00140   0.00140   3.10182
         Item               Value     Threshold  Converged?
 Maximum Force            0.000742     0.000450     NO 
 RMS     Force            0.000178     0.000300     YES
 Maximum Displacement     0.073656     0.001800     NO 
 RMS     Displacement     0.012362     0.001200     NO 
 Predicted change in Energy=-3.613090D-05
 GradGradGradGradGradGradGradGradGradGradGradGradGradGradGradGradGradGrad

 Stoichiometry    C20H32N2O8(3)
 Framework group  C1[X(C20H32N2O8)]
 Deg. of freedom   180
 Full point group                 C1      NOp   1
 Largest Abelian subgroup         C1      NOp   1
 Largest concise Abelian subgroup C1      NOp   1
                         Standard orientation:                         
 ---------------------------------------------------------------------
 Center     Atomic      Atomic             Coordinates (Angstroms)
 Number     Number       Type             X           Y           Z
 ---------------------------------------------------------------------
      1          6           0        3.147424   -1.108298    0.793091
      2          6           0        2.001112    0.942937   -0.435780
      3          1           0        1.230845    1.621743   -0.059053
      4          1           0        1.820884    0.825344   -1.508314
      5          6           0        3.382832    1.541995   -0.193356
      6          1           0        3.437330    2.565323   -0.578389
      7          6           0        3.779809    1.286400    1.278780
      8          1           0        2.972523    1.298333    2.018494
      9          1           0        4.577877    1.936183    1.638646
     10          6           0        4.307621   -0.085858    0.788977
     11          1           0        5.182809   -0.526443    1.276894
     12          6           0        4.512251    0.554172   -0.618002
     13          6           0        5.872427    1.252996   -0.716764
     14          1           0        6.083157    1.906748    0.133874
     15          1           0        5.915154    1.866190   -1.623716
     16          1           0        6.676792    0.511531   -0.774842
     17          6           0        4.319930   -0.304564   -1.864689
     18          1           0        3.392794   -0.882153   -1.868642
     19          1           0        5.144538   -1.018432   -1.960677
     20          1           0        4.319370    0.329448   -2.759378
     21          6           0        1.819809   -0.435395    0.249075
     22          1           0        1.095664   -0.353701    1.058758
     23          8           0        1.218148   -1.248683   -0.781824
     24          7           0        0.404195   -2.273092   -0.372054
     25          8           0        0.276937   -2.487817    0.810621
     26          8           0       -0.122922   -2.847599   -1.294439
     27          6           0        2.943717   -1.608315    2.257485
     28          1           0        2.146741   -2.349358    2.300257
     29          1           0        2.669938   -0.751366    2.878772
     30          1           0        3.874796   -2.040290    2.628209
     31          8           0        3.475948   -2.245311    0.124464
     32          6           0       -2.191281    0.331538   -0.741450
     33          6           0       -4.504813    1.270335    0.143609
     34          1           0       -5.216969    1.908980   -0.388242
     35          1           0       -4.565756    1.538876    1.202097
     36          6           0       -4.887206   -0.194903   -0.055242
     37          1           0       -5.935314   -0.361241    0.214353
     38          6           0       -4.405050   -0.640107   -1.454727
     39          1           0       -4.423330    0.113643   -2.249533
     40          1           0       -4.898715   -1.536993   -1.828753
     41          6           0       -3.050318   -0.954309   -0.773670
     42          1           0       -2.447118   -1.787125   -1.145199
     43          6           0       -3.826272   -1.158881    0.561410
     44          6           0       -4.352289   -2.594100    0.673746
     45          1           0       -4.864670   -2.938017   -0.228638
     46          1           0       -5.059714   -2.671196    1.506690
     47          1           0       -3.523600   -3.282830    0.868386
     48          6           0       -3.148579   -0.792384    1.878118
     49          1           0       -2.726149    0.214641    1.896702
     50          1           0       -2.331580   -1.492600    2.081084
     51          1           0       -3.866617   -0.864165    2.703500
     52          6           0       -3.073573    1.593682   -0.360396
     53          1           0       -3.108636    2.280395   -1.208121
     54          8           0       -2.485169    2.298411    0.756509
     55          7           0       -1.301047    2.963934    0.514086
     56          8           0       -0.974147    3.158399   -0.635997
     57          8           0       -0.739884    3.311171    1.519438
     58          6           0       -1.534182    0.502064   -2.149838
     59          1           0       -0.898956    1.386539   -2.169738
     60          1           0       -2.333763    0.613289   -2.887119
     61          1           0       -0.945596   -0.386636   -2.383144
     62          8           0       -1.123533    0.198354    0.083514
 ---------------------------------------------------------------------
 Rotational constants (GHZ):           0.2737758           0.1067921           0.0907990
 Standard basis: 6-31++G(d,p) (6D, 7F)
 There are   762 symmetry adapted cartesian basis functions of A   symmetry.
 There are   762 symmetry adapted basis functions of A   symmetry.
   762 basis functions,  1216 primitive gaussians,   762 cartesian basis functions
   116 alpha electrons      114 beta electrons
       nuclear repulsion energy      3465.7079976079 Hartrees.
 NAtoms=   62 NActive=   62 NUniq=   62 SFac= 1.00D+00 NAtFMM=   60 NAOKFM=T Big=T
 Integral buffers will be    131072 words long.
 Raffenetti 2 integral format.
 Two-electron integral symmetry is turned on.
 Nuclear repulsion after empirical dispersion term =     3465.6411111750 Hartrees.
 One-electron integrals computed using PRISM.
 NBasis=   762 RedAO= T EigKep=  1.09D-06  NBF=   762
 NBsUse=   761 1.00D-06 EigRej=  9.22D-07 NBFU=   761
 Initial guess from the checkpoint file:  "/wrk/hasangal/alkoxy/alphapine-conformarsampling/Alpha-Pinene-RO-NO3down-Odown/SYS_2A/DFT_high/calc-LM/TMP/G1647172545/Gau-4419.chk"
 B after Tr=    -0.000000   -0.000000   -0.000000
         Rot=    0.999999    0.000256   -0.000199    0.001262 Ang=   0.15 deg.
 Initial guess <Sx>= 0.0000 <Sy>= 0.0000 <Sz>= 1.0000 <S**2>= 2.0088 S= 1.0029
 ExpMin= 3.60D-02 ExpMax= 5.48D+03 ExpMxC= 8.25D+02 IAcc=3 IRadAn=         7 AccDes= 0.00D+00
 Harris functional with IExCor= 4639 and IRadAn=       7 diagonalized for initial guess.
 HarFok:  IExCor= 4639 AccDes= 0.00D+00 IRadAn=         7 IDoV= 1 UseB2=F ITyADJ=14
 ICtDFT=  3500011 ScaDFX=  1.000000  1.000000  1.000000  1.000000
 FoFCou: FMM=F IPFlag=           0 FMFlag=      100000 FMFlg1=        2001
         NFxFlg=           0 DoJE=T BraDBF=F KetDBF=T FulRan=T
         wScrn=  0.000000 ICntrl=       500 IOpCl=  0 I1Cent=   200000004 NGrid=           0
         NMat0=    1 NMatS0=      1 NMatT0=    0 NMatD0=    1 NMtDS0=    0 NMtDT0=    0
 Petite list used in FoFCou.
 Requested convergence on RMS density matrix=1.00D-08 within 128 cycles.
 Requested convergence on MAX density matrix=1.00D-06.
 Requested convergence on             energy=1.00D-06.
 No special actions if energy rises.
 Restarting incremental Fock formation.
 SCF Done:  E(UwB97XD) =  -1491.90117921     A.U. after   25 cycles
            NFock= 25  Conv=0.41D-08     -V/T= 2.0089
 <Sx>= 0.0000 <Sy>= 0.0000 <Sz>= 1.0000 <S**2>= 2.0088 S= 1.0029
 <L.S>= 0.000000000000E+00
 Annihilation of the first spin contaminant:
 S**2 before annihilation     2.0088,   after     2.0000
 Calling FoFJK, ICntrl=      2127 FMM=T ISym2X=0 I1Cent= 0 IOpClX= 1 NMat=1 NMatS=1 NMatT=0.
 ***** Axes restored to original set *****
 -------------------------------------------------------------------
 Center     Atomic                   Forces (Hartrees/Bohr)
 Number     Number              X              Y              Z
 -------------------------------------------------------------------
      1        6           0.000082891    0.000149134   -0.000076491
      2        6          -0.000016011    0.000120739   -0.000125566
      3        1          -0.000169960   -0.000060747    0.000060776
      4        1          -0.000005629    0.000050964   -0.000006313
      5        6           0.000099357    0.000023401    0.000072357
      6        1          -0.000009960    0.000009276   -0.000016881
      7        6           0.000109253   -0.000044594   -0.000062046
      8        1           0.000001449    0.000003446    0.000014297
      9        1          -0.000029898    0.000014984    0.000061138
     10        6          -0.000067917    0.000036033    0.000054601
     11        1           0.000021027   -0.000058532   -0.000037928
     12        6          -0.000129786   -0.000003789   -0.000054355
     13        6          -0.000115507    0.000040260    0.000016425
     14        1           0.000048098   -0.000019595    0.000001715
     15        1           0.000028489   -0.000013343    0.000012304
     16        1           0.000009345   -0.000012808    0.000001260
     17        6           0.000048813   -0.000053711    0.000148280
     18        1          -0.000108313    0.000041635    0.000040053
     19        1          -0.000025844    0.000008071   -0.000005435
     20        1          -0.000000995    0.000007765   -0.000006685
     21        6           0.000169117    0.000319831    0.000073086
     22        1          -0.000057468    0.000017297   -0.000161300
     23        8           0.000030467   -0.000264492    0.000025865
     24        7          -0.000035322    0.000059717   -0.000042592
     25        8           0.000070750   -0.000187136    0.000003772
     26        8           0.000158053    0.000032203    0.000049053
     27        6           0.000016869   -0.000063741   -0.000133705
     28        1          -0.000002689    0.000009265    0.000039551
     29        1          -0.000006985    0.000004909    0.000026184
     30        1          -0.000004249    0.000022023    0.000007525
     31        8          -0.000072660   -0.000159546    0.000043706
     32        6          -0.000040441    0.000053981    0.000190087
     33        6           0.000007302    0.000064591    0.000035422
     34        1          -0.000007661   -0.000036670    0.000017418
     35        1           0.000020061   -0.000004032   -0.000009409
     36        6           0.000032444    0.000055384   -0.000047104
     37        1           0.000006298   -0.000001177    0.000004254
     38        6          -0.000090296    0.000134818    0.000101590
     39        1          -0.000013183    0.000008136    0.000000742
     40        1           0.000004331   -0.000030198   -0.000066829
     41        6           0.000040640   -0.000088591    0.000032827
     42        1          -0.000183421   -0.000053536   -0.000064672
     43        6          -0.000012670   -0.000147516    0.000051172
     44        6           0.000074672   -0.000090408   -0.000042746
     45        1          -0.000014769    0.000051541    0.000002202
     46        1          -0.000007927    0.000018400   -0.000011030
     47        1          -0.000013658    0.000022870   -0.000000925
     48        6          -0.000006770    0.000062134   -0.000176516
     49        1           0.000071039   -0.000187963   -0.000106630
     50        1           0.000004784   -0.000026007    0.000009364
     51        1          -0.000002890   -0.000008469    0.000003768
     52        6          -0.000024842   -0.000036229    0.000047546
     53        1          -0.000000052    0.000085762   -0.000035115
     54        8           0.000100497    0.000391359    0.000047905
     55        7           0.000052960    0.000002511   -0.000092235
     56        8           0.000068503    0.000417692   -0.000163997
     57        8          -0.000037601   -0.000022810    0.000064996
     58        6          -0.000147297   -0.000020228    0.000397769
     59        1           0.000079666   -0.000166096   -0.000020007
     60        1           0.000060262   -0.000053435   -0.000015988
     61        1           0.000074831    0.000008305    0.000010151
     62        8          -0.000129597   -0.000433033   -0.000186661
 -------------------------------------------------------------------
 Cartesian Forces:  Max     0.000433033 RMS     0.000097242

 GradGradGradGradGradGradGradGradGradGradGradGradGradGradGradGradGradGrad
 Berny optimization.
 Using GEDIIS/GDIIS optimizer.
 FormGI is forming the generalized inverse of G from B-inverse, IUseBI=4.
 Internal  Forces:  Max     0.001186765 RMS     0.000135124
 Search for a local minimum.
 Step number   2 out of a maximum of  372
 All quantities printed in internal units (Hartrees-Bohrs-Radians)
 Mixed Optimization -- En-DIIS/RFO-DIIS
 Swapping is turned off.
 Update second derivatives using D2CorX and points    1    2
 DE= -1.70D-05 DEPred=-3.61D-05 R= 4.70D-01
 Trust test= 4.70D-01 RLast= 5.13D-02 DXMaxT set to 3.00D-01
 ITU=  0  0
     Eigenvalues ---    0.00230   0.00230   0.00256   0.00266   0.00315
     Eigenvalues ---    0.00330   0.00334   0.00414   0.00422   0.00876
     Eigenvalues ---    0.00905   0.00929   0.01264   0.01472   0.01518
     Eigenvalues ---    0.01612   0.01668   0.01938   0.02145   0.02179
     Eigenvalues ---    0.02360   0.02676   0.02730   0.02777   0.02813
     Eigenvalues ---    0.02846   0.02886   0.03066   0.03105   0.03197
     Eigenvalues ---    0.03219   0.03407   0.03558   0.03563   0.03688
     Eigenvalues ---    0.03856   0.04005   0.04337   0.04432   0.04442
     Eigenvalues ---    0.04602   0.04708   0.04842   0.04993   0.05072
     Eigenvalues ---    0.05251   0.05269   0.05290   0.05298   0.05298
     Eigenvalues ---    0.05536   0.05587   0.05595   0.05613   0.05633
     Eigenvalues ---    0.05647   0.05701   0.05723   0.05743   0.05834
     Eigenvalues ---    0.05845   0.05873   0.06054   0.06338   0.06452
     Eigenvalues ---    0.06741   0.06748   0.07269   0.07338   0.07480
     Eigenvalues ---    0.07709   0.08076   0.08318   0.08333   0.08538
     Eigenvalues ---    0.08685   0.08805   0.09335   0.09480   0.09593
     Eigenvalues ---    0.10008   0.10283   0.10357   0.11485   0.11967
     Eigenvalues ---    0.12027   0.13218   0.14353   0.14953   0.15950
     Eigenvalues ---    0.16000   0.16000   0.16000   0.16000   0.16000
     Eigenvalues ---    0.16000   0.16000   0.16000   0.16000   0.16000
     Eigenvalues ---    0.16000   0.16000   0.16000   0.16000   0.16000
     Eigenvalues ---    0.16000   0.16523   0.17120   0.17789   0.18215
     Eigenvalues ---    0.19738   0.20913   0.20940   0.21680   0.21752
     Eigenvalues ---    0.23150   0.23751   0.24186   0.24623   0.24651
     Eigenvalues ---    0.24810   0.24993   0.24994   0.24999   0.25419
     Eigenvalues ---    0.25771   0.26523   0.26777   0.26872   0.26996
     Eigenvalues ---    0.27521   0.27837   0.28989   0.29155   0.29175
     Eigenvalues ---    0.29249   0.29775   0.29849   0.32987   0.33745
     Eigenvalues ---    0.33948   0.33978   0.34054   0.34062   0.34079
     Eigenvalues ---    0.34098   0.34130   0.34131   0.34147   0.34156
     Eigenvalues ---    0.34176   0.34189   0.34210   0.34259   0.34288
     Eigenvalues ---    0.34310   0.34328   0.34336   0.34342   0.34372
     Eigenvalues ---    0.34471   0.34494   0.34536   0.34603   0.34618
     Eigenvalues ---    0.34662   0.34710   0.34745   0.34810   0.35652
     Eigenvalues ---    0.38390   0.39737   0.49155   0.49718   0.52890
     Eigenvalues ---    0.53193   0.98765   0.99411   1.00579   1.03494
 En-DIIS/RFO-DIIS/Sim-DIIS IScMMF=       -3 using points:     2    1
 RFO step:  Lambda=-6.30383349D-05.
 DidBck=F Rises=F RFO-DIIS coefs:    1.12748   -0.12748
 Iteration  1 RMS(Cart)=  0.00764482 RMS(Int)=  0.00006075
 Iteration  2 RMS(Cart)=  0.00008697 RMS(Int)=  0.00000076
 Iteration  3 RMS(Cart)=  0.00000001 RMS(Int)=  0.00000076
 Variable       Old X    -DE/DX   Delta X   Delta X   Delta X     New X
                                 (Linear)    (Quad)   (Total)
    R1        2.92234   0.00006  -0.00002   0.00009   0.00007   2.92241
    R2        2.99467   0.00011  -0.00010  -0.00027  -0.00037   2.99430
    R3        2.94940   0.00007  -0.00014  -0.00046  -0.00060   2.94880
    R4        2.56877   0.00017   0.00002   0.00031   0.00033   2.56910
    R5        2.06665  -0.00018  -0.00016  -0.00099  -0.00115   2.06550
    R6        2.06719  -0.00001  -0.00018  -0.00081  -0.00099   2.06620
    R7        2.88255  -0.00000  -0.00009  -0.00035  -0.00044   2.88211
    R8        2.92859   0.00017  -0.00016  -0.00040  -0.00056   2.92803
    R9        2.06873   0.00000  -0.00019  -0.00080  -0.00099   2.06773
   R10        2.92151  -0.00005   0.00005   0.00017   0.00022   2.92173
   R11        2.94682   0.00013  -0.00001   0.00032   0.00031   2.94714
   R12        2.06925  -0.00001  -0.00019  -0.00084  -0.00103   2.06822
   R13        2.06026   0.00001  -0.00021  -0.00086  -0.00106   2.05920
   R14        2.92852  -0.00001  -0.00005  -0.00016  -0.00021   2.92831
   R15        2.06848   0.00002  -0.00016  -0.00063  -0.00079   2.06769
   R16        2.94646   0.00012  -0.00006   0.00004  -0.00002   2.94644
   R17        2.89578   0.00003  -0.00006  -0.00022  -0.00028   2.89550
   R18        2.88370   0.00013  -0.00009  -0.00008  -0.00017   2.88353
   R19        2.06611  -0.00002  -0.00022  -0.00099  -0.00121   2.06489
   R20        2.07043   0.00000  -0.00026  -0.00109  -0.00135   2.06908
   R21        2.07022   0.00000  -0.00025  -0.00108  -0.00134   2.06888
   R22        2.06422  -0.00011  -0.00015  -0.00086  -0.00101   2.06322
   R23        2.06906   0.00001  -0.00026  -0.00110  -0.00136   2.06769
   R24        2.07219  -0.00000  -0.00027  -0.00113  -0.00140   2.07080
   R25        2.05854   0.00016  -0.00007   0.00003  -0.00003   2.05851
   R26        2.72945   0.00024   0.00003   0.00052   0.00055   2.73000
   R27        4.69805   0.00011  -0.00167  -0.00393  -0.00560   4.69245
   R28        2.59096   0.00011  -0.00000   0.00011   0.00011   2.59107
   R29        2.28416   0.00004   0.00003   0.00015   0.00017   2.28434
   R30        2.28235   0.00000   0.00001   0.00004   0.00005   2.28240
   R31        4.83591  -0.00014  -0.00100  -0.00920  -0.01020   4.82571
   R32        2.05811  -0.00001  -0.00019  -0.00085  -0.00104   2.05707
   R33        2.06604  -0.00001  -0.00019  -0.00084  -0.00104   2.06501
   R34        2.06227  -0.00001  -0.00023  -0.00101  -0.00124   2.06103
   R35        2.92290   0.00023  -0.00007   0.00043   0.00036   2.92326
   R36        2.99785   0.00089  -0.00017   0.00156   0.00139   2.99924
   R37        2.95452   0.00028  -0.00010   0.00024   0.00014   2.95465
   R38        2.56223   0.00036  -0.00004   0.00023   0.00019   2.56241
   R39        2.06828  -0.00002  -0.00023  -0.00101  -0.00124   2.06704
   R40        2.06683   0.00001  -0.00019  -0.00077  -0.00096   2.06587
   R41        2.88620  -0.00002  -0.00005  -0.00040  -0.00046   2.88575
   R42        2.93183   0.00009  -0.00015  -0.00057  -0.00072   2.93111
   R43        2.06913   0.00001  -0.00019  -0.00081  -0.00101   2.06812
   R44        2.92098  -0.00001   0.00003   0.00010   0.00012   2.92111
   R45        2.94888   0.00011   0.00002   0.00022   0.00024   2.94912
   R46        2.07025   0.00001  -0.00020  -0.00084  -0.00104   2.06921
   R47        2.05972   0.00000  -0.00020  -0.00086  -0.00106   2.05866
   R48        2.92625  -0.00012  -0.00005  -0.00028  -0.00033   2.92591
   R49        2.06618   0.00004  -0.00014  -0.00052  -0.00066   2.06552
   R50        2.94360   0.00025  -0.00010   0.00012   0.00002   2.94363
   R51        2.89638   0.00002  -0.00007  -0.00026  -0.00033   2.89606
   R52        2.88287   0.00017  -0.00010  -0.00007  -0.00017   2.88270
   R53        2.06587  -0.00002  -0.00022  -0.00099  -0.00122   2.06465
   R54        2.07026   0.00000  -0.00026  -0.00110  -0.00136   2.06890
   R55        2.06919  -0.00000  -0.00025  -0.00106  -0.00130   2.06789
   R56        2.06395  -0.00020  -0.00015  -0.00100  -0.00115   2.06280
   R57        2.06921   0.00001  -0.00024  -0.00100  -0.00124   2.06798
   R58        2.07181  -0.00000  -0.00028  -0.00120  -0.00147   2.07033
   R59        2.06270   0.00003  -0.00003  -0.00009  -0.00012   2.06257
   R60        2.73217   0.00042   0.00001   0.00075   0.00076   2.73293
   R61        2.60744   0.00009   0.00004   0.00026   0.00030   2.60773
   R62        2.28912  -0.00011   0.00003   0.00005   0.00008   2.28920
   R63        2.27256  -0.00004  -0.00001  -0.00009  -0.00010   2.27245
   R64        2.05816  -0.00018  -0.00018  -0.00109  -0.00127   2.05688
   R65        2.06602   0.00003  -0.00021  -0.00086  -0.00108   2.06494
   R66        2.06201  -0.00005  -0.00014  -0.00068  -0.00082   2.06119
    A1        1.92503   0.00004   0.00005   0.00057   0.00062   1.92565
    A2        1.88834   0.00001   0.00015   0.00051   0.00066   1.88899
    A3        1.95024  -0.00003  -0.00005  -0.00029  -0.00033   1.94990
    A4        1.92707  -0.00005  -0.00007  -0.00053  -0.00060   1.92647
    A5        1.97011   0.00004  -0.00012  -0.00029  -0.00040   1.96971
    A6        1.79782  -0.00001   0.00005  -0.00000   0.00004   1.79787
    A7        1.86338   0.00001   0.00007   0.00018   0.00024   1.86362
    A8        1.91716  -0.00005   0.00009  -0.00013  -0.00004   1.91712
    A9        1.89380   0.00000   0.00006   0.00033   0.00039   1.89419
   A10        1.92546  -0.00004  -0.00001  -0.00011  -0.00011   1.92535
   A11        1.89483   0.00003  -0.00019  -0.00053  -0.00072   1.89411
   A12        1.96603   0.00005  -0.00002   0.00026   0.00024   1.96627
   A13        1.93511   0.00002  -0.00007  -0.00036  -0.00042   1.93469
   A14        1.89547  -0.00006   0.00019   0.00047   0.00066   1.89613
   A15        1.94335   0.00008  -0.00008   0.00071   0.00063   1.94398
   A16        2.06767  -0.00000  -0.00000  -0.00026  -0.00026   2.06740
   A17        2.04915  -0.00005   0.00001  -0.00013  -0.00012   2.04903
   A18        1.53939   0.00001  -0.00002  -0.00032  -0.00033   1.53906
   A19        2.03997  -0.00001   0.00015   0.00066   0.00081   2.04078
   A20        1.98639  -0.00004  -0.00010  -0.00076  -0.00086   1.98554
   A21        1.50364   0.00003  -0.00002  -0.00014  -0.00017   1.50347
   A22        1.88620   0.00003   0.00005   0.00043   0.00048   1.88668
   A23        2.06492   0.00001   0.00000   0.00015   0.00016   2.06508
   A24        1.96358  -0.00003  -0.00011  -0.00055  -0.00066   1.96292
   A25        1.90614  -0.00006   0.00005  -0.00010  -0.00006   1.90608
   A26        1.90980  -0.00002  -0.00012  -0.00093  -0.00105   1.90875
   A27        1.95224   0.00009  -0.00012   0.00045   0.00032   1.95256
   A28        2.08043   0.00002   0.00008   0.00031   0.00039   2.08082
   A29        1.53721   0.00000   0.00003  -0.00011  -0.00008   1.53713
   A30        2.05164  -0.00003   0.00011   0.00060   0.00071   2.05235
   A31        1.48995  -0.00007  -0.00000  -0.00025  -0.00025   1.48970
   A32        1.95147   0.00004  -0.00004  -0.00046  -0.00050   1.95097
   A33        2.08022   0.00005  -0.00009   0.00004  -0.00006   2.08016
   A34        1.94105   0.00004   0.00006   0.00010   0.00015   1.94120
   A35        2.08251   0.00007  -0.00021  -0.00009  -0.00030   2.08221
   A36        1.89214  -0.00010   0.00023   0.00047   0.00071   1.89285
   A37        1.97536  -0.00006  -0.00012  -0.00072  -0.00084   1.97453
   A38        1.92112  -0.00003  -0.00008  -0.00051  -0.00059   1.92053
   A39        1.92462  -0.00000  -0.00006  -0.00025  -0.00031   1.92431
   A40        1.87745   0.00004   0.00010   0.00055   0.00065   1.87810
   A41        1.88013   0.00003   0.00010   0.00059   0.00069   1.88082
   A42        1.88208   0.00002   0.00008   0.00043   0.00050   1.88258
   A43        1.99049   0.00008  -0.00014  -0.00021  -0.00035   1.99014
   A44        1.92155  -0.00004  -0.00010  -0.00062  -0.00073   1.92083
   A45        1.91906  -0.00003  -0.00003  -0.00026  -0.00028   1.91878
   A46        1.86938  -0.00001   0.00005   0.00024   0.00029   1.86967
   A47        1.87794  -0.00002   0.00017   0.00070   0.00087   1.87880
   A48        1.88161   0.00001   0.00007   0.00021   0.00028   1.88188
   A49        2.01679  -0.00010   0.00009  -0.00023  -0.00014   2.01665
   A50        1.91091  -0.00004   0.00011  -0.00040  -0.00030   1.91061
   A51        1.93361  -0.00005  -0.00002  -0.00076  -0.00078   1.93282
   A52        1.91722   0.00011  -0.00005   0.00071   0.00067   1.91789
   A53        1.80711   0.00012  -0.00002   0.00039   0.00037   1.80748
   A54        1.87112  -0.00003  -0.00013   0.00037   0.00024   1.87135
   A55        1.89491   0.00005  -0.00040  -0.00091  -0.00131   1.89360
   A56        2.04282   0.00037  -0.00030   0.00023  -0.00008   2.04274
   A57        2.08020   0.00026  -0.00007   0.00055   0.00048   2.08068
   A58        1.96736  -0.00009   0.00005  -0.00031  -0.00026   1.96710
   A59        2.23547  -0.00017   0.00001  -0.00021  -0.00020   2.23527
   A60        1.72615  -0.00012   0.00002   0.00044   0.00046   1.72661
   A61        1.92873  -0.00005  -0.00021  -0.00107  -0.00128   1.92745
   A62        1.89099  -0.00003  -0.00022  -0.00108  -0.00131   1.88969
   A63        1.91154  -0.00000  -0.00005  -0.00023  -0.00029   1.91126
   A64        1.90472   0.00003   0.00012   0.00065   0.00077   1.90549
   A65        1.91948   0.00003   0.00021   0.00107   0.00129   1.92077
   A66        1.90802   0.00001   0.00015   0.00066   0.00080   1.90882
   A67        1.93642  -0.00003   0.00014   0.00030   0.00044   1.93685
   A68        1.88108  -0.00017   0.00008  -0.00175  -0.00167   1.87941
   A69        1.94806  -0.00010   0.00008  -0.00013  -0.00005   1.94801
   A70        1.94265   0.00010   0.00008   0.00066   0.00074   1.94339
   A71        1.94978   0.00015  -0.00029   0.00038   0.00009   1.94987
   A72        1.80064   0.00006  -0.00009   0.00048   0.00039   1.80103
   A73        1.86582   0.00004   0.00012   0.00042   0.00053   1.86635
   A74        1.91094  -0.00017   0.00007  -0.00033  -0.00026   1.91067
   A75        1.89735  -0.00008   0.00005  -0.00024  -0.00019   1.89716
   A76        1.92581   0.00001  -0.00003  -0.00008  -0.00011   1.92570
   A77        1.89086  -0.00004  -0.00019  -0.00056  -0.00075   1.89011
   A78        1.96993   0.00023  -0.00001   0.00078   0.00077   1.97070
   A79        1.93194  -0.00002  -0.00007  -0.00046  -0.00053   1.93142
   A80        1.89241  -0.00010   0.00015   0.00030   0.00045   1.89286
   A81        1.95085   0.00020  -0.00003   0.00106   0.00102   1.95187
   A82        2.06890   0.00000  -0.00000  -0.00016  -0.00016   2.06874
   A83        2.04841  -0.00009  -0.00000  -0.00025  -0.00026   2.04815
   A84        1.53857   0.00002  -0.00002  -0.00032  -0.00034   1.53823
   A85        2.04147   0.00003   0.00012   0.00067   0.00079   2.04226
   A86        1.98933  -0.00008  -0.00008  -0.00067  -0.00075   1.98858
   A87        1.50388   0.00005  -0.00004  -0.00020  -0.00024   1.50364
   A88        1.88560   0.00004   0.00007   0.00054   0.00061   1.88621
   A89        2.06382   0.00001   0.00001   0.00008   0.00009   2.06391
   A90        1.96082  -0.00006  -0.00012  -0.00065  -0.00077   1.96004
   A91        1.90326  -0.00008   0.00011  -0.00060  -0.00049   1.90276
   A92        1.91123   0.00002  -0.00017  -0.00025  -0.00042   1.91081
   A93        1.94764   0.00017  -0.00024   0.00158   0.00135   1.94899
   A94        2.08031  -0.00002   0.00005  -0.00085  -0.00080   2.07951
   A95        1.53859   0.00001   0.00004  -0.00016  -0.00012   1.53847
   A96        2.05559  -0.00010   0.00023   0.00037   0.00060   2.05619
   A97        2.56169   0.00024   0.00004   0.00119   0.00122   2.56292
   A98        1.48956  -0.00010  -0.00002  -0.00036  -0.00038   1.48918
   A99        1.95421   0.00003   0.00001  -0.00065  -0.00064   1.95357
   A100       2.08827   0.00009  -0.00008   0.00045   0.00037   2.08863
   A101       1.93559   0.00004   0.00005  -0.00012  -0.00007   1.93552
   A102       2.07935   0.00014  -0.00028   0.00038   0.00010   2.07945
   A103       1.89037  -0.00017   0.00026   0.00016   0.00041   1.89078
   A104       1.97680  -0.00006  -0.00012  -0.00077  -0.00090   1.97590
   A105       1.92116  -0.00001  -0.00007  -0.00034  -0.00040   1.92075
   A106       1.92014  -0.00002  -0.00008  -0.00042  -0.00050   1.91964
   A107       1.87843   0.00004   0.00010   0.00060   0.00070   1.87913
   A108       1.87923   0.00004   0.00010   0.00058   0.00068   1.87991
   A109       1.88524   0.00002   0.00008   0.00045   0.00053   1.88577
   A110       1.99107   0.00017  -0.00016   0.00011  -0.00004   1.99102
   A111       1.91539  -0.00006  -0.00015  -0.00088  -0.00103   1.91436
   A112       1.92102  -0.00004  -0.00001  -0.00026  -0.00027   1.92075
   A113       1.87326  -0.00003   0.00006   0.00026   0.00031   1.87358
   A114       1.87640  -0.00006   0.00019   0.00060   0.00078   1.87718
   A115       1.88310   0.00001   0.00009   0.00022   0.00031   1.88341
   A116       2.01007  -0.00030   0.00000  -0.00085  -0.00084   2.00923
   A117       1.90906   0.00014  -0.00016   0.00037   0.00021   1.90928
   A118       1.92519   0.00072  -0.00027   0.00255   0.00228   1.92746
   A119       1.93241  -0.00002   0.00018  -0.00059  -0.00041   1.93200
   A120       1.79884  -0.00038   0.00006  -0.00166  -0.00160   1.79723
   A121       1.88219  -0.00017   0.00022   0.00020   0.00041   1.88260
   A122       2.03604   0.00119  -0.00022   0.00209   0.00187   2.03791
   A123       2.06671   0.00025  -0.00002   0.00049   0.00046   2.06717
   A124       1.97452  -0.00006  -0.00000  -0.00019  -0.00019   1.97433
   A125       2.24136  -0.00019   0.00003  -0.00041  -0.00038   2.24098
   A126       1.92854   0.00002  -0.00022  -0.00074  -0.00097   1.92757
   A127       1.88725  -0.00009  -0.00022  -0.00137  -0.00159   1.88566
   A128       1.90761  -0.00001  -0.00012  -0.00061  -0.00073   1.90687
   A129       1.90881   0.00006   0.00016   0.00103   0.00118   1.90999
   A130       1.92079   0.00001   0.00023   0.00116   0.00139   1.92219
   A131       1.91046   0.00000   0.00018   0.00050   0.00068   1.91113
   A132       2.87037  -0.00006  -0.00021  -0.00035  -0.00057   2.86980
    D1        0.71806  -0.00003   0.00033   0.00114   0.00147   0.71953
    D2        3.02401  -0.00006   0.00038   0.00074   0.00112   3.02513
    D3       -0.95438  -0.00004   0.00033   0.00114   0.00147  -0.95291
    D4       -1.39140   0.00001   0.00030   0.00112   0.00142  -1.38998
    D5        0.91454  -0.00002   0.00035   0.00072   0.00107   0.91562
    D6       -3.06384  -0.00000   0.00029   0.00112   0.00142  -3.06243
    D7        2.92456   0.00003   0.00018   0.00099   0.00117   2.92573
    D8       -1.05268  -0.00000   0.00023   0.00059   0.00082  -1.05186
    D9        1.25212   0.00002   0.00018   0.00099   0.00116   1.25328
   D10        0.21549  -0.00000  -0.00052  -0.00192  -0.00244   0.21304
   D11       -1.95988  -0.00004  -0.00061  -0.00237  -0.00299  -1.96287
   D12        2.26323   0.00005  -0.00051  -0.00212  -0.00263   2.26061
   D13        2.30163  -0.00001  -0.00035  -0.00126  -0.00161   2.30002
   D14        0.12626  -0.00004  -0.00044  -0.00172  -0.00216   0.12411
   D15       -1.93381   0.00005  -0.00034  -0.00146  -0.00180  -1.93560
   D16       -1.97982  -0.00002  -0.00041  -0.00177  -0.00218  -1.98201
   D17        2.12799  -0.00006  -0.00050  -0.00223  -0.00273   2.12526
   D18        0.06792   0.00003  -0.00040  -0.00197  -0.00237   0.06555
   D19       -3.11985   0.00002  -0.00042  -0.00064  -0.00106  -3.12091
   D20        1.07734   0.00002  -0.00030  -0.00013  -0.00043   1.07691
   D21       -1.00260   0.00002  -0.00032  -0.00015  -0.00046  -1.00306
   D22        1.05515   0.00000  -0.00053  -0.00134  -0.00187   1.05327
   D23       -1.03085   0.00000  -0.00042  -0.00083  -0.00125  -1.03210
   D24       -3.11079   0.00001  -0.00043  -0.00085  -0.00128  -3.11207
   D25       -1.05285  -0.00002  -0.00038  -0.00075  -0.00113  -1.05398
   D26       -3.13885  -0.00001  -0.00027  -0.00023  -0.00050  -3.13935
   D27        1.06439  -0.00001  -0.00028  -0.00025  -0.00053   1.06386
   D28       -0.90198   0.00005  -0.00019  -0.00012  -0.00031  -0.90230
   D29        1.39850   0.00001  -0.00009  -0.00037  -0.00046   1.39804
   D30        3.06541   0.00003  -0.00006  -0.00026  -0.00032   3.06509
   D31        1.14753   0.00000  -0.00005  -0.00005  -0.00011   1.14743
   D32       -2.83517  -0.00004   0.00004  -0.00030  -0.00025  -2.83543
   D33       -1.16826  -0.00002   0.00007  -0.00019  -0.00012  -1.16837
   D34       -3.01521   0.00005  -0.00032  -0.00063  -0.00095  -3.01615
   D35       -0.71473   0.00001  -0.00022  -0.00087  -0.00110  -0.71582
   D36        0.95219   0.00003  -0.00019  -0.00076  -0.00096   0.95123
   D37       -2.34550   0.00003   0.00033   0.00159   0.00192  -2.34358
   D38       -0.17341  -0.00001   0.00051   0.00146   0.00197  -0.17144
   D39        1.82032   0.00006   0.00033   0.00238   0.00271   1.82303
   D40        1.91876   0.00001   0.00032   0.00149   0.00181   1.92057
   D41       -2.19233  -0.00003   0.00050   0.00136   0.00185  -2.19048
   D42       -0.19861   0.00004   0.00032   0.00228   0.00260  -0.19601
   D43       -0.21900   0.00000   0.00048   0.00182   0.00230  -0.21669
   D44        1.95309  -0.00004   0.00065   0.00170   0.00235   1.95544
   D45       -2.33637   0.00003   0.00048   0.00262   0.00309  -2.33327
   D46       -0.59428   0.00004  -0.00011  -0.00038  -0.00049  -0.59477
   D47       -2.81340   0.00004  -0.00023  -0.00089  -0.00112  -2.81452
   D48        1.49875   0.00006  -0.00009  -0.00014  -0.00022   1.49853
   D49        1.63280  -0.00000  -0.00003  -0.00066  -0.00069   1.63211
   D50       -0.58632   0.00000  -0.00015  -0.00117  -0.00132  -0.58764
   D51       -2.55736   0.00002  -0.00000  -0.00042  -0.00042  -2.55778
   D52       -2.54805  -0.00005  -0.00003  -0.00107  -0.00110  -2.54916
   D53        1.51602  -0.00005  -0.00016  -0.00158  -0.00174   1.51428
   D54       -0.45502  -0.00003  -0.00001  -0.00083  -0.00084  -0.45586
   D55       -1.45498   0.00006  -0.00018   0.00034   0.00017  -1.45481
   D56        2.89064   0.00005  -0.00023   0.00037   0.00013   2.89078
   D57        0.65972   0.00012  -0.00045   0.00010  -0.00035   0.65937
   D58        2.57126   0.00000  -0.00000   0.00028   0.00028   2.57154
   D59        0.63370  -0.00001  -0.00006   0.00030   0.00024   0.63394
   D60       -1.59723   0.00006  -0.00027   0.00003  -0.00024  -1.59747
   D61        0.45253   0.00001   0.00001   0.00080   0.00081   0.45334
   D62       -1.48503  -0.00001  -0.00005   0.00082   0.00078  -1.48426
   D63        2.56723   0.00007  -0.00026   0.00055   0.00029   2.56752
   D64       -1.50843  -0.00006   0.00013   0.00045   0.00058  -1.50785
   D65        2.56270   0.00001   0.00019   0.00161   0.00180   2.56450
   D66        0.45511   0.00003   0.00002   0.00088   0.00089   0.45601
   D67        0.56132  -0.00005   0.00029   0.00117   0.00146   0.56278
   D68       -1.65073   0.00001   0.00035   0.00232   0.00267  -1.64806
   D69        2.52487   0.00004   0.00018   0.00159   0.00177   2.52664
   D70        2.78135  -0.00003   0.00026   0.00140   0.00166   2.78301
   D71        0.56930   0.00004   0.00032   0.00255   0.00287   0.57217
   D72       -1.53829   0.00006   0.00014   0.00182   0.00197  -1.53632
   D73        1.46769  -0.00005   0.00002  -0.00096  -0.00093   1.46676
   D74       -2.86740  -0.00004  -0.00002  -0.00154  -0.00156  -2.86896
   D75       -0.64487  -0.00009   0.00018  -0.00083  -0.00064  -0.64551
   D76       -0.45141  -0.00000  -0.00003  -0.00085  -0.00087  -0.45228
   D77        1.49669   0.00001  -0.00007  -0.00143  -0.00150   1.49519
   D78       -2.56397  -0.00003   0.00014  -0.00072  -0.00058  -2.56455
   D79       -2.58438  -0.00002  -0.00017  -0.00132  -0.00149  -2.58587
   D80       -0.63629  -0.00001  -0.00021  -0.00190  -0.00211  -0.63840
   D81        1.58624  -0.00005  -0.00001  -0.00119  -0.00120   1.58504
   D82        0.79562  -0.00002  -0.00003  -0.00071  -0.00074   0.79488
   D83       -1.30581  -0.00002  -0.00002  -0.00057  -0.00059  -1.30639
   D84        2.90298  -0.00002  -0.00002  -0.00063  -0.00065   2.90233
   D85       -0.83725   0.00002  -0.00003  -0.00027  -0.00030  -0.83756
   D86       -2.93867   0.00003  -0.00002  -0.00013  -0.00015  -2.93883
   D87        1.27011   0.00003  -0.00002  -0.00019  -0.00021   1.26990
   D88        3.12353  -0.00002   0.00001  -0.00064  -0.00062   3.12291
   D89        1.02211  -0.00001   0.00003  -0.00049  -0.00047   1.02164
   D90       -1.05229  -0.00001   0.00002  -0.00055  -0.00053  -1.05282
   D91       -0.92862  -0.00000  -0.00041  -0.00268  -0.00309  -0.93172
   D92       -3.03027  -0.00002  -0.00031  -0.00239  -0.00270  -3.03297
   D93        1.18226   0.00001  -0.00031  -0.00211  -0.00242   1.17984
   D94        0.85132  -0.00001  -0.00062  -0.00305  -0.00368   0.84765
   D95       -1.25032  -0.00002  -0.00052  -0.00276  -0.00328  -1.25361
   D96        2.96221   0.00000  -0.00052  -0.00248  -0.00300   2.95921
   D97        3.09642   0.00000  -0.00050  -0.00252  -0.00302   3.09340
   D98        0.99477  -0.00001  -0.00040  -0.00223  -0.00263   0.99214
   D99       -1.07588   0.00002  -0.00040  -0.00195  -0.00235  -1.07823
   D100      -2.91376   0.00001  -0.00045   0.00142   0.00097  -2.91279
   D101       1.13726   0.00009  -0.00061   0.00149   0.00088   1.13814
   D102      -0.81509  -0.00009  -0.00050   0.00050  -0.00000  -0.81509
   D103       1.46989  -0.00008   0.00042  -0.00105  -0.00063   1.46926
   D104      -2.64086  -0.00016   0.00050  -0.00149  -0.00099  -2.64186
   D105      -0.61426   0.00001   0.00038  -0.00035   0.00003  -0.61423
   D106       0.45427  -0.00020   0.00111   0.00012   0.00122   0.45549
   D107      -0.05929  -0.00014  -0.00016  -0.00269  -0.00285  -0.06213
   D108       3.06481  -0.00012  -0.00019  -0.00120  -0.00139   3.06342
   D109      -1.77772  -0.00003   0.00007  -0.00040  -0.00032  -1.77804
   D110       1.34447  -0.00001   0.00004   0.00127   0.00131   1.34578
   D111       0.33928   0.00011   0.00145   0.00595   0.00741   0.34668
   D112       0.72791  -0.00001   0.00014   0.00167   0.00180   0.72971
   D113       3.03256  -0.00008   0.00015  -0.00012   0.00003   3.03259
   D114      -0.94307  -0.00005   0.00013   0.00150   0.00163  -0.94144
   D115      -1.40305   0.00001  -0.00010   0.00181   0.00171  -1.40134
   D116       0.90160  -0.00006  -0.00008   0.00002  -0.00006   0.90153
   D117      -3.07403  -0.00003  -0.00011   0.00164   0.00153  -3.07249
   D118       2.91477   0.00009  -0.00008   0.00229   0.00221   2.91698
   D119      -1.06377   0.00002  -0.00006   0.00050   0.00044  -1.06332
   D120       1.24380   0.00005  -0.00009   0.00212   0.00204   1.24584
   D121       0.18447  -0.00002  -0.00039  -0.00178  -0.00217   0.18230
   D122      -2.00466   0.00012  -0.00050  -0.00065  -0.00115  -2.00582
   D123       2.21109  -0.00019  -0.00050  -0.00266  -0.00316   2.20793
   D124       2.27913  -0.00020  -0.00014  -0.00335  -0.00349   2.27564
   D125       0.09000  -0.00006  -0.00025  -0.00222  -0.00248   0.08752
   D126      -1.97744  -0.00037  -0.00026  -0.00423  -0.00448  -1.98192
   D127      -2.00143   0.00002  -0.00038  -0.00213  -0.00250  -2.00393
   D128       2.09262   0.00016  -0.00049  -0.00100  -0.00148   2.09114
   D129       0.02519  -0.00016  -0.00049  -0.00300  -0.00349   0.02170
   D130      -3.11982   0.00003  -0.00056  -0.00002  -0.00058  -3.12040
   D131       1.07480   0.00000  -0.00048   0.00001  -0.00047   1.07433
   D132      -1.00362   0.00006  -0.00049   0.00055   0.00006  -1.00356
   D133       1.03627   0.00013  -0.00084   0.00035  -0.00048   1.03578
   D134      -1.05230   0.00010  -0.00076   0.00038  -0.00037  -1.05267
   D135      -3.13072   0.00015  -0.00077   0.00092   0.00015  -3.13057
   D136      -1.05709  -0.00013  -0.00048  -0.00070  -0.00118  -1.05827
   D137       3.13753  -0.00016  -0.00040  -0.00067  -0.00107   3.13646
   D138       1.05911  -0.00010  -0.00042  -0.00013  -0.00054   1.05856
   D139       1.42744  -0.00011   0.00027   0.00058   0.00085   1.42829
   D140      -2.67631  -0.00012   0.00030   0.00116   0.00146  -2.67485
   D141      -0.58786   0.00010   0.00020   0.00241   0.00261  -0.58525
   D142      -0.92261   0.00004  -0.00031   0.00041   0.00010  -0.92251
   D143       1.37455  -0.00004  -0.00025   0.00007  -0.00017   1.37438
   D144       3.04203   0.00001  -0.00022   0.00023   0.00002   3.04205
   D145       1.12634   0.00000  -0.00015   0.00067   0.00052   1.12686
   D146      -2.85969  -0.00009  -0.00009   0.00034   0.00025  -2.85944
   D147      -1.19221  -0.00003  -0.00006   0.00050   0.00044  -1.19177
   D148      -3.03858   0.00011  -0.00042   0.00043   0.00001  -3.03856
   D149      -0.74142   0.00003  -0.00035   0.00010  -0.00025  -0.74167
   D150       0.92606   0.00008  -0.00032   0.00026  -0.00006   0.92599
   D151      -2.30286   0.00015   0.00039   0.00102   0.00141  -2.30145
   D152      -0.12586   0.00008   0.00033   0.00037   0.00070  -0.12516
   D153       1.88285  -0.00032   0.00068  -0.00053   0.00015   1.88300
   D154       1.95875   0.00016   0.00033   0.00095   0.00128   1.96003
   D155      -2.14743   0.00010   0.00027   0.00030   0.00057  -2.14686
   D156      -0.13872  -0.00030   0.00062  -0.00060   0.00002  -0.13870
   D157      -0.17920   0.00003   0.00051   0.00094   0.00144  -0.17776
   D158       1.99780  -0.00004   0.00044   0.00029   0.00073   1.99853
   D159      -2.27667  -0.00044   0.00080  -0.00061   0.00019  -2.27649
   D160      -0.58539   0.00011  -0.00006  -0.00017  -0.00024  -0.58563
   D161      -2.80791   0.00011  -0.00020  -0.00094  -0.00114  -2.80905
   D162       1.50683   0.00016  -0.00005  -0.00005  -0.00010   1.50674
   D163       1.63537  -0.00000  -0.00002  -0.00068  -0.00070   1.63467
   D164      -0.58715  -0.00001  -0.00016  -0.00144  -0.00160  -0.58875
   D165      -2.55559   0.00004  -0.00001  -0.00055  -0.00056  -2.55615
   D166      -2.54651  -0.00010  -0.00004  -0.00121  -0.00125  -2.54776
   D167       1.51416  -0.00010  -0.00018  -0.00198  -0.00215   1.51201
   D168      -0.45428  -0.00005  -0.00002  -0.00109  -0.00111  -0.45539
   D169      -1.45274   0.00008  -0.00013   0.00072   0.00060  -1.45214
   D170       2.89875   0.00007  -0.00017   0.00104   0.00087   2.89962
   D171       0.65998   0.00020  -0.00049   0.00106   0.00057   0.66055
   D172       2.57139  -0.00001   0.00001   0.00058   0.00059   2.57198
   D173       0.63969  -0.00002  -0.00003   0.00090   0.00086   0.64055
   D174      -1.59908   0.00011  -0.00035   0.00091   0.00056  -1.59852
   D175       0.45191  -0.00000   0.00003   0.00102   0.00105   0.45297
   D176      -1.47979  -0.00001  -0.00002   0.00134   0.00132  -1.47846
   D177       2.56463   0.00012  -0.00034   0.00136   0.00102   2.56565
   D178      -1.50369  -0.00014   0.00026  -0.00046  -0.00019  -1.50389
   D179       2.56825  -0.00008   0.00036   0.00119   0.00155   2.56980
   D180       0.45515   0.00003   0.00004   0.00111   0.00115   0.45630
   D181       0.56770  -0.00008   0.00038   0.00022   0.00060   0.56829
   D182      -1.64354  -0.00002   0.00048   0.00186   0.00234  -1.64120
   D183       2.52654   0.00009   0.00016   0.00178   0.00194   2.52848
   D184       2.78311  -0.00007   0.00037   0.00043   0.00081   2.78392
   D185       0.57187  -0.00001   0.00047   0.00208   0.00255   0.57442
   D186      -1.54123   0.00010   0.00015   0.00200   0.00215  -1.53908
   D187       0.55851   0.00014  -0.00150  -0.00484  -0.00635   0.55216
   D188       2.76599   0.00003  -0.00147  -0.00666  -0.00813   2.75786
   D189      -1.69103  -0.00004  -0.00121  -0.00719  -0.00841  -1.69943
   D190       1.46500  -0.00008   0.00007  -0.00162  -0.00156   1.46345
   D191      -2.86765  -0.00008   0.00008  -0.00247  -0.00239  -2.87004
   D192      -0.65598  -0.00016   0.00024  -0.00202  -0.00178  -0.65776
   D193      -0.45104  -0.00001  -0.00004  -0.00108  -0.00112  -0.45216
   D194       1.49949  -0.00001  -0.00003  -0.00193  -0.00195   1.49753
   D195      -2.57202  -0.00009   0.00014  -0.00148  -0.00134  -2.57337
   D196      -2.58587   0.00003  -0.00019  -0.00010  -0.00030  -2.58616
   D197      -0.63534   0.00003  -0.00018  -0.00095  -0.00113  -0.63647
   D198       1.57633  -0.00005  -0.00002  -0.00050  -0.00052   1.57582
   D199       0.79236  -0.00003  -0.00002  -0.00068  -0.00071   0.79166
   D200      -1.31131  -0.00003  -0.00003  -0.00068  -0.00071  -1.31202
   D201       2.89633  -0.00003  -0.00004  -0.00076  -0.00080   2.89553
   D202      -0.83885   0.00006  -0.00003   0.00006   0.00003  -0.83883
   D203      -2.94252   0.00006  -0.00003   0.00005   0.00002  -2.94250
   D204       1.26512   0.00005  -0.00004  -0.00003  -0.00007   1.26505
   D205       3.13206  -0.00003   0.00010  -0.00048  -0.00038   3.13167
   D206       1.02839  -0.00003   0.00010  -0.00048  -0.00038   1.02800
   D207      -1.04716  -0.00003   0.00009  -0.00057  -0.00048  -1.04764
   D208      -0.88623  -0.00001  -0.00022  -0.00089  -0.00111  -0.88734
   D209      -2.98877  -0.00004  -0.00008  -0.00066  -0.00074  -2.98951
   D210       1.22451   0.00000  -0.00010  -0.00023  -0.00032   1.22419
   D211       0.89657   0.00001  -0.00050  -0.00080  -0.00130   0.89526
   D212      -1.20597  -0.00002  -0.00036  -0.00057  -0.00093  -1.20691
   D213       3.00731   0.00003  -0.00038  -0.00014  -0.00052   3.00679
   D214       3.12937   0.00003  -0.00043  -0.00050  -0.00093   3.12844
   D215       1.02683  -0.00000  -0.00029  -0.00027  -0.00056   1.02627
   D216      -1.04308   0.00004  -0.00030   0.00016  -0.00014  -1.04322
   D217       1.21568   0.00070  -0.00120   0.02358   0.02238   1.23807
   D218      -2.91268   0.00049  -0.00130   0.02291   0.02161  -2.89107
   D219      -0.86813   0.00022  -0.00098   0.02153   0.02055  -0.84758
   D220       0.26388   0.00054  -0.00066   0.01700   0.01634   0.28022
   D221      -2.91160   0.00034  -0.00051   0.01386   0.01335  -2.89825
   D222       3.10182  -0.00022   0.00018  -0.00368  -0.00350   3.09831
         Item               Value     Threshold  Converged?
 Maximum Force            0.001187     0.000450     NO 
 RMS     Force            0.000135     0.000300     YES
 Maximum Displacement     0.104320     0.001800     NO 
 RMS     Displacement     0.007655     0.001200     NO 
 Predicted change in Energy=-3.161007D-05
 GradGradGradGradGradGradGradGradGradGradGradGradGradGradGradGradGradGrad

 Stoichiometry    C20H32N2O8(3)
 Framework group  C1[X(C20H32N2O8)]
 Deg. of freedom   180
 Full point group                 C1      NOp   1
 Largest Abelian subgroup         C1      NOp   1
 Largest concise Abelian subgroup C1      NOp   1
                         Standard orientation:                         
 ---------------------------------------------------------------------
 Center     Atomic      Atomic             Coordinates (Angstroms)
 Number     Number       Type             X           Y           Z
 ---------------------------------------------------------------------
      1          6           0        3.149435   -1.106589    0.794357
      2          6           0        2.001265    0.944000   -0.432707
      3          1           0        1.232462    1.622565   -0.054325
      4          1           0        1.818863    0.826527   -1.504351
      5          6           0        3.383453    1.542621   -0.193355
      6          1           0        3.436935    2.565366   -0.578586
      7          6           0        3.784340    1.287747    1.277967
      8          1           0        2.980079    1.300465    2.020153
      9          1           0        4.583823    1.936954    1.634006
     10          6           0        4.310263   -0.084823    0.787355
     11          1           0        5.185253   -0.526476    1.273727
     12          6           0        4.512486    0.554983   -0.620063
     13          6           0        5.871838    1.254764   -0.721095
     14          1           0        6.082279    1.908586    0.128736
     15          1           0        5.912146    1.866990   -1.627948
     16          1           0        6.675959    0.514137   -0.779873
     17          6           0        4.317805   -0.304219   -1.865953
     18          1           0        3.392699   -0.884064   -1.865975
     19          1           0        5.143672   -1.015206   -1.964236
     20          1           0        4.312652    0.329565   -2.759882
     21          6           0        1.821203   -0.434572    0.251326
     22          1           0        1.097353   -0.354548    1.061415
     23          8           0        1.220619   -1.248603   -0.780024
     24          7           0        0.408698   -2.274771   -0.370422
     25          8           0        0.284239   -2.492635    0.812071
     26          8           0       -0.118746   -2.848672   -1.293030
     27          6           0        2.946637   -1.605043    2.259069
     28          1           0        2.148670   -2.344205    2.301936
     29          1           0        2.674624   -0.746847    2.878440
     30          1           0        3.877164   -2.037446    2.628748
     31          8           0        3.476740   -2.244533    0.126361
     32          6           0       -2.186596    0.324091   -0.740433
     33          6           0       -4.502444    1.263170    0.137021
     34          1           0       -5.213075    1.899634   -0.398129
     35          1           0       -4.566257    1.533675    1.194315
     36          6           0       -4.883405   -0.202480   -0.059676
     37          1           0       -5.931792   -0.368125    0.207087
     38          6           0       -4.397318   -0.651114   -1.456778
     39          1           0       -4.413654    0.099562   -2.253773
     40          1           0       -4.889030   -1.549367   -1.828456
     41          6           0       -3.044539   -0.962754   -0.771078
     42          1           0       -2.439962   -1.795239   -1.140072
     43          6           0       -3.824584   -1.165851    0.561856
     44          6           0       -4.351800   -2.600496    0.673545
     45          1           0       -4.861220   -2.943610   -0.230041
     46          1           0       -5.061246   -2.676108    1.503956
     47          1           0       -3.524298   -3.288785    0.870895
     48          6           0       -3.150995   -0.798181    1.880236
     49          1           0       -2.727598    0.207781    1.898654
     50          1           0       -2.336064   -1.499014    2.085837
     51          1           0       -3.871457   -0.868569    2.702587
     52          6           0       -3.070337    1.587200   -0.362897
     53          1           0       -3.103921    2.272755   -1.211533
     54          8           0       -2.488117    2.294570    0.756101
     55          7           0       -1.317767    2.984502    0.514141
     56          8           0       -1.008114    3.210102   -0.635073
     57          8           0       -0.751392    3.321016    1.520153
     58          6           0       -1.528970    0.490084   -2.149196
     59          1           0       -0.895184    1.374717   -2.171015
     60          1           0       -2.329078    0.597799   -2.885582
     61          1           0       -0.940429   -0.399161   -2.378465
     62          8           0       -1.119393    0.193297    0.085779
 ---------------------------------------------------------------------
 Rotational constants (GHZ):           0.2724647           0.1067792           0.0906525
 Standard basis: 6-31++G(d,p) (6D, 7F)
 There are   762 symmetry adapted cartesian basis functions of A   symmetry.
 There are   762 symmetry adapted basis functions of A   symmetry.
   762 basis functions,  1216 primitive gaussians,   762 cartesian basis functions
   116 alpha electrons      114 beta electrons
       nuclear repulsion energy      3463.6334042028 Hartrees.
 NAtoms=   62 NActive=   62 NUniq=   62 SFac= 1.00D+00 NAtFMM=   60 NAOKFM=T Big=T
 Integral buffers will be    131072 words long.
 Raffenetti 2 integral format.
 Two-electron integral symmetry is turned on.
 Nuclear repulsion after empirical dispersion term =     3463.5665547211 Hartrees.
 One-electron integrals computed using PRISM.
 NBasis=   762 RedAO= T EigKep=  1.09D-06  NBF=   762
 NBsUse=   761 1.00D-06 EigRej=  9.24D-07 NBFU=   761
 Initial guess from the checkpoint file:  "/wrk/hasangal/alkoxy/alphapine-conformarsampling/Alpha-Pinene-RO-NO3down-Odown/SYS_2A/DFT_high/calc-LM/TMP/G1647172545/Gau-4419.chk"
 B after Tr=     0.000000    0.000000    0.000000
         Rot=    1.000000    0.000302    0.000069   -0.000624 Ang=   0.08 deg.
 Initial guess <Sx>= 0.0000 <Sy>= 0.0000 <Sz>= 1.0000 <S**2>= 2.0088 S= 1.0029
 ExpMin= 3.60D-02 ExpMax= 5.48D+03 ExpMxC= 8.25D+02 IAcc=3 IRadAn=         7 AccDes= 0.00D+00
 Harris functional with IExCor= 4639 and IRadAn=       7 diagonalized for initial guess.
 HarFok:  IExCor= 4639 AccDes= 0.00D+00 IRadAn=         7 IDoV= 1 UseB2=F ITyADJ=14
 ICtDFT=  3500011 ScaDFX=  1.000000  1.000000  1.000000  1.000000
 FoFCou: FMM=F IPFlag=           0 FMFlag=      100000 FMFlg1=        2001
         NFxFlg=           0 DoJE=T BraDBF=F KetDBF=T FulRan=T
         wScrn=  0.000000 ICntrl=       500 IOpCl=  0 I1Cent=   200000004 NGrid=           0
         NMat0=    1 NMatS0=      1 NMatT0=    0 NMatD0=    1 NMtDS0=    0 NMtDT0=    0
 Petite list used in FoFCou.
 Requested convergence on RMS density matrix=1.00D-08 within 128 cycles.
 Requested convergence on MAX density matrix=1.00D-06.
 Requested convergence on             energy=1.00D-06.
 No special actions if energy rises.
 Restarting incremental Fock formation.
 SCF Done:  E(UwB97XD) =  -1491.90115991     A.U. after   28 cycles
            NFock= 28  Conv=0.23D-08     -V/T= 2.0089
 <Sx>= 0.0000 <Sy>= 0.0000 <Sz>= 1.0000 <S**2>= 2.0088 S= 1.0029
 <L.S>= 0.000000000000E+00
 Annihilation of the first spin contaminant:
 S**2 before annihilation     2.0088,   after     2.0000
 Calling FoFJK, ICntrl=      2127 FMM=T ISym2X=0 I1Cent= 0 IOpClX= 1 NMat=1 NMatS=1 NMatT=0.
 ***** Axes restored to original set *****
 -------------------------------------------------------------------
 Center     Atomic                   Forces (Hartrees/Bohr)
 Number     Number              X              Y              Z
 -------------------------------------------------------------------
      1        6           0.000006535    0.000076424    0.000173894
      2        6          -0.000251276   -0.000148804   -0.000171012
      3        1           0.000202750    0.000199588   -0.000152114
      4        1           0.000027117    0.000047212    0.000358842
      5        6          -0.000039131   -0.000169729   -0.000091517
      6        1          -0.000056313    0.000338778    0.000103843
      7        6           0.000124134   -0.000271265    0.000322710
      8        1           0.000279558    0.000025012   -0.000186394
      9        1          -0.000239012    0.000250301   -0.000128659
     10        6           0.000142541    0.000050145    0.000063169
     11        1          -0.000255100   -0.000096098   -0.000141693
     12        6           0.000154875   -0.000056915   -0.000182877
     13        6           0.000349035   -0.000205420   -0.000026276
     14        1          -0.000124899    0.000235323   -0.000249473
     15        1          -0.000047591    0.000263684    0.000373607
     16        1          -0.000356093   -0.000275878    0.000022059
     17        6          -0.000000637    0.000196542   -0.000301783
     18        1           0.000189875   -0.000115217    0.000104526
     19        1          -0.000351474   -0.000328657    0.000086370
     20        1           0.000025869    0.000240248    0.000404648
     21        6           0.000128337    0.000112393    0.000047688
     22        1           0.000003830    0.000042590   -0.000115013
     23        8           0.000154204   -0.000124703   -0.000143099
     24        7          -0.000209002   -0.000168127   -0.000137043
     25        8           0.000080500    0.000012068    0.000217016
     26        8           0.000198578    0.000061507    0.000061617
     27        6          -0.000005953    0.000185771    0.000303885
     28        1           0.000201945   -0.000262306   -0.000108687
     29        1           0.000081784    0.000192376   -0.000294600
     30        1          -0.000316657   -0.000174663   -0.000212566
     31        8          -0.000099192   -0.000102960    0.000003281
     32        6           0.000011266    0.000124542   -0.000416517
     33        6          -0.000144976   -0.000347536    0.000145113
     34        1           0.000303336    0.000222268    0.000176729
     35        1           0.000105178    0.000062001   -0.000319424
     36        6          -0.000139540   -0.000017789    0.000061809
     37        1           0.000352656   -0.000090748   -0.000072816
     38        6          -0.000186193    0.000180342   -0.000314982
     39        1           0.000054151    0.000260760    0.000218476
     40        1           0.000195769   -0.000265211    0.000148859
     41        6           0.000202443    0.000109761    0.000041542
     42        1          -0.000322853   -0.000245691   -0.000059834
     43        6          -0.000046814    0.000198164    0.000205440
     44        6          -0.000141897    0.000365903    0.000027552
     45        1           0.000186594   -0.000179363    0.000258466
     46        1           0.000296686   -0.000066391   -0.000342080
     47        1          -0.000303079   -0.000318065   -0.000081067
     48        6           0.000116072   -0.000067730    0.000353131
     49        1          -0.000084541    0.000230015   -0.000093602
     50        1          -0.000341139   -0.000257930   -0.000145015
     51        1           0.000288961   -0.000005567   -0.000390727
     52        6           0.000237199    0.000020889    0.000089603
     53        1          -0.000079815    0.000090958   -0.000093999
     54        8          -0.000126584   -0.000213989    0.000305020
     55        7          -0.000082196    0.000138454    0.000117428
     56        8          -0.000085252   -0.000615653    0.000232500
     57        8          -0.000011229    0.000017222   -0.000036465
     58        6           0.000224946    0.000103197   -0.000465628
     59        1          -0.000381813    0.000539473    0.000061679
     60        1           0.000145140    0.000109875    0.000308861
     61        1          -0.000168006   -0.000074490    0.000131307
     62        8          -0.000073605   -0.000036892   -0.000055705
 -------------------------------------------------------------------
 Cartesian Forces:  Max     0.000615653 RMS     0.000206394

 GradGradGradGradGradGradGradGradGradGradGradGradGradGradGradGradGradGrad
 Berny optimization.
 Using GEDIIS/GDIIS optimizer.
 FormGI is forming the generalized inverse of G from B-inverse, IUseBI=4.
 Internal  Forces:  Max     0.001925766 RMS     0.000204768
 Search for a local minimum.
 Step number   3 out of a maximum of  372
 All quantities printed in internal units (Hartrees-Bohrs-Radians)
 Mixed Optimization -- En-DIIS/RFO-DIIS
 Swapping is turned off.
 Update second derivatives using D2CorX and points    1    2    3
 DE=  1.93D-05 DEPred=-3.16D-05 R=-6.11D-01
 Trust test=-6.11D-01 RLast= 5.28D-02 DXMaxT set to 1.50D-01
 ITU= -1  0  0
     Eigenvalues ---    0.00230   0.00231   0.00258   0.00269   0.00316
     Eigenvalues ---    0.00330   0.00334   0.00413   0.00423   0.00885
     Eigenvalues ---    0.00904   0.00935   0.01338   0.01413   0.01521
     Eigenvalues ---    0.01611   0.01813   0.02064   0.02176   0.02354
     Eigenvalues ---    0.02446   0.02698   0.02725   0.02777   0.02813
     Eigenvalues ---    0.02839   0.02884   0.03067   0.03105   0.03191
     Eigenvalues ---    0.03340   0.03493   0.03557   0.03567   0.03723
     Eigenvalues ---    0.03857   0.04005   0.04331   0.04431   0.04441
     Eigenvalues ---    0.04607   0.04688   0.04901   0.05001   0.05070
     Eigenvalues ---    0.05241   0.05272   0.05305   0.05306   0.05341
     Eigenvalues ---    0.05535   0.05594   0.05599   0.05620   0.05638
     Eigenvalues ---    0.05652   0.05706   0.05733   0.05777   0.05846
     Eigenvalues ---    0.05849   0.05891   0.06056   0.06350   0.06460
     Eigenvalues ---    0.06747   0.06755   0.07287   0.07351   0.07505
     Eigenvalues ---    0.07764   0.08036   0.08323   0.08352   0.08544
     Eigenvalues ---    0.08667   0.08822   0.09332   0.09427   0.09675
     Eigenvalues ---    0.10245   0.10309   0.10699   0.11512   0.11968
     Eigenvalues ---    0.12283   0.13410   0.14580   0.14936   0.15980
     Eigenvalues ---    0.16000   0.16000   0.16000   0.16000   0.16000
     Eigenvalues ---    0.16000   0.16000   0.16000   0.16000   0.16000
     Eigenvalues ---    0.16000   0.16000   0.16000   0.16000   0.16000
     Eigenvalues ---    0.16062   0.16830   0.17125   0.17836   0.18313
     Eigenvalues ---    0.19718   0.20914   0.20966   0.21700   0.21887
     Eigenvalues ---    0.23257   0.23678   0.24268   0.24576   0.24657
     Eigenvalues ---    0.24727   0.24979   0.24992   0.25010   0.25683
     Eigenvalues ---    0.26437   0.26773   0.26792   0.26970   0.27497
     Eigenvalues ---    0.27597   0.28962   0.29142   0.29167   0.29227
     Eigenvalues ---    0.29556   0.29779   0.31255   0.33723   0.33948
     Eigenvalues ---    0.33971   0.34054   0.34062   0.34064   0.34080
     Eigenvalues ---    0.34126   0.34130   0.34139   0.34147   0.34173
     Eigenvalues ---    0.34184   0.34191   0.34217   0.34261   0.34293
     Eigenvalues ---    0.34326   0.34329   0.34336   0.34346   0.34402
     Eigenvalues ---    0.34471   0.34500   0.34536   0.34603   0.34630
     Eigenvalues ---    0.34662   0.34710   0.34810   0.35121   0.36506
     Eigenvalues ---    0.38745   0.42290   0.49150   0.49719   0.52878
     Eigenvalues ---    0.53255   0.98758   0.99401   1.00619   1.03489
 En-DIIS/RFO-DIIS/Sim-DIIS IScMMF=       -3 using points:     3    2    1
 RFO step:  Lambda=-6.97914230D-05.
 EnCoef did     2 forward-backward iterations
 DidBck=T Rises=T En-DIIS coefs:    0.36537    0.33542    0.29920
 Iteration  1 RMS(Cart)=  0.00547039 RMS(Int)=  0.00002783
 Iteration  2 RMS(Cart)=  0.00003655 RMS(Int)=  0.00000125
 Iteration  3 RMS(Cart)=  0.00000000 RMS(Int)=  0.00000125
 Variable       Old X    -DE/DX   Delta X   Delta X   Delta X     New X
                                 (Linear)    (Quad)   (Total)
    R1        2.92241   0.00009  -0.00001   0.00013   0.00013   2.92253
    R2        2.99430   0.00024   0.00046   0.00007   0.00054   2.99484
    R3        2.94880   0.00031   0.00072  -0.00011   0.00061   2.94941
    R4        2.56910   0.00011  -0.00026   0.00035   0.00009   2.56918
    R5        2.06550   0.00032   0.00109  -0.00064   0.00046   2.06595
    R6        2.06620   0.00035   0.00106  -0.00047   0.00059   2.06679
    R7        2.88211   0.00011   0.00048  -0.00023   0.00025   2.88236
    R8        2.92803   0.00022   0.00072  -0.00012   0.00061   2.92864
    R9        2.06773   0.00036   0.00108  -0.00047   0.00061   2.06834
   R10        2.92173  -0.00005  -0.00025   0.00010  -0.00015   2.92158
   R11        2.94714   0.00014  -0.00018   0.00040   0.00022   2.94736
   R12        2.06822   0.00033   0.00110  -0.00052   0.00058   2.06881
   R13        2.05920   0.00037   0.00116  -0.00052   0.00063   2.05983
   R14        2.92831   0.00004   0.00024  -0.00008   0.00016   2.92847
   R15        2.06769   0.00031   0.00087  -0.00035   0.00052   2.06822
   R16        2.94644   0.00019   0.00015   0.00017   0.00032   2.94676
   R17        2.89550   0.00018   0.00033  -0.00002   0.00030   2.89580
   R18        2.88353   0.00023   0.00031   0.00012   0.00043   2.88396
   R19        2.06489   0.00036   0.00129  -0.00065   0.00064   2.06553
   R20        2.06908   0.00046   0.00146  -0.00066   0.00080   2.06988
   R21        2.06888   0.00045   0.00145  -0.00066   0.00078   2.06966
   R22        2.06322   0.00022   0.00100  -0.00062   0.00037   2.06359
   R23        2.06769   0.00049   0.00149  -0.00065   0.00084   2.06853
   R24        2.07080   0.00047   0.00151  -0.00069   0.00082   2.07162
   R25        2.05851   0.00011   0.00018   0.00010   0.00028   2.05878
   R26        2.73000   0.00018  -0.00042   0.00070   0.00028   2.73028
   R27        4.69245   0.00007   0.00748  -0.00482   0.00266   4.69511
   R28        2.59107   0.00006  -0.00007   0.00016   0.00009   2.59116
   R29        2.28434  -0.00021  -0.00018   0.00007  -0.00010   2.28423
   R30        2.28240   0.00006  -0.00005   0.00009   0.00004   2.28244
   R31        4.82571  -0.00007   0.00882  -0.00904  -0.00022   4.82549
   R32        2.05707   0.00033   0.00111  -0.00054   0.00057   2.05764
   R33        2.06501   0.00034   0.00111  -0.00053   0.00058   2.06559
   R34        2.06103   0.00041   0.00133  -0.00062   0.00071   2.06174
   R35        2.92326   0.00008  -0.00007   0.00027   0.00020   2.92347
   R36        2.99924  -0.00071  -0.00047  -0.00001  -0.00048   2.99876
   R37        2.95465   0.00018   0.00016   0.00035   0.00051   2.95516
   R38        2.56241   0.00016  -0.00001   0.00020   0.00019   2.56260
   R39        2.06704   0.00041   0.00132  -0.00062   0.00070   2.06775
   R40        2.06587   0.00033   0.00104  -0.00047   0.00058   2.06645
   R41        2.88575   0.00015   0.00042  -0.00009   0.00033   2.88608
   R42        2.93111   0.00033   0.00081  -0.00030   0.00051   2.93162
   R43        2.06812   0.00037   0.00109  -0.00047   0.00062   2.06875
   R44        2.92111  -0.00008  -0.00014   0.00032   0.00018   2.92129
   R45        2.94912   0.00027  -0.00019   0.00036   0.00017   2.94929
   R46        2.06921   0.00034   0.00113  -0.00053   0.00060   2.06982
   R47        2.05866   0.00036   0.00115  -0.00053   0.00062   2.05928
   R48        2.92591   0.00017   0.00033  -0.00000   0.00033   2.92624
   R49        2.06552   0.00030   0.00074  -0.00026   0.00048   2.06600
   R50        2.94363   0.00018   0.00023   0.00027   0.00049   2.94412
   R51        2.89606   0.00021   0.00037  -0.00002   0.00034   2.89640
   R52        2.88270   0.00022   0.00035   0.00012   0.00046   2.88316
   R53        2.06465   0.00036   0.00130  -0.00066   0.00064   2.06529
   R54        2.06890   0.00046   0.00147  -0.00067   0.00080   2.06969
   R55        2.06789   0.00044   0.00141  -0.00064   0.00077   2.06866
   R56        2.06280   0.00025   0.00108  -0.00071   0.00036   2.06317
   R57        2.06798   0.00045   0.00135  -0.00058   0.00077   2.06874
   R58        2.07033   0.00048   0.00159  -0.00074   0.00085   2.07118
   R59        2.06257  -0.00002   0.00016  -0.00012   0.00003   2.06260
   R60        2.73293  -0.00069  -0.00052   0.00002  -0.00049   2.73244
   R61        2.60773  -0.00003  -0.00027   0.00023  -0.00004   2.60769
   R62        2.28920   0.00013  -0.00012   0.00011  -0.00001   2.28920
   R63        2.27245   0.00004   0.00010  -0.00007   0.00003   2.27248
   R64        2.05688   0.00066   0.00123  -0.00041   0.00082   2.05771
   R65        2.06494   0.00033   0.00119  -0.00057   0.00061   2.06556
   R66        2.06119   0.00018   0.00085  -0.00051   0.00034   2.06153
    A1        1.92565   0.00002  -0.00051   0.00050  -0.00001   1.92564
    A2        1.88899  -0.00008  -0.00077   0.00023  -0.00054   1.88845
    A3        1.94990  -0.00002   0.00032  -0.00035  -0.00003   1.94987
    A4        1.92647   0.00005   0.00056  -0.00032   0.00023   1.92670
    A5        1.96971   0.00004   0.00053  -0.00007   0.00046   1.97017
    A6        1.79787  -0.00001  -0.00014  -0.00003  -0.00016   1.79770
    A7        1.86362   0.00001  -0.00031   0.00021  -0.00010   1.86352
    A8        1.91712  -0.00003  -0.00020  -0.00027  -0.00047   1.91666
    A9        1.89419  -0.00005  -0.00040   0.00014  -0.00026   1.89393
   A10        1.92535  -0.00006   0.00008  -0.00016  -0.00008   1.92527
   A11        1.89411   0.00007   0.00091  -0.00025   0.00066   1.89478
   A12        1.96627   0.00006  -0.00010   0.00033   0.00023   1.96651
   A13        1.93469   0.00003   0.00043  -0.00020   0.00023   1.93492
   A14        1.89613  -0.00007  -0.00086   0.00010  -0.00076   1.89537
   A15        1.94398   0.00005  -0.00020   0.00074   0.00054   1.94452
   A16        2.06740  -0.00001   0.00017  -0.00026  -0.00009   2.06731
   A17        2.04903  -0.00005   0.00006  -0.00012  -0.00005   2.04898
   A18        1.53906   0.00005   0.00025  -0.00018   0.00007   1.53913
   A19        2.04078  -0.00001  -0.00086   0.00045  -0.00041   2.04037
   A20        1.98554  -0.00005   0.00077  -0.00074   0.00003   1.98557
   A21        1.50347   0.00004   0.00016  -0.00009   0.00007   1.50355
   A22        1.88668   0.00001  -0.00043   0.00039  -0.00004   1.88664
   A23        2.06508   0.00002  -0.00011   0.00019   0.00008   2.06515
   A24        1.96292  -0.00001   0.00069  -0.00038   0.00031   1.96323
   A25        1.90608  -0.00005  -0.00007  -0.00036  -0.00043   1.90565
   A26        1.90875  -0.00002   0.00095  -0.00083   0.00012   1.90887
   A27        1.95256   0.00009   0.00008   0.00061   0.00070   1.95326
   A28        2.08082   0.00003  -0.00044   0.00026  -0.00018   2.08064
   A29        1.53713   0.00000  -0.00002  -0.00005  -0.00007   1.53706
   A30        2.05235  -0.00003  -0.00071   0.00056  -0.00015   2.05220
   A31        1.48970  -0.00007   0.00017  -0.00026  -0.00009   1.48961
   A32        1.95097   0.00007   0.00041  -0.00036   0.00005   1.95102
   A33        2.08016   0.00006   0.00025   0.00006   0.00031   2.08047
   A34        1.94120   0.00005  -0.00023   0.00014  -0.00009   1.94111
   A35        2.08221   0.00012   0.00068   0.00031   0.00100   2.08321
   A36        1.89285  -0.00018  -0.00099   0.00004  -0.00095   1.89190
   A37        1.97453   0.00008   0.00080  -0.00051   0.00029   1.97482
   A38        1.92053   0.00002   0.00057  -0.00046   0.00011   1.92064
   A39        1.92431   0.00003   0.00034  -0.00019   0.00015   1.92446
   A40        1.87810  -0.00005  -0.00065   0.00043  -0.00021   1.87789
   A41        1.88082  -0.00005  -0.00067   0.00048  -0.00020   1.88063
   A42        1.88258  -0.00003  -0.00050   0.00032  -0.00017   1.88241
   A43        1.99014   0.00011   0.00054  -0.00004   0.00050   1.99065
   A44        1.92083   0.00004   0.00071  -0.00048   0.00023   1.92106
   A45        1.91878   0.00002   0.00024  -0.00025  -0.00000   1.91878
   A46        1.86967  -0.00006  -0.00031   0.00020  -0.00011   1.86956
   A47        1.87880  -0.00009  -0.00095   0.00047  -0.00048   1.87833
   A48        1.88188  -0.00004  -0.00033   0.00013  -0.00020   1.88168
   A49        2.01665  -0.00012  -0.00011  -0.00035  -0.00046   2.01618
   A50        1.91061   0.00004  -0.00007  -0.00027  -0.00034   1.91028
   A51        1.93282   0.00004   0.00055  -0.00049   0.00006   1.93289
   A52        1.91789   0.00003  -0.00032   0.00047   0.00015   1.91804
   A53        1.80748   0.00008  -0.00019   0.00029   0.00010   1.80759
   A54        1.87135  -0.00006   0.00015   0.00044   0.00060   1.87195
   A55        1.89360  -0.00006   0.00178  -0.00124   0.00054   1.89414
   A56        2.04274   0.00040   0.00076   0.00094   0.00170   2.04444
   A57        2.08068   0.00009  -0.00015   0.00057   0.00041   2.08110
   A58        1.96710   0.00002   0.00004  -0.00029  -0.00025   1.96685
   A59        2.23527  -0.00011   0.00010  -0.00028  -0.00018   2.23509
   A60        1.72661  -0.00001  -0.00034   0.00077   0.00044   1.72705
   A61        1.92745   0.00011   0.00130  -0.00083   0.00047   1.92792
   A62        1.88969   0.00015   0.00136  -0.00073   0.00063   1.89031
   A63        1.91126   0.00006   0.00031  -0.00015   0.00016   1.91141
   A64        1.90549  -0.00010  -0.00078   0.00050  -0.00028   1.90521
   A65        1.92077  -0.00011  -0.00132   0.00079  -0.00053   1.92023
   A66        1.90882  -0.00011  -0.00085   0.00042  -0.00043   1.90839
   A67        1.93685   0.00000  -0.00061   0.00012  -0.00049   1.93636
   A68        1.87941   0.00039   0.00088   0.00025   0.00113   1.88054
   A69        1.94801   0.00004  -0.00015   0.00008  -0.00007   1.94794
   A70        1.94339  -0.00047  -0.00066  -0.00101  -0.00167   1.94172
   A71        1.94987   0.00009   0.00062   0.00059   0.00121   1.95109
   A72        1.80103  -0.00006  -0.00004  -0.00007  -0.00011   1.80092
   A73        1.86635  -0.00005  -0.00061   0.00046  -0.00015   1.86620
   A74        1.91067   0.00011   0.00001  -0.00049  -0.00048   1.91019
   A75        1.89716   0.00006   0.00001  -0.00020  -0.00019   1.89697
   A76        1.92570  -0.00005   0.00014   0.00028   0.00042   1.92613
   A77        1.89011   0.00014   0.00091   0.00009   0.00100   1.89111
   A78        1.97070  -0.00021  -0.00047  -0.00010  -0.00057   1.97012
   A79        1.93142   0.00006   0.00050  -0.00026   0.00024   1.93165
   A80        1.89286  -0.00008  -0.00064  -0.00000  -0.00064   1.89222
   A81        1.95187  -0.00000  -0.00057   0.00104   0.00047   1.95234
   A82        2.06874   0.00000   0.00011  -0.00005   0.00006   2.06879
   A83        2.04815  -0.00002   0.00016  -0.00026  -0.00010   2.04805
   A84        1.53823   0.00004   0.00027  -0.00038  -0.00011   1.53813
   A85        2.04226  -0.00005  -0.00078   0.00040  -0.00038   2.04188
   A86        1.98858  -0.00001   0.00065  -0.00064   0.00001   1.98859
   A87        1.50364   0.00005   0.00024  -0.00005   0.00019   1.50383
   A88        1.88621   0.00000  -0.00055   0.00043  -0.00012   1.88609
   A89        2.06391   0.00001  -0.00008   0.00017   0.00009   2.06399
   A90        1.96004  -0.00000   0.00077  -0.00049   0.00029   1.96033
   A91        1.90276  -0.00007   0.00006  -0.00056  -0.00050   1.90227
   A92        1.91081  -0.00003   0.00066  -0.00059   0.00008   1.91089
   A93        1.94899   0.00004  -0.00030   0.00092   0.00061   1.94960
   A94        2.07951   0.00005   0.00039   0.00041   0.00080   2.08031
   A95        1.53847  -0.00002  -0.00003  -0.00024  -0.00027   1.53821
   A96        2.05619   0.00002  -0.00093   0.00018  -0.00075   2.05544
   A97        2.56292   0.00009  -0.00086   0.00090   0.00006   2.56297
   A98        1.48918  -0.00006   0.00028  -0.00014   0.00014   1.48932
   A99        1.95357   0.00006   0.00037  -0.00050  -0.00013   1.95344
   A100       2.08863   0.00005  -0.00004   0.00034   0.00029   2.08893
   A101       1.93552   0.00007  -0.00006   0.00005  -0.00002   1.93550
   A102       2.07945   0.00007   0.00061   0.00044   0.00105   2.08050
   A103       1.89078  -0.00016  -0.00086  -0.00018  -0.00104   1.88973
   A104       1.97590   0.00010   0.00086  -0.00052   0.00034   1.97624
   A105       1.92075   0.00002   0.00042  -0.00032   0.00010   1.92085
   A106       1.91964   0.00005   0.00050  -0.00032   0.00019   1.91982
   A107       1.87913  -0.00006  -0.00069   0.00046  -0.00023   1.87890
   A108       1.87991  -0.00007  -0.00066   0.00045  -0.00021   1.87970
   A109       1.88577  -0.00004  -0.00053   0.00032  -0.00022   1.88556
   A110       1.99102   0.00009   0.00039   0.00016   0.00055   1.99158
   A111       1.91436   0.00008   0.00100  -0.00066   0.00034   1.91470
   A112       1.92075   0.00002   0.00020  -0.00022  -0.00002   1.92073
   A113       1.87358  -0.00007  -0.00033   0.00020  -0.00013   1.87344
   A114       1.87718  -0.00008  -0.00094   0.00042  -0.00052   1.87666
   A115       1.88341  -0.00005  -0.00041   0.00013  -0.00028   1.88313
   A116       2.00923   0.00025   0.00053  -0.00030   0.00022   2.00945
   A117       1.90928  -0.00010   0.00023  -0.00065  -0.00042   1.90886
   A118       1.92746  -0.00086  -0.00081   0.00007  -0.00074   1.92672
   A119       1.93200   0.00006  -0.00016   0.00039   0.00023   1.93223
   A120       1.79723   0.00076   0.00088   0.00141   0.00230   1.79953
   A121       1.88260  -0.00010  -0.00077  -0.00085  -0.00162   1.88098
   A122       2.03791  -0.00193  -0.00067  -0.00111  -0.00178   2.03613
   A123       2.06717  -0.00044  -0.00024  -0.00019  -0.00043   2.06674
   A124       1.97433   0.00021   0.00012   0.00017   0.00029   1.97462
   A125       2.24098   0.00024   0.00017   0.00005   0.00023   2.24121
   A126       1.92757  -0.00001   0.00114  -0.00092   0.00021   1.92779
   A127       1.88566   0.00017   0.00154  -0.00093   0.00061   1.88627
   A128       1.90687   0.00017   0.00075  -0.00020   0.00055   1.90743
   A129       1.90999  -0.00012  -0.00111   0.00062  -0.00049   1.90950
   A130       1.92219  -0.00010  -0.00143   0.00088  -0.00054   1.92164
   A131       1.91113  -0.00010  -0.00084   0.00053  -0.00031   1.91082
   A132       2.86980   0.00006   0.00086  -0.00112  -0.00025   2.86954
    D1        0.71953  -0.00002  -0.00172   0.00099  -0.00073   0.71881
    D2        3.02513  -0.00004  -0.00161   0.00040  -0.00121   3.02392
    D3       -0.95291  -0.00003  -0.00170   0.00097  -0.00073  -0.95364
    D4       -1.38998  -0.00004  -0.00161   0.00094  -0.00067  -1.39065
    D5        0.91562  -0.00006  -0.00150   0.00034  -0.00116   0.91446
    D6       -3.06243  -0.00005  -0.00159   0.00091  -0.00067  -3.06310
    D7        2.92573   0.00004  -0.00118   0.00102  -0.00015   2.92557
    D8       -1.05186   0.00001  -0.00107   0.00043  -0.00064  -1.05250
    D9        1.25328   0.00002  -0.00116   0.00100  -0.00016   1.25312
   D10        0.21304  -0.00001   0.00277  -0.00165   0.00112   0.21417
   D11       -1.96287   0.00001   0.00334  -0.00179   0.00155  -1.96132
   D12        2.26061   0.00004   0.00286  -0.00187   0.00099   2.26160
   D13        2.30002  -0.00007   0.00184  -0.00125   0.00059   2.30061
   D14        0.12411  -0.00005   0.00241  -0.00139   0.00102   0.12513
   D15       -1.93560  -0.00002   0.00193  -0.00147   0.00046  -1.93514
   D16       -1.98201  -0.00003   0.00235  -0.00153   0.00082  -1.98119
   D17        2.12526  -0.00001   0.00291  -0.00167   0.00125   2.12651
   D18        0.06555   0.00002   0.00243  -0.00174   0.00069   0.06624
   D19       -3.12091   0.00005   0.00165   0.00036   0.00201  -3.11890
   D20        1.07691   0.00002   0.00099   0.00070   0.00169   1.07860
   D21       -1.00306   0.00003   0.00104   0.00071   0.00175  -1.00131
   D22        1.05327   0.00005   0.00243  -0.00020   0.00222   1.05550
   D23       -1.03210   0.00001   0.00177   0.00013   0.00190  -1.03020
   D24       -3.11207   0.00002   0.00182   0.00015   0.00196  -3.11010
   D25       -1.05398  -0.00002   0.00161   0.00005   0.00166  -1.05232
   D26       -3.13935  -0.00005   0.00095   0.00039   0.00134  -3.13801
   D27        1.06386  -0.00004   0.00100   0.00040   0.00140   1.06526
   D28       -0.90230   0.00002   0.00064  -0.00007   0.00058  -0.90172
   D29        1.39804  -0.00003   0.00051  -0.00049   0.00002   1.39805
   D30        3.06509   0.00001   0.00035  -0.00038  -0.00003   3.06506
   D31        1.14743  -0.00001   0.00019  -0.00006   0.00013   1.14756
   D32       -2.83543  -0.00006   0.00006  -0.00049  -0.00043  -2.83586
   D33       -1.16837  -0.00002  -0.00010  -0.00038  -0.00048  -1.16885
   D34       -3.01615   0.00007   0.00135  -0.00027   0.00108  -3.01507
   D35       -0.71582   0.00002   0.00122  -0.00070   0.00052  -0.71530
   D36        0.95123   0.00006   0.00106  -0.00059   0.00047   0.95170
   D37       -2.34358   0.00003  -0.00200   0.00155  -0.00045  -2.34403
   D38       -0.17144   0.00002  -0.00244   0.00130  -0.00114  -0.17258
   D39        1.82303  -0.00000  -0.00249   0.00215  -0.00034   1.82269
   D40        1.92057   0.00001  -0.00190   0.00135  -0.00055   1.92002
   D41       -2.19048  -0.00001  -0.00234   0.00110  -0.00124  -2.19172
   D42       -0.19601  -0.00003  -0.00239   0.00196  -0.00044  -0.19645
   D43       -0.21669  -0.00001  -0.00259   0.00152  -0.00107  -0.21776
   D44        1.95544  -0.00002  -0.00303   0.00127  -0.00176   1.95369
   D45       -2.33327  -0.00004  -0.00308   0.00212  -0.00096  -2.33423
   D46       -0.59477   0.00002   0.00056  -0.00013   0.00043  -0.59434
   D47       -2.81452   0.00006   0.00126  -0.00041   0.00085  -2.81367
   D48        1.49853   0.00006   0.00034   0.00013   0.00047   1.49900
   D49        1.63211  -0.00001   0.00050  -0.00054  -0.00004   1.63207
   D50       -0.58764   0.00003   0.00119  -0.00082   0.00037  -0.58726
   D51       -2.55778   0.00003   0.00028  -0.00028   0.00000  -2.55778
   D52       -2.54916  -0.00004   0.00078  -0.00086  -0.00009  -2.54924
   D53        1.51428   0.00000   0.00147  -0.00114   0.00033   1.51461
   D54       -0.45586  -0.00000   0.00056  -0.00060  -0.00005  -0.45591
   D55       -1.45481   0.00004   0.00031   0.00046   0.00077  -1.45404
   D56        2.89078   0.00001   0.00046   0.00044   0.00090   2.89168
   D57        0.65937   0.00014   0.00128   0.00068   0.00196   0.66132
   D58        2.57154  -0.00002  -0.00017   0.00012  -0.00006   2.57148
   D59        0.63394  -0.00005  -0.00002   0.00010   0.00007   0.63401
   D60       -1.59747   0.00009   0.00079   0.00034   0.00113  -1.59634
   D61        0.45334  -0.00002  -0.00054   0.00056   0.00003   0.45337
   D62       -1.48426  -0.00005  -0.00038   0.00054   0.00016  -1.48410
   D63        2.56752   0.00009   0.00043   0.00079   0.00122   2.56874
   D64       -1.50785  -0.00010  -0.00068   0.00004  -0.00064  -1.50849
   D65        2.56450  -0.00004  -0.00159   0.00135  -0.00024   2.56426
   D66        0.45601  -0.00001  -0.00060   0.00064   0.00003   0.45604
   D67        0.56278  -0.00008  -0.00161   0.00055  -0.00105   0.56173
   D68       -1.64806  -0.00002  -0.00252   0.00186  -0.00066  -1.64871
   D69        2.52664   0.00001  -0.00153   0.00115  -0.00038   2.52626
   D70        2.78301  -0.00006  -0.00166   0.00093  -0.00074   2.78227
   D71        0.57217  -0.00000  -0.00257   0.00223  -0.00034   0.57183
   D72       -1.53632   0.00003  -0.00159   0.00152  -0.00006  -1.53638
   D73        1.46676  -0.00002   0.00054  -0.00093  -0.00039   1.46636
   D74       -2.86896   0.00003   0.00103  -0.00141  -0.00038  -2.86934
   D75       -0.64551  -0.00007  -0.00002  -0.00092  -0.00095  -0.64646
   D76       -0.45228   0.00003   0.00061  -0.00059   0.00002  -0.45225
   D77        1.49519   0.00008   0.00110  -0.00107   0.00004   1.49523
   D78       -2.56455  -0.00002   0.00005  -0.00058  -0.00053  -2.56508
   D79       -2.58587   0.00001   0.00134  -0.00102   0.00032  -2.58555
   D80       -0.63840   0.00006   0.00183  -0.00150   0.00033  -0.63807
   D81        1.58504  -0.00004   0.00078  -0.00102  -0.00023   1.58481
   D82        0.79488  -0.00001   0.00053  -0.00085  -0.00032   0.79456
   D83       -1.30639  -0.00001   0.00041  -0.00073  -0.00033  -1.30672
   D84        2.90233  -0.00000   0.00046  -0.00073  -0.00027   2.90206
   D85       -0.83756   0.00002   0.00026  -0.00046  -0.00020  -0.83775
   D86       -2.93883   0.00002   0.00014  -0.00034  -0.00020  -2.93903
   D87        1.26990   0.00003   0.00019  -0.00034  -0.00015   1.26975
   D88        3.12291  -0.00003   0.00036  -0.00103  -0.00067   3.12224
   D89        1.02164  -0.00003   0.00024  -0.00091  -0.00067   1.02096
   D90       -1.05282  -0.00002   0.00029  -0.00091  -0.00062  -1.05344
   D91       -0.93172   0.00001   0.00293  -0.00228   0.00065  -0.93107
   D92       -3.03297  -0.00003   0.00243  -0.00216   0.00027  -3.03270
   D93        1.17984  -0.00002   0.00225  -0.00187   0.00038   1.18023
   D94        0.84765   0.00003   0.00380  -0.00237   0.00143   0.84908
   D95       -1.25361   0.00000   0.00331  -0.00225   0.00106  -1.25255
   D96        2.95921   0.00001   0.00313  -0.00196   0.00116   2.96037
   D97        3.09340   0.00003   0.00309  -0.00185   0.00124   3.09464
   D98        0.99214  -0.00000   0.00260  -0.00174   0.00086   0.99301
   D99       -1.07823   0.00001   0.00242  -0.00145   0.00097  -1.07725
   D100      -2.91279  -0.00012   0.00045   0.00027   0.00072  -2.91207
   D101       1.13814  -0.00002   0.00088   0.00058   0.00145   1.13959
   D102      -0.81509  -0.00009   0.00117  -0.00022   0.00095  -0.81414
   D103       1.46926   0.00002  -0.00059  -0.00061  -0.00121   1.46806
   D104      -2.64186  -0.00005  -0.00054  -0.00112  -0.00167  -2.64352
   D105      -0.61423  -0.00001  -0.00092  -0.00028  -0.00120  -0.61543
   D106       0.45549  -0.00021  -0.00338   0.00071  -0.00266   0.45283
   D107      -0.06213   0.00003   0.00218  -0.00227  -0.00009  -0.06222
   D108       3.06342  -0.00014   0.00133  -0.00232  -0.00099   3.06244
   D109      -1.77804   0.00011   0.00003   0.00018   0.00021  -1.77783
   D110       1.34578  -0.00008  -0.00092   0.00013  -0.00078   1.34500
   D111       0.34668   0.00008  -0.00811   0.00706  -0.00105   0.34563
   D112       0.72971  -0.00010  -0.00146  -0.00151  -0.00297   0.72674
   D113       3.03259  -0.00011  -0.00038  -0.00187  -0.00225   3.03034
   D114      -0.94144  -0.00007  -0.00134  -0.00135  -0.00269  -0.94413
   D115      -1.40134   0.00022  -0.00084  -0.00050  -0.00134  -1.40268
   D116       0.90153   0.00021   0.00024  -0.00085  -0.00062   0.90092
   D117      -3.07249   0.00025  -0.00072  -0.00034  -0.00106  -3.07355
   D118       2.91698   0.00006  -0.00121  -0.00060  -0.00181   2.91518
   D119      -1.06332   0.00004  -0.00013  -0.00095  -0.00108  -1.06441
   D120       1.24584   0.00009  -0.00109  -0.00044  -0.00153   1.24431
   D121       0.18230   0.00007   0.00229   0.00314   0.00543   0.18773
   D122      -2.00582  -0.00012   0.00191   0.00340   0.00530  -2.00051
   D123       2.20793   0.00059   0.00319   0.00480   0.00799   2.21592
   D124       2.27564   0.00026   0.00255   0.00286   0.00541   2.28105
   D125       0.08752   0.00007   0.00217   0.00312   0.00528   0.09280
   D126      -1.98192   0.00078   0.00345   0.00452   0.00797  -1.97395
   D127      -2.00393  -0.00005   0.00247   0.00251   0.00498  -1.99894
   D128       2.09114  -0.00024   0.00209   0.00277   0.00486   2.09600
   D129       0.02170   0.00047   0.00337   0.00417   0.00754   0.02924
   D130      -3.12040  -0.00008   0.00169  -0.00073   0.00096  -3.11944
   D131       1.07433  -0.00003   0.00143  -0.00037   0.00106   1.07539
   D132      -1.00356  -0.00010   0.00113  -0.00035   0.00077  -1.00279
   D133       1.03578  -0.00005   0.00227  -0.00041   0.00186   1.03764
   D134      -1.05267  -0.00000   0.00202  -0.00005   0.00196  -1.05071
   D135      -3.13057  -0.00008   0.00171  -0.00003   0.00168  -3.12889
   D136      -1.05827   0.00011   0.00189  -0.00057   0.00132  -1.05695
   D137       3.13646   0.00016   0.00163  -0.00021   0.00142   3.13788
   D138       1.05856   0.00008   0.00132  -0.00019   0.00114   1.05970
   D139       1.42829   0.00007  -0.00119   0.00132   0.00014   1.42844
   D140      -2.67485   0.00017  -0.00162   0.00198   0.00036  -2.67449
   D141      -0.58525  -0.00037  -0.00212   0.00103  -0.00108  -0.58633
   D142      -0.92251   0.00004   0.00067   0.00167   0.00234  -0.92017
   D143       1.37438   0.00002   0.00069   0.00140   0.00209   1.37647
   D144       3.04205   0.00003   0.00050   0.00136   0.00186   3.04390
   D145       1.12686   0.00002   0.00001   0.00210   0.00212   1.12898
   D146      -2.85944  -0.00000   0.00004   0.00183   0.00186  -2.85757
   D147      -1.19177   0.00000  -0.00015   0.00179   0.00163  -1.19013
   D148      -3.03856   0.00002   0.00097   0.00235   0.00331  -3.03525
   D149      -0.74167   0.00000   0.00099   0.00207   0.00306  -0.73862
   D150       0.92599   0.00001   0.00080   0.00203   0.00283   0.92882
   D151      -2.30145  -0.00012  -0.00181  -0.00259  -0.00440  -2.30586
   D152      -0.12516  -0.00001  -0.00122  -0.00339  -0.00461  -0.12977
   D153       1.88300   0.00029  -0.00170  -0.00347  -0.00517   1.87783
   D154       1.96003  -0.00017  -0.00158  -0.00307  -0.00466   1.95538
   D155      -2.14686  -0.00006  -0.00099  -0.00388  -0.00486  -2.15173
   D156      -0.13870   0.00024  -0.00147  -0.00395  -0.00543  -0.14412
   D157      -0.17776  -0.00007  -0.00210  -0.00343  -0.00553  -0.18329
   D158       1.99853   0.00004  -0.00151  -0.00423  -0.00573   1.99279
   D159      -2.27649   0.00034  -0.00199  -0.00430  -0.00630  -2.28278
   D160      -0.58563  -0.00002   0.00030  -0.00011   0.00019  -0.58544
   D161      -2.80905   0.00003   0.00120  -0.00049   0.00071  -2.80834
   D162       1.50674   0.00002   0.00017   0.00014   0.00031   1.50704
   D163       1.63467  -0.00002   0.00049  -0.00053  -0.00003   1.63464
   D164      -0.58875   0.00004   0.00140  -0.00091   0.00049  -0.58826
   D165      -2.55615   0.00002   0.00037  -0.00028   0.00009  -2.55606
   D166      -2.54776  -0.00002   0.00088  -0.00108  -0.00020  -2.54796
   D167       1.51201   0.00003   0.00178  -0.00146   0.00032   1.51233
   D168      -0.45539   0.00002   0.00075  -0.00083  -0.00008  -0.45547
   D169      -1.45214   0.00006  -0.00009   0.00083   0.00075  -1.45139
   D170       2.89962   0.00000  -0.00016   0.00087   0.00072   2.90034
   D171       0.66055   0.00013   0.00079   0.00135   0.00214   0.66269
   D172       2.57198   0.00001  -0.00040   0.00043   0.00003   2.57201
   D173       0.64055  -0.00005  -0.00047   0.00047  -0.00000   0.64055
   D174      -1.59852   0.00007   0.00047   0.00095   0.00142  -1.59710
   D175       0.45297  -0.00001  -0.00073   0.00079   0.00005   0.45302
   D176      -1.47846  -0.00007  -0.00080   0.00083   0.00003  -1.47844
   D177       2.56565   0.00005   0.00014   0.00130   0.00145   2.56710
   D178      -1.50389  -0.00003  -0.00049   0.00002  -0.00048  -1.50436
   D179       2.56980   0.00003  -0.00182   0.00103  -0.00079   2.56901
   D180       0.45630  -0.00000  -0.00082   0.00085   0.00003   0.45633
   D181       0.56829  -0.00005  -0.00127   0.00048  -0.00079   0.56751
   D182      -1.64120   0.00001  -0.00260   0.00150  -0.00110  -1.64231
   D183       2.52848  -0.00002  -0.00160   0.00131  -0.00028   2.52820
   D184       2.78392  -0.00004  -0.00139   0.00079  -0.00060   2.78332
   D185       0.57442   0.00003  -0.00272   0.00181  -0.00091   0.57351
   D186      -1.53908  -0.00001  -0.00172   0.00162  -0.00009  -1.53918
   D187       0.55216   0.00004   0.00756  -0.00506   0.00250   0.55467
   D188       2.75786  -0.00005   0.00861  -0.00606   0.00255   2.76041
   D189      -1.69943  -0.00002   0.00817  -0.00597   0.00221  -1.69723
   D190       1.46345  -0.00002   0.00083  -0.00144  -0.00061   1.46284
   D191      -2.87004   0.00002   0.00133  -0.00203  -0.00070  -2.87075
   D192      -0.65776  -0.00007   0.00056  -0.00185  -0.00130  -0.65906
   D193      -0.45216   0.00005   0.00081  -0.00084  -0.00003  -0.45220
   D194       1.49753   0.00010   0.00130  -0.00143  -0.00013   1.49741
   D195      -2.57337   0.00001   0.00053  -0.00125  -0.00072  -2.57409
   D196      -2.58616  -0.00000   0.00064  -0.00123  -0.00058  -2.58675
   D197      -0.63647   0.00004   0.00114  -0.00182  -0.00068  -0.63714
   D198       1.57582  -0.00005   0.00037  -0.00164  -0.00127   1.57455
   D199       0.79166  -0.00001   0.00051  -0.00064  -0.00014   0.79152
   D200      -1.31202  -0.00001   0.00051  -0.00064  -0.00014  -1.31215
   D201       2.89553   0.00001   0.00060  -0.00064  -0.00004   2.89549
   D202      -0.83883   0.00001   0.00006  -0.00029  -0.00023  -0.83906
   D203      -2.94250   0.00001   0.00006  -0.00029  -0.00023  -2.94273
   D204       1.26505   0.00002   0.00015  -0.00029  -0.00014   1.26491
   D205       3.13167  -0.00002   0.00001  -0.00077  -0.00076   3.13091
   D206       1.02800  -0.00002   0.00001  -0.00077  -0.00076   1.02724
   D207      -1.04764  -0.00001   0.00010  -0.00077  -0.00067  -1.04831
   D208      -0.88734   0.00001   0.00123  -0.00083   0.00040  -0.88694
   D209      -2.98951  -0.00002   0.00066  -0.00071  -0.00006  -2.98956
   D210       1.22419  -0.00002   0.00043  -0.00034   0.00009   1.22428
   D211       0.89526   0.00002   0.00200  -0.00048   0.00153   0.89679
   D212      -1.20691  -0.00001   0.00144  -0.00036   0.00107  -1.20583
   D213       3.00679  -0.00000   0.00121   0.00001   0.00122   3.00801
   D214       3.12844   0.00004   0.00160  -0.00021   0.00139   3.12983
   D215       1.02627   0.00001   0.00103  -0.00009   0.00094   1.02721
   D216      -1.04322   0.00001   0.00080   0.00028   0.00109  -1.04213
   D217       1.23807  -0.00094  -0.01139  -0.00203  -0.01342   1.22464
   D218      -2.89107  -0.00064  -0.01066  -0.00151  -0.01217  -2.90324
   D219      -0.84758  -0.00025  -0.01074  -0.00076  -0.01150  -0.85908
   D220       0.28022  -0.00075  -0.00881  -0.00117  -0.00998   0.27023
   D221      -2.89825  -0.00044  -0.00727  -0.00039  -0.00766  -2.90592
   D222       3.09831   0.00035   0.00180   0.00092   0.00272   3.10103
         Item               Value     Threshold  Converged?
 Maximum Force            0.001926     0.000450     NO 
 RMS     Force            0.000205     0.000300     YES
 Maximum Displacement     0.054842     0.001800     NO 
 RMS     Displacement     0.005464     0.001200     NO 
 Predicted change in Energy=-3.455509D-05
 GradGradGradGradGradGradGradGradGradGradGradGradGradGradGradGradGradGrad

 Stoichiometry    C20H32N2O8(3)
 Framework group  C1[X(C20H32N2O8)]
 Deg. of freedom   180
 Full point group                 C1      NOp   1
 Largest Abelian subgroup         C1      NOp   1
 Largest concise Abelian subgroup C1      NOp   1
                         Standard orientation:                         
 ---------------------------------------------------------------------
 Center     Atomic      Atomic             Coordinates (Angstroms)
 Number     Number       Type             X           Y           Z
 ---------------------------------------------------------------------
      1          6           0        3.147704   -1.109930    0.792457
      2          6           0        2.002976    0.945184   -0.430516
      3          1           0        1.234798    1.624186   -0.050953
      4          1           0        1.821197    0.830859   -1.502923
      5          6           0        3.385743    1.541759   -0.188575
      6          1           0        3.440757    2.565868   -0.570866
      7          6           0        3.784069    1.282422    1.282579
      8          1           0        2.978131    1.293877    2.023418
      9          1           0        4.583537    1.930373    1.641951
     10          6           0        4.309653   -0.089319    0.789021
     11          1           0        5.183856   -0.532893    1.275680
     12          6           0        4.514710    0.554349   -0.616411
     13          6           0        5.875000    1.253261   -0.713168
     14          1           0        6.084858    1.904890    0.138924
     15          1           0        5.917587    1.868151   -1.618624
     16          1           0        6.678978    0.511916   -0.772594
     17          6           0        4.322322   -0.300283   -1.866074
     18          1           0        3.396314   -0.879038   -1.871315
     19          1           0        5.147832   -1.012285   -1.964942
     20          1           0        4.320434    0.336944   -2.758099
     21          6           0        1.820194   -0.434771    0.250728
     22          1           0        1.096778   -0.355104    1.061436
     23          8           0        1.218386   -1.245767   -0.782505
     24          7           0        0.405735   -2.273178   -0.377329
     25          8           0        0.280483   -2.496163    0.804070
     26          8           0       -0.122391   -2.842204   -1.302592
     27          6           0        2.944247   -1.612072    2.256165
     28          1           0        2.146782   -2.352323    2.297246
     29          1           0        2.671189   -0.755677    2.878110
     30          1           0        3.875073   -2.044890    2.625712
     31          8           0        3.474423   -2.246537    0.121811
     32          6           0       -2.189307    0.330186   -0.737040
     33          6           0       -4.503952    1.264925    0.148779
     34          1           0       -5.217248    1.903620   -0.380902
     35          1           0       -4.564034    1.530703    1.207804
     36          6           0       -4.885255   -0.200009   -0.053839
     37          1           0       -5.933547   -0.367125    0.213735
     38          6           0       -4.401132   -0.641500   -1.454000
     39          1           0       -4.418867    0.113718   -2.247103
     40          1           0       -4.893799   -1.537881   -1.829868
     41          6           0       -3.047116   -0.956767   -0.772016
     42          1           0       -2.442765   -1.787841   -1.145293
     43          6           0       -3.825525   -1.166742    0.561115
     44          6           0       -4.352914   -2.602034    0.665985
     45          1           0       -4.864041   -2.940656   -0.238740
     46          1           0       -5.061360   -2.682075    1.497391
     47          1           0       -3.525077   -3.291924    0.858528
     48          6           0       -3.150998   -0.807248    1.881550
     49          1           0       -2.728022    0.198950    1.906827
     50          1           0       -2.335329   -1.509212    2.082474
     51          1           0       -3.871124   -0.883302    2.704288
     52          6           0       -3.073957    1.591406   -0.356398
     53          1           0       -3.111520    2.276675   -1.205121
     54          8           0       -2.486553    2.301008    0.758132
     55          7           0       -1.310465    2.978856    0.510040
     56          8           0       -0.995099    3.183752   -0.641493
     57          8           0       -0.744210    3.325318    1.512754
     58          6           0       -1.531794    0.503196   -2.145308
     59          1           0       -0.897396    1.388019   -2.162951
     60          1           0       -2.331798    0.615159   -2.881656
     61          1           0       -0.943207   -0.384894   -2.379739
     62          8           0       -1.121771    0.196517    0.088447
 ---------------------------------------------------------------------
 Rotational constants (GHZ):           0.2728513           0.1067535           0.0906531
 Standard basis: 6-31++G(d,p) (6D, 7F)
 There are   762 symmetry adapted cartesian basis functions of A   symmetry.
 There are   762 symmetry adapted basis functions of A   symmetry.
   762 basis functions,  1216 primitive gaussians,   762 cartesian basis functions
   116 alpha electrons      114 beta electrons
       nuclear repulsion energy      3463.8470174372 Hartrees.
 NAtoms=   62 NActive=   62 NUniq=   62 SFac= 1.00D+00 NAtFMM=   60 NAOKFM=T Big=T
 Integral buffers will be    131072 words long.
 Raffenetti 2 integral format.
 Two-electron integral symmetry is turned on.
 Nuclear repulsion after empirical dispersion term =     3463.7801674772 Hartrees.
 One-electron integrals computed using PRISM.
 NBasis=   762 RedAO= T EigKep=  1.09D-06  NBF=   762
 NBsUse=   761 1.00D-06 EigRej=  9.22D-07 NBFU=   761
 Initial guess from the checkpoint file:  "/wrk/hasangal/alkoxy/alphapine-conformarsampling/Alpha-Pinene-RO-NO3down-Odown/SYS_2A/DFT_high/calc-LM/TMP/G1647172545/Gau-4419.chk"
 B after Tr=     0.000000   -0.000000   -0.000000
         Rot=    0.999999   -0.000940   -0.000012    0.000353 Ang=  -0.12 deg.
 Initial guess <Sx>= 0.0000 <Sy>= 0.0000 <Sz>= 1.0000 <S**2>= 2.0088 S= 1.0029
 ExpMin= 3.60D-02 ExpMax= 5.48D+03 ExpMxC= 8.25D+02 IAcc=3 IRadAn=         7 AccDes= 0.00D+00
 Harris functional with IExCor= 4639 and IRadAn=       7 diagonalized for initial guess.
 HarFok:  IExCor= 4639 AccDes= 0.00D+00 IRadAn=         7 IDoV= 1 UseB2=F ITyADJ=14
 ICtDFT=  3500011 ScaDFX=  1.000000  1.000000  1.000000  1.000000
 FoFCou: FMM=F IPFlag=           0 FMFlag=      100000 FMFlg1=        2001
         NFxFlg=           0 DoJE=T BraDBF=F KetDBF=T FulRan=T
         wScrn=  0.000000 ICntrl=       500 IOpCl=  0 I1Cent=   200000004 NGrid=           0
         NMat0=    1 NMatS0=      1 NMatT0=    0 NMatD0=    1 NMtDS0=    0 NMtDT0=    0
 Petite list used in FoFCou.
 Requested convergence on RMS density matrix=1.00D-08 within 128 cycles.
 Requested convergence on MAX density matrix=1.00D-06.
 Requested convergence on             energy=1.00D-06.
 No special actions if energy rises.
 Restarting incremental Fock formation.
 SCF Done:  E(UwB97XD) =  -1491.90119330     A.U. after   25 cycles
            NFock= 25  Conv=0.21D-08     -V/T= 2.0089
 <Sx>= 0.0000 <Sy>= 0.0000 <Sz>= 1.0000 <S**2>= 2.0088 S= 1.0029
 <L.S>= 0.000000000000E+00
 Annihilation of the first spin contaminant:
 S**2 before annihilation     2.0088,   after     2.0000
 Calling FoFJK, ICntrl=      2127 FMM=T ISym2X=0 I1Cent= 0 IOpClX= 1 NMat=1 NMatS=1 NMatT=0.
 ***** Axes restored to original set *****
 -------------------------------------------------------------------
 Center     Atomic                   Forces (Hartrees/Bohr)
 Number     Number              X              Y              Z
 -------------------------------------------------------------------
      1        6          -0.000000983    0.000003015    0.000089995
      2        6          -0.000093319   -0.000129986   -0.000033268
      3        1           0.000077999    0.000088057   -0.000055908
      4        1           0.000029150   -0.000003791    0.000147632
      5        6          -0.000043295   -0.000087207   -0.000063001
      6        1          -0.000013789    0.000132881    0.000049425
      7        6           0.000037089   -0.000096601    0.000130384
      8        1           0.000108742    0.000010281   -0.000071901
      9        1          -0.000092735    0.000093982   -0.000067437
     10        6           0.000028075    0.000050868    0.000028191
     11        1          -0.000104105   -0.000036810   -0.000048022
     12        6           0.000139352   -0.000049029   -0.000086290
     13        6           0.000136997   -0.000078700   -0.000025420
     14        1          -0.000066906    0.000099412   -0.000093860
     15        1          -0.000019826    0.000104065    0.000147724
     16        1          -0.000142798   -0.000110059    0.000007729
     17        6           0.000002225    0.000083603   -0.000156363
     18        1           0.000137484   -0.000061170    0.000003095
     19        1          -0.000139954   -0.000135083    0.000035084
     20        1           0.000011393    0.000102035    0.000154708
     21        6           0.000025878   -0.000050221    0.000020055
     22        1           0.000025342   -0.000010197   -0.000015532
     23        8           0.000039522   -0.000035176   -0.000024045
     24        7          -0.000084643    0.000031957   -0.000084920
     25        8          -0.000061921    0.000109680    0.000073202
     26        8           0.000123573    0.000026811    0.000047064
     27        6          -0.000004720    0.000098127    0.000139191
     28        1           0.000097833   -0.000113232   -0.000038623
     29        1           0.000033749    0.000074825   -0.000126917
     30        1          -0.000123469   -0.000077194   -0.000086089
     31        8          -0.000036536   -0.000001712    0.000023898
     32        6          -0.000011907   -0.000008276   -0.000154583
     33        6          -0.000186356   -0.000081643   -0.000002540
     34        1           0.000114367    0.000111996    0.000048881
     35        1           0.000023825    0.000017030   -0.000154434
     36        6          -0.000101613   -0.000059577    0.000054249
     37        1           0.000140878   -0.000033924   -0.000022631
     38        6          -0.000066072    0.000070196   -0.000101281
     39        1           0.000014060    0.000092087    0.000089233
     40        1           0.000081141   -0.000090557    0.000071766
     41        6           0.000117457    0.000034173    0.000043138
     42        1          -0.000192780   -0.000100028   -0.000039007
     43        6          -0.000040484    0.000212546    0.000083547
     44        6          -0.000062727    0.000133308    0.000028144
     45        1           0.000075128   -0.000089329    0.000090418
     46        1           0.000118129   -0.000024442   -0.000134693
     47        1          -0.000119738   -0.000131809   -0.000031495
     48        6           0.000062675   -0.000051929    0.000186369
     49        1          -0.000078445    0.000256711    0.000063873
     50        1          -0.000144353   -0.000087127   -0.000056574
     51        1           0.000121006    0.000002471   -0.000151388
     52        6          -0.000036517   -0.000027880    0.000027136
     53        1           0.000053712   -0.000002678    0.000027293
     54        8           0.000053745   -0.000109011    0.000000135
     55        7          -0.000005240   -0.000039294   -0.000036416
     56        8          -0.000022970    0.000075876   -0.000076353
     57        8           0.000007272    0.000023991    0.000015776
     58        6          -0.000023171   -0.000052088   -0.000050408
     59        1          -0.000067707    0.000051213    0.000059863
     60        1           0.000084115    0.000018064    0.000123719
     61        1          -0.000050842   -0.000071561    0.000065783
     62        8           0.000118009   -0.000071943   -0.000087301
 -------------------------------------------------------------------
 Cartesian Forces:  Max     0.000256711 RMS     0.000086059

 GradGradGradGradGradGradGradGradGradGradGradGradGradGradGradGradGradGrad
 Berny optimization.
 Using GEDIIS/GDIIS optimizer.
 FormGI is forming the generalized inverse of G from B-inverse, IUseBI=4.
 Internal  Forces:  Max     0.000455836 RMS     0.000063709
 Search for a local minimum.
 Step number   4 out of a maximum of  372
 All quantities printed in internal units (Hartrees-Bohrs-Radians)
 Mixed Optimization -- En-DIIS/RFO-DIIS
 Swapping is turned off.
 Update second derivatives using D2CorX and points    1    2    3    4
 DE= -3.34D-05 DEPred=-3.46D-05 R= 9.66D-01
 TightC=F SS=  1.41D+00  RLast= 3.91D-02 DXNew= 2.5227D-01 1.1737D-01
 Trust test= 9.66D-01 RLast= 3.91D-02 DXMaxT set to 1.50D-01
 ITU=  1 -1  0  0
     Eigenvalues ---    0.00230   0.00231   0.00256   0.00269   0.00329
     Eigenvalues ---    0.00334   0.00361   0.00414   0.00423   0.00887
     Eigenvalues ---    0.00905   0.00924   0.01344   0.01442   0.01568
     Eigenvalues ---    0.01640   0.01774   0.02073   0.02176   0.02377
     Eigenvalues ---    0.02446   0.02705   0.02730   0.02776   0.02814
     Eigenvalues ---    0.02840   0.02889   0.03076   0.03103   0.03218
     Eigenvalues ---    0.03423   0.03480   0.03556   0.03613   0.03804
     Eigenvalues ---    0.03859   0.04024   0.04333   0.04434   0.04439
     Eigenvalues ---    0.04643   0.04692   0.04937   0.05041   0.05081
     Eigenvalues ---    0.05260   0.05268   0.05302   0.05303   0.05322
     Eigenvalues ---    0.05594   0.05598   0.05616   0.05635   0.05646
     Eigenvalues ---    0.05655   0.05708   0.05772   0.05811   0.05841
     Eigenvalues ---    0.05880   0.05900   0.06064   0.06353   0.06514
     Eigenvalues ---    0.06737   0.06749   0.07281   0.07350   0.07477
     Eigenvalues ---    0.07776   0.08029   0.08320   0.08339   0.08570
     Eigenvalues ---    0.08705   0.08840   0.09367   0.09511   0.09725
     Eigenvalues ---    0.10265   0.10304   0.10978   0.11514   0.11988
     Eigenvalues ---    0.12384   0.13545   0.14577   0.15529   0.15987
     Eigenvalues ---    0.16000   0.16000   0.16000   0.16000   0.16000
     Eigenvalues ---    0.16000   0.16000   0.16000   0.16000   0.16000
     Eigenvalues ---    0.16000   0.16000   0.16000   0.16000   0.16030
     Eigenvalues ---    0.16179   0.16797   0.17147   0.17974   0.18571
     Eigenvalues ---    0.19976   0.20913   0.20963   0.21700   0.22199
     Eigenvalues ---    0.23231   0.23968   0.24472   0.24625   0.24652
     Eigenvalues ---    0.24910   0.24987   0.24999   0.25623   0.26144
     Eigenvalues ---    0.26316   0.26736   0.26786   0.26960   0.27535
     Eigenvalues ---    0.28378   0.29118   0.29169   0.29193   0.29211
     Eigenvalues ---    0.29771   0.30247   0.33608   0.33948   0.33962
     Eigenvalues ---    0.34036   0.34054   0.34062   0.34078   0.34080
     Eigenvalues ---    0.34125   0.34131   0.34138   0.34150   0.34173
     Eigenvalues ---    0.34183   0.34194   0.34230   0.34260   0.34292
     Eigenvalues ---    0.34328   0.34333   0.34337   0.34363   0.34407
     Eigenvalues ---    0.34471   0.34531   0.34601   0.34625   0.34662
     Eigenvalues ---    0.34709   0.34808   0.34960   0.35875   0.37183
     Eigenvalues ---    0.38564   0.43227   0.49129   0.50063   0.52893
     Eigenvalues ---    0.53009   0.98738   0.99451   1.00648   1.03483
 En-DIIS/RFO-DIIS/Sim-DIIS IScMMF=       -3 using points:     4    3    2    1
 RFO step:  Lambda=-8.44887831D-06.
 DidBck=T Rises=F RFO-DIIS coefs:    0.51306    0.17435    0.31277   -0.00018
 Iteration  1 RMS(Cart)=  0.00299816 RMS(Int)=  0.00000243
 Iteration  2 RMS(Cart)=  0.00000473 RMS(Int)=  0.00000011
 Iteration  3 RMS(Cart)=  0.00000000 RMS(Int)=  0.00000011
 Variable       Old X    -DE/DX   Delta X   Delta X   Delta X     New X
                                 (Linear)    (Quad)   (Total)
    R1        2.92253   0.00000  -0.00008   0.00008  -0.00000   2.92253
    R2        2.99484   0.00004  -0.00015   0.00040   0.00025   2.99509
    R3        2.94941   0.00011  -0.00011   0.00041   0.00030   2.94972
    R4        2.56918   0.00002  -0.00014   0.00017   0.00002   2.56921
    R5        2.06595   0.00013   0.00014   0.00013   0.00027   2.06623
    R6        2.06679   0.00015   0.00002   0.00030   0.00032   2.06711
    R7        2.88236   0.00003   0.00002   0.00008   0.00010   2.88246
    R8        2.92864  -0.00001  -0.00012   0.00031   0.00019   2.92882
    R9        2.06834   0.00014   0.00002   0.00030   0.00032   2.06866
   R10        2.92158   0.00001   0.00001  -0.00008  -0.00007   2.92150
   R11        2.94736  -0.00001  -0.00021   0.00019  -0.00002   2.94734
   R12        2.06881   0.00013   0.00004   0.00026   0.00029   2.06910
   R13        2.05983   0.00015   0.00002   0.00030   0.00033   2.06016
   R14        2.92847   0.00003  -0.00001   0.00007   0.00006   2.92853
   R15        2.06822   0.00012  -0.00001   0.00027   0.00026   2.06848
   R16        2.94676  -0.00001  -0.00015   0.00015  -0.00000   2.94676
   R17        2.89580   0.00009  -0.00006   0.00026   0.00020   2.89600
   R18        2.88396   0.00004  -0.00016   0.00029   0.00013   2.88409
   R19        2.06553   0.00015   0.00007   0.00026   0.00033   2.06586
   R20        2.06988   0.00018   0.00003   0.00038   0.00041   2.07029
   R21        2.06966   0.00018   0.00004   0.00037   0.00040   2.07007
   R22        2.06359   0.00015   0.00013   0.00015   0.00028   2.06388
   R23        2.06853   0.00020   0.00002   0.00042   0.00044   2.06896
   R24        2.07162   0.00019   0.00004   0.00038   0.00042   2.07204
   R25        2.05878   0.00009  -0.00012   0.00026   0.00014   2.05892
   R26        2.73028  -0.00007  -0.00031   0.00021  -0.00010   2.73019
   R27        4.69511   0.00004   0.00045   0.00117   0.00163   4.69673
   R28        2.59116  -0.00018  -0.00008  -0.00008  -0.00016   2.59100
   R29        2.28423  -0.00010  -0.00000  -0.00006  -0.00007   2.28417
   R30        2.28244   0.00006  -0.00004   0.00005   0.00002   2.28246
   R31        4.82549  -0.00009   0.00330  -0.00487  -0.00158   4.82391
   R32        2.05764   0.00015   0.00005   0.00027   0.00032   2.05796
   R33        2.06559   0.00014   0.00004   0.00027   0.00031   2.06590
   R34        2.06174   0.00017   0.00004   0.00033   0.00037   2.06210
   R35        2.92347  -0.00009  -0.00021   0.00013  -0.00008   2.92339
   R36        2.99876   0.00002  -0.00020   0.00050   0.00030   2.99906
   R37        2.95516   0.00020  -0.00029   0.00071   0.00042   2.95558
   R38        2.56260  -0.00000  -0.00015   0.00019   0.00004   2.56264
   R39        2.06775   0.00016   0.00004   0.00032   0.00037   2.06811
   R40        2.06645   0.00016   0.00002   0.00031   0.00033   2.06678
   R41        2.88608  -0.00003  -0.00002  -0.00006  -0.00008   2.88600
   R42        2.93162  -0.00007  -0.00002   0.00025   0.00023   2.93185
   R43        2.06875   0.00015   0.00001   0.00031   0.00032   2.06907
   R44        2.92129   0.00005  -0.00013   0.00002  -0.00010   2.92119
   R45        2.94929  -0.00009  -0.00016  -0.00002  -0.00017   2.94911
   R46        2.06982   0.00013   0.00003   0.00027   0.00030   2.07011
   R47        2.05928   0.00014   0.00003   0.00028   0.00031   2.05959
   R48        2.92624   0.00008  -0.00006   0.00009   0.00004   2.92628
   R49        2.06600   0.00009  -0.00003   0.00029   0.00026   2.06626
   R50        2.94412  -0.00008  -0.00025   0.00016  -0.00009   2.94404
   R51        2.89640   0.00011  -0.00007   0.00030   0.00024   2.89664
   R52        2.88316   0.00001  -0.00017   0.00027   0.00010   2.88326
   R53        2.06529   0.00014   0.00007   0.00025   0.00032   2.06561
   R54        2.06969   0.00018   0.00004   0.00037   0.00041   2.07010
   R55        2.06866   0.00018   0.00003   0.00037   0.00040   2.06906
   R56        2.06317   0.00027   0.00018   0.00026   0.00044   2.06360
   R57        2.06874   0.00017   0.00001   0.00038   0.00039   2.06913
   R58        2.07118   0.00019   0.00005   0.00039   0.00044   2.07162
   R59        2.06260   0.00002   0.00002   0.00002   0.00004   2.06264
   R60        2.73244   0.00004   0.00000  -0.00003  -0.00003   2.73241
   R61        2.60769   0.00003  -0.00007   0.00009   0.00001   2.60771
   R62        2.28920  -0.00005  -0.00002  -0.00001  -0.00003   2.28916
   R63        2.27248  -0.00001   0.00002  -0.00002   0.00000   2.27248
   R64        2.05771   0.00008  -0.00000   0.00026   0.00026   2.05797
   R65        2.06556   0.00015   0.00004   0.00029   0.00033   2.06588
   R66        2.06153   0.00010   0.00009   0.00012   0.00021   2.06174
    A1        1.92564   0.00001  -0.00019   0.00012  -0.00007   1.92557
    A2        1.88845  -0.00001   0.00006  -0.00014  -0.00009   1.88837
    A3        1.94987  -0.00002   0.00012  -0.00025  -0.00013   1.94974
    A4        1.92670   0.00001   0.00007   0.00010   0.00017   1.92687
    A5        1.97017   0.00000  -0.00010   0.00020   0.00010   1.97027
    A6        1.79770   0.00001   0.00007  -0.00005   0.00002   1.79772
    A7        1.86352   0.00000  -0.00003   0.00002  -0.00001   1.86351
    A8        1.91666  -0.00001   0.00024  -0.00039  -0.00015   1.91651
    A9        1.89393   0.00001   0.00000  -0.00004  -0.00004   1.89390
   A10        1.92527  -0.00000   0.00007  -0.00006   0.00001   1.92528
   A11        1.89478   0.00000  -0.00010   0.00029   0.00019   1.89497
   A12        1.96651   0.00000  -0.00019   0.00018  -0.00001   1.96650
   A13        1.93492   0.00000   0.00002   0.00012   0.00014   1.93505
   A14        1.89537   0.00001   0.00017  -0.00045  -0.00028   1.89509
   A15        1.94452  -0.00003  -0.00046   0.00027  -0.00019   1.94433
   A16        2.06731  -0.00000   0.00013  -0.00009   0.00004   2.06735
   A17        2.04898   0.00001   0.00006   0.00000   0.00006   2.04904
   A18        1.53913   0.00001   0.00007   0.00012   0.00019   1.53932
   A19        2.04037  -0.00000  -0.00005  -0.00016  -0.00022   2.04016
   A20        1.98557   0.00000   0.00025  -0.00017   0.00009   1.98565
   A21        1.50355  -0.00001   0.00002   0.00003   0.00004   1.50359
   A22        1.88664  -0.00001  -0.00013   0.00008  -0.00005   1.88658
   A23        2.06515   0.00001  -0.00009   0.00012   0.00003   2.06518
   A24        1.96323   0.00000   0.00006   0.00009   0.00014   1.96337
   A25        1.90565   0.00000   0.00023  -0.00032  -0.00009   1.90556
   A26        1.90887  -0.00000   0.00027  -0.00011   0.00016   1.90904
   A27        1.95326  -0.00003  -0.00044   0.00018  -0.00026   1.95300
   A28        2.08064   0.00001  -0.00003   0.00005   0.00001   2.08065
   A29        1.53706   0.00001   0.00006   0.00009   0.00014   1.53720
   A30        2.05220   0.00001  -0.00015   0.00014  -0.00001   2.05219
   A31        1.48961   0.00001   0.00012  -0.00008   0.00004   1.48965
   A32        1.95102   0.00002   0.00013   0.00009   0.00022   1.95124
   A33        2.08047  -0.00002  -0.00014  -0.00002  -0.00015   2.08032
   A34        1.94111   0.00000  -0.00000   0.00010   0.00010   1.94121
   A35        2.08321   0.00001  -0.00039   0.00054   0.00015   2.08336
   A36        1.89190  -0.00002   0.00024  -0.00050  -0.00025   1.89164
   A37        1.97482   0.00006   0.00012   0.00013   0.00026   1.97507
   A38        1.92064   0.00000   0.00013  -0.00009   0.00004   1.92067
   A39        1.92446   0.00001   0.00002   0.00003   0.00005   1.92451
   A40        1.87789  -0.00003  -0.00010  -0.00003  -0.00013   1.87776
   A41        1.88063  -0.00003  -0.00012  -0.00001  -0.00013   1.88050
   A42        1.88241  -0.00001  -0.00007  -0.00004  -0.00011   1.88230
   A43        1.99065  -0.00002  -0.00014   0.00016   0.00002   1.99067
   A44        1.92106   0.00004   0.00011   0.00008   0.00020   1.92125
   A45        1.91878   0.00001   0.00009  -0.00008   0.00001   1.91878
   A46        1.86956  -0.00000  -0.00004   0.00004  -0.00000   1.86956
   A47        1.87833  -0.00001  -0.00004  -0.00015  -0.00019   1.87814
   A48        1.88168  -0.00001   0.00001  -0.00005  -0.00004   1.88164
   A49        2.01618  -0.00001   0.00027  -0.00029  -0.00002   2.01617
   A50        1.91028  -0.00000   0.00026  -0.00029  -0.00003   1.91025
   A51        1.93289   0.00001   0.00021  -0.00019   0.00002   1.93291
   A52        1.91804   0.00002  -0.00028   0.00049   0.00021   1.91825
   A53        1.80759  -0.00002  -0.00017   0.00009  -0.00008   1.80750
   A54        1.87195   0.00001  -0.00036   0.00025  -0.00011   1.87184
   A55        1.89414   0.00008   0.00015   0.00009   0.00024   1.89438
   A56        2.04444  -0.00019  -0.00081   0.00057  -0.00024   2.04421
   A57        2.08110  -0.00013  -0.00035   0.00015  -0.00020   2.08090
   A58        1.96685   0.00003   0.00020  -0.00017   0.00003   1.96689
   A59        2.23509   0.00011   0.00015   0.00001   0.00016   2.23525
   A60        1.72705   0.00005  -0.00036   0.00069   0.00033   1.72737
   A61        1.92792   0.00003   0.00017   0.00002   0.00019   1.92811
   A62        1.89031   0.00008   0.00010   0.00027   0.00038   1.89069
   A63        1.91141   0.00003   0.00001   0.00009   0.00010   1.91151
   A64        1.90521  -0.00004  -0.00010  -0.00006  -0.00016   1.90505
   A65        1.92023  -0.00004  -0.00014  -0.00014  -0.00029   1.91995
   A66        1.90839  -0.00005  -0.00004  -0.00018  -0.00022   1.90817
   A67        1.93636  -0.00002   0.00010  -0.00029  -0.00019   1.93617
   A68        1.88054  -0.00002  -0.00003   0.00006   0.00003   1.88057
   A69        1.94794  -0.00003   0.00005  -0.00012  -0.00007   1.94788
   A70        1.94172   0.00007   0.00058  -0.00047   0.00011   1.94184
   A71        1.95109  -0.00001  -0.00062   0.00056  -0.00005   1.95103
   A72        1.80092   0.00001  -0.00007   0.00026   0.00019   1.80112
   A73        1.86620  -0.00001  -0.00009  -0.00002  -0.00012   1.86608
   A74        1.91019   0.00002   0.00032  -0.00002   0.00030   1.91049
   A75        1.89697   0.00002   0.00015   0.00014   0.00030   1.89726
   A76        1.92613  -0.00002  -0.00017  -0.00018  -0.00035   1.92578
   A77        1.89111   0.00000  -0.00025   0.00021  -0.00004   1.89107
   A78        1.97012  -0.00001   0.00004  -0.00012  -0.00008   1.97004
   A79        1.93165  -0.00000   0.00005   0.00021   0.00026   1.93191
   A80        1.89222   0.00005   0.00017  -0.00019  -0.00001   1.89220
   A81        1.95234  -0.00011  -0.00055  -0.00059  -0.00113   1.95120
   A82        2.06879  -0.00001   0.00002   0.00003   0.00005   2.06885
   A83        2.04805   0.00005   0.00013   0.00012   0.00025   2.04830
   A84        1.53813   0.00002   0.00016   0.00035   0.00051   1.53864
   A85        2.04188   0.00001  -0.00006  -0.00008  -0.00014   2.04174
   A86        1.98859   0.00000   0.00023  -0.00022   0.00001   1.98860
   A87        1.50383  -0.00003  -0.00002   0.00008   0.00006   1.50389
   A88        1.88609  -0.00002  -0.00013   0.00002  -0.00011   1.88598
   A89        2.06399   0.00001  -0.00007   0.00011   0.00004   2.06403
   A90        1.96033   0.00002   0.00010   0.00008   0.00019   1.96051
   A91        1.90227   0.00006   0.00040  -0.00050  -0.00010   1.90217
   A92        1.91089  -0.00002   0.00009   0.00038   0.00048   1.91137
   A93        1.94960  -0.00010  -0.00072  -0.00013  -0.00085   1.94876
   A94        2.08031   0.00002  -0.00014   0.00015   0.00002   2.08033
   A95        1.53821   0.00001   0.00017   0.00027   0.00044   1.53865
   A96        2.05544   0.00004   0.00018  -0.00028  -0.00010   2.05534
   A97        2.56297   0.00006  -0.00041   0.00091   0.00050   2.56348
   A98        1.48932   0.00006   0.00005   0.00007   0.00012   1.48944
   A99        1.95344  -0.00001   0.00026   0.00016   0.00042   1.95386
   A100       2.08893  -0.00006  -0.00026  -0.00029  -0.00055   2.08838
   A101       1.93550  -0.00002   0.00003   0.00035   0.00038   1.93588
   A102       2.08050  -0.00005  -0.00054   0.00018  -0.00037   2.08013
   A103       1.88973   0.00007   0.00038  -0.00031   0.00007   1.88980
   A104       1.97624   0.00007   0.00012   0.00018   0.00030   1.97654
   A105       1.92085  -0.00000   0.00008  -0.00007   0.00001   1.92086
   A106       1.91982   0.00002   0.00007   0.00003   0.00010   1.91992
   A107       1.87890  -0.00003  -0.00011  -0.00005  -0.00015   1.87874
   A108       1.87970  -0.00004  -0.00011  -0.00003  -0.00014   1.87955
   A109       1.88556  -0.00002  -0.00006  -0.00007  -0.00013   1.88542
   A110       1.99158  -0.00013  -0.00026  -0.00007  -0.00033   1.99125
   A111       1.91470   0.00007   0.00015   0.00018   0.00033   1.91503
   A112       1.92073   0.00003   0.00010   0.00002   0.00012   1.92084
   A113       1.87344   0.00002  -0.00003   0.00001  -0.00002   1.87342
   A114       1.87666   0.00003   0.00001  -0.00011  -0.00011   1.87656
   A115       1.88313  -0.00002   0.00004  -0.00002   0.00002   1.88314
   A116       2.00945   0.00003   0.00016   0.00023   0.00039   2.00984
   A117       1.90886   0.00001   0.00014   0.00007   0.00020   1.90906
   A118       1.92672   0.00006  -0.00035   0.00021  -0.00015   1.92658
   A119       1.93223  -0.00002   0.00002  -0.00016  -0.00014   1.93209
   A120       1.79953  -0.00017  -0.00062  -0.00005  -0.00066   1.79887
   A121       1.88098   0.00009   0.00066  -0.00034   0.00032   1.88130
   A122       2.03613   0.00046   0.00028   0.00033   0.00062   2.03675
   A123       2.06674   0.00011   0.00006   0.00007   0.00014   2.06688
   A124       1.97462  -0.00004  -0.00008   0.00004  -0.00004   1.97458
   A125       2.24121  -0.00007   0.00001  -0.00012  -0.00011   2.24110
   A126       1.92779   0.00008   0.00020   0.00013   0.00033   1.92812
   A127       1.88627   0.00003   0.00020  -0.00001   0.00019   1.88646
   A128       1.90743   0.00004  -0.00004   0.00025   0.00021   1.90763
   A129       1.90950  -0.00005  -0.00013  -0.00010  -0.00023   1.90927
   A130       1.92164  -0.00005  -0.00017  -0.00008  -0.00025   1.92140
   A131       1.91082  -0.00004  -0.00006  -0.00019  -0.00025   1.91057
   A132       2.86954  -0.00010   0.00030  -0.00029   0.00001   2.86956
    D1        0.71881  -0.00000  -0.00011  -0.00006  -0.00017   0.71864
    D2        3.02392   0.00001   0.00024  -0.00033  -0.00009   3.02382
    D3       -0.95364  -0.00000  -0.00010  -0.00009  -0.00019  -0.95383
    D4       -1.39065  -0.00001  -0.00012  -0.00016  -0.00028  -1.39093
    D5        0.91446   0.00000   0.00023  -0.00043  -0.00021   0.91426
    D6       -3.06310  -0.00001  -0.00011  -0.00019  -0.00030  -3.06340
    D7        2.92557  -0.00001  -0.00029   0.00011  -0.00018   2.92539
    D8       -1.05250   0.00001   0.00006  -0.00017  -0.00011  -1.05261
    D9        1.25312  -0.00001  -0.00029   0.00008  -0.00021   1.25292
   D10        0.21417   0.00001   0.00022  -0.00012   0.00009   0.21426
   D11       -1.96132  -0.00001   0.00018  -0.00033  -0.00015  -1.96147
   D12        2.26160  -0.00002   0.00034  -0.00034  -0.00000   2.26159
   D13        2.30061   0.00001   0.00021  -0.00016   0.00005   2.30067
   D14        0.12513  -0.00001   0.00018  -0.00037  -0.00019   0.12494
   D15       -1.93514  -0.00002   0.00034  -0.00038  -0.00005  -1.93519
   D16       -1.98119   0.00003   0.00028  -0.00004   0.00025  -1.98094
   D17        2.12651   0.00001   0.00025  -0.00024   0.00001   2.12651
   D18        0.06624   0.00000   0.00041  -0.00026   0.00015   0.06639
   D19       -3.11890   0.00002  -0.00065   0.00116   0.00051  -3.11839
   D20        1.07860   0.00001  -0.00069   0.00105   0.00036   1.07896
   D21       -1.00131   0.00001  -0.00071   0.00105   0.00034  -1.00097
   D22        1.05550   0.00001  -0.00050   0.00104   0.00054   1.05604
   D23       -1.03020  -0.00000  -0.00054   0.00093   0.00039  -1.02980
   D24       -3.11010  -0.00000  -0.00056   0.00093   0.00038  -3.10973
   D25       -1.05232  -0.00000  -0.00046   0.00078   0.00033  -1.05200
   D26       -3.13801  -0.00001  -0.00050   0.00067   0.00018  -3.13784
   D27        1.06526  -0.00002  -0.00052   0.00067   0.00016   1.06542
   D28       -0.90172  -0.00000  -0.00018  -0.00005  -0.00023  -0.90195
   D29        1.39805  -0.00000   0.00014  -0.00044  -0.00030   1.39775
   D30        3.06506   0.00000   0.00012  -0.00039  -0.00027   3.06478
   D31        1.14756  -0.00001  -0.00003  -0.00030  -0.00033   1.14723
   D32       -2.83586  -0.00001   0.00029  -0.00069  -0.00040  -2.83626
   D33       -1.16885  -0.00000   0.00027  -0.00064  -0.00037  -1.16922
   D34       -3.01507  -0.00001  -0.00023   0.00015  -0.00008  -3.01515
   D35       -0.71530  -0.00000   0.00009  -0.00024  -0.00015  -0.71545
   D36        0.95170   0.00000   0.00007  -0.00019  -0.00012   0.95158
   D37       -2.34403   0.00000  -0.00038   0.00064   0.00026  -2.34377
   D38       -0.17258   0.00001  -0.00006   0.00044   0.00038  -0.17220
   D39        1.82269   0.00001  -0.00068   0.00098   0.00030   1.82299
   D40        1.92002  -0.00000  -0.00030   0.00049   0.00020   1.92021
   D41       -2.19172  -0.00000   0.00002   0.00029   0.00031  -2.19140
   D42       -0.19645   0.00001  -0.00060   0.00083   0.00023  -0.19621
   D43       -0.21776  -0.00000  -0.00020   0.00024   0.00005  -0.21772
   D44        1.95369  -0.00000   0.00012   0.00004   0.00016   1.95385
   D45       -2.33423   0.00000  -0.00050   0.00058   0.00008  -2.33414
   D46       -0.59434  -0.00001  -0.00006   0.00031   0.00026  -0.59408
   D47       -2.81367   0.00000  -0.00006   0.00052   0.00045  -2.81322
   D48        1.49900  -0.00000  -0.00016   0.00043   0.00027   1.49927
   D49        1.63207  -0.00001   0.00023  -0.00002   0.00022   1.63229
   D50       -0.58726   0.00000   0.00023   0.00019   0.00042  -0.58685
   D51       -2.55778   0.00000   0.00013   0.00010   0.00023  -2.55755
   D52       -2.54924   0.00001   0.00039   0.00003   0.00042  -2.54882
   D53        1.51461   0.00002   0.00038   0.00024   0.00062   1.51523
   D54       -0.45591   0.00002   0.00029   0.00015   0.00043  -0.45547
   D55       -1.45404  -0.00002  -0.00043   0.00025  -0.00018  -1.45422
   D56        2.89168  -0.00003  -0.00048   0.00016  -0.00032   2.89136
   D57        0.66132  -0.00001  -0.00084   0.00083  -0.00002   0.66131
   D58        2.57148  -0.00001  -0.00006  -0.00019  -0.00024   2.57124
   D59        0.63401  -0.00001  -0.00011  -0.00027  -0.00038   0.63363
   D60       -1.59634   0.00000  -0.00048   0.00039  -0.00008  -1.59642
   D61        0.45337  -0.00002  -0.00027  -0.00015  -0.00042   0.45295
   D62       -1.48410  -0.00002  -0.00032  -0.00024  -0.00056  -1.48466
   D63        2.56874  -0.00000  -0.00068   0.00042  -0.00026   2.56847
   D64       -1.50849   0.00001   0.00013  -0.00033  -0.00020  -1.50869
   D65        2.56426  -0.00000  -0.00044   0.00009  -0.00036   2.56390
   D66        0.45604  -0.00002  -0.00029  -0.00014  -0.00043   0.45560
   D67        0.56173  -0.00000   0.00006  -0.00048  -0.00042   0.56131
   D68       -1.64871  -0.00001  -0.00052  -0.00006  -0.00058  -1.64929
   D69        2.52626  -0.00003  -0.00037  -0.00029  -0.00065   2.52560
   D70        2.78227   0.00001  -0.00016  -0.00017  -0.00033   2.78195
   D71        0.57183  -0.00000  -0.00073   0.00025  -0.00048   0.57135
   D72       -1.53638  -0.00002  -0.00058   0.00002  -0.00056  -1.53695
   D73        1.46636   0.00002   0.00048  -0.00011   0.00037   1.46673
   D74       -2.86934   0.00004   0.00067  -0.00004   0.00063  -2.86871
   D75       -0.64646   0.00003   0.00066  -0.00017   0.00049  -0.64597
   D76       -0.45225   0.00002   0.00026   0.00018   0.00044  -0.45181
   D77        1.49523   0.00004   0.00045   0.00025   0.00070   1.49593
   D78       -2.56508   0.00003   0.00044   0.00012   0.00056  -2.56452
   D79       -2.58555   0.00000   0.00031   0.00003   0.00034  -2.58521
   D80       -0.63807   0.00002   0.00050   0.00010   0.00060  -0.63747
   D81        1.58481   0.00001   0.00049  -0.00003   0.00046   1.58527
   D82        0.79456   0.00001   0.00039  -0.00048  -0.00010   0.79446
   D83       -1.30672   0.00001   0.00034  -0.00047  -0.00013  -1.30684
   D84        2.90206   0.00002   0.00033  -0.00038  -0.00005   2.90202
   D85       -0.83775  -0.00001   0.00019  -0.00047  -0.00028  -0.83803
   D86       -2.93903  -0.00001   0.00015  -0.00045  -0.00031  -2.93934
   D87        1.26975  -0.00000   0.00014  -0.00037  -0.00023   1.26952
   D88        3.12224  -0.00001   0.00052  -0.00086  -0.00034   3.12189
   D89        1.02096  -0.00001   0.00048  -0.00085  -0.00037   1.02059
   D90       -1.05344  -0.00000   0.00047  -0.00076  -0.00029  -1.05374
   D91       -0.93107   0.00001   0.00065  -0.00013   0.00052  -0.93055
   D92       -3.03270  -0.00000   0.00071  -0.00035   0.00036  -3.03234
   D93        1.18023  -0.00001   0.00057  -0.00028   0.00029   1.18051
   D94        0.84908   0.00002   0.00045   0.00012   0.00057   0.84965
   D95       -1.25255   0.00001   0.00051  -0.00010   0.00041  -1.25214
   D96        2.96037  -0.00000   0.00037  -0.00003   0.00034   2.96071
   D97        3.09464   0.00001   0.00034   0.00025   0.00059   3.09523
   D98        0.99301   0.00000   0.00040   0.00003   0.00043   0.99344
   D99       -1.07725  -0.00001   0.00026   0.00010   0.00036  -1.07689
   D100      -2.91207  -0.00002  -0.00065   0.00077   0.00012  -2.91196
   D101       1.13959  -0.00001  -0.00098   0.00099   0.00001   1.13960
   D102      -0.81414  -0.00000  -0.00046   0.00053   0.00006  -0.81408
   D103       1.46806   0.00001   0.00078  -0.00044   0.00035   1.46840
   D104      -2.64352  -0.00002   0.00112  -0.00083   0.00029  -2.64324
   D105      -0.61543   0.00000   0.00057  -0.00013   0.00044  -0.61499
   D106       0.45283   0.00003   0.00091  -0.00278  -0.00186   0.45097
   D107      -0.06222   0.00002   0.00093  -0.00042   0.00051  -0.06171
   D108       3.06244   0.00000   0.00092  -0.00072   0.00020   3.06263
   D109      -1.77783  -0.00000  -0.00000   0.00002   0.00002  -1.77781
   D110       1.34500  -0.00002  -0.00003  -0.00031  -0.00034   1.34466
   D111       0.34563  -0.00005  -0.00180   0.00105  -0.00076   0.34488
   D112       0.72674   0.00003   0.00088   0.00069   0.00158   0.72832
   D113       3.03034   0.00009   0.00109   0.00081   0.00189   3.03223
   D114      -0.94413   0.00004   0.00080   0.00065   0.00145  -0.94268
   D115      -1.40268  -0.00003   0.00012   0.00141   0.00153  -1.40115
   D116       0.90092   0.00003   0.00032   0.00153   0.00185   0.90276
   D117      -3.07355  -0.00002   0.00004   0.00137   0.00140  -3.07215
   D118       2.91518  -0.00002   0.00019   0.00113   0.00132   2.91649
   D119      -1.06441   0.00004   0.00039   0.00124   0.00163  -1.06278
   D120       1.24431  -0.00002   0.00011   0.00108   0.00119   1.24550
   D121       0.18773  -0.00002  -0.00197  -0.00062  -0.00259   0.18514
   D122      -2.00051  -0.00002  -0.00222  -0.00064  -0.00286  -2.00337
   D123       2.21592  -0.00017  -0.00290  -0.00039  -0.00329   2.21263
   D124       2.28105  -0.00001  -0.00154  -0.00105  -0.00260   2.27845
   D125       0.09280  -0.00001  -0.00180  -0.00107  -0.00287   0.08993
   D126      -1.97395  -0.00016  -0.00248  -0.00082  -0.00330  -1.97725
   D127      -1.99894   0.00005  -0.00165  -0.00067  -0.00232  -2.00126
   D128       2.09600   0.00005  -0.00190  -0.00069  -0.00259   2.09340
   D129       0.02924  -0.00011  -0.00258  -0.00044  -0.00302   0.02622
   D130      -3.11944   0.00002  -0.00028   0.00154   0.00126  -3.11818
   D131       1.07539   0.00001  -0.00037   0.00160   0.00123   1.07662
   D132      -1.00279   0.00003  -0.00039   0.00169   0.00130  -1.00149
   D133       1.03764   0.00001  -0.00076   0.00215   0.00140   1.03904
   D134      -1.05071   0.00001  -0.00084   0.00221   0.00137  -1.04934
   D135      -3.12889   0.00002  -0.00087   0.00230   0.00144  -3.12745
   D136      -1.05695  -0.00002  -0.00027   0.00157   0.00129  -1.05566
   D137       3.13788  -0.00002  -0.00036   0.00162   0.00126   3.13914
   D138       1.05970  -0.00001  -0.00038   0.00172   0.00133   1.06103
   D139       1.42844   0.00003  -0.00034   0.00080   0.00046   1.42890
   D140      -2.67449  -0.00003  -0.00063   0.00076   0.00013  -2.67436
   D141      -0.58633   0.00006  -0.00029   0.00064   0.00035  -0.58598
   D142      -0.92017  -0.00002  -0.00117   0.00024  -0.00093  -0.92110
   D143       1.37647   0.00002  -0.00096   0.00029  -0.00067   1.37580
   D144       3.04390   0.00002  -0.00091   0.00040  -0.00051   3.04339
   D145       1.12898  -0.00003  -0.00120   0.00009  -0.00110   1.12788
   D146      -2.85757   0.00000  -0.00099   0.00015  -0.00084  -2.85841
   D147      -1.19013   0.00000  -0.00093   0.00025  -0.00068  -1.19082
   D148      -3.03525  -0.00005  -0.00162   0.00015  -0.00146  -3.03671
   D149      -0.73862  -0.00002  -0.00141   0.00021  -0.00120  -0.73982
   D150       0.92882  -0.00002  -0.00136   0.00031  -0.00104   0.92778
   D151      -2.30586  -0.00003   0.00170   0.00016   0.00187  -2.30399
   D152      -0.12977  -0.00000   0.00203   0.00030   0.00233  -0.12745
   D153       1.87783  -0.00000   0.00247  -0.00018   0.00229   1.88012
   D154       1.95538  -0.00003   0.00187   0.00000   0.00187   1.95725
   D155      -2.15173  -0.00000   0.00219   0.00014   0.00233  -2.14940
   D156      -0.14412  -0.00000   0.00264  -0.00035   0.00229  -0.14183
   D157      -0.18329   0.00001   0.00224   0.00016   0.00240  -0.18089
   D158       1.99279   0.00003   0.00256   0.00029   0.00286   1.99565
   D159      -2.28278   0.00003   0.00301  -0.00019   0.00282  -2.27997
   D160      -0.58544  -0.00005  -0.00002   0.00012   0.00010  -0.58535
   D161      -2.80834  -0.00004   0.00001   0.00037   0.00038  -2.80796
   D162       1.50704  -0.00005  -0.00012   0.00027   0.00015   1.50720
   D163       1.63464  -0.00001   0.00023   0.00027   0.00050   1.63514
   D164      -0.58826   0.00000   0.00026   0.00052   0.00078  -0.58748
   D165      -2.55606  -0.00001   0.00013   0.00042   0.00055  -2.55551
   D166      -2.54796   0.00006   0.00049   0.00063   0.00112  -2.54684
   D167       1.51233   0.00007   0.00052   0.00089   0.00141   1.51373
   D168      -0.45547   0.00006   0.00039   0.00079   0.00117  -0.45430
   D169      -1.45139  -0.00009  -0.00055  -0.00068  -0.00123  -1.45262
   D170       2.90034  -0.00009  -0.00062  -0.00109  -0.00171   2.89863
   D171       0.66269  -0.00012  -0.00122  -0.00050  -0.00172   0.66097
   D172       2.57201  -0.00002  -0.00020  -0.00052  -0.00072   2.57129
   D173       0.64055  -0.00002  -0.00027  -0.00093  -0.00120   0.63935
   D174      -1.59710  -0.00005  -0.00087  -0.00034  -0.00121  -1.59831
   D175       0.45302  -0.00004  -0.00036  -0.00079  -0.00115   0.45187
   D176      -1.47844  -0.00004  -0.00043  -0.00121  -0.00163  -1.48007
   D177       2.56710  -0.00007  -0.00102  -0.00061  -0.00164   2.56546
   D178      -1.50436   0.00004   0.00029  -0.00073  -0.00043  -1.50480
   D179       2.56901  -0.00001  -0.00010  -0.00093  -0.00103   2.56798
   D180       0.45633  -0.00006  -0.00037  -0.00082  -0.00119   0.45514
   D181       0.56751   0.00003   0.00020  -0.00075  -0.00055   0.56696
   D182      -1.64231  -0.00001  -0.00019  -0.00095  -0.00114  -1.64345
   D183       2.52820  -0.00006  -0.00047  -0.00084  -0.00130   2.52689
   D184       2.78332   0.00004   0.00004  -0.00053  -0.00049   2.78283
   D185       0.57351   0.00000  -0.00035  -0.00074  -0.00109   0.57242
   D186      -1.53918  -0.00005  -0.00063  -0.00062  -0.00125  -1.54042
   D187       0.55467  -0.00008   0.00076  -0.00130  -0.00054   0.55413
   D188       2.76041  -0.00001   0.00130  -0.00151  -0.00021   2.76020
   D189      -1.69723   0.00004   0.00155  -0.00124   0.00031  -1.69692
   D190       1.46284   0.00009   0.00078   0.00036   0.00115   1.46398
   D191      -2.87075   0.00010   0.00109   0.00058   0.00167  -2.86908
   D192      -0.65906   0.00014   0.00119   0.00062   0.00181  -0.65725
   D193      -0.45220   0.00004   0.00037   0.00080   0.00117  -0.45103
   D194       1.49741   0.00005   0.00067   0.00102   0.00169   1.49910
   D195      -2.57409   0.00009   0.00077   0.00106   0.00183  -2.57226
   D196      -2.58675  -0.00000   0.00038   0.00054   0.00092  -2.58583
   D197      -0.63714   0.00001   0.00068   0.00076   0.00144  -0.63570
   D198       1.57455   0.00005   0.00078   0.00080   0.00158   1.57612
   D199       0.79152   0.00003   0.00029  -0.00016   0.00012   0.79164
   D200      -1.31215   0.00002   0.00029  -0.00017   0.00011  -1.31204
   D201       2.89549   0.00003   0.00027  -0.00006   0.00021   2.89570
   D202      -0.83906  -0.00003   0.00011  -0.00046  -0.00035  -0.83941
   D203      -2.94273  -0.00003   0.00011  -0.00047  -0.00036  -2.94310
   D204       1.26491  -0.00002   0.00009  -0.00035  -0.00026   1.26464
   D205       3.13091  -0.00000   0.00049  -0.00071  -0.00022   3.13069
   D206       1.02724  -0.00001   0.00049  -0.00072  -0.00023   1.02701
   D207      -1.04831   0.00000   0.00048  -0.00061  -0.00013  -1.04844
   D208      -0.88694   0.00000   0.00015   0.00032   0.00048  -0.88646
   D209      -2.98956   0.00002   0.00026   0.00023   0.00049  -2.98907
   D210       1.22428  -0.00002   0.00006   0.00014   0.00020   1.22448
   D211       0.89679   0.00001  -0.00034   0.00034   0.00000   0.89679
   D212      -1.20583   0.00002  -0.00023   0.00025   0.00002  -1.20582
   D213       3.00801  -0.00002  -0.00043   0.00016  -0.00028   3.00773
   D214       3.12983   0.00000  -0.00039   0.00068   0.00029   3.13013
   D215       1.02721   0.00002  -0.00028   0.00059   0.00031   1.02752
   D216      -1.04213  -0.00002  -0.00048   0.00050   0.00001  -1.04212
   D217       1.22464   0.00008  -0.00046   0.00029  -0.00017   1.22447
   D218      -2.90324   0.00005  -0.00083   0.00065  -0.00018  -2.90343
   D219      -0.85908  -0.00003  -0.00083   0.00030  -0.00053  -0.85961
   D220       0.27023   0.00005  -0.00025   0.00007  -0.00018   0.27006
   D221      -2.90592   0.00001  -0.00044  -0.00003  -0.00047  -2.90639
   D222       3.10103  -0.00005  -0.00023  -0.00011  -0.00034   3.10069
         Item               Value     Threshold  Converged?
 Maximum Force            0.000456     0.000450     NO 
 RMS     Force            0.000064     0.000300     YES
 Maximum Displacement     0.024575     0.001800     NO 
 RMS     Displacement     0.002999     0.001200     NO 
 Predicted change in Energy=-4.141919D-06
 GradGradGradGradGradGradGradGradGradGradGradGradGradGradGradGradGradGrad

 Stoichiometry    C20H32N2O8(3)
 Framework group  C1[X(C20H32N2O8)]
 Deg. of freedom   180
 Full point group                 C1      NOp   1
 Largest Abelian subgroup         C1      NOp   1
 Largest concise Abelian subgroup C1      NOp   1
                         Standard orientation:                         
 ---------------------------------------------------------------------
 Center     Atomic      Atomic             Coordinates (Angstroms)
 Number     Number       Type             X           Y           Z
 ---------------------------------------------------------------------
      1          6           0        3.148898   -1.106995    0.794499
      2          6           0        2.003998    0.944941   -0.434034
      3          1           0        1.235788    1.625015   -0.056042
      4          1           0        1.822129    0.828018   -1.506319
      5          6           0        3.386769    1.542236   -0.193583
      6          1           0        3.441924    2.565482   -0.578632
      7          6           0        3.784565    1.286756    1.278348
      8          1           0        2.978065    1.299998    2.018776
      9          1           0        4.583755    1.935978    1.636566
     10          6           0        4.310654   -0.086176    0.788559
     11          1           0        5.185069   -0.528206    1.276555
     12          6           0        4.515593    0.553506   -0.618707
     13          6           0        5.876141    1.251806   -0.717873
     14          1           0        6.086610    1.906169    0.132196
     15          1           0        5.918779    1.864005   -1.625410
     16          1           0        6.680104    0.509967   -0.775231
     17          6           0        4.322871   -0.304455   -1.866120
     18          1           0        3.396367   -0.882710   -1.869971
     19          1           0        5.148105   -1.017381   -1.963171
     20          1           0        4.321329    0.330479   -2.760052
     21          6           0        1.821254   -0.433325    0.250854
     22          1           0        1.097653   -0.351831    1.061315
     23          8           0        1.219665   -1.246970   -0.780350
     24          7           0        0.406855   -2.273035   -0.372386
     25          8           0        0.281120   -2.492094    0.809660
     26          8           0       -0.121065   -2.844797   -1.296091
     27          6           0        2.945585   -1.605519    2.259632
     28          1           0        2.148523   -2.346335    2.302756
     29          1           0        2.671957   -0.747786    2.879768
     30          1           0        3.876730   -2.036996    2.630517
     31          8           0        3.476057   -2.245186    0.126737
     32          6           0       -2.189340    0.328910   -0.739091
     33          6           0       -4.506489    1.263128    0.142406
     34          1           0       -5.219212    1.900634   -0.389873
     35          1           0       -4.569330    1.530412    1.201070
     36          6           0       -4.886024   -0.202462   -0.058477
     37          1           0       -5.934603   -0.370565    0.208050
     38          6           0       -4.399418   -0.645619   -1.457190
     39          1           0       -4.416711    0.108588   -2.251482
     40          1           0       -4.890971   -1.542995   -1.832620
     41          6           0       -3.046108   -0.958719   -0.772765
     42          1           0       -2.440872   -1.790539   -1.143344
     43          6           0       -3.825454   -1.165726    0.560229
     44          6           0       -4.350539   -2.601641    0.669849
     45          1           0       -4.860706   -2.944639   -0.233974
     46          1           0       -5.059466   -2.679973    1.501293
     47          1           0       -3.521580   -3.289666    0.865423
     48          6           0       -3.152532   -0.800250    1.879899
     49          1           0       -2.731577    0.207131    1.901594
     50          1           0       -2.335387   -1.499842    2.084193
     51          1           0       -3.873213   -0.874533    2.702621
     52          6           0       -3.075322    1.589776   -0.359711
     53          1           0       -3.111235    2.275699   -1.208004
     54          8           0       -2.490873    2.298394    0.756976
     55          7           0       -1.314072    2.976660    0.513412
     56          8           0       -0.994851    3.182852   -0.636809
     57          8           0       -0.751333    3.322436    1.518341
     58          6           0       -1.531757    0.501018   -2.147685
     59          1           0       -0.896897    1.385663   -2.166154
     60          1           0       -2.331750    0.612883   -2.884317
     61          1           0       -0.943398   -0.387405   -2.381947
     62          8           0       -1.121912    0.196960    0.086842
 ---------------------------------------------------------------------
 Rotational constants (GHZ):           0.2729709           0.1066964           0.0906461
 Standard basis: 6-31++G(d,p) (6D, 7F)
 There are   762 symmetry adapted cartesian basis functions of A   symmetry.
 There are   762 symmetry adapted basis functions of A   symmetry.
   762 basis functions,  1216 primitive gaussians,   762 cartesian basis functions
   116 alpha electrons      114 beta electrons
       nuclear repulsion energy      3463.7378150455 Hartrees.
 NAtoms=   62 NActive=   62 NUniq=   62 SFac= 1.00D+00 NAtFMM=   60 NAOKFM=T Big=T
 Integral buffers will be    131072 words long.
 Raffenetti 2 integral format.
 Two-electron integral symmetry is turned on.
 Nuclear repulsion after empirical dispersion term =     3463.6709715901 Hartrees.
 One-electron integrals computed using PRISM.
 NBasis=   762 RedAO= T EigKep=  1.09D-06  NBF=   762
 NBsUse=   761 1.00D-06 EigRej=  9.24D-07 NBFU=   761
 Initial guess from the checkpoint file:  "/wrk/hasangal/alkoxy/alphapine-conformarsampling/Alpha-Pinene-RO-NO3down-Odown/SYS_2A/DFT_high/calc-LM/TMP/G1647172545/Gau-4419.chk"
 B after Tr=    -0.000000    0.000000    0.000000
         Rot=    1.000000    0.000615    0.000066   -0.000178 Ang=   0.07 deg.
 Initial guess <Sx>= 0.0000 <Sy>= 0.0000 <Sz>= 1.0000 <S**2>= 2.0088 S= 1.0029
 ExpMin= 3.60D-02 ExpMax= 5.48D+03 ExpMxC= 8.25D+02 IAcc=3 IRadAn=         7 AccDes= 0.00D+00
 Harris functional with IExCor= 4639 and IRadAn=       7 diagonalized for initial guess.
 HarFok:  IExCor= 4639 AccDes= 0.00D+00 IRadAn=         7 IDoV= 1 UseB2=F ITyADJ=14
 ICtDFT=  3500011 ScaDFX=  1.000000  1.000000  1.000000  1.000000
 FoFCou: FMM=F IPFlag=           0 FMFlag=      100000 FMFlg1=        2001
         NFxFlg=           0 DoJE=T BraDBF=F KetDBF=T FulRan=T
         wScrn=  0.000000 ICntrl=       500 IOpCl=  0 I1Cent=   200000004 NGrid=           0
         NMat0=    1 NMatS0=      1 NMatT0=    0 NMatD0=    1 NMtDS0=    0 NMtDT0=    0
 Petite list used in FoFCou.
 Requested convergence on RMS density matrix=1.00D-08 within 128 cycles.
 Requested convergence on MAX density matrix=1.00D-06.
 Requested convergence on             energy=1.00D-06.
 No special actions if energy rises.
 SCF Done:  E(UwB97XD) =  -1491.90119707     A.U. after   18 cycles
            NFock= 18  Conv=0.27D-08     -V/T= 2.0089
 <Sx>= 0.0000 <Sy>= 0.0000 <Sz>= 1.0000 <S**2>= 2.0088 S= 1.0029
 <L.S>= 0.000000000000E+00
 Annihilation of the first spin contaminant:
 S**2 before annihilation     2.0088,   after     2.0000
 Calling FoFJK, ICntrl=      2127 FMM=T ISym2X=0 I1Cent= 0 IOpClX= 1 NMat=1 NMatS=1 NMatT=0.
 ***** Axes restored to original set *****
 -------------------------------------------------------------------
 Center     Atomic                   Forces (Hartrees/Bohr)
 Number     Number              X              Y              Z
 -------------------------------------------------------------------
      1        6           0.000001056   -0.000022220    0.000010940
      2        6          -0.000019776   -0.000056984   -0.000003148
      3        1           0.000033509    0.000034134   -0.000015041
      4        1           0.000017904   -0.000010754    0.000030085
      5        6          -0.000012702   -0.000039968   -0.000017822
      6        1          -0.000002141    0.000028524    0.000015336
      7        6          -0.000025152   -0.000012750    0.000046793
      8        1           0.000023433    0.000000341   -0.000014793
      9        1          -0.000030813    0.000023213   -0.000022317
     10        6           0.000003903    0.000018030    0.000012694
     11        1          -0.000020977   -0.000005465   -0.000006097
     12        6           0.000044608    0.000005051   -0.000040601
     13        6           0.000044786   -0.000027055   -0.000009800
     14        1          -0.000017404    0.000029227   -0.000031280
     15        1          -0.000006355    0.000024609    0.000032593
     16        1          -0.000033061   -0.000025544    0.000000306
     17        6          -0.000001415    0.000017387   -0.000049670
     18        1           0.000037793   -0.000018893    0.000000869
     19        1          -0.000030354   -0.000030521    0.000011282
     20        1           0.000002646    0.000027047    0.000033400
     21        6           0.000008304   -0.000018939    0.000012067
     22        1          -0.000021238    0.000015519    0.000020804
     23        8           0.000001373   -0.000023823   -0.000006914
     24        7          -0.000039128    0.000063771   -0.000040862
     25        8          -0.000038060    0.000025843    0.000030120
     26        8           0.000115236    0.000003659    0.000023922
     27        6           0.000002841    0.000044133    0.000060618
     28        1           0.000029107   -0.000031149   -0.000010302
     29        1           0.000009983    0.000015049   -0.000034294
     30        1          -0.000027265   -0.000021603   -0.000019572
     31        8          -0.000000484    0.000010275    0.000006084
     32        6          -0.000087652    0.000045613   -0.000001070
     33        6          -0.000032909    0.000003814    0.000004741
     34        1           0.000017570    0.000037058    0.000016950
     35        1           0.000012655    0.000018068   -0.000024542
     36        6          -0.000045888    0.000027782   -0.000004742
     37        1           0.000027475   -0.000009777   -0.000000555
     38        6           0.000006280   -0.000050096   -0.000074721
     39        1           0.000009130    0.000013906    0.000010911
     40        1           0.000026619   -0.000048339    0.000015567
     41        6           0.000066588    0.000013911    0.000039665
     42        1          -0.000160967    0.000004471   -0.000057834
     43        6           0.000037782   -0.000016217    0.000051167
     44        6          -0.000043949    0.000061542    0.000008581
     45        1           0.000025538   -0.000012848    0.000053125
     46        1           0.000029476   -0.000003336   -0.000029123
     47        1          -0.000026853   -0.000033986   -0.000005027
     48        6          -0.000002729   -0.000004952    0.000047293
     49        1          -0.000014847    0.000002944   -0.000027623
     50        1          -0.000028743   -0.000024464   -0.000016764
     51        1           0.000027347   -0.000001401   -0.000036029
     52        6          -0.000028393    0.000009333    0.000028188
     53        1           0.000007667    0.000006785    0.000007392
     54        8           0.000000480    0.000002757   -0.000001032
     55        7          -0.000032641    0.000001353    0.000003169
     56        8           0.000018969   -0.000014447    0.000000991
     57        8           0.000020085   -0.000006231    0.000001458
     58        6           0.000017130   -0.000013879   -0.000032445
     59        1          -0.000018525    0.000034367   -0.000000934
     60        1           0.000009769    0.000010612    0.000031140
     61        1          -0.000018485   -0.000023435    0.000008825
     62        8           0.000131867   -0.000071053   -0.000042121
 -------------------------------------------------------------------
 Cartesian Forces:  Max     0.000160967 RMS     0.000032666

 GradGradGradGradGradGradGradGradGradGradGradGradGradGradGradGradGradGrad
 Berny optimization.
 Using GEDIIS/GDIIS optimizer.
 FormGI is forming the generalized inverse of G from B-inverse, IUseBI=4.
 Internal  Forces:  Max     0.000103425 RMS     0.000018629
 Search for a local minimum.
 Step number   5 out of a maximum of  372
 All quantities printed in internal units (Hartrees-Bohrs-Radians)
 Mixed Optimization -- En-DIIS/RFO-DIIS
 Swapping is turned off.
 Update second derivatives using D2CorX and points    1    2    3    4    5
 DE= -3.77D-06 DEPred=-4.14D-06 R= 9.10D-01
 TightC=F SS=  1.41D+00  RLast= 1.61D-02 DXNew= 2.5227D-01 4.8256D-02
 Trust test= 9.10D-01 RLast= 1.61D-02 DXMaxT set to 1.50D-01
 ITU=  1  1 -1  0  0
     Eigenvalues ---    0.00229   0.00230   0.00254   0.00268   0.00329
     Eigenvalues ---    0.00333   0.00364   0.00414   0.00423   0.00880
     Eigenvalues ---    0.00902   0.00926   0.01331   0.01355   0.01515
     Eigenvalues ---    0.01729   0.01851   0.02048   0.02176   0.02404
     Eigenvalues ---    0.02445   0.02696   0.02729   0.02779   0.02843
     Eigenvalues ---    0.02880   0.02916   0.03075   0.03103   0.03269
     Eigenvalues ---    0.03470   0.03516   0.03556   0.03613   0.03855
     Eigenvalues ---    0.03927   0.04015   0.04336   0.04429   0.04439
     Eigenvalues ---    0.04662   0.04721   0.04878   0.05046   0.05087
     Eigenvalues ---    0.05257   0.05264   0.05299   0.05301   0.05308
     Eigenvalues ---    0.05592   0.05595   0.05613   0.05635   0.05647
     Eigenvalues ---    0.05679   0.05707   0.05775   0.05838   0.05853
     Eigenvalues ---    0.05883   0.06066   0.06128   0.06353   0.06554
     Eigenvalues ---    0.06747   0.06811   0.07270   0.07355   0.07485
     Eigenvalues ---    0.07788   0.08018   0.08321   0.08359   0.08562
     Eigenvalues ---    0.08690   0.08903   0.09392   0.09481   0.09751
     Eigenvalues ---    0.10251   0.10302   0.10896   0.11517   0.12061
     Eigenvalues ---    0.12412   0.13563   0.14596   0.15182   0.15957
     Eigenvalues ---    0.15988   0.16000   0.16000   0.16000   0.16000
     Eigenvalues ---    0.16000   0.16000   0.16000   0.16000   0.16000
     Eigenvalues ---    0.16000   0.16000   0.16000   0.16000   0.16033
     Eigenvalues ---    0.16406   0.16840   0.17182   0.17980   0.18542
     Eigenvalues ---    0.19654   0.20899   0.20968   0.21744   0.22210
     Eigenvalues ---    0.23269   0.24118   0.24483   0.24620   0.24655
     Eigenvalues ---    0.24841   0.24991   0.25001   0.25548   0.25903
     Eigenvalues ---    0.26381   0.26773   0.26787   0.26999   0.27557
     Eigenvalues ---    0.28016   0.29105   0.29168   0.29183   0.29391
     Eigenvalues ---    0.29765   0.30218   0.32505   0.33656   0.33948
     Eigenvalues ---    0.33978   0.34053   0.34062   0.34066   0.34080
     Eigenvalues ---    0.34097   0.34130   0.34132   0.34145   0.34157
     Eigenvalues ---    0.34176   0.34189   0.34211   0.34264   0.34292
     Eigenvalues ---    0.34318   0.34328   0.34339   0.34357   0.34414
     Eigenvalues ---    0.34473   0.34529   0.34597   0.34626   0.34654
     Eigenvalues ---    0.34693   0.34810   0.34989   0.35070   0.36980
     Eigenvalues ---    0.38598   0.43266   0.49165   0.49814   0.52958
     Eigenvalues ---    0.53193   0.98681   0.99445   1.00569   1.03478
 En-DIIS/RFO-DIIS/Sim-DIIS IScMMF=       -3 using points:     5    4    3    2    1
 RFO step:  Lambda=-1.72813726D-06.
 RFO-DIIS uses    4 points instead of    5
 DidBck=F Rises=F RFO-DIIS coefs:    1.17178   -0.05920   -0.03711   -0.07547    0.00000
 Iteration  1 RMS(Cart)=  0.00128899 RMS(Int)=  0.00000068
 Iteration  2 RMS(Cart)=  0.00000162 RMS(Int)=  0.00000014
 Iteration  3 RMS(Cart)=  0.00000000 RMS(Int)=  0.00000014
 Variable       Old X    -DE/DX   Delta X   Delta X   Delta X     New X
                                 (Linear)    (Quad)   (Total)
    R1        2.92253   0.00001   0.00002   0.00003   0.00005   2.92259
    R2        2.99509  -0.00001   0.00008   0.00000   0.00008   2.99517
    R3        2.94972   0.00000   0.00008   0.00005   0.00013   2.94985
    R4        2.56921  -0.00001   0.00004   0.00001   0.00005   2.56925
    R5        2.06623   0.00005   0.00001   0.00018   0.00019   2.06642
    R6        2.06711   0.00003   0.00005   0.00014   0.00019   2.06729
    R7        2.88246   0.00002   0.00001   0.00009   0.00010   2.88256
    R8        2.92882  -0.00003   0.00006  -0.00011  -0.00005   2.92878
    R9        2.06866   0.00003   0.00005   0.00013   0.00018   2.06884
   R10        2.92150   0.00000  -0.00001  -0.00000  -0.00001   2.92149
   R11        2.94734  -0.00003   0.00005  -0.00012  -0.00008   2.94726
   R12        2.06910   0.00003   0.00004   0.00011   0.00015   2.06925
   R13        2.06016   0.00004   0.00005   0.00016   0.00021   2.06037
   R14        2.92853  -0.00000   0.00001   0.00000   0.00001   2.92854
   R15        2.06848   0.00002   0.00004   0.00009   0.00014   2.06862
   R16        2.94676  -0.00003   0.00003  -0.00015  -0.00011   2.94664
   R17        2.89600   0.00001   0.00005   0.00008   0.00013   2.89613
   R18        2.88409   0.00000   0.00006   0.00002   0.00008   2.88417
   R19        2.06586   0.00005   0.00004   0.00016   0.00020   2.06607
   R20        2.07029   0.00004   0.00006   0.00017   0.00022   2.07051
   R21        2.07007   0.00004   0.00006   0.00016   0.00022   2.07029
   R22        2.06388   0.00004   0.00002   0.00016   0.00018   2.06405
   R23        2.06896   0.00004   0.00007   0.00018   0.00025   2.06921
   R24        2.07204   0.00004   0.00006   0.00017   0.00023   2.07227
   R25        2.05892   0.00002   0.00005   0.00006   0.00011   2.05903
   R26        2.73019  -0.00004   0.00006  -0.00012  -0.00006   2.73013
   R27        4.69673   0.00002   0.00016   0.00032   0.00048   4.69721
   R28        2.59100  -0.00008  -0.00001  -0.00022  -0.00023   2.59076
   R29        2.28417  -0.00004  -0.00001  -0.00005  -0.00006   2.28411
   R30        2.28246   0.00004   0.00001   0.00006   0.00007   2.28253
   R31        4.82391  -0.00010  -0.00107  -0.00556  -0.00662   4.81729
   R32        2.05796   0.00004   0.00004   0.00016   0.00020   2.05816
   R33        2.06590   0.00003   0.00004   0.00013   0.00017   2.06607
   R34        2.06210   0.00004   0.00005   0.00015   0.00020   2.06230
   R35        2.92339  -0.00000   0.00004   0.00000   0.00004   2.92342
   R36        2.99906  -0.00001   0.00010  -0.00018  -0.00007   2.99899
   R37        2.95558   0.00001   0.00014   0.00016   0.00030   2.95587
   R38        2.56264  -0.00006   0.00004  -0.00014  -0.00010   2.56254
   R39        2.06811   0.00004   0.00005   0.00016   0.00021   2.06832
   R40        2.06678   0.00003   0.00005   0.00013   0.00018   2.06695
   R41        2.88600   0.00006  -0.00001   0.00021   0.00020   2.88620
   R42        2.93185   0.00002   0.00004  -0.00012  -0.00007   2.93178
   R43        2.06907   0.00003   0.00005   0.00012   0.00017   2.06924
   R44        2.92119  -0.00003   0.00001   0.00002   0.00003   2.92122
   R45        2.94911   0.00001   0.00001   0.00005   0.00006   2.94917
   R46        2.07011   0.00002   0.00004   0.00007   0.00012   2.07023
   R47        2.05959   0.00006   0.00004   0.00020   0.00025   2.05983
   R48        2.92628  -0.00001   0.00002   0.00009   0.00011   2.92639
   R49        2.06626  -0.00001   0.00005   0.00005   0.00010   2.06636
   R50        2.94404  -0.00002   0.00004  -0.00012  -0.00008   2.94395
   R51        2.89664  -0.00002   0.00006  -0.00002   0.00004   2.89668
   R52        2.88326   0.00003   0.00006   0.00012   0.00017   2.88343
   R53        2.06561   0.00006   0.00004   0.00021   0.00024   2.06586
   R54        2.07010   0.00004   0.00006   0.00017   0.00022   2.07032
   R55        2.06906   0.00004   0.00006   0.00017   0.00023   2.06928
   R56        2.06360   0.00001   0.00003   0.00010   0.00013   2.06373
   R57        2.06913   0.00004   0.00006   0.00016   0.00022   2.06936
   R58        2.07162   0.00005   0.00006   0.00018   0.00024   2.07186
   R59        2.06264   0.00001   0.00000   0.00003   0.00003   2.06268
   R60        2.73241  -0.00001  -0.00000  -0.00003  -0.00003   2.73238
   R61        2.60771  -0.00001   0.00002  -0.00001   0.00001   2.60771
   R62        2.28916  -0.00001  -0.00000  -0.00001  -0.00001   2.28916
   R63        2.27248  -0.00001  -0.00000  -0.00002  -0.00002   2.27246
   R64        2.05797   0.00004   0.00004   0.00013   0.00017   2.05814
   R65        2.06588   0.00003   0.00004   0.00012   0.00016   2.06605
   R66        2.06174   0.00003   0.00001   0.00011   0.00012   2.06187
    A1        1.92557   0.00000   0.00003   0.00002   0.00005   1.92562
    A2        1.88837   0.00001  -0.00003   0.00015   0.00013   1.88849
    A3        1.94974  -0.00000  -0.00005  -0.00013  -0.00018   1.94956
    A4        1.92687  -0.00001   0.00001  -0.00003  -0.00002   1.92685
    A5        1.97027  -0.00000   0.00004  -0.00007  -0.00003   1.97024
    A6        1.79772   0.00000  -0.00001   0.00008   0.00007   1.79779
    A7        1.86351  -0.00000   0.00001  -0.00002  -0.00001   1.86350
    A8        1.91651   0.00000  -0.00008  -0.00003  -0.00011   1.91640
    A9        1.89390   0.00001  -0.00001   0.00007   0.00006   1.89396
   A10        1.92528   0.00001  -0.00002   0.00012   0.00011   1.92539
   A11        1.89497  -0.00001   0.00005  -0.00010  -0.00005   1.89492
   A12        1.96650  -0.00001   0.00004  -0.00004   0.00000   1.96650
   A13        1.93505  -0.00000   0.00002   0.00001   0.00003   1.93508
   A14        1.89509   0.00001  -0.00008   0.00011   0.00003   1.89511
   A15        1.94433  -0.00001   0.00008  -0.00017  -0.00010   1.94424
   A16        2.06735  -0.00000  -0.00002   0.00004   0.00001   2.06736
   A17        2.04904   0.00001  -0.00000   0.00001   0.00000   2.04905
   A18        1.53932  -0.00001   0.00002  -0.00000   0.00001   1.53933
   A19        2.04016  -0.00001  -0.00002  -0.00009  -0.00012   2.04004
   A20        1.98565   0.00001  -0.00005   0.00009   0.00004   1.98569
   A21        1.50359  -0.00000   0.00000   0.00001   0.00002   1.50360
   A22        1.88658  -0.00000   0.00002  -0.00000   0.00002   1.88660
   A23        2.06518  -0.00000   0.00003  -0.00000   0.00002   2.06521
   A24        1.96337   0.00000   0.00001   0.00001   0.00002   1.96339
   A25        1.90556   0.00001  -0.00007   0.00016   0.00009   1.90565
   A26        1.90904   0.00000  -0.00004   0.00007   0.00003   1.90907
   A27        1.95300  -0.00001   0.00006  -0.00034  -0.00028   1.95272
   A28        2.08065  -0.00000   0.00001   0.00006   0.00007   2.08072
   A29        1.53720  -0.00000   0.00001   0.00000   0.00002   1.53722
   A30        2.05219   0.00001   0.00003   0.00002   0.00005   2.05224
   A31        1.48965   0.00001  -0.00002   0.00010   0.00008   1.48973
   A32        1.95124   0.00000   0.00001   0.00012   0.00013   1.95136
   A33        2.08032  -0.00001   0.00000  -0.00022  -0.00021   2.08011
   A34        1.94121  -0.00001   0.00002   0.00001   0.00003   1.94123
   A35        2.08336  -0.00000   0.00012  -0.00005   0.00006   2.08342
   A36        1.89164   0.00001  -0.00010   0.00005  -0.00004   1.89160
   A37        1.97507   0.00001   0.00001   0.00012   0.00013   1.97520
   A38        1.92067   0.00000  -0.00003   0.00001  -0.00002   1.92065
   A39        1.92451   0.00000   0.00000   0.00000   0.00000   1.92451
   A40        1.87776  -0.00001   0.00000  -0.00005  -0.00005   1.87771
   A41        1.88050  -0.00001   0.00001  -0.00005  -0.00004   1.88046
   A42        1.88230  -0.00000  -0.00000  -0.00003  -0.00003   1.88227
   A43        1.99067  -0.00000   0.00003  -0.00007  -0.00003   1.99064
   A44        1.92125   0.00001   0.00000   0.00014   0.00015   1.92140
   A45        1.91878  -0.00001  -0.00002  -0.00007  -0.00009   1.91869
   A46        1.86956  -0.00000   0.00001   0.00004   0.00005   1.86961
   A47        1.87814   0.00000  -0.00002  -0.00004  -0.00006   1.87808
   A48        1.88164  -0.00000  -0.00001   0.00001  -0.00000   1.88164
   A49        2.01617   0.00001  -0.00007   0.00010   0.00004   2.01620
   A50        1.91025  -0.00001  -0.00007   0.00002  -0.00005   1.91020
   A51        1.93291  -0.00001  -0.00005  -0.00004  -0.00009   1.93282
   A52        1.91825   0.00000   0.00010   0.00012   0.00022   1.91847
   A53        1.80750  -0.00001   0.00003  -0.00007  -0.00005   1.80746
   A54        1.87184   0.00001   0.00007  -0.00015  -0.00009   1.87175
   A55        1.89438   0.00004   0.00000  -0.00014  -0.00013   1.89425
   A56        2.04421  -0.00010   0.00015  -0.00073  -0.00059   2.04362
   A57        2.08090  -0.00005   0.00005  -0.00034  -0.00029   2.08061
   A58        1.96689   0.00001  -0.00004   0.00020   0.00016   1.96705
   A59        2.23525   0.00004  -0.00001   0.00015   0.00014   2.23539
   A60        1.72737   0.00002   0.00014   0.00055   0.00069   1.72807
   A61        1.92811   0.00001  -0.00001   0.00000  -0.00001   1.92810
   A62        1.89069   0.00003   0.00004   0.00023   0.00026   1.89095
   A63        1.91151   0.00001   0.00001   0.00005   0.00006   1.91158
   A64        1.90505  -0.00001  -0.00000  -0.00008  -0.00008   1.90497
   A65        1.91995  -0.00001  -0.00001  -0.00013  -0.00014   1.91981
   A66        1.90817  -0.00001  -0.00003  -0.00007  -0.00010   1.90808
   A67        1.93617   0.00000  -0.00005   0.00018   0.00013   1.93630
   A68        1.88057   0.00002   0.00001   0.00014   0.00014   1.88071
   A69        1.94788  -0.00002  -0.00002  -0.00016  -0.00018   1.94769
   A70        1.94184  -0.00002  -0.00011  -0.00001  -0.00012   1.94171
   A71        1.95103   0.00001   0.00013  -0.00008   0.00006   1.95109
   A72        1.80112  -0.00000   0.00005  -0.00008  -0.00003   1.80109
   A73        1.86608  -0.00001   0.00000  -0.00013  -0.00013   1.86595
   A74        1.91049   0.00002  -0.00002   0.00014   0.00011   1.91060
   A75        1.89726  -0.00000   0.00001  -0.00009  -0.00008   1.89718
   A76        1.92578   0.00000  -0.00002  -0.00001  -0.00003   1.92575
   A77        1.89107   0.00001   0.00005   0.00002   0.00007   1.89113
   A78        1.97004  -0.00002  -0.00002   0.00007   0.00004   1.97008
   A79        1.93191   0.00001   0.00003  -0.00004  -0.00001   1.93191
   A80        1.89220   0.00001  -0.00004   0.00032   0.00028   1.89248
   A81        1.95120   0.00001  -0.00006   0.00042   0.00035   1.95156
   A82        2.06885  -0.00002   0.00000  -0.00022  -0.00021   2.06863
   A83        2.04830  -0.00000   0.00001  -0.00009  -0.00007   2.04823
   A84        1.53864  -0.00002   0.00005  -0.00040  -0.00035   1.53829
   A85        2.04174  -0.00002  -0.00001  -0.00008  -0.00009   2.04165
   A86        1.98860   0.00001  -0.00005  -0.00005  -0.00010   1.98850
   A87        1.50389   0.00001   0.00001  -0.00000   0.00001   1.50390
   A88        1.88598   0.00000   0.00001   0.00001   0.00002   1.88600
   A89        2.06403  -0.00001   0.00002   0.00010   0.00012   2.06415
   A90        1.96051   0.00001   0.00001   0.00002   0.00003   1.96054
   A91        1.90217   0.00002  -0.00011   0.00053   0.00042   1.90259
   A92        1.91137  -0.00002   0.00006  -0.00029  -0.00023   1.91113
   A93        1.94876   0.00002   0.00003   0.00012   0.00014   1.94890
   A94        2.08033   0.00001   0.00003   0.00037   0.00040   2.08073
   A95        1.53865  -0.00002   0.00004  -0.00036  -0.00032   1.53832
   A96        2.05534  -0.00000  -0.00006  -0.00029  -0.00034   2.05500
   A97        2.56348   0.00006   0.00018   0.00070   0.00088   2.56436
   A98        1.48944   0.00000   0.00001   0.00005   0.00006   1.48950
   A99        1.95386   0.00000   0.00001  -0.00009  -0.00009   1.95377
   A100       2.08838   0.00001  -0.00003   0.00027   0.00024   2.08861
   A101       1.93588  -0.00001   0.00006  -0.00031  -0.00025   1.93563
   A102       2.08013   0.00000   0.00006   0.00008   0.00014   2.08028
   A103       1.88980  -0.00001  -0.00008  -0.00003  -0.00010   1.88970
   A104       1.97654  -0.00001   0.00002  -0.00008  -0.00006   1.97648
   A105       1.92086   0.00000  -0.00002  -0.00000  -0.00002   1.92083
   A106       1.91992   0.00002   0.00000   0.00012   0.00012   1.92005
   A107       1.87874   0.00000   0.00000  -0.00002  -0.00002   1.87873
   A108       1.87955  -0.00000   0.00000  -0.00003  -0.00003   1.87953
   A109       1.88542  -0.00000  -0.00001   0.00001   0.00001   1.88543
   A110       1.99125   0.00004   0.00000   0.00019   0.00019   1.99144
   A111       1.91503   0.00000   0.00002   0.00005   0.00007   1.91510
   A112       1.92084  -0.00001  -0.00000  -0.00003  -0.00003   1.92081
   A113       1.87342  -0.00002   0.00000  -0.00008  -0.00008   1.87334
   A114       1.87656  -0.00002  -0.00002  -0.00006  -0.00008   1.87648
   A115       1.88314  -0.00001  -0.00001  -0.00008  -0.00009   1.88306
   A116       2.00984   0.00001   0.00003  -0.00007  -0.00005   2.00979
   A117       1.90906  -0.00000   0.00000   0.00013   0.00014   1.90920
   A118       1.92658  -0.00001   0.00006  -0.00013  -0.00007   1.92651
   A119       1.93209   0.00000  -0.00003   0.00006   0.00003   1.93211
   A120       1.79887  -0.00000   0.00002  -0.00019  -0.00017   1.79869
   A121       1.88130   0.00000  -0.00010   0.00021   0.00012   1.88141
   A122       2.03675  -0.00004   0.00005   0.00000   0.00005   2.03680
   A123       2.06688  -0.00002   0.00001  -0.00005  -0.00004   2.06684
   A124       1.97458  -0.00001   0.00001  -0.00005  -0.00004   1.97454
   A125       2.24110   0.00003  -0.00002   0.00009   0.00007   2.24117
   A126       1.92812  -0.00001   0.00001  -0.00007  -0.00006   1.92805
   A127       1.88646   0.00003  -0.00002   0.00015   0.00014   1.88659
   A128       1.90763   0.00000   0.00004   0.00005   0.00009   1.90772
   A129       1.90927  -0.00001  -0.00001  -0.00010  -0.00010   1.90916
   A130       1.92140   0.00000   0.00000  -0.00001  -0.00000   1.92139
   A131       1.91057  -0.00001  -0.00003  -0.00002  -0.00005   1.91052
   A132       2.86956  -0.00008  -0.00007  -0.00092  -0.00099   2.86857
    D1        0.71864  -0.00000   0.00000   0.00006   0.00006   0.71870
    D2        3.02382   0.00001  -0.00007   0.00031   0.00025   3.02407
    D3       -0.95383   0.00000  -0.00000   0.00012   0.00011  -0.95372
    D4       -1.39093   0.00000  -0.00002  -0.00000  -0.00002  -1.39095
    D5        0.91426   0.00001  -0.00008   0.00025   0.00017   0.91442
    D6       -3.06340   0.00001  -0.00002   0.00005   0.00003  -3.06337
    D7        2.92539  -0.00001   0.00004  -0.00012  -0.00008   2.92531
    D8       -1.05261   0.00000  -0.00003   0.00013   0.00011  -1.05251
    D9        1.25292  -0.00000   0.00003  -0.00006  -0.00003   1.25289
   D10        0.21426   0.00000  -0.00004  -0.00031  -0.00035   0.21391
   D11       -1.96147  -0.00000  -0.00008  -0.00056  -0.00064  -1.96211
   D12        2.26159  -0.00000  -0.00009  -0.00036  -0.00045   2.26114
   D13        2.30067   0.00001  -0.00005  -0.00013  -0.00018   2.30049
   D14        0.12494   0.00001  -0.00008  -0.00038  -0.00047   0.12447
   D15       -1.93519   0.00000  -0.00009  -0.00018  -0.00028  -1.93546
   D16       -1.98094   0.00001  -0.00003  -0.00009  -0.00012  -1.98107
   D17        2.12651   0.00001  -0.00006  -0.00035  -0.00041   2.12610
   D18        0.06639   0.00000  -0.00008  -0.00015  -0.00022   0.06617
   D19       -3.11839   0.00000   0.00023  -0.00021   0.00003  -3.11836
   D20        1.07896  -0.00000   0.00022  -0.00025  -0.00003   1.07892
   D21       -1.00097  -0.00000   0.00022  -0.00033  -0.00011  -1.00108
   D22        1.05604   0.00000   0.00020  -0.00030  -0.00010   1.05594
   D23       -1.02980  -0.00000   0.00019  -0.00035  -0.00016  -1.02996
   D24       -3.10973  -0.00001   0.00019  -0.00042  -0.00024  -3.10996
   D25       -1.05200   0.00000   0.00016  -0.00025  -0.00009  -1.05209
   D26       -3.13784   0.00000   0.00014  -0.00029  -0.00015  -3.13799
   D27        1.06542  -0.00000   0.00014  -0.00037  -0.00023   1.06519
   D28       -0.90195  -0.00000   0.00000  -0.00044  -0.00044  -0.90239
   D29        1.39775   0.00000  -0.00008  -0.00029  -0.00038   1.39737
   D30        3.06478  -0.00000  -0.00007  -0.00031  -0.00039   3.06440
   D31        1.14723  -0.00000  -0.00005  -0.00041  -0.00046   1.14677
   D32       -2.83626   0.00001  -0.00014  -0.00026  -0.00039  -2.83665
   D33       -1.16922   0.00000  -0.00013  -0.00028  -0.00040  -1.16963
   D34       -3.01515  -0.00001   0.00004  -0.00048  -0.00044  -3.01559
   D35       -0.71545  -0.00000  -0.00005  -0.00033  -0.00038  -0.71583
   D36        0.95158  -0.00001  -0.00004  -0.00035  -0.00039   0.95119
   D37       -2.34377  -0.00000   0.00014   0.00047   0.00061  -2.34316
   D38       -0.17220  -0.00000   0.00009   0.00067   0.00076  -0.17144
   D39        1.82299   0.00001   0.00022   0.00051   0.00073   1.82372
   D40        1.92021   0.00000   0.00011   0.00050   0.00061   1.92082
   D41       -2.19140   0.00000   0.00005   0.00071   0.00076  -2.19064
   D42       -0.19621   0.00001   0.00019   0.00055   0.00073  -0.19548
   D43       -0.21772  -0.00000   0.00006   0.00045   0.00051  -0.21721
   D44        1.95385  -0.00000   0.00001   0.00065   0.00066   1.95451
   D45       -2.33414   0.00001   0.00014   0.00049   0.00063  -2.33351
   D46       -0.59408  -0.00000   0.00006  -0.00002   0.00003  -0.59405
   D47       -2.81322  -0.00001   0.00009  -0.00001   0.00008  -2.81314
   D48        1.49927  -0.00001   0.00008  -0.00004   0.00004   1.49931
   D49        1.63229   0.00000  -0.00002   0.00013   0.00011   1.63240
   D50       -0.58685   0.00000   0.00001   0.00014   0.00015  -0.58670
   D51       -2.55755  -0.00000   0.00001   0.00011   0.00012  -2.55743
   D52       -2.54882   0.00000  -0.00002   0.00015   0.00013  -2.54869
   D53        1.51523   0.00000   0.00001   0.00016   0.00017   1.51540
   D54       -0.45547  -0.00000   0.00001   0.00013   0.00014  -0.45534
   D55       -1.45422  -0.00001   0.00007  -0.00021  -0.00014  -1.45436
   D56        2.89136  -0.00000   0.00006  -0.00027  -0.00021   2.89115
   D57        0.66131  -0.00001   0.00019  -0.00026  -0.00007   0.66124
   D58        2.57124  -0.00000  -0.00003  -0.00006  -0.00009   2.57114
   D59        0.63363   0.00000  -0.00004  -0.00012  -0.00016   0.63347
   D60       -1.59642  -0.00000   0.00009  -0.00012  -0.00002  -1.59645
   D61        0.45295   0.00000  -0.00001  -0.00011  -0.00012   0.45283
   D62       -1.48466   0.00001  -0.00002  -0.00016  -0.00018  -1.48484
   D63        2.56847   0.00000   0.00011  -0.00016  -0.00005   2.56843
   D64       -1.50869   0.00002  -0.00006   0.00021   0.00015  -1.50854
   D65        2.56390   0.00001   0.00005  -0.00008  -0.00004   2.56386
   D66        0.45560   0.00000  -0.00000  -0.00013  -0.00013   0.45547
   D67        0.56131   0.00001  -0.00008   0.00011   0.00003   0.56134
   D68       -1.64929  -0.00000   0.00003  -0.00018  -0.00016  -1.64944
   D69        2.52560  -0.00001  -0.00002  -0.00023  -0.00025   2.52535
   D70        2.78195   0.00001  -0.00001   0.00011   0.00010   2.78204
   D71        0.57135  -0.00000   0.00010  -0.00019  -0.00009   0.57126
   D72       -1.53695  -0.00001   0.00004  -0.00023  -0.00018  -1.53713
   D73        1.46673   0.00000  -0.00005   0.00024   0.00019   1.46693
   D74       -2.86871   0.00001  -0.00005   0.00041   0.00036  -2.86835
   D75       -0.64597   0.00001  -0.00007   0.00045   0.00038  -0.64559
   D76       -0.45181  -0.00000   0.00001   0.00011   0.00012  -0.45169
   D77        1.49593  -0.00000   0.00001   0.00028   0.00029   1.49622
   D78       -2.56452   0.00000  -0.00001   0.00032   0.00031  -2.56421
   D79       -2.58521  -0.00000  -0.00002   0.00003   0.00001  -2.58519
   D80       -0.63747   0.00000  -0.00002   0.00020   0.00018  -0.63728
   D81        1.58527   0.00001  -0.00004   0.00024   0.00020   1.58547
   D82        0.79446   0.00001  -0.00011  -0.00009  -0.00020   0.79426
   D83       -1.30684   0.00001  -0.00010  -0.00012  -0.00022  -1.30706
   D84        2.90202   0.00001  -0.00009  -0.00008  -0.00017   2.90185
   D85       -0.83803  -0.00000  -0.00009  -0.00026  -0.00036  -0.83839
   D86       -2.93934  -0.00001  -0.00009  -0.00028  -0.00037  -2.93971
   D87        1.26952  -0.00000  -0.00007  -0.00025  -0.00032   1.26920
   D88        3.12189  -0.00000  -0.00018  -0.00024  -0.00043   3.12147
   D89        1.02059  -0.00000  -0.00018  -0.00027  -0.00044   1.02015
   D90       -1.05374  -0.00000  -0.00016  -0.00023  -0.00039  -1.05413
   D91       -0.93055   0.00000  -0.00007   0.00004  -0.00003  -0.93058
   D92       -3.03234  -0.00000  -0.00011  -0.00006  -0.00017  -3.03251
   D93        1.18051  -0.00000  -0.00009  -0.00011  -0.00020   1.18031
   D94        0.84965   0.00001  -0.00002  -0.00001  -0.00003   0.84962
   D95       -1.25214   0.00000  -0.00006  -0.00012  -0.00017  -1.25231
   D96        2.96071   0.00000  -0.00004  -0.00017  -0.00020   2.96051
   D97        3.09523   0.00000   0.00001   0.00001   0.00002   3.09525
   D98        0.99344  -0.00000  -0.00003  -0.00010  -0.00012   0.99332
   D99       -1.07689  -0.00000  -0.00001  -0.00015  -0.00015  -1.07705
   D100      -2.91196  -0.00000   0.00017   0.00044   0.00062  -2.91134
   D101       1.13960  -0.00001   0.00023   0.00021   0.00044   1.14004
   D102      -0.81408  -0.00001   0.00012   0.00032   0.00043  -0.81364
   D103       1.46840  -0.00001  -0.00012   0.00025   0.00013   1.46853
   D104      -2.64324  -0.00000  -0.00021   0.00031   0.00010  -2.64314
   D105      -0.61499   0.00000  -0.00006   0.00035   0.00029  -0.61470
   D106       0.45097   0.00001  -0.00053  -0.00032  -0.00085   0.45012
   D107      -0.06171  -0.00001  -0.00014  -0.00055  -0.00069  -0.06240
   D108       3.06263  -0.00000  -0.00018   0.00018  -0.00000   3.06263
   D109      -1.77781   0.00001   0.00000  -0.00036  -0.00036  -1.77817
   D110       1.34466   0.00002  -0.00005   0.00044   0.00040   1.34505
   D111       0.34488  -0.00005   0.00031   0.00120   0.00151   0.34638
   D112       0.72832  -0.00001   0.00007  -0.00035  -0.00027   0.72804
   D113       3.03223   0.00000   0.00007   0.00033   0.00040   3.03264
   D114      -0.94268  -0.00001   0.00007  -0.00021  -0.00014  -0.94282
   D115      -1.40115  -0.00001   0.00024  -0.00053  -0.00029  -1.40144
   D116       0.90276   0.00001   0.00024   0.00014   0.00039   0.90315
   D117      -3.07215  -0.00000   0.00024  -0.00040  -0.00016  -3.07231
   D118       2.91649  -0.00001   0.00019  -0.00043  -0.00024   2.91625
   D119      -1.06278   0.00001   0.00019   0.00024   0.00044  -1.06234
   D120       1.24550  -0.00000   0.00019  -0.00030  -0.00011   1.24539
   D121       0.18514   0.00000   0.00000   0.00009   0.00010   0.18524
   D122      -2.00337  -0.00000   0.00002  -0.00004  -0.00002  -2.00339
   D123       2.21263  -0.00000   0.00010  -0.00030  -0.00020   2.21243
   D124       2.27845   0.00002  -0.00010   0.00038   0.00028   2.27873
   D125       0.08993   0.00001  -0.00009   0.00025   0.00017   0.09010
   D126      -1.97725   0.00001  -0.00001  -0.00001  -0.00002  -1.97727
   D127      -2.00126   0.00001  -0.00003   0.00022   0.00020  -2.00106
   D128       2.09340   0.00001  -0.00001   0.00010   0.00009   2.09349
   D129       0.02622   0.00001   0.00007  -0.00017  -0.00010   0.02612
   D130      -3.11818   0.00001   0.00028   0.00048   0.00076  -3.11742
   D131       1.07662   0.00001   0.00029   0.00055   0.00084   1.07746
   D132      -1.00149   0.00000   0.00031   0.00046   0.00077  -1.00072
   D133       1.03904  -0.00000   0.00041   0.00018   0.00059   1.03963
   D134      -1.04934   0.00000   0.00043   0.00024   0.00067  -1.04867
   D135      -3.12745  -0.00000   0.00045   0.00015   0.00060  -3.12685
   D136      -1.05566  -0.00000   0.00028   0.00032   0.00060  -1.05506
   D137       3.13914  -0.00000   0.00030   0.00039   0.00068   3.13982
   D138       1.06103  -0.00001   0.00032   0.00030   0.00061   1.06164
   D139       1.42890   0.00002   0.00016   0.00105   0.00121   1.43011
   D140      -2.67436   0.00002   0.00017   0.00111   0.00128  -2.67308
   D141      -0.58598   0.00001   0.00014   0.00101   0.00114  -0.58484
   D142      -0.92110   0.00000   0.00011  -0.00023  -0.00012  -0.92122
   D143       1.37580  -0.00000   0.00011  -0.00029  -0.00018   1.37562
   D144       3.04339  -0.00001   0.00012  -0.00044  -0.00032   3.04307
   D145       1.12788   0.00000   0.00009  -0.00031  -0.00022   1.12766
   D146      -2.85841  -0.00000   0.00008  -0.00037  -0.00029  -2.85870
   D147      -1.19082  -0.00001   0.00010  -0.00053  -0.00043  -1.19124
   D148      -3.03671   0.00000   0.00012  -0.00025  -0.00013  -3.03684
   D149      -0.73982  -0.00000   0.00012  -0.00031  -0.00019  -0.74001
   D150       0.92778  -0.00001   0.00013  -0.00047  -0.00033   0.92744
   D151      -2.30399  -0.00001  -0.00007   0.00008   0.00001  -2.30398
   D152      -0.12745  -0.00000  -0.00007   0.00025   0.00018  -0.12727
   D153       1.88012   0.00000  -0.00018   0.00041   0.00024   1.88035
   D154       1.95725  -0.00000  -0.00011   0.00027   0.00017   1.95741
   D155      -2.14940   0.00001  -0.00010   0.00044   0.00034  -2.14906
   D156      -0.14183   0.00001  -0.00022   0.00061   0.00039  -0.14144
   D157      -0.18089   0.00000  -0.00010   0.00023   0.00013  -0.18076
   D158       1.99565   0.00001  -0.00010   0.00040   0.00030   1.99595
   D159      -2.27997   0.00001  -0.00021   0.00056   0.00035  -2.27961
   D160      -0.58535  -0.00001   0.00002  -0.00046  -0.00044  -0.58578
   D161      -2.80796  -0.00000   0.00006  -0.00035  -0.00029  -2.80825
   D162       1.50720  -0.00001   0.00005  -0.00037  -0.00032   1.50688
   D163       1.63514   0.00000   0.00003  -0.00039  -0.00036   1.63477
   D164      -0.58748   0.00001   0.00007  -0.00028  -0.00022  -0.58769
   D165      -2.55551  -0.00001   0.00006  -0.00030  -0.00024  -2.55575
   D166      -2.54684  -0.00002   0.00008  -0.00080  -0.00072  -2.54756
   D167       1.51373  -0.00001   0.00012  -0.00069  -0.00057   1.51316
   D168      -0.45430  -0.00002   0.00011  -0.00071  -0.00060  -0.45489
   D169      -1.45262   0.00002  -0.00008   0.00051   0.00043  -1.45219
   D170       2.89863   0.00002  -0.00015   0.00082   0.00068   2.89930
   D171       0.66097   0.00002  -0.00001   0.00071   0.00069   0.66166
   D172       2.57129  -0.00000  -0.00008   0.00023   0.00015   2.57144
   D173       0.63935   0.00000  -0.00014   0.00054   0.00040   0.63975
   D174      -1.59831   0.00000  -0.00001   0.00043   0.00042  -1.59789
   D175       0.45187   0.00003  -0.00011   0.00074   0.00062   0.45250
   D176      -1.48007   0.00003  -0.00018   0.00105   0.00087  -1.47919
   D177       2.56546   0.00003  -0.00004   0.00093   0.00089   2.56635
   D178      -1.50480   0.00001  -0.00014   0.00068   0.00054  -1.50426
   D179       2.56798   0.00002  -0.00015   0.00028   0.00013   2.56811
   D180       0.45514   0.00003  -0.00011   0.00074   0.00062   0.45576
   D181       0.56696  -0.00000  -0.00014   0.00061   0.00047   0.56743
   D182      -1.64345  -0.00000  -0.00014   0.00021   0.00006  -1.64339
   D183       2.52689   0.00001  -0.00011   0.00066   0.00055   2.52744
   D184       2.78283  -0.00000  -0.00009   0.00073   0.00064   2.78347
   D185       0.57242   0.00000  -0.00010   0.00033   0.00023   0.57265
   D186      -1.54042   0.00001  -0.00006   0.00079   0.00072  -1.53970
   D187       0.55413  -0.00003  -0.00029  -0.00181  -0.00210   0.55203
   D188       2.76020  -0.00001  -0.00036  -0.00102  -0.00138   2.75882
   D189      -1.69692  -0.00003  -0.00033  -0.00145  -0.00178  -1.69870
   D190       1.46398  -0.00001   0.00001  -0.00028  -0.00027   1.46371
   D191      -2.86908  -0.00000   0.00003  -0.00038  -0.00035  -2.86943
   D192      -0.65725  -0.00001   0.00003  -0.00065  -0.00062  -0.65787
   D193      -0.45103  -0.00002   0.00011  -0.00072  -0.00061  -0.45164
   D194       1.49910  -0.00002   0.00013  -0.00082  -0.00069   1.49840
   D195      -2.57226  -0.00003   0.00013  -0.00109  -0.00096  -2.57322
   D196      -2.58583  -0.00003   0.00007  -0.00085  -0.00078  -2.58661
   D197      -0.63570  -0.00002   0.00009  -0.00095  -0.00087  -0.63657
   D198       1.57612  -0.00003   0.00009  -0.00122  -0.00113   1.57499
   D199       0.79164  -0.00000  -0.00005  -0.00006  -0.00010   0.79154
   D200      -1.31204   0.00000  -0.00005   0.00002  -0.00003  -1.31206
   D201       2.89570  -0.00000  -0.00003  -0.00007  -0.00009   2.89561
   D202      -0.83941  -0.00000  -0.00008   0.00005  -0.00003  -0.83945
   D203      -2.94310   0.00000  -0.00009   0.00013   0.00004  -2.94305
   D204       1.26464  -0.00000  -0.00007   0.00004  -0.00002   1.26462
   D205       3.13069   0.00000  -0.00015   0.00021   0.00006   3.13075
   D206       1.02701   0.00001  -0.00015   0.00029   0.00013   1.02714
   D207      -1.04844   0.00000  -0.00013   0.00020   0.00007  -1.04837
   D208      -0.88646  -0.00000   0.00004  -0.00053  -0.00049  -0.88695
   D209      -2.98907  -0.00001   0.00002  -0.00059  -0.00057  -2.98964
   D210       1.22448   0.00000   0.00002  -0.00051  -0.00049   1.22399
   D211       0.89679   0.00001   0.00007  -0.00021  -0.00014   0.89665
   D212      -1.20582   0.00000   0.00005  -0.00028  -0.00022  -1.20604
   D213       3.00773   0.00001   0.00005  -0.00019  -0.00014   3.00760
   D214       3.13013  -0.00001   0.00014  -0.00061  -0.00047   3.12966
   D215       1.02752  -0.00001   0.00012  -0.00067  -0.00055   1.02696
   D216      -1.04212  -0.00000   0.00011  -0.00058  -0.00047  -1.04259
   D217       1.22447  -0.00001   0.00015  -0.00052  -0.00037   1.22411
   D218      -2.90343  -0.00001   0.00023  -0.00079  -0.00056  -2.90399
   D219      -0.85961  -0.00001   0.00017  -0.00073  -0.00056  -0.86017
   D220       0.27006  -0.00001   0.00008  -0.00030  -0.00022   0.26984
   D221      -2.90639  -0.00001   0.00006  -0.00049  -0.00043  -2.90682
   D222       3.10069  -0.00000  -0.00002  -0.00023  -0.00025   3.10044
         Item               Value     Threshold  Converged?
 Maximum Force            0.000103     0.000450     YES
 RMS     Force            0.000019     0.000300     YES
 Maximum Displacement     0.004859     0.001800     NO 
 RMS     Displacement     0.001289     0.001200     NO 
 Predicted change in Energy=-8.587514D-07
 GradGradGradGradGradGradGradGradGradGradGradGradGradGradGradGradGradGrad

 Stoichiometry    C20H32N2O8(3)
 Framework group  C1[X(C20H32N2O8)]
 Deg. of freedom   180
 Full point group                 C1      NOp   1
 Largest Abelian subgroup         C1      NOp   1
 Largest concise Abelian subgroup C1      NOp   1
                         Standard orientation:                         
 ---------------------------------------------------------------------
 Center     Atomic      Atomic             Coordinates (Angstroms)
 Number     Number       Type             X           Y           Z
 ---------------------------------------------------------------------
      1          6           0        3.148892   -1.107084    0.794383
      2          6           0        2.004329    0.945857   -0.432877
      3          1           0        1.236825    1.626328   -0.053876
      4          1           0        1.821436    0.829546   -1.505155
      5          6           0        3.387680    1.542244   -0.193182
      6          1           0        3.443304    2.565587   -0.578175
      7          6           0        3.786265    1.286283    1.278444
      8          1           0        2.980109    1.299915    2.019353
      9          1           0        4.586127    1.935039    1.636345
     10          6           0        4.311233   -0.086893    0.788113
     11          1           0        5.185771   -0.529588    1.275450
     12          6           0        4.515470    0.552782   -0.619193
     13          6           0        5.876553    1.250026   -0.719485
     14          1           0        6.088299    1.904487    0.130328
     15          1           0        5.919006    1.862062   -1.627283
     16          1           0        6.679979    0.507468   -0.777324
     17          6           0        4.320963   -0.304797   -1.866640
     18          1           0        3.393899   -0.882337   -1.869765
     19          1           0        5.145643   -1.018414   -1.964778
     20          1           0        4.318990    0.330490   -2.760471
     21          6           0        1.821312   -0.432631    0.251436
     22          1           0        1.097874   -0.351509    1.062159
     23          8           0        1.219273   -1.245572   -0.780017
     24          7           0        0.406330   -2.271209   -0.371656
     25          8           0        0.281889   -2.490373    0.810475
     26          8           0       -0.122393   -2.842914   -1.294984
     27          6           0        2.945867   -1.605980    2.259503
     28          1           0        2.148333   -2.346442    2.302699
     29          1           0        2.672973   -0.748383    2.880311
     30          1           0        3.876937   -2.038269    2.629938
     31          8           0        3.475294   -2.245196    0.126065
     32          6           0       -2.188882    0.328869   -0.738741
     33          6           0       -4.506663    1.263119    0.140744
     34          1           0       -5.219145    1.900358   -0.392404
     35          1           0       -4.570383    1.531029    1.199293
     36          6           0       -4.885840   -0.202753   -0.059554
     37          1           0       -5.934625   -0.370909    0.206498
     38          6           0       -4.398599   -0.646968   -1.457731
     39          1           0       -4.416052    0.106609   -2.252702
     40          1           0       -4.889832   -1.544953   -1.832498
     41          6           0       -3.045348   -0.958982   -0.772567
     42          1           0       -2.439296   -1.790783   -1.142014
     43          6           0       -3.825571   -1.165935    0.559871
     44          6           0       -4.350616   -2.601938    0.668835
     45          1           0       -4.860161   -2.944783   -0.235553
     46          1           0       -5.060258   -2.680463    1.499805
     47          1           0       -3.521732   -3.290107    0.864891
     48          6           0       -3.153538   -0.800813    1.880197
     49          1           0       -2.732148    0.206446    1.902527
     50          1           0       -2.336761   -1.500810    2.085205
     51          1           0       -3.875017   -0.874940    2.702403
     52          6           0       -3.075251    1.589770   -0.360550
     53          1           0       -3.110677    2.275452   -1.209083
     54          8           0       -2.491780    2.298681    0.756441
     55          7           0       -1.314535    2.976548    0.513893
     56          8           0       -0.993937    3.181989   -0.636075
     57          8           0       -0.753075    3.322951    1.519307
     58          6           0       -1.530077    0.500769   -2.146963
     59          1           0       -0.894797    1.385234   -2.164846
     60          1           0       -2.329415    0.613100   -2.884361
     61          1           0       -0.941859   -0.387912   -2.380908
     62          8           0       -1.122144    0.197237    0.088048
 ---------------------------------------------------------------------
 Rotational constants (GHZ):           0.2730408           0.1066953           0.0906528
 Standard basis: 6-31++G(d,p) (6D, 7F)
 There are   762 symmetry adapted cartesian basis functions of A   symmetry.
 There are   762 symmetry adapted basis functions of A   symmetry.
   762 basis functions,  1216 primitive gaussians,   762 cartesian basis functions
   116 alpha electrons      114 beta electrons
       nuclear repulsion energy      3463.8740765988 Hartrees.
 NAtoms=   62 NActive=   62 NUniq=   62 SFac= 1.00D+00 NAtFMM=   60 NAOKFM=T Big=T
 Integral buffers will be    131072 words long.
 Raffenetti 2 integral format.
 Two-electron integral symmetry is turned on.
 Nuclear repulsion after empirical dispersion term =     3463.8072279871 Hartrees.
 One-electron integrals computed using PRISM.
 NBasis=   762 RedAO= T EigKep=  1.09D-06  NBF=   762
 NBsUse=   761 1.00D-06 EigRej=  9.24D-07 NBFU=   761
 Initial guess from the checkpoint file:  "/wrk/hasangal/alkoxy/alphapine-conformarsampling/Alpha-Pinene-RO-NO3down-Odown/SYS_2A/DFT_high/calc-LM/TMP/G1647172545/Gau-4419.chk"
 B after Tr=     0.000000    0.000000   -0.000000
         Rot=    1.000000   -0.000002    0.000009    0.000014 Ang=  -0.00 deg.
 Initial guess <Sx>= 0.0000 <Sy>= 0.0000 <Sz>= 1.0000 <S**2>= 2.0088 S= 1.0029
 Requested convergence on RMS density matrix=1.00D-08 within 128 cycles.
 Requested convergence on MAX density matrix=1.00D-06.
 Requested convergence on             energy=1.00D-06.
 No special actions if energy rises.
 SCF Done:  E(UwB97XD) =  -1491.90119791     A.U. after   19 cycles
            NFock= 19  Conv=0.25D-08     -V/T= 2.0089
 <Sx>= 0.0000 <Sy>= 0.0000 <Sz>= 1.0000 <S**2>= 2.0088 S= 1.0029
 <L.S>= 0.000000000000E+00
 Annihilation of the first spin contaminant:
 S**2 before annihilation     2.0088,   after     2.0000
 Calling FoFJK, ICntrl=      2127 FMM=T ISym2X=0 I1Cent= 0 IOpClX= 1 NMat=1 NMatS=1 NMatT=0.
 ***** Axes restored to original set *****
 -------------------------------------------------------------------
 Center     Atomic                   Forces (Hartrees/Bohr)
 Number     Number              X              Y              Z
 -------------------------------------------------------------------
      1        6          -0.000001219   -0.000030453   -0.000039743
      2        6           0.000012190    0.000015926   -0.000000697
      3        1          -0.000004447   -0.000009436    0.000011228
      4        1          -0.000001997    0.000005561   -0.000036791
      5        6          -0.000001697    0.000006183    0.000015283
      6        1           0.000004001   -0.000029399   -0.000007022
      7        6          -0.000030353    0.000021360   -0.000005621
      8        1          -0.000018647   -0.000006226    0.000008618
      9        1           0.000019969   -0.000020056    0.000005092
     10        6           0.000009173   -0.000014435   -0.000008077
     11        1           0.000021776    0.000015182    0.000013646
     12        6          -0.000023542    0.000023473    0.000013964
     13        6           0.000002072   -0.000001866    0.000009232
     14        1           0.000008455   -0.000014972    0.000013252
     15        1          -0.000003733   -0.000017145   -0.000031754
     16        1           0.000025738    0.000022847   -0.000002676
     17        6          -0.000016329   -0.000010980    0.000010572
     18        1          -0.000032620    0.000009745    0.000010134
     19        1           0.000033171    0.000027046   -0.000001488
     20        1          -0.000001214   -0.000020149   -0.000027728
     21        6          -0.000014061    0.000020276   -0.000001568
     22        1          -0.000062134    0.000041517    0.000059778
     23        8           0.000027877    0.000003584   -0.000017851
     24        7          -0.000129459   -0.000053426   -0.000001640
     25        8           0.000074658   -0.000038540    0.000015720
     26        8           0.000124076    0.000036138   -0.000010887
     27        6          -0.000003263    0.000001351    0.000014105
     28        1          -0.000029484    0.000022557   -0.000003644
     29        1          -0.000006612   -0.000014094    0.000020426
     30        1           0.000022580    0.000012308    0.000012354
     31        8           0.000014446    0.000013222   -0.000016977
     32        6          -0.000057837    0.000054380    0.000083047
     33        6           0.000023426   -0.000015820   -0.000002330
     34        1          -0.000015234   -0.000024611   -0.000013344
     35        1          -0.000004757   -0.000007611    0.000028915
     36        6           0.000021704   -0.000025227   -0.000005297
     37        1          -0.000026479    0.000007485    0.000002739
     38        6          -0.000005886    0.000021021    0.000025167
     39        1          -0.000010894   -0.000012466   -0.000005042
     40        1          -0.000025666    0.000042833   -0.000003966
     41        6           0.000069356   -0.000054421    0.000043237
     42        1          -0.000104810    0.000038778   -0.000030140
     43        6          -0.000018679    0.000025042   -0.000041713
     44        6           0.000010345   -0.000012624   -0.000007523
     45        1          -0.000015690    0.000000062   -0.000038903
     46        1          -0.000021299   -0.000003180    0.000026486
     47        1           0.000028155    0.000025848    0.000007486
     48        6           0.000005295   -0.000011685   -0.000007027
     49        1           0.000011589   -0.000011587    0.000009469
     50        1           0.000029134    0.000022617    0.000008206
     51        1          -0.000022371    0.000002190    0.000025121
     52        6          -0.000039212   -0.000006280   -0.000010993
     53        1          -0.000003121    0.000000352   -0.000002085
     54        8          -0.000014179    0.000011551   -0.000010995
     55        7           0.000020364    0.000021743    0.000009120
     56        8           0.000003362   -0.000005864   -0.000001551
     57        8          -0.000009015   -0.000011223   -0.000002453
     58        6           0.000021133   -0.000014783   -0.000008443
     59        1           0.000020798   -0.000019781   -0.000006014
     60        1          -0.000008760   -0.000002003   -0.000020089
     61        1           0.000012616    0.000013083   -0.000009486
     62        8           0.000107241   -0.000064916   -0.000060840
 -------------------------------------------------------------------
 Cartesian Forces:  Max     0.000129459 RMS     0.000029138

 GradGradGradGradGradGradGradGradGradGradGradGradGradGradGradGradGradGrad
 Berny optimization.
 Using GEDIIS/GDIIS optimizer.
 FormGI is forming the generalized inverse of G from B-inverse, IUseBI=4.
 Internal  Forces:  Max     0.000118732 RMS     0.000017983
 Search for a local minimum.
 Step number   6 out of a maximum of  372
 All quantities printed in internal units (Hartrees-Bohrs-Radians)
 Mixed Optimization -- En-DIIS/RFO-DIIS
 Swapping is turned off.
 Update second derivatives using D2CorX and points    1    2    3    4    5
                                                      6
 DE= -8.36D-07 DEPred=-8.59D-07 R= 9.73D-01
 Trust test= 9.73D-01 RLast= 1.00D-02 DXMaxT set to 1.50D-01
 ITU=  0  1  1 -1  0  0
     Eigenvalues ---    0.00214   0.00231   0.00239   0.00268   0.00329
     Eigenvalues ---    0.00333   0.00360   0.00412   0.00422   0.00685
     Eigenvalues ---    0.00897   0.00918   0.01013   0.01345   0.01550
     Eigenvalues ---    0.01725   0.01869   0.02059   0.02182   0.02397
     Eigenvalues ---    0.02483   0.02645   0.02737   0.02776   0.02837
     Eigenvalues ---    0.02878   0.02936   0.03081   0.03108   0.03303
     Eigenvalues ---    0.03451   0.03544   0.03557   0.03627   0.03822
     Eigenvalues ---    0.03913   0.04031   0.04320   0.04438   0.04443
     Eigenvalues ---    0.04633   0.04720   0.04891   0.05045   0.05086
     Eigenvalues ---    0.05256   0.05265   0.05296   0.05300   0.05315
     Eigenvalues ---    0.05589   0.05612   0.05623   0.05641   0.05653
     Eigenvalues ---    0.05680   0.05709   0.05791   0.05835   0.05860
     Eigenvalues ---    0.05882   0.06066   0.06164   0.06355   0.06628
     Eigenvalues ---    0.06759   0.06828   0.07231   0.07367   0.07519
     Eigenvalues ---    0.07784   0.08042   0.08326   0.08364   0.08551
     Eigenvalues ---    0.08691   0.08908   0.09376   0.09486   0.09747
     Eigenvalues ---    0.10269   0.10313   0.10941   0.11529   0.12089
     Eigenvalues ---    0.12403   0.13674   0.14587   0.15143   0.15947
     Eigenvalues ---    0.15990   0.16000   0.16000   0.16000   0.16000
     Eigenvalues ---    0.16000   0.16000   0.16000   0.16000   0.16000
     Eigenvalues ---    0.16000   0.16000   0.16000   0.16031   0.16068
     Eigenvalues ---    0.16522   0.16823   0.17220   0.18009   0.18813
     Eigenvalues ---    0.20018   0.20877   0.20993   0.21787   0.22216
     Eigenvalues ---    0.23279   0.24349   0.24546   0.24629   0.24658
     Eigenvalues ---    0.24715   0.25000   0.25070   0.25672   0.26389
     Eigenvalues ---    0.26705   0.26786   0.26997   0.27163   0.27563
     Eigenvalues ---    0.29070   0.29089   0.29181   0.29402   0.29480
     Eigenvalues ---    0.29948   0.30270   0.33626   0.33828   0.33948
     Eigenvalues ---    0.33990   0.34054   0.34062   0.34067   0.34082
     Eigenvalues ---    0.34130   0.34131   0.34135   0.34154   0.34168
     Eigenvalues ---    0.34188   0.34190   0.34229   0.34271   0.34294
     Eigenvalues ---    0.34328   0.34336   0.34354   0.34378   0.34419
     Eigenvalues ---    0.34526   0.34546   0.34617   0.34630   0.34667
     Eigenvalues ---    0.34773   0.34819   0.35059   0.36717   0.38625
     Eigenvalues ---    0.40872   0.43462   0.49217   0.50896   0.53146
     Eigenvalues ---    0.53453   0.98711   0.99444   1.00544   1.03485
 En-DIIS/RFO-DIIS/Sim-DIIS IScMMF=       -3 using points:     6    5    4    3    2    1
 RFO step:  Lambda=-1.58925803D-06.
 RFO-DIIS uses    4 points instead of    6
 DidBck=F Rises=F RFO-DIIS coefs:    1.96844   -0.66491   -0.27457   -0.02895    0.00000
                  RFO-DIIS coefs:    0.00000
 Iteration  1 RMS(Cart)=  0.00202217 RMS(Int)=  0.00000142
 Iteration  2 RMS(Cart)=  0.00000299 RMS(Int)=  0.00000035
 Iteration  3 RMS(Cart)=  0.00000000 RMS(Int)=  0.00000035
 Variable       Old X    -DE/DX   Delta X   Delta X   Delta X     New X
                                 (Linear)    (Quad)   (Total)
    R1        2.92259   0.00000   0.00005   0.00002   0.00008   2.92266
    R2        2.99517   0.00001   0.00017  -0.00006   0.00011   2.99527
    R3        2.94985  -0.00005   0.00024  -0.00025  -0.00002   2.94983
    R4        2.56925  -0.00002   0.00005   0.00002   0.00007   2.56933
    R5        2.06642  -0.00001   0.00028  -0.00024   0.00004   2.06646
    R6        2.06729  -0.00004   0.00029  -0.00027   0.00002   2.06732
    R7        2.88256  -0.00000   0.00013  -0.00010   0.00003   2.88259
    R8        2.92878   0.00000   0.00003  -0.00009  -0.00006   2.92872
    R9        2.06884  -0.00003   0.00029  -0.00025   0.00003   2.06887
   R10        2.92149  -0.00001  -0.00004   0.00005   0.00001   2.92150
   R11        2.94726  -0.00001  -0.00008   0.00006  -0.00002   2.94725
   R12        2.06925  -0.00002   0.00025  -0.00023   0.00002   2.06926
   R13        2.06037  -0.00003   0.00032  -0.00027   0.00005   2.06042
   R14        2.92854  -0.00002   0.00004  -0.00007  -0.00003   2.92851
   R15        2.06862  -0.00003   0.00023  -0.00021   0.00002   2.06864
   R16        2.94664  -0.00000  -0.00010   0.00006  -0.00004   2.94660
   R17        2.89613  -0.00003   0.00019  -0.00016   0.00004   2.89616
   R18        2.88417  -0.00001   0.00013  -0.00006   0.00007   2.88424
   R19        2.06607  -0.00002   0.00031  -0.00028   0.00004   2.06611
   R20        2.07051  -0.00004   0.00037  -0.00033   0.00003   2.07055
   R21        2.07029  -0.00003   0.00036  -0.00033   0.00003   2.07032
   R22        2.06405  -0.00003   0.00027  -0.00027  -0.00001   2.06405
   R23        2.06921  -0.00004   0.00039  -0.00035   0.00004   2.06925
   R24        2.07227  -0.00003   0.00038  -0.00034   0.00004   2.07231
   R25        2.05903  -0.00004   0.00016  -0.00014   0.00001   2.05905
   R26        2.73013   0.00003  -0.00008   0.00023   0.00015   2.73027
   R27        4.69721   0.00004   0.00103  -0.00087   0.00016   4.69737
   R28        2.59076   0.00005  -0.00027   0.00018  -0.00009   2.59067
   R29        2.28411  -0.00000  -0.00008   0.00004  -0.00004   2.28407
   R30        2.28253  -0.00000   0.00007   0.00001   0.00008   2.28261
   R31        4.81729  -0.00007  -0.00690  -0.00184  -0.00874   4.80855
   R32        2.05816  -0.00004   0.00031  -0.00029   0.00002   2.05819
   R33        2.06607  -0.00002   0.00028  -0.00025   0.00003   2.06610
   R34        2.06230  -0.00003   0.00033  -0.00029   0.00003   2.06234
   R35        2.92342  -0.00003   0.00002  -0.00007  -0.00005   2.92337
   R36        2.99899  -0.00002   0.00001   0.00001   0.00002   2.99900
   R37        2.95587  -0.00006   0.00043  -0.00024   0.00019   2.95606
   R38        2.56254  -0.00001  -0.00008  -0.00000  -0.00008   2.56246
   R39        2.06832  -0.00003   0.00033  -0.00030   0.00004   2.06836
   R40        2.06695  -0.00003   0.00029  -0.00025   0.00003   2.06699
   R41        2.88620  -0.00003   0.00018  -0.00018  -0.00001   2.88619
   R42        2.93178   0.00000   0.00001  -0.00001   0.00000   2.93178
   R43        2.06924  -0.00003   0.00028  -0.00024   0.00004   2.06927
   R44        2.92122   0.00001   0.00001   0.00004   0.00005   2.92127
   R45        2.94917  -0.00003   0.00001  -0.00004  -0.00003   2.94914
   R46        2.07023  -0.00001   0.00022  -0.00021   0.00001   2.07024
   R47        2.05983  -0.00005   0.00035  -0.00032   0.00003   2.05986
   R48        2.92639  -0.00002   0.00013  -0.00016  -0.00003   2.92636
   R49        2.06636  -0.00003   0.00019  -0.00014   0.00006   2.06642
   R50        2.94395   0.00001  -0.00009   0.00006  -0.00003   2.94393
   R51        2.89668  -0.00001   0.00012  -0.00006   0.00006   2.89674
   R52        2.88343  -0.00004   0.00021  -0.00016   0.00005   2.88348
   R53        2.06586  -0.00004   0.00035  -0.00033   0.00002   2.06588
   R54        2.07032  -0.00003   0.00036  -0.00033   0.00004   2.07036
   R55        2.06928  -0.00004   0.00036  -0.00033   0.00003   2.06932
   R56        2.06373  -0.00002   0.00027  -0.00025   0.00002   2.06376
   R57        2.06936  -0.00004   0.00036  -0.00032   0.00004   2.06940
   R58        2.07186  -0.00003   0.00039  -0.00035   0.00004   2.07190
   R59        2.06268  -0.00000   0.00005  -0.00004   0.00001   2.06269
   R60        2.73238   0.00001  -0.00005   0.00006   0.00000   2.73238
   R61        2.60771  -0.00001   0.00001   0.00003   0.00004   2.60775
   R62        2.28916  -0.00000  -0.00002   0.00002   0.00001   2.28916
   R63        2.27246   0.00000  -0.00002  -0.00001  -0.00003   2.27243
   R64        2.05814  -0.00003   0.00027  -0.00024   0.00003   2.05816
   R65        2.06605  -0.00002   0.00027  -0.00025   0.00003   2.06607
   R66        2.06187  -0.00002   0.00019  -0.00020  -0.00001   2.06186
    A1        1.92562  -0.00000   0.00003   0.00012   0.00015   1.92576
    A2        1.88849  -0.00002   0.00008  -0.00014  -0.00006   1.88844
    A3        1.94956   0.00001  -0.00022   0.00008  -0.00014   1.94942
    A4        1.92685   0.00002   0.00004  -0.00006  -0.00003   1.92682
    A5        1.97024  -0.00000   0.00002  -0.00001   0.00001   1.97025
    A6        1.79779   0.00000   0.00007  -0.00001   0.00006   1.79785
    A7        1.86350  -0.00000  -0.00002  -0.00001  -0.00003   1.86347
    A8        1.91640   0.00000  -0.00017   0.00004  -0.00013   1.91627
    A9        1.89396  -0.00000   0.00004   0.00002   0.00006   1.89403
   A10        1.92539  -0.00000   0.00011  -0.00008   0.00003   1.92542
   A11        1.89492   0.00000   0.00003  -0.00011  -0.00008   1.89484
   A12        1.96650   0.00000   0.00001   0.00013   0.00014   1.96664
   A13        1.93508  -0.00000   0.00008  -0.00012  -0.00005   1.93503
   A14        1.89511  -0.00000  -0.00008   0.00014   0.00006   1.89517
   A15        1.94424   0.00001  -0.00013   0.00031   0.00018   1.94441
   A16        2.06736   0.00000   0.00002  -0.00006  -0.00004   2.06732
   A17        2.04905  -0.00001   0.00002  -0.00007  -0.00005   2.04900
   A18        1.53933  -0.00000   0.00007  -0.00016  -0.00009   1.53924
   A19        2.04004   0.00000  -0.00019   0.00020   0.00001   2.04005
   A20        1.98569   0.00000   0.00007  -0.00011  -0.00005   1.98564
   A21        1.50360   0.00000   0.00003  -0.00005  -0.00002   1.50359
   A22        1.88660  -0.00000   0.00000   0.00007   0.00007   1.88667
   A23        2.06521  -0.00001   0.00003  -0.00003  -0.00000   2.06520
   A24        1.96339   0.00000   0.00007  -0.00011  -0.00004   1.96335
   A25        1.90565  -0.00000   0.00004  -0.00008  -0.00003   1.90561
   A26        1.90907   0.00000   0.00008  -0.00022  -0.00014   1.90892
   A27        1.95272   0.00002  -0.00033   0.00050   0.00017   1.95290
   A28        2.08072  -0.00001   0.00007  -0.00004   0.00002   2.08074
   A29        1.53722  -0.00000   0.00006  -0.00012  -0.00007   1.53715
   A30        2.05224  -0.00001   0.00004   0.00004   0.00008   2.05232
   A31        1.48973  -0.00000   0.00008  -0.00009  -0.00000   1.48973
   A32        1.95136  -0.00000   0.00019  -0.00023  -0.00004   1.95133
   A33        2.08011   0.00001  -0.00024   0.00021  -0.00003   2.08008
   A34        1.94123  -0.00000   0.00005  -0.00011  -0.00005   1.94118
   A35        2.08342   0.00000   0.00014   0.00009   0.00023   2.08365
   A36        1.89160  -0.00000  -0.00015   0.00006  -0.00009   1.89151
   A37        1.97520  -0.00001   0.00021  -0.00022  -0.00001   1.97519
   A38        1.92065   0.00001  -0.00000  -0.00003  -0.00003   1.92062
   A39        1.92451  -0.00000   0.00002  -0.00005  -0.00003   1.92449
   A40        1.87771  -0.00000  -0.00009   0.00011   0.00002   1.87774
   A41        1.88046   0.00000  -0.00009   0.00012   0.00003   1.88049
   A42        1.88227  -0.00000  -0.00007   0.00009   0.00002   1.88229
   A43        1.99064   0.00002  -0.00001   0.00008   0.00007   1.99070
   A44        1.92140  -0.00000   0.00021  -0.00016   0.00005   1.92145
   A45        1.91869  -0.00000  -0.00009  -0.00005  -0.00014   1.91855
   A46        1.86961  -0.00001   0.00004  -0.00001   0.00004   1.86964
   A47        1.87808  -0.00001  -0.00013   0.00013  -0.00000   1.87807
   A48        1.88164  -0.00000  -0.00002   0.00001  -0.00001   1.88162
   A49        2.01620  -0.00000   0.00002  -0.00009  -0.00007   2.01613
   A50        1.91020   0.00002  -0.00006   0.00005  -0.00002   1.91018
   A51        1.93282  -0.00000  -0.00008   0.00006  -0.00002   1.93280
   A52        1.91847  -0.00002   0.00028  -0.00020   0.00009   1.91856
   A53        1.80746   0.00002  -0.00007   0.00005  -0.00002   1.80744
   A54        1.87175  -0.00001  -0.00010   0.00015   0.00005   1.87180
   A55        1.89425   0.00002  -0.00004  -0.00029  -0.00033   1.89392
   A56        2.04362   0.00012  -0.00059   0.00088   0.00029   2.04391
   A57        2.08061   0.00009  -0.00033   0.00051   0.00018   2.08079
   A58        1.96705  -0.00001   0.00016  -0.00022  -0.00006   1.96699
   A59        2.23539  -0.00009   0.00018  -0.00032  -0.00014   2.23525
   A60        1.72807  -0.00002   0.00078   0.00048   0.00126   1.72933
   A61        1.92810   0.00001   0.00006  -0.00012  -0.00006   1.92804
   A62        1.89095  -0.00001   0.00039  -0.00033   0.00006   1.89101
   A63        1.91158  -0.00001   0.00010  -0.00009   0.00001   1.91159
   A64        1.90497   0.00000  -0.00014   0.00016   0.00003   1.90500
   A65        1.91981  -0.00000  -0.00024   0.00023  -0.00000   1.91981
   A66        1.90808   0.00001  -0.00017   0.00015  -0.00002   1.90805
   A67        1.93630   0.00001   0.00005   0.00005   0.00010   1.93640
   A68        1.88071  -0.00003   0.00018  -0.00016   0.00003   1.88074
   A69        1.94769   0.00001  -0.00020   0.00003  -0.00017   1.94753
   A70        1.94171   0.00001  -0.00013  -0.00010  -0.00023   1.94148
   A71        1.95109  -0.00002   0.00007   0.00003   0.00011   1.95120
   A72        1.80109   0.00001   0.00003   0.00013   0.00016   1.80124
   A73        1.86595   0.00000  -0.00016   0.00016  -0.00000   1.86595
   A74        1.91060  -0.00001   0.00019  -0.00016   0.00003   1.91063
   A75        1.89718  -0.00000   0.00001   0.00003   0.00003   1.89722
   A76        1.92575  -0.00000  -0.00012   0.00006  -0.00006   1.92568
   A77        1.89113  -0.00000   0.00008  -0.00006   0.00002   1.89115
   A78        1.97008   0.00001   0.00000  -0.00002  -0.00001   1.97007
   A79        1.93191   0.00000   0.00008  -0.00003   0.00005   1.93195
   A80        1.89248  -0.00001   0.00025  -0.00016   0.00009   1.89257
   A81        1.95156  -0.00001   0.00001  -0.00015  -0.00014   1.95142
   A82        2.06863   0.00001  -0.00019   0.00013  -0.00006   2.06858
   A83        2.04823   0.00000   0.00000   0.00002   0.00002   2.04825
   A84        1.53829   0.00001  -0.00018   0.00021   0.00003   1.53832
   A85        2.04165   0.00001  -0.00014   0.00019   0.00005   2.04170
   A86        1.98850   0.00000  -0.00009  -0.00001  -0.00011   1.98839
   A87        1.50390  -0.00001   0.00003  -0.00003   0.00000   1.50390
   A88        1.88600  -0.00000  -0.00001   0.00005   0.00004   1.88604
   A89        2.06415   0.00000   0.00013  -0.00010   0.00003   2.06418
   A90        1.96054  -0.00000   0.00009  -0.00013  -0.00003   1.96051
   A91        1.90259  -0.00001   0.00037  -0.00047  -0.00010   1.90249
   A92        1.91113  -0.00001  -0.00008   0.00001  -0.00007   1.91106
   A93        1.94890  -0.00001  -0.00010   0.00000  -0.00010   1.94880
   A94        2.08073   0.00000   0.00041  -0.00008   0.00033   2.08106
   A95        1.53832   0.00001  -0.00019   0.00024   0.00006   1.53838
   A96        2.05500   0.00001  -0.00038   0.00028  -0.00011   2.05489
   A97        2.56436   0.00009   0.00101   0.00050   0.00151   2.56587
   A98        1.48950  -0.00000   0.00010  -0.00007   0.00003   1.48953
   A99        1.95377   0.00001   0.00004   0.00002   0.00006   1.95383
   A100       2.08861  -0.00000   0.00007  -0.00012  -0.00005   2.08856
   A101       1.93563   0.00001  -0.00013   0.00019   0.00006   1.93569
   A102       2.08028   0.00000   0.00006  -0.00004   0.00001   2.08029
   A103       1.88970  -0.00001  -0.00011   0.00004  -0.00007   1.88962
   A104       1.97648   0.00002   0.00004  -0.00000   0.00004   1.97651
   A105       1.92083   0.00001  -0.00002  -0.00003  -0.00005   1.92078
   A106       1.92005  -0.00001   0.00015  -0.00016  -0.00001   1.92004
   A107       1.87873  -0.00001  -0.00007   0.00008   0.00001   1.87874
   A108       1.87953  -0.00001  -0.00008   0.00008   0.00000   1.87953
   A109       1.88543  -0.00000  -0.00004   0.00005   0.00001   1.88543
   A110       1.99144  -0.00002   0.00010  -0.00011  -0.00002   1.99142
   A111       1.91510   0.00000   0.00018  -0.00017   0.00001   1.91511
   A112       1.92081   0.00000   0.00000  -0.00002  -0.00002   1.92079
   A113       1.87334   0.00001  -0.00008   0.00010   0.00002   1.87336
   A114       1.87648   0.00000  -0.00013   0.00015   0.00002   1.87650
   A115       1.88306  -0.00000  -0.00009   0.00007  -0.00001   1.88305
   A116       2.00979  -0.00002   0.00008  -0.00008   0.00000   2.00979
   A117       1.90920   0.00001   0.00018  -0.00021  -0.00002   1.90917
   A118       1.92651   0.00001  -0.00013   0.00013  -0.00000   1.92650
   A119       1.93211  -0.00000  -0.00001  -0.00000  -0.00001   1.93210
   A120       1.79869   0.00002  -0.00030   0.00037   0.00007   1.79876
   A121       1.88141  -0.00001   0.00016  -0.00019  -0.00002   1.88139
   A122       2.03680  -0.00003   0.00019  -0.00029  -0.00010   2.03670
   A123       2.06684  -0.00001  -0.00001  -0.00004  -0.00005   2.06679
   A124       1.97454   0.00000  -0.00004   0.00005   0.00001   1.97455
   A125       2.24117   0.00000   0.00004   0.00001   0.00005   2.24122
   A126       1.92805  -0.00001   0.00004  -0.00023  -0.00018   1.92787
   A127       1.88659  -0.00001   0.00021  -0.00032  -0.00011   1.88648
   A128       1.90772  -0.00001   0.00017  -0.00012   0.00005   1.90777
   A129       1.90916   0.00001  -0.00019   0.00020   0.00002   1.90918
   A130       1.92139   0.00001  -0.00010   0.00027   0.00017   1.92156
   A131       1.91052   0.00001  -0.00013   0.00018   0.00005   1.91057
   A132       2.86857  -0.00005  -0.00096  -0.00042  -0.00138   2.86719
    D1        0.71870   0.00001  -0.00001   0.00054   0.00053   0.71923
    D2        3.02407  -0.00000   0.00017   0.00024   0.00042   3.02449
    D3       -0.95372   0.00000   0.00003   0.00052   0.00055  -0.95317
    D4       -1.39095   0.00000  -0.00012   0.00063   0.00051  -1.39044
    D5        0.91442  -0.00001   0.00006   0.00034   0.00040   0.91482
    D6       -3.06337  -0.00000  -0.00008   0.00061   0.00053  -3.06284
    D7        2.92531   0.00001  -0.00014   0.00068   0.00054   2.92585
    D8       -1.05251  -0.00000   0.00005   0.00038   0.00043  -1.05207
    D9        1.25289   0.00000  -0.00009   0.00066   0.00057   1.25346
   D10        0.21391  -0.00000  -0.00028  -0.00065  -0.00093   0.21298
   D11       -1.96211   0.00001  -0.00062  -0.00036  -0.00098  -1.96308
   D12        2.26114   0.00001  -0.00041  -0.00060  -0.00101   2.26013
   D13        2.30049  -0.00002  -0.00014  -0.00079  -0.00092   2.29957
   D14        0.12447  -0.00001  -0.00048  -0.00049  -0.00097   0.12350
   D15       -1.93546  -0.00001  -0.00027  -0.00074  -0.00101  -1.93647
   D16       -1.98107  -0.00001  -0.00002  -0.00084  -0.00086  -1.98193
   D17        2.12610   0.00000  -0.00036  -0.00055  -0.00091   2.12519
   D18        0.06617   0.00000  -0.00015  -0.00079  -0.00094   0.06522
   D19       -3.11836  -0.00000   0.00024   0.00015   0.00039  -3.11797
   D20        1.07892  -0.00001   0.00013   0.00023   0.00036   1.07928
   D21       -1.00108  -0.00000   0.00005   0.00030   0.00035  -1.00073
   D22        1.05594   0.00000   0.00013   0.00013   0.00026   1.05620
   D23       -1.02996   0.00000   0.00002   0.00021   0.00023  -1.02973
   D24       -3.10996   0.00001  -0.00006   0.00028   0.00022  -3.10974
   D25       -1.05209   0.00000   0.00006   0.00017   0.00023  -1.05186
   D26       -3.13799  -0.00000  -0.00005   0.00025   0.00020  -3.13779
   D27        1.06519   0.00000  -0.00013   0.00033   0.00019   1.06539
   D28       -0.90239   0.00000  -0.00048   0.00016  -0.00031  -0.90270
   D29        1.39737   0.00000  -0.00046   0.00010  -0.00035   1.39702
   D30        3.06440   0.00000  -0.00046   0.00009  -0.00036   3.06404
   D31        1.14677   0.00000  -0.00054   0.00013  -0.00041   1.14636
   D32       -2.83665   0.00000  -0.00051   0.00006  -0.00045  -2.83710
   D33       -1.16963  -0.00000  -0.00052   0.00006  -0.00046  -1.17009
   D34       -3.01559   0.00001  -0.00042   0.00002  -0.00040  -3.01599
   D35       -0.71583   0.00000  -0.00040  -0.00004  -0.00044  -0.71627
   D36        0.95119   0.00000  -0.00040  -0.00005  -0.00045   0.95075
   D37       -2.34316  -0.00000   0.00065   0.00027   0.00092  -2.34224
   D38       -0.17144   0.00000   0.00082   0.00010   0.00092  -0.17053
   D39        1.82372  -0.00001   0.00079   0.00021   0.00100   1.82472
   D40        1.92082   0.00000   0.00063   0.00033   0.00097   1.92179
   D41       -2.19064   0.00001   0.00080   0.00017   0.00096  -2.18968
   D42       -0.19548  -0.00000   0.00077   0.00028   0.00105  -0.19443
   D43       -0.21721   0.00000   0.00048   0.00042   0.00089  -0.21631
   D44        1.95451   0.00000   0.00064   0.00025   0.00089   1.95540
   D45       -2.33351  -0.00000   0.00061   0.00036   0.00097  -2.33254
   D46       -0.59405   0.00001   0.00012  -0.00013  -0.00001  -0.59406
   D47       -2.81314   0.00000   0.00024  -0.00031  -0.00007  -2.81321
   D48        1.49931   0.00000   0.00014  -0.00015  -0.00002   1.49929
   D49        1.63240   0.00000   0.00017  -0.00022  -0.00005   1.63235
   D50       -0.58670   0.00000   0.00028  -0.00040  -0.00011  -0.58681
   D51       -2.55743  -0.00000   0.00018  -0.00024  -0.00006  -2.55749
   D52       -2.54869  -0.00000   0.00025  -0.00042  -0.00017  -2.54886
   D53        1.51540  -0.00001   0.00036  -0.00060  -0.00023   1.51516
   D54       -0.45534  -0.00001   0.00026  -0.00044  -0.00018  -0.45552
   D55       -1.45436   0.00001  -0.00017   0.00030   0.00013  -1.45423
   D56        2.89115   0.00001  -0.00027   0.00047   0.00019   2.89135
   D57        0.66124   0.00001  -0.00002   0.00041   0.00039   0.66162
   D58        2.57114   0.00000  -0.00016   0.00023   0.00007   2.57121
   D59        0.63347   0.00001  -0.00027   0.00040   0.00013   0.63360
   D60       -1.59645   0.00001  -0.00001   0.00034   0.00033  -1.59612
   D61        0.45283   0.00001  -0.00024   0.00042   0.00018   0.45301
   D62       -1.48484   0.00001  -0.00034   0.00059   0.00024  -1.48460
   D63        2.56843   0.00001  -0.00009   0.00053   0.00044   2.56886
   D64       -1.50854  -0.00001   0.00007  -0.00004   0.00002  -1.50851
   D65        2.56386  -0.00000  -0.00015   0.00039   0.00024   2.56410
   D66        0.45547   0.00001  -0.00026   0.00044   0.00018   0.45566
   D67        0.56134  -0.00000  -0.00013   0.00016   0.00003   0.56137
   D68       -1.64944   0.00000  -0.00034   0.00059   0.00024  -1.64920
   D69        2.52535   0.00001  -0.00045   0.00064   0.00019   2.52554
   D70        2.78204  -0.00001  -0.00003   0.00011   0.00009   2.78213
   D71        0.57126  -0.00000  -0.00024   0.00055   0.00030   0.57156
   D72       -1.53713   0.00001  -0.00035   0.00060   0.00025  -1.53688
   D73        1.46693  -0.00001   0.00029  -0.00052  -0.00023   1.46670
   D74       -2.86835  -0.00001   0.00053  -0.00080  -0.00027  -2.86862
   D75       -0.64559  -0.00002   0.00049  -0.00074  -0.00025  -0.64584
   D76       -0.45169  -0.00001   0.00025  -0.00044  -0.00018  -0.45188
   D77        1.49622  -0.00001   0.00049  -0.00072  -0.00023   1.49599
   D78       -2.56421  -0.00002   0.00045  -0.00066  -0.00020  -2.56441
   D79       -2.58519   0.00000   0.00013  -0.00032  -0.00019  -2.58539
   D80       -0.63728  -0.00000   0.00037  -0.00061  -0.00024  -0.63752
   D81        1.58547  -0.00000   0.00033  -0.00054  -0.00021   1.58526
   D82        0.79426  -0.00000  -0.00023  -0.00005  -0.00028   0.79398
   D83       -1.30706  -0.00000  -0.00026  -0.00002  -0.00028  -1.30734
   D84        2.90185  -0.00001  -0.00018  -0.00009  -0.00027   2.90158
   D85       -0.83839   0.00000  -0.00043   0.00020  -0.00024  -0.83863
   D86       -2.93971   0.00000  -0.00046   0.00022  -0.00023  -2.93994
   D87        1.26920   0.00000  -0.00038   0.00016  -0.00023   1.26898
   D88        3.12147   0.00000  -0.00054   0.00011  -0.00043   3.12104
   D89        1.02015   0.00000  -0.00056   0.00014  -0.00042   1.01972
   D90       -1.05413  -0.00000  -0.00048   0.00007  -0.00041  -1.05454
   D91       -0.93058  -0.00000   0.00015  -0.00068  -0.00053  -0.93111
   D92       -3.03251  -0.00000  -0.00005  -0.00061  -0.00066  -3.03317
   D93        1.18031   0.00000  -0.00010  -0.00049  -0.00059   1.17972
   D94        0.84962   0.00000   0.00019  -0.00059  -0.00040   0.84922
   D95       -1.25231  -0.00000  -0.00001  -0.00052  -0.00053  -1.25284
   D96        2.96051   0.00000  -0.00006  -0.00040  -0.00046   2.96005
   D97        3.09525  -0.00000   0.00024  -0.00060  -0.00037   3.09488
   D98        0.99332  -0.00000   0.00004  -0.00053  -0.00049   0.99282
   D99       -1.07705   0.00000  -0.00001  -0.00041  -0.00042  -1.07747
   D100      -2.91134  -0.00004   0.00065  -0.00091  -0.00025  -2.91159
   D101       1.14004  -0.00003   0.00047  -0.00068  -0.00021   1.13983
   D102      -0.81364  -0.00004   0.00047  -0.00073  -0.00026  -0.81390
   D103       1.46853  -0.00001   0.00020   0.00027   0.00047   1.46900
   D104      -2.64314  -0.00000   0.00013   0.00023   0.00036  -2.64278
   D105      -0.61470  -0.00002   0.00038   0.00009   0.00047  -0.61423
   D106       0.45012  -0.00005  -0.00146  -0.00053  -0.00200   0.44812
   D107      -0.06240   0.00002  -0.00051   0.00027  -0.00024  -0.06263
   D108       3.06263  -0.00007   0.00003  -0.00150  -0.00147   3.06116
   D109      -1.77817   0.00006  -0.00033   0.00093   0.00059  -1.77757
   D110       1.34505  -0.00004   0.00026  -0.00102  -0.00077   1.34429
   D111       0.34638   0.00004   0.00120   0.00099   0.00219   0.34857
   D112       0.72804   0.00001   0.00013   0.00026   0.00039   0.72843
   D113       3.03264  -0.00000   0.00090  -0.00021   0.00069   3.03333
   D114      -0.94282   0.00000   0.00022   0.00018   0.00041  -0.94242
   D115      -1.40144   0.00001   0.00015   0.00045   0.00060  -1.40084
   D116       0.90315   0.00000   0.00092  -0.00001   0.00090   0.90405
   D117      -3.07231   0.00000   0.00024   0.00037   0.00061  -3.07169
   D118       2.91625   0.00000   0.00011   0.00037   0.00048   2.91674
   D119      -1.06234  -0.00001   0.00089  -0.00010   0.00079  -1.06155
   D120       1.24539  -0.00000   0.00021   0.00029   0.00050   1.24589
   D121       0.18524  -0.00000  -0.00054  -0.00001  -0.00054   0.18470
   D122      -2.00339   0.00001  -0.00073   0.00023  -0.00050  -2.00390
   D123       2.21243   0.00001  -0.00096   0.00050  -0.00046   2.21197
   D124       2.27873  -0.00002  -0.00036  -0.00024  -0.00060   2.27813
   D125       0.09010  -0.00001  -0.00056  -0.00000  -0.00056   0.08954
   D126      -1.97727  -0.00001  -0.00079   0.00028  -0.00051  -1.97778
   D127      -2.00106  -0.00001  -0.00037  -0.00011  -0.00048  -2.00155
   D128       2.09349  -0.00000  -0.00056   0.00012  -0.00044   2.09305
   D129       0.02612   0.00000  -0.00079   0.00040  -0.00040   0.02573
   D130      -3.11742  -0.00000   0.00115  -0.00066   0.00048  -3.11694
   D131       1.07746  -0.00000   0.00122  -0.00058   0.00064   1.07810
   D132      -1.00072  -0.00000   0.00117  -0.00055   0.00061  -1.00011
   D133       1.03963  -0.00001   0.00105  -0.00056   0.00049   1.04012
   D134      -1.04867  -0.00000   0.00112  -0.00048   0.00064  -1.04803
   D135      -3.12685  -0.00000   0.00107  -0.00045   0.00062  -3.12624
   D136      -1.05506   0.00000   0.00101  -0.00063   0.00038  -1.05468
   D137       3.13982   0.00001   0.00108  -0.00055   0.00053   3.14036
   D138       1.06164   0.00001   0.00103  -0.00052   0.00051   1.06215
   D139       1.43011  -0.00001   0.00132   0.00042   0.00174   1.43185
   D140      -2.67308   0.00001   0.00129   0.00054   0.00183  -2.67126
   D141      -0.58484   0.00001   0.00118   0.00052   0.00170  -0.58314
   D142      -0.92122   0.00000  -0.00033   0.00022  -0.00011  -0.92133
   D143       1.37562   0.00000  -0.00032   0.00024  -0.00007   1.37554
   D144       3.04307   0.00001  -0.00041   0.00036  -0.00005   3.04302
   D145       1.12766  -0.00000  -0.00049   0.00036  -0.00013   1.12753
   D146      -2.85870  -0.00000  -0.00048   0.00038  -0.00010  -2.85879
   D147      -1.19124   0.00000  -0.00057   0.00050  -0.00008  -1.19132
   D148      -3.03684   0.00000  -0.00047   0.00031  -0.00016  -3.03700
   D149      -0.74001   0.00000  -0.00046   0.00033  -0.00013  -0.74014
   D150       0.92744   0.00001  -0.00056   0.00045  -0.00011   0.92734
   D151      -2.30398   0.00001   0.00045  -0.00008   0.00037  -2.30361
   D152      -0.12727   0.00000   0.00075  -0.00042   0.00033  -0.12694
   D153       1.88035  -0.00000   0.00077  -0.00044   0.00033   1.88069
   D154       1.95741   0.00001   0.00059  -0.00025   0.00035   1.95776
   D155      -2.14906  -0.00000   0.00089  -0.00059   0.00030  -2.14875
   D156      -0.14144  -0.00000   0.00092  -0.00061   0.00031  -0.14113
   D157      -0.18076   0.00000   0.00069  -0.00027   0.00043  -0.18034
   D158       1.99595  -0.00001   0.00099  -0.00061   0.00038   1.99633
   D159      -2.27961  -0.00001   0.00102  -0.00063   0.00038  -2.27923
   D160      -0.58578   0.00001  -0.00039   0.00033  -0.00006  -0.58584
   D161      -2.80825   0.00000  -0.00014   0.00009  -0.00006  -2.80831
   D162       1.50688   0.00000  -0.00025   0.00024  -0.00001   1.50687
   D163       1.63477   0.00000  -0.00020   0.00024   0.00004   1.63482
   D164      -0.58769  -0.00000   0.00004   0.00000   0.00004  -0.58765
   D165      -2.55575   0.00000  -0.00006   0.00016   0.00009  -2.55566
   D166      -2.54756   0.00001  -0.00036   0.00043   0.00007  -2.54749
   D167       1.51316   0.00001  -0.00012   0.00019   0.00007   1.51323
   D168      -0.45489   0.00001  -0.00023   0.00035   0.00012  -0.45477
   D169      -1.45219  -0.00000   0.00006  -0.00028  -0.00022  -1.45241
   D170       2.89930  -0.00001   0.00016  -0.00045  -0.00030   2.89901
   D171       0.66166  -0.00000   0.00021  -0.00041  -0.00020   0.66147
   D172       2.57144   0.00000  -0.00007  -0.00009  -0.00016   2.57128
   D173       0.63975  -0.00000   0.00003  -0.00027  -0.00024   0.63951
   D174      -1.59789   0.00000   0.00008  -0.00022  -0.00014  -1.59803
   D175       0.45250  -0.00002   0.00026  -0.00038  -0.00012   0.45237
   D176      -1.47919  -0.00002   0.00035  -0.00056  -0.00020  -1.47940
   D177       2.56635  -0.00002   0.00041  -0.00051  -0.00010   2.56625
   D178      -1.50426  -0.00001   0.00038  -0.00041  -0.00003  -1.50428
   D179       2.56811   0.00001  -0.00021   0.00009  -0.00011   2.56800
   D180       0.45576  -0.00002   0.00024  -0.00037  -0.00012   0.45564
   D181       0.56743  -0.00000   0.00027  -0.00023   0.00004   0.56747
   D182      -1.64339   0.00001  -0.00032   0.00027  -0.00004  -1.64343
   D183       2.52744  -0.00001   0.00013  -0.00019  -0.00006   2.52739
   D184       2.78347  -0.00001   0.00045  -0.00036   0.00009   2.78356
   D185       0.57265   0.00001  -0.00013   0.00014   0.00001   0.57266
   D186      -1.53970  -0.00002   0.00032  -0.00032  -0.00000  -1.53970
   D187       0.55203   0.00001  -0.00212  -0.00045  -0.00257   0.54946
   D188       2.75882  -0.00001  -0.00133  -0.00117  -0.00250   2.75632
   D189      -1.69870   0.00002  -0.00157  -0.00070  -0.00227  -1.70097
   D190       1.46371   0.00000   0.00007  -0.00006   0.00001   1.46372
   D191      -2.86943   0.00001   0.00014  -0.00005   0.00009  -2.86934
   D192      -0.65787   0.00001  -0.00009   0.00014   0.00006  -0.65781
   D193      -0.45164   0.00001  -0.00024   0.00035   0.00011  -0.45153
   D194       1.49840   0.00002  -0.00016   0.00035   0.00019   1.49859
   D195      -2.57322   0.00002  -0.00040   0.00055   0.00015  -2.57306
   D196      -2.58661  -0.00000  -0.00050   0.00021  -0.00028  -2.58690
   D197      -0.63657   0.00000  -0.00042   0.00022  -0.00021  -0.63678
   D198       1.57499   0.00000  -0.00065   0.00041  -0.00024   1.57475
   D199       0.79154   0.00000  -0.00007  -0.00008  -0.00015   0.79139
   D200      -1.31206  -0.00000   0.00001  -0.00016  -0.00015  -1.31222
   D201       2.89561   0.00000  -0.00003  -0.00009  -0.00012   2.89548
   D202      -0.83945   0.00000  -0.00015  -0.00008  -0.00023  -0.83967
   D203      -2.94305  -0.00000  -0.00007  -0.00016  -0.00023  -2.94328
   D204       1.26462   0.00000  -0.00011  -0.00010  -0.00020   1.26442
   D205       3.13075  -0.00000  -0.00003  -0.00020  -0.00024   3.13051
   D206       1.02714  -0.00001   0.00004  -0.00028  -0.00024   1.02690
   D207      -1.04837  -0.00000   0.00001  -0.00022  -0.00021  -1.04858
   D208      -0.88695   0.00000  -0.00032   0.00007  -0.00025  -0.88720
   D209      -2.98964   0.00000  -0.00040   0.00014  -0.00026  -2.98991
   D210       1.22399   0.00000  -0.00041   0.00017  -0.00024   1.22375
   D211       0.89665  -0.00000  -0.00009  -0.00015  -0.00024   0.89642
   D212      -1.20604  -0.00000  -0.00018  -0.00008  -0.00026  -1.20629
   D213       3.00760  -0.00000  -0.00018  -0.00005  -0.00023   3.00736
   D214       3.12966   0.00000  -0.00033   0.00012  -0.00021   3.12945
   D215       1.02696   0.00000  -0.00042   0.00019  -0.00023   1.02674
   D216      -1.04259   0.00000  -0.00042   0.00021  -0.00021  -1.04279
   D217       1.22411   0.00002  -0.00080   0.00080   0.00000   1.22411
   D218      -2.90399   0.00000  -0.00095   0.00099   0.00004  -2.90395
   D219      -0.86017   0.00001  -0.00104   0.00109   0.00005  -0.86012
   D220       0.26984   0.00001  -0.00055   0.00063   0.00007   0.26991
   D221      -2.90682   0.00002  -0.00078   0.00101   0.00023  -2.90659
   D222       3.10044   0.00001  -0.00027   0.00045   0.00018   3.10062
         Item               Value     Threshold  Converged?
 Maximum Force            0.000119     0.000450     YES
 RMS     Force            0.000018     0.000300     YES
 Maximum Displacement     0.008271     0.001800     NO 
 RMS     Displacement     0.002023     0.001200     NO 
 Predicted change in Energy=-7.629424D-07
 GradGradGradGradGradGradGradGradGradGradGradGradGradGradGradGradGradGrad

 Stoichiometry    C20H32N2O8(3)
 Framework group  C1[X(C20H32N2O8)]
 Deg. of freedom   180
 Full point group                 C1      NOp   1
 Largest Abelian subgroup         C1      NOp   1
 Largest concise Abelian subgroup C1      NOp   1
                         Standard orientation:                         
 ---------------------------------------------------------------------
 Center     Atomic      Atomic             Coordinates (Angstroms)
 Number     Number       Type             X           Y           Z
 ---------------------------------------------------------------------
      1          6           0        3.149381   -1.106529    0.795217
      2          6           0        2.003837    0.945784   -0.432093
      3          1           0        1.237045    1.626625   -0.052251
      4          1           0        1.819419    0.829215   -1.504094
      5          6           0        3.387629    1.542016   -0.194449
      6          1           0        3.442970    2.565118   -0.580175
      7          6           0        3.788000    1.286983    1.276857
      8          1           0        2.982776    1.301306    2.018780
      9          1           0        4.588520    1.935805    1.633250
     10          6           0        4.312022   -0.086634    0.786805
     11          1           0        5.186939   -0.529332    1.273481
     12          6           0        4.514862    0.552194   -0.621064
     13          6           0        5.875925    1.249271   -0.723079
     14          1           0        6.088450    1.904385    0.126063
     15          1           0        5.917598    1.860604   -1.631409
     16          1           0        6.679239    0.506577   -0.781052
     17          6           0        4.319059   -0.305839   -1.868040
     18          1           0        3.392153   -0.883630   -1.869941
     19          1           0        5.143856   -1.019232   -1.967064
     20          1           0        4.315824    0.329310   -2.761992
     21          6           0        1.821337   -0.432475    0.252748
     22          1           0        1.098315   -0.351266    1.063844
     23          8           0        1.218935   -1.245880   -0.778236
     24          7           0        0.405939   -2.271301   -0.369601
     25          8           0        0.281601   -2.490491    0.812512
     26          8           0       -0.124141   -2.842111   -1.292759
     27          6           0        2.947622   -1.603759    2.261070
     28          1           0        2.150183   -2.344255    2.305712
     29          1           0        2.675179   -0.745496    2.881182
     30          1           0        3.879045   -2.035571    2.631229
     31          8           0        3.475063   -2.245416    0.127791
     32          6           0       -2.187625    0.328591   -0.738135
     33          6           0       -4.506974    1.262832    0.137247
     34          1           0       -5.218645    1.899693   -0.397470
     35          1           0       -4.572657    1.531199    1.195579
     36          6           0       -4.885488   -0.203216   -0.062990
     37          1           0       -5.934688   -0.371535    0.201395
     38          6           0       -4.395829   -0.648124   -1.460130
     39          1           0       -4.412133    0.104958   -2.255602
     40          1           0       -4.886301   -1.546460   -1.835098
     41          6           0       -3.043672   -0.959491   -0.772554
     42          1           0       -2.436628   -1.791399   -1.140219
     43          6           0       -3.825962   -1.165683    0.558772
     44          6           0       -4.350783   -2.601775    0.668060
     45          1           0       -4.859005   -2.945453   -0.236769
     46          1           0       -5.061549   -2.679834    1.498139
     47          1           0       -3.521972   -3.289582    0.865784
     48          6           0       -3.156153   -0.799400    1.879937
     49          1           0       -2.734877    0.207924    1.902114
     50          1           0       -2.339660   -1.499183    2.086913
     51          1           0       -3.879028   -0.872908    2.701000
     52          6           0       -3.074718    1.589499   -0.361622
     53          1           0       -3.108736    2.275042   -1.210329
     54          8           0       -2.493142    2.298640    0.756214
     55          7           0       -1.315534    2.976520    0.515359
     56          8           0       -0.993234    3.181763   -0.634172
     57          8           0       -0.755541    3.322953    1.521563
     58          6           0       -1.527215    0.500311   -2.145736
     59          1           0       -0.891826    1.384733   -2.162794
     60          1           0       -2.325819    0.612857   -2.883916
     61          1           0       -0.938965   -0.388501   -2.379078
     62          8           0       -1.121964    0.197344    0.090034
 ---------------------------------------------------------------------
 Rotational constants (GHZ):           0.2730487           0.1066971           0.0906612
 Standard basis: 6-31++G(d,p) (6D, 7F)
 There are   762 symmetry adapted cartesian basis functions of A   symmetry.
 There are   762 symmetry adapted basis functions of A   symmetry.
   762 basis functions,  1216 primitive gaussians,   762 cartesian basis functions
   116 alpha electrons      114 beta electrons
       nuclear repulsion energy      3463.9436992461 Hartrees.
 NAtoms=   62 NActive=   62 NUniq=   62 SFac= 1.00D+00 NAtFMM=   60 NAOKFM=T Big=T
 Integral buffers will be    131072 words long.
 Raffenetti 2 integral format.
 Two-electron integral symmetry is turned on.
 Nuclear repulsion after empirical dispersion term =     3463.8768410716 Hartrees.
 One-electron integrals computed using PRISM.
 NBasis=   762 RedAO= T EigKep=  1.09D-06  NBF=   762
 NBsUse=   761 1.00D-06 EigRej=  9.24D-07 NBFU=   761
 Initial guess from the checkpoint file:  "/wrk/hasangal/alkoxy/alphapine-conformarsampling/Alpha-Pinene-RO-NO3down-Odown/SYS_2A/DFT_high/calc-LM/TMP/G1647172545/Gau-4419.chk"
 B after Tr=    -0.000000    0.000000    0.000000
         Rot=    1.000000    0.000147    0.000032   -0.000012 Ang=   0.02 deg.
 Initial guess <Sx>= 0.0000 <Sy>= 0.0000 <Sz>= 1.0000 <S**2>= 2.0088 S= 1.0029
 Requested convergence on RMS density matrix=1.00D-08 within 128 cycles.
 Requested convergence on MAX density matrix=1.00D-06.
 Requested convergence on             energy=1.00D-06.
 No special actions if energy rises.
 Restarting incremental Fock formation.
 SCF Done:  E(UwB97XD) =  -1491.90119869     A.U. after   24 cycles
            NFock= 24  Conv=0.27D-08     -V/T= 2.0089
 <Sx>= 0.0000 <Sy>= 0.0000 <Sz>= 1.0000 <S**2>= 2.0088 S= 1.0029
 <L.S>= 0.000000000000E+00
 Annihilation of the first spin contaminant:
 S**2 before annihilation     2.0088,   after     2.0000
 Calling FoFJK, ICntrl=      2127 FMM=T ISym2X=0 I1Cent= 0 IOpClX= 1 NMat=1 NMatS=1 NMatT=0.
 ***** Axes restored to original set *****
 -------------------------------------------------------------------
 Center     Atomic                   Forces (Hartrees/Bohr)
 Number     Number              X              Y              Z
 -------------------------------------------------------------------
      1        6          -0.000006132   -0.000050229   -0.000016465
      2        6           0.000016007    0.000037616    0.000005879
      3        1          -0.000009152   -0.000020236    0.000017837
      4        1          -0.000012775    0.000006999   -0.000043640
      5        6          -0.000017157    0.000025028    0.000012160
      6        1           0.000007302   -0.000038804   -0.000010032
      7        6          -0.000018029    0.000031357   -0.000017590
      8        1          -0.000025366   -0.000001975    0.000013094
      9        1           0.000044115   -0.000031325    0.000002751
     10        6           0.000012514   -0.000024473   -0.000022797
     11        1           0.000022340    0.000023108    0.000020506
     12        6          -0.000016435    0.000010656    0.000049261
     13        6          -0.000001373    0.000002825    0.000008995
     14        1           0.000004329   -0.000024872    0.000030913
     15        1          -0.000006377   -0.000023337   -0.000043673
     16        1           0.000033054    0.000033425   -0.000002188
     17        6          -0.000021883   -0.000007181    0.000003783
     18        1          -0.000026394    0.000010194   -0.000000799
     19        1           0.000045241    0.000034380   -0.000005661
     20        1          -0.000002041   -0.000032511   -0.000035575
     21        6          -0.000041970   -0.000033475   -0.000018131
     22        1          -0.000053568    0.000029722    0.000070452
     23        8          -0.000040585    0.000003777   -0.000015339
     24        7           0.000074772    0.000057447   -0.000002466
     25        8          -0.000034015   -0.000051549   -0.000018864
     26        8           0.000019935   -0.000018244   -0.000006317
     27        6           0.000000831    0.000002255    0.000020784
     28        1          -0.000020843    0.000021582   -0.000002979
     29        1          -0.000005742   -0.000027596    0.000027996
     30        1           0.000035909    0.000011850    0.000016911
     31        8           0.000028394    0.000043280   -0.000021967
     32        6          -0.000076306    0.000067064    0.000124022
     33        6           0.000040363   -0.000003595   -0.000002025
     34        1          -0.000024527   -0.000030500   -0.000017572
     35        1          -0.000006752   -0.000006075    0.000041244
     36        6           0.000026007   -0.000020708   -0.000005564
     37        1          -0.000038768    0.000013068    0.000002628
     38        6           0.000010851   -0.000012373    0.000012567
     39        1          -0.000008807   -0.000018527   -0.000012746
     40        1          -0.000027538    0.000049598   -0.000001747
     41        6           0.000060476   -0.000058671    0.000030620
     42        1          -0.000063891    0.000065455   -0.000012366
     43        6          -0.000009536   -0.000002746   -0.000057791
     44        6           0.000008376   -0.000006234   -0.000005796
[truncated: 1,792,397 more chars]
