# Supplementary material for: Computational Investigation of the Formation of Peroxide (ROOR) Accretion Products in the OH- and NO3-Initiated Oxidation of α-Pinene
Source: J Phys Chem A. 2021 Dec 9;125(50):10632–9. doi: 10.1021/acs.jpca.1c08969 (PMC8713291; doi:10.1021/acs.jpca.1c08969)
Supplement: Supplementary file 2 — jp1c08969_si_002.zip [file jp1c08969_si_002.zip › JPCA-secondnd-paper-updated-outfile/α-pinene, ( S-alkoxy,R-nitroxy)2/soc-2-1-1000-local-minima.inp]

 $CONTRL SCFTYP=none CITYP=GUGA MPLEVL=0 RUNTYP=TRANSITN
  itol=30 icut=11 maxit=200
  MULT=1 icharg=0 ispher=0
  EXETYP=run
 $END
 $BASIS GBASIS=N311 NGAUSS=6 NDFUNC=1 Diffs=.true. DIFFSP=.true. $END
 $SYSTEM TIMLIM=360000 MWORDS=350 $END
! $GUESS GUESS=moread norb=536 $END
 $TRANST operat=HSO1
! ZEFF(1)=1150.4 
  NUMCI=2 NUMVEC=1
  NFZC=112 NOCC=116 IROOTS(1)=4,4
  rstate=0000
  ONECNT=0
  TMOMNT=.t.
  PRTPRM=.t.
! Diagonal energies from TDDFT
 ENGYST(1)=-1488.353744767253,
-1488.350682719723,
-1488.350512867719,
-1488.347391993036,
-1488.353745992768,
-1488.350682345972,
-1488.350514214982,
-1488.347391479408,
 $end
 $trans dirtrf=.t. CUTTRF=1.d-12 $end
 $SCF DIRSCF=.TRUE. soscf=.t. $END
 $DRT1 group=c1 fors=.t. nfzc=112 ndoc=3 nalp=0 nval=1 $END
 $DRT2 group=c1 fors=.t. nfzc=112 ndoc=2 nalp=2 nval=0 $END
 $GUGDIA ITERMX=500 $END
 $DATA
 C20N2H32O8
C1
CARBON      6.0     -2.829621000        -0.757508000        -1.241999000
CARBON      6.0     -2.837239000         0.972191000         0.779524000
HYDROGEN    1.0     -3.314828000         1.947282000         0.912774000
HYDROGEN    1.0     -1.860140000         1.025740000         1.266332000
CARBON      6.0     -3.700793000        -0.123526000         1.410125000
HYDROGEN    1.0     -4.030481000         0.166111000         2.412525000
CARBON      6.0     -4.762886000        -0.585778000         0.382406000
HYDROGEN    1.0     -5.192317000         0.169650000        -0.283516000
HYDROGEN    1.0     -5.585019000        -1.140810000         0.833004000
CARBON      6.0     -3.655853000        -1.518906000        -0.179246000
HYDROGEN    1.0     -3.953895000        -2.489446000        -0.590914000
CARBON      6.0     -3.017583000        -1.513326000         1.249446000
CARBON      6.0     -3.671947000        -2.583415000         2.132788000
HYDROGEN    1.0     -4.762759000        -2.600702000         2.065466000
HYDROGEN    1.0     -3.406687000        -2.415196000         3.182087000
HYDROGEN    1.0     -3.306251000        -3.576842000         1.851030000
CARBON      6.0     -1.506845000        -1.602651000         1.453779000
HYDROGEN    1.0     -0.934003000        -0.861198000         0.899419000
HYDROGEN    1.0     -1.135786000        -2.586006000         1.150561000
HYDROGEN    1.0     -1.279238000        -1.465831000         2.517567000
CARBON      6.0     -2.659324000         0.741908000        -0.730594000
HYDROGEN    1.0     -3.406243000         1.315963000        -1.281447000
OXYGEN      8.0     -1.358831000         1.168485000        -1.193801000
NITROGEN    7.0     -1.188556000         2.536846000        -1.277879000
OXYGEN      8.0     -2.153489000         3.248592000        -1.128703000
OXYGEN      8.0     -0.048583000         2.852082000        -1.512117000
CARBON      6.0     -3.534877000        -0.736041000        -2.606926000
HYDROGEN    1.0     -2.978728000        -0.104167000        -3.304783000
HYDROGEN    1.0     -4.559620000        -0.362130000        -2.519904000
HYDROGEN    1.0     -3.572352000        -1.749947000        -3.013893000
OXYGEN      8.0     -1.578680000        -1.302754000        -1.395231000
CARBON      6.0      3.524381000         0.296922000         0.587497000
CARBON      6.0      1.593667000        -0.201438000        -1.203483000
HYDROGEN    1.0      1.329514000         0.393629000        -2.082124000
HYDROGEN    1.0      0.660374000        -0.630599000        -0.833751000
CARBON      6.0      2.565992000        -1.310761000        -1.589931000
HYDROGEN    1.0      2.178309000        -1.883439000        -2.438449000
CARBON      6.0      3.990858000        -0.721442000        -1.676560000
HYDROGEN    1.0      4.085492000         0.304852000        -2.044491000
HYDROGEN    1.0      4.691391000        -1.347000000        -2.229864000
CARBON      6.0      4.064053000        -0.959187000        -0.144284000
HYDROGEN    1.0      5.031559000        -1.227880000         0.293103000
CARBON      6.0      3.020929000        -2.105301000        -0.331154000
CARBON      6.0      3.721758000        -3.417271000        -0.705344000
HYDROGEN    1.0      4.472401000        -3.301435000        -1.491585000
HYDROGEN    1.0      2.984466000        -4.147979000        -1.055800000
HYDROGEN    1.0      4.222175000        -3.841014000         0.172310000
CARBON      6.0      1.982911000        -2.418174000         0.744592000
HYDROGEN    1.0      1.436570000        -1.548317000         1.104908000
HYDROGEN    1.0      2.462431000        -2.874889000         1.615946000
HYDROGEN    1.0      1.254918000        -3.132016000         0.340489000
CARBON      6.0      2.162093000         0.763972000        -0.139844000
HYDROGEN    1.0      2.377999000         1.738408000        -0.578742000
OXYGEN      8.0      1.072232000         0.940853000         0.791220000
NITROGEN    7.0      1.026057000         2.134891000         1.486998000
OXYGEN      8.0      1.890458000         2.954546000         1.298382000
OXYGEN      8.0      0.066330000         2.205858000         2.214482000
CARBON      6.0      4.562729000         1.429028000         0.543990000
HYDROGEN    1.0      4.195741000         2.295593000         1.094471000
HYDROGEN    1.0      4.792239000         1.735204000        -0.480829000
HYDROGEN    1.0      5.489444000         1.082691000         1.010670000
OXYGEN      8.0      3.195114000        -0.003439000         1.880129000
 $END
 $VEC1   
 1  1-5.10432713E-07 4.14142902E-06-7.50284661E-08-6.49308942E-06-2.72395818E-06
 1  2-4.22152234E-05-1.85404207E-05 5.01713843E-07 7.39049521E-06 3.07123790E-04
 1  3 8.46758957E-05 5.02670763E-05 1.19636467E-04-4.33263642E-03-3.12336421E-04
 1  4 1.62407349E-03-5.15767107E-03-6.86729738E-06 1.25746148E-05-5.70731744E-06
 1  5 3.40267172E-06 3.62478671E-06 8.58117558E-06 1.07323861E-06-1.72993494E-07
 1  6-8.74796671E-07 3.27848737E-06 1.62728391E-06 5.48283285E-06 3.67188206E-07
 1  7-1.47343435E-05 4.60144338E-06 2.00869513E-04-1.48482888E-04-1.65830631E-05
 1  8 7.23760550E-06 6.28304281E-03 3.06336872E-04-6.98460223E-04-1.78953797E-03
 1  9-1.99262313E-05 1.14446556E-05 8.48157572E-06-9.43804506E-06 9.65163567E-06
 1 10-7.41295135E-07-4.59176273E-06-4.31860805E-06 2.08431489E-04-7.40184860E-05
 1 11 1.67161542E-06 2.71323223E-05 4.39050182E-04 1.53899908E-03 1.33814293E-07
 1 12-1.66233268E-06 1.19735434E-07-4.04554194E-06 2.40148170E-07 1.12886890E-05
 1 13 3.56599418E-06 2.26442405E-05-5.31738836E-06-7.84460430E-05-9.08827142E-07
 1 14-7.52642001E-05 3.23218972E-05-1.88844802E-04-2.96112053E-04 2.41338269E-04
 1 15-2.18122416E-05 1.82269803E-07 1.15375920E-06-1.33602900E-06-4.19435401E-07
 1 16-9.71169988E-07 4.10138205E-08-1.99034920E-06 1.24672110E-05 1.48729906E-05
 1 17 3.65015456E-05-3.75350661E-08-1.07072989E-07-7.69932888E-07 1.47280973E-06
 1 18 1.59501680E-06-4.83535168E-06 5.02119668E-06-4.19636247E-06-7.30751429E-06
 1 19 1.35659821E-04 9.39240692E-05 6.82340798E-05-1.82387690E-05-1.99805772E-03
 1 20-5.09891647E-04-5.36046853E-04 2.92470423E-04-2.28732185E-06-9.65599433E-07
 1 21 3.25292128E-06-2.69110512E-07 4.77693958E-07 1.65931866E-06 1.87464086E-06
 1 22-1.85523031E-05 1.85298948E-04 3.49889847E-04-2.60109007E-06 2.90012706E-05
 1 23-3.18070779E-05-2.92342800E-04-1.30939391E-07-9.92889313E-08-2.41440307E-07
 1 24-1.09337398E-06-2.20823187E-08-4.90115955E-06 9.34426936E-07 8.77782429E-06
 1 25-2.60397613E-06 1.40015063E-04 3.57145401E-05-6.40879646E-05-1.19709246E-04
 1 26 1.30997730E-02 2.18883653E-03 1.69798123E-03 3.72273995E-04 6.39823737E-08
 1 27 1.18620761E-06-1.25018999E-06 1.73754362E-06-1.71517841E-06-4.63196671E-06
 1 28 2.65434607E-07-1.78261971E-05-1.16252278E-04 4.25491869E-04-2.47986922E-07
 1 29 9.95419012E-07 3.21565223E-06 1.25705972E-06-1.04766597E-06-1.17562473E-05
 1 30-1.72520479E-05-1.44250092E-05 9.82730682E-06-6.86960479E-05 1.22338999E-05
 1 31 2.59975480E-04-2.30002097E-04-5.14131706E-03 1.06514249E-03 1.17164736E-03
 1 32 4.79821286E-04-4.55506935E-06 3.02820717E-06 1.52686218E-06-2.31845344E-06
 1 33 3.85267231E-06-2.71558608E-06-1.27495089E-07 4.98903028E-07-1.20424089E-06
 1 34-8.38306191E-07 7.67501810E-07-8.61262523E-06 5.66648687E-06 5.31985120E-06
 1 35-4.75919626E-06 2.40860916E-04 5.55269085E-05 6.77058807E-05-5.52003533E-05
 1 36 2.37668730E-03 2.94931714E-04 2.20933658E-04-2.41018013E-04 7.21165526E-08
 1 37-9.29346609E-07 8.57230056E-07 3.80964545E-06-1.97446010E-06 2.08323058E-07
 1 38 1.21357058E-06-1.14303246E-05 4.54469989E-05 1.25022443E-04-8.98289955E-07
 1 39-7.12467669E-06 5.25556178E-06-1.38952129E-04-4.48280322E-08-6.05487300E-06
 1 40-1.23912776E-05-9.17400388E-05-5.76380029E-07 2.90421922E-06-2.12677918E-06
 1 41 2.00758966E-07-1.36241327E-06-3.43111604E-05 1.52270027E-05-3.28845317E-06
 1 42 1.09200564E-05 5.24173286E-05-1.63224017E-04-1.01354872E-05-1.07231948E-04
 1 43 5.66703859E-03 6.91168867E-04 8.48337234E-04-1.30179276E-03 1.37960680E-06
 1 44 3.14447292E-08-1.41105153E-06 3.19778484E-06-3.29910134E-06-1.06783787E-05
 1 45 9.86091720E-06-5.91408212E-05 6.75344864E-04-8.37344652E-03 1.82768448E-06
 1 46-1.69366455E-05-1.78248890E-04 1.99416842E-04 9.20228188E-07 8.70654639E-06
 1 47-1.29406784E-04 6.42627438E-04-2.02826694E-06-2.39586447E-05 1.71127225E-05
 1 48-2.09704245E-06-8.25236457E-06 7.16467227E-05 2.06984465E-04 8.80488300E-05
 1 49-6.20097606E-05-8.01424057E-05-3.25971240E-04-2.91426598E-04 1.92114175E-04
 1 50-1.23475316E-02-2.49759193E-03 6.16862680E-04-2.15864755E-03 7.83205827E-05
 1 51-3.75416673E-05-4.07789154E-05 5.22171190E-05-4.76699947E-05-2.32028403E-05
 1 52 1.06492064E-05-2.12035391E-05 5.88669144E-04-7.39284337E-04 5.51504833E-01
 1 53 4.71677176E-01-1.20240515E-03 1.48567679E-03 3.41682895E-04 5.57854021E-03
 1 54 5.58648454E-04-7.11569645E-04-1.31181136E-04-1.40543242E-03-4.57280843E-04
 1 55 6.50220070E-04-3.28611639E-06 5.11291397E-03 5.70832812E-05-1.95236114E-03
 1 56 1.05888467E-03 4.18286459E-05-1.90626523E-04 1.48797877E-04-8.71322267E-05
 1 57 5.88843381E-05 3.62144177E-05 8.24698574E-06-2.04707884E-05 1.00211692E-06
 1 58-8.47546582E-06-2.88293549E-06 1.28781138E-04-4.38119518E-05-2.70445396E-04
 1 59 3.34405116E-05-1.98789726E-04 1.19512991E-04 1.51368510E-04-1.01897135E-04
 1 60 3.02977980E-03-3.92098898E-04-1.14869255E-04-8.37735037E-05-1.03710543E-04
 1 61 1.39738109E-04-3.60275654E-05 5.80832330E-05 1.21503804E-05-2.23975905E-05
 1 62-3.13730928E-04-2.71825367E-04-8.90778471E-06 1.56650153E-05 7.86869731E-07
 1 63 1.25989664E-05 3.59407305E-05-1.78284064E-05-5.18713187E-06 5.77141729E-05
 1 64-3.53858325E-06 1.09608302E-05 1.07322703E-06-4.24847588E-04-1.36406689E-04
 1 65-8.50300548E-05 1.34568025E-04 1.01778247E-05-5.55058512E-06-4.62723954E-06
 1 66-1.89571409E-05-1.59980228E-06 2.11030818E-06-2.60244141E-04-2.25963057E-04
 1 67 1.07221704E-05 1.19319503E-05-1.73970294E-06 1.67319915E-05-2.86786457E-05
 1 68-7.84607679E-06 9.11533238E-07-9.80230513E-05 1.93832199E-05 4.87124514E-05
 1 69 5.40062267E-06-1.87956974E-04 2.32162013E-04-1.32693174E-04 6.79953718E-05
 1 70 1.66208113E-05-1.09256956E-05-5.69511570E-06 1.43083991E-05-6.58980865E-06
 1 71-2.31688368E-06-1.24190717E-07 6.99241234E-07-5.81824567E-08 1.04945041E-06
 1 72 1.68610231E-06-1.19333886E-05 3.50756208E-06-1.56413746E-06-6.28848643E-06
 1 73 2.17723405E-04 4.34280638E-05-1.47511921E-05 1.26674178E-04-4.59199468E-03
 1 74-5.71933509E-04-1.59506310E-04-6.23180352E-04-1.83783845E-06-1.77776935E-06
 1 75 3.61560780E-06-7.76474890E-06-1.42170604E-06-2.30918834E-06 7.88590641E-06
 1 76-2.46840421E-05 1.81607320E-04 1.21492706E-04-4.54685294E-06 1.12256029E-05
 1 77 4.90976492E-05-3.92629683E-06 1.21564913E-06-1.55661470E-05 7.09761779E-05
 1 78-4.30462833E-05-1.98882605E-05-1.50425894E-05 7.96367227E-07 4.95835247E-06
 1 79 2.94170306E-07-1.28993852E-05 1.51024239E-06-1.76761098E-05-2.27439136E-06
 1 80 2.57259624E-05-4.02832589E-05-1.91963604E-05 1.32625430E-05 8.60941100E-04
 1 81 5.56238486E-05-3.40326370E-04 7.03848799E-05 3.77146473E-06-6.82643163E-06
 1 82 3.05496690E-06-6.61548395E-06 2.13325184E-07-1.22091087E-06-2.19269764E-07
 1 83 1.08271148E-06 1.63493848E-06-5.20242693E-07 2.26300948E-07-1.24893245E-05
 1 84-8.66298395E-06 3.73938768E-06-2.30756242E-06 1.32417149E-04-2.43381941E-05
 1 85 4.00639499E-05-4.04835589E-05 1.18670848E-04 1.65004245E-03 9.31029066E-04
 1 86-3.65377903E-04 2.38889226E-06-4.78017421E-07-1.91087484E-06-5.95392180E-07
 1 87 1.06003981E-06-2.06099912E-07 5.75480605E-07-2.01760121E-06 5.33778778E-06
 1 88-1.31782952E-06 1.04085101E-08 1.35895235E-05-3.94200983E-05 1.12417330E-05
 1 89-1.06165017E-06-8.58245430E-06 2.89277910E-04-2.60958494E-04 3.66046168E-06
 1 90 4.94985535E-03 1.88871075E-03-1.90937831E-03-1.28680636E-03 5.14269574E-06
 1 91-2.53948128E-07-4.88874761E-06 1.30455442E-06-3.09286980E-06 7.77866828E-06
 1 92 2.64633081E-06 6.72519291E-05-1.24326136E-04 2.47102244E-05 1.87568164E-05
 1 93-7.72943095E-05 3.46192308E-04 8.88883459E-04 6.21790109E-07-2.99594000E-06
 1 94-1.40465852E-06 3.87533116E-07-1.40514096E-06 3.76711696E-05 8.71582118E-06
 1 95-3.10879127E-06 9.37087634E-06-3.54412399E-04 9.85089859E-05-1.04282183E-04
 1 96-1.29007731E-04-4.44432950E-03 1.61623253E-03-2.11025766E-03-1.31431920E-04
 1 97-3.18722987E-06 1.57149882E-06 1.61573106E-06 2.71543980E-06 1.72192042E-06
 1 98 8.80482965E-07 2.00209916E-06-3.48929485E-06-6.00955884E-05-2.36532671E-04
 1 99 2.45698179E-07-1.13022209E-06 2.47779926E-06-4.17502700E-07-4.28219216E-07
 1100 1.20589540E-05-1.40723984E-05 8.63812500E-07 2.78678169E-06-4.16494858E-06
 1101 5.39330586E-05-1.61256978E-05-4.17164911E-05-1.57480014E-03 2.25322970E-04
 1102 3.26669050E-04-4.09295024E-04 1.92538423E-06-1.66670685E-07-1.75871355E-06
 1103 2.20526029E-07 1.37159221E-07 8.12909385E-07-7.67262909E-07 1.12355386E-05
 1104-3.35796697E-05-1.93984908E-04 2.09282184E-06-1.26671837E-05-3.13157643E-06
 1105-6.16513129E-05-1.68076686E-07 7.73692676E-07 1.81667467E-06 2.08291612E-07
 1106 1.50424857E-06-1.53046702E-05-6.14602744E-06-2.01495441E-06-7.21048056E-06
 1107 1.49087691E-04-7.61063533E-05-2.64709630E-05-1.57036228E-05 1.75852276E-03
 1108-4.31469712E-04-1.12569259E-03-6.40766897E-04 3.20918780E-06-3.24971913E-06
 1109 4.05313323E-08 2.09483951E-06 2.99276080E-06-3.99802226E-07-2.89176423E-07
 1110 2.24677181E-06 4.06806172E-05 3.72175563E-06 3.75694020E-07-1.82913851E-06
 1111 2.84966890E-06-2.16122840E-06-2.92666755E-07 1.83273111E-05-1.55821486E-05
 1112 1.53205012E-05 3.92943923E-08-9.33021133E-08 2.41928256E-05-1.23315566E-04
 1113-7.33388891E-05-3.90809890E-03-5.50237809E-04 4.95993916E-04 6.20143718E-04
 1114 7.76122052E-08-6.66216311E-07 5.88604106E-07-2.61523652E-06 1.03877928E-06
 1115-8.46687543E-08 2.99219540E-08-9.11098048E-08-5.38849348E-07 7.62831571E-07
 1116-2.05329984E-07 1.01360004E-06 2.59264483E-06-4.15381955E-06 7.57565105E-08
 1117-6.62342424E-05 1.60270137E-05-1.44634108E-05-3.93600456E-07 2.18185207E-05
 1118 1.02635614E-04-9.65308949E-05 1.84232354E-05-5.97560733E-07 1.36284420E-07
 1119 4.61276313E-07 9.28549049E-07-3.21933791E-08 1.51157055E-06 1.17457189E-06
 1120-2.67956060E-06 1.02148195E-04-5.04950038E-05 1.51833124E-06-6.93944330E-06
 1121 1.21942689E-04 3.48427955E-05 3.42436941E-07-1.46437755E-07 7.54555621E-05
 1122-5.02763462E-05 1.98844028E-07-1.00736882E-06 3.14323837E-07-1.12365767E-06
 1123 5.69002433E-07 7.65391584E-06-1.58627012E-06 6.71004559E-06-4.60379418E-06
 1124 4.67626601E-05 3.64070216E-05 7.09088389E-06 5.17213548E-05 1.43625999E-04
 1125 4.78538153E-04-1.78803445E-04-5.56986535E-04-5.34200598E-07-3.81175766E-07
 1126 9.15376364E-07 9.23370500E-07-2.99671688E-07-8.55342270E-07 1.74753840E-06
 1127-2.57279321E-07-1.88199948E-04 2.18028468E-03 2.33201988E-06-2.03936606E-05
 1128-3.35297229E-06-1.14020405E-04-2.18224058E-06 2.16738734E-05-5.78850364E-05
 1129-3.74598535E-05 8.67549770E-09-2.13984193E-07 2.16276367E-06-3.76443350E-07
 1130-2.35550111E-06-7.69290200E-06-4.97048657E-06 1.30741603E-06 1.69989450E-05
 1131 1.58733703E-04-2.72787969E-04 1.59124764E-04-6.45640963E-05 2.82506193E-03
 1132-7.75538737E-04-7.36316572E-04 4.04657442E-04 7.71492740E-06-7.92276038E-06
 1133 2.07832974E-07 4.86379621E-07-1.90370363E-06-5.42896588E-07 1.82040063E-06
 1134-3.27873367E-05-3.72896250E-05 2.04803797E-04-3.57766827E-05-3.10425622E-05
 1135 1.81946400E-06-1.11054347E-06 4.00067570E-06 3.43517884E-06-3.31579341E-06
 1136 4.15202732E-06-1.61837396E-05 2.91565042E-05-4.76937547E-05-3.38475624E-05
 1137 6.70602334E-05-5.34294933E-04 2.78741909E-05-2.88904749E-04 1.36686615E-04
 1138 6.80308876E-07 1.36974731E-07-8.17283607E-07-1.04711368E-06 1.77185810E-06
 1139-7.19837100E-07-2.49080213E-07 2.12298160E-06-9.05824753E-07-2.38009844E-07
 1140-1.78289182E-06-2.45381804E-05 6.15260437E-06 2.65960248E-06 1.05425156E-05
 1141 1.00621282E-04 5.06695160E-05 3.01694264E-06-1.42129060E-04-3.66814337E-04
 1142 1.39117181E-04-1.42056864E-04 1.04333310E-04-9.04811651E-07-1.85886812E-06
 1143 2.76367977E-06 4.59288851E-06 4.03648940E-06 2.73414777E-06 4.16507514E-07
 1144-4.12208701E-07-8.07760879E-07-1.35501806E-06-5.98841109E-07 9.53491285E-06
 1145 3.02242517E-06 5.23835585E-06 1.69434974E-06-8.85900333E-05 1.70278425E-05
 1146 1.43239177E-05 4.48619014E-06 2.76188069E-04-9.98204756E-05-4.52903903E-05
 1147-4.36456460E-05-4.03372204E-07-1.48680592E-06 1.89017812E-06-1.31059352E-06
 1148-3.77128256E-07-1.06080206E-06-5.71914548E-07 3.69620679E-07-1.49357428E-10
 1149-1.43554418E-06-1.61509056E-06-8.98292639E-06-2.99371250E-07 6.18113729E-06
 1150 7.71352269E-06 4.87317792E-05 3.09340311E-05-2.94465608E-05-4.47086972E-05
 1151 4.93508079E-04-2.33746863E-05-5.09618667E-05-1.52989244E-04 1.10786558E-06
 1152-1.61897991E-06 5.11114324E-07-7.73815296E-08-1.08102320E-07 2.73126850E-06
 1153-5.05694065E-08 2.61185547E-07-5.34695948E-07-9.23835666E-07-4.62069157E-07
 1154-1.30479332E-06 2.85859205E-06 4.50491763E-06 2.06444767E-06-4.02337230E-05
 1155 5.25843289E-06 2.14809174E-07 4.78065090E-06-1.18086320E-03 4.61514230E-05
 1156 9.25132774E-05-1.05151600E-04 5.51265356E-07-1.96273659E-07-3.54991697E-07
 1157-3.05530918E-07 1.37236891E-07-6.56884847E-07 9.30161480E-07-3.50717997E-06
 1158-8.00681419E-06 8.16344984E-05-4.59912464E-07 4.03292180E-06-5.15623691E-05
 1159-1.69362968E-05-5.73838616E-07 2.42694984E-06-3.53444247E-05 6.91449120E-05
 1160-2.58084509E-08 3.12429170E-07-5.26091612E-07 5.82344939E-07-6.42901829E-07
 1161-3.48104843E-06 2.23173769E-06-2.57911183E-06 2.99582442E-06 1.07446035E-05
 1162-7.73303910E-06 1.16777539E-05-1.54464290E-05 1.22143802E-04 3.13984965E-05
 1163-8.23823636E-05 6.07266108E-05 2.77783636E-07-7.93378084E-07 5.15594448E-07
 1164-1.93668422E-07 3.90876346E-07-4.91551715E-07
 2  1 6.55018366E-08-2.44252412E-07 3.37924902E-06 8.57379772E-07-5.42440010E-07
 2  2 8.47700584E-06-1.63655505E-05-2.87987976E-06 5.42148953E-06-1.84068189E-04
 2  3-9.11380310E-05-1.58704858E-05-9.85537771E-05-3.09423666E-04-9.60423607E-04
 2  4-5.11571278E-04-3.77388977E-04-4.36679140E-06 1.55546886E-06 2.81132254E-06
 2  5-1.44234356E-06-1.63876656E-06-2.06752907E-06-5.35705699E-07 2.76129857E-06
 2  6 2.74917314E-06-1.76789983E-06-2.35588045E-06-2.68561428E-05-1.60294515E-05
 2  7 8.80004879E-06 1.43647659E-05-6.58328597E-05 1.14142534E-04 1.48097310E-05
 2  8 3.80484646E-05-4.25726777E-03-3.26240261E-04 4.40459572E-04 6.86941945E-04
 2  9 8.50261202E-06-6.67595346E-06-1.82665856E-06 3.36370105E-06 5.43847506E-06
 2 10-5.07019427E-06 1.82062806E-06-3.34578683E-06-7.70206064E-05 4.15565662E-06
 2 11 9.23215277E-06-5.60057248E-05-2.18037415E-04-2.59909861E-04 8.56502324E-08
 2 12-3.84879148E-07 4.39506289E-07 1.86066023E-06-1.08981808E-06 7.96336523E-06
 2 13-1.87361053E-07-8.22906952E-06 4.65525475E-06-1.02722095E-04-4.10360541E-05
 2 14 2.18650625E-05-3.13439588E-05 1.48731915E-03-1.07187511E-04-2.62980887E-04
 2 15-1.57477637E-04-2.96234403E-07 7.91597198E-08 2.17074683E-07-2.56268003E-06
 2 16 1.63280716E-06 1.25000239E-06-7.13882489E-07 1.04103152E-05-6.43796176E-05
 2 17-1.77327610E-05 5.41679576E-08-2.90844530E-07-1.07618883E-06 2.40620525E-08
 2 18-1.76975805E-07 6.00765043E-07 3.27783316E-06-8.50109561E-07 7.27362867E-07
 2 19-3.22784179E-05-1.98872640E-05-1.43046053E-05-2.25602416E-05-2.36695872E-04
 2 20-2.21002531E-04-1.73821020E-04 6.15556320E-06 2.70040996E-06-1.31969416E-06
 2 21-1.38071580E-06-1.51067093E-06-9.86548376E-07-9.59502543E-07 1.39944386E-06
 2 22-1.25727499E-05-1.56905914E-06 4.96937890E-05 4.10683280E-07-2.95616286E-06
 2 23 3.82934784E-05-2.41645871E-04 4.52042192E-07-2.25626383E-06-3.28159590E-06
 2 24-9.94848598E-08-5.60091979E-07 2.34160245E-05 1.61135412E-05 3.25413342E-06
 2 25 3.03139448E-06-7.93757237E-05-3.18802187E-05-6.08543318E-05 1.20868558E-05
 2 26-3.99873629E-03-7.36680549E-04-7.37986700E-04 1.00467324E-04 2.58018537E-06
 2 27 5.01259565E-07-3.08144493E-06-1.59410996E-07 2.37075063E-06 1.57436373E-06
 2 28 1.43132565E-06-1.23680856E-05 2.37936120E-05-2.34768348E-04 3.30386187E-07
 2 29-1.59539005E-06 1.28877141E-06 1.24021157E-06 1.77271451E-06 2.42417767E-05
 2 30-3.89040252E-06-1.81416466E-06-1.00870977E-05-1.55269471E-04-7.64612523E-05
 2 31-9.65145933E-06 6.10638087E-05 6.57806596E-03 3.05329087E-03 8.16946634E-04
 2 32-1.39934182E-03-4.32521173E-06 1.01919610E-06 3.30601564E-06-1.84626069E-06
 2 33 8.24113486E-08 1.45173275E-06-3.79927075E-08 2.28073110E-07 1.13353285E-06
 2 34-1.55510576E-07 3.39599632E-07-4.08194898E-06-5.88161692E-06 2.77747327E-07
 2 35-1.19126958E-06-1.76270685E-05 6.68272214E-05-1.83953447E-05 5.62296248E-06
 2 36 1.99406153E-03 2.67202253E-04 3.90584726E-04-2.32295452E-04 1.05448372E-06
 2 37-1.01355360E-06-4.09301213E-08 1.74106824E-06-3.30936572E-06 3.44844865E-07
 2 38 1.86573384E-07 3.53762873E-06 8.95441618E-05 2.23458526E-04 9.08429810E-07
 2 39-7.27794783E-06-2.75896205E-05 4.24624718E-05 4.21699110E-07-7.50691906E-06
 2 40-5.31972903E-05-1.90589533E-05-7.16106044E-07 3.64492613E-06 2.57465368E-07
 2 41-3.20871183E-06 9.86635803E-07-5.62237334E-05-5.57137128E-06 7.18903914E-06
 2 42-2.20565200E-07 6.11220167E-04 1.41830985E-04 1.32429623E-04-1.63483927E-04
 2 43-9.97795244E-03 1.74074509E-03-5.52670941E-04 1.14306911E-03 2.62889486E-06
 2 44 3.64139858E-06-6.27029344E-06 3.98576982E-06-5.97782189E-06-6.28903652E-06
 2 45 1.12176082E-05-4.94124757E-05-1.13100787E-03 4.83194131E-03 4.97442268E-06
 2 46-6.05438895E-05 2.61683103E-04 1.49129906E-04-9.28896189E-07-6.32753558E-06
 2 47 1.78227705E-04-5.42855117E-04-6.44384578E-07 3.04051776E-06 1.93350442E-06
 2 48-7.85090357E-07 1.57606396E-06-3.84937216E-05-1.24994567E-05 3.69195321E-06
 2 49-1.15280759E-05 3.15502081E-04 3.01487056E-04 2.03941080E-05 3.45266834E-05
 2 50 6.90447078E-03 1.00468525E-03-8.11002522E-04 1.77743069E-03 7.08870704E-06
 2 51-4.94844833E-06-2.14025871E-06 4.55612435E-06-1.50513960E-06 5.82485226E-06
 2 52-5.01543205E-06 4.28686566E-05-1.14164680E-04 4.41124185E-04 3.59465283E-05
 2 53 3.12550570E-05-2.56657488E-06 9.95902933E-07-5.50550294E-06-7.04177676E-06
 2 54 6.32555407E-06-2.39756623E-06 2.05087618E-05 1.24507139E-04 4.73821739E-05
 2 55-1.25797248E-05-6.25518038E-05-1.56836602E-03 3.23471475E-04 4.39540631E-04
 2 56-5.90556089E-04-1.93545228E-06 2.65935097E-08 1.90885877E-06-4.72250876E-07
 2 57-8.60473784E-07 1.23364802E-06-1.72302891E-07 1.23414368E-06-2.70524399E-06
 2 58 1.16778200E-06-3.94688564E-07-1.97934917E-05 1.03746221E-05-2.45266445E-06
 2 59-2.06882539E-06 1.83475011E-04-1.00968000E-04 2.93921373E-06 8.00515975E-05
 2 60-7.33992600E-04-4.56932305E-05 3.61622419E-04 3.82967294E-05 1.97941287E-06
 2 61-8.77997722E-07-1.10141514E-06-4.97307295E-06-7.79961023E-07-4.29411467E-06
 2 62 2.59765791E-07-4.92812543E-07 7.92024348E-07 3.50253552E-07 4.64967508E-07
 2 63 8.36685174E-06-2.91143750E-06-1.13762051E-06-1.05431900E-06-9.32951381E-05
 2 64-2.94828238E-05 3.53824840E-05 2.10539252E-06 1.77381609E-07 3.90268045E-05
 2 65-7.77005009E-05-5.05770211E-05-4.77083795E-07-3.25256865E-07 8.02340660E-07
 2 66 2.09047277E-06-8.88258978E-07 2.13764323E-07-9.47300714E-06-8.31253691E-06
 2 67-1.53654088E-06 1.44209100E-06-3.00724012E-06 1.17801793E-06 5.23876042E-06
 2 68-3.49960066E-06 9.89900454E-06 3.07136110E-05-1.98415251E-05-6.94962669E-06
 2 69-2.57653663E-05 3.00794952E-04 1.66295822E-04-1.16624205E-04 4.53344544E-05
 2 70-1.04235019E-06 2.16500319E-06-1.12265301E-06-2.51211221E-07 1.79238363E-06
 2 71 2.31082860E-06 1.26197232E-09-4.20037947E-09-3.91554821E-07 2.00683925E-07
 2 72-4.13833948E-07 2.51805410E-06 1.09968512E-06-1.62231725E-06 2.07202499E-06
 2 73-8.63793943E-05-3.26039968E-05 1.90335434E-05-5.96490771E-05 1.38862370E-04
 2 74 4.84631790E-05 1.22549795E-04 9.81702009E-05 5.80107191E-07 8.60499640E-07
 2 75-1.44060683E-06 8.96386512E-07-2.49318871E-07 1.53317530E-06-2.02523395E-06
 2 76 1.09484993E-05-1.33677643E-04 4.25184611E-05 6.23922773E-07-1.02242771E-06
 2 77-1.01664406E-04-8.47364663E-05-1.76480053E-06 1.27255437E-05-7.34467332E-05
 2 78 4.00768577E-05-1.85077769E-07 6.88903267E-07 1.21366376E-06 2.46852398E-06
 2 79 1.99678409E-06-8.19214583E-06-3.67892200E-06-1.05739163E-05-8.42198896E-06
 2 80 1.00757924E-05-1.40125708E-05 4.82307274E-05 3.55588301E-05 1.40911551E-04
 2 81-1.51554572E-05 4.62684858E-05 8.28990717E-05 2.58750204E-07 8.70818320E-07
 2 82-1.12956852E-06-1.15804597E-06-9.71864587E-08 2.38408301E-06 5.20726691E-07
 2 83 1.23062475E-06 2.06396978E-06 1.09860309E-06 4.18550532E-06-6.63074317E-06
 2 84 9.05307570E-06-1.61039080E-05-8.71776527E-06 1.68357681E-06-9.99097649E-05
 2 85 2.00188013E-04 1.28891140E-04 6.25748770E-03-1.51554342E-03-2.86073598E-04
 2 86-4.92397671E-04 1.09010983E-06-9.07146677E-07-1.82963157E-07-1.68435028E-07
 2 87 7.38522350E-06-8.15552734E-06 6.43749909E-07-6.97529141E-07 4.41524025E-06
 2 88-4.77734931E-07-8.80011326E-06-2.13417791E-06-1.66466877E-05-8.83005371E-06
 2 89 1.48365669E-05-3.74141316E-05 1.06440185E-04 1.37274150E-05-1.24959545E-04
 2 90 4.70739984E-03 4.32344105E-04 1.51806732E-03 2.44834966E-03-5.69376542E-06
 2 91 6.14131040E-06-4.47544975E-07 1.82969918E-05 8.07549262E-06 8.58865928E-06
 2 92 8.43300694E-06-3.21907525E-05 3.72950033E-04 2.09048296E-04 5.37788514E-06
 2 93-9.80876062E-05 3.15674392E-04 7.07728577E-04 1.43332279E-07-1.25477649E-06
 2 94 1.51633634E-06-2.45440086E-06-2.31771448E-06 3.68003318E-07-7.49154253E-06
 2 95 1.26696987E-05 1.06172768E-05 1.40774159E-04-3.75154479E-05-5.75580902E-05
 2 96 8.66909445E-05 1.97384854E-03-7.69570664E-04 1.24661686E-03-4.21068064E-04
 2 97-3.91934420E-06-9.10067154E-07 4.82941135E-06-6.17828231E-06-7.24652064E-06
 2 98 1.75054724E-07 2.42364196E-06-3.41021192E-06-1.11138752E-05 6.31780283E-05
 2 99-2.16336209E-07 9.31517385E-07 6.18392506E-07-4.64930546E-07-8.40379430E-07
 2100-1.31599704E-05-2.81971142E-06 2.76841765E-06 5.92222434E-07 5.73272674E-05
 2101-4.82609187E-05-1.18895464E-05-2.36293372E-05-3.97437117E-03 8.87872136E-04
 2102 6.97154778E-05-8.83315876E-04 2.07763690E-06 1.85382247E-07-2.26301914E-06
 2103 6.60740219E-07 1.02324373E-06 6.62917307E-07-1.87441536E-06 1.06500968E-05
 2104 1.03092269E-04-3.70455038E-04 1.56098461E-06-5.94310155E-06 3.31497821E-05
 2105-2.60786596E-04-4.33223424E-07 1.24344956E-06 2.83334189E-06-3.57404054E-07
 2106-1.41042039E-06-2.92014750E-05-1.26077091E-05 4.94253256E-06 8.49872362E-06
 2107 4.15114615E-04-1.13663049E-04 7.45795583E-05 3.13735571E-05 6.22305958E-04
 2108-2.37630397E-04 7.17701991E-04-2.11082349E-04 9.92504608E-07 2.30466492E-06
 2109-3.29716953E-06 2.08621070E-06-2.42029150E-06 4.02122770E-06 1.63340543E-06
 2110-1.46516076E-05-8.01422906E-05 2.64091534E-04 3.16405374E-07-1.70609617E-06
 2111 9.30303854E-07-2.27624154E-06 2.65168917E-07 2.24337917E-05-2.69228454E-06
 2112 7.96255873E-06-2.90521987E-06-1.72703943E-04-2.70900780E-05-5.77829816E-05
 2113 2.62024187E-05-2.10287333E-03 2.06085684E-03 9.73185260E-04-2.32279877E-03
 2114-5.56528221E-07 1.08996319E-06-5.33434972E-07-6.37813966E-06-2.78558417E-06
 2115 3.47526797E-06 1.33371540E-07-7.78310886E-07 1.94236081E-08-1.42881193E-06
 2116 1.26641412E-07 5.00398883E-06-8.08113879E-07 6.78478463E-06 2.01281709E-07
 2117 3.93500397E-06-2.33265626E-06-2.61661474E-06 7.75767167E-06 1.17146119E-04
 2118-1.57608570E-04 3.89070213E-05 3.74650188E-05-5.44530906E-07 9.08351413E-07
 2119-3.63820507E-07-1.36632509E-07 3.53269347E-07 5.54318576E-07-1.97999738E-06
 2120 1.25432278E-05-8.04742548E-05 5.99190515E-05-3.76469731E-07 1.77588611E-06
 2121-2.13125892E-06-2.62830031E-05 1.06638747E-06-5.41323600E-06 1.24164317E-06
 2122 6.59911337E-05-3.13202540E-07 1.90681606E-06 1.01867987E-06-4.40968445E-06
 2123-7.96974043E-07-3.46241073E-05-6.37128442E-06 2.02776426E-05 4.84326215E-06
 2124 3.10349889E-04-3.62493053E-05 1.04549841E-04 9.21712004E-06 5.16785780E-03
 2125 1.09718812E-03 2.35076800E-04-1.00705776E-03-6.16840976E-07 5.43078851E-06
 2126-4.81394754E-06-9.80496020E-06-4.68952470E-06 8.65291162E-06 1.77636344E-05
 2127-1.63257127E-04 7.80818270E-05 8.78934698E-05 4.44026311E-06-2.91791514E-05
 2128-3.22710007E-05-6.26001649E-05 1.83623435E-06-2.16213792E-05-3.47428176E-05
 2129-1.26776141E-04-1.61181386E-06-2.57073838E-05-1.52729587E-05-6.49404814E-06
 2130 1.34171383E-05 9.98842170E-05-1.71332846E-04 4.97225924E-05 1.43889454E-04
 2131-1.57220317E-04 2.69052343E-04-2.89713793E-04-2.05662222E-04-1.96983065E-02
 2132 2.90014258E-03 3.25145060E-03-2.13441842E-03 3.56521410E-05-4.60831036E-05
 2133 1.04309626E-05-2.09926637E-05-9.02258616E-05 1.71004246E-05 8.42058918E-06
 2134 5.76474696E-06 8.54633417E-04-5.82147999E-04 5.51503234E-01 4.71678577E-01
 2135 1.16787614E-03 1.51870002E-03 2.42630731E-05 5.57210007E-03-5.48375947E-04
 2136-7.36761637E-04-4.26107170E-05-1.32473181E-03 4.58536546E-04 7.13488253E-04
 2137 1.41453443E-04 4.72007656E-03-2.17499835E-04-1.57400236E-03-1.20148670E-03
 2138 7.20905858E-05-9.91484070E-05 2.70578212E-05 1.51197184E-05 8.39231193E-05
 2139-1.82847377E-04 7.99835063E-06-1.83129868E-05 1.15849704E-06-9.36311668E-06
 2140-2.94308416E-06 1.10420930E-04 7.97224473E-06-2.24910669E-04-1.41621173E-04
 2141-9.19686644E-05-6.92861082E-05 1.24513065E-04 1.71021385E-04 3.56786643E-03
 2142 4.76528029E-04-1.61168800E-04-1.98460909E-04-8.82994394E-05 8.40932036E-05
 2143 4.20623578E-06-4.57730366E-05 2.06337411E-05 1.05538392E-04-3.12449716E-04
 2144-2.70104837E-04 9.13525039E-06 1.46045108E-05 2.93580818E-06 6.31133123E-06
 2145-3.46809376E-05-1.75874541E-05 8.26765929E-06 6.78817414E-05 2.50643373E-05
 2146-1.39229162E-05-5.33887927E-08-3.46271044E-04 1.35926269E-04-1.30901750E-05
 2147-2.01001021E-04 7.51441613E-06 2.28227007E-06-9.79668619E-06 1.61317448E-05
 2148-6.96157556E-07-8.35970194E-06-2.59185486E-04-2.24521079E-04-8.69241948E-06
 2149 9.08668431E-06 1.18788213E-05 1.24199753E-05 2.43873013E-05-2.79961031E-06
 2150-2.25512867E-05-5.56918883E-05-2.92436367E-05 3.05609658E-05 5.02704261E-05
 2151-4.62597623E-04-1.52400203E-04-2.41433093E-05 4.90488982E-05 7.24411597E-06
 2152-1.11242097E-05 3.88009377E-06-7.95669108E-06-1.59790287E-05 3.36565156E-07
 2153-4.41469065E-07 1.59387404E-06-2.84889083E-06 1.74105184E-06 2.51863610E-07
 2154-1.47461435E-05 1.26580676E-05-6.44531639E-06-1.62425948E-06 3.18487435E-05
 2155-5.18985961E-05 8.75231193E-06-4.81667597E-05-8.36596095E-04 3.00445941E-04
 2156 2.42891246E-05 2.26893135E-04-2.42411055E-06 3.17578040E-06-7.51669845E-07
 2157 1.16116570E-06 4.83653304E-07 3.89706374E-06 5.60810240E-08-6.07242604E-06
 2158 1.22094628E-04 3.10189178E-05 1.37410092E-06-1.04726152E-05 5.86334124E-06
 2159 2.52945149E-04-2.32100437E-06 1.61110187E-05-1.24567580E-05-1.80555812E-04
 2160-2.33351752E-05-2.15441724E-05 1.30505351E-06-1.95163532E-06-2.15877414E-07
 2161 1.71059166E-05-6.93206390E-06 8.22038573E-06 7.16512803E-07-7.83448215E-05
 2162 5.40193943E-05-5.42803193E-05 1.08192285E-05 4.60008228E-04-2.86192880E-04
 2163 1.69061834E-04-4.77971727E-05-5.64638259E-06 3.70123686E-06 1.94514573E-06
 2164 6.33716254E-07-3.74376932E-06 2.18628009E-06
 3  1-5.30189606E-07 2.54903483E-06 1.21442315E-06 9.85752032E-07 1.24201285E-06
 3  2-3.18034128E-05-5.64102997E-06-6.39255763E-06-4.78956215E-06 3.13231327E-04
 3  3 2.35145768E-05 6.78243386E-05 1.18994834E-04 9.22741282E-04 1.28922783E-03
 3  4 1.77311774E-03-1.83041533E-03 9.76904552E-07 1.08019235E-07-1.08492379E-06
 3  5 7.39752163E-08-2.57008560E-06-1.71491505E-06-3.34218441E-07 7.92547386E-07
 3  6 5.18487321E-07-8.08424698E-07 8.70380674E-07-1.58466054E-05-2.60630180E-07
 3  7 1.11031711E-06 3.14156477E-06 1.15642645E-04-1.72835247E-05-1.38577108E-04
 3  8-4.96478684E-05-1.06267671E-02-4.69098418E-04 9.03063369E-04 2.63608479E-03
 3  9-6.68633208E-06 3.04847263E-06 3.63785945E-06 3.19563817E-06 1.79201105E-06
 3 10-3.91548213E-06-9.50923540E-06 4.23053815E-05 1.58582684E-04-3.06090030E-04
 3 11 7.57736709E-06-3.99391097E-05 4.19931759E-04-6.24814042E-04 1.70442850E-07
 3 12-6.66899879E-07 8.02876754E-07 3.89128114E-07 5.10427719E-07 1.15108581E-05
 3 13-2.62333122E-06-4.39094811E-06-2.61786485E-06-1.24257472E-04-4.19051877E-05
 3 14 6.48037641E-05 9.36780679E-05 3.90800254E-03 2.49273446E-05-4.51403361E-04
 3 15-9.63663326E-04-3.45818083E-06 6.37430597E-07 2.82075023E-06-1.29047008E-06
 3 16-1.53346245E-06-3.23166264E-07 9.36439215E-07-1.87744283E-05-4.93805501E-05
 3 17 1.06005473E-04-1.40322797E-07 6.88864119E-07-1.22625501E-06 1.38854875E-07
 3 18-1.53339265E-06-9.87345632E-06 5.14222934E-06-9.93357283E-07 8.06735596E-06
 3 19 1.03242823E-04 8.33349939E-05 4.29919903E-05-5.13396342E-05-2.99248764E-03
 3 20-7.17306592E-04-2.71279626E-04 1.87256752E-04 9.22418792E-07-8.49743405E-07
 3 21-7.26753868E-08-1.52163274E-07-6.57079306E-07-5.36584747E-07 8.84341481E-07
 3 22-1.77466384E-05 1.67206841E-04 4.34116196E-04-2.77221625E-06 2.24055835E-05
 3 23 1.03067445E-05-3.77629353E-04 7.35253227E-08-3.16280206E-07-2.49659795E-07
 3 24 1.05142126E-06-5.84430942E-07 9.38672521E-06 1.28681646E-06-4.16156455E-06
 3 25 2.47939881E-06-1.70588068E-04-5.18239269E-05-1.52060961E-05-3.58168119E-05
 3 26 5.92979354E-03 5.27884489E-04 4.92177518E-04-2.30890628E-04-1.60734246E-06
 3 27 2.08561701E-06-4.78274548E-07-9.86823654E-07 1.29901206E-07 2.82204881E-06
 3 28-3.63175555E-06 2.13499045E-05-7.32863751E-05-6.92356833E-05 1.42091792E-08
 3 29-1.83664506E-07-3.65972886E-07-6.04248775E-07-1.00214454E-06-2.55106009E-06
 3 30 1.12777184E-06 3.18237414E-06 5.31310906E-06 6.97752403E-05-3.28493522E-05
 3 31 9.76655845E-05-1.32975537E-04-4.51098324E-03 1.38555382E-03 2.05051642E-03
 3 32-1.41948152E-03-1.52795750E-06 4.89197836E-07 1.03875966E-06-1.24227359E-06
 3 33 1.48499998E-06 3.34080770E-07-1.00776132E-07 5.46706902E-07-1.18373216E-06
 3 34 4.31060392E-07-7.11867400E-07-6.26659152E-06 5.36710017E-06-2.32063806E-06
 3 35 3.21719870E-06 8.46244828E-05 1.14218081E-05 4.12652420E-05-2.57622100E-05
 3 36 3.56576769E-03 2.28335048E-04 5.07548136E-04-5.06953236E-04-2.39840096E-07
 3 37 8.68071785E-07-6.28231689E-07 1.97223343E-06-7.95926794E-07-4.89741121E-08
 3 38 2.97241180E-07-3.08439601E-06 2.16837879E-05 7.30116258E-05 6.32755803E-07
 3 39-7.82969985E-06 8.26005875E-05 1.17929545E-04 1.15169581E-06-8.53668564E-06
 3 40 1.02024924E-04-2.57212583E-05 2.13491039E-07-1.08688537E-06-8.94871974E-07
 3 41-8.46274407E-07 2.08856330E-06 1.11006491E-05 4.88745451E-06 4.39759726E-06
 3 42-9.39243129E-06-9.09044779E-05-6.72353518E-05-5.27307941E-05 8.59858059E-05
 3 43 8.16628167E-05-5.07943682E-04-1.02605375E-04 3.40321849E-04 3.70636997E-07
 3 44-1.05676705E-06 6.86130055E-07-7.27320188E-07-7.14632936E-07-4.72690849E-07
 3 45 5.87499138E-08 4.35102887E-06 3.10883148E-04 1.40986705E-03 1.44460305E-07
 3 46 4.36645048E-06-2.81428556E-05 1.72580058E-04-2.33779954E-07 2.24358425E-06
 3 47-1.36741868E-04-3.42474783E-04-8.33102495E-07 1.37632124E-06 6.25017419E-07
 3 48-2.93335511E-06-7.85322806E-08-1.89407492E-05-8.47838436E-06 9.35761263E-06
 3 49-2.12254777E-06 2.29172614E-05-1.59523870E-05 4.34462050E-05 2.60422926E-05
 3 50 1.00399636E-03-1.83643908E-03 3.10995948E-03 4.09187770E-03-8.14108026E-06
 3 51 1.40282251E-05-5.88714486E-06-1.73438733E-06-3.14870922E-07-1.29721693E-06
 3 52-2.54720806E-06 3.03320932E-05 1.49725586E-04-1.02692606E-03-3.15532298E-04
 3 53-2.68056114E-04-2.06192246E-06 1.70892824E-05-6.22356938E-07-1.79058857E-05
 3 54-1.61697068E-06-1.91613514E-05 1.81737386E-06 1.15045810E-04-4.33236803E-05
 3 55 1.05284742E-04 2.49605029E-06-9.64990896E-04 1.29664145E-05-7.53068105E-04
 3 56-6.82836839E-06 1.02516682E-05-1.15769258E-05 1.32525757E-06-5.90946003E-06
 3 57-1.20771267E-06 1.28936117E-06-2.87704998E-05 5.07411576E-05 2.21452020E-05
 3 58-2.17171559E-05-5.05345073E-06-2.67755641E-04 4.08545555E-04-2.74195959E-04
 3 59-5.70898551E-05 6.72419391E-05-1.55309898E-04 1.87689976E-04-2.15866791E-05
 3 60 6.73861905E-03-3.84756485E-03-2.81767881E-04 1.23172731E-03-8.56746886E-05
 3 61 3.48462753E-06 8.21900611E-05 2.26930151E-04 2.57271972E-05-3.90898992E-05
 3 62-5.51497238E-01-4.71692812E-01-1.70075043E-03 1.33334246E-03 2.69701803E-04
 3 63-5.45497045E-03 7.84774830E-04-5.95908173E-04-1.23921510E-04 1.35563310E-03
 3 64-4.58218083E-04 3.03143635E-04 7.77921853E-05-7.24187821E-03-5.13066543E-04
 3 65 1.02655938E-03-9.60672554E-05 3.64142992E-05-7.58622480E-05 3.94479488E-05
 3 66-2.00553253E-04 1.36121278E-05 4.48762674E-05 3.24046557E-03 2.77325886E-03
 3 67-3.10743753E-05-1.38564738E-08 8.13520750E-06 3.36839168E-05 5.01357127E-05
 3 68 1.60975544E-05-1.82933725E-05-1.01167939E-04-4.15845322E-05-3.48786110E-05
 3 69 3.70555164E-05 1.69458284E-03-3.21670386E-04 7.56129401E-05-6.77771966E-05
 3 70-2.73864857E-05 1.99308615E-05 7.45562427E-06-4.84243595E-06 7.67925811E-06
 3 71-1.52375806E-07-3.91195195E-08 1.56178870E-07-5.24002561E-09 3.50697952E-07
 3 72 2.20880917E-06-3.10680017E-06 4.77975388E-07-3.28329574E-06-1.10335173E-05
 3 73 4.95799718E-05 2.53009180E-05 2.23663900E-05 9.00127754E-05-2.78596573E-04
 3 74-2.80689553E-04 4.48361250E-04 3.13415470E-04-1.41243306E-06 1.52971749E-06
 3 75-1.17284435E-07-6.86532033E-07 3.94386235E-07 1.37547983E-06-7.64576455E-07
 3 76 7.08407820E-06 1.43030775E-04 2.50509151E-04-4.51374234E-06 2.14498143E-05
 3 77 3.65215588E-05-2.30760009E-04 2.10148706E-06-1.29816284E-05 1.35620069E-04
 3 78 3.83510484E-04 2.51799115E-06 2.40729107E-06-2.94200738E-07 5.71575878E-07
 3 79-2.99826197E-07-1.22718921E-06 9.37652141E-07-2.63698267E-06 1.29237940E-06
 3 80-1.23011539E-05 3.96990301E-06-1.74539223E-06-1.28307082E-05 1.70947585E-04
 3 81-4.48500790E-05 3.44369047E-05 3.72290770E-05-2.40098103E-07 1.27100937E-07
 3 82 1.12997166E-07-3.73945942E-07 6.22275355E-07 5.20368426E-07 0.00000000E+00
 3 83-1.12673082E-08 1.55308472E-08 3.28321700E-07-5.89559307E-08-3.63396351E-07
 3 84-5.73277601E-07-2.34500883E-06-2.93798410E-07 4.11218789E-05 9.66067247E-06
 3 85 6.00880353E-06-4.57987574E-05-2.56617163E-03 6.58666465E-04 5.92805888E-05
 3 86 2.56025719E-04-6.85736329E-07 1.55028276E-06-8.64546431E-07-4.28518105E-08
 3 87 3.18359852E-07 1.05107013E-06-6.36037922E-08 2.00778880E-07 1.70898145E-06
 3 88-7.24500025E-07 4.27588665E-07-1.03971233E-06-7.84546039E-06 4.11097320E-06
 3 89-2.58892165E-06-2.45982902E-05 4.80692679E-05-5.53563719E-05 2.30776704E-06
 3 90-4.74610838E-03-3.37459237E-03 3.76977842E-03 1.47846413E-03 8.75362222E-08
 3 91 1.14618066E-06-1.23371688E-06-1.62742893E-06-4.88579845E-07 1.96436983E-06
 3 92-2.43374211E-06 3.15144080E-05-2.50424822E-04 3.61174671E-04-2.74004703E-06
 3 93 2.94276238E-05-3.11847328E-04-1.92282715E-03 1.14883319E-07-5.02039302E-07
 3 94-1.80129904E-06 1.04458117E-06-8.97163855E-07 7.04342650E-06 8.91842239E-06
 3 95-4.69377022E-06 4.82453487E-06-1.30696819E-04-4.60121417E-05 5.56602205E-08
 3 96-7.08752929E-05 1.26815976E-02-1.21844141E-03 1.22174630E-03 1.30757883E-03
 3 97 3.92786188E-07 3.33258164E-07-7.26044353E-07-2.17565508E-07-7.67737931E-07
 3 98 1.56852245E-06-1.05106601E-07-2.77845863E-07-1.67327010E-04-4.25809600E-05
 3 99 2.09145183E-07-1.09392555E-06-6.14227273E-07 3.95930387E-08 1.32319567E-06
 3100 8.46412825E-06 9.60420523E-07 9.72999503E-08-4.61155944E-06 9.89694344E-06
 3101-3.08265186E-05-7.59706616E-06 8.35498325E-05-9.17123237E-04 2.86505740E-05
 3102 1.44872433E-04-1.29059103E-04-1.16354468E-06-1.01785129E-06 2.18139597E-06
 3103 2.00372366E-06-1.00483715E-06-1.13713108E-06 2.01656931E-06-1.17976447E-05
 3104 1.34619082E-04-1.15894940E-04-1.52496919E-06 1.25829391E-05 1.23608242E-05
 3105 1.44124563E-04 2.18566675E-07-1.07906253E-06 6.89563438E-07-5.50453315E-07
 3106 4.75132881E-07 1.13854039E-05-4.29067797E-06 3.07456283E-06-2.51903561E-06
 3107-7.50115525E-05 4.11205917E-05-2.51506267E-05 5.73164499E-05 1.70657181E-03
 3108-1.88154593E-04-2.20645921E-04-2.75227685E-04 2.05509043E-06-2.15561319E-06
 3109 1.00522761E-07-5.95380509E-08 1.64235561E-07-5.76051067E-07 8.09756471E-07
 3110-8.78945449E-06 1.64618527E-07-1.04294330E-04 2.04552151E-08-1.02515225E-07
 3111-2.09823231E-07-1.02855309E-06 5.34230308E-07 1.08885768E-06 5.01917670E-07
 3112 5.48267693E-06-2.92620443E-06 4.20521705E-05 3.69568781E-06 4.14118573E-05
 3113-3.15831377E-05-5.44761578E-03-2.30282748E-04 4.77814786E-04 1.03395664E-03
 3114-6.95174216E-07 9.07253927E-07-2.12079711E-07 8.62871056E-07 1.07786963E-06
 3115-6.96280740E-08-1.10908111E-07 5.67412038E-07-6.33741894E-07 2.01273510E-07
 3116 4.33256875E-07-6.51126288E-06 3.33673824E-06-1.41946074E-06-1.87483879E-06
 3117 4.55591187E-05-2.55836721E-05 1.50767332E-05 2.51410568E-05 1.73005421E-03
 3118-1.91101860E-04 3.24750894E-04-4.28179913E-05 2.86705447E-07-6.79138106E-07
 3119 3.92432659E-07-1.29175171E-06-6.16121337E-08 1.22972552E-06 9.12480415E-07
 3120-4.67444149E-06 8.29537232E-05 5.36262645E-06 6.26397800E-08-2.85078936E-06
 3121 3.28379179E-05 5.54379783E-06 6.23899905E-07-6.88879093E-06 5.07464128E-05
 3122 3.55230506E-05-1.94116563E-07 9.74962514E-07-2.11146745E-07 8.15745400E-07
 3123 1.20062585E-06-1.02046297E-05 1.45508813E-06-4.96678939E-06-4.94066273E-06
 3124 8.04363359E-05 1.80041382E-05 1.78385940E-05 2.34630483E-05 6.35858727E-04
 3125 5.38126951E-05 3.42469904E-06-3.29302379E-04 1.62944971E-07-9.93323321E-07
 3126 8.30378350E-07-3.31510748E-07 1.76117446E-07-9.39513426E-07-2.87157627E-06
 3127 2.06570045E-05-1.94349579E-04 3.60545584E-04 1.68030960E-06-1.61694813E-05
 3128 1.85799114E-05 1.93563813E-05-6.85452217E-07 4.91883426E-06-1.07185612E-05
 3129-1.13187065E-04-1.05524151E-07 4.80215381E-07-5.60829274E-07-1.56963257E-06
 3130-1.94753239E-07-6.26372222E-06 2.49686809E-06 8.38499840E-06 1.45461933E-06
 3131 2.88234156E-05-3.92275316E-05-5.50132405E-05-3.83306655E-07 3.16942612E-05
 3132 7.73524573E-04 9.96049582E-05 1.11406048E-03 8.01937113E-07-1.85504707E-06
 3133 1.05310995E-06 1.53387446E-06 6.14065012E-07 3.01763784E-07-9.66538266E-07
 3134 9.93637806E-06 2.39232865E-06 1.45471991E-04 3.24986513E-07 5.81581515E-07
 3135-7.88757725E-07-7.15529362E-08-4.17166349E-07-3.07721785E-06 3.63020349E-06
 3136 1.47175611E-07 1.84497000E-06 1.12583441E-05-2.38851307E-05 7.05713290E-06
 3137-2.81685055E-06 3.54845847E-04-3.28223144E-05 2.81413055E-04 2.91953252E-04
 3138 1.15812412E-07 1.05298979E-07-2.21111391E-07-2.53897111E-08 3.53730617E-08
 3139 2.68113149E-07-3.99215653E-08 3.61656204E-07-5.18702905E-07 4.11110348E-07
 3140 4.59636156E-07-4.55832612E-06 3.24334547E-06-2.44896385E-06-1.62145892E-06
 3141 7.61537322E-06-2.04195960E-05 2.88042249E-05-8.20169004E-06-2.12226498E-03
 3142 2.98144632E-04 1.87421593E-04 2.90077199E-04 9.01130844E-07-2.14611083E-07
 3143-6.86519761E-07-2.56976295E-07 6.70033620E-07-1.13246386E-06-3.33689585E-07
 3144-5.22837722E-07-5.64329089E-07-4.78505471E-07-3.92480271E-07 2.92088615E-06
 3145 2.48469874E-06 1.97050555E-06 1.78372538E-06-3.45238911E-05-2.84973499E-06
 3146-6.23954399E-06-4.65566547E-06 4.83482091E-04-2.18448767E-04-5.07280551E-05
 3147-3.52012454E-05 1.70166211E-07-2.25803100E-07 5.56368891E-08 2.71016121E-07
 3148 1.02315159E-06-3.32338769E-07 2.30268266E-06 2.13275153E-06 1.05125575E-06
 3149-1.09552103E-06 4.98405727E-07-2.83050826E-06-4.26945559E-06 4.24246125E-06
 3150-1.53293617E-06 2.00630992E-05 9.75882632E-06-1.55557326E-05-6.13772416E-06
 3151 5.24922447E-04-3.85002476E-05-1.04406834E-05 1.21089382E-05-2.11306822E-07
 3152 1.26129977E-06-1.04999294E-06-5.49009902E-07-1.00959685E-06 3.45050788E-07
 3153-2.78477565E-08 9.26097654E-08-7.93769444E-08-1.30073894E-06-1.43661625E-07
 3154-2.45924025E-06 1.31145467E-06 6.52207703E-06 7.43247300E-07 2.87551511E-06
 3155-1.84659213E-05-2.96545726E-05-4.03640980E-06-3.14124883E-04 6.96862750E-05
 3156-2.60453176E-05 2.68230869E-05 4.27153843E-07-3.49169679E-07-7.79841646E-08
 3157 4.39567220E-07 2.39271585E-07-7.30659559E-07 1.62481196E-06-8.91803952E-06
 3158 9.14094390E-05 1.73928702E-05 1.11972105E-06-8.16343680E-06 1.04292185E-04
 3159 8.79537730E-05-8.69510038E-07 3.50598334E-06 2.64309179E-05-3.13335614E-05
 3160 1.02706295E-09 9.43873029E-08-4.36299710E-08-5.33825932E-07-3.15408437E-07
 3161-1.35316412E-06 8.49355737E-08 2.21669400E-06 1.43766359E-06 1.32347977E-05
 3162 2.34110516E-06-7.50299450E-06-1.22316617E-05 1.26676267E-04 2.66699490E-05
 3163 1.11351466E-05-1.07443282E-05-2.28794158E-07-1.73376415E-07 4.02170573E-07
 3164 7.44347937E-07 5.19359387E-08 8.37266026E-08
 4  1 2.52338784E-07-9.34857427E-07-3.29838412E-06-2.95159528E-06 7.60815362E-07
 4  2 6.79169812E-06 1.90179518E-05 1.34188048E-05-6.77621771E-06-3.00318762E-05
 4  3-6.48765916E-05-3.26533627E-05 2.37404246E-05-5.89581577E-03-8.86557787E-04
 4  4-9.38785245E-05-3.77582112E-03-2.76684415E-06 1.68578533E-06 1.08105882E-06
 4  5 3.51451741E-07 1.40122788E-06 1.14883337E-07-1.54486660E-07 5.92915944E-07
 4  6 1.00523571E-06 2.09495869E-06 2.69606980E-06-1.11650349E-05-3.79238398E-06
 4  7-8.73138932E-06-1.25871491E-05 1.58892930E-05 7.50636358E-05 8.77265579E-05
 4  8-2.16875896E-05 8.33668192E-04-2.40219286E-04-1.59393680E-04-1.62953585E-04
 4  9-1.97413863E-07-3.32266187E-06 3.52007573E-06-1.19450450E-06-1.83107311E-06
 4 10-1.94651713E-07 1.79686590E-06-1.60800155E-05-2.10867415E-04-1.78704261E-04
 4 11 1.40668107E-06-1.90964754E-05-2.00068362E-04 4.20305617E-04-1.05470654E-07
 4 12 5.44634335E-07-3.10131486E-07 2.17440817E-06 5.96657876E-07-5.81201698E-06
 4 13 6.93219503E-07-1.00616910E-05-2.34138027E-06 1.10648416E-04 1.88242947E-05
 4 14 5.74864767E-05-2.49941777E-05-5.45511411E-03-3.11638830E-04 7.92259323E-04
 4 15 1.01649907E-03-1.04629492E-07-1.22626102E-06 1.33089051E-06 4.42688382E-08
 4 16-4.34770008E-08-6.68286803E-07 1.47807979E-06-9.55870649E-06 2.89976351E-05
 4 17-2.73773859E-04 7.74769568E-08-3.74297359E-07-1.61653630E-07-2.66139182E-07
 4 18 5.47811359E-07 7.45257998E-06 2.21357265E-06 6.47346534E-07-2.34854032E-06
 4 19-2.31763437E-05-6.14446299E-05-3.63051993E-05 3.30277598E-05 3.35083060E-03
 4 20 8.36630893E-04-3.02919883E-04 1.73487086E-04-1.28346694E-06 1.23984540E-06
 4 21 4.36215330E-08 1.62222688E-06-1.26008643E-07-1.41412025E-07-2.47916114E-06
 4 22 2.32899741E-05-9.34332488E-05 2.96629988E-04 1.75627624E-06-1.68582020E-05
 4 23-4.94850049E-05 9.13613690E-05-2.09776867E-07 9.60326295E-07 1.28187719E-06
 4 24 5.85171780E-07-1.35121365E-06-1.26767672E-05-7.35099706E-06-3.83787896E-06
 4 25 7.69555278E-06 6.73578196E-05 4.01332860E-05 5.35398935E-05-1.13947913E-05
 4 26 7.58969678E-04 8.97496274E-04 2.76008076E-04-1.20248276E-03 1.29318754E-06
 4 27-1.39024923E-06 9.70616907E-08 3.03953594E-07-7.00694468E-07-4.71156315E-07
 4 28-5.69979561E-07 9.20802373E-06 5.67234762E-05 3.52750267E-06 4.24999346E-08
 4 29-1.58851398E-07 1.06353645E-08-5.20742074E-07-6.59929582E-07 5.53076642E-06
 4 30 6.24401390E-07 3.82078640E-06 2.02179230E-06-2.45747221E-05-4.68108374E-05
 4 31-5.82301987E-05 3.25406695E-05 5.06682455E-03-8.81613183E-05 5.41726436E-04
 4 32-2.68556651E-04-5.26063106E-07 4.51167096E-07 7.48960100E-08 1.30266474E-06
 4 33-3.25035309E-08-2.27674253E-07 1.04375674E-08-7.08140025E-08-4.47407468E-07
 4 34-1.70805509E-07 6.54859235E-08 1.80176845E-06 1.57360947E-06 6.10496176E-07
 4 35 4.95887851E-08-6.49668729E-05-2.59035712E-05-2.75143490E-05 2.91306921E-05
 4 36 1.94273937E-04 6.23225561E-05-9.43176513E-06-9.44325651E-05 7.09709477E-07
 4 37-1.87823854E-07-5.21885623E-07 4.25221208E-08 9.99689059E-07 4.08570056E-07
 4 38-2.25252153E-07 1.06356310E-06-6.40994782E-05 1.64949914E-06 2.37747839E-07
 4 39-4.09944573E-07-5.99952764E-05 5.59294586E-05-8.71016819E-07 7.98232995E-06
 4 40-1.00859016E-04-1.18015393E-05-2.44202881E-07 1.21962245E-06 1.53094449E-06
 4 41 2.59159712E-07-1.46418902E-06-1.40405892E-05-6.79864583E-06-1.68883391E-06
 4 42 6.74545411E-06 1.37615216E-04 3.73218826E-05 5.10474336E-05-7.35539870E-05
 4 43 2.38117426E-04 4.73764989E-04 5.07559164E-05-3.65557710E-04-3.27525293E-07
 4 44 4.65706297E-07-1.38181004E-07 1.09087650E-06-1.31405270E-07-1.40818006E-06
 4 45 1.20129596E-06-1.09161932E-05-3.67945882E-04-1.56363759E-03 5.96247706E-07
 4 46-4.47210757E-06-9.30241620E-05-2.79161705E-04 1.22428750E-07-3.51923772E-06
 4 47-9.04306682E-07 2.89327548E-04 5.68803167E-07-3.96143315E-06 1.44209951E-06
 4 48-4.28704685E-07 3.47037502E-08 4.88797704E-05-1.01190987E-06 3.97171266E-06
 4 49 6.95226768E-07-4.43983367E-04-1.08703035E-04-4.17050921E-05-2.41219644E-05
 4 50 6.02316525E-03 7.53098170E-04-2.11635388E-03 6.50130536E-04-1.98144702E-06
 4 51 1.76351734E-06 2.17929682E-07 1.00515551E-07 1.17734328E-06-1.33559452E-06
 4 52-3.50286085E-06 4.36258833E-05-3.05174394E-04 3.69942369E-04 2.65980218E-04
 4 53 2.26688757E-04-6.67480597E-06-1.43112872E-05 1.06494176E-06 6.16738055E-06
 4 54 8.29181108E-06 1.36315933E-05-1.65817187E-07-8.45011995E-05-1.11539332E-04
 4 55-8.54996025E-05 2.19262984E-05 4.70622619E-04 7.82533812E-05-3.53464316E-04
 4 56 1.09902602E-04-8.00513797E-06 1.34500709E-05-5.44493292E-06-1.30447432E-06
 4 57-8.02557146E-07-1.13901877E-06 2.94053130E-05-5.08294495E-05 2.87654767E-05
 4 58 1.14281509E-05-5.37223042E-06 2.62880277E-04 4.71760294E-04 1.18615503E-04
 4 59-9.94592220E-05-1.12759763E-05-2.13915153E-04-1.84806203E-04 7.19517835E-05
 4 60-3.45492297E-03-2.54419505E-03 9.68162385E-04-1.95402994E-04 1.97862554E-04
 4 61-1.24289288E-04-7.35732664E-05 1.27905448E-04-6.96693740E-05-2.20866793E-05
 4 62 3.24420652E-03 2.77310953E-03-1.09165755E-05-5.67954223E-06 6.04423772E-07
 4 63 3.13547902E-05 3.95003766E-05-1.96325830E-05 1.71475352E-07 6.57450283E-05
 4 64-4.61986715E-05 2.52703868E-05-1.77633452E-05-1.14273491E-03 1.37996443E-05
 4 65 4.77808286E-05 1.67610504E-04 1.84905603E-05-1.04233488E-05-8.06721152E-06
 4 66-1.87206233E-05-5.06416983E-06 3.93826221E-06 5.51496579E-01 4.71693432E-01
 4 67-2.05526124E-03-5.85537247E-04 4.23184250E-04 5.45130802E-03 9.55327370E-04
 4 68 2.51773086E-04-1.85064703E-04-1.31178803E-03-6.13419765E-04-8.24302783E-05
 4 69 7.21548053E-05 5.84077251E-03-5.41954718E-05-8.96146131E-04 5.33574822E-04
 4 70-1.30506252E-04 1.83481192E-04-5.29749404E-05-1.10284409E-04 2.41699539E-05
 4 71 3.47895498E-06 1.10672696E-08-9.73367081E-08-9.29509530E-07-7.26478439E-07
 4 72-7.13020291E-07-5.42312195E-07 2.86628079E-06 2.54595826E-06 2.99445026E-06
 4 73 2.29426958E-05 1.65816585E-05-1.58648741E-05-3.84963095E-05-3.59461614E-03
 4 74-4.43826714E-04 8.84390289E-05-7.56002283E-04 5.55639858E-07 1.24759563E-06
 4 75-1.80323549E-06 1.08774599E-07 5.13635222E-07-6.45278061E-07 1.21142145E-06
 4 76-9.43764262E-06-1.05694217E-04-1.39400152E-04 5.11467144E-07-4.29067789E-07
 4 77 2.77433400E-05-1.72668932E-04 2.22155364E-06-1.63637190E-05 4.18476351E-05
 4 78 6.57021107E-06-1.13289212E-06-9.75157550E-07 7.79146685E-07-8.05963156E-07
 4 79-6.57004583E-07-7.90398052E-07-3.41867685E-06 3.26553544E-06 2.52556498E-06
 4 80 3.39552369E-05 1.16265386E-05-7.34849407E-06-9.21287339E-06-2.92308149E-06
 4 81-1.68466346E-04-2.42904888E-04 6.32743477E-05-7.24371740E-08-1.83283190E-06
 4 82 1.90526907E-06-1.30331909E-07 6.39820394E-07-5.87064035E-07 4.61325720E-07
 4 83-2.26272998E-06 1.83723512E-06-5.64155340E-08 3.19015516E-07 2.61133450E-05
 4 84-8.73873833E-06 2.30400265E-06-9.37391082E-07-2.32603298E-04 1.05353305E-04
 4 85 4.34489619E-05 2.08007829E-05-6.77455746E-03 1.81825331E-03-2.61667916E-04
 4 86 7.56010693E-04 1.17788809E-06-1.03710617E-06-1.40781925E-07 3.61704864E-06
 4 87 1.85813250E-06-1.87612572E-06 2.63229801E-07-9.19385047E-07 1.93259773E-06
 4 88-3.62325271E-06-3.12818355E-06 1.29770118E-06-7.45304473E-06 1.79004282E-05
 4 89 1.48676376E-05 1.41083378E-04 4.68969964E-05 1.11538391E-05-9.33950859E-05
 4 90 1.39729239E-02 1.21778160E-03 1.82256645E-03 2.98212879E-03-1.07231328E-06
 4 91 1.18270050E-06-1.10387225E-07-3.82667035E-06 5.44564726E-09 1.62163175E-06
 4 92 1.00332601E-05-4.20162125E-05-8.74587155E-05 5.78749669E-04-4.60163975E-06
 4 93 2.36235953E-05-2.63152861E-04 1.91293346E-03 9.85007475E-08-5.58126884E-07
 4 94 1.15105126E-06-2.98175179E-07 1.56366734E-06 6.95297510E-06-4.69311896E-06
 4 95 2.32887641E-06-8.31329646E-06-6.58248301E-05 1.13231619E-04-5.92073398E-05
 4 96 7.29657850E-05-3.05351552E-03 1.18616434E-04-7.64852088E-04-9.02312143E-04
 4 97 2.35574396E-06-2.32351532E-06-3.22286419E-08 1.75167821E-06-2.01914307E-06
 4 98-2.01026156E-06-1.43178634E-06 2.40498571E-05 4.04061544E-05-2.56484202E-04
 4 99 1.81804300E-07-8.69417106E-07 2.73297701E-07-1.05743548E-06 5.25200691E-07
 4100 1.18167453E-05-2.58139009E-06 5.30494228E-06-2.27274080E-06-1.02848781E-04
 4101 7.52737445E-05-3.10908291E-05-7.82890393E-05 9.79229590E-04-1.25637429E-04
 4102 3.10381607E-04 3.09595031E-04 5.42122645E-07 8.06280342E-07-1.34840299E-06
 4103-9.49344984E-08 2.22983574E-06 5.21460355E-07-1.17708665E-07 1.50196713E-05
 4104-2.11547935E-04-3.94517559E-04 3.14096541E-06-2.18450977E-05-1.27640564E-05
 4105 2.86097995E-04-2.43070726E-07 1.18278288E-06-3.14511356E-07-6.68156246E-07
 4106 5.71653433E-07-1.87737507E-05 3.79493049E-06 2.29914643E-06-1.58453292E-06
 4107 1.80240954E-04-8.49410493E-05-1.44288674E-05-2.88439477E-05 1.50811307E-04
 4108-3.43387735E-04-1.91517565E-04-1.69009391E-04-2.31933597E-06 2.43038959E-06
 4109-1.11053620E-07-6.09357487E-07-4.60716190E-07 1.02876256E-06 2.19589293E-06
 4110-9.14386594E-06 1.08280453E-04 1.13253900E-04-8.79974267E-08 5.17036503E-07
 4111-5.35823955E-08 3.30146568E-07 3.40285416E-07-4.97386766E-06 6.91023606E-07
 4112-1.90347650E-06-6.83228713E-07-3.59189391E-05-5.61060468E-05-9.82718386E-05
 4113 3.85088218E-05 1.69942001E-03 6.82052983E-04-1.96342335E-03-2.51294108E-04
 4114 1.35359307E-06-2.69925435E-06 1.34566128E-06-1.06167309E-06-1.35387032E-06
 4115-9.06099340E-07 9.36651723E-08-4.66019862E-07-6.30714091E-07-2.25523516E-09
 4116 1.23924913E-06 4.90705048E-06 2.19581797E-06 5.74723891E-07-5.28285515E-06
 4117-3.59054578E-05 1.71267377E-05 2.26498365E-06 1.18866543E-05-2.82189952E-03
 4118 3.24544617E-04-5.68492802E-04-1.10507516E-04-1.50826730E-06 1.40484737E-06
 4119 1.03419932E-07 1.55744386E-06 7.42030121E-07-2.82507206E-07 3.71593629E-07
 4120-1.58111868E-06 4.78200162E-05-6.80640725E-05-1.74171672E-07 3.08372418E-06
 4121 3.50158436E-05-5.28819659E-05-5.39290620E-07 4.37235898E-06-4.11427996E-05
 4122-7.16398589E-05 1.20198621E-07-5.86422863E-07 2.04626991E-06-1.11534127E-06
 4123 4.11927208E-07 7.17402637E-06-8.14731825E-06 5.54107387E-06-2.37641786E-06
 4124-2.23772451E-05 1.06164294E-05-1.17898355E-05 5.52488829E-05-6.16716471E-04
 4125 1.81034920E-05 1.57026257E-04 3.86969177E-04 4.62858843E-07-6.22147866E-07
 4126 1.59289024E-07-3.48307544E-07 1.39309079E-06-1.75490910E-07 1.23414519E-06
 4127-3.39364843E-06-9.46545508E-05-4.18007542E-04-8.04039340E-07 3.14962881E-06
 4128-3.32347273E-05-1.15123350E-04-3.22357176E-07 7.03964160E-06 4.24454718E-05
 4129 4.10774710E-04 8.16999122E-07-3.48910276E-06 1.14202313E-06 5.53247253E-07
 4130 2.20199963E-06 3.17028620E-05-8.49223241E-06-1.94825331E-06-1.48797141E-05
 4131-1.37239908E-04 2.71805581E-05 8.89310413E-05 1.17942931E-04-4.94928881E-03
 4132 6.51039946E-03 1.09301836E-04 5.05875973E-03-7.66804104E-08 2.11880173E-06
 4133-2.04212131E-06 3.40223209E-07-3.23045100E-06-4.41133369E-06 1.35154883E-05
 4134-6.77273668E-05 2.55100335E-04 1.19271594E-03 9.53955226E-06 7.04244280E-06
 4135 7.53594513E-07-1.80145510E-06 2.47462891E-06 9.17271831E-06-1.46406685E-06
 4136 6.46544916E-06-7.26809349E-06-1.89166948E-05-4.30666546E-06-1.04740615E-05
 4137 6.79079087E-06 2.17155270E-04-1.16120798E-04 3.10262243E-05-3.97140869E-04
 4138-2.01905798E-07 1.55929264E-08 1.86312872E-07 4.71605489E-07 4.80185410E-07
 4139 3.73190758E-07 9.17166322E-08-1.17879719E-06 1.32078736E-06-1.21217302E-06
 4140 5.83347775E-06 9.24315561E-06-3.66547309E-06 4.20670238E-06-2.36630523E-05
 4141 7.85999342E-06 1.58837508E-05-4.12773329E-05 5.25043304E-05 3.28294757E-04
 4142-5.14016009E-04-1.06123745E-04-2.74367916E-05-5.92719056E-07-1.34271233E-06
 4143 1.93543138E-06-3.35708311E-06 1.34093964E-06 6.69611252E-07-3.29866198E-05
 4144-2.76964143E-05 1.83229924E-06 1.52216689E-06 1.52927850E-06-7.85439940E-06
 4145-5.74259492E-06-6.40643468E-06-4.09387083E-06 8.22849126E-05-6.08269773E-06
 4146 1.18399050E-05-8.29320109E-06-8.62298058E-06 1.71969705E-06 4.27929870E-05
 4147 8.43432529E-06 4.88146745E-07-3.46186453E-07-1.41960293E-07-2.12527194E-07
 4148 6.66570604E-07-8.96946714E-07-4.98626538E-06-4.35627343E-06-6.08894119E-07
 4149 7.48392049E-07-1.89428520E-06 6.49713511E-07 2.08638746E-06-3.18618117E-06
 4150 8.04021245E-06-3.54441225E-05-1.16655091E-06 1.60425957E-05-3.08852197E-05
 4151-2.74259016E-05 4.63614114E-05-3.47251052E-05-1.06989909E-04-5.83887045E-07
 4152-2.73384285E-06 3.31772989E-06 2.90494565E-07-1.86513331E-06-6.97905199E-07
 4153 3.32849593E-07-1.59745449E-06 3.18066236E-06-4.24434181E-07 4.87181609E-07
 4154 1.74893597E-05-1.64723050E-05 7.88572476E-07-3.51253106E-06-9.07129375E-05
 4155 1.34300468E-04 7.93885800E-06 2.59758925E-05-1.32053222E-03 6.21120046E-04
 4156 6.06096717E-05 1.73921844E-04-1.64037205E-06 8.32584146E-07 8.07787904E-07
 4157-2.42053904E-07-1.64787593E-06-1.24418472E-06-1.02945533E-06 1.56540234E-05
 4158-5.89708210E-05-9.17572204E-05 1.75702882E-06 6.04777944E-08-6.99391360E-05
 4159-4.84337317E-06 1.27696468E-06-6.20646792E-06-1.11461060E-04-3.23723620E-04
 4160-1.82840479E-07-5.58770170E-07-1.95323611E-07 9.28433644E-07 2.51242975E-07
 4161 3.47313520E-06 5.67711172E-07-3.59716590E-06-1.09329970E-06-9.52139962E-06
 4162-1.22655594E-06 1.25595023E-05-6.39703138E-06 3.76467753E-05-2.90223379E-06
 4163-9.76929737E-05-5.69168872E-05-2.99776783E-07-7.49936575E-09 3.07276149E-07
 4164-2.25317463E-07-3.09654568E-07 1.35846725E-07
 5  1-6.66007860E-08 3.30182026E-07 1.74822895E-07-4.23706990E-08 2.76791069E-07
 5  2-6.24686903E-06 3.76548466E-07 4.49071165E-07-1.95028611E-06 1.20101958E-04
 5  3 5.78733221E-05-1.83596686E-06 4.12365334E-05 2.55795920E-03-5.43695271E-05
 5  4-1.47728703E-04 8.84201588E-04 1.63371787E-06-4.42182481E-07-1.19153539E-06
 5  5-5.66536907E-07-6.92843542E-08 3.40970432E-07 1.74906225E-07-8.15478724E-07
 5  6-1.46350306E-07-6.54998741E-07 1.95897662E-06 1.13315778E-05 1.95662037E-06
 5  7 3.28062857E-06-1.06582220E-05-2.80709602E-05-2.00263729E-05-5.44776049E-05
 5  8 9.28977800E-05-2.50407791E-03-1.72951167E-04 4.88471146E-04 5.76887358E-04
 5  9-8.98213312E-07 2.47960979E-06-1.58139648E-06 1.60629312E-08-4.11198975E-07
 5 10 1.29193818E-06-1.95404163E-06 1.64986559E-05 9.39798316E-05 1.06631894E-04
 5 11-2.18792109E-06 1.94803981E-05 3.08653288E-05-9.31956186E-04-4.79378000E-08
 5 12 1.97161644E-07 5.15775883E-07-4.55704516E-07 8.60117479E-07-4.16495715E-06
 5 13-2.10618296E-06 1.54779838E-06-3.43892986E-06 4.36532404E-06-2.22780898E-06
 5 14-4.60591621E-05-7.43650359E-06 4.42885843E-03 1.21991857E-03-7.47893329E-04
 5 15-1.85939834E-04-6.05637798E-07 1.41464249E-06-8.09004695E-07-5.55184669E-07
 5 16 2.21014437E-07-1.04733945E-06-2.16982534E-06 1.71160497E-05-1.20789042E-04
 5 17 1.30553290E-04-2.19977563E-08 1.01573327E-07-6.68037486E-08-8.98572313E-07
 5 18-3.57983448E-07-3.35513468E-07 3.38189046E-07 3.73297505E-06 1.13554772E-06
 5 19-1.41240203E-05-7.95238531E-06-1.60529879E-05-1.70232685E-05 8.79595143E-04
 5 20 1.92400932E-04 7.34605171E-05 2.16538673E-04-5.17539248E-07 7.54485799E-07
 5 21-2.36946552E-07-7.39463440E-07-4.64495544E-07 4.03334069E-07-3.37822633E-07
 5 22 1.67657969E-06-4.27554291E-05 1.27286131E-04-6.07165913E-07 5.55441327E-06
 5 23-6.33669514E-05-2.96051808E-05-2.21092531E-08 1.13323023E-07 6.95296086E-07
 5 24-2.20895073E-07 7.02351584E-08-6.85151602E-07-3.08906944E-06 4.67863663E-07
 5 25 1.07653528E-07-7.03319907E-06-1.00282027E-06-1.40470517E-05 1.38023941E-05
 5 26-2.49491806E-03-4.78923158E-04-4.79309228E-04 2.88805470E-04-1.58100338E-06
 5 27 1.68362785E-07 1.41264059E-06-5.81612277E-07 7.18297814E-07-3.83950027E-07
 5 28-1.02600088E-07 9.65390898E-07 2.63498179E-05-6.16554086E-05 8.59283107E-08
 5 29-4.23128223E-07-3.60895461E-07-1.00439078E-07-4.78454316E-07 6.29606724E-06
 5 30 1.63133740E-06 4.85551756E-08 1.79239715E-06-8.02960062E-05 9.32755484E-06
 5 31-5.59063554E-06-1.80843984E-05-3.12041256E-03 9.77943885E-05-1.35704763E-03
 5 32-3.23207224E-04 5.51985473E-07-7.67672277E-07 2.15686804E-07 1.16884326E-08
 5 33 2.28044035E-07 8.55549278E-07-3.31768027E-08 1.84602012E-07 2.56390228E-07
 5 34-1.13712579E-07-1.46816957E-07-3.04619757E-06-7.14630907E-07 1.19550719E-07
 5 35 7.02404978E-07 3.79135566E-05 8.98736069E-06 1.40369609E-05-1.86141969E-05
 5 36-5.08913343E-04-1.15346799E-05-1.23026624E-04 2.97300913E-04-1.15104264E-06
 5 37 9.55391904E-07 1.95650734E-07 1.60233746E-07-2.19124234E-07-5.02455131E-07
 5 38 4.44286655E-08-1.41659497E-06 4.04090145E-05 4.83107169E-05 5.58205854E-07
 5 39-5.00183489E-06 6.93217456E-05-2.34396003E-04 1.69532861E-06-1.15371959E-05
 5 40 6.64133739E-05-9.39718945E-05 2.22273531E-07-1.04830562E-06-3.34490627E-07
 5 41 6.48757055E-07-4.17980328E-07 1.29822152E-05 1.24536510E-06-2.45384832E-06
 5 42 1.02673434E-06-1.42485919E-04-4.99530562E-05-1.69322830E-05 2.47911568E-05
 5 43 6.48168862E-03 8.75652324E-04 1.49978342E-03-7.76422019E-04 5.83528762E-07
 5 44-2.02338688E-07-3.81190075E-07-3.27351240E-07 1.08589722E-06 3.79743425E-07
 5 45-1.90205942E-06 7.85400910E-06 2.61156866E-04-1.01097263E-02-5.19482442E-07
 5 46 1.17475671E-05-1.53215890E-04 9.23781406E-04-9.30679682E-07 1.05166536E-05
 5 47-1.42171125E-04 8.58982255E-04-3.71252309E-08 1.65728525E-07-8.61439178E-07
 5 48 1.45692255E-06-9.59226185E-07-1.75141600E-06 1.74000152E-06-8.55740293E-06
 5 49 5.56947648E-06-3.62421738E-05-7.45953768E-05 8.77280882E-05 3.81280438E-05
 5 50 1.43912752E-03 4.52601577E-05 1.76458279E-04 2.91274604E-04-4.46428773E-08
 5 51-8.08126602E-07 8.52769479E-07-9.37793263E-07 1.85022604E-06-8.41389890E-07
 5 52 1.84992050E-06-2.20581874E-05-7.11943021E-05-2.10838062E-04-3.61128393E-07
 5 53-1.15402731E-06-9.67515295E-07 4.56903207E-07 3.22580607E-07 8.82429796E-06
 5 54 4.91199980E-06-1.24118106E-06-6.41252664E-07-5.72963257E-05-3.46633300E-05
 5 55 3.51079735E-06-6.47225528E-06-1.64375231E-04-9.73345742E-05-3.41062612E-04
 5 56 2.85081208E-04 4.41689822E-07 1.61207934E-07-6.02897756E-07-5.92178686E-07
 5 57-2.44017444E-07 3.24357715E-07 8.27683667E-09-1.24722990E-07 1.73355233E-06
 5 58 7.53858134E-07-2.55776351E-06 2.12682416E-06-8.05436811E-06-3.12687628E-06
 5 59 1.06291733E-05 2.07486370E-05 8.07049518E-05 2.03375398E-05-7.40765824E-05
 5 60 2.30587727E-03 3.74641898E-04-1.91094875E-04 2.15364081E-04 8.40522794E-07
 5 61 4.54330630E-07-1.29485342E-06 1.26122240E-06-2.83894269E-07-5.50492365E-07
 5 62-1.65029634E-07 7.50775877E-09-7.71509325E-07 6.76762823E-07-8.23030382E-07
 5 63-1.64479094E-06 3.22076728E-06-2.96835278E-06 3.45010578E-06 4.56400028E-05
 5 64-8.12257937E-06-9.64655574E-07-4.59445469E-06-4.87006018E-04-1.48696402E-04
 5 65 4.86083855E-05-4.04423823E-05-1.52973321E-06 1.07516028E-06 4.54572933E-07
 5 66 1.57141439E-07 6.25379107E-08-3.63037765E-07 3.30476081E-05 2.88317328E-05
 5 67 8.86761652E-07 2.73782159E-07-1.03516776E-06-4.54165820E-06-5.70031136E-06
 5 68-1.25979864E-06 1.72661754E-06-2.81103109E-05 5.55772804E-05 1.25141035E-05
 5 69 6.18276656E-06-6.39545736E-04 2.08514487E-04 2.66054027E-05 1.44612801E-04
 5 70 2.47775379E-08-1.43077605E-06 1.40599851E-06-5.52934691E-07 1.24499099E-06
 5 71-1.24904713E-06 1.16937326E-08-6.57915243E-08 3.69815487E-07-3.52291709E-07
 5 72 6.03692864E-08 2.80164175E-07-1.21060226E-06 1.51809256E-06-9.79338147E-07
 5 73 4.51364672E-06 3.60666022E-06-1.27873856E-05 1.02937673E-05 3.97689778E-04
 5 74-9.04043216E-07-7.93740950E-06 1.25555437E-04-7.68077483E-07 1.79175121E-07
 5 75 5.88902362E-07 5.22447704E-07-5.70128920E-07-3.68115660E-08 1.29126056E-06
 5 76-7.99368471E-06 3.95426951E-05 1.12729157E-04-5.99991646E-07 3.64472960E-06
 5 77-2.84134045E-05-1.61224773E-05 1.30079689E-06-8.13790557E-06 5.93077682E-06
 5 78 1.05800810E-05-1.13691992E-07-1.55709115E-07 5.81273887E-07-2.64176914E-07
 5 79-5.23167343E-07 8.87430287E-07-2.81976678E-06 1.23665401E-06 2.09927648E-06
 5 80-1.14230085E-06 2.52945689E-05-1.06008345E-05-9.34929903E-06-2.14517734E-04
 5 81 1.63177581E-05-8.24091484E-05-4.47965368E-05-3.56244290E-07 5.04000945E-08
 5 82 3.05844195E-07 6.32062982E-07 4.45528726E-07-2.54715518E-07 2.13006378E-07
 5 83-9.19357925E-07 1.31576820E-06-3.35950585E-06-3.06104855E-06 6.16775757E-06
 5 84-8.38805126E-06 2.04789438E-05 1.58591271E-05 5.64609359E-05 3.89444130E-05
 5 85-5.63588888E-05-2.09096322E-04 3.75646983E-03-2.01352439E-03 7.53987336E-04
 5 86-3.10604173E-04 3.31550068E-07 3.46332766E-06-3.79487773E-06 2.06564781E-07
 5 87-4.87300526E-07 3.75538617E-06 3.87912614E-07-1.62937720E-06-3.15554425E-07
 5 88 1.87881993E-07-1.70023317E-06 2.19616224E-05 1.32589445E-06 3.94918822E-06
 5 89 1.00425892E-05-2.31976264E-04-5.08255859E-05-1.83350404E-05-7.66610733E-05
 5 90-9.58052051E-04 1.90114453E-04-7.02967942E-04-1.77236264E-04-1.10449712E-06
 5 91-2.74147213E-06 3.84596925E-06 7.72685578E-07 2.33988709E-06 1.41067150E-07
 5 92-3.34874346E-07 1.58632326E-05-2.09441416E-04-5.70641803E-04-6.10185749E-07
 5 93 2.44157760E-05-3.48103145E-05 2.37796033E-03-2.44451821E-07 1.11580841E-06
 5 94-8.42746193E-07-2.38065516E-07-2.52294349E-07-2.10902737E-05 2.52010296E-06
 5 95-4.11906844E-07-1.26447200E-06 1.53159362E-04 6.60432181E-05 9.43638178E-05
 5 96 8.75807479E-05-3.48111221E-03 4.16016342E-04 6.78701098E-04-7.02198767E-04
 5 97 1.58738933E-06 9.91873944E-07-2.57926327E-06 8.14057404E-07 1.89214302E-06
 5 98 3.19364648E-07-2.22336963E-07 1.08367503E-05 9.94640949E-05 6.46337808E-05
 5 99 3.18640168E-07-1.44950991E-06-8.18244823E-08-1.33335066E-06-1.52259201E-06
 5100 1.98143941E-05 5.02398764E-07 6.00143301E-06 1.09996718E-05-9.05317220E-05
 5101 9.28640178E-05-3.39330227E-05-7.25854526E-05 1.12038441E-04 2.27427591E-04
 5102 1.16107010E-04 1.31731148E-04-1.94092747E-06 1.26164698E-06 6.79280492E-07
 5103-2.06876291E-06 1.36703176E-06 1.18980871E-06-1.21644527E-06 2.08276403E-05
 5104-5.69222401E-05-7.85211479E-05 2.97146150E-06-2.07615740E-05-2.40747226E-05
 5105 2.51711361E-05 3.02578762E-07-1.40177864E-06 1.27503531E-06 2.22089686E-07
 5106 8.19599587E-07 1.96192219E-05-7.04966229E-06-2.88393628E-06-7.37037064E-06
 5107-1.82396101E-04 1.18493859E-04-5.53493302E-05-2.93077526E-06 6.51064420E-04
 5108 1.79307746E-04-2.44978255E-04 1.11304287E-03-1.00878023E-06-1.46701297E-06
 5109 2.47579320E-06-1.60478795E-06-7.58603238E-07-8.14841843E-07 2.48822220E-06
 5110-1.28784605E-05-1.13976055E-04-2.30043564E-04 5.26627967E-08-2.64846705E-07
 5111-4.52694512E-07-2.95100691E-07-1.13073956E-06 1.31084497E-06 2.53162276E-06
 5112 2.54452725E-06 6.77671353E-06 1.97892778E-06 4.44779185E-05-5.05767580E-05
 5113 5.03920707E-06-6.74749193E-05 2.64214744E-04-3.38222941E-04-2.34943662E-03
 5114-4.82038152E-07 4.97983002E-07-1.59448503E-08 2.46310887E-06-1.25462339E-06
 5115 1.53129333E-06 9.13467405E-08-4.55824844E-07-2.13085225E-07 5.08040184E-08
 5116-4.66298943E-07 5.29570730E-06 1.55111773E-06 1.08615130E-07 2.24081475E-06
 5117-6.28127286E-05 6.04750495E-06-2.99766404E-05-2.16492315E-05-1.01082760E-03
 5118 7.93102652E-05-1.76040348E-04 1.98695632E-05 3.98785640E-07-7.23356818E-07
 5119 3.24571178E-07-4.17731390E-08 1.60507013E-09-7.98482275E-07-1.89492224E-07
 5120 3.84036993E-06-3.32636904E-05-1.98428215E-05-1.23095047E-06 9.46191564E-06
 5121-8.67065809E-05-6.63032968E-06 9.28613502E-07-2.88851142E-06 6.03333111E-05
 5122 5.50247432E-05 1.31490753E-07-6.37625497E-07-4.62153867E-07-3.87259243E-07
 5123-3.64905531E-07 8.41802120E-06 2.99638346E-06 2.39929974E-06 2.76901711E-07
 5124-2.35225356E-05-3.48203908E-05-2.78448936E-05 3.72351660E-06 3.51607641E-03
 5125 5.36463379E-04 3.24056694E-04-3.34544369E-04 4.59938861E-07-1.24954880E-06
 5126 7.89609942E-07 2.12283835E-07 3.40686477E-07-1.04247568E-07-1.67192578E-06
 5127 1.82305036E-05-1.91051532E-04-5.89988460E-04-1.94834438E-06 1.34465138E-05
 5128-7.22315446E-05 4.20549940E-05-1.76024422E-07 3.95547088E-06-1.23656372E-04
 5129-2.06921856E-04 7.39938232E-07-1.02392039E-06-8.17059264E-07 3.32119319E-06
 5130-3.13548474E-07 1.58340286E-05 3.33775084E-06-1.27432910E-05 7.08623535E-06
 5131-6.63485857E-05-1.21957631E-04 7.55321468E-05-8.30724828E-05-2.18435890E-03
 5132-1.89438359E-03-1.20491208E-03-1.32585165E-03 1.08687029E-06-9.30638210E-06
 5133 8.21951181E-06 4.02588446E-07-2.35502038E-06-1.09282484E-05 9.56788042E-06
 5134-9.25509706E-05 3.69929435E-04 9.94101272E-04 3.14405460E-04 2.66776470E-04
 5135-3.14278733E-06-1.59662311E-05-7.10062134E-06 2.21566131E-05-3.98765973E-08
 5136 1.91100039E-05 1.19676494E-05-1.72753855E-04-3.43210808E-05-1.33264035E-04
 5137-4.68103058E-05 1.84913678E-03 2.97428589E-04 5.34147174E-04 3.62832638E-06
 5138-5.99647480E-06 5.49859871E-06 4.97876090E-07-5.02118715E-06 4.30545276E-06
 5139 8.72175962E-06 2.91887500E-05-5.04644581E-05 1.94567077E-05 2.29799867E-05
 5140-2.52653180E-06 2.62981165E-04 3.74141647E-04 3.29545903E-04-8.89793290E-05
 5141-3.55725596E-05-2.44061119E-04-2.76311544E-04-1.98339149E-05-6.16808974E-03
 5142-3.97399063E-03-9.06309973E-04 3.11297383E-03 5.96167061E-05 5.34174107E-05
 5143-1.13034117E-04 2.13007603E-04-6.70869847E-06-6.78019112E-05 5.51496048E-01
 5144 4.71692593E-01-1.53386445E-03-1.51843753E-03 3.05199444E-04 5.47641249E-03
 5145 7.13990471E-04 6.88383162E-04-1.51252592E-04-1.38320166E-03-4.49742130E-04
 5146-3.88924650E-04 1.29152787E-04 8.23659289E-03-5.44794768E-04-1.14324817E-03
 5147-4.43486769E-04-5.02467886E-05-6.77309734E-06 5.70198859E-05-1.46872051E-04
 5148-6.85947279E-05 1.28194177E-04-2.87444629E-03-2.45992366E-03-2.55234903E-05
 5149-6.42143863E-06 1.71458086E-05-3.20453705E-05 4.15840231E-05-3.06150164E-06
 5150-4.02302770E-05 8.04908980E-05-4.65137329E-05 3.05205918E-05 8.36559600E-05
 5151-2.45739430E-03-4.22661870E-04-5.67050052E-05-2.91333197E-05 1.83780407E-05
 5152-1.88490826E-05 4.71041926E-07 2.81177545E-06-1.87983045E-05-8.01568328E-06
 5153 7.42062139E-07-2.57153968E-06-2.79799416E-08-7.43118370E-07-8.06004542E-07
 5154 2.57441946E-05-5.99003690E-06 2.02176012E-06 2.92092928E-06-5.73797993E-05
 5155 3.18818900E-05 6.37114006E-05 9.12081819E-05 6.33484918E-04-1.04841941E-05
 5156-3.38356461E-04-1.76182773E-04-3.68666444E-06 1.49452405E-06 2.19214039E-06
 5157-1.04760147E-06-2.35545916E-06-1.20154319E-07-2.55439297E-07-4.08345467E-05
 5158-8.26709201E-05 4.15660154E-04-4.09666880E-06 3.14040693E-05 2.05074766E-05
 5159-2.22022947E-04 3.01721265E-06-1.06629768E-05-5.19373128E-05 2.26155030E-05
 5160-8.44136467E-06-6.49411111E-06 1.02040982E-06-9.59704396E-07 3.64968352E-07
 5161-8.28741244E-06-3.95655115E-06 2.20362604E-06-7.29145561E-07 5.93098571E-05
 5162 1.43831140E-05 2.51445390E-05-1.60989670E-05-3.66473186E-05-1.20532550E-04
 5163 1.99017405E-04-4.45703773E-05 2.97297862E-07 2.26986757E-07-5.24284619E-07
 5164-1.38497478E-06 2.10543755E-07-1.27683876E-06
 6  1 2.06575195E-07-1.00126832E-06-4.18267331E-07-2.41570202E-07-1.08643163E-06
 6  2 1.12401383E-05 2.28937909E-06 2.27565308E-06 5.86625811E-06-3.18157205E-05
 6  3 2.29128974E-05-3.58918932E-05-4.88739401E-05-7.53264800E-03-6.59144441E-04
 6  4-7.18677424E-04-2.86122665E-03 2.14768182E-06-1.47264147E-06-6.75040354E-07
 6  5-1.37771037E-06 1.03652856E-06-1.34301133E-06 1.62064068E-08 4.76382826E-07
 6  6-3.70359322E-06-1.24482815E-06-1.30572809E-06-1.34944601E-05 1.34514429E-05
 6  7 7.08354932E-06 7.46268371E-06 8.28756818E-05 5.53421856E-05-2.25252807E-05
 6  8-2.76664156E-05-1.27807720E-02-8.97963289E-04 2.65342133E-03 1.26073765E-03
 6  9 5.89116127E-06-3.14158692E-06-2.74957435E-06 1.36952114E-06 4.30058307E-06
 6 10-9.55733571E-07-1.26298598E-06 5.70418971E-06 3.16360836E-04-4.63099974E-04
 6 11 6.85968144E-06-7.62671666E-05 4.28924129E-04 3.97991245E-04 1.36997832E-07
 6 12-6.42296196E-07 3.82881571E-06 2.59375528E-06 1.80602497E-06 8.89065601E-06
 6 13-1.63053834E-05-1.35851060E-05-8.77824757E-06-7.89032545E-05 1.07801209E-04
 6 14 1.04716944E-04 1.36314966E-04 8.12428321E-03 8.07321430E-04-5.95317145E-04
 6 15-1.06648797E-03-1.15846643E-06 9.89607508E-07 1.68858918E-07-1.85621968E-06
 6 16-6.29358113E-06-3.60760649E-06 5.38170901E-06-4.40309779E-05-6.90213956E-05
 6 17-1.95948050E-05 5.78932675E-08-2.47932762E-07 5.77332244E-07-1.23975750E-06
 6 18-9.15183643E-07-1.91932246E-06-2.13538948E-06 6.07841170E-06 5.09073102E-06
 6 19 6.88634944E-05 7.68823640E-05-9.79084824E-06 3.23373679E-05-2.77874194E-03
 6 20-6.12480107E-04-1.75115389E-04 2.39879089E-04 1.80351409E-06-1.04459451E-07
 6 21-1.69905464E-06-6.13849402E-07 2.69806513E-06 1.00740125E-06 2.73904950E-06
 6 22-2.06451006E-05 1.08653233E-04 1.80791125E-04 9.41701501E-07-7.03993076E-06
 6 23 1.24189029E-05-1.45292249E-04 1.25710235E-07-6.60659729E-07-2.97446980E-07
 6 24-4.96346970E-07-2.49680432E-07 3.83177727E-06 1.50531937E-06 1.47806119E-06
 6 25 9.23253895E-07-8.39723772E-05 4.26178944E-05 3.13556335E-05-3.21149894E-05
 6 26 6.33294385E-03 1.57873243E-04 5.19580594E-04 9.54381379E-04 6.13894396E-07
 6 27-7.38185413E-07 1.24291017E-07 1.60681301E-06 7.41034558E-07 1.21649228E-06
 6 28-1.49100754E-06 1.65920482E-05-2.58762343E-05-6.70253146E-05 2.91261817E-07
 6 29-1.42298415E-06 1.24103140E-06-4.70434371E-07-6.52791072E-07 2.03134978E-05
 6 30-5.37650930E-06 5.67655561E-06 4.39187064E-06-1.26961776E-04-5.07089475E-05
 6 31-1.94465637E-05-6.28928998E-05-1.38900470E-03 5.14968359E-03 2.04243878E-03
 6 32-1.19647486E-03-1.58753791E-06-5.90010965E-07 2.17754888E-06-1.92965123E-06
 6 33-7.15286203E-07-4.11387200E-07-7.85523467E-08 3.69601304E-07 6.67283030E-07
 6 34-1.62075434E-06-1.33775694E-07-6.15017674E-06-4.02412433E-06 6.21520685E-06
 6 35-4.60062062E-08 5.70417349E-05 4.68351248E-05-2.28957459E-06-5.67130416E-07
 6 36 4.74947660E-03 3.08056620E-04 7.86172518E-04-5.91331310E-04 1.56057232E-06
 6 37 1.35428982E-06-2.91486214E-06 1.38447684E-06-1.67550885E-06 5.97744542E-07
 6 38 2.46775439E-06-1.52894780E-05 1.40530885E-04 9.99631098E-05-1.20487185E-06
 6 39 5.93281613E-06-3.76933123E-05 4.20340747E-05 2.49682286E-07-6.96902585E-06
 6 40-1.70529142E-06 1.10994918E-04-2.70228676E-07 1.39206415E-06 1.21926162E-06
 6 41 1.26378700E-06-1.36621374E-06-1.77154916E-05-6.22766710E-06-8.64301575E-06
 6 42 5.94142745E-06 1.09621866E-04-4.52109042E-05 8.60415715E-05-1.15499832E-05
 6 43-1.13036673E-02 1.14429291E-03-1.48470164E-03 8.34307266E-04 1.42802390E-06
 6 44-1.18693265E-06-2.41091253E-07 1.48760079E-06 1.08338770E-06 6.25738461E-07
 6 45-1.31998676E-06 1.27151878E-06 1.42335231E-04 8.14201626E-03-1.17009686E-06
 6 46 1.06839942E-05 1.48978658E-04-8.06444354E-04 8.09073518E-07-2.98757721E-05
 6 47 3.15651827E-04-5.20965263E-04-1.35669059E-07 6.85663284E-07 1.36092918E-06
 6 48 8.19562326E-07 2.77480233E-06-5.75268579E-06-5.42395143E-06-3.35776360E-06
 6 49-1.37377969E-05-1.54606450E-05-2.15700699E-05-3.27308464E-05 5.59766559E-05
 6 50 1.01187219E-02-1.86754411E-04-1.94331902E-03 1.62992539E-03-2.59283964E-06
 6 51-4.63820239E-08 2.63922166E-06-1.76749380E-07-1.77958460E-06 2.35167019E-06
 6 52-1.66073110E-06 1.68316820E-05-2.18044373E-05 3.45482935E-04 5.80149869E-07
 6 53 9.82557468E-07 2.30787686E-07 1.33088944E-06 1.62309957E-06-4.59678742E-06
 6 54-7.61364120E-07-6.98480921E-06-6.86387959E-06-2.55051147E-06-7.09140975E-06
 6 55 2.69691555E-05 2.36284562E-05-3.26467193E-04-1.65427506E-04-4.75057131E-04
 6 56 1.34217107E-04-4.49135452E-07-7.46166228E-07 1.19530168E-06 6.32374186E-07
 6 57 7.18247815E-07 3.37522204E-07-1.52852526E-07 1.58224474E-06-5.30432538E-07
 6 58-1.55482828E-06 3.86622439E-08-1.37344646E-05 1.31225794E-06 8.07433037E-06
 6 59-2.58976939E-06-1.69100835E-05-3.49618733E-06-5.11978230E-05 1.21271937E-05
 6 60 1.86593523E-03-5.80111475E-05 8.97760167E-06 2.01842466E-04-1.66296640E-06
 6 61-2.59810338E-06 4.26106977E-06-5.05786641E-07 6.84125204E-07-7.58081034E-07
 6 62 2.36143770E-06 2.47803133E-06 4.52470744E-07-2.73462261E-07 1.20806814E-06
 6 63-4.36794144E-06-2.07603930E-06 1.18722072E-06-4.79415067E-06 2.06365706E-05
 6 64 1.78099875E-05-6.14891388E-06 7.13052539E-06-3.98023626E-04-1.20128634E-04
 6 65-2.63801732E-05 3.39695625E-05 1.42461646E-07-8.45188724E-07 7.02727078E-07
 6 66-1.10825909E-06 1.09729325E-07-8.94383711E-07 5.16668903E-06 4.58865483E-06
 6 67-8.96091355E-07 4.46427493E-07 2.35443898E-06-1.19276243E-06 3.98559555E-06
 6 68-1.73380752E-06-1.00758080E-05-1.39880726E-05-2.55447147E-05 9.63609659E-06
 6 69 3.17622044E-05-5.09595701E-05 7.37560284E-05-1.49752585E-04 7.06301492E-05
 6 70 3.80672434E-07-2.60133475E-06 2.22066232E-06 1.85009280E-07 2.12986104E-07
 6 71-1.53502141E-06-7.63049645E-08 3.49657986E-07 7.56332075E-07-1.48422679E-06
 6 72-2.04464322E-07-5.49547139E-06-2.62410671E-06 6.10453222E-06-8.05408848E-07
 6 73 3.43519905E-05 1.30508445E-05-1.55897616E-05 1.26576620E-05-1.39092894E-03
 6 74-2.61009941E-04-8.15863817E-06-1.20122138E-04-1.94894546E-06 4.58137622E-07
 6 75 1.49080784E-06 7.10927011E-07-1.19503273E-08 5.28968730E-07 3.24580251E-06
 6 76-1.90308768E-05 6.35157504E-05 1.14559721E-04-8.08044241E-07 5.06514972E-06
 6 77-2.20662623E-06-1.17922437E-04 4.94215384E-07-5.34512487E-06 5.88182624E-06
 6 78-1.71875621E-05 3.71800965E-07 9.32023851E-08 1.79566253E-07-8.83705955E-07
 6 79 2.70793625E-07 2.25759719E-06-9.77827826E-07 3.61003427E-06-1.23261829E-06
 6 80-1.52544155E-06 7.26933870E-06-1.36969264E-05 8.10851985E-06 1.10927528E-04
 6 81-8.53503248E-06-1.07571087E-04-6.38413210E-06-5.10059290E-07-9.60401445E-07
 6 82 1.47046073E-06 8.35247769E-09-3.99863942E-08-9.14318925E-08-1.49384921E-08
 6 83-1.87771576E-08 2.05997741E-06-1.54203397E-06-3.55767776E-07-6.82048249E-06
 6 84-1.02304676E-05 7.28998191E-06 2.59367820E-06 3.67087487E-05 1.96211326E-05
 6 85-4.60159444E-05-3.41668231E-05 1.62519494E-03-6.10399359E-04-1.18211346E-03
 6 86 4.45006530E-05 1.24660999E-06-2.52023341E-07-9.94586650E-07-1.47435127E-06
 6 87-3.68416406E-07 1.10107350E-06 3.26755856E-07-1.21721215E-06 5.57916615E-07
 6 88-2.12173402E-06-3.51774916E-06 1.25081910E-05-4.63899759E-06 1.20579434E-05
 6 89 1.91699234E-05-2.68738268E-05-2.42963891E-07-4.61554838E-05-7.76422200E-05
 6 90-4.09850841E-03-5.93415813E-04-1.06504693E-03-1.34241610E-03-3.89469886E-07
 6 91 5.54675769E-07-1.65205883E-07-6.93009785E-07 1.99318360E-06-7.27262275E-07
 6 92-8.51332007E-07 6.97337348E-06-1.00978091E-04 4.87498824E-05 3.21229366E-06
 6 93-1.96535161E-06-1.10981158E-04-1.56618305E-03-2.86502410E-07 1.29796950E-06
 6 94-1.39686862E-06 7.73599745E-08 1.11476718E-06-1.77638667E-05 5.53991958E-06
 6 95-1.76394231E-06-6.46736324E-06 8.37313087E-05 5.25815742E-05 9.78032420E-06
 6 96 9.32834104E-05 1.64267004E-03 5.47252896E-04-3.21408323E-04 6.51752889E-04
 6 97 2.74476074E-07 6.80338413E-07-9.54814488E-07-5.87980983E-07 9.59614808E-07
 6 98-7.79549089E-07-1.64969699E-06 1.67435835E-05 5.21442793E-06 6.96240838E-05
 6 99 8.75738702E-08-4.20516934E-07-1.53027822E-07-5.67832290E-07 9.66371711E-08
 6100 7.73877805E-06 6.38639421E-07 2.69396047E-06 1.20155885E-06-6.71133907E-05
 6101 5.76201216E-05-1.94326442E-05-3.45576459E-05 6.82643277E-04-2.10471304E-04
 6102 1.38011906E-04 2.28529840E-04-1.60424805E-06 6.90439553E-07 9.13808501E-07
 6103-9.00319467E-07 1.45119067E-06 9.09909192E-07-1.52383728E-06 1.67202098E-05
 6104-1.15631562E-04-6.97419169E-05 1.81531967E-06-1.42634644E-05-2.16124890E-05
 6105 1.99051026E-04 3.32232691E-08-8.31215520E-08-2.11701820E-07-4.24861492E-07
 6106 1.39970975E-06 6.07820742E-06 8.29909409E-07 4.56833327E-07-6.49637479E-06
 6107-7.84495628E-05 3.49718432E-05-4.10005437E-05-3.08724461E-05-3.37124655E-03
 6108 1.00990764E-03 3.98957845E-05 3.02931902E-05-7.12068714E-07 8.99339077E-07
 6109-1.87270364E-07 1.22159222E-07 1.07169913E-06-9.19482300E-07 4.30373265E-08
 6110 5.26414458E-06-2.93834174E-05-3.51427965E-04-6.99337552E-08 3.77139185E-07
 6111-6.33450777E-08 2.97804481E-07-7.40265848E-07-4.88688011E-06 1.87258241E-07
 6112-2.40350946E-07 3.55497160E-06 3.49668760E-05 5.89693680E-06-6.92299100E-05
 6113 7.76061521E-05 1.34487314E-03 3.99010307E-04-8.95637109E-04 8.12331235E-04
 6114-1.80838703E-07-1.37915312E-06 1.55999182E-06 1.29146370E-06-2.78259659E-06
 6115 1.13952467E-06 1.45202009E-08-6.18161580E-08 1.49004226E-07 1.28824709E-07
 6116 9.14709104E-07 1.45286928E-06-6.29164760E-07-9.81604263E-07-3.86787611E-06
 6117-3.30680878E-05 1.37200837E-05-9.51517512E-06-6.72367058E-06-1.37506527E-03
 6118 2.75769875E-04-1.80343464E-04-1.26829023E-04 3.28922846E-07 5.73365719E-07
 6119-9.02288565E-07 9.74373017E-07 9.46741158E-07-1.93168314E-06-2.74220419E-07
 6120 1.49666361E-06 4.03270573E-06-1.36600843E-04 1.02856719E-06-5.94346496E-06
 6121 4.71006756E-05 1.35101979E-04-1.14412619E-07 2.83948524E-06-1.24374685E-05
 6122-3.02630824E-05 3.77872591E-07-1.88239268E-06-1.32374782E-06-1.86177658E-06
 6123-2.96702893E-06 1.96253507E-05 5.82775317E-06 9.89283863E-06 1.21300416E-05
 6124-9.17476859E-05-8.56403725E-05-4.21005776E-05-3.24683825E-05-1.88889259E-03
 6125-3.57547115E-04-3.84157873E-04-1.75415154E-04-2.35037898E-07 4.47582900E-07
 6126-2.12545002E-07-1.97944471E-07 1.70326814E-06 2.24577065E-06 3.63797646E-06
 6127-1.75758588E-05 1.21561638E-05-1.23522180E-04-8.54080444E-07 1.29885851E-05
 6128 1.66720228E-04 2.38570103E-04 4.66848657E-07-3.26355779E-06-5.96914151E-05
 6129-1.61493859E-04 2.52153777E-07-2.38961150E-06-3.17676705E-06 2.18374679E-06
 6130 2.16465373E-06 2.81867497E-05 1.45041129E-05-1.08769833E-05-7.85237367E-06
 6131-1.76829263E-04-2.18212501E-05 9.29668241E-05-6.51067963E-05 4.71302806E-03
 6132-6.05545096E-04-1.83571451E-03-1.24330701E-03-2.75323729E-06 1.83488945E-06
 6133 9.18347849E-07-1.00571072E-06 3.89202296E-06 1.86955815E-07 2.03951329E-06
 6134-4.99665665E-07-1.31657481E-04 2.30509117E-04 2.64736007E-04 2.25497446E-04
 6135 4.26502842E-06-1.30617751E-05-1.05870503E-05 8.34091123E-06-6.03873338E-06
 6136 1.77133814E-05 1.47946616E-05-1.30044985E-04 9.98233655E-05-1.11809930E-04
 6137-1.18810263E-04 1.12959560E-03-4.51926966E-04 2.09698395E-04 5.03925037E-05
 6138-6.48436503E-06 8.30031040E-06-1.81594537E-06 2.48888360E-06 2.41060077E-06
 6139 8.82139133E-06 2.93593175E-05-5.18815794E-05-2.52203289E-05 6.24874940E-06
 6140 1.76722051E-05 2.74987232E-04-3.92449488E-04 1.20706974E-05 3.03032309E-04
 6141-4.20813475E-05 1.05020034E-04-1.42307461E-04-2.07199227E-04-4.95480445E-03
 6142 3.31649882E-03 1.64579710E-03-4.84950569E-04 1.10812299E-04-1.43361164E-04
 6143 3.25488651E-05-5.33811869E-05-1.90640361E-04 1.74603658E-06 2.87820268E-03
 6144 2.46044557E-03 1.03479802E-05-8.65624352E-07-7.44720253E-06 2.30731744E-05
 6145-3.67901092E-05-3.09538665E-05 8.55472684E-06 1.20239206E-04 3.55979059E-05
 6146 3.21350815E-05 9.28966827E-06-1.51103618E-03-1.51690015E-05 1.02741376E-04
 6147-2.33464532E-04 1.30168784E-05-3.77819552E-06-9.23868287E-06 2.10555434E-05
 6148-6.69978046E-06-1.20980698E-05 5.51498748E-01 4.71694812E-01 1.71811700E-03
 6149-1.36598093E-04-1.32328381E-03 5.45546142E-03-7.95618873E-04 4.87198439E-05
 6150 5.92993485E-04-1.35614102E-03 4.83221534E-04 3.55751850E-05-2.81446028E-04
 6151 6.38817850E-03 2.64787673E-04-5.33211859E-04-9.29669199E-04-9.82443923E-05
 6152 1.64864652E-04-6.66202598E-05 8.52867090E-05 8.96090563E-05 7.29805941E-05
 6153 1.54983235E-07-7.30140375E-07-8.22658553E-07-1.94293099E-07-9.24896471E-07
 6154 8.40776895E-06 3.60713357E-06 1.74085828E-07 3.25354167E-06-6.35481406E-05
 6155 3.13341516E-06 2.13228981E-05-1.27279417E-05 9.39459167E-04-2.70916621E-04
 6156 1.29103817E-04 1.25998940E-05 2.13081053E-07-4.42150631E-07 2.29069578E-07
 6157-7.32530856E-07 2.23302649E-07-7.79945467E-07-6.09114006E-07 3.58642716E-06
 6158-4.72984358E-06-2.43512258E-04 2.29515482E-06-9.18395561E-06 3.20947417E-05
 6159-1.94421488E-05-1.60310116E-07 1.53942495E-06 7.00230802E-05 1.83752447E-04
 6160-3.84229418E-07-1.28404996E-06 1.36433512E-07 1.04641044E-06 2.12450527E-07
 6161 9.72896381E-06-6.84145968E-07-4.74715574E-06-8.68136536E-07-6.60424860E-05
 6162 4.31090472E-06 2.17728244E-05 1.27735175E-05-2.58301364E-05-1.17742557E-04
 6163 1.53106985E-05-8.10671353E-05 1.60871674E-06-1.14757030E-06-4.61146436E-07
 6164-2.26108982E-06 1.84936997E-07-9.47963417E-07
 7  1 9.55065108E-07 4.08488728E-05-1.62586807E-05 7.43110638E-06 1.04850671E-06
 7  2-1.35882434E-04-2.79815551E-04 1.24697843E-04 4.13013609E-05 3.08815261E-04
 7  3 1.10193913E-04-3.75341300E-05-2.17507530E-04 1.20211500E-02 3.87619791E-03
 7  4 2.68068505E-03 6.23259236E-03-1.37169358E-04 4.45838659E-05 9.25854924E-05
 7  5 1.10851807E-04 3.38178926E-05-1.50390801E-05 8.02896701E-07-3.64612316E-06
 7  6-1.35968628E-08 2.38304487E-06-1.03319951E-06 4.86026607E-05 2.14906126E-06
 7  7-1.51014581E-05 5.10854296E-06-3.91069560E-04-1.29548391E-04 2.43910391E-04
 7  8 1.62000368E-04-2.69071458E-03-1.45396598E-04 3.57521867E-04 6.50898079E-04
 7  9-3.72651656E-07 2.18635582E-06-1.81370417E-06-7.75112890E-07 6.29664440E-06
 7 10-2.40449071E-06 5.61504756E-06-4.15260913E-05-7.23965567E-05-3.06043955E-04
 7 11 2.04417211E-06 2.24981185E-05-1.41730705E-05 7.23535148E-05 1.55384591E-07
 7 12-3.96022650E-07-3.78333035E-07-1.93925993E-06-1.00039123E-06 5.63707542E-06
 7 13 3.19059019E-06 1.14713832E-05 4.45247736E-06-5.40513199E-05-2.57290438E-06
 7 14-1.84600398E-05-3.58488976E-05 8.47690650E-04 3.75321446E-04 1.01765068E-04
 7 15-4.93246519E-04 5.33010451E-07 2.38216210E-06-2.91517255E-06 1.98864543E-06
 7 16-3.20766750E-07-2.71922983E-06-1.87229457E-08 1.06989759E-05 5.89516362E-05
 7 17 1.85142952E-04-2.18148274E-07 2.13970473E-06 7.34427102E-07-2.16238486E-06
 7 18-6.78470724E-07-1.01431777E-05-1.02327632E-05 1.05849776E-05 3.75203994E-06
 7 19-3.31272378E-05-3.97325241E-05-1.64657774E-05 1.62078170E-05-6.26021011E-04
 7 20-2.02070375E-04 3.14095100E-04-8.25793560E-05-1.49260356E-06-9.66316811E-07
 7 21 2.45892037E-06 5.73891115E-06 3.27512531E-06-2.86776577E-06 8.10098495E-07
 7 22-1.12389350E-05-3.11207212E-05-6.94268357E-05 1.94951622E-06-1.75213900E-05
 7 23 3.04231335E-05-4.04123704E-05-1.78798205E-06 4.01473021E-06 3.32400171E-06
 7 24 4.85852412E-06-5.88060573E-06-3.85531651E-05-1.05729406E-05-1.87295124E-05
 7 25 1.49299490E-05 1.52005613E-04 1.34378991E-04-1.02863818E-04 1.17807024E-04
 7 26-3.68502346E-03-7.89874721E-04-9.81754958E-04-7.91276232E-04 1.53034187E-05
 7 27-7.37744057E-06-7.92597813E-06-1.61265046E-05 8.33283639E-06 1.16124629E-05
 7 28 6.45248777E-06-6.02659742E-05-5.03918990E-05-2.93177410E-04-3.34211633E-09
 7 29-8.81232894E-07 1.63204712E-06 4.14880701E-06-2.15209424E-06 2.50206704E-05
 7 30-1.00385428E-05-2.70496746E-05 1.24425207E-05-5.69788494E-04 6.41336653E-06
 7 31 2.23665053E-04 8.98201898E-05-7.92059736E-03-3.29690539E-03 8.23877033E-04
 7 32-2.24208093E-04 1.91391849E-06-1.07499821E-06-8.38920277E-07-2.64029747E-06
 7 33 9.50352654E-07 2.60275096E-06 4.01881337E-09-1.31125801E-07-1.92728352E-06
 7 34-4.37825738E-07 2.92899756E-06-6.33473328E-06 9.14378512E-06 3.83262922E-06
 7 35-1.40763982E-05 2.37274982E-04 3.43574721E-05 6.37971626E-05-7.47456034E-05
 7 36 1.18255482E-03 3.18686759E-04 1.92511286E-04-1.67716225E-04-5.41314077E-07
 7 37-2.85645023E-06 3.39776431E-06 1.37681789E-06-3.82687828E-06-2.12529789E-06
 7 38-2.14913036E-07-2.97381779E-06-1.95643720E-05 5.55448497E-05-9.55241968E-07
 7 39-1.91991603E-06 3.66846244E-05-5.26735192E-05 8.21052460E-07-1.23748117E-05
 7 40 1.23042205E-04 1.11545772E-04-9.57887480E-07 3.11223388E-06-1.18475613E-06
 7 41 6.28900929E-07-1.81160372E-06-3.84062271E-05 7.49799155E-06-1.94346624E-06
 7 42 1.50228679E-05 9.51044099E-05-1.18886860E-04-1.61033874E-04-2.06375232E-04
 7 43 1.07519991E-02-1.56527193E-03 7.93447614E-04-9.71708319E-04-9.21662553E-07
 7 44-4.47178228E-06 5.39344484E-06 8.74905303E-07 8.35784290E-07 3.63630466E-06
 7 45-4.88570475E-06 3.71897718E-05-4.07954720E-04-4.37643736E-03 3.24492131E-06
 7 46-6.90838165E-05-3.16705121E-04 1.07582775E-04-1.16885515E-05 7.23231903E-05
 7 47-1.14501674E-04 1.98392451E-04-7.94333808E-07-2.71353564E-07-4.44129234E-06
 7 48-7.44346890E-06-1.16727711E-06 2.59066330E-06 1.06328839E-05 1.19141925E-05
 7 49 1.51399394E-07-7.53691156E-05 1.31133883E-04 1.94006328E-05 2.42480900E-04
 7 50-8.57318285E-03-3.75145386E-04 2.74249575E-03 1.28835719E-03 9.31376651E-06
 7 51-1.42254485E-05 4.91168202E-06-1.00167197E-05-6.99721612E-06-1.24378275E-05
 7 52-3.99792838E-06 2.89735285E-05 1.19255791E-05-2.84472337E-05-2.07618679E-05
 7 53-1.86924369E-05-1.26937652E-06-8.93359957E-07-4.98334016E-07 9.42778964E-06
 7 54 3.52803014E-06 2.30029919E-06 2.88426094E-06-7.41866419E-05 1.28358343E-05
 7 55-7.24581592E-05-4.32594620E-05-6.52836829E-04-2.63533638E-04-7.29758405E-04
 7 56 2.06469090E-05-8.24112239E-07 2.23112214E-06-1.40700990E-06-2.60707301E-06
 7 57 2.84294446E-06 2.87889292E-06-1.47882121E-07 1.58940751E-06-3.41134015E-09
 7 58-2.49671292E-07 1.27047788E-07-2.19634951E-05-9.88391050E-07 3.13377112E-06
 7 59-5.83074637E-07 1.97776518E-04-2.55708993E-05-9.31057275E-05 1.94470247E-05
 7 60 1.35686852E-03-1.96406319E-04-3.18896862E-04 1.62334227E-04 1.48829718E-07
 7 61 3.50305866E-06-3.65188837E-06-2.71029043E-07-1.53735495E-07-1.99927292E-06
 7 62-2.55975632E-06-2.17848673E-06-4.57943664E-07-4.06727679E-07-6.84036944E-07
 7 63 9.11625912E-07 1.28675915E-06 7.26338616E-07 2.83005395E-06-7.24024821E-06
 7 64-1.33844962E-05 1.76816766E-05-7.64673703E-06-2.89103844E-04 2.49373188E-06
 7 65-2.04827091E-05-3.36157683E-05 4.06222893E-07-7.16710079E-07 3.10487187E-07
 7 66 2.23337421E-06-2.93003103E-07 5.71957837E-07-1.12982768E-06-5.74635956E-07
 7 67-9.67703422E-07-2.20747989E-07 2.11962960E-07-3.63125103E-06 4.34478490E-06
 7 68 1.11941776E-06-7.03642611E-07 1.71494068E-05-1.09332649E-05-2.38609431E-06
 7 69-1.20946536E-06-8.23868426E-06-5.51214292E-05 1.92438639E-05-1.23005058E-05
 7 70-4.88913460E-08-3.37472766E-07 3.86364112E-07-4.53905852E-07 5.62214600E-07
 7 71 4.61403240E-07-1.62521359E-06 2.57232692E-06 3.55069627E-06 1.92939634E-06
 7 72 9.00240644E-06-9.08131273E-06-1.07955679E-05-1.02897892E-05-3.41237501E-05
 7 73-1.78712156E-04 3.74385488E-05-3.26903675E-06-9.60616538E-05 5.92763008E-03
 7 74 2.91874332E-04 2.22999680E-04 1.23108885E-03 1.48400288E-05 8.52972812E-06
 7 75-2.33697569E-05-5.80717140E-06-1.14295146E-05-1.95180256E-06-8.99842746E-07
 7 76-1.04893459E-05-1.69118105E-04 1.02785041E-04-9.74685393E-06 2.86010694E-05
 7 77-1.25195373E-04-2.93114059E-04 1.58475158E-06-2.31750557E-05 4.39554546E-05
 7 78 4.60968106E-04-5.51488109E-01-4.71730463E-01 1.35050329E-03-5.73025843E-04
 7 79-1.67847240E-04-5.50009641E-03-6.16034962E-04 2.47534049E-04 5.34138762E-05
 7 80 1.59376270E-03 3.60900533E-04-9.41358000E-05 8.26862588E-05-5.20181096E-03
 7 81 7.72910375E-05-6.79312816E-04-9.22157111E-04 1.13404129E-05-3.28117656E-06
 7 82-8.05923632E-06-8.17287107E-06-5.70891136E-06 1.37395671E-06 1.18556161E-07
 7 83-5.77904213E-07 6.65699889E-07-3.79504799E-07-1.18331740E-06 8.76025081E-06
 7 84-3.63107033E-06 3.72881471E-07 5.79799534E-06-6.21280763E-05 6.89119902E-05
 7 85-1.94241347E-05-7.82826535E-05 1.95085901E-03 3.60750330E-04 1.16051113E-04
 7 86-4.85896437E-04-1.14915647E-06 1.86629983E-06-7.17143361E-07-1.90150990E-06
 7 87 2.75240212E-07 1.46729316E-06 2.27858726E-07-1.64071927E-06-3.57579858E-06
 7 88-1.57718826E-06-4.46116493E-07 2.77753998E-05 1.72270134E-05 5.66110111E-06
 7 89 6.29978438E-06-2.61018043E-04 6.71707592E-06-7.00189672E-06-1.88212870E-04
 7 90 8.87744809E-03 1.06392809E-04 6.34286750E-04 2.19342390E-03-4.65473978E-06
 7 91 4.06141198E-06 5.93327805E-07-3.23839207E-06 1.62585476E-06 6.30338520E-07
 7 92 3.77388650E-06-2.83305363E-05-4.28443620E-04 4.37985083E-04-4.18134855E-06
 7 93 5.83595996E-05-1.25385292E-04-2.88462797E-03 1.89838049E-07-9.06330409E-07
 7 94 3.14023962E-06-7.04387248E-07 4.22167280E-07 9.95957980E-06-1.96312526E-05
 7 95 4.48662423E-06-3.54356613E-06-1.07930833E-04 2.15714978E-04 1.59018293E-05
 7 96 1.97407106E-05-4.45559621E-03-8.72720113E-04-2.32468812E-04-1.08616399E-03
 7 97 3.09264416E-06-1.86320189E-06-1.22944226E-06 2.53679828E-06-2.88223645E-07
 7 98-1.43354141E-06-2.00479495E-06 3.93796639E-05-5.44704121E-05-1.04391270E-04
 7 99 1.02568783E-07-5.53047127E-07-5.02280037E-07-7.14990264E-07-2.70538415E-07
 7100 7.46085345E-06 2.82789377E-06 3.52863314E-06 1.82390044E-06-9.21926184E-05
 7101 6.15738038E-05 2.40093294E-05-2.81305445E-06 4.43424652E-03-6.45605129E-04
 7102-2.76201460E-05 8.97786192E-04-1.08171593E-06-5.58831885E-07 1.64054781E-06
 7103 2.16191720E-07 7.84610697E-07 1.85619054E-06-1.06689653E-06 1.38319330E-05
 7104-8.57204353E-05 3.85640409E-07 5.33589825E-07 2.28563370E-06 8.25937332E-06
 7105 2.59683427E-04 3.00414585E-08-1.02543636E-07-3.88731331E-07-3.14080717E-07
 7106-4.37921736E-07 2.77291926E-06 1.13825045E-06 3.04676775E-06 1.60865536E-06
 7107 2.15607456E-05 6.11699527E-05-7.39912925E-05 2.25194044E-06-5.61469753E-03
 7108 8.32787325E-04-9.55271038E-05 7.07246649E-04-2.56516392E-06 1.54818552E-06
 7109 1.01697841E-06-8.15240431E-09-2.15827098E-07-1.15292215E-06 2.50805745E-06
 7110-2.49060418E-05 8.02164673E-05-1.38349647E-04-7.73285980E-08 3.22734504E-07
 7111 2.91976558E-07 1.33735058E-06-8.96030201E-07-8.67589892E-06 2.22684080E-06
 7112-8.63543243E-06 6.43915552E-06 1.62025839E-05-1.12327075E-04 4.20504960E-05
 7113 2.90247002E-06 4.15389363E-03 5.81636480E-05 9.54236209E-04-2.39563607E-04
 7114 3.17222586E-06-2.34595431E-06-8.26271547E-07 1.04403226E-06-1.95457502E-07
 7115-1.67451776E-06 1.03744819E-07-5.02718669E-07 1.58572839E-07 4.48602006E-08
 7116-6.14415392E-07 4.65063077E-06-1.51674164E-06 1.07625840E-06 2.65454290E-06
 7117 2.58563860E-05 1.92943681E-05 3.18537306E-05 3.36855320E-06 1.18754375E-04
 7118 6.44898785E-05 8.07363672E-05-1.48830123E-05-1.04232694E-06 1.80524173E-06
 7119-7.62914793E-07 1.53758594E-06 1.76213029E-07 1.62977919E-06 2.17810424E-07
 7120 4.88022748E-07-1.67672108E-05-1.64490368E-04-3.04665407E-07-2.40836496E-07
 7121 4.70384895E-05 1.41752029E-04-4.14181583E-07 4.64339021E-06-1.89381336E-05
 7122 5.04808255E-05 5.00456919E-07-2.53994878E-06 4.19510591E-06-1.64317795E-06
 7123 9.34957975E-07 2.67728808E-05-1.99105314E-05 9.07654455E-06-5.92603838E-06
 7124-1.14117220E-04 9.31135274E-05-9.74765995E-05 1.38277780E-04-3.48869919E-04
 7125 4.76988084E-05-2.69942057E-04 2.37236758E-05-1.27596120E-06-1.01389056E-06
 7126 2.28985176E-06-7.92884307E-07 8.14024746E-07 1.94315009E-07 2.24476982E-06
 7127 1.45560208E-05-1.45109898E-04 1.26619426E-03 3.33332412E-06-2.97507923E-05
 7128-1.20560101E-04-2.12634124E-04-5.77825957E-07 3.16037145E-05-1.19127485E-04
 7129-9.71726339E-05 1.78944808E-07-9.39896874E-07 2.01014769E-06 5.75751184E-07
 7130 1.52229118E-06 7.56668835E-06-8.65517373E-06-3.25117849E-06-9.04022461E-06
 7131 2.04588020E-05-1.91883682E-06-6.25472044E-05 3.04094218E-05-4.16129145E-03
 7132-9.57665509E-05 1.25459819E-03 1.63876092E-03 2.06081876E-06 1.49631325E-08
 7133-2.07578190E-06 2.17875336E-06 2.50598461E-06 2.84976038E-07-5.78322313E-07
 7134 1.36979705E-05-1.40215114E-04-2.57447023E-05-1.99074392E-07-1.18861658E-07
 7135 1.08780645E-06 6.25202713E-07 6.09785706E-07-1.77684734E-06-4.47011322E-06
 7136-2.34215101E-06-2.29358043E-06 2.06523942E-05 9.97497038E-06 6.16466439E-06
 7137 7.11362423E-06-2.63922277E-04 6.54961485E-05 4.28382143E-04 2.31978583E-04
 7138-9.45878471E-07 7.87105583E-07 1.58772888E-07 9.10858262E-07-7.65097492E-07
 7139 1.10295942E-07 4.04168231E-08-3.20639180E-07-1.93726587E-06 2.20744269E-07
 7140-7.96430405E-07 4.51442628E-06 8.59194752E-06-5.89223512E-07 2.79413579E-06
 7141-4.96545685E-05-5.83964231E-05 7.27576558E-06 1.34918664E-05-1.29830283E-03
 7142-3.03858461E-04-4.52566316E-05 3.22452174E-04-1.11319341E-07-1.37268279E-06
 7143 1.48400214E-06 8.03938088E-07 1.50639373E-08 1.83214519E-07-1.14266792E-07
 7144-3.25788700E-07 2.05975569E-07-1.98454782E-07-3.00766570E-08 2.32919289E-06
 7145-8.59126183E-07 5.97766356E-07 1.67256240E-07 2.18876795E-06-1.68237208E-06
 7146-1.13106725E-05 6.98533741E-07 4.10621226E-04-1.24474648E-04-2.58555785E-05
 7147 2.34385488E-05-7.26179196E-07 3.05638932E-07 4.20540264E-07 2.76134700E-07
 7148 2.91765169E-07-6.86623826E-08 3.82115406E-07 2.36122800E-07-3.44955047E-07
 7149 3.21263723E-07-4.82733206E-07 1.05706011E-06 1.40732073E-06-1.17526684E-06
 7150 1.79728331E-06-2.61265047E-05-8.19890895E-06 4.14397821E-06 2.97561396E-06
 7151-3.63531549E-06-5.12890839E-05-1.03601513E-05-9.98944302E-06 7.46404906E-07
 7152-7.36097058E-07-1.03078480E-08 1.54230517E-07 2.63696977E-07 4.00592370E-07
 7153-2.09577898E-08 1.59852260E-07 5.26873581E-07-3.98742867E-07-8.82777701E-07
 7154-2.79374014E-06-1.60201542E-06 1.91206922E-06 3.19747312E-06-7.13614984E-06
 7155 2.54759921E-06-6.69440369E-06 5.42352225E-06-8.73716620E-04 1.26049495E-04
 7156 1.32532935E-04 7.19538196E-05 7.58909512E-07-6.36990754E-07-1.21918758E-07
 7157 1.20545210E-06-1.52249324E-06-1.07814063E-06-3.77298472E-07 1.27825993E-06
 7158-3.77120141E-05-3.86118438E-05 1.06054745E-06-7.11671658E-06 2.67653810E-05
 7159 2.44206841E-05 7.80470697E-07-3.90829295E-06-6.29909870E-06-8.67510599E-06
 7160-1.19751426E-07 9.81152317E-08 7.20571355E-07 2.26477569E-07 1.68823208E-07
 7161-2.79525408E-06-1.93254061E-06-9.62510329E-07-2.57351044E-07 3.36251000E-05
 7162 1.12071627E-05 7.77411835E-06-1.18811949E-05 3.82546061E-06 7.75212883E-06
 7163-5.30582746E-05-3.80906062E-05-1.49631809E-07-1.10085656E-07 2.59717466E-07
 7164 5.54894884E-07-1.92863452E-07 1.97041636E-07
 8  1-1.12336934E-08 5.67963485E-08 1.09004771E-07-1.21611294E-07-7.61680200E-07
 8  2-5.97813869E-07-1.26387995E-06 1.24261919E-07 4.22669415E-06 2.99116270E-06
 8  3 1.57255009E-05 3.96181557E-05-3.77889992E-05 1.77942108E-03-5.78189717E-04
 8  4 3.22063059E-04-9.76616942E-05-4.61762621E-08 4.62361991E-07-4.16185729E-07
 8  5 5.63640027E-07 1.20478134E-06 1.27294986E-07 3.61892875E-07-1.79215882E-06
 8  6-1.60791205E-06-1.08005778E-06-6.86946344E-07 2.01484327E-05 8.60733266E-06
 8  7 3.63663752E-06 2.27823906E-06-1.54891929E-04-5.18103964E-05 8.02150499E-07
 8  8 2.13423111E-05-8.52142704E-04-2.86891350E-04 1.71622959E-04 4.71465159E-04
 8  9 2.09242221E-07 0.00000000E+00-2.09174338E-07 9.38295927E-07 4.50920829E-07
 8 10-5.61832605E-07-9.30211508E-07 9.98090236E-06-2.57072437E-05 5.65012728E-06
 8 11 2.28839890E-06-1.27951353E-05 1.12109828E-04-6.54312145E-04 7.69892160E-08
 8 12-4.15898488E-07-4.66319071E-07-7.01646544E-07-5.53259536E-07 2.27478736E-06
 8 13 1.78652211E-06 3.26755619E-06 2.90072291E-06-6.77727109E-05-2.57480387E-05
 8 14-1.50694813E-05-4.27749807E-05-1.45256592E-03-2.33130122E-04-2.70095155E-04
 8 15 2.36695771E-04 6.76207649E-07 3.76241835E-07-1.05244948E-06 9.63622703E-07
 8 16 1.39490810E-06 2.06980385E-07-1.29997593E-06 1.45840813E-05-3.05416237E-05
 8 17 1.79811059E-05 1.14717181E-07-5.57387204E-07 2.35150604E-07 0.00000000E+00
 8 18-4.55015161E-07 7.63106182E-06-7.82364104E-07-2.66884966E-07 1.75282224E-06
 8 19-8.45599393E-05-3.29400781E-05-5.40828006E-06-1.89222168E-05 1.20710797E-03
 8 20 2.80597038E-04 4.62239397E-05-1.54863479E-04-5.43353029E-07-1.85614091E-07
 8 21 7.28967120E-07-4.85543497E-07-7.33024852E-07 2.86933043E-07-4.84684499E-07
 8 22 6.29334833E-06-4.52700260E-05-8.92019832E-05 3.48343765E-07 2.54847121E-07
 8 23 3.12148806E-07 1.27438900E-04 1.70602798E-08-6.40680092E-08-5.57023435E-07
 8 24-3.53472973E-08-1.49359615E-07 4.73598743E-08 2.05862142E-06 4.15950130E-07
 8 25 5.18177793E-07 2.79239247E-06-5.20695931E-06-1.62837411E-05-1.67016371E-05
 8 26-3.70610667E-03-3.20244674E-04-1.04852947E-03 1.87088952E-04 5.37387205E-07
 8 27-5.11290423E-07-2.60967816E-08-1.00331422E-06-3.44879532E-07-2.95991156E-07
 8 28 1.35055368E-06-1.10101175E-05 1.84319636E-06-1.81712834E-04 1.00636816E-07
 8 29-5.02584974E-07-4.41866973E-07 6.02801663E-07-1.48125905E-08 6.74620891E-06
 8 30 3.03268127E-06-3.41925123E-06-1.89710426E-07-7.44662095E-05-2.20029178E-05
 8 31 1.32651986E-05 1.87761269E-05 3.79945593E-03 1.54558396E-03 2.00721899E-03
 8 32-1.79841433E-03-7.63168249E-07 1.52934823E-07 6.10233425E-07-5.41134716E-07
 8 33 1.37040936E-07 1.62913781E-06 3.08141985E-08-1.54001161E-07-5.22699040E-07
 8 34 3.49179483E-07 1.17286471E-07 1.38854461E-07 2.14597090E-06-1.65170682E-06
 8 35-6.29754432E-07 2.45136355E-06 1.83621805E-05 6.34052211E-07-5.83874924E-06
 8 36 1.61042241E-03-1.25990771E-04 2.36356134E-04-5.76506028E-05-6.74547239E-08
 8 37-4.24045999E-07 4.91500723E-07 4.77330084E-07-1.22934494E-06 4.02104148E-07
 8 38-8.32940136E-07 7.20526622E-06 2.09200328E-05-1.91758918E-04 3.90642300E-07
 8 39-3.95549721E-06 6.92486039E-05-9.82426470E-05 1.84720210E-06-1.37359406E-05
 8 40 1.11130706E-04 1.23201482E-04-9.57596481E-08 4.77699064E-07 4.70602842E-07
 8 41 1.15647131E-08-7.59475963E-07-6.20600262E-06-3.98800772E-06-1.21256517E-06
 8 42 2.97039544E-06 9.14410731E-05 2.80711153E-05-6.77191038E-06-3.16981582E-05
 8 43-6.18156054E-03-8.67909424E-05-1.21144818E-03 1.08649147E-03 9.09119916E-07
 8 44 8.29298204E-07-1.73841812E-06-4.14825561E-08 2.73640367E-07 2.80002328E-06
 8 45-1.48668047E-06 1.49921030E-05-1.46469317E-04 4.72595142E-03 2.62526194E-06
 8 46-3.07889586E-05 2.24793258E-04-1.22744748E-04-1.40814619E-06 3.77056040E-06
 8 47 1.91174329E-04 7.64004341E-05 9.70202370E-08-4.93280220E-07 1.70863507E-07
 8 48 4.36358929E-08-1.31003456E-06 4.77996044E-06-1.79905231E-06-1.61109462E-06
 8 49 6.42193246E-06-2.32415021E-05 1.14118443E-05 4.83482391E-05 1.32208746E-05
 8 50 4.89316358E-04 1.91216007E-04 1.53733183E-04 4.78881290E-04-3.65635787E-07
 8 51-7.56144404E-07 1.12178019E-06-2.84769556E-07 1.10567770E-06 7.75716566E-07
 8 52 8.45874323E-07-3.91746153E-06-4.32207722E-05 6.21845750E-05-2.67034889E-08
 8 53 1.02328922E-07-4.33718296E-07-3.62819669E-08-5.79480970E-07-1.44582232E-06
 8 54 2.19032710E-06 2.28284379E-07 2.50013633E-06 1.19503380E-05-1.50607938E-05
 8 55-6.38309815E-06-1.16178362E-05-3.34647482E-04-2.72387932E-05 7.62999289E-05
 8 56-3.33710082E-05 3.65787641E-07-6.86349101E-08-2.97152731E-07 6.06208227E-08
 8 57-1.65458559E-07 2.01683937E-07-4.56224019E-09 6.76994052E-09 9.25012780E-08
 8 58 8.96220846E-09-6.29377386E-07-9.65252245E-07-5.95360441E-07 9.38272940E-08
 8 59 2.72120266E-06 4.13641218E-05 4.44756313E-05-1.32119572E-05-1.32695665E-05
 8 60-5.40266831E-04-2.97419158E-04 2.51984500E-05-1.80660121E-05 7.23833308E-07
 8 61-1.94349869E-07-5.29483439E-07 1.42686426E-07-3.43820259E-07 5.95234639E-07
 8 62-1.02927526E-08 7.01366268E-08 6.65316520E-08 8.15438481E-08-8.52439848E-08
 8 63-8.38638261E-07-3.40858265E-07-3.21556932E-07 4.16209174E-07 1.83846570E-05
 8 64 6.17482141E-06-5.01114773E-06-2.56125133E-06-4.19444710E-05 2.77919842E-05
 8 65 4.15941685E-06 2.76682449E-05-6.41682134E-08 1.38144957E-07-7.39767440E-08
 8 66-1.62998072E-07 4.94561809E-07 1.12110816E-07-1.90324814E-07-2.05083129E-07
 8 67 3.50199878E-07 9.49210808E-07-1.96986406E-07 7.02451915E-07-1.38791714E-06
 8 68-3.82437957E-06 8.88055093E-07-8.47710689E-06 2.00858668E-05 1.86583058E-05
 8 69-4.91236495E-06-5.47233966E-05-1.57417300E-04 6.91429071E-05-7.80384806E-05
 8 70-5.99194938E-07 2.65629267E-07 3.33565671E-07-4.88328281E-07-1.34586592E-07
 8 71 8.44339866E-07 5.08962251E-09-2.86291069E-09 1.87212512E-07 1.40930357E-07
 8 72 2.64436489E-07 8.30189583E-07-7.25257881E-07-6.87749361E-07-1.33364644E-06
 8 73-3.17447725E-05-7.32882245E-06-1.07101254E-05-7.85430259E-06-3.23402657E-04
 8 74-5.31045568E-05-6.75123375E-05 2.89513015E-05-6.93530787E-07 5.22979919E-07
 8 75 1.70550868E-07-4.01394490E-07-5.86333085E-08-8.51710403E-07 1.62703583E-07
 8 76 2.62035377E-07-6.13984359E-06 1.26320174E-04-6.20882718E-07 5.04418661E-06
 8 77-3.62141235E-05-2.72175171E-05 4.52983336E-07-2.83802548E-06-1.67880660E-06
 8 78-9.25334352E-06 1.03975090E-07 3.52318334E-07-4.61249806E-07-4.17974545E-07
 8 79-3.78386317E-07-2.87299529E-06 1.57837104E-06 1.27148982E-06 1.29080243E-06
 8 80 1.87576076E-05-3.94353677E-06-3.87954520E-06 1.85109014E-08-1.44782236E-04
 8 81-2.18441971E-05-6.49509272E-05 5.13692840E-06 8.06001733E-08-2.34151430E-07
 8 82 1.53551256E-07-2.04249321E-07-2.31214354E-07-1.25972644E-07 9.41364214E-07
 8 83 4.09275199E-05 6.10417069E-06 6.47268104E-06-1.92613719E-05-1.29009560E-04
 8 84 5.99616051E-05 5.48474543E-05-2.97531671E-04 1.40261823E-04 2.46484016E-04
 8 85 2.62707111E-04 1.08694589E-04 2.36136135E-02-4.83177792E-03-4.33761847E-03
 8 86-3.77176766E-03 7.40218674E-05 8.50357732E-05-1.59057641E-04-5.97094035E-06
 8 87 6.73854485E-05 6.50612230E-05 7.02750065E-07-3.03386748E-06 2.50599039E-06
 8 88 3.44983585E-06-1.70624403E-06 4.55171950E-05-1.15647566E-05-1.85538737E-05
 8 89 9.55024973E-06-4.22849075E-04 1.10334823E-05 1.11640222E-04-3.18836876E-04
 8 90 2.73552525E-03 1.20022076E-03 7.12974969E-04 2.67103508E-04 9.27352209E-07
 8 91 4.56960796E-06-5.49696016E-06-4.83693936E-07-5.86569198E-07-2.61781526E-06
 8 92 4.35914809E-06-2.58560706E-05-4.24903212E-04-5.62365949E-04-4.81175852E-06
 8 93 7.33862630E-05-1.20240747E-04 1.76280485E-03 1.72511103E-07-4.69650149E-07
 8 94 1.05024833E-06 8.31546633E-07-8.30620757E-07 5.46995864E-06-4.53713910E-06
 8 95-2.04378823E-06 3.18045855E-06 1.96435511E-06-3.22197541E-05-1.40829279E-06
 8 96-7.63001523E-06-3.58732030E-03-4.44823576E-04 8.13833950E-05-4.91030550E-04
 8 97 7.87106036E-07 1.11848913E-06-1.90559516E-06-3.26770501E-06-2.07923266E-06
 8 98 1.07192745E-06 2.78903282E-06-1.56019822E-05 1.15697448E-04 3.33718398E-05
 8 99-1.36000258E-07 1.83008965E-06 2.24946907E-06-3.30367651E-06 1.03433989E-06
 8100-6.83860608E-06-8.42160430E-06 1.50923247E-05-9.59577153E-06 7.91400949E-05
 8101 6.98038528E-05-1.22274799E-04-5.56918229E-05 2.72434702E-03-3.47183527E-04
 8102-8.16194570E-05 3.38326649E-04 5.04344435E-06 2.13491775E-06-7.17836210E-06
 8103-1.17601936E-06-1.75936650E-06 2.54531597E-06 2.93000614E-07 2.79200255E-06
 8104-2.62172535E-05 1.21054852E-04 6.02286133E-06-5.31882823E-05 2.76931087E-05
 8105-1.30366859E-04-1.70655944E-06 3.46644597E-06-4.09892089E-07 5.32193471E-06
 8106 3.00134804E-06-3.61000518E-05 2.11576467E-06-1.13353190E-05-5.86848939E-06
 8107 2.09282112E-04-1.04687796E-04-2.15590195E-04 1.13442404E-04-1.50365375E-02
 8108 2.90256990E-03-1.89666787E-03-1.88564942E-05 3.43359401E-06-2.01477902E-05
 8109 1.67141962E-05 1.18245195E-05-4.40273238E-06-1.15274104E-05 5.47035740E-06
 8110-5.37829239E-05-6.45900747E-05-5.24699056E-04 6.03942472E-08-1.10379676E-06
 8111-1.98273649E-06 4.00948283E-06 9.14738184E-07 2.57067084E-05 1.34429704E-05
 8112-2.55254188E-05-5.89045342E-06-4.64870298E-04-1.80574783E-04 5.27002037E-05
 8113-8.93413414E-05 3.08477531E-03 6.87158676E-04 7.74345687E-04-1.13221767E-03
 8114-9.04928203E-07-2.24734077E-06 3.15226898E-06 1.64187512E-06-2.03055216E-06
 8115-1.64803481E-06 1.01823966E-07-6.54753786E-07 1.79521292E-07-3.19865822E-06
 8116-2.90948444E-06-1.05578492E-06-1.79045434E-06 1.68434956E-05 1.24793090E-05
 8117 2.04354992E-04-2.85191915E-05 6.95884088E-05-5.41936508E-06-1.26342687E-04
 8118-2.63280626E-04-1.05544648E-04 9.12791687E-05-1.98889040E-06 1.67763070E-06
 8119 3.11259705E-07-6.09646897E-08-1.37672723E-06 2.16896042E-06 6.06402334E-07
 8120-8.27190851E-06-1.56949556E-05 1.22181867E-04-4.89855985E-07-1.18899600E-06
 8121-4.57073913E-05-1.21117219E-04-1.02149421E-06 1.15735934E-06 4.62673078E-05
 8122 7.04593527E-05-7.26929172E-07 2.18119782E-06 4.00326748E-07 1.10121350E-06
 8123-7.95408379E-07-2.72086176E-05-7.20961923E-06-9.12578197E-06 1.16871940E-06
 8124 1.22314714E-05 1.78182853E-04 1.22986524E-05 7.63348105E-05 2.93615237E-03
 8125-2.23181713E-04 3.88792470E-04 9.80291331E-05 3.52469997E-06-2.49021589E-06
 8126-1.03448408E-06 3.67200119E-06 6.32636284E-07 4.53297164E-06-2.12178238E-06
 8127 6.44604627E-06-1.95096969E-04-3.80000729E-03 2.40071829E-06-5.31672436E-05
 8128-1.51170048E-04 2.88559444E-04-6.89136857E-06 3.98818119E-05-1.35953989E-06
 8129-7.23188211E-05-9.38445111E-07 2.61366525E-07 6.51675966E-06-1.22174743E-06
 8130-1.54130409E-07-8.04351089E-06-3.98634627E-06 2.16273697E-06 5.73749163E-06
 8131 1.12025330E-04-2.54113045E-04-2.71194185E-04 1.22941258E-04-1.19250067E-02
 8132-4.31720418E-03 1.97337800E-03 2.23362670E-04-1.64365724E-05-2.24496268E-06
 8133 1.86815350E-05 4.96839300E-06-5.10607310E-06 1.68164231E-06-4.32371429E-06
 8134 6.69953378E-05-3.52643509E-04 2.81056462E-05-2.41841509E-05-1.97535240E-05
 8135 2.31578030E-07-1.03588073E-06-1.15029987E-06-9.20648114E-06 3.40885739E-06
 8136 1.54974211E-06 5.05117925E-06-1.33687479E-05-2.58637340E-05-2.68002050E-06
 8137 2.71554818E-05-1.44939211E-03 2.33824125E-05 3.73590802E-04 6.12165702E-04
 8138 1.02579206E-06-1.67540719E-06 6.49615135E-07-2.24418608E-06 5.68282062E-06
 8139-2.45775653E-06-7.85732869E-08 5.74413242E-07 1.87192587E-06-8.15011650E-07
 8140 1.01623345E-06-5.16331682E-06-8.35068985E-06 4.60585207E-06-2.77968887E-06
 8141 2.01462370E-05 6.17939363E-05 3.91232316E-05 3.61200130E-06-5.19346813E-04
 8142 4.51494112E-05 2.80617591E-07-2.51921448E-04 2.93469298E-06 4.77097070E-07
 8143-3.41179005E-06 1.35282053E-06 1.66572103E-07 1.76325318E-07-8.46949681E-06
 8144-7.90369052E-06 1.82370660E-07-3.10307903E-07-6.02951125E-08 8.47249760E-06
 8145 5.61635284E-07-6.13925784E-07 9.88250497E-07-7.63238454E-05 1.16765314E-05
 8146 4.31806917E-05-1.27208546E-05-3.70394894E-04-2.11440728E-05 5.75042982E-05
 8147 1.55033819E-04 5.77959199E-08-1.66469969E-07 1.08674049E-07-9.43438948E-07
 8148-2.45813405E-07 8.08640707E-07-3.52336258E-07-1.34361865E-07-1.07622415E-06
 8149 8.59018693E-07 9.35751649E-09-2.00426805E-06 4.67913446E-06-3.34881013E-06
 8150-2.73196384E-07 4.74584915E-05-2.06364833E-05 3.40249093E-06-5.02116097E-06
 8151-2.32372920E-04-2.46834268E-05 1.48996871E-04 1.46205885E-04-1.53933776E-06
 8152 3.94775598E-07 1.14456216E-06 1.01385076E-06 7.90607174E-07-9.20647553E-08
 8153-1.26785173E-06 1.02671828E-06-7.65492577E-06-6.91816277E-06 5.89839118E-07
 8154 1.15598095E-05 2.89433575E-05 2.40838555E-05 5.16400132E-07-4.35898140E-04
 8155 1.07962433E-04 1.51541444E-04 1.46425092E-04 3.70688998E-03-7.48851140E-04
 8156-4.65246739E-04 1.31855816E-04-4.65926939E-06-1.15964493E-05 1.62557187E-05
 8157-2.01926095E-05-1.00683195E-05-7.90375109E-06-1.58475064E-06-6.49895283E-06
 8158-3.26160064E-04-1.40839287E-04-1.07107381E-05 4.64646961E-05-2.47662788E-04
 8159 4.03082085E-05 1.43284766E-06-1.26633034E-05-1.66757802E-04 3.86164145E-04
 8160-5.51488824E-01-4.71731391E-01-3.69362902E-04-3.33988499E-04 1.38905391E-03
 8161-5.48477119E-03 1.80470007E-04 1.57115834E-04-6.02706399E-04 1.53839238E-03
 8162-1.52298037E-04-1.25356836E-04 2.03796796E-04-4.77731308E-03 4.22256570E-04
 8163 7.26275034E-05 8.65619123E-04-5.85780948E-06-6.90446449E-06 1.27622740E-05
 8164-2.23260539E-06-4.69737443E-06-3.17733017E-06
 9  1-3.68717277E-08-1.16606359E-06-5.06471960E-07-1.04961565E-06-5.63489560E-07
 9  2-3.27928276E-06 7.59845885E-06 1.32112285E-05 5.11628107E-06 6.78131927E-05
 9  3 6.36313219E-05 4.52432260E-05 1.57116921E-06 4.31797718E-03 1.25142204E-03
 9  4 4.87036959E-04 2.09577459E-03-2.44428813E-06 6.45343523E-06-4.00914710E-06
 9  5 3.52588688E-06 1.07033819E-06 2.41581478E-06 9.03202819E-08 3.16809533E-07
 9  6-1.46730374E-06-1.70853598E-06 2.77685462E-06-9.88802769E-06 7.22683950E-06
 9  7 7.43903473E-06-9.35676280E-06 1.05310690E-04-2.71476615E-05-7.21847159E-05
 9  8-2.34665356E-05 1.44541632E-04 2.23145901E-04-9.11431881E-05 1.22247441E-06
 9  9-4.25819145E-06-5.68100808E-07 4.82629225E-06 3.55250282E-07-3.92698079E-06
 9 10 2.09480541E-07 1.50911562E-07-3.56467995E-06 6.31506049E-05 1.23955442E-04
 9 11 4.84635700E-07 4.34871801E-06 3.23101646E-05-2.72181221E-04 1.99112975E-07
 9 12-1.13727562E-06 5.44098579E-07-2.45863622E-08 6.01614833E-07 1.40596130E-05
 9 13-2.14391789E-06-1.44018359E-06-4.70581750E-06-7.99059450E-05-3.76168976E-05
 9 14 2.61421930E-06 5.79444171E-05 7.15189932E-04 1.58059331E-04-4.78183692E-05
 9 15-6.67061292E-05-8.62762449E-07-1.19156623E-07 9.81919072E-07-2.77768261E-07
 9 16 1.16749976E-06 3.87383173E-07 7.09219185E-07-5.36254863E-06-3.43251307E-05
 9 17 2.55307161E-05 1.78886621E-07-1.00966546E-06-1.10281526E-06-1.03614122E-06
 9 18-2.19675841E-07 1.01891453E-05 7.69918118E-06 4.77412969E-06 1.68790947E-06
 9 19 1.94871762E-05-1.01841075E-05-2.09086149E-05 1.06317745E-05 4.96728732E-04
 9 20 1.02696314E-04 1.26899645E-04-1.37486615E-04 7.04723906E-08-1.11894608E-07
 9 21 4.14222176E-08-4.96932116E-08 2.06755385E-08 4.85937667E-07-1.72408055E-06
 9 22 1.56172432E-05 4.49689263E-07-1.72816336E-04 1.20694334E-06-5.35740413E-06
 9 23-1.36340792E-06 1.06103725E-04 1.86406862E-07-6.95081642E-07-2.29435539E-07
 9 24-1.12086555E-06 4.69545029E-07 7.96773599E-06 1.00893401E-06 4.82597797E-06
 9 25-6.50470350E-07-1.84553767E-05-3.97393717E-05-2.11045908E-05-1.22642214E-05
 9 26-3.41101202E-03-5.46795659E-04-5.13104954E-04-4.80068787E-04-2.88793056E-06
 9 27 1.83568204E-06 1.05224852E-06-1.58322718E-06-4.38721222E-07 1.06014543E-06
 9 28 1.27068416E-06-8.54576556E-06 1.36932587E-05-1.65701991E-04 4.87391902E-08
 9 29-2.30468483E-07 1.89542690E-07-5.01049744E-07 4.43612853E-07-1.82010081E-06
 9 30-6.51640369E-07 4.31638778E-06-3.40668403E-06 1.06523405E-04 5.83112413E-06
 9 31 8.82239241E-06-2.11057356E-06 3.15123515E-05-7.53861540E-04-3.36551028E-04
 9 32-2.77030550E-04 1.07911282E-06-1.46711138E-07-9.32401684E-07-1.81240172E-06
 9 33 8.03600702E-07 2.29208674E-07 3.44488381E-08-1.69208815E-07 3.30511887E-07
 9 34 1.64629067E-07-4.79749163E-07 1.54532194E-06-1.20953309E-06-7.68964605E-07
 9 35 2.25338502E-06-1.29975916E-05 3.08933872E-06-1.98469389E-07-1.16476956E-05
 9 36-4.82714077E-04-7.01419274E-05-5.07811492E-05 2.40573641E-05-6.02085408E-07
 9 37 2.13041980E-07 3.89043427E-07-3.09297843E-07-3.37397251E-07-2.16989446E-07
 9 38-4.16672612E-07 4.70059222E-06 5.39127633E-06-6.72782573E-05 2.65438606E-07
 9 39 3.60178167E-07 4.23343210E-05 7.40745488E-05 2.25238452E-07-1.17720634E-06
 9 40 3.10706727E-05 1.47091947E-05 1.97799803E-07-1.18236844E-06-7.11121625E-07
 9 41 2.19590996E-08 1.25293950E-06 1.40004023E-05 2.76022720E-06 1.50483934E-06
 9 42-7.05282032E-06-9.13865639E-05 1.57185079E-06-2.11429890E-05 6.21204326E-05
 9 43 5.51722924E-04-3.46859506E-04 5.37507594E-05 3.31983155E-04-1.05747074E-07
 9 44-1.86662216E-07 2.92409290E-07-3.75584778E-07-8.44505767E-08 1.92311355E-06
 9 45 8.83894119E-08 1.24972793E-06 1.16648712E-04 5.13282506E-04-8.94306344E-07
 9 46 7.14314837E-06 5.15930809E-05 1.48894455E-04-3.32563673E-07 2.68648467E-06
 9 47-4.55759612E-05-2.46171865E-04 6.16598672E-07-2.36339573E-06-7.80206639E-06
 9 48-7.77607925E-06 4.56401938E-06 3.58801938E-05 4.03490234E-06 8.20883731E-06
 9 49-8.66627542E-06-3.55055020E-04-1.57167574E-04-6.48906283E-05 8.19829215E-05
 9 50-4.02326664E-03-4.30604261E-04 9.54271641E-04-2.00297235E-05-6.19928004E-07
 9 51-4.40872153E-07 1.06080016E-06 2.24364133E-06 1.64580495E-06-2.68433024E-06
 9 52-4.03247426E-06 3.89065370E-05 4.45062033E-05 2.87235143E-05-5.53783529E-05
 9 53-7.70359328E-05-4.39489502E-06 3.13247568E-05 3.56652419E-07 1.11383062E-04
 9 54 3.73976857E-05 3.30737579E-04-1.82060095E-05 1.78664097E-04-9.78341670E-05
 9 55-1.28074254E-04 3.09711713E-05 9.75184584E-05-9.20231072E-05 4.19598513E-04
 9 56-3.68068913E-06-8.02742425E-05 1.43090799E-04-6.28165561E-05 1.75275846E-05
 9 57 4.09776420E-06-1.06558695E-05 5.57957499E-01 4.68302547E-01-6.22076053E-05
 9 58-2.76470001E-04 2.37513746E-05 3.99836952E-03 5.35851942E-05 2.50792329E-04
 9 59-2.21542461E-05-3.28313455E-04-1.32417628E-06-1.07046132E-04 2.00027066E-06
 9 60 2.97051700E-05-2.05442085E-04-1.44708508E-04 1.97928328E-04 2.38097500E-04
 9 61-4.89062021E-05-1.89191298E-04-5.80843679E-05-9.78668184E-05 2.32523781E-06
 9 62-1.25708512E-04-1.66816555E-04 8.81478907E-05-6.61933617E-05-1.34468539E-05
 9 63 2.34608523E-04 2.70173116E-04-1.72471759E-04-4.39291964E-05 2.84680507E-05
 9 64-4.17599826E-05 4.30756547E-05 7.72918321E-06-2.01731866E-04 5.27636567E-05
 9 65-1.76362319E-06-4.95477719E-05 7.20410066E-05-2.65913617E-05-4.54496449E-05
 9 66-1.27108669E-04-2.05083466E-05 2.32634444E-05-1.27473709E-04-1.69095849E-04
 9 67-1.05150223E-04-3.01460591E-05 2.24675270E-05 2.40983191E-04-3.12365706E-04
 9 68-6.66953845E-05 5.97372119E-05-1.27412826E-05 8.85728520E-05 3.19737224E-05
 9 69-7.37387858E-06 1.41588063E-04-3.01229735E-04 5.09776558E-05-4.40540915E-05
 9 70 1.26097249E-04-8.81431406E-05-3.79541083E-05 5.70261740E-05-4.09127953E-05
 9 71-8.16552990E-06-8.42389515E-08 4.51778220E-07-1.53874818E-07 1.46135361E-06
 9 72 1.00370263E-06-5.21818278E-06-1.58100604E-06-7.60741648E-06-6.38144351E-06
 9 73-2.35601449E-05-1.39489716E-05 4.04486286E-05 4.08247958E-05 1.51069810E-03
 9 74 4.90015935E-05 2.48431289E-05 3.15665525E-04-5.82329235E-07-1.11478096E-06
 9 75 1.69711020E-06 1.89690454E-06 1.10814276E-06 1.91416478E-07-6.28135869E-07
 9 76-5.00735942E-06 7.29473965E-05 9.36468616E-05 3.05041038E-06-1.64905505E-05
 9 77 3.26230369E-05-7.48451320E-05-7.40164227E-07 6.98805762E-06 6.95407977E-05
 9 78 9.78566611E-05-1.68504169E-07-9.07823334E-07 9.50646192E-08-2.07565745E-06
 9 79-2.65402253E-07 6.17319311E-06-4.53160911E-07 8.62967312E-06 1.66031946E-06
 9 80-2.83336450E-05 1.30625405E-05-1.99841151E-05-9.45401927E-06-3.30426584E-04
 9 81 3.13392068E-05 1.43280260E-04-3.70059896E-06-2.65211041E-07 1.55377991E-06
 9 82-1.28856887E-06 1.31075401E-06-1.49571528E-07 4.39891357E-07-6.82249806E-09
 9 83 3.98296710E-08-2.72503488E-07 1.92857792E-07 1.07823058E-07 8.25791030E-08
 9 84 1.59847575E-06-1.97886467E-06-6.50195203E-07 9.26144927E-06 1.17255875E-05
 9 85-8.02875753E-06 2.36653695E-06 5.69277133E-04-1.48332757E-04 2.17973675E-04
 9 86 4.85066359E-05-8.54754602E-07 8.94429116E-07-3.96745131E-08-1.09229193E-07
 9 87-6.51944579E-07 3.90762290E-07-6.80943252E-08 3.15275356E-07-1.05172074E-06
 9 88 6.59210978E-07 1.26611960E-07-2.55204846E-06 5.45943476E-06-3.90843429E-06
 9 89-1.93336838E-06-9.29598186E-06-4.80838096E-05 3.75233340E-05 2.07471111E-06
 9 90-4.99096017E-03-1.10411797E-03 3.56681697E-04-4.70011460E-04-1.39805642E-06
 9 91-7.16894444E-08 1.46974586E-06 8.40152826E-07-1.32220916E-06-1.65689133E-06
 9 92 1.43564786E-06-1.48294296E-05 3.52790277E-05 5.61343598E-05-9.54208785E-07
 9 93-4.64828202E-07 7.10949094E-05-1.08657977E-03-2.91909841E-08 1.68633803E-07
 9 94 7.47563416E-08 2.76268531E-07-7.42473927E-08-2.44177159E-06-1.02777772E-06
 9 95-4.96823528E-07 3.76930918E-07 2.50011976E-05-2.21767823E-05 1.96802052E-05
 9 96 4.79809624E-06 5.31463246E-03-1.92202064E-05 4.90688810E-04 8.20480456E-04
 9 97 5.34286738E-07-1.46408148E-07-3.87878590E-07-5.69510533E-07-7.14298442E-07
 9 98 8.99033085E-08-9.73430556E-07 5.22507853E-06-5.83336755E-05 9.83899085E-05
 9 99-4.12504560E-09-3.26109745E-08-6.29513236E-07 2.54003124E-07 6.90247332E-07
 9100-1.05763694E-06 3.31358254E-06-8.35814313E-07-3.28337667E-06-1.06685439E-05
 9101-2.67448733E-05 1.19313954E-05 4.08865609E-05-1.37405527E-03 1.79511668E-04
 9102 1.08366774E-04-2.11136457E-04-5.53954616E-07-4.52204746E-07 1.00615936E-06
 9103 6.11343272E-07-4.77426137E-07-4.87854919E-07 8.25086506E-07-7.79962214E-06
 9104 7.57960543E-05-5.60475993E-05-1.28409433E-06 1.00510287E-05 1.83337003E-05
 9105 1.99611129E-05 5.68114193E-08-3.43618891E-07-4.12776912E-08-2.02203662E-07
 9106-3.29615387E-07 5.03337536E-06-4.79125856E-07 1.49240731E-06 1.71230970E-06
 9107-4.68514368E-05 1.98113559E-05-1.03725558E-05 1.36788481E-05 1.57184606E-03
 9108-1.61062785E-04-7.31142042E-05-1.68174104E-04 2.20287124E-07-3.01890861E-07
 9109 8.16037374E-08-1.68128061E-08-7.75474297E-07-7.79561743E-08-4.22891344E-08
 9110-4.99201909E-07-2.82691340E-05-2.46748106E-05-4.58728873E-08 2.70144647E-07
 9111-5.13162429E-07 8.65269899E-09 3.14308529E-07-2.66887689E-06 2.77960542E-06
 9112-8.34948644E-07-1.37916256E-06-1.24579005E-06-1.16186467E-05 2.69812119E-05
 9113 9.19916197E-06-2.78648466E-03-2.69323243E-04 1.47809089E-04 4.98761091E-04
 9114-3.26540069E-07 4.51062605E-07-1.24522536E-07 3.70873472E-07 1.57392298E-07
 9115 1.66542457E-07-3.13054602E-08 1.80057309E-07-1.20128403E-07-1.45153914E-07
 9116 2.80253694E-07-2.30908179E-06 7.37389528E-07 5.90060661E-07-1.13888671E-06
 9117 3.00427684E-05-1.05772593E-05 7.16665814E-06 1.11336784E-05 8.69815237E-04
 9118-8.98578151E-05 1.68734917E-04-3.99691688E-06-3.92679500E-09-3.01691886E-07
 9119 3.05618681E-07-4.46485412E-07 2.20961331E-09 6.65127053E-08 2.98123177E-07
 9120-2.55150047E-06 2.83786093E-05 9.14751355E-06-9.46003513E-08-4.58964550E-07
 9121 1.84981812E-06 2.03305753E-06 3.50592607E-07-4.22153745E-06 2.05067189E-05
 9122 2.01060248E-05-8.31787962E-08 5.21676824E-07-3.51413023E-07 7.75789089E-07
 9123 1.65029900E-07-5.20284846E-06 1.48382379E-06-4.24745041E-06-9.39149361E-08
 9124 6.54456671E-06-5.83388826E-06 1.51232934E-05-4.20746189E-06 8.00659101E-05
 9125-2.83340040E-05-3.40099051E-05-1.08467367E-04 1.79510106E-07 3.27349297E-07
 9126-5.06859403E-07-4.50027715E-07-3.94311713E-08-3.35188755E-07-7.17554084E-07
 9127 2.26765328E-06 3.09834596E-05 2.39958088E-04 4.74529109E-07-2.74067314E-06
 9128 2.25921679E-05-1.94340019E-06 1.57854747E-07-2.05651443E-06 2.58754326E-05
 9129-9.89369751E-05-9.77356004E-08 5.28313122E-07 4.40730217E-07-1.01058489E-06
 9130 8.53246714E-08-7.73374811E-06-2.81123909E-06 5.18336922E-06 1.85951268E-07
 9131 8.73459341E-05 2.45142677E-05-6.15305285E-05 2.28875126E-05 1.39257116E-03
 9132-1.02162604E-03-2.14364929E-04-8.42166466E-04 4.51851875E-07-4.27303161E-07
 9133-2.45487146E-08-1.11958699E-06-1.05961085E-07 6.84507552E-07-2.44872253E-06
 9134 1.68437515E-05 3.04654532E-05 1.28232310E-04 7.13652993E-08 4.05476297E-07
 9135-1.52194503E-07-1.75816076E-07 1.12458131E-07-3.74327553E-06 2.04032416E-06
 9136-1.35651897E-07 2.58960604E-07 2.69793970E-05-1.85962487E-05 1.21016619E-05
 9137 4.40993046E-06-5.66674523E-05 1.15229700E-06-2.15230714E-05 1.10629739E-04
 9138-3.64910540E-07 2.76643404E-07 8.82671365E-08-2.85262206E-07-1.57605929E-07
 9139 2.99486842E-07-9.10154582E-06-7.70332520E-06 6.54783148E-07 1.07970646E-07
 9140 7.60789780E-07 2.16671241E-06-2.00548804E-06-1.24037099E-06-2.36167124E-06
 9141-1.58347875E-05 3.40989138E-05 2.64690687E-05-5.72377301E-06-6.88319456E-05
 9142 1.62969366E-04 7.70499311E-06-6.09989803E-05-8.13831475E-07 8.70507149E-07
 9143-5.66756742E-08 1.60471852E-07 1.60344702E-06-1.07363273E-06 1.43859742E-08
 9144 1.40425521E-08-1.31692746E-07 4.68808447E-08-2.91148361E-07 2.51805239E-07
 9145 7.62163292E-07-7.32446679E-08 1.42103072E-06-2.08119657E-05 2.98777881E-06
 9146 4.90760557E-06-4.91227009E-06-4.60297781E-05-1.63207312E-05 4.67138084E-06
 9147 1.47396043E-05 3.37045029E-07-1.00211118E-07-2.36833911E-07 1.79064724E-07
 9148 4.88193936E-10 3.87545919E-07 5.51705921E-08 8.68389827E-07-5.33596930E-07
 9149-5.18074947E-07 7.31589701E-07-9.56365495E-06 2.43595862E-06 2.03816682E-06
 9150-1.81837005E-06 6.25612127E-05 1.79343335E-06-1.29399051E-05-1.51406061E-05
 9151 2.61706851E-05-7.37148572E-06 3.29925073E-05 5.84677665E-05 5.87809838E-08
 9152 8.74801149E-08-1.46261099E-07-5.42442816E-07-6.70436679E-07 3.56718522E-07
 9153-2.44641486E-08 1.07811085E-07-4.74601945E-07-3.01158058E-07 1.18359436E-07
 9154-2.21805294E-06 2.51990943E-06 1.84981674E-06-3.61749474E-07 1.03887576E-05
 9155-3.06046890E-05-1.02392064E-05-5.47888805E-06-1.10129271E-04 2.95174037E-05
 9156 2.27460309E-06-1.93303504E-05 2.91998485E-07-2.00453804E-07-9.15446816E-08
 9157 4.41339860E-07-3.55150115E-07 5.29926755E-07 7.31425615E-07-7.47115427E-06
 9158 7.10582813E-05 1.65353170E-05 3.52879252E-07-3.98414253E-06 6.47951622E-05
 9159-6.51025620E-06-7.25643963E-07 5.51790323E-06 1.96155955E-05 8.35549859E-06
 9160 6.56623563E-09 1.55681065E-07 9.41998631E-08-2.85195288E-07 1.11747337E-07
 9161-1.65209747E-06-3.63793114E-07 1.20101891E-06-3.97907124E-07 1.15677773E-05
 9162 3.69591245E-07-4.23659023E-06-5.26743589E-07 1.46479033E-05 1.09410045E-06
 9163 1.68859069E-05 1.53808253E-06-2.70196345E-07 2.44936942E-07 2.52594029E-08
 9164 2.61984302E-07 1.09880203E-08 1.72526930E-07
10  1-2.77046790E-08 1.70751278E-07 5.22286846E-07-1.94960162E-07 2.78789630E-07
10  2-3.13623413E-06-2.31929754E-06 1.03592068E-06-1.80176767E-06 1.81983090E-05
10  3 3.20353933E-05-1.27723510E-08 8.96220058E-06-5.60287568E-04 8.12076009E-05
10  4-3.14838092E-04-1.28524179E-04 4.15141004E-07-1.66409430E-07-2.48731574E-07
10  5-2.39865608E-07-1.13551843E-07 2.76071980E-07 1.25162896E-08-2.89169728E-08
10  6 5.10126329E-07-6.88840765E-07 7.16355350E-07 1.53084048E-06-9.00565719E-07
10  7 4.47255231E-06-3.84566404E-06-3.66204378E-05 3.00080590E-06-3.76103926E-05
10  8 2.83946023E-05-4.70120218E-03 1.54080362E-04 1.11487675E-03 5.00984290E-04
10  9-6.12629994E-07 6.88274528E-07-7.56445338E-08-1.84011174E-07-7.71253866E-08
10 10 4.30154110E-07-1.07748978E-06 1.01921931E-05 7.00615730E-05-3.06233160E-05
10 11-7.51758438E-07 1.82576861E-06 9.22278741E-05-1.10687436E-03 2.51583141E-08
10 12-1.47996189E-07 5.28756214E-07 4.60220208E-07-1.35881579E-07 2.00240608E-06
10 13-2.57131049E-06-3.07644937E-06 4.59520474E-07-3.11996575E-05 1.93968275E-06
10 14 1.96478990E-05-1.05196389E-05 3.66091174E-03 1.01975264E-03 8.21569119E-05
10 15-4.11192684E-04-6.70913321E-08 3.62292958E-08 3.08620362E-08 4.06962895E-07
10 16-2.09384096E-07-4.96956295E-07-6.50558518E-07 5.88104884E-06-3.78575953E-05
10 17 1.65002060E-04 1.79305092E-08-1.15715915E-07-3.44340678E-07-3.30823662E-07
10 18-4.38969148E-07 9.78082487E-07 2.08868974E-06 1.50192815E-06 1.97264653E-06
10 19 5.81877176E-06-8.10013948E-06-1.67950031E-05-5.92170764E-06 6.22354564E-04
10 20 9.40701999E-05 3.76704028E-05 1.45610332E-04 6.80503634E-09-8.86967409E-08
10 21 8.18917046E-08-7.61746498E-07-1.00571056E-07 1.98564593E-07-2.61604634E-07
10 22 2.64169829E-06-3.20824248E-05 2.33311193E-05-9.90784490E-08 9.65843449E-08
10 23-4.33879214E-05-2.51087526E-05 3.84898903E-08-2.33867570E-07 8.24633200E-08
10 24 1.26300645E-07-1.66740164E-07 2.59157320E-06-2.14307939E-07-3.33311597E-07
10 25 1.50644351E-06-5.25406354E-07 6.61189200E-06-2.61896732E-06-1.01087012E-05
10 26-2.27508736E-03-3.42268411E-04-8.28385950E-05-5.91360143E-04-5.53980922E-07
10 27 3.81164056E-07 1.72816866E-07-3.08733689E-07 6.48896271E-07-1.42335234E-07
10 28 7.53644989E-08-1.35405713E-06 4.40686119E-05-6.88555007E-05 4.24147968E-08
10 29-2.28832853E-07 7.04415478E-07-1.49564274E-07 6.25020514E-07 4.89098616E-06
10 30-2.43707573E-06 1.39829613E-06-3.49146042E-06-2.34094793E-05-2.39889426E-05
10 31-7.61553358E-07 1.77631384E-05-1.30477421E-03-5.94992149E-04-5.75871527E-04
10 32-7.69192346E-04-1.55800086E-06 9.05910216E-07 6.52090646E-07-5.47963331E-07
10 33-3.31797643E-07 3.59830035E-07-4.73193197E-08 3.00518808E-07 3.30193260E-07
10 34-1.84849727E-07-1.64905443E-07-3.12069823E-06-1.56541353E-06 4.32288553E-07
10 35 1.00737651E-06-2.17781837E-06 1.08481893E-05-1.28351670E-05-4.38030257E-06
10 36 4.07069307E-04 1.32007864E-04 1.13273610E-04 1.42636906E-05 2.16235164E-07
10 37-2.29834875E-07 1.35997111E-08 4.42239426E-07-9.86494715E-07-4.60616697E-08
10 38-2.60847656E-07 1.74998329E-06-1.32416649E-05 7.08118794E-05 1.17665351E-07
10 39-7.92658818E-07-6.88204940E-06-5.80119758E-05 2.28818290E-07-2.86333049E-06
10 40-3.81388993E-05 1.25920440E-05-2.28263773E-07 1.45330195E-06 1.64082748E-06
10 41-1.31709336E-08-1.72991068E-07-1.67510799E-05-8.33634874E-06-1.66624839E-06
10 42 1.81035042E-06 1.27574698E-04 3.92332011E-05 3.09960492E-05-3.50628198E-05
10 43 2.89030684E-03-1.00604361E-04 6.51226628E-04-2.62937114E-04 5.47926535E-07
10 44 7.02977595E-07-1.25090413E-06 2.17823854E-07-7.78566476E-07-9.30061218E-07
10 45-6.17340765E-07 5.77552247E-06-2.99669927E-04-1.44928713E-03 4.82877514E-07
10 46-8.37586392E-06-8.36904952E-05 1.19362863E-04-5.84658165E-07 3.00784787E-06
10 47-9.59660399E-05 1.54139564E-04 7.71649598E-09-4.26034556E-09-4.58632737E-07
10 48-7.01505514E-08-1.96311170E-08 8.79543683E-07 1.10541151E-06-4.44110106E-07
10 49 6.49172585E-07-4.24164029E-05-2.50573131E-05 2.92032972E-05 8.68646969E-06
10 50 4.04140171E-03 9.51347723E-05-5.81169947E-04 6.59752218E-04 8.97632147E-07
10 51-6.39919143E-07-2.57713004E-07-2.77670788E-07 7.31316231E-07 3.11178986E-07
10 52-1.95003736E-07-1.81971628E-06-7.67469573E-05 8.17922040E-05-4.02468696E-08
10 53-8.74178439E-07-7.45369582E-07 2.65012334E-07-3.08831037E-07 9.01989055E-06
10 54 4.00243696E-06-4.92942809E-07 1.92571504E-06-4.29173538E-05-2.29196937E-05
10 55-4.90496622E-06-1.33277465E-05-1.17663217E-04 7.30295989E-05-2.59246956E-05
10 56 1.17380738E-04 8.06571514E-08-1.15568163E-07 3.49110113E-08-4.84981611E-07
10 57-2.01943379E-07 1.57740589E-07-9.10635569E-06-7.82156069E-06 1.41043351E-06
10 58 5.34803866E-08 1.30097837E-06 2.78477882E-06-5.94262092E-06-8.48867426E-08
10 59-3.34746062E-06-3.76728703E-05 1.20324828E-05-6.33099776E-06-8.24849548E-06
10 60 6.25327881E-04-2.10903601E-07 3.50937260E-05 6.79580843E-05-7.22185734E-07
10 61 1.14538980E-06-4.23204066E-07 3.92993347E-07-1.31286914E-06-1.78646816E-06
10 62-2.02566560E-09-2.90948358E-08-4.68937479E-07 3.89737932E-07-7.45458779E-07
10 63 1.95802060E-07 2.08429154E-06-1.85496960E-06 2.59165204E-06 1.62934058E-05
10 64-3.61664820E-06 6.14244222E-06-8.05170005E-06-2.64585673E-04-5.36384879E-05
10 65 1.58792147E-05-8.94856667E-06-4.31053833E-07 1.08032655E-07 3.23021178E-07
10 66 4.39353408E-07-2.27581554E-07 6.95203848E-08-9.94532485E-08-1.33260187E-07
10 67 5.92080190E-07-2.74971434E-07 2.88048831E-06 1.14156341E-06-1.52068182E-06
10 68 1.04870384E-06-9.89230116E-06-3.63272374E-05 3.68756808E-06 1.17138987E-06
10 69 2.78298301E-05 7.71822270E-05 7.79601144E-05-7.29936278E-05 5.74844308E-05
10 70 7.40158491E-07-1.91569698E-06 1.17553849E-06-1.04290219E-07 4.98348168E-07
10 71-1.71033745E-06 1.43615731E-08-8.62138515E-08-1.22492788E-07-3.21032362E-07
10 72-2.12458133E-08 9.98169340E-07 5.53045431E-07 1.34713978E-06-3.99440609E-08
10 73-1.57898591E-06-1.10470894E-05-1.07994316E-05 3.24628793E-06-2.35279910E-04
10 74-3.88114928E-05 5.28200247E-05-7.45189217E-05-4.94241658E-07 3.21228575E-07
10 75 1.73013083E-07-2.10690581E-07-5.21015260E-07 8.13303589E-08 2.31835234E-07
10 76-6.66196493E-07 9.36733383E-06-1.39144528E-05 3.48879949E-07-2.72694035E-06
10 77-1.01265679E-06-2.36666077E-05 3.27024609E-07-2.77227510E-06 4.14920824E-06
10 78 8.69989001E-06-6.24510078E-09-1.13826220E-07 4.64790429E-08-1.99981357E-07
10 79 1.15425774E-07 1.14935829E-06-2.44155232E-07 9.39401582E-07-5.57193520E-07
10 80-7.66490648E-06 6.13253885E-06-7.18424111E-06 1.67036273E-06-1.23762829E-04
10 81-1.94973102E-06-2.24477429E-05-1.83080605E-05-2.23221110E-07-2.25273343E-07
10 82 4.48494453E-07-8.47584095E-08 3.13689220E-07 1.64258857E-07 4.30457678E-08
10 83-4.61613114E-07-1.73500191E-06 1.62020182E-06 2.29531985E-07 1.57383272E-05
10 84 5.12920174E-06-5.99374682E-06-4.34720692E-06-1.45032284E-04 1.04184394E-04
10 85 7.69455840E-05-3.55205224E-05-3.83636228E-04-2.11038690E-04-8.52835299E-05
10 86 2.18849233E-04-2.84581540E-06 2.97963350E-06-1.33818097E-07 4.82739047E-06
10 87-3.28099300E-07 2.70171333E-07 1.36134955E-07 9.90021028E-07 2.04030943E-06
10 88 1.25661540E-06 4.94546782E-07 6.19043205E-06-8.38968168E-06-1.04492378E-05
10 89-1.12259337E-05-9.53752165E-05 5.07719151E-05-5.80104718E-05-6.98209803E-05
10 90-4.39490331E-04-1.95441464E-04-3.00219086E-04-2.73049640E-04 7.23462708E-06
10 91-1.72292560E-06-5.51170148E-06-7.47954110E-07-2.85146460E-06-5.33063695E-06
10 92-3.90416395E-07 1.73326791E-05 4.95310388E-05 7.71457757E-05-2.13200963E-07
10 93-1.41527402E-05 1.82379992E-04-5.85699591E-04-1.64957608E-07 4.91134218E-07
10 94 9.66188975E-07 1.13653912E-06 4.98800072E-07-6.60588021E-06-6.03723704E-06
10 95-4.65233400E-06-2.50589128E-06 1.05006047E-05 5.15314782E-05-7.73842741E-06
10 96 6.72425108E-05 8.39328911E-04 1.78950748E-04-9.22616450E-05 3.44859325E-04
10 97-3.09937458E-07-7.12061734E-07 1.02199919E-06-1.03770087E-06-1.69921591E-06
10 98-1.62801309E-06-2.11103728E-06 1.80761704E-05 9.05128474E-06 8.30451863E-05
10 99-1.74435038E-07 9.52031641E-07-8.02184231E-07 3.97171672E-07 1.04822131E-06
10100-9.51029866E-06 6.03058543E-06-1.06552840E-06-7.10193941E-06-6.57573433E-05
10101-1.17116749E-05 1.61590027E-05-7.84528942E-06-2.97118013E-04-4.52212748E-05
10102 6.31671489E-05-5.73464922E-05 1.43009666E-06-4.63105025E-07-9.66991640E-07
10103-7.65984760E-08 3.86514952E-07-4.17552269E-07 1.81908449E-07-8.85827983E-07
10104-4.56067652E-05-9.15798806E-05-9.72916496E-07 5.51038115E-06-7.43048918E-07
10105 6.60451882E-05-2.33481568E-07 1.26961432E-06 4.63360556E-07 3.18589320E-07
10106-1.08772840E-06-1.76398167E-05 6.30583652E-07-1.13344824E-06 6.65811881E-06
10107 1.05981508E-04-9.13582591E-05-1.52370010E-05-3.18099064E-05 1.22418036E-03
10108-1.34778954E-04 2.14697072E-04-8.41987554E-05 1.53424817E-06-1.14817881E-06
10109-3.86069360E-07 3.37666345E-07-2.77090893E-06 2.18912015E-06-1.09366568E-06
10110 1.10410520E-05-5.76562876E-06 3.29542922E-05-2.56995147E-08 3.94408339E-08
10111 6.64289698E-07-1.98068343E-07-3.64005157E-07 3.48734140E-06-2.81436107E-06
10112-1.02056765E-06 8.31528815E-07-1.08678957E-04-3.51263487E-05-7.43563056E-05
10113 4.36509768E-05-1.48627693E-03 1.46374766E-04-4.47431140E-04 4.83580416E-05
10114 4.24725332E-07-1.14457169E-06 7.19846355E-07-2.73319031E-06-7.54091136E-07
10115 2.57468447E-06-3.06991298E-08 1.68687348E-07-2.58350759E-07-1.85200357E-07
10116 4.71566852E-07-1.95483406E-06 1.12590270E-06 5.09981184E-07-2.09533541E-06
10117 6.83305695E-06 2.49754703E-06 6.04655473E-06 2.99138679E-06-2.52312391E-04
10118 7.42804340E-05-4.10036580E-05-5.67459652E-06-8.70160738E-07 8.15035538E-07
10119 5.51251998E-08 3.45600716E-07 1.74500238E-07-3.25978371E-07-1.09246329E-07
10120-1.46246090E-06 9.27425072E-06-3.46670347E-05 4.99873576E-07-2.99484651E-06
10121 1.22968546E-05 2.09113123E-05 2.89331593E-07-3.13205867E-06 7.70658524E-06
10122-2.86483544E-05-8.02280511E-08 5.96760765E-07-8.71333459E-07-8.26548945E-07
10123-1.40275877E-07-7.61944710E-06 4.25447770E-06 2.62909803E-06 7.33275435E-08
10124 7.87252128E-05-5.58478158E-05 3.04673876E-05 1.74837338E-05 6.06868392E-04
10125-2.77680198E-05 1.06338889E-04-1.30885222E-04 1.53464059E-08 1.09525628E-06
10126-1.11060268E-06-1.44181123E-06 3.32267755E-08 1.59295503E-06 1.09935139E-06
10127-1.16031867E-05-1.78974031E-04-5.17539700E-05 1.07918875E-07 3.55607151E-07
10128 1.05231732E-05 5.31856084E-05 7.25523760E-07-6.11007287E-06-3.16185247E-05
10129-3.10685951E-05-6.27883638E-07 2.97670628E-06-6.77840328E-06 8.78936951E-06
10130 7.71706010E-06-4.68372447E-05 7.20802523E-06-1.87255287E-05-5.02825840E-06
10131 4.94633107E-04-1.84083270E-04 1.16303715E-04 1.30386400E-04-1.09773362E-04
10132 4.43516111E-04-1.69309033E-04-3.85187799E-04 1.71865769E-09-3.71452206E-07
10133 3.69733548E-07 3.57090829E-06-7.13675338E-07-7.14614701E-07 8.31894005E-06
10134-7.84600613E-05 2.81018657E-04 5.41996611E-05 5.51349287E-05 7.60885278E-05
10135-6.78414423E-06-2.83761271E-05-1.26006901E-05-1.04401396E-04 6.95813416E-06
10136-2.89151187E-04-1.60995684E-04-2.27162402E-04-8.24270433E-05 9.69444777E-05
10137 9.73204102E-05 4.17971921E-04-1.80858013E-04-4.52190723E-04-1.46303779E-04
10138 7.64506991E-05-9.64704091E-05 2.00197100E-05-3.53131767E-07-1.08900664E-05
10139-1.02619856E-04-5.57958122E-01-4.68302429E-01-3.73037592E-05 2.23070922E-04
10140 1.52609202E-04-4.00374446E-03 3.55493151E-05-2.10808504E-04-1.30304056E-04
10141 3.69378496E-04-2.23986720E-05 6.94259042E-05 2.37771179E-05 1.74343251E-04
10142-2.78425057E-04 5.44636605E-05 4.73546477E-04-1.26732638E-04 4.71418322E-05
10143 7.95908059E-05-1.40024660E-04 2.02565028E-04-1.05083768E-06 1.27115193E-04
10144 1.68748437E-04 7.92791282E-05 7.57112083E-05-1.70771782E-05-2.36331799E-04
10145 2.45993765E-04 2.10810603E-04-6.45178624E-05-3.38055139E-05-4.97534921E-05
10146-6.16827231E-05 7.57589292E-06 5.29217217E-04 5.35950101E-05-4.63924642E-05
10147-1.43822527E-04-5.08100407E-05-1.10293611E-05 6.18394018E-05-1.24134746E-04
10148 1.75261807E-05 5.24039375E-05 1.27036904E-04 1.68716357E-04-8.79957307E-05
10149 7.26959715E-06 6.80438132E-05-2.41696010E-04-2.63962636E-04 2.02533197E-06
10150 1.87682824E-04 1.27478704E-05 6.87835864E-05-9.77574767E-06-4.05649312E-05
10151-3.42786828E-04-2.84819298E-04-6.59990857E-05 4.63926130E-05-7.51576872E-05
10152 8.98167788E-05-1.46590916E-05 1.53117723E-05 1.09492902E-04 1.68433522E-05
10153 1.72808459E-07-1.12643477E-06 8.55603962E-07-2.34651526E-07 4.24314159E-08
10154 1.22060545E-05-4.49862599E-06-1.31199629E-07-4.65656495E-07-8.49727984E-05
10155 3.02794393E-05 2.78209448E-05-1.27474064E-06-9.57126963E-05 7.17590847E-05
10156 6.58895809E-05 1.00190619E-04 8.72837771E-07-1.58625500E-06 7.13417227E-07
10157-9.02918666E-07-6.82275645E-07-6.58788842E-07-3.35908799E-06 1.79300098E-05
10158 1.97530805E-05-1.14097683E-04 4.94194005E-08 2.92628863E-06 3.46555105E-05
10159 1.01900849E-04-9.29899894E-07 8.80988273E-06-1.37450783E-06-4.77567279E-05
10160-9.80199509E-08 1.63204727E-07-8.28095162E-07 1.24760785E-06-7.81453625E-07
10161-2.30040508E-06 1.92543197E-06-5.62138820E-06 4.80988034E-06 2.24988769E-06
10162 1.32573324E-06 1.52569914E-05-3.51613047E-05 2.94710752E-04-9.53368910E-05
10163 7.72353069E-05-9.76699252E-05-2.02848233E-06 7.04040492E-07 1.32444184E-06
10164-1.57065733E-06-2.86347277E-07-7.87924776E-07
11  1 4.44197708E-02 3.67276792E-02 7.30661017E-05 5.89267864E-05 1.96137733E-05
11  2 4.92748484E-04 3.64362712E-05 3.67642727E-04 1.20783155E-04 1.01352467E-03
11  3 3.38857610E-04 2.46543086E-04 3.44094818E-04 7.06347909E-03 1.50387094E-03
11  4-1.81998061E-04 6.84935580E-03-4.83324965E-05 1.18852692E-04-7.05201954E-05
11  5 7.11134357E-05 1.11886568E-05 8.24158121E-05 1.85565907E-03 1.48213683E-03
11  6 1.89113688E-06-2.13359505E-05-1.02172978E-04 2.58611037E-04 6.25696254E-05
11  7-4.39799015E-05-3.37529676E-04 8.09247054E-04 6.48205331E-05 9.18689692E-06
11  8-2.35522042E-04 2.67527794E-03-1.12241207E-03-9.29162212E-04 1.03453472E-03
11  9-3.21602172E-05-6.44885142E-05 9.66487313E-05-9.67222948E-06-5.84249129E-05
11 10 3.85384626E-05 1.68257761E-06-4.69066011E-05-4.75882806E-04 5.00098121E-05
11 11 3.26536563E-06-7.74520629E-05-8.45279610E-04-4.75780305E-05-1.79533792E-05
11 12-1.18560266E-05-4.72071386E-06-4.97191897E-06 2.10153100E-06-4.91786557E-05
11 13 1.31510680E-05 2.09453164E-05 3.29569582E-05-1.57427469E-04 8.98910099E-05
11 14-3.46268696E-04-1.53861259E-04 5.24008821E-03-5.30201260E-04-2.73463874E-03
11 15-1.01304871E-03-3.65063900E-06 1.39261495E-06 2.25802405E-06 4.41614850E-06
11 16-2.14461663E-05-5.45379603E-06-9.43999158E-06 8.41789709E-05 1.50955745E-04
11 17 3.46625359E-04-2.39432168E-05-1.04821131E-05-2.28096863E-06 2.49114296E-06
11 18 3.07110856E-07-1.17254756E-04-3.48148318E-05-2.36616324E-05 7.21097716E-06
11 19 3.34348248E-05 1.71903475E-04 9.86153254E-05-7.20702289E-05-7.78789386E-03
11 20-2.02904242E-03 6.37999851E-04-4.71611097E-04 1.60681578E-05-8.09750038E-06
11 21-7.97065737E-06 6.71975528E-07-6.92368873E-06-4.39479214E-06-9.46015999E-07
11 22-8.35014770E-05-1.12403341E-04-4.48653595E-04-4.82263970E-06-7.15085909E-08
11 23 3.30818346E-04-4.63468394E-04 1.48709284E-04 1.18098547E-04 1.44011436E-06
11 24 4.10266504E-06 3.14808517E-06 2.59235887E-05 2.14322009E-05-2.37401520E-05
11 25-5.28924240E-05-5.73514880E-04-6.41919272E-05-1.39512269E-05 3.90104338E-04
11 26-9.12067798E-04-1.73776182E-03-5.95571971E-05 1.97385288E-03-9.31131370E-06
11 27 2.62758033E-06 6.68373337E-06 2.08555964E-05-7.51257988E-06-1.40219529E-05
11 28-9.51887666E-06 8.90381689E-05 6.62250250E-05 1.96640972E-04-1.20382893E-05
11 29-1.37340166E-05-2.93375461E-06 6.45298871E-07 1.72052853E-06 5.14843985E-05
11 30 1.87845871E-05 1.16133874E-07-1.19426220E-05-4.28531672E-04 2.15100210E-04
11 31-4.31929734E-04 3.74307926E-04-9.62435289E-03-1.32363253E-03-3.55131745E-03
11 32 2.16812614E-03 6.31192222E-06-7.25086573E-06 9.38943512E-07 3.32221354E-06
11 33 1.85111491E-08 1.74855079E-05 9.31189240E-07 6.99367885E-07 3.02607168E-06
11 34 4.85036725E-07 3.30560235E-08-3.70860963E-06-1.27605235E-05-2.56013201E-06
11 35 1.37827518E-08-1.16825417E-04-4.42536740E-05 3.79709574E-06 9.63134920E-06
11 36-3.83731876E-03-2.57732396E-04-6.05594643E-04 4.19172427E-04-4.16475886E-06
11 37 2.76972790E-06 1.39503096E-06-1.69605085E-06 1.88629756E-06-5.28823026E-06
11 38 8.76061845E-08-1.82648789E-06 1.04430710E-04 2.55729678E-04 2.31774832E-06
11 39-8.96543497E-06 1.20761690E-04-4.05359466E-05 1.98565042E-06-4.08394999E-06
11 40 1.33528710E-04-3.03434854E-04-8.54282335E-07-8.34726767E-06-3.85206365E-07
11 41-1.00060981E-06 3.17569653E-06 8.37784905E-05-8.60688347E-06 1.23908006E-05
11 42-2.29263904E-05-3.54525767E-04 2.23018538E-04-5.18405390E-05 1.45457241E-04
11 43 2.66027364E-03-9.39813440E-04 8.46520011E-04 4.01849180E-04-2.21440882E-06
11 44 7.36941611E-07 1.47746721E-06 6.29248627E-06-6.09600374E-06 1.19245835E-05
11 45 8.33230214E-06-4.61897953E-05-3.33388023E-04-1.51808048E-03-1.71374376E-07
11 46 1.10363042E-05 1.76620285E-04 1.19065354E-03-2.16162011E-06 2.01039137E-05
11 47-5.50395678E-05-3.00763449E-04 5.61754410E-01 4.65090608E-01 1.37250610E-03
11 48 3.84597541E-04-4.73411154E-04 4.33465243E-03-1.09951966E-03-3.01132484E-04
11 49 3.32838834E-04-3.98156737E-03 6.91748195E-04 1.02168189E-03-6.73902779E-04
11 50 2.18111103E-03 2.18520729E-03-1.38191172E-03 1.95085073E-03-1.76685493E-04
11 51 5.63979879E-05 1.20287505E-04-2.27216128E-04 2.03995694E-04-9.28732277E-06
11 52 3.08513287E-04 2.23971687E-04 3.16518523E-04 1.67615632E-03-6.20907990E-05
11 53-1.05832067E-04-7.40530649E-05-1.28381623E-05 2.67417869E-05 1.38490345E-04
11 54-4.86931604E-04-1.22815758E-04 1.62700062E-04 9.35225320E-04-3.82517335E-04
11 55-1.69138851E-04 1.94227292E-04-2.40842212E-03 6.55752916E-04 5.08013274E-04
11 56-4.13403754E-04 1.88311649E-04-9.88104754E-05-8.95011734E-05 1.01372509E-04
11 57-1.40136377E-04-3.65825118E-05 3.38209208E-06 7.10901577E-06-4.29767816E-06
11 58 5.05704828E-06 3.44540541E-06-1.86716695E-05 2.98046651E-05 3.33747005E-05
11 59-1.60834563E-05-1.72194424E-04 1.53391306E-04-9.69186957E-05-2.25368548E-05
11 60-7.05645061E-04-1.89307590E-04 1.02443234E-04-1.81429332E-04-7.51116323E-06
11 61 4.57633663E-06 2.93482660E-06-1.41903600E-05 2.22058785E-06 8.46865427E-06
11 62 9.63903066E-07 2.58196078E-06 1.89857632E-06 4.35484286E-07-3.24513587E-07
11 63-1.67016770E-05-1.09923477E-06 9.63138837E-06 4.84413747E-07 1.30847691E-04
11 64 9.05781792E-05-5.93423856E-05-1.84247919E-05 2.57883035E-04-4.28093508E-05
11 65-4.95640719E-05 3.80925184E-05-1.67861159E-06 2.13017710E-06-4.51565517E-07
11 66-6.61882716E-06 4.06114017E-07 7.69131066E-07-7.27562697E-07-1.48555175E-06
11 67-2.80885281E-06-5.23080178E-06 8.46785780E-07 6.63938658E-06 4.11579358E-06
11 68 3.01525049E-06-3.69988105E-06-8.36399678E-05-2.84528922E-05-6.55709575E-06
11 69 1.06101846E-05 3.93355802E-04-3.13306526E-05-3.99853522E-05 1.14804488E-04
11 70 2.40831118E-06-2.43435724E-07-2.16487546E-06 6.71133077E-07-1.78075069E-06
11 71-2.03791444E-06 1.27000194E-04 1.02076061E-04 5.09772945E-07-3.86985426E-06
11 72-1.13151358E-06-1.74140243E-05 1.55728418E-05-7.66037381E-06 3.46316840E-05
11 73 5.32099832E-05-5.36386949E-05 3.05898856E-05-1.12656221E-05 7.32855541E-03
11 74 7.64482128E-04 1.59141401E-04 1.33590808E-03-1.03538169E-05-9.30094304E-06
11 75 1.96547599E-05 4.81797574E-07 2.28936416E-05 1.21707528E-05 3.73976963E-06
11 76-2.79717064E-05-2.02760336E-04-9.18787066E-05 8.78366952E-06-6.60529722E-05
11 77-3.17017738E-04-7.16944179E-05 1.00691629E-06-7.58704483E-08-1.06237979E-04
11 78 1.96561878E-04-4.43293125E-06-9.51589042E-06 8.51315621E-07 1.18822245E-05
11 79 2.85320124E-06 3.50085817E-05-4.29819877E-05 2.04507860E-05 1.21351579E-05
11 80-1.32816865E-04 1.40913341E-04-3.98581082E-05-8.46749947E-05-2.47438524E-03
11 81 1.94562643E-04-2.75120071E-04-2.71534193E-04 1.84831108E-05-4.88129151E-06
11 82-1.36018193E-05-4.35534084E-06 6.11896397E-07 1.09034209E-07 2.81616458E-07
11 83-1.73105667E-07 1.08723166E-06-5.65051989E-07-4.91469268E-07 5.62126034E-06
11 84-6.80697275E-06 2.45135553E-06 3.55933035E-06-1.07812930E-05 7.19379366E-05
11 85 8.93080002E-06-5.62574076E-06-1.47924850E-03-3.40052993E-04 5.71096165E-04
11 86-2.69070139E-05-7.21489302E-07 6.35775051E-07 8.57142503E-08 5.58774624E-07
11 87-2.61695130E-07-9.22938487E-10 7.18330418E-07 6.60401723E-07-3.84199531E-06
11 88 8.00326919E-07-1.27161471E-06-2.79392211E-08 2.04701734E-05-2.70947527E-06
11 89 4.54357455E-06-1.67717556E-05-1.46940310E-04 9.28711828E-05-6.10914177E-05
11 90-6.20034715E-04 7.14171353E-04-1.27997414E-03-9.16530700E-04-4.96817242E-06
11 91 8.28539702E-07 4.13963272E-06 2.21241746E-06-2.47423174E-06-1.51423107E-06
11 92 8.09522742E-06-6.43734953E-05-3.55416498E-05 3.24804296E-04-4.94866759E-07
11 93-2.60672314E-06-1.25183364E-04-2.07430690E-03-2.66163756E-07 2.36446434E-07
11 94 1.15052309E-06 1.65324511E-07-3.00569891E-07-7.96223522E-06-8.00935776E-06
11 95 2.64481560E-07 3.68045791E-07 1.09979789E-04 7.32857192E-05 3.27946042E-05
11 96 7.47210224E-05-1.35254755E-03 2.77856719E-05-6.61235242E-04 2.45859632E-04
11 97 1.56234747E-06-1.13903772E-06-4.23309751E-07 1.36531938E-06 1.40334576E-08
11 98-2.12685110E-06-2.23824804E-06 2.33296884E-05-3.75837312E-05 4.76553389E-05
11 99 7.40772312E-08-1.01130921E-07-7.30000708E-07-8.14877173E-07-3.52165959E-07
11100 4.81084386E-06 5.12228621E-06 4.24927235E-06 1.81811665E-06-1.12677897E-04
11101 4.72068212E-05-4.12579847E-06-4.01407984E-05 1.82114221E-04 7.28263251E-05
11102 1.92286328E-06-1.43851952E-04-2.97443943E-07 2.11938844E-07 8.55050989E-08
11103-7.89829708E-07 9.93817449E-07 4.25277683E-07-4.43093612E-08 5.03456701E-06
11104-5.75006547E-05-1.37709348E-04 1.49854411E-07-7.56762061E-07-4.43309023E-05
11105-6.41467035E-05-3.33774080E-08 1.40514983E-07-3.15281415E-07 1.93468069E-07
11106 3.75159954E-07-1.89612299E-06 2.12563358E-06-1.29362452E-06-2.43898745E-06
11107-8.36461085E-06-8.56477239E-06-2.82984313E-05 2.23331057E-06 1.48470613E-03
11108-2.21480448E-04 4.42555694E-04 4.53715511E-04-8.38120899E-07 2.79207851E-07
11109 5.58913048E-07 3.83100912E-07-2.04146783E-06 7.44242281E-07 6.98534339E-07
11110-2.71802550E-06-3.62907890E-05-5.35368629E-06 8.15977457E-08-4.04238332E-07
11111 4.03648949E-07 1.10920255E-06-4.60043354E-07 7.68155022E-06-1.07941195E-06
11112-5.35953543E-06 3.16466531E-06-1.55720894E-04 2.93313372E-07-4.98420905E-05
11113 2.22461249E-05-3.29122500E-03 6.45265773E-04 8.27900271E-04-4.60502622E-04
11114 1.88153135E-06-1.81228615E-06-6.92451930E-08 7.76002097E-07-7.04218636E-07
11115 7.45113097E-07 6.18655095E-08-4.22345919E-07 1.88132084E-07 2.90631330E-08
11116-1.79893961E-07 3.77711373E-06-1.29516405E-06 3.59944685E-07 5.55847949E-07
11117-4.73536411E-06 3.74094928E-06 9.70748548E-06-1.10281327E-05 7.00552310E-04
11118-3.54936027E-05 1.45542173E-04 1.45367328E-04 1.45407175E-07 9.15120437E-07
11119-1.06052761E-06 5.73215756E-07 1.64103308E-08 7.92628895E-08 7.05418454E-07
11120-3.76668887E-06 1.53987170E-05 1.34861480E-05 9.83829016E-07-6.84072979E-06
11121 7.80517015E-05 1.48607715E-04-8.94952997E-07 7.65113078E-06 2.41027511E-05
11122-5.28813450E-05 2.09180280E-07-1.20563115E-06 1.40758316E-06-8.05522364E-07
11123-1.26222186E-06 1.38657885E-05-6.51130903E-06 5.59633874E-06 5.11093032E-06
11124-1.05541493E-04 2.93096672E-05-4.45791718E-05-7.30057796E-06 2.71918540E-03
11125 2.48003231E-04-2.21234344E-05-7.10256512E-04 9.80269291E-07-8.67908467E-07
11126-1.12360825E-07-4.18302410E-07-9.20005697E-07-3.50395891E-07 3.42230474E-06
11127-2.19145978E-05 1.27126530E-04 8.76932520E-04 7.27498197E-07-4.22129718E-06
11128-3.87087967E-05 1.98279101E-05-3.75729219E-07 8.99442629E-06-6.94044938E-05
11129-5.61739218E-04 8.90341419E-07-2.19731996E-07-2.18568800E-06 8.05250705E-07
11130 3.46156041E-08 1.56578463E-05 8.11516243E-06-5.73646856E-06-1.78493728E-06
11131-9.83398656E-05-1.30661314E-06-1.36065487E-05 2.27565033E-05 2.93459826E-03
11132-1.04730960E-03-6.78884599E-04-4.99157827E-04-2.43051149E-06 1.83184798E-07
11133 2.24732669E-06-1.24509795E-06-4.62268356E-07-1.20249267E-06-1.62184142E-06
11134 2.14363374E-05-1.03604302E-04 1.01692849E-04 7.41104179E-08 1.19053430E-06
11135-2.53508751E-06 4.82600606E-07-2.08658759E-06-1.31356476E-05 1.10903745E-05
11136-2.27706741E-06 9.07133803E-06 4.95826207E-05-4.77063235E-05 8.22654701E-06
11137-4.28233630E-05 1.25588640E-04 3.49157902E-04 1.88101466E-04 2.45461017E-04
11138-1.43899164E-07-2.45949276E-07 3.89848440E-07 1.67641580E-07-9.72208290E-08
11139 4.72074130E-07 2.89401707E-08-2.28432937E-07-1.80455127E-06 1.67625420E-07
11140-1.90957110E-06 4.99808234E-06 7.23980796E-06-1.34782593E-06 7.46533836E-06
11141-3.87169094E-05-2.19100661E-05 2.24156416E-05-1.02933652E-05-6.37332576E-04
11142-6.75667219E-05 3.47940816E-04 1.66529668E-04 2.72116904E-07-1.23566328E-06
11143 9.63546380E-07-6.25572231E-07-8.18268197E-07-7.77292422E-07-2.21251052E-09
11144 2.14071578E-08-3.70803697E-07 8.32767869E-07 4.89036257E-07-1.35629640E-07
11145 1.77481521E-06-3.88922438E-06-1.77880502E-06 5.36356704E-06-7.95188335E-06
11146 1.49709595E-05 5.49877624E-06-8.77946395E-05 7.78059964E-05-3.12441126E-05
11147-3.22530786E-05-4.99780124E-07-3.21784458E-07 8.21564582E-07 1.78061278E-07
11148 2.36004522E-07-2.03421241E-07-4.14588461E-08-1.76250913E-07-1.59231640E-06
11149-4.02836902E-07-1.28927383E-06 2.44789175E-06 6.07432731E-06 1.14688655E-06
11150 5.10694181E-06-3.09321796E-05-1.56711136E-05-3.24444766E-06-1.09793187E-05
11151 1.92553902E-04 3.21143906E-05-8.94701194E-05-7.90435181E-05 2.62050499E-07
11152-7.11483086E-07 4.49432587E-07 9.05528028E-07 6.67581367E-07 1.60977896E-06
11153 4.82087567E-08-3.15131739E-07-6.24784351E-08-2.51182262E-07 8.75477515E-08
11154 3.55034435E-06 3.21940996E-07 9.41634166E-07-8.15331127E-07-3.82064296E-05
11155 5.32512675E-06 2.42239409E-05 2.07101100E-05 2.70136872E-04-1.04912598E-04
11156-1.29805294E-05 4.77095257E-05 4.47263392E-07-8.81813787E-07 4.34550395E-07
11157-4.02186564E-07-1.00054465E-06-7.83428007E-07 9.26973893E-08 2.13838963E-08
11158-4.19421402E-05-9.86293613E-05-2.33463064E-07 2.51814420E-06 1.58077419E-05
11159 7.63757595E-05 5.90339168E-07-1.59614764E-06 2.04194436E-05 5.63752683E-05
11160 3.26038927E-08 4.07727893E-07 2.00961593E-07-2.70147111E-07 4.98894558E-07
11161-4.54075732E-06-7.95763535E-07 1.29129294E-06-2.25763095E-06 4.76145009E-05
11162 1.24553647E-06-6.41661539E-06 4.71478648E-06-2.60607680E-04 1.14417597E-04
11163 3.37579320E-05 1.19444668E-04-5.41397588E-07 6.52062232E-07-1.10664644E-07
11164 1.36338303E-08-2.48894767E-07 1.51401080E-07
12  1-5.61764510E-01-4.65082477E-01-9.52244372E-04 1.57854546E-04 9.19763720E-05
12  2-4.42026586E-03 6.59533174E-04-4.85375206E-05-9.76641205E-05 5.43853968E-03
12  3-5.46187835E-04 6.27514429E-04 9.36245744E-04 1.80644740E-03-3.94705419E-04
12  4 1.03629891E-03-3.05421895E-03 4.06157266E-05 6.59954698E-05-1.06611196E-04
12  5-6.60116905E-05-1.45520913E-05 7.64885195E-05 1.86201344E-04 1.55851822E-04
12  6-4.51692000E-06-5.68286558E-06-1.16643929E-05-5.31293688E-05 3.43803212E-05
12  7 7.38160120E-06-4.27489641E-05 7.12572385E-04-1.22027115E-04-3.88330846E-04
12  8-1.35597187E-04 2.62159348E-03 1.90522606E-04-4.13691194E-04-5.79812599E-04
12  9 8.83648812E-07 2.63289257E-06-3.51654139E-06 3.24478735E-06-5.43239601E-06
12 10 8.03712681E-06 1.16456302E-07-3.54553425E-05 1.07155806E-04-7.78192461E-05
12 11 6.00328421E-08-6.55820110E-05 1.11998350E-04 2.44781407E-04 1.45603862E-05
12 12 1.20516258E-05-3.03418113E-06 6.79437566E-06 2.25767943E-06-2.06469653E-05
12 13 1.13962108E-05-3.91636454E-05-1.56223210E-05 1.46831297E-04-2.75406222E-05
12 14-2.03123662E-04-2.75089732E-04-3.19636598E-03-1.75987547E-04 6.13672652E-04
12 15 1.81133225E-04-9.24327805E-06-3.49398495E-06 1.27372630E-05-8.37488000E-06
12 16-2.50633040E-06 1.94952009E-05-5.23564534E-06 5.79050507E-05 2.04989606E-04
12 17-1.82911151E-05 1.27069352E-05 5.55972060E-06 4.37952396E-06 9.33104218E-07
12 18-2.13228353E-06 7.74622309E-05 1.38241536E-05-1.03914421E-05-2.09768100E-05
12 19-6.61590099E-05-9.14512047E-05-2.08860924E-05 5.74932353E-05 3.21916592E-03
12 20 8.33950222E-04-3.70879633E-04 2.28736600E-04-6.61006891E-06 1.06033516E-05
12 21-3.99328273E-06 1.11708301E-05 1.81749774E-05 2.16789332E-06-2.16812223E-06
12 22 6.86689058E-05 6.06562204E-05 3.23827461E-04 1.33004778E-06-2.02828179E-05
12 23-2.22610978E-05 6.12581373E-05-2.31797351E-03-1.87252353E-03-5.29421474E-05
12 24-6.42068145E-05 6.31823020E-05-1.70479508E-04-1.92406196E-04-1.13589303E-04
12 25 2.79024463E-04-1.23507623E-03-4.39319428E-04-6.24082622E-04 3.29586095E-04
12 26-8.43742328E-04 3.71747566E-04-5.35843419E-04-1.66718898E-03-6.46062357E-06
12 27 2.54154527E-05-1.89548291E-05-6.45554450E-05 9.08395261E-05 7.10121959E-05
12 28 1.17607552E-05-3.01722332E-05-1.06982244E-04-6.15893170E-04 2.52059275E-05
12 29 1.48804645E-05-3.88070794E-06-2.95825203E-06 2.22072499E-06 5.78666644E-05
12 30 1.87439487E-05 3.29314418E-05-6.22096567E-05 2.66248105E-04-1.12413363E-04
12 31-3.80956272E-04 3.23202869E-04 3.78568101E-03 1.43681021E-03 1.25102011E-03
12 32-5.52306198E-04 1.18315602E-06 1.47821156E-06-2.66136758E-06 1.05932280E-05
12 33-1.12824365E-05-6.03969839E-06-5.16546955E-06-7.43965222E-06 5.80012135E-07
12 34 1.06361927E-06-2.26669816E-07 4.89765624E-05-3.88951458E-06-8.13229554E-06
12 35 5.77612842E-06-5.44562803E-04-1.55375794E-04-1.53086568E-04 1.66464520E-04
12 36 2.36387255E-03 1.73976747E-04 5.12435870E-04-5.26107990E-04 2.30934430E-07
12 37-3.65621860E-07 1.34687430E-07-4.28085060E-06 7.56649308E-06 5.80876641E-06
12 38-3.18047813E-06 4.07047114E-05-6.93848862E-05-1.56796355E-05-1.82668686E-06
12 39 3.54778633E-05-7.42178615E-05 1.17260616E-04-7.65513091E-06 7.63238230E-05
12 40-1.52421318E-04 3.16145399E-04 6.79379946E-06 3.18052451E-06-2.94002021E-07
12 41-7.99262950E-06 2.56909765E-07 1.56802340E-05 1.00283951E-07 3.78256428E-05
12 42-6.43339415E-06-7.38387385E-05-2.68135710E-05-6.83928760E-05-1.22371689E-04
12 43-1.81174649E-03 6.82535357E-04-6.98468497E-04-5.57333559E-04-3.48728194E-06
12 44 4.84319430E-06-1.35591235E-06-1.11346792E-05 1.09411498E-05-4.62610982E-06
12 45 4.75257086E-06-4.43609255E-05 2.82795845E-04 1.49802040E-03 3.62547676E-06
12 46-2.41603980E-05-2.51806135E-04-1.44102494E-03-6.25317788E-07 2.13645121E-05
12 47 7.20789853E-06 3.21676507E-04 4.44965205E-02 3.68913683E-02 1.10410544E-04
12 48 9.30968263E-05-1.83711650E-05 2.63692521E-04-4.84380766E-05 4.01213182E-04
12 49 1.68130990E-04-2.70532025E-03-9.79379830E-06 9.56327086E-04 8.88840827E-05
12 50-5.30600869E-03-1.83459938E-04 8.11869198E-04-3.68632910E-04 8.67566968E-05
12 51-1.71606251E-04 8.48495539E-05-2.91537194E-05 1.45903398E-05-1.02019008E-04
12 52 2.18192391E-05 6.72703227E-05 3.92565690E-04-1.26420210E-04-7.51731190E-06
12 53-1.22642143E-05-1.12693128E-05 2.57566605E-08 4.05085324E-06 2.15767249E-05
12 54-3.38201291E-05-2.66422533E-05 2.02721747E-06 1.79284854E-04-1.15509117E-04
12 55-2.10307928E-05 3.88873707E-05 6.10567692E-04-2.53735540E-04-5.02552697E-04
12 56 3.38297070E-04 8.10361671E-06-1.74382218E-06-6.35979453E-06 1.08764202E-05
12 57-5.20835729E-06-5.93632724E-06 1.24425287E-06 1.55961223E-06 2.54960815E-07
12 58 2.72166365E-06-3.54107239E-06 3.79716399E-06 1.52145571E-06 7.60653934E-06
12 59 1.31004721E-05-4.58299618E-05 1.63283130E-05 5.32688242E-05-7.96405206E-05
12 60 9.99704436E-04-3.03494548E-04-3.75353173E-04 1.15156540E-04 8.96471337E-07
12 61-2.39588151E-06 1.49941017E-06-3.13713298E-06 1.21809373E-06 4.42645756E-06
12 62 1.68073971E-07 6.02634310E-07 3.91284632E-07 2.09241047E-06 3.89256438E-07
12 63-4.36407061E-06 2.27417833E-06-9.10991431E-06-1.53454847E-06 5.95141381E-05
12 64-7.09894901E-06 3.14138984E-05 1.30281536E-05-6.02990842E-04-2.36815301E-05
12 65 2.05119276E-04-3.94140255E-05-5.76004457E-07-2.19411106E-06 2.77011551E-06
12 66-1.26161373E-06 2.30485526E-06 5.46359246E-07-1.42704115E-07-1.11650459E-07
12 67-2.12839004E-07-2.67868882E-06 1.65516117E-06-9.62717396E-07-7.72032666E-07
12 68 6.35823147E-06-5.64050534E-06-1.94622023E-05-1.75543858E-06-3.36390857E-05
12 69 2.54666501E-05 2.17183386E-04-5.72131035E-05 3.90520502E-05-9.83864850E-06
12 70 8.92034648E-08 3.79138648E-07-4.68342113E-07 1.81419679E-06-1.75694349E-06
12 71-8.36012540E-07-2.13679961E-03-1.71064767E-03-4.39484192E-05 2.44766532E-06
12 72-9.31445752E-05-2.45653489E-04-1.67697480E-04-6.36365302E-06-3.11428882E-04
12 73-9.09887812E-04-6.78452139E-06-6.02342440E-05-4.17163786E-04-4.22530134E-03
12 74-4.90385589E-04 1.70205828E-04-5.93169079E-04 1.91403147E-05 6.95583394E-05
12 75-8.86986540E-05 4.44944466E-06-8.39096579E-05-8.52963512E-06-1.58911440E-06
12 76 2.62238483E-05-1.38084635E-05 4.09047048E-05 3.06505715E-06 4.00632872E-05
12 77 1.77845529E-04-1.63803078E-04-1.14736295E-06 2.83287757E-05 5.72639382E-05
12 78 2.71299252E-04 8.18651155E-05 1.38609993E-04 1.32288557E-04-5.82766146E-05
12 79-1.91429478E-05-2.60714523E-04 4.88658914E-04-2.09418035E-04-4.91685818E-05
12 80-7.89691677E-04 3.03916940E-04-1.73217098E-04-1.43758253E-04 1.43805184E-04
12 81 6.67740786E-05-1.19086257E-04 7.57254612E-05-1.62170735E-04 5.47635765E-05
12 82 1.07407159E-04 1.40251997E-04 4.70053977E-05-2.12614460E-05 5.64552197E-09
12 83-1.03942069E-07 1.19755903E-07-5.20000304E-07 3.91623345E-08 1.86457854E-06
12 84-1.12045228E-06 3.46505250E-06-3.72648178E-07 2.75732918E-05 6.20211639E-06
12 85-3.93547073E-05-3.27565837E-05 2.02570520E-03 2.70182723E-06 5.96071527E-04
12 86-1.49454057E-04-1.09917536E-06 1.35876542E-06-2.59590058E-07-3.68338626E-09
12 87-4.89318990E-07 8.13589209E-07-1.29130318E-06-1.07952272E-06 1.15437274E-06
12 88-8.12368134E-07 2.96061650E-07 1.30553590E-06-4.35154286E-06 4.84208168E-06
12 89-2.90570186E-06-7.47992728E-05 8.78372401E-06-4.99931203E-05 9.70979319E-06
12 90-2.36646176E-03-7.83047317E-04 2.85105368E-04-2.38370054E-04 1.90081019E-06
12 91-1.15261034E-06-7.48199850E-07-9.31225038E-08-1.57491993E-06-7.58679034E-07
12 92-9.89670575E-07 1.53911586E-05 2.26930251E-05-1.62354979E-04 3.74989729E-07
12 93-3.50889661E-07 7.42290388E-05-1.62499836E-03-1.62137698E-08 1.85342446E-07
12 94-1.59612962E-06-1.06566177E-07 3.34389127E-07-1.84352601E-06 7.39447053E-06
12 95-3.31730378E-07-1.58147619E-06-2.53168340E-05-5.75737063E-05-2.74856327E-07
12 96 6.30695831E-06 1.22324020E-03-4.32418896E-04 5.05762755E-04 2.15311381E-04
12 97-2.42093205E-06 9.59262692E-07 1.46166935E-06-1.95691630E-06 1.07978837E-07
12 98 1.18589721E-06 1.68138588E-06-1.31875599E-05 2.32409396E-05 1.57317939E-04
12 99-8.65466961E-08 2.60026907E-07 1.14351008E-07-7.88306784E-08-1.32220551E-07
12100-5.40424999E-06-3.99266629E-07 3.93117305E-07 4.74752610E-07 7.17351899E-05
12101-2.37840552E-05-1.37925139E-05 1.55070222E-05 1.12960598E-03-1.29659854E-04
12102-2.30673430E-04 2.26213886E-04 5.38340369E-07-7.62668805E-07 2.24328436E-07
12103 7.41828446E-07-6.52928761E-07-4.13899300E-07 7.02078543E-07-6.48350139E-06
12104 1.14139419E-05 1.82868480E-04 4.98026958E-07-4.90233260E-06 3.67915783E-07
12105-1.92363523E-05 5.01063770E-08-3.34822267E-07 4.53418143E-07-7.49902743E-08
12106-4.35543475E-07 4.47151258E-06-2.31018521E-06 2.11457345E-07 1.40383361E-06
12107-4.41667543E-05 1.09967669E-05-2.95964210E-05 9.61039300E-06-1.21307094E-03
12108 2.63120577E-04-1.30485178E-04 2.30875167E-04 1.51881673E-06-1.00522686E-06
12109-5.13589872E-07 6.60972113E-07-1.58056775E-07-6.83717803E-07 1.76354105E-07
12110-1.54276720E-06 1.39006685E-05-6.00330966E-05 1.30578892E-07-3.12955312E-07
12111-8.95561153E-07-9.13099842E-09 3.32278607E-08 6.32321606E-06 3.41758298E-06
12112 7.60193395E-07-7.03386734E-07-1.14436500E-05 1.20823037E-05 2.14690823E-06
12113-1.88209607E-05 2.87353829E-03-4.96261002E-04-5.48647310E-04 4.09605250E-04
12114-1.32689005E-06 1.18891331E-06 1.37976745E-07 4.73571872E-08 5.94921075E-07
12115 5.88091980E-07 2.03828168E-08-9.81369241E-08 2.83387896E-08-7.25798955E-07
12116 4.30555128E-08 1.11996216E-06 1.93609163E-07 3.52317947E-06 2.06128314E-07
12117-4.54938308E-06-2.04180149E-06-2.09795217E-05 8.20040850E-06-4.45690828E-04
12118 1.95919220E-05-1.18612699E-04-1.13418180E-04-2.61879919E-07-8.78452982E-07
12119 1.14033290E-06-3.76917261E-07 2.52132844E-07-2.92788298E-07-5.87110097E-07
12120 4.54581459E-06-1.10056143E-05 5.38558695E-06-1.10849423E-06 8.01021446E-06
12121-8.13038120E-05-1.83443076E-04 7.84884340E-07-6.43506465E-06-1.03966006E-05
12122 4.56285098E-05-2.11112192E-07 7.27288516E-07-2.07739068E-07 1.32290208E-06
12123 1.06828910E-06-1.13537092E-05 1.59962709E-06-7.16590606E-06-4.37381835E-06
12124 9.47851948E-05 5.70967195E-07 5.98393823E-05 4.79068126E-06-2.35917162E-03
12125-2.76996798E-04 1.29401272E-04 6.25080577E-04 7.16363796E-08-5.68403578E-07
12126 4.96767199E-07-2.34210025E-09-3.17900050E-07-9.78067278E-07-1.20790554E-06
12127 7.99652886E-06-1.21963300E-04-6.27706167E-04 7.61451319E-07-8.14006985E-06
12128 6.06497702E-05-3.25445943E-05 4.61662617E-07-8.55980816E-06 1.34573628E-04
12129 8.42213046E-04 2.20415198E-06 2.67349103E-06-1.48474468E-06-5.82684639E-07
12130-1.74311263E-07-1.10354020E-05 7.89015048E-06 2.97450917E-06 2.22958936E-06
12131 4.46114971E-05-9.53940828E-05-9.27729832E-06-3.03391249E-05 7.31221035E-04
12132-6.76011124E-04-7.46564433E-04-3.83175659E-04 5.89366502E-07-1.48857024E-06
12133 8.99203741E-07 6.76752676E-07-1.33358451E-07 1.63207230E-06 1.22474398E-07
12134-6.60928783E-06-2.55087567E-05 3.05231500E-04 5.80169314E-08 7.74372366E-07
12135-7.88049315E-07 8.14052161E-08-8.71651062E-08-8.34795848E-06 4.70905918E-06
12136-5.79746638E-07 3.62466537E-07 3.66000109E-05-4.55630192E-05-2.24957624E-06
12137-1.70474472E-06-2.97858609E-04 2.56675214E-04-5.16940092E-05 1.43745270E-04
12138 3.34417192E-07-2.05386862E-07-1.29030330E-07 2.49269640E-07 4.11796738E-07
12139-4.36521353E-07-7.96627059E-09 8.64225987E-07-1.58197671E-06-4.81718750E-07
12140-1.33410864E-06-9.54048134E-06 7.37310407E-06 2.40272868E-06 6.37204914E-06
12141 5.62314377E-05-3.59201326E-05-5.44568470E-06-3.30767026E-05-2.95936956E-04
12142 2.06359464E-04 8.92885784E-05-1.61713164E-04 3.30292153E-07-1.17739042E-06
12143 8.47098270E-07-1.12166577E-07-1.28194044E-07 5.34383422E-07 1.00545365E-08
12144 9.95528596E-08-5.35293911E-07 1.30464939E-07 1.53385595E-07-3.94650028E-07
12145 2.44321381E-06-5.78559562E-07-6.39159108E-07 4.63222236E-06-4.63744191E-06
12146 5.35442336E-06 5.54458379E-06-1.32910008E-04 1.80906693E-05 1.96281902E-05
12147-6.66561557E-06-6.66496270E-07-3.09990453E-07 9.76486723E-07-1.64107904E-07
12148 8.36397732E-08-2.95923398E-07 2.78074893E-08 3.93199588E-07-6.00164176E-07
12149-1.21545743E-06 1.06426741E-08-3.96033606E-06 2.29856062E-06 5.23511525E-06
12150 3.36769234E-07 7.89791700E-06-1.27506825E-05-2.14330076E-05 3.00775474E-07
12151 2.77170172E-04 1.30830016E-04 2.99983801E-05-5.42270316E-06-7.85002546E-08
12152 6.60574875E-07-5.82074620E-07-7.75559778E-08 2.75514892E-07 6.13750197E-07
12153 1.84455962E-09 7.75778719E-08 3.09234400E-07 1.53582897E-07-3.72599588E-08
12154-1.48280993E-06-1.23248832E-06-5.66714794E-07 2.20325586E-07 1.22114677E-05
12155-2.60483075E-06 7.35657239E-06 1.54948188E-05-5.63447158E-04 5.96876575E-05
12156 1.26123507E-04-9.95884427E-05 6.33918523E-07-4.38808162E-07-1.95110361E-07
12157 6.53333105E-08-5.40044401E-07-5.62154347E-07 7.15980715E-07-5.62915925E-06
12158-6.33656930E-05-1.45870752E-05-2.33017497E-07 2.10595409E-06-4.56884531E-05
12159-1.61181950E-04 5.12333204E-07-4.41387058E-06-1.81173179E-05 7.93794067E-05
12160 1.20176754E-08 1.73209306E-07 5.04128647E-07 2.64819107E-08 5.25663910E-08
12161-2.11043732E-06-2.25611842E-06-9.47460076E-08-1.63457340E-07 1.75213584E-05
12162 1.16751411E-05 2.89549917E-06-1.37918102E-06-1.54344852E-04-9.81587683E-07
12163-8.89026461E-05 3.60713829E-05-4.54442826E-07 2.47554106E-07 2.06888720E-07
12164 9.29748936E-07-6.58788897E-08 2.64066575E-08
13  1 2.31478399E-06 1.25374847E-06-1.88239259E-06-7.39829642E-07-5.27319993E-07
13  2 6.74672789E-06 1.07937434E-05 5.15811765E-06 3.61349150E-06 7.47527635E-06
13  3-7.64653702E-05-2.56975216E-05 5.64033750E-06 2.77754014E-03-1.47758381E-03
13  4-9.99432653E-04 6.48959556E-04-1.32238955E-06 1.53442241E-06-2.12032859E-07
13  5 1.42701738E-08-5.06598581E-07-5.87848434E-07 3.14411657E-07-2.86695294E-07
13  6-7.18197278E-07-1.03365341E-06-1.18688412E-06 2.48866805E-06 4.53934733E-06
13  7 4.05932570E-06 6.19689014E-06-2.29771558E-05 1.24511503E-05-2.70819675E-05
13  8-8.61392907E-06 9.81652955E-04-1.17238737E-04-4.37119952E-04 5.45297498E-05
13  9 1.36689808E-06-2.61830129E-06 1.25140321E-06 2.36528035E-06 1.89832699E-06
13 10 5.53552945E-07-3.74366787E-07 7.59111534E-06-3.45004938E-05 8.73507270E-05
13 11 6.00647169E-06-4.02544871E-05-1.36161035E-06 3.47536071E-04-2.92288966E-08
13 12-3.43121409E-08-5.83326287E-08 2.41748025E-08 4.73739037E-07 1.87079134E-06
13 13 1.23670236E-07-1.91649047E-07-2.19994665E-06-2.09451733E-05-2.55695708E-05
13 14 1.29702849E-05 2.90410052E-05 4.99294543E-04-2.91225871E-04-5.03015335E-04
13 15 6.29023104E-05-1.22971622E-06 9.21769683E-07 3.07946537E-07 4.80861170E-07
13 16-3.22654885E-07-1.19832034E-06 8.53984127E-07-6.16477220E-06-4.47236746E-05
13 17-4.58877794E-05-2.23375535E-08 1.53728605E-07-1.46461526E-07-3.96833011E-07
13 18-3.80457597E-07-2.09859609E-06 7.76748857E-07 1.80736475E-06 1.81266667E-06
13 19 2.79303739E-05 4.36021457E-06-1.21842461E-05-7.59401835E-06-1.61241685E-03
13 20-3.63164472E-04 2.46717825E-04-1.79621839E-04 5.18200819E-07-1.26833314E-07
13 21-3.91367505E-07 2.83291660E-07-1.01909479E-07-1.30680145E-07-3.61216809E-07
13 22 1.82922544E-06 6.65813845E-06-2.35026468E-04 1.20918563E-06-9.54340369E-06
13 23 4.65203781E-05 5.84332965E-05-1.11346938E-08 1.77125314E-07 4.18850989E-08
13 24-4.34296048E-07 4.55182398E-07-1.23623063E-06-9.70577672E-07 1.53218720E-06
13 25-2.88882139E-06-2.88966879E-05 1.96757876E-06-1.01400511E-05 4.50042912E-05
13 26-2.34774402E-03-7.65954869E-04-4.28375652E-04 1.37327303E-03 8.96060809E-07
13 27-6.03025799E-07-2.93035010E-07 2.50145726E-07-3.86112861E-09 4.98215564E-07
13 28-3.85403227E-07 8.13063079E-06-1.01396297E-05 2.96561976E-05-1.32283788E-07
13 29 1.00619371E-07-1.88445687E-07 3.03899788E-07-1.67266648E-07-5.33322710E-06
13 30 5.79360956E-08-1.00801436E-06 1.92723528E-06 6.41757562E-05 4.93571812E-05
13 31 1.74493747E-05-7.24503848E-06 6.95184956E-04 3.45316291E-04-3.85617670E-04
13 32-1.01736234E-05 2.19077219E-06-7.57100965E-07-1.43367122E-06-2.00830995E-07
13 33-4.85318412E-07-5.24233969E-07 8.60189598E-08-3.63176322E-07-6.07494133E-08
13 34 4.26050881E-07 2.72739622E-07 4.17892024E-06 9.30680181E-07-1.69823067E-06
13 35-1.30915972E-06-5.53888063E-06-8.63345547E-06 1.15389993E-05 4.83580921E-06
13 36-1.11070786E-03-2.54132584E-04-1.78433813E-04 3.72708561E-04-8.28697934E-07
13 37 8.52175271E-07-2.34773368E-08-1.32933286E-06 9.63501771E-07 1.32140962E-07
13 38-9.26613007E-07 5.39256975E-06 3.40640670E-07-1.07278342E-04 9.57244639E-07
13 39-4.59744643E-06 4.57139511E-05-2.49934381E-04 8.28275882E-07-5.40000192E-06
13 40 7.74371273E-05 2.39161831E-05 7.21500864E-07-8.68639890E-07 4.98505999E-07
13 41-8.73938256E-07 1.22200725E-06 1.59786857E-05-8.98328977E-07 6.24603793E-06
13 42-5.76056394E-06-8.16553520E-05 2.92770133E-05-3.02860912E-05 3.91202157E-05
13 43 5.02342364E-04 3.21831233E-04 7.75112868E-05-1.94007070E-04-2.69113556E-06
13 44 2.57367350E-07 2.43376821E-06-7.07532444E-08-1.99265186E-07 1.57085836E-06
13 45 1.05319807E-07 5.68830527E-08-8.04192499E-05-2.67092935E-03-9.46087425E-07
13 46 8.63876887E-06-5.33311322E-05 3.01252054E-04 2.36525662E-06-1.09891644E-05
13 47 2.46409020E-05 7.33348013E-04-8.30440920E-07-2.14889925E-06 9.32494472E-07
13 48 3.76681550E-07 1.31999377E-06 1.78498064E-05-2.18693683E-06-3.84282173E-06
13 49-6.96885134E-06-1.44967069E-04-3.32908546E-05 7.65182860E-06 3.75960500E-05
13 50 2.84674209E-05 1.61117000E-04 3.27406582E-04 2.48535207E-04-3.71558283E-06
13 51 1.51340593E-06 2.20217690E-06 5.25737195E-07 1.93616681E-07 1.09830978E-06
13 52-2.35258716E-07 6.65317324E-06-3.46382847E-05 6.17222372E-05 5.37217496E-08
13 53 1.18275256E-06-4.08092793E-08 3.36196732E-07 7.98209720E-08-1.44361953E-05
13 54-5.48045678E-07-1.86471189E-06-5.48031723E-07 7.98942117E-05 6.82522071E-07
13 55-1.03130327E-05 9.80507824E-06-7.92554258E-04-5.04314122E-04-3.75132036E-04
13 56-7.72782647E-05 1.05646708E-06-9.78354996E-07-7.81120825E-08-3.78866198E-07
13 57-5.84521850E-07 4.05065187E-07-6.14031070E-08 1.47701782E-06 6.49908511E-07
13 58-1.85245855E-06-1.24308586E-06-1.92346845E-05-4.31379643E-06 9.86746088E-06
13 59 4.12889797E-06 9.12148187E-05 6.08959967E-05-7.89476180E-05-1.08560043E-05
13 60 8.54399697E-04 2.69064695E-04-4.83185538E-04-1.35948724E-05 2.74027143E-06
13 61-2.09028175E-06-6.49989682E-07 4.26799128E-07-9.68929204E-08-3.44456651E-07
13 62 1.82687551E-08 2.14558920E-07-2.58567125E-08-7.40725284E-07 6.42231456E-07
13 63-1.94662012E-06-5.30201004E-07 3.24390761E-06-1.95962880E-06 3.54366122E-05
13 64 1.47179063E-05-1.74940099E-05 5.28676420E-06 1.89052639E-04 7.65581918E-05
13 65 5.92583567E-05-4.77329188E-05-2.44310636E-08-6.07265966E-07 6.31697030E-07
13 66 5.85707417E-07-1.20397842E-07-4.29236828E-07 1.79509561E-07-2.45030531E-07
13 67-3.80129497E-06 7.65043792E-07-1.14212399E-06 5.61460411E-06 1.41323289E-05
13 68-8.58021241E-07 3.72729036E-06-4.22766753E-05-4.29281683E-05 1.60548800E-05
13 69-2.05548387E-05-1.47199737E-04 1.69304434E-04 4.97841682E-05 9.60037021E-05
13 70-4.19911360E-07-3.63886063E-07 7.83797423E-07 5.31367051E-07-3.17063775E-07
13 71 9.05424541E-07-1.00243730E-07 6.36761787E-07 4.38296446E-07-7.57351933E-07
13 72 5.53732949E-07-7.49456976E-06-2.18094101E-06 3.21002557E-06-3.89700496E-06
13 73 4.85988713E-06 3.14508127E-05-1.31480365E-06-1.33158237E-06 2.57746704E-04
13 74 1.88871896E-04 6.19110895E-05 4.79158235E-05 4.41842673E-07-6.09050069E-07
13 75 1.67207396E-07 1.53747240E-06 1.59081869E-06 6.66993797E-07 2.23326720E-06
13 76-1.69820921E-05 5.80206395E-05-3.52379220E-05-1.22143189E-06 9.06857509E-06
13 77-3.51346997E-05 1.01619999E-04-2.54217645E-07 2.24745306E-06-8.07413908E-05
13 78-2.76328796E-05-2.73977519E-08 2.17390765E-07 1.52316221E-06 7.06207576E-07
13 79 6.87444187E-07-2.06595630E-06-5.89628255E-06-3.77636925E-06-2.88768278E-06
13 80 3.85217326E-06 1.24565873E-05 1.30698303E-05 5.45525669E-06 1.89303783E-04
13 81-2.48605069E-05 1.64829521E-05 2.83680634E-05 4.00538106E-07-3.33999432E-08
13 82-3.67138163E-07 9.17665401E-07 1.85144899E-07 5.29131404E-07 1.85553260E-02
13 83 1.53161505E-02-6.50485750E-05 1.60125871E-05-1.17229382E-05 2.79077170E-04
13 84-3.25327850E-04 1.18371151E-04-1.46844009E-04 9.90851495E-04-4.12737188E-04
13 85-1.93226305E-04-1.49017369E-06 3.31715466E-03-3.71589879E-03-3.80799493E-03
13 86-1.03234902E-03 1.20245115E-04-8.56850941E-05-3.45600207E-05-7.34615532E-05
13 87 7.76731833E-05-2.38363266E-05 1.87433913E-03 1.49851201E-03 4.84107701E-05
13 88 5.89134866E-05 6.31301688E-05 2.36030097E-04 1.13758497E-04 2.32662649E-04
13 89 2.55700148E-04 9.08893524E-04 3.64415133E-06 2.02929584E-04 2.12708658E-04
13 90 4.67718439E-05-7.64427654E-04-7.22969480E-04 7.12646806E-04-5.14623869E-05
13 91-1.02198439E-05 6.16822308E-05 3.95173624E-05 4.06864461E-05 1.00525708E-04
13 92 4.44362668E-06-6.93301934E-05-6.22146893E-04 2.09248870E-05 7.75964254E-07
13 93-3.74256214E-05-1.40980601E-03 1.80031923E-03-2.24822811E-05-1.59926378E-05
13 94 3.91699587E-06-3.81521179E-06 1.85597878E-07-4.03607412E-05-2.22382338E-05
13 95-1.53990644E-05-2.62697128E-05-1.87606381E-04 2.16496078E-04-5.08148013E-05
13 96 2.76266047E-04 3.94710077E-03 1.84353885E-03 1.10305677E-03 2.10172467E-04
13 97-4.42256484E-06 1.28138072E-06 3.14118412E-06-1.23928244E-05 8.47045219E-07
13 98 1.12375340E-05-8.79983548E-06 8.56547109E-05 1.77192335E-04 2.75235882E-04
13 99-1.77850209E-05-9.60800990E-06-1.24676346E-06 2.00497029E-06-2.28679439E-06
13100-5.88015087E-05 2.90071909E-05-1.18306255E-05-1.04578871E-05-1.43691560E-04
13101 3.50816016E-06 8.15216750E-06-5.67841127E-05-6.64950326E-03 1.36913765E-03
13102 4.87220313E-04-1.23854607E-03-2.97898210E-06-3.32560967E-06 6.30459177E-06
13103 2.82224896E-06-8.86374824E-06-2.97029428E-06 6.07850404E-06-7.33852273E-05
13104-2.10011570E-04-2.47370865E-04 1.46839356E-06-3.37921740E-05 1.91455042E-04
13105-6.17689849E-04 4.34735591E-05 3.24716545E-05-3.88062498E-06-2.07678762E-06
13106-4.42950481E-06 3.12367440E-05 2.93009860E-05 3.63332702E-06 3.60735062E-05
13107-6.60029775E-04-2.88907395E-05-2.59290928E-04-2.82052845E-04 2.55661310E-03
13108-8.90192526E-05-8.52038409E-04-8.68108530E-04-4.13564799E-06 1.29886538E-05
13109-8.85300579E-06-8.74403587E-06 7.39708720E-07 1.00980950E-05-8.27761231E-06
13110 9.06718617E-05-1.54960165E-05-1.50289477E-06-1.26975922E-05-1.36108154E-05
13111-9.61316020E-07-5.15043879E-07-1.75946705E-06 4.17452890E-05 1.03695543E-06
13112 8.35719322E-06 1.39559051E-05-3.42703238E-04-8.89602242E-06-5.14323169E-04
13113 1.58386438E-04-3.87766646E-03 4.82110400E-04-4.88720775E-03-1.25944516E-03
13114 7.87396443E-06-1.41438725E-05 6.26990803E-06 8.79068255E-06 3.58910503E-06
13115 3.31879042E-06 6.62251731E-07 3.68767551E-07-2.34040517E-06 2.53149028E-07
13116 2.52626632E-06-4.21713277E-07 1.15692158E-05-1.48806013E-06-1.05822189E-05
13117-1.70464340E-04 2.26407873E-05-3.60307183E-05-1.83721059E-05-3.50365057E-03
13118 1.61360816E-04-4.07108703E-04 4.91519730E-05-2.74008681E-06 4.90166773E-06
13119-2.16158092E-06-1.37882019E-06 4.08154093E-07-2.13419763E-06 6.47786127E-07
13120-2.23587095E-06 7.63311634E-05 4.52221347E-04-5.84240107E-07 1.07250869E-05
13121-9.43098341E-05-6.87701208E-05 2.91046442E-06-8.87778348E-06 2.73646878E-05
13122-9.22240495E-05-1.07764331E-06-6.43061176E-06-1.50234795E-06 2.44086188E-07
13123 1.94012596E-06 6.65273126E-05 1.50792411E-05 5.30824902E-06-1.71474347E-05
13124-2.55523529E-04-1.77116051E-04-9.63465055E-05 1.93188498E-04 6.96007893E-04
13125-6.05863959E-04 5.85614778E-04 6.40280436E-04 3.32583335E-06-9.50808518E-06
13126 6.18225183E-06-7.39304836E-07 5.39537775E-06 3.01277231E-06-4.35943929E-06
13127 4.16066701E-05-8.83310385E-04-3.49225180E-03-5.14945527E-07 1.14539352E-05
13128 2.20376892E-05 3.62721784E-04-2.28757485E-06 2.70410467E-05-1.38097863E-05
13129 1.17381178E-05 5.63221723E-01 4.66301326E-01-1.02796945E-03 9.48414371E-05
13130 1.10604713E-03 4.27131332E-03 7.69634064E-04-1.88681959E-05-8.68491732E-04
13131-4.23793331E-03-6.69020546E-04 8.43797779E-04 5.66480078E-04 3.24482584E-03
13132-4.53644779E-04-4.91065197E-03 6.26890554E-05-1.79657230E-04 2.54892601E-04
13133-7.52353714E-05 1.31394723E-04 2.01216154E-04-1.04863267E-04 3.08025299E-04
13134 1.72877036E-04 4.37951027E-04 2.23892842E-03-6.28302963E-05-1.07150907E-04
13135 6.62216998E-05 2.60457518E-06-4.55908789E-05 1.42156723E-04 3.95456048E-04
13136-3.35743369E-05-3.43354150E-04 9.73867980E-04 4.11982252E-04-7.84416555E-05
13137-2.38833829E-04-2.19165018E-03-5.76165790E-04 7.72300292E-04 3.64336658E-04
13138 1.07337265E-04-1.23695791E-04 1.63585258E-05-2.86260293E-05-2.15229971E-04
13139 2.82982840E-05 3.61710018E-06 6.47734455E-06 4.80701825E-06 6.58289113E-06
13140 2.20245842E-06-8.89311694E-06-2.54310344E-05 2.20606581E-05 2.23571151E-05
13141-2.06023446E-04-1.83689212E-04-9.10475004E-05 1.07089106E-04-8.13941735E-04
13142 2.46156772E-04 3.58065610E-04 8.69351235E-05-9.01683268E-07 4.90345467E-06
13143-4.00177140E-06 1.04187477E-05 1.27237146E-05-4.85996511E-06 9.01554507E-07
13144 2.52456940E-06-1.16199230E-06 6.05549393E-07 2.16910718E-06-1.83372597E-05
13145 1.34036454E-06 3.34060323E-06 1.07879190E-06 1.67350441E-04-8.79528497E-05
13146-7.55255978E-05 2.38393161E-05 2.01446813E-04 5.76973782E-05 2.49453341E-05
13147-1.36230552E-04-8.58160648E-07 5.02446001E-06-4.16629936E-06 5.41762351E-06
13148 4.33571276E-06-1.69987341E-06-7.47837218E-07-1.72731074E-06 1.69088657E-06
13149-3.94958199E-06-3.56880935E-06 8.82394693E-06-1.97170751E-06 1.40445149E-07
13150 2.10558833E-06-1.05260352E-04 6.70169376E-06 2.32227647E-06-4.50243162E-06
13151 3.78185001E-04 4.60463221E-05-4.34520172E-05-4.49858914E-05 3.38106105E-07
13152 1.45785535E-07-4.83891641E-07-1.81028413E-07-3.82253589E-06 1.27653226E-06
13153 3.18236928E-05 2.20053620E-05 7.67566140E-06 1.88342100E-06 2.53311122E-06
13154 1.20672434E-05-2.23973859E-05-2.40733209E-05 6.60253443E-07-1.21559496E-04
13155 1.01080435E-04 9.92837254E-05-1.46732493E-05 6.54183462E-03-1.16485068E-03
13156-7.87291776E-04 2.21497312E-05 1.06460915E-05-6.19718022E-07-1.00263735E-05
13157 1.97520701E-05 9.60587940E-06-3.88111343E-06 6.49237774E-06-1.46417683E-05
13158-2.49409002E-04-2.44337621E-04 4.57401448E-06-3.86371685E-05-3.34480386E-04
13159-1.55715094E-04 1.24189665E-06 7.65876698E-06-1.21733197E-04 3.32232010E-04
13160-6.85664149E-07-3.14308819E-06-1.25911151E-05 4.16798606E-06-3.39888908E-07
13161 2.42463296E-05 5.20692049E-06-6.71446829E-07-2.51480003E-05-1.87933663E-04
13162-3.92435163E-05 2.01899946E-05 1.79709883E-04-2.23503552E-03 2.42779205E-04
13163 9.83069374E-05 2.52605942E-04 3.73372656E-06-5.26402277E-06 1.53029620E-06
13164 1.24215740E-07-1.01760454E-05-3.76665062E-06
14  1 1.35400968E-07-1.54530156E-07 3.67262412E-07 4.06029828E-07 7.59581064E-07
14  2 4.69892254E-06-2.37118805E-06-1.92360777E-06-4.10177135E-06-9.62014603E-05
14  3 7.63226789E-06 1.75026644E-05 1.97102859E-05-3.40613398E-03 8.50995771E-04
14  4 8.51425691E-05-4.44491098E-04-1.43840160E-07 1.63016063E-07-1.91759027E-08
14  5 3.70094619E-07-1.10155345E-06 4.54386196E-07 1.16147752E-07-2.59392899E-07
14  6-9.84965778E-07-1.24526238E-06-5.03506407E-07 1.81223074E-06 5.60428480E-06
14  7 6.77802865E-06 1.89644600E-06-4.49999592E-06-2.49508264E-05-6.73216094E-05
14  8-9.97186066E-06-7.10574123E-04-1.39883476E-04 1.87747070E-04 2.92226370E-05
14  9 2.11341592E-07 4.59693235E-07-6.71034827E-07 8.51289170E-07 1.57433550E-06
14 10-1.62118139E-07-1.15843429E-06 9.99876883E-06 4.83425748E-05 6.47278164E-06
14 11 3.69726312E-06-2.38006911E-05 1.30125185E-04 5.30127277E-05 4.99595705E-08
14 12-3.14020853E-07-2.94257923E-07 7.94783634E-08 1.30415590E-07 3.67865536E-06
14 13 1.19369424E-06-2.05705284E-06-9.98290374E-07-2.98294903E-05-1.77186997E-05
14 14-1.53907974E-05 2.22055647E-05-6.00996980E-04-1.59800061E-06-1.83962583E-05
14 15 3.79816104E-04 4.44811242E-08 1.33451942E-07-1.77933066E-07-7.48338518E-07
14 16 7.89478684E-07 1.78230485E-07-5.84914364E-08-1.50925388E-07-1.14092999E-05
14 17-1.44527852E-04 7.68041241E-08-3.74378795E-07-1.78835841E-07 2.39589167E-07
14 18-3.21222038E-07 4.80489244E-06 1.14442101E-06-6.89717356E-07 1.79253115E-06
14 19-4.33311468E-05-1.76930832E-05 8.74389655E-06 3.40197379E-06 3.17986655E-04
14 20 6.93780849E-05 3.87468726E-05 4.97731147E-05-9.80799554E-08 2.77197306E-07
14 21-1.79117351E-07-2.65055506E-07 6.34222290E-07-1.49624077E-07-1.10679764E-07
14 22 2.30547968E-06-9.96535506E-06 1.10986014E-05 6.86390962E-08 1.23187602E-06
14 23 3.26260368E-06 2.05343841E-05 8.31763558E-08-3.01020479E-07-7.19898635E-07
14 24 5.25634284E-07-1.91929649E-07 2.98667217E-06 3.67607214E-06-2.38033912E-06
14 25 1.53106736E-06-1.37052250E-05-2.79919699E-05 3.47333020E-05-7.79975788E-06
14 26 1.04821323E-03 5.90934314E-05 3.00300175E-04-6.61044913E-04-3.70326618E-07
14 27-4.97399139E-09 3.75300609E-07-8.13603609E-07-6.74114196E-07 7.58496538E-07
14 28-9.51911307E-07 7.44401287E-06 5.29590124E-06-4.97815590E-05 6.52489549E-08
14 29-2.44721794E-07 7.06180084E-08-9.58381959E-07 3.99067120E-07 5.13699318E-06
14 30 4.77751468E-07 6.29730933E-06-2.87213113E-06 3.65053172E-06-1.50927629E-05
14 31-5.15199577E-05 1.61722475E-05 7.33669413E-04 3.98467658E-04 5.79379211E-04
14 32-9.53541893E-04-1.54827740E-06 4.91662916E-07 1.05661448E-06 2.82461527E-07
14 33 2.11804365E-07 5.10524514E-07-7.54511197E-08 3.95166156E-07 2.64788627E-07
14 34 3.08501813E-07-2.20641076E-07-5.00696346E-06-1.96167471E-06-1.98020377E-06
14 35 1.83563422E-06-1.19768284E-05 1.85346628E-05 1.36364171E-06 8.00398342E-06
14 36 1.04317731E-03 4.52496142E-05 1.44453825E-04-2.26953562E-04 3.59839202E-07
14 37-3.29226237E-07-3.06129651E-08 1.16443541E-06-1.67843998E-07 8.58457371E-08
14 38-5.03618212E-07 3.80123558E-06 2.14089198E-05-1.52730812E-05 1.00034871E-06
14 39-8.83744496E-06 3.57217534E-05 1.66130295E-04 2.61656501E-07-1.75096726E-06
14 40 4.28590715E-06-4.72038668E-05-1.68923915E-07 1.44824312E-06 1.63333791E-06
14 41 2.17107269E-06-5.61477948E-07-1.95642869E-05-9.87721587E-06-1.21661492E-05
14 42 3.92509082E-06 1.76084485E-04 7.34425713E-05 9.87172194E-05-4.30222103E-05
14 43-2.19567032E-03-3.41438599E-04-1.99055020E-04 7.07122497E-04 1.97426514E-07
14 44-4.03496674E-07 2.06070160E-07-9.72148727E-08-3.15377729E-07 3.43639751E-07
14 45-2.75897194E-06 2.42393403E-05-3.43668153E-04 1.55088147E-03 2.03241791E-06
14 46-2.04086738E-05 2.39911416E-04 2.36515268E-04 2.49024709E-07-1.37071103E-05
14 47 1.34664912E-04-4.61015008E-04 1.67531647E-07 4.13703445E-07 3.70866107E-07
14 48-1.17723360E-07-8.26120647E-07-4.29155333E-06-2.82436264E-06-6.46200947E-08
14 49 4.21421342E-06 1.10207993E-05 3.69460163E-05 4.17837414E-05-6.05400356E-05
14 50 1.83023503E-03-1.38479000E-04-7.71186031E-04 7.88007295E-05 2.06010864E-06
14 51-6.95286264E-07-1.36482237E-06-4.00805186E-07-3.44268537E-08 1.55748310E-06
14 52 1.12914646E-06-1.07354249E-05 7.13559038E-06 8.47924950E-05-7.30364956E-08
14 53-5.50783065E-07-4.55957541E-07 4.22879324E-07-2.90468762E-07 5.31566187E-06
14 54 2.22161187E-06-1.94621745E-06 1.57789717E-06-2.20037428E-05-2.65060162E-06
14 55 1.25908610E-05-7.83828422E-06-1.76788175E-04 2.28854983E-04 9.18984556E-05
14 56 4.19884768E-05 8.37371090E-08 1.15339246E-07-1.99076355E-07-2.81907374E-07
14 57 3.28752619E-07 1.40209460E-07-5.49207075E-09-1.46097515E-07 7.89124482E-07
14 58 1.01810710E-07 1.04036774E-07 3.16291328E-06-3.05207502E-06-3.29888133E-07
14 59-5.62535435E-07-3.59819971E-05 1.32544688E-05 9.36468118E-06-1.08153831E-05
14 60 2.73293222E-04-1.28038124E-04-1.95717288E-05 6.07716403E-05-1.41964123E-06
14 61 5.92875389E-07 8.26765839E-07 7.58761583E-07-3.16541545E-07-1.48103469E-06
14 62 1.02339763E-08 1.02221324E-07 1.99327298E-08 2.82912807E-08-1.35999308E-07
14 63-1.35416798E-06-1.96260406E-07-2.23574861E-07 5.91075881E-07 1.41951756E-05
14 64 4.34379969E-06-5.13335781E-06-7.69471297E-07-1.11736519E-04-3.90452541E-05
14 65 2.21001052E-05-3.41818346E-06-1.46916503E-07 2.89256418E-07-1.42339915E-07
14 66-4.27862273E-07 9.42257689E-08 5.10087500E-08 8.46922982E-08 4.30370621E-07
14 67 1.26389315E-06-7.54870587E-07 1.83911986E-06-3.68974233E-06-6.28951991E-06
14 68 3.92056718E-06-8.23221939E-06-7.16441503E-06 2.42159264E-05-1.73088899E-05
14 69 3.19418077E-05 2.69847469E-04 6.30134686E-05-1.62701407E-05 4.99454623E-06
14 70 5.20262052E-07-8.09045117E-07 2.88783066E-07-1.91987554E-07 1.10707205E-07
14 71-1.06959038E-06 9.44802271E-09 3.94804759E-08-5.86861616E-07 3.53004272E-07
14 72-4.13376982E-07-6.72483650E-07 2.29183633E-06-1.36368773E-06 2.51957305E-06
14 73 2.93045597E-05-1.52015019E-05-1.28427014E-06 8.76119890E-06 2.74412945E-04
14 74-7.53766255E-05-1.62695043E-05 6.78867890E-05 8.75983238E-08-1.73113065E-07
14 75 8.55147408E-08-7.74547779E-07 2.94727395E-07-1.62447236E-07-1.40538698E-06
14 76 8.72435288E-06-2.72946255E-05 4.45632712E-05 1.56471297E-06-1.07497826E-05
14 77 3.44273488E-05-7.34819370E-05 3.28596096E-07-3.65089197E-06 3.17863672E-05
14 78-3.69426670E-06-1.91489936E-08-1.29485487E-07 1.39557460E-08-3.38818316E-08
14 79 4.91968139E-07 1.46491986E-06 4.09605579E-07 3.04378546E-07-2.05102989E-06
14 80-1.08756802E-05-4.00808897E-06-5.43677713E-06 4.02561684E-06-3.22572870E-05
14 81-1.47777573E-04 2.26186392E-05 3.45575671E-05-5.50402831E-07-3.07256055E-07
14 82 8.57658886E-07-9.70250521E-07 2.52636451E-07 2.51009384E-07-5.63216311E-01
14 83-4.66277180E-01 3.96623057E-04 1.24301325E-04-8.86638706E-04-4.46675569E-03
14 84-2.80196166E-04-4.14522671E-05 6.04633858E-04 5.50384320E-03-5.85032735E-04
14 85-9.45862332E-05-1.18884942E-03 4.83198421E-03-1.00521076E-04 1.65821409E-03
14 86-6.20322627E-04 8.07431548E-06-9.42801869E-05 8.62058715E-05-4.53380224E-05
14 87 3.55587152E-05-6.72617846E-05 1.03510150E-04 9.16512596E-05 7.82213453E-06
14 88 5.98236552E-06 4.36507843E-06-9.67061394E-05-1.71938635E-05 5.43472070E-06
14 89 2.26605327E-05 8.69210328E-04 4.49320753E-04 4.37356316E-06 2.28539622E-04
14 90 1.13297792E-02 2.21236273E-03 2.19008494E-04 1.99479993E-03 6.72611346E-06
14 91-4.91864113E-06-1.80747233E-06-3.87432384E-06 8.74183149E-06-1.26022074E-06
14 92 2.40010738E-06-7.00211558E-05 2.55308551E-04 1.45879904E-04 7.66799270E-06
14 93-1.04356312E-04 3.98564677E-04 5.39204709E-04 1.63699681E-05 1.30803545E-05
14 94-4.58396990E-06 2.29964526E-06-4.42421725E-06-1.01525068E-05 3.22024138E-05
14 95-8.05029009E-06 2.68560798E-05 1.38424548E-04 2.46808322E-04 4.41157004E-05
14 96 1.79669125E-04-8.65252917E-03-6.61857166E-04-5.24992773E-04-1.60500417E-03
14 97 4.29245153E-07-1.03301338E-05 9.90088869E-06 1.58492041E-05 2.10762657E-05
14 98 3.45971173E-06-6.14698245E-06 5.59967446E-05 2.24173334E-04-2.40301085E-04
14 99 1.42450786E-05 4.67334185E-06-1.91508114E-06 1.27416117E-06 3.91987742E-06
14100 1.10434025E-04-2.17850687E-06 1.42977503E-05 3.08927343E-05-1.67295008E-04
14101 1.11624571E-04-1.21479727E-04-2.30668009E-04 1.97237590E-03-1.31392900E-04
14102-3.27662295E-04 9.46134046E-05 2.10685539E-05 3.11134927E-06-2.41799032E-05
14103-2.14540388E-06 8.61598270E-06-9.93907018E-06-1.35918937E-06 8.69463834E-05
14104-8.67972145E-06-1.29175857E-04 3.64901330E-06-4.13163060E-05-1.00553230E-04
14105-4.14655443E-05-2.40683901E-03-1.94588016E-03 4.40767155E-05-8.23368659E-05
14106-3.34523017E-05-1.62136759E-04 8.30700351E-05-2.87967417E-04-2.33005377E-04
14107-1.30552683E-03 5.62590218E-04-5.42150861E-04-2.12966492E-04-1.74356466E-03
14108 4.18804013E-04 1.07692597E-03 8.88185475E-04 3.29642333E-05-5.24461391E-05
14109 1.94819058E-05 7.15947166E-05 5.39026384E-05-9.99751877E-05 1.11168079E-05
14110-2.70784074E-05-2.27249214E-04-1.98863380E-04 2.88800416E-05 1.93034343E-05
14111 2.96841806E-06-2.50234996E-06-1.23928165E-06 3.97810942E-05-2.98696979E-06
14112 6.01320867E-05 2.12289847E-05 3.69099446E-04 1.59600436E-04-3.38061303E-04
14113-2.39659507E-06 4.44541126E-03 8.30466584E-04 1.08107386E-03-1.10869623E-03
14114-1.91602298E-06 3.27835678E-06-1.36233380E-06-1.17544354E-05-6.05642177E-06
14115 7.33283498E-06-5.97406399E-06-7.59800033E-06-1.76081712E-06 9.99464923E-07
14116-9.31677331E-08 4.31631401E-05 8.69848102E-06-1.09964726E-05-1.31998685E-06
14117-4.75482510E-04 5.67167092E-05-1.92964933E-04-1.06736124E-04 3.62218568E-05
14118 6.00344318E-05 1.80451255E-04 6.17970402E-05 5.26497778E-06-4.73886430E-06
14119-5.26113481E-07 6.31142750E-06 3.67224844E-06-4.34156444E-06-4.15826020E-06
14120 4.78632940E-05-8.93667908E-05-7.90142097E-05 5.85066145E-07 1.17793202E-05
14121-7.95247233E-06 1.90003698E-04-6.36513668E-06 6.55848117E-05-8.73398212E-05
14122 8.93737667E-05 7.62563155E-06 4.75295380E-06 2.31520606E-06-4.55568013E-06
14123 2.15833138E-06 1.06532272E-05-6.60280615E-06 2.39713771E-05-9.84188394E-06
14124-5.83121687E-05 2.90481950E-05 1.49730411E-05 2.90195893E-05 1.13898931E-03
14125 4.12556510E-04-9.54375785E-05-2.59927706E-04-4.02252121E-06 6.20482336E-06
14126-2.18230215E-06 7.07245741E-06 2.86474970E-06-1.19135855E-05-2.10275517E-06
14127 7.97851807E-06 2.69574134E-04 1.30747333E-03 1.87181605E-06-8.55382601E-06
14128-1.12795605E-04-2.64669649E-04-5.01529039E-07 1.38284813E-05-4.32915153E-05
14129-1.52876947E-04 1.86283482E-02 1.54709336E-02-8.12897662E-05 1.99143724E-05
14130 4.47833837E-06 9.24757456E-05-3.17709610E-04 1.43913879E-04-2.29793331E-04
14131-2.57283557E-03-8.93209203E-04 4.85491925E-04-3.80890350E-04-1.49609147E-02
14132 1.10336020E-03 2.31906932E-03 1.41257024E-04-1.08182111E-04 8.60645790E-05
14133 2.21175323E-05 9.57350896E-05-1.31528407E-04 5.19027738E-05-1.24578932E-07
14134 1.34750355E-04 8.07337272E-04 1.93502656E-05-3.72014817E-06-3.88246611E-06
14135 1.37112403E-05-2.01651550E-06-3.61134168E-06-1.11148519E-05 4.33301242E-06
14136-6.82609726E-06 5.44897482E-06 1.71541999E-04 2.05159361E-04-3.48012496E-05
14137-6.28364450E-05 1.10929182E-03-8.36247597E-05-5.08951367E-04-2.76128334E-05
14138 1.08195779E-05-1.95415269E-06-8.86542517E-06-3.93368137E-06-7.39063580E-07
14139 3.94744341E-07 1.41885879E-07 2.58978497E-06 2.28296752E-06-2.96352126E-07
14140-3.12190290E-06-2.66087830E-05-9.95733983E-06 2.81933608E-06 2.28592444E-05
14141 5.01878799E-05-3.97876511E-05-5.43739312E-05-6.27652746E-05 8.43263797E-04
14142-3.32845266E-04-3.09149296E-04 1.84461417E-05 3.30376792E-06-1.64698874E-06
14143-1.65677918E-06 2.90339524E-06-1.51295104E-06 3.05617562E-06 6.65479465E-08
14144 1.27097576E-06 6.56782824E-07-2.92239629E-06-1.88656605E-06-1.34234037E-05
14145-2.05470747E-06 1.50727167E-05 6.26703098E-06 1.67746108E-05-1.08010512E-06
14146-7.48425595E-05-1.46066577E-05 6.76807084E-04-5.16786470E-05-1.15238050E-04
14147-7.45186657E-05-9.48111393E-07 2.80562171E-06-1.85751031E-06-3.96101755E-07
14148-2.40729239E-06 3.07618448E-06-5.34397160E-08 1.23909329E-07 5.23546414E-07
14149 5.20705628E-07-7.77700051E-07 7.67681130E-07-3.87196155E-06-2.19345645E-06
14150-3.83899664E-07-7.26201375E-06-3.39668875E-06 1.74482623E-05 2.29576687E-05
14151-4.05278387E-04-1.01359832E-05 3.32344257E-05 2.75041525E-05-9.31586809E-08
14152 9.05171053E-07-8.12012372E-07 7.50217680E-07 2.89279252E-06-3.88998533E-07
14153-2.02810746E-03-1.62272476E-03 6.59322042E-05 7.68643615E-05-5.16658307E-07
14154-2.18681764E-04 2.51506518E-04 2.49814401E-04-6.90944429E-06-1.16891222E-03
14155 3.36903029E-04 3.82756638E-04 1.75782618E-04-3.04374429E-03 3.60492146E-04
14156 2.86534865E-04 4.63153428E-05-2.82479393E-05-2.52336774E-05 5.34816167E-05
14157-1.17797728E-04 1.18474710E-07 2.49400199E-07-2.98860713E-06 4.67993524E-05
14158-4.50937059E-05 1.02861290E-04 3.41510110E-06 4.97819763E-05 9.50077203E-05
14159 7.85999476E-05-3.80499535E-06 5.64368855E-05-4.95670567E-05 8.76069627E-05
14160 8.41265262E-05 1.42112701E-04-3.63236105E-05-3.10944034E-05 1.43077260E-04
14161-2.67317470E-04-1.34500088E-04-1.26789959E-04 5.05962285E-04-8.37491790E-04
14162-3.37146412E-05-2.53214727E-05 3.70566921E-04 5.19460720E-04-9.52683751E-05
14163 1.21858191E-06-1.55316716E-04 9.38172583E-05 9.65437295E-05-1.90360988E-04
14164-1.85112325E-05 8.51285992E-05 7.84706125E-05
15  1-2.40550327E-03-2.04965217E-03-4.84067355E-05-4.39949379E-05 5.97420837E-05
15  2 1.06124669E-04-2.35848988E-04-2.59579393E-04 2.91461983E-04 1.88502778E-03
15  3-3.10713396E-04 4.35448576E-04 1.46719456E-03 1.45804054E-03-2.06924183E-04
15  4 6.88801465E-05-5.80307943E-04-2.29178304E-05-3.67882567E-05 5.97060871E-05
15  5 7.62605250E-05-1.58690389E-04-1.10362419E-04-7.10061275E-05-5.53072225E-05
15  6 2.17763726E-06 4.68611665E-06 4.00868578E-07-4.58426036E-05-3.76107367E-06
15  7 3.13279073E-06 1.19719762E-05 1.41307401E-04 1.19054554E-04-8.17431900E-05
15  8-1.58099283E-04-2.99717633E-03 5.36669929E-04 1.26971827E-03-3.36799557E-05
15  9-5.69032295E-06-1.11874496E-06 6.80906791E-06 1.28372210E-05-1.92026677E-05
15 10 1.02636707E-05 1.23423694E-06 1.87587916E-05 2.49751348E-04-3.89172123E-04
15 11 8.54786251E-06-3.20522624E-05 3.60449899E-04-5.65096109E-04 1.44388127E-03
15 12 1.18248630E-03 4.40125300E-06 1.14548339E-05 9.25657448E-06 3.30172416E-05
15 13-1.58520596E-05-9.53289847E-05-5.48981707E-05-1.83539015E-04 1.42654959E-04
15 14 1.45741604E-04-2.26757389E-04 6.40909933E-05 4.36231784E-04 8.22676373E-04
15 15-6.07283287E-04-2.57886593E-05-2.19043547E-06 2.79790948E-05-9.44867309E-06
15 16-2.08948710E-06 3.42139674E-05-9.28093329E-06 9.56423148E-05 5.99401735E-05
15 17 3.67477494E-04 1.40211381E-02 1.15459277E-02 6.34083439E-05-5.63325369E-05
15 18-3.05065522E-05 3.61184496E-04 2.87119575E-04-2.71040832E-04-2.29338706E-04
15 19 1.64100082E-03 5.68339724E-04-2.86148476E-04-2.22924725E-04 1.97665933E-03
15 20 3.77614956E-04-1.54017274E-04 2.50743556E-04 1.75247328E-05-1.01572804E-06
15 21-1.65090047E-05-1.10998067E-04-1.22615557E-04 6.20971588E-05 1.90332771E-05
15 22-9.71857917E-05 7.97739245E-05 1.52473720E-04 1.23929865E-05-7.25640557E-05
15 23-6.66467689E-05-1.14405617E-04 5.62382448E-01 4.65652527E-01-5.33941824E-06
15 24 2.47806578E-04-1.14186886E-04 4.80772167E-03-7.96625327E-06-1.04495564E-04
15 25 2.05723206E-04-4.93058371E-03-5.89700362E-04-1.66620780E-03-1.00377664E-03
15 26-4.93671949E-03-2.81870628E-04-2.05201979E-04-1.62431063E-04-9.13689296E-05
15 27 1.09600076E-04-1.82311468E-05 5.93858090E-05 5.10182726E-05 1.28418210E-04
15 28 3.44423873E-04-8.01542539E-05 1.44467561E-04 5.04036808E-04 3.09690798E-02
15 29 2.55856095E-02-4.23811023E-05-1.11820631E-05-8.58500914E-05 4.67653529E-04
15 30-1.25943295E-04-1.20800981E-05-3.98907498E-04 1.55505265E-03 5.68323278E-05
15 31 1.88754864E-04-7.74205238E-04 6.99844971E-03 1.95582945E-03 3.02980803E-03
15 32-2.22663153E-03-4.83300863E-05-9.87354473E-05 1.47065534E-04 1.60741948E-05
15 33 5.57514164E-05 1.57378896E-05 2.39842807E-04 1.98911578E-04 6.50359131E-07
15 34 6.47490775E-08 1.32336800E-06-3.60047818E-05 1.26582716E-05 1.29387624E-05
15 35-3.08337692E-06 2.16387489E-04 3.78782667E-06 7.28459380E-05-2.05298303E-05
15 36 3.28225885E-03 1.33292342E-04 3.81485030E-04-4.30898446E-04-3.48009237E-06
15 37 1.11422096E-06 2.36587142E-06 1.53676909E-05 4.29477499E-06-2.24866536E-05
15 38 1.85826399E-06-4.66782937E-05-9.59244633E-05-6.93453287E-05 3.00122578E-06
15 39-2.04453174E-05-9.74339971E-06 9.29604067E-05 1.36880582E-05-5.64225262E-05
15 40 2.07138243E-05-1.13202252E-04 1.61142264E-04 1.30019882E-04-2.94217828E-06
15 41 9.87878229E-07-6.11699988E-06 2.58171887E-05-9.72574450E-06-2.08514775E-06
15 42 3.40932398E-05-2.95267604E-04 2.32939774E-04-3.17661151E-05 6.69137125E-05
15 43-6.97033110E-03 2.46445754E-04-1.07309597E-03 8.46009562E-04 1.04199126E-05
15 44-8.86402470E-06-1.55588789E-06 6.47285231E-06-1.11662511E-05 5.28282631E-06
15 45 9.80696562E-07 4.36568511E-05-1.42311982E-04 4.11986893E-03 6.39575579E-06
15 46-1.02619728E-05 5.35598502E-05 7.65918624E-05 8.31501360E-07 3.49787547E-06
15 47 1.96028661E-04-1.80124415E-04 3.87953170E-05 3.40498178E-05 1.23069327E-06
15 48 4.92846450E-06 1.32887138E-06 3.44674213E-06 5.16250709E-06 2.81890016E-05
15 49-1.43705828E-05-9.22769349E-04-2.09873594E-04 3.17475469E-04 1.72542915E-04
15 50-4.14106927E-03-1.18615992E-03 1.44884701E-03-8.35166278E-04-1.45593149E-05
15 51 1.38642944E-06 1.31728854E-05 1.05251362E-05-1.33883118E-05-1.38516186E-06
15 52 1.11209815E-05 1.81316606E-05 1.39451392E-04-5.84366014E-04-4.65903358E-07
15 53 5.74892694E-07-2.11929771E-06-4.43226530E-08-6.01432443E-07-1.76800498E-05
15 54 4.44411440E-06-3.80279100E-06-9.56473752E-07 1.65589602E-04-6.74225360E-05
15 55 1.38532703E-05 4.03351638E-05 1.34892582E-03-5.36535828E-04 1.08598224E-04
15 56 1.88748231E-05 1.70325894E-07 2.01440554E-07-3.71766448E-07 2.19137415E-06
15 57-2.03425578E-06-2.51141404E-06 1.85197239E-07-1.18879933E-06 1.60322327E-06
15 58 2.03432388E-06 4.62085777E-07 2.07661404E-05-7.87887151E-06-6.79525514E-06
15 59-2.30556777E-06-1.24527836E-04 9.70080660E-05 9.32658328E-05-1.62916780E-06
15 60-7.16539549E-05 1.87758741E-04-1.12906355E-05 4.21221884E-05-9.39983999E-08
15 61-4.50061042E-06 4.59460882E-06-1.90854433E-06 7.67350203E-07 8.22415990E-07
15 62-3.41152385E-09 1.86392275E-07-3.36533212E-07 6.83521674E-07 9.20619707E-07
15 63-2.98389010E-06 1.62300310E-06-4.44340866E-06-3.40885454E-06 4.21325994E-05
15 64 1.22620090E-06-1.09755673E-05 1.09908114E-05 3.34797193E-06 3.56074618E-05
15 65 4.06903520E-05-1.23602628E-05-1.58547323E-06 5.39026498E-07 1.04644673E-06
15 66-2.21901138E-06 8.08208526E-08-2.38534602E-07 5.52315297E-09 2.74265083E-07
15 67 1.00617258E-06-5.72921676E-07-5.76774523E-07-4.19287698E-06-4.70582140E-06
15 68 1.68647297E-06 2.87309607E-06-2.35414082E-06 2.14973122E-05-1.55500154E-05
15 69-8.66179576E-06-1.96608664E-04 2.09673976E-05 2.43339979E-05-4.79314621E-05
15 70 5.21354972E-07 8.73772480E-07-1.39512745E-06 1.98948559E-06 7.93616411E-08
15 71 3.30137359E-08-4.57511446E-04-3.75454589E-04-7.43724320E-06 4.99231885E-06
15 72-3.12124234E-06-5.47608667E-05 3.14519669E-05-1.23767423E-05-8.94785754E-06
15 73 5.00141462E-04 1.62301356E-04-3.24496419E-05 1.73042539E-04-8.58883847E-04
15 74-2.64171218E-04-1.82562121E-04-6.49105135E-05 8.50795773E-06-1.02415489E-05
15 75 1.73359118E-06-1.89337936E-06 2.41951166E-05-1.41933791E-05 3.20518256E-06
15 76-2.75731739E-05 1.37694877E-04 2.70311550E-04 5.59691313E-06-3.83259721E-05
15 77 1.46603331E-04-1.07054468E-04 3.82921765E-06-3.42522448E-05 6.16998285E-06
15 78-1.85443073E-04 2.20581715E-06 1.41277193E-06 1.85324360E-06-1.19679747E-05
15 79 3.86515435E-06 1.34833350E-05 1.11985485E-05 4.28332727E-06 1.38068513E-05
15 80-1.99453816E-04-2.23231237E-05-7.62375601E-05-1.29026957E-04 1.15374374E-03
15 81-4.84910046E-04 3.68834619E-04 1.99107473E-04 9.79730533E-06-4.99327653E-06
15 82-4.80402880E-06-2.52436221E-06 5.60013440E-06-4.42895960E-06-2.59523780E-08
15 83 6.19896126E-07-1.28329566E-06 2.83208172E-07-2.12235905E-07-7.91301530E-06
15 84 7.56991212E-06-1.63062121E-06 9.86778192E-07-3.53388311E-06-4.78757722E-05
15 85 7.51047094E-06-9.74003053E-06-3.30566254E-04-1.21556506E-04-8.96081017E-04
15 86 1.18339967E-04 5.45561623E-07-6.30642908E-07 8.50812843E-08-6.36187787E-07
15 87 1.17553961E-06 1.09530833E-07-1.05582957E-07-7.46057627E-07 5.23298453E-07
15 88 1.46676921E-06 1.92244044E-07 6.63170085E-06-5.08447664E-06-6.52981725E-06
15 89 1.93911825E-07-4.46184353E-06 3.37105607E-05 3.49981280E-05 1.41013954E-05
15 90 2.24151242E-03-1.50731039E-04 8.64624288E-04 1.30597038E-03 3.07521899E-07
15 91 1.34021569E-07-4.41543467E-07 2.62065065E-06 1.22188154E-06-1.62613984E-06
15 92 1.06152720E-07-4.85985390E-06-1.56804075E-05 1.56933725E-05 3.05801388E-06
15 93-3.06407804E-05-4.83743986E-05 1.81751338E-03-2.14746825E-07 2.01851732E-07
15 94 6.43580884E-07-1.44298049E-07 3.45566876E-07-4.20626597E-06-3.28346017E-06
15 95 3.08094516E-07-1.93480485E-06 3.06209067E-05 1.92159305E-05 1.13267809E-05
15 96 3.23680584E-06-4.76199141E-04-3.36689880E-04 3.16427207E-04-5.38812817E-04
15 97 1.12304253E-06-2.89146785E-07-8.33895746E-07-7.84654101E-07 1.33270280E-07
15 98 5.14601566E-07-7.33742580E-07 5.78493109E-06 2.39131079E-05-2.03667446E-04
15 99-1.00819539E-07 1.55015032E-07-4.03344961E-07 6.50331441E-07-2.84411758E-08
15100-2.62676878E-06 1.97587451E-06-2.81898844E-06-2.91455084E-08 8.08835880E-06
15101-7.69990376E-06 7.92736630E-06 6.99385332E-06 2.68369961E-04-1.64357590E-04
15102 1.26983449E-04 1.21088060E-04-7.84014988E-07 5.37302082E-07 2.46712906E-07
15103-1.16261095E-08-3.29986666E-07-1.59989527E-07-7.57295971E-07 3.97325078E-06
15104-1.10126976E-05-2.89731351E-05-3.69870005E-07 1.46145057E-06 2.03483390E-05
15105 1.19184863E-04 2.70432057E-08 1.62873401E-07-5.99559088E-07 6.12179483E-07
15106-1.73940752E-07 6.46179601E-07 2.06696952E-06-3.08056389E-06 9.04278575E-07
15107 1.41733512E-05 1.28713552E-05 1.94089936E-05-6.24718584E-06-1.80848423E-03
15108 2.32044804E-04 4.06078104E-04-1.27175631E-04-1.06782450E-06 1.21146198E-06
15109-1.43637483E-07-6.76584140E-07 4.63543404E-07 1.10728070E-07-1.85680230E-07
15110-1.39832169E-06 1.96717076E-05 6.75335197E-05-3.04326432E-07 4.98600013E-07
15111-1.88369044E-07-7.07430515E-07-1.08846408E-07-9.87666605E-06 1.73162001E-06
15112 3.10429507E-06 9.67645617E-07 1.00556513E-04-4.18245886E-05-9.27685206E-07
15113 2.15581710E-05 1.06638185E-03 1.16818336E-03-2.86241244E-04-7.06509244E-04
15114 1.06979454E-06-5.60329838E-07-5.09464706E-07-1.36084301E-07-8.90141916E-07
15115-3.90131656E-08-1.40531914E-07 4.10095495E-07-5.25685517E-07 2.95711156E-07
15116 1.88808639E-07-4.63043226E-06 2.28661453E-06-2.23368034E-06-8.31600804E-07
15117 5.60881976E-06-1.76283737E-06 1.12519219E-05-6.66598723E-07-7.43317979E-04
15118-9.38099786E-07-8.98129291E-05 2.21525032E-07-9.35158847E-08 9.92477933E-07
15119-8.98962049E-07 2.10234611E-07-6.10726851E-08 3.25298406E-08-8.65017555E-07
15120 3.33465468E-06-5.00947754E-05 7.69865302E-06 3.97176678E-07-3.98277504E-06
15121 6.15564852E-06 6.37303477E-05 1.50319001E-07 2.11573219E-07-3.80145845E-05
15122-8.41941642E-06-1.28299386E-08 1.27342395E-07 1.05881626E-08-7.34208424E-08
15123 1.42233851E-06 9.34670461E-07 8.99761811E-07-3.17655744E-07-6.73143031E-06
15124 8.69882238E-07-2.22985456E-05-9.83488430E-06 6.47958468E-05 1.89782343E-03
15125 5.53773170E-05 2.21322084E-04-1.55228578E-04 1.59205653E-07-1.74738768E-08
15126-1.41731776E-07-3.12276261E-07 1.63725418E-06 2.04343463E-07-3.46982352E-06
15127 2.62265159E-05-2.12924869E-04-1.01596182E-03 4.14748772E-07-2.03810387E-06
15128-7.23661341E-05 8.93229523E-05-9.03892860E-07 9.74905039E-06-6.21901059E-05
15129-2.23015841E-04-2.98464669E-08 4.32666739E-07 1.48322422E-06 1.22655272E-06
15130 1.70435723E-06-5.17629743E-06-5.53792402E-06-5.69266341E-06-9.22032210E-06
15131 7.51990042E-05 1.74121556E-05 5.04315480E-05 6.95362434E-05-2.54301288E-03
15132 1.06054038E-03 7.65179494E-04 7.63140950E-04 6.86528678E-07 9.63553380E-07
15133-1.65008206E-06 3.49687724E-08-1.31985749E-07-6.86131852E-07-7.97899236E-07
15134 4.29475737E-06 4.49556671E-05-1.29457548E-04-8.58917107E-08-8.28346586E-07
15135 2.61630909E-06 5.52261538E-07 8.07504300E-07 8.20631942E-06-1.23779610E-05
15136-2.67883514E-06-3.53125891E-06-2.79398181E-05 6.16279235E-05 1.21366429E-05
15137 1.51433977E-05-3.28222408E-04-5.21459305E-04-5.73129449E-05-1.59473702E-05
15138-2.35224839E-07 4.31877698E-08 1.92037069E-07-1.28825511E-06-2.67276516E-07
15139-6.46774814E-07-1.10615708E-08 4.67783937E-08 2.96490839E-06 1.15367779E-07
15140 9.76323772E-07-2.42167416E-06-1.29741497E-05 4.43217087E-07-3.77215367E-06
15141 3.43068633E-05 5.79886321E-05-3.03437600E-06 1.12596218E-05 2.98094765E-04
15142-8.68677423E-05-5.62830352E-05-5.69467115E-05 8.93679563E-08 1.20083156E-06
15143-1.29019952E-06 2.02897946E-06 1.05055759E-06-5.64309406E-07-1.82594632E-08
15144-1.89417121E-07 3.50033875E-07-2.58456513E-07-4.54621875E-07 1.76220260E-06
15145-1.62932487E-06 1.25987226E-06 1.91227066E-06-2.37863020E-05 1.13974719E-05
15146 4.12389868E-07-1.14473324E-05 8.65889620E-05-1.53221068E-05-4.84530537E-05
15147 2.21726774E-05 3.14080227E-07 2.40207535E-07-5.54287762E-07-4.70796375E-07
15148-1.36241499E-07 5.98879500E-07-2.44854071E-08-2.42641785E-07 7.81324795E-07
15149 1.20358748E-06 6.66691832E-07 2.40328142E-06-3.15956538E-06-5.21950549E-06
15150-3.12888540E-06 1.46786319E-05 8.66292292E-06 1.95960762E-05 9.15362845E-06
15151-2.86029960E-04-4.99890546E-05 2.61492563E-05 5.85362118E-05-4.26051042E-07
15152 8.31188849E-09 4.17739153E-07-3.98732745E-07 3.24626572E-07-1.37974164E-06
15153-5.10499289E-08 8.41224812E-08-9.13142214E-08 5.76987091E-07-1.63694037E-07
15154-1.58833924E-07 1.27308702E-07-2.86466823E-06 4.65515026E-07 1.36597664E-05
15155 6.81603946E-06 2.08096495E-06-1.26094733E-05 3.32378621E-04 6.93628436E-08
15156-4.70902334E-06 7.07959881E-05-9.88773085E-07 5.56742157E-07 4.32030928E-07
15157-5.68726222E-07 2.53192064E-07 2.48575532E-07-1.28416339E-06 6.90856648E-06
15158 3.81465221E-06 1.48629722E-06 6.80037115E-07-4.82021422E-06 2.18454961E-05
15159 2.60582532E-05-6.28138616E-07 3.18081776E-06 2.97384692E-06-6.91632443E-05
15160-9.71611839E-10-6.50783454E-08-7.54221220E-07 4.05672992E-07-8.46261431E-08
15161 1.05173091E-06 3.28341534E-06-1.81218244E-06 4.26714845E-07-2.31253451E-05
15162-1.31472033E-05 6.92573774E-06 9.33947974E-07 1.38710729E-04-1.83948788E-05
15163 5.14422189E-05-1.09705594E-04 5.63505584E-07-3.15548680E-07-2.47956904E-07
15164-7.38714467E-07 1.59838867E-07-3.23866622E-07
16  1 1.60730901E-04 1.41159249E-04 5.89655187E-06 3.85736986E-06-1.16504211E-06
16  2-7.24153481E-05 1.54030715E-05 1.32997070E-05-7.24049816E-05 3.08683950E-05
16  3 2.49801411E-04 6.68737441E-05 2.67577792E-04 8.94108678E-04-1.63979891E-03
16  4-5.50813139E-04 2.97942727E-05 1.92569217E-06 1.00489516E-05-1.19746438E-05
16  5 1.06785129E-06-5.96936963E-06 5.99449756E-06 8.27273888E-04 6.85865393E-04
16  6-1.65948774E-06 4.03476255E-06 4.05233998E-06-5.68303764E-05-2.49001206E-05
16  7-2.11087148E-05-5.77462940E-06 3.87521636E-04 1.18081451E-05 1.69391711E-05
16  8-1.10244532E-04-5.25118723E-03-7.33933176E-04 1.24716335E-03 5.79532024E-04
16  9-9.12252753E-06 1.90111896E-05-9.88866203E-06 1.23462352E-05-1.13762508E-05
16 10-2.56280444E-06 6.55215040E-06-5.87443955E-05 1.69516176E-05-4.92618321E-04
16 11 4.20956482E-06-2.69581113E-05-3.18540969E-04 3.57327642E-04 3.74743846E-02
16 12 3.09709293E-02 4.04426833E-05-7.52477854E-05-2.91305421E-05 5.49652594E-04
16 13 2.07299419E-04-3.71716714E-04 3.10228504E-05 1.02582631E-03 1.91577753E-04
16 14-5.63976204E-04 1.67923319E-04 2.80483076E-03 5.02977907E-05-6.36070666E-04
16 15-2.39266788E-04-1.83978647E-05 9.75121037E-05-7.91142390E-05-1.35302477E-04
16 16-1.65848072E-05-1.57749988E-05 3.57900712E-05-1.28477978E-04-8.92096169E-05
16 17 7.82131878E-05 2.82758593E-04 2.25228473E-04-1.28816750E-05 9.73263094E-06
16 18 8.34582132E-07 1.15577349E-05 4.87393345E-05 9.99413192E-06 4.95490513E-05
16 19-2.46917926E-04-9.98808577E-05-9.47098663E-05 1.11358398E-04 7.88204093E-04
16 20 1.31110097E-04-6.82143264E-04 5.03175114E-04 6.30288818E-06-3.90682810E-06
16 21-2.39606009E-06-1.23172080E-05 3.49109515E-05-3.01468746E-06-2.05594068E-06
16 22 4.94090120E-05 2.01554809E-05 6.02507888E-04 3.96920098E-06-1.94061165E-05
16 23-4.98672184E-05-4.14524613E-04-3.10915085E-02-2.58031395E-02 3.97661387E-05
16 24-8.71904070E-06 8.17585221E-05-5.30763766E-05 1.91345466E-04-5.73474915E-05
16 25 3.71025863E-04 1.51481827E-03 2.88016442E-04-1.42231139E-05 6.77953751E-04
16 26-1.21625065E-03-4.93468275E-04-1.03372527E-03 1.54243398E-03-1.88222180E-05
16 27-9.54376149E-05 1.14259833E-04-6.05665697E-06 1.46829645E-04-4.88219414E-05
16 28-5.97058463E-06-1.00185830E-04-3.96488816E-05-9.37475657E-05 5.61279630E-01
16 29 4.64719980E-01-1.27081945E-04-3.69698350E-05-1.02634061E-04 4.62642244E-03
16 30 7.35000478E-06 1.45412934E-04 3.12074639E-05-4.82464096E-03 5.93311388E-04
16 31-6.31785066E-04 6.00628097E-04 1.91434421E-03 8.89899340E-03 4.24555246E-03
16 32-2.57998054E-03 6.26387190E-05 8.18250097E-06-7.08212199E-05-1.52054754E-05
16 33 2.40949606E-07-3.60684417E-05 7.15688854E-03 5.86284590E-03 4.92743015E-05
16 34 6.80021310E-05-5.48361676E-05 2.74411738E-04 1.33223912E-04 2.75000603E-04
16 35-2.34831790E-04 1.03408025E-03 3.76827595E-05 3.78857396E-04-3.06198947E-04
16 36 8.71676541E-03 4.61724156E-04 1.31235787E-03-9.18748466E-04-6.34661845E-05
16 37 5.11152054E-05 1.23509791E-05 6.05189001E-05-5.31551727E-05-1.25410327E-04
16 38 1.20598383E-05-7.94671342E-05 1.21860155E-04 4.54781386E-05 8.61272764E-06
16 39-4.49211680E-05 7.04718880E-05-1.60660426E-04 9.04078019E-06-5.02035447E-05
16 40 1.63659382E-04 9.75613366E-05 4.89429508E-03 3.99466553E-03-1.09050119E-04
16 41 5.45362001E-06-1.61193944E-05 2.44864945E-04-3.39314969E-04 2.10058867E-05
16 42-4.30495933E-05 8.46206803E-04-2.15577752E-04 2.27531845E-04-2.72542327E-04
16 43-1.42206471E-02 3.12517926E-03-1.40537192E-03 9.83490010E-04 1.18276314E-04
16 44-5.86946043E-05-5.95817097E-05-3.42170456E-05 5.42117421E-05-5.06924757E-06
16 45 1.28614607E-05-9.92924897E-05-4.72930542E-04 1.92281826E-03 8.54886523E-06
16 46-7.57501497E-05 1.95727750E-04-3.73244560E-04 6.15391530E-06-5.35473458E-05
16 47 3.45788133E-04 6.59509801E-05 7.98223474E-06 4.92874040E-06 3.04993231E-06
16 48-1.08633786E-05 5.93625651E-06 5.98672705E-05-1.20682448E-05 4.56141199E-05
16 49-2.29021587E-05-7.51037399E-04 1.24438399E-04 8.04224101E-05-1.51129850E-04
16 50 4.86176838E-03 7.26256635E-04-8.42052574E-04 1.02535317E-03 5.81548039E-06
16 51-4.87461912E-06-9.40861274E-07-6.16785835E-07 4.44660176E-06 1.30899392E-05
16 52-1.19217110E-05 9.66786031E-05-1.68581179E-04 3.62655567E-04 5.31194686E-08
16 53 8.73131915E-07-1.09566778E-07 2.51789425E-07-1.02108961E-06-1.10028851E-05
16 54 1.19233048E-06-1.37825026E-06 4.69956637E-06 7.17376948E-05-2.15470936E-05
16 55-5.87404875E-06 4.33648087E-06-7.03113536E-04 5.23400606E-05-1.59862721E-04
16 56-1.03770357E-04 7.30480276E-07-7.09616393E-07-2.08638832E-08 2.64137221E-07
16 57-8.71532134E-07-5.61768798E-09-2.09905923E-08 1.24803213E-06-1.58089305E-06
16 58-9.89582698E-07 6.02985017E-07-1.37045215E-05 7.77911516E-06 5.28221343E-06
16 59-3.26771856E-06 5.07721951E-05-4.26387723E-05-2.89927853E-05 2.06150286E-05
16 60 3.10968175E-04-8.43357473E-05-4.11048528E-05 1.04376901E-04 2.30647172E-07
16 61 8.08869367E-08-3.11534109E-07-9.10135650E-07-8.25787545E-07-8.65056376E-07
16 62 6.27894886E-08 5.44217392E-07-1.60555105E-07-7.28119762E-07-5.14958457E-08
16 63-5.14541570E-06 6.47673378E-07 3.98748509E-06-2.15254708E-07 2.52985358E-06
16 64-5.48572190E-06-7.15633369E-06 1.41556577E-06-1.38975921E-04-4.07756117E-05
16 65 1.11361762E-05-4.07213272E-05 3.17266609E-07 7.26511085E-07-1.04377769E-06
16 66 8.95045524E-07-3.14770293E-07 3.26124019E-07 2.47686913E-08 2.66870210E-07
16 67-4.06358427E-07-4.01481457E-07 2.96853829E-07-1.89283917E-06 2.09375467E-06
16 68 1.92491031E-06-1.43761762E-06 1.11764092E-05-1.11791801E-05-8.65853911E-06
16 69 4.83514759E-06 1.28014853E-04-1.90292891E-05-2.37762591E-05 2.09739232E-05
16 70-4.74880757E-07 2.49423446E-07 2.25457311E-07-2.89284686E-07 5.35684982E-07
16 71-1.16919205E-07 2.62464210E-04 2.18843471E-04 7.08417511E-07-2.47451042E-06
16 72 2.81240586E-07-2.22990672E-05-9.96681718E-07 7.70611301E-06 7.51377149E-06
16 73 2.75281449E-04 4.92429954E-05-8.94619327E-05 1.05172174E-04-3.62874465E-05
16 74 5.04944036E-05 5.52000842E-05-3.68681731E-05-6.27052440E-06 2.08548453E-06
16 75 4.18503987E-06-4.21421943E-06 3.04349647E-06-1.64884658E-06 1.67419009E-06
16 76-1.74061434E-05-1.19817941E-05-3.30464287E-05 9.43814712E-07-1.41851451E-05
16 77-1.00302465E-04-1.25463478E-04 4.14021472E-06-4.62737156E-05-8.01800462E-05
16 78 2.27064640E-05 1.83971198E-07-9.21954306E-07 3.55563671E-06-5.56689906E-07
16 79-3.29632734E-06 1.39513705E-05-1.41238667E-05 4.85344522E-06 9.64284376E-06
16 80-1.00084577E-05 1.09951908E-04-4.51698333E-05-7.40568227E-05-9.24196923E-04
16 81 1.02913713E-04-1.57594522E-04-3.11631928E-04-2.48143652E-06 4.19136055E-06
16 82-1.70992403E-06 2.51703057E-06 8.02302452E-06-4.15091299E-07-1.86189349E-08
16 83 4.61470431E-07-8.76321410E-08 1.04634971E-07 2.74955405E-07-4.66100846E-06
16 84 7.52358821E-07-1.86474955E-06-1.40047838E-06 2.55742182E-05-1.86098016E-05
16 85 3.70378700E-05 2.67544670E-05-3.53362661E-04-3.94874566E-04-8.58634446E-04
16 86-8.40224342E-05 6.73845614E-07-5.72471882E-07-1.01373732E-07-5.39722751E-07
16 87 3.88688601E-07-3.60433727E-07 2.14508368E-06-3.46640495E-07 1.44869456E-06
16 88 1.21802353E-06-9.45489303E-07 2.50643027E-05-8.97870933E-06-6.76784444E-06
16 89 6.35065578E-06-1.54056538E-04 8.26801311E-05 4.31815341E-05-7.06065569E-05
16 90-1.66514809E-03 3.08458563E-04-2.43124631E-04-4.77680277E-04-7.90190067E-07
16 91 5.00383705E-07 2.89806363E-07-2.00646932E-07 2.24607024E-06-1.51817665E-06
16 92 1.07245328E-06-5.31438028E-06 4.48694316E-05-4.20284236E-05 1.29417839E-06
16 93-1.14463721E-05 4.30021324E-04 1.61877686E-03-9.50158959E-08-3.91728256E-07
16 94 7.96708489E-07-1.92293375E-07-6.40445435E-08 2.34290528E-06-3.93088154E-06
16 95 1.38400348E-06 1.01706931E-07-2.28341092E-06-6.95392228E-06 1.53062189E-05
16 96-1.09959526E-05-4.15385214E-04 3.40405876E-04-6.57498141E-05-6.42557170E-05
16 97 1.22160624E-06 1.34498463E-07-1.35610470E-06-1.18890213E-06-1.17841156E-06
16 98 1.71994810E-06-3.57382146E-07 2.36862286E-06 4.30078699E-05-6.65983442E-05
16 99 3.52360165E-08-7.04818566E-08 3.19320314E-08 2.97700470E-07 2.29878219E-07
16100 1.34499720E-06-5.06983675E-07-1.58820065E-06-9.68384404E-07 1.20505489E-07
16101 2.69455121E-06 2.14663604E-06-1.66636681E-07-1.11587383E-03 8.05731085E-05
16102 3.61990864E-04-1.58368325E-04-2.28394725E-07 3.99598118E-07-1.71203394E-07
16103-7.13278010E-08 3.63814626E-07 1.17597718E-06-7.19995394E-07 6.75174446E-06
16104-9.43373515E-06-2.73749012E-04 3.79608135E-07-3.91086321E-06 2.29065727E-05
16105 1.70055230E-04-4.12351750E-07 2.48520164E-07-7.35678800E-07-1.04493861E-07
16106 5.65937510E-07-5.93595546E-06 3.91059851E-06 1.00143478E-06-2.10348292E-06
16107 3.13065885E-05-1.37722009E-05 1.94767719E-05 1.33333206E-05-3.45985647E-04
16108 8.54794152E-05 7.71420759E-05-1.24553433E-04-9.74570512E-07 9.08328261E-07
16109 6.62422510E-08-7.16290421E-07 6.09947385E-08 2.60737117E-07 4.83249581E-08
16110-1.30903287E-06-4.93078234E-06 9.25433068E-08-3.22661672E-06-1.98452727E-06
16111 2.23060751E-07 3.95276436E-07-5.55247539E-08-1.06024428E-05 2.45238950E-07
16112-3.53007586E-06 4.10593632E-07 5.11511761E-05-3.14106836E-05 3.38973493E-05
16113-1.05969091E-05-2.14025294E-03 1.11115153E-03 2.50812406E-04-1.15381130E-03
16114 6.02578613E-07-9.67821794E-07 3.65243181E-07-1.59244299E-07-1.05252387E-06
16115-1.28212468E-06 1.07687162E-07 9.07109423E-08 2.62072710E-09 2.57329501E-07
16116-5.07782785E-07 1.03858233E-07-5.48817879E-07-1.31656034E-06 2.53161152E-06
16117 1.34289188E-05 4.09018231E-06 1.34515894E-05-8.40755746E-06-6.91682488E-04
16118 1.66049356E-04-1.38338882E-04-7.68017111E-05-6.00811703E-08 4.10388770E-07
16119-3.50307600E-07 5.92173110E-07 6.53307653E-07 2.27037641E-07-6.55057737E-07
16120 3.79553715E-06-4.62512826E-05-1.42939296E-04 7.22690532E-07-5.91438075E-06
16121 6.22642557E-05 5.30068877E-05 3.20180292E-07-2.08907430E-06 4.56758705E-05
16122-1.31123293E-05 2.45009465E-06 9.85445271E-07 7.22856848E-07-1.58100447E-06
16123-1.50191705E-06 1.21637832E-05-4.94905326E-06 8.84855735E-06 6.64092846E-06
16124-8.88827783E-05 2.32242185E-05-6.39454629E-05-9.51761641E-06 3.73628249E-03
16125 7.73954156E-04 1.79230153E-04-8.73549412E-04 9.23876934E-07-6.42200054E-08
16126-8.59656929E-07-2.00791591E-07-2.60928248E-08 1.42272691E-06 1.31541288E-06
16127-5.29550284E-06 1.21315816E-04-8.31251888E-04-4.88481900E-07 6.08812816E-06
16128-6.82713000E-05 1.74484447E-04-2.06262603E-06 1.89893416E-05-1.45986114E-04
16129-1.11714829E-05 1.57499267E-07-4.42920635E-07 1.97479534E-06 1.25306518E-06
16130 4.59010659E-08 6.42818915E-07-9.05865465E-06-4.47007368E-06 2.40440212E-07
16131 9.54953726E-05-3.13942324E-07-2.45928005E-05-2.77255587E-06 6.19974894E-04
16132-6.00169807E-05-7.00708275E-05-1.62184444E-04 1.45920999E-06 8.04327744E-08
16133-1.53964276E-06 1.19128379E-06 7.52379805E-08-1.91478459E-08 1.06080844E-06
16134-1.55181065E-06 1.19614664E-04 4.48877591E-05-1.06224388E-07-9.22622044E-07
16135 5.14844227E-07 3.12207168E-07 4.38150580E-07 9.66650993E-06-3.24618801E-06
16136-2.09445519E-06-2.05239179E-06-4.36008091E-05 1.66828398E-05 1.87704597E-05
16137 1.97625789E-05 5.93471366E-04-2.04561967E-04 8.99217600E-05 3.91049876E-05
16138-6.02919658E-07 3.18121671E-07 2.84797986E-07-1.03030809E-06 2.13344156E-07
16139 3.63853175E-07 2.05626184E-08-6.80096838E-07 1.96320026E-06 8.60243612E-07
16140-2.77157176E-07 6.64230244E-06-9.15078395E-06-3.69639101E-06 1.48699126E-06
16141-5.51847299E-05 9.14903222E-05 5.60533161E-05-2.25820922E-05-1.01793151E-03
16142 2.46840814E-04 2.73402686E-04 3.31602264E-04 3.46269650E-08 6.02366303E-07
16143-6.36993268E-07 1.95390817E-06 7.96196974E-07-8.78789430E-07-5.58080258E-08
16144-6.83864428E-07 1.47906393E-07-1.14092739E-07-1.05635695E-07 7.54296069E-06
16145-9.84402958E-07 1.48146650E-07 5.17950742E-07-7.26495272E-05 1.82907245E-05
16146 1.59887131E-05-4.29460796E-06 2.25474997E-04-6.75750292E-05-7.85217832E-05
16147-6.68567140E-05 4.35109790E-07-2.25829740E-07-2.09280050E-07-3.58414965E-07
16148 1.00504614E-07 5.49883691E-08-8.89016425E-08-9.03274854E-07 2.88818798E-07
16149-2.18684677E-07-8.13384587E-07 9.81020133E-06-1.91431903E-06-4.72586294E-08
16150 2.81232537E-06-2.78689043E-05 3.25919877E-05 3.28585086E-06-1.88032704E-05
16151 4.74039328E-04-1.36121354E-04-1.52422181E-04-1.57358629E-04-1.25445681E-08
16152-6.35642482E-07 6.48187050E-07 1.87302196E-08 1.94295287E-07 1.09830587E-06
16153-8.15706425E-08 1.13660193E-07-5.73261666E-07-4.22983810E-07-2.38249609E-07
16154-1.41782310E-06 2.82979159E-06 2.18902233E-06 1.09806636E-06-6.39278599E-06
16155-9.51028753E-06-1.09004221E-05-1.71265620E-05 9.49859922E-04-1.70518407E-04
16156-1.18225086E-04 7.89000195E-05-4.48968044E-07 2.22504463E-07 2.26463581E-07
16157 3.52826426E-07 3.59202193E-07 4.78753782E-07-8.35730414E-09 3.28658841E-07
16158 7.14424534E-05-3.11050493E-05 4.35139781E-08-2.28763526E-06 2.77727636E-05
16159 1.00086566E-04-5.20383302E-07 4.15704460E-06 2.23606041E-05-7.10921488E-07
16160 2.11901589E-08 2.40155417E-07-2.96552305E-07-2.22560945E-07 6.86292600E-08
16161-2.62356389E-06 1.41955886E-06 9.01277147E-07-2.03576701E-07 1.20459609E-05
16162-9.32685554E-06-5.80958060E-06-1.85787525E-07-3.97235225E-05 2.58942163E-05
16163 8.95077244E-05 3.32471324E-05 8.59434036E-08 3.10889379E-08-1.17032341E-07
16164-8.44879037E-07-1.52698077E-07 5.64028053E-08
17  1 2.23369587E-03 1.92173892E-03 5.23079110E-05-4.82365052E-06 9.64802475E-05
17  2-3.41220227E-04 1.86318376E-04 5.28639625E-06 3.62423712E-04 2.11935932E-04
17  3 2.77954780E-04 8.12946425E-05 6.45705802E-04-3.74122512E-02 4.25537138E-03
17  4-1.58720579E-03-6.54111624E-03 3.57006119E-05 9.04714972E-05-1.26172109E-04
17  5 4.32551054E-06-1.38793862E-04 2.61815179E-06-8.03462888E-05-6.58969360E-05
17  6 9.07513893E-07-1.32446774E-06-2.89219506E-07-5.68455293E-06-6.96527750E-06
17  7 7.62947252E-06 1.00874380E-05 4.16071836E-06 5.02186655E-05-1.26317421E-04
17  8 9.26810518E-05-3.56125540E-03 9.07776758E-04 1.23846974E-03 1.67827230E-04
17  9 1.60700996E-06 4.11203646E-06-5.71904642E-06-6.09591599E-07-3.49242530E-06
17 10-2.43890623E-06-1.88128702E-06 1.31221234E-05 3.45523870E-04 3.22703795E-04
17 11 2.08346308E-06-1.52986502E-05 1.29363548E-04-1.04866237E-03-6.27188137E-05
17 12-5.17899876E-05-1.96505848E-06 3.46758009E-07 3.56669125E-07 1.19495118E-06
17 13 1.29443190E-05-1.37042361E-06 1.37461340E-06-1.37817647E-04-2.99688803E-05
17 14 7.59489142E-06 7.83132609E-05-3.11457659E-03-2.53388207E-04 8.13635115E-04
17 15 1.18387840E-03-3.37071444E-06 2.79896329E-06 5.71751150E-07-4.45387667E-06
17 16-4.46035755E-06 3.62622411E-06-1.11954772E-06-1.48343326E-06-1.72625593E-05
17 17-5.76261145E-04 2.16467004E-04 1.82727697E-04-9.20573060E-07 2.22139157E-06
17 18 2.57131124E-06-6.25795828E-05 4.72303004E-07-1.15150409E-05-1.14479565E-05
17 19 5.48921885E-04 4.04362974E-04-7.62451688E-05-1.63208817E-04 4.47815030E-03
17 20 1.72703920E-03-1.90628146E-04-8.73740562E-05 5.39527345E-06-1.38027132E-05
17 21 8.40743975E-06-7.59784243E-06-9.83539461E-06 4.84653972E-06-3.33310351E-06
17 22-6.20388713E-06 1.49551550E-04 1.25646924E-04 3.73959719E-07 5.07803678E-07
17 23 8.99197985E-05 8.95394093E-04-4.70705018E-04-3.93696414E-04 8.80588661E-06
17 24 4.34955901E-06-5.43147878E-06 6.64355467E-05-3.59090821E-05-4.71282203E-06
17 25 2.04439000E-06-2.65946735E-04 1.90369178E-04-2.65754593E-04-1.09508494E-04
17 26 1.79739308E-02 3.24605823E-03 2.65742165E-03-2.84065068E-03-1.52746763E-06
17 27-1.62119586E-06 3.14866349E-06 7.92938518E-07 1.96538824E-05 8.67472500E-06
17 28-5.84777889E-06 3.74015440E-05 1.19357210E-04-1.32390839E-04 2.42475958E-04
17 29 2.00096541E-04 2.32587230E-06 1.60694393E-06 3.15916000E-06 1.37767593E-05
17 30-1.35590997E-05-4.44406053E-06-1.04624216E-05 1.13408895E-04 1.36946770E-04
17 31 1.44444672E-04-4.18141347E-05-4.48010580E-03 2.54846843E-03 4.22998212E-03
17 32-1.63294732E-03 1.49700668E-06 2.13801852E-06-3.63502520E-06 2.70556335E-06
17 33 2.59271895E-06-3.56877423E-07 7.98735782E-06 8.19736146E-06 3.33185677E-08
17 34-2.58070818E-07-1.07750564E-07-1.99498386E-05 3.93559130E-07 2.16568664E-06
17 35 2.05447148E-06 2.14628276E-04 1.54192315E-05 5.81132231E-05-9.01196908E-05
17 36 6.47130776E-03-2.17415274E-05 7.58146147E-04-1.37090717E-03-2.17286625E-06
17 37-1.62072093E-06 3.79358718E-06 3.26747928E-07-8.61825375E-07-1.69958922E-06
17 38-7.02686755E-07-2.97529099E-06-2.34094306E-06-5.75639614E-04 2.76114595E-06
17 39-2.47960902E-05 2.08499548E-04 5.61150473E-04-1.64594786E-06-9.05485003E-07
17 40 6.31884342E-05 1.66498035E-04 1.06955906E-06 4.73473836E-07-2.19481219E-07
17 41 2.76065009E-07-3.13485551E-07 4.85952789E-06 6.96034657E-08-3.64598193E-06
17 42 5.94991089E-06-1.16111006E-04-6.28209024E-06-2.75327537E-05-4.23541339E-05
17 43-2.95272721E-03-9.20141725E-04-1.65868728E-03 3.91503142E-04-1.53484494E-06
17 44 2.02255180E-06-4.87706863E-07-6.76183158E-07 1.22254809E-06-2.66500882E-07
17 45-4.68324110E-06 3.06937905E-05 2.51688559E-04 6.71847633E-03-1.42585698E-06
17 46 5.05757726E-06 4.46958865E-05-1.43324148E-03-5.60238825E-07 1.71313466E-05
17 47 1.00407835E-04-3.28015847E-04-4.47332035E-05-3.95785959E-05-5.49451729E-08
17 48-5.80405332E-06 3.69651640E-06 4.86067573E-05-1.38073476E-05 3.05863055E-06
17 49-4.32385218E-05-1.69158388E-04-2.83760655E-04-2.73047810E-05 4.05360303E-04
17 50 1.17003131E-02-2.36499425E-03-4.24556704E-03-4.24503479E-04-9.44770722E-07
17 51-1.95837124E-05 2.05284832E-05-2.89484810E-06-1.06759716E-06-5.20793755E-06
17 52-2.25083824E-06 9.85628571E-05 2.56982852E-04-1.92937158E-04 1.05095045E-07
17 53 1.79084715E-06-5.12730465E-06-6.30367370E-07-2.38250731E-06-2.09176333E-05
17 54 2.42849816E-05 3.85505762E-06 5.32214097E-06 8.00722776E-05-1.59582791E-04
17 55-4.11454330E-05-2.22529982E-05 1.05168074E-03-5.92187242E-04-7.46753880E-04
17 56 1.00557187E-04 4.06018753E-06 4.21114475E-08-4.10229897E-06 4.70760351E-06
17 57 2.37977954E-06 1.08936504E-06-3.31883560E-08 4.95730205E-07-4.98801536E-07
17 58-3.15084558E-07 1.16741065E-06-3.25798868E-06-6.61305601E-07-1.54634022E-06
17 59-4.93555411E-06 3.74753621E-06 6.48665033E-05-2.24233529E-05 2.40495021E-05
17 60 2.15781676E-03-7.07107525E-04-1.50340619E-04 2.58430634E-04-5.58773720E-07
17 61-6.46933778E-08 6.23467098E-07-4.38093799E-06 9.68603893E-07-2.99214782E-06
17 62 7.13979812E-08 7.63477296E-07 1.31986031E-06 9.36304032E-07 6.74927216E-08
17 63-8.70398456E-06-5.19482623E-06-2.86126894E-06 1.25975221E-07 7.66113629E-05
17 64 3.24998635E-05-2.77121708E-06-6.78350202E-06-7.78441808E-04-1.99238561E-04
17 65 1.28264147E-04 4.35817933E-05-3.98628095E-07 8.11989495E-08 3.17429146E-07
17 66-7.93570750E-07-8.56940801E-07-1.66086299E-07 9.36201008E-08 9.86628986E-07
17 67-2.35181522E-07-1.80957353E-06-2.65201955E-07-1.02574689E-05 2.22037419E-06
17 68 7.88175319E-06 1.61572912E-06 2.41048585E-05-9.39924072E-06-2.40110020E-05
17 69-9.23299940E-06 1.10870020E-04-5.60065929E-05 9.50566356E-05-3.74955210E-05
17 70 1.29812015E-06-4.30956708E-08-1.25502448E-06 6.07463220E-07 2.21848307E-07
17 71 5.23342602E-07-5.63349739E-01-4.66505692E-01-3.80056761E-06-2.12583105E-05
17 72-8.38321690E-05-4.73681975E-03 2.67967752E-05 1.72472451E-06 8.70637623E-05
17 73 3.08887560E-03 3.18332014E-04 5.63269087E-05 7.27756319E-04 3.74750101E-03
17 74-1.97505108E-04 8.25715694E-06 6.60568109E-04-3.01529211E-05-8.55924503E-05
17 75 1.15745371E-04 6.18121079E-07 1.08829135E-04 8.61633961E-07-3.62078187E-04
17 76-1.32046531E-04-3.10906578E-04-4.68587273E-05-3.55424734E-04-1.87225609E-04
17 77-7.04493722E-05-3.78707121E-04-3.57546315E-04-1.37592874E-04-2.47790603E-04
17 78-3.75720784E-04-2.57805011E-06-4.41687510E-06-4.15807481E-06 5.49494127E-06
17 79 1.09209597E-05 2.11546926E-05-3.68692139E-06-4.43721949E-06 4.58295504E-06
17 80-3.60075620E-05 5.55524724E-05 1.07023581E-05-1.35910349E-05 1.32278023E-03
17 81-1.61937132E-04-2.57866013E-04 1.23090348E-04-8.60586344E-06 4.36033997E-06
17 82 4.24552348E-06 8.47661677E-06 1.34045372E-06-8.51676082E-07 2.34338337E-08
17 83-2.92247612E-07 6.92130823E-07-2.55257512E-07-5.86137693E-07 5.01621197E-06
17 84-3.67497973E-06 1.97122150E-06 2.92134742E-06-5.44391118E-05 1.41708637E-05
17 85-1.48879352E-05-3.86778725E-05-1.66524753E-03 4.59016293E-04-2.92360000E-05
17 86 1.92055762E-04 2.03425669E-07 4.19939551E-07-6.23365219E-07-4.96834034E-07
17 87 9.79690658E-07 3.57113276E-07 1.40437743E-06 1.00677152E-06 1.50923431E-06
17 88-2.46219557E-07-6.18705316E-08 3.18308228E-06-6.00725961E-06 3.12059215E-06
17 89 1.14822090E-06-3.29278611E-05 8.10927690E-05-3.62658110E-05 2.01984601E-06
17 90 4.19205635E-03-2.55850346E-03 1.75306675E-03 1.82720160E-03-3.89634055E-07
17 91 1.41311767E-06-1.02348362E-06-1.48836463E-06 1.71654562E-06 4.73211870E-06
17 92-4.87810775E-06 4.59301716E-05-4.70095878E-04 2.83646803E-04-3.49691217E-06
17 93 4.39656826E-05-4.30542409E-04-6.80686844E-03 3.01044764E-07-1.98886114E-07
17 94-5.00017838E-07-2.15885794E-07-1.09381293E-06 4.88607044E-06 3.35492174E-06
17 95 6.37177213E-07 6.21134911E-06-6.07223518E-05 2.96603613E-06-4.56072151E-05
17 96-4.12739597E-05 2.50285492E-03-1.67649682E-03 5.62702406E-04-3.32888506E-05
17 97-1.58387140E-07-5.39425045E-07 6.97812185E-07 1.07846214E-06 2.41160618E-08
17 98-5.54942700E-07-2.71472695E-08-2.01552192E-06-1.61617785E-04 4.76168443E-05
17 99 4.26593432E-07-3.12873582E-07-1.64634722E-07-2.01607742E-07 2.17196489E-07
17100 7.92581837E-06-7.55917109E-07 6.12242004E-07 1.91797696E-07 9.59745823E-06
17101 1.33385687E-05-1.21769692E-05 1.48325077E-05 3.32080345E-03-6.66755027E-04
17102-1.88784098E-04 5.34026502E-04 1.77112646E-07-8.77096707E-07 6.99984061E-07
17103 4.33443122E-07 8.00264831E-08-1.32731849E-07-5.36458277E-07 7.84931564E-06
17104-4.93484411E-05 1.18405809E-04 5.56429940E-07-2.56368861E-06-2.17226573E-05
17105 1.78847976E-04 2.82240878E-07 1.18544139E-07 4.46850175E-07-2.11134732E-07
17106 1.02892457E-06-4.36712270E-07-1.72755848E-06 6.80632457E-07-5.37821493E-06
17107 1.31516971E-05-5.00391541E-07 1.61156802E-05 3.64546500E-05-9.98180697E-04
17108 6.09073990E-05 4.74367801E-05 1.71286452E-04 1.64945506E-06-1.69238886E-06
17109 4.29337958E-08-2.72322951E-07 1.29865477E-07 4.28268811E-07 1.04350109E-06
17110-6.51009015E-06 6.37132898E-05 3.80914915E-06 7.83127629E-07 1.27234386E-07
17111 1.29997417E-06 9.42183733E-08 6.16117544E-07 5.34837920E-06-7.58741614E-06
17112 1.10692977E-06-3.34102349E-06 3.20523391E-05 8.17800903E-05-1.04367573E-05
17113-4.85176210E-06 2.29442157E-03 1.20539005E-04-1.28895371E-03 2.37958331E-04
17114-5.74998393E-07 1.32301534E-06-7.48016949E-07 6.07082838E-07 4.94932007E-08
17115 3.92900123E-07 7.57774344E-08-1.78501929E-07 9.87106450E-08-3.62257996E-07
17116 8.76390859E-09 3.18067930E-06 1.24791631E-07 2.06616259E-06 6.20618628E-08
17117-3.73944883E-05-1.02289724E-06-3.62120981E-05-2.78586015E-06-1.17120168E-03
17118 7.61644691E-05-2.31227416E-04-1.47564369E-04 9.38446897E-07-1.39351542E-06
17119 4.55068518E-07-3.14132676E-07 3.32551122E-08-5.24601220E-07-2.04714261E-08
17120 2.93793601E-06-1.10048194E-06-2.19836429E-05-1.81348024E-06 1.24429298E-05
17121-1.06425224E-04-1.57717921E-04 1.88090557E-07 5.36496033E-07-2.73428718E-05
17122 2.38974885E-05 1.20909792E-07-1.75815375E-07-4.61717624E-07 9.93992313E-07
17123-3.74107419E-07 1.05590797E-06 8.62890287E-07-3.62142157E-06 1.48221950E-06
17124 1.00948439E-05 7.26282331E-06 3.23622257E-05-2.19140173E-05-1.48032041E-03
17125-3.07438427E-04 3.50933907E-04 4.48222557E-04-4.19348076E-07 5.49367221E-07
17126-1.30019145E-07 6.15862711E-07-1.14366264E-06 9.96103690E-07 3.35359263E-06
17127-2.51654751E-05 7.01433129E-05-6.21944584E-04 1.56660239E-07 9.60978711E-08
17128 6.55972505E-05 1.17562321E-05 2.00757683E-06-1.75793752E-05 1.41122637E-04
17129 8.66107748E-04 6.30634145E-09-5.31027347E-07 2.66949328E-07-3.04638659E-07
17130 5.25704743E-07 7.46646728E-06-9.35733326E-07 7.72822753E-07-2.78411600E-06
17131-8.14078097E-05 3.10033499E-06 1.24664812E-05 4.60602524E-05-7.24848570E-05
17132 9.67789695E-04 1.47830259E-04 1.14958660E-03 1.83815936E-06-1.74969159E-06
17133-8.84677760E-08 9.99904751E-07 1.47627546E-06-8.37732153E-07-7.90061250E-07
17134 1.01785779E-05-2.11762070E-04 1.39475277E-05-4.28529370E-09 1.27575681E-07
17135 4.77628316E-07-6.79817072E-07 5.23227460E-07-2.09275005E-06-2.22701505E-06
17136 3.27126042E-06-2.24546613E-06 1.91119964E-05 7.96641501E-06-1.75991304E-05
17137 7.85518688E-06-5.25163258E-04-5.28220004E-05 2.32904260E-04 1.38081825E-04
17138-1.63553335E-07 1.71060617E-07-7.50728245E-09 2.43899006E-07-5.04624139E-07
17139 1.75543893E-07 4.41756191E-09-3.29308743E-07-1.56936704E-07-1.19413450E-07
17140 6.45159330E-07 3.84205503E-06 1.12854324E-06 2.96158432E-07-2.91151075E-06
17141-2.12319835E-05-9.80307612E-06-3.12548084E-06 9.42169759E-06-3.81883830E-04
17142 1.02713652E-04 5.85341436E-05-2.69305576E-05-7.90345777E-08-7.05623289E-07
17143 7.84657867E-07 5.85969459E-08 1.46249840E-07 4.66712052E-07 1.99765178E-10
17144 2.36540599E-09 5.57068825E-08 2.83041335E-07 1.09861218E-07-9.30869412E-08
17145-3.13585372E-07-1.39942584E-06-5.30949377E-07 8.37214622E-06-5.88940093E-07
17146 3.17929604E-06 2.91623006E-06-1.29332564E-04-3.96339517E-05 2.71692329E-05
17147 8.47238247E-06-6.28295732E-08-8.86823602E-08 1.51511933E-07 2.50734005E-07
17148 6.66015550E-08-1.57146094E-08-9.28071226E-09-1.09384895E-07-3.30143566E-08
17149-3.62304614E-07-2.53071244E-07 1.07253481E-06 6.41229595E-08 1.45618714E-06
17150 9.86023281E-07-1.25235261E-05 4.13074734E-07-4.43190203E-06-2.30151425E-06
17151 1.15566315E-04-9.91333220E-06 2.96391870E-05-1.26582305E-05 1.53789311E-07
17152-2.38671440E-07 8.48821291E-08 5.98222545E-08-2.44836642E-07 2.22246776E-07
17153-1.07939459E-07 1.58203072E-07 1.67787883E-07-5.04898867E-08-5.50815719E-07
17154-3.47388647E-06-6.53640888E-07 4.14039296E-07 2.18736519E-06 2.61858586E-05
17155-7.55794465E-06-1.03907470E-05 5.38953057E-07-3.54580259E-04 1.08428112E-04
17156 5.08550147E-05 3.23985873E-05 1.89368406E-07-3.33953414E-07 1.44585008E-07
17157 9.47540248E-07-5.66500491E-07-6.34822613E-07 7.35986171E-07-5.51591698E-06
17158 2.09790637E-07-1.28549774E-05 6.88063175E-07-6.15404629E-06 2.87865482E-05
17159-3.32802141E-06-6.98213244E-08-9.09918244E-07 1.91281624E-05-5.01828257E-05
17160 9.83148328E-09 1.66844498E-07-2.02972280E-07 1.93102347E-07-2.07384149E-08
17161-2.20324599E-06 9.01726604E-07-9.55062322E-07 2.20233474E-07 1.90157040E-05
17162-3.24138071E-06 7.74468312E-06-9.43689522E-06 1.16013662E-04 5.94747725E-05
17163-6.58970436E-05-3.95770515E-05 4.84552204E-08-1.54899726E-07 1.06444506E-07
17164 5.83648340E-08-9.74660030E-08-8.87329307E-08
18  1-2.44733625E-05-2.19000938E-05-3.14486922E-06-2.17185899E-06 2.30544498E-06
18  2 1.12122842E-05 7.67585466E-06 1.87187751E-05 1.02247817E-05 8.80148253E-05
18  3-1.23018534E-04 5.71229237E-06-2.53161008E-05 7.88922206E-03 1.76445123E-03
18  4-3.23891694E-04 7.59410942E-03 6.70551225E-06-6.98775905E-06 2.82246804E-07
18  5-1.42144036E-05 9.30623716E-06-1.87390254E-06-2.51274127E-02-2.07474106E-02
18  6 5.32399464E-05 6.70119328E-05-2.04470651E-05-3.36641380E-04 2.61352712E-04
18  7 3.32634968E-04-2.25360179E-04-2.17790594E-03 2.17514504E-04 7.89967886E-04
18  8 3.28229735E-04 3.88661391E-03-5.28432331E-04-9.71447564E-04-1.11052745E-04
18  9 1.18281594E-06-7.97818235E-05 7.85990076E-05-1.50825427E-04 3.90790228E-05
18 10 8.39883912E-05-2.66399861E-05 7.68327490E-05-3.07412576E-04 1.79146441E-04
18 11-3.05994636E-05 1.74963245E-04-3.44750492E-04 4.80863513E-04-5.56946336E-01
18 12-4.61144379E-01 3.03378495E-05-9.22117642E-05 2.49150571E-04-4.78691291E-03
18 13 2.41595284E-05 1.21472047E-04-4.78701590E-05 4.97986140E-03 7.10157227E-04
18 14-8.73035101E-04-1.66408905E-03 4.26506036E-03 4.19561963E-04-1.34895439E-03
18 15-3.49153427E-06 7.81700960E-05 6.59380123E-05-1.44108108E-04 1.24883661E-05
18 16 7.67863687E-05-9.40026481E-05-3.39179656E-04 5.97146146E-05-5.87433094E-06
18 17-3.27092556E-04-7.21986891E-02-5.97206444E-02-7.75552096E-05-1.54193874E-05
18 18-5.08437525E-05-8.42289814E-04-2.53307301E-04-1.98273298E-04-3.22597048E-04
18 19-1.29580400E-03-5.25906272E-04-2.89059750E-04-2.37872276E-04-2.01130906E-03
18 20-6.39470217E-04 3.35446376E-04 1.08840361E-04-7.37721567E-06 2.63570655E-05
18 21-1.89798499E-05-1.14090942E-04-1.27820886E-04-4.62696759E-05-5.53125708E-05
18 22 1.06017049E-04-4.96707668E-05-2.53185675E-04-4.64110013E-05 3.28937164E-05
18 23-4.80506182E-05-1.69405935E-04 1.17499803E-03 9.85835051E-04 7.97697395E-06
18 24 4.65736339E-06 1.81680011E-05-1.65450990E-05 6.99007259E-05-7.87112104E-05
18 25-6.43000171E-05 2.57216774E-04-4.44127761E-05-2.62328668E-04 2.85978743E-04
18 26-5.07225505E-03-1.49359461E-03-7.88973136E-04 5.89762141E-04 1.35843195E-05
18 27-3.33530714E-05 1.97687520E-05 1.50648983E-05 1.50743516E-05-4.04171264E-05
18 28 1.12492376E-05-1.00111371E-04 3.32470959E-05-1.38829223E-04 3.73969544E-02
18 29 3.10214721E-02 3.13828075E-05-8.23493740E-05-2.58316053E-05 8.89873715E-05
18 30 1.55337671E-04-3.79790467E-04-6.86802381E-05-2.01964463E-03 1.72709856E-04
18 31-9.55558084E-04 2.23355245E-04-8.49835694E-03-3.21416678E-03-5.12049794E-03
18 32 3.29715483E-03 5.24837531E-05-1.41092407E-04 8.86086542E-05 7.04086947E-05
18 33 2.27366904E-05-5.35903324E-05 7.17822378E-04 5.86427999E-04 6.71070648E-06
18 34 9.24733541E-06-6.13186637E-06 6.67797122E-05-3.35339802E-06 2.83416778E-05
18 35-1.79581257E-05-9.06562188E-05-1.33452124E-05 4.48565333E-05 3.61514533E-05
18 36-6.05931088E-03-3.95614272E-04-1.04875475E-03 5.43247501E-04-1.04330414E-05
18 37 1.55841634E-06 8.87462505E-06 6.98418916E-06 1.07827397E-05 6.18128712E-06
18 38-2.42274691E-06 5.08782794E-05 6.94137941E-05 5.37915633E-05-1.00619040E-05
18 39 3.17023455E-05 9.25615109E-05 2.05297232E-04-2.64736931E-06 2.24631524E-05
18 40 6.04665591E-05-4.12875901E-04 4.65716122E-04 3.80658158E-04-1.14310196E-05
18 41-4.59223119E-06 5.86721143E-07 2.43116382E-05-3.23029910E-05 3.52213766E-05
18 42-1.23017196E-05 3.05914120E-04-1.83155887E-04 7.24576297E-05-4.32678502E-05
18 43 8.73769134E-03-6.27231117E-04 1.97168703E-03-5.85350951E-04 5.84249594E-07
18 44-5.81245802E-06 5.22820842E-06-1.55185405E-05 9.18673779E-06-4.33463094E-06
18 45 2.92003766E-07-3.49529806E-05 1.02112094E-04-7.57865925E-03 2.78895081E-06
18 46-2.62283977E-05 7.72740706E-05 1.53694348E-03-9.47719538E-06 2.75121830E-05
18 47-4.28421596E-05-1.18496920E-04 6.65114247E-05 5.64976450E-05 3.05826108E-06
18 48 1.13736974E-06 4.11811657E-06 1.93576149E-05-2.25313140E-05-3.11474954E-05
18 49-1.02512277E-05 2.86141004E-04 2.64106763E-04 3.41451600E-04 2.65237334E-04
18 50-2.08094326E-03 4.76416112E-04-9.88015890E-05-5.17619789E-04 3.15223319E-05
18 51-1.27900207E-05-1.87323111E-05-1.51559249E-05 1.15074267E-05 3.94269510E-06
18 52-1.04718857E-05-7.39432780E-06-1.70364996E-04 7.32634176E-05 3.63592594E-07
18 53 2.45616883E-07 1.18939756E-06-2.40006442E-07-2.73057431E-07 5.78973904E-06
18 54 8.93126390E-07-3.13981801E-07-3.25702585E-06-9.58529249E-05 5.58786372E-05
18 55 3.81566504E-05-4.39737515E-05-8.69230083E-04 2.73116709E-04 1.22038401E-04
18 56-7.22631039E-05 8.13305409E-08-1.80563088E-07 9.92325467E-08-1.61875218E-06
18 57 3.84261768E-06 2.24108502E-06 1.71384717E-08-8.44981582E-07 1.70588434E-06
18 58 2.53088852E-07-2.21889150E-06 7.40297437E-06-9.23505634E-06-2.64178088E-06
18 59 8.57808555E-06 5.11463639E-05 5.94647893E-05 4.74365450E-05-3.77817622E-05
18 60 3.42223700E-04-7.21639695E-05 8.00933360E-05-1.71368156E-05 2.77326237E-06
18 61-3.77904195E-06 1.00577958E-06-1.07753906E-07 2.31963985E-06 2.22209575E-06
18 62-1.18403393E-08-7.60600287E-07 1.93810204E-06 2.95503111E-06-1.90165664E-06
18 63 8.26919649E-06-6.48781909E-06-1.23846324E-05 6.96709872E-06 1.01650609E-05
18 64 1.07432632E-05 3.63052940E-05-1.76712044E-05-2.46385898E-04-9.37928149E-05
18 65 2.60906871E-05 3.75845566E-05-8.22533525E-07-2.60426562E-06 3.42679915E-06
18 66-1.79820700E-07 2.35302364E-06 2.55541464E-06-6.69398026E-08-1.02616652E-06
18 67 7.23235972E-07-1.12487424E-08 3.64899890E-07 1.09006544E-05-2.92546611E-06
18 68 2.59791915E-07-2.03804390E-07-7.63687624E-05 3.15349199E-05 5.47414460E-06
18 69-3.39077062E-06 5.51458512E-06 2.56094960E-05-3.96712743E-05 3.50793992E-05
18 70-7.51349128E-07 6.51157252E-07 1.00191876E-07-2.69449411E-07-5.73391072E-08
18 71-3.78289509E-07 5.25645073E-05 4.48565267E-05-1.14321684E-06-9.19550394E-08
18 72 2.84865804E-06-5.88583404E-06 3.11361540E-06 8.07988427E-07-1.50490615E-05
18 73-1.53552505E-04-4.02376307E-05-2.50562531E-05-5.59467253E-05 6.84733497E-03
18 74 9.87262854E-04-1.62999375E-04 1.12481082E-03 3.88845395E-06-1.96641455E-06
18 75-1.92203939E-06-3.05557214E-06-7.15990762E-07-9.29062529E-07-4.31329445E-07
18 76 4.30245371E-06-9.46168148E-05-6.38929215E-05 2.23675867E-06-2.49231207E-05
18 77-4.62373274E-05 4.21377433E-04 3.22453320E-08 4.74296508E-06-1.22250503E-04
18 78-7.91421293E-05 3.02069930E-07 1.38996490E-06-2.19979174E-06-1.48143818E-06
18 79 1.57753631E-06-8.49999832E-06 1.22197053E-05 6.36078235E-06-4.52947681E-06
18 80 2.92478445E-05-2.56428010E-05-3.93031181E-05-3.79064802E-07-1.18175995E-03
18 81 2.66442092E-04 2.50762899E-06-1.07759154E-04 5.94427460E-07-8.02874882E-07
18 82 2.08447423E-07 1.80568560E-06-1.32188759E-06-2.59978157E-06 9.33219870E-09
18 83-2.75205165E-07-2.38630707E-07 1.34165916E-07 1.46109435E-07 6.36225876E-07
18 84 3.26829004E-07-1.01618423E-06-1.12298153E-06 9.29478202E-06 6.40989435E-06
18 85 2.53202818E-05 4.23205117E-05-7.59949511E-04 4.13815290E-04 3.84871694E-04
18 86-8.00604671E-06 1.55898812E-08-4.26373212E-07 4.10783331E-07 5.86636907E-07
18 87-1.04118704E-06-7.22031549E-07-1.46652345E-06 8.01942965E-07-4.00149698E-06
18 88-1.49200981E-06 1.04153754E-06-2.03644838E-05 2.06335079E-05 6.86649173E-06
18 89-6.26795654E-06 1.20637584E-04-1.21649011E-04-1.22944927E-05 4.47841008E-05
18 90-2.62280416E-03 5.02039443E-05-7.42149877E-04-1.34345311E-03-1.73139597E-06
18 91 1.77675299E-07 1.55372067E-06-1.43247975E-06-1.30605903E-06 6.45184197E-07
18 92 4.03622311E-07-1.03113439E-05 1.34437977E-04 9.04224636E-05-5.60930959E-06
18 93 3.33359237E-05-1.76227536E-04-1.42950304E-03 1.96201581E-08 2.47022712E-07
18 94-4.60221077E-07 6.77087690E-07 2.27840355E-07-2.47432874E-06 1.37613935E-06
18 95-3.14962629E-06-3.36515554E-07 3.55720037E-05 1.65382475E-05 6.21948557E-07
18 96 3.47854279E-05 1.85778548E-03 2.02948523E-04-5.92433895E-04 9.60633083E-04
18 97-9.75329486E-07 5.22171724E-07 4.53157762E-07 1.30934079E-06 1.08162610E-06
18 98-2.92112305E-06-1.64618901E-06 1.04655298E-05-7.40658309E-05 1.83900596E-04
18 99-1.83329780E-08 4.28136179E-08-1.63176472E-07-4.54028473E-07 2.98671198E-07
18100 1.57315426E-07 1.91122698E-06 2.13935895E-06-1.82307348E-06-6.94473621E-05
18101 5.40973733E-06 2.10031158E-06-6.97425861E-06 1.03993358E-05 2.15749164E-05
18102-1.48177640E-04-1.39473630E-04 5.56427128E-07-3.81862524E-07-1.74564604E-07
18103-5.55672313E-07 1.89534284E-07-1.23535151E-06 6.86916529E-07-5.85898439E-06
18104 1.16866804E-05 8.70670530E-05-1.03345252E-06 8.83508955E-06-4.80476244E-05
18105-1.35418498E-04 1.39427748E-06 8.51036947E-07 1.35617640E-07 7.02305853E-08
18106 7.26486612E-08 3.29873130E-06-3.48411418E-07-9.98466803E-07 4.85250977E-07
18107-5.17710800E-05 1.52419203E-07 1.78561003E-05-1.88471366E-05 4.48713817E-04
18108-5.11436712E-05-1.88463876E-04-7.83157033E-05 2.11535061E-07-1.27924962E-07
18109-8.36100985E-08 3.52014328E-07-6.50667751E-08 7.20138708E-07-2.55263053E-07
18110 6.43683849E-06-7.68147505E-06-2.41179906E-05 9.59145967E-08-8.31688824E-07
18111 8.88167032E-07 3.54734383E-07-1.75409487E-08 1.30511461E-05-5.33712823E-06
18112-8.93123456E-07-2.56366747E-07-1.31705401E-04 6.40629176E-05-3.05278974E-05
18113 3.99992552E-05-3.09208842E-03-6.32327450E-04 1.05215130E-03 1.16160412E-03
18114-5.00727309E-07-2.65953271E-07 7.66680580E-07 6.79624931E-07 5.14225842E-07
18115 1.66347045E-06 2.63321174E-08 6.60958211E-09 5.61844661E-07 8.66897800E-08
18116 4.44063480E-07-8.71146498E-07-2.20573573E-06-5.30352616E-07-2.38192242E-06
18117 1.64410270E-06-1.17754766E-06 1.18070815E-06-4.21351026E-06 1.75837027E-03
18118-1.56079721E-04 3.05514328E-04 1.39347001E-04 8.49528347E-07-1.46595442E-07
18119-7.02932905E-07-7.75490251E-07-4.74390101E-07-5.81033062E-07 1.62747136E-06
18120-1.07598563E-05 6.47941054E-05 3.94586028E-05 9.70642174E-07-6.17733614E-06
18121 5.11236755E-05 1.08238346E-04-4.57774664E-07 3.33232535E-06 1.10967815E-05
18122-3.59504758E-05 6.98720438E-07-2.44869424E-08-2.12476901E-06 3.80862585E-07
18123-1.01680060E-06 6.65800959E-06 8.37950176E-06-1.06976886E-06 4.22204950E-06
18124-6.94334464E-05-4.41017227E-05-1.99661171E-05-7.11058277E-05-5.96484472E-04
18125-1.89344891E-04-3.20745613E-04-2.69542067E-04-2.59851979E-07 6.81175297E-07
18126-4.21323317E-07 2.08757334E-06-2.25721360E-07 8.65504441E-07-1.23210253E-07
18127-3.94655845E-06 1.61290770E-04 1.92384242E-03-2.42376980E-06 2.33861993E-05
18128 1.21601104E-05-8.69118615E-05 3.34103101E-06-2.51982374E-05-2.22185385E-05
18129-6.33161094E-04-1.11343395E-07 8.46974698E-07-1.82296246E-06 3.72578998E-07
18130-2.94196468E-07-5.03929978E-06 9.76565161E-06-3.27899093E-06 2.89227307E-07
18131 3.08573341E-05-1.40396444E-05 3.41382284E-05-1.52191712E-05 4.03420879E-03
18132-6.31684082E-04-4.20262153E-04-1.25982613E-04-1.15812865E-06 1.27363545E-06
18133-1.15506808E-07-1.07586974E-06 1.39784238E-07-4.82988806E-07-1.23884044E-06
18134 2.62975616E-06-5.13620735E-05-5.66071256E-05 3.78248592E-08 3.87913931E-07
18135 5.93777987E-07-6.81982162E-07-2.50728021E-07-4.39181191E-06-2.76771341E-06
18136 3.67091799E-06 1.84546487E-06 1.93892421E-05 1.72350074E-05-2.10639538E-05
18137-1.51583079E-05 1.77206587E-04-1.17364736E-04 3.32335516E-05-1.75262865E-05
18138 2.31027498E-07-3.94604745E-08-1.91567024E-07-2.35166331E-07-2.56154843E-07
18139 9.48802442E-09-4.58972929E-10-8.54600486E-08 1.00492612E-06 3.73363343E-07
18140 1.02630999E-06 4.09228989E-07-4.35535445E-06-2.39001178E-06-4.33373395E-06
18141 1.05752533E-05 7.20399741E-06-7.78782980E-06 1.87221066E-05-1.32886420E-04
18142-5.69253431E-04-8.36138078E-05 3.21628309E-04 1.71763924E-08 3.47470554E-07
18143-3.64646946E-07 8.05550299E-07 2.29246106E-07 3.02854229E-09-7.25234630E-09
18144-5.89309929E-08-2.77976898E-07-3.76499338E-07-3.04994324E-07 3.90560858E-07
18145 1.33471797E-06 1.88071146E-06 1.25250739E-06-9.19915612E-06-8.48822035E-06
18146-9.18170860E-06-7.92522155E-06 4.46412553E-04-5.01898909E-06-5.43199892E-05
18147 1.25872777E-05 2.64081702E-07 9.39019429E-08-3.57983645E-07 2.11459022E-07
18148-1.01284618E-08 2.16469868E-07 3.47916883E-08 1.85363927E-07 5.36076934E-08
18149 1.20971680E-06 5.59151756E-07-1.88017904E-06 5.26275783E-07-4.88170580E-06
18150-1.87945322E-06 8.87690881E-06-7.97091724E-06 1.95241950E-05 5.42909024E-06
18151-4.47261870E-04-8.14572005E-05-6.01391580E-05 2.87969638E-05 4.20687908E-08
18152 1.51649579E-07-1.93718370E-07 7.97803785E-07 2.88181498E-07 8.16849834E-08
18153 2.92420337E-07-4.35155331E-07 1.09110568E-07-6.03548955E-08 4.31424127E-07
18154 7.54275278E-06-8.56822805E-07-6.28484709E-08-1.72623723E-06-5.05919530E-05
18155 1.87728170E-05 1.69383919E-05-7.99010435E-06-2.58219286E-04 3.83044279E-05
18156-1.07440366E-05-2.91179050E-05 1.52060727E-08-9.14253182E-08 7.62192455E-08
18157-1.10914250E-06 7.84476498E-07 9.66505374E-07-1.52209143E-07 3.44030749E-06
18158 2.05370616E-06 5.31898821E-05 9.40506722E-09 2.69419164E-06-1.75648854E-05
18159 4.37381381E-06-8.38439416E-07 7.14215114E-06-1.47102196E-05-1.47101251E-05
18160-3.01787189E-08-4.01003734E-07-2.73337133E-07 5.78363429E-08 7.31456332E-08
18161 4.73252612E-06 1.33551901E-06-3.48646571E-07-5.10051258E-07-3.28431447E-05
18162-9.04627579E-06-2.91187927E-07 9.61356622E-06 3.11984761E-05-6.94404277E-07
18163 4.39153360E-05-1.56652680E-06 4.17578846E-07-1.93605621E-07-2.23973225E-07
18164-1.03130641E-06 2.96653759E-07-1.56551499E-07
19  1 3.76016780E-08-4.39791467E-07 4.59091761E-07-1.54504314E-07 1.76053942E-07
19  2 7.91213891E-06-2.00818852E-06 1.89066280E-06-4.60968199E-07-1.17647952E-04
19  3-5.42308315E-05-2.82825878E-05-4.10460099E-05 1.95107745E-03-5.78832832E-04
19  4-2.72753428E-04 8.18199033E-05-1.67275480E-06 6.04209397E-07 1.06854540E-06
19  5-5.06395939E-07 9.31227295E-09-8.08755207E-07 2.60994729E-07 1.05293165E-07
19  6 2.44211435E-09-1.40458040E-06-6.27813771E-07 9.32719513E-07 3.96454249E-07
19  7 6.84226991E-06 3.34138072E-06-6.83599658E-05-1.69787261E-05-2.90130051E-05
19  8-1.28864453E-05-3.75823059E-05-2.15230222E-04-3.01893930E-04-9.60417395E-05
19  9-5.65698117E-07 1.50259995E-07 4.15438122E-07 1.44185884E-06 1.13824571E-06
19 10-1.29122252E-06-9.11049169E-07 7.34021268E-06-4.01765888E-05 2.78925416E-06
19 11 1.56558205E-06-1.29371624E-05-2.60862961E-06 7.15314740E-04-1.41944676E-06
19 12-1.47809252E-06-1.06690901E-06 5.38406590E-07-4.02212691E-07 3.68635723E-06
19 13 4.76732967E-06-3.66992881E-06 1.41178620E-06-5.96369712E-06-3.17681681E-05
19 14 2.05994890E-06 4.59600771E-06-1.92569049E-03-1.83541409E-04 1.78202592E-04
19 15 5.36926330E-04 3.00458970E-07-1.02042122E-07-1.98416848E-07-2.65756102E-08
19 16 1.00629202E-06-1.55539048E-08-1.19653272E-08-4.16495877E-07 9.96879074E-06
19 17-1.74546355E-04 2.48498331E-07 4.03189570E-08-1.18492277E-07-1.09330556E-07
19 18-3.23557930E-07 2.52592226E-06 2.36919608E-07 6.39052860E-07 1.62116451E-06
19 19-3.29587649E-05-2.83761885E-05-4.09368419E-06 5.76883836E-06 1.04003137E-03
19 20 2.28472397E-04 1.74441941E-04-1.70579056E-04 1.48558644E-07 5.68123577E-08
19 21-2.05371002E-07 3.73953143E-07 2.82227065E-07 7.36881325E-08-7.68204887E-07
19 22 7.70385854E-06-2.89558617E-05-1.40894962E-04 9.30525820E-07-6.20398697E-06
19 23 3.41402246E-05 1.17441638E-04 3.99125494E-08-2.14536338E-08-1.20942145E-06
19 24 6.78621299E-08-3.52481020E-09-9.24062204E-07 5.60910566E-06-5.64337416E-07
19 25-2.60279956E-07 1.87323554E-05-1.94720280E-05 2.74494729E-05 3.73473495E-05
19 26-3.88102964E-03-4.07867857E-04-5.07818181E-04-2.57356232E-04 1.13456735E-06
19 27-7.84291298E-07-3.50276050E-07-7.78189198E-07 1.39896025E-07 1.09855483E-06
19 28-4.84528856E-07 7.78190594E-06 1.26501988E-05-1.29083368E-04-7.45204173E-07
19 29-1.12445897E-06-4.47046125E-07-1.01424368E-06 5.49311376E-07 8.23078555E-06
19 30 2.74785392E-06 6.35859679E-06-2.81252897E-06-3.27164252E-05-2.00419207E-05
19 31-4.69141331E-05 3.78899207E-05 1.29320288E-03-7.29205308E-04 3.55674906E-04
19 32-1.10046990E-03-1.82944908E-06 1.18458861E-06 6.44860472E-07 6.07525074E-07
19 33-1.44851131E-06 3.16411845E-07-1.20416736E-07 7.81995491E-08 7.91198824E-08
19 34 6.32116537E-07-2.64024407E-08-2.21730403E-06-8.21135756E-07-3.45257905E-06
19 35 6.64052434E-07-2.97554207E-05 7.00171046E-06 3.42963388E-06 1.27572314E-05
19 36 3.83870777E-04 5.48357871E-05 1.04343085E-04 1.16630577E-05 4.45842266E-08
19 37 2.45956566E-07-2.90540792E-07 7.63675039E-07-4.86525921E-07 1.04337805E-07
19 38-1.02855608E-06 7.76524138E-06-1.44175118E-05-1.70507668E-05 1.15437226E-06
19 39-8.00483372E-06 1.17975357E-05-1.22415210E-05 8.36152052E-07-5.44967599E-06
19 40 1.98507237E-05 3.74884067E-05-6.35820850E-07 1.46307937E-06 2.28134890E-06
19 41 2.40117384E-06-5.92650565E-07-2.13770462E-05-1.44367950E-05-1.35177396E-05
19 42 4.95584253E-06 2.07693780E-04 9.07126873E-05 8.71437445E-05-4.25712456E-05
19 43 2.75083655E-03-4.06160821E-04 4.36411098E-04 4.45649044E-05 1.23086298E-06
19 44-1.23711367E-06 6.25068502E-09-1.56992410E-06 2.66596170E-07 1.69573798E-06
19 45-8.06768299E-06 5.95328788E-05-6.96581065E-04-3.58412254E-03 2.87522814E-07
19 46-1.01777058E-05 5.62093266E-05 3.00843220E-04 2.07656690E-07-7.99099757E-06
19 47-2.01665848E-05 1.24023020E-04-3.17130429E-08 9.82049523E-08 1.68535383E-06
19 48-7.98339389E-07 7.53263085E-08-2.62844403E-06-8.36815169E-06 3.15746588E-06
19 49-4.93567466E-07 2.51884598E-05 9.58734394E-05 4.74781127E-06-3.52926249E-05
19 50 2.20345254E-03 1.21553949E-03 4.28151816E-05 4.49415823E-04 5.84894568E-07
19 51 1.64572598E-07-7.49467166E-07 7.88536015E-07-9.69188655E-07 2.63139013E-06
19 52-6.30715459E-07 8.32051685E-06-4.00031222E-05 3.35658348E-04-3.26747984E-08
19 53-3.04099567E-07-5.02074305E-07-1.02543610E-07-4.32244178E-07 2.68570461E-06
19 54 2.27333744E-06 5.51085406E-07 1.88337071E-06 1.97061312E-06-7.73927139E-07
19 55-3.18256587E-06-8.93975275E-06-4.27327024E-04 2.25332951E-04 2.25681432E-04
19 56-1.58571387E-04-2.12211448E-07-2.93923459E-07 5.06134907E-07 2.01873580E-07
19 57-1.54022402E-07 2.58344803E-07-6.94606033E-09-2.10874749E-07-1.39699490E-06
19 58 2.43735081E-07-2.59192598E-07-5.79295683E-08 6.17277506E-06-9.06800319E-07
19 59 5.99561365E-07-3.23756529E-06-4.64417238E-05-1.48610345E-05 1.23179878E-05
19 60-1.62176068E-03 4.30385704E-04 8.41437928E-05-1.95548628E-04-1.40650859E-07
19 61 2.88810607E-07-1.48159748E-07-1.69476114E-06 4.81759860E-07-1.07780862E-07
19 62-4.78313452E-08-5.40785530E-07 2.47136196E-07-9.40516324E-07 4.02412094E-07
19 63 5.73152818E-06-1.08332052E-06 3.94770506E-06-1.54328335E-06-4.76871328E-05
19 64 2.56976311E-06-7.60369538E-06 5.58792631E-06 7.13742542E-04 1.31555784E-04
19 65-7.69287235E-05-3.24680000E-05 6.12954473E-07-3.91139597E-07-2.21814876E-07
19 66-9.91185266E-08 8.16658241E-08 2.69087251E-07-5.61793937E-08-5.67237575E-07
19 67-1.28114299E-06 6.34042999E-07-1.76120107E-07 5.61602835E-06 5.54649855E-06
19 68-3.01002347E-06 8.66192911E-07-4.76299360E-06-3.37965258E-05 1.27603959E-05
19 69-4.10198917E-06 8.43788911E-05 2.92664304E-05-6.16973034E-05 1.68635861E-05
19 70 1.58767043E-07-3.48131182E-07 1.89364140E-07 2.49070614E-07-3.03828890E-07
19 71 7.80015332E-08-3.89728705E-07-4.23071186E-07-1.07920619E-08-4.88883568E-07
19 72-7.33718004E-07 2.35833445E-06-9.50333931E-08 1.92100850E-06 3.91896336E-06
19 73-3.83640190E-05-3.83624051E-06-9.33835724E-06-4.77348359E-05-3.16631933E-04
19 74 5.54182313E-05 1.31667761E-04-1.68644790E-04 2.42286786E-07 6.24336924E-07
19 75-8.66623710E-07 2.21005234E-07 2.29260829E-07 3.80221195E-07-1.30091467E-06
19 76 8.93432844E-06-1.26674953E-04-2.28881134E-04 1.03317756E-07 2.06590403E-06
19 77-2.87235298E-05 1.53523842E-05-7.29035604E-08 2.64656030E-07-5.69555047E-05
19 78 6.40888733E-05 2.73936049E-09 9.69461934E-08 6.26696228E-08 5.27555859E-07
19 79 5.13647698E-07-1.27937348E-06-3.96734222E-08-2.43222313E-06-2.28088471E-06
19 80-2.42293934E-06-8.86368196E-06 1.41524327E-05 7.81472967E-06 3.03849510E-05
19 81 5.30660560E-05 2.03960159E-05 8.46084375E-05 2.83110461E-07-6.08653905E-07
19 82 3.25543444E-07-6.17094005E-07 1.17726850E-07 7.48005913E-07 2.45105718E-03
19 83 2.08363100E-03-3.21317502E-05 7.00145610E-05 3.98934944E-05-8.36799988E-05
19 84-1.72294790E-04 3.54714423E-04 1.84468871E-04-1.93602471E-03 7.12705281E-04
19 85 8.62578370E-04 9.24971606E-04-2.71870183E-03 1.05077414E-03 1.34683565E-03
19 86-9.68917949E-05 8.63832751E-05-9.07477700E-05 4.36449494E-06 9.15710965E-05
19 87 4.18305939E-05-1.52260239E-04 4.89487318E-05 3.53373051E-05 5.94249710E-06
19 88-2.70392760E-06 2.37830400E-06 6.85819588E-05-1.75293483E-06 9.29208466E-06
19 89 8.64650763E-06-2.26764722E-04-2.13098249E-05-1.16417094E-04-1.88245819E-04
19 90 4.72224289E-03 2.67386900E-03-2.52062608E-03-3.54796953E-04-3.07240395E-06
19 91 8.53745281E-06-5.46504887E-06 1.29366784E-05-1.16472116E-05-2.29008119E-05
19 92-3.90135701E-06 3.30231373E-07-2.29393084E-05 6.02092167E-04-8.31352998E-06
19 93 2.35321164E-05-1.46453891E-04 1.22019596E-03-4.25380127E-03-3.50278461E-03
19 94 1.08929814E-05 4.03887681E-06-4.44231277E-06-8.22952705E-05-1.05279674E-04
19 95 5.04185681E-05-9.10210241E-05 3.97756459E-05 7.62226622E-05-2.06100125E-04
19 96-1.84308474E-04-4.27039230E-03 1.43913768E-03-1.76900468E-03-7.42625297E-04
19 97 1.04851095E-05 9.66580436E-06-2.01509139E-05-1.54659833E-05-4.13219867E-05
19 98 2.35909486E-06 6.18732915E-06-8.10933027E-05-6.81404287E-05-4.73627687E-04
19 99-1.47042284E-02-1.21105542E-02-6.81071056E-06 1.69124277E-05-8.60605382E-05
19100-3.68446710E-04-6.34121508E-05 1.52102556E-05-4.50781022E-04-1.58734286E-03
19101 5.47888750E-05 9.71041567E-05-6.28029321E-04-3.23833014E-03 5.01012656E-04
19102 4.76340865E-04-4.14970860E-04 1.06426648E-04 6.50461497E-05-1.71472797E-04
19103 1.68027382E-05-3.18973303E-05-3.25161719E-06-1.84672507E-05 8.38805565E-05
19104-5.38092664E-06-2.84293719E-04-1.52872137E-05 8.94758411E-05 9.58749290E-05
19105 1.22994036E-04-5.54571100E-01-4.59179401E-01 1.01262206E-04-1.82140282E-04
19106 9.81570125E-05-4.76199001E-03 4.34522696E-05 2.21269712E-04 3.22379869E-05
19107 4.65985078E-03-1.70732448E-03 3.62576852E-04-7.86259007E-04 7.52622462E-03
19108-1.02333839E-03-1.78367959E-04-1.22780083E-04-1.22511391E-04 6.28288408E-05
19109 5.96825501E-05 1.41806298E-05-1.35026231E-04 2.26333641E-05-3.41184374E-04
19110 8.65726488E-05-1.86899251E-04-3.87224407E-04-9.81597605E-02-8.12172299E-02
19111-8.53390761E-05-6.54132764E-05-1.07631608E-05-1.01784561E-03-2.58193445E-04
19112-3.17806170E-04-8.96895983E-05-9.58695258E-04-9.16009260E-05-5.86943359E-04
19113-3.61129347E-04-4.80619569E-03 1.42277247E-03-2.52204533E-03-4.80741788E-04
19114-1.59992410E-05-3.77276067E-05 5.37268477E-05-1.25665793E-04-2.37787078E-05
19115-7.05833141E-05-1.19212994E-03-9.79427564E-04 6.39481743E-06-9.02845892E-06
19116-3.04262051E-06-2.10023150E-06 3.64016470E-05-5.17584527E-05-1.48411330E-05
19117-3.44904266E-04 2.01978085E-05-1.34564765E-04 4.66196472E-05-3.01574503E-03
19118 1.72921858E-04-5.96552827E-04-1.55787285E-04 5.18150064E-06-3.53585010E-05
19119 3.01770004E-05 1.95925015E-05 1.20866622E-05-7.92876751E-06-4.96438720E-06
19120 6.51122099E-05 1.17307411E-04 1.61168955E-05-3.26014764E-06 1.58661854E-05
19121 2.82385866E-05-1.06242266E-04-1.30392234E-05 5.13135363E-05-6.13460606E-06
19122 7.21372504E-05-8.29864737E-04-6.73597151E-04-1.54185433E-05-6.06511685E-06
19123 1.10831095E-05-9.08255346E-05-1.00741712E-05 5.46633493E-06 4.18803662E-05
19124 4.58718639E-04 8.07008160E-05 1.54373760E-04-1.09640811E-04 2.15994046E-03
19125 3.31633536E-05 4.51507753E-04-4.89092903E-04-5.88108403E-06 1.68769373E-05
19126-1.09958533E-05-2.31450506E-06 2.02057182E-05-3.55518232E-06-3.70131587E-06
19127-2.62695865E-05-1.22366237E-04 7.29562855E-04-5.21130946E-06-6.73849443E-06
19128 1.24539483E-04 2.75119623E-05 1.47268496E-06-3.24205520E-05-1.17033491E-05
19129 1.75602533E-05-4.14109816E-05-3.53800085E-05 5.24857520E-06 1.27756529E-06
19130 1.96436013E-06-2.19675047E-05 1.73836701E-05-4.13653250E-05-5.52909884E-06
19131 9.04527023E-04 2.44439787E-04-1.40120751E-04 2.49712490E-04 3.37639412E-03
19132-9.03780895E-04-1.25655514E-03 3.27601030E-05 2.13449383E-06-3.59036877E-06
19133 1.45587495E-06 8.62631994E-06-4.79913120E-06-2.22972587E-05-4.00253560E-06
19134-6.49889411E-05-3.73411043E-05 2.60736258E-04 3.39143256E-07 5.35299105E-08
19135 1.40663137E-06 9.53568338E-08 3.32456699E-07 8.25974520E-06-1.35188951E-05
19136-2.03196520E-06-2.73036819E-06-1.16452534E-04-5.38316125E-06 6.08830786E-05
19137 4.42910370E-05-9.45617438E-04-2.93444285E-05-4.78863763E-04-1.82042597E-04
19138 9.35948786E-09-7.26045194E-07 7.16685706E-07 1.30540051E-06 2.86257540E-06
19139-3.47440904E-06-1.82726764E-08 6.50247822E-07-1.52843114E-06-4.40368897E-09
19140 1.17882310E-06-1.12032049E-05 5.79490265E-06 1.42683811E-06-6.42301392E-06
19141 1.75896173E-04-7.34218849E-05 4.79492774E-06 6.52572297E-05 1.43199236E-03
19142 1.67354676E-04-2.09825816E-04-3.15714722E-04 1.66055839E-06-3.48251359E-06
19143 1.82195521E-06-2.29745628E-07-1.01022092E-06-1.48509283E-06 3.22959277E-08
19144 3.12631802E-07-8.63045638E-07 2.43569439E-06 8.07829651E-07-4.25068027E-06
19145 2.14580557E-06-9.11442816E-06-3.44188718E-06 7.15948682E-05 5.65119270E-06
19146 1.53009167E-05-5.06829685E-06-5.81757027E-04 7.58386384E-05 1.21992748E-04
19147 4.25131969E-05-5.74946305E-07-1.08487057E-06 1.65981687E-06-8.01526026E-07
19148 2.65838333E-06-1.23668915E-06-6.04813670E-08-9.38761868E-07-2.61137917E-07
19149-2.26144120E-07 4.73113481E-07 1.09173287E-05 1.69451222E-06 5.42617425E-07
19150-1.58840070E-06-8.42865388E-05-4.48681508E-05 1.17275047E-06 3.20042627E-05
19151-1.56135112E-04 2.81384125E-05 2.52393058E-05 4.64181450E-05-1.41672544E-06
19152 1.56240493E-06-1.45679494E-07 2.05036934E-07 1.23290069E-06-3.52981777E-07
19153 2.42200515E-04 1.96455685E-04-3.12288585E-06-4.90140821E-06 5.24724867E-06
19154 6.22499189E-05 8.43253765E-06-3.82852722E-06-2.77316485E-05-4.84378002E-04
19155 9.67570925E-05 1.77965507E-04-1.06073914E-04-8.35492475E-04-1.25582511E-04
19156 2.29181501E-04 9.06843402E-05-7.97876312E-08-1.28500304E-05 1.29298180E-05
19157-1.24266118E-05 1.67596183E-05 1.30328819E-05-2.94900438E-06 2.72654337E-05
19158-6.58797719E-05-2.39285172E-04-7.21377880E-06 4.49067144E-05-1.18447004E-04
19159 1.45412992E-04-7.31340798E-06 6.91096718E-05-9.72374093E-06 1.82273727E-04
19160-2.26648646E-06-1.56172987E-06-5.85986577E-06 1.03227124E-05-6.08109731E-06
19161-1.23395614E-05 1.93275587E-05 1.17896236E-05 3.41412077E-06 1.69946573E-04
19162-1.30968460E-04-6.13486413E-05-9.88456523E-05-1.55500853E-04 9.49223822E-05
19163-1.09560383E-04 2.56952708E-04-4.04447702E-07 2.58205802E-07 1.46241901E-07
19164-2.35884607E-06 9.93544948E-06 6.13113520E-06
20  1-7.24133763E-05-6.56734060E-05-6.97759687E-07-7.28248402E-06 2.18209526E-06
20  2 7.78038911E-05-3.06545399E-05 1.68004540E-05 3.36410556E-05-3.86227736E-05
20  3 1.79694988E-04-4.64747586E-05-8.56936346E-05 1.36281196E-02 2.84885343E-04
20  4 8.73601931E-05 4.61305465E-03 2.74709741E-06 6.53760559E-06-9.28470301E-06
20  5-1.53071189E-05 9.67850676E-06 6.92292846E-06 5.40694832E-03 4.46732426E-03
20  6-1.35296848E-05-1.62217113E-05 4.49824748E-06 1.07490162E-04-3.37875326E-05
20  7-3.60423454E-05 1.02193152E-05 2.96126468E-04-1.89411879E-04-5.54435477E-05
20  8 2.71037094E-05 1.42199145E-02-9.77992630E-04-3.34196006E-03-9.98471301E-04
20  9-3.41083144E-06 1.08741632E-05-7.46333172E-06-1.00319124E-05 1.10888995E-07
20 10-8.57762252E-06-3.90361745E-06-9.10582392E-06 1.96093905E-04 1.61234890E-04
20 11-4.24837417E-06 5.02874613E-05-1.72691418E-06 1.82594731E-03 7.20304094E-02
20 12 5.97061285E-02 7.22076374E-05 4.22432781E-05 3.38996148E-05 2.90382505E-04
20 13 2.88907357E-04 6.01746359E-05 2.50185335E-04-9.53099619E-04 2.62520938E-04
20 14 6.90064865E-05 3.79280421E-04-2.34338393E-02-1.86309489E-03 1.37023464E-03
20 15 3.76207168E-03-8.27302209E-05 8.85318812E-05-5.80166025E-06-3.40656943E-05
20 16-1.43375577E-04-1.38979795E-05 4.04451107E-05 1.92432381E-05 6.94037754E-04
20 17-5.67778388E-04-5.58562334E-01-4.62525301E-01-1.19596321E-04 7.29137551E-05
20 18 7.88705962E-05-4.65320395E-03 9.96691711E-05-2.04989507E-05-5.94364043E-06
20 19 3.69015166E-03 9.99582032E-04-1.18239353E-04 1.35980675E-04 1.61764298E-02
20 20 2.90464043E-03-5.25046576E-04 2.42268587E-04-2.21938800E-05-1.26712956E-05
20 21 3.48651756E-05-4.59390480E-05 1.84204620E-05 1.87824632E-04-3.41788556E-04
20 22-1.64227549E-04-2.96371441E-04-4.09556126E-04-3.47009997E-04-1.17548371E-04
20 23-3.69859167E-04-1.54403906E-04 1.40317147E-02 1.16862722E-02 7.08860426E-05
20 24-5.06778473E-05-3.47602499E-05-2.19297496E-04 3.14555763E-04-2.33400025E-04
20 25-1.18277420E-04-2.21333077E-04 4.45337799E-04-8.60612833E-05 3.76783059E-05
20 26-2.63792873E-02-1.89736822E-03-3.83713354E-03-2.54487076E-03-9.57328229E-05
20 27-8.87283542E-06 1.04605658E-04 1.38111601E-04 5.33021095E-05-3.42483438E-05
20 28-4.16147389E-06 7.07981887E-05 7.79019165E-04-6.03080506E-04-3.77407857E-03
20 29-3.12625178E-03-1.10884116E-05 2.57248756E-05-1.28947138E-05 3.69634800E-07
20 30-1.22941589E-05-2.03943278E-05 6.15960246E-05 2.17901527E-04 4.93200320E-04
20 31 3.69563615E-04-1.42668142E-04 1.98198481E-02-4.85181199E-04-2.14972368E-04
20 32-5.18482233E-04-6.81789563E-07 1.62816188E-05-1.55998292E-05 4.37530981E-06
20 33-1.46853639E-05 1.30558841E-05-7.48916436E-06-3.71732411E-06-8.15699906E-07
20 34-2.70222930E-06 1.48293541E-06-3.87016020E-05-1.01530769E-05 1.30806668E-05
20 35-9.06530128E-06 5.55889318E-04-2.19946191E-05 1.60700707E-04-1.87618554E-04
20 36-2.43620300E-03-2.78930506E-04-2.85605052E-04 2.03625051E-04-1.10866116E-05
20 37 3.86275273E-06 7.22385888E-06-7.93842023E-06 2.43053869E-06 4.43760236E-06
20 38 1.31379168E-05-4.99578042E-05-6.35973323E-05-2.56856250E-04 3.48390470E-07
20 39-3.78925133E-05-5.04437361E-06 1.61940778E-04-1.04404468E-06-3.55809865E-05
20 40-7.40609832E-05 9.88565303E-05-8.40268235E-05-6.75923808E-05-1.91043636E-06
20 41 3.67119915E-06-1.81917683E-06 5.28496572E-06 2.81129882E-05-2.15215386E-05
20 42 1.33401160E-05-4.15005050E-04 1.36865505E-04 2.28140592E-05 2.44792476E-06
20 43 3.07645102E-03 1.66065279E-03 1.64089285E-03-8.13090460E-04-8.95009034E-06
20 44 7.12829511E-06 1.82179523E-06 3.27419930E-06-3.33348534E-06-2.93255067E-06
20 45-6.19362963E-06 3.84136778E-05-2.55503840E-04-9.75492303E-03-6.81676452E-06
20 46 5.19635479E-05-2.74901876E-04 8.15853456E-04-4.80930360E-06 5.38760692E-05
20 47-3.71670767E-04 4.73253746E-04-3.85868581E-05-3.62036885E-05 1.04408418E-05
20 48 3.23624212E-06 1.51672005E-06 1.25988009E-05-6.21710927E-05-2.47830950E-05
20 49 6.21928618E-06 4.37110198E-04 3.94008477E-04-8.07147517E-05 8.99212382E-05
20 50-1.08650276E-02 1.02769194E-04 8.19628510E-04-1.27541107E-03 2.73907938E-06
20 51-3.46095689E-06 7.21877504E-07 6.02010311E-06 5.50670566E-08 1.37110084E-06
20 52-1.38101855E-05 1.09383402E-04 4.98945793E-04 1.58515166E-04-1.26428056E-07
20 53-1.29345285E-06 2.11984369E-06 2.48522451E-06-1.42816592E-06 1.24034633E-05
20 54-7.27857250E-06-1.19763767E-05 6.78003465E-06-9.06496918E-05 5.45012369E-05
20 55 7.74835365E-05-4.86780257E-05-5.19820866E-04 2.12973704E-04-1.97146994E-04
20 56-4.91598406E-05 2.45748814E-06-1.11757874E-06-1.33990940E-06 3.80776819E-07
20 57 1.26627980E-06 1.02567397E-06-8.34099600E-09 7.91394229E-07-1.30376636E-06
20 58 1.75926309E-07-4.17500898E-07-8.39995253E-06 6.74543445E-06 1.44227796E-06
20 59 1.62540190E-06 5.34687870E-05-6.35460787E-05 4.04141579E-05 8.29884437E-06
20 60 1.73108753E-03-4.04534494E-04-3.36285909E-04 1.49253515E-04-5.67491330E-08
20 61-4.59222476E-07 5.15971609E-07-8.91097723E-07 8.53120394E-07-1.20652000E-06
20 62 2.86594841E-09 1.21978582E-07-1.51048422E-07 4.94376644E-07-3.18635494E-07
20 63-1.71339802E-06 1.11687975E-06-1.98422257E-06 1.43735561E-06-7.50924399E-06
20 64-2.54739278E-05 1.11747407E-05-7.35326854E-07-4.99726031E-04-9.55368098E-05
20 65 1.14293935E-04 3.35501448E-05-2.44508351E-07-3.10665532E-07 5.55173884E-07
20 66 7.57074546E-07 5.49145041E-08-1.26486010E-07 1.06912966E-09 5.28468573E-08
20 67 3.73970316E-07 2.18930056E-07-2.97248617E-07-8.74892372E-07-1.79249640E-06
20 68-8.69452515E-07 1.31602949E-06 3.31154378E-05 2.82847388E-06-9.22296380E-06
20 69-3.32236188E-06-1.53067645E-04 2.92885543E-05 9.64434667E-05-1.98195137E-05
20 70-9.49949558E-07 2.47315573E-07 7.02633985E-07 1.11972864E-07 4.03674858E-07
20 71 1.53365875E-07-2.38871624E-04-1.93227443E-04-4.75355721E-07-2.59669366E-06
20 72-2.71660557E-06-6.70374881E-05 5.28443824E-07 1.14435154E-05 2.07880111E-07
20 73 3.16355633E-04-8.40812769E-05-5.50940019E-05 2.52324581E-04 1.69179061E-03
20 74 3.31486356E-04 1.07690691E-04 2.02231237E-04-1.42117442E-05-5.68480506E-06
20 75 1.98965493E-05-4.19237590E-06-7.21115862E-06 6.79916775E-06 3.21137302E-07
20 76-1.72616982E-06 1.60871829E-04-9.96931551E-05 5.13492632E-07-3.55148959E-05
20 77-1.28999980E-05 1.01249226E-04 6.67399525E-06-6.37231100E-05 8.60391163E-05
20 78 1.26144397E-04 5.47898934E-07 9.12192918E-07 1.16502035E-06-2.79499939E-06
20 79 1.15250004E-06-2.54442704E-06 2.57072058E-06 2.52948847E-06-5.32509172E-07
20 80 1.36412330E-05 5.62712761E-06-3.08207808E-05 1.32242307E-05-6.01854097E-04
20 81 1.31780767E-04-5.26659248E-05-1.93188471E-05-1.00277730E-06-1.13164669E-07
20 82 1.11594197E-06 1.38795426E-06-7.31623578E-07-5.90607230E-07 3.42849905E-08
20 83-5.29413779E-07 5.62803694E-07-1.15600107E-08 1.95792480E-07 5.93701125E-06
20 84-2.91530888E-06 2.39226662E-07-1.04422516E-06-5.20105540E-05 2.11544357E-05
20 85-6.01131966E-06 1.69697419E-06 1.26017972E-03-3.29839511E-05-1.97219453E-04
20 86-1.36682386E-04 2.81057604E-08 8.45847044E-08-1.12690465E-07 1.85266351E-07
20 87-4.38856583E-07-2.61367300E-07-6.11663978E-07-5.19418720E-07 9.45812404E-07
20 88-8.58785200E-07-2.57549358E-07 8.32630801E-07-5.87690475E-06 4.49720783E-06
20 89 1.21554233E-06-2.73314797E-05 5.35823886E-05-3.64817825E-05-4.60915427E-07
20 90-2.97531715E-03-3.56584810E-04-1.80418001E-04-8.39561209E-04 5.34894171E-07
20 91 2.37654936E-07-7.72549107E-07-4.12324236E-07 3.04633084E-07 2.60368132E-07
20 92-1.69640241E-06 1.75823633E-05 1.21398848E-05-1.80025008E-04 1.43635244E-07
20 93-5.34957075E-07 2.11120473E-04 6.89569870E-04 1.13132469E-07 2.32358289E-08
20 94-8.88235864E-07-2.11008222E-08 2.83122634E-07 6.52181311E-07 5.25915524E-06
20 95-6.83885602E-07-1.07086100E-06-1.59705158E-05-3.13712401E-05-1.25792222E-05
20 96-9.32955555E-07 1.57287640E-03 3.77972802E-04 7.13233289E-05 5.39156550E-04
20 97-9.79485496E-07 2.59774923E-07 7.19710572E-07-6.97503325E-07-9.59131393E-08
20 98 3.11370332E-07 1.40012802E-06-1.14074595E-05 2.99145489E-05 1.50473893E-04
20 99 4.25271343E-08-9.70775548E-08 5.68305500E-07-1.49184841E-07 2.86665156E-07
20100 1.07874970E-06-3.30434045E-06 6.21154247E-07-1.34181674E-06 1.22118113E-05
20101 2.78181724E-06-1.30328367E-05 4.57358793E-08 1.17963157E-04-2.62610414E-05
20102-8.12239099E-05 6.87785038E-05 8.86154226E-08-1.04249990E-07 1.56345670E-08
20103 3.64809708E-07 2.50541142E-07-1.96575081E-07 1.53306412E-07 2.25033635E-07
20104 1.44282393E-05 8.75364875E-05 3.05597235E-07-1.95084811E-06-1.70580398E-05
20105-1.20231409E-05-9.21867075E-07-8.80505432E-07 6.01639266E-07-3.53871353E-07
20106-3.59397872E-07-1.49782416E-08-2.69037057E-06 1.54427585E-06 1.81152886E-06
20107 1.10449997E-05-1.11861882E-05-7.26916824E-06-1.59627522E-05-7.67216015E-04
20108 2.55852522E-04-4.87778445E-04-1.36067400E-04 3.52755505E-07-4.54055445E-07
20109 1.01299940E-07 2.84096585E-07 3.97607429E-07-1.59613987E-07-2.66015984E-07
20110 4.07834600E-06 1.18124223E-05-1.29283549E-04 2.95098183E-06 2.28912388E-06
20111-2.12785787E-07-2.48665059E-07-4.21779022E-08 1.73638486E-06 3.81720541E-07
20112 1.95889792E-06-5.68338358E-07 4.98178858E-06 8.92031758E-06-2.54673515E-05
20113 2.97220484E-07 4.67485897E-04-9.42924937E-04-3.62109105E-04 9.44438733E-04
20114-1.21135743E-06 5.58778016E-07 6.52579418E-07-4.65722971E-07-1.84192544E-07
20115 8.65536404E-09 8.13007511E-08-7.97329301E-08 4.03250279E-07 1.40416848E-08
20116 2.96684033E-07 1.70564069E-06-1.42875796E-06 7.43160408E-08-1.43872730E-06
20117-1.97241809E-05 1.52051533E-05-9.40765775E-06 2.35126632E-06 1.52106410E-04
20118-7.81732012E-06 4.44547506E-05-6.36799861E-05-5.45777489E-07-4.70092472E-07
20119 1.01586996E-06 1.20958699E-08-2.25842805E-07-6.42443187E-07 4.87487918E-07
20120-3.18033897E-06 2.58688154E-05-2.95790591E-05-4.91252015E-07 6.19846043E-06
20121-2.83781318E-05-2.80701733E-05-2.24083726E-08-9.52126449E-07-4.67736323E-06
20122 8.19895786E-05-2.41067913E-07 4.11194088E-08-5.00964604E-07 7.03331764E-07
20123-3.69787148E-07-2.73803594E-06 2.44613152E-06-3.16193900E-06 1.68734688E-06
20124 2.07589912E-05-2.29085628E-05 3.21458023E-05-2.46296244E-05-2.50245318E-03
20125-3.23476307E-04-2.64384598E-04 3.60859399E-04-2.16526612E-07 1.61890033E-07
20126 5.46365787E-08 3.78081918E-07-2.43066316E-07-4.84144812E-07-3.12378959E-07
20127 1.51845409E-06 3.52915118E-05 9.68879550E-04-1.53969953E-06 1.09022130E-05
20128 4.82056828E-05-1.55594609E-04 3.89011530E-07-5.71296882E-06 7.41995341E-05
20129-1.23369132E-04 3.74004862E-08-3.06256754E-07 1.55919784E-07-6.28572548E-07
20130-3.38850925E-07 1.93248461E-06-1.01777742E-06 2.68290451E-06 2.18758638E-06
20131-3.48852658E-05-3.12028788E-06 1.99991083E-06-7.07889969E-06 2.20563708E-03
20132-7.17309527E-04-4.92790024E-04-3.16795599E-04 5.77777827E-07-5.68177351E-07
20133-9.60047636E-09-2.27909669E-07-2.61744773E-07 5.79426586E-07 6.34628688E-07
20134-7.31420552E-06-2.76397324E-05 4.77271487E-05-1.32678830E-08-1.99632693E-07
20135-4.21493656E-07-4.69283613E-07 6.26804259E-07 2.79764707E-06 1.76335674E-06
20136 2.03122357E-06-2.94740275E-06-1.87139928E-05-6.46090169E-06-7.80646660E-06
20137 1.43969780E-05-4.84626293E-05 1.46669426E-05-8.19639388E-05-1.54991183E-04
20138-1.35595756E-07 4.97014354E-07-3.61418598E-07 6.04546105E-07 2.05406204E-08
20139-9.17315702E-08-2.36905096E-09-4.78835497E-08-8.06504851E-08-1.77168514E-07
20140 2.49804744E-07 5.09749739E-07-2.84801862E-07 6.32471632E-07-1.15680587E-06
20141 5.80957045E-06-1.65746041E-05-1.95876185E-05 6.83617632E-06 1.46214565E-04
20142-1.19485101E-04-2.00111903E-04 7.24206380E-05-2.71944924E-07-2.96795878E-07
20143 5.68740802E-07-1.07310354E-06-3.53981149E-07 6.00049297E-07 1.74664977E-08
20144 2.42934063E-07-1.19032057E-07-1.69923954E-07-7.71427679E-08-3.04946046E-06
20145 6.53026413E-07 7.84324656E-07 3.84044109E-07 2.36809655E-05-9.85395698E-06
20146-1.05168406E-05 4.83137700E-07 9.82545194E-05-1.25263923E-06 4.05501352E-05
20147 9.54829496E-07 3.15654579E-07-4.75950770E-08-2.68059502E-07 5.64345671E-07
20148 4.47207572E-09-2.43091841E-07-2.51712988E-08-2.89244303E-08-3.51786116E-08
20149 1.44615272E-07 5.97903206E-07 7.34241589E-08-1.46588030E-07-8.00756676E-07
20150-2.74588924E-06-1.49867559E-06-3.10524729E-06 3.25057584E-06 1.21430606E-05
20151-9.29924324E-05 3.04033448E-05 2.32665989E-05-2.99485847E-05 2.47421728E-08
20152 2.02250424E-07-2.26992597E-07 1.13029973E-07 1.94991600E-07-2.29539120E-07
20153 9.26455049E-08-1.36048333E-07 6.61213030E-08-2.08639758E-07 1.98608751E-08
20154 1.70457806E-06-4.98081009E-07 8.76739175E-07 1.53886342E-07-1.58491804E-05
20155 1.40795427E-06-4.41287658E-06-1.25081423E-07 2.93099314E-04-8.19181689E-05
20156-5.20792840E-05-5.66242499E-05 3.80158116E-07 1.69878586E-07-5.50036702E-07
20157 4.27586261E-07 1.37622396E-08 3.45267526E-08 2.67252152E-07-1.16915742E-06
20158 5.92312362E-06 2.46889466E-05-1.89189338E-07 2.19117053E-06-1.76373589E-05
20159-3.83413175E-05 1.58597677E-07-4.79070364E-07-1.25666561E-05 4.78266543E-05
20160-2.44464299E-08-2.68015062E-07 5.59177864E-07 3.86132807E-08-4.30297780E-08
20161 2.76657479E-06-2.46065396E-06-1.98994902E-07 9.71009572E-08-1.29960010E-05
20162 1.07231041E-05 2.07077455E-06-7.04933547E-07-3.11326838E-05-5.54747309E-05
20163-2.48581138E-05-1.99561038E-05-4.78258909E-08-1.25570859E-07 1.73396750E-07
20164 1.18838435E-07 1.61500904E-08-3.05536205E-08
21  1-1.35687760E-07 4.96525413E-07 3.51431907E-06 1.57328044E-06 1.06643796E-06
21  2-2.58917109E-06-1.83446548E-05-9.47478184E-06-6.15289093E-06-7.86843380E-05
21  3 7.69252038E-05 1.32519097E-04 3.26560870E-05-1.65776608E-03-5.82859827E-04
21  4 2.27730042E-04 4.96543746E-05-2.96807200E-06 3.88530401E-06-9.17232009E-07
21  5 1.90815244E-06 1.24484093E-06 1.11645223E-06-2.49577271E-07 3.29190607E-08
21  6 7.12605837E-07 9.72951188E-08-4.45919491E-07-3.47177841E-06-3.86002981E-06
21  7-6.50413922E-07 2.00591304E-06 1.73175111E-06 1.17305148E-05-4.42882903E-06
21  8 2.28091738E-05 1.98596017E-03 1.94206163E-04-1.25987006E-04-7.65834368E-04
21  9 6.71005768E-07-5.92313578E-07-7.86921902E-08 4.99182051E-07 1.09665369E-06
21 10-1.16435105E-06-4.99704439E-07 4.11987310E-06-5.74387357E-05-2.19957748E-05
21 11-6.07549463E-07 3.84380285E-06-1.64335812E-04 2.80080754E-04 5.42084805E-07
21 12-4.72708605E-07-9.46921130E-07 1.02036062E-07 6.83117289E-08 1.03440567E-05
21 13 4.62657122E-06-8.86421094E-07-1.96300865E-06-5.51640416E-05-2.30085730E-05
21 14 4.12310665E-06 2.42044876E-05-1.36587750E-03-2.43853092E-05 5.23740771E-04
21 15 2.43536250E-04 4.37735707E-07-1.21904982E-06 7.81314116E-07-1.51140134E-06
21 16 7.77715534E-07 7.63172508E-07 4.50724984E-07-4.06132064E-06 1.36558232E-06
21 17-2.39262799E-05-2.96270567E-06-2.79263118E-06-7.64399867E-07 5.01272756E-07
21 18 1.13874674E-08 3.20664517E-06 4.40290374E-06-2.51841336E-06 7.55408421E-08
21 19 2.14476603E-05-1.01742489E-05 1.65641501E-05-6.78442244E-07-3.84096528E-04
21 20-3.08880018E-04 1.49670682E-05 5.75502825E-05 6.67774052E-07 1.96305662E-07
21 21-8.64079713E-07 4.15278709E-07 7.05610525E-07-2.18534011E-07 7.29304577E-07
21 22-6.29702307E-06-7.31430970E-06-1.48062206E-04-6.17070954E-08 1.34527487E-06
21 23 1.68100438E-05-1.21383348E-04 4.34288747E-08-3.18764469E-07-2.38721518E-07
21 24-2.71320170E-07-4.68805792E-08 2.86832566E-06 1.40401676E-06 2.70093870E-06
21 25 1.04199687E-06 2.61241394E-05 4.86673158E-07-2.27100789E-05-7.66805996E-05
21 26-9.92579453E-05 1.39175363E-04-2.50814707E-05-3.38260231E-04-1.35277361E-07
21 27-8.36058975E-07 9.71336336E-07 2.38861458E-07-4.27445282E-07 1.05087206E-06
21 28 6.25133446E-07-1.32587221E-05-4.13113324E-05-3.00646141E-05-2.99332267E-06
21 29-3.08246230E-06 6.02097718E-07-5.89150866E-07-4.94243890E-07 8.41920400E-06
21 30-2.11354630E-06 3.23695177E-06 1.37717758E-06-6.95232153E-05-1.06080460E-04
21 31 5.73578471E-06-3.14396351E-05 1.23227825E-03-9.76884113E-04 4.49490747E-04
21 32-3.33850005E-04-2.92371583E-06 1.06463007E-06 1.85908577E-06-1.33447579E-07
21 33 1.03628581E-06-1.92788870E-07 7.28422182E-09-2.97238106E-07-4.45228302E-07
21 34 8.77187587E-08 1.10763830E-07 3.03337506E-06 2.07347589E-06-4.99160234E-08
21 35-7.90523021E-07-2.03460411E-05 1.28302374E-05-5.46177481E-06 1.20676622E-05
21 36 1.24482504E-04 1.13475223E-04 3.41105263E-05 5.83677669E-06 3.94560529E-07
21 37-3.12023630E-07-8.25368989E-08 1.62670127E-06-8.67167752E-07 9.12210591E-07
21 38-2.38541713E-07 5.29620740E-06-1.73805526E-05 9.48630485E-05-5.55633210E-07
21 39 2.16038285E-06-1.53730912E-05-3.91837170E-05-1.06463913E-07 1.42305226E-06
21 40-7.97928708E-06-2.82087578E-06-2.89849426E-06-8.55532907E-07-9.22146394E-07
21 41 7.87663836E-07-6.63236918E-07-1.93876327E-05 3.83494642E-06-4.58737461E-06
21 42 4.07135462E-06 1.83110974E-04-8.18047417E-05 3.50697205E-05-4.59670028E-05
21 43 1.45306248E-03-3.38730660E-05 8.48671113E-05-9.55740536E-05 2.63509193E-06
21 44-1.45963741E-06-1.17545452E-06 4.99353129E-10 3.07611472E-06-1.16124920E-06
21 45-1.17153511E-06 1.23644183E-05-3.24810330E-04-1.22666527E-03 9.64851575E-07
21 46-8.77737124E-06-3.02389389E-05 1.60188121E-04-1.56498440E-06 1.76614362E-06
21 47 2.57515276E-06 8.89435704E-05 3.55963815E-08 1.88586421E-07 5.17039501E-07
21 48-2.37751356E-06 1.35346091E-06 3.15869260E-06-1.19771568E-06 1.20692475E-05
21 49-7.06696493E-06-1.49704233E-04 7.74610279E-06-8.93009358E-06 7.55804018E-05
21 50-1.23131163E-03-1.24917091E-04-6.28913514E-04-5.11505066E-04-4.94198157E-07
21 51-1.22219462E-06 1.71639278E-06 1.57222563E-06-5.36294676E-07-8.49958922E-08
21 52-3.21974992E-06 2.82171907E-05-6.48493722E-05 1.28521510E-04 3.93113064E-08
21 53 3.53607526E-07 1.36014781E-06-1.35932813E-06 3.35336626E-07-3.26966577E-06
21 54-5.75549885E-06 6.05956156E-06-1.39854236E-06 1.72515695E-05 1.73662775E-05
21 55-3.08785240E-05 4.43413639E-06 2.15863567E-04-2.42321784E-04 1.70767089E-04
21 56-6.27044944E-05 5.45020925E-08 6.96965405E-08-1.24198633E-07-3.10980313E-07
21 57 4.64067060E-07 1.98588662E-08 4.06220500E-09-4.07571855E-07 3.13187322E-07
21 58-9.55242754E-08 5.05481295E-07 4.86480276E-06-1.12414823E-06-3.73625444E-07
21 59-2.31058294E-06-4.89038757E-05-9.58498206E-06-1.87953847E-05 1.17758725E-05
21 60-4.23367689E-04 3.63972745E-06 2.61997094E-04 1.33138317E-06-7.51914008E-08
21 61-6.89237701E-08 1.44115171E-07 1.06474405E-06 1.21447305E-07-9.18891415E-07
21 62 6.26452373E-09 6.34550038E-08 3.36753657E-07 3.02035715E-07 1.49413675E-07
21 63-7.77151001E-07-1.42946278E-06-1.33257115E-06-6.59658929E-07 3.75930187E-06
21 64 1.32685815E-05 7.92606532E-06 3.75435731E-07-5.87275047E-06-5.95225681E-05
21 65-3.96342181E-05-1.35662394E-05 6.29859291E-07-3.80622580E-07-2.49236711E-07
21 66-3.07231023E-07-2.90581606E-07 9.55750273E-08-2.91816761E-08-1.65304112E-07
21 67-3.72459696E-07-8.24478511E-08 3.78168228E-07 1.40118047E-06 1.70775835E-06
21 68 1.88536877E-07-1.74953872E-06-1.04709009E-05-1.44848773E-05-1.50402719E-06
21 69 8.12272134E-06 3.32133493E-04-2.39601359E-05-1.13514426E-04 6.72626919E-05
21 70 5.89038789E-07-2.19618610E-07-3.69420179E-07 1.53885770E-07 1.17942883E-07
21 71-7.12045985E-07-6.65535753E-07-8.24324806E-07-2.45557836E-07 9.40480137E-07
21 72-6.16262784E-07 2.56047583E-06 2.04298801E-06-4.00876629E-06 3.48914327E-06
21 73 2.68686627E-05-2.62332447E-05-4.40646071E-06 9.06375247E-06 9.21923784E-05
21 74 1.67765902E-04-5.95581871E-05-5.73219852E-05-1.24785708E-06 6.16403015E-07
21 75 6.31454069E-07-1.20865649E-06-1.26244329E-06-1.70240936E-06 2.69019489E-07
21 76-3.61189753E-07-8.00509863E-06-1.50240092E-04 5.10307485E-07-5.76249717E-06
21 77-3.86261562E-05 1.29484668E-04-9.08713971E-07 2.66720266E-06-2.33363522E-05
21 78-1.06503756E-05 6.74352608E-08 9.57820000E-07-9.03632544E-07-1.35235718E-07
21 79-1.11604735E-07-1.27208670E-05 3.28922378E-06 3.98240138E-07-4.66563628E-08
21 80 7.93638436E-05-4.13407893E-06 2.08811657E-06 1.06579274E-05-1.90873240E-04
21 81-3.89532061E-04-9.19916058E-05-1.53065144E-04 9.18713947E-07-6.38696501E-07
21 82-2.80017446E-07-1.11895274E-06-7.18938638E-07-3.61518039E-07-4.66562493E-04
21 83-4.00273015E-04 6.68072208E-06-1.20757741E-05-7.52301305E-06 6.81042022E-05
21 84 2.22272662E-05-1.01283894E-04-6.10170720E-05 2.44940302E-04 3.48658133E-05
21 85 1.64030028E-05-2.77865920E-04-1.66453158E-03-1.93837453E-03-1.00943715E-03
21 86 6.62585620E-04-1.18785024E-05 1.78175721E-05-5.93906964E-06-3.36079906E-06
21 87-5.08915533E-06 2.41468179E-05-5.40277783E-04-4.48941132E-04 2.86815241E-06
21 88 1.88082578E-07 5.10629363E-06 4.64774759E-05-2.32649541E-05-3.55009756E-06
21 89-1.21478980E-06-1.77419586E-04 3.68256720E-05-9.05381866E-05 6.70169721E-05
21 90 1.47311526E-02 1.65936415E-03 4.39257477E-05 4.19539712E-03 2.13742337E-06
21 91-2.01022434E-06-1.27199030E-07 2.11211000E-05-7.96165732E-06 3.21677101E-06
21 92-5.74445432E-06 5.98513307E-05-1.12199214E-04 8.35530149E-04-3.96887861E-07
21 93-2.53481493E-05 1.13680130E-04 3.47986780E-03-2.55709562E-02-2.11179188E-02
21 94-2.95282701E-05 3.58967477E-05-7.93335526E-05-4.38709338E-04-6.95569719E-05
21 95 2.57368292E-04-3.08321564E-04-1.26782617E-03-4.25147255E-05 5.14764401E-04
21 96-3.90706005E-04-1.01102530E-02-1.39021535E-04 2.19299542E-04-2.45961963E-03
21 97 9.94103128E-05-1.92171505E-05-8.01931623E-05 4.20919370E-05-2.28979269E-05
21 98 1.25550798E-04-3.19801733E-05 1.59004342E-04 1.17389743E-04-4.18461619E-04
21 99 2.25436712E-03 1.86684731E-03-3.98760876E-06-7.95911221E-06 2.59157188E-05
21100 4.35945227E-05 6.53441959E-05 2.54936556E-05 4.28545540E-05 3.79352445E-04
21101-1.03851116E-04 1.88385999E-04 1.64940859E-04 7.19162460E-04-2.06445948E-04
21102 8.66977076E-04 1.75754640E-04-1.84874551E-05-1.35861978E-05 3.20736529E-05
21103-2.55535648E-05 9.62190514E-06 2.61153365E-05 4.50141751E-06-6.21780017E-05
21104-7.12383533E-05-8.30155407E-04-4.21617030E-06 2.85860615E-05 1.16938803E-04
21105 4.53138248E-04 9.83105469E-02 8.14595318E-02 4.72759320E-05 9.59874406E-05
21106-1.05809435E-05 6.31256793E-04 2.43786315E-04 2.98358318E-04 3.34696507E-06
21107-2.18633931E-03 7.65038510E-04 5.29388306E-04 1.45107635E-04-1.17997591E-03
21108 1.40230122E-04 1.63356068E-03 6.74882379E-04-9.89200406E-06-9.48614841E-05
21109 1.04753488E-04-1.52537513E-04 4.08067607E-05 3.19565073E-06 4.67238511E-05
21110 9.32599317E-05 2.89935340E-05 1.20527375E-04-5.54141340E-01-4.58818897E-01
21111-1.13232082E-04-2.10765552E-05 2.03123826E-05-4.55518278E-03 1.13106256E-04
21112-5.02660223E-05 9.89670852E-05 5.07786273E-03 2.96007327E-04 9.90908728E-04
21113-4.95733178E-04 1.00044018E-02 4.62441099E-03-3.44662465E-03-4.87661992E-03
21114 1.19273183E-05 7.80948187E-06-1.97368002E-05 3.49475768E-05 6.44873147E-05
21115 5.38866425E-05-7.90877756E-03-6.48549623E-03 4.84987185E-05-8.03323152E-05
21116-2.77713196E-05-2.81543409E-04 1.58116245E-04-3.49274607E-04-7.77088956E-05
21117-1.07983346E-03 1.03754671E-04-4.78622374E-04 4.54432256E-05-8.17398406E-03
21118 7.10089269E-04-1.30584005E-03-7.92183242E-05 4.81622617E-05-1.20771964E-04
21119 7.26097022E-05 9.78696955E-05 1.17806620E-05-3.82069995E-05-1.29958834E-05
21120 8.19149957E-05-8.97118002E-05-6.91954860E-06-9.12181677E-06 4.35741910E-05
21121-9.73640621E-05 1.98589371E-04-7.20727574E-06 4.07821826E-05-1.88819896E-04
21122-3.84635620E-05-5.48146967E-03-4.47955095E-03-7.40847417E-05-1.93816269E-05
21123 7.64632475E-05-2.58292607E-04-2.35783959E-04-8.66982276E-05 2.37697524E-04
21124-7.94877582E-04-1.13761206E-04-3.17427832E-04 2.18018451E-04 3.74056897E-03
21125 6.71467318E-04 3.12644690E-04-3.05715087E-04-1.91763877E-05 4.49436613E-05
21126-2.57672736E-05-4.89080467E-05 1.04192745E-04 5.52298799E-05-2.10189002E-05
21127 1.59618280E-04 3.75393024E-04-1.00260190E-04-7.09721049E-06 5.05435285E-05
21128-2.54256643E-05-3.68841602E-05-8.09946459E-06 6.70878532E-05-8.12644472E-05
21129-6.62345298E-05-5.53045585E-06-3.14063080E-06-4.02068561E-06 1.16061922E-05
21130-2.04257700E-06-4.38717469E-05 1.73089727E-05-4.75392661E-05 4.24992849E-06
21131 5.04522168E-04-2.73278856E-05 7.68749050E-05-1.19396202E-04-1.30933099E-02
21132 2.22666146E-03 3.30611787E-03 8.51541536E-04-1.05312797E-05 1.61194212E-05
21133-5.58814146E-06-8.65661418E-06 1.51933739E-06 4.27631216E-06 1.11157768E-05
21134-8.93068367E-05 3.04465121E-04-4.93608409E-04 4.16736332E-08 3.31078066E-07
21135 1.19771627E-06-3.27201631E-06-7.20207287E-07-2.93038055E-06-5.15015469E-06
21136 1.59862551E-05 4.38697220E-06 8.52090616E-06 4.58044985E-05-8.72751571E-05
21137-2.50848506E-05 4.21945920E-04-1.82195464E-04 2.07290107E-04 7.91671889E-05
21138 1.62351831E-06-8.21916843E-07-8.01601466E-07-1.68827437E-06-8.87429943E-07
21139-1.84581576E-06-2.73291810E-08-1.80928497E-07-4.21795377E-08 7.63717520E-07
21140-9.02870409E-08-2.33982818E-06-1.63227108E-07-4.62901684E-06-2.25937223E-07
21141 4.75861673E-05-4.53055626E-05-6.28554757E-05-1.27368461E-05-5.69919929E-04
21142-3.73695767E-04-8.32987948E-05 2.56119542E-04-8.91586250E-07 3.85937496E-07
21143 5.05648754E-07-2.68870555E-07-1.18582678E-06 3.07129058E-06 1.54480750E-08
21144 1.95682371E-07 6.14150529E-07-1.34815127E-06-4.18846996E-07-2.50902160E-06
21145-2.15162821E-06 5.87778558E-06 1.63664302E-06 1.40554341E-05-3.30728207E-06
21146-3.42544839E-05-9.23649019E-08 6.58747916E-04-7.93778729E-05-1.06637001E-04
21147-3.77641221E-05 3.65617439E-07 6.36514029E-07-1.00213147E-06 3.17608505E-07
21148-6.83018206E-07-1.54705391E-07-3.94585355E-08-5.25418873E-07 5.57883071E-07
21149 5.73951046E-07 3.09556163E-07 6.76866433E-06-2.25931618E-06-2.59700063E-06
21150-1.64283868E-06-5.42522342E-05-5.87124513E-06 2.36782642E-05 2.70475000E-05
21151-1.70279926E-04 5.19921464E-06-2.36338873E-05-2.31044611E-05 7.05093464E-07
21152 1.98358247E-07-9.03451711E-07 6.62160854E-07 8.41257354E-07-8.31755003E-07
21153-9.75114543E-05-8.15859097E-05 7.75662118E-08 3.16675445E-06-2.59911679E-06
21154 1.33675101E-05 2.47260571E-06-2.32433599E-06 1.14687546E-05-1.04237451E-04
21155 2.82028488E-07 8.17501867E-05-2.31758315E-05 1.19795441E-03 8.69352748E-06
21156-2.92287410E-04 2.13520392E-04 5.55136302E-07-2.23579690E-06 1.68066060E-06
21157-1.21211591E-06-6.56598252E-06-5.90933523E-07-1.92607799E-06 1.89017333E-05
21158 4.16722949E-05-4.88911982E-06 1.36206741E-06 1.06473090E-06 1.49990734E-04
21159 3.15859460E-04-4.13523309E-06 3.66145826E-05 7.96663856E-05-1.75668950E-04
21160 1.40619976E-07 1.06097806E-06 4.22593755E-07-3.82457129E-06-4.39172315E-06
21161-1.11343324E-05-1.04944275E-06 3.70024426E-06 2.09940925E-05-4.83919872E-05
21162 1.43940479E-05-1.65910421E-05-1.32773123E-04 1.36519882E-03-1.33549341E-04
21163-2.42587851E-05-5.28306789E-04-5.51013656E-06-2.26583922E-06 7.77597579E-06
21164 9.11595307E-08-2.36652051E-06 3.48113545E-06
22  1 4.36121722E-05 3.08054165E-05-2.05017021E-06-7.12272913E-06-1.01010133E-05
22  2 7.58936258E-05 1.02479078E-05 1.26662448E-06 4.04748070E-05-4.94223702E-04
22  3 1.16092485E-04-1.60754846E-04-8.22010860E-04-1.35077667E-02 2.77359268E-03
22  4-4.13918447E-04 8.14778988E-04-9.45676562E-07 1.07130781E-05-9.76740152E-06
22  5-4.47779034E-06 1.02900741E-05 2.12295123E-06 5.62773655E-01 4.66006119E-01
22  6-1.03611358E-04-1.18283513E-04-3.51658541E-04 4.99944775E-03 1.81329317E-04
22  7 1.49643025E-04 2.61121995E-04-5.49262887E-03-3.23731116E-04 9.38384241E-04
22  8 7.31836860E-04-1.36013751E-02-2.81214021E-04 1.72963361E-03 2.06082306E-03
22  9 1.22692860E-04 3.89647533E-05-1.61657613E-04-1.01757312E-04 1.00174426E-04
22 10-5.32083936E-06 3.42292406E-04 2.06417926E-04 3.04065641E-04 2.81836968E-04
22 11 3.27027062E-04 3.03014895E-04 1.08643082E-03-4.86131410E-04-2.57073891E-02
22 12-2.13450241E-02 6.51785807E-05 6.77110322E-05-3.80255338E-05-3.54142159E-05
22 13 2.08577224E-04 3.29613200E-04-1.27996753E-04 1.28261814E-03 4.08874501E-04
22 14 1.50424450E-04-7.07473893E-04 8.76753705E-03 7.92716469E-04-8.93527036E-04
22 15-1.53205389E-03 1.25947009E-06 3.22197075E-05-3.34791776E-05 1.26185822E-04
22 16-6.69519369E-05-1.07740277E-04-2.44234499E-05 5.56282757E-05 1.40023690E-05
22 17 2.56349742E-04 2.14711926E-03 1.78270058E-03-2.30012983E-06-3.06361961E-06
22 18-4.47807145E-06-1.42016712E-05-4.65757810E-05-2.39654101E-05-2.39292283E-05
22 19-6.13442345E-04-2.27625886E-04-9.06348366E-05 1.56872664E-05-5.30902951E-03
22 20-1.39926938E-03 1.59566612E-04-8.60802096E-05-1.96310856E-06-1.70320828E-06
22 21 3.66631684E-06 1.35209697E-07 2.73970131E-06-4.74822332E-06 4.20529040E-06
22 22-1.54134621E-05-1.89077049E-04-1.39001335E-04 3.90537818E-06-8.02739237E-06
22 23-9.85398998E-05-2.59383393E-04 3.53339976E-05 3.28751217E-05 3.34065006E-06
22 24 4.00010741E-06 6.51595745E-06-3.18982357E-05-2.13783392E-05-3.11095481E-05
22 25-4.01895972E-05 1.22332986E-04 1.61102594E-04 3.09228943E-05-7.92093276E-05
22 26 1.01011518E-02 7.55092750E-04 1.40998733E-03-1.91341339E-04 1.00501736E-05
22 27-8.68410574E-06-1.36606782E-06-3.52696240E-06-1.21445469E-05-2.86862697E-05
22 28 3.83651659E-06-2.76710893E-05-1.50567393E-04 8.60279723E-05 8.86772289E-04
22 29 7.41481725E-04 9.13426162E-06-1.38987140E-06-6.70853562E-06-3.67687033E-05
22 30-2.48930141E-05-8.92884232E-05 3.66559641E-05-9.50279426E-04 1.91768018E-04
22 31 2.91738164E-04-1.58500792E-04-9.50928849E-03 1.10413139E-05 1.08946592E-03
22 32-4.60702226E-04 3.49563732E-07 5.08881069E-06-5.43837442E-06-1.58146019E-05
22 33 1.19153534E-05 1.42854121E-05 7.86632847E-05 6.71997555E-05-6.34733303E-07
22 34-1.14434326E-06 1.76689754E-06-4.31453255E-05 5.11031747E-06 1.40618269E-05
22 35-1.35571820E-05 5.86150403E-04 1.59196115E-04 1.89597068E-04-1.46300490E-04
22 36 2.59209443E-03 1.96779068E-04 2.91251345E-04-4.24177212E-04-3.06726946E-06
22 37 2.08101952E-06 9.86249946E-07 9.68569795E-06-5.55033039E-06-6.88656719E-06
22 38 4.60540295E-06-4.41748610E-05 8.09045263E-05 1.31453196E-04 5.50138398E-06
22 39-6.36807560E-05 1.43490371E-04-2.01498236E-06 3.93173158E-06-5.14073164E-05
22 40 1.31107170E-04-4.98812141E-05-4.61084219E-05-3.54469831E-05-1.57970000E-06
22 41 7.41995658E-06-5.90778331E-06-1.25358151E-05 7.88749742E-06-4.14130939E-05
22 42 3.02387360E-05-8.82365496E-05-4.44818290E-06-7.37932979E-05-5.50915032E-05
22 43 6.40569830E-04-7.34037680E-04-5.47028352E-04 3.30724363E-04 1.11191285E-05
22 44-5.73278532E-07-1.05458500E-05 1.35251740E-05-9.59876927E-06-2.29664217E-06
22 45-2.78833443E-06-6.43129813E-05-5.71963541E-05 1.92405437E-03 5.22269744E-06
22 46-5.26233238E-05 1.57341972E-04-9.91550756E-05 3.31510117E-06 1.80556049E-05
22 47 1.25087997E-04-8.82401859E-05-1.95486622E-03-1.69322966E-03-3.35314495E-06
22 48 2.50351185E-05 9.28743379E-05 2.18716734E-04-6.23543065E-05 1.45894110E-05
22 49 4.92452983E-04 1.78217092E-03 1.07789668E-04 8.29886819E-05 8.67457210E-04
22 50 1.71441467E-02 5.25559266E-05-3.00875294E-03 2.82344572E-03-1.00530788E-04
22 51-1.12561280E-04 2.13092068E-04-2.06226689E-06-4.20118700E-05 2.92257577E-05
22 52 1.15695100E-05-1.05687612E-04-6.17747254E-04 4.83625000E-04 2.21039795E-06
22 53 9.02784402E-07 8.50004917E-06 2.09096599E-06-7.89261387E-06 2.01200076E-05
22 54-1.34641552E-05-4.55857582E-06-1.06771426E-05-2.71360265E-04 1.15165490E-04
22 55 4.98267467E-05-1.35564483E-04-1.01072624E-03 4.21225515E-05 1.68133152E-04
22 56 4.52382876E-05 8.06684604E-06 1.44787603E-06-9.51472207E-06 5.08067999E-06
22 57-8.40846258E-07 2.67690775E-06 2.21790199E-07-2.48298467E-06 2.47896137E-06
22 58-4.14838087E-07-4.37331512E-07 3.56249055E-05-1.78737179E-05-1.43476135E-06
22 59-1.47693414E-06-1.56967589E-04 4.78839553E-07 5.37693722E-05-3.61269851E-05
22 60 7.15237355E-04-6.49015621E-04 1.99216778E-04 3.04183053E-04-2.68871247E-06
22 61 1.39783541E-06 1.29087705E-06-3.07478049E-06 5.52811434E-06 1.84183847E-06
22 62 2.55886282E-07-1.13025649E-06 2.06594472E-06 3.67707443E-06-1.49536669E-06
22 63 1.78953228E-05-3.99262084E-06-1.62349446E-05 4.71779284E-06-1.87009284E-05
22 64 2.28493667E-05 8.69051954E-05-2.88751679E-05-9.44281076E-04-1.62103092E-04
22 65 9.64986557E-05-2.58410012E-05 1.19135710E-06-4.09965408E-06 2.90829698E-06
22 66-8.94423522E-07 2.98335159E-06 4.02845656E-06 1.00846882E-07 5.39586198E-07
22 67 1.28668096E-06-3.80367900E-07 2.44872503E-06-8.15520490E-06-4.25686010E-06
22 68 2.73870449E-06-7.10166350E-06 4.03047910E-05-2.10158004E-05-2.48599522E-05
22 69 3.76728599E-05 2.53662117E-04-2.23297890E-05-1.21701565E-05-1.26602762E-04
22 70 3.20333659E-06-1.59587558E-06-1.60746101E-06 1.90416923E-06-1.51728724E-06
22 71-1.96869248E-06-7.64796611E-05-6.48194664E-05 3.25705011E-06 5.41413548E-07
22 72-1.32659578E-06 8.64761321E-06-1.25446520E-05 4.36905225E-07 9.33356799E-06
22 73-3.02676182E-04-8.48212522E-05 5.19728386E-05-1.38849201E-04 4.57155969E-03
22 74 2.85993171E-04-3.12448370E-05 9.34930875E-04-3.42267932E-06-3.41506182E-06
22 75 6.83774114E-06 1.90636206E-06-3.96221150E-06 1.58162539E-06 1.00349960E-06
22 76 2.02833002E-06-8.48622965E-05 1.44933575E-04 1.70449039E-06-6.21643500E-06
22 77-1.30903739E-05-4.95815349E-05-1.24816056E-06 2.14813797E-05 9.05754625E-05
22 78-2.95120518E-05 1.98375115E-08 1.24181225E-06 2.91513582E-06-3.59773871E-06
22 79-3.56606167E-06-1.81564627E-05-1.82978453E-05 1.33429051E-05 9.16568917E-06
22 80 2.12455308E-04 6.51641939E-05-4.49527364E-05 3.80718228E-05-1.85328065E-03
22 81 3.45330570E-04-4.25845567E-04-5.24193708E-04 9.31145581E-08 4.83566802E-07
22 82-5.76681360E-07 3.77458049E-06-2.99395203E-06-5.15209831E-06-1.44595878E-08
22 83 9.05625572E-07 1.60121175E-06-4.26277728E-07 2.13257275E-07-9.05654203E-06
22 84-9.83625836E-06 2.13885311E-06-3.13379806E-07 2.43046639E-04 2.52937256E-05
22 85-4.72035691E-07 1.52263970E-05-5.31046858E-03 1.54947248E-03 2.52902110E-03
22 86 1.84256239E-04-1.65184204E-06 1.62465795E-06 2.71840924E-08 9.85213576E-07
22 87-9.16714484E-07 5.11109205E-07 1.44203204E-06-7.10154241E-07-4.41109784E-06
22 88 1.15642793E-06-6.29533631E-07 3.04734978E-05 2.38525839E-05-7.76393025E-06
22 89 3.11111521E-06-3.61947222E-04-2.00731509E-04 7.45496393E-05-1.34910573E-04
22 90-1.55040765E-03-9.99033745E-04 1.27518268E-03-6.10286303E-04-4.26237879E-06
22 91-1.37628882E-06 5.63866761E-06-8.23420292E-08-2.61842520E-06-1.31327089E-06
22 92 4.56830930E-06-2.79238270E-05-1.02231216E-04-1.82130124E-05-6.05900968E-06
22 93 3.76673499E-05 3.23011037E-05-4.37542701E-03-5.74433350E-07 4.77966643E-08
22 94 2.53114584E-06 9.12438330E-07-6.73032503E-07-1.26298770E-05-1.57291017E-05
22 95-3.22272605E-06 6.97176329E-07 1.05621689E-04 6.86625062E-05 1.34387555E-04
22 96 9.18669293E-05 1.49626542E-03-1.00327182E-03-9.68572787E-05 4.53263924E-04
22 97 3.15821659E-06-9.57908818E-07-2.20030777E-06-1.41952800E-07-1.13184588E-06
22 98-5.93145230E-07-3.90625711E-06 3.58062175E-05 2.11824570E-06 2.15153710E-04
22 99-1.59428290E-07-1.02251782E-07-2.21528298E-06-1.54922710E-07 5.03845124E-08
22100 1.96753797E-06 1.30248641E-05 1.50187644E-06-4.87649089E-08-1.15900027E-04
22101 3.01160164E-05 2.45287633E-05 8.18578378E-06 1.78875891E-03-2.39458976E-04
22102-4.38751423E-05 2.24133013E-04-1.43536189E-06-1.59880874E-09 1.43696070E-06
22103 5.51708940E-07 1.47237731E-06 1.17644049E-06 1.23531314E-06-5.53297702E-06
22104-3.86257754E-05-1.49035677E-06-1.00011136E-06 8.92262979E-06-3.14558740E-05
22105 1.10897178E-04 3.70883571E-07 3.63500730E-07-1.48083568E-06 7.09442255E-07
22106 9.20331996E-07 1.79552912E-06 7.40949050E-06-3.17898393E-06-5.77184899E-06
22107-5.83779613E-05 1.35316065E-05-3.41246700E-05 7.63486415E-05 2.14968077E-03
22108-5.28013175E-04 9.73598369E-05 9.04017874E-04 5.28023134E-08 4.68919284E-08
22109-9.96942418E-08 9.64298182E-07-4.03216238E-06-5.82751271E-07 2.03541657E-06
22110-1.66644815E-05 2.71355824E-05 4.45979969E-05-1.13739302E-07-7.01108989E-07
22111 4.31182160E-07 1.78308757E-06-8.66334600E-07 1.08631904E-05-2.92470611E-07
22112-1.05001539E-05 7.23263811E-06-2.38898329E-04 1.79997962E-05 9.08651724E-06
22113-5.46805140E-05-5.19043439E-03-1.39427892E-04 2.96320534E-03-6.46167124E-04
22114 2.22894218E-06-1.35449768E-06-8.74444498E-07 1.79379719E-06 1.62273947E-06
22115 7.79609540E-07 1.58206209E-07-1.85442527E-07 1.98282340E-07 2.40450936E-07
22116-1.41775746E-06 1.12099175E-06-1.35826430E-06-5.76255628E-07 6.27674783E-06
22117 2.85414623E-05-7.62929068E-06 2.02362341E-05-1.12768807E-05 2.76357698E-03
22118-1.24067472E-04 3.90128881E-04 1.07817486E-04 4.49315151E-07 3.16809695E-07
22119-7.66124846E-07 8.77906843E-09-1.09461157E-07 2.05041018E-06 6.88593756E-07
22120-3.56024723E-06 1.76973013E-05-1.33603406E-04 1.22041491E-06-1.15712699E-05
22121 1.04774976E-04 4.24600084E-05 3.16942914E-07-1.82317344E-06 1.15160381E-04
22122-3.70222364E-05 4.93556240E-07-3.16480027E-07 2.20382391E-06-5.93774483E-08
22123-3.02640896E-07 5.72621410E-06-1.03317000E-05 1.90063074E-06 4.68644555E-07
22124-3.77982164E-05 1.00782329E-04-2.50256012E-05 2.81413500E-05 4.84928640E-03
22125 1.01744573E-03 2.33122129E-04-1.23421076E-03 7.93762678E-07-9.36265721E-07
22126 1.42503044E-07-1.52310429E-06-2.59584734E-06-3.56771461E-07 3.66241337E-06
22127-2.80781426E-05-2.88925428E-05 6.04916728E-04 3.66277990E-06-3.17894862E-05
22128-1.18862765E-04 9.02716012E-05-2.15778296E-06 2.55841292E-05-1.60481118E-04
22129 2.82191372E-05-2.65609714E-07-3.81768250E-07-4.13687594E-06 1.55267058E-06
22130-2.31419847E-06 8.92670976E-07 1.82501430E-05-7.26492982E-06 1.09785456E-05
22131 3.49149860E-06-1.50979521E-04-6.03807297E-05-1.30079130E-04 4.64101227E-03
22132 3.57999311E-04-8.02386858E-04 1.55500871E-03-3.42672074E-06 5.50568470E-07
22133 2.87615227E-06 3.44739615E-06-2.95514282E-06 3.19951161E-06 2.42588190E-06
22134-1.23907242E-05-2.36476191E-04 1.93984458E-04 2.25069460E-07 1.94880418E-06
22135-2.77279832E-06 8.16535677E-07-1.51838744E-06-2.01047954E-05 1.58571081E-05
22136-3.11869690E-06 6.64595248E-06 7.68172238E-05-1.01855046E-04 1.16129618E-05
22137-2.56523432E-05-9.96692284E-04 7.69791066E-04-5.71023003E-05 3.97854878E-04
22138 1.25938582E-06-1.21255614E-06-4.68296738E-08 1.40173618E-06 6.84275679E-07
22139 7.77699947E-07-5.33848130E-08 9.30321725E-07-4.17961609E-06-4.87596467E-07
22140-1.23105562E-06-9.52287379E-06 2.20707124E-05 2.28887574E-06 7.65594296E-06
22141 4.36147932E-05-1.32745758E-04-1.08902594E-06-3.48836905E-05 6.04365902E-04
22142-3.09844340E-04-4.22587100E-04-3.86707936E-04 3.40607947E-06-1.64685379E-06
22143-1.75922568E-06-4.29251530E-07 5.35119803E-07-9.56460909E-07 9.84017376E-09
22144-1.51799144E-07-5.72216907E-07 3.05829977E-07-5.68271258E-08 3.29734757E-06
22145 2.61841479E-06-1.10088310E-06-1.22885022E-06 1.20877810E-05-8.06911945E-06
22146 4.10019185E-06 1.30022576E-05-1.76602070E-04-9.13166380E-05 1.09530491E-04
22147 1.54502797E-04-1.61537706E-06-6.01910759E-07 2.21728782E-06-3.40081218E-07
22148-3.23204544E-07-7.70674420E-07 5.63667286E-07 1.90197685E-06 3.65032128E-06
22149 1.78082478E-06 3.21740081E-06-1.70771927E-05-8.23527497E-06-1.16572400E-06
22150-9.31256179E-06 8.91101731E-05 1.58947604E-05-7.97528056E-06 3.24195183E-05
22151-6.29092121E-04-3.37437985E-05 2.08968381E-04 2.69200255E-04 3.24783849E-08
22152 1.87779459E-06-1.91027298E-06-1.79961074E-06-1.78121087E-06-1.51569674E-06
22153-2.13120384E-07 4.83884159E-07 5.20393336E-07-1.28166828E-06 7.65872396E-07
22154-6.24899887E-06-6.81306868E-07 6.87143076E-06-3.31910209E-06-3.40631336E-07
22155 2.51214113E-05-1.13481057E-05 4.22679588E-05-2.12344845E-03 3.62404541E-04
22156 1.71722314E-04-1.01951794E-05 4.90682236E-07-1.17147511E-06 6.80792877E-07
22157-4.40124063E-07 1.87726800E-08-1.36249511E-06 1.59315691E-06-6.88757753E-06
22158-6.39025457E-05 2.42120699E-05-1.27588628E-06 7.13476546E-06-1.34371549E-05
22159 2.10449811E-05 2.40418429E-06-1.73072551E-05 1.56250837E-05-5.84131105E-05
22160 1.19542184E-07 1.41700088E-06-8.58553215E-08-5.79451730E-07 1.08746060E-06
22161-1.56387088E-05 5.22083448E-07 2.68221054E-06-4.55553744E-06 1.17826500E-04
22162-9.89288243E-06-1.41878119E-05 1.71582275E-05-5.78262347E-04 3.52883243E-04
22163-1.62502130E-04 3.30833614E-04-6.99544590E-07 1.22960120E-06-5.30056613E-07
22164 1.64571577E-06-2.78232664E-07 8.53115723E-07
23  1-1.10058230E-07 1.37824522E-07 7.23605604E-07 3.92051061E-07 9.13861847E-07
23  2 2.41993713E-07-3.12238402E-06-2.20288567E-06-5.39950157E-06 2.82111763E-06
23  3 7.29753344E-05-1.63856273E-06 4.84870437E-05-4.84273585E-03 2.48621337E-04
23  4-6.64195173E-06-8.43193601E-04 1.21718453E-06-5.81129232E-07-6.36055300E-07
23  5-3.68905325E-07-1.90429326E-06 1.33199119E-06 3.78950411E-07 5.92691885E-07
23  6 6.33438975E-07 1.40480056E-06 6.76889909E-07-4.59259517E-06-4.21222533E-06
23  7-6.80026297E-06-3.37181884E-06 7.85141752E-05 3.33576146E-05 4.46886927E-05
23  8-1.18018319E-05-3.29378539E-04-1.45621306E-04 1.94178522E-04 2.23176135E-04
23  9 4.64541441E-07 3.67167128E-07-8.31708569E-07-1.13894081E-06-1.27965297E-06
23 10-3.44727763E-07 1.66289617E-06-1.79539800E-05 2.87131561E-05 9.10757262E-05
23 11-4.29555994E-07 1.71268682E-07-5.48961775E-05-5.78796751E-04-3.04687686E-08
23 12-2.57145886E-07-3.88783004E-07-5.97279985E-08-2.48005600E-07 2.73485457E-06
23 13 2.22545850E-06 2.69314405E-07 9.47196298E-07-7.96766895E-06-7.02898578E-06
23 14-1.81622290E-05-1.39094548E-05-5.92115649E-04 2.80107205E-05-1.56484408E-04
23 15 2.19702910E-04 6.50205323E-07-1.98439239E-07-4.51766084E-07-6.62114662E-07
23 16 9.72224011E-07 4.69809041E-07-1.22130632E-06 9.16641901E-06-3.58704693E-05
23 17-5.73174529E-05-7.58916561E-08-4.36897080E-08 1.68745448E-07 3.36141026E-07
23 18-4.62395047E-07 5.74274806E-07-1.52305095E-06-1.80084604E-06 2.46420506E-06
23 19-5.70234944E-05-9.78410333E-06 1.25306817E-05-1.94932272E-05-1.18352672E-04
23 20-4.79857271E-05 9.98904392E-05-4.60462632E-05-5.53066342E-07 2.43839162E-07
23 21 3.09227180E-07-1.75768356E-08-9.46692196E-08-1.41499299E-07-4.80877431E-07
23 22 1.10782719E-06-5.02673738E-05-8.16064086E-05-9.05145692E-07 7.50612687E-06
23 23-1.68655955E-05 6.47398578E-05 1.42542166E-07 5.79092458E-07 8.06461611E-07
23 24 6.60745726E-07-1.16345430E-07-5.85586126E-06-4.01629737E-06-3.76400506E-06
23 25 9.71475237E-07 1.27635118E-05 1.69292737E-05 2.48435140E-05-1.21353525E-05
23 26 3.19398416E-03 5.64166346E-04 2.51299360E-04-1.14427645E-05-6.48893831E-07
23 27-9.54016575E-07 1.60291041E-06-5.00893799E-07-1.41810497E-07-6.66951764E-07
23 28-7.69061715E-07 4.02660311E-06 4.59468082E-06 3.99117929E-05-9.00235080E-08
23 29-3.94482722E-07-1.76362253E-07-4.62871391E-07-4.82643479E-07 6.65384498E-06
23 30 1.29634923E-06 2.08605514E-06 1.58272361E-06-9.57990928E-05-1.70571196E-05
23 31-2.45197521E-05 1.27753922E-05-4.34263897E-03-3.29935653E-04 1.52705811E-03
23 32-7.10056285E-04-8.30488397E-07 4.86731501E-07 3.43756895E-07 5.35396992E-07
23 33 5.79619326E-07 9.80449639E-07-1.94445594E-07 2.06801890E-07-6.56654225E-07
23 34 2.27399362E-07-2.79974451E-07-4.69779322E-06 2.39857890E-06-1.37341382E-06
23 35 1.55771379E-06 2.44473378E-05-2.87442194E-06 1.04177986E-05-1.18694380E-05
23 36 1.70835099E-03 8.74016696E-05 1.90161489E-04-2.89452795E-04 3.89112042E-07
23 37-3.94334142E-07 5.22210041E-09 1.03107216E-06-2.52811631E-07-4.25172706E-07
23 38 4.89657837E-07-4.52534094E-06 1.66104134E-05-9.73588065E-05 1.25430163E-08
23 39-2.51633034E-06 5.99387964E-05 1.17134400E-04 5.20408952E-07-3.63367685E-06
23 40 6.12097249E-05 5.81461601E-05 8.60517938E-08 6.58875103E-07 7.30692067E-07
23 41 1.44945000E-06-7.58204990E-07-6.65912333E-06-3.46114473E-06-6.89168777E-06
23 42 4.52512421E-06 4.34291468E-05-8.04159094E-06 1.81348485E-05-3.49384243E-05
23 43 1.42422598E-03-1.35954198E-03-7.31379738E-04 6.49390646E-05 1.99488191E-09
23 44-1.02149120E-06 1.01949632E-06-8.40698760E-07 9.62442158E-07-1.39742697E-07
23 45-3.53749544E-06 1.85274314E-05-1.27269281E-04 2.49714226E-03 9.60999812E-07
23 46-9.94804361E-06 2.93430278E-05-8.24636618E-04-2.72536804E-07-3.97828183E-07
23 47 5.46706347E-05-1.88577961E-04 1.04877944E-07 6.62142322E-07-6.64123290E-07
23 48 1.03446618E-06-1.83213944E-06-8.59059274E-06 7.24374885E-07-3.68869735E-06
23 49 9.51037505E-06 1.14439604E-04 2.50600427E-05 2.74424816E-05-9.24512637E-05
23 50 1.88513902E-03-3.24017331E-04-1.00901081E-03-9.45197616E-05 4.45184560E-06
23 51-1.85247831E-06-2.59936728E-06-1.07217694E-06 5.10250238E-07 3.61016884E-07
23 52 1.58362690E-06-1.40804946E-05 3.65113135E-05 3.68736863E-05-1.62052078E-07
23 53-1.27171312E-06-1.43591603E-06 9.55769457E-07-9.87418392E-08 1.30790681E-05
23 54 7.73623677E-06-5.39645236E-06 4.89032937E-07-5.21755081E-05-2.44622378E-05
23 55 2.71639485E-05-1.08977959E-06-2.14404838E-04 2.79478130E-04-2.69713211E-04
23 56-4.90568417E-05-9.93307458E-07-5.27487733E-07 1.52079519E-06 1.74345909E-06
23 57 6.90912376E-08-9.93894265E-08-1.04750617E-08-8.06529821E-08-3.56916661E-06
23 58 6.10212088E-07-8.09919209E-07-1.97386667E-06 1.62802544E-05-1.41270371E-06
23 59 2.98041157E-06 6.83596662E-05-1.08123838E-04 9.62559591E-06 5.80793102E-06
23 60 4.86405003E-04-7.25249448E-04 1.48327351E-04 1.55492350E-04-1.21254278E-06
23 61 1.20476564E-06 7.77713612E-09-2.92956889E-06-1.01036526E-07 1.50165671E-06
23 62-1.67195910E-08-1.73322929E-07-5.80710866E-08 7.61425612E-07-8.24673934E-08
23 63 1.60711449E-06 5.34928632E-07-3.39518876E-06 4.08932422E-07-3.33855956E-05
23 64-2.04966561E-05 2.86734432E-05 1.66118452E-06-5.61240164E-04-9.65569459E-05
23 65-1.37076028E-05 5.56733581E-05 2.28903686E-07-3.05628768E-07 7.67250820E-08
23 66 4.71301821E-07 2.43243046E-07-3.71564654E-07-5.78060377E-08-4.21704233E-07
23 67 4.06196906E-07-3.47087514E-07-4.64951522E-07 4.54434421E-06-1.22289808E-06
23 68-2.02985093E-07 2.24054366E-06 2.20440385E-05-9.17187141E-06 1.55627899E-06
23 69-5.78211296E-06 2.09111801E-04-1.81008482E-04 2.12997037E-05-4.57578135E-05
23 70-1.04476330E-06 5.55176880E-07 4.89586415E-07 4.71784819E-07-3.29907038E-07
23 71 6.40137848E-07 2.87598418E-07 7.81753551E-07-2.47693394E-07-1.20542951E-07
23 72 1.77208229E-07-7.15410645E-06 9.67839361E-07 1.16328103E-06-7.65777380E-07
23 73 9.52396269E-05 9.00520676E-06-1.03034186E-05 5.44047032E-05 8.87182353E-05
23 74-4.34426616E-05-1.08997590E-04 2.85957929E-05 1.30959202E-07-1.36988699E-06
23 75 1.23892778E-06-3.35952621E-07 7.40670264E-07-3.88758856E-07 1.18308207E-07
23 76-2.60531354E-06 6.98624590E-05 3.02191023E-05 1.20124726E-07-5.24667292E-06
23 77 3.07018871E-05 1.64240748E-05 3.64497990E-07-4.70626917E-06 2.72164834E-05
23 78-8.69522128E-05 5.42157354E-08 4.83713879E-07 4.49431916E-07-2.92418054E-07
23 79 4.51979919E-07-4.77204634E-06-2.59513256E-06 1.46889727E-06-2.17524069E-06
23 80 3.12977662E-05 1.49828756E-05-1.02807326E-05 9.39785938E-06-1.20147506E-04
23 81-7.34405879E-05-1.24265588E-04-1.48387181E-04-4.64198693E-07-7.85934806E-07
23 82 1.25013350E-06-5.81699323E-07 4.15411789E-07-5.03196067E-07 2.62034012E-05
23 83 2.34353362E-05-2.80981632E-07 2.60844175E-06 2.10931554E-06-1.10958666E-05
23 84 8.72424137E-06-1.58142715E-06 8.63770481E-06 4.46199651E-06 7.10068976E-05
23 85-8.25786390E-06 2.24072711E-05 1.25962326E-04 3.38528961E-03 4.25843813E-03
23 86 2.54094990E-04 5.15340818E-06 2.22930902E-06-7.38271720E-06-1.14536597E-05
23 87 6.03237815E-06 9.94400272E-06 3.67946808E-02 3.04068920E-02 8.11870997E-05
23 88-5.49062871E-05-1.12278455E-05 4.61586462E-04 2.66955290E-04-3.49367464E-04
23 89-1.26208432E-04 2.00557343E-03 8.40731936E-04-3.46304924E-04 2.37529789E-04
23 90-3.30115513E-03-8.60536132E-04 1.05372909E-03-3.19224977E-05 6.91992298E-05
23 91 3.26566419E-05-1.01855872E-04-1.62594058E-04-4.65947325E-05 2.26905290E-05
23 92 3.07730436E-05-5.02577256E-05-3.26037634E-05-9.69947022E-05 3.16820560E-05
23 93-1.11457686E-04 1.78984383E-04-1.05210987E-03 5.59143714E-01 4.62967003E-01
23 94 6.64334701E-05 2.08680956E-04 4.29380801E-05 4.84778558E-03 5.35084252E-05
23 95-7.94255989E-05 3.55066217E-05-5.17809879E-03-7.51863474E-04-8.01079040E-04
23 96-1.75561217E-03-1.53927109E-03-1.17672109E-03 6.35606614E-04-7.66113824E-05
23 97-3.42046670E-05-2.11343007E-05 5.53389677E-05 4.67702087E-05 9.88602847E-05
23 98 1.35170170E-04 3.43646276E-04-5.85743041E-05-5.14979106E-05 4.51101099E-04
23 99 5.24988807E-02 4.34069462E-02-8.34808562E-05-3.89361604E-05 1.96211930E-05
23100 6.91435255E-04-4.32757722E-04-1.45643030E-04-5.67981664E-05 1.42772973E-03
23101-6.33382081E-04-6.65802307E-05 1.75226147E-04 3.99695577E-03-5.86057646E-04
23102-1.26101487E-04 9.71667268E-04 1.61078852E-04-3.77128396E-05-1.23366012E-04
23103 5.97022538E-05 2.64506316E-06 8.05751448E-06 4.26558482E-05-1.13574329E-04
23104-2.00719386E-05 3.43783933E-04 3.38419891E-05-3.85790218E-05 1.42082231E-05
23105 2.29148106E-04-1.10989960E-03-9.30637673E-04 1.44752562E-05 9.28923293E-06
23106 8.82208141E-06 6.79485479E-06-3.25602943E-05-1.12130260E-06-1.11121838E-04
23107-3.02477577E-04-1.12751170E-04 2.39984329E-04 5.34548805E-05-3.13361582E-03
23108 7.78189643E-05 6.39524248E-04 9.04445761E-04 8.38516043E-06-3.14474169E-05
23109 2.30622565E-05-1.36075782E-05 3.83140173E-05-1.22736293E-05-1.00428387E-05
23110 9.16936037E-05 4.98496546E-05 5.58878822E-05-2.58924269E-02-2.14962798E-02
23111-3.50144585E-05 3.86489377E-05-7.62361165E-05-1.11973122E-06-1.63682393E-04
23112 1.89137483E-04-3.36523590E-04 1.96660404E-03-4.55591641E-04 7.93127477E-04
23113-4.76989211E-04 5.30106195E-03-5.37150616E-04 4.49401928E-03 7.04793841E-04
23114-2.36427815E-05-4.43368505E-05 6.79796320E-05-7.61471825E-05 9.06782267E-05
23115-1.05050211E-04-6.90202064E-04-5.65091534E-04 6.35716091E-06-8.41619403E-06
23116-3.15982997E-06-5.97141418E-05 2.90983499E-06-2.37203079E-05 1.15797271E-05
23117 1.55513755E-04 4.03403509E-05 3.48904777E-05 4.37333075E-05 3.81237812E-03
23118-5.46849447E-04 4.86204147E-04-1.02276738E-04-1.30632894E-05 2.22168162E-06
23119 1.08416077E-05-8.00996030E-06-9.06297028E-06-6.02118856E-07 7.39910961E-07
23120-4.00142240E-05-1.33094785E-04-4.91746592E-05 1.08512154E-05-3.52007801E-05
23121-1.47693285E-05-3.68055297E-04 2.01742247E-06-1.94692249E-05-3.90473881E-05
23122 2.38944836E-04-4.35929414E-04-3.59625052E-04-5.14275215E-06 1.30956972E-06
23123 3.94165639E-06 1.04263738E-05-1.60036646E-05-2.16755663E-05 3.59464400E-05
23124-5.46947753E-04-2.02803715E-05-2.15730379E-04 1.64997947E-04-1.13882706E-03
23125 5.12529803E-04-2.54013546E-04-3.96636577E-05 1.26646327E-05-1.13999596E-05
23126-1.26467307E-06-1.48365036E-05 2.29275836E-06 6.65975363E-06 9.38347783E-07
23127 3.43393780E-05 1.85407605E-04 1.87010485E-03-2.05581691E-06 2.11570498E-05
23128-1.62388709E-04-4.06744330E-04 6.00729380E-06 7.69142451E-07-8.62690014E-05
23129 7.79813418E-04-1.03416036E-04-8.77704606E-05 1.25085317E-06 4.46475152E-06
23130 3.40019916E-07-1.85047699E-05-2.89950636E-05-9.89076971E-06-1.31687496E-05
23131-1.80664667E-04 2.77632621E-04 1.47583459E-05 1.43673110E-04 1.62650355E-03
23132-1.79214046E-03 5.14191378E-04 5.74641370E-04 1.02945321E-06 6.07749920E-06
23133-7.10695241E-06-1.03241996E-05 2.25544308E-05 2.54979945E-05 4.99482550E-06
23134 4.64232121E-05-1.96467377E-04-1.58658875E-04-2.87767710E-07 5.02380108E-07
23135-5.31893046E-07 1.01501033E-06 6.61033510E-07-1.61670390E-05 3.07264708E-06
23136-3.11079330E-06-7.75782984E-06 1.68476574E-04 9.40475103E-06 3.46451707E-05
23137 1.25654943E-05 5.90270598E-05 2.00861009E-04 4.54217980E-04 3.86240515E-04
23138-8.14198552E-07 1.19939986E-06-3.85201312E-07-2.15437075E-06-3.03595303E-06
23139 1.51860552E-06 1.35358473E-07-2.24485915E-06 3.49126886E-07 2.77391722E-06
23140 2.26354316E-06 3.31996771E-05-9.51587931E-07-1.14377775E-05-9.81729892E-06
23141-1.86006250E-04 5.07398210E-05 1.60349559E-04 5.97138886E-05-8.78114013E-04
23142-3.50893286E-05-1.34409779E-05 4.97476719E-05 6.50198491E-07-1.78178130E-06
23143 1.13158281E-06 1.16059336E-06 4.19906266E-06-5.09489048E-06-3.16883484E-08
23144-4.08075021E-07 1.21728022E-06 1.34715946E-06 1.27341615E-08 3.80936738E-06
23145-5.75448709E-06-6.61467996E-06 4.96398812E-07-3.54268444E-05 3.45339647E-05
23146 2.49303996E-05-1.43969231E-05-2.48494886E-04-5.19584936E-05 7.67259408E-05
23147 1.25993376E-04-3.88568824E-07 1.25934638E-06-8.70777558E-07 1.94276581E-07
23148 1.02205063E-06 5.65190442E-08 1.39859449E-08 4.48098011E-07-9.75951610E-07
23149-1.28212842E-07 7.09028093E-07-7.58177378E-06 4.68518360E-06 8.36915515E-08
23150-3.13212937E-06 6.34053828E-05 5.81997966E-06-2.53959587E-05-2.01670435E-05
23151-1.48380628E-04-8.65193776E-05 9.65484897E-05 7.00153311E-05 2.20230114E-09
23152-1.53114563E-06 1.52894333E-06-2.22294028E-06-1.95571708E-06 1.61449380E-06
23153 7.79395693E-06 4.17131754E-06-2.08641688E-07 1.90927331E-06 3.02218424E-06
23154 1.69272224E-05-2.64921005E-07-1.12024791E-05-1.45190068E-05-2.40422755E-05
23155-5.73450661E-05 4.68164586E-05 7.00686278E-05-6.04455356E-03 7.38958223E-04
23156 1.12236837E-03-2.35330107E-04 6.63013782E-06-2.07746066E-06-4.55267716E-06
23157-2.40571910E-06-1.16632760E-06-5.61797203E-07 1.10218114E-06-8.49795067E-06
23158-5.84071537E-05-1.47673345E-04-1.23398157E-06 2.87187513E-05 5.72408478E-05
23159-3.21130489E-04-2.31831920E-06 1.05315679E-05 8.11478305E-05 1.75610791E-04
23160-2.23258568E-07-6.74817737E-07 6.03864457E-09 1.86723996E-06 2.36525054E-06
23161 3.52310344E-07 2.94431478E-06-6.57198084E-06-1.07955479E-05 4.96099181E-05
23162-1.84191897E-05 2.75120486E-05-4.19612183E-06 4.10953928E-04 2.11589472E-05
23163-1.82767501E-04 7.39123738E-05 5.83409031E-07-1.87439964E-06 1.29099061E-06
23164 1.39154720E-06 1.66466376E-06-1.32718628E-06
24  1-3.84898254E-08-2.48590828E-08 5.92544419E-07 7.57763207E-07-6.33525350E-07
24  2 1.60439842E-06-3.32956974E-06-4.20314370E-06 3.43729520E-06-2.46168056E-05
24  3 6.17125398E-05 5.71503868E-05-6.94721515E-06 7.58763756E-04-2.62520602E-05
24  4-9.02283532E-05 1.07824589E-03 4.80446369E-07 1.33392349E-06-1.81436986E-06
24  5 8.03719180E-07 7.68921483E-07 1.04808679E-06 1.17655615E-07 2.78956783E-07
24  6-8.28915671E-08 4.61486770E-07-2.06876068E-07-2.72364217E-06 3.61093762E-07
24  7-2.21658076E-06 9.17046633E-07 2.24568129E-05 1.84619839E-05 1.61152487E-05
24  8-7.21408761E-06 4.46378672E-04-7.30310248E-05-1.51170386E-04 3.89062905E-04
24  9 1.13019145E-06-1.40767255E-06 2.77481095E-07-2.04946724E-07 5.29782706E-08
24 10 1.57560754E-07 3.64294049E-07-2.17505611E-06-3.95218570E-05 9.63397510E-07
24 11 1.00616766E-06-8.65745510E-06-9.63365281E-06-2.94988641E-04-3.54190009E-08
24 12-2.41394875E-08-1.45885547E-07 1.15958206E-07-2.67030593E-08 3.88221404E-07
24 13 5.84594306E-07-5.46676944E-07-1.32746941E-07 7.91020171E-06-2.10204817E-06
24 14 8.01938857E-06-1.24498148E-06-1.48717193E-04-1.60873701E-04-2.77156942E-04
24 15-1.81236256E-04 5.37793498E-07-2.09019723E-07-3.28773774E-07 1.20093203E-07
24 16 1.18165307E-07-9.50066922E-08 3.63559163E-07-1.93523698E-06-1.03351129E-05
24 17 8.64584464E-05 5.41616702E-08 1.48635509E-07-1.96308634E-07-1.34301134E-07
24 18-8.39394353E-08-5.04142064E-08 6.66219390E-07 6.99328767E-07 8.05990723E-07
24 19-1.80901036E-05-1.71320932E-05-7.94287404E-07-6.51766651E-07-6.79988515E-04
24 20-2.06279253E-04-1.47437576E-06 2.16838758E-05-2.39127790E-07 9.17304401E-08
24 21 1.47397350E-07 3.22442117E-07-1.34065176E-07-3.44773120E-07-5.35827952E-07
24 22 2.47051676E-06-2.15154962E-05-4.08431739E-05-4.37726442E-07 2.22518000E-06
24 23-2.16751548E-05-7.68574856E-05 8.75658479E-09 2.79320317E-07-2.38865054E-07
24 24-3.93948071E-08 6.24690154E-07-4.90607408E-06 1.12267188E-06 3.69232146E-07
24 25-3.22034258E-06 6.71115069E-05 1.60718745E-05 1.55765309E-05-4.74695579E-07
24 26 3.98308280E-04-9.57356388E-05-2.13000056E-04 7.51170485E-04-1.56862507E-07
24 27-1.01792624E-06 1.17478875E-06-4.65270191E-07-3.90188624E-07 1.63940307E-08
24 28-8.14688961E-07 2.52127757E-06-1.81785476E-05 2.34783351E-05 2.13695101E-08
24 29-4.62972630E-08-2.85008383E-07 1.75272082E-08-1.12988590E-08 1.11945586E-06
24 30 1.55641867E-06 5.55108087E-08 7.61568561E-08-1.81753851E-05-1.26261462E-05
24 31-3.13140515E-06 2.25383670E-05-1.94529126E-04 3.31428029E-04-1.81892940E-04
24 32 9.15857951E-04 3.02499268E-07 1.42273448E-07-4.44772716E-07 1.64098753E-07
24 33-7.21555140E-08 1.68007754E-07-8.15049413E-08-1.04326729E-07-5.66790845E-08
24 34-2.17677023E-07 3.50328713E-08 3.79882214E-07 1.26978553E-07 8.26589808E-07
24 35-2.21889491E-07-6.73011185E-06-1.82452939E-06-9.76310946E-06-2.12066506E-06
24 36-8.51039080E-04-8.64841542E-05-1.62566858E-04 1.32801266E-04 2.25500131E-07
24 37-3.28386652E-07 1.02886521E-07-6.48227752E-07-2.48330605E-07-1.81524539E-08
24 38 4.27386237E-07-2.74194951E-06 2.10923273E-05-2.87136183E-06-4.44912091E-07
24 39 3.89799983E-06-4.81777221E-06-4.57793909E-05 2.46707255E-07-2.40164341E-06
24 40 2.61135292E-05-2.42177147E-05-1.74769273E-07-4.32342105E-07-4.01371714E-08
24 41-3.69397967E-07 6.88484438E-09 2.96860321E-06 1.32461859E-06 1.90722047E-06
24 42-3.18297838E-07-2.76571988E-05-2.42611894E-05-1.30861186E-05-5.08653631E-06
24 43-9.93138560E-04 3.48946247E-04-1.09474943E-04-1.01057516E-04-6.21241189E-07
24 44 5.71475920E-07 4.97652697E-08-6.68773352E-09-1.41251917E-08-1.18950093E-07
24 45 1.84724095E-06-1.72386597E-05 1.21630618E-04 9.95460108E-05 7.29274751E-07
24 46-5.60703496E-06 2.91106541E-05 1.84597883E-04-7.71214936E-08 2.57095990E-06
24 47 1.99044870E-05 1.67307144E-05-5.00034861E-08 8.21298841E-08 4.46207828E-07
24 48 3.97599221E-07-3.07812056E-07 2.75369725E-06-3.35604127E-06-2.10146056E-06
24 49 1.57965491E-06-6.03196117E-05-1.35379832E-05-2.81959115E-06 1.53414797E-05
24 50-6.90442652E-04-4.75550227E-04 7.11728075E-05 2.60855968E-04-2.91113633E-07
24 51 1.62212081E-07 1.28901552E-07-1.00014187E-06 1.02248877E-06-7.54062317E-08
24 52-8.53765946E-07 9.53793230E-06-3.16102049E-05-9.15276041E-05 1.72120245E-08
24 53 1.60998046E-07-1.34517204E-06 3.50196621E-07 2.94479265E-07-2.28159710E-06
24 54 6.03770818E-06-1.27900024E-06-1.52842766E-06 1.85884482E-05-3.05921905E-05
24 55-7.82398740E-06 1.00433480E-05-1.27982675E-04-1.12946717E-04-4.29111063E-05
24 56-5.71566747E-05 3.98192505E-07-7.57904573E-07 3.59712068E-07 7.00283205E-07
24 57-3.58735895E-07-9.15326746E-08-1.49220268E-08 3.20435528E-07-1.15754538E-06
24 58-1.12667659E-07 1.31936152E-07-5.75523689E-06 4.28105002E-06 1.29282625E-06
24 59-8.31289272E-07 7.18326304E-05 5.15461489E-06-9.89726444E-06 7.00771183E-06
24 60 2.49744408E-04-8.24372761E-04 1.15503307E-04 1.27491424E-04 1.45046039E-06
24 61-4.09892379E-07-1.04056801E-06-7.93917783E-07-4.46927919E-07 3.98857151E-07
24 62 2.40102760E-08 2.39551883E-07-4.00602450E-07 1.05640779E-06 1.68291278E-09
24 63-2.39669042E-06 1.80051468E-06-4.39227831E-06 9.56674052E-08 1.92436427E-05
24 64-1.25452934E-05 2.00208748E-05-1.06680054E-06-6.76452161E-04-5.43166205E-05
24 65 3.94208173E-05 3.38765745E-05-4.80856548E-07 3.68722121E-08 4.43984335E-07
24 66 6.10339849E-07 8.74797074E-08-2.01430208E-07-4.23137945E-08-4.71851782E-07
24 67-5.32552811E-07 2.03701984E-07-5.51980881E-07 5.82372122E-06 2.35253850E-06
24 68-1.09765859E-06 2.33316360E-06-2.98033616E-05 5.98522014E-06 9.24003379E-06
24 69-1.10578932E-05 3.26748649E-04-1.55878774E-04 5.83301479E-05 3.01897387E-05
24 70-1.00863529E-06 1.58101986E-07 8.50533301E-07-1.89931057E-07 5.61817746E-07
24 71 5.81683326E-07 2.22439389E-07 7.68893816E-07 8.53810049E-07 4.28665328E-07
24 72 6.03691410E-07-6.66527633E-06-3.36299413E-06-1.68413108E-06-3.53223770E-06
24 73 2.83356845E-05 1.51575450E-05-4.42559669E-06 3.73296640E-05 1.40823038E-03
24 74 1.85865228E-04-3.10031829E-05 3.18598471E-04-1.04054781E-06-5.62568398E-07
24 75 1.60311621E-06 2.98908104E-07 1.11211111E-06-1.09914873E-06 1.40410055E-06
24 76-1.09212918E-05 8.35925151E-05 5.93553467E-05-7.68968553E-07 3.13783729E-06
24 77-3.37728383E-05 5.93706475E-05 9.39529481E-08-2.11365250E-06-2.09956817E-05
24 78-1.02088514E-05 3.40554219E-08 3.30282148E-07-1.01003283E-07-4.05661247E-07
24 79 2.02760683E-07-3.86362600E-06 4.94637270E-07 1.94501208E-06-6.86079462E-07
24 80 2.87662729E-05 3.93069406E-08-6.52413767E-06 3.09138645E-06-1.67932698E-04
24 81-5.92103867E-05-8.36990843E-05-5.37840421E-05 2.12968840E-09-1.77963890E-08
24 82 1.56667005E-08-1.03103888E-07-1.29011265E-07-2.54559613E-07 7.98353385E-05
24 83 7.42530668E-05-3.26610104E-06 6.33323754E-06-2.12990692E-06-1.07577600E-04
24 84-1.66457113E-06 1.32236968E-05 5.16190948E-05 1.94058703E-04 9.22192785E-05
24 85-2.71537247E-05-4.53661579E-04-8.45853108E-03-5.13521027E-04 7.34688864E-04
24 86 9.43805720E-04 7.23503352E-07 8.36754165E-06-9.09104500E-06-6.93680009E-06
24 87-4.63724507E-07 1.98868855E-05-1.12652339E-02-9.31822254E-03-1.72927300E-05
24 88 8.07340601E-06-2.30316661E-06-1.91115616E-04-3.67455782E-05 1.69452433E-05
24 89 2.21435944E-05 1.89493116E-04 1.68495532E-04 9.30451154E-05 9.80586011E-05
24 90-1.51379017E-02-5.35157691E-03 4.62650839E-03 1.20708064E-03 1.37309126E-05
24 91-4.21845382E-06-9.51245880E-06-2.85686083E-06 7.22275938E-06 2.07248654E-05
24 92 1.48582355E-06-1.86018836E-05-6.20912133E-04-7.17454876E-05-3.24994619E-06
24 93-9.14183914E-06-1.74976528E-04-1.29362313E-03-5.19228188E-02-4.30581932E-02
24 94 9.23983596E-05 2.04479958E-05-1.45313859E-05-9.92185118E-05 3.54380313E-04
24 95 1.57488758E-04-7.29017374E-05 5.16115229E-04 3.17466244E-04 1.12752993E-04
24 96-1.05578631E-04 3.21537738E-02-8.29512106E-04 3.89845317E-03 4.64270642E-03
24 97 1.05097614E-04-3.79477365E-05-6.71498777E-05 1.17596231E-04-7.05060426E-05
24 98-2.66083605E-05-2.93135008E-05-1.99716640E-05-7.87046631E-04 6.94723005E-04
24 99 5.60681348E-01 4.64279026E-01 6.76673205E-06-9.33708382E-06 1.39626377E-04
24100 4.69644193E-03 1.26953496E-05 1.84576166E-05-7.55001559E-05-3.54191133E-03
24101 6.28993931E-04 1.94001746E-04-6.94477522E-04-1.43561339E-02 1.34076905E-03
24102 5.41383073E-04-1.97912229E-03-4.38135111E-05 1.26834082E-04-8.30205714E-05
24103-7.86555514E-05-1.13513926E-04-5.03656899E-06 3.44627258E-04 1.63825021E-04
24104 2.71585829E-04 5.07343820E-04 3.50672794E-04 1.03928555E-04 3.29190163E-04
24105 2.50696052E-04-1.49164793E-02-1.24191483E-02 9.77134961E-07 1.28558768E-05
24106-9.34482162E-05 2.20945392E-04 2.03804191E-05 7.26770154E-05-4.03065847E-04
24107 3.00513329E-05 2.42678380E-04-8.47643107E-06-3.46931791E-04 2.24122365E-02
24108-3.98590220E-03 7.90050611E-04-1.30457294E-03-7.74284038E-05-8.78122129E-05
24109 1.65240617E-04-8.15218414E-06-3.78795282E-05-8.96054378E-05 1.43795462E-06
24110-5.72980105E-05-7.69495143E-04 5.47776224E-04 2.06703640E-03 1.71065946E-03
24111-4.63373291E-07-2.63619443E-05 1.34710585E-05-5.86582111E-06 6.54168529E-06
24112 7.07664548E-05 7.35026699E-06-8.68547815E-05 4.07411593E-04-2.87693799E-04
24113-2.53080924E-04-2.27200707E-02 2.03378393E-03-3.32297534E-03-1.30944104E-03
24114-5.79919419E-06 1.38345399E-05-8.03534567E-06 1.78808863E-05-7.11151984E-06
24115-5.05900725E-06-3.67572961E-05-3.27795286E-05-1.61268577E-06 2.27881693E-06
24116 6.72653538E-07 3.84154702E-05-4.34727572E-07-1.55680246E-05 6.64154473E-06
24117-5.34204813E-04 9.31245461E-06-2.36262989E-04 2.17485157E-05 1.63584091E-04
24118-2.90490499E-04-1.31301020E-05 1.16140003E-04 2.98737436E-06-2.82952844E-06
24119-1.57845920E-07-6.38424285E-06-1.17598181E-05 2.88412131E-06-1.31568774E-05
24120 5.31388359E-05 6.02549502E-06 3.94449391E-04-1.97189078E-06 5.02867043E-05
24121-7.07562479E-05-2.47042153E-04 6.33185763E-07 3.74338095E-05 2.40699563E-05
24122-1.30459983E-04 8.32094381E-05 6.63409181E-05 9.80675153E-07-4.15270090E-06
24123 1.68015187E-06 5.31563853E-06 6.18012668E-06 2.60617129E-05-1.91563320E-05
24124 2.76454038E-04 1.30643739E-04-5.84294226E-05-1.02267286E-04 5.09609188E-03
24125 8.92178931E-04 2.51154739E-04-7.71344651E-04 2.40935581E-06-8.07255341E-06
24126 5.66319760E-06 6.65122342E-06-6.19517660E-06-4.40220050E-06 2.24975447E-06
24127-5.91408774E-06 2.72546971E-04 4.47230191E-04 5.38622924E-06-3.80529521E-05
24128 1.58343803E-04-1.03166646E-04 2.71805684E-06-2.88510494E-05 1.97151439E-04
24129-1.57269346E-04 5.42779815E-05 4.75074900E-05 7.20739717E-06-1.29246635E-06
24130-2.77922253E-06 3.12038569E-05-3.29988905E-05 2.45817788E-05 2.68853763E-05
24131-7.87106857E-04-2.31067160E-05 2.40640390E-04 5.88410813E-05 3.03762574E-03
24132 6.36700160E-04-3.92473949E-04 3.04944197E-04-2.74439315E-06-3.57191489E-06
24133 6.31630804E-06-2.64173535E-06 5.95891339E-06-6.55467858E-06 5.20394512E-06
24134 1.98666206E-05-5.00360016E-04-1.04352641E-04 1.10531270E-07 1.56296750E-06
24135 1.91908467E-06-2.61955606E-06-8.20656172E-07-1.72810153E-05-7.63420583E-06
24136 1.28034085E-05 3.59992767E-06 1.04773221E-04 5.18605845E-05-7.67322223E-05
24137-4.01004842E-05-5.08387132E-05-1.31635599E-05 5.08544866E-04 3.47180271E-04
24138-7.95626795E-09 9.58447215E-07-9.50490947E-07-1.06212224E-06-3.64267154E-08
24139 1.12198374E-06 2.65765468E-08-1.29372472E-06-2.25892664E-07 7.27996603E-08
24140 4.01736462E-07 1.53471343E-05 1.50910665E-06-2.32295250E-06-3.29496444E-06
24141-1.09717469E-04-4.42137655E-05-3.35095403E-05 1.25557894E-05-1.58540180E-03
24142-2.76250859E-04 4.60455325E-04 2.58655851E-04 9.70410635E-08-1.24397183E-06
24143 1.14693077E-06 1.25917161E-06 2.07160107E-07 2.82026471E-07-3.54273385E-08
24144-4.51925704E-07-8.17875456E-07-5.23688356E-07 4.44421455E-07 4.66800236E-06
24145 3.69882024E-06 1.94771780E-06-2.36734451E-06-7.06396922E-06-3.79159175E-05
24146-1.31455359E-05 1.86045045E-05 3.73560399E-04 4.66925507E-05-1.40428257E-04
24147-4.81675625E-05 2.97868463E-07 3.02707265E-07-6.00575727E-07 1.32858569E-06
24148-5.22970590E-07 1.11818032E-07-1.57066509E-08-1.77961568E-07 2.80708474E-07
24149 5.43149733E-07-2.82439053E-07 1.89798410E-06-1.27481377E-06-2.46346249E-06
24150 1.10348121E-06-2.70492637E-05 8.16973294E-06 1.77519391E-05-8.44307926E-07
24151 1.22940869E-04 3.91095792E-05-8.12163218E-05-1.59565167E-05 9.52482113E-07
24152-6.16089470E-07-3.36392642E-07 2.44507154E-07-8.21320885E-07-1.26024821E-07
24153-1.99162661E-04-1.68011529E-04-2.91927934E-06-2.95733981E-06-2.50393334E-06
24154 5.29875105E-05 1.10258049E-05 5.91139953E-06 1.08107591E-05-3.92748933E-04
24155 4.72467993E-05 2.69818366E-04 2.13864210E-04 1.28409853E-03-5.34488452E-05
24156-2.33057232E-04 4.27376726E-05 6.06290034E-06-7.49650413E-06 1.43360379E-06
24157-9.28902260E-06-1.90689473E-05-1.62660239E-05 1.32683570E-06-1.40428703E-05
24158-2.32579138E-04-2.30855850E-05-2.65339060E-06 3.28279517E-05 3.89071559E-05
24159-1.71584820E-05-3.36891702E-06 5.28193638E-05-1.17657175E-04-8.95159255E-05
24160-5.21252993E-07-2.20446405E-07 7.14315160E-07 2.77733125E-06-1.93962364E-06
24161-6.62117885E-06-3.09545914E-06-1.76097509E-06 3.81299180E-07 7.81178938E-05
24162 1.77007472E-05 3.78490860E-05-3.81728034E-05 5.53035895E-05-3.97364048E-05
24163 9.27197383E-05-1.69110994E-05 2.05019140E-07-1.31464447E-06 1.10962533E-06
24164 9.27410413E-07-5.22672305E-07-2.00686317E-06
25  1-1.73272253E-06 5.36324231E-07 5.47616158E-06 8.17057530E-08 2.35739945E-06
25  2-1.16867215E-05-2.97469198E-05-2.97845861E-06-1.11731004E-05-3.23810368E-05
25  3 1.63078367E-04 1.27300475E-04 1.38343651E-05-5.56288466E-03 1.66909964E-03
25  4 5.60095209E-04 1.99602868E-03-3.30920005E-06 4.54954155E-06-1.24034151E-06
25  5 5.28309784E-06-8.29962535E-07 1.50652974E-06-1.13297798E-06-2.45788885E-06
25  6 2.09760876E-06-1.68644722E-06-1.67445802E-06 1.72261917E-05-8.41080412E-06
25  7 5.58401835E-06 8.11834728E-06-2.15730091E-04-2.64455794E-05-2.03905022E-05
25  8 4.41954661E-05 2.08586156E-03-8.46468574E-04-4.99854130E-04 6.54297400E-05
25  9 5.51862715E-07-5.27690205E-07-2.41725098E-08 2.83729847E-06 4.26355116E-06
25 10-2.27440913E-06-1.42635316E-06 1.29701984E-05 2.18146544E-05-8.31208102E-05
25 11 2.93379710E-06-2.32567095E-05 7.57628004E-05 1.01144547E-03-9.69133829E-07
25 12-3.56924601E-06-2.84541564E-06 2.23248738E-07 1.64073094E-07 3.16902056E-05
25 13 1.47808992E-05-3.56419643E-06-3.71643641E-06-1.91481333E-04-8.68611500E-05
25 14 4.80390697E-05 5.89703153E-05-7.59453704E-03-7.72689650E-04 1.50619937E-04
25 15 1.55716177E-03 1.26732167E-06-1.57308539E-06 3.05763720E-07-3.38165473E-07
25 16 9.57963031E-07 7.92243188E-07 3.94577466E-07-1.12040762E-06 3.76140599E-05
25 17-4.37701595E-04-7.25315861E-07-1.15376256E-06-1.19200039E-06 1.07935009E-06
25 18-8.47628598E-07 4.31483133E-06 5.00014005E-06-5.06303499E-06 4.87176952E-06
25 19-4.02342758E-05-1.97008819E-05 2.89993915E-05 1.69350526E-05 1.59174309E-03
25 20 2.11024567E-04 3.62049724E-04-1.89902708E-04 2.08797385E-06-1.50905672E-06
25 21-5.78917136E-07 3.87956074E-07 2.92305066E-06-3.04426073E-07-1.16341393E-06
25 22 6.51445095E-06-9.13624013E-05-3.69460699E-04-1.21278800E-07 3.60141809E-06
25 23 3.57894646E-05 1.67387762E-04 2.58133931E-07-2.16688522E-07-2.40122031E-06
25 24 1.65521525E-06-8.23897211E-07-1.12424534E-06 1.15201872E-05-5.33775635E-06
25 25 5.74262276E-06 8.16256115E-05 4.24735486E-06 5.85947347E-06-4.77659710E-05
25 26 1.49458349E-03 5.33669870E-04-2.18461507E-04-1.13133684E-03 9.10622076E-07
25 27-3.04598151E-06 2.13535944E-06-2.89094601E-06-2.08123282E-07 1.84883108E-06
25 28-1.90351324E-06-4.47359471E-06-6.01759503E-05-1.52250282E-04-1.43339649E-06
25 29-3.39876448E-06 1.13397681E-06-7.60070813E-07 2.20394234E-06 3.66588230E-05
25 30-2.29475650E-06 6.78814010E-06-1.40304393E-05-2.50125063E-04-1.62091736E-04
25 31 3.28948504E-05 1.24131522E-04-3.10620953E-03-1.90952131E-03 3.24817914E-03
25 32-1.34862583E-03-8.36493712E-06 5.40089081E-06 2.96404631E-06-1.16624755E-06
25 33 7.94654475E-07 3.15289894E-06-2.94844376E-06-1.41984639E-06-8.97396352E-07
25 34 1.54318161E-06-5.94707867E-07-1.53045392E-05 2.32347490E-06-8.38583104E-06
25 35 4.54222597E-06 3.87301707E-05 5.38358638E-05 2.38132832E-05-4.70050829E-05
25 36 2.75173602E-03 2.98628282E-04 2.06998374E-04-4.77001313E-04 1.00724133E-06
25 37-2.88432426E-06 1.87708293E-06 3.64495780E-06-4.46175554E-06-1.15629487E-06
25 38-9.12026988E-07 7.05449829E-06 5.87869884E-05-5.72979313E-05 2.21761672E-06
25 39-1.99457402E-05 1.61502088E-04 9.12448653E-05 2.69085379E-06-2.35159161E-05
25 40 1.64826531E-04 7.66508945E-06-1.42627648E-05-5.10231227E-06 5.62219694E-06
25 41 2.65534873E-06-3.08782634E-06-7.78051887E-05-3.21753341E-05-1.93174214E-05
25 42 2.43409200E-05 5.72319580E-04 1.17176498E-04 1.06038018E-04-2.48380415E-04
25 43 8.17263927E-03-1.15628495E-03 7.81273584E-05-7.74838219E-04 4.06016079E-06
25 44-4.39131331E-06 3.31152527E-07-3.52564663E-07 1.28896626E-07 3.43363543E-08
25 45-6.68442263E-06 5.77946371E-05-1.34010110E-03-5.47207437E-03 4.45967152E-06
25 46-7.03776479E-05-2.33534895E-05-1.08264467E-04-1.38663563E-07-1.08165247E-05
25 47 6.17255618E-05 5.03547799E-04-6.91628611E-07 7.19668946E-07 3.11510613E-06
25 48-2.84327734E-06 1.57400783E-06-1.09204655E-05-1.84100561E-05 1.36342396E-05
25 49-7.46680989E-06-1.35854099E-04 1.52659777E-04 7.03272242E-05 8.47742317E-05
25 50 1.69427815E-03 4.62813893E-04-1.31921452E-03 3.00342917E-05 4.43812143E-06
25 51-4.72071707E-06 2.82595644E-07 2.11502013E-06-1.26410012E-06 3.18353563E-06
25 52-3.71395135E-06 3.41658354E-05 3.61385583E-05 6.11527630E-04 3.39367319E-07
25 53-2.66516801E-07-2.11801244E-06 1.41199859E-06-8.35976217E-07 9.11948274E-06
25 54 5.71338686E-06-2.70125768E-06 3.91495356E-06-4.31952392E-05-3.74349771E-05
25 55 5.72329132E-07-2.06742949E-05-8.08876677E-04 1.65015159E-04-3.00706974E-04
25 56-2.31548220E-04-6.71872543E-07-5.28893576E-07 1.20076612E-06 1.51777029E-07
25 57 8.52697667E-07 5.90803976E-07-8.10420215E-08 1.24642733E-06-2.29379585E-07
25 58-2.15878097E-07 1.73530216E-07-1.88745967E-05 4.01228650E-07 2.48634275E-06
25 59-1.13918887E-06 1.31493034E-04 7.32493753E-05-7.57222635E-05 6.26121652E-06
25 60 7.88142912E-04-2.36540971E-04-1.42380253E-04 3.17360996E-04 1.15551297E-06
25 61 1.07175575E-06-2.22726871E-06 1.22290516E-07-7.52978528E-07-1.07595100E-06
25 62 4.03766877E-08 3.27118162E-07 3.92566219E-07-2.54595120E-07-5.09920105E-07
25 63-3.66131342E-06-2.38560028E-06 1.97868661E-06 2.14028383E-06 4.42645664E-05
25 64 2.06078743E-05-1.58858675E-05-1.09444350E-05-1.30524787E-04-5.64232482E-05
25 65 5.33199580E-06-1.78762966E-05 4.23758163E-08 1.58195344E-07-2.00571160E-07
25 66 3.29059516E-07-1.59413045E-07 4.75274050E-07 1.81098805E-07 1.69508437E-07
25 67-1.36685509E-06 2.06889435E-06 9.71326899E-07 1.10602405E-06 3.38999671E-06
25 68-5.00382697E-06-3.58892265E-06-2.17275856E-05 1.97289927E-05 3.30718499E-05
25 69 1.13313234E-05-6.82099624E-05-8.45227126E-05 3.45198534E-05-2.13647121E-04
25 70-4.11952029E-07-1.17150400E-06 1.58345603E-06-1.20024507E-06 2.90333084E-07
25 71 1.56770123E-06 1.24404640E-06 1.89059169E-06 4.70334416E-08 7.86549559E-07
25 72 4.53043990E-07-1.00292033E-05-5.26056111E-07-3.33998611E-06-2.06846864E-06
25 73 1.10041543E-04-1.54062300E-05-1.46385216E-05 5.78433573E-05 3.24690210E-03
25 74 3.63991353E-04 3.14184903E-05 4.15234933E-04-2.79263298E-06 1.32368701E-06
25 75 1.46894597E-06-3.78270365E-06-1.10699222E-06-2.31592891E-06 6.19833241E-07
25 76-2.05698737E-06 4.14373775E-06-2.93980071E-04 2.87780796E-06-2.60986606E-05
25 77 8.51677953E-05 4.16157792E-05 7.24308147E-08-1.26530590E-05 1.30820796E-04
25 78 1.17704436E-04 6.85162927E-07 3.10316824E-06-2.65747468E-06-2.09763232E-06
25 79 2.56862814E-06-3.12211019E-05 7.81969750E-06 1.29682573E-05-1.10849221E-05
25 80 1.97799341E-04-3.19122889E-05-3.14753584E-05 6.97191925E-05-1.07274991E-03
25 81-6.69856027E-05-3.31093607E-04-5.95511696E-04-9.85257288E-07-1.63666201E-06
25 82 2.62191930E-06-4.42067351E-06-6.12989935E-07-1.25350267E-06 4.57038926E-05
25 83 3.06129186E-05 1.11642963E-05 2.74426547E-06 5.10650013E-06 1.08703550E-04
25 84-3.01547112E-05-2.72336660E-05-1.01676888E-05-8.00165834E-04 5.15285995E-04
25 85 5.90694048E-04 3.83615468E-04-1.64116036E-02 2.25759175E-03 2.31117592E-04
25 86 1.36599386E-03 7.54963184E-06 1.01721269E-06-8.56684452E-06 1.17607721E-06
25 87 4.50653047E-06-1.53172363E-05 5.62049124E-01 4.65407339E-01 3.06715158E-04
25 88 2.30190330E-04 2.18841625E-04 4.95461317E-03-3.60825100E-04-1.63067010E-04
25 89-1.42550773E-04-5.47285925E-03-4.17577271E-04 2.93883943E-04-8.62990222E-04
25 90-1.45925112E-02 2.50496809E-04-3.04300295E-03-4.14191989E-03 3.46640551E-05
25 91-4.06188217E-05 5.95476662E-06 3.52648308E-05-9.53610714E-05-2.05178408E-04
25 92 3.45312333E-04 1.74987803E-04 6.13685162E-04 6.56562804E-04 3.44109821E-04
25 93 1.58302236E-04 2.12958934E-03-1.23526635E-04-3.77647915E-02-3.13309994E-02
25 94-7.09143815E-05 6.97911729E-05 3.07963318E-05-1.11966163E-04-2.82829090E-04
25 95 2.84481219E-04 5.88979909E-05 1.36906045E-03-1.45127124E-04 5.92392741E-04
25 96 4.74771287E-04 4.46768942E-03 1.74548978E-03-1.14970395E-03 1.90417259E-03
25 97 1.06445167E-05 6.59239368E-05-7.65684535E-05-1.31123079E-04-6.59552110E-05
25 98 6.32536257E-05-3.08479207E-05 3.07125493E-05 4.27402334E-05 1.54937691E-04
25 99 7.80688360E-03 6.47289233E-03 9.19265463E-06 3.00632020E-06 3.57708146E-06
25100-4.03638354E-07 5.60811487E-05 5.95949997E-06-1.62628413E-05-4.33609883E-04
25101 1.52832061E-04-6.88267759E-05-5.16118746E-05-3.47887740E-03 4.28894641E-04
25102 2.09052089E-04-7.20499011E-04-3.58813439E-06 6.85924728E-06-3.27111288E-06
25103 1.57534543E-06-4.74026452E-06-4.68663762E-07 4.84475837E-06-7.65143477E-06
25104-8.31335900E-05-6.29227092E-05 6.10779618E-06-8.18978755E-07-1.21586053E-04
25105-1.84036691E-04-8.25497046E-05-6.37517244E-05-6.18570087E-06-3.07869362E-06
25106-5.22902458E-06-5.20152893E-05 4.63170793E-05 1.45076361E-05 2.36341510E-05
25107 3.20527930E-04-1.58617348E-04 1.29577938E-04 1.85132279E-04 1.08963544E-02
25108-2.07960508E-03-4.18517913E-04-6.52069923E-04-1.95703042E-05 1.84248194E-05
25109 1.14548485E-06-1.07811225E-05-2.52823119E-05 7.44792906E-06 3.43260527E-06
25110-2.55920515E-05-2.20704889E-05 2.39533202E-04 1.21395617E-03 1.01419708E-03
25111 6.05844802E-07 1.16065104E-06 1.31397527E-05-4.91372524E-05 4.73645952E-05
25112-7.78325809E-05 7.94850499E-06-7.25679171E-04-2.37352391E-04 2.83758372E-04
25113 1.07728599E-04-9.87934668E-03-1.53541129E-03-8.07772251E-04 1.26374490E-03
25114 3.33399136E-06-9.29389353E-06 5.95990217E-06 9.89157278E-06 4.89650034E-06
25115-1.39793223E-05 1.09515266E-04 9.32872099E-05 3.86750774E-07-1.96013763E-06
25116-5.26868059E-08-4.75897015E-05-6.10031862E-06 1.79977042E-05 1.62973041E-07
25117 5.81911745E-04-1.36265145E-04 2.17816720E-04 7.95091916E-05 9.39567928E-04
25118 3.07116428E-05 1.05970176E-05 1.44073789E-04-1.43659554E-08 6.00338157E-06
25119-5.98901561E-06-7.47217612E-06-2.47085831E-06 4.80141464E-06 6.04801795E-06
25120-5.92196216E-05 1.55910227E-04 1.63747795E-04 5.38153688E-06-6.10385524E-05
25121 1.40673509E-04-1.71208259E-04 3.59825831E-06-4.84683271E-05 8.58660481E-05
25122-1.40254555E-04-4.01836438E-05-3.04334264E-05-4.73219131E-07 6.88760646E-06
25123-4.57711695E-07-1.65521247E-05 3.73253394E-06-3.88942502E-05 2.55388140E-06
25124 1.64521154E-06 2.33834811E-05 3.55787197E-06 1.36535399E-04-9.99164157E-04
25125 3.02727637E-04 7.23884728E-05 3.42525010E-04 4.97456487E-06-3.48612366E-06
25126-1.48844121E-06-1.33323967E-05-1.03302936E-05 1.06695341E-05 1.23163830E-06
25127-6.78667960E-05-3.35786167E-04 6.51835852E-04 4.32886624E-06-4.29164003E-05
25128-7.33236208E-06-3.26349779E-04 7.25543262E-06-8.98058206E-06 2.17545997E-04
25129 6.18883190E-04-1.96285421E-03-1.69764796E-03-3.92387560E-05-5.10422370E-05
25130-5.92894208E-05 1.80899353E-04-1.45651403E-04-3.52042631E-04-3.43581441E-04
25131 2.06169433E-03-3.29665293E-04-6.29271448E-04-2.14047706E-04 2.84716422E-02
25132-1.53527195E-03-4.92241827E-03 6.49350969E-04-7.70560395E-05 3.83347357E-05
25133 3.87213038E-05 8.14051580E-05 8.62255298E-05 1.77217696E-04 8.58816991E-06
25134-5.33510549E-05-7.36777954E-04 3.52205312E-04 3.11098205E-06 3.24359149E-06
25135-4.31302891E-06-1.38169047E-06 5.19864117E-06 5.71214097E-06 9.26786013E-06
25136 9.12435554E-06 7.24567818E-06-2.62036023E-04-3.05976635E-05 1.60682427E-05
25137 4.75020200E-05-2.36306867E-03-5.39103769E-04 1.83449367E-05 2.98471893E-04
25138 7.53119702E-06-9.47680766E-06 1.94561064E-06 1.27936221E-06-6.98097700E-06
25139 5.94422843E-07-1.01401495E-06-4.03274215E-07 1.44213481E-06-4.12822426E-06
25140 5.86203920E-07-1.62198333E-05-2.95025122E-06 5.31356380E-06-8.02805395E-06
25141 1.47682547E-04-1.38250052E-05-1.15654526E-04-3.79475834E-06-1.22991148E-03
25142 2.38621422E-04 1.81340371E-04-5.62756736E-05-3.14295962E-07 3.03395835E-06
25143-2.71966238E-06-1.69621324E-06-2.69733951E-06 4.92756673E-06-1.05146350E-07
25144-4.31493543E-07-6.56802402E-07-3.11298151E-08-1.04102300E-06 3.69803358E-06
25145 4.62458275E-06 1.49157004E-06 1.81628877E-06-8.36316558E-06-2.09829361E-05
25146-3.62000699E-06-7.67045897E-06 2.01070730E-05-8.60005171E-05-9.45579808E-05
25147 4.55312845E-05 3.39640382E-07-3.32392973E-07-7.24740916E-09-6.04425492E-07
25148-9.16292988E-07 2.34447894E-06 4.27783198E-08-6.04327409E-07-2.04417946E-08
25149 1.60485958E-06-7.39644334E-07 8.91862511E-06-1.87701783E-06-3.72956711E-06
25150 3.75812369E-06-5.24679394E-05-1.49631701E-05 3.61041525E-05 1.09578255E-05
25151 2.37475537E-04-2.03117332E-06 5.89516278E-06 1.78270491E-05-5.96120551E-07
25152 5.21712970E-07 7.44075807E-08 1.92167484E-06 1.02451696E-06-2.04166478E-06
25153 1.52068396E-04 1.23516987E-04-4.17961259E-07 1.29495649E-07 2.79473891E-06
25154 1.88932697E-05-3.54858057E-06-1.83042504E-06-1.18098034E-05-3.04568395E-04
25155 9.46195463E-05 1.09275406E-04-2.03547184E-05 2.27879619E-03-4.30211569E-04
25156-4.57030419E-04-6.23917680E-05-9.59097121E-07 2.57975936E-06-1.62066223E-06
25157 1.34627397E-06 2.34152433E-06 7.86747481E-06 2.34607007E-06-9.11936590E-06
25158 5.69770239E-05 1.17176532E-04-9.21643472E-07 1.71003378E-05-1.09705432E-05
25159 1.26938916E-04-8.72795908E-07 2.17073265E-05 4.02109172E-05-1.23310466E-04
25160-6.10654064E-08 1.65179448E-06-4.20358465E-07 2.47672567E-07 3.21087469E-06
25161-2.53266572E-05 1.03010256E-05 2.41303918E-06-1.45389451E-05 2.35585038E-04
25162-6.03269272E-05-4.68562731E-05-4.14571494E-05-5.29538697E-04 3.70857461E-04
25163 6.15468583E-05 3.73402857E-04-2.47670210E-06 8.68666601E-07 1.60803549E-06
25164-3.89202013E-06-1.39192984E-06 2.74566864E-06
26  1-1.79428535E-08 8.15048284E-08 9.91710716E-07 1.46534077E-06-2.07108720E-09
26  2-4.08048183E-07-5.21457590E-06-8.24842943E-06 3.04208085E-07-3.94608750E-05
26  3 7.04361367E-05 6.53974977E-05-2.17625176E-05-3.51784398E-03-9.39679324E-04
26  4-6.15178389E-04-1.02657374E-03 5.88852361E-07 9.87282262E-07-1.57613462E-06
26  5-4.35103924E-07 1.00138326E-07 1.40725226E-06-1.05281973E-07-5.47934846E-07
26  6-5.11046093E-07-4.01841102E-07 5.33295512E-07 3.53250703E-06 2.61968119E-06
26  7 2.03193130E-06-3.06422957E-06 2.03652291E-06-1.27025920E-05-1.94867183E-05
26  8 2.17579568E-05-2.14216709E-03-2.90989058E-04 5.65149561E-04 2.29278506E-04
26  9 5.63867162E-07 7.80513901E-07-1.34438106E-06 2.17799212E-07 1.56298597E-07
26 10-6.67069508E-07 6.54378752E-07-4.96865871E-06 7.74528180E-05-4.41173340E-05
26 11 1.74597778E-06-1.08595994E-05 6.17098900E-05-2.35133349E-04-1.29626340E-07
26 12-8.88198114E-07-1.58799447E-07-3.31674243E-08-4.37086207E-07 9.39466353E-06
26 13 1.00722580E-06-2.93652117E-07 1.42547620E-06-1.01630107E-04-2.35033971E-05
26 14 5.39297792E-06 5.26642768E-06-3.95920915E-04-1.90003574E-04-1.87612943E-05
26 15 1.31143910E-04 2.79019282E-07-6.40713029E-07 3.61693746E-07-3.21466099E-07
26 16 7.29899523E-07-1.50967992E-07-3.41829017E-07 4.75125480E-06-1.56306224E-05
26 17-9.71320910E-05-5.98452404E-08-4.23109200E-07 6.78551759E-08 6.41075814E-08
26 18-1.06084342E-07 3.71078407E-06-8.39746816E-09-2.47689151E-07 7.91715245E-07
26 19-2.61703428E-05-5.45550710E-08 5.68730041E-06-1.66259299E-06-1.99940599E-04
26 20-7.71627937E-05-2.60650916E-05 4.63080620E-05 1.87850119E-07-1.06335188E-07
26 21-8.15149309E-08-2.32178960E-08 5.35544883E-07 2.06951658E-07 6.47682526E-07
26 22-3.45108235E-06 1.46811291E-05-2.66883438E-05 8.48399615E-08 1.33306349E-06
26 23 1.37107066E-05-2.64707423E-05-2.61613510E-08-1.63419298E-07 1.18954543E-07
26 24 1.09159180E-08-8.33885121E-08 5.12073680E-07-2.02814148E-07-3.21624458E-08
26 25 2.88614945E-07 6.87292126E-06 1.84856014E-06 1.07776157E-05-6.20593349E-05
26 26 3.44077970E-04-1.15374712E-04-8.77017507E-05 3.79979734E-04-7.91684177E-07
26 27 2.25429840E-07 5.66254337E-07-8.10544185E-09-5.20494313E-07-1.51094438E-07
26 28 8.31257752E-07-8.90873935E-06 1.56559424E-05-4.61288081E-05-9.01237327E-09
26 29-3.43255227E-07 1.19133479E-07-2.73984209E-07-5.04433191E-07 3.90798583E-06
26 30 1.12396113E-07 1.41898745E-06 2.14552623E-06-3.08114411E-05-4.53200365E-05
26 31 7.31544777E-06-2.02348479E-05 2.85383044E-03 2.33384873E-03 1.89807937E-03
26 32-1.06680865E-03-1.45938546E-06 7.56392857E-07 7.02992601E-07-7.14635732E-07
26 33 3.84489375E-07 7.30011306E-07 2.20361471E-08-5.06743511E-08 1.05949942E-08
26 34-3.00818226E-07-3.09379872E-07 3.21369107E-07-3.25098635E-07 1.45103648E-06
26 35 1.35673096E-06-6.60690013E-06 1.62686430E-05-1.11574877E-05-1.94302609E-06
26 36 2.34138129E-03 1.03979274E-04 3.50193544E-04-3.68316063E-04 6.07547860E-07
26 37-5.27153168E-07-8.03946917E-08 7.56534570E-07-6.90781039E-07 4.35511703E-07
26 38 7.66116257E-07-3.15609140E-06 4.97615719E-05-2.51279282E-05 1.28524707E-07
26 39-1.30989438E-06 1.92430922E-05 1.53221391E-04-1.42364680E-07-7.34398051E-08
26 40-8.44156368E-06 3.27296794E-05-3.44577216E-07 2.00854080E-07 7.02980908E-08
26 41 1.77350076E-08 3.44216908E-07-7.63132314E-06-7.06988466E-07-3.16779703E-07
26 42-9.93996056E-07 1.01171800E-04-2.26363761E-06 1.13052787E-05-6.32365854E-06
26 43-7.84329432E-03 3.46434105E-04-1.25777745E-03 8.54062785E-04 5.27378443E-07
26 44-8.32407020E-07 3.05028577E-07 5.94242968E-07 2.82389558E-07 3.69011180E-07
26 45 4.98231389E-07 1.48185317E-06-1.46654980E-04 7.12750855E-03 4.95911054E-07
26 46-7.52384734E-06 9.39943232E-05-3.66303737E-04 7.44053754E-07-1.11197285E-05
26 47 1.21632287E-04-5.80482665E-04 8.89934182E-09 1.20266203E-07-6.51154441E-07
26 48-5.50756549E-07-1.32971486E-06-1.10800747E-07 2.30739929E-06 2.78236248E-06
26 49 6.93439417E-06 2.61776737E-06-2.63565787E-05-4.41124455E-06-2.11460548E-05
26 50 3.67692563E-03-1.44040239E-05-9.94519477E-04-5.48621485E-06 4.82702968E-07
26 51 6.98424040E-08-5.52545372E-07-6.63532326E-07 1.01298290E-06 3.40426670E-07
26 52 4.38418789E-08-6.41746874E-07-4.81221920E-05 6.03939549E-05-1.63687195E-08
26 53-1.98787341E-07-2.69439313E-07-1.91325376E-07-2.12680126E-07 1.83888329E-06
26 54 1.47766766E-06 1.29401173E-06 9.91348688E-07-1.49748729E-06-1.14242609E-05
26 55-2.12403832E-06-4.92086718E-06 2.19416952E-04 1.20811334E-04 3.15934172E-04
26 56 3.23098685E-05 5.51994236E-08 3.70036357E-07-4.25235781E-07-3.38287922E-09
26 57-1.07565457E-07 1.85364942E-08 6.96163845E-09-2.82694749E-07 1.07799128E-06
26 58 9.46260700E-07-2.47409950E-07 5.00105280E-06-4.83199457E-06-5.18868585E-06
26 59 1.06874987E-06-3.78106297E-05 2.40285077E-05 3.68461524E-05-5.64379580E-06
26 60-2.15565311E-04-1.62299310E-04 2.00345409E-04 5.75697218E-05-8.20671150E-07
26 61 3.28198960E-07 4.92472189E-07 2.47500101E-07 4.05505303E-07-1.42425264E-07
26 62 4.04167845E-09 1.78842271E-08 4.58738574E-07 4.40641452E-07-1.73856357E-07
26 63-1.57423733E-07-1.94999959E-06-1.92374412E-06 8.13849479E-07 1.13818144E-06
26 64 6.69950611E-06 3.46636825E-06-3.50405378E-06-1.34957793E-04-4.10756436E-05
26 65-3.34305446E-06 2.63502029E-05-2.41241577E-07 3.53353601E-07-1.12112024E-07
26 66-4.99169391E-07 2.18340930E-07 9.33506175E-08 7.03274852E-08 6.80013099E-07
26 67 1.05429212E-06-9.22621922E-07-2.81731207E-07-7.60929648E-06-4.85251716E-06
26 68 4.18490957E-06 7.46221131E-07 2.87108878E-05 1.98717130E-05-1.78498768E-05
26 69 2.83252820E-06 2.82735063E-05 3.53782694E-05 7.42032153E-05-5.17421680E-05
26 70 5.79499835E-07 4.18593147E-08-6.21359150E-07 2.51905383E-07-2.59885436E-07
26 71-2.41577002E-07 7.14683697E-08 2.05114102E-07 3.90661609E-07 9.36406741E-08
26 72-2.07252922E-07-1.22768458E-06-1.42237439E-06-6.72472185E-08 9.60013475E-07
26 73 1.91045590E-05-1.60263294E-05-9.77673172E-06 2.09892853E-05-7.71082223E-04
26 74-6.54309625E-06-8.72932009E-05-1.49532371E-04-9.70043002E-07-4.02651186E-07
26 75 1.37269419E-06-4.16007004E-07-7.64779022E-07-7.58500932E-07-1.38864284E-07
26 76 1.72603895E-06 6.62232432E-05-7.71376383E-06 4.96523861E-07-5.01784595E-06
26 77 1.73584679E-05 7.47658155E-05-9.87645304E-07 5.74065072E-06-1.44498889E-05
26 78-7.21268742E-05 3.89093189E-09-1.49597337E-08 4.10278890E-07 1.57613904E-07
26 79 3.89175512E-07 5.48225536E-07-1.96585530E-06-6.87570776E-07-1.78254966E-06
26 80-1.19503536E-05 1.40743769E-05-1.56110663E-06 9.10014886E-06 1.40351551E-04
26 81-1.91655970E-04-2.45691161E-06-6.27546696E-05-2.56072468E-07 1.84740813E-07
26 82 7.13316550E-08 2.37691193E-07-2.67980993E-07-1.94442598E-07 2.12071551E-03
26 83 1.82822730E-03-7.30659776E-05-7.83042109E-05 4.75523874E-06-3.20588819E-04
26 84-2.70756991E-04-3.20960826E-04 7.74316903E-06-1.69860445E-04-4.70625439E-04
26 85-3.01999102E-04-5.43465094E-05-3.46635749E-02-9.13848401E-04-8.94490735E-04
26 86 4.82754093E-03-3.75049718E-05-6.15470022E-05 9.90519740E-05-1.64213761E-04
26 87 1.08329498E-06 1.55567163E-05 1.56173356E-04 1.32010833E-04 2.97416721E-06
26 88 3.81678668E-06 2.96190473E-06-1.75947243E-05-1.69922972E-05-2.22092312E-05
26 89-2.26345889E-05-6.69848292E-05 2.93617483E-05-2.64316065E-05 2.58556024E-05
26 90-5.51812265E-03-2.37894802E-03 1.49553271E-03 1.46744944E-03 5.43462632E-07
26 91 6.06613538E-07-1.15007617E-06-5.29782170E-06-1.69438317E-06-1.85189142E-06
26 92 1.44445524E-06-9.09883603E-07 1.48951977E-04 3.46268734E-04 4.03389512E-07
26 93-3.58769055E-06-3.48181832E-05 3.91569830E-04 1.82968442E-05 1.63396220E-05
26 94-2.27687976E-07 2.14327785E-06-1.80478958E-06-1.04354504E-05-4.35205424E-06
26 95-1.21040444E-05 8.38109067E-06-3.91578004E-05-5.20926040E-05 8.54960077E-06
26 96-9.79583258E-06 1.79470840E-03-1.15656709E-03 1.54982092E-03-1.07640726E-03
26 97-3.12724371E-06-3.26556170E-06 6.39280541E-06-2.03215731E-07 4.16591978E-06
26 98 2.74249743E-07-6.03660412E-07-2.13262774E-06 4.80349337E-05-4.41767533E-04
26 99-2.04310613E-04-1.66568438E-04-1.54767478E-06-3.44394262E-06-3.09038283E-06
26100-5.89111013E-05 1.16966983E-05 1.68322610E-05 1.18950462E-05 5.30076273E-04
26101-1.17459087E-04-4.74334511E-05 3.63708935E-04-1.88071753E-05-1.37209863E-04
26102 3.65938543E-05 3.27258212E-04-7.21227518E-06-4.56695338E-06 1.17792286E-05
26103 3.92255737E-06-4.77384181E-06 1.25031472E-05-2.45687005E-06 1.01514982E-05
26104 2.99782305E-04-2.82694611E-04 4.01231136E-06-3.92962973E-05 2.14740386E-04
26105 5.17786601E-04-2.44015966E-04-2.05597053E-04-3.56129003E-06 5.74962684E-06
26106 6.52562744E-06 5.76004373E-05 1.34796368E-05 2.19811660E-06-2.24878969E-05
26107-5.05413933E-05 6.63345446E-05-2.36616464E-05 3.34004907E-04 1.27102198E-02
26108-1.13973890E-03 4.32341996E-03 1.91172848E-03 1.41788596E-05-4.50936482E-06
26109-9.66949477E-06 1.16919139E-05 5.24151517E-06-6.93373592E-06-3.69353778E-06
26110 1.76742858E-05 8.39980631E-05-3.30666017E-04 5.39335311E-05 4.40230363E-05
26111-3.59877922E-06-1.97706074E-06-1.15727537E-06 1.37587328E-05 1.51461540E-05
26112 7.22833477E-06-4.94497668E-07 9.49375487E-05-1.39192478E-04 4.89748200E-05
26113 3.07893022E-05-7.20253056E-04-8.59839828E-04 1.60795598E-03-1.07901282E-03
26114 3.63760188E-06-5.72198986E-07-3.06540290E-06-3.84610907E-06-2.21640560E-06
26115 1.46054385E-06 1.56513297E-05 1.39547888E-05-3.99603365E-07-5.69077168E-07
26116 1.02519837E-06-1.24530113E-05 3.36716048E-07 1.98937170E-06-4.87308598E-06
26117 1.32442141E-04 5.25154934E-06 7.11943884E-05 2.78804989E-05 3.78112051E-03
26118 8.00557393E-05 1.21137577E-03 2.41589926E-04-2.15539635E-06 2.92608249E-06
26119-7.70686137E-07 1.83161487E-06 1.75160826E-06 2.03500599E-06-9.17634603E-07
26120 3.75489070E-06-8.28726240E-05-2.00341980E-04 1.29136721E-06-1.30306982E-05
26121 7.10909083E-05 4.87139706E-04-1.72731903E-06 2.34439301E-06-4.11951393E-05
26122 1.16853426E-04-2.02500449E-06-1.76506236E-06 6.50907728E-07-8.34924212E-07
26123 3.50892772E-07-3.01662601E-08-2.82527827E-06-1.25773645E-06-2.54716100E-06
26124-4.61822154E-05 4.70802237E-05 2.22421209E-05 4.46258186E-05 2.89086210E-04
26125 5.95387196E-04-4.14676353E-04 2.64578527E-06 3.61734576E-07 5.94758331E-07
26126-9.56492907E-07-6.31877345E-07 1.45504475E-06-2.69779996E-06-2.60798172E-06
26127 1.98485127E-05 1.13924303E-04 2.54710102E-04-5.45793928E-08-7.73658723E-06
26128 4.83039854E-05-3.01668381E-04-1.39973035E-06 2.38125922E-05 4.19028583E-05
26129-2.08160343E-04-3.93364218E-05-3.20156208E-05 3.54059571E-06-6.27105574E-06
26130-6.44615586E-07-5.63833846E-06 1.21021924E-05 4.27985486E-05 1.92881906E-05
26131 3.41837454E-04-1.71953011E-06-2.54118428E-04-1.99463689E-04 8.43933569E-03
26132 5.20527294E-03-1.58031376E-03-1.02057107E-03-7.45279355E-06 1.13820515E-06
26133 6.31458840E-06 1.20813108E-05-6.95597987E-06 1.92897545E-05 1.90699453E-06
26134 7.38415056E-05 4.09078958E-04-4.41958582E-04 3.95968319E-07 2.12391552E-06
26135 2.32581406E-06 2.93239749E-06-4.89130460E-07-1.87268416E-05-1.36088246E-05
26136-1.16995181E-05 1.10010695E-06 7.17295213E-05 3.09529874E-05 7.26845318E-05
26137 2.04254811E-05 3.22454244E-04 1.44726163E-04-1.74164346E-04 1.31239912E-04
26138 6.80001268E-07 6.73388671E-07-1.35338994E-06-1.03909440E-06 2.79900172E-07
26139 3.03701940E-06 8.01805940E-08 5.96660017E-07 5.35603407E-06-1.58058698E-07
26140-2.84334565E-06 6.63051624E-06-2.38396546E-05-2.23591352E-06 1.43938708E-05
26141-2.26114413E-04 1.68358576E-04 9.21035851E-05-8.87467433E-05 3.28185614E-03
26142 9.42056520E-04 1.64136641E-04-7.02272776E-04 1.78477731E-07 3.28438082E-06
26143-3.46285855E-06 6.81975140E-07 5.57243121E-06-1.81688174E-06-5.21037622E-07
26144 5.08422041E-07 3.20306503E-06-1.11774428E-06-4.85353082E-08-1.50759135E-05
26145-5.26480533E-06 2.68659820E-06 1.54742936E-07 8.85012482E-07 5.01746773E-05
26146-1.37590949E-05-2.16433189E-06-1.19210613E-03 3.01862241E-04 8.78253034E-05
26147-6.24079666E-05 3.15898465E-06 1.51906817E-06-4.67805282E-06-1.96664222E-06
26148-4.42468676E-06 1.61660568E-06 1.09853501E-07 1.61676985E-06 3.62905159E-07
26149 4.45450902E-07-4.07012262E-07-1.86677777E-05-2.39324987E-06-2.93640234E-07
26150 1.22593705E-06 1.69683172E-04 6.92706311E-05-1.92709698E-05-5.18451227E-05
26151-6.76133835E-06-1.39875967E-04 3.51484699E-05 5.13199292E-05 5.73068436E-07
26152-9.92109348E-07 4.19040912E-07-9.17491719E-07-1.58107585E-06 1.26811013E-06
26153-5.63344648E-01-4.66505141E-01 2.65878578E-05 1.55999099E-04 8.92982643E-05
26154-4.75245804E-03-4.48364942E-05-1.50271301E-04-5.08468835E-05 3.07548346E-03
26155-5.48012001E-04-4.54330152E-04-2.63508402E-05 8.96687625E-03-1.14783776E-03
26156-9.35705853E-04 2.92253661E-04 3.74720581E-05 4.10039615E-05-7.84760195E-05
26157 1.53693411E-04 8.48194901E-06-1.05833095E-05-3.62080185E-04-8.22903324E-05
26158-4.31345318E-04-5.64558532E-04-3.57189119E-04-1.79838341E-04-5.86925814E-05
26159 2.08426744E-04-3.62076069E-04-1.27394449E-04-2.63271701E-04-4.66025316E-04
26160-2.56017241E-06-4.77521535E-06-5.13180470E-06-5.93348641E-06-1.20892230E-05
26161 2.60537293E-05 4.13494394E-07-1.92562049E-06 5.28475193E-06-7.39199562E-05
26162-2.15620119E-05-1.52073451E-05 3.67620409E-06 1.76095016E-03 1.45206837E-04
26163 1.33340880E-04-2.14155910E-04 4.89694819E-06 4.15575852E-06-9.05270671E-06
26164-4.06611568E-06 4.63808461E-06 4.72446330E-06
27  1-7.74491337E-06-4.90757012E-06-2.11116132E-06-1.57654025E-06 9.45973681E-07
27  2-3.17943912E-05 6.30073260E-06 2.30866954E-06-3.44349913E-06 2.20189504E-04
27  3 2.02783974E-05-6.34011045E-05 5.59787227E-05 5.00293643E-03-6.03294209E-04
27  4 2.67091704E-04 7.39546634E-04 3.02313322E-07-2.30465751E-06 2.00234419E-06
27  5-7.68509802E-07-7.96970667E-07-3.92535239E-06-5.84324135E-05-4.72526948E-05
27  6-1.61418698E-06 2.77834225E-07 1.93445777E-06-2.02548062E-05 1.16490843E-06
27  7-3.35895788E-06-5.75231531E-06 7.23225067E-05 3.07594309E-05-5.89024910E-05
27  8 5.48464609E-05 9.26557148E-03 1.07775024E-03-1.35581000E-03-2.78841155E-03
27  9-3.73813452E-06 4.21130989E-06-4.73175377E-07 2.72294230E-06-1.36225315E-06
27 10-2.97498011E-06 4.74832878E-07 5.86774889E-06-1.62964757E-04 8.62486207E-05
27 11-3.38639879E-06 1.44278366E-05-3.60182150E-04 7.30223105E-04 2.39949835E-04
27 12 2.01423867E-04-5.43306941E-06 6.62609769E-06-3.55670973E-07-3.46978937E-05
27 13 1.34839001E-05 9.67440451E-06-4.30938704E-06-1.02181119E-04-9.11337117E-05
27 14 3.15949874E-08-1.36862720E-04-8.81110202E-03 2.15018962E-05 3.09618399E-03
27 15 4.58052496E-04-2.03048415E-06 8.48425900E-06-6.45377485E-06-1.09750719E-05
27 16 6.04841805E-06 9.88639811E-06 5.09873578E-06-2.51060882E-05-4.80897101E-05
27 17 2.45951519E-04 7.64746819E-05 6.44700403E-05-7.89133636E-07-3.65230596E-06
27 18 4.76594718E-06 2.11503489E-05 1.90701061E-06 2.68839412E-05-3.10148639E-05
27 19-4.06714302E-04-3.23097929E-04 8.32411126E-05-4.96920774E-05-1.92805620E-03
27 20-1.53493529E-03 2.17003261E-04 8.85052823E-05-3.37533889E-06 4.72198391E-07
27 21 2.90314050E-06 8.89130516E-06-7.02126273E-06 5.79441302E-06 2.09701572E-07
27 22 2.52795590E-06-1.03568815E-04-7.65954183E-04-1.43788551E-06-5.53401420E-06
27 23-2.88494768E-04-6.09106127E-04 1.56772322E-04 1.32585193E-04-4.04793728E-06
27 24-6.08190710E-07-5.08351462E-06-3.50179045E-05 5.83695741E-06 1.23425635E-05
27 25-1.60104835E-05-1.49833446E-04-1.05222700E-04 8.03020440E-05 1.02758894E-04
27 26-1.05548036E-02-5.96083325E-04 1.11665428E-03-3.54354296E-03-2.30761576E-06
27 27-9.25222308E-06 1.15598388E-05-7.14117461E-06 1.28031156E-05 7.74354743E-06
27 28 5.97541866E-06-3.33435399E-05-9.11343680E-05 7.28022385E-04-7.27956402E-03
27 29-6.09250933E-03-5.24573540E-05-7.60996250E-05 6.42201002E-05 2.37899482E-04
27 30-1.34015933E-04-2.68988108E-04 2.20893346E-04 2.21145840E-04-7.00514075E-04
27 31-3.06585693E-04 2.52599837E-04 2.62220884E-02-1.05359588E-02-2.13023198E-03
27 32-1.96485870E-05-5.32892781E-05 4.62793112E-05 7.00996690E-06 1.01880151E-04
27 33-8.90303619E-05-1.03340451E-04 5.63318490E-01 4.66474581E-01-2.87481069E-05
27 34-2.48792201E-05 7.22342738E-06 4.67000225E-03-1.17541198E-05-3.73903684E-05
27 35 4.13479047E-05-2.95031580E-03-1.56347586E-04-5.35172725E-04 4.40399882E-04
27 36-1.23398963E-02-1.09581484E-04-1.74265338E-03 1.33637690E-03 4.48774083E-05
27 37-3.95326758E-05-5.34473246E-06-5.53527957E-05 4.71283636E-05 1.07466571E-04
27 38 3.61664638E-04 1.76928520E-04 2.48080287E-04 8.55603397E-04 3.59171066E-04
27 39 1.38431426E-04 4.34076081E-04 2.09740622E-04 3.56611463E-04 1.58608055E-04
27 40 3.04480220E-04-1.53570270E-04-4.72866792E-04-3.87288154E-04 9.26856492E-06
27 41-5.49729307E-06 4.36578184E-06-7.88211056E-05-3.87349266E-06 3.31492145E-05
27 42-2.54866910E-05 5.41946520E-04-3.08802864E-04-1.19439103E-04 4.81473648E-05
27 43 3.57239763E-03 1.41689207E-04 7.87250136E-05 1.59428732E-04 2.76987304E-05
27 44-1.34565632E-05-1.42421672E-05 1.70851328E-06 3.51367651E-06-2.83680114E-06
27 45 1.57049637E-06-2.35787395E-05 3.11076070E-04 1.31616253E-04 9.81631495E-06
27 46-9.39674203E-05-3.33471011E-05 4.41084475E-04 7.36840042E-06-9.05466738E-05
27 47-1.08841276E-05 7.89074981E-05-3.45276953E-07-7.93654278E-07-1.87928066E-06
27 48-1.19753566E-06 1.89533171E-06 1.27671350E-05 1.05119881E-05 4.58461612E-06
27 49-7.57851981E-06-1.95214691E-04-7.13231163E-05 7.51986907E-05-3.36545226E-06
27 50-9.34230760E-03-1.06483373E-03-6.16416479E-04-2.41722961E-03 1.71533790E-06
27 51-2.40329536E-06 6.87957457E-07-8.70504827E-07 6.38635609E-07 8.82647657E-07
27 52 1.56653574E-06-1.57832810E-05-9.92431664E-05 2.02115126E-04-4.39372975E-08
27 53-3.00373417E-07 5.09027115E-07-8.25410532E-08 3.80279306E-07 3.09612987E-06
27 54-3.29923820E-06 4.14040108E-07-1.66429535E-06-1.10474451E-05 8.24707404E-06
27 55-5.78833500E-06 8.57900808E-06 4.20365287E-04-1.52811016E-04-2.57675138E-05
27 56 4.62530901E-05-4.87192421E-07 4.28519146E-07 5.86732752E-08-2.12582972E-07
27 57 2.30455746E-08-1.32197742E-07 8.89878167E-09-1.93230713E-07 4.37065761E-07
27 58 7.29950628E-09 5.21346465E-07 2.06914508E-06-1.98474074E-06-1.77362360E-07
27 59-1.87005700E-06-2.14580280E-05 1.50673281E-05 2.28897443E-06 3.73834392E-06
27 60 1.62948676E-04-1.81385921E-05-2.61869546E-05-1.00080516E-04 1.11885824E-07
27 61 1.17824711E-07-2.29710535E-07 5.52688131E-07 3.80935540E-09 6.27909912E-07
27 62-2.93594806E-08-2.53559416E-07 1.51364634E-07-3.71959571E-07-4.18304728E-07
27 63 2.64901276E-06-8.15334898E-07 1.11918028E-06 1.97580119E-06-7.99501191E-06
27 64 6.11936866E-06-2.84862422E-06-8.82268993E-06 1.21298980E-04-3.70957690E-05
27 65-1.21111778E-05 2.73609438E-05 7.35845129E-08-1.67933713E-07 9.43492004E-08
27 66-1.87648409E-07-1.88288588E-08 2.65693397E-07-1.54249314E-08-1.50778062E-07
27 67-8.39868688E-08-3.74484594E-07-4.65220445E-07 1.55491543E-06 2.37839893E-07
27 68 1.56410187E-06 1.92004846E-06-1.34926567E-05-8.76464250E-09-5.88650419E-06
27 69-7.80099647E-06 1.15961624E-04-1.07021800E-05-8.39456274E-06 6.98520482E-05
27 70 9.27264605E-08-1.09465642E-07 1.67391812E-08 6.97676073E-08 8.75797680E-08
27 71-7.02564831E-08 5.19272631E-06 3.25522363E-06 3.70557200E-07-9.12756213E-07
27 72 6.50319670E-08 1.48221228E-05-3.31253570E-06 3.40241564E-06-4.73533931E-07
27 73-1.18420096E-04-7.75626270E-06-5.91190532E-06-7.57128521E-05-2.51336626E-03
27 74 1.67527921E-04-1.34811507E-04-9.50420776E-04 1.94801877E-06 1.69810811E-06
27 75-3.64612687E-06 4.77830268E-07-1.60192352E-06 1.52115396E-06-9.52417814E-07
27 76 7.94676545E-06-6.03291436E-05-3.42350089E-04 2.98821110E-06-1.32531495E-05
27 77 3.57073937E-05 3.92002667E-04 2.49932948E-06-8.28416105E-06-4.53047409E-05
27 78-3.46173948E-04-3.33816445E-08-2.39911669E-07 7.10355408E-07-1.09345381E-07
27 79-2.45650482E-07 3.91974382E-06-4.46959924E-06-1.44156562E-07 2.73601239E-06
27 80-4.34427944E-05 4.30325314E-05-1.34035177E-05-1.44933524E-05-2.36457849E-04
27 81 1.97028129E-05-6.92127870E-06 5.82743995E-05-1.03679364E-06 7.93004314E-07
27 82 2.43789326E-07 1.10323859E-06 1.61816452E-07-1.06265767E-06 2.55299130E-08
27 83-4.53919837E-07 4.03196350E-08-2.96363092E-07 3.20213028E-07 6.62843741E-06
27 84-6.13750624E-07 1.06693960E-06-1.59350936E-06-4.99697563E-05 2.26093325E-05
27 85-6.74542577E-06 8.03760716E-06 2.59306009E-04-9.88828368E-04-6.34964235E-04
27 86 3.86266065E-05-8.30164431E-07 6.66940566E-07 1.63223865E-07-3.83072436E-07
27 87-3.29636418E-07 1.53828147E-07 2.73677728E-06 3.14277417E-06-2.11304382E-06
27 88-3.35355879E-07 8.19284131E-08-7.71746493E-06 1.21967544E-05 2.08366964E-06
27 89-1.45089885E-06 3.62156782E-05-9.64403756E-05 1.35387794E-05-5.14454948E-06
27 90 2.01022497E-03 2.49157734E-04 5.61613427E-04 1.29908719E-03-2.09309376E-06
27 91 9.22337039E-07 1.17075672E-06 3.35758943E-08-7.55952312E-07-1.03327967E-06
27 92 1.31602453E-06-1.62643127E-05-9.61973258E-06 1.73939934E-04-4.32285767E-06
27 93 3.29931350E-05-3.74100626E-04 2.38898901E-03-8.50001014E-08 2.92955742E-07
27 94-3.16317353E-07 1.99367313E-07 5.33808390E-07-4.68441668E-06 7.19323072E-07
27 95-7.39699564E-07-3.19283539E-06 5.41834659E-05-7.24031241E-06 8.77777927E-06
27 96 4.05006929E-05 1.73723541E-04 2.70050136E-04 6.42558581E-04-3.76993946E-04
27 97-4.44216287E-07-1.82879847E-07 6.27096134E-07 2.10131163E-07 1.21413099E-07
27 98-4.67711347E-08 1.31048737E-06-9.00741240E-06 9.98648549E-05 3.97961763E-05
27 99 1.23839721E-07 2.43388828E-07-3.39349239E-07 6.10316571E-07-2.53583510E-07
27100-2.06594545E-06 2.32521266E-06-2.44978397E-06 8.85376841E-07 1.31445061E-06
27101-6.08383631E-06 1.60881191E-05-7.26942078E-06-2.18358646E-03 4.36056725E-04
27102 3.68845263E-04-3.07392028E-04-5.18529737E-07 7.14897636E-07-1.96367899E-07
27103-1.08846368E-07-1.72024140E-08-3.81295929E-07 9.55480207E-07-8.88124918E-06
27104-2.55603571E-06-2.59973308E-04 5.26485396E-07-3.59176944E-06 4.63379888E-05
27105-1.06717891E-05-6.24889715E-08-3.55485043E-07 8.93483298E-08-2.48994473E-07
27106-1.79181502E-07 3.83502400E-06-1.00307876E-06 1.33438560E-06 6.98148051E-07
27107-1.59289081E-05 1.14025281E-05-2.10648369E-05 1.28314471E-06 8.80553017E-04
27108-5.82589196E-05 3.17454826E-04 1.09305249E-04 1.85068995E-08 1.69147888E-07
27109-1.87654787E-07 6.08942326E-08-6.55089998E-07 6.96966059E-08 2.77886556E-07
27110-2.13380731E-06-4.77051954E-05-1.45719076E-05-6.86612192E-10 8.48354393E-08
27111-6.56555653E-07-2.13361830E-07-2.11152876E-07-3.88248311E-07 3.30239778E-06
27112 1.10802446E-06 1.06097866E-06-3.36025260E-05-6.12632649E-06-1.44856922E-05
27113 6.63631974E-06-1.86145981E-03 1.30598012E-03-2.83621295E-05-1.82018953E-03
27114 1.31759014E-07-4.47003651E-07 3.15244637E-07 7.21099432E-08-1.14219278E-06
27115 9.28782410E-08-4.71107941E-08-1.72000190E-07-5.63491938E-07 5.40632352E-07
27116 5.05362249E-08 1.14636663E-06 1.81411007E-06-2.61814532E-06 2.00463052E-07
27117-4.11624036E-06-1.53765834E-05 1.76675766E-05 1.23435594E-06-6.28679102E-04
27118 2.85023647E-05-8.37460283E-05 3.47258061E-05 4.23523162E-08 7.99787640E-07
27119-8.42139956E-07-4.73430650E-07 9.32538920E-07 3.62458879E-07-1.56572122E-06
27120 1.10691186E-05-4.76389058E-05 4.65670292E-05 1.01754308E-06-6.71149380E-06
27121 5.51415053E-05 8.26943693E-06 3.02224398E-07-1.27656910E-06 4.70423573E-05
27122-2.60011539E-05-4.02674292E-07-7.02513816E-07 3.50639572E-07 4.74703526E-07
27123-5.06610434E-07 2.66104784E-06-2.94235727E-06-3.09215652E-06 2.43073730E-06
27124-2.01816032E-06 1.55036134E-05 5.37906550E-06-2.16497074E-05 3.57013479E-03
27125 6.97686859E-04 2.49626744E-04-5.91191942E-04-1.37829694E-06 1.19021723E-06
27126 1.88079708E-07 1.51693957E-06 6.60304525E-07 2.74884970E-07 2.35335414E-07
27127 6.01178173E-07-5.31881445E-05-1.29270935E-03 3.83529582E-07-1.94041868E-06
27128 5.96329947E-05 2.13146107E-04 3.86190388E-06-2.10946933E-05 4.47711670E-05
27129-6.11140924E-05-8.02180452E-08 1.43986670E-07-1.06330521E-06-7.71987827E-07
27130 5.51000265E-07-7.15299931E-07 5.24251464E-06 3.51870441E-06-3.22581066E-06
27131-1.74666939E-05 9.12614999E-06-4.77112895E-05 7.18198324E-06-4.33725535E-03
27132 6.68691350E-04 6.72056567E-04 9.22542577E-05 2.16743370E-07 9.62320949E-08
27133-3.12975465E-07 2.49007369E-08 4.15975136E-07 3.13324584E-07-7.58347317E-07
27134 7.69145492E-06 5.35697383E-05-3.49912048E-05 2.44831611E-08 1.50468993E-07
27135 1.76228070E-08-9.46968741E-08-3.83238758E-07-1.64445013E-06 8.10751460E-08
27136 8.24277044E-07 1.99532023E-06 8.82402435E-07-2.82044831E-07-6.11835303E-06
27137-1.21971378E-05 3.05142823E-04 7.83081199E-05 1.94100521E-04 7.95916331E-06
27138-1.66840579E-07-4.15235807E-08 2.08364160E-07 3.21558041E-07-1.93082907E-07
27139 8.88274287E-08 4.67479494E-09-4.50075042E-07-3.65547331E-07-5.12019267E-08
27140-2.60599894E-07 5.47028815E-06 1.42417859E-06 2.40692370E-08 9.51713971E-07
27141-3.42191680E-05-1.63644591E-05-4.52362607E-06 8.73350003E-06-5.31014708E-04
27142 1.54782650E-04 1.84660257E-04-2.46936187E-05-4.14499309E-07-3.85936666E-08
27143 4.53092976E-07-5.05261343E-07-6.29751261E-07 1.31029965E-07 4.90084380E-09
27144 3.38623366E-08 8.31144194E-08 3.80468448E-07 6.00041865E-09-4.78800956E-07
27145-4.08360347E-07-1.63151090E-06 1.21522517E-08 1.01447676E-05-2.54785427E-06
27146 1.89622095E-06 7.43812912E-07-3.90470416E-05 1.26225704E-05-1.51791332E-05
27147-2.14692775E-05 9.28292260E-09 9.69276076E-08-1.06210530E-07 1.60851314E-07
27148 2.01925926E-07-2.37196775E-08-7.18316899E-09-1.89482697E-07-6.85684975E-07
27149-5.80186470E-08-3.62161060E-07 2.73669792E-06 3.10704059E-06 3.12732678E-07
27150 1.43403181E-06-2.93156471E-05-1.44252056E-05 1.59829558E-06-5.75169406E-07
27151 2.66176152E-04 1.20293152E-04-4.00702704E-05-5.59243680E-05-3.89795894E-08
27152-2.28743022E-08 6.18538915E-08 3.68857819E-07 2.06622167E-07 3.76921202E-07
27153 5.58470535E-09 9.06587254E-08 1.56920919E-07 1.75048189E-07 2.82802571E-07
27154-1.76476167E-06-1.97218157E-07-8.79318092E-07-1.30151773E-06 1.12423493E-05
27155-7.03254767E-06 5.54535210E-06 6.20355076E-06 9.22795862E-04-1.20785548E-04
27156-1.21865155E-04 7.32354771E-05 7.16120101E-07-5.09628161E-07-2.06491941E-07
27157 2.51300347E-07 1.97265530E-07-1.77432313E-07-8.18978961E-08-4.00371697E-07
27158-2.28923616E-05-6.22752098E-05 5.60066950E-07-3.85412315E-06 2.10325464E-05
27159 8.94225532E-05 7.41981858E-07-4.98903849E-06 1.70024486E-05-1.95709323E-06
27160-9.88930335E-10-6.34856047E-09 1.79258509E-07-2.69768606E-07 6.67884057E-08
27161-1.27899702E-07-8.77309469E-07 1.15632154E-06-3.12741129E-07 4.86776559E-06
27162 5.52365898E-06-3.10376664E-06-1.21193743E-06-1.24605139E-04-6.01466418E-05
27163 3.34595663E-05 2.05352674E-05 8.94986545E-08-1.85756268E-07 9.62576134E-08
27164 1.31668687E-07-3.42535160E-08-1.92852487E-08
28  1 3.82902235E-08-4.53248184E-07-7.03338617E-07 7.79274110E-07 4.47829102E-07
28  2 4.62809452E-06 3.71498377E-06-3.87688393E-06-2.19539184E-06-2.73444843E-05
28  3-4.94861022E-05 8.84183641E-06 1.72421740E-05 3.76347917E-04-1.45823234E-04
28  4-2.21945416E-04 1.08528732E-04-2.16964872E-07-2.61777315E-07 4.78742188E-07
28  5 2.36743680E-07-7.51393473E-07-3.24985468E-07 1.09110466E-07 3.33249520E-07
28  6 2.45250232E-07-1.92707223E-07-2.77074536E-08-2.35913800E-06-1.02048939E-06
28  7 7.69372701E-07 4.04495279E-07 1.94454122E-05-2.93485268E-06-9.75837960E-06
28  8 7.65490754E-06 7.14352088E-04-3.79671186E-04-2.92849804E-04 1.75737420E-04
28  9 5.41040511E-07-2.77201300E-07-2.63839211E-07 2.82137131E-07 1.69574523E-07
28 10-3.88728833E-07 1.55443280E-07-1.66472085E-06 6.24424212E-06-3.32794914E-05
28 11 3.57144496E-07-3.82820248E-06 4.72999176E-05 4.09116433E-04-1.53788910E-08
28 12-4.25099353E-08-2.29214560E-07-2.39584441E-07-1.04629128E-08 1.07704589E-06
28 13 1.18185540E-06 1.54381891E-06 2.83969794E-07-3.36935790E-05-2.44273988E-05
28 14-6.39444149E-06-8.57207309E-06-6.36167540E-04-1.66090546E-04-4.42493504E-04
28 15 2.44806969E-04-2.52900965E-07-2.97794937E-08 2.82680458E-07 2.46661496E-07
28 16 9.20164408E-07 4.72348383E-07-7.08433127E-07 7.60087490E-06-8.19694792E-06
28 17-6.11822136E-05-1.22322645E-08-2.03160829E-07-2.76957258E-08-6.57960308E-08
28 18 6.29213829E-07 1.74399616E-06 1.24498094E-07 1.22515366E-07-3.00368872E-06
28 19-1.75027849E-05 1.89926945E-06-1.00813521E-06 8.82554032E-06 2.58458346E-04
28 20 1.20020875E-04-2.16629682E-05 6.40341753E-05 5.77194937E-07-2.28524376E-07
28 21-3.48670561E-07 2.42015897E-07-1.15188499E-07 1.71869569E-07-2.32209739E-07
28 22 2.80321692E-06 1.60540482E-05 9.61185958E-05-1.53240269E-08 7.79753063E-07
28 23 4.68405386E-06 1.48703511E-06-3.78055711E-08-5.64231926E-07-6.10227074E-07
28 24 1.21236775E-07 1.43358854E-07 6.35749752E-06 3.24611181E-06 8.68829016E-08
28 25-5.03196181E-07-4.31927814E-05-3.08435813E-05-1.50377238E-05 1.38031395E-05
28 26-1.95271177E-04-1.93535499E-04-1.27748447E-04 3.57663322E-04 3.00048176E-08
28 27 2.32817654E-07-2.62822472E-07-6.03220721E-07-2.20690103E-07-5.18140981E-08
28 28-7.99922273E-07 5.12062139E-06-3.22026569E-05-5.69561732E-05 1.44277503E-07
28 29 1.02569563E-07-1.13225938E-07 4.43382392E-07 3.60124280E-07-6.46725766E-07
28 30 7.21678278E-07-2.45153025E-06-1.87047200E-06 2.70889031E-05 1.52629637E-05
28 31 2.47441269E-05 7.46082396E-06 7.22265262E-04 1.23279541E-03-9.06913595E-05
28 32-4.23618676E-05-6.83090628E-07 5.00036030E-07 1.83054598E-07-1.70533787E-07
28 33 5.55253334E-07 5.21624876E-07-6.61378301E-08 2.95905274E-08-2.01324262E-07
28 34-1.33206737E-07 1.75902369E-07-1.21676103E-06 5.20766829E-07 6.64324913E-07
28 35-5.34102684E-07 1.15095168E-05-2.39801123E-06-3.56816977E-06-1.66103042E-06
28 36 1.58039530E-04-6.11066950E-05 7.75376102E-06-3.05763009E-06 3.50453116E-07
28 37-7.01930849E-07 3.51477733E-07-3.41584725E-07 1.15049214E-07-9.50975077E-09
28 38 5.34160573E-07-4.06324185E-06 3.05653089E-05-4.16911392E-05 6.96103934E-07
28 39-4.93461603E-06 1.77864853E-05 1.54071748E-05-1.08696285E-07 1.28890759E-08
28 40-1.24619327E-05-2.39307941E-05 1.24780641E-06 1.06982586E-06 1.11370563E-06
28 41-9.55110141E-07-5.43944332E-07 1.15927022E-06-5.64956799E-06 4.59030876E-06
28 42 2.29215295E-06-3.98470757E-05 4.47117662E-05-2.85308602E-05-7.38303409E-06
28 43-6.26011277E-04 5.51593353E-04 2.83189766E-04 3.16214948E-05 1.02412237E-07
28 44 1.46368292E-07-2.48780528E-07 2.38484363E-07-1.19504275E-06 1.87625517E-07
28 45 5.42079679E-08-1.50330680E-07 9.38281109E-05-2.67427487E-03-1.21539307E-06
28 46 3.59669030E-06-3.17786456E-05 4.78465590E-04-4.69589532E-07 5.91165237E-06
28 47-3.84888526E-05-3.44433226E-05-5.02806445E-08 5.33721530E-07 2.81523917E-07
28 48 2.80917233E-07 3.31439628E-07-6.91751911E-06-1.58984823E-06-9.70933350E-07
28 49-1.27686869E-06 4.77022715E-05 2.46574631E-05 1.02186587E-05 1.94793011E-06
28 50 2.19623125E-04 1.48981292E-04 3.80574012E-05 9.65891815E-05 3.40911942E-07
28 51-2.25554446E-07-1.15357496E-07-3.17818470E-07-8.99310598E-07 3.74732878E-07
28 52 2.12475380E-08-1.28888844E-06 2.51114546E-05-3.25360557E-05-5.79853937E-09
28 53-1.10302612E-07-1.50587806E-07 2.23439010E-07 4.65737365E-07 1.26610276E-06
28 54 4.41900112E-07-9.20144946E-07-2.03347811E-06-9.41134982E-06 4.33514840E-06
28 55 8.31467817E-06 7.17770266E-06 9.37382766E-05 1.26243279E-04-4.08884665E-05
28 56-5.19593204E-05-7.92746154E-08 1.51005929E-07-7.17313133E-08-6.63493408E-08
28 57 2.91112110E-08-2.32778191E-07-3.10078650E-10-1.31461943E-07 5.20641075E-08
28 58 2.02467975E-07-1.04454628E-07 2.53388390E-06-1.28540737E-07-1.02297718E-06
28 59 4.90824132E-07-1.52008749E-05-8.50673111E-06 9.07798064E-06-1.57910719E-06
28 60 2.29539317E-04-2.49198117E-04 3.12532841E-05 1.46021341E-04-6.67620385E-07
28 61 1.48319720E-07 5.19300666E-07 4.80479067E-07 2.64435971E-07 4.38934175E-07
28 62 2.44776712E-08 2.61624596E-07-1.48846439E-07 4.69964797E-07 4.43157518E-09
28 63-3.00595285E-06 6.10653588E-07-1.92871367E-06-1.46906842E-08 1.66641770E-05
28 64-1.56217093E-06 4.78825419E-06 3.26555658E-07-2.85017671E-04-3.66433732E-05
28 65 2.09116633E-05-6.77263844E-06 5.17972826E-08 7.19762876E-08-1.23773570E-07
28 66-1.83291092E-07-2.22199251E-08-4.26439843E-08 1.80009781E-08 1.66178615E-07
28 67 2.43874935E-07-2.67422132E-07 1.21651680E-07-2.00261722E-06-1.17611798E-06
28 68 1.28021378E-06-5.38890168E-07 1.31155132E-05 1.18327309E-06-7.01147065E-06
28 69 4.41910977E-06 5.44696867E-05-4.72930641E-05 1.78346838E-05-7.24605882E-05
28 70 1.90476159E-07 1.36688642E-07-3.27164801E-07 1.74747614E-07-4.27281130E-07
28 71 2.04415308E-07-2.39391437E-08-2.11416058E-07-1.02331703E-06 2.83448532E-07
28 72-3.29503067E-07 2.17143003E-06 4.21467894E-06-1.11079933E-06 2.10179524E-06
28 73-8.45811077E-06-1.73473952E-05 8.36314475E-06-1.36224172E-05 2.84517739E-04
28 74 3.73184533E-05 7.26621729E-05 9.44325448E-05 7.49866090E-07 1.00931452E-07
28 75-8.50797542E-07-2.73489516E-07 4.05631695E-07 9.27587555E-08-1.33754799E-06
28 76 8.89270820E-06-3.53784643E-05-7.06816985E-06 6.56320205E-07-2.66318230E-06
28 77-2.98904395E-05-2.88084230E-05-1.17924426E-06 7.59676677E-06-3.05365383E-05
28 78 7.74128550E-05-1.87903305E-08-2.46183308E-07-1.40890280E-07-1.92429750E-07
28 79-1.28039810E-07 2.90457204E-06 5.06908406E-07 8.62530687E-07 5.18592882E-07
28 80-1.62289789E-05-1.75528321E-06-2.31630293E-06-1.24938675E-06 2.96314464E-04
28 81-2.60676144E-05 7.72244128E-05 3.59931203E-05-1.52905403E-07 4.41728554E-08
28 82 1.08732547E-07-2.64224578E-07 6.14059276E-08 4.09554726E-08 8.85331995E-06
28 83 5.65851123E-06-1.69999933E-06 1.85490978E-06 8.52903492E-07 2.95043617E-05
28 84 3.68107052E-06-4.77599551E-06-3.10640992E-06-2.01955062E-04-1.99358444E-05
28 85 8.48768086E-05-2.01651540E-05-6.10301263E-03 1.98602565E-03 1.30942679E-03
28 86 9.19445813E-04 4.61087552E-06-5.20079969E-06 5.89924172E-07-4.98077027E-07
28 87 1.51684105E-06-7.77999885E-07 7.40072858E-05 5.96178228E-05-1.44160994E-07
28 88 1.26495951E-06 1.53468743E-06 2.50486748E-05-2.79408298E-06-1.31875861E-06
28 89-1.76060283E-06-8.07418051E-05-1.37869377E-05 8.58114950E-05-4.22831520E-06
28 90-7.42893710E-03-2.96343459E-04-1.30316013E-03-3.29223561E-03-1.04034910E-07
28 91-5.40134658E-06 5.50538149E-06 3.50895594E-06-1.56291020E-06 1.01077529E-06
28 92 3.60462179E-07-7.73776014E-06 2.20321403E-04-7.97186935E-05 3.35220501E-06
28 93-1.88441445E-05 4.06937527E-04 1.81233881E-04-3.23472701E-04-2.70636635E-04
28 94 1.20077796E-06-4.43193721E-06 6.59233186E-06 3.31669177E-05 8.32471458E-06
28 95-1.12661804E-05-4.51197096E-06 9.80001796E-05-8.56442180E-05-7.70759281E-05
28 96-2.62229462E-06 8.12047212E-03 2.60560166E-03-2.70734440E-03 1.74384714E-03
28 97-1.89937082E-07 8.07854362E-06-7.88860654E-06-1.79497507E-06-8.69178397E-06
28 98 1.26097698E-05-6.97837269E-06 4.05842450E-05-1.53263088E-05-4.64633248E-04
28 99-1.01667293E-04-8.54383576E-05-1.27055869E-06 4.80756609E-06 8.78660682E-07
28100-1.82606833E-05 6.96104164E-06-3.52288082E-05-1.93443685E-06 3.51775657E-04
28101-1.71631536E-04-1.26901525E-04 2.46280373E-04 1.28762955E-03-7.57145931E-04
28102-2.82737345E-04 1.06055068E-03-4.55102846E-06 4.28234658E-06 2.68681886E-07
28103 4.90634370E-06-3.96841869E-06-9.12855988E-06-2.04870969E-07 9.31911271E-07
28104 1.63044999E-04 8.11323857E-04 1.02283631E-06 6.97136611E-06 2.77788251E-04
28105 4.98868688E-04-2.06820315E-04-1.74123034E-04-5.68513956E-06-4.32110204E-06
28106 1.05664368E-06 3.69570190E-05 6.18778414E-06-1.86130224E-05-8.02916798E-06
28107 1.00495821E-04 4.40817487E-05 5.10493517E-05 1.56460684E-04 1.12626910E-02
28108-1.35315386E-03-3.79593116E-03-1.02709052E-03-2.85420798E-06 1.96960290E-06
28109 8.84605077E-07-1.93883952E-05-5.06612890E-06 1.00414280E-06-6.24640911E-06
28110 3.91300798E-05 4.75529581E-05-7.96720346E-04 8.10595059E-03 6.77634835E-03
28111-5.22361861E-05 9.47021146E-05 3.19419702E-05-2.31585762E-04-1.60790026E-04
28112 3.25946309E-04 6.91768436E-05-2.44980692E-04-4.93256914E-04 3.64394667E-04
28113 4.85365821E-04-2.35095746E-02-9.84047745E-03 1.70490751E-03 8.89057725E-03
28114 2.66877837E-05-9.35700018E-05 6.68822181E-05 1.26206491E-04 1.46610408E-05
28115-7.82368161E-05-5.63307931E-01-4.66465765E-01-2.86741507E-05 4.11766394E-05
28116 2.08841829E-05-4.66266995E-03-1.12673665E-05 3.95375063E-05 3.25834058E-06
28117 2.91456223E-03-2.55988507E-04 6.66344880E-04 6.43924568E-05 1.35411195E-02
28118-5.65170232E-04 2.28217003E-03-3.80749053E-05-3.55124443E-05 9.82450944E-05
28119-6.27326501E-05-8.18980044E-05-1.71265139E-05 3.48969458E-05-3.60250584E-04
28120-1.83209408E-04-1.52001418E-04-7.89715860E-04-3.58717683E-04-1.51394089E-04
28121-3.58806312E-04-6.82804937E-05-3.56779580E-04-1.55144851E-04-2.97330962E-04
28122-2.82873461E-05 5.81649562E-04 4.76227236E-04 5.82171921E-06 6.51424359E-06
28123-8.51375947E-06 9.10226445E-05 3.78579286E-06-3.46731422E-05 1.04115930E-05
28124-5.75826770E-04-2.28794502E-04 4.74188155E-05 1.65305990E-04-8.68074833E-03
28125-9.28968478E-04-8.01736708E-04 6.17761244E-04-5.23244671E-06 9.62078164E-06
28126-4.38833493E-06-1.44645119E-06 2.40842709E-05 4.47927748E-06-1.87583033E-06
28127 2.84832698E-05-2.62394064E-04 1.51392848E-03-9.54067007E-06 1.04725585E-04
28128 4.03159046E-05-7.56585090E-05-1.02866741E-05 1.03709379E-04-7.79020354E-05
28129-6.34185801E-04 3.50069934E-07 1.77740214E-07-5.40097682E-07 3.31906369E-06
28130 1.42014737E-07-4.32948843E-06 2.26951719E-06-1.51357202E-05-1.89039029E-06
28131 1.51949378E-04 7.87375473E-05 2.21052640E-05 1.08276273E-06 1.07055153E-02
28132-1.49117840E-03-1.49215046E-03-2.16549669E-04-2.70620722E-06 4.41056940E-06
28133-1.70436217E-06-2.87316627E-06 2.07664073E-06-3.00148846E-07 1.30626725E-06
28134-1.60593868E-05 2.69801746E-05-1.97465222E-04 6.57869905E-08 7.39650644E-07
28135 3.03273267E-07-6.26996329E-07-3.02211175E-07-7.98263801E-06-2.33343351E-06
28136 2.62894066E-06 2.19646578E-06 4.19009729E-05 1.85395587E-05-1.81108427E-05
28137-1.63240363E-05-3.81530665E-04-1.65559132E-04-9.61671979E-05-3.72278287E-05
28138 4.41057892E-07-6.97466568E-07 2.56408677E-07-8.29434725E-07-7.89858905E-07
28139-4.73721318E-07-2.22722135E-09 7.27221296E-07 6.23913093E-07-1.89711078E-07
28140 2.73138488E-08-9.40875407E-06-2.86201323E-06 7.92167784E-07-2.76493755E-07
28141 8.39418944E-05 1.27917502E-05-1.05174742E-05-1.14753419E-06-3.45392526E-04
28142 4.94394817E-05-1.25281727E-04-3.05343217E-05 3.38293467E-07 5.09536460E-07
28143-8.47829927E-07 7.54980091E-07-8.13984098E-07-1.63435774E-07 1.89753188E-08
28144 2.25925105E-07 4.51794294E-07-3.27665243E-07 1.91926478E-07-2.02071704E-06
28145-2.03018943E-06 1.75687877E-06-7.50732216E-07 2.40645064E-06 1.71032913E-05
28146-2.53399764E-06-2.38733923E-06 2.35264563E-05-6.64729162E-05 2.88553171E-05
28147 5.83905274E-05 1.68269878E-08 1.08041171E-07-1.24868159E-07-8.45552367E-07
28148 1.66639897E-07-4.46628685E-08 6.44688119E-09 4.41371184E-08 5.22447609E-08
28149-1.75171266E-07-6.25762261E-08 2.29485068E-07-3.74839318E-07 8.65173064E-07
28150 3.59570301E-07-6.50548777E-06-6.92819096E-06-2.71943304E-06 3.45797686E-06
28151 6.39684933E-05-3.75971440E-08 3.87264401E-05 1.17831235E-05-4.18466807E-07
28152 5.20064717E-07-1.01597910E-07 8.44857518E-08 6.07071530E-07-1.43334794E-07
28153-1.50127414E-05-1.23082089E-05-7.71784962E-07 6.25337769E-07-8.78428047E-07
28154-5.35106292E-06 1.21714726E-06-3.29728642E-06 5.04062397E-06 7.95058760E-05
28155-3.97926855E-05-5.81760486E-05-3.47268140E-05 4.09341752E-04-1.87870957E-04
28156-2.37237157E-04-5.81710472E-04-1.09642009E-06 3.16534946E-06-2.06892937E-06
28157 2.39522066E-06 6.94984302E-07 7.72787450E-07 1.01610568E-06-4.65203622E-06
28158 1.18958632E-04 2.48853354E-04-3.66075775E-06 2.11462192E-05-5.06094195E-05
28159-4.76543988E-04-1.83722532E-06 6.85746110E-06 8.87174339E-05 4.05635772E-04
28160-1.17300119E-08-2.98322298E-07-2.68058067E-07 5.72646534E-07-9.07883517E-07
28161 2.66706315E-06 7.79810670E-07-7.28887412E-07 5.05574021E-06-9.56406365E-06
28162 3.38255283E-06 8.67261327E-06-3.97832116E-05 5.98624774E-04 3.45628556E-05
28163 5.27508332E-05-1.01491667E-04 3.72250226E-07-1.77728975E-06 1.40503953E-06
28164-2.13043751E-08-9.07595427E-08-5.70408256E-07
29  1 6.85326769E-06 6.31689605E-06 7.09853387E-07-5.03859835E-06 1.37442113E-06
29  2-2.25969105E-05 4.24241527E-07 3.01369185E-05-6.35153307E-06 3.42170535E-04
29  3 1.23686075E-04-7.89587154E-05 4.61689550E-05 1.14317696E-03-6.09766922E-04
29  4-8.24107659E-04-3.32298010E-03 9.91537914E-06 5.78362037E-06-1.56989995E-05
29  5 7.60075491E-06-9.61508463E-06 5.12632156E-06 6.17894084E-05 5.38698340E-05
29  6 2.22674455E-06-2.12944718E-06 3.19084313E-06-3.51262026E-05-1.24710749E-05
29  7 1.35153039E-05-2.25301553E-05 4.51508577E-04 2.30912100E-04 1.01604686E-05
29  8-1.97730223E-04-1.89639082E-04-5.51332320E-04 9.09292528E-04-6.29941547E-04
29  9 9.21714465E-06-1.95775475E-05 1.03604028E-05 1.02500516E-05-1.22947035E-05
29 10 9.26712391E-06 8.23230712E-06-4.46170827E-05 2.52503111E-04-4.88937412E-04
29 11 9.20637542E-06-1.54457132E-04 2.19264508E-04 8.61538085E-04 1.46763637E-04
29 12 1.21528296E-04-1.90047301E-06 9.06252747E-06-4.86892040E-06 8.35174118E-06
29 13-2.22517650E-05-1.75345401E-05 2.19705495E-05-3.96973380E-04-1.23966899E-04
29 14 1.42700371E-04-1.04519107E-04-3.88759500E-03-1.66733130E-04 2.04213258E-04
29 15 1.12051171E-03-7.84454287E-06 1.32357974E-05-5.39125454E-06-4.39899069E-06
29 16 4.24815164E-06-4.46021384E-07-1.52035139E-06 4.94800385E-05-1.01257881E-04
29 17-6.16926479E-05-3.10432115E-05-2.70468687E-05 1.59699191E-06-1.14232680E-06
29 18 1.30847567E-06 4.46481509E-06 2.62283713E-06 2.06337599E-06-2.20591491E-06
29 19-1.64788995E-04-1.18158330E-05-6.71888602E-05 6.38967148E-05 1.38858231E-03
29 20 1.40670317E-04-1.41025666E-04 2.53141978E-04 7.12336454E-07-3.46472855E-07
29 21-3.65863599E-07 9.49327921E-07-7.74735173E-07-7.39977681E-07-3.17722690E-06
29 22 2.63508964E-05 7.21089675E-05 2.57758483E-04 8.08066536E-07-2.18334611E-05
29 23-6.13088545E-05-2.74721566E-04 1.14411023E-04 9.37230999E-05 9.70102457E-07
29 24 5.98301278E-06-6.65144417E-06 2.68447500E-05-3.04547498E-05-2.61498056E-05
29 25 6.65310860E-06-6.09064038E-04-1.87243584E-04 1.55058255E-04-3.51506872E-05
29 26-5.76203837E-03-8.71122551E-04-2.89857178E-05-8.21901786E-04-1.10762558E-05
29 27-1.10940380E-06 1.21856596E-05-6.72996497E-06 2.92702341E-06-4.30538843E-06
29 28-4.98442810E-06 8.72340243E-05-6.46714490E-05 2.17704831E-04-5.01683979E-03
29 29-4.22404905E-03 1.07157636E-04-4.36091253E-06 1.29832284E-05 2.50661092E-04
29 30 4.20655173E-04-2.09429558E-05 4.26682824E-05 7.10141560E-04 5.30360366E-04
29 31 8.41603433E-05-6.94711222E-05 9.88152783E-03 4.64820563E-03 6.93525104E-03
29 32-7.55843839E-03 1.83386953E-04-9.78483458E-05-8.55386070E-05-1.67670264E-05
29 33 3.37123775E-05 2.79736540E-05 4.13398938E-04 3.44545325E-04-1.41027096E-06
29 34-6.71808167E-06 5.77703211E-06-3.97405002E-05-1.70616921E-05 1.01720783E-05
29 35-9.85454337E-06 1.02735223E-04 5.27111444E-05 1.54314950E-05 7.40820749E-06
29 36 1.04112931E-02 8.51063142E-04 1.47818572E-03-1.17687978E-03-4.48156536E-06
29 37 5.43239864E-06-9.50833274E-07 1.03578250E-05-6.56767447E-06-1.80397368E-05
29 38 6.81701897E-07 7.82708988E-06-3.18118950E-05 5.31725618E-05 1.02224344E-05
29 39-7.59305083E-05 7.91527526E-05 8.89536391E-05 8.38041148E-06-6.14051935E-05
29 40-1.42722912E-06-2.17508459E-05 5.63330035E-01 4.66473884E-01-9.30729575E-05
29 41-5.31594701E-05 6.02883431E-05 4.90380084E-03 1.96585066E-04 9.00943067E-05
29 42-8.17465409E-05-4.06713923E-03 3.04444471E-04-5.10005762E-04 5.84853116E-04
29 43-7.69607589E-03 7.76420321E-04-8.06537202E-04 1.55253988E-03-1.27291643E-04
29 44 6.98434834E-05 5.74481598E-05 4.03876665E-05-6.26955725E-05 4.43710174E-06
29 45 3.98684022E-04-6.69368104E-05 2.98038025E-03-2.02476109E-03 3.58820956E-04
29 46 1.92499451E-04 6.10488322E-04 4.23310246E-04 3.61624979E-04 1.65259566E-04
29 47 4.30463785E-04 3.72935814E-05 2.14455460E-06-5.54131460E-06-3.69302745E-06
29 48 5.45238721E-06-4.09227034E-06 1.07285030E-04 2.18242906E-05-3.98829154E-05
29 49 3.22821115E-05-3.67608119E-04-3.98293419E-04 3.14662829E-04-4.69930968E-04
29 50-8.75875480E-04-9.98729603E-04-5.93235793E-04-1.43237859E-03 6.95394436E-06
29 51 2.06565710E-06-9.01960146E-06-8.28407577E-06 8.97256653E-06-3.65335236E-06
29 52 9.84864413E-06-1.11672132E-04-4.81352937E-05-3.66459820E-04 2.72013484E-07
29 53 2.55717297E-06 7.81417689E-07-1.58260696E-06 2.22651031E-06-2.90848917E-05
29 54-2.62047741E-06 9.70739834E-06-1.30601277E-05 1.59853966E-04-6.19558034E-05
29 55-7.61113420E-05 1.03598361E-04 7.92528266E-04 4.26463908E-04 1.46825025E-04
29 56 1.79037129E-04-1.34700101E-06 1.12772448E-06 2.19276532E-07 2.34701723E-06
29 57-3.52870922E-06-1.82575831E-06 1.31460618E-08-1.43225769E-06-3.04924710E-07
29 58 1.39465661E-06 1.25987386E-06 1.87641585E-05 1.86008631E-06-9.65353706E-06
29 59-4.22896801E-06-5.30847526E-05 2.93096650E-05 5.66334303E-05-2.44079867E-05
29 60 1.72668872E-03 3.35277133E-04-2.24277473E-04 2.37907144E-04 8.45750250E-07
29 61-2.11545446E-06 1.26970421E-06-5.66343358E-07-5.09024477E-07 3.49694168E-06
29 62 3.29559421E-08 3.27275827E-07-4.40045836E-07 7.39400974E-07 5.58988840E-07
29 63-4.36250378E-06 2.01079120E-06-2.77226511E-06-2.39341754E-06 3.38155779E-05
29 64-5.70803891E-06-4.75843818E-06 1.38660571E-05-1.95850278E-04-1.12211084E-04
29 65 7.49808247E-05-5.56751959E-05-3.24590774E-07-5.21742242E-08 3.76764998E-07
29 66-9.14886247E-07-3.82015283E-07-3.40878985E-07-1.03077486E-08-1.43081805E-07
29 67 8.77710297E-07 2.45033956E-06-7.30515276E-07 1.66770043E-06-4.28883513E-06
29 68-1.04814045E-05 3.43008325E-06-1.23610499E-07 3.27119102E-05 4.16661960E-05
29 69-1.44570482E-05-1.01720440E-03 1.27129578E-04 1.48843227E-04-1.04724641E-04
29 70-5.94324730E-07-2.43715638E-07 8.38040368E-07-5.88717496E-07-7.44044727E-08
29 71 6.67435038E-07-1.27868268E-06-2.66228508E-06 5.44298693E-07-1.65464181E-06
29 72 5.56275772E-07 1.60680137E-05-1.68213769E-07 7.83001722E-06 1.99660467E-06
29 73-5.55119632E-05-1.86471553E-05-3.04729257E-05-1.01027460E-07-4.98602053E-03
29 74-6.67368655E-04-6.25739942E-05-1.01470788E-03-1.38474656E-06-1.75907220E-07
29 75 1.56065378E-06 3.94407830E-07 8.24275772E-09 1.20414046E-06-2.33290870E-06
29 76 2.42690466E-05 6.60382958E-05 4.16773053E-05 1.33816778E-06 2.48939571E-08
29 77 8.22831406E-05-1.10562868E-04 4.94900072E-07 2.10339260E-06-1.59148697E-06
29 78-1.99045666E-04 4.54975408E-07-2.01530901E-06-1.12544345E-06 2.23446990E-06
29 79 3.61294228E-06 3.82204200E-05 2.64538681E-06-8.07923196E-06-4.47612940E-06
29 80-3.24042656E-04 2.15880575E-05 2.18813943E-05-7.06831801E-05 7.36482997E-04
29 81 4.23167726E-04 2.74127144E-04 2.79718344E-04 1.78521467E-06 4.44433915E-06
29 82-6.22955382E-06 1.29547775E-06-2.89533948E-06 1.44466053E-06 2.06355426E-07
29 83-1.73285635E-06 1.24031364E-06-6.09190717E-07-9.52554438E-08 2.20459343E-05
29 84-8.72500507E-06 1.14023917E-06 3.83990909E-07-6.81335869E-05 1.14734440E-04
29 85-1.62473351E-05 1.98535259E-06-2.94120698E-03 1.96784434E-03 1.63695069E-03
29 86 2.99878309E-04-3.05656550E-06 2.36265808E-06 6.93907419E-07-7.03536136E-07
29 87-2.39526497E-06 1.07520770E-06 1.31577394E-05 1.60407470E-05-7.66154475E-06
29 88-3.72991178E-06 3.98206625E-08-5.66172814E-05 4.88723072E-05 1.94014227E-05
29 89-8.03965579E-06 3.07772766E-04-4.33074851E-04-4.61332024E-05 2.07599678E-05
29 90-8.92056692E-04 6.61154402E-04-2.18322528E-03-2.25321075E-03-3.15554782E-06
29 91-5.49237165E-07 3.70478498E-06-9.52365258E-07-1.09262409E-05 1.83541833E-06
29 92 6.64467080E-06-6.04613752E-05 1.72320157E-05 3.08177569E-04-1.00219964E-05
29 93 8.01261601E-05-9.67847012E-04-2.77888044E-03-1.32860947E-06-7.86667468E-07
29 94-1.92998152E-06-1.49524766E-07 4.09135509E-07-1.27124142E-06 5.11222293E-06
29 95 2.02060122E-06-1.91445730E-06 1.66714312E-05 5.61617112E-05-1.41353205E-05
29 96 6.49541435E-05 2.77405414E-03 1.63336042E-03-1.70530007E-03 1.69565271E-03
29 97-3.47804830E-06 2.77467190E-07 3.20058111E-06 3.27176525E-06 1.80507864E-06
29 98-3.66932266E-06-2.52571571E-07 9.03971528E-06-1.32206401E-04 2.88049380E-04
29 99 3.77001057E-07 5.38865647E-07 9.83044686E-08-1.95723493E-07-2.21751247E-07
29100-5.05092118E-06 2.40117311E-06 9.48603636E-07 1.00930700E-06 2.39323293E-06
29101 5.07291219E-06 4.15206551E-05 5.29224614E-05-1.33779032E-03 6.50289577E-05
29102 2.79843332E-04-1.84034749E-04-8.62805305E-07-1.27730266E-06 2.14010797E-06
29103-8.48242227E-07-6.83797424E-07-1.90685535E-06 2.53720664E-06-2.56776368E-05
29104-3.57515466E-06 6.39772200E-05-5.67217231E-07 9.67407429E-06-1.31443923E-05
29105 3.31593064E-05 2.15343544E-07-1.54580808E-06 1.53327051E-06-1.22035351E-06
29106 4.34394189E-07 1.88869503E-05-8.74944680E-06 6.40496731E-06-2.59646291E-06
29107-9.68601097E-05 7.71744490E-05-6.77795694E-05 7.85625718E-05 3.33384050E-03
29108-4.14057487E-04-1.13178885E-03-3.11505545E-04 2.77821349E-06-7.19694106E-07
29109-2.05851939E-06 3.11070782E-07-1.70512387E-06 8.28143985E-07 1.63619677E-06
29110-1.50043981E-05-1.76244793E-05-1.95464361E-04-9.14147092E-07-2.66478116E-06
29111-6.61912380E-07 1.24097991E-06-3.85637365E-07 2.81153206E-05 1.10748083E-06
29112-4.18574526E-06 2.09745563E-06-2.77474861E-04 9.00468318E-05 6.25483680E-06
29113 5.30701267E-06-1.10679292E-02-4.65336671E-04 1.10728737E-03 1.44043200E-03
29114-1.36933188E-06 7.68151580E-07 6.01180298E-07 3.13789590E-06 1.75462920E-06
29115 9.61441826E-07 1.09837181E-06 7.44196115E-07 1.76905871E-06-3.52263056E-07
29116-9.46214097E-07-1.61620029E-06-7.49012789E-06 2.36348967E-06 4.18919158E-06
29117 8.00657603E-05 5.71946796E-06 2.89919388E-05-1.46762642E-05 1.72271298E-03
29118-5.29530204E-05 9.15065990E-05-6.98497989E-05 1.93341524E-07-5.41394854E-07
29119 3.48053330E-07-9.54555782E-07-5.39968127E-07-5.29957309E-08 2.21586689E-06
29120-1.55297219E-05 1.13758914E-04-1.43839374E-04-3.66479872E-07 4.84665307E-07
29121 1.31439997E-04-1.29950253E-04 4.48588067E-07-5.38715953E-06 1.60557296E-04
29122 2.77124389E-05-1.68045247E-04-1.39746428E-04 6.96152867E-07-2.26796929E-06
29123-1.95280255E-06 1.23753772E-06-1.24284923E-06 1.10924816E-05 9.17737449E-06
29124-4.03927315E-06 3.95416163E-05-5.74189475E-05-8.69701718E-05 3.91107641E-03
29125 5.51330897E-04 3.62077425E-04-1.27541743E-03-2.71263976E-06-1.01323764E-06
29126 3.72587740E-06-6.71072636E-07-3.45929864E-06-2.33577813E-06 5.53062263E-06
29127-2.58547308E-05-7.34494674E-06 1.18191557E-03-1.73238653E-06 4.26400857E-06
29128-1.15004925E-04-2.45427284E-05-2.26901137E-07 4.84114577E-06-2.56466798E-04
29129 9.34218984E-05-7.63288198E-07 1.86747314E-07-5.85576001E-06-4.22747953E-06
29130-1.06822796E-07 8.60526133E-06 2.59683987E-05 1.81470837E-05-1.16706773E-06
29131-2.57772497E-04 8.80150231E-05-1.75535381E-04-7.82301377E-05 9.56076531E-03
29132-1.68986713E-03-7.02550347E-04 3.93834727E-04-4.05362734E-06 1.43164255E-06
29133 2.62198479E-06-1.46136685E-06 4.58498817E-06 2.11319616E-06-4.90588529E-06
29134 4.60190127E-05-3.11672655E-04-3.21103868E-04 4.65452231E-07 3.13225548E-06
29135-1.05654928E-06-2.29136185E-07-3.43490121E-06-3.42493167E-05 9.32386825E-06
29136 5.82905986E-06 1.57463191E-05 1.71343237E-04-4.22286687E-05-3.57541942E-05
29137-8.81472067E-05 1.57119975E-04 6.72556952E-04 5.74460871E-04 6.18453896E-05
29138 6.47279899E-07-8.07546559E-07 1.60266659E-07 2.62511361E-06-1.68887201E-06
29139 2.24837562E-06-2.66575161E-08-1.36429191E-06-4.12519473E-06-4.87478709E-07
29140 4.59788311E-07 2.03790099E-05 1.88852636E-05-7.25854014E-07-4.81995980E-06
29141-1.80030232E-04-1.64019807E-04-5.03738646E-05 6.88991613E-05-1.94115915E-03
29142-7.43415888E-04-2.40021957E-04 5.29442574E-04-2.33660009E-07-8.30407142E-07
29143 1.06406715E-06-3.40057890E-06-4.62569799E-07-4.52980702E-08 3.98890124E-08
29144 4.64161321E-07-7.62437059E-07-4.32776374E-07-6.13109606E-07-5.71362564E-06
29145 3.74084325E-06 2.45940086E-06 2.76642193E-06 8.09871717E-05-5.33895127E-05
29146-5.05249183E-05-1.33490170E-06 7.67575941E-04-1.24812053E-04 2.88310256E-05
29147 1.13390433E-04-1.37345021E-07 6.42175955E-07-5.04830934E-07 2.80558429E-06
29148 2.71664037E-07-1.09401747E-07 9.92413668E-08 7.60401619E-07-1.07044456E-06
29149-1.99648306E-07-8.03184084E-09-8.05419882E-06 4.63491490E-06 2.73268822E-06
29150 6.97171070E-07-2.76317261E-05-2.08461811E-05-7.73324957E-06 2.30668296E-06
29151-9.90309195E-05-5.35241661E-05-3.88538985E-05-6.25230426E-05 6.21757640E-07
29152-1.37642698E-07-4.84114942E-07 1.69930180E-06-1.65503805E-06 1.84785543E-06
29153-2.74038548E-07-4.94459175E-07 1.31845548E-06-1.09725598E-06-8.29316480E-08
29154-8.24388796E-07-4.47369885E-06 5.22268856E-06 8.00062286E-07-6.26492505E-06
29155 5.09716265E-06-1.98423258E-05-1.46919089E-06-1.44589348E-03 1.28716527E-04
29156 1.11340611E-04-1.90459860E-04 2.13714657E-06-1.18914107E-06-9.48005493E-07
29157 7.00565161E-07 3.80648184E-07-5.66870040E-08 7.83385188E-07-4.10636203E-06
29158 1.85691241E-05 1.14049413E-04 1.44939320E-07 7.51595727E-08-5.91004723E-07
29159-3.63024130E-05 1.09659725E-06-6.78074012E-06 7.76067635E-06 4.34027083E-05
29160-3.00538678E-08-3.05240471E-07 4.97496225E-07-5.87131315E-07 1.45149645E-07
29161 2.82154608E-06-2.56250754E-06 2.61869244E-06-9.27612858E-07 1.58134629E-05
29162 1.56257156E-05-7.76353684E-06-6.34195412E-07-3.50452903E-05 1.01996168E-04
29163-2.41868332E-05 8.42813379E-05-3.94825029E-07-1.01543016E-07 4.96368044E-07
29164 7.12178376E-07 7.55269442E-08 4.14244598E-07
30  1-1.84672994E-08-1.00639942E-06-3.87461859E-07-3.96526146E-07 1.44568845E-06
30  2 1.34987702E-05 4.74195208E-06 1.11880815E-06-7.28091803E-06-4.64866142E-05
30  3 5.05976036E-05-2.37263250E-05 3.85421396E-05-3.94158180E-03 2.08050268E-03
30  4-7.08405118E-05 2.88590703E-03-7.97794653E-07 2.19759686E-06-1.39980221E-06
30  5 1.17310511E-06-2.61704451E-06 1.09014691E-06-2.64110727E-07-1.32703205E-06
30  6 1.90987843E-07 1.20020514E-06 1.87070454E-06 7.92604757E-06-8.46357369E-07
30  7-7.65180971E-06-9.75366795E-06 3.26203303E-05 4.39906732E-05 1.03640945E-04
30  8 3.91536692E-05 2.53878284E-03 4.89659586E-05-1.67325089E-04-6.03998962E-04
30  9 1.55774086E-06-1.41945624E-06-1.38284614E-07-8.75228851E-07 1.18257793E-06
30 10-3.10700570E-07 3.64048399E-06-3.05139584E-05 4.56861985E-05 5.44654112E-05
30 11 3.02225527E-06-1.23183352E-05-1.38640814E-04 5.41922988E-04 5.65932406E-07
30 12 6.21706589E-07-8.07714040E-07-1.34573826E-07 1.54094610E-06-6.08952577E-06
30 13 3.62992389E-06 1.78178718E-06-6.49200287E-06 9.42473295E-05 1.61197099E-05
30 14-2.93707412E-05 1.76546013E-07-1.54083327E-03 2.79714139E-04-2.13734507E-05
30 15 7.56631868E-04 1.16792310E-06-3.56968140E-07-8.10954960E-07-2.08048225E-06
30 16 1.19719970E-08 4.52840250E-07 8.43071561E-07-5.19618164E-06 1.35616316E-05
30 17-1.46130040E-04-1.54047312E-07-4.24617750E-07 5.98682089E-07 5.66889664E-07
30 18-3.43118033E-07 6.46102415E-06-2.98628166E-06-3.10322965E-06 1.65035496E-06
30 19-1.00188158E-04-3.14652929E-05 4.09076575E-05-1.61029757E-05 1.14356866E-03
30 20 3.14134975E-04 2.72264479E-04 3.43758425E-06-1.42175434E-06 1.02322181E-06
30 21 3.98532530E-07 6.34243674E-07 1.56623886E-07 9.31075023E-07-6.52879927E-07
30 22 4.99368273E-06-1.05090157E-04-1.34484144E-04-1.02026655E-06 1.33800554E-05
30 23-8.84181908E-06 2.24231729E-04 1.42989929E-07 2.59524181E-07-7.28665608E-07
30 24 5.84105446E-07-2.60124109E-07-5.16283236E-06 2.19385038E-06-3.53385392E-06
30 25 1.65118512E-06 1.45916535E-06-1.52429978E-05 2.52953242E-05 7.03220941E-06
30 26 2.82385604E-04 1.15775658E-04 4.19493085E-04-1.08458869E-03 8.26746795E-07
30 27-1.53291812E-06 7.06171329E-07-1.28315289E-06 1.81832142E-08-6.06467105E-08
30 28-4.87613083E-08-8.56849005E-07-4.23967299E-06 6.95676597E-05-3.88448370E-06
30 29-4.86336710E-06-1.56194872E-06 9.06410472E-07-9.05618056E-07 2.19755610E-05
30 30 1.09058358E-05-3.87821699E-06 2.52896924E-06-2.41581994E-04-1.24780991E-04
30 31-3.20626051E-05 2.12099911E-05-4.31946502E-03-2.25710549E-03-6.38509840E-05
30 32-5.86914579E-04-1.46670858E-06-1.16601169E-07 1.58330975E-06 1.00062186E-06
30 33 2.10694487E-06 1.67008394E-06 6.01322340E-07-6.61637287E-08-2.43028095E-06
30 34 7.78856474E-07-4.76262829E-07 3.99655958E-06 1.10715944E-05-2.80448729E-06
30 35 1.98423068E-06-3.54149684E-06-2.55171335E-05 2.09749144E-05-1.32263747E-05
30 36-1.33584949E-04-1.93801402E-04-1.66170955E-04-1.29908981E-04-7.89442749E-07
30 37-3.39281301E-07 1.12872405E-06 2.11008186E-06-1.17029826E-07 1.10508244E-07
30 38-5.86332021E-07 7.71798535E-06-4.98501170E-05-2.73458000E-04 1.68250367E-07
30 39-4.62440828E-06 1.51583563E-04 2.55087427E-04-1.77334098E-07 4.86789076E-06
30 40 1.00822492E-04-1.50484279E-04 1.68762850E-04 1.39162496E-04-2.63267001E-06
30 41 6.49509234E-07 5.31989303E-07 5.66121123E-06 1.15977521E-05-2.32927765E-06
30 42-3.27933693E-06 3.01639963E-06-1.49920945E-04-1.08813389E-05-5.11149824E-06
30 43 8.31631441E-03-1.19783165E-03 9.54466128E-04 8.19587089E-05 1.68461263E-07
30 44 8.00887710E-07-9.69348973E-07-4.51366812E-07 2.58322358E-06 4.45463953E-07
30 45 5.81960801E-06-2.25636897E-05 1.90140111E-04-6.88150746E-03 5.71928343E-06
30 46-3.55697634E-05 1.01198139E-04 1.02177981E-03-4.69897376E-06 2.64582707E-05
30 47-1.58620878E-04-3.47894534E-04 1.52992913E-07-1.89051049E-06 7.66986327E-10
30 48 2.93646722E-08-4.88792595E-08 2.19199215E-05 2.26106877E-07-5.59445743E-08
30 49 1.94889120E-06-1.65713881E-04-5.34915758E-05 7.39808859E-06-1.97065652E-05
30 50-2.10292915E-03-4.74690362E-04-6.92860860E-04-1.15511906E-03 9.95129971E-07
30 51-3.99755677E-07-5.95374294E-07 1.54902189E-07-4.47905347E-07-2.92776637E-07
30 52 1.96721007E-06-9.77580128E-06 8.12503880E-05 5.46453193E-05-3.33187814E-08
30 53-2.68203670E-07-2.61897680E-07 9.49156692E-07 6.28916269E-07 2.72692394E-06
30 54 1.07678561E-06-4.88558440E-06-2.60460951E-06-2.43209063E-05-5.57087163E-06
30 55 2.50946813E-05 1.28155082E-05 2.76424594E-04-6.17017011E-05-4.47365811E-04
30 56 1.30320589E-04 1.86985634E-07-1.96957750E-07 9.97211604E-09 5.16572881E-07
30 57-6.37444355E-07 2.23803841E-07-6.38731343E-09 9.88735019E-07-9.90472643E-08
30 58-7.51604325E-07-1.53415419E-06-1.16974495E-05 7.56749233E-08 4.03340318E-06
30 59 6.13596969E-06 3.31446206E-05-2.28171903E-06-1.74879706E-05-1.74574050E-05
30 60 8.94302263E-04 7.95274855E-05-9.04222577E-05-1.81326018E-05 1.84450196E-08
30 61-9.53548925E-08 7.69098729E-08-7.27781079E-07-2.49024668E-07 9.86409867E-07
30 62-1.50636112E-08-1.27867475E-07 1.02578733E-06-5.45539815E-07 2.90536663E-07
30 63 1.71627154E-06-4.50863926E-06 2.38497361E-06-1.03184792E-06-1.18680898E-05
30 64 1.52653173E-05-7.16824600E-06 4.08929705E-06 1.46086833E-04-2.75021034E-05
30 65-5.05798377E-05 3.62434696E-05 2.67563570E-08-2.84488099E-07 2.57731742E-07
30 66-6.85480381E-08 4.20008595E-07-5.29222580E-07 7.20464961E-09 1.28349442E-07
30 67-8.06857688E-07-9.29608073E-07-5.40632311E-07-1.80147184E-06 3.66023544E-06
30 68 4.24389262E-06 2.11967000E-06 7.43296483E-06-1.55298814E-05-1.69061718E-05
30 69-2.86670659E-06 1.47345053E-05 1.44221420E-04-3.88601406E-05 4.57984637E-05
30 70 2.28045725E-07 3.81435535E-07-6.09481261E-07-2.05072002E-07-3.03510209E-07
30 71 3.39806912E-07 4.00097291E-08 4.21378102E-07-4.76766660E-07 2.07614408E-07
30 72 5.40503776E-08-7.31772630E-06 1.09818019E-06-2.77854924E-07-4.28138933E-07
30 73 9.82121822E-05 1.25997393E-05 3.34601009E-06 4.87183325E-05 3.67851493E-03
30 74 3.44837561E-04-8.80652400E-06 5.12501397E-04 1.53929317E-07-1.33590877E-06
30 75 1.18197945E-06-1.41153048E-06 7.39373178E-07-1.29581972E-07 8.69867976E-07
30 76-5.82967237E-06 8.39698386E-05-1.11840608E-04 1.75886336E-06-1.50130711E-05
30 77 1.14638692E-04-3.14124130E-06 7.66347314E-07-9.49305543E-06 1.27483276E-04
30 78 1.51934057E-05 1.50225036E-07 1.47542089E-06 1.84259560E-06-1.40565796E-06
30 79 4.16377685E-07-1.52604330E-05-9.04802835E-06 6.55871370E-06-2.15080250E-06
30 80 9.72171604E-05 4.56640104E-05-2.74493164E-05 1.36090218E-05-6.43447003E-04
30 81-9.63785776E-05-1.19242136E-04-3.08504185E-04-1.50323604E-07-4.44730817E-07
30 82 5.95054421E-07-2.51104363E-07 6.06122343E-07-1.21824379E-06 7.46842613E-06
30 83 7.45067249E-06-4.64452477E-06-5.84484029E-06 3.12155636E-06-1.66421298E-05
30 84 1.72236491E-05 3.13684373E-05-1.43748496E-05 2.00237555E-05-9.45257618E-05
30 85-1.43768435E-04 9.27276085E-05-1.05700900E-02 3.49122717E-03 1.49489633E-03
30 86 1.47868527E-03 5.89045446E-08-1.02619835E-05 1.02030790E-05-2.10210602E-05
30 87-3.10526941E-06 1.83396908E-07 6.62544255E-05 5.70032428E-05-1.46697735E-06
30 88-4.39595908E-06 5.85946572E-06-2.44875895E-05 6.53094957E-06 2.62630017E-05
30 89-2.72286313E-05 9.48226605E-05-1.05196054E-04 6.63681160E-05 2.27318858E-04
30 90-3.46369123E-03 3.18572698E-04 4.34297524E-04-1.49083114E-03 6.54221424E-06
30 91-7.38446526E-06 8.42251028E-07 5.69656776E-06-1.09237416E-05 2.02679636E-05
30 92 6.64930440E-06-2.98471997E-05 2.50079834E-04-6.08006172E-04 1.63698255E-05
30 93-1.92614974E-04 4.08527960E-04 2.76349497E-03 1.86963242E-04 1.52189017E-04
30 94-2.19697210E-07 1.07686901E-05-4.88164269E-06 4.19294021E-05 8.37537310E-06
30 95-3.04233842E-05-9.44224812E-06-5.87697829E-04 1.04698729E-04 2.02815720E-04
30 96-2.00851301E-04-8.64802893E-03 1.29559567E-04-6.97811062E-04-2.04317738E-03
30 97-7.67641009E-08 2.11676703E-06-2.04000293E-06-1.39469719E-06 7.54513913E-06
30 98-1.14005851E-05 3.20776234E-07 4.67782799E-05 1.46679910E-05-3.91105050E-04
30 99-4.22395202E-05-3.74588992E-05 7.56143155E-07-7.23181906E-07-1.14373189E-06
30100 1.26809894E-05-9.93954199E-06-3.25315865E-06 1.30167833E-05-1.93695850E-04
30101 7.98881655E-05-9.36221256E-05-4.69148800E-05-1.36935118E-04 3.58050996E-04
30102-4.32784194E-05-2.66933536E-04-1.08102945E-06 1.70041141E-07 9.10988310E-07
30103 1.15433689E-06-3.88530789E-06-1.01333357E-06-2.76323080E-06 2.24214922E-05
30104 2.68862780E-05 3.54170988E-05 3.32692903E-06-3.66286837E-05-1.69748277E-05
30105-4.58773509E-04 1.45659006E-04 1.16974589E-04-8.90000966E-07 1.03977331E-05
30106-1.36634648E-06 6.00811995E-05 2.71439669E-05-2.55862798E-05-5.67310181E-06
30107-7.78984343E-04 1.35264055E-04 1.64755801E-04-2.10459059E-04-2.81406681E-03
30108 5.67454411E-04 5.96493189E-04-1.00314757E-04-8.81798884E-06 8.53252673E-06
30109 2.85462118E-07 9.91586735E-06 6.46691546E-06-7.16703070E-07-3.90446101E-06
30110 8.09087327E-05-1.07914039E-05 2.03574954E-04-5.65889172E-03-4.75625217E-03
30111-7.48290201E-05-2.44821510E-05 7.77114181E-05 2.62682416E-04-2.82196329E-04
30112-4.59371257E-05 2.93684778E-04 7.08823870E-04-2.85217318E-04-5.34593066E-05
30113 2.91013154E-04 9.56297991E-03-5.96517930E-03 1.17819644E-02 2.58518676E-03
30114 4.48674891E-05-1.02907670E-04 5.80401811E-05 4.81017220E-05-1.32392914E-04
30115-3.35742989E-05 5.05615699E-04 4.21732479E-04 2.23972873E-06-7.36039082E-06
30116-5.30224960E-08-4.67095907E-05 1.33584836E-05 6.13143621E-06-1.64685598E-05
30117 1.01066285E-05-5.14357019E-05-2.76438298E-05 6.14935481E-05 1.32060130E-02
30118-1.21692567E-03 2.51538889E-03 7.72776859E-04-3.80662727E-06 1.31571254E-05
30119-9.35049816E-06-1.52471487E-05-8.26845580E-06 7.37357246E-06 3.87521636E-07
30120 1.25433831E-05 3.83853906E-05 1.70671366E-04 1.03328749E-05-7.56108090E-05
30121 5.39562870E-05 3.34988113E-04 1.06093316E-05-7.52687637E-05 3.73865874E-05
30122 1.08633643E-04 5.63325262E-01 4.66475534E-01 2.94319982E-05-8.74214336E-05
30123-4.90112393E-05 4.82152077E-03-9.37553698E-05 9.03077847E-05 8.84383224E-05
30124-3.44210170E-03-3.27378611E-04-5.97248538E-04 4.29866221E-04-9.60269048E-03
30125 6.77757294E-05-2.21759588E-03 4.56127218E-04-2.03247177E-05 4.57239233E-05
30126-2.53992055E-05-5.83377810E-05 1.03961015E-04 5.63264301E-05 3.79089748E-04
[truncated: 10,447,206 more chars]
