# Supplementary material for: Computational Investigation of the Formation of Peroxide (ROOR) Accretion Products in the OH- and NO3-Initiated Oxidation of α-Pinene
Source: J Phys Chem A. 2021 Dec 9;125(50):10632–9. doi: 10.1021/acs.jpca.1c08969 (PMC8713291; doi:10.1021/acs.jpca.1c08969)
Supplement: Supplementary file 2 — jp1c08969_si_002.zip [file jp1c08969_si_002.zip › JPCA-secondnd-paper-updated-outfile/α-pinene, ( S-alkoxy,R-nitroxy)2/soc-2-1-1000-local-minima.out]

----- GAMESS execution script 'rungms' -----
This job is running on host r05c63.bullx
under operating system Linux at Tue Nov 16 14:22:22 EET 2021
Available scratch disk space (Kbyte units) at beginning of the job is
Filesystem                                         1K-blocks          Used     Available Use% Mounted on
10.140.15.146@o2ib:10.140.15.145@o2ib:/scratch 5252469523680 3507739325692 1691559055376  68% /scratch
GAMESS temporary binary files will be written to /scratch/kurten/scratch_galib/gamess-us-trash/GALIB/SCR
GAMESS supplementary output files will be written to /scratch/kurten/scratch_galib/gamess-us-trash/SCR/GALIB
Copying input file ./soc-nodown-down-good.inp to your run's scratch directory...
 
Assuming a single but multicore node.
 

 Distributed Data Interface kickoff program.
 Initiating 40 compute processes on 1 nodes to run the following command:
 /projappl/kurten/appl_galib/gamess/gamess.01.x soc-nodown-down-good 

          *******************************************************
          *                                                     *
          *          GAMESS VERSION = 30 SEP 2020 (R2)          *
          *                                                     *
          *              doi.org/10.1063/5.0005188              *
          *                                                     *
          **************** 64 BIT INTEL VERSION *****************

  GAMESS HAS BEEN MADE POSSIBLE WITH IMPORTANT CONTRIBUTIONS FROM
  THE FOLLOWING INDIVIDUALS (IN ALPHABETICAL ORDER):

     IVANA ADAMOVIC, CHRISTINE AIKENS, TOMOKO AKAMA,
     YURI ALEXEEV, YURIKO AOKI, POOJA ARORA, TOSHIO ASADA,
     ANDREY ASADCHEV, KIM K. BALDRIDGE, PRADIPTA BANDYOPADHYAY,
     MARIA BARYSZ, ROB BELL, JONATHAN BENTZ, COLLEEN BERTONI,
     JERRY A. BOATZ, BRETT BODE, KURT BRORSEN, KURT R. BRORSEN,
     LAIMUTIS BYTAUTAS, CALEB CARLIN, LAURA CARRINGTON,
     GALINA CHABAN, BENOIT CHAMPAGNE, WEI CHEN, MAHITO CHIBA,
     DAN CHIPMAN, CHEOL HO CHOI, TANNER CULPITT,
     DIPAYAN DATTA, PAUL DAY, ALBERT DEFUSCO,
     NUWAN DESILVA, J. EMILIANO DEUSTUA,
     TIM DUDLEY, MICHEL DUPUIS, STEVEN T. ELBERT,
     DMITRI FEDOROV, ALEX FINDLATER, GRAHAM FLETCHER,
     MARK FREITAG, CHRISTIAN FRIEDL, DAVID GARMER,
     IGOR S. GERASIMOV, KURT GLAESEMANN, MARK S. GORDON,
     JEFFREY GOUR, FENG LONG GU, EMILIE B. GUIDEZ,
     ANASTASIA GUNINA, SHARON HAMMES-SCHIFFER, MASATAKE HARUTA,
     KIMIHIKO HIRAO, YASUHIRO IKABATA, TZVETELIN IORDANOV,
     STEPHAN IRLE, KAZUYA ISHIMURA, JOE IVANIC, FRANK JENSEN,
     JAN H. JENSEN, VISVALDAS KAIRYS, MUNEAKI KAMIYA,
     MICHIO KATOUDA, NAOAKI KAWAKAMI, DAN KEMP, BERNARD KIRTMAN,
     KAZUO KITAURA, MARIUSZ KLOBUKOWSKI, MASATO KOBAYASHI,
     PRAKASHAN KORAMBATH, JACEK KORCHOWIEC, SHIRO KOSEKI,
     KAROL KOWALSKI, JIMMY KROMANN, STANISLAW KUCHARSKI,
     HENRY KURTZ, SAROM SOK LEANG, HUI LI, SHUHUA LI, WEI LI,
     JESSE LUTZ, ALEKSANDR O. LYKHIN, MARCIN MAKOWSKI,
     JOANI MATO, NIKITA MATSUNAGA, BENEDETTA MENNUCCI,
     GRANT MERRILL, NORIYUKI MINEZAWA, VLADIMIR MIRONOV,
     EISAKU MIYOSHI, JOHN A. MONTGOMERY JR., HIROTOSHI MORI,
     JONATHAN MULLIN, MONIKA MUSIAL, SHIGERU NAGASE,
     TAKESHI NAGATA, HIROMI NAKAI, TAKAHITO NAKAJIMA,
     YUYA NAKAJIMA, HARUYUKI NAKANO, HIROYA NAKATA, SEAN NEDD,
     HEATHER NETZLOFF, KIET A. NGUYEN, YOSHIO NISHIMOTO,
     BOSILJKA NJEGIC, RYAN OLSON, MIKE PAK, ROBERTO PEVERATI,
     BUU PHAM, PIOTR PIECUCH, ANNA POMOGAEVA, DAVID POOLE,
     SPENCER PRUITT, OLIVIER QUINET, LUKE ROSKOP,
     KLAUS RUEDENBERG, ANDREW SAND, TOSAPORN SATTASATHUCHANA,
     NOZOMI SAWADA, MICHAEL W. SCHMIDT, PATRICK E. SCHNEIDER,
     JUNJI SEINO, PRACHI SHARMA, JUN SHEN, JIM SHOEMAKER,
     YINAN SHU, DEJUN SI, JONATHAN SKONE, LYUDMILA SLIPCHENKO,
     TONY SMITH, JIE SONG, MARK SPACKMAN, CASPER STEINMANN,
     WALT STEVENS, PEIFENG SU, SHUJUN SU, CHET SWALINA,
     TETSUYA TAKETSUGU, ZHEN TAO, NANDUN THELLAMUREGE
     SEIKEN TOKURA, JACOPO TOMASI, TSUGUKI TOUMA, TAKAO TSUNEDA,
     HIROAKI UMEDA, JORGE LUIS GALVEZ VALLEJO, YALI WANG,
     SIMON WEBB, AARON WEST, THERESA L. WINDUS, MARTA WLOCH,
     PENG XU, KIYOSHI YAGI, SUSUMU YANAGISAWA, YANG YANG,
     SOOHAENG YOO, TAKESHI YOSHIKAWA, FEDERICO ZAHARIEV,
     TOBY ZENG

  WHO ARE SUPPORTED BY THEIR INSTITUTION/UNIVERSITY/COMPANY/GROUP
  (IN ALPHABETICAL ORDER):

     EP ANALYTICS, FACULTES UNIVERSITAIRES NOTRE-DAME DE LA PAIX,
     INSTITUTE FOR MOLECULAR SCIENCE, IOWA STATE UNIVERSITY,
     JACKSON STATE UNIVERSITY, JOHANNES KEPLER UNIVERSITY LINZ,
     KYUSHU UNIVERSITY, MICHIGAN STATE UNIVERSITY,
     MIE UNIVERSITY, MOSCOW STATE UNIVERSITY,
     N. COPERNICUS UNIVERSITY, NAGOYA UNIVERSITY,
     NANJING UNIVERSITY, NAT. INST. OF ADVANCED INDUSTRIAL
     SCIENCE AND TECHNOLOGY, NATIONAL INST. OF STANDARDS AND
     TECHNOLOGY, NESMEYANOV INSTITUTE OF ORGANOELEMENT COMPOUNDS
     OF RUSSIAN ACADEMY OF SCIENCES, OSAKA PREFECTURE UNIVERSITY,
     PENNSYLVANIA STATE UNIVERSITY, TOKYO INSTITUTE OF TECHNOLOGY,
     UNIVERSITY OF AARHUS, UNIVERSITY OF ALBERTA,
     UNIVERSITY OF CALIFORNIA AT SANTA BARBARA,
     UNIVERSITY OF COPENHAGEN, UNIVERSITY OF IOWA,
     UNIVERSITY OF MEMPHIS, UNIVERSITY OF MINNESOTA,
     UNIVERSITY OF NEBRASKA, UNIVERSITY OF NEW ENGLAND,
     UNIVERSITY OF NOTRE DAME, UNIVERSITY OF PISA,
     UNIVERSITY OF SILESIA, UNIVERSITY OF TOKYO,
     UNIVERSITY OF ZURICH, WASEDA UNIVERSITY, YALE UNIVERSITY

  GAMESS SOFTWARE MANAGEMENT TEAM FOR THIS RELEASE:
     MARK S. GORDON (TEAM LEAD),
     BRETT BODE (SENIOR ADVISOR),
     GIUSEPPE BARCA,
     COLLEEN BERTONI,
     KRISTOPHER KEIPERT (ADVISOR),
     SAROM S. LEANG (DEVELOPMENT LEAD),
     BUU PHAM,
     JORGE LUIS GALVEZ VALLEJO (WEBSITE ADMINISTRATOR),
     PENG XU


 PARALLEL VERSION RUNNING ON       40 PROCESSORS IN        1 NODES.

 EXECUTION OF GAMESS BEGUN 14:22:24 16-NOV-2021    

            ECHO OF THE FIRST FEW INPUT CARDS -
 INPUT CARD> $CONTRL SCFTYP=none CITYP=GUGA MPLEVL=0 RUNTYP=TRANSITN                        
 INPUT CARD>  itol=30 icut=11 maxit=200                                                     
 INPUT CARD>  MULT=1 icharg=0 ispher=0                                                      
 INPUT CARD>  EXETYP=run                                                                    
 INPUT CARD> $END                                                                           
 INPUT CARD> $BASIS GBASIS=N311 NGAUSS=6 NDFUNC=1 Diffs=.true. DIFFSP=.true. $END           
 INPUT CARD> $SYSTEM TIMLIM=360000 MWORDS=350 $END                                          
 INPUT CARD>! $GUESS GUESS=moread norb=536 $END                                             
 INPUT CARD> $TRANST operat=HSO1                                                            
 INPUT CARD>! ZEFF(1)=1150.4                                                                
 INPUT CARD>  NUMCI=2 NUMVEC=1                                                              
 INPUT CARD>  NFZC=112 NOCC=116 IROOTS(1)=4,4                                               
 INPUT CARD>  rstate=0000                                                                   
 INPUT CARD>  ONECNT=0                                                                      
 INPUT CARD>  TMOMNT=.t.                                                                    
 INPUT CARD>  PRTPRM=.t.                                                                    
 INPUT CARD>! Diagonal energies from TDDFT                                                  
 INPUT CARD> ENGYST(1)=-1488.353744767253,                                                  
 INPUT CARD>-1488.350682719723,                                                             
 INPUT CARD>-1488.350512867719,                                                             
 INPUT CARD>-1488.347391993036,                                                             
 INPUT CARD>-1488.353745992768,                                                             
 INPUT CARD>-1488.350682345972,                                                             
 INPUT CARD>-1488.350514214982,                                                             
 INPUT CARD>-1488.347391479408,                                                             
 INPUT CARD> $end                                                                           
 INPUT CARD> $trans dirtrf=.t. CUTTRF=1.d-12 $end                                           
 INPUT CARD> $SCF DIRSCF=.TRUE. soscf=.t. $END                                              
 INPUT CARD> $DRT1 group=c1 fors=.t. nfzc=112 ndoc=3 nalp=0 nval=1 $END                     
 INPUT CARD> $DRT2 group=c1 fors=.t. nfzc=112 ndoc=2 nalp=2 nval=0 $END                     
 INPUT CARD> $GUGDIA ITERMX=500 $END                                                        
 INPUT CARD> $DATA                                                                          
 INPUT CARD> C20N2H32O8                                                                     
 INPUT CARD>C1                                                                              
 INPUT CARD>CARBON      6.0     -2.829621000        -0.757508000        -1.241999000        
 INPUT CARD>CARBON      6.0     -2.837239000         0.972191000         0.779524000        
 INPUT CARD>HYDROGEN    1.0     -3.314828000         1.947282000         0.912774000        
 INPUT CARD>HYDROGEN    1.0     -1.860140000         1.025740000         1.266332000        
 INPUT CARD>CARBON      6.0     -3.700793000        -0.123526000         1.410125000        
 INPUT CARD>HYDROGEN    1.0     -4.030481000         0.166111000         2.412525000        
 INPUT CARD>CARBON      6.0     -4.762886000        -0.585778000         0.382406000        
 INPUT CARD>HYDROGEN    1.0     -5.192317000         0.169650000        -0.283516000        
 INPUT CARD>HYDROGEN    1.0     -5.585019000        -1.140810000         0.833004000        
 INPUT CARD>CARBON      6.0     -3.655853000        -1.518906000        -0.179246000        
 INPUT CARD>HYDROGEN    1.0     -3.953895000        -2.489446000        -0.590914000        
 INPUT CARD>CARBON      6.0     -3.017583000        -1.513326000         1.249446000        
 INPUT CARD>CARBON      6.0     -3.671947000        -2.583415000         2.132788000        
 INPUT CARD>HYDROGEN    1.0     -4.762759000        -2.600702000         2.065466000        
 INPUT CARD>HYDROGEN    1.0     -3.406687000        -2.415196000         3.182087000        
 INPUT CARD>HYDROGEN    1.0     -3.306251000        -3.576842000         1.851030000        
  350000000 WORDS OF MEMORY AVAILABLE

     BASIS OPTIONS
     -------------
     GBASIS=N311         IGAUSS=       6      POLAR=POPN311 
     NDFUNC=       1     NFFUNC=       0     DIFFSP=       T
     NPFUNC=       0      DIFFS=       T     BASNAM=        


     RUN TITLE
     ---------
  C20N2H32O8                                                                     

 THE POINT GROUP OF THE MOLECULE IS C1      
 THE ORDER OF THE PRINCIPAL AXIS IS     0

 ATOM      ATOMIC                      COORDINATES (BOHR)
           CHARGE         X                   Y                   Z
 CARBON      6.0    -5.3472083391       -1.4314825535       -2.3470377870
 CARBON      6.0    -5.3616042717        1.8371745977        1.4730867609
 HYDROGEN    1.0    -6.2641166164        3.6798294008        1.7248927487
 HYDROGEN    1.0    -3.5151548988        1.9383675346        2.3930204895
 CARBON      6.0    -6.9934847073       -0.2334302924        2.6647498584
 HYDROGEN    1.0    -7.6165046887        0.3139042735        4.5590111885
 CARBON      6.0    -9.0005494508       -1.1069599096        0.7226425561
 HYDROGEN    1.0    -9.8120563714        0.3205920138       -0.5357675531
 HYDROGEN    1.0   -10.5541555462       -2.1558183041        1.5741493067
 CARBON      6.0    -6.9085604214       -2.8703161411       -0.3387258244
 HYDROGEN    1.0    -7.4717781342       -4.7043708012       -1.1166655423
 CARBON      6.0    -5.7024050152       -2.8597714701        2.3611105765
 CARBON      6.0    -6.9389736714       -4.8819464626        4.0303849099
 HYDROGEN    1.0    -9.0003094556       -4.9146141557        3.9031647770
 HYDROGEN    1.0    -6.4377049559       -4.5640586466        6.0132724991
 HYDROGEN    1.0    -6.2479084366       -6.7592512814        3.4979394951
 CARBON      6.0    -2.8475241560       -3.0285712439        2.7472439567
 HYDROGEN    1.0    -1.7650097417       -1.6274282412        1.6996554582
 HYDROGEN    1.0    -2.1463243207       -4.8868427426        2.1742450222
 HYDROGEN    1.0    -2.4174092931       -2.7700189343        4.7575117857
 CARBON      6.0    -5.0253936726        1.4020028281       -1.3806224683
 HYDROGEN    1.0    -6.4368659176        2.4868094800       -2.4215836978
 OXYGEN      8.0    -2.5678182536        2.2081164708       -2.2559567739
 NITROGEN    7.0    -2.2460451611        4.7939438130       -2.4148411555
 OXYGEN      8.0    -4.0695041276        6.1389487259       -2.1329393915
 OXYGEN      8.0    -0.0918085577        5.3896534745       -2.8574867914
 CARBON      6.0    -6.6799489303       -1.3909158057       -4.9263758103
 HYDROGEN    1.0    -5.6289797120       -0.1968470870       -6.2451343189
 HYDROGEN    1.0    -8.6164324081       -0.6843264719       -4.7619280754
 HYDROGEN    1.0    -6.7507664117       -3.3069203230       -5.6954319263
 OXYGEN      8.0    -2.9832726223       -2.4618480894       -2.6366042796
 CARBON      6.0     6.6601143663        0.5611012197        1.1102083486
 CARBON      6.0     3.0115939457       -0.3806626235       -2.2742531009
 HYDROGEN    1.0     2.5124171568        0.7438509508       -3.9346438325
 HYDROGEN    1.0     1.2479259094       -1.1916593181       -1.5755609320
 CARBON      6.0     4.8490217667       -2.4769791254       -3.0045339294
 HYDROGEN    1.0     4.1164071266       -3.5591836246       -4.6080004450
 CARBON      6.0     7.5416280759       -1.3633276960       -3.1682390020
 HYDROGEN    1.0     7.7204604050        0.5760867468       -3.8635277744
 HYDROGEN    1.0     8.8654434913       -2.5454609055       -4.2138319499
 CARBON      6.0     7.6799465696       -1.8126006010       -0.2726572244
 HYDROGEN    1.0     9.5082678011       -2.3203567458        0.5538843562
 CARBON      6.0     5.7087280384       -3.9784420117       -0.6257903197
 CARBON      6.0     7.0331028126       -6.4577058158       -1.3329068871
 HYDROGEN    1.0     8.4516123972       -6.2388075163       -2.8186869374
 HYDROGEN    1.0     5.6398229597       -7.8385437128       -1.9951726978
 HYDROGEN    1.0     7.9787538222       -7.2584639750        0.3256186849
 CARBON      6.0     3.7471584480       -4.5696862506        1.4070748526
 HYDROGEN    1.0     2.7147236622       -2.9258948721        2.0879733616
 HYDROGEN    1.0     4.6533198537       -5.4327524551        3.0536951510
 HYDROGEN    1.0     2.3714511571       -5.9186520292        0.6434309118
 CARBON      6.0     4.0857633300        1.4436977423       -0.2642668410
 HYDROGEN    1.0     4.4937665091        3.2851147749       -1.0936637976
 OXYGEN      8.0     2.0262246753        1.7779543647        1.4951889960
 NITROGEN    7.0     1.9389665778        4.0343590037        2.8100187643
 OXYGEN      8.0     3.5724476113        5.5832823581        2.4535862074
 OXYGEN      8.0     0.1253455248        4.1684671878        4.1847641847
 CARBON      6.0     8.6223075662        2.7004713488        1.0279920401
 HYDROGEN    1.0     7.9288008055        4.3380417493        2.0682502915
 HYDROGEN    1.0     9.0560185777        3.2790600928       -0.9086350570
 HYDROGEN    1.0    10.3735449849        2.0459893194        1.9098893640
 OXYGEN      8.0     6.0378899595       -0.0064987677        3.5529286316

          INTERNUCLEAR DISTANCES (ANGS.)
          ------------------------------

                1 CARB       2 CARB       3 HYDR       4 HYDR       5 CARB  

   1 CARB    0.0000000    2.6605398 *  3.4920426    3.2266997    2.8626274 *
   2 CARB    2.6605398 *  0.0000000    1.0939147 *  1.0929648 *  1.5310058 *
   3 HYDR    3.4920426    1.0939147 *  0.0000000    1.7579420 *  2.1643874 *
   4 HYDR    3.2266997    1.0929648 *  1.7579420 *  0.0000000    2.1747396 *
   5 CARB    2.8626274 *  1.5310058 *  2.1643874 *  2.1747396 *  0.0000000  
   6 HYDR    3.9560943    2.1772193 *  2.4359767 *  2.6005962 *  1.0942530 *
   7 CARB    2.5309477 *  2.5086025 *  2.9655615 *  3.4357313    1.5485234 *
   8 HYDR    2.7130507 *  2.7056457 *  2.8488682 *  3.7733702    2.2757451 *
   9 HYDR    3.4705585    3.4666884    3.8335940    4.3308701    2.2177112 *
  10 CARB    1.5465543 *  2.7919407 *  3.6501048    3.4335847    2.1154681 *
  11 HYDR    2.1650665 *  3.8868949    4.7280059    4.4932956    3.1089862  
  12 CARB    2.6103427 *  2.5359703 *  3.4896290    2.7904866 *  1.5569643 *
  13 CARB    3.9284395    3.8949191    4.7056544    4.1303015    2.5640062 *
  14 HYDR    4.2513188    4.2575625    4.9101285    4.7132678    2.7737420 *
  15 HYDR    4.7595663    4.1917742    4.9182755    4.2310714    2.9117175 *
  16 HYDR    4.2122024    4.6969989    5.6032440    4.8597191    3.5036341  
  17 CARB    3.1194907    2.9756309 *  4.0203872    2.6586450 *  2.6463417 *
  18 HYDR    2.8617810 *  2.6453728 *  3.6818563    2.1337502 *  2.9086264 *
  19 HYDR    3.4549711    3.9614867    5.0354212    3.6854852    3.5651707  
  20 HYDR    4.1279227    3.3752203    4.2858287    2.8479751 *  2.9819690 *
  21 CARB    1.5933564 *  1.5379013 *  2.1408574 *  2.1695551 *  2.5330439 *
  22 HYDR    2.1525174 *  2.1655360 *  2.2850659 *  2.9943015 *  3.0665042  
  23 OXYG    2.4238390 *  2.4735062 *  2.9782725 *  2.5147448 *  3.7328955  
  24 NITR    3.6806453    3.0658128    3.1092730    3.0343823    4.5402951  
  25 OXYG    4.0643361    3.0480889    2.6850967 *  3.2807495    4.4956620  
  26 OXYG    4.5646770    4.0696696    4.1673872    3.7864288    5.5436792  
  27 CARB    1.5365131 *  3.8565268    4.4313578    4.5728267    4.0668663  
  28 HYDR    2.1689088 *  4.2261246    4.7020414    4.8397336    4.7699172  
  29 HYDR    2.1868382 *  3.9538885    4.3204362    4.8527269    4.0298441  
  30 HYDR    2.1624507 *  4.7265674    5.3994939    5.3811183    4.7152601  
  31 OXYG    1.3731812 *  3.3895287    4.3478536    3.5475374    3.7099817  
  32 CARB    6.6956866    6.4002400    7.0430301    5.4758615    7.2839984  
  33 CARB    4.4582703    4.9942617    5.7609777    4.4198116    5.9049406  
  34 HYDR    4.3965134    5.0877887    5.7404847    4.6675062    6.1455057  
  35 HYDR    3.5160827    4.1719167    5.0495595    3.6751596    4.9307079  
  36 CARB    5.4350515    6.3262226    7.1737313    5.7626487    7.0485784  
  37 HYDR    5.2705385    6.6080023    7.4886363    6.2046591    7.2438012  
  38 CARB    6.8344040    7.4514193    8.1975476    6.7784538    8.3094298  
  39 HYDR    7.0421154    7.5063045    8.1368132    6.8433740    8.5290160  
  40 HYDR    7.6084821    8.4329907    9.2102123    7.7958861    9.2290390  
  41 CARB    6.9834371    7.2257507    8.0008011    6.4051413    7.9628732  
  42 HYDR    8.0234618    8.1850412    8.9514145    7.3158385    8.8725029  
  43 CARB    6.0724888    6.7098953    7.6231622    6.0149991    7.2208747  
  44 CARB    7.0910440    8.0307317    8.9950140    7.4017186    8.3915570  
  45 HYDR    7.7364968    8.7665644    9.6938593    8.1505598    9.2368894  
  46 HYDR    6.7330210    7.9672332    8.9837963    7.4585436    8.1835014  
  47 HYDR    7.8253502    8.5656860    9.5320025    7.8661766    8.8388531  
  48 CARB    5.4648714    5.8931860    6.8666972    5.1866943    6.1654550  
  49 HYDR    4.9329238    4.9723514    5.9018566    4.1857047    5.3400080  
  50 HYDR    6.3762815    6.6019791    7.5580755    5.8328172    6.7526062  
  51 HYDR    4.9825712    5.8123159    6.8563370    5.2770926    5.8952697  
  52 CARB    5.3335594    5.0874270    5.7013061    4.2689825    6.1289060  
  53 HYDR    5.8128145    5.4434072    5.8886779    4.6769665    6.6613889  
  54 OXYG    4.7162343    3.9096141    4.5026626    2.9718248 *  4.9292711  
  55 NITR    5.5389213    4.0960282    4.3827175    3.0998456    5.2392240  
  56 OXYG    6.5201247    5.1526754    5.3158514    4.2176184    6.3835023  
  57 OXYG    5.3958624    3.4657974    3.6322906    2.4500926 *  4.5015815  
  58 CARB    7.9131242    7.4177964    7.9031951    6.4759297    8.4525978  
  59 HYDR    8.0085098    7.1633367    7.5208365    6.1899723    8.2648063  
  60 HYDR    8.0551687    7.7704320    8.2287084    6.9144817    8.8973129  
  61 HYDR    8.8129276    8.3306235    8.8471638    7.3542499    9.2776603  
  62 OXYG    6.8274252    6.2090634    6.8644325    5.1953392    6.9129486  

                6 HYDR       7 CARB       8 HYDR       9 HYDR      10 CARB  

   1 CARB    3.9560943    2.5309477 *  2.7130507 *  3.4705585    1.5465543 *
   2 CARB    2.1772193 *  2.5086025 *  2.7056457 *  3.4666884    2.7919407 *
   3 HYDR    2.4359767 *  2.9655615 *  2.8488682 *  3.8335940    3.6501048  
   4 HYDR    2.6005962 *  3.4357313    3.7733702    4.3308701    3.4335847  
   5 CARB    1.0942530 *  1.5485234 *  2.2757451 *  2.2177112 *  2.1154681 *
   6 HYDR    0.0000000    2.2854184 *  2.9357303 *  2.5728423 *  3.1139854  
   7 CARB    2.2854184 *  0.0000000    1.0947760 *  1.0894961 *  1.5529658 *
   8 HYDR    2.9357303 *  1.0947760 *  0.0000000    1.7658248 *  2.2853479 *
   9 HYDR    2.5728423 *  1.0894961 *  1.7658248 *  0.0000000    2.2111735 *
  10 CARB    3.1139854    1.5529658 *  2.2853479 *  2.2111735 *  0.0000000  
  11 HYDR    4.0097998    2.2859943 *  2.9494023 *  2.5508679 *  1.0955581 *
  12 CARB    2.2801806 *  2.1582832 *  3.1483089    2.6275311 *  1.5647941 *
  13 CARB    2.7868787 *  2.8713305 *  3.9660329    2.7258746 *  2.5453761 *
  14 HYDR    2.8830427 *  2.6253780 *  3.6574700    2.0799901 *  2.7265831 *
  15 HYDR    2.7648672 *  3.6089139    4.6776391    3.4478081    3.4876896  
  16 HYDR    3.8535027    3.6366339    4.7063504    3.4876084    2.9119311 *
  17 CARB    3.2274528    3.5754264    4.4431913    4.1509230    2.7003739 *
  18 HYDR    3.5962522    3.8734356    4.5381958    4.6598867    3.0007608  
  19 HYDR    4.1887898    4.2126985    5.1093699    4.6888280    3.0426677  
  20 HYDR    3.2005635    4.1796183    5.0826225    4.6349910    3.5949849  
  21 CARB    3.4771843    2.7251591 *  2.6350354 *  3.8143357    2.5314689 *
  22 HYDR    3.9188342    2.8680143 *  2.3451994 *  3.9055987    3.0518248  
  23 OXYG    4.5987014    4.1411904    4.0647146    5.2250787    3.6780025  
  24 NITR    5.2264715    5.0282365    4.7563092    6.1081804    4.8727480  
  25 OXYG    5.0561926    4.8779910    4.4078000    5.9068217    5.0879862  
  26 OXYG    6.2026419    6.1345539    5.9298315    7.2176799    5.8218964  
  27 CARB    5.1239038    3.2352266    2.9942641 *  4.0249272    2.5536529 *
  28 HYDR    5.8195228    4.1243826    3.7553970    4.9988661    3.4969939  
  29 HYDR    4.9887756    2.9180025 *  2.3842246 *  3.5916261    2.7628980 *
  30 HYDR    5.7729691    3.7825266    3.7099997    4.3841183    2.8452726 *
  31 OXYG    4.7610816    3.7166135    4.0573706    4.5871570    2.4166069 *
  32 CARB    7.7732733    8.3366670    8.7610322    9.2254277    7.4458637  
  33 CARB    6.6963906    6.5626616    6.8581065    7.5208531    5.5083794  
  34 HYDR    6.9987985    6.6445831    6.7690056    7.6591932    5.6685641  
  35 HYDR    5.7599631    5.5581288    5.9327185    6.4840821    4.4550288  
  36 CARB    7.8558425    7.6241830    8.0056040    8.5052030    6.3831584  
  37 HYDR    8.1413560    7.6040341    7.9489017    8.4571369    6.2669234  
  38 CARB    9.0471126    8.9936522    9.3308799    9.9081381    7.8326296  
  39 HYDR    9.2603055    9.2182886    9.4444191   10.1925806    8.1690669  
  40 HYDR    9.9956156    9.8380266   10.1870595   10.7251236    8.5971547  
  41 CARB    8.5630046    8.8505191    9.3259876    9.7001376    7.7402491  
  42 HYDR    9.4104054    9.8158761   10.3350481   10.6306539    8.7051098  
  43 CARB    7.8999665    7.9627818    8.5226217    8.7377255    6.7042041  
  44 CARB    9.0916964    9.0105347    9.6179350    9.7038594    7.6360797  
  45 HYDR    9.9782239    9.8069955   10.3399534   10.5462653    8.4242600  
  46 HYDR    8.9358901    8.6474953    9.2789074    9.2761371    7.1954297  
  47 HYDR    9.4436193    9.5588714   10.2433326   10.1935603    8.2206510  
  48 CARB    6.7543625    6.9996165    7.6966055    7.6754830    5.7842734  
  49 HYDR    5.8768846    6.3151995    6.9872222    7.0386580    5.2519224  
  50 HYDR    7.2138842    7.6789879    8.4541316    8.2693095    6.5188038  
  51 HYDR    6.5655478    6.5344510    7.2702971    7.1408830    5.1949899  
  52 CARB    6.7245816    7.0745957    7.3797837    8.0369380    6.2499264  
  53 HYDR    7.2448887    7.5708576    7.7367851    8.5844382    6.8685560  
  54 OXYG    5.4098554    6.0453563    6.4026858    6.9752461    5.4172877  
  55 NITR    5.5046591    6.4910727    6.7575933    7.4070406    6.1682155  
  56 OXYG    6.6388405    7.5920941    7.7732714    8.5364673    7.2771370  
  57 OXYG    4.5807913    5.8712061    6.1676175    6.7116625    5.7843277  
  58 CARB    8.8842355    9.5421511    9.8707508   10.4720765    8.7611914  
  59 HYDR    8.5989934    9.4374961    9.7238940   10.3701734    8.8215807  
  60 HYDR    9.4166840    9.8707926   10.1084742   10.8482762    9.0581699  
  61 HYDR    9.6661413   10.4061893   10.7985452   11.2968692    9.5823100  
  62 OXYG    7.2471661    8.1186241    8.6637358    8.9152016    7.3125518  

               11 HYDR      12 CARB      13 CARB      14 HYDR      15 HYDR  

   1 CARB    2.1650665 *  2.6103427 *  3.9284395    4.2513188    4.7595663  
   2 CARB    3.8868949    2.5359703 *  3.8949191    4.2575625    4.1917742  
   3 HYDR    4.7280059    3.4896290    4.7056544    4.9101285    4.9182755  
   4 HYDR    4.4932956    2.7904866 *  4.1303015    4.7132678    4.2310714  
   5 CARB    3.1089862    1.5569643 *  2.5640062 *  2.7737420 *  2.9117175 *
   6 HYDR    4.0097998    2.2801806 *  2.7868787 *  2.8830427 *  2.7648672 *
   7 CARB    2.2859943 *  2.1582832 *  2.8713305 *  2.6253780 *  3.6089139  
   8 HYDR    2.9494023 *  3.1483089    3.9660329    3.6574700    4.6776391  
   9 HYDR    2.5508679 *  2.6275311 *  2.7258746 *  2.0799901 *  3.4478081  
  10 CARB    1.0955581 *  1.5647941 *  2.5453761 *  2.7265831 *  3.4876896  
  11 HYDR    0.0000000    2.2839473 *  2.7398681 *  2.7790275 *  3.8131989  
  12 CARB    2.2839473 *  0.0000000    1.5341368 *  2.2122194 *  2.1679190 *
  13 CARB    2.7398681 *  1.5341368 *  0.0000000    1.0930242 *  1.0953031 *
  14 HYDR    2.7790275 *  2.2122194 *  1.0930242 *  0.0000000    1.7664049 *
  15 HYDR    3.8131989    2.1679190 *  1.0953031 *  1.7664049 *  0.0000000  
  16 HYDR    2.7504478 *  2.1687164 *  1.0954535 *  1.7664223 *  1.7695258 *
  17 CARB    3.3098684    1.5271085 *  2.4719664 *  3.4599484    2.6938221 *
  18 HYDR    3.7405924    2.2111299 *  3.4617290    4.3640477    3.7067033  
  19 HYDR    3.3141812    2.1683128 *  2.7197223 *  3.7406150    3.0517643  
  20 HYDR    4.2266100    2.1522616 *  2.6687273 *  3.6915100    2.4225854 *
  21 CARB    3.4838303    3.0224143    4.5035691    4.8389495    5.0828073  
  22 HYDR    3.9061357    3.8159340    5.1896771    5.3274973    5.8176184  
  23 OXYG    4.5252944    3.9891132    5.5220878    6.0345934    6.0153869  
  24 NITR    5.7777705    5.1123972    6.6345273    7.0955819    7.0238253  
  25 OXYG    6.0378605    5.3924126    6.8523969    7.1571814    7.2271647  
  26 OXYG    6.6807184    5.9580180    7.4805566    8.0470746    7.8138743  
  27 CARB    2.7044980 *  3.9677916    5.0888572    5.1784073    6.0289855  
  28 HYDR    3.7424045    4.7674145    6.0161783    6.1850649    6.8995280  
  29 HYDR    2.9348558 *  4.2321543    5.2315976    5.1066709    6.1690385  
  30 HYDR    2.5618862 *  4.3057888    5.2146825    5.2859002    6.2337925  
  31 OXYG    2.7743125 *  3.0181284    4.2975315    4.8784682    5.0528187  
  32 CARB    8.0670386    6.8200049    7.9038853    8.9026573    7.8820800  
  33 CARB    6.0320532    5.3853075    6.6731709    7.5396715    7.0098138  
  34 HYDR    6.2008257    5.7994041    7.1862985    7.9551437    7.6179404  
  35 HYDR    4.9805382    4.3181344    5.6020397    6.4573320    5.9877146  
  36 CARB    6.7004671    6.2673283    7.3749690    8.2907458    7.7243011  
  37 HYDR    6.4330829    6.3823857    7.4573232    8.3053080    7.9413708  
  38 CARB    8.2111854    7.6358913    8.7576627    9.7036172    9.0110446  
  39 HYDR    8.6343923    8.0380014    9.2719796   10.1796629    9.5314493  
  40 HYDR    8.8731229    8.4594056    9.5135102   10.4595689    9.7984245  
  41 CARB    8.1748799    7.2387238    8.2261090    9.2460898    8.3064230  
  42 HYDR    9.1165464    8.1107804    8.9984961   10.0476154    8.9977744  
  43 CARB    6.9902226    6.2699568    7.1480202    8.1593510    7.3316536  
  44 CARB    7.7323737    7.2708272    7.9634906    8.9627675    8.1811370  
  45 HYDR    8.5131075    8.1737657    8.9432677    9.9212811    9.2037306  
  46 HYDR    7.1489652    6.9483917    7.5447192    8.4944607    7.8618738  
  47 HYDR    8.3221012    7.6806542    8.2305645    9.2656059    8.3241366  
  48 CARB    6.0855831    5.1067179    5.8251019    6.8761972    5.9151633  
  49 HYDR    5.7287563    4.4566349    5.3127122    6.3609642    5.3407200  
  50 HYDR    6.7961781    5.6585095    6.1630087    7.2443507    6.0918520  
  51 HYDR    5.3303040    4.6583930    5.2713658    6.2825374    5.5062756  
  52 CARB    6.9421540    5.8262558    7.0997098    8.0086203    7.2217481  
  53 HYDR    7.6136574    6.5595999    7.9140632    8.7641392    8.0534994  
  54 OXYG    6.2401281    4.7916127    6.0603221    6.9435895    6.0860517  
  55 NITR    7.1064853    5.4513249    6.6895962    7.5013903    6.5746359  
  56 OXYG    8.2074935    6.6372541    7.8933893    8.7014076    7.7744594  
  57 OXYG    6.7881025    4.9268797    6.0760616    6.8150807    5.8610790  
  58 CARB    9.4432690    8.1618776    9.2969816   10.2722120    9.2330496  
  59 HYDR    9.5996712    8.1586717    9.3157574   10.2553039    9.1840397  
  60 HYDR    9.7136320    8.6336619    9.8551463   10.7972999    9.8926822  
  61 HYDR   10.2226164    8.8975180    9.9312923   10.9447542    9.8026227  
  62 OXYG    7.9620735    6.4245719    7.3400708    8.3730441    7.1481076  

               16 HYDR      17 CARB      18 HYDR      19 HYDR      20 HYDR  

   1 CARB    4.2122024    3.1194907    2.8617810 *  3.4549711    4.1279227  
   2 CARB    4.6969989    2.9756309 *  2.6453728 *  3.9614867    3.3752203  
   3 HYDR    5.6032440    4.0203872    3.6818563    5.0354212    4.2858287  
   4 HYDR    4.8597191    2.6586450 *  2.1337502 *  3.6854852    2.8479751 *
   5 CARB    3.5036341    2.6463417 *  2.9086264 *  3.5651707    2.9819690 *
   6 HYDR    3.8535027    3.2274528    3.5962522    4.1887898    3.2005635  
   7 CARB    3.6366339    3.5754264    3.8734356    4.2126985    4.1796183  
   8 HYDR    4.7063504    4.4431913    4.5381958    5.1093699    5.0826225  
   9 HYDR    3.4876084    4.1509230    4.6598867    4.6888280    4.6349910  
  10 CARB    2.9119311 *  2.7003739 *  3.0007608    3.0426677    3.5949849  
  11 HYDR    2.7504478 *  3.3098684    3.7405924    3.3141812    4.2266100  
  12 CARB    2.1687164 *  1.5271085 *  2.2111299 *  2.1683128 *  2.1522616 *
  13 CARB    1.0954535 *  2.4719664 *  3.4617290    2.7197223 *  2.6687273 *
  14 HYDR    1.7664223 *  3.4599484    4.3640477    3.7406150    3.6915100  
  15 HYDR    1.7695258 *  2.6938221 *  3.7067033    3.0517643    2.4225854 *
  16 HYDR    0.0000000    2.7005741 *  3.7293225    2.4866305 *  3.0015697  
  17 CARB    2.7005741 *  0.0000000    1.0886760 *  1.0938981 *  1.0964349 *
  18 HYDR    3.7293225    1.0886760 *  0.0000000    1.7546371 *  1.7615820 *
  19 HYDR    2.4866305 *  1.0938981 *  1.7546371 *  0.0000000    1.7731542 *
  20 HYDR    3.0015697    1.0964349 *  1.7615820 *  1.7731542 *  0.0000000  
  21 CARB    5.0729576    3.4053855    2.8641969 *  4.1152064    4.1628474  
  22 HYDR    5.8105035    4.4280336    3.9507186    5.1278651    5.1667239  
  23 OXYG    5.9650288    3.8354638    2.9464660 *  4.4319279    4.5519455  
  24 NITR    7.1869246    4.9697785    4.0437763    5.6695430    5.5167977  
  25 OXYG    7.5361939    5.5337077    4.7424465    6.3461246    6.0237350  
  26 OXYG    7.9532523    5.5468652    4.5152988    6.1518018    6.0330123  
  27 CARB    5.2911050    4.6209579    4.3674552    4.8266672    5.6463200  
  28 HYDR    6.2248816    5.2015196    4.7359593    5.4227346    6.2162814  
  29 HYDR    5.5686956    5.1622170    5.0085864    5.4900434    6.1118881  
  30 HYDR    5.2034441    4.9242368    4.8025796    4.8967873    5.9946763  
  31 OXYG    4.3236776    2.8656511 *  2.4240459 *  2.8851252 *  3.9276262  
  32 CARB    7.9536216    5.4472064    4.6168956    5.5086724    5.4687498  
  33 CARB    6.6882433    4.3171303    3.3535944    4.3217591    4.8681091  
  34 HYDR    7.2611747    4.9530472    3.9481260    5.0404545    5.6053845  
  35 HYDR    5.6233896    3.2976532    2.3662401 *  3.3147099    3.9611917  
  36 CARB    7.1734631    5.0928746    4.3184413    4.7790906    5.6286215  
  37 HYDR    7.1657269    5.3673681    4.6768393    4.9353641    6.0573197  
  38 CARB    8.5933114    6.3875105    5.5596273    6.1442405    6.7763359  
  39 HYDR    9.2130612    6.8666363    5.9347796    6.7695761    7.2614062  
  40 HYDR    9.2513874    7.2147566    6.4554995    6.8497008    7.6289339  
  41 CARB    8.0718509    5.8311882    5.1068074    5.6001330    5.9910682  
  42 HYDR    8.8013541    6.6511915    6.0074957    6.3730593    6.6955970  
  43 CARB    6.8527780    4.8927886    4.3247647    4.4390130    5.1976504  
  44 CARB    7.4802020    5.9407867    5.5484127    5.2660344    6.2614083  
  45 HYDR    8.4709121    6.8784024    6.3953781    6.2405557    7.2473508  
  46 HYDR    6.9533430    5.7400833    5.4754187    4.9279068    6.1759243  
  47 HYDR    7.7178420    6.2828419    5.9995135    5.5892545    6.4348481  
  48 CARB    5.5264773    3.6532754    3.3100654    3.1494840    3.8330163  
  49 HYDR    5.2120977    2.9645160 *  2.4766862 *  2.7741482 *  3.0623557  
  50 HYDR    5.8159861    4.1713355    4.0129947    3.6396706    4.0985914  
  51 HYDR    4.8253359    3.3474926    3.2031847    2.5825974 *  3.7333347  
  52 CARB    7.2600986    4.6477570    3.6478837    4.8747824    4.8863702  
  53 HYDR    8.1526911    5.5123343    4.4623165    5.8341863    5.7645173  
  54 OXYG    6.3799591    3.6823953    2.6989023 *  4.1765062    3.7817738  
  55 NITR    7.1781130    4.5150765    3.6281722    5.2032320    4.3979150  
  56 OXYG    8.3648212    5.6862870    4.7641005    6.3148809    5.5743267  
  57 OXYG    6.7041792    4.1902613    3.4838039    5.0536097    3.9222078  
  58 CARB    9.4174272    6.8453285    5.9653606    6.9972494    6.8120330  
  59 HYDR    9.5570790    6.9170005    6.0264125    7.2289927    6.7932987  
  60 HYDR    9.9619747    7.3866395    6.4370984    7.5150362    7.4899824  
  61 HYDR    9.9890792    7.5070278    6.7120602    7.5744689    7.3878792  
  62 OXYG    7.4187467    4.9847439    4.3297979    5.0949599    4.7502361  

               21 CARB      22 HYDR      23 OXYG      24 NITR      25 OXYG  

   1 CARB    1.5933564 *  2.1525174 *  2.4238390 *  3.6806453    4.0643361  
   2 CARB    1.5379013 *  2.1655360 *  2.4735062 *  3.0658128    3.0480889  
   3 HYDR    2.1408574 *  2.2850659 *  2.9782725 *  3.1092730    2.6850967 *
   4 HYDR    2.1695551 *  2.9943015 *  2.5147448 *  3.0343823    3.2807495  
   5 CARB    2.5330439 *  3.0665042    3.7328955    4.5402951    4.4956620  
   6 HYDR    3.4771843    3.9188342    4.5987014    5.2264715    5.0561926  
   7 CARB    2.7251591 *  2.8680143 *  4.1411904    5.0282365    4.8779910  
   8 HYDR    2.6350354 *  2.3451994 *  4.0647146    4.7563092    4.4078000  
   9 HYDR    3.8143357    3.9055987    5.2250787    6.1081804    5.9068217  
  10 CARB    2.5314689 *  3.0518248    3.6780025    4.8727480    5.0879862  
  11 HYDR    3.4838303    3.9061357    4.5252944    5.7777705    6.0378605  
  12 CARB    3.0224143    3.8159340    3.9891132    5.1123972    5.3924126  
  13 CARB    4.5035691    5.1896771    5.5220878    6.6345273    6.8523969  
  14 HYDR    4.8389495    5.3274973    6.0345934    7.0955819    7.1571814  
  15 HYDR    5.0828073    5.8176184    6.0153869    7.0238253    7.2271647  
  16 HYDR    5.0729576    5.8105035    5.9650288    7.1869246    7.5361939  
  17 CARB    3.4053855    4.4280336    3.8354638    4.9697785    5.5337077  
  18 HYDR    2.8641969 *  3.9507186    2.9464660 *  4.0437763    4.7424465  
  19 HYDR    4.1152064    5.1278651    4.4319279    5.6695430    6.3461246  
  20 HYDR    4.1628474    5.1667239    4.5519455    5.5167977    6.0237350  
  21 CARB    0.0000000    1.0912681 *  1.4449258 *  2.3842151 *  2.5880156 *
  22 HYDR    1.0912681 *  0.0000000    2.0545869 *  2.5315418 *  2.3081980 *
  23 OXYG    1.4449258 *  2.0545869 *  0.0000000    1.3814755 *  2.2276814 *
  24 NITR    2.3842151 *  2.5315418 *  1.3814755 *  0.0000000    1.2082763 *
  25 OXYG    2.5880156 *  2.3081980 *  2.2276814 *  1.2082763 *  0.0000000  
  26 OXYG    3.4466768    3.6995609    2.1569826 *  1.2057278 *  2.1759724 *
  27 CARB    2.5439238 *  2.4462546 *  3.2185894    4.2406813    4.4688563  
  28 HYDR    2.7284264 *  2.5086703 *  2.9495685 *  3.7799478    4.0813400  
  29 HYDR    2.8340175 *  2.3832856 *  3.7876618    4.6163579    4.5565579  
  30 HYDR    3.5009164    3.5254454    4.0901901    5.2031550    5.5274321  
  31 OXYG    2.4062786 *  3.1954048    2.4891625 *  3.8611522    4.5952359  
  32 CARB    6.3382635    7.2501686    5.2705222    5.5415397    6.6253986  
  33 CARB    4.3819468    5.2256755    3.2548467    3.9044204    5.0940629  
  34 HYDR    4.2259626    4.8907237    2.9354247 *  3.4030671    4.6033830  
  35 HYDR    3.5937184    4.5306632    2.7282830 *  3.6943876    4.8013482  
  36 CARB    5.6794223    6.5316485    4.6591647    5.3849872    6.5782925  
  37 HYDR    5.7629774    6.5392697    4.8347439    5.6764093    6.8423425  
  38 CARB    6.8746757    7.6827233    5.6942122    6.1320239    7.3358242  
  39 HYDR    6.8854837    7.5980705    5.5776508    5.7779818    6.9591060  
  40 HYDR    7.7874488    8.5768609    6.6337228    7.1108587    8.3177162  
  41 CARB    6.9599771    7.8914365    5.9191338    6.4107087    7.5718104  
  42 HYDR    8.0048549    8.9524772    6.9850221    7.4384795    8.5840112  
  43 CARB    6.3664296    7.3427954    5.5357143    6.3376321    7.4883147  
  44 CARB    7.6169295    8.5757680    6.8614964    7.7388946    8.8955882  
  45 HYDR    8.2334216    9.1344159    7.3533752    8.1349634    9.3239989  
  46 HYDR    7.4745648    8.4111081    6.8664447    7.8835472    9.0062844  
  47 HYDR    8.3170571    9.3220482    7.6229238    8.4885898    9.6231097  
  48 CARB    5.8062585    6.8623315    5.2715017    6.2209979    7.2616304  
  49 HYDR    5.0389032    6.1115978    4.5254108    5.4090218    6.3943630  
  50 HYDR    6.6947625    7.7717090    6.2326234    7.1407846    8.1447428  
  51 HYDR    5.6103294    6.6439157    5.2611822    6.3816672    7.3815934  
  52 CARB    4.8575235    5.7108946    3.6974805    3.9579104    5.0769505  
  53 HYDR    5.1371874    5.8420638    3.8297530    3.7211034    4.8080658  
  54 OXYG    4.0348491    4.9490801    3.1467749    3.4553620    4.4064770  
  55 NITR    4.5210783    5.2896327    3.7159541    3.5651961    4.2651769  
  56 OXYG    5.4509657    6.1151871    4.4675350    4.0363252    4.7255383  
  57 OXYG    4.2715117    5.0072144    3.8371369    3.7257049    4.1462967  
  58 CARB    7.3657822    8.1761555    6.1767850    6.1338199    7.1565564  
  59 HYDR    7.2620049    8.0246384    6.1122689    5.8887097    6.7943676  
  60 HYDR    7.5216229    8.2481428    6.2181317    6.0866927    7.1381525  
  61 HYDR    8.3396974    9.1892036    7.1948540    7.2074758    8.2269356  
  62 OXYG    6.4533604    7.4373583    5.6179059    5.9701445    6.9452379  

               26 OXYG      27 CARB      28 HYDR      29 HYDR      30 HYDR  

   1 CARB    4.5646770    1.5365131 *  2.1689088 *  2.1868382 *  2.1624507 *
   2 CARB    4.0696696    3.8565268    4.2261246    3.9538885    4.7265674  
   3 HYDR    4.1673872    4.4313578    4.7020414    4.3204362    5.3994939  
   4 HYDR    3.7864288    4.5728267    4.8397336    4.8527269    5.3811183  
   5 CARB    5.5436792    4.0668663    4.7699172    4.0298441    4.7152601  
   6 HYDR    6.2026419    5.1239038    5.8195228    4.9887756    5.7729691  
   7 CARB    6.1345539    3.2352266    4.1243826    2.9180025 *  3.7825266  
   8 HYDR    5.9298315    2.9942641 *  3.7553970    2.3842246 *  3.7099997  
   9 HYDR    7.2176799    4.0249272    4.9988661    3.5916261    4.3841183  
  10 CARB    5.8218964    2.5536529 *  3.4969939    2.7628980 *  2.8452726 *
  11 HYDR    6.6807184    2.7044980 *  3.7424045    2.9348558 *  2.5618862 *
  12 CARB    5.9580180    3.9677916    4.7674145    4.2321543    4.3057888  
  13 CARB    7.4805566    5.0888572    6.0161783    5.2315976    5.2146825  
  14 HYDR    8.0470746    5.1784073    6.1850649    5.1066709    5.2859002  
  15 HYDR    7.8138743    6.0289855    6.8995280    6.1690385    6.2337925  
  16 HYDR    7.9532523    5.2911050    6.2248816    5.5686956    5.2034441  
  17 CARB    5.5468652    4.6209579    5.2015196    5.1622170    4.9242368  
  18 HYDR    4.5152988    4.3674552    4.7359593    5.0085864    4.8025796  
  19 HYDR    6.1518018    4.8266672    5.4227346    5.4900434    4.8967873  
  20 HYDR    6.0330123    5.6463200    6.2162814    6.1118881    5.9946763  
  21 CARB    3.4466768    2.5439238 *  2.7284264 *  2.8340175 *  3.5009164  
  22 HYDR    3.6995609    2.4462546 *  2.5086703 *  2.3832856 *  3.5254454  
  23 OXYG    2.1569826 *  3.2185894    2.9495685 *  3.7876618    4.0901901  
  24 NITR    1.2057278 *  4.2406813    3.7799478    4.6163579    5.2031550  
  25 OXYG    2.1759724 *  4.4688563    4.0813400    4.5565579    5.5274321  
  26 OXYG    0.0000000    5.1212771    4.5319763    5.6299421    5.9875663  
  27 CARB    5.1212771    0.0000000    1.0934216 *  1.0942945 *  1.0931751 *
  28 HYDR    4.5319763    1.0934216 *  0.0000000    1.7837599 *  1.7735834 *
  29 HYDR    5.6299421    1.0942945 *  1.7837599 *  0.0000000    1.7733469 *
  30 HYDR    5.9875663    1.0931751 *  1.7735834 *  1.7733469 *  0.0000000  
  31 OXYG    4.4291671    2.3698260 *  2.6538904 *  3.3219973    2.6066792 *
  32 CARB    4.8686028    7.8169351    7.5895417    8.6856987    8.2172563  
  33 CARB    3.4808367    5.3439139    5.0330626    6.2945792    5.6888678  
  34 HYDR    2.8754218 *  5.0213416    4.5059566    5.9535470    5.4305987  
  35 HYDR    3.6182686    4.5558093    4.4301460    5.4921330    4.8910049  
  36 CARB    4.9164336    6.2116974    5.9279428    7.2483858    6.3166304  
  37 HYDR    5.3143483    5.8296999    5.5237102    6.9080173    5.7809219  
  38 CARB    5.3957575    7.5830391    7.1838198    8.5994772    7.7490920  
  39 HYDR    4.8849134    7.7116675    7.1874082    8.6838266    7.9877728  
  40 HYDR    6.3729745    8.2575379    7.8441577    9.3078084    8.3106267  
  41 CARB    5.7715261    7.9911286    7.7666323    8.9648081    8.1960136  
  42 HYDR    6.7611206    9.0573671    8.8528082   10.0326091    9.2323378  
  43 CARB    5.9491364    7.0733728    6.9887689    8.0804700    7.1270414  
  44 CARB    7.3601047    7.9664145    7.9139278    9.0115335    7.8302879  
  45 HYDR    7.6358031    8.4818473    8.3084014    9.5537614    8.3332219  
  46 HYDR    7.6425431    7.5199166    7.5478489    8.5667664    7.2509688  
  47 HYDR    8.1162924    8.8055020    8.8265058    9.8219435    8.6763530  
  48 CARB    6.0823763    6.6714488    6.8095468    7.5953251    6.7404513  
  49 HYDR    5.3308546    6.2572190    6.4051386    7.1063771    6.4880256  
  50 HYDR    6.9920073    7.6403548    7.8419822    8.5280955    7.6889212  
  51 HYDR    6.3984914    6.1131078    6.3544973    7.0471958    6.0385867  
  52 CARB    3.3362291    6.3868615    6.0990610    7.2190177    6.8893981  
  53 HYDR    2.8283845 *  6.7229853    6.2865655    7.5040607    7.3147288  
  54 OXYG    3.1959950    5.9653016    5.8548770    6.6617613    6.5796239  
  55 NITR    3.2655635    6.7679083    6.6342180    7.3136971    7.5163390  
  56 OXYG    3.4160333    7.6358446    7.3657196    8.1965330    8.4006109  
  57 OXYG    3.7839596    6.6984652    6.7134849    7.0998864    7.4982868  
  58 CARB    5.2456513    8.9547205    8.6044938    9.7884087    9.4310104  
  59 HYDR    5.0118128    9.0914025    8.7513021    9.8378628    9.6741055  
  60 HYDR    5.0739067    8.9424941    8.4702969    9.7986685    9.4089890  
  61 HYDR    6.3375817    9.8910645    9.5781889   10.7487742   10.3119878  
  62 OXYG    5.4938969    8.1217700    8.0628645    8.9232757    8.5323114  

               31 OXYG      32 CARB      33 CARB      34 HYDR      35 HYDR  

   1 CARB    1.3731812 *  6.6956866    4.4582703    4.3965134    3.5160827  
   2 CARB    3.3895287    6.4002400    4.9942617    5.0877887    4.1719167  
   3 HYDR    4.3478536    7.0430301    5.7609777    5.7404847    5.0495595  
   4 HYDR    3.5475374    5.4758615    4.4198116    4.6675062    3.6751596  
   5 CARB    3.7099817    7.2839984    5.9049406    6.1455057    4.9307079  
   6 HYDR    4.7610816    7.7732733    6.6963906    6.9987985    5.7599631  
   7 CARB    3.7166135    8.3366670    6.5626616    6.6445831    5.5581288  
   8 HYDR    4.0573706    8.7610322    6.8581065    6.7690056    5.9327185  
   9 HYDR    4.5871570    9.2254277    7.5208531    7.6591932    6.4840821  
  10 CARB    2.4166069 *  7.4458637    5.5083794    5.6685641    4.4550288  
  11 HYDR    2.7743125 *  8.0670386    6.0320532    6.2008257    4.9805382  
  12 CARB    3.0181284    6.8200049    5.3853075    5.7994041    4.3181344  
  13 CARB    4.2975315    7.9038853    6.6731709    7.1862985    5.6020397  
  14 HYDR    4.8784682    8.9026573    7.5396715    7.9551437    6.4573320  
  15 HYDR    5.0528187    7.8820800    7.0098138    7.6179404    5.9877146  
  16 HYDR    4.3236776    7.9536216    6.6882433    7.2611747    5.6233896  
  17 CARB    2.8656511 *  5.4472064    4.3171303    4.9530472    3.2976532  
  18 HYDR    2.4240459 *  4.6168956    3.3535944    3.9481260    2.3662401 *
  19 HYDR    2.8851252 *  5.5086724    4.3217591    5.0404545    3.3147099  
  20 HYDR    3.9276262    5.4687498    4.8681091    5.6053845    3.9611917  
  21 CARB    2.4062786 *  6.3382635    4.3819468    4.2259626    3.5937184  
  22 HYDR    3.1954048    7.2501686    5.2256755    4.8907237    4.5306632  
  23 OXYG    2.4891625 *  5.2705222    3.2548467    2.9354247 *  2.7282830 *
  24 NITR    3.8611522    5.5415397    3.9044204    3.4030671    3.6943876  
  25 OXYG    4.5952359    6.6253986    5.0940629    4.6033830    4.8013482  
  26 OXYG    4.4291671    4.8686028    3.4808367    2.8754218 *  3.6182686  
  27 CARB    2.3698260 *  7.8169351    5.3439139    5.0213416    4.5558093  
  28 HYDR    2.6538904 *  7.5895417    5.0330626    4.5059566    4.4301460  
  29 HYDR    3.3219973    8.6856987    6.2945792    5.9535470    5.4921330  
  30 HYDR    2.6066792 *  8.2172563    5.6888678    5.4305987    4.8910049  
  31 OXYG    0.0000000    5.7036309    3.3635472    3.4361504    2.4042494 *
  32 CARB    5.7036309    0.0000000    2.6802292 *  3.4574079    3.3290805  
  33 CARB    3.3635472    2.6802292 *  0.0000000    1.0935683 *  1.0917494 *
  34 HYDR    3.4361504    3.4574079    1.0935683 *  0.0000000    1.7479206 *
  35 HYDR    2.4042494 *  3.3290805    1.0917494 *  1.7479206 *  0.0000000  
  36 CARB    4.1492503    2.8712971 *  1.5249116 *  2.1624239 *  2.1600483 *
  37 HYDR    3.9421397    3.9651271    2.1670428 *  2.4561065 *  2.5394469 *
  38 CARB    5.6068550    2.5259889 *  2.4981455 *  2.9138664 *  3.4366704  
  39 HYDR    5.9235783    2.6911465 *  2.6782113 *  2.7576643 *  3.7513189  
  40 HYDR    6.3255324    3.4643780    3.4585639    3.7886453    4.3256745  
  41 CARB    5.7899346    1.5506641 *  2.7926498 *  3.6142826    3.4883184  
  42 HYDR    6.8228541    2.1640874 *  3.8874740    4.6878707    4.5534386  
  43 CARB    4.7888145    2.6206982 *  2.5343104 *  3.4887579    2.8283510 *
  44 CARB    5.7481970    3.9377183    3.8882510    4.7054557    4.1417510  
  45 HYDR    6.3733501    4.2625693    4.2402940    4.8867139    4.7008149  
  46 HYDR    5.3882112    4.7695994    4.1870417    4.9414988    4.2216906  
  47 HYDR    6.5230259    4.2168485    4.6955696    5.6019784    4.8995254  
  48 CARB    4.3020849    3.1261086    2.9766467 *  4.0402335    2.7268471 *
  49 HYDR    3.9246310    2.8340035 *  2.6772059 *  3.7336026    2.2810272 *
  50 HYDR    5.2791451    3.4994043    3.9813655    5.0638358    3.7795850  
  51 HYDR    3.7931782    4.1193557    3.3296979    4.2784099    2.8265543 *
  52 CARB    4.4542941    1.6133782 *  1.5448147 *  2.1454122 *  2.1636763 *
  53 HYDR    5.0567410    2.1799511 *  2.1836851 *  2.2733035 *  2.9372537 *
  54 OXYG    4.1038610    2.5434592 *  2.3570242 *  2.9362823 *  2.2977422 *
  55 NITR    5.1874177    3.2293738    3.6082270    3.9828019    3.6287098  
  56 OXYG    6.1167861    3.1996917    4.0382729    4.2779405    4.3488346  
  57 OXYG    5.2958894    4.2719122    4.4508782    4.8312142    4.2059602  
  58 CARB    6.9957212    1.5367900 *  3.8114840    4.2921096    4.6226192  
  59 HYDR    7.2450435    2.1685093 *  4.2762771    4.6822516    4.9778971  
  60 HYDR    7.1171573    2.1948666 *  3.8083689    4.0440615    4.7742943  
  61 HYDR    7.8381812    2.1582356 *  4.6613881    5.2292637    5.4458396  
  62 OXYG    5.9334064    1.3673079 *  3.4803016    4.3974510    3.7660830  

               36 CARB      37 HYDR      38 CARB      39 HYDR      40 HYDR  

   1 CARB    5.4350515    5.2705385    6.8344040    7.0421154    7.6084821  
   2 CARB    6.3262226    6.6080023    7.4514193    7.5063045    8.4329907  
   3 HYDR    7.1737313    7.4886363    8.1975476    8.1368132    9.2102123  
   4 HYDR    5.7626487    6.2046591    6.7784538    6.8433740    7.7958861  
   5 CARB    7.0485784    7.2438012    8.3094298    8.5290160    9.2290390  
   6 HYDR    7.8558425    8.1413560    9.0471126    9.2603055    9.9956156  
   7 CARB    7.6241830    7.6040341    8.9936522    9.2182886    9.8380266  
   8 HYDR    8.0056040    7.9489017    9.3308799    9.4444191   10.1870595  
   9 HYDR    8.5052030    8.4571369    9.9081381   10.1925806   10.7251236  
  10 CARB    6.3831584    6.2669234    7.8326296    8.1690669    8.5971547  
  11 HYDR    6.7004671    6.4330829    8.2111854    8.6343923    8.8731229  
  12 CARB    6.2673283    6.3823857    7.6358913    8.0380014    8.4594056  
  13 CARB    7.3749690    7.4573232    8.7576627    9.2719796    9.5135102  
  14 HYDR    8.2907458    8.3053080    9.7036172   10.1796629   10.4595689  
  15 HYDR    7.7243011    7.9413708    9.0110446    9.5314493    9.7984245  
  16 HYDR    7.1734631    7.1657269    8.5933114    9.2130612    9.2513874  
  17 CARB    5.0928746    5.3673681    6.3875105    6.8666363    7.2147566  
  18 HYDR    4.3184413    4.6768393    5.5596273    5.9347796    6.4554995  
  19 HYDR    4.7790906    4.9353641    6.1442405    6.7695761    6.8497008  
  20 HYDR    5.6286215    6.0573197    6.7763359    7.2614062    7.6289339  
  21 CARB    5.6794223    5.7629774    6.8746757    6.8854837    7.7874488  
  22 HYDR    6.5316485    6.5392697    7.6827233    7.5980705    8.5768609  
  23 OXYG    4.6591647    4.8347439    5.6942122    5.5776508    6.6337228  
  24 NITR    5.3849872    5.6764093    6.1320239    5.7779818    7.1108587  
  25 OXYG    6.5782925    6.8423425    7.3358242    6.9591060    8.3177162  
  26 OXYG    4.9164336    5.3143483    5.3957575    4.8849134    6.3729745  
  27 CARB    6.2116974    5.8296999    7.5830391    7.7116675    8.2575379  
  28 HYDR    5.9279428    5.5237102    7.1838198    7.1874082    7.8441577  
  29 HYDR    7.2483858    6.9080173    8.5994772    8.6838266    9.3078084  
  30 HYDR    6.3166304    5.7809219    7.7490920    7.9877728    8.3106267  
  31 OXYG    4.1492503    3.9421397    5.6068550    5.9235783    6.3255324  
  32 CARB    2.8712971 *  3.9651271    2.5259889 *  2.6911465 *  3.4643780  
  33 CARB    1.5249116 *  2.1670428 *  2.4981455 *  2.6782113 *  3.4585639  
  34 HYDR    2.1624239 *  2.4561065 *  2.9138664 *  2.7576643 *  3.7886453  
  35 HYDR    2.1600483 *  2.5394469 *  3.4366704    3.7513189    4.3256745  
  36 CARB    0.0000000    1.0946419 *  1.5443590 *  2.2640032 *  2.2199433 *
  37 HYDR    1.0946419 *  0.0000000    2.2838664 *  2.9293630 *  2.5781497 *
  38 CARB    1.5443590 *  2.2838664 *  0.0000000    1.0943529 *  1.0900526 *
  39 HYDR    2.2640032 *  2.9293630 *  1.0943529 *  0.0000000    1.7692065 *
  40 HYDR    2.2199433 *  2.5781497 *  1.0900526 *  1.7692065 *  0.0000000  
  41 CARB    2.1113233 *  3.1102195    1.5523369 *  2.2823323 *  2.2121473 *
  42 HYDR    3.1034991    4.0040192    2.2845372 *  2.9510432 *  2.5485812 *
  43 CARB    1.5565285 *  2.2803341 *  2.1600799 *  3.1428738    2.6401824 *
  44 CARB    2.5604050 *  2.7818211 *  2.8780496 *  3.9723817    2.7477939 *
  45 HYDR    2.7580519 *  2.8583426 *  2.6310574 *  3.6688840    2.1006734 *
  46 HYDR    2.9172285 *  2.7730396 *  3.6248205    4.6922779    3.4838919  
  47 HYDR    3.5000880    3.8503962    3.6336699    4.7033067    3.4943826  
  48 CARB    2.6488384 *  3.2335541    3.5738953    4.4288488    4.1630117  
  49 HYDR    2.9315839 *  3.6356378    3.8658342    4.5132845    4.6642355  
  50 HYDR    3.5685948    4.1835173    4.2206657    5.1131085    4.7003151  
  51 HYDR    2.9601362 *  3.1834088    4.1670999    5.0509742    4.6478321  
  52 CARB    2.5632799 *  3.5060851    2.8128868 *  2.7455300 *  3.9015042  
  53 HYDR    3.2179615    4.0762927    3.1396466    2.6681520 *  4.1949647  
  54 OXYG    3.6015225    4.4306651    4.1679180    4.1863457    5.2401843  
  55 NITR    4.8694363    5.7344394    5.1919921    5.0180275    6.2748148  
  56 OXYG    5.1953385    6.1198744    5.1744418    4.7972755    6.2287273  
  57 OXYG    5.7522585    6.5446598    6.2538958    6.1568123    7.3325439  
  58 CARB    4.0058733    5.0549816    3.1436285    2.8621252 *  3.9264681  
  59 HYDR    4.7820378    5.8323121    4.1015960    3.7186405    4.9563450  
  60 HYDR    3.9324529    4.8743700    2.8472959 *  2.2339286 *  3.5453174  
  61 HYDR    4.5867537    5.6265410    3.5667718    3.4511047    4.1281167  
  62 OXYG    3.7611437    4.8185484    3.7146700    4.0361440    4.5755921  

               41 CARB      42 HYDR      43 CARB      44 CARB      45 HYDR  

   1 CARB    6.9834371    8.0234618    6.0724888    7.0910440    7.7364968  
   2 CARB    7.2257507    8.1850412    6.7098953    8.0307317    8.7665644  
   3 HYDR    8.0008011    8.9514145    7.6231622    8.9950140    9.6938593  
   4 HYDR    6.4051413    7.3158385    6.0149991    7.4017186    8.1505598  
   5 CARB    7.9628732    8.8725029    7.2208747    8.3915570    9.2368894  
   6 HYDR    8.5630046    9.4104054    7.8999665    9.0916964    9.9782239  
   7 CARB    8.8505191    9.8158761    7.9627818    9.0105347    9.8069955  
   8 HYDR    9.3259876   10.3350481    8.5226217    9.6179350   10.3399534  
   9 HYDR    9.7001376   10.6306539    8.7377255    9.7038594   10.5462653  
  10 CARB    7.7402491    8.7051098    6.7042041    7.6360797    8.4242600  
  11 HYDR    8.1748799    9.1165464    6.9902226    7.7323737    8.5131075  
  12 CARB    7.2387238    8.1107804    6.2699568    7.2708272    8.1737657  
  13 CARB    8.2261090    8.9984961    7.1480202    7.9634906    8.9432677  
  14 HYDR    9.2460898   10.0476154    8.1593510    8.9627675    9.9212811  
  15 HYDR    8.3064230    8.9977744    7.3316536    8.1811370    9.2037306  
  16 HYDR    8.0718509    8.8013541    6.8527780    7.4802020    8.4709121  
  17 CARB    5.8311882    6.6511915    4.8927886    5.9407867    6.8784024  
  18 HYDR    5.1068074    6.0074957    4.3247647    5.5484127    6.3953781  
  19 HYDR    5.6001330    6.3730593    4.4390130    5.2660344    6.2405557  
  20 HYDR    5.9910682    6.6955970    5.1976504    6.2614083    7.2473508  
  21 CARB    6.9599771    8.0048549    6.3664296    7.6169295    8.2334216  
  22 HYDR    7.8914365    8.9524772    7.3427954    8.5757680    9.1344159  
  23 OXYG    5.9191338    6.9850221    5.5357143    6.8614964    7.3533752  
  24 NITR    6.4107087    7.4384795    6.3376321    7.7388946    8.1349634  
  25 OXYG    7.5718104    8.5840112    7.4883147    8.8955882    9.3239989  
  26 OXYG    5.7715261    6.7611206    5.9491364    7.3601047    7.6358031  
  27 CARB    7.9911286    9.0573671    7.0733728    7.9664145    8.4818473  
  28 HYDR    7.7666323    8.8528082    6.9887689    7.9139278    8.3084014  
  29 HYDR    8.9648081   10.0326091    8.0804700    9.0115335    9.5537614  
  30 HYDR    8.1960136    9.2323378    7.1270414    7.8302879    8.3332219  
  31 OXYG    5.7899346    6.8228541    4.7888145    5.7481970    6.3733501  
  32 CARB    1.5506641 *  2.1640874 *  2.6206982 *  3.9377183    4.2625693  
  33 CARB    2.7926498 *  3.8874740    2.5343104 *  3.8882510    4.2402940  
  34 HYDR    3.6142826    4.6878707    3.4887579    4.7054557    4.8867139  
  35 HYDR    3.4883184    4.5534386    2.8283510 *  4.1417510    4.7008149  
  36 CARB    2.1113233 *  3.1034991    1.5565285 *  2.5604050 *  2.7580519 *
  37 HYDR    3.1102195    4.0040192    2.2803341 *  2.7818211 *  2.8583426 *
  38 CARB    1.5523369 *  2.2845372 *  2.1600799 *  2.8780496 *  2.6310574 *
  39 HYDR    2.2823323 *  2.9510432 *  3.1428738    3.9723817    3.6688840  
  40 HYDR    2.2121473 *  2.5485812 *  2.6401824 *  2.7477939 *  2.1006734 *
  41 CARB    0.0000000    1.0952494 *  1.5609630 *  2.5444314 *  2.7327813 *
  42 HYDR    1.0952494 *  0.0000000    2.2808326 *  2.7396912 *  2.7923824 *
  43 CARB    1.5609630 *  2.2808326 *  0.0000000    1.5337681 *  2.2100017 *
  44 CARB    2.5444314 *  2.7396912 *  1.5337681 *  0.0000000    1.0931870 *
  45 HYDR    2.7327813 *  2.7923824 *  2.2100017 *  1.0931870 *  0.0000000  
  46 HYDR    3.4878022    3.8127559    2.1677119 *  1.0956063 *  1.7664925 *
  47 HYDR    2.9034740 *  2.7382773 *  2.1700617 *  1.0955601 *  1.7670046 *
  48 CARB    2.6925630 *  3.3037701    1.5272853 *  2.4746915 *  3.4609533  
  49 HYDR    2.9683702 *  3.6994125    2.2096829 *  3.4629591    4.3625071  
  50 HYDR    3.0550805    3.3261045    2.1668835 *  2.6960100 *  3.7254087  
  51 HYDR    3.5843312    4.2297750    2.1503588 *  2.6945197 *  3.7063992  
  52 CARB    2.5664661 *  3.5197660    3.0011542    4.4983484    4.8674697  
  53 HYDR    3.2106932    4.0743538    3.9049658    5.3294223    5.5335178  
  54 OXYG    3.6655576    4.5417831    3.7863172    5.3153492    5.8965545  
  55 NITR    4.6329061    5.3644814    5.0263724    6.5497840    7.0924526  
  56 OXYG    4.7035206    5.3263297    5.4346485    6.9259389    7.3203582  
  57 OXYG    5.6181025    6.3352784    5.8134336    7.3148559    7.9673503  
  58 CARB    2.5349497 *  2.7095952 *  3.9540493    5.0749071    5.1506315  
  59 HYDR    3.4850321    3.7088603    4.7728878    6.0083949    6.1717865  
  60 HYDR    2.8112738 *  3.0718254    4.2319523    5.2672892    5.1470046  
  61 HYDR    2.7449816 *  2.4623768 *  4.2493942    5.1302121    5.1493900  
  62 OXYG    2.4014073 *  2.7185359 *  3.0558038    4.3146580    4.8863785  

               46 HYDR      47 HYDR      48 CARB      49 HYDR      50 HYDR  

   1 CARB    6.7330210    7.8253502    5.4648714    4.9329238    6.3762815  
   2 CARB    7.9672332    8.5656860    5.8931860    4.9723514    6.6019791  
   3 HYDR    8.9837963    9.5320025    6.8666972    5.9018566    7.5580755  
   4 HYDR    7.4585436    7.8661766    5.1866943    4.1857047    5.8328172  
   5 CARB    8.1835014    8.8388531    6.1654550    5.3400080    6.7526062  
   6 HYDR    8.9358901    9.4436193    6.7543625    5.8768846    7.2138842  
   7 CARB    8.6474953    9.5588714    6.9996165    6.3151995    7.6789879  
   8 HYDR    9.2789074   10.2433326    7.6966055    6.9872222    8.4541316  
   9 HYDR    9.2761371   10.1935603    7.6754830    7.0386580    8.2693095  
  10 CARB    7.1954297    8.2206510    5.7842734    5.2519224    6.5188038  
  11 HYDR    7.1489652    8.3221012    6.0855831    5.7287563    6.7961781  
  12 CARB    6.9483917    7.6806542    5.1067179    4.4566349    5.6585095  
  13 CARB    7.5447192    8.2305645    5.8251019    5.3127122    6.1630087  
  14 HYDR    8.4944607    9.2656059    6.8761972    6.3609642    7.2443507  
  15 HYDR    7.8618738    8.3241366    5.9151633    5.3407200    6.0918520  
  16 HYDR    6.9533430    7.7178420    5.5264773    5.2120977    5.8159861  
  17 CARB    5.7400833    6.2828419    3.6532754    2.9645160 *  4.1713355  
  18 HYDR    5.4754187    5.9995135    3.3100654    2.4766862 *  4.0129947  
  19 HYDR    4.9279068    5.5892545    3.1494840    2.7741482 *  3.6396706  
  20 HYDR    6.1759243    6.4348481    3.8330163    3.0623557    4.0985914  
  21 CARB    7.4745648    8.3170571    5.8062585    5.0389032    6.6947625  
  22 HYDR    8.4111081    9.3220482    6.8623315    6.1115978    7.7717090  
  23 OXYG    6.8664447    7.6229238    5.2715017    4.5254108    6.2326234  
  24 NITR    7.8835472    8.4885898    6.2209979    5.4090218    7.1407846  
  25 OXYG    9.0062844    9.6231097    7.2616304    6.3943630    8.1447428  
  26 OXYG    7.6425431    8.1162924    6.0823763    5.3308546    6.9920073  
  27 CARB    7.5199166    8.8055020    6.6714488    6.2572190    7.6403548  
  28 HYDR    7.5478489    8.8265058    6.8095468    6.4051386    7.8419822  
  29 HYDR    8.5667664    9.8219435    7.5953251    7.1063771    8.5280955  
  30 HYDR    7.2509688    8.6763530    6.7404513    6.4880256    7.6889212  
  31 OXYG    5.3882112    6.5230259    4.3020849    3.9246310    5.2791451  
  32 CARB    4.7695994    4.2168485    3.1261086    2.8340035 *  3.4994043  
  33 CARB    4.1870417    4.6955696    2.9766467 *  2.6772059 *  3.9813655  
  34 HYDR    4.9414988    5.6019784    4.0402335    3.7336026    5.0638358  
  35 HYDR    4.2216906    4.8995254    2.7268471 *  2.2810272 *  3.7795850  
  36 CARB    2.9172285 *  3.5000880    2.6488384 *  2.9315839 *  3.5685948  
  37 HYDR    2.7730396 *  3.8503962    3.2335541    3.6356378    4.1835173  
  38 CARB    3.6248205    3.6336699    3.5738953    3.8658342    4.2206657  
  39 HYDR    4.6922779    4.7033067    4.4288488    4.5132845    5.1131085  
  40 HYDR    3.4838919    3.4943826    4.1630117    4.6642355    4.7003151  
  41 CARB    3.4878022    2.9034740 *  2.6925630 *  2.9683702 *  3.0550805  
  42 HYDR    3.8127559    2.7382773 *  3.3037701    3.6994125    3.3261045  
  43 CARB    2.1677119 *  2.1700617 *  1.5272853 *  2.2096829 *  2.1668835 *
  44 CARB    1.0956063 *  1.0955601 *  2.4746915 *  3.4629591    2.6960100 *
  45 HYDR    1.7664925 *  1.7670046 *  3.4609533    4.3625071    3.7254087  
  46 HYDR    0.0000000    1.7704252 *  2.6901206 *  3.7179139    3.0052463  
  47 HYDR    1.7704252 *  0.0000000    2.7140898 *  3.7263647    2.4726871 *
  48 CARB    2.6901206 *  2.7140898 *  0.0000000    1.0885620 *  1.0944340 *
  49 HYDR    3.7179139    3.7263647    1.0885620 *  0.0000000    1.7530955 *
  50 HYDR    3.0052463    2.4726871 *  1.0944340 *  1.7530955 *  0.0000000  
  51 HYDR    2.4440008 *  3.0554176    1.0967422 *  1.7678904 *  1.7751035 *
  52 CARB    5.0638459    5.0544311    3.3076255    2.7244213 *  4.0514579  
  53 HYDR    5.9367448    5.9241045    4.3800093    3.8109746    5.1094318  
  54 OXYG    5.7414574    5.7594655    3.4805995    2.5351745 *  4.1439973  
  55 NITR    7.0551855    6.9032612    4.7113838    3.7256590    5.2132229  
  56 OXYG    7.5620690    7.2721784    5.4019766    4.5298148    5.8660304  
  57 OXYG    7.7189058    7.6161785    5.2168507    4.1475947    5.6492066  
  58 CARB    6.0127572    5.2940973    4.6364496    4.3533989    4.9075496  
  59 HYDR    6.9000342    6.2055640    5.2190642    4.7316781    5.4781551  
  60 HYDR    6.1814624    5.6432057    5.1618339    4.9554603    5.5747133  
  61 HYDR    6.1567135    5.1528331    4.9621192    4.8328947    5.0191240  
  62 OXYG    5.0834303    4.3241741    2.9308404 *  2.4657844 *  2.9752046 *

               51 HYDR      52 CARB      53 HYDR      54 OXYG      55 NITR  

   1 CARB    4.9825712    5.3335594    5.8128145    4.7162343    5.5389213  
   2 CARB    5.8123159    5.0874270    5.4434072    3.9096141    4.0960282  
   3 HYDR    6.8563370    5.7013061    5.8886779    4.5026626    4.3827175  
   4 HYDR    5.2770926    4.2689825    4.6769665    2.9718248 *  3.0998456  
   5 CARB    5.8952697    6.1289060    6.6613889    4.9292711    5.2392240  
   6 HYDR    6.5655478    6.7245816    7.2448887    5.4098554    5.5046591  
   7 CARB    6.5344510    7.0745957    7.5708576    6.0453563    6.4910727  
   8 HYDR    7.2702971    7.3797837    7.7367851    6.4026858    6.7575933  
   9 HYDR    7.1408830    8.0369380    8.5844382    6.9752461    7.4070406  
  10 CARB    5.1949899    6.2499264    6.8685560    5.4172877    6.1682155  
  11 HYDR    5.3303040    6.9421540    7.6136574    6.2401281    7.1064853  
  12 CARB    4.6583930    5.8262558    6.5595999    4.7916127    5.4513249  
  13 CARB    5.2713658    7.0997098    7.9140632    6.0603221    6.6895962  
  14 HYDR    6.2825374    8.0086203    8.7641392    6.9435895    7.5013903  
  15 HYDR    5.5062756    7.2217481    8.0534994    6.0860517    6.5746359  
  16 HYDR    4.8253359    7.2600986    8.1526911    6.3799591    7.1781130  
  17 CARB    3.3474926    4.6477570    5.5123343    3.6823953    4.5150765  
  18 HYDR    3.2031847    3.6478837    4.4623165    2.6989023 *  3.6281722  
  19 HYDR    2.5825974 *  4.8747824    5.8341863    4.1765062    5.2032320  
  20 HYDR    3.7333347    4.8863702    5.7645173    3.7817738    4.3979150  
  21 CARB    5.6103294    4.8575235    5.1371874    4.0348491    4.5210783  
  22 HYDR    6.6439157    5.7108946    5.8420638    4.9490801    5.2896327  
  23 OXYG    5.2611822    3.6974805    3.8297530    3.1467749    3.7159541  
  24 NITR    6.3816672    3.9579104    3.7211034    3.4553620    3.5651961  
  25 OXYG    7.3815934    5.0769505    4.8080658    4.4064770    4.2651769  
  26 OXYG    6.3984914    3.3362291    2.8283845 *  3.1959950    3.2655635  
  27 CARB    6.1131078    6.3868615    6.7229853    5.9653016    6.7679083  
  28 HYDR    6.3544973    6.0990610    6.2865655    5.8548770    6.6342180  
  29 HYDR    7.0471958    7.2190177    7.5040607    6.6617613    7.3136971  
  30 HYDR    6.0385867    6.8893981    7.3147288    6.5796239    7.5163390  
  31 OXYG    3.7931782    4.4542941    5.0567410    4.1038610    5.1874177  
  32 CARB    4.1193557    1.6133782 *  2.1799511 *  2.5434592 *  3.2293738  
  33 CARB    3.3296979    1.5448147 *  2.1836851 *  2.3570242 *  3.6082270  
  34 HYDR    4.2784099    2.1454122 *  2.2733035 *  2.9362823 *  3.9828019  
  35 HYDR    2.8265543 *  2.1636763 *  2.9372537 *  2.2977422 *  3.6287098  
  36 CARB    2.9601362 *  2.5632799 *  3.2179615    3.6015225    4.8694363  
  37 HYDR    3.1834088    3.5060851    4.0762927    4.4306651    5.7344394  
  38 CARB    4.1670999    2.8128868 *  3.1396466    4.1679180    5.1919921  
  39 HYDR    5.0509742    2.7455300 *  2.6681520 *  4.1863457    5.0180275  
  40 HYDR    4.6478321    3.9015042    4.1949647    5.2401843    6.2748148  
  41 CARB    3.5843312    2.5664661 *  3.2106932    3.6655576    4.6329061  
  42 HYDR    4.2297750    3.5197660    4.0743538    4.5417831    5.3644814  
  43 CARB    2.1503588 *  3.0011542    3.9049658    3.7863172    5.0263724  
  44 CARB    2.6945197 *  4.4983484    5.3294223    5.3153492    6.5497840  
  45 HYDR    3.7063992    4.8674697    5.5335178    5.8965545    7.0924526  
  46 HYDR    2.4440008 *  5.0638459    5.9367448    5.7414574    7.0551855  
  47 HYDR    3.0554176    5.0544311    5.9241045    5.7594655    6.9032612  
  48 CARB    1.0967422 *  3.3076255    4.3800093    3.4805995    4.7113838  
  49 HYDR    1.7678904 *  2.7244213 *  3.8109746    2.5351745 *  3.7256590  
  50 HYDR    1.7751035 *  4.0514579    5.1094318    4.1439973    5.2132229  
  51 HYDR    0.0000000    4.0289464    5.0820593    4.1018038    5.3951061  
  52 CARB    4.0289464    0.0000000    1.0903084 *  1.4442867 *  2.4117652 *
  53 HYDR    5.0820593    1.0903084 *  0.0000000    2.0537569 *  2.5004455 *
  54 OXYG    4.1018038    1.4442867 *  2.0537569 *  0.0000000    1.3827386 *
  55 NITR    5.3951061    2.4117652 *  2.5004455 *  1.3827386 *  0.0000000  
  56 OXYG    6.1941672    2.6345577 *  2.2891663 *  2.2319647 *  1.2060677 *
  57 OXYG    5.7807863    3.4661374    3.6557384    2.1535439 *  1.2063769 *
  58 CARB    5.6379206    2.5832115 *  2.4757400 *  3.5331299    3.7276743  
  59 HYDR    6.2189925    2.8293322 *  2.5326435 *  3.4181267    3.1979367  
  60 HYDR    6.0726463    2.8243991 *  2.4162268 *  4.0109293    4.2680464  
  61 HYDR    6.0119970    3.5350430    3.5548960    4.4249337    4.6104053  
  62 OXYG    3.9903441    2.3950664 *  3.1221394    2.5659381 *  3.0711261  

               56 OXYG      57 OXYG      58 CARB      59 HYDR      60 HYDR  

   1 CARB    6.5201247    5.3958624    7.9131242    8.0085098    8.0551687  
   2 CARB    5.1526754    3.4657974    7.4177964    7.1633367    7.7704320  
   3 HYDR    5.3158514    3.6322906    7.9031951    7.5208365    8.2287084  
   4 HYDR    4.2176184    2.4500926 *  6.4759297    6.1899723    6.9144817  
   5 CARB    6.3835023    4.5015815    8.4525978    8.2648063    8.8973129  
   6 HYDR    6.6388405    4.5807913    8.8842355    8.5989934    9.4166840  
   7 CARB    7.5920941    5.8712061    9.5421511    9.4374961    9.8707926  
   8 HYDR    7.7732714    6.1676175    9.8707508    9.7238940   10.1084742  
   9 HYDR    8.5364673    6.7116625   10.4720765   10.3701734   10.8482762  
  10 CARB    7.2771370    5.7843277    8.7611914    8.8215807    9.0581699  
  11 HYDR    8.2074935    6.7881025    9.4432690    9.5996712    9.7136320  
  12 CARB    6.6372541    4.9268797    8.1618776    8.1586717    8.6336619  
  13 CARB    7.8933893    6.0760616    9.2969816    9.3157574    9.8551463  
  14 HYDR    8.7014076    6.8150807   10.2722120   10.2553039   10.7972999  
  15 HYDR    7.7744594    5.8610790    9.2330496    9.1840397    9.8926822  
  16 HYDR    8.3648212    6.7041792    9.4174272    9.5570790    9.9619747  
  17 CARB    5.6862870    4.1902613    6.8453285    6.9170005    7.3866395  
  18 HYDR    4.7641005    3.4838039    5.9653606    6.0264125    6.4370984  
  19 HYDR    6.3148809    5.0536097    6.9972494    7.2289927    7.5150362  
  20 HYDR    5.5743267    3.9222078    6.8120330    6.7932987    7.4899824  
  21 CARB    5.4509657    4.2715117    7.3657822    7.2620049    7.5216229  
  22 HYDR    6.1151871    5.0072144    8.1761555    8.0246384    8.2481428  
  23 OXYG    4.4675350    3.8371369    6.1767850    6.1122689    6.2181317  
  24 NITR    4.0363252    3.7257049    6.1338199    5.8887097    6.0866927  
  25 OXYG    4.7255383    4.1462967    7.1565564    6.7943676    7.1381525  
  26 OXYG    3.4160333    3.7839596    5.2456513    5.0118128    5.0739067  
  27 CARB    7.6358446    6.6984652    8.9547205    9.0914025    8.9424941  
  28 HYDR    7.3657196    6.7134849    8.6044938    8.7513021    8.4702969  
  29 HYDR    8.1965330    7.0998864    9.7884087    9.8378628    9.7986685  
  30 HYDR    8.4006109    7.4982868    9.4310104    9.6741055    9.4089890  
  31 OXYG    6.1167861    5.2958894    6.9957212    7.2450435    7.1171573  
  32 CARB    3.1996917    4.2719122    1.5367900 *  2.1685093 *  2.1948666 *
  33 CARB    4.0382729    4.4508782    3.8114840    4.2762771    3.8083689  
  34 HYDR    4.2779405    4.8312142    4.2921096    4.6822516    4.0440615  
  35 HYDR    4.3488346    4.2059602    4.6226192    4.9778971    4.7742943  
  36 CARB    5.1953385    5.7522585    4.0058733    4.7820378    3.9324529  
  37 HYDR    6.1198744    6.5446598    5.0549816    5.8323121    4.8743700  
  38 CARB    5.1744418    6.2538958    3.1436285    4.1015960    2.8472959 *
  39 HYDR    4.7972755    6.1568123    2.8621252 *  3.7186405    2.2339286 *
  40 HYDR    6.2287273    7.3325439    3.9264681    4.9563450    3.5453174  
  41 CARB    4.7035206    5.6181025    2.5349497 *  3.4850321    2.8112738 *
  42 HYDR    5.3263297    6.3352784    2.7095952 *  3.7088603    3.0718254  
  43 CARB    5.4346485    5.8134336    3.9540493    4.7728878    4.2319523  
  44 CARB    6.9259389    7.3148559    5.0749071    6.0083949    5.2672892  
  45 HYDR    7.3203582    7.9673503    5.1506315    6.1717865    5.1470046  
  46 HYDR    7.5620690    7.7189058    6.0127572    6.9000342    6.1814624  
  47 HYDR    7.2721784    7.6161785    5.2940973    6.2055640    5.6432057  
  48 CARB    5.4019766    5.2168507    4.6364496    5.2190642    5.1618339  
  49 HYDR    4.5298148    4.1475947    4.3533989    4.7316781    4.9554603  
  50 HYDR    5.8660304    5.6492066    4.9075496    5.4781551    5.5747133  
  51 HYDR    6.1941672    5.7807863    5.6379206    6.2189925    6.0726463  
  52 CARB    2.6345577 *  3.4661374    2.5832115 *  2.8293322 *  2.8243991 *
  53 HYDR    2.2891663 *  3.6557384    2.4757400 *  2.5326435 *  2.4162268 *
  54 OXYG    2.2319647 *  2.1535439 *  3.5331299    3.4181267    4.0109293  
  55 NITR    1.2060677 *  1.2063769 *  3.7276743    3.1979367    4.2680464  
  56 OXYG    0.0000000    2.1742162 *  3.1681769    2.4062686 *  3.6156216  
  57 OXYG    2.1742162 *  0.0000000    4.8591782    4.2795458    5.4608088  
  58 CARB    3.1681769    4.8591782    0.0000000    1.0902497 *  1.0939253 *
  59 HYDR    2.4062686 *  4.2795458    1.0902497 *  0.0000000    1.7752227 *
  60 HYDR    3.6156216    5.4608088    1.0939253 *  1.7752227 *  0.0000000  
  61 HYDR    4.0668562    5.6675244    1.0938648 *  1.7753370 *  1.7709990 *
  62 OXYG    3.2848489    3.8447463    2.3890584 *  2.6275580 *  3.3388337  

               61 HYDR      62 OXYG  

   1 CARB    8.8129276    6.8274252  
   2 CARB    8.3306235    6.2090634  
   3 HYDR    8.8471638    6.8644325  
   4 HYDR    7.3542499    5.1953392  
   5 CARB    9.2776603    6.9129486  
   6 HYDR    9.6661413    7.2471661  
   7 CARB   10.4061893    8.1186241  
   8 HYDR   10.7985452    8.6637358  
   9 HYDR   11.2968692    8.9152016  
  10 CARB    9.5823100    7.3125518  
  11 HYDR   10.2226164    7.9620735  
  12 CARB    8.8975180    6.4245719  
  13 CARB    9.9312923    7.3400708  
  14 HYDR   10.9447542    8.3730441  
  15 HYDR    9.8026227    7.1481076  
  16 HYDR    9.9890792    7.4187467  
  17 CARB    7.5070278    4.9847439  
  18 HYDR    6.7120602    4.3297979  
  19 HYDR    7.5744689    5.0949599  
  20 HYDR    7.3878792    4.7502361  
  21 CARB    8.3396974    6.4533604  
  22 HYDR    9.1892036    7.4373583  
  23 OXYG    7.1948540    5.6179059  
  24 NITR    7.2074758    5.9701445  
  25 OXYG    8.2269356    6.9452379  
  26 OXYG    6.3375817    5.4938969  
  27 CARB    9.8910645    8.1217700  
  28 HYDR    9.5781889    8.0628645  
  29 HYDR   10.7487742    8.9232757  
  30 HYDR   10.3119878    8.5323114  
  31 OXYG    7.8381812    5.9334064  
  32 CARB    2.1582356 *  1.3673079 *
  33 CARB    4.6613881    3.4803016  
  34 HYDR    5.2292637    4.3974510  
  35 HYDR    5.4458396    3.7660830  
  36 CARB    4.5867537    3.7611437  
  37 HYDR    5.6265410    4.8185484  
  38 CARB    3.5667718    3.7146700  
  39 HYDR    3.4511047    4.0361440  
  40 HYDR    4.1281167    4.5755921  
  41 CARB    2.7449816 *  2.4014073 *
  42 HYDR    2.4623768 *  2.7185359 *
  43 CARB    4.2493942    3.0558038  
  44 CARB    5.1302121    4.3146580  
  45 HYDR    5.1493900    4.8863785  
  46 HYDR    6.1567135    5.0834303  
  47 HYDR    5.1528331    4.3241741  
  48 CARB    4.9621192    2.9308404 *
  49 HYDR    4.8328947    2.4657844 *
  50 HYDR    5.0191240    2.9752046 *
  51 HYDR    6.0119970    3.9903441  
  52 CARB    3.5350430    2.3950664 *
  53 HYDR    3.5548960    3.1221394  
  54 OXYG    4.4249337    2.5659381 *
  55 NITR    4.6104053    3.0711261  
  56 OXYG    4.0668562    3.2848489  
  57 OXYG    5.6675244    3.8447463  
  58 CARB    1.0938648 *  2.3890584 *
  59 HYDR    1.7753370 *  2.6275580 *
  60 HYDR    1.7709990 *  3.3388337  
  61 HYDR    0.0000000    2.6832047 *
  62 OXYG    2.6832047 *  0.0000000  

  * ... LESS THAN  3.000


     ATOMIC BASIS SET
     ----------------
 THE CONTRACTED PRIMITIVE FUNCTIONS HAVE BEEN UNNORMALIZED
 THE CONTRACTED BASIS FUNCTIONS ARE NOW NORMALIZED TO UNITY

  SHELL TYPE  PRIMITIVE        EXPONENT          CONTRACTION COEFFICIENT(S)

 CARBON    

      1   S       1          4563.2400000    0.001966650249
      1   S       2           682.0240000    0.015230601932
      1   S       3           154.9730000    0.076126909656
      1   S       4            44.4553000    0.260801033080
      1   S       5            13.0290000    0.616462078191
      1   S       6             1.8277300    0.221006028032

      2   L       7            20.9642000    0.114660080729    0.040248692673
      2   L       8             4.8033100    0.919999647749    0.237593956746
      2   L       9             1.4593300   -0.003030682134    0.815853851473

      3   L      10             0.4834560    1.000000000000    1.000000000000

      4   L      11             0.1455850    1.000000000000    1.000000000000

      5   L      12             0.0438000    1.000000000000    1.000000000000

      6   D      13             0.6260000    1.000000000000

 CARBON    

      7   S      14          4563.2400000    0.001966650249
      7   S      15           682.0240000    0.015230601932
      7   S      16           154.9730000    0.076126909656
      7   S      17            44.4553000    0.260801033080
      7   S      18            13.0290000    0.616462078191
      7   S      19             1.8277300    0.221006028032

      8   L      20            20.9642000    0.114660080729    0.040248692673
      8   L      21             4.8033100    0.919999647749    0.237593956746
      8   L      22             1.4593300   -0.003030682134    0.815853851473

      9   L      23             0.4834560    1.000000000000    1.000000000000

     10   L      24             0.1455850    1.000000000000    1.000000000000

     11   L      25             0.0438000    1.000000000000    1.000000000000

     12   D      26             0.6260000    1.000000000000

 HYDROGEN  

     13   S      27            33.8650000    0.025493814541
     13   S      28             5.0947900    0.190373108582
     13   S      29             1.1587900    0.852161486043

     14   S      30             0.3258400    1.000000000000

     15   S      31             0.1027410    1.000000000000

     16   S      32             0.0360000    1.000000000000

 HYDROGEN  

     17   S      33            33.8650000    0.025493814541
     17   S      34             5.0947900    0.190373108582
     17   S      35             1.1587900    0.852161486043

     18   S      36             0.3258400    1.000000000000

     19   S      37             0.1027410    1.000000000000

     20   S      38             0.0360000    1.000000000000

 CARBON    

     21   S      39          4563.2400000    0.001966650249
     21   S      40           682.0240000    0.015230601932
     21   S      41           154.9730000    0.076126909656
     21   S      42            44.4553000    0.260801033080
     21   S      43            13.0290000    0.616462078191
     21   S      44             1.8277300    0.221006028032

     22   L      45            20.9642000    0.114660080729    0.040248692673
     22   L      46             4.8033100    0.919999647749    0.237593956746
     22   L      47             1.4593300   -0.003030682134    0.815853851473

     23   L      48             0.4834560    1.000000000000    1.000000000000

     24   L      49             0.1455850    1.000000000000    1.000000000000

     25   L      50             0.0438000    1.000000000000    1.000000000000

     26   D      51             0.6260000    1.000000000000

 HYDROGEN  

     27   S      52            33.8650000    0.025493814541
     27   S      53             5.0947900    0.190373108582
     27   S      54             1.1587900    0.852161486043

     28   S      55             0.3258400    1.000000000000

     29   S      56             0.1027410    1.000000000000

     30   S      57             0.0360000    1.000000000000

 CARBON    

     31   S      58          4563.2400000    0.001966650249
     31   S      59           682.0240000    0.015230601932
     31   S      60           154.9730000    0.076126909656
     31   S      61            44.4553000    0.260801033080
     31   S      62            13.0290000    0.616462078191
     31   S      63             1.8277300    0.221006028032

     32   L      64            20.9642000    0.114660080729    0.040248692673
     32   L      65             4.8033100    0.919999647749    0.237593956746
     32   L      66             1.4593300   -0.003030682134    0.815853851473

     33   L      67             0.4834560    1.000000000000    1.000000000000

     34   L      68             0.1455850    1.000000000000    1.000000000000

     35   L      69             0.0438000    1.000000000000    1.000000000000

     36   D      70             0.6260000    1.000000000000

 HYDROGEN  

     37   S      71            33.8650000    0.025493814541
     37   S      72             5.0947900    0.190373108582
     37   S      73             1.1587900    0.852161486043

     38   S      74             0.3258400    1.000000000000

     39   S      75             0.1027410    1.000000000000

     40   S      76             0.0360000    1.000000000000

 HYDROGEN  

     41   S      77            33.8650000    0.025493814541
     41   S      78             5.0947900    0.190373108582
     41   S      79             1.1587900    0.852161486043

     42   S      80             0.3258400    1.000000000000

     43   S      81             0.1027410    1.000000000000

     44   S      82             0.0360000    1.000000000000

 CARBON    

     45   S      83          4563.2400000    0.001966650249
     45   S      84           682.0240000    0.015230601932
     45   S      85           154.9730000    0.076126909656
     45   S      86            44.4553000    0.260801033080
     45   S      87            13.0290000    0.616462078191
     45   S      88             1.8277300    0.221006028032

     46   L      89            20.9642000    0.114660080729    0.040248692673
     46   L      90             4.8033100    0.919999647749    0.237593956746
     46   L      91             1.4593300   -0.003030682134    0.815853851473

     47   L      92             0.4834560    1.000000000000    1.000000000000

     48   L      93             0.1455850    1.000000000000    1.000000000000

     49   L      94             0.0438000    1.000000000000    1.000000000000

     50   D      95             0.6260000    1.000000000000

 HYDROGEN  

     51   S      96            33.8650000    0.025493814541
     51   S      97             5.0947900    0.190373108582
     51   S      98             1.1587900    0.852161486043

     52   S      99             0.3258400    1.000000000000

     53   S     100             0.1027410    1.000000000000

     54   S     101             0.0360000    1.000000000000

 CARBON    

     55   S     102          4563.2400000    0.001966650249
     55   S     103           682.0240000    0.015230601932
     55   S     104           154.9730000    0.076126909656
     55   S     105            44.4553000    0.260801033080
     55   S     106            13.0290000    0.616462078191
     55   S     107             1.8277300    0.221006028032

     56   L     108            20.9642000    0.114660080729    0.040248692673
     56   L     109             4.8033100    0.919999647749    0.237593956746
     56   L     110             1.4593300   -0.003030682134    0.815853851473

     57   L     111             0.4834560    1.000000000000    1.000000000000

     58   L     112             0.1455850    1.000000000000    1.000000000000

     59   L     113             0.0438000    1.000000000000    1.000000000000

     60   D     114             0.6260000    1.000000000000

 CARBON    

     61   S     115          4563.2400000    0.001966650249
     61   S     116           682.0240000    0.015230601932
     61   S     117           154.9730000    0.076126909656
     61   S     118            44.4553000    0.260801033080
     61   S     119            13.0290000    0.616462078191
     61   S     120             1.8277300    0.221006028032

     62   L     121            20.9642000    0.114660080729    0.040248692673
     62   L     122             4.8033100    0.919999647749    0.237593956746
     62   L     123             1.4593300   -0.003030682134    0.815853851473

     63   L     124             0.4834560    1.000000000000    1.000000000000

     64   L     125             0.1455850    1.000000000000    1.000000000000

     65   L     126             0.0438000    1.000000000000    1.000000000000

     66   D     127             0.6260000    1.000000000000

 HYDROGEN  

     67   S     128            33.8650000    0.025493814541
     67   S     129             5.0947900    0.190373108582
     67   S     130             1.1587900    0.852161486043

     68   S     131             0.3258400    1.000000000000

     69   S     132             0.1027410    1.000000000000

     70   S     133             0.0360000    1.000000000000

 HYDROGEN  

     71   S     134            33.8650000    0.025493814541
     71   S     135             5.0947900    0.190373108582
     71   S     136             1.1587900    0.852161486043

     72   S     137             0.3258400    1.000000000000

     73   S     138             0.1027410    1.000000000000

     74   S     139             0.0360000    1.000000000000

 HYDROGEN  

     75   S     140            33.8650000    0.025493814541
     75   S     141             5.0947900    0.190373108582
     75   S     142             1.1587900    0.852161486043

     76   S     143             0.3258400    1.000000000000

     77   S     144             0.1027410    1.000000000000

     78   S     145             0.0360000    1.000000000000

 CARBON    

     79   S     146          4563.2400000    0.001966650249
     79   S     147           682.0240000    0.015230601932
     79   S     148           154.9730000    0.076126909656
     79   S     149            44.4553000    0.260801033080
     79   S     150            13.0290000    0.616462078191
     79   S     151             1.8277300    0.221006028032

     80   L     152            20.9642000    0.114660080729    0.040248692673
     80   L     153             4.8033100    0.919999647749    0.237593956746
     80   L     154             1.4593300   -0.003030682134    0.815853851473

     81   L     155             0.4834560    1.000000000000    1.000000000000

     82   L     156             0.1455850    1.000000000000    1.000000000000

     83   L     157             0.0438000    1.000000000000    1.000000000000

     84   D     158             0.6260000    1.000000000000

 HYDROGEN  

     85   S     159            33.8650000    0.025493814541
     85   S     160             5.0947900    0.190373108582
     85   S     161             1.1587900    0.852161486043

     86   S     162             0.3258400    1.000000000000

     87   S     163             0.1027410    1.000000000000

     88   S     164             0.0360000    1.000000000000

 HYDROGEN  

     89   S     165            33.8650000    0.025493814541
     89   S     166             5.0947900    0.190373108582
     89   S     167             1.1587900    0.852161486043

     90   S     168             0.3258400    1.000000000000

     91   S     169             0.1027410    1.000000000000

     92   S     170             0.0360000    1.000000000000

 HYDROGEN  

     93   S     171            33.8650000    0.025493814541
     93   S     172             5.0947900    0.190373108582
     93   S     173             1.1587900    0.852161486043

     94   S     174             0.3258400    1.000000000000

     95   S     175             0.1027410    1.000000000000

     96   S     176             0.0360000    1.000000000000

 CARBON    

     97   S     177          4563.2400000    0.001966650249
     97   S     178           682.0240000    0.015230601932
     97   S     179           154.9730000    0.076126909656
     97   S     180            44.4553000    0.260801033080
     97   S     181            13.0290000    0.616462078191
     97   S     182             1.8277300    0.221006028032

     98   L     183            20.9642000    0.114660080729    0.040248692673
     98   L     184             4.8033100    0.919999647749    0.237593956746
     98   L     185             1.4593300   -0.003030682134    0.815853851473

     99   L     186             0.4834560    1.000000000000    1.000000000000

    100   L     187             0.1455850    1.000000000000    1.000000000000

    101   L     188             0.0438000    1.000000000000    1.000000000000

    102   D     189             0.6260000    1.000000000000

 HYDROGEN  

    103   S     190            33.8650000    0.025493814541
    103   S     191             5.0947900    0.190373108582
    103   S     192             1.1587900    0.852161486043

    104   S     193             0.3258400    1.000000000000

    105   S     194             0.1027410    1.000000000000

    106   S     195             0.0360000    1.000000000000

 OXYGEN    

    107   S     196          8588.5000000    0.001895150083
    107   S     197          1297.2300000    0.014385900631
    107   S     198           299.2960000    0.070732003103
    107   S     199            87.3771000    0.240001010530
    107   S     200            25.6789000    0.594797026097
    107   S     201             3.7400400    0.280802012320

    108   L     202            42.1175000    0.113889012440    0.036511397380
    108   L     203             9.6283700    0.920811100576    0.237152982984
    108   L     204             2.8533200   -0.003274470358    0.819701941186

    109   L     205             0.9056610    1.000000000000    1.000000000000

    110   L     206             0.2556110    1.000000000000    1.000000000000

    111   L     207             0.0845000    1.000000000000    1.000000000000

    112   D     208             1.2920000    1.000000000000

 NITROGEN  

    113   S     209          6293.4800000    0.001969788147
    113   S     210           949.0440000    0.014961285923
    113   S     211           218.7760000    0.073500530843
    113   S     212            63.6916000    0.248936765774
    113   S     213            18.8282000    0.602459433142
    113   S     214             2.7202300    0.256201758938

    114   L     215            30.6331000    0.111906079519    0.038311918640
    114   L     216             7.0261400    0.921666654920    0.237403115502
    114   L     217             2.1120500   -0.002569191826    0.817592397779

    115   L     218             0.6840090    1.000000000000    1.000000000000

    116   L     219             0.2008780    1.000000000000    1.000000000000

    117   L     220             0.0639000    1.000000000000    1.000000000000

    118   D     221             0.9130000    1.000000000000

 OXYGEN    

    119   S     222          8588.5000000    0.001895150083
    119   S     223          1297.2300000    0.014385900631
    119   S     224           299.2960000    0.070732003103
    119   S     225            87.3771000    0.240001010530
    119   S     226            25.6789000    0.594797026097
    119   S     227             3.7400400    0.280802012320

    120   L     228            42.1175000    0.113889012440    0.036511397380
    120   L     229             9.6283700    0.920811100576    0.237152982984
    120   L     230             2.8533200   -0.003274470358    0.819701941186

    121   L     231             0.9056610    1.000000000000    1.000000000000

    122   L     232             0.2556110    1.000000000000    1.000000000000

    123   L     233             0.0845000    1.000000000000    1.000000000000

    124   D     234             1.2920000    1.000000000000

 OXYGEN    

    125   S     235          8588.5000000    0.001895150083
    125   S     236          1297.2300000    0.014385900631
    125   S     237           299.2960000    0.070732003103
    125   S     238            87.3771000    0.240001010530
    125   S     239            25.6789000    0.594797026097
    125   S     240             3.7400400    0.280802012320

    126   L     241            42.1175000    0.113889012440    0.036511397380
    126   L     242             9.6283700    0.920811100576    0.237152982984
    126   L     243             2.8533200   -0.003274470358    0.819701941186

    127   L     244             0.9056610    1.000000000000    1.000000000000

    128   L     245             0.2556110    1.000000000000    1.000000000000

    129   L     246             0.0845000    1.000000000000    1.000000000000

    130   D     247             1.2920000    1.000000000000

 CARBON    

    131   S     248          4563.2400000    0.001966650249
    131   S     249           682.0240000    0.015230601932
    131   S     250           154.9730000    0.076126909656
    131   S     251            44.4553000    0.260801033080
    131   S     252            13.0290000    0.616462078191
    131   S     253             1.8277300    0.221006028032

    132   L     254            20.9642000    0.114660080729    0.040248692673
    132   L     255             4.8033100    0.919999647749    0.237593956746
    132   L     256             1.4593300   -0.003030682134    0.815853851473

    133   L     257             0.4834560    1.000000000000    1.000000000000

    134   L     258             0.1455850    1.000000000000    1.000000000000

    135   L     259             0.0438000    1.000000000000    1.000000000000

    136   D     260             0.6260000    1.000000000000

 HYDROGEN  

    137   S     261            33.8650000    0.025493814541
    137   S     262             5.0947900    0.190373108582
    137   S     263             1.1587900    0.852161486043

    138   S     264             0.3258400    1.000000000000

    139   S     265             0.1027410    1.000000000000

    140   S     266             0.0360000    1.000000000000

 HYDROGEN  

    141   S     267            33.8650000    0.025493814541
    141   S     268             5.0947900    0.190373108582
    141   S     269             1.1587900    0.852161486043

    142   S     270             0.3258400    1.000000000000

    143   S     271             0.1027410    1.000000000000

    144   S     272             0.0360000    1.000000000000

 HYDROGEN  

    145   S     273            33.8650000    0.025493814541
    145   S     274             5.0947900    0.190373108582
    145   S     275             1.1587900    0.852161486043

    146   S     276             0.3258400    1.000000000000

    147   S     277             0.1027410    1.000000000000

    148   S     278             0.0360000    1.000000000000

 OXYGEN    

    149   S     279          8588.5000000    0.001895150083
    149   S     280          1297.2300000    0.014385900631
    149   S     281           299.2960000    0.070732003103
    149   S     282            87.3771000    0.240001010530
    149   S     283            25.6789000    0.594797026097
    149   S     284             3.7400400    0.280802012320

    150   L     285            42.1175000    0.113889012440    0.036511397380
    150   L     286             9.6283700    0.920811100576    0.237152982984
    150   L     287             2.8533200   -0.003274470358    0.819701941186

    151   L     288             0.9056610    1.000000000000    1.000000000000

    152   L     289             0.2556110    1.000000000000    1.000000000000

    153   L     290             0.0845000    1.000000000000    1.000000000000

    154   D     291             1.2920000    1.000000000000

 CARBON    

    155   S     292          4563.2400000    0.001966650249
    155   S     293           682.0240000    0.015230601932
    155   S     294           154.9730000    0.076126909656
    155   S     295            44.4553000    0.260801033080
    155   S     296            13.0290000    0.616462078191
    155   S     297             1.8277300    0.221006028032

    156   L     298            20.9642000    0.114660080729    0.040248692673
    156   L     299             4.8033100    0.919999647749    0.237593956746
    156   L     300             1.4593300   -0.003030682134    0.815853851473

    157   L     301             0.4834560    1.000000000000    1.000000000000

    158   L     302             0.1455850    1.000000000000    1.000000000000

    159   L     303             0.0438000    1.000000000000    1.000000000000

    160   D     304             0.6260000    1.000000000000

 CARBON    

    161   S     305          4563.2400000    0.001966650249
    161   S     306           682.0240000    0.015230601932
    161   S     307           154.9730000    0.076126909656
    161   S     308            44.4553000    0.260801033080
    161   S     309            13.0290000    0.616462078191
    161   S     310             1.8277300    0.221006028032

    162   L     311            20.9642000    0.114660080729    0.040248692673
    162   L     312             4.8033100    0.919999647749    0.237593956746
    162   L     313             1.4593300   -0.003030682134    0.815853851473

    163   L     314             0.4834560    1.000000000000    1.000000000000

    164   L     315             0.1455850    1.000000000000    1.000000000000

    165   L     316             0.0438000    1.000000000000    1.000000000000

    166   D     317             0.6260000    1.000000000000

 HYDROGEN  

    167   S     318            33.8650000    0.025493814541
    167   S     319             5.0947900    0.190373108582
    167   S     320             1.1587900    0.852161486043

    168   S     321             0.3258400    1.000000000000

    169   S     322             0.1027410    1.000000000000

    170   S     323             0.0360000    1.000000000000

 HYDROGEN  

    171   S     324            33.8650000    0.025493814541
    171   S     325             5.0947900    0.190373108582
    171   S     326             1.1587900    0.852161486043

    172   S     327             0.3258400    1.000000000000

    173   S     328             0.1027410    1.000000000000

    174   S     329             0.0360000    1.000000000000

 CARBON    

    175   S     330          4563.2400000    0.001966650249
    175   S     331           682.0240000    0.015230601932
    175   S     332           154.9730000    0.076126909656
    175   S     333            44.4553000    0.260801033080
    175   S     334            13.0290000    0.616462078191
    175   S     335             1.8277300    0.221006028032

    176   L     336            20.9642000    0.114660080729    0.040248692673
    176   L     337             4.8033100    0.919999647749    0.237593956746
    176   L     338             1.4593300   -0.003030682134    0.815853851473

    177   L     339             0.4834560    1.000000000000    1.000000000000

    178   L     340             0.1455850    1.000000000000    1.000000000000

    179   L     341             0.0438000    1.000000000000    1.000000000000

    180   D     342             0.6260000    1.000000000000

 HYDROGEN  

    181   S     343            33.8650000    0.025493814541
    181   S     344             5.0947900    0.190373108582
    181   S     345             1.1587900    0.852161486043

    182   S     346             0.3258400    1.000000000000

    183   S     347             0.1027410    1.000000000000

    184   S     348             0.0360000    1.000000000000

 CARBON    

    185   S     349          4563.2400000    0.001966650249
    185   S     350           682.0240000    0.015230601932
    185   S     351           154.9730000    0.076126909656
    185   S     352            44.4553000    0.260801033080
    185   S     353            13.0290000    0.616462078191
    185   S     354             1.8277300    0.221006028032

    186   L     355            20.9642000    0.114660080729    0.040248692673
    186   L     356             4.8033100    0.919999647749    0.237593956746
    186   L     357             1.4593300   -0.003030682134    0.815853851473

    187   L     358             0.4834560    1.000000000000    1.000000000000

    188   L     359             0.1455850    1.000000000000    1.000000000000

    189   L     360             0.0438000    1.000000000000    1.000000000000

    190   D     361             0.6260000    1.000000000000

 HYDROGEN  

    191   S     362            33.8650000    0.025493814541
    191   S     363             5.0947900    0.190373108582
    191   S     364             1.1587900    0.852161486043

    192   S     365             0.3258400    1.000000000000

    193   S     366             0.1027410    1.000000000000

    194   S     367             0.0360000    1.000000000000

 HYDROGEN  

    195   S     368            33.8650000    0.025493814541
    195   S     369             5.0947900    0.190373108582
    195   S     370             1.1587900    0.852161486043

    196   S     371             0.3258400    1.000000000000

    197   S     372             0.1027410    1.000000000000

    198   S     373             0.0360000    1.000000000000

 CARBON    

    199   S     374          4563.2400000    0.001966650249
    199   S     375           682.0240000    0.015230601932
    199   S     376           154.9730000    0.076126909656
    199   S     377            44.4553000    0.260801033080
    199   S     378            13.0290000    0.616462078191
    199   S     379             1.8277300    0.221006028032

    200   L     380            20.9642000    0.114660080729    0.040248692673
    200   L     381             4.8033100    0.919999647749    0.237593956746
    200   L     382             1.4593300   -0.003030682134    0.815853851473

    201   L     383             0.4834560    1.000000000000    1.000000000000

    202   L     384             0.1455850    1.000000000000    1.000000000000

    203   L     385             0.0438000    1.000000000000    1.000000000000

    204   D     386             0.6260000    1.000000000000

 HYDROGEN  

    205   S     387            33.8650000    0.025493814541
    205   S     388             5.0947900    0.190373108582
    205   S     389             1.1587900    0.852161486043

    206   S     390             0.3258400    1.000000000000

    207   S     391             0.1027410    1.000000000000

    208   S     392             0.0360000    1.000000000000

 CARBON    

    209   S     393          4563.2400000    0.001966650249
    209   S     394           682.0240000    0.015230601932
    209   S     395           154.9730000    0.076126909656
    209   S     396            44.4553000    0.260801033080
    209   S     397            13.0290000    0.616462078191
    209   S     398             1.8277300    0.221006028032

    210   L     399            20.9642000    0.114660080729    0.040248692673
    210   L     400             4.8033100    0.919999647749    0.237593956746
    210   L     401             1.4593300   -0.003030682134    0.815853851473

    211   L     402             0.4834560    1.000000000000    1.000000000000

    212   L     403             0.1455850    1.000000000000    1.000000000000

    213   L     404             0.0438000    1.000000000000    1.000000000000

    214   D     405             0.6260000    1.000000000000

 CARBON    

    215   S     406          4563.2400000    0.001966650249
    215   S     407           682.0240000    0.015230601932
    215   S     408           154.9730000    0.076126909656
    215   S     409            44.4553000    0.260801033080
    215   S     410            13.0290000    0.616462078191
    215   S     411             1.8277300    0.221006028032

    216   L     412            20.9642000    0.114660080729    0.040248692673
    216   L     413             4.8033100    0.919999647749    0.237593956746
    216   L     414             1.4593300   -0.003030682134    0.815853851473

    217   L     415             0.4834560    1.000000000000    1.000000000000

    218   L     416             0.1455850    1.000000000000    1.000000000000

    219   L     417             0.0438000    1.000000000000    1.000000000000

    220   D     418             0.6260000    1.000000000000

 HYDROGEN  

    221   S     419            33.8650000    0.025493814541
    221   S     420             5.0947900    0.190373108582
    221   S     421             1.1587900    0.852161486043

    222   S     422             0.3258400    1.000000000000

    223   S     423             0.1027410    1.000000000000

    224   S     424             0.0360000    1.000000000000

 HYDROGEN  

    225   S     425            33.8650000    0.025493814541
    225   S     426             5.0947900    0.190373108582
    225   S     427             1.1587900    0.852161486043

    226   S     428             0.3258400    1.000000000000

    227   S     429             0.1027410    1.000000000000

    228   S     430             0.0360000    1.000000000000

 HYDROGEN  

    229   S     431            33.8650000    0.025493814541
    229   S     432             5.0947900    0.190373108582
    229   S     433             1.1587900    0.852161486043

    230   S     434             0.3258400    1.000000000000

    231   S     435             0.1027410    1.000000000000

    232   S     436             0.0360000    1.000000000000

 CARBON    

    233   S     437          4563.2400000    0.001966650249
    233   S     438           682.0240000    0.015230601932
    233   S     439           154.9730000    0.076126909656
    233   S     440            44.4553000    0.260801033080
    233   S     441            13.0290000    0.616462078191
    233   S     442             1.8277300    0.221006028032

    234   L     443            20.9642000    0.114660080729    0.040248692673
    234   L     444             4.8033100    0.919999647749    0.237593956746
    234   L     445             1.4593300   -0.003030682134    0.815853851473

    235   L     446             0.4834560    1.000000000000    1.000000000000

    236   L     447             0.1455850    1.000000000000    1.000000000000

    237   L     448             0.0438000    1.000000000000    1.000000000000

    238   D     449             0.6260000    1.000000000000

 HYDROGEN  

    239   S     450            33.8650000    0.025493814541
    239   S     451             5.0947900    0.190373108582
    239   S     452             1.1587900    0.852161486043

    240   S     453             0.3258400    1.000000000000

    241   S     454             0.1027410    1.000000000000

    242   S     455             0.0360000    1.000000000000

 HYDROGEN  

    243   S     456            33.8650000    0.025493814541
    243   S     457             5.0947900    0.190373108582
    243   S     458             1.1587900    0.852161486043

    244   S     459             0.3258400    1.000000000000

    245   S     460             0.1027410    1.000000000000

    246   S     461             0.0360000    1.000000000000

 HYDROGEN  

    247   S     462            33.8650000    0.025493814541
    247   S     463             5.0947900    0.190373108582
    247   S     464             1.1587900    0.852161486043

    248   S     465             0.3258400    1.000000000000

    249   S     466             0.1027410    1.000000000000

    250   S     467             0.0360000    1.000000000000

 CARBON    

    251   S     468          4563.2400000    0.001966650249
    251   S     469           682.0240000    0.015230601932
    251   S     470           154.9730000    0.076126909656
    251   S     471            44.4553000    0.260801033080
    251   S     472            13.0290000    0.616462078191
    251   S     473             1.8277300    0.221006028032

    252   L     474            20.9642000    0.114660080729    0.040248692673
    252   L     475             4.8033100    0.919999647749    0.237593956746
    252   L     476             1.4593300   -0.003030682134    0.815853851473

    253   L     477             0.4834560    1.000000000000    1.000000000000

    254   L     478             0.1455850    1.000000000000    1.000000000000

    255   L     479             0.0438000    1.000000000000    1.000000000000

    256   D     480             0.6260000    1.000000000000

 HYDROGEN  

    257   S     481            33.8650000    0.025493814541
    257   S     482             5.0947900    0.190373108582
    257   S     483             1.1587900    0.852161486043

    258   S     484             0.3258400    1.000000000000

    259   S     485             0.1027410    1.000000000000

    260   S     486             0.0360000    1.000000000000

 OXYGEN    

    261   S     487          8588.5000000    0.001895150083
    261   S     488          1297.2300000    0.014385900631
    261   S     489           299.2960000    0.070732003103
    261   S     490            87.3771000    0.240001010530
    261   S     491            25.6789000    0.594797026097
    261   S     492             3.7400400    0.280802012320

    262   L     493            42.1175000    0.113889012440    0.036511397380
    262   L     494             9.6283700    0.920811100576    0.237152982984
    262   L     495             2.8533200   -0.003274470358    0.819701941186

    263   L     496             0.9056610    1.000000000000    1.000000000000

    264   L     497             0.2556110    1.000000000000    1.000000000000

    265   L     498             0.0845000    1.000000000000    1.000000000000

    266   D     499             1.2920000    1.000000000000

 NITROGEN  

    267   S     500          6293.4800000    0.001969788147
    267   S     501           949.0440000    0.014961285923
    267   S     502           218.7760000    0.073500530843
    267   S     503            63.6916000    0.248936765774
    267   S     504            18.8282000    0.602459433142
    267   S     505             2.7202300    0.256201758938

    268   L     506            30.6331000    0.111906079519    0.038311918640
    268   L     507             7.0261400    0.921666654920    0.237403115502
    268   L     508             2.1120500   -0.002569191826    0.817592397779

    269   L     509             0.6840090    1.000000000000    1.000000000000

    270   L     510             0.2008780    1.000000000000    1.000000000000

    271   L     511             0.0639000    1.000000000000    1.000000000000

    272   D     512             0.9130000    1.000000000000

 OXYGEN    

    273   S     513          8588.5000000    0.001895150083
    273   S     514          1297.2300000    0.014385900631
    273   S     515           299.2960000    0.070732003103
    273   S     516            87.3771000    0.240001010530
    273   S     517            25.6789000    0.594797026097
    273   S     518             3.7400400    0.280802012320

    274   L     519            42.1175000    0.113889012440    0.036511397380
    274   L     520             9.6283700    0.920811100576    0.237152982984
    274   L     521             2.8533200   -0.003274470358    0.819701941186

    275   L     522             0.9056610    1.000000000000    1.000000000000

    276   L     523             0.2556110    1.000000000000    1.000000000000

    277   L     524             0.0845000    1.000000000000    1.000000000000

    278   D     525             1.2920000    1.000000000000

 OXYGEN    

    279   S     526          8588.5000000    0.001895150083
    279   S     527          1297.2300000    0.014385900631
    279   S     528           299.2960000    0.070732003103
    279   S     529            87.3771000    0.240001010530
    279   S     530            25.6789000    0.594797026097
    279   S     531             3.7400400    0.280802012320

    280   L     532            42.1175000    0.113889012440    0.036511397380
    280   L     533             9.6283700    0.920811100576    0.237152982984
    280   L     534             2.8533200   -0.003274470358    0.819701941186

    281   L     535             0.9056610    1.000000000000    1.000000000000

    282   L     536             0.2556110    1.000000000000    1.000000000000

    283   L     537             0.0845000    1.000000000000    1.000000000000

    284   D     538             1.2920000    1.000000000000

 CARBON    

    285   S     539          4563.2400000    0.001966650249
    285   S     540           682.0240000    0.015230601932
    285   S     541           154.9730000    0.076126909656
    285   S     542            44.4553000    0.260801033080
    285   S     543            13.0290000    0.616462078191
    285   S     544             1.8277300    0.221006028032

    286   L     545            20.9642000    0.114660080729    0.040248692673
    286   L     546             4.8033100    0.919999647749    0.237593956746
    286   L     547             1.4593300   -0.003030682134    0.815853851473

    287   L     548             0.4834560    1.000000000000    1.000000000000

    288   L     549             0.1455850    1.000000000000    1.000000000000

    289   L     550             0.0438000    1.000000000000    1.000000000000

    290   D     551             0.6260000    1.000000000000

 HYDROGEN  

    291   S     552            33.8650000    0.025493814541
    291   S     553             5.0947900    0.190373108582
    291   S     554             1.1587900    0.852161486043

    292   S     555             0.3258400    1.000000000000

    293   S     556             0.1027410    1.000000000000

    294   S     557             0.0360000    1.000000000000

 HYDROGEN  

    295   S     558            33.8650000    0.025493814541
    295   S     559             5.0947900    0.190373108582
    295   S     560             1.1587900    0.852161486043

    296   S     561             0.3258400    1.000000000000

    297   S     562             0.1027410    1.000000000000

    298   S     563             0.0360000    1.000000000000

 HYDROGEN  

    299   S     564            33.8650000    0.025493814541
    299   S     565             5.0947900    0.190373108582
    299   S     566             1.1587900    0.852161486043

    300   S     567             0.3258400    1.000000000000

    301   S     568             0.1027410    1.000000000000

    302   S     569             0.0360000    1.000000000000

 OXYGEN    

    303   S     570          8588.5000000    0.001895150083
    303   S     571          1297.2300000    0.014385900631
    303   S     572           299.2960000    0.070732003103
    303   S     573            87.3771000    0.240001010530
    303   S     574            25.6789000    0.594797026097
    303   S     575             3.7400400    0.280802012320

    304   L     576            42.1175000    0.113889012440    0.036511397380
    304   L     577             9.6283700    0.920811100576    0.237152982984
    304   L     578             2.8533200   -0.003274470358    0.819701941186

    305   L     579             0.9056610    1.000000000000    1.000000000000

    306   L     580             0.2556110    1.000000000000    1.000000000000

    307   L     581             0.0845000    1.000000000000    1.000000000000

    308   D     582             1.2920000    1.000000000000

 TOTAL NUMBER OF BASIS SET SHELLS             =  308
 NUMBER OF CARTESIAN GAUSSIAN BASIS FUNCTIONS =  818
 NUMBER OF ELECTRONS                          =  230
 CHARGE OF MOLECULE                           =    0
 SPIN MULTIPLICITY                            =    1
 NUMBER OF OCCUPIED ORBITALS (ALPHA)          =  115
 NUMBER OF OCCUPIED ORBITALS (BETA )          =  115
 TOTAL NUMBER OF ATOMS                        =   62
 THE NUCLEAR REPULSION ENERGY IS     3497.9157978166

     $CONTRL OPTIONS
     ---------------
 SCFTYP=NONE         RUNTYP=TRANSITN     EXETYP=RUN     
 MPLEVL=       0     CITYP =GUGA         CCTYP =NONE         VBTYP =NONE    
 DFTTYP=NONE         TDDFT =NONE    
 MULT  =       1     ICHARG=       0     NZVAR =       0     COORD =UNIQUE  
 PP    =NONE         RELWFN=NONE         LOCAL =NONE         NUMGRD=       F
 ISPHER=       0     NOSYM =       0     MAXIT =     200     UNITS =ANGS    
 PLTORB=       F     MOLPLT=       F     AIMPAC=       F     FRIEND=        
 NPRINT=       7     IREST =       0     GEOM  =INPUT   
 NORMF =       0     NORMP =       0     ITOL  =      30     ICUT  =      11
 INTTYP=BEST         GRDTYP=BEST         QMTTOL= 1.0E-06

     $SYSTEM OPTIONS
     ---------------
  REPLICATED MEMORY=   350000000 WORDS (ON EVERY NODE).
 DISTRIBUTED MEMDDI=           0 MILLION WORDS IN AGGREGATE,
 MEMDDI DISTRIBUTED OVER  40 PROCESSORS IS           0 WORDS/PROCESSOR.
 TOTAL MEMORY REQUESTED ON EACH PROCESSOR=   350000000 WORDS.
 TIMLIM=      360000.00 MINUTES, OR     250.0 DAYS.
 PARALL= T  BALTYP=  DLB     KDIAG=    0  COREFL= F
 MXSEQ2=     300 MXSEQ3=     150  mem10=         0  mem22=         0

 Using Gaussians for PCM contribution to MEP, params: 0.10000E+01 0.10000E-07

          ----------------
          PROPERTIES INPUT
          ----------------

     MOMENTS            FIELD           POTENTIAL          DENSITY
 IEMOM =       1   IEFLD =       0   IEPOT =       0   IEDEN =       0
 WHERE =COMASS     WHERE =NUCLEI     WHERE =NUCLEI     WHERE =NUCLEI  
 OUTPUT=BOTH       OUTPUT=BOTH       OUTPUT=BOTH       OUTPUT=BOTH    
 IEMINT=       0   IEFINT=       0                     IEDINT=       0
                                                       MORB  =       0
          EXTRAPOLATION IN EFFECT
          SOSCF IN EFFECT
 ORBITAL PRINTING OPTION: NPREO=     1   818     2     1

     -------------------------------
     INTEGRAL TRANSFORMATION OPTIONS
     -------------------------------
     NWORD  =            0
     CUTOFF = 1.0E-12     MPTRAN =       0
     DIRTRF =       T     AOINTS =DUP     

          ----------------------
          INTEGRAL INPUT OPTIONS
          ----------------------
 NOPK  =       1 NORDER=       0 SCHWRZ=       T

     ------------------------------------------
     THE POINT GROUP IS C1 , NAXIS= 0, ORDER= 1
     ------------------------------------------

     DIMENSIONS OF THE SYMMETRY SUBSPACES ARE
 A   =  818

 ..... DONE SETTING UP THE RUN .....
 CPU     0: STEP CPU TIME=     1.66 TOTAL CPU TIME=          1.7 (      0.0 MIN)
 TOTAL WALL CLOCK TIME=          1.9 SECONDS, CPU UTILIZATION IS    87.50%

     ------------------------
     TRANSITION MOMENT DRIVER
     ------------------------

     -------------------------------
     INPUT FOR TRANSITION MOMENT RUN
     -------------------------------
     OPERAT=HSO1         NFZC  =     112     NOCC  =     116
     NUMCI =       2     NUMVEC=       1     SYMTOL=   1.0E-04
     IPRHSO=       0     NOSYM =       0     ETOL  =   100.000000
     UPPER ENERGY LIMIT FOR SPIN-ORBIT CI MATRIX   =      100.000 HARTREE.
     TMOMNT=       T     SKIPDM=       T     PRTPRM=       T
     SLOWFF=       F     PHYSRC=       F     MODPAR=       3
     JZ    =       0     PARMP =       0     ZEFTYP=TRUE    
     MCP2E =       0     ONECNT=       0     NFFBUF=      -1
     EEQTOL=   0.10E-05  ISTNO =  0  0
     DEGTOL= .0200 .0020

     IROOTS=         4  4
     NSTATE=         4  4
     IVEX  =         1  1
     ZEFF  =        6.0   6.0   1.0   1.0   6.0   1.0   6.0   1.0   1.0   6.0
     ZEFF  =        1.0   6.0   6.0   1.0   1.0   1.0   6.0   1.0   1.0   1.0
     ZEFF  =        6.0   1.0   8.0   7.0   8.0   8.0   6.0   1.0   1.0   1.0
     ZEFF  =        8.0   6.0   6.0   1.0   1.0   6.0   1.0   6.0   1.0   1.0
     ZEFF  =        6.0   1.0   6.0   6.0   1.0   1.0   1.0   6.0   1.0   1.0
     ZEFF  =        1.0   6.0   1.0   8.0   7.0   8.0   8.0   6.0   1.0   1.0
     ZEFF  =        1.0   8.0

          ********************
          1 ELECTRON INTEGRALS
          ********************
 ...... END OF ONE-ELECTRON INTEGRALS ......
 CPU     0: STEP CPU TIME=     0.10 TOTAL CPU TIME=          1.8 (      0.0 MIN)
 TOTAL WALL CLOCK TIME=          2.3 SECONDS, CPU UTILIZATION IS    77.49%
 OPENING FILE SOCCDAT WITH      12 LOGICAL RECORDS OF       0 WORDS
 WITH A MAXIMUM OF          12 PHYSICAL RECORDS OF    2048 WORDS

 STATISTICS FOR GENERATION OF SYMMETRY ORBITAL -Q- MATRIX
 NUMBER OF CARTESIAN ATOMIC ORBITALS=        818
 NUMBER OF SPHERICAL CONTAMINANTS DROPPED=     0
 NUMBER OF LINEARLY DEPENDENT MOS DROPPED=     3
 TOTAL NUMBER OF MOS IN VARIATION SPACE=     815

 ...WARNING (SYMORB.SRC)...
 THE INPUT BASIS SET CONTAINS APPROXIMATE LINEAR DEPENDENCE.
 THE SMALLEST EIGENVALUE OF THE OVERLAP MATRIX IS   5.170350E-07
 THERE ARE    3 EIGENVALUES LESS THAN QMTTOL=  1.00E-06
 EIGENVECTORS BELOW -QMTTOL- ARE DROPPED FROM THE MO SPACE,
 IN ORDER TO ELIMINATE THE APPROXIMATE LINEAR DEPENDENCE.

 THIS WILL MOST LIKELY CHANGE THE ENERGY ON THE ORDER OF TENS OF MICROHARTREES,
 DEPENDING ON THE NUMBER OF ORBITALS REMOVED.  THE VALUE OF QMTTOL CAN BE 
 CHANGED IN $CONTRL: JOBS WITH EIGENVALUES BELOW 1.0E-07 PROBABLY WON'T
 CONVERGE.  EIGENVALUES BETWEEN 1.0E-07 AND 1.0E-06 MAY REQUIRE LOOSENING OF
 THE DENSITY CRITERION (CONV IN $SCF), MORE ACCURATE INTEGRAL EVALUATION
 (ICUT=11 IN $CONTRL), MORE ACCURATE DIRECT SCF FOCK MATRIX
 CONSTRUCTION (FDIFF=.FALSE. IN $SCF), OR CHANGING THE SCF CONVERGER
 (DIIS=.TRUE. IN $SCF).

                    * * * * * WARNING * * * * *
 POSSIBLE LINEAR DEPENDENCE PROBLEMS DETECTED, INPUT QMTTOL= 1.0E-06,
 WITH    14 OVERLAP EIGENVALUES LYING BETWEEN 1.0E-05 AND QMTTOL.
 IF YOU EXPERIENCE SCF CONVERGENCE DIFFICULTIES WITH THE DENSITY ALMOST BUT
 NOT QUITE CONVERGED, YOU MAY NEED TO LOOSEN -QMTTOL- BY A FACTOR 5 TO 10.


          ----------------------
          CORRESPONDING ORBITALS
          ----------------------
 THE CORRESPONDING ORBITAL OVERLAPS ARE
  1.0000000000 1.0000000000 1.0000000000 1.0000000000 1.0000000000
  1.0000000000 1.0000000000 1.0000000000 1.0000000000 1.0000000000
  1.0000000000 1.0000000000 1.0000000000 1.0000000000 1.0000000000
  1.0000000000 1.0000000000 1.0000000000 1.0000000000 1.0000000000
  1.0000000000 1.0000000000 1.0000000000 1.0000000000 1.0000000000
  1.0000000000 1.0000000000 1.0000000000 1.0000000000 1.0000000000
  1.0000000000 1.0000000000 1.0000000000 1.0000000000 1.0000000000
  1.0000000000 1.0000000000 1.0000000000 1.0000000000 1.0000000000
  1.0000000000 1.0000000000 1.0000000000 1.0000000000 1.0000000000
  1.0000000000 1.0000000000 1.0000000000 1.0000000000 1.0000000000
  1.0000000000 1.0000000000 1.0000000000 1.0000000000 1.0000000000
  1.0000000000 1.0000000000 1.0000000000 1.0000000000 1.0000000000
  1.0000000000 1.0000000000 1.0000000000 1.0000000000 1.0000000000
  1.0000000000 1.0000000000 1.0000000000 1.0000000000 1.0000000000
  1.0000000000 1.0000000000 1.0000000000 1.0000000000 1.0000000000
  1.0000000000 1.0000000000 1.0000000000 1.0000000000 1.0000000000
  1.0000000000 1.0000000000 1.0000000000 1.0000000000 1.0000000000
  1.0000000000 1.0000000000 1.0000000000 1.0000000000 1.0000000000
  1.0000000000 1.0000000000 1.0000000000 1.0000000000 1.0000000000
  1.0000000000 1.0000000000 1.0000000000 1.0000000000 1.0000000000
  1.0000000000 1.0000000000 1.0000000000 1.0000000000 1.0000000000
  1.0000000000 1.0000000000 1.0000000000 1.0000000000 1.0000000000
  1.0000000000 1.0000000000 1.0000000000 1.0000000000 1.0000000000
  1.0000000000
 CPU     0: STEP CPU TIME=     0.93 TOTAL CPU TIME=          2.7 (      0.0 MIN)
 TOTAL WALL CLOCK TIME=          4.0 SECONDS, CPU UTILIZATION IS    67.06%

                    ----------------------
                    AO INTEGRAL TECHNOLOGY
                    ----------------------
     S,P,L SHELL ROTATED AXIS INTEGRALS, REPROGRAMMED BY
        KAZUYA ISHIMURA (IMS) AND JOSE SIERRA (SYNSTAR).
     S,P,D,L SHELL ROTATED AXIS INTEGRALS PROGRAMMED BY
        KAZUYA ISHIMURA (INSTITUTE FOR MOLECULAR SCIENCE).
     S,P,D,F,G SHELL TO TOTAL QUARTET ANGULAR MOMENTUM SUM 5,
        ERIC PROGRAM BY GRAHAM FLETCHER (ELORET AND NASA ADVANCED
        SUPERCOMPUTING DIVISION, AMES RESEARCH CENTER).
     S,P,D,F,G,L SHELL GENERAL RYS QUADRATURE PROGRAMMED BY
        MICHEL DUPUIS (PACIFIC NORTHWEST NATIONAL LABORATORY).

          --------------------
          2 ELECTRON INTEGRALS
          --------------------

 DIRECT SCF METHOD SKIPS INTEGRAL STORAGE ON DISK.
 DIRECT TRANSFORMATION SKIPS AO INTEGRAL STORAGE ON DISK.
  ...... END OF TWO-ELECTRON INTEGRALS .....
 STEP CPU TIME =     0.01 TOTAL CPU TIME =          2.7 (      0.0 MIN)
 TOTAL WALL CLOCK TIME=          4.2 SECONDS, CPU UTILIZATION IS    64.35%
 ...... END OF ORBITAL SELECTION ......


     -------------------------
      1-ST     CI CALCULATION
     -------------------------

          -----------------------     ----------------------------
          GUGA DISTINCT ROW TABLE     WRITTEN BY B.R.BROOKS,P.SAXE
          -----------------------     ----------------------------

      GROUP=C1           NPRT=       0
       FORS=       T   INTACT=       F
       FOCI=       F   MXNINT=   50000
       SOCI=       F   MXNEME=   10000
     IEXCIT=       0

      -CORE-    -INTERNAL-  -EXTERNAL-
     NFZC= 112   NDOC=   3   NEXT=   0
     NMCC=   0   NAOS=   0   NFZV=   0
                 NBOS=   0
                 NALP=   0
                 NVAL=   1

 THE MAXIMUM ELECTRON EXCITATION WILL BE   2

 SYMMETRIES FOR THE 112 CORE,   4 ACTIVE,   0 EXTERNAL MO-S ARE
     CORE= A     A     A     A     A     A     A     A     A     A   
           A     A     A     A     A     A     A     A     A     A   
           A     A     A     A     A     A     A     A     A     A   
           A     A     A     A     A     A     A     A     A     A   
           A     A     A     A     A     A     A     A     A     A   
           A     A     A     A     A     A     A     A     A     A   
           A     A     A     A     A     A     A     A     A     A   
           A     A     A     A     A     A     A     A     A     A   
           A     A     A     A     A     A     A     A     A     A   
           A     A     A     A     A     A     A     A     A     A   
           A     A     A     A     A     A     A     A     A     A   
           A     A   
   ACTIVE= A     A     A     A   
           DOC   DOC   DOC   VAL 

 MOLECULAR CHARGE          =    0
 NUMBER OF ALPHA ELECTRONS =  115
 NUMBER OF  BETA ELECTRONS =  115

 THE ELECTRONIC STATE IS  1-A   

 THE DISTINCT ROW TABLE HAS        11 ROWS.
  THE WAVEFUNCTION CONTAINS        10 WALKS (CSF-S).

 TOTAL NUMBER OF INTEGRALS =         73
 NUMBER OF INTEGRALS/GROUP =         73
 NUMBER OF INTEGRAL GROUPS =          1
 MAXIMUM RECORD SIZES ARE     500 FOR UNIT 11      22 FOR UNIT 12
                            30001 FOR UNIT 15   30001 FOR UNIT 16
 ...... END OF -DRT- GENERATION ...... 
 CPU     0: STEP CPU TIME=     1.65 TOTAL CPU TIME=          4.3 (      0.1 MIN)
 TOTAL WALL CLOCK TIME=          5.9 SECONDS, CPU UTILIZATION IS    74.21%

     --------------------------------------------
     PARTIAL TWO ELECTRON INTEGRAL TRANSFORMATION
     --------------------------------------------

 NUMBER OF CORE MOLECULAR ORBITALS     =  112
 NUMBER OF OCCUPIED MOLECULAR ORBITALS =  116
 TOTAL NUMBER OF MOLECULAR ORBITALS    =  116
 TOTAL NUMBER OF ATOMIC ORBITALS       =  818
 THRESHOLD FOR KEEPING TRANSFORMED 2E- INTEGRALS = 1.000E-12
 AO INTEGRALS WILL BE CALCULATED IN DIRECT MODE...
 DIRECT TRANSFORMATION SKIPS AO INTEGRAL STORAGE ON DISK.
 SCHWARZ INEQUALITY OVERHEAD:    272275 INTEGRALS, T=        0.00
 EVALUATING THE FROZEN CORE ENERGY...
 ----- FROZEN CORE ENERGY =     -4973.4221907129

 PLAN A: REQUIREMENTS FOR FULLY IN-MEMORY TRANSFORMATION:
 # OF WORDS AVAILABLE =            348630643
 # OF WORDS NEEDED    =           1099572977

 PLAN B: REQUIREMENTS FOR THE SEGMENTED TRANSFORMATION:
       MINIMUM=      277554143 WORDS FOR 1 MOLECULAR ORBITAL PER PASS
       MAXIMUM=      277554143 WORDS FOR ALL MOLECULAR ORBITALS IN 1 PASS
              (      274006278 EXTRA WORDS INCLUDES 1 EXTRA ORBITAL/PASS)
 THIS RUN USES=      277554143 WORDS,
 DISTRIBUTING   4 PASSES EACH CONTAINING     1 ORBITALS OVER  40 PROCESSORS.

 CHOOSING SEGMENTED PARTIAL TRANSFORMATION...
 DIRECT TRANSFORMATION SKIPS AO INTEGRAL STORAGE ON DISK.
 PASS #   1 TOOK      778.44 SECONDS.
 ASSIGNING PASS #   2 TO A DIFFERENT PROCESSOR.
 ASSIGNING PASS #   3 TO A DIFFERENT PROCESSOR.
 ASSIGNING PASS #   4 TO A DIFFERENT PROCESSOR.
 TOTAL NUMBER OF TRANSFORMED 2E- INTEGRALS KEPT =           55
 ... END OF INTEGRAL TRANSFORMATION ...
 CPU     0: STEP CPU TIME=   799.30 TOTAL CPU TIME=        803.6 (     13.4 MIN)
 TOTAL WALL CLOCK TIME=        818.6 SECONDS, CPU UTILIZATION IS    98.18%

          ------------------------
          GUGA-CI INTEGRAL SORTING
          ------------------------

     80049 WORDS NEEDED TO SORT             73 GUGA INTEGRALS IN MEMORY
 348630643 WORDS ARE AVAILABLE
 CHOOSING IN-MEMORY SORTING...
 IN CORE ALGORITHM SORTED             10 NON-ZERO 1E- INTEGRALS
 IN CORE ALGORITHM SORTED             55 NON-ZERO 2E- INTEGRALS
 ...... END OF INTEGRAL SORTING ...... 
 CPU     0: STEP CPU TIME=     0.04 TOTAL CPU TIME=        803.7 (     13.4 MIN)
 TOTAL WALL CLOCK TIME=        818.6 SECONDS, CPU UTILIZATION IS    98.18%

 -------------------------     ---------------------------------------
 ENERGY MATRIX CALCULATION     WRITTEN BY B.R.BROOKS,W.D.LAIDIG,P.SAXE
 -------------------------     ---------------------------------------

 COMPUTING THE HAMILTONIAN FOR THE        10 CSF-S...

         145 IS THE TOTAL NUMBER OF GENERATED LOOPS
         145 WERE CREATED BY THE LOOP-DRIVEN ALGORITHM
           0 WERE CREATED IMPLICITLY

         145 IS THE TOTAL NUMBER OF PROCESSED LOOPS
          54     DIAGONAL LOOPS ARE STORED ON WORK15 IN     1 BUFFERS OF  10000 ELEMENTS.
          91 OFF DIAGONAL LOOPS ARE STORED ON WORK16 IN     1 BUFFERS OF  10000 ELEMENTS.
 ...... END OF ENERGY MATRIX CALCULATION ...... 
 CPU     0: STEP CPU TIME=     0.04 TOTAL CPU TIME=        803.7 (     13.4 MIN)
 TOTAL WALL CLOCK TIME=        818.7 SECONDS, CPU UTILIZATION IS    98.17%

          -----------------------------------------
          DAVIDSON METHOD CI-MATRIX DIAGONALIZATION
                   WRITTEN BY STEVE ELBERT
          -----------------------------------------
 NUMBER OF STATES REQUESTED =     4
 MAX. NUMB. OF EXPAN. VEC   =    30
 MAX. NUMB. IMPROVED STATES =     4
 MAX. NUMB. OF ITERATIONS   =   500
 CONVERGENCE CRITERION      =    1.0E-06

 CHOOSING TO SOLVE SECULAR EQUATION IN MEMORY
 NUMBER OF WORDS AVAILABLE =  348630643
 NUMBER OF WORDS USED      =      31393
 ENERGY MATRIX BUFFER SIZE =      10000
 SOLUTION FOUND WITH DIRECT METHOD

 STATE #    1  ENERGY =   -1483.612423944

      CSF      COEF    OCCUPANCY (IGNORING CORE)
      ---      ----    --------- --------- -----
        1   -0.453111  2220
        3    0.228362  2121
        4   -0.458262  1221
        5    0.452260  2202
        6    0.459847  2112
        7   -0.235243  1212
        8    0.175700  2022
       10   -0.174052  0222

 THE PROJECTION OF THIS CI STATE ONTO SPACE SYMMETRY A    WEIGHS 1.0000E+00


 STATE #    2  ENERGY =   -1483.609793571

      CSF      COEF    OCCUPANCY (IGNORING CORE)
      ---      ----    --------- --------- -----
        1   -0.175870  2220
        3    0.435916  2121
        4    0.204227  1221
        5    0.172603  2202
        6   -0.204119  2112
        7   -0.431349  1212
        8   -0.489215  2022
       10    0.490390  0222

 THE PROJECTION OF THIS CI STATE ONTO SPACE SYMMETRY A    WEIGHS 1.0000E+00


 STATE #    3  ENERGY =   -1483.609488717

      CSF      COEF    OCCUPANCY (IGNORING CORE)
      ---      ----    --------- --------- -----
        1   -0.483284  2220
        3   -0.455015  2121
        4    0.190071  1221
        5    0.486000  2202
        6   -0.193607  2112
        7    0.452669  1212
        8   -0.151234  2022
       10    0.147644  0222

 THE PROJECTION OF THIS CI STATE ONTO SPACE SYMMETRY A    WEIGHS 1.0000E+00


 STATE #    4  ENERGY =   -1483.606801598

      CSF      COEF    OCCUPANCY (IGNORING CORE)
      ---      ----    --------- --------- -----
        1   -0.173972  2220
        3    0.228191  2121
        4    0.459296  1221
        5    0.171385  2202
        6   -0.458877  2112
        7   -0.228939  1212
        8    0.457460  2022
       10   -0.452859  0222

 THE PROJECTION OF THIS CI STATE ONTO SPACE SYMMETRY A    WEIGHS 1.0000E+00

 ...... END OF CI-MATRIX DIAGONALIZATION ......
 CPU     0: STEP CPU TIME=     0.04 TOTAL CPU TIME=        803.8 (     13.4 MIN)
 TOTAL WALL CLOCK TIME=        818.7 SECONDS, CPU UTILIZATION IS    98.17%

          ---------------------
          STORE CSF INFORMATION
          --------------------

 READING THE DRT FILE
 TITLE=DRT1    14:22:28 16-NOV-2021                                                    
 NUMBER OF CONFIGURATIONS =         10

 READING THE CI VECTOR FILE
 RUN TITLE= C20N2H32O8                                                                     
 DRT TITLE=DRT1    14:22:28 16-NOV-2021                                                    
     4 STATES WERE COMPUTED, NWKS=        10

 STORING CSF AND CI COEF. INFORMATION FOR    4 STATES ON FILE  17.
     ENERGIES ARE ...
   -1488.3537448  -1488.3506827  -1488.3505129  -1488.3473920
 SAVING CSFS WITH COEFS LARGER THAN 2.50E-05
 SAVED CSFS:         10
 TOTAL CSFS:         10

 ...... DONE STORING CSF INFORMATION ......
 CPU     0: STEP CPU TIME=     0.00 TOTAL CPU TIME=        803.8 (     13.4 MIN)
 TOTAL WALL CLOCK TIME=        818.7 SECONDS, CPU UTILIZATION IS    98.17%


     -------------------------
      2-ND     CI CALCULATION
     -------------------------

          -----------------------     ----------------------------
          GUGA DISTINCT ROW TABLE     WRITTEN BY B.R.BROOKS,P.SAXE
          -----------------------     ----------------------------

      GROUP=C1           NPRT=       0
       FORS=       T   INTACT=       F
       FOCI=       F   MXNINT=   50000
       SOCI=       F   MXNEME=   10000
     IEXCIT=       0

      -CORE-    -INTERNAL-  -EXTERNAL-
     NFZC= 112   NDOC=   2   NEXT=   0
     NMCC=   0   NAOS=   0   NFZV=   0
                 NBOS=   0
                 NALP=   2
                 NVAL=   0

 THE MAXIMUM ELECTRON EXCITATION WILL BE   2

 SYMMETRIES FOR THE 112 CORE,   4 ACTIVE,   0 EXTERNAL MO-S ARE
     CORE= A     A     A     A     A     A     A     A     A     A   
           A     A     A     A     A     A     A     A     A     A   
           A     A     A     A     A     A     A     A     A     A   
           A     A     A     A     A     A     A     A     A     A   
           A     A     A     A     A     A     A     A     A     A   
           A     A     A     A     A     A     A     A     A     A   
           A     A     A     A     A     A     A     A     A     A   
           A     A     A     A     A     A     A     A     A     A   
           A     A     A     A     A     A     A     A     A     A   
           A     A     A     A     A     A     A     A     A     A   
           A     A     A     A     A     A     A     A     A     A   
           A     A   
   ACTIVE= A     A     A     A   
           DOC   DOC   ALP   ALP 

 MOLECULAR CHARGE          =    0
 NUMBER OF ALPHA ELECTRONS =  116
 NUMBER OF  BETA ELECTRONS =  114

 THE ELECTRONIC STATE IS  3-A   

 THE DISTINCT ROW TABLE HAS         9 ROWS.
  THE WAVEFUNCTION CONTAINS         6 WALKS (CSF-S).

 TOTAL NUMBER OF INTEGRALS =         73
 NUMBER OF INTEGRALS/GROUP =         73
 NUMBER OF INTEGRAL GROUPS =          1
 MAXIMUM RECORD SIZES ARE     500 FOR UNIT 11      22 FOR UNIT 12
                            30001 FOR UNIT 15   30001 FOR UNIT 16
 ...... END OF -DRT- GENERATION ...... 
 CPU     0: STEP CPU TIME=     1.33 TOTAL CPU TIME=        805.1 (     13.4 MIN)
 TOTAL WALL CLOCK TIME=        820.1 SECONDS, CPU UTILIZATION IS    98.17%

     --------------------------------------------
     PARTIAL TWO ELECTRON INTEGRAL TRANSFORMATION
     --------------------------------------------

 NUMBER OF CORE MOLECULAR ORBITALS     =  112
 NUMBER OF OCCUPIED MOLECULAR ORBITALS =  116
 TOTAL NUMBER OF MOLECULAR ORBITALS    =  116
 TOTAL NUMBER OF ATOMIC ORBITALS       =  818
 THRESHOLD FOR KEEPING TRANSFORMED 2E- INTEGRALS = 1.000E-12
 AO INTEGRALS WILL BE CALCULATED IN DIRECT MODE...
 DIRECT TRANSFORMATION SKIPS AO INTEGRAL STORAGE ON DISK.
 SCHWARZ INEQUALITY OVERHEAD:    272275 INTEGRALS, T=        0.00
 EVALUATING THE FROZEN CORE ENERGY...
 ----- FROZEN CORE ENERGY =     -4973.4221907129

 PLAN A: REQUIREMENTS FOR FULLY IN-MEMORY TRANSFORMATION:
 # OF WORDS AVAILABLE =            348630643
 # OF WORDS NEEDED    =           1099572977

 PLAN B: REQUIREMENTS FOR THE SEGMENTED TRANSFORMATION:
       MINIMUM=      277554143 WORDS FOR 1 MOLECULAR ORBITAL PER PASS
       MAXIMUM=      277554143 WORDS FOR ALL MOLECULAR ORBITALS IN 1 PASS
              (      274006278 EXTRA WORDS INCLUDES 1 EXTRA ORBITAL/PASS)
 THIS RUN USES=      277554143 WORDS,
 DISTRIBUTING   4 PASSES EACH CONTAINING     1 ORBITALS OVER  40 PROCESSORS.

 CHOOSING SEGMENTED PARTIAL TRANSFORMATION...
 DIRECT TRANSFORMATION SKIPS AO INTEGRAL STORAGE ON DISK.
 PASS #   1 TOOK      777.68 SECONDS.
 ASSIGNING PASS #   2 TO A DIFFERENT PROCESSOR.
 ASSIGNING PASS #   3 TO A DIFFERENT PROCESSOR.
 ASSIGNING PASS #   4 TO A DIFFERENT PROCESSOR.
 TOTAL NUMBER OF TRANSFORMED 2E- INTEGRALS KEPT =           55
 ... END OF INTEGRAL TRANSFORMATION ...
 CPU     0: STEP CPU TIME=   798.72 TOTAL CPU TIME=       1603.8 (     26.7 MIN)
 TOTAL WALL CLOCK TIME=       1657.0 SECONDS, CPU UTILIZATION IS    96.79%

          ------------------------
          GUGA-CI INTEGRAL SORTING
          ------------------------

     80049 WORDS NEEDED TO SORT             73 GUGA INTEGRALS IN MEMORY
 348630643 WORDS ARE AVAILABLE
 CHOOSING IN-MEMORY SORTING...
 IN CORE ALGORITHM SORTED             10 NON-ZERO 1E- INTEGRALS
 IN CORE ALGORITHM SORTED             55 NON-ZERO 2E- INTEGRALS
 ...... END OF INTEGRAL SORTING ...... 
 CPU     0: STEP CPU TIME=     0.04 TOTAL CPU TIME=       1603.8 (     26.7 MIN)
 TOTAL WALL CLOCK TIME=       1657.1 SECONDS, CPU UTILIZATION IS    96.79%

 -------------------------     ---------------------------------------
 ENERGY MATRIX CALCULATION     WRITTEN BY B.R.BROOKS,W.D.LAIDIG,P.SAXE
 -------------------------     ---------------------------------------

 COMPUTING THE HAMILTONIAN FOR THE         6 CSF-S...

          81 IS THE TOTAL NUMBER OF GENERATED LOOPS
          81 WERE CREATED BY THE LOOP-DRIVEN ALGORITHM
           0 WERE CREATED IMPLICITLY

          81 IS THE TOTAL NUMBER OF PROCESSED LOOPS
          44     DIAGONAL LOOPS ARE STORED ON WORK15 IN     1 BUFFERS OF  10000 ELEMENTS.
          37 OFF DIAGONAL LOOPS ARE STORED ON WORK16 IN     1 BUFFERS OF  10000 ELEMENTS.
 ...... END OF ENERGY MATRIX CALCULATION ...... 
 CPU     0: STEP CPU TIME=     0.05 TOTAL CPU TIME=       1603.9 (     26.7 MIN)
 TOTAL WALL CLOCK TIME=       1657.5 SECONDS, CPU UTILIZATION IS    96.77%

          -----------------------------------------
          DAVIDSON METHOD CI-MATRIX DIAGONALIZATION
                   WRITTEN BY STEVE ELBERT
          -----------------------------------------
 NUMBER OF STATES REQUESTED =     4
 MAX. NUMB. OF EXPAN. VEC   =    30
 MAX. NUMB. IMPROVED STATES =     4
 MAX. NUMB. OF ITERATIONS   =   500
 CONVERGENCE CRITERION      =    1.0E-06

 CHOOSING TO SOLVE SECULAR EQUATION IN MEMORY
 NUMBER OF WORDS AVAILABLE =  348630643
 NUMBER OF WORDS USED      =      31357
 ENERGY MATRIX BUFFER SIZE =      10000
 SOLUTION FOUND WITH DIRECT METHOD

 STATE #    1  ENERGY =   -1483.612423961

      CSF      COEF    OCCUPANCY (IGNORING CORE)
      ---      ----    --------- --------- -----
        1   -0.247100  1122
        2   -0.458406  2121
        3   -0.232122  2112
        4    0.231611  1221
        5    0.459753  1212
        6    0.640241  2211

 THE PROJECTION OF THIS CI STATE ONTO SPACE SYMMETRY A    WEIGHS 1.0000E+00


 STATE #    2  ENERGY =   -1483.609792659

      CSF      COEF    OCCUPANCY (IGNORING CORE)
      ---      ----    --------- --------- -----
        1    0.692149  1122
        2    0.205532  2121
        3   -0.432308  2112
        4    0.436589  1221
        5   -0.202683  1212
        6    0.245164  2211

 THE PROJECTION OF THIS CI STATE ONTO SPACE SYMMETRY A    WEIGHS 1.0000E+00


 STATE #    3  ENERGY =   -1483.609488832

      CSF      COEF    OCCUPANCY (IGNORING CORE)
      ---      ----    --------- --------- -----
        1    0.212397  1122
        2    0.191358  2121
        3    0.456334  2112
        4   -0.449777  1221
        5   -0.193184  1212
        6    0.685865  2211

 THE PROJECTION OF THIS CI STATE ONTO SPACE SYMMETRY A    WEIGHS 1.0000E+00


 STATE #    4  ENERGY =   -1483.606801271

      CSF      COEF    OCCUPANCY (IGNORING CORE)
      ---      ----    --------- --------- -----
        1    0.644008  1122
        2   -0.460933  2121
        3    0.228799  2112
        4   -0.228265  1221
        5    0.456922  1212
        6   -0.244055  2211

 THE PROJECTION OF THIS CI STATE ONTO SPACE SYMMETRY A    WEIGHS 1.0000E+00

 ...... END OF CI-MATRIX DIAGONALIZATION ......
 CPU     0: STEP CPU TIME=     0.04 TOTAL CPU TIME=       1603.9 (     26.7 MIN)
 TOTAL WALL CLOCK TIME=       1657.8 SECONDS, CPU UTILIZATION IS    96.75%

          ---------------------
          STORE CSF INFORMATION
          --------------------

 READING THE DRT FILE
 TITLE=DRT2    14:36:02 16-NOV-2021                                                    
 NUMBER OF CONFIGURATIONS =          6

 READING THE CI VECTOR FILE
 RUN TITLE= C20N2H32O8                                                                     
 DRT TITLE=DRT2    14:36:02 16-NOV-2021                                                    
     4 STATES WERE COMPUTED, NWKS=         6

 STORING CSF AND CI COEF. INFORMATION FOR    4 STATES ON FILE  17.
     ENERGIES ARE ...
   -1488.3537460  -1488.3506823  -1488.3505142  -1488.3473915
 SAVING CSFS WITH COEFS LARGER THAN 2.50E-05
 SAVED CSFS:          6
 TOTAL CSFS:          6

 ...... DONE STORING CSF INFORMATION ......
 CPU     0: STEP CPU TIME=     0.00 TOTAL CPU TIME=       1603.9 (     26.7 MIN)
 TOTAL WALL CLOCK TIME=       1657.8 SECONDS, CPU UTILIZATION IS    96.75%
 CPU     0: STEP CPU TIME=     0.00 TOTAL CPU TIME=       1603.9 (     26.7 MIN)
 TOTAL WALL CLOCK TIME=       1657.8 SECONDS, CPU UTILIZATION IS    96.75%

 ++++++++++++++++++++++++++++++++++++++++++++++++++++++++++++++++++++++


 THE SYMMETRIES OF THE ANGULAR MOMENTUM L AND TRANSLATION R:
 LX BELONGS TO A   
 LY BELONGS TO A   
 LZ BELONGS TO A   
 RX BELONGS TO A   
 RY BELONGS TO A   
 RZ BELONGS TO A   
 SOC INTEGRALS NEED BE CALCULATED FOR LX: YEA 
 SOC INTEGRALS NEED BE CALCULATED FOR LY: YEA 
 SOC INTEGRALS NEED BE CALCULATED FOR LZ: YEA 

     -------------------------------------------
            DIRECT SPIN-ORBIT COUPLING
         (SHIRO KOSEKI AND DMITRI FEDOROV)

             ONE ELECTRON SO OPERATOR.
     -------------------------------------------


ENERGY FOR THE LOWEST STATE     =    -1488.3537459928
ENERGY TOLERANCE FOR SOC MATRIX =    -1388.3537459928 (HIGHEST STATE)
                           ETOL =      100.0000000000
                         UPPREN =    -1388.3537459928

  CI# RTS#     LOWEST ENERGY      HIGHEST ENERGY     NEXT ENERGY
    1    4    -1488.3537447673    -1488.3473919930
    2    4    -1488.3537459928    -1488.3473914794

         -------------------------------------
          ONE-ELECTRON SPIN-ORBIT AO INTEGRALS
         -------------------------------------
         USING    1011209 WORDS OF MEMORY
         2E SOC INTEGRALS WILL BE DISTRIBUTED
      ...... DONE WITH SPIN-ORBIT INTEGRALS ......
 CPU     0: STEP CPU TIME=     2.35 TOTAL CPU TIME=       1606.3 (     26.8 MIN)
 TOTAL WALL CLOCK TIME=       1661.5 SECONDS, CPU UTILIZATION IS    96.68%

   4409523 WORDS OF MEMORY ARE REQUIRED  FOR 1 PASS(ES)
   4409523 WORDS FOR INTEGRALS,   3405212 WORDS FOR CSFS.

 REFERENCE STATE IS SET TO    1 IN THE DRT NO. 1 (     0).

 THE FOLLOWING LEGEND IS USED BELOW:
 [C] - THE MATRIX ELEMENT ACTUALLY CALCULATED
 [P] - OBTAINED FROM [C] BY THE WIGNER-ECKART THEOREM (<HSO>)
 [Z] - ZERO BY POINT GROUP SYMMETRY
 [W] - ZERO BY THE WIGNER-ECKART THEOREM (<HSO>)
 [S] - ZERO BY SPIN ORTHOGONALITY (<R>)

 [Z]'S ARE NOT CALCULATED.


 CI STATE FORMAT:   N-(2S+1)G:B
 G- IRREP LABEL, B NUMBERS DEGENERATE COMPONENTS OF G
 N NUMBERS EQUIVALENT TERMS (2S+1)G:B

 STATE ID FORMAT: NCI*1000+IROOT,
 WHERE NCI IS THE NTH $DRT GROUP
 AND IROOT IS THE CI ROOT'S ORDINAL NUMBER.

 DIPOLE MOMENTS ARE IN E*BOHR UNITS. TO GET DEBYE, MULTIPLY BY 2.541766.

   < 1-1A    |R| 1-1A    > =     -0.789144     -1.668043     -1.076545 [CCC]
 < 1-1A    (MS= 0.0)|HSO| 1-1A    (MS= 0.0)> =     0.0000     0.0000I    [W]
  
   < 1-1A    |R| 2-1A    > =      0.007711      0.011248     -0.041912 [CCC]
 < 1-1A    (MS= 0.0)|HSO| 2-1A    (MS= 0.0)> =     0.0000     0.0000I    [W]
  
   < 1-1A    |R| 3-1A    > =      0.026571     -0.039149     -0.008946 [CCC]
 < 1-1A    (MS= 0.0)|HSO| 3-1A    (MS= 0.0)> =     0.0000     0.0000I    [W]
  
   < 1-1A    |R| 4-1A    > =     -0.000087      0.000116      0.000244 [CCC]
 < 1-1A    (MS= 0.0)|HSO| 4-1A    (MS= 0.0)> =     0.0000     0.0000I    [W]
  
   < 2-1A    |R| 2-1A    > =     -0.746884     -1.590141     -1.050551 [CCC]
 < 2-1A    (MS= 0.0)|HSO| 2-1A    (MS= 0.0)> =     0.0000     0.0000I    [W]
  
   < 2-1A    |R| 3-1A    > =     -0.002921     -0.002768     -0.001687 [CCC]
 < 2-1A    (MS= 0.0)|HSO| 3-1A    (MS= 0.0)> =     0.0000     0.0000I    [W]
  
   < 2-1A    |R| 4-1A    > =      0.026408     -0.038989     -0.011063 [CCC]
 < 2-1A    (MS= 0.0)|HSO| 4-1A    (MS= 0.0)> =     0.0000     0.0000I    [W]
  
   < 3-1A    |R| 3-1A    > =     -0.868572     -1.704605     -1.109549 [CCC]
 < 3-1A    (MS= 0.0)|HSO| 3-1A    (MS= 0.0)> =     0.0000     0.0000I    [W]
  
   < 3-1A    |R| 4-1A    > =      0.006348      0.013057     -0.041400 [CCC]
 < 3-1A    (MS= 0.0)|HSO| 4-1A    (MS= 0.0)> =     0.0000     0.0000I    [W]
  
   < 4-1A    |R| 4-1A    > =     -0.826955     -1.625855     -1.083306 [CCC]
 < 4-1A    (MS= 0.0)|HSO| 4-1A    (MS= 0.0)> =     0.0000     0.0000I    [W]
  
 CPU     0: STEP CPU TIME=    29.96 TOTAL CPU TIME=       1636.2 (     27.3 MIN)
 TOTAL WALL CLOCK TIME=       1715.4 SECONDS, CPU UTILIZATION IS    95.39%
   < 1-1A    |R| 1-3A    > =      0.000000      0.000000      0.000000 [SSS]
 < 1-1A    (MS= 0.0)|HSO| 1-3A    (MS= 0.0)> =     0.0000     0.0020I    [C]
 < 1-1A    (MS= 0.0)|HSO| 1-3A    (MS= 1.0)> =    -0.0064    -0.0141I    [C]
 < 1-1A    (MS= 0.0)|HSO| 1-3A    (MS=-1.0)> =    -0.0064     0.0141I    [P]
  
   < 1-1A    |R| 2-3A    > =      0.000000      0.000000      0.000000 [SSS]
 < 1-1A    (MS= 0.0)|HSO| 2-3A    (MS= 0.0)> =     0.0000    10.7971I    [C]
 < 1-1A    (MS= 0.0)|HSO| 2-3A    (MS= 1.0)> =   -30.2310   -67.7096I    [C]
 < 1-1A    (MS= 0.0)|HSO| 2-3A    (MS=-1.0)> =   -30.2310    67.7096I    [P]
  
   < 1-1A    |R| 3-3A    > =      0.000000      0.000000      0.000000 [SSS]
 < 1-1A    (MS= 0.0)|HSO| 3-3A    (MS= 0.0)> =     0.0000   -99.9420I    [C]
 < 1-1A    (MS= 0.0)|HSO| 3-3A    (MS= 1.0)> =   -15.3410    19.8341I    [C]
 < 1-1A    (MS= 0.0)|HSO| 3-3A    (MS=-1.0)> =   -15.3410   -19.8341I    [P]
  
   < 1-1A    |R| 4-3A    > =      0.000000      0.000000      0.000000 [SSS]
 < 1-1A    (MS= 0.0)|HSO| 4-3A    (MS= 0.0)> =     0.0000     0.0541I    [C]
 < 1-1A    (MS= 0.0)|HSO| 4-3A    (MS= 1.0)> =    -0.1934    -0.4256I    [C]
 < 1-1A    (MS= 0.0)|HSO| 4-3A    (MS=-1.0)> =    -0.1934     0.4256I    [P]
  
   < 2-1A    |R| 1-3A    > =      0.000000      0.000000      0.000000 [SSS]
 < 2-1A    (MS= 0.0)|HSO| 1-3A    (MS= 0.0)> =     0.0000   -10.6127I    [C]
 < 2-1A    (MS= 0.0)|HSO| 1-3A    (MS= 1.0)> =    30.2596    67.6733I    [C]
 < 2-1A    (MS= 0.0)|HSO| 1-3A    (MS=-1.0)> =    30.2596   -67.6733I    [P]
  
   < 2-1A    |R| 2-3A    > =      0.000000      0.000000      0.000000 [SSS]
 < 2-1A    (MS= 0.0)|HSO| 2-3A    (MS= 0.0)> =     0.0000    -0.0328I    [C]
 < 2-1A    (MS= 0.0)|HSO| 2-3A    (MS= 1.0)> =    -0.0125    -0.0088I    [C]
 < 2-1A    (MS= 0.0)|HSO| 2-3A    (MS=-1.0)> =    -0.0125     0.0088I    [P]
  
   < 2-1A    |R| 3-3A    > =      0.000000      0.000000      0.000000 [SSS]
 < 2-1A    (MS= 0.0)|HSO| 3-3A    (MS= 0.0)> =     0.0000    -0.1037I    [C]
 < 2-1A    (MS= 0.0)|HSO| 3-3A    (MS= 1.0)> =     0.1740     0.4110I    [C]
 < 2-1A    (MS= 0.0)|HSO| 3-3A    (MS=-1.0)> =     0.1740    -0.4110I    [P]
  
   < 2-1A    |R| 4-3A    > =      0.000000      0.000000      0.000000 [SSS]
 < 2-1A    (MS= 0.0)|HSO| 4-3A    (MS= 0.0)> =     0.0000    99.2986I    [C]
 < 2-1A    (MS= 0.0)|HSO| 4-3A    (MS= 1.0)> =    16.8203   -16.4622I    [C]
 < 2-1A    (MS= 0.0)|HSO| 4-3A    (MS=-1.0)> =    16.8203    16.4622I    [P]
  
   < 3-1A    |R| 1-3A    > =      0.000000      0.000000      0.000000 [SSS]
 < 3-1A    (MS= 0.0)|HSO| 1-3A    (MS= 0.0)> =     0.0000    99.9587I    [C]
 < 3-1A    (MS= 0.0)|HSO| 1-3A    (MS= 1.0)> =    15.2924   -19.9429I    [C]
 < 3-1A    (MS= 0.0)|HSO| 1-3A    (MS=-1.0)> =    15.2924    19.9429I    [P]
  
   < 3-1A    |R| 2-3A    > =      0.000000      0.000000      0.000000 [SSS]
 < 3-1A    (MS= 0.0)|HSO| 2-3A    (MS= 0.0)> =     0.0000     0.0688I    [C]
 < 3-1A    (MS= 0.0)|HSO| 2-3A    (MS= 1.0)> =    -0.1911    -0.4282I    [C]
 < 3-1A    (MS= 0.0)|HSO| 2-3A    (MS=-1.0)> =    -0.1911     0.4282I    [P]
  
   < 3-1A    |R| 3-3A    > =      0.000000      0.000000      0.000000 [SSS]
 < 3-1A    (MS= 0.0)|HSO| 3-3A    (MS= 0.0)> =     0.0000     0.0029I    [C]
 < 3-1A    (MS= 0.0)|HSO| 3-3A    (MS= 1.0)> =    -0.0063    -0.0142I    [C]
 < 3-1A    (MS= 0.0)|HSO| 3-3A    (MS=-1.0)> =    -0.0063     0.0142I    [P]
  
   < 3-1A    |R| 4-3A    > =      0.000000      0.000000      0.000000 [SSS]
 < 3-1A    (MS= 0.0)|HSO| 4-3A    (MS= 0.0)> =     0.0000   -15.2224I    [C]
 < 3-1A    (MS= 0.0)|HSO| 4-3A    (MS= 1.0)> =    29.5166    68.5155I    [C]
 < 3-1A    (MS= 0.0)|HSO| 4-3A    (MS=-1.0)> =    29.5166   -68.5155I    [P]
  
   < 4-1A    |R| 1-3A    > =      0.000000      0.000000      0.000000 [SSS]
 < 4-1A    (MS= 0.0)|HSO| 1-3A    (MS= 0.0)> =     0.0000     0.0909I    [C]
 < 4-1A    (MS= 0.0)|HSO| 1-3A    (MS= 1.0)> =    -0.1761    -0.4086I    [C]
 < 4-1A    (MS= 0.0)|HSO| 1-3A    (MS=-1.0)> =    -0.1761     0.4086I    [P]
  
   < 4-1A    |R| 2-3A    > =      0.000000      0.000000      0.000000 [SSS]
 < 4-1A    (MS= 0.0)|HSO| 2-3A    (MS= 0.0)> =     0.0000    99.3230I    [C]
 < 4-1A    (MS= 0.0)|HSO| 2-3A    (MS= 1.0)> =    16.7724   -16.5725I    [C]
 < 4-1A    (MS= 0.0)|HSO| 2-3A    (MS=-1.0)> =    16.7724    16.5725I    [P]
  
   < 4-1A    |R| 3-3A    > =      0.000000      0.000000      0.000000 [SSS]
 < 4-1A    (MS= 0.0)|HSO| 3-3A    (MS= 0.0)> =     0.0000   -15.0391I    [C]
 < 4-1A    (MS= 0.0)|HSO| 3-3A    (MS= 1.0)> =    29.5475    68.4848I    [C]
 < 4-1A    (MS= 0.0)|HSO| 3-3A    (MS=-1.0)> =    29.5475   -68.4848I    [P]
  
   < 4-1A    |R| 4-3A    > =      0.000000      0.000000      0.000000 [SSS]
 < 4-1A    (MS= 0.0)|HSO| 4-3A    (MS= 0.0)> =     0.0000     0.0321I    [C]
 < 4-1A    (MS= 0.0)|HSO| 4-3A    (MS= 1.0)> =     0.0115     0.0079I    [C]
 < 4-1A    (MS= 0.0)|HSO| 4-3A    (MS=-1.0)> =     0.0115    -0.0079I    [P]
  
 CPU     0: STEP CPU TIME=     0.00 TOTAL CPU TIME=       1636.2 (     27.3 MIN)
 TOTAL WALL CLOCK TIME=       1715.4 SECONDS, CPU UTILIZATION IS    95.39%
   < 1-3A    |R| 1-3A    > =     -0.789138     -1.667879     -1.076562 [CCC]
 < 1-3A    (MS= 1.0)|HSO| 1-3A    (MS= 1.0)> =     0.0000    -0.0000I    [C]
 < 1-3A    (MS= 0.0)|HSO| 1-3A    (MS= 0.0)> =     0.0000     0.0000I    [W]
 < 1-3A    (MS=-1.0)|HSO| 1-3A    (MS=-1.0)> =     0.0000     0.0000I    [P]
 < 1-3A    (MS= 0.0)|HSO| 1-3A    (MS= 1.0)> =     0.0000    -0.0000I    [C]
 < 1-3A    (MS= 1.0)|HSO| 1-3A    (MS= 0.0)> =    -0.0000    -0.0000I    [P]
 < 1-3A    (MS=-1.0)|HSO| 1-3A    (MS= 0.0)> =     0.0000    -0.0000I    [P]
 < 1-3A    (MS= 0.0)|HSO| 1-3A    (MS=-1.0)> =    -0.0000    -0.0000I    [P]
  
   < 1-3A    |R| 2-3A    > =      0.007669      0.011173     -0.041891 [CCC]
 < 1-3A    (MS= 1.0)|HSO| 2-3A    (MS= 1.0)> =     0.0000    15.0509I    [C]
 < 1-3A    (MS= 0.0)|HSO| 2-3A    (MS= 0.0)> =     0.0000     0.0000I    [W]
 < 1-3A    (MS=-1.0)|HSO| 2-3A    (MS=-1.0)> =     0.0000   -15.0509I    [P]
 < 1-3A    (MS= 0.0)|HSO| 2-3A    (MS= 1.0)> =    29.5455    68.4869I    [C]
 < 1-3A    (MS= 1.0)|HSO| 2-3A    (MS= 0.0)> =   -29.5455    68.4869I    [P]
 < 1-3A    (MS=-1.0)|HSO| 2-3A    (MS= 0.0)> =    29.5455    68.4869I    [P]
 < 1-3A    (MS= 0.0)|HSO| 2-3A    (MS=-1.0)> =   -29.5455    68.4869I    [P]
  
   < 1-3A    |R| 3-3A    > =      0.026585     -0.039175     -0.009012 [CCC]
 < 1-3A    (MS= 1.0)|HSO| 3-3A    (MS= 1.0)> =     0.0000    99.3245I    [C]
 < 1-3A    (MS= 0.0)|HSO| 3-3A    (MS= 0.0)> =     0.0000     0.0000I    [W]
 < 1-3A    (MS=-1.0)|HSO| 3-3A    (MS=-1.0)> =     0.0000   -99.3245I    [P]
 < 1-3A    (MS= 0.0)|HSO| 3-3A    (MS= 1.0)> =   -16.7691    16.5805I    [C]
 < 1-3A    (MS= 1.0)|HSO| 3-3A    (MS= 0.0)> =    16.7691    16.5805I    [P]
 < 1-3A    (MS=-1.0)|HSO| 3-3A    (MS= 0.0)> =   -16.7691    16.5805I    [P]
 < 1-3A    (MS= 0.0)|HSO| 3-3A    (MS=-1.0)> =    16.7691    16.5805I    [P]
  
   < 1-3A    |R| 4-3A    > =      0.000096      0.000024     -0.000254 [CCC]
 < 1-3A    (MS= 1.0)|HSO| 4-3A    (MS= 1.0)> =     0.0000     0.0882I    [C]
 < 1-3A    (MS= 0.0)|HSO| 4-3A    (MS= 0.0)> =     0.0000     0.0000I    [W]
 < 1-3A    (MS=-1.0)|HSO| 4-3A    (MS=-1.0)> =     0.0000    -0.0882I    [P]
 < 1-3A    (MS= 0.0)|HSO| 4-3A    (MS= 1.0)> =     0.1875     0.4313I    [C]
 < 1-3A    (MS= 1.0)|HSO| 4-3A    (MS= 0.0)> =    -0.1875     0.4313I    [P]
 < 1-3A    (MS=-1.0)|HSO| 4-3A    (MS= 0.0)> =     0.1875     0.4313I    [P]
 < 1-3A    (MS= 0.0)|HSO| 4-3A    (MS=-1.0)> =    -0.1875     0.4313I    [P]
  
   < 2-3A    |R| 2-3A    > =     -0.746870     -1.589999     -1.050532 [CCC]
 < 2-3A    (MS= 1.0)|HSO| 2-3A    (MS= 1.0)> =     0.0000     0.0000I    [C]
 < 2-3A    (MS= 0.0)|HSO| 2-3A    (MS= 0.0)> =     0.0000     0.0000I    [W]
 < 2-3A    (MS=-1.0)|HSO| 2-3A    (MS=-1.0)> =     0.0000    -0.0000I    [P]
 < 2-3A    (MS= 0.0)|HSO| 2-3A    (MS= 1.0)> =     0.0000     0.0000I    [C]
 < 2-3A    (MS= 1.0)|HSO| 2-3A    (MS= 0.0)> =    -0.0000     0.0000I    [P]
 < 2-3A    (MS=-1.0)|HSO| 2-3A    (MS= 0.0)> =     0.0000     0.0000I    [P]
 < 2-3A    (MS= 0.0)|HSO| 2-3A    (MS=-1.0)> =    -0.0000     0.0000I    [P]
  
   < 2-3A    |R| 3-3A    > =     -0.002710     -0.002520     -0.001601 [CCC]
 < 2-3A    (MS= 1.0)|HSO| 3-3A    (MS= 1.0)> =     0.0000    -0.0749I    [C]
 < 2-3A    (MS= 0.0)|HSO| 3-3A    (MS= 0.0)> =     0.0000     0.0000I    [W]
 < 2-3A    (MS=-1.0)|HSO| 3-3A    (MS=-1.0)> =     0.0000     0.0749I    [P]
 < 2-3A    (MS= 0.0)|HSO| 3-3A    (MS= 1.0)> =    -0.1900    -0.4288I    [C]
 < 2-3A    (MS= 1.0)|HSO| 3-3A    (MS= 0.0)> =     0.1900    -0.4288I    [P]
 < 2-3A    (MS=-1.0)|HSO| 3-3A    (MS= 0.0)> =    -0.1900    -0.4288I    [P]
 < 2-3A    (MS= 0.0)|HSO| 3-3A    (MS=-1.0)> =     0.1900    -0.4288I    [P]
  
   < 2-3A    |R| 4-3A    > =     -0.026389      0.038883      0.011004 [CCC]
 < 2-3A    (MS= 1.0)|HSO| 4-3A    (MS= 1.0)> =     0.0000   -99.9401I    [C]
 < 2-3A    (MS= 0.0)|HSO| 4-3A    (MS= 0.0)> =     0.0000     0.0000I    [W]
 < 2-3A    (MS=-1.0)|HSO| 4-3A    (MS=-1.0)> =     0.0000    99.9401I    [P]
 < 2-3A    (MS= 0.0)|HSO| 4-3A    (MS= 1.0)> =    15.3445   -19.8258I    [C]
 < 2-3A    (MS= 1.0)|HSO| 4-3A    (MS= 0.0)> =   -15.3445   -19.8258I    [P]
 < 2-3A    (MS=-1.0)|HSO| 4-3A    (MS= 0.0)> =    15.3445   -19.8258I    [P]
 < 2-3A    (MS= 0.0)|HSO| 4-3A    (MS=-1.0)> =   -15.3445   -19.8258I    [P]
  
   < 3-3A    |R| 3-3A    > =     -0.868582     -1.704598     -1.109574 [CCC]
 < 3-3A    (MS= 1.0)|HSO| 3-3A    (MS= 1.0)> =     0.0000     0.0000I    [C]
 < 3-3A    (MS= 0.0)|HSO| 3-3A    (MS= 0.0)> =     0.0000     0.0000I    [W]
 < 3-3A    (MS=-1.0)|HSO| 3-3A    (MS=-1.0)> =     0.0000    -0.0000I    [P]
 < 3-3A    (MS= 0.0)|HSO| 3-3A    (MS= 1.0)> =    -0.0000    -0.0000I    [C]
 < 3-3A    (MS= 1.0)|HSO| 3-3A    (MS= 0.0)> =     0.0000    -0.0000I    [P]
 < 3-3A    (MS=-1.0)|HSO| 3-3A    (MS= 0.0)> =    -0.0000    -0.0000I    [P]
 < 3-3A    (MS= 0.0)|HSO| 3-3A    (MS=-1.0)> =     0.0000    -0.0000I    [P]
  
   < 3-3A    |R| 4-3A    > =     -0.006410     -0.013038      0.041412 [CCC]
 < 3-3A    (MS= 1.0)|HSO| 4-3A    (MS= 1.0)> =     0.0000   -10.7854I    [C]
 < 3-3A    (MS= 0.0)|HSO| 4-3A    (MS= 0.0)> =     0.0000     0.0000I    [W]
 < 3-3A    (MS=-1.0)|HSO| 4-3A    (MS=-1.0)> =     0.0000    10.7854I    [P]
 < 3-3A    (MS= 0.0)|HSO| 4-3A    (MS= 1.0)> =   -30.2329   -67.7077I    [C]
 < 3-3A    (MS= 1.0)|HSO| 4-3A    (MS= 0.0)> =    30.2329   -67.7077I    [P]
 < 3-3A    (MS=-1.0)|HSO| 4-3A    (MS= 0.0)> =   -30.2329   -67.7077I    [P]
 < 3-3A    (MS= 0.0)|HSO| 4-3A    (MS=-1.0)> =    30.2329   -67.7077I    [P]
  
   < 4-3A    |R| 4-3A    > =     -0.826979     -1.625732     -1.083280 [CCC]
 < 4-3A    (MS= 1.0)|HSO| 4-3A    (MS= 1.0)> =     0.0000     0.0000I    [C]
 < 4-3A    (MS= 0.0)|HSO| 4-3A    (MS= 0.0)> =     0.0000     0.0000I    [W]
 < 4-3A    (MS=-1.0)|HSO| 4-3A    (MS=-1.0)> =     0.0000    -0.0000I    [P]
 < 4-3A    (MS= 0.0)|HSO| 4-3A    (MS= 1.0)> =    -0.0000     0.0000I    [C]
 < 4-3A    (MS= 1.0)|HSO| 4-3A    (MS= 0.0)> =     0.0000     0.0000I    [P]
 < 4-3A    (MS=-1.0)|HSO| 4-3A    (MS= 0.0)> =    -0.0000     0.0000I    [P]
 < 4-3A    (MS= 0.0)|HSO| 4-3A    (MS=-1.0)> =     0.0000     0.0000I    [P]
  
 CPU     0: STEP CPU TIME=     0.00 TOTAL CPU TIME=       1636.2 (     27.3 MIN)
 TOTAL WALL CLOCK TIME=       1715.4 SECONDS, CPU UTILIZATION IS    95.39%

 >>> DIMENSION OF HSO MATRIX =      16
     LARGEST NUMBER OF WALKS =      10

     THE MAX HSO MATRIX ELEMENT ABSOLUTE ERROR IS 1.00E-02 CM-1.
     TO DECREASE THE ERROR MAKE SYMTOL SMALLER.

     CI   ADIABATIC STATES (CM-1 UNIT) ---
             0.000        672.053        709.332       1394.297         -0.269
            -0.269         -0.269        672.135        672.135        672.135
           709.036        709.036        709.036       1394.409       1394.409
          1394.409

 WEIGHTS OF SO   CI   STATES ---

 STATE   1: RELATIVE E=        -31.940 CM-1; WEIGHT = 0.952  2001
         1.0000
          1      2      3      4      5      6      7      8
         0.0047 0.0148 0.0118 0.0000 0.9520 0.0068 0.0094 0.0005

 STATE   2: RELATIVE E=        -31.904 CM-1; WEIGHT = 0.934  2001
         1.0000
          1      2      3      4      5      6      7      8
         0.0223 0.0000 0.0003 0.0005 0.9344 0.0226 0.0200 0.0000

 STATE   3: RELATIVE E=        -31.871 CM-1; WEIGHT = 0.955  2001
         1.0000
          1      2      3      4      5      6      7      8
         0.0017 0.0074 0.0084 0.0000 0.9549 0.0162 0.0109 0.0005

 STATE   4: RELATIVE E=        -31.653 CM-1; WEIGHT = 0.928  1001
         1.0000
          1      2      3      4      5      6      7      8
         0.9280 0.0001 0.0000 0.0000 0.0286 0.0226 0.0202 0.0005

 STATE   5: RELATIVE E=        673.261 CM-1; WEIGHT = 0.738  1002
         1.0000
          1      2      3      4      5      6      7      8
         0.0009 0.7377 0.0000 0.0020 0.0217 0.2190 0.0010 0.0176

 STATE   6: RELATIVE E=        673.343 CM-1; WEIGHT = 0.904  2002
         1.0000
          1      2      3      4      5      6      7      8
         0.0047 0.0516 0.0005 0.0045 0.0186 0.9038 0.0005 0.0157

 STATE   7: RELATIVE E=        673.361 CM-1; WEIGHT = 0.802  2002
         1.0000
          1      2      3      4      5      6      7      8
         0.0034 0.1555 0.0003 0.0012 0.0186 0.8022 0.0009 0.0178

 STATE   8: RELATIVE E=        673.387 CM-1; WEIGHT = 0.946  2002
         1.0000
          1      2      3      4      5      6      7      8
         0.0130 0.0130 0.0003 0.0113 0.0082 0.9462 0.0010 0.0069

 STATE   9: RELATIVE E=        708.309 CM-1; WEIGHT = 0.957  2003
         1.0000
          1      2      3      4      5      6      7      8
         0.0063 0.0001 0.0018 0.0089 0.0132 0.0005 0.9569 0.0122

 STATE  10: RELATIVE E=        708.343 CM-1; WEIGHT = 0.937  2003
         1.0000
          1      2      3      4      5      6      7      8
         0.0001 0.0002 0.0207 0.0000 0.0200 0.0004 0.9371 0.0216

 STATE  11: RELATIVE E=        708.418 CM-1; WEIGHT = 0.951  2003
         1.0000
          1      2      3      4      5      6      7      8
         0.0145 0.0002 0.0033 0.0134 0.0072 0.0003 0.9514 0.0098

 STATE  12: RELATIVE E=        708.666 CM-1; WEIGHT = 0.930  1003
         1.0000
          1      2      3      4      5      6      7      8
         0.0000 0.0000 0.9304 0.0001 0.0211 0.0005 0.0252 0.0227

 STATE  13: RELATIVE E=       1425.364 CM-1; WEIGHT = 0.856  1004
         1.0000
          1      2      3      4      5      6      7      8
         0.0001 0.0008 0.0000 0.8562 0.0004 0.0182 0.0225 0.1019

 STATE  14: RELATIVE E=       1425.470 CM-1; WEIGHT = 0.950  2004
         1.0000
          1      2      3      4      5      6      7      8
         0.0000 0.0116 0.0139 0.0081 0.0005 0.0070 0.0090 0.9499

 STATE  15: RELATIVE E=       1425.517 CM-1; WEIGHT = 0.923  2004
         1.0000
          1      2      3      4      5      6      7      8
         0.0003 0.0004 0.0012 0.0347 0.0001 0.0198 0.0201 0.9234

 STATE  16: RELATIVE E=       1425.546 CM-1; WEIGHT = 0.899  2004
         1.0000
          1      2      3      4      5      6      7      8
         0.0000 0.0065 0.0071 0.0591 0.0004 0.0140 0.0139 0.8990


 -----------------------------------------------------------
 EIGENVALUES AND EIGENVECTORS OF THE SO   CI   HAMILTONIAN
 -----------------------------------------------------------

                          1          2          3          4          5
   STATE ENERGY ---      -31.94     -31.90     -31.87     -31.65     673.26
       STATE ID ---       2001       2001       2001       1001       1002

    1< 1>  1(  0.0) R  -0.068306   0.149235   0.041293   0.963314   0.030769
                   I   0.000000   0.000000   0.000000   0.000000   0.000000
    2< 2>  1(  0.0) R   0.121785   0.003410  -0.086052   0.011858  -0.858876
                   I  -0.000000  -0.000000   0.000000   0.000000   0.000000
    3< 3>  1(  0.0) R  -0.108704  -0.016343  -0.091619  -0.001182  -0.006695
                   I  -0.000000  -0.000000  -0.000000   0.000000  -0.000000
    4< 4>  1(  0.0) R  -0.002275   0.021428  -0.001357   0.002087   0.044592
                   I  -0.000000  -0.000000   0.000000   0.000000   0.000000
    5< 1>  3(  1.0) R  -0.146165   0.600439   0.288157  -0.115733  -0.079480
                   I   0.505026   0.299360  -0.365556   0.005102   0.067395
    6< 1>  3(  0.0) R   0.000000   0.000000  -0.000000  -0.000000   0.000000
                   I  -0.631798   0.184625  -0.722223  -0.042440  -0.003123
    7< 1>  3( -1.0) R  -0.146165   0.600439   0.288157  -0.115733  -0.079480
                   I  -0.505026  -0.299360   0.365556  -0.005102  -0.067395
    8< 2>  3(  1.0) R   0.048758  -0.018369   0.081548   0.046531  -0.033029
                   I   0.030710  -0.009451   0.033307  -0.095370   0.172429
    9< 2>  3(  0.0) R   0.000000   0.000000  -0.000000   0.000000  -0.000000
                   I   0.013032   0.147406   0.026725  -0.007446   0.396664
   10< 2>  3( -1.0) R   0.048758  -0.018369   0.081548   0.046531  -0.033029
                   I  -0.030710   0.009451  -0.033307   0.095370  -0.172429
   11< 3>  3(  1.0) R  -0.056204  -0.042048   0.067522   0.020665  -0.002160
                   I  -0.036479   0.090661   0.023888   0.009515  -0.020919
   12< 3>  3(  0.0) R  -0.000000  -0.000000   0.000000   0.000000  -0.000000
                   I  -0.020682  -0.006934   0.024359  -0.138418  -0.012461
   13< 3>  3( -1.0) R  -0.056204  -0.042048   0.067522   0.020665  -0.002160
                   I   0.036479  -0.090661  -0.023888  -0.009515   0.020919
   14< 4>  3(  1.0) R   0.002039   0.001987   0.007200  -0.013259   0.053626
                   I  -0.010103  -0.000984  -0.009303  -0.006754   0.014591
   15< 4>  3(  0.0) R   0.000000   0.000000  -0.000000  -0.000000  -0.000000
                   I   0.015868   0.001316  -0.013907  -0.004906  -0.106864
   16< 4>  3( -1.0) R   0.002039   0.001987   0.007200  -0.013259   0.053626
                   I   0.010103   0.000984   0.009303   0.006754  -0.014591

                          6          7          8          9         10
   STATE ENERGY ---      673.34     673.36     673.39     708.31     708.34
       STATE ID ---       2002       2002       2002       2003       2003

    1< 1>  1(  0.0) R   0.068284  -0.058530  -0.114128  -0.079523   0.007215
                   I   0.000000   0.000000   0.000000   0.000000   0.000000
    2< 2>  1(  0.0) R   0.227150  -0.394366   0.114094   0.010092  -0.013075
                   I   0.000000   0.000000  -0.000000   0.000000  -0.000000
    3< 3>  1(  0.0) R  -0.023354  -0.017499   0.016978   0.042438   0.143932
                   I   0.000000   0.000000  -0.000000  -0.000000   0.000000
    4< 4>  1(  0.0) R   0.067438  -0.034126   0.106322  -0.094496   0.003311
                   I   0.000000   0.000000  -0.000000  -0.000000   0.000000
    5< 1>  3(  1.0) R  -0.024419   0.042096  -0.052115   0.072865   0.045895
                   I  -0.048917   0.053195  -0.035753   0.030646  -0.085271
    6< 1>  3(  0.0) R  -0.000000  -0.000000   0.000000  -0.000000   0.000000
                   I  -0.112539  -0.097076  -0.015589   0.026440  -0.034782
    7< 1>  3( -1.0) R  -0.024419   0.042096  -0.052115   0.072865   0.045895
                   I   0.048917  -0.053195   0.035753  -0.030646   0.085271
    8< 2>  3(  1.0) R  -0.628684  -0.256470   0.126874  -0.013697   0.000692
                   I   0.084873  -0.465419  -0.474615   0.002600   0.003428
    9< 2>  3(  0.0) R  -0.000000  -0.000000   0.000000  -0.000000  -0.000000
                   I   0.314556  -0.487267   0.680796   0.007976   0.018735
   10< 2>  3( -1.0) R  -0.628684  -0.256470   0.126874  -0.013697   0.000692
                   I  -0.084873   0.465419   0.474615  -0.002600  -0.003428
   11< 3>  3(  1.0) R   0.015821  -0.014002   0.010744   0.329233  -0.598719
                   I   0.000441  -0.005141  -0.010699  -0.409598  -0.282082
   12< 3>  3(  0.0) R   0.000000   0.000000  -0.000000   0.000000   0.000000
                   I   0.003218   0.021385   0.023560  -0.636098  -0.246966
   13< 3>  3( -1.0) R   0.015821  -0.014002   0.010744   0.329233  -0.598719
                   I  -0.000441   0.005141   0.010699   0.409598   0.282082
   14< 4>  3(  1.0) R   0.016469  -0.066023  -0.048389  -0.070717  -0.033604
                   I   0.072922   0.054429  -0.032173  -0.027342   0.012708
   15< 4>  3(  0.0) R   0.000000  -0.000000   0.000000  -0.000000  -0.000000
                   I   0.066903  -0.056513  -0.013029  -0.027358   0.138075
   16< 4>  3( -1.0) R   0.016469  -0.066023  -0.048389  -0.070717  -0.033604
                   I  -0.072922  -0.054429   0.032173   0.027342  -0.012708

                         11         12         13         14         15
   STATE ENERGY ---      708.42     708.67    1425.36    1425.47    1425.52
       STATE ID ---       2003       1003       1004       2004       2004

    1< 1>  1(  0.0) R  -0.120364  -0.001903  -0.010195  -0.002534  -0.018127
                   I   0.000000   0.000000   0.000000   0.000000   0.000000
    2< 2>  1(  0.0) R  -0.013986   0.002014   0.027735  -0.107842  -0.019715
                   I  -0.000000   0.000000  -0.000000  -0.000000   0.000000
    3< 3>  1(  0.0) R  -0.057217   0.964566   0.003657   0.117962  -0.034183
                   I   0.000000   0.000000  -0.000000   0.000000  -0.000000
    4< 4>  1(  0.0) R   0.115867   0.009928  -0.925309  -0.090157   0.186171
                   I   0.000000   0.000000  -0.000000   0.000000  -0.000000
    5< 1>  3(  1.0) R  -0.050713   0.007930  -0.009296  -0.002869   0.003046
                   I  -0.028444   0.037221  -0.008306   0.010465   0.004428
    6< 1>  3(  0.0) R   0.000000   0.000000  -0.000000   0.000000  -0.000000
                   I  -0.020060  -0.135017  -0.006461  -0.014663   0.008280
    7< 1>  3( -1.0) R  -0.050713   0.007930  -0.009296  -0.002869   0.003046
                   I   0.028444  -0.037221   0.008306  -0.010465  -0.004428
    8< 2>  3(  1.0) R  -0.008473   0.003239  -0.016898  -0.047813   0.071895
                   I   0.001837   0.015087  -0.045703  -0.033188  -0.065012
    9< 2>  3(  0.0) R  -0.000000   0.000000  -0.000000   0.000000  -0.000000
                   I  -0.010240  -0.001418   0.116109  -0.014330  -0.031758
   10< 2>  3( -1.0) R  -0.008473   0.003239  -0.016898  -0.047813   0.071895
                   I  -0.001837  -0.015087   0.045703   0.033188   0.065012
   11< 3>  3(  1.0) R  -0.084956   0.068541  -0.049815   0.055120   0.056102
                   I   0.472415   0.087513   0.082041   0.036556  -0.006259
   12< 3>  3(  0.0) R   0.000000  -0.000000  -0.000000   0.000000   0.000000
                   I  -0.700429   0.022654  -0.063624   0.014664  -0.117236
   13< 3>  3( -1.0) R  -0.084956   0.068541  -0.049815   0.055120   0.056102
                   I  -0.472415  -0.087513  -0.082041  -0.036556   0.006259
   14< 4>  3(  1.0) R  -0.058948  -0.035717   0.201936   0.124779   0.443653
                   I  -0.033374   0.095845   0.054519  -0.473503   0.413300
   15< 4>  3(  0.0) R  -0.000000   0.000000  -0.000000   0.000000   0.000000
                   I  -0.025136  -0.041853  -0.119835   0.685840   0.433729
   16< 4>  3( -1.0) R  -0.058948  -0.035717   0.201936   0.124779   0.443653
                   I   0.033374  -0.095845  -0.054519   0.473503  -0.413300

                         16
   STATE ENERGY ---     1425.55
       STATE ID ---       2004

    1< 1>  1(  0.0) R  -0.004146
                   I   0.000000
    2< 2>  1(  0.0) R   0.080899
                   I  -0.000000
    3< 3>  1(  0.0) R   0.084024
                   I   0.000000
    4< 4>  1(  0.0) R   0.243053
                   I   0.000000
    5< 1>  3(  1.0) R   0.011132
                   I  -0.005450
    6< 1>  3(  0.0) R   0.000000
                   I  -0.011419
    7< 1>  3( -1.0) R   0.011132
                   I   0.005450
    8< 2>  3(  1.0) R  -0.047447
                   I  -0.047824
    9< 2>  3(  0.0) R   0.000000
                   I  -0.070111
   10< 2>  3( -1.0) R  -0.047447
                   I   0.047824
   11< 3>  3(  1.0) R  -0.045593
                   I  -0.054111
   12< 3>  3(  0.0) R  -0.000000
                   I  -0.062114
   13< 3>  3( -1.0) R  -0.045593
                   I   0.054111
   14< 4>  3(  1.0) R   0.475248
                   I  -0.284663
   15< 4>  3(  0.0) R  -0.000000
                   I  -0.534055
   16< 4>  3( -1.0) R   0.475248
                   I   0.284663

   SPIN-MIXED   CI   STATES (CM-1 UNIT) ---
 (RELATIVE TO THE LOWEST SPIN-MIXED STATE)
           0.000          0.036          0.069          0.287        705.201
         705.283        705.301        705.327        740.249        740.283
         740.358        740.606       1457.304       1457.410       1457.457
        1457.486

   SPIN-MIXED   CI   STATES (CM-1 UNIT) ---
      1(   2001)     2(   2001)     3(   2001)     4(   1001)     5(   1002)
         -31.940        -31.904        -31.871        -31.653        673.261
      6(   2002)     7(   2002)     8(   2002)     9(   2003)    10(   2003)
         673.343        673.361        673.387        708.309        708.343
     11(   2003)    12(   1003)    13(   1004)    14(   2004)    15(   2004)
         708.418        708.666       1425.364       1425.470       1425.517
     16(   2004)
        1425.546

 NON-ZERO   CI   SPIN-ORBIT COUPLING CONSTANTS (CM-1)
 ---------------------------------------------------------------------
 MUL1(CI)|MUL2(CI)| CI ROOT 1 | CI ROOT 2 |    FULL     | 1E ONLY
 ---------------------------------------------------------------------
  1 ( 1) | 3 ( 2) |     1     |     1     |         0.02|
  1 ( 1) | 3 ( 2) |     1     |     2     |       105.42|
  1 ( 1) | 3 ( 2) |     1     |     3     |       106.05|
  1 ( 1) | 3 ( 2) |     1     |     4     |         0.66|
  1 ( 1) | 3 ( 2) |     2     |     1     |       105.37|
  1 ( 1) | 3 ( 2) |     2     |     2     |         0.04|
  1 ( 1) | 3 ( 2) |     2     |     3     |         0.64|
  1 ( 1) | 3 ( 2) |     2     |     4     |       104.73|
  1 ( 1) | 3 ( 2) |     3     |     1     |       106.09|
  1 ( 1) | 3 ( 2) |     3     |     2     |         0.67|
  1 ( 1) | 3 ( 2) |     3     |     3     |         0.02|
  1 ( 1) | 3 ( 2) |     3     |     4     |       106.60|
  1 ( 1) | 3 ( 2) |     4     |     1     |         0.64|
  1 ( 1) | 3 ( 2) |     4     |     2     |       104.77|
  1 ( 1) | 3 ( 2) |     4     |     3     |       106.55|
  1 ( 1) | 3 ( 2) |     4     |     4     |         0.04|
  3 ( 2) | 3 ( 2) |     1     |     2     |       150.69|
  3 ( 2) | 3 ( 2) |     1     |     3     |       148.17|
  3 ( 2) | 3 ( 2) |     1     |     4     |         0.95|
  3 ( 2) | 3 ( 2) |     2     |     3     |         0.94|
  3 ( 2) | 3 ( 2) |     2     |     4     |       149.97|
  3 ( 2) | 3 ( 2) |     3     |     4     |       149.08|
 ---------------------------------------------------------------------


 ***** START CALCULATING TRANSITION MOMENT AMONG SPIN-MIXED   CI   STATES *****

 NUMBER OF ORBITALS            =    4
 DIMENSION OF HSO MATRIX       =   16
 NUMBER OF SPIN-MULTIPLICITIES =    2

 NOTE THAT T(X),T(Y),T(Z) ARE COMPLEX NUMBERS.


        STATES         ENERGY DIFF.         T(X)                   T(Y)                   T(Z)              TM
    1( 2001)   1( 2001)        0.00   -0.78981   -0.00000I   -1.66684    0.00000I   -1.07664   -0.00000I    2.13572
    1( 2001)   2( 2001)        0.04    0.00000   -0.00000I    0.00000   -0.00000I   -0.00000   -0.00000I    0.00000
    1( 2001)   3( 2001)        0.07    0.00000   -0.00000I    0.00000   -0.00000I    0.00000   -0.00000I    0.00000
    1( 2001)   4( 1001)        0.29    0.00000    0.00000I    0.00002    0.00000I    0.00000    0.00000I    0.00002
    1( 2001)   5( 1002)      705.20   -0.00461   -0.00000I   -0.00718   -0.00000I   -0.00217   -0.00000I    0.00881
    1( 2001)   6( 2002)      705.28   -0.00079    0.00000I   -0.00124    0.00000I   -0.00310    0.00000I    0.00343
    1( 2001)   7( 2002)      705.30   -0.00590    0.00000I   -0.00907    0.00000I   -0.00037    0.00000I    0.01083
    1( 2001)   8( 2002)      705.33   -0.00740   -0.00000I   -0.01020   -0.00000I    0.04206   -0.00000I    0.04391
    1( 2001)   9( 2003)      740.25   -0.00320   -0.00000I    0.00450    0.00000I    0.00097    0.00000I    0.00560
    1( 2001)  10( 2003)      740.28   -0.00515   -0.00000I   -0.00429   -0.00000I   -0.00249   -0.00000I    0.00715
    1( 2001)  11( 2003)      740.36    0.02651    0.00000I   -0.03906   -0.00000I   -0.00847   -0.00000I    0.04796
    1( 2001)  12( 1003)      740.61    0.00908    0.00000I    0.00471   -0.00000I    0.00319   -0.00000I    0.01071
    1( 2001)  13( 1004)     1457.30   -0.00001    0.00000I    0.00020    0.00000I   -0.00005    0.00000I    0.00020
    1( 2001)  14( 2004)     1457.41   -0.00010   -0.00000I   -0.00001    0.00000I    0.00023    0.00000I    0.00025
    1( 2001)  15( 2004)     1457.46    0.00000    0.00000I    0.00007   -0.00000I   -0.00004   -0.00000I    0.00008
    1( 2001)  16( 2004)     1457.49   -0.00001   -0.00000I   -0.00002   -0.00000I    0.00002    0.00000I    0.00003
    2( 2001)   2( 2001)        0.00   -0.78981    0.00000I   -1.66684   -0.00000I   -1.07664    0.00000I    2.13572
    2( 2001)   3( 2001)        0.03    0.00000    0.00000I   -0.00000    0.00000I    0.00000    0.00000I    0.00000
    2( 2001)   4( 1001)        0.25   -0.00000   -0.00000I   -0.00002   -0.00000I    0.00000   -0.00000I    0.00002
    2( 2001)   5( 1002)      705.16    0.00244   -0.00000I    0.00434   -0.00000I    0.00100    0.00000I    0.00508
    2( 2001)   6( 2002)      705.25   -0.00190    0.00000I   -0.00223    0.00000I    0.02841   -0.00000I    0.02856
    2( 2001)   7( 2002)      705.27   -0.00837    0.00000I   -0.01238    0.00000I    0.03094   -0.00000I    0.03435
    2( 2001)   8( 2002)      705.29    0.00532   -0.00000I    0.00825   -0.00000I    0.00243    0.00000I    0.01011
    2( 2001)   9( 2003)      740.21    0.00920   -0.00000I    0.00217    0.00000I    0.00360    0.00000I    0.01011
    2( 2001)  10( 2003)      740.25   -0.02508   -0.00000I    0.03761    0.00000I    0.00875    0.00000I    0.04604
    2( 2001)  11( 2003)      740.32   -0.00660   -0.00000I   -0.00528   -0.00000I   -0.00293   -0.00000I    0.00894
    2( 2001)  12( 1003)      740.57    0.00825    0.00000I   -0.01156   -0.00000I   -0.00216   -0.00000I    0.01437
    2( 2001)  13( 1004)     1457.27    0.00005    0.00000I   -0.00003    0.00000I   -0.00011    0.00000I    0.00013
    2( 2001)  14( 2004)     1457.37   -0.00000   -0.00000I    0.00014    0.00000I   -0.00004   -0.00000I    0.00015
    2( 2001)  15( 2004)     1457.42    0.00007    0.00000I    0.00005   -0.00000I   -0.00017   -0.00000I    0.00019
    2( 2001)  16( 2004)     1457.45    0.00004   -0.00000I   -0.00005    0.00000I   -0.00015    0.00000I    0.00016
    3( 2001)   3( 2001)        0.00   -0.78980    0.00000I   -1.66684    0.00000I   -1.07664    0.00000I    2.13572
    3( 2001)   4( 1001)        0.22    0.00000    0.00000I   -0.00002    0.00000I    0.00000    0.00000I    0.00002
    3( 2001)   5( 1002)      705.13    0.00017   -0.00000I    0.00097   -0.00000I    0.02254    0.00000I    0.02256
    3( 2001)   6( 2002)      705.21   -0.00998    0.00000I   -0.01559    0.00000I    0.02546    0.00000I    0.03148
    3( 2001)   7( 2002)      705.23    0.00191    0.00000I    0.00252    0.00000I   -0.02433    0.00000I    0.02454
    3( 2001)   8( 2002)      705.26   -0.00066    0.00000I   -0.00093    0.00000I    0.00287   -0.00000I    0.00309
    3( 2001)   9( 2003)      740.18    0.02585    0.00000I   -0.03923   -0.00000I   -0.00946   -0.00000I    0.04792
    3( 2001)  10( 2003)      740.21    0.01068    0.00000I    0.00252   -0.00000I    0.00430    0.00000I    0.01179
    3( 2001)  11( 2003)      740.29    0.00307   -0.00000I   -0.00447    0.00000I   -0.00103    0.00000I    0.00552
    3( 2001)  12( 1003)      740.54    0.00612   -0.00000I    0.00291    0.00000I    0.00296    0.00000I    0.00740
    3( 2001)  13( 1004)     1457.24    0.00002    0.00000I   -0.00004    0.00000I   -0.00010    0.00000I    0.00011
    3( 2001)  14( 2004)     1457.34   -0.00001    0.00000I   -0.00001   -0.00000I    0.00002   -0.00000I    0.00002
    3( 2001)  15( 2004)     1457.39   -0.00005   -0.00000I    0.00009   -0.00000I    0.00020    0.00000I    0.00022
    3( 2001)  16( 2004)     1457.42    0.00006   -0.00000I    0.00008   -0.00000I   -0.00015   -0.00000I    0.00018
    4( 1001)   4( 1001)        0.00   -0.78981   -0.00000I   -1.66699    0.00000I   -1.07663    0.00000I    2.13583
    4( 1001)   5( 1002)      704.91   -0.00893    0.00000I   -0.01331    0.00000I    0.03541   -0.00000I    0.03887
    4( 1001)   6( 2002)      705.00   -0.00044   -0.00000I   -0.00107   -0.00000I   -0.01712    0.00000I    0.01715
    4( 1001)   7( 2002)      705.01    0.00040    0.00000I    0.00142    0.00000I    0.01497   -0.00000I    0.01504
    4( 1001)   8( 2002)      705.04    0.00529   -0.00000I    0.00822   -0.00000I    0.00068    0.00000I    0.00979
    4( 1001)   9( 2003)      739.96   -0.00815    0.00000I   -0.00313   -0.00000I   -0.00376   -0.00000I    0.00950
    4( 1001)  10( 2003)      740.00    0.00759    0.00000I   -0.01175   -0.00000I   -0.00312   -0.00000I    0.01433
    4( 1001)  11( 2003)      740.07   -0.00815    0.00000I   -0.00360   -0.00000I   -0.00277   -0.00000I    0.00933
    4( 1001)  12( 1003)      740.32    0.02520    0.00000I   -0.03764   -0.00000I   -0.00845   -0.00000I    0.04608
    4( 1001)  13( 1004)     1457.02    0.00007   -0.00000I   -0.00009   -0.00000I   -0.00017   -0.00000I    0.00021
    4( 1001)  14( 2004)     1457.12   -0.00000   -0.00000I    0.00011    0.00000I   -0.00005    0.00000I    0.00012
    4( 1001)  15( 2004)     1457.17   -0.00001    0.00000I   -0.00002   -0.00000I    0.00004   -0.00000I    0.00005
    4( 1001)  16( 2004)     1457.20   -0.00004   -0.00000I    0.00011    0.00000I    0.00016    0.00000I    0.00020
    5( 1002)   5( 1002)        0.00   -0.74951    0.00000I   -1.59266   -0.00000I   -1.05183    0.00000I    2.05053
    5( 1002)   6( 2002)        0.08   -0.00001    0.00000I    0.00001    0.00000I   -0.00000    0.00000I    0.00002
    5( 1002)   7( 2002)        0.10   -0.00004    0.00000I   -0.00008    0.00000I   -0.00003    0.00000I    0.00010
    5( 1002)   8( 2002)        0.13    0.00000   -0.00000I    0.00004   -0.00000I   -0.00000   -0.00000I    0.00004
    5( 1002)   9( 2003)       35.05   -0.00050   -0.00000I   -0.00034   -0.00000I   -0.00014   -0.00000I    0.00062
    5( 1002)  10( 2003)       35.08    0.00103    0.00000I    0.00090    0.00000I    0.00058    0.00000I    0.00149
    5( 1002)  11( 2003)       35.16    0.00143   -0.00000I    0.00125   -0.00000I    0.00059   -0.00000I    0.00199
    5( 1002)  12( 1003)       35.41    0.00317    0.00000I    0.00296    0.00000I    0.00175    0.00000I    0.00468
    5( 1002)  13( 1004)      752.10    0.02380    0.00000I   -0.03353   -0.00000I   -0.00952   -0.00000I    0.04221
    5( 1002)  14( 2004)      752.21    0.00603    0.00000I    0.00396   -0.00000I    0.00350   -0.00000I    0.00802
    5( 1002)  15( 2004)      752.26   -0.01415   -0.00000I    0.01728    0.00000I    0.00423    0.00000I    0.02274
    5( 1002)  16( 2004)      752.29   -0.00521   -0.00000I   -0.00930    0.00000I   -0.00441    0.00000I    0.01154
    6( 2002)   6( 2002)        0.00   -0.74947   -0.00000I   -1.59253   -0.00000I   -1.05180    0.00000I    2.05040
    6( 2002)   7( 2002)        0.02   -0.00002   -0.00000I   -0.00000   -0.00000I   -0.00001   -0.00000I    0.00002
    6( 2002)   8( 2002)        0.04   -0.00000   -0.00000I   -0.00001   -0.00000I    0.00000   -0.00000I    0.00001
    6( 2002)   9( 2003)       34.97    0.00284    0.00000I    0.00254    0.00000I    0.00159    0.00000I    0.00413
    6( 2002)  10( 2003)       35.00   -0.00014   -0.00000I   -0.00024   -0.00000I   -0.00023   -0.00000I    0.00036
    6( 2002)  11( 2003)       35.07    0.00064    0.00000I    0.00055    0.00000I    0.00028    0.00000I    0.00089
    6( 2002)  12( 1003)       35.32    0.00072    0.00000I    0.00059    0.00000I    0.00032    0.00000I    0.00098
    6( 2002)  13( 1004)      752.02    0.00653    0.00000I   -0.00082   -0.00000I    0.00058   -0.00000I    0.00660
    6( 2002)  14( 2004)      752.13    0.00218    0.00000I    0.00094   -0.00000I    0.00106    0.00000I    0.00260
    6( 2002)  15( 2004)      752.17    0.00156    0.00000I   -0.02009   -0.00000I   -0.00754   -0.00000I    0.02151
    6( 2002)  16( 2004)      752.20    0.02789    0.00000I   -0.03348   -0.00000I   -0.00843    0.00000I    0.04438
    7( 2002)   7( 2002)        0.00   -0.74953    0.00000I   -1.59260    0.00000I   -1.05183   -0.00000I    2.05049
    7( 2002)   8( 2002)        0.03   -0.00000   -0.00000I    0.00002   -0.00000I   -0.00000   -0.00000I    0.00002
    7( 2002)   9( 2003)       34.95   -0.00035    0.00000I   -0.00038    0.00000I   -0.00029    0.00000I    0.00059
    7( 2002)  10( 2003)       34.98   -0.00294   -0.00000I   -0.00266   -0.00000I   -0.00162   -0.00000I    0.00428
    7( 2002)  11( 2003)       35.06    0.00202    0.00000I    0.00174    0.00000I    0.00084    0.00000I    0.00279
    7( 2002)  12( 1003)       35.30    0.00164    0.00000I    0.00158    0.00000I    0.00093    0.00000I    0.00246
    7( 2002)  13( 1004)      752.00    0.01148    0.00000I   -0.01907   -0.00000I   -0.00602   -0.00000I    0.02306
    7( 2002)  14( 2004)      752.11    0.00868    0.00000I    0.00430    0.00000I    0.00443    0.00000I    0.01065
    7( 2002)  15( 2004)      752.16    0.02454    0.00000I   -0.02858   -0.00000I   -0.00735   -0.00000I    0.03838
    7( 2002)  16( 2004)      752.18   -0.00471    0.00000I    0.01785    0.00000I    0.00612    0.00000I    0.01945
    8( 2002)   8( 2002)        0.00   -0.74956    0.00000I   -1.59263    0.00000I   -1.05184    0.00000I    2.05053
    8( 2002)   9( 2003)       34.92   -0.00018   -0.00000I   -0.00017   -0.00000I   -0.00010   -0.00000I    0.00026
    8( 2002)  10( 2003)       34.96    0.00130    0.00000I    0.00111    0.00000I    0.00054    0.00000I    0.00179
    8( 2002)  11( 2003)       35.03    0.00363   -0.00000I    0.00335   -0.00000I    0.00203   -0.00000I    0.00534
    8( 2002)  12( 1003)       35.28   -0.00221   -0.00000I   -0.00191   -0.00000I   -0.00092   -0.00000I    0.00306
    8( 2002)  13( 1004)      751.98    0.00960   -0.00000I    0.00564    0.00000I    0.00528    0.00000I    0.01232
    8( 2002)  14( 2004)      752.08   -0.02678   -0.00000I    0.03841    0.00000I    0.01125    0.00000I    0.04816
    8( 2002)  15( 2004)      752.13    0.00490   -0.00000I    0.00191    0.00000I    0.00227    0.00000I    0.00573
    8( 2002)  16( 2004)      752.16   -0.00042   -0.00000I   -0.00024    0.00000I   -0.00022    0.00000I    0.00053
    9( 2003)   9( 2003)        0.00   -0.86599    0.00000I   -1.70207    0.00000I   -1.10830    0.00000I    2.20801
    9( 2003)  10( 2003)        0.03   -0.00000    0.00000I   -0.00000    0.00000I   -0.00000    0.00000I    0.00000
    9( 2003)  11( 2003)        0.11   -0.00000   -0.00000I   -0.00000   -0.00000I   -0.00000   -0.00000I    0.00000
    9( 2003)  12( 1003)        0.36    0.00000    0.00000I    0.00000    0.00000I    0.00000    0.00000I    0.00001
    9( 2003)  13( 1004)      717.05    0.00110    0.00000I    0.00242   -0.00000I    0.01058   -0.00000I    0.01090
    9( 2003)  14( 2004)      717.16   -0.00032   -0.00000I   -0.00071   -0.00000I    0.00157    0.00000I    0.00175
    9( 2003)  15( 2004)      717.21   -0.00259    0.00000I   -0.00571    0.00000I   -0.01778   -0.00000I    0.01885
    9( 2003)  16( 2004)      717.24   -0.00818   -0.00000I   -0.01666   -0.00000I    0.03623    0.00000I    0.04071
   10( 2003)  10( 2003)        0.00   -0.86597    0.00000I   -1.70204    0.00000I   -1.10829    0.00000I    2.20798
   10( 2003)  11( 2003)        0.07    0.00000    0.00000I    0.00000    0.00000I    0.00000    0.00000I    0.00000
   10( 2003)  12( 1003)        0.32   -0.00004    0.00000I   -0.00003    0.00000I   -0.00002    0.00000I    0.00006
   10( 2003)  13( 1004)      717.02   -0.00046    0.00000I   -0.00077    0.00000I   -0.00552    0.00000I    0.00559
   10( 2003)  14( 2004)      717.13    0.00291   -0.00000I    0.00661   -0.00000I    0.00025    0.00000I    0.00723
   10( 2003)  15( 2004)      717.17    0.00761   -0.00000I    0.01559   -0.00000I   -0.03769    0.00000I    0.04149
   10( 2003)  16( 2004)      717.20   -0.00260    0.00000I   -0.00574    0.00000I   -0.01689    0.00000I    0.01803
   11( 2003)  11( 2003)        0.00   -0.86589   -0.00000I   -1.70199   -0.00000I   -1.10825    0.00000I    2.20789
   11( 2003)  12( 1003)        0.25   -0.00000   -0.00000I   -0.00000   -0.00000I    0.00000   -0.00000I    0.00001
   11( 2003)  13( 1004)      716.95   -0.00502    0.00000I   -0.01140    0.00000I   -0.00130   -0.00000I    0.01253
   11( 2003)  14( 2004)      717.05    0.00604    0.00000I    0.01281    0.00000I   -0.04132   -0.00000I    0.04368
   11( 2003)  15( 2004)      717.10   -0.00265   -0.00000I   -0.00603   -0.00000I   -0.00087    0.00000I    0.00665
   11( 2003)  16( 2004)      717.13   -0.00009    0.00000I   -0.00013    0.00000I    0.00178   -0.00000I    0.00179
   12( 1003)  12( 1003)        0.00   -0.86591    0.00000I   -1.70201   -0.00000I   -1.10824   -0.00000I    2.20790
   12( 1003)  13( 1004)      716.70   -0.00653    0.00000I   -0.01383    0.00000I    0.03967   -0.00000I    0.04252
   12( 1003)  14( 2004)      716.80   -0.00486   -0.00000I   -0.01107   -0.00000I   -0.00174   -0.00000I    0.01221
   12( 1003)  15( 2004)      716.85    0.00140    0.00000I    0.00274    0.00000I   -0.00081   -0.00000I    0.00318
   12( 1003)  16( 2004)      716.88   -0.00113   -0.00000I   -0.00251   -0.00000I   -0.01193   -0.00000I    0.01225
   13( 1004)  13( 1004)        0.00   -0.82628    0.00000I   -1.62687    0.00000I   -1.08323    0.00000I    2.12199
   13( 1004)  14( 2004)        0.11    0.00000   -0.00000I   -0.00002   -0.00000I    0.00000   -0.00000I    0.00002
   13( 1004)  15( 2004)        0.15   -0.00001    0.00000I    0.00002    0.00000I    0.00000    0.00000I    0.00002
   13( 1004)  16( 2004)        0.18   -0.00000   -0.00000I    0.00004   -0.00000I    0.00001   -0.00000I    0.00004
   14( 2004)  14( 2004)        0.00   -0.82630   -0.00000I   -1.62678    0.00000I   -1.08321   -0.00000I    2.12192
   14( 2004)  15( 2004)        0.05   -0.00000    0.00000I    0.00000    0.00000I   -0.00000    0.00000I    0.00000
   14( 2004)  16( 2004)        0.08   -0.00000    0.00000I    0.00001    0.00000I   -0.00000    0.00000I    0.00001
   15( 2004)  15( 2004)        0.00   -0.82630   -0.00000I   -1.62678   -0.00000I   -1.08321   -0.00000I    2.12192
   15( 2004)  16( 2004)        0.03    0.00000   -0.00000I   -0.00001   -0.00000I   -0.00000   -0.00000I    0.00001
   16( 2004)  16( 2004)        0.00   -0.82630    0.00000I   -1.62680    0.00000I   -1.08321    0.00000I    2.12193
 CPU     0: STEP CPU TIME=     0.00 TOTAL CPU TIME=       1636.2 (     27.3 MIN)
 TOTAL WALL CLOCK TIME=       1715.4 SECONDS, CPU UTILIZATION IS    95.38%

 CI ENERGY LEVELS IN CM-1 AND CI ABSOLUTE LEVELS IN A.U.

    1            0.0000  -1488.3538902940
    2            0.0359  -1488.3538901306
    3            0.0689  -1488.3538899799
    4            0.2870  -1488.3538889865
    5          705.2006  -1488.3506772183
    6          705.2834  -1488.3506768410
    7          705.3014  -1488.3506767592
    8          705.3265  -1488.3506766446
    9          740.2495  -1488.3505175268
   10          740.2827  -1488.3505173751
   11          740.3575  -1488.3505170344
   12          740.6056  -1488.3505159040
   13         1457.3040  -1488.3472504416
   14         1457.4104  -1488.3472499568
   15         1457.4574  -1488.3472497428
   16         1457.4861  -1488.3472496116

 SKIPPING THE CALCULATION OF NATURAL ORBITALS...
 USE ISTNO IN $TRANST TO ASK FOR NATURAL ORBITALS
 AND SPIN-ORBIT COUPLED STATE'S PROPERTIES

 ....... DONE WITH TRANSITION MOMENT .......

 CPU     0: STEP CPU TIME=     0.00 TOTAL CPU TIME=       1636.2 (     27.3 MIN)
 TOTAL WALL CLOCK TIME=       1715.4 SECONDS, CPU UTILIZATION IS    95.38%
             278967599  WORDS OF DYNAMIC MEMORY USED
 EXECUTION OF GAMESS TERMINATED NORMALLY 14:50:59 16-NOV-2021    
 DDI: 263640 bytes (0.3 MB / 0 MWords) used by master data server.

 ----------------------------------------
 CPU timing information for all processes
 ========================================
 0: 1634.619 + 1.730 = 1636.350
 1: 80.210 + 1.288 = 81.499
 2: 85.687 + 1.409 = 87.97
 3: 87.912 + 1.361 = 89.274
 4: 84.393 + 1.281 = 85.674
 5: 74.321 + 1.484 = 75.806
 6: 75.827 + 1.240 = 77.68
 7: 98.603 + 1.384 = 99.987
 8: 80.772 + 1.395 = 82.167
 9: 95.669 + 1.237 = 96.907
 10: 78.622 + 1.570 = 80.193
 11: 95.780 + 1.256 = 97.36
 12: 88.559 + 1.363 = 89.922
 13: 89.468 + 1.378 = 90.846
 14: 100.605 + 1.249 = 101.855
 15: 83.336 + 1.451 = 84.787
 16: 97.801 + 1.277 = 99.79
 17: 89.619 + 1.376 = 90.995
 18: 96.925 + 1.362 = 98.287
 19: 93.234 + 1.191 = 94.425
 20: 77.19 + 1.626 = 78.645
 21: 82.911 + 1.216 = 84.128
 22: 95.765 + 1.315 = 97.81
 23: 97.12 + 1.291 = 98.303
 24: 79.610 + 1.181 = 80.792
 25: 91.780 + 1.390 = 93.170
 26: 82.960 + 1.172 = 84.132
 27: 98.37 + 1.293 = 99.331
 28: 72.965 + 1.281 = 74.246
 29: 76.314 + 1.156 = 77.470
 30: 82.04 + 1.514 = 83.518
 31: 82.921 + 1.168 = 84.89
 32: 82.53 + 1.276 = 83.329
 33: 91.113 + 1.272 = 92.386
 34: 82.106 + 1.149 = 83.255
 35: 85.195 + 1.379 = 86.575
 36: 98.340 + 1.177 = 99.518
 37: 1680.136 + 1.328 = 1681.465
 38: 1679.93 + 1.318 = 1680.412
 39: 1682.142 + 1.259 = 1683.402
 ----------------------------------------
 ddikick.x: exited gracefully.
----- accounting info -----
Files used on the master node r05c63.bullx were:
-rw-rw-r-- 1 hasangal hasangal 10847186 Nov 16 14:22 /scratch/kurten/scratch_galib/gamess-us-trash/GALIB/SCR/soc-nodown-down-good.F05
-rw-rw-r-- 1 hasangal hasangal   240104 Nov 16 14:49 /scratch/kurten/scratch_galib/gamess-us-trash/GALIB/SCR/soc-nodown-down-good.F09
-rw-rw-r-- 1 hasangal hasangal   240016 Nov 16 14:36 /scratch/kurten/scratch_galib/gamess-us-trash/GALIB/SCR/soc-nodown-down-good.F09.001
-rw-rw-r-- 1 hasangal hasangal   240016 Nov 16 14:36 /scratch/kurten/scratch_galib/gamess-us-trash/GALIB/SCR/soc-nodown-down-good.F09.002
-rw-rw-r-- 1 hasangal hasangal   240016 Nov 16 14:36 /scratch/kurten/scratch_galib/gamess-us-trash/GALIB/SCR/soc-nodown-down-good.F09.003
-rw-rw-r-- 1 hasangal hasangal   240016 Nov 16 14:36 /scratch/kurten/scratch_galib/gamess-us-trash/GALIB/SCR/soc-nodown-down-good.F09.004
-rw-rw-r-- 1 hasangal hasangal   240016 Nov 16 14:36 /scratch/kurten/scratch_galib/gamess-us-trash/GALIB/SCR/soc-nodown-down-good.F09.005
-rw-rw-r-- 1 hasangal hasangal   240016 Nov 16 14:36 /scratch/kurten/scratch_galib/gamess-us-trash/GALIB/SCR/soc-nodown-down-good.F09.006
-rw-rw-r-- 1 hasangal hasangal   240016 Nov 16 14:36 /scratch/kurten/scratch_galib/gamess-us-trash/GALIB/SCR/soc-nodown-down-good.F09.007
-rw-rw-r-- 1 hasangal hasangal   240016 Nov 16 14:36 /scratch/kurten/scratch_galib/gamess-us-trash/GALIB/SCR/soc-nodown-down-good.F09.008
-rw-rw-r-- 1 hasangal hasangal   240016 Nov 16 14:36 /scratch/kurten/scratch_galib/gamess-us-trash/GALIB/SCR/soc-nodown-down-good.F09.009
-rw-rw-r-- 1 hasangal hasangal   240016 Nov 16 14:36 /scratch/kurten/scratch_galib/gamess-us-trash/GALIB/SCR/soc-nodown-down-good.F09.010
-rw-rw-r-- 1 hasangal hasangal   240016 Nov 16 14:36 /scratch/kurten/scratch_galib/gamess-us-trash/GALIB/SCR/soc-nodown-down-good.F09.011
-rw-rw-r-- 1 hasangal hasangal   240016 Nov 16 14:36 /scratch/kurten/scratch_galib/gamess-us-trash/GALIB/SCR/soc-nodown-down-good.F09.012
-rw-rw-r-- 1 hasangal hasangal   240016 Nov 16 14:36 /scratch/kurten/scratch_galib/gamess-us-trash/GALIB/SCR/soc-nodown-down-good.F09.013
-rw-rw-r-- 1 hasangal hasangal   240016 Nov 16 14:36 /scratch/kurten/scratch_galib/gamess-us-trash/GALIB/SCR/soc-nodown-down-good.F09.014
-rw-rw-r-- 1 hasangal hasangal   240016 Nov 16 14:36 /scratch/kurten/scratch_galib/gamess-us-trash/GALIB/SCR/soc-nodown-down-good.F09.015
-rw-rw-r-- 1 hasangal hasangal   240016 Nov 16 14:36 /scratch/kurten/scratch_galib/gamess-us-trash/GALIB/SCR/soc-nodown-down-good.F09.016
-rw-rw-r-- 1 hasangal hasangal   240016 Nov 16 14:36 /scratch/kurten/scratch_galib/gamess-us-trash/GALIB/SCR/soc-nodown-down-good.F09.017
-rw-rw-r-- 1 hasangal hasangal   240016 Nov 16 14:36 /scratch/kurten/scratch_galib/gamess-us-trash/GALIB/SCR/soc-nodown-down-good.F09.018
-rw-rw-r-- 1 hasangal hasangal   240016 Nov 16 14:36 /scratch/kurten/scratch_galib/gamess-us-trash/GALIB/SCR/soc-nodown-down-good.F09.019
-rw-rw-r-- 1 hasangal hasangal   240016 Nov 16 14:36 /scratch/kurten/scratch_galib/gamess-us-trash/GALIB/SCR/soc-nodown-down-good.F09.020
-rw-rw-r-- 1 hasangal hasangal   240016 Nov 16 14:36 /scratch/kurten/scratch_galib/gamess-us-trash/GALIB/SCR/soc-nodown-down-good.F09.021
-rw-rw-r-- 1 hasangal hasangal   240016 Nov 16 14:36 /scratch/kurten/scratch_galib/gamess-us-trash/GALIB/SCR/soc-nodown-down-good.F09.022
-rw-rw-r-- 1 hasangal hasangal   240016 Nov 16 14:36 /scratch/kurten/scratch_galib/gamess-us-trash/GALIB/SCR/soc-nodown-down-good.F09.023
-rw-rw-r-- 1 hasangal hasangal   240016 Nov 16 14:36 /scratch/kurten/scratch_galib/gamess-us-trash/GALIB/SCR/soc-nodown-down-good.F09.024
-rw-rw-r-- 1 hasangal hasangal   240016 Nov 16 14:36 /scratch/kurten/scratch_galib/gamess-us-trash/GALIB/SCR/soc-nodown-down-good.F09.025
-rw-rw-r-- 1 hasangal hasangal   240016 Nov 16 14:36 /scratch/kurten/scratch_galib/gamess-us-trash/GALIB/SCR/soc-nodown-down-good.F09.026
-rw-rw-r-- 1 hasangal hasangal   240016 Nov 16 14:36 /scratch/kurten/scratch_galib/gamess-us-trash/GALIB/SCR/soc-nodown-down-good.F09.027
-rw-rw-r-- 1 hasangal hasangal   240016 Nov 16 14:36 /scratch/kurten/scratch_galib/gamess-us-trash/GALIB/SCR/soc-nodown-down-good.F09.028
-rw-rw-r-- 1 hasangal hasangal   240016 Nov 16 14:36 /scratch/kurten/scratch_galib/gamess-us-trash/GALIB/SCR/soc-nodown-down-good.F09.029
-rw-rw-r-- 1 hasangal hasangal   240016 Nov 16 14:36 /scratch/kurten/scratch_galib/gamess-us-trash/GALIB/SCR/soc-nodown-down-good.F09.030
-rw-rw-r-- 1 hasangal hasangal   240016 Nov 16 14:36 /scratch/kurten/scratch_galib/gamess-us-trash/GALIB/SCR/soc-nodown-down-good.F09.031
-rw-rw-r-- 1 hasangal hasangal   240016 Nov 16 14:36 /scratch/kurten/scratch_galib/gamess-us-trash/GALIB/SCR/soc-nodown-down-good.F09.032
-rw-rw-r-- 1 hasangal hasangal   240016 Nov 16 14:36 /scratch/kurten/scratch_galib/gamess-us-trash/GALIB/SCR/soc-nodown-down-good.F09.033
-rw-rw-r-- 1 hasangal hasangal   240016 Nov 16 14:36 /scratch/kurten/scratch_galib/gamess-us-trash/GALIB/SCR/soc-nodown-down-good.F09.034
-rw-rw-r-- 1 hasangal hasangal   240016 Nov 16 14:36 /scratch/kurten/scratch_galib/gamess-us-trash/GALIB/SCR/soc-nodown-down-good.F09.035
-rw-rw-r-- 1 hasangal hasangal   240016 Nov 16 14:36 /scratch/kurten/scratch_galib/gamess-us-trash/GALIB/SCR/soc-nodown-down-good.F09.036
-rw-rw-r-- 1 hasangal hasangal   240016 Nov 16 14:50 /scratch/kurten/scratch_galib/gamess-us-trash/GALIB/SCR/soc-nodown-down-good.F09.037
-rw-rw-r-- 1 hasangal hasangal   240016 Nov 16 14:49 /scratch/kurten/scratch_galib/gamess-us-trash/GALIB/SCR/soc-nodown-down-good.F09.038
-rw-rw-r-- 1 hasangal hasangal   240016 Nov 16 14:49 /scratch/kurten/scratch_galib/gamess-us-trash/GALIB/SCR/soc-nodown-down-good.F09.039
-rw-rw-r-- 1 hasangal hasangal 54969600 Nov 16 14:50 /scratch/kurten/scratch_galib/gamess-us-trash/GALIB/SCR/soc-nodown-down-good.F10
-rw-rw-r-- 1 hasangal hasangal   275816 Nov 16 14:36 /scratch/kurten/scratch_galib/gamess-us-trash/GALIB/SCR/soc-nodown-down-good.F11
-rw-rw-r-- 1 hasangal hasangal   275816 Nov 16 14:36 /scratch/kurten/scratch_galib/gamess-us-trash/GALIB/SCR/soc-nodown-down-good.F11.001
-rw-rw-r-- 1 hasangal hasangal   275816 Nov 16 14:36 /scratch/kurten/scratch_galib/gamess-us-trash/GALIB/SCR/soc-nodown-down-good.F11.002
-rw-rw-r-- 1 hasangal hasangal   275816 Nov 16 14:36 /scratch/kurten/scratch_galib/gamess-us-trash/GALIB/SCR/soc-nodown-down-good.F11.003
-rw-rw-r-- 1 hasangal hasangal   275816 Nov 16 14:36 /scratch/kurten/scratch_galib/gamess-us-trash/GALIB/SCR/soc-nodown-down-good.F11.004
-rw-rw-r-- 1 hasangal hasangal   275816 Nov 16 14:36 /scratch/kurten/scratch_galib/gamess-us-trash/GALIB/SCR/soc-nodown-down-good.F11.005
-rw-rw-r-- 1 hasangal hasangal   275816 Nov 16 14:36 /scratch/kurten/scratch_galib/gamess-us-trash/GALIB/SCR/soc-nodown-down-good.F11.006
-rw-rw-r-- 1 hasangal hasangal   275816 Nov 16 14:36 /scratch/kurten/scratch_galib/gamess-us-trash/GALIB/SCR/soc-nodown-down-good.F11.007
-rw-rw-r-- 1 hasangal hasangal   275816 Nov 16 14:36 /scratch/kurten/scratch_galib/gamess-us-trash/GALIB/SCR/soc-nodown-down-good.F11.008
-rw-rw-r-- 1 hasangal hasangal   275816 Nov 16 14:36 /scratch/kurten/scratch_galib/gamess-us-trash/GALIB/SCR/soc-nodown-down-good.F11.009
-rw-rw-r-- 1 hasangal hasangal   275816 Nov 16 14:36 /scratch/kurten/scratch_galib/gamess-us-trash/GALIB/SCR/soc-nodown-down-good.F11.010
-rw-rw-r-- 1 hasangal hasangal   275816 Nov 16 14:36 /scratch/kurten/scratch_galib/gamess-us-trash/GALIB/SCR/soc-nodown-down-good.F11.011
-rw-rw-r-- 1 hasangal hasangal   275816 Nov 16 14:36 /scratch/kurten/scratch_galib/gamess-us-trash/GALIB/SCR/soc-nodown-down-good.F11.012
-rw-rw-r-- 1 hasangal hasangal   275816 Nov 16 14:36 /scratch/kurten/scratch_galib/gamess-us-trash/GALIB/SCR/soc-nodown-down-good.F11.013
-rw-rw-r-- 1 hasangal hasangal   275816 Nov 16 14:36 /scratch/kurten/scratch_galib/gamess-us-trash/GALIB/SCR/soc-nodown-down-good.F11.014
-rw-rw-r-- 1 hasangal hasangal   275816 Nov 16 14:36 /scratch/kurten/scratch_galib/gamess-us-trash/GALIB/SCR/soc-nodown-down-good.F11.015
-rw-rw-r-- 1 hasangal hasangal   275816 Nov 16 14:36 /scratch/kurten/scratch_galib/gamess-us-trash/GALIB/SCR/soc-nodown-down-good.F11.016
-rw-rw-r-- 1 hasangal hasangal   275816 Nov 16 14:36 /scratch/kurten/scratch_galib/gamess-us-trash/GALIB/SCR/soc-nodown-down-good.F11.017
-rw-rw-r-- 1 hasangal hasangal   275816 Nov 16 14:36 /scratch/kurten/scratch_galib/gamess-us-trash/GALIB/SCR/soc-nodown-down-good.F11.018
-rw-rw-r-- 1 hasangal hasangal   275816 Nov 16 14:36 /scratch/kurten/scratch_galib/gamess-us-trash/GALIB/SCR/soc-nodown-down-good.F11.019
-rw-rw-r-- 1 hasangal hasangal   275816 Nov 16 14:36 /scratch/kurten/scratch_galib/gamess-us-trash/GALIB/SCR/soc-nodown-down-good.F11.020
-rw-rw-r-- 1 hasangal hasangal   275816 Nov 16 14:36 /scratch/kurten/scratch_galib/gamess-us-trash/GALIB/SCR/soc-nodown-down-good.F11.021
-rw-rw-r-- 1 hasangal hasangal   275816 Nov 16 14:36 /scratch/kurten/scratch_galib/gamess-us-trash/GALIB/SCR/soc-nodown-down-good.F11.022
-rw-rw-r-- 1 hasangal hasangal   275816 Nov 16 14:36 /scratch/kurten/scratch_galib/gamess-us-trash/GALIB/SCR/soc-nodown-down-good.F11.023
-rw-rw-r-- 1 hasangal hasangal   275816 Nov 16 14:36 /scratch/kurten/scratch_galib/gamess-us-trash/GALIB/SCR/soc-nodown-down-good.F11.024
-rw-rw-r-- 1 hasangal hasangal   275816 Nov 16 14:36 /scratch/kurten/scratch_galib/gamess-us-trash/GALIB/SCR/soc-nodown-down-good.F11.025
-rw-rw-r-- 1 hasangal hasangal   275816 Nov 16 14:36 /scratch/kurten/scratch_galib/gamess-us-trash/GALIB/SCR/soc-nodown-down-good.F11.026
-rw-rw-r-- 1 hasangal hasangal   275816 Nov 16 14:36 /scratch/kurten/scratch_galib/gamess-us-trash/GALIB/SCR/soc-nodown-down-good.F11.027
-rw-rw-r-- 1 hasangal hasangal   275816 Nov 16 14:36 /scratch/kurten/scratch_galib/gamess-us-trash/GALIB/SCR/soc-nodown-down-good.F11.028
-rw-rw-r-- 1 hasangal hasangal   275816 Nov 16 14:36 /scratch/kurten/scratch_galib/gamess-us-trash/GALIB/SCR/soc-nodown-down-good.F11.029
-rw-rw-r-- 1 hasangal hasangal   275816 Nov 16 14:36 /scratch/kurten/scratch_galib/gamess-us-trash/GALIB/SCR/soc-nodown-down-good.F11.030
-rw-rw-r-- 1 hasangal hasangal   275816 Nov 16 14:36 /scratch/kurten/scratch_galib/gamess-us-trash/GALIB/SCR/soc-nodown-down-good.F11.031
-rw-rw-r-- 1 hasangal hasangal   275816 Nov 16 14:36 /scratch/kurten/scratch_galib/gamess-us-trash/GALIB/SCR/soc-nodown-down-good.F11.032
-rw-rw-r-- 1 hasangal hasangal   275816 Nov 16 14:36 /scratch/kurten/scratch_galib/gamess-us-trash/GALIB/SCR/soc-nodown-down-good.F11.033
-rw-rw-r-- 1 hasangal hasangal   275816 Nov 16 14:36 /scratch/kurten/scratch_galib/gamess-us-trash/GALIB/SCR/soc-nodown-down-good.F11.034
-rw-rw-r-- 1 hasangal hasangal   275816 Nov 16 14:36 /scratch/kurten/scratch_galib/gamess-us-trash/GALIB/SCR/soc-nodown-down-good.F11.035
-rw-rw-r-- 1 hasangal hasangal   275816 Nov 16 14:36 /scratch/kurten/scratch_galib/gamess-us-trash/GALIB/SCR/soc-nodown-down-good.F11.036
-rw-rw-r-- 1 hasangal hasangal   275816 Nov 16 14:36 /scratch/kurten/scratch_galib/gamess-us-trash/GALIB/SCR/soc-nodown-down-good.F11.037
-rw-rw-r-- 1 hasangal hasangal   275816 Nov 16 14:36 /scratch/kurten/scratch_galib/gamess-us-trash/GALIB/SCR/soc-nodown-down-good.F11.038
-rw-rw-r-- 1 hasangal hasangal   275816 Nov 16 14:36 /scratch/kurten/scratch_galib/gamess-us-trash/GALIB/SCR/soc-nodown-down-good.F11.039
-rw-rw-r-- 1 hasangal hasangal      408 Nov 16 14:50 /scratch/kurten/scratch_galib/gamess-us-trash/GALIB/SCR/soc-nodown-down-good.F12
-rw-rw-r-- 1 hasangal hasangal      408 Nov 16 14:50 /scratch/kurten/scratch_galib/gamess-us-trash/GALIB/SCR/soc-nodown-down-good.F12.001
-rw-rw-r-- 1 hasangal hasangal      408 Nov 16 14:50 /scratch/kurten/scratch_galib/gamess-us-trash/GALIB/SCR/soc-nodown-down-good.F12.002
-rw-rw-r-- 1 hasangal hasangal      408 Nov 16 14:50 /scratch/kurten/scratch_galib/gamess-us-trash/GALIB/SCR/soc-nodown-down-good.F12.003
-rw-rw-r-- 1 hasangal hasangal      408 Nov 16 14:50 /scratch/kurten/scratch_galib/gamess-us-trash/GALIB/SCR/soc-nodown-down-good.F12.004
-rw-rw-r-- 1 hasangal hasangal      408 Nov 16 14:50 /scratch/kurten/scratch_galib/gamess-us-trash/GALIB/SCR/soc-nodown-down-good.F12.005
-rw-rw-r-- 1 hasangal hasangal      408 Nov 16 14:50 /scratch/kurten/scratch_galib/gamess-us-trash/GALIB/SCR/soc-nodown-down-good.F12.006
-rw-rw-r-- 1 hasangal hasangal      408 Nov 16 14:50 /scratch/kurten/scratch_galib/gamess-us-trash/GALIB/SCR/soc-nodown-down-good.F12.007
-rw-rw-r-- 1 hasangal hasangal      408 Nov 16 14:50 /scratch/kurten/scratch_galib/gamess-us-trash/GALIB/SCR/soc-nodown-down-good.F12.008
-rw-rw-r-- 1 hasangal hasangal      408 Nov 16 14:50 /scratch/kurten/scratch_galib/gamess-us-trash/GALIB/SCR/soc-nodown-down-good.F12.009
-rw-rw-r-- 1 hasangal hasangal      408 Nov 16 14:50 /scratch/kurten/scratch_galib/gamess-us-trash/GALIB/SCR/soc-nodown-down-good.F12.010
-rw-rw-r-- 1 hasangal hasangal      408 Nov 16 14:50 /scratch/kurten/scratch_galib/gamess-us-trash/GALIB/SCR/soc-nodown-down-good.F12.011
-rw-rw-r-- 1 hasangal hasangal      408 Nov 16 14:50 /scratch/kurten/scratch_galib/gamess-us-trash/GALIB/SCR/soc-nodown-down-good.F12.012
-rw-rw-r-- 1 hasangal hasangal      408 Nov 16 14:50 /scratch/kurten/scratch_galib/gamess-us-trash/GALIB/SCR/soc-nodown-down-good.F12.013
-rw-rw-r-- 1 hasangal hasangal      408 Nov 16 14:50 /scratch/kurten/scratch_galib/gamess-us-trash/GALIB/SCR/soc-nodown-down-good.F12.014
-rw-rw-r-- 1 hasangal hasangal      408 Nov 16 14:50 /scratch/kurten/scratch_galib/gamess-us-trash/GALIB/SCR/soc-nodown-down-good.F12.015
-rw-rw-r-- 1 hasangal hasangal      408 Nov 16 14:50 /scratch/kurten/scratch_galib/gamess-us-trash/GALIB/SCR/soc-nodown-down-good.F12.016
-rw-rw-r-- 1 hasangal hasangal      408 Nov 16 14:50 /scratch/kurten/scratch_galib/gamess-us-trash/GALIB/SCR/soc-nodown-down-good.F12.017
-rw-rw-r-- 1 hasangal hasangal      408 Nov 16 14:50 /scratch/kurten/scratch_galib/gamess-us-trash/GALIB/SCR/soc-nodown-down-good.F12.018
-rw-rw-r-- 1 hasangal hasangal      408 Nov 16 14:50 /scratch/kurten/scratch_galib/gamess-us-trash/GALIB/SCR/soc-nodown-down-good.F12.019
-rw-rw-r-- 1 hasangal hasangal      408 Nov 16 14:50 /scratch/kurten/scratch_galib/gamess-us-trash/GALIB/SCR/soc-nodown-down-good.F12.020
-rw-rw-r-- 1 hasangal hasangal      408 Nov 16 14:50 /scratch/kurten/scratch_galib/gamess-us-trash/GALIB/SCR/soc-nodown-down-good.F12.021
-rw-rw-r-- 1 hasangal hasangal      408 Nov 16 14:50 /scratch/kurten/scratch_galib/gamess-us-trash/GALIB/SCR/soc-nodown-down-good.F12.022
-rw-rw-r-- 1 hasangal hasangal      408 Nov 16 14:50 /scratch/kurten/scratch_galib/gamess-us-trash/GALIB/SCR/soc-nodown-down-good.F12.023
-rw-rw-r-- 1 hasangal hasangal      408 Nov 16 14:50 /scratch/kurten/scratch_galib/gamess-us-trash/GALIB/SCR/soc-nodown-down-good.F12.024
-rw-rw-r-- 1 hasangal hasangal      408 Nov 16 14:50 /scratch/kurten/scratch_galib/gamess-us-trash/GALIB/SCR/soc-nodown-down-good.F12.025
-rw-rw-r-- 1 hasangal hasangal      408 Nov 16 14:50 /scratch/kurten/scratch_galib/gamess-us-trash/GALIB/SCR/soc-nodown-down-good.F12.026
-rw-rw-r-- 1 hasangal hasangal      408 Nov 16 14:50 /scratch/kurten/scratch_galib/gamess-us-trash/GALIB/SCR/soc-nodown-down-good.F12.027
-rw-rw-r-- 1 hasangal hasangal      408 Nov 16 14:50 /scratch/kurten/scratch_galib/gamess-us-trash/GALIB/SCR/soc-nodown-down-good.F12.028
-rw-rw-r-- 1 hasangal hasangal      408 Nov 16 14:50 /scratch/kurten/scratch_galib/gamess-us-trash/GALIB/SCR/soc-nodown-down-good.F12.029
-rw-rw-r-- 1 hasangal hasangal      408 Nov 16 14:50 /scratch/kurten/scratch_galib/gamess-us-trash/GALIB/SCR/soc-nodown-down-good.F12.030
-rw-rw-r-- 1 hasangal hasangal      408 Nov 16 14:50 /scratch/kurten/scratch_galib/gamess-us-trash/GALIB/SCR/soc-nodown-down-good.F12.031
-rw-rw-r-- 1 hasangal hasangal      408 Nov 16 14:50 /scratch/kurten/scratch_galib/gamess-us-trash/GALIB/SCR/soc-nodown-down-good.F12.032
-rw-rw-r-- 1 hasangal hasangal      408 Nov 16 14:50 /scratch/kurten/scratch_galib/gamess-us-trash/GALIB/SCR/soc-nodown-down-good.F12.033
-rw-rw-r-- 1 hasangal hasangal      408 Nov 16 14:50 /scratch/kurten/scratch_galib/gamess-us-trash/GALIB/SCR/soc-nodown-down-good.F12.034
-rw-rw-r-- 1 hasangal hasangal      408 Nov 16 14:50 /scratch/kurten/scratch_galib/gamess-us-trash/GALIB/SCR/soc-nodown-down-good.F12.035
-rw-rw-r-- 1 hasangal hasangal      408 Nov 16 14:50 /scratch/kurten/scratch_galib/gamess-us-trash/GALIB/SCR/soc-nodown-down-good.F12.036
-rw-rw-r-- 1 hasangal hasangal      408 Nov 16 14:50 /scratch/kurten/scratch_galib/gamess-us-trash/GALIB/SCR/soc-nodown-down-good.F12.037
-rw-rw-r-- 1 hasangal hasangal      408 Nov 16 14:50 /scratch/kurten/scratch_galib/gamess-us-trash/GALIB/SCR/soc-nodown-down-good.F12.038
-rw-rw-r-- 1 hasangal hasangal      408 Nov 16 14:50 /scratch/kurten/scratch_galib/gamess-us-trash/GALIB/SCR/soc-nodown-down-good.F12.039
-rw-rw-r-- 1 hasangal hasangal   400008 Nov 16 14:50 /scratch/kurten/scratch_galib/gamess-us-trash/GALIB/SCR/soc-nodown-down-good.F14
-rw-rw-r-- 1 hasangal hasangal   400008 Nov 16 14:50 /scratch/kurten/scratch_galib/gamess-us-trash/GALIB/SCR/soc-nodown-down-good.F14.001
-rw-rw-r-- 1 hasangal hasangal   400008 Nov 16 14:50 /scratch/kurten/scratch_galib/gamess-us-trash/GALIB/SCR/soc-nodown-down-good.F14.002
-rw-rw-r-- 1 hasangal hasangal   400008 Nov 16 14:50 /scratch/kurten/scratch_galib/gamess-us-trash/GALIB/SCR/soc-nodown-down-good.F14.003
-rw-rw-r-- 1 hasangal hasangal   400008 Nov 16 14:50 /scratch/kurten/scratch_galib/gamess-us-trash/GALIB/SCR/soc-nodown-down-good.F14.004
-rw-rw-r-- 1 hasangal hasangal   400008 Nov 16 14:50 /scratch/kurten/scratch_galib/gamess-us-trash/GALIB/SCR/soc-nodown-down-good.F14.005
-rw-rw-r-- 1 hasangal hasangal   400008 Nov 16 14:50 /scratch/kurten/scratch_galib/gamess-us-trash/GALIB/SCR/soc-nodown-down-good.F14.006
-rw-rw-r-- 1 hasangal hasangal   400008 Nov 16 14:50 /scratch/kurten/scratch_galib/gamess-us-trash/GALIB/SCR/soc-nodown-down-good.F14.007
-rw-rw-r-- 1 hasangal hasangal   400008 Nov 16 14:50 /scratch/kurten/scratch_galib/gamess-us-trash/GALIB/SCR/soc-nodown-down-good.F14.008
-rw-rw-r-- 1 hasangal hasangal   400008 Nov 16 14:50 /scratch/kurten/scratch_galib/gamess-us-trash/GALIB/SCR/soc-nodown-down-good.F14.009
-rw-rw-r-- 1 hasangal hasangal   400008 Nov 16 14:50 /scratch/kurten/scratch_galib/gamess-us-trash/GALIB/SCR/soc-nodown-down-good.F14.010
-rw-rw-r-- 1 hasangal hasangal   400008 Nov 16 14:50 /scratch/kurten/scratch_galib/gamess-us-trash/GALIB/SCR/soc-nodown-down-good.F14.011
-rw-rw-r-- 1 hasangal hasangal   400008 Nov 16 14:50 /scratch/kurten/scratch_galib/gamess-us-trash/GALIB/SCR/soc-nodown-down-good.F14.012
-rw-rw-r-- 1 hasangal hasangal   400008 Nov 16 14:50 /scratch/kurten/scratch_galib/gamess-us-trash/GALIB/SCR/soc-nodown-down-good.F14.013
-rw-rw-r-- 1 hasangal hasangal   400008 Nov 16 14:50 /scratch/kurten/scratch_galib/gamess-us-trash/GALIB/SCR/soc-nodown-down-good.F14.014
-rw-rw-r-- 1 hasangal hasangal   400008 Nov 16 14:50 /scratch/kurten/scratch_galib/gamess-us-trash/GALIB/SCR/soc-nodown-down-good.F14.015
-rw-rw-r-- 1 hasangal hasangal   400008 Nov 16 14:50 /scratch/kurten/scratch_galib/gamess-us-trash/GALIB/SCR/soc-nodown-down-good.F14.016
-rw-rw-r-- 1 hasangal hasangal   400008 Nov 16 14:50 /scratch/kurten/scratch_galib/gamess-us-trash/GALIB/SCR/soc-nodown-down-good.F14.017
-rw-rw-r-- 1 hasangal hasangal   400008 Nov 16 14:50 /scratch/kurten/scratch_galib/gamess-us-trash/GALIB/SCR/soc-nodown-down-good.F14.018
-rw-rw-r-- 1 hasangal hasangal   400008 Nov 16 14:50 /scratch/kurten/scratch_galib/gamess-us-trash/GALIB/SCR/soc-nodown-down-good.F14.019
-rw-rw-r-- 1 hasangal hasangal   400008 Nov 16 14:50 /scratch/kurten/scratch_galib/gamess-us-trash/GALIB/SCR/soc-nodown-down-good.F14.020
-rw-rw-r-- 1 hasangal hasangal   400008 Nov 16 14:50 /scratch/kurten/scratch_galib/gamess-us-trash/GALIB/SCR/soc-nodown-down-good.F14.021
-rw-rw-r-- 1 hasangal hasangal   400008 Nov 16 14:50 /scratch/kurten/scratch_galib/gamess-us-trash/GALIB/SCR/soc-nodown-down-good.F14.022
-rw-rw-r-- 1 hasangal hasangal   400008 Nov 16 14:50 /scratch/kurten/scratch_galib/gamess-us-trash/GALIB/SCR/soc-nodown-down-good.F14.023
-rw-rw-r-- 1 hasangal hasangal   400008 Nov 16 14:50 /scratch/kurten/scratch_galib/gamess-us-trash/GALIB/SCR/soc-nodown-down-good.F14.024
-rw-rw-r-- 1 hasangal hasangal   400008 Nov 16 14:50 /scratch/kurten/scratch_galib/gamess-us-trash/GALIB/SCR/soc-nodown-down-good.F14.025
-rw-rw-r-- 1 hasangal hasangal   400008 Nov 16 14:50 /scratch/kurten/scratch_galib/gamess-us-trash/GALIB/SCR/soc-nodown-down-good.F14.026
-rw-rw-r-- 1 hasangal hasangal   400008 Nov 16 14:50 /scratch/kurten/scratch_galib/gamess-us-trash/GALIB/SCR/soc-nodown-down-good.F14.027
-rw-rw-r-- 1 hasangal hasangal   400008 Nov 16 14:50 /scratch/kurten/scratch_galib/gamess-us-trash/GALIB/SCR/soc-nodown-down-good.F14.028
-rw-rw-r-- 1 hasangal hasangal   400008 Nov 16 14:50 /scratch/kurten/scratch_galib/gamess-us-trash/GALIB/SCR/soc-nodown-down-good.F14.029
-rw-rw-r-- 1 hasangal hasangal   400008 Nov 16 14:50 /scratch/kurten/scratch_galib/gamess-us-trash/GALIB/SCR/soc-nodown-down-good.F14.030
-rw-rw-r-- 1 hasangal hasangal   400008 Nov 16 14:50 /scratch/kurten/scratch_galib/gamess-us-trash/GALIB/SCR/soc-nodown-down-good.F14.031
-rw-rw-r-- 1 hasangal hasangal   400008 Nov 16 14:50 /scratch/kurten/scratch_galib/gamess-us-trash/GALIB/SCR/soc-nodown-down-good.F14.032
-rw-rw-r-- 1 hasangal hasangal   400008 Nov 16 14:50 /scratch/kurten/scratch_galib/gamess-us-trash/GALIB/SCR/soc-nodown-down-good.F14.033
-rw-rw-r-- 1 hasangal hasangal   400008 Nov 16 14:50 /scratch/kurten/scratch_galib/gamess-us-trash/GALIB/SCR/soc-nodown-down-good.F14.034
-rw-rw-r-- 1 hasangal hasangal   400008 Nov 16 14:50 /scratch/kurten/scratch_galib/gamess-us-trash/GALIB/SCR/soc-nodown-down-good.F14.035
-rw-rw-r-- 1 hasangal hasangal   400008 Nov 16 14:50 /scratch/kurten/scratch_galib/gamess-us-trash/GALIB/SCR/soc-nodown-down-good.F14.036
-rw-rw-r-- 1 hasangal hasangal   400008 Nov 16 14:50 /scratch/kurten/scratch_galib/gamess-us-trash/GALIB/SCR/soc-nodown-down-good.F14.037
-rw-rw-r-- 1 hasangal hasangal   400008 Nov 16 14:50 /scratch/kurten/scratch_galib/gamess-us-trash/GALIB/SCR/soc-nodown-down-good.F14.038
-rw-rw-r-- 1 hasangal hasangal   400008 Nov 16 14:50 /scratch/kurten/scratch_galib/gamess-us-trash/GALIB/SCR/soc-nodown-down-good.F14.039
-rw-rw-r-- 1 hasangal hasangal   160272 Nov 16 14:50 /scratch/kurten/scratch_galib/gamess-us-trash/GALIB/SCR/soc-nodown-down-good.F15
-rw-rw-r-- 1 hasangal hasangal   160272 Nov 16 14:50 /scratch/kurten/scratch_galib/gamess-us-trash/GALIB/SCR/soc-nodown-down-good.F15.001
-rw-rw-r-- 1 hasangal hasangal   160272 Nov 16 14:50 /scratch/kurten/scratch_galib/gamess-us-trash/GALIB/SCR/soc-nodown-down-good.F15.002
-rw-rw-r-- 1 hasangal hasangal   160272 Nov 16 14:50 /scratch/kurten/scratch_galib/gamess-us-trash/GALIB/SCR/soc-nodown-down-good.F15.003
-rw-rw-r-- 1 hasangal hasangal   160272 Nov 16 14:50 /scratch/kurten/scratch_galib/gamess-us-trash/GALIB/SCR/soc-nodown-down-good.F15.004
-rw-rw-r-- 1 hasangal hasangal   160272 Nov 16 14:50 /scratch/kurten/scratch_galib/gamess-us-trash/GALIB/SCR/soc-nodown-down-good.F15.005
-rw-rw-r-- 1 hasangal hasangal   160272 Nov 16 14:50 /scratch/kurten/scratch_galib/gamess-us-trash/GALIB/SCR/soc-nodown-down-good.F15.006
-rw-rw-r-- 1 hasangal hasangal   160272 Nov 16 14:50 /scratch/kurten/scratch_galib/gamess-us-trash/GALIB/SCR/soc-nodown-down-good.F15.007
-rw-rw-r-- 1 hasangal hasangal   160272 Nov 16 14:50 /scratch/kurten/scratch_galib/gamess-us-trash/GALIB/SCR/soc-nodown-down-good.F15.008
-rw-rw-r-- 1 hasangal hasangal   160272 Nov 16 14:50 /scratch/kurten/scratch_galib/gamess-us-trash/GALIB/SCR/soc-nodown-down-good.F15.009
-rw-rw-r-- 1 hasangal hasangal   160272 Nov 16 14:50 /scratch/kurten/scratch_galib/gamess-us-trash/GALIB/SCR/soc-nodown-down-good.F15.010
-rw-rw-r-- 1 hasangal hasangal   160272 Nov 16 14:50 /scratch/kurten/scratch_galib/gamess-us-trash/GALIB/SCR/soc-nodown-down-good.F15.011
-rw-rw-r-- 1 hasangal hasangal   160272 Nov 16 14:50 /scratch/kurten/scratch_galib/gamess-us-trash/GALIB/SCR/soc-nodown-down-good.F15.012
-rw-rw-r-- 1 hasangal hasangal   160272 Nov 16 14:50 /scratch/kurten/scratch_galib/gamess-us-trash/GALIB/SCR/soc-nodown-down-good.F15.013
-rw-rw-r-- 1 hasangal hasangal   160272 Nov 16 14:50 /scratch/kurten/scratch_galib/gamess-us-trash/GALIB/SCR/soc-nodown-down-good.F15.014
-rw-rw-r-- 1 hasangal hasangal   160272 Nov 16 14:50 /scratch/kurten/scratch_galib/gamess-us-trash/GALIB/SCR/soc-nodown-down-good.F15.015
-rw-rw-r-- 1 hasangal hasangal   160272 Nov 16 14:50 /scratch/kurten/scratch_galib/gamess-us-trash/GALIB/SCR/soc-nodown-down-good.F15.016
-rw-rw-r-- 1 hasangal hasangal   160272 Nov 16 14:50 /scratch/kurten/scratch_galib/gamess-us-trash/GALIB/SCR/soc-nodown-down-good.F15.017
-rw-rw-r-- 1 hasangal hasangal   160272 Nov 16 14:50 /scratch/kurten/scratch_galib/gamess-us-trash/GALIB/SCR/soc-nodown-down-good.F15.018
-rw-rw-r-- 1 hasangal hasangal   160272 Nov 16 14:50 /scratch/kurten/scratch_galib/gamess-us-trash/GALIB/SCR/soc-nodown-down-good.F15.019
-rw-rw-r-- 1 hasangal hasangal   160272 Nov 16 14:50 /scratch/kurten/scratch_galib/gamess-us-trash/GALIB/SCR/soc-nodown-down-good.F15.020
-rw-rw-r-- 1 hasangal hasangal   160272 Nov 16 14:50 /scratch/kurten/scratch_galib/gamess-us-trash/GALIB/SCR/soc-nodown-down-good.F15.021
-rw-rw-r-- 1 hasangal hasangal   160272 Nov 16 14:50 /scratch/kurten/scratch_galib/gamess-us-trash/GALIB/SCR/soc-nodown-down-good.F15.022
-rw-rw-r-- 1 hasangal hasangal   160272 Nov 16 14:50 /scratch/kurten/scratch_galib/gamess-us-trash/GALIB/SCR/soc-nodown-down-good.F15.023
-rw-rw-r-- 1 hasangal hasangal   160272 Nov 16 14:50 /scratch/kurten/scratch_galib/gamess-us-trash/GALIB/SCR/soc-nodown-down-good.F15.024
-rw-rw-r-- 1 hasangal hasangal   160272 Nov 16 14:50 /scratch/kurten/scratch_galib/gamess-us-trash/GALIB/SCR/soc-nodown-down-good.F15.025
-rw-rw-r-- 1 hasangal hasangal   160272 Nov 16 14:50 /scratch/kurten/scratch_galib/gamess-us-trash/GALIB/SCR/soc-nodown-down-good.F15.026
-rw-rw-r-- 1 hasangal hasangal   160272 Nov 16 14:50 /scratch/kurten/scratch_galib/gamess-us-trash/GALIB/SCR/soc-nodown-down-good.F15.027
-rw-rw-r-- 1 hasangal hasangal   160272 Nov 16 14:50 /scratch/kurten/scratch_galib/gamess-us-trash/GALIB/SCR/soc-nodown-down-good.F15.028
-rw-rw-r-- 1 hasangal hasangal   160272 Nov 16 14:50 /scratch/kurten/scratch_galib/gamess-us-trash/GALIB/SCR/soc-nodown-down-good.F15.029
-rw-rw-r-- 1 hasangal hasangal   160272 Nov 16 14:50 /scratch/kurten/scratch_galib/gamess-us-trash/GALIB/SCR/soc-nodown-down-good.F15.030
-rw-rw-r-- 1 hasangal hasangal   160272 Nov 16 14:50 /scratch/kurten/scratch_galib/gamess-us-trash/GALIB/SCR/soc-nodown-down-good.F15.031
-rw-rw-r-- 1 hasangal hasangal   160272 Nov 16 14:50 /scratch/kurten/scratch_galib/gamess-us-trash/GALIB/SCR/soc-nodown-down-good.F15.032
-rw-rw-r-- 1 hasangal hasangal   160272 Nov 16 14:50 /scratch/kurten/scratch_galib/gamess-us-trash/GALIB/SCR/soc-nodown-down-good.F15.033
-rw-rw-r-- 1 hasangal hasangal   160272 Nov 16 14:50 /scratch/kurten/scratch_galib/gamess-us-trash/GALIB/SCR/soc-nodown-down-good.F15.034
-rw-rw-r-- 1 hasangal hasangal   160272 Nov 16 14:50 /scratch/kurten/scratch_galib/gamess-us-trash/GALIB/SCR/soc-nodown-down-good.F15.035
-rw-rw-r-- 1 hasangal hasangal   160272 Nov 16 14:50 /scratch/kurten/scratch_galib/gamess-us-trash/GALIB/SCR/soc-nodown-down-good.F15.036
-rw-rw-r-- 1 hasangal hasangal   160272 Nov 16 14:50 /scratch/kurten/scratch_galib/gamess-us-trash/GALIB/SCR/soc-nodown-down-good.F15.037
-rw-rw-r-- 1 hasangal hasangal   160272 Nov 16 14:50 /scratch/kurten/scratch_galib/gamess-us-trash/GALIB/SCR/soc-nodown-down-good.F15.038
-rw-rw-r-- 1 hasangal hasangal   160272 Nov 16 14:50 /scratch/kurten/scratch_galib/gamess-us-trash/GALIB/SCR/soc-nodown-down-good.F15.039
-rw-rw-r-- 1 hasangal hasangal   240216 Nov 16 14:50 /scratch/kurten/scratch_galib/gamess-us-trash/GALIB/SCR/soc-nodown-down-good.F16
-rw-rw-r-- 1 hasangal hasangal   240216 Nov 16 14:50 /scratch/kurten/scratch_galib/gamess-us-trash/GALIB/SCR/soc-nodown-down-good.F16.001
-rw-rw-r-- 1 hasangal hasangal   240216 Nov 16 14:50 /scratch/kurten/scratch_galib/gamess-us-trash/GALIB/SCR/soc-nodown-down-good.F16.002
-rw-rw-r-- 1 hasangal hasangal   240216 Nov 16 14:50 /scratch/kurten/scratch_galib/gamess-us-trash/GALIB/SCR/soc-nodown-down-good.F16.003
-rw-rw-r-- 1 hasangal hasangal   240216 Nov 16 14:50 /scratch/kurten/scratch_galib/gamess-us-trash/GALIB/SCR/soc-nodown-down-good.F16.004
-rw-rw-r-- 1 hasangal hasangal   240216 Nov 16 14:50 /scratch/kurten/scratch_galib/gamess-us-trash/GALIB/SCR/soc-nodown-down-good.F16.005
-rw-rw-r-- 1 hasangal hasangal   240216 Nov 16 14:50 /scratch/kurten/scratch_galib/gamess-us-trash/GALIB/SCR/soc-nodown-down-good.F16.006
-rw-rw-r-- 1 hasangal hasangal   240216 Nov 16 14:50 /scratch/kurten/scratch_galib/gamess-us-trash/GALIB/SCR/soc-nodown-down-good.F16.007
-rw-rw-r-- 1 hasangal hasangal   240216 Nov 16 14:50 /scratch/kurten/scratch_galib/gamess-us-trash/GALIB/SCR/soc-nodown-down-good.F16.008
-rw-rw-r-- 1 hasangal hasangal   240216 Nov 16 14:50 /scratch/kurten/scratch_galib/gamess-us-trash/GALIB/SCR/soc-nodown-down-good.F16.009
-rw-rw-r-- 1 hasangal hasangal   240216 Nov 16 14:50 /scratch/kurten/scratch_galib/gamess-us-trash/GALIB/SCR/soc-nodown-down-good.F16.010
-rw-rw-r-- 1 hasangal hasangal   240216 Nov 16 14:50 /scratch/kurten/scratch_galib/gamess-us-trash/GALIB/SCR/soc-nodown-down-good.F16.011
-rw-rw-r-- 1 hasangal hasangal   240216 Nov 16 14:50 /scratch/kurten/scratch_galib/gamess-us-trash/GALIB/SCR/soc-nodown-down-good.F16.012
-rw-rw-r-- 1 hasangal hasangal   240216 Nov 16 14:50 /scratch/kurten/scratch_galib/gamess-us-trash/GALIB/SCR/soc-nodown-down-good.F16.013
-rw-rw-r-- 1 hasangal hasangal   240216 Nov 16 14:50 /scratch/kurten/scratch_galib/gamess-us-trash/GALIB/SCR/soc-nodown-down-good.F16.014
-rw-rw-r-- 1 hasangal hasangal   240216 Nov 16 14:50 /scratch/kurten/scratch_galib/gamess-us-trash/GALIB/SCR/soc-nodown-down-good.F16.015
-rw-rw-r-- 1 hasangal hasangal   240216 Nov 16 14:50 /scratch/kurten/scratch_galib/gamess-us-trash/GALIB/SCR/soc-nodown-down-good.F16.016
-rw-rw-r-- 1 hasangal hasangal   240216 Nov 16 14:50 /scratch/kurten/scratch_galib/gamess-us-trash/GALIB/SCR/soc-nodown-down-good.F16.017
-rw-rw-r-- 1 hasangal hasangal   240216 Nov 16 14:50 /scratch/kurten/scratch_galib/gamess-us-trash/GALIB/SCR/soc-nodown-down-good.F16.018
-rw-rw-r-- 1 hasangal hasangal   240216 Nov 16 14:50 /scratch/kurten/scratch_galib/gamess-us-trash/GALIB/SCR/soc-nodown-down-good.F16.019
-rw-rw-r-- 1 hasangal hasangal   240216 Nov 16 14:50 /scratch/kurten/scratch_galib/gamess-us-trash/GALIB/SCR/soc-nodown-down-good.F16.020
-rw-rw-r-- 1 hasangal hasangal   240216 Nov 16 14:50 /scratch/kurten/scratch_galib/gamess-us-trash/GALIB/SCR/soc-nodown-down-good.F16.021
-rw-rw-r-- 1 hasangal hasangal   240216 Nov 16 14:50 /scratch/kurten/scratch_galib/gamess-us-trash/GALIB/SCR/soc-nodown-down-good.F16.022
-rw-rw-r-- 1 hasangal hasangal   240216 Nov 16 14:50 /scratch/kurten/scratch_galib/gamess-us-trash/GALIB/SCR/soc-nodown-down-good.F16.023
-rw-rw-r-- 1 hasangal hasangal   240216 Nov 16 14:50 /scratch/kurten/scratch_galib/gamess-us-trash/GALIB/SCR/soc-nodown-down-good.F16.024
-rw-rw-r-- 1 hasangal hasangal   240216 Nov 16 14:50 /scratch/kurten/scratch_galib/gamess-us-trash/GALIB/SCR/soc-nodown-down-good.F16.025
-rw-rw-r-- 1 hasangal hasangal   240216 Nov 16 14:50 /scratch/kurten/scratch_galib/gamess-us-trash/GALIB/SCR/soc-nodown-down-good.F16.026
-rw-rw-r-- 1 hasangal hasangal   240216 Nov 16 14:50 /scratch/kurten/scratch_galib/gamess-us-trash/GALIB/SCR/soc-nodown-down-good.F16.027
-rw-rw-r-- 1 hasangal hasangal   240216 Nov 16 14:50 /scratch/kurten/scratch_galib/gamess-us-trash/GALIB/SCR/soc-nodown-down-good.F16.028
-rw-rw-r-- 1 hasangal hasangal   240216 Nov 16 14:50 /scratch/kurten/scratch_galib/gamess-us-trash/GALIB/SCR/soc-nodown-down-good.F16.029
-rw-rw-r-- 1 hasangal hasangal   240216 Nov 16 14:50 /scratch/kurten/scratch_galib/gamess-us-trash/GALIB/SCR/soc-nodown-down-good.F16.030
-rw-rw-r-- 1 hasangal hasangal   240216 Nov 16 14:50 /scratch/kurten/scratch_galib/gamess-us-trash/GALIB/SCR/soc-nodown-down-good.F16.031
-rw-rw-r-- 1 hasangal hasangal   240216 Nov 16 14:50 /scratch/kurten/scratch_galib/gamess-us-trash/GALIB/SCR/soc-nodown-down-good.F16.032
-rw-rw-r-- 1 hasangal hasangal   240216 Nov 16 14:50 /scratch/kurten/scratch_galib/gamess-us-trash/GALIB/SCR/soc-nodown-down-good.F16.033
-rw-rw-r-- 1 hasangal hasangal   240216 Nov 16 14:50 /scratch/kurten/scratch_galib/gamess-us-trash/GALIB/SCR/soc-nodown-down-good.F16.034
-rw-rw-r-- 1 hasangal hasangal   240216 Nov 16 14:50 /scratch/kurten/scratch_galib/gamess-us-trash/GALIB/SCR/soc-nodown-down-good.F16.035
-rw-rw-r-- 1 hasangal hasangal   240216 Nov 16 14:50 /scratch/kurten/scratch_galib/gamess-us-trash/GALIB/SCR/soc-nodown-down-good.F16.036
-rw-rw-r-- 1 hasangal hasangal   240216 Nov 16 14:50 /scratch/kurten/scratch_galib/gamess-us-trash/GALIB/SCR/soc-nodown-down-good.F16.037
-rw-rw-r-- 1 hasangal hasangal   240216 Nov 16 14:50 /scratch/kurten/scratch_galib/gamess-us-trash/GALIB/SCR/soc-nodown-down-good.F16.038
-rw-rw-r-- 1 hasangal hasangal   240216 Nov 16 14:50 /scratch/kurten/scratch_galib/gamess-us-trash/GALIB/SCR/soc-nodown-down-good.F16.039
-rw-rw-r-- 1 hasangal hasangal     1824 Nov 16 14:50 /scratch/kurten/scratch_galib/gamess-us-trash/GALIB/SCR/soc-nodown-down-good.F17
-rw-rw-r-- 1 hasangal hasangal     1824 Nov 16 14:50 /scratch/kurten/scratch_galib/gamess-us-trash/GALIB/SCR/soc-nodown-down-good.F17.001
-rw-rw-r-- 1 hasangal hasangal     1824 Nov 16 14:50 /scratch/kurten/scratch_galib/gamess-us-trash/GALIB/SCR/soc-nodown-down-good.F17.002
-rw-rw-r-- 1 hasangal hasangal     1824 Nov 16 14:50 /scratch/kurten/scratch_galib/gamess-us-trash/GALIB/SCR/soc-nodown-down-good.F17.003
-rw-rw-r-- 1 hasangal hasangal     1824 Nov 16 14:50 /scratch/kurten/scratch_galib/gamess-us-trash/GALIB/SCR/soc-nodown-down-good.F17.004
-rw-rw-r-- 1 hasangal hasangal     1824 Nov 16 14:50 /scratch/kurten/scratch_galib/gamess-us-trash/GALIB/SCR/soc-nodown-down-good.F17.005
-rw-rw-r-- 1 hasangal hasangal     1824 Nov 16 14:50 /scratch/kurten/scratch_galib/gamess-us-trash/GALIB/SCR/soc-nodown-down-good.F17.006
-rw-rw-r-- 1 hasangal hasangal     1824 Nov 16 14:50 /scratch/kurten/scratch_galib/gamess-us-trash/GALIB/SCR/soc-nodown-down-good.F17.007
-rw-rw-r-- 1 hasangal hasangal     1824 Nov 16 14:50 /scratch/kurten/scratch_galib/gamess-us-trash/GALIB/SCR/soc-nodown-down-good.F17.008
-rw-rw-r-- 1 hasangal hasangal     1824 Nov 16 14:50 /scratch/kurten/scratch_galib/gamess-us-trash/GALIB/SCR/soc-nodown-down-good.F17.009
-rw-rw-r-- 1 hasangal hasangal     1824 Nov 16 14:50 /scratch/kurten/scratch_galib/gamess-us-trash/GALIB/SCR/soc-nodown-down-good.F17.010
-rw-rw-r-- 1 hasangal hasangal     1824 Nov 16 14:50 /scratch/kurten/scratch_galib/gamess-us-trash/GALIB/SCR/soc-nodown-down-good.F17.011
-rw-rw-r-- 1 hasangal hasangal     1824 Nov 16 14:50 /scratch/kurten/scratch_galib/gamess-us-trash/GALIB/SCR/soc-nodown-down-good.F17.012
-rw-rw-r-- 1 hasangal hasangal     1824 Nov 16 14:50 /scratch/kurten/scratch_galib/gamess-us-trash/GALIB/SCR/soc-nodown-down-good.F17.013
-rw-rw-r-- 1 hasangal hasangal     1824 Nov 16 14:50 /scratch/kurten/scratch_galib/gamess-us-trash/GALIB/SCR/soc-nodown-down-good.F17.014
-rw-rw-r-- 1 hasangal hasangal     1824 Nov 16 14:50 /scratch/kurten/scratch_galib/gamess-us-trash/GALIB/SCR/soc-nodown-down-good.F17.015
-rw-rw-r-- 1 hasangal hasangal     1824 Nov 16 14:50 /scratch/kurten/scratch_galib/gamess-us-trash/GALIB/SCR/soc-nodown-down-good.F17.016
-rw-rw-r-- 1 hasangal hasangal     1824 Nov 16 14:50 /scratch/kurten/scratch_galib/gamess-us-trash/GALIB/SCR/soc-nodown-down-good.F17.017
-rw-rw-r-- 1 hasangal hasangal     1824 Nov 16 14:50 /scratch/kurten/scratch_galib/gamess-us-trash/GALIB/SCR/soc-nodown-down-good.F17.018
-rw-rw-r-- 1 hasangal hasangal     1824 Nov 16 14:50 /scratch/kurten/scratch_galib/gamess-us-trash/GALIB/SCR/soc-nodown-down-good.F17.019
-rw-rw-r-- 1 hasangal hasangal     1824 Nov 16 14:50 /scratch/kurten/scratch_galib/gamess-us-trash/GALIB/SCR/soc-nodown-down-good.F17.020
-rw-rw-r-- 1 hasangal hasangal     1824 Nov 16 14:50 /scratch/kurten/scratch_galib/gamess-us-trash/GALIB/SCR/soc-nodown-down-good.F17.021
-rw-rw-r-- 1 hasangal hasangal     1824 Nov 16 14:50 /scratch/kurten/scratch_galib/gamess-us-trash/GALIB/SCR/soc-nodown-down-good.F17.022
-rw-rw-r-- 1 hasangal hasangal     1824 Nov 16 14:50 /scratch/kurten/scratch_galib/gamess-us-trash/GALIB/SCR/soc-nodown-down-good.F17.023
-rw-rw-r-- 1 hasangal hasangal     1824 Nov 16 14:50 /scratch/kurten/scratch_galib/gamess-us-trash/GALIB/SCR/soc-nodown-down-good.F17.024
-rw-rw-r-- 1 hasangal hasangal     1824 Nov 16 14:50 /scratch/kurten/scratch_galib/gamess-us-trash/GALIB/SCR/soc-nodown-down-good.F17.025
-rw-rw-r-- 1 hasangal hasangal     1824 Nov 16 14:50 /scratch/kurten/scratch_galib/gamess-us-trash/GALIB/SCR/soc-nodown-down-good.F17.026
-rw-rw-r-- 1 hasangal hasangal     1824 Nov 16 14:50 /scratch/kurten/scratch_galib/gamess-us-trash/GALIB/SCR/soc-nodown-down-good.F17.027
-rw-rw-r-- 1 hasangal hasangal     1824 Nov 16 14:50 /scratch/kurten/scratch_galib/gamess-us-trash/GALIB/SCR/soc-nodown-down-good.F17.028
-rw-rw-r-- 1 hasangal hasangal     1824 Nov 16 14:50 /scratch/kurten/scratch_galib/gamess-us-trash/GALIB/SCR/soc-nodown-down-good.F17.029
-rw-rw-r-- 1 hasangal hasangal     1824 Nov 16 14:50 /scratch/kurten/scratch_galib/gamess-us-trash/GALIB/SCR/soc-nodown-down-good.F17.030
-rw-rw-r-- 1 hasangal hasangal     1824 Nov 16 14:50 /scratch/kurten/scratch_galib/gamess-us-trash/GALIB/SCR/soc-nodown-down-good.F17.031
-rw-rw-r-- 1 hasangal hasangal     1824 Nov 16 14:50 /scratch/kurten/scratch_galib/gamess-us-trash/GALIB/SCR/soc-nodown-down-good.F17.032
-rw-rw-r-- 1 hasangal hasangal     1824 Nov 16 14:50 /scratch/kurten/scratch_galib/gamess-us-trash/GALIB/SCR/soc-nodown-down-good.F17.033
-rw-rw-r-- 1 hasangal hasangal     1824 Nov 16 14:50 /scratch/kurten/scratch_galib/gamess-us-trash/GALIB/SCR/soc-nodown-down-good.F17.034
-rw-rw-r-- 1 hasangal hasangal     1824 Nov 16 14:50 /scratch/kurten/scratch_galib/gamess-us-trash/GALIB/SCR/soc-nodown-down-good.F17.035
-rw-rw-r-- 1 hasangal hasangal     1824 Nov 16 14:50 /scratch/kurten/scratch_galib/gamess-us-trash/GALIB/SCR/soc-nodown-down-good.F17.036
-rw-rw-r-- 1 hasangal hasangal     1824 Nov 16 14:50 /scratch/kurten/scratch_galib/gamess-us-trash/GALIB/SCR/soc-nodown-down-good.F17.037
-rw-rw-r-- 1 hasangal hasangal     1824 Nov 16 14:50 /scratch/kurten/scratch_galib/gamess-us-trash/GALIB/SCR/soc-nodown-down-good.F17.038
-rw-rw-r-- 1 hasangal hasangal     1824 Nov 16 14:50 /scratch/kurten/scratch_galib/gamess-us-trash/GALIB/SCR/soc-nodown-down-good.F17.039
-rw-rw-r-- 1 hasangal hasangal    65536 Nov 16 14:50 /scratch/kurten/scratch_galib/gamess-us-trash/GALIB/SCR/soc-nodown-down-good.F40
-rw-rw-r-- 1 hasangal hasangal    65536 Nov 16 14:50 /scratch/kurten/scratch_galib/gamess-us-trash/GALIB/SCR/soc-nodown-down-good.F40.001
-rw-rw-r-- 1 hasangal hasangal    65536 Nov 16 14:50 /scratch/kurten/scratch_galib/gamess-us-trash/GALIB/SCR/soc-nodown-down-good.F40.002
-rw-rw-r-- 1 hasangal hasangal    65536 Nov 16 14:50 /scratch/kurten/scratch_galib/gamess-us-trash/GALIB/SCR/soc-nodown-down-good.F40.003
-rw-rw-r-- 1 hasangal hasangal    65536 Nov 16 14:50 /scratch/kurten/scratch_galib/gamess-us-trash/GALIB/SCR/soc-nodown-down-good.F40.004
-rw-rw-r-- 1 hasangal hasangal    65536 Nov 16 14:50 /scratch/kurten/scratch_galib/gamess-us-trash/GALIB/SCR/soc-nodown-down-good.F40.005
-rw-rw-r-- 1 hasangal hasangal    65536 Nov 16 14:50 /scratch/kurten/scratch_galib/gamess-us-trash/GALIB/SCR/soc-nodown-down-good.F40.006
-rw-rw-r-- 1 hasangal hasangal    65536 Nov 16 14:50 /scratch/kurten/scratch_galib/gamess-us-trash/GALIB/SCR/soc-nodown-down-good.F40.007
-rw-rw-r-- 1 hasangal hasangal    65536 Nov 16 14:50 /scratch/kurten/scratch_galib/gamess-us-trash/GALIB/SCR/soc-nodown-down-good.F40.008
-rw-rw-r-- 1 hasangal hasangal    65536 Nov 16 14:50 /scratch/kurten/scratch_galib/gamess-us-trash/GALIB/SCR/soc-nodown-down-good.F40.009
-rw-rw-r-- 1 hasangal hasangal    65536 Nov 16 14:50 /scratch/kurten/scratch_galib/gamess-us-trash/GALIB/SCR/soc-nodown-down-good.F40.010
-rw-rw-r-- 1 hasangal hasangal    65536 Nov 16 14:50 /scratch/kurten/scratch_galib/gamess-us-trash/GALIB/SCR/soc-nodown-down-good.F40.011
-rw-rw-r-- 1 hasangal hasangal    65536 Nov 16 14:50 /scratch/kurten/scratch_galib/gamess-us-trash/GALIB/SCR/soc-nodown-down-good.F40.012
-rw-rw-r-- 1 hasangal hasangal    65536 Nov 16 14:50 /scratch/kurten/scratch_galib/gamess-us-trash/GALIB/SCR/soc-nodown-down-good.F40.013
-rw-rw-r-- 1 hasangal hasangal    65536 Nov 16 14:50 /scratch/kurten/scratch_galib/gamess-us-trash/GALIB/SCR/soc-nodown-down-good.F40.014
-rw-rw-r-- 1 hasangal hasangal    65536 Nov 16 14:50 /scratch/kurten/scratch_galib/gamess-us-trash/GALIB/SCR/soc-nodown-down-good.F40.015
-rw-rw-r-- 1 hasangal hasangal    65536 Nov 16 14:50 /scratch/kurten/scratch_galib/gamess-us-trash/GALIB/SCR/soc-nodown-down-good.F40.016
-rw-rw-r-- 1 hasangal hasangal    65536 Nov 16 14:50 /scratch/kurten/scratch_galib/gamess-us-trash/GALIB/SCR/soc-nodown-down-good.F40.017
-rw-rw-r-- 1 hasangal hasangal    65536 Nov 16 14:50 /scratch/kurten/scratch_galib/gamess-us-trash/GALIB/SCR/soc-nodown-down-good.F40.018
-rw-rw-r-- 1 hasangal hasangal    65536 Nov 16 14:50 /scratch/kurten/scratch_galib/gamess-us-trash/GALIB/SCR/soc-nodown-down-good.F40.019
-rw-rw-r-- 1 hasangal hasangal    65536 Nov 16 14:50 /scratch/kurten/scratch_galib/gamess-us-trash/GALIB/SCR/soc-nodown-down-good.F40.020
-rw-rw-r-- 1 hasangal hasangal    65536 Nov 16 14:50 /scratch/kurten/scratch_galib/gamess-us-trash/GALIB/SCR/soc-nodown-down-good.F40.021
-rw-rw-r-- 1 hasangal hasangal    65536 Nov 16 14:50 /scratch/kurten/scratch_galib/gamess-us-trash/GALIB/SCR/soc-nodown-down-good.F40.022
-rw-rw-r-- 1 hasangal hasangal    65536 Nov 16 14:50 /scratch/kurten/scratch_galib/gamess-us-trash/GALIB/SCR/soc-nodown-down-good.F40.023
-rw-rw-r-- 1 hasangal hasangal    65536 Nov 16 14:50 /scratch/kurten/scratch_galib/gamess-us-trash/GALIB/SCR/soc-nodown-down-good.F40.024
-rw-rw-r-- 1 hasangal hasangal    65536 Nov 16 14:50 /scratch/kurten/scratch_galib/gamess-us-trash/GALIB/SCR/soc-nodown-down-good.F40.025
-rw-rw-r-- 1 hasangal hasangal    65536 Nov 16 14:50 /scratch/kurten/scratch_galib/gamess-us-trash/GALIB/SCR/soc-nodown-down-good.F40.026
-rw-rw-r-- 1 hasangal hasangal    65536 Nov 16 14:50 /scratch/kurten/scratch_galib/gamess-us-trash/GALIB/SCR/soc-nodown-down-good.F40.027
-rw-rw-r-- 1 hasangal hasangal    65536 Nov 16 14:50 /scratch/kurten/scratch_galib/gamess-us-trash/GALIB/SCR/soc-nodown-down-good.F40.028
-rw-rw-r-- 1 hasangal hasangal    65536 Nov 16 14:50 /scratch/kurten/scratch_galib/gamess-us-trash/GALIB/SCR/soc-nodown-down-good.F40.029
-rw-rw-r-- 1 hasangal hasangal    65536 Nov 16 14:50 /scratch/kurten/scratch_galib/gamess-us-trash/GALIB/SCR/soc-nodown-down-good.F40.030
-rw-rw-r-- 1 hasangal hasangal    65536 Nov 16 14:50 /scratch/kurten/scratch_galib/gamess-us-trash/GALIB/SCR/soc-nodown-down-good.F40.031
-rw-rw-r-- 1 hasangal hasangal    65536 Nov 16 14:50 /scratch/kurten/scratch_galib/gamess-us-trash/GALIB/SCR/soc-nodown-down-good.F40.032
-rw-rw-r-- 1 hasangal hasangal    65536 Nov 16 14:50 /scratch/kurten/scratch_galib/gamess-us-trash/GALIB/SCR/soc-nodown-down-good.F40.033
-rw-rw-r-- 1 hasangal hasangal    65536 Nov 16 14:50 /scratch/kurten/scratch_galib/gamess-us-trash/GALIB/SCR/soc-nodown-down-good.F40.034
-rw-rw-r-- 1 hasangal hasangal    65536 Nov 16 14:50 /scratch/kurten/scratch_galib/gamess-us-trash/GALIB/SCR/soc-nodown-down-good.F40.035
-rw-rw-r-- 1 hasangal hasangal    65536 Nov 16 14:50 /scratch/kurten/scratch_galib/gamess-us-trash/GALIB/SCR/soc-nodown-down-good.F40.036
-rw-rw-r-- 1 hasangal hasangal    65536 Nov 16 14:50 /scratch/kurten/scratch_galib/gamess-us-trash/GALIB/SCR/soc-nodown-down-good.F40.037
-rw-rw-r-- 1 hasangal hasangal    65536 Nov 16 14:50 /scratch/kurten/scratch_galib/gamess-us-trash/GALIB/SCR/soc-nodown-down-good.F40.038
-rw-rw-r-- 1 hasangal hasangal    65536 Nov 16 14:50 /scratch/kurten/scratch_galib/gamess-us-trash/GALIB/SCR/soc-nodown-down-good.F40.039
Tue Nov 16 14:51:02 EET 2021
0.160u 0.127s 28:39.77 0.0%	0+0k 21408+21296io 0pf+0w
