# Supplementary material for: Computational Investigation of the Formation of Peroxide (ROOR) Accretion Products in the OH- and NO3-Initiated Oxidation of α-Pinene
Source: J Phys Chem A. 2021 Dec 9;125(50):10632–9. doi: 10.1021/acs.jpca.1c08969 (PMC8713291; doi:10.1021/acs.jpca.1c08969)
Supplement: Supplementary file 2 — jp1c08969_si_002.zip [file jp1c08969_si_002.zip › JPCA-secondnd-paper-updated-outfile/α-pinene, ( S-alkoxy,R-nitroxy)2/soc-local-minima-2nd-1960.inp]

 $CONTRL SCFTYP=none CITYP=GUGA MPLEVL=0 RUNTYP=TRANSITN
  itol=30 icut=11 maxit=200
  MULT=1 icharg=0 ispher=0
  EXETYP=run
 $END
 $BASIS GBASIS=N311 NGAUSS=6 NDFUNC=1 Diffs=.true. DIFFSP=.true. $END
 $SYSTEM TIMLIM=360000 MWORDS=350 $END
! $GUESS GUESS=moread norb=536 $END
 $TRANST operat=HSO1
! ZEFF(1)=1150.4 
  NUMCI=2 NUMVEC=1
  NFZC=112 NOCC=116 IROOTS(1)=4,4
  rstate=0000
  ONECNT=0
  TMOMNT=.t.
  PRTPRM=.t.
! Diagonal energies from TDDFT
 ENGYST(1)=-1488.366030070197,
-1488.351258269330,
-1488.347778678675,
-1488.332992048697,
-1488.366053475095,
-1488.351285225603,
-1488.347861525451,
-1488.332985140355,
 $end
 $trans dirtrf=.t. CUTTRF=1.d-12 $end
 $SCF DIRSCF=.TRUE. soscf=.t. $END
 $DRT1 group=c1 fors=.t. nfzc=112 ndoc=3 nalp=0 nval=1 $END
 $DRT2 group=c1 fors=.t. nfzc=112 ndoc=2 nalp=2 nval=0 $END
 $GUGDIA ITERMX=500 $END
 $DATA
 C20N2H32O8
C1
CARBON      6.0      3.157008000        -1.095569000         0.802107000
CARBON      6.0      2.001036000         0.936575000        -0.448446000
HYDROGEN    1.0      1.232411000         1.620410000        -0.077787000
HYDROGEN    1.0      1.815423000         0.803188000        -1.518228000
CARBON      6.0      3.383382000         1.540648000        -0.222805000
HYDROGEN    1.0      3.434086000         2.558766000        -0.621958000
CARBON      6.0      3.789572000         1.305952000         1.250326000
HYDROGEN    1.0      2.986961000         1.327259000         1.994837000
HYDROGEN    1.0      4.589076000         1.961905000         1.595536000
CARBON      6.0      4.316379000        -0.072234000         0.776249000
HYDROGEN    1.0      5.194448000        -0.505655000         1.265469000
CARBON      6.0      4.512318000         0.548934000        -0.640490000
CARBON      6.0      5.870707000         1.248941000        -0.756323000
HYDROGEN    1.0      6.084153000         1.915433000         0.083601000
HYDROGEN    1.0      5.907203000         1.848757000        -1.672436000
HYDROGEN    1.0      6.676154000         0.508181000        -0.807726000
CARBON      6.0      4.315120000        -0.326260000        -1.875207000
HYDROGEN    1.0      3.390072000        -0.906917000        -1.866307000
HYDROGEN    1.0      5.141681000        -1.038433000        -1.967113000
HYDROGEN    1.0      4.307183000         0.296590000        -2.777655000
CARBON      6.0      1.824798000        -0.431858000         0.257415000
HYDROGEN    1.0      1.106273000        -0.339728000         1.071244000
OXYGEN      8.0      1.217535000        -1.260791000        -0.758227000
NITROGEN    7.0      0.408454000        -2.281839000        -0.330193000
OXYGEN      8.0      0.292934000        -2.485419000         0.855501000
OXYGEN      8.0     -0.126814000        -2.865721000        -1.242072000
CARBON      6.0      2.963529000        -1.575354000         2.274828000
HYDROGEN    1.0      2.168653000        -2.317574000         2.332437000
HYDROGEN    1.0      2.691319000        -0.710339000         2.885491000
HYDROGEN    1.0      3.897989000        -1.999668000         2.645811000
OXYGEN      8.0      3.482984000        -2.241505000         0.147166000
CARBON      6.0     -2.177853000         0.327661000        -0.732188000
CARBON      6.0     -4.509789000         1.265361000         0.105071000
HYDROGEN    1.0     -5.211410000         1.903273000        -0.441416000
HYDROGEN    1.0     -4.592613000         1.533862000         1.162104000
CARBON      6.0     -4.887387000        -0.200035000        -0.101455000
HYDROGEN    1.0     -5.941035000        -0.366525000         0.145583000
CARBON      6.0     -4.375376000        -0.645720000        -1.490377000
HYDROGEN    1.0     -4.377153000         0.107397000        -2.285920000
HYDROGEN    1.0     -4.860980000        -1.543147000        -1.873561000
CARBON      6.0     -3.035443000        -0.959292000        -0.780435000
HYDROGEN    1.0     -2.422773000        -1.791501000        -1.137722000
CARBON      6.0     -3.839888000        -1.164218000         0.537714000
CARBON      6.0     -4.368939000        -2.599385000         0.638147000
HYDROGEN    1.0     -4.862753000        -2.942057000        -0.274921000
HYDROGEN    1.0     -5.093359000        -2.676303000         1.456350000
HYDROGEN    1.0     -3.544777000        -3.288646000         0.849366000
CARBON      6.0     -3.191664000        -0.798951000         1.869781000
HYDROGEN    1.0     -2.768741000         0.207446000         1.898675000
HYDROGEN    1.0     -2.380254000        -1.500227000         2.090783000
HYDROGEN    1.0     -3.928329000        -0.870728000         2.678548000
CARBON      6.0     -3.068875000         1.589804000        -0.369870000
HYDROGEN    1.0     -3.087875000         2.275500000        -1.218918000
OXYGEN      8.0     -2.504753000         2.298186000         0.757391000
NITROGEN    7.0     -1.322831000         2.975040000         0.535884000
OXYGEN      8.0     -0.980538000         3.178197000        -0.608351000
OXYGEN      8.0     -0.780230000         3.323084000         1.550920000
CARBON      6.0     -1.495809000         0.498020000        -2.129176000
HYDROGEN    1.0     -0.859533000         1.381860000        -2.136941000
HYDROGEN    1.0     -2.282639000         0.610843000        -2.879754000
HYDROGEN    1.0     -0.904562000        -0.391188000        -2.352953000
OXYGEN      8.0     -1.126196000         0.193650000         0.113478000
 $END
 $VEC1   
 1  1-1.72313525E-07 8.75636202E-07-9.51959806E-07 4.58759191E-07-7.25102396E-07
 1  2-7.22868319E-06 4.75572375E-06-1.87504243E-06 5.58800991E-06 1.69069418E-06
 1  3 6.11407064E-05 3.73786499E-05-5.10807886E-05 6.32414797E-03-8.99353803E-04
 1  4 2.28174152E-04 8.45323473E-04-5.50836225E-07 5.47793787E-07 3.04243897E-09
 1  5 1.66975921E-06 1.38241589E-06-3.32295073E-07 2.92747938E-07-1.58123243E-06
 1  6 3.79874802E-06-2.14763034E-06-1.56544999E-06 1.13640300E-05-2.03819322E-05
 1  7 1.01500066E-05 7.53687543E-06 5.73803839E-05 1.90831186E-04-1.23903368E-04
 1  8-2.74853670E-05-3.40135584E-03-1.00167057E-03 3.24700404E-04-3.21994022E-04
 1  9-6.09420635E-07 2.24878382E-07 3.84542253E-07 1.64537002E-06 2.97469240E-06
 1 10 4.74304620E-08 1.32799844E-06-5.43580824E-06 3.30235329E-04-2.12008452E-04
 1 11 1.37444063E-06-9.55216992E-06-1.81325319E-05-6.56630541E-04 1.30719360E-07
 1 12-6.12325757E-07 1.03808600E-06 9.84861067E-07-2.88157055E-07 8.78069996E-06
 1 13-2.94736156E-06-6.29235804E-06 1.76536209E-06-6.37834243E-05 6.37092240E-06
 1 14 1.10032378E-04-2.55491542E-05-4.70179935E-04-4.82255293E-04 3.74652148E-04
 1 15-4.10721576E-04 1.63183110E-06 3.73946534E-07-2.00577763E-06 2.76333048E-07
 1 16-1.50858251E-06-5.39252905E-07-2.66709854E-07-5.46552900E-06-6.39462096E-05
 1 17-1.55264405E-04-2.21294312E-07 1.07753626E-06-2.63036307E-07-2.40358513E-07
 1 18 1.74836805E-06-1.38331197E-05 2.09828194E-06 1.58607798E-06-8.21260502E-06
 1 19 1.44451872E-04-5.89005151E-05-4.05410033E-05-2.59833490E-05 1.68485401E-03
 1 20-2.29363092E-04-2.20364254E-04-2.09653203E-04-6.41099538E-07-5.38197920E-08
 1 21 6.94919330E-07 2.36182424E-07 1.62314389E-06 1.02639087E-06-2.41939780E-06
 1 22 7.43981343E-06-2.29037293E-05-6.18040749E-05-7.63956173E-07 6.75426032E-06
 1 23 3.39493521E-05 8.88365108E-05-2.96156774E-08 1.43426869E-07 6.59041108E-08
 1 24 6.18143442E-07 3.25759426E-07-1.66835071E-08-1.08890409E-06-3.41306066E-06
 1 25-1.58426894E-06-2.17095925E-05 4.62769151E-06 2.52435568E-05 1.01055616E-05
 1 26-3.31294424E-03 5.73982264E-04-2.26048055E-04 2.39366011E-04-5.22073972E-07
 1 27-6.01522793E-07 1.12359676E-06-1.08232213E-06 6.09910409E-07-1.52556453E-06
 1 28-1.19533134E-06 7.87845675E-06 2.64738636E-06-6.18260150E-05 8.77246777E-08
 1 29-4.67327953E-07 6.68907585E-07-3.28617532E-07 5.08556958E-07 2.60703908E-06
 1 30-4.28251430E-06 2.40395667E-06-2.12614875E-06 6.51251629E-05-4.49177242E-05
 1 31-7.42711626E-06 4.29161176E-05 1.10310644E-03-1.78011061E-03-3.91780663E-04
 1 32 1.32921182E-03 6.44689106E-07 2.34533327E-08-6.68142439E-07 1.34368802E-07
 1 33-1.13899625E-06-4.78116434E-07 2.50204513E-08-1.28187816E-07-2.05499097E-09
 1 34 4.61491458E-07 2.40069878E-07 1.09605009E-06 2.74509989E-08-2.27023622E-06
 1 35-1.20591066E-06 7.22304026E-06-5.02777924E-06 4.99120269E-06-2.06339216E-07
 1 36 1.51223300E-03-2.40352875E-04-1.05504454E-04-2.22293654E-05 1.25262936E-07
 1 37-1.56764798E-08-1.09586456E-07-1.45755121E-07 2.70084112E-07 5.78254413E-08
 1 38-5.14339495E-07 3.23837522E-06-1.07057592E-05-2.81788059E-05-6.21607032E-08
 1 39-4.88535475E-07 1.26974295E-05 1.67548116E-05 9.31111158E-07-4.97883401E-06
 1 40 4.24668907E-05 1.08116765E-05 1.00102837E-08-9.16612372E-08 3.83228754E-07
 1 41 1.86457288E-07-9.78410654E-07 5.10645177E-07-1.12266268E-06-6.66959524E-07
 1 42 4.45489476E-06-5.38691328E-07 1.21596592E-05 1.60840138E-05-1.26643202E-05
 1 43 1.72773010E-03 8.73222715E-05 4.86728644E-04 3.84392748E-04-7.76549133E-07
 1 44 3.62941706E-07 4.13607427E-07-7.49442970E-07-5.70536390E-07 8.92080949E-08
 1 45-2.34288666E-06 2.02347686E-05-2.11322620E-05 4.51484280E-04 7.74849106E-08
 1 46 1.48985821E-06-6.14201126E-05 6.31747417E-05-1.97105675E-06 1.01211727E-05
 1 47-1.36483974E-04-6.89654493E-05-1.09638834E-07 4.43337264E-07 3.19398117E-06
 1 48-1.67742684E-06 1.69319604E-06-7.18614894E-06-1.63764759E-05 8.33353342E-06
 1 49-8.91749049E-06 1.11757602E-04 8.51605226E-05-7.01394967E-05 1.37679083E-04
 1 50-1.51684106E-03-2.63471362E-03 1.74443325E-03-9.73446347E-04 2.46958519E-06
 1 51 3.55302452E-07-2.82488765E-06-1.85938932E-06 1.14188149E-06-8.56696547E-07
 1 52 6.18089721E-07-7.45728209E-07-2.06089053E-04-8.73404924E-04-1.00098914E-06
 1 53-2.68810775E-07-1.57678003E-07 7.35568434E-07-4.68907482E-07-5.82585424E-06
 1 54 5.79441330E-07-3.28469221E-06 1.71157340E-06 4.23294037E-05 1.19825692E-06
 1 55 3.07735237E-05-2.17625980E-06 9.74451923E-05 1.82042271E-04-4.88515926E-05
 1 56-1.45416337E-06 1.79366698E-07 1.92238411E-07-3.71605109E-07-7.09619947E-07
 1 57-1.62991483E-07 2.83752497E-07-9.20391534E-08 8.72916421E-07-5.64562335E-07
 1 58 7.27197356E-07-3.89544244E-08-9.47764121E-06 2.79392758E-06-3.27435109E-06
 1 59-4.82370332E-08 3.47074380E-05-1.37147422E-06 3.55837830E-05-1.18332732E-05
 1 60-5.70321479E-04 1.15316905E-04-1.82769059E-04-1.13569811E-04 1.78818998E-07
 1 61 1.22934215E-07-3.01753212E-07-3.07547224E-07 9.88691537E-08 1.27347915E-07
 1 62-2.03476952E-08 2.01712613E-07 3.70266900E-07 9.13802449E-07-4.72743588E-07
 1 63-1.95901333E-06-1.51893505E-06-3.81066904E-06 2.25631585E-06 5.53479448E-07
 1 64 6.98786676E-06 1.23471480E-05-1.15130048E-05 3.59245017E-04-8.04303405E-07
 1 65 1.82128880E-05-5.39300279E-05-9.07107806E-08-1.60311993E-07 2.51022774E-07
 1 66 3.90147322E-08 1.47461121E-07-4.16251967E-08 8.80207246E-08 1.58494869E-07
 1 67-3.14770887E-07 8.27102762E-07 7.12604852E-07-4.59867754E-07 9.47870636E-07
 1 68-3.38661011E-06-3.04388287E-06-9.37684722E-06-1.91231360E-06 7.78504341E-06
 1 69 1.13209409E-05 2.33377405E-04-2.58535968E-05 9.25677910E-05 1.02463047E-05
 1 70-4.48526870E-07 3.83673187E-07 6.48536833E-08-3.65839373E-07 2.93181344E-07
 1 71 1.25966988E-07-7.68519232E-09 2.49946712E-08-1.29749970E-06 9.96907209E-07
 1 72-1.15342299E-07-1.27871848E-06 4.84729184E-06-4.29332407E-06-1.08816489E-07
 1 73 3.44580066E-05-3.32504287E-05 3.35646266E-05-4.29852363E-05-1.60524592E-03
 1 74-1.40083621E-04-3.51614794E-05 2.92294108E-04-1.78644231E-06 1.37247049E-06
 1 75 4.13971819E-07 1.45511242E-06 3.93591056E-07-2.55851489E-07 6.50607021E-07
 1 76-8.32331364E-06 4.31097231E-05 5.26987369E-05-2.07491350E-07-3.26353089E-06
 1 77 1.13892132E-05-3.17756012E-05-7.70364265E-07 7.16790087E-06 1.63617068E-05
 1 78 9.39651833E-05 1.42946524E-08 1.35763894E-07-2.07138809E-07 3.92172848E-07
 1 79 3.28737096E-07-9.91551115E-07 8.34717393E-07-1.65304614E-06-1.49579499E-06
 1 80-2.65121495E-06-5.00319094E-06 4.71035674E-06 1.01433235E-05 1.40475050E-04
 1 81-6.15203072E-05 2.53658139E-05-5.39095714E-05-1.60083536E-07 1.14620818E-08
 1 82 1.48621454E-07-3.30342254E-07-5.15920202E-07 1.69456438E-07 1.06580238E-06
 1 83-7.19341477E-07 5.69588035E-06-9.13633960E-07-2.41554042E-07 1.86933727E-05
 1 84-1.77421244E-05-1.21330164E-05 4.38631447E-06-1.13855367E-04 3.25253694E-04
 1 85 9.63051184E-05-1.18267459E-04 1.64539339E-02-4.37371367E-03 3.09049067E-03
 1 86 1.37947328E-03 3.41553093E-06-3.22766272E-06-1.87868210E-07-7.69626368E-06
 1 87 1.03083279E-06-1.24437899E-05 2.19829790E-07 9.51725248E-07-8.45170438E-06
 1 88-4.21352697E-06-3.78206558E-06-1.85611390E-05 1.01342993E-05 4.38702191E-06
 1 89 4.90342018E-06-1.02050512E-04-1.22999246E-04 2.81028630E-05-6.69049463E-05
 1 90 4.73837344E-03 1.56897289E-03 3.01194225E-04 1.29931321E-05 1.55439128E-05
 1 91-1.24605048E-05-3.08340798E-06 1.38947605E-05-9.25933290E-06-4.41290043E-06
 1 92 5.92814668E-06-1.03187570E-05 9.74307694E-05-1.04856067E-04-1.01921461E-05
 1 93 4.26822371E-06 7.49705165E-05 8.50005919E-05 2.72447301E-07-1.85717818E-06
 1 94-1.70062616E-06-2.16076870E-06-5.38265131E-07 6.26985813E-06 7.94122384E-06
 1 95 1.17964149E-05 2.17424808E-06 9.97146638E-05 6.04272779E-05-8.84714285E-06
 1 96 8.97959963E-05 1.06677341E-03 2.97884116E-04 7.44218499E-04-2.84986616E-04
 1 97-2.00582240E-06 2.34538122E-06-3.39558818E-07 3.01923069E-06 9.31141390E-06
 1 98 1.92449555E-06 3.55199838E-06-6.53610204E-06-2.05758902E-05 2.86581659E-04
 1 99 2.52891339E-08-3.43312392E-07-6.62095804E-07-2.88796075E-07 7.05080114E-07
 1100-4.41796084E-07 6.82387406E-07 2.15763318E-06-4.86753924E-06-5.22080155E-05
 1101-4.63187397E-05 1.44156166E-05 3.01349584E-05 2.83824748E-04 2.12253650E-04
 1102-2.44936423E-04 1.89216884E-04-1.45325870E-06 1.01961624E-07 1.35129708E-06
 1103-1.74415930E-06-1.47530592E-06 1.50615965E-06-5.07600085E-07 6.56880707E-06
 1104 5.40439226E-06 2.93249343E-04 1.77790594E-06-4.62156593E-06 2.35017425E-05
 1105 1.68682229E-05-1.97211341E-07 9.32327727E-08 2.52114467E-07-3.57630712E-06
 1106-2.21439641E-06-1.82191990E-05 2.94421594E-06 1.88287462E-05 8.74785260E-06
 1107 3.18637073E-04-2.57646393E-05 1.01600903E-04 1.00714162E-04-4.17013826E-03
 1108 9.16101289E-04-6.94007252E-04-1.57334205E-04-3.60864857E-06-3.28259334E-07
 1109 3.93690791E-06 4.40177171E-06-1.76279491E-06 2.93533014E-06 3.09960312E-06
 1110-1.52411452E-05 4.29072257E-05 2.73086338E-05 5.06609456E-07-2.65953860E-06
 1111 7.21741423E-08-2.74012398E-06-2.61292788E-07 3.32505832E-05-1.44915405E-06
 1112 1.08740140E-05 1.40307442E-06-2.92738902E-04-3.53995156E-05-8.32322740E-05
 1113 7.08641343E-05-1.01938710E-03-1.60167375E-04 7.13273141E-04-1.06041004E-03
 1114-5.79184666E-07 4.30831637E-06-3.72913170E-06 3.80738446E-06 1.43989662E-06
 1115 2.24251289E-06 1.95682254E-07-1.04108546E-06-8.77197744E-07-1.57854803E-06
 1116 1.05709538E-07 7.28302702E-06 4.31054268E-06 7.90264212E-06-8.68770067E-07
 1117-1.39439092E-05-9.49244267E-06-2.08713778E-05-7.63993911E-06 1.09261533E-03
 1118-4.62062261E-06 2.53250173E-04-5.29717879E-05-7.07191146E-09 1.64940413E-07
 1119-1.57868501E-07 7.70768052E-07 4.91879189E-07-1.91211125E-07-8.71020139E-07
 1120 5.99166323E-06-4.19983195E-05-1.44029560E-04-5.08845111E-07 5.36064854E-06
 1121-5.55893572E-06 5.90576420E-05 2.87304767E-07-3.35030603E-07 1.30552847E-05
 1122 8.93146526E-05-9.24336781E-08 1.07930977E-06 8.15665335E-07-3.74274767E-06
 1123 7.27737721E-07-2.45487697E-05-3.43448000E-06 1.83726586E-05-3.44143953E-06
 1124 2.59200366E-04 6.83192536E-05 6.51448697E-05-3.12587859E-05 1.72310421E-03
 1125-2.50794960E-04-3.77959043E-04-5.47386192E-04-1.32590957E-06 6.54160721E-06
 1126-5.21569763E-06 7.24604413E-06 3.61771560E-07 3.05867221E-06 9.93545133E-06
 1127-1.34576215E-04-6.24411351E-05 1.26038431E-03 2.50667605E-06-2.24902506E-05
 1128-1.55853299E-04-1.02435682E-04 9.33850706E-07-1.54323926E-05-5.35559333E-06
 1129-2.34704502E-04-1.57070229E-06-2.49436774E-05-1.60792302E-06 4.63744321E-06
 1130 2.63913953E-05 9.50593989E-05 1.21151200E-04 1.27658423E-04 1.39838875E-04
 1131-2.02215860E-04-2.89833310E-04-4.06799507E-04-6.60909493E-06-2.28411791E-02
 1132-6.65213950E-04 4.92709659E-03-2.54007198E-03-2.54410424E-05-9.64673257E-06
 1133 3.50877749E-05 3.91151623E-05 6.26781683E-05 7.44588802E-05 3.02264441E-06
 1134 4.15977163E-05 4.14533624E-04-1.18671914E-03 5.51504465E-01 4.71679772E-01
 1135 1.09113063E-03 2.24088859E-04-1.56713898E-03 5.55750017E-03-5.09857315E-04
 1136-1.36093034E-04 7.02390391E-04-1.31621678E-03 3.94556594E-04 2.25968618E-04
 1137-4.62345285E-04 5.49926356E-03-2.68441813E-04-8.99659597E-04-3.77245330E-04
 1138-1.07934625E-04 4.83564444E-05 5.95781806E-05-1.96260254E-04 1.92131942E-05
 1139-4.30731998E-05 8.05535824E-06-1.91257090E-05-5.33421574E-06-4.65449535E-06
 1140 5.85802219E-06 1.12300445E-04-2.44529722E-04-1.37134309E-04 2.45623215E-05
 1141-7.58771928E-05 2.16748872E-04 8.86958172E-05 7.46437779E-05-1.84967231E-03
 1142 9.33999222E-05 8.07983778E-04 6.48502595E-04 9.79080341E-05 1.21709831E-05
 1143-1.10079017E-04 9.59702146E-05-2.13855830E-05-1.54421351E-05-2.72664687E-04
 1144-2.36856764E-04 1.04368251E-05 5.27043568E-06-1.21452365E-05 1.74443351E-05
 1145-5.40981445E-06 1.42191898E-06 3.59950361E-05-1.60316507E-05 2.53498814E-05
 1146-9.82574527E-06-3.35337918E-05 1.12173297E-03-1.29673403E-04-1.37735097E-04
 1147 7.73358715E-05-1.08941863E-05-5.26114292E-06 1.61553292E-05-4.70276175E-06
 1148-7.57623064E-06-4.44449492E-06-2.63886055E-04-2.28007769E-04 1.33979525E-05
 1149 9.07832029E-06 7.57521352E-06 7.02781106E-06-1.77710689E-05-1.07728764E-05
 1150-2.83755402E-05-6.49310350E-05 4.98748341E-05 3.52636013E-05 3.88368378E-05
 1151-2.49251799E-05 1.01365710E-05-1.49551406E-04 9.05461109E-06-7.70098691E-09
 1152-6.36873052E-06 6.37643151E-06 2.48115305E-06 1.71143476E-05 1.09231215E-05
 1153-3.27792578E-07 9.51459095E-07-1.99178429E-06 4.29180033E-06 6.00278749E-07
 1154-5.90721458E-06 8.95011163E-06-1.85264969E-05-4.98589069E-06-1.31761131E-04
 1155-8.77536642E-05 1.29842551E-04-7.39022385E-05-1.04533923E-03 1.87925422E-04
 1156-3.63998616E-04-3.08445073E-04 3.89108933E-06-2.87551203E-06-1.01557730E-06
 1157 3.76262914E-06-1.25365648E-06 1.51992713E-06-8.52385594E-08 2.67940540E-06
 1158 3.46503540E-05 6.31622048E-04 1.93280259E-06-1.67209407E-05-1.69877371E-04
 1159-1.38670585E-04-2.81130567E-06 3.00559811E-05 2.15721762E-04-2.00514081E-04
 1160-2.40747235E-05-2.23787566E-05 4.27609751E-07-2.90729266E-06 1.17272959E-06
 1161 1.89092881E-05-1.29346130E-06 1.16647264E-05-4.12418860E-06-7.25640561E-05
 1162 9.37346523E-06-6.34056249E-05 3.54437499E-05-1.15537227E-04 1.69656244E-04
 1163 4.37322740E-05-1.05668129E-04 8.47466949E-07-3.16311545E-07-5.31155404E-07
 1164 5.63932432E-06 9.98748028E-07-3.94908846E-06
 2  1 1.04347649E-06-7.97866550E-07 3.09552723E-06-2.83539596E-06 2.51817687E-06
 2  2 1.98339080E-05 4.13856456E-06 4.47636984E-06-9.34862716E-06-5.65912030E-05
 2  3-7.91889220E-05-7.98361532E-05 1.20959030E-04-1.91055020E-03-2.32390913E-04
 2  4 1.63397552E-04-3.81288026E-04 4.08989405E-06-4.57465374E-07-3.63242868E-06
 2  5-7.88822393E-06-8.10173826E-06-1.35324159E-06 2.69575007E-07 1.17547608E-06
 2  6 1.30976321E-06 1.03418354E-05 2.29132793E-06-1.58611942E-05 3.95208674E-06
 2  7-1.69597139E-05-4.61854816E-06-8.10661865E-05-6.92924673E-05 2.21170196E-04
 2  8 4.72098142E-05 8.62830935E-03-2.17607090E-03-3.66044829E-03 1.26363385E-03
 2  9-1.47570753E-05 1.07138649E-05 4.04321041E-06 6.28136910E-06-7.08617053E-06
 2 10-1.27291465E-05 4.92625388E-06 3.05657729E-06-2.31767965E-04 6.35476729E-04
 2 11-7.41585722E-06-7.86633770E-06 2.65077840E-05-1.04436323E-04 2.00195320E-07
 2 12-1.52795201E-06 1.99003305E-06 3.28640328E-06 3.90725164E-07 3.05381209E-06
 2 13-1.19022188E-05-1.48178073E-05-1.55012634E-06 7.80474338E-05 4.30982390E-05
 2 14-7.17344924E-05-2.80336641E-05 2.97810209E-03-8.06175663E-04-2.77055097E-04
 2 15-1.04311101E-03 5.69898964E-07 1.90929554E-06-2.47919450E-06 3.29409934E-06
 2 16 7.60743951E-07 7.69860960E-06 2.46305986E-06 3.69513919E-06-5.98784596E-05
 2 17 5.76025867E-05 7.86615810E-09-2.10519643E-07 6.53654043E-07 1.88425229E-06
 2 18 6.57514690E-07-1.49111536E-06-3.79419938E-06-7.80440346E-06-2.51527304E-06
 2 19 2.28171292E-05 8.64356110E-06 1.59740726E-05 9.60689092E-06 4.34769516E-04
 2 20 2.13281301E-04 2.00091953E-04-8.78058370E-05-6.42145110E-07 1.34003551E-07
 2 21 5.08141559E-07-7.06968793E-07 4.90622386E-07-6.60858680E-07-1.13816601E-06
 2 22 1.00427592E-05-6.30319985E-05-4.43664511E-05 1.61185775E-06-4.78425373E-06
 2 23-5.10401988E-05-8.38770668E-05-3.13933415E-08-7.11775710E-07 3.46449494E-06
 2 24 7.04694699E-07 1.87761218E-06-7.33414312E-06-1.92216035E-05-4.19931606E-06
 2 25-7.35989304E-06 2.70193995E-04 1.60487574E-05-6.37804313E-05-9.35069429E-05
 2 26-8.14003311E-04-2.83189808E-04-7.59359298E-04 4.44033249E-04-1.83983284E-06
 2 27-1.86147656E-06 3.70130940E-06 5.01731392E-06 2.29231878E-06-7.28493861E-08
 2 28 3.60546144E-06-2.83274862E-05-4.25600891E-05-5.53084419E-05 4.45889613E-07
 2 29-2.32824430E-06 1.80156091E-06 8.56640495E-07-9.95893229E-07 2.84070767E-05
 2 30-6.11123440E-06-3.08969088E-06 5.50344166E-06-2.51198629E-04 2.15861866E-05
 2 31 4.73862145E-05-5.88646068E-05-3.77348345E-03-8.73669301E-04 2.74791245E-05
 2 32 2.19966604E-03 2.49636000E-06-2.15302308E-07-2.28105769E-06 3.48853966E-06
 2 33 1.56243945E-06 1.34766267E-06 1.69158948E-07-9.11698176E-07 1.71919318E-06
 2 34 5.08810156E-07-6.89455061E-08 5.67132298E-06-8.86678388E-06-2.67982140E-06
 2 35 3.92603497E-07 2.67303475E-05 6.37975558E-06-1.64281521E-05 1.65320663E-05
 2 36 1.52956107E-03-2.78807817E-04-1.95974336E-04 2.17197269E-05-7.53376774E-07
 2 37 1.21000520E-06-4.56628424E-07 1.48594523E-06-7.04046378E-07-4.38421131E-07
 2 38-2.18551101E-07 2.08995070E-06 2.70122115E-06-3.24716459E-05 6.04922862E-08
 2 39 4.04621760E-07 1.00350507E-04 1.08380727E-04-9.63517726E-07 5.54534302E-06
 2 40 1.02307512E-05 3.73885844E-05-1.23388654E-07 1.00308125E-06 6.43743774E-06
 2 41 1.48246488E-06 2.20412668E-07-2.38439882E-05-3.00698375E-05-8.19745584E-06
 2 42-5.19674327E-07 2.35328981E-04 2.07717421E-05-4.02359660E-05 6.91078170E-05
 2 43 3.86910548E-03 4.62492372E-04 8.49010272E-04 8.22536392E-04 5.36305678E-06
 2 44-1.44393932E-07-5.21866285E-06 8.00921775E-06 3.26026856E-06 2.72087760E-06
 2 45 1.32429472E-05-1.36316811E-04 9.76798441E-05 1.51736002E-03 3.50597538E-06
 2 46-3.17374705E-05-1.51556558E-04-3.33613255E-04-2.79755681E-06 1.10733827E-05
 2 47-1.00814876E-04-2.73707325E-04-1.37642443E-06-2.55784102E-05-3.75601779E-06
 2 48-4.75923488E-06-2.76665184E-05 1.02542039E-04-1.08425099E-04-1.55564142E-04
 2 49-1.13699679E-04-2.82432054E-04 3.39247561E-04 3.49677005E-04-1.17544424E-04
 2 50-1.56485843E-02 1.79127731E-03-2.66403999E-03 5.25075319E-03-2.47265197E-05
 2 51 5.07689026E-06 1.96496294E-05 5.03683297E-05 5.69808778E-05 7.58685432E-05
 2 52 8.21519622E-06 8.89554340E-06 8.43615447E-04-1.38582518E-03 5.51499309E-01
 2 53 4.71677131E-01-4.80429779E-04-6.40411357E-04 1.75223647E-03 5.58887768E-03
 2 54 2.39018157E-04 3.21016728E-04-7.94647700E-04-1.38416690E-03-2.59315199E-04
 2 55-3.33197199E-04 5.46830599E-04 6.13700660E-03 3.76813991E-04 8.13960731E-04
 2 56 2.83896762E-04 2.04095714E-05-6.65745182E-05 4.61649468E-05-2.10624810E-04
 2 57 2.74176412E-05 2.96983056E-05 8.67208196E-06-2.08879274E-05 1.20296695E-06
 2 58 7.16716954E-06-6.84855366E-06 1.29995388E-04 1.86115837E-04 2.09263871E-04
 2 59-6.94285405E-05-1.89565220E-04-1.96959699E-04-1.58322154E-04-5.27021789E-05
 2 60-1.12741817E-03-1.49894948E-04-8.73980031E-04-4.66990478E-04 3.09017298E-05
 2 61 7.07467952E-05-1.01648525E-04 9.80415425E-05-4.64731641E-05-5.24366951E-05
 2 62-2.94035992E-04-2.55693195E-04-6.87154621E-06-7.66358101E-06 1.32423962E-05
 2 63 2.06737150E-05 2.17140557E-06-4.64934384E-07-3.50802170E-05-1.22712190E-05
 2 64-1.53021444E-05-6.80664217E-06 4.08110139E-06 1.08384378E-03 1.05277947E-04
 2 65 2.53829894E-04-5.73834199E-05-8.89238281E-06-1.09709349E-05 1.98633177E-05
 2 66-6.90581769E-06-2.98397238E-06-4.32688857E-06-2.48825680E-04-2.15171704E-04
 2 67-1.12928719E-05-1.34315493E-05-5.13759582E-06 6.42012044E-06 1.83665724E-05
 2 68 1.99691040E-05 2.43490638E-05-5.12955499E-05-4.17283150E-05-5.23988878E-05
 2 69-1.58031802E-05-1.59588457E-04 3.79569185E-05 1.65159926E-04-1.03907424E-04
 2 70-5.16492370E-07-8.29086300E-07 1.34557867E-06 8.16072648E-06 1.42494093E-05
 2 71 1.60970744E-05-5.14325986E-07 1.87836914E-06-6.63398722E-07 3.11350037E-07
 2 72-2.67296246E-08-2.11452973E-05 3.69300721E-06-8.81734031E-07 3.15542007E-06
 2 73 4.89146660E-05-3.27931351E-05 1.15528567E-05-9.11543427E-06 5.58811593E-05
 2 74 4.90878908E-05-2.08874456E-04-8.37225633E-05-2.11105948E-06-7.68795452E-07
 2 75 2.87985493E-06 1.32743434E-06 7.96315432E-07-1.02267028E-06-4.23163020E-07
 2 76-2.23179972E-06-7.10995295E-05-1.52503816E-04 1.70943255E-06-1.14070833E-05
 2 77-7.61678656E-05 2.81059509E-04 4.22732332E-07-1.56961489E-06 6.21153593E-06
 2 78-6.22501424E-05-1.95288843E-05-1.80346751E-05 3.61566790E-06 6.05676658E-08
 2 79 7.47489847E-08 1.32733473E-05-1.52098798E-05-7.40863467E-07-1.21967908E-06
 2 80-6.91929538E-06 7.89542224E-05 5.22039881E-06 1.04107107E-05 2.12304411E-04
 2 81-1.47063996E-04-7.35489205E-05-1.73336434E-05-2.70033938E-06 2.78071917E-06
 2 82-8.03797856E-08 4.58545154E-06-5.44098493E-06 2.53886374E-07-1.73760461E-07
 2 83 6.68353932E-07-6.05440262E-07 6.77378434E-07 4.14989396E-07-1.50250880E-05
 2 84-4.71555935E-06-1.40951649E-06 1.26643072E-06 1.19446010E-04 1.87526114E-04
 2 85 3.52975823E-05-1.20702572E-04 4.48594996E-03-1.58266144E-03 4.81294193E-04
 2 86 2.41444443E-03 4.53157339E-06-5.46031282E-06 9.28739428E-07-2.78123241E-06
 2 87-4.11474502E-06-1.39568902E-06 8.98854572E-08-3.57898306E-07 5.64493279E-07
 2 88 2.08328384E-07 4.38238044E-09 7.23821287E-06-2.96134137E-06-1.61129262E-06
 2 89 4.20393424E-07-1.11998396E-04-7.52531419E-05 1.49962603E-05-2.11696402E-05
 2 90-1.44978151E-04-7.40930131E-05-3.15508718E-05 1.77145469E-04-1.54821023E-06
 2 91 2.89218218E-07 1.25899201E-06-4.42605672E-08-9.21838538E-07-1.29752298E-07
 2 92 1.68211319E-06-1.00610712E-05 1.40931024E-05-3.69885627E-05-1.24590829E-06
 2 93 1.48852728E-05-2.15487502E-05-3.83963359E-05-5.39561070E-08 2.57557508E-07
 2 94 1.06503159E-06-8.49914803E-08-1.46985765E-09-3.45214883E-06-6.10386738E-06
 2 95 1.46904208E-06 4.91030798E-07-3.31380880E-05 2.93292138E-05 3.23464732E-06
 2 96 7.30747178E-06-1.48575403E-04-6.27842293E-06-7.10714857E-05-3.54313856E-04
 2 97-1.12629781E-06 5.63281843E-07 5.63015970E-07-6.41569353E-07 4.84933022E-07
 2 98-1.08623860E-06-1.19833330E-06 1.11217057E-05 4.60975246E-05 4.95776553E-05
 2 99-1.17276497E-07 5.64132497E-07-6.63573798E-07-9.85224927E-07 5.98544076E-07
 2100-7.20500411E-06 2.71842969E-06 3.67293130E-06-4.04579721E-06 2.28624633E-05
 2101-1.18930370E-05-4.56436586E-05 1.88415538E-05 1.71837116E-03 5.32462523E-04
 2102-9.32864185E-05 1.53407386E-04 9.80748524E-07 4.49824352E-07-1.43057288E-06
 2103-1.22754876E-06 5.00150920E-07 1.72593816E-06-3.91319929E-07 5.78352151E-06
 2104-5.02400608E-06 7.86719349E-05 1.64205820E-06-1.66444416E-05 2.48322411E-06
 2105 2.40088703E-05 2.61519099E-08-9.05646995E-08 1.50099224E-06 7.71279140E-08
 2106-1.78618628E-07 4.40715215E-06-5.49201127E-06-1.54540126E-08 3.66117209E-07
 2107-1.04695200E-04 4.23679005E-06 1.53700783E-05 3.44602645E-05-9.31607101E-04
 2108 6.32721756E-04-1.13021260E-03 1.04525356E-03-3.05102681E-06 3.09359208E-06
 2109-4.25652747E-08 3.37708256E-06-1.58567113E-07 1.05530362E-06-2.47604363E-06
 2110 1.40253607E-05-7.17247126E-05-4.57457599E-04 2.10632760E-07-1.03146964E-06
 2111-2.13080949E-06 1.32012144E-06-8.07633915E-07 1.46834933E-05 1.00761721E-05
 2112-7.75291955E-06 5.15914318E-06-1.41809383E-04-4.25199126E-05 4.60849979E-05
 2113-1.79496268E-05-2.70882767E-03-6.79696909E-04 4.85395894E-04 6.03913999E-04
 2114 1.41674044E-06-1.10962976E-06-3.07110680E-07-1.39648073E-06-2.02042033E-07
 2115 4.96104054E-07-1.17525652E-07 5.44116781E-07-1.99929006E-06-3.94246992E-07
 2116 9.22661730E-07-9.52133687E-06 7.32340031E-06 1.62252252E-06-3.58051925E-06
 2117 1.15645096E-04 7.83478611E-07 3.89705260E-05 2.23617112E-05 4.05180482E-04
 2118 4.33211990E-05 7.60911493E-06 4.32647143E-05-1.48821475E-07 6.57043577E-07
 2119-5.08222102E-07 1.59338204E-06-1.18220701E-06 4.95379661E-07 4.36636416E-07
 2120-4.76877883E-06 6.56118214E-05 3.60834375E-05 2.01472308E-06-1.65896730E-05
 2121 1.38194105E-05-9.02334669E-05 6.62183654E-07-7.45539103E-06 2.75149937E-05
 2122-3.52933159E-05 2.13144041E-07-1.14183809E-06-6.69567212E-07 1.89823802E-06
 2123 1.02243117E-06 1.06744462E-05 2.55264592E-06-9.34342615E-06-6.08123072E-06
 2124-1.67687256E-05-4.20970298E-05-9.73580708E-06 4.17386674E-05-5.10965028E-05
 2125 1.40317021E-05-2.17803579E-05-1.33450520E-04-3.09133796E-07-7.25326202E-07
 2126 1.03446000E-06-3.25664875E-07-8.11344204E-07 1.64203712E-06-4.00419177E-06
 2127 3.31150406E-05-2.41504985E-04 1.16310009E-04 1.79116472E-06-7.74358049E-06
 2128-1.54526361E-05 2.36760553E-04 1.79682151E-06-1.44205522E-05-9.19855600E-06
 2129-1.15738047E-05-3.73473908E-08 2.89607251E-08-3.47542724E-07 9.27263441E-07
 2130 3.98774006E-07-4.40921742E-06 3.40588760E-06-4.86695681E-06-2.84265549E-06
 2131 1.11963770E-04-4.01057728E-05 1.31153421E-05 1.06242578E-04-4.33011325E-03
 2132-9.61174693E-04 7.57708310E-04-2.52042110E-04-1.08639248E-06 9.76147297E-07
 2133 1.10245183E-07 2.35399871E-06 4.40998482E-08-3.31592799E-07 8.99457807E-08
 2134-9.60212871E-07 7.01640002E-05-8.33667506E-05 9.80041022E-07 1.56539941E-06
 2135 8.18913259E-07-3.86260907E-08 1.05170019E-06-7.26226496E-06-4.30708811E-06
 2136-5.09542464E-08-4.17468300E-06 3.20735375E-05 3.79347300E-05 5.04365730E-06
 2137 2.02024588E-05-6.42548053E-04-2.68709057E-04 5.08303848E-05 1.21841330E-04
 2138 2.96871994E-07 2.77844068E-07-5.74716062E-07-2.45384525E-07-1.33606289E-07
 2139-7.27693308E-07 6.45992763E-09-1.34977099E-07-7.95698421E-07 2.68013499E-07
 2140 2.32497270E-07 3.17596121E-06 4.38383890E-06-1.15847883E-06-9.53702409E-07
 2141-4.65382789E-06-1.40488172E-05 1.10190498E-05-1.89285650E-05 1.61531246E-03
 2142-3.91457128E-05-3.64622994E-04-3.45947579E-04-3.01643102E-07 6.50143941E-07
 2143-3.48500838E-07-6.18932776E-07 3.38510359E-07 4.19695891E-07-1.69346867E-07
 2144 9.92377226E-09-1.48912192E-07 8.84657175E-07-3.12575492E-07-1.57616565E-06
 2145 7.04028124E-07-3.60144158E-06 1.42899442E-06 1.03888493E-05-2.80675739E-06
 2146 1.38493563E-05-7.04475215E-06-6.79959059E-04-2.12857961E-05 6.00135746E-05
 2147-6.13396720E-05-5.78838081E-08-1.25186593E-07 1.83070401E-07 1.04577207E-06
 2148 1.68879136E-07 1.39242784E-07-1.49151928E-07 2.25083448E-07 4.02204609E-07
 2149 1.98678221E-07 4.14859764E-07-3.84415687E-06-1.44895610E-06-8.58871889E-07
 2150-1.68086832E-06 3.61510664E-05-1.20642112E-06-3.44652747E-06-7.89447678E-07
 2151-2.24958164E-04-5.69504204E-05 1.01129679E-04 7.74925210E-05 1.22518412E-07
 2152-1.24671915E-07 2.15350288E-09 9.94176196E-07 1.82368275E-07-4.58790486E-07
 2153 5.19977496E-07-2.10432754E-06-4.60961699E-06 1.70706134E-06-4.54298315E-07
 2154 2.37804958E-05 1.74736489E-05-8.64771151E-06 6.93443254E-07-2.08522157E-04
 2155 8.85098006E-07 9.40739308E-06-1.33157997E-04 3.13132021E-03-3.32767729E-04
 2156-2.17504719E-04 7.28311468E-04 4.49452910E-06-8.72740418E-07-3.62178869E-06
 2157-3.98718735E-06 3.13994456E-06 2.07219995E-06-7.73840539E-06 5.37117284E-05
 2158-1.70844361E-04 1.59083181E-04 1.65923108E-06-1.44565550E-06-1.25487135E-04
 2159-3.44340852E-05 5.47722829E-06-4.26923166E-06-2.02495414E-05 2.28565552E-04
 2160-1.17183786E-05-1.05721961E-05-3.40124170E-06 1.55907927E-06 1.22506910E-06
 2161 4.35714958E-06 1.35079654E-05-7.08740538E-06-7.55016635E-06-3.76357293E-06
 2162-3.85532095E-05 1.98290975E-05 3.69976886E-05-5.33034315E-04 4.69229246E-04
 2163-2.06780715E-04 7.39838978E-05-4.65061139E-07 1.02446815E-06-5.59407008E-07
 2164 1.29890538E-06 1.18033153E-06-1.49143782E-06
 3  1-2.12071322E-08 9.16326227E-08 7.68889755E-07 7.93914425E-07 8.27896845E-07
 3  2-1.61767099E-06-3.83396654E-06-4.34508370E-06-4.52310195E-06 1.47835824E-05
 3  3 3.50005862E-05 6.57715829E-05 5.70525526E-05 1.23787266E-03 9.17641339E-04
 3  4 4.02315057E-04 6.73651420E-04 1.18325741E-06-8.47441703E-07-3.35815710E-07
 3  5 2.03040321E-06-1.48179390E-07-1.84854494E-06-2.58296181E-07 1.23890405E-06
 3  6-2.18007096E-06 8.14165289E-07 2.32576161E-07-1.60282368E-05 1.18592495E-05
 3  7-4.75908050E-06-1.57071857E-06 1.53368464E-04-1.40154664E-04 1.07212360E-04
 3  8 2.97701588E-05 8.11909525E-03 6.47794752E-04 7.29810072E-04 1.50758296E-03
 3  9-2.55665461E-07-6.11421351E-07 8.67086812E-07-1.85105838E-06-2.26852905E-06
 3 10 8.61547119E-07-1.56838865E-07-1.38477546E-05-6.31665956E-04-1.40291588E-03
 3 11 1.55283209E-06-1.90753312E-05 5.09717477E-05 5.38206748E-05-1.74068048E-07
 3 12 7.97968158E-07 9.02411721E-07-5.57326686E-07-8.77667843E-08-9.18456191E-06
 3 13-4.58691457E-06 2.66510883E-06-8.70758021E-07 8.74195291E-05 4.17145722E-05
 3 14-5.87893842E-05 1.90304886E-05-6.87237435E-03 1.86091589E-03 7.86228884E-04
 3 15-1.07352692E-03-6.19530324E-07 3.30521392E-07 2.89008932E-07-2.33834270E-06
 3 16-3.75050478E-07 1.06674428E-06-1.87132576E-06 1.15768747E-05 8.90481270E-05
 3 17 2.74581484E-05-1.51894075E-07 7.07530441E-07-3.78333066E-07 1.26983080E-07
 3 18 6.62159712E-07-8.25640337E-06 2.92906104E-06-1.92171126E-06-2.67873755E-06
 3 19 6.82343942E-05 3.87347069E-06-1.06073624E-05 2.27772702E-05 4.70985174E-03
 3 20-6.51372385E-04-5.77557400E-04-1.00274074E-03-6.38468784E-07 2.18792241E-06
 3 21-1.54945362E-06-8.87848036E-07 5.14612083E-07 4.75000010E-07-3.82959041E-06
 3 22 2.97430615E-05-2.56825251E-04-3.64525251E-05 1.21184367E-07-4.41196779E-06
 3 23-3.42950135E-05 3.53058727E-04 8.82858290E-08-4.17265595E-07-8.82811856E-07
 3 24-1.05808926E-07-6.60135909E-07 7.72413590E-06 3.48856716E-06 1.31651595E-06
 3 25 2.56402881E-06-5.21827908E-05 4.97328821E-05-1.14595202E-06-3.39677812E-05
 3 26-5.11552406E-03 7.39053774E-04 2.08326573E-04 4.13736383E-04-7.89939957E-09
 3 27-1.00010882E-06 1.00800822E-06 1.23532445E-06 2.94307131E-07 7.90322967E-09
 3 28 3.23842914E-07-4.17671302E-06 7.38220537E-05 5.59192495E-05-4.41492912E-08
 3 29 2.10623990E-07-7.56229831E-07 2.02365148E-07-7.37465803E-07-5.77997098E-07
 3 30 5.00560438E-06-1.13984963E-06 3.89472327E-06-3.48066059E-05-2.55599430E-05
 3 31-2.88187386E-05-4.41600160E-05 2.33353024E-03-3.52446575E-04-1.09986277E-03
 3 32-3.65413955E-05-7.17767272E-07-4.86545114E-07 1.20431239E-06 1.76685279E-07
 3 33 4.99075916E-07 3.22295599E-07-5.25915202E-08 2.53379977E-07 3.65507197E-07
 3 34-6.33440431E-07 4.14539553E-07-4.06087638E-06-1.49624034E-06 3.05304590E-06
 3 35-1.99158779E-06 5.14651495E-05-2.31918788E-05-1.84169464E-05 2.62781303E-05
 3 36-5.30190565E-04 3.48256569E-04 9.03114762E-06 2.78675848E-05-1.38515777E-07
 3 37-3.41531231E-07 4.80047008E-07 7.17040373E-07-1.07767499E-06-1.64652821E-07
 3 38 9.53798505E-07-1.01935356E-05 6.07424424E-05-1.75550536E-04 1.43369831E-06
 3 39-1.07441396E-05 1.14985993E-04 7.49943763E-05-5.08736881E-07 2.07391063E-06
 3 40-5.98015343E-06-1.71015497E-04-3.66917872E-08 1.94059149E-07-2.53180679E-07
 3 41 9.53389030E-09 2.40423417E-07-1.03227568E-06 1.21668160E-06-1.19172855E-07
 3 42-1.26627549E-06-1.65001090E-05-6.36191108E-06-1.66040850E-05-1.26041989E-05
 3 43-8.71632724E-04 8.63867259E-06 1.00724450E-04-2.08621194E-04 5.62755879E-07
 3 44 1.27796387E-07-6.90552266E-07 5.06175096E-07 3.99091542E-07 1.44826068E-07
 3 45 9.17784379E-08-1.68777609E-06-9.10804600E-05 5.04956338E-05-5.04492792E-08
 3 46-8.40124217E-08-2.15216011E-05 8.24047797E-05-8.96768860E-08 2.80618214E-06
 3 47-2.40050712E-05-8.36903070E-05 5.22427533E-08-2.62365963E-07-4.33364730E-07
 3 48 8.36066872E-08 8.59462784E-08 4.58141698E-06 2.25613678E-06-1.52400959E-06
 3 49-6.34068568E-07-8.65619566E-05 2.68157144E-05 1.77749514E-05-3.34933134E-05
 3 50-1.98028322E-04 2.48707246E-04-2.44910183E-03-3.66326057E-04-7.02986481E-07
 3 51 8.40563676E-07-1.37577195E-07-2.15137340E-07 1.82532491E-07 2.23915811E-06
 3 52-2.53624425E-06 2.53332133E-05-5.46820270E-05 5.41586694E-04-1.37163367E-07
 3 53-5.44271940E-07 1.97089085E-07-4.42449167E-07 4.10178138E-07 4.04206143E-06
 3 54-4.77213255E-07 2.14492717E-06-1.63542384E-06-2.65869489E-05-8.11701505E-06
 3 55-1.88274379E-05 6.88494940E-06 3.64830733E-04-2.15938922E-04-8.23928715E-07
 3 56 6.31641164E-05 1.56092130E-07-4.10529916E-07 2.54437786E-07 5.22383296E-07
 3 57-2.89706337E-07-4.46580374E-07 6.58539134E-08-6.63403981E-07 6.71237729E-07
 3 58-1.18965330E-06-4.24321192E-07 7.30228294E-06-2.33137896E-06 5.06954574E-06
 3 59 2.14206565E-06-6.30168006E-05 4.12311209E-06-2.11343538E-05 3.31094060E-06
 3 60-1.73700417E-03-3.93707312E-05-2.39758183E-04 2.98376207E-04 6.02834313E-07
 3 61 3.35410320E-08-6.36375346E-07-1.23785683E-06 3.66778815E-08 9.11955885E-07
 3 62 1.26786833E-07-4.93414584E-08-1.20961823E-07-1.15649289E-06-2.51608353E-08
 3 63 7.85097080E-07 7.44091315E-07 4.58861139E-06-1.48975006E-07 1.08428135E-05
 3 64-5.98112794E-06-1.27390935E-05-5.74051018E-06-1.65783733E-05-6.31545298E-05
 3 65 4.56269701E-05-6.33167682E-05-1.46611531E-07-1.68619412E-07 3.15230943E-07
 3 66-3.35911637E-07 1.02160192E-07-4.85512324E-07 5.74601436E-07 1.91747263E-07
 3 67-3.18271389E-07 1.04966258E-06 4.91633392E-07 2.38441786E-06 1.26716115E-06
 3 68-4.19397636E-06-2.02311149E-06-1.89668880E-05-1.61583490E-06 2.19094255E-05
 3 69 1.49642555E-05 6.95579147E-04 4.11091239E-05 1.10676321E-04 5.11586707E-05
 3 70-2.86949307E-07 2.78362606E-07 8.58670129E-09-1.06175732E-07 4.72264621E-07
 3 71 1.25451643E-06 6.03241331E-08-2.84016255E-07 5.91241894E-07 9.17792810E-07
 3 72-6.00987208E-08 3.62257171E-06-3.08870655E-06-3.40888525E-06 6.60687886E-07
 3 73-5.25344488E-05 1.45806681E-05-1.95860643E-05 1.08696583E-05-1.10649397E-03
 3 74 4.21233651E-06-2.36053614E-04 2.64780590E-04-1.33199766E-07-3.80616130E-07
 3 75 5.13815896E-07-1.59993386E-08-4.35921541E-07 1.21094802E-06 1.96849107E-07
 3 76-1.07353735E-06-2.07111753E-05-1.10676414E-04 5.27116240E-07-3.42341930E-06
 3 77 6.97814161E-05 4.54963111E-05-5.08738093E-08 5.16184479E-07-4.34030789E-06
 3 78-8.47719406E-05-8.28731866E-08 2.70034573E-07-5.73099033E-08-2.79401502E-07
 3 79 1.26814379E-07-3.86042554E-06 2.67909979E-07 9.70517426E-07-5.67178131E-07
 3 80 3.48348610E-05-5.43027734E-06 4.83436144E-06 5.59642579E-06-1.27276635E-04
 3 81 5.89301074E-05-2.25258972E-06 2.97098076E-06-1.24349448E-07 1.12882545E-07
 3 82 1.14669027E-08-2.27566438E-07-1.38442168E-07 7.79954307E-08 3.42054620E-07
 3 83-1.33519307E-06-1.20555133E-06 1.86514903E-06-2.24270862E-07 2.08630058E-05
 3 84 8.32603656E-06-6.71230992E-06-3.37533705E-07-1.31976025E-04-8.05926555E-05
 3 85 4.36824072E-06 9.01547360E-05 1.81675989E-03-4.19810865E-03 1.40980286E-04
 3 86 3.06193026E-03 8.87962254E-07-1.41019961E-06 5.22237356E-07-2.24381362E-07
 3 87 2.61171409E-06-1.51218960E-06-4.70831577E-07 1.91897820E-06 3.70994661E-06
 3 88 2.12609449E-06 1.89937523E-07-1.93098925E-05-1.92416464E-05-1.02143937E-05
 3 89-3.15126484E-06 5.45056590E-05 1.21831983E-04 4.33320855E-05 3.85450723E-05
 3 90 2.02988515E-03 8.93839027E-04 1.61204602E-04 3.90852126E-04 1.99603780E-06
 3 91-2.25956035E-06 2.63522551E-07 2.22186071E-06 1.38065443E-06 1.49780797E-06
 3 92 2.21079213E-07 6.10246481E-06 6.15007003E-05 2.19382226E-04-3.00509934E-06
 3 93-3.53632450E-06 1.50242592E-05-2.62341761E-04 2.25350278E-07-9.81936348E-07
 3 94-4.60611559E-07 5.44680860E-07-1.46658648E-06 1.25077747E-05 3.71241086E-06
 3 95-2.82338054E-06 5.41159961E-06-3.77360626E-05-6.27956578E-05 5.94297133E-05
 3 96-2.62080215E-05 9.80447119E-04 1.74306559E-04 6.18004054E-04-2.36008577E-04
 3 97 5.33941977E-07-2.46786870E-06 1.93392672E-06 4.61466797E-07-1.08799382E-06
 3 98 7.94328130E-07 1.36268972E-06-1.27677053E-05 2.83784173E-06 1.56429719E-04
 3 99 1.14104473E-07-5.56582875E-07-1.03739791E-07 5.58012146E-07-9.07313981E-07
 3100 4.37085124E-06 3.45034231E-07-2.16809535E-06 5.13511046E-06 1.69435838E-06
 3101 6.52208536E-06 1.09377552E-05-1.23896748E-05-1.57905764E-03-3.48941270E-04
 3102-1.79414885E-04-4.17203379E-04-7.76302546E-07 3.39001784E-07 4.37300762E-07
 3103-2.44465046E-07 6.36324750E-07-2.14371132E-07 8.34126640E-07-5.42698549E-06
 3104 2.82421896E-05-1.33608242E-04-4.19807052E-07 3.37697521E-06 4.60958566E-05
 3105-2.36975602E-04 2.44643786E-07-1.19997958E-06-7.60420803E-07 1.23812942E-07
 3106-8.30679914E-07 1.14935289E-05 2.52343088E-06-2.30233338E-07 4.07413853E-06
 3107-7.99047684E-05 1.59352338E-05 4.31131096E-05-5.32797624E-05-3.00771043E-03
 3108 3.45464770E-04-1.00524122E-04-9.09741564E-04 5.37822167E-07 3.09644103E-07
 3109-8.47466270E-07-3.67743422E-07 8.66230453E-07 3.85080749E-07-2.20627715E-07
 3110 1.92925030E-06 1.66841468E-04 5.35182276E-05 6.31123498E-08-3.20895368E-07
 3111-5.07141843E-07-1.50306745E-06 7.93803905E-07 9.39240619E-07 3.15278680E-06
 3112 9.12074751E-06-3.02389017E-06 6.08014057E-05-5.76231193E-05-4.62946665E-05
 3113-8.62063909E-05 1.37929903E-03-3.46105417E-04-9.04708390E-04-9.94405374E-04
 3114-4.36550011E-07 1.85577856E-06-1.41922855E-06-8.64011482E-07-2.22552809E-06
 3115-1.70205620E-06 1.95701243E-08-7.36974936E-08 7.40428509E-08 1.22342163E-06
 3116-4.87702039E-07 2.16758741E-06-6.04131497E-07-5.91204756E-06 2.19536329E-06
 3117-7.99502811E-05 5.71539370E-07-1.39690755E-05 1.96373927E-05-4.61661049E-04
 3118-4.52730253E-06 5.71278398E-05 1.02551177E-04 7.71262768E-07 2.97906258E-07
 3119-1.06916903E-06 9.06241376E-07 1.87799193E-07 1.86638124E-06-8.27984635E-07
 3120 9.55075320E-06-2.93996894E-05 1.55583791E-04-7.60776466E-08 2.79369746E-06
 3121-4.25735311E-05-4.22868508E-05 2.43324881E-07-4.17955681E-07-1.99622293E-05
 3122 1.37995228E-05-3.55802044E-07 1.79538177E-06 4.20733955E-07 1.97899133E-06
 3123 1.47220832E-06-2.02152411E-05-2.44726708E-06-1.09057548E-05-5.34250796E-06
 3124 1.56573129E-04 7.33506829E-06 6.12885521E-05-1.78097412E-05 8.56142703E-04
 3125-1.44502403E-04 2.37075324E-04-5.99335409E-05-3.53115576E-07 3.08490798E-07
 3126 4.46247772E-08 7.68582829E-07 7.66055230E-07-1.91849925E-06-8.69191230E-07
 3127 4.84436082E-06-1.55688369E-04-3.61840895E-04 3.17733826E-06-2.31362364E-05
 3128 6.63799286E-05 1.14367473E-04 1.32823803E-06-1.20811200E-05 1.77102035E-06
 3129 3.29460353E-05-2.09327889E-07 2.21129932E-06-1.07821791E-06-1.54230612E-06
 3130-2.51654594E-06-2.20202574E-05 3.23489151E-06 5.67337324E-06 9.42085094E-06
 3131 1.12711735E-04 4.27673339E-05 5.58853862E-07-1.92212216E-05-7.29415146E-03
 3132 1.95695063E-04 1.75332176E-03-1.58074217E-03-1.89137696E-06-2.39852005E-06
 3133 4.28989701E-06-3.03924764E-06-2.07461752E-06 5.14222369E-06-7.94755234E-07
 3134-5.53528275E-06 4.13857733E-05-7.40681258E-04-2.59897825E-04-2.22063541E-04
 3135 1.50386594E-05 6.98385790E-06 1.21565090E-06-9.58932870E-07-2.03611583E-05
 3136-7.42245425E-06 1.71431569E-06 7.23119260E-05 1.32747363E-04 6.32054667E-05
 3137 5.39764586E-05-3.31271589E-04-1.19750986E-04 1.72106404E-05-8.45881932E-05
 3138-4.54182914E-06-3.78791544E-07 4.92062069E-06-8.71650328E-06 7.42488679E-06
 3139 4.08551348E-06-2.93623621E-05 4.93264226E-05-1.92609720E-05-3.77640860E-06
 3140-2.82167702E-05-2.54732058E-04-2.02188700E-04-1.65672517E-04-4.40291968E-04
 3141-5.10512780E-05 1.52697824E-04 2.33350902E-04 6.94228484E-05 7.24339129E-03
 3142 1.28719540E-03-7.84877264E-04 1.96893984E-03 4.24515636E-05 6.60555815E-05
 3143-1.08507145E-04-3.02435039E-05-1.90340497E-04-1.21692479E-04 1.54909609E-02
 3144 1.32510976E-02-1.27494303E-05-8.48818639E-06 7.64027127E-05 1.54523830E-04
 3145 7.40532808E-06 7.75253396E-06-6.93514327E-05-1.19699593E-04 2.99441814E-05
 3146 1.97061955E-06 3.59353972E-05-2.72923276E-04-2.83364590E-04 6.94104410E-05
 3147-1.35460766E-04 1.73456251E-05 1.28918456E-05-3.02374707E-05 8.80082512E-06
 3148 1.16074360E-05 5.59211311E-06-5.51292942E-01-4.71518490E-01 9.81693509E-04
 3149 6.34454113E-04 1.84951742E-03-5.42006985E-03-4.37983720E-04-2.94574103E-04
 3150-8.42509349E-04 1.31168826E-03 2.02320111E-04 1.44996805E-04 4.54657984E-04
 3151-6.40881481E-03 3.48123386E-04 6.57881025E-04 8.04957529E-04-6.02801329E-05
 3152 1.18546562E-05 4.84254767E-05-8.22674823E-05 1.66165241E-04 1.02302979E-04
 3153-1.82355278E-07 9.23271669E-07 7.65321034E-07-7.29376971E-07 1.22512638E-06
 3154-1.55912073E-05-2.97211748E-06 4.19744372E-06-6.10339085E-06 1.67351579E-04
 3155-1.98957449E-05-8.91766301E-06 1.51192436E-04 3.89386137E-03 1.11103725E-04
 3156-4.26141971E-04 1.02699715E-03-1.33882438E-06-2.20371643E-06 3.54254081E-06
 3157 8.10054798E-07-1.50230403E-06-3.39218212E-07 4.27011355E-06-3.70862094E-05
 3158 2.96764015E-04 5.65526261E-04 3.56727654E-08-5.83466184E-06 1.61367083E-04
 3159 3.63214264E-04 1.60125287E-06-1.65810678E-05 2.13181722E-04-3.10849597E-04
 3160 7.90159510E-06 6.47420262E-06-2.98763392E-07 7.86932048E-07 8.12074892E-07
 3161 3.18729618E-06 1.07900166E-06-2.44835999E-06-3.21914826E-06 1.68917609E-05
 3162-2.85528630E-06 7.63988715E-06 3.17607785E-06 2.63345143E-04 7.64912119E-05
 3163-4.60006656E-04-3.28392254E-04 7.58389258E-07-2.70615990E-06 1.94777064E-06
 3164 7.10410304E-09-1.78946237E-06-1.93906060E-06
 4  1-4.26794496E-08 2.41847486E-07-7.45474770E-07 1.67752787E-06 4.74420702E-07
 4  2 1.06795399E-06 2.23795907E-06-9.83326475E-06-2.44874156E-06-9.60852015E-05
 4  3-4.76085226E-05 9.48859589E-05-6.60371607E-06 6.21030851E-03-1.87002033E-03
 4  4 1.28261671E-03-3.12968256E-03 2.02796612E-06-2.00537603E-07-1.82742852E-06
 4  5-7.76658258E-07 1.71684930E-06-1.51997228E-06-1.64758350E-07 1.03786292E-06
 4  6 1.48054473E-06-1.18819344E-06 2.69776507E-06-1.32350789E-05-4.30013919E-06
 4  7 2.92730985E-06-1.08931938E-05-3.05771879E-05-1.79673109E-05-8.61489932E-06
 4  8 7.14648052E-05-1.79773696E-03 1.81529164E-03-5.52970925E-04-6.26441309E-04
 4  9 3.05441501E-06 1.03586405E-06-4.09027907E-06-3.85388586E-06 1.55893611E-06
 4 10-3.39722689E-06 6.34147739E-06-1.97878225E-05-7.87376560E-05 5.13098473E-04
 4 11-3.55218749E-06 1.59257219E-05 2.55777328E-05-1.62231362E-04 8.34060502E-08
 4 12-3.83868532E-07-1.60798054E-06 6.98809426E-07-1.12854001E-06 3.97840973E-06
 4 13 7.99968035E-06-2.55434307E-06 7.00727486E-06 1.96970048E-05-1.18107533E-05
 4 14-6.75596052E-06-1.17733748E-05-9.44422413E-04-1.49832557E-03-2.40368104E-04
 4 15 1.76820615E-04-2.50526596E-06 1.23465079E-06 1.27061516E-06 2.53434829E-06
 4 16 1.15233887E-06-9.81462708E-07 3.18462503E-06-2.02113090E-05-1.78716315E-06
 4 17 2.41620142E-04 3.33448412E-07-1.65317080E-06 2.89053358E-06 2.04478145E-07
 4 18 8.72449397E-07 1.91078417E-05-1.37094416E-05-2.22219234E-06-7.06414874E-06
 4 19-3.18294658E-05 1.09306149E-04 4.30936748E-05 5.87140083E-05 1.06775212E-03
 4 20 4.94612221E-04 5.19535058E-05-1.39543424E-04 9.53514252E-07 1.41660997E-06
 4 21-2.37012422E-06 2.29968464E-06-4.75441101E-07-4.66163928E-07-1.32917915E-06
 4 22 2.24217172E-05-6.52428871E-05 6.33967099E-05 1.02867797E-06-1.61097871E-05
 4 23-1.08760304E-04-2.51748651E-04-8.67435258E-08 4.13157426E-07 1.03265222E-08
 4 24-1.24127204E-06-4.38364435E-07-7.10750610E-06 3.40376330E-07 7.21515624E-06
 4 25 2.34228948E-06 7.49379830E-05-3.13602319E-05-1.78682351E-05-4.00101556E-05
 4 26-1.22025520E-03-4.97567314E-04-1.44443599E-03 6.88876320E-04-5.40676140E-07
 4 27 1.85318635E-06-1.31251021E-06-1.14408255E-06 3.96423453E-07-8.94645795E-08
 4 28-1.43067790E-06 7.96726116E-06-1.48985544E-05-9.81270444E-05-1.16351004E-07
 4 29 6.23876543E-07 4.62953040E-07-8.33166266E-07-8.76755878E-07-7.62492507E-06
 4 30-3.02525593E-06 3.62782661E-06 4.84210979E-06 7.28134231E-05 4.15677375E-05
 4 31 2.00305930E-05-2.95074070E-05 3.15732133E-03 3.02888741E-03 2.24027592E-03
 4 32 6.23835868E-04 1.11978216E-06-1.14332566E-06 2.35435015E-08-2.71678316E-07
 4 33 3.01559156E-07 1.27117477E-06 4.02220249E-08-2.00521173E-07-3.43523485E-07
 4 34-2.99576539E-07-3.46516698E-07 3.89669888E-06 1.09393680E-06 1.39059797E-06
 4 35 1.50969675E-06-5.82743292E-05 2.44608943E-05 5.77118220E-06-5.42195439E-06
 4 36-3.19858406E-03 3.80424832E-04 2.24922956E-04-1.19194983E-04-5.20459133E-07
 4 37 1.37247926E-07 3.83211207E-07-6.02330938E-07-3.11372305E-07-2.05098542E-07
 4 38-6.27156033E-07 7.34019425E-06-9.00489845E-05 1.38084916E-04-8.26277987E-07
 4 39 8.24502573E-06-8.28946301E-05-6.16191083E-05-1.01124978E-06 7.28628318E-06
 4 40-7.79403876E-05 8.22537887E-05-9.47798370E-08 4.64447028E-07 2.33348030E-07
 4 41-3.30467940E-07 1.05603067E-06-5.42116413E-06-3.91812731E-07 2.04772854E-07
 4 42-5.48447408E-06 3.42422617E-05-1.87771073E-05 4.38909929E-06 4.97033387E-05
 4 43 5.80442842E-05-1.32983890E-04-2.68191995E-04-1.80934651E-04 4.28217473E-07
 4 44-1.18596174E-06 7.57744270E-07-1.41012941E-06-1.12234918E-06 6.21782256E-07
 4 45 5.45207016E-07-9.67578929E-06 2.07009774E-04-3.22725089E-04 8.85928583E-08
 4 46-1.69991976E-06 1.23632219E-04-6.92775508E-05-1.35799972E-07-1.58739865E-07
 4 47 1.77332511E-04 4.88720412E-05-4.63772934E-08 2.38070236E-07-1.50254518E-06
 4 48 1.05346357E-06-1.05692518E-06 1.30970028E-06 5.42398574E-06-3.60227942E-06
 4 49 5.60901927E-06-8.04390525E-05-4.21781800E-05-7.01289822E-05-5.66880243E-05
 4 50-5.06687287E-03-3.73692774E-03 3.56081771E-03-1.12926967E-03-2.36860522E-06
 4 51-1.96463936E-07 2.56506915E-06 2.06079609E-06 1.07033816E-06 8.90601556E-07
 4 52-1.17496723E-07 1.97908067E-05-2.13890537E-04-1.27523298E-03 1.83766347E-07
 4 53-4.59241773E-08 2.07165736E-07 2.52019009E-07-6.60904878E-07 2.69885926E-06
 4 54-1.02327850E-06-1.12476959E-06 2.81500217E-06-2.36714453E-05 1.93078639E-06
 4 55-3.14823384E-06-1.45973088E-05-2.08642565E-04-1.80155208E-05-2.23641660E-04
 4 56 8.42723558E-05-1.42452217E-07-1.13857829E-07 2.56310046E-07-1.08202403E-07
 4 57-5.89845968E-07-4.11592110E-07 4.90807209E-08-4.99138576E-07-1.13028541E-06
 4 58-4.68546576E-07 2.18022338E-07 5.59957898E-06 5.13332812E-06 2.06303786E-06
 4 59-1.52735294E-06-4.10404767E-05-2.88847032E-05-1.76570912E-05-2.61076477E-05
 4 60 1.09486838E-03-2.22971202E-04-1.00854478E-04-1.40508818E-04-2.56459628E-08
 4 61 4.25839792E-07-4.00193829E-07-2.37762896E-07 3.19323709E-07-1.54266866E-07
 4 62 5.43103226E-07 3.05586627E-07-2.78938107E-07 6.89925849E-07-5.42367754E-07
 4 63 1.44825142E-06 9.94654840E-07-2.51370353E-06 2.24572950E-06-1.21571374E-05
 4 64 7.82690358E-07 6.16015839E-06-1.73809325E-05-1.35267010E-06 1.11714938E-04
 4 65 4.35847002E-05 1.03084009E-04-8.36901581E-07 4.29112791E-08 7.93990302E-07
 4 66 2.27498834E-07-3.34801624E-07-4.00291802E-07-7.74449761E-07-5.68064306E-07
 4 67-1.17867212E-07-1.50894442E-06-2.74389691E-07-1.15318481E-06 5.54540979E-07
 4 68 6.21696385E-06 1.37899290E-06 1.02027560E-05-4.03008952E-06-2.74790793E-05
 4 69-1.08830862E-05-6.97299707E-04-3.23704489E-05-8.65471153E-05-1.04952207E-04
 4 70 3.93137365E-07-5.65221238E-07 1.72083873E-07 2.65359058E-07 2.58991615E-08
 4 71-5.33952621E-07-1.67110769E-07 8.49574359E-07-2.72241322E-06 2.11413087E-06
 4 72-4.07192272E-07-9.82525739E-06 1.17400757E-05-7.95581806E-06 2.70065052E-06
 4 73 5.18238600E-05-6.45650530E-05 2.06369415E-05-4.48802977E-05 2.99877614E-03
 4 74-2.96882617E-04 1.37803961E-04-7.61898677E-04-1.24354483E-06-1.64498626E-06
 4 75 2.88853109E-06-5.55886993E-08-4.75367799E-07 1.95721320E-06 3.82466203E-07
 4 76-6.40581435E-06-6.13914992E-05-2.16512847E-04 2.32382539E-06-1.92833268E-05
 4 77 6.88370912E-06 2.00219775E-04-4.83385473E-07 1.32171085E-06 7.51354782E-05
 4 78 2.96924109E-04-8.31488226E-08 4.07388714E-07 4.00134924E-07-2.04962437E-07
 4 79 2.20158144E-07-4.94157857E-06-1.48657040E-06 6.31516982E-07-9.35698903E-07
 4 80 4.23062192E-05 1.63611226E-06 8.46523402E-06 1.05255046E-05 8.09901877E-07
 4 81-4.51049233E-05 5.70523256E-05 3.13463008E-05-2.29137571E-07-1.72104608E-07
 4 82 4.01242180E-07 3.50137169E-07-3.95654643E-07 7.68275860E-08 4.19832882E-07
 4 83-1.78979592E-06-3.46891323E-06-3.70318064E-06-2.94127601E-07 2.08360501E-05
 4 84 2.07840350E-05 2.37400791E-05 4.79788355E-07-4.64058850E-05-1.63793274E-04
 4 85-1.49660924E-04-1.04210819E-05 1.54736617E-02-4.80090846E-03-5.71916448E-03
 4 86 2.04854411E-03 2.48548920E-07-4.66702540E-07 2.18153620E-07 2.97213792E-06
 4 87 1.70630330E-06 4.77466293E-06 5.41825270E-07-2.42031234E-06-1.34560737E-06
 4 88 2.13978881E-07-7.37866341E-07 2.77801619E-05 1.09824514E-05 2.29636032E-06
 4 89 1.54532240E-06-2.06554706E-04-5.04081316E-05 8.41528659E-05 2.21708064E-05
 4 90-9.20249234E-04-1.02229280E-03-9.35020579E-04 4.91910956E-04 3.88077678E-06
 4 91-4.21333930E-06 3.32562526E-07-1.44080144E-06 6.77736441E-07-2.22515686E-06
 4 92 8.87708332E-07 1.21292259E-06-9.80871680E-05-5.02560148E-05 1.24378900E-07
 4 93 1.46253937E-05-1.17912478E-04-1.71526633E-04-3.00587270E-07 1.37429325E-06
 4 94-1.29753753E-06-1.29419281E-07 6.23120870E-07-2.59364601E-05 3.30209767E-06
 4 95 2.80403016E-07-2.61888120E-06 2.67329069E-04 1.21357602E-04 3.98130860E-05
 4 96-1.88249034E-05 3.96421397E-03 1.35541304E-03-9.62897252E-04-8.98381330E-04
 4 97-1.03787895E-06 1.84594514E-06-8.08066190E-07-2.71792803E-07-1.11683188E-06
 4 98-4.38574434E-07 1.12237894E-06-1.29584172E-06 4.05584893E-05 3.39683248E-04
 4 99 2.02101518E-07-8.02773171E-07-2.20111315E-06-1.48013213E-06-3.76778407E-07
 4100 1.27889599E-05 1.25357379E-05 6.05741011E-06 2.75981667E-06-2.92233171E-05
 4101-5.43590109E-05-9.58136595E-05-8.46497581E-05-3.86090376E-03-2.57241728E-04
 4102 5.50696775E-05-9.84815021E-04 1.53308840E-06 1.74295910E-06-3.27604750E-06
 4103 7.76887164E-07 1.64545144E-07-1.44182697E-06-1.62687496E-06 1.93474531E-05
 4104-8.41806854E-05-2.11156285E-04 4.67277691E-06-3.24588487E-05 4.06992745E-05
 4105-1.69129482E-04 2.57761746E-07-1.28651650E-06-4.59850069E-07-2.10469395E-06
 4106 6.86123817E-07 1.39982273E-05-1.98644791E-06 9.01259508E-06-3.03680752E-06
 4107-1.39827077E-04-1.45788550E-05-1.47736532E-04-5.68730098E-06-1.31466023E-02
 4108-2.36765525E-03-3.46440877E-03-1.00541484E-03 5.47480583E-07-9.06776844E-07
 4109 3.59296261E-07-1.27000176E-07 1.10305605E-06 1.29310427E-07 5.17847721E-06
 4110-3.28916314E-05-4.72612763E-05-5.47561793E-04 1.59778847E-07-7.22235386E-07
 4111-3.66385362E-07 9.13547427E-09-8.10688245E-08 1.01390932E-05 3.53728080E-06
 4112 1.22437981E-06-3.49029724E-08-5.03815237E-05-1.30469124E-06-1.12835201E-04
 4113-4.33602440E-06 9.82649340E-04-9.35343452E-05-2.82790420E-03 1.33974161E-03
 4114 6.68141330E-07-1.61927492E-06 9.51133587E-07 2.20457168E-06-1.66604129E-06
 4115-5.51504864E-07 1.73859986E-07-8.96871724E-07-4.27384753E-07-6.18349394E-07
 4116 1.69386067E-07 9.10057361E-06 2.46451959E-06 3.48803551E-06-1.63098314E-06
 4117-6.97243326E-05-3.32331192E-05-3.74149363E-05 6.05142648E-06-3.39842205E-03
 4118-2.70552050E-04-6.17608519E-04 1.77465251E-04-1.48505220E-06-1.70019818E-07
 4119 1.65507202E-06-1.78595815E-06 6.09862594E-07 5.25693867E-07 3.56346194E-07
 4120 1.31800266E-07 1.77962680E-05 8.63783073E-05-1.58268030E-06 1.19370182E-05
 4121-9.98293089E-05-8.85446525E-05-1.32390722E-06 1.45939928E-05-4.36782372E-05
 4122-7.92460691E-05-3.63934409E-08 2.31567314E-07-1.44454685E-06-4.65071452E-07
 4123 1.40194828E-06-4.37880509E-06 6.06667724E-06 3.29157383E-06-6.73426961E-06
 4124 7.76301871E-05-3.76854358E-05 1.50047274E-05 1.98814128E-05-1.42756538E-03
 4125-5.30578051E-05 7.43396398E-04 4.03064879E-04 6.56271834E-07-1.10615884E-06
 4126 4.49887006E-07-2.13572687E-07-3.05228195E-07 2.07710061E-06 3.56868948E-06
 4127-2.50049439E-05-1.19763831E-04-7.19299121E-04-3.57001279E-07-2.96974704E-06
 4128 7.24781988E-05 6.33220493E-04 6.48450039E-07-1.00262276E-05-5.60956161E-05
 4129-1.13063882E-04 9.17188270E-07-1.90798168E-06 2.19006275E-06 1.27839183E-06
 4130-4.11173784E-06 2.76269772E-05-5.12427938E-06-4.00090646E-06 2.10073501E-05
 4131-1.11236430E-04-1.28632750E-05 4.39505927E-05-1.07222128E-04 4.84886871E-04
 4132-1.37614272E-03 9.68371783E-04 3.47670762E-04-2.68857876E-06-3.20850945E-06
 4133 5.89708821E-06-1.19266432E-05 7.60467104E-06 1.38419883E-06 7.57671447E-06
 4134-5.73428250E-05 1.80838173E-06 1.33379186E-04 2.83426480E-04 2.40360212E-04
 4135-1.39024026E-05-8.37853456E-06 5.65168760E-06 1.93341054E-05 1.64917664E-05
 4136 9.66867292E-06 1.85529020E-06-1.26063538E-04-9.28993291E-05-4.73010548E-05
 4137 3.63025340E-05 8.12361798E-04 5.04229606E-05-7.11690591E-05-1.95408982E-04
 4138 9.71794267E-06 2.13204735E-06-1.18499900E-05 7.86339633E-06-2.35280284E-06
 4139-6.57481798E-07 2.90325586E-05-5.31055492E-05 1.21912527E-05 2.62041715E-06
 4140-2.58496122E-05 2.88503683E-04 1.31219907E-04 9.32353496E-05-4.55190944E-04
 4141-1.66291242E-04-1.53927265E-04-1.45876997E-04 2.63402494E-04-4.17517297E-03
 4142-5.35138288E-05 8.88280553E-04 1.71908968E-03-9.79375010E-05-9.18794080E-05
 4143 1.89816909E-04-1.01732714E-05-1.28705817E-04-7.50111230E-05 5.51285167E-01
 4144 4.71514083E-01-6.52363344E-04-3.91204555E-04 2.02029749E-03 5.46126302E-03
 4145 2.85718686E-04 1.58133924E-04-9.25504267E-04-1.24924763E-03-1.52647172E-04
 4146-2.50718031E-05 5.71853226E-04 5.56718315E-03-2.52878734E-04-8.38308956E-04
 4147 3.81189346E-04 1.06713177E-04 1.71533947E-05-1.23866572E-04 9.99702547E-05
 4148 1.12634240E-04 7.47119345E-05 1.54949688E-02 1.32495370E-02-2.89426268E-05
 4149-1.70411831E-05-3.00848221E-05 1.66971513E-04 1.40010166E-06-3.81339708E-06
 4150-2.55253954E-05-5.05020103E-05-6.33874966E-06 2.01135667E-05 4.89533383E-05
 4151-2.94096749E-05 1.42738176E-04-2.42622642E-04-1.29035277E-04-1.08001924E-05
 4152-9.32837939E-06 2.01285718E-05-1.10597530E-06 1.12152372E-05 7.47814916E-06
 4153 3.98767195E-07-5.90346073E-07 8.93363663E-07 1.00295911E-06-8.68212403E-07
 4154 3.10469614E-06-5.37938319E-06 1.39575603E-06 8.43043320E-06 1.29172535E-04
 4155 1.36353239E-04 5.11565740E-05 1.31928969E-05 2.45195177E-03-2.49147267E-04
 4156 4.28881853E-04 4.63417874E-04 1.14841637E-06-9.28703796E-08-1.05554599E-06
 4157 4.04053818E-06 1.39529870E-06-4.04933345E-06 6.74980156E-06-1.05419293E-04
 4158 1.20397150E-04 1.14860457E-04-3.92614154E-06 2.30935744E-05-3.90414219E-05
 4159-1.92426773E-04 2.30857856E-06-1.38349456E-05-1.87156136E-04 3.63903188E-04
 4160-2.52339657E-05-2.11622989E-05-4.46006684E-07-5.45521180E-06 5.62151808E-07
 4161-6.40807280E-06 1.11613081E-06 2.17033462E-05-1.58436005E-06 8.82727879E-05
 4162 4.06794671E-06-5.24647903E-05-1.89434515E-05-2.81431639E-04 1.80572073E-05
 4163 7.35235104E-04 7.59933533E-05-1.19674033E-06 6.99463760E-07 4.97276574E-07
 4164-1.53388401E-07-1.06820906E-06 1.22722399E-06
 5  1 1.54610999E-07-6.01449113E-07 2.74166706E-06 3.99351760E-06-2.39962141E-07
 5  2 1.71623306E-06-1.83327642E-05-2.30718008E-05 2.82968087E-06 1.16754080E-04
 5  3 4.44393738E-05 2.14857491E-04-4.59444697E-05 1.83940301E-03-2.89140496E-03
 5  4-1.33657211E-03 4.04020719E-04 1.92791316E-06-1.32930805E-06-5.98605118E-07
 5  5 4.11946728E-06 7.59315901E-07-1.05645669E-06 3.93220498E-07-1.78480011E-06
 5  6 7.74684756E-07 4.57329945E-07 2.30039422E-07 1.89419906E-05-7.28098068E-06
 5  7-6.18193229E-06 4.39219344E-07-1.24707127E-04 5.57385134E-05 2.34891282E-05
 5  8-3.94942142E-05-4.09564312E-03-6.18027389E-04-1.56870144E-04-5.64303793E-04
 5  9 4.21189894E-07 1.49835268E-06-1.91954258E-06-2.40103949E-06 9.76324376E-07
 5 10-1.00835152E-06-1.45929154E-06 1.96665942E-05-2.41925312E-05-3.78443989E-04
 5 11 7.08124329E-07 1.41427734E-05-8.86110804E-05 1.92596599E-04-6.32893674E-08
 5 12 2.49494248E-07 1.16542398E-07 6.16287149E-07-1.36295435E-06-8.84351160E-06
 5 13 8.07190927E-08-1.83310382E-06 6.39550045E-06 6.99254584E-05-9.74782045E-06
 5 14-5.05397249E-05 4.64982676E-05 7.98549672E-04-1.39022336E-03 9.64728967E-05
 5 15 5.19538278E-04 3.92269005E-08-1.34791400E-06 1.30868710E-06-7.43222752E-07
 5 16-9.22803525E-07-3.23885648E-06-5.02685422E-07 9.09944515E-06 8.60774832E-06
 5 17 3.65572034E-05 3.26415263E-07-1.47247781E-06 1.41809124E-06 2.64751430E-06
 5 18 4.48434000E-07 1.93226494E-05-5.69151523E-06-1.57590801E-05-4.56314879E-06
 5 19-2.23339097E-05 5.33992418E-05 7.89188664E-05 6.75272397E-05-1.01342088E-03
 5 20 7.35989075E-04 2.72856833E-04 3.65028748E-04 2.31046725E-06 4.27001384E-07
 5 21-2.73746863E-06 1.03242084E-06-1.30236069E-07-1.22749753E-06-7.11314441E-07
 5 22 1.39177961E-05-1.67834873E-05 2.15717836E-04 2.25279455E-06-1.59857723E-05
 5 23-5.07918323E-05-4.31350928E-04 2.62510821E-07-1.20483299E-06 5.72221004E-07
 5 24-1.62485302E-06 6.01793732E-07 1.80118367E-05-2.84382198E-06 1.16757031E-05
 5 25-3.85770740E-06-1.87566149E-04 8.47461364E-05-6.11546121E-06 1.02276765E-04
 5 26 3.22051994E-03-6.50802764E-04-1.42487029E-03-3.39202992E-05 1.03942297E-06
 5 27 9.77268242E-07-2.01669121E-06-1.91752895E-06-6.06426818E-07 1.40601379E-06
 5 28 1.43453443E-06-7.19058600E-06-1.17695232E-04-5.68579356E-05 5.45626044E-08
 5 29-3.01870221E-07-4.01899436E-07 5.77394331E-07 6.59255227E-08-6.07699662E-07
 5 30 8.41772735E-07-4.18656250E-06 7.22045857E-08 6.15984987E-05 2.46625077E-05
 5 31 7.23942203E-07 8.77769164E-05 2.93205401E-03 4.45166132E-04 1.20303617E-03
 5 32 1.49091733E-04-1.55765013E-06 1.07224863E-07 1.45042526E-06 1.26754708E-07
 5 33-2.06529353E-06-1.46167817E-06 1.11477275E-07-5.47318163E-07 1.59305968E-07
 5 34 1.98727572E-07-3.88294480E-08 7.44845737E-06-1.53923031E-06-1.00421288E-06
 5 35 1.04960365E-06-6.84231093E-05 3.42318331E-05 2.41715123E-05-2.70415329E-05
 5 36-4.28658179E-04-4.08618666E-06-1.22350209E-04-1.53715340E-04 1.27350420E-07
 5 37-6.51343409E-07 5.23992989E-07-3.28472126E-07 1.96013311E-06 6.13056303E-07
 5 38 3.24194556E-07 3.26445668E-06-3.61570479E-05 2.90838329E-04-1.80778053E-06
 5 39 1.23211885E-05-1.47812442E-04-7.21701282E-05-1.66672358E-06 1.41733363E-05
 5 40-1.03374541E-04-8.73799768E-05 1.13605455E-07-5.47283510E-07-4.03251301E-07
 5 41 1.48422778E-06-4.56926567E-07 5.73169318E-06 1.90354514E-06-5.65558425E-06
 5 42 2.47692862E-06-1.77196742E-05-3.59844155E-06 6.07463318E-05-8.99488039E-06
 5 43 3.92196961E-04-5.03201958E-04-4.10442118E-04-9.43382001E-05-1.61140748E-06
 5 44 4.90376758E-08 1.56236980E-06 3.22536784E-09-1.66969657E-07 3.36776216E-07
 5 45-1.12523639E-06 1.23104075E-05 7.72983731E-05-1.21867216E-03-1.51259568E-06
 5 46 1.36891440E-05 2.74876207E-05 2.26637491E-04 1.18743210E-06-8.88743551E-06
 5 47-4.98712027E-05 1.14118906E-04 7.63711861E-07-1.14532801E-06-8.87548461E-07
 5 48-1.74396957E-06 1.86018529E-06 2.05387398E-05 3.53961464E-06 2.02531902E-06
 5 49-6.91063018E-06-1.46323016E-04-3.39980759E-05 1.14492996E-04 5.37618071E-05
 5 50-3.32262995E-03 1.00035111E-03 3.55989614E-03-1.09716792E-03-1.64589398E-06
 5 51-7.33072459E-07 2.37896644E-06-1.28272038E-05 1.83765680E-06 6.41314400E-06
 5 52 8.21165565E-06-6.64430440E-05 4.38334191E-04 1.24014330E-03 2.95963817E-04
 5 53 2.49709264E-04 1.04807779E-05 1.23002503E-05-6.99737682E-06 3.31141468E-05
 5 54-2.05854840E-05-1.90854455E-05-3.33853084E-06-2.38475243E-04 1.23037870E-04
 5 55 1.05007986E-04-2.23354931E-05 2.87332392E-03-3.61628206E-04-1.33783389E-04
 5 56 6.66089105E-04 2.19953422E-06 6.44075145E-06-8.64028567E-06 6.38746344E-06
 5 57-2.22286306E-06-5.43742620E-06 2.87936640E-05-5.09510761E-05-9.44528316E-06
 5 58-2.75839805E-06 2.83839667E-05 2.69490395E-04-1.62620755E-05-9.04547999E-05
 5 59 4.93784325E-04-1.11914149E-04-3.41721428E-05 1.68293938E-04-4.06403960E-04
 5 60-7.97060947E-03 3.60062010E-05-1.77522626E-03-3.87145045E-03-1.09445992E-04
 5 61-1.13590513E-04 2.23036505E-04-2.91776878E-05-5.62165055E-05-8.92945526E-05
 5 62 5.51493620E-01 4.71690822E-01 2.36322616E-04 4.06496085E-04-2.11777424E-03
 5 63 5.48630697E-03-9.48306509E-05-1.78474061E-04 9.79898004E-04-1.40214083E-03
 5 64 3.63807736E-05 7.88533442E-05-6.24933593E-04 8.73131650E-03 3.17311897E-04
 5 65 8.95805214E-04-9.68541144E-04 5.91585443E-05 8.99020307E-05-1.49060575E-04
 5 66 1.31423558E-04 5.13716980E-05 6.55465198E-05-3.10651996E-03-2.65967880E-03
 5 67-7.98139560E-06-8.65510228E-06-3.23693709E-05-1.97472726E-05 1.97100374E-05
 5 68 2.40136581E-05 5.60658875E-05-3.13685499E-05-4.06920643E-05-7.30738000E-05
 5 69-1.19709864E-04-1.01751583E-03-3.07964812E-04 6.39019715E-05 2.55253818E-04
 5 70-5.52456170E-06-1.00328094E-05 1.55573711E-05-2.74933661E-06 1.64070563E-05
 5 71 1.75267046E-05 5.21117179E-07-1.37957212E-06-1.39629363E-06 1.23210098E-06
 5 72 1.49414195E-07 1.20256653E-05 2.85923337E-06-3.77551636E-06-5.79784649E-06
 5 73 7.59411184E-05-5.97752675E-05-8.23400862E-05-1.65208297E-05-1.28235688E-03
 5 74 1.16553491E-05 2.53393228E-04 3.09793179E-04-1.23060900E-06 1.60634084E-06
 5 75-3.75731842E-07 2.95009637E-06-2.65827695E-06 1.74169155E-06 7.76427977E-07
 5 76-5.65086407E-05-1.03592371E-04 3.56470693E-04-3.57339521E-06 2.21766988E-05
 5 77-9.15447884E-06-4.46654512E-04 2.66171561E-06-9.65192878E-06-8.18893304E-06
 5 78 8.42549245E-05-7.91417937E-06-6.46710305E-06 5.69354633E-07-3.23825847E-07
 5 79 6.37784319E-08-4.29182871E-06-9.30418812E-07 1.37359398E-06-1.25087307E-06
 5 80 4.03968553E-05-3.09212094E-05-4.96752909E-06 2.60865276E-05 2.66191268E-04
 5 81-1.12294030E-04 7.83503221E-05-7.92290307E-05 1.05504831E-06-1.43318383E-06
 5 82 3.78135520E-07-1.16793751E-07 2.96783563E-07-1.31394023E-07-1.47505866E-07
 5 83 6.97365637E-07 2.41659626E-06-3.58094128E-06-6.88307018E-07-5.66024718E-06
 5 84-1.39263209E-05 1.95620667E-05 5.51043310E-06-5.99698103E-05 1.15941660E-04
 5 85-1.56841938E-04-1.52937220E-04 5.98783105E-03 2.24519413E-04-4.75600776E-03
 5 86 1.26293139E-04 1.47928265E-06-3.17733767E-06 1.69805502E-06 5.19119450E-06
 5 87-8.62708042E-08 2.36947174E-07-1.20124068E-08 8.54449255E-08 1.32198375E-06
 5 88 2.68201351E-07 5.89673965E-07 1.23515371E-06-5.98898363E-06-8.92412328E-07
 5 89-2.06622105E-06-2.47987154E-05 3.54587595E-06 3.16846022E-05-3.73868149E-06
 5 90-1.75316482E-05-1.40893134E-05 1.00838292E-05-3.09872516E-05 7.78838280E-08
 5 91-3.72182883E-07 2.94299055E-07 3.94060345E-07-7.34813281E-07-5.43860504E-07
 5 92 3.54569414E-07-5.38430913E-06-1.06949323E-05 1.12193560E-04 9.93833024E-07
 5 93-3.43773614E-06-2.36946878E-05 5.49477974E-05-1.26116953E-07 5.91744629E-07
 5 94 1.95959860E-07-7.12553903E-07-4.68533727E-07-6.13442488E-06-1.82516187E-06
 5 95 3.16483686E-06 3.02663724E-06 5.15688090E-05 3.32026848E-05-2.50230998E-05
 5 96 7.84707363E-06 4.57701325E-03 8.34989077E-04-6.39461103E-04-9.64959699E-06
 5 97 7.70834436E-07 6.68127697E-07-1.43896213E-06-1.34347612E-06 1.20118247E-06
 5 98-1.25651079E-06-1.52604331E-06 8.61200179E-06-2.15230982E-05 7.71430100E-05
 5 99-3.84290482E-07 1.85312554E-06-4.13309592E-07-8.90026853E-07-5.63165239E-07
 5100-2.29525409E-05 1.37130227E-06 3.61197963E-06 3.90562409E-07 1.69015452E-04
 5101 6.91324812E-05-5.60246740E-05 2.12809602E-05-2.15413550E-05 3.83255903E-04
 5102 5.89351606E-05-2.93805864E-05 2.99990539E-06-1.03133596E-06-1.96856943E-06
 5103-1.49702909E-06 1.40838032E-06-1.74754557E-07 4.68575741E-07-5.86981372E-06
 5104-2.98064566E-06 7.60020384E-05 2.12180582E-06-2.26469079E-05 1.78540666E-05
 5105 1.46647476E-04-3.92314998E-08 2.75509266E-07 2.80883485E-06-5.03319431E-07
 5106 2.15931316E-06 6.03845706E-06-1.36443727E-05 1.79818111E-06-1.15572436E-05
 5107-1.94443042E-04-7.42636626E-06-3.69428609E-05 1.65400312E-04-7.62966207E-03
 5108-1.90726306E-03-1.96701240E-03 1.77846936E-04-5.86410221E-06 2.44209369E-06
 5109 3.42200851E-06 8.72492516E-07-1.97041129E-06 1.21995029E-06-3.84569951E-06
 5110 1.77416412E-05 1.45910195E-04-4.29435237E-04 1.17205242E-07-4.83457718E-07
 5111 4.57095690E-07 2.57821128E-07 2.19078108E-07 1.06192982E-05-2.33591455E-06
 5112-8.41935611E-07-1.66910001E-06-1.18795530E-04-5.55051114E-06-1.40164510E-05
 5113 9.28455649E-05-2.21472375E-03 1.64458500E-03-9.04059903E-04 2.09816251E-03
 5114-1.39472024E-06 1.18253344E-06 2.12186796E-07 3.54569398E-07 6.58495671E-07
 5115 6.47422066E-07 3.45464105E-08-1.45512455E-07-6.27278107E-08 4.02233549E-08
 5116-6.37460852E-07 1.15031306E-06 2.33746931E-07-1.83457300E-07 2.71855609E-06
 5117-2.77232751E-07-1.88653226E-05 2.41365886E-05-4.48075144E-05-6.53716347E-04
 5118-3.85070626E-04 1.47656580E-05-2.51146410E-04-6.92974910E-07 3.10863019E-07
 5119 3.82111891E-07 1.10094675E-06 4.05897531E-07-2.14121241E-06 7.01087554E-07
 5120-6.60753342E-06 1.87392838E-05-3.09973182E-04 6.76108429E-07-1.44519739E-06
 5121 4.60731889E-05-1.02290025E-05-1.40727724E-06 2.91897844E-06 6.50659497E-05
 5122 4.08187408E-04-1.08337486E-07 6.75491270E-07-3.24866782E-07-4.88878006E-07
 5123 2.92735652E-06-5.65257123E-06-2.33333862E-06 3.76234152E-06-1.22806341E-05
 5124 2.19207912E-05 3.15742970E-05-4.75330921E-06 8.19748190E-05-1.75649465E-03
 5125 4.53024463E-05 2.42161377E-04 3.91555317E-04 1.77946199E-06 7.95977592E-07
 5126-2.57543958E-06-1.41552557E-06-1.43866397E-06 2.80379791E-07 3.66265316E-07
 5127-3.87599927E-06-1.73027251E-04-3.35472454E-04-1.73880874E-08 1.44049301E-05
 5128-2.22506417E-04 8.32555005E-06 1.74100938E-06-7.65439476E-06-8.09649038E-05
 5129-4.82230858E-05-1.15729120E-07 4.61992740E-07 7.88357535E-07 9.30855454E-07
 5130 3.81749590E-07-9.26246199E-06-3.16274789E-06-4.91229697E-06-2.90217860E-06
 5131 1.31480100E-04 9.34573647E-05-4.11555329E-05 2.29091373E-05 3.66819744E-03
 5132 9.40130957E-04-3.50032288E-04-7.87813532E-05 4.92329298E-07 6.80520656E-07
 5133-1.17284995E-06-2.25801739E-06 1.68854686E-06 8.25155105E-07 1.48152582E-06
 5134-1.05182603E-05 3.93687070E-05-6.05965255E-05 1.77671540E-08-1.94671989E-07
 5135 3.69151058E-07 1.09841538E-07-1.06691870E-07 2.27157268E-06-1.60693276E-06
 5136-3.63588878E-07 5.12690363E-07-1.99834095E-05 1.19479118E-05 9.17570291E-06
 5137 5.54137790E-06 1.93085355E-04 1.18883606E-04 9.24355139E-05-3.94483662E-07
 5138 3.64032846E-07-7.53000805E-08-2.88732766E-07-8.16675883E-07 6.18312993E-08
 5139-3.70762894E-08-5.39624706E-08 5.54009590E-07 6.85493975E-07 3.46594805E-07
 5140 2.95651512E-08-6.89585697E-06-3.02747372E-06-8.44272625E-07-1.90839428E-07
 5141 4.76663734E-05 3.00588389E-05 9.18397589E-06-6.17877479E-07-1.14787342E-03
 5142 4.93697743E-05 1.87034871E-04 3.24122935E-05-1.06975810E-06-9.14091564E-08
 5143 1.16116725E-06-5.10201548E-07-1.17638016E-07 3.03939785E-08-5.51438988E-07
 5144-8.41864387E-07-5.23119506E-09-5.30330224E-07 4.75306061E-07 3.88066505E-06
 5145-4.51714837E-08 2.01510048E-06-1.89185680E-06-2.64587339E-05-6.26064431E-07
 5146-7.76829279E-06-3.76252830E-06 3.89336254E-04 7.59927357E-06-3.90626469E-05
 5147 1.28236332E-05 2.62771555E-07 4.65481788E-07-7.28253343E-07-5.73704508E-07
 5148 1.85016105E-10-6.13381500E-08 1.15429407E-07-5.59411939E-08 5.06567123E-07
 5149-1.05470984E-06 9.37578950E-08 1.87243233E-06-1.93751398E-06 4.15968136E-06
 5150-4.40019995E-07-2.17679472E-05 7.80911507E-06-1.33086648E-05 1.20722950E-05
 5151 2.70109727E-04-1.73350631E-05-5.78023598E-06-5.93395358E-05 2.74730916E-07
 5152 3.59959676E-07-6.34690592E-07-3.29708443E-07-2.80292415E-07 2.02301000E-07
 5153 6.35702544E-08-3.03036051E-07-2.86424586E-07-1.99068964E-06 5.42729757E-07
 5154 9.48713070E-06 2.16227978E-06 8.33428394E-06-1.96066746E-06-1.89101233E-04
 5155 2.62469828E-06 4.84936609E-05-9.67803806E-05-8.10592411E-05-4.11574939E-04
 5156 3.72429163E-04-5.34078392E-05 2.35870975E-06-1.62088045E-06-7.37829293E-07
 5157-2.41406176E-08 6.67520978E-07 3.81950588E-06 3.49163000E-07 4.13252921E-06
 5158-2.53213967E-05 7.90926804E-06-4.50405924E-07 1.07288238E-06-7.84531705E-05
 5159-2.74981268E-04-3.42138780E-06 3.31068722E-05-1.86214346E-04 4.50969549E-04
 5160-4.13720512E-05-3.51151705E-05-1.16316513E-06 2.29685648E-06-2.57892843E-08
 5161-4.85061230E-06 3.03691728E-06-7.87652276E-06-6.06040190E-07 2.86876167E-05
 5162-2.01431533E-06 2.46011516E-06 1.56927500E-05-2.15240231E-04 2.32740069E-04
 5163-1.33147916E-05 3.06039309E-05 5.56400200E-07 3.54338322E-07-9.10738523E-07
 5164-2.30003678E-06 5.53615780E-07 1.72229905E-07
 6  1 1.45186657E-07-7.82544759E-07 1.87051538E-06 5.04365793E-07 1.37880029E-06
 6  2 3.48785831E-07-8.88822833E-06-3.71271256E-06-8.24619505E-06 3.70263831E-06
 6  3 9.83662065E-06 5.66531448E-06 2.94438376E-05-5.32698621E-04 6.18250412E-04
 6  4-2.07751528E-04 5.89878067E-04 4.88922180E-07-1.87078245E-07-3.01843935E-07
 6  5-1.57838992E-06 1.98120580E-06-1.09739947E-06 3.27895536E-07-1.22147337E-06
 6  6 1.38141363E-06 5.25736414E-06 1.69054182E-07 1.39614519E-05-8.69954835E-06
 6  7-2.85473901E-05-1.34575524E-06-6.24618195E-05 2.96760659E-05 1.57742729E-04
 6  8-3.00906591E-07 4.15473199E-04 2.66310913E-04 8.26217503E-04 3.91582077E-05
 6  9 6.10130975E-07 1.12592956E-06-1.73606053E-06-1.54498507E-06-3.84846249E-07
 6 10-1.59572046E-06-1.53113471E-06 1.40144126E-05-3.34735263E-04-7.25362062E-04
 6 11 1.28548063E-06 1.47346133E-05-2.98339951E-04-1.55351031E-04-2.87199367E-07
 6 12 1.33097038E-06-6.64047591E-07-1.17897620E-06-1.66832865E-06-1.71881934E-05
 6 13 3.89353304E-06 7.47254893E-06 5.93391381E-06 3.42874818E-05 5.61066682E-05
 6 14-9.74412162E-05 2.63710214E-05-1.97047627E-03 4.53823764E-04 4.07253317E-05
 6 15-1.87029772E-04 1.71943860E-06-1.14416554E-06-5.75273057E-07-5.76898224E-07
 6 16 7.82901375E-08 1.03407843E-07-1.37626224E-06 1.78729968E-05 1.77507715E-05
 6 17 1.06543709E-04 1.08387909E-07-5.38366489E-07 1.65820518E-07-5.08052145E-07
 6 18-7.71430930E-07 8.79809033E-06-1.03707074E-06 5.10749745E-07 2.99023043E-06
 6 19-8.06951288E-05 5.48972190E-05 2.24633937E-05 2.63595871E-05 3.20869598E-03
 6 20-4.11096857E-04-7.15598017E-04-6.15729975E-04-2.54819312E-07 1.46449313E-06
 6 21-1.20967382E-06-1.12089354E-06-1.14169732E-06-6.59362478E-07-1.98286568E-06
 6 22 2.17828124E-05-1.03760340E-04-7.04484335E-05 1.01657529E-06-8.50381281E-06
 6 23-6.28450606E-05 4.54251111E-04 1.86419996E-08-3.93822742E-08 1.56979779E-07
 6 24-1.02453944E-06-2.28831950E-07 3.56925903E-06 5.47515799E-07 5.49110053E-06
 6 25-8.15222414E-09-2.18687293E-05 2.68362041E-05 1.43395852E-05 2.00614363E-05
 6 26-3.83516726E-03 8.04002147E-04-3.11758473E-04 3.08451892E-04 1.35463026E-06
 6 27-2.07391086E-08-1.33389115E-06 2.69926973E-07-1.49013583E-06-4.30436438E-07
 6 28 7.29044880E-07-1.37471203E-06 3.34484957E-05-2.54710054E-04-9.48920950E-08
 6 29 5.28437667E-07-5.40205967E-07 2.63114867E-07-5.26865512E-08-6.35445101E-06
 6 30 1.23913084E-06-2.17301791E-06 1.19298375E-06 5.52514749E-05 8.10225624E-05
 6 31-6.09366715E-05-9.23281244E-05 1.78863063E-03 6.62956181E-04 1.08191039E-04
 6 32 4.13853957E-05-3.31941140E-06 1.04324607E-06 2.27616533E-06 1.66932950E-06
 6 33 1.24383927E-06 2.66161749E-06 2.39356432E-08-1.22438657E-07-2.12926398E-07
 6 34-9.73164031E-07 6.72022102E-08 1.41030135E-06 1.95210102E-06 4.11555526E-06
 6 35-6.93100609E-07-4.48361149E-05 1.12104444E-05 8.72023047E-06 2.11313761E-05
 6 36-1.84634195E-03 4.23986313E-04 3.30887219E-04 1.28316636E-04 9.10335679E-08
 6 37-1.21807616E-06 1.12704259E-06-1.80501626E-06-1.95887122E-06-3.71488387E-07
 6 38-3.84752927E-07 8.27871620E-07-3.99551457E-06-3.23464501E-04 1.00683509E-06
 6 39-5.07803607E-06 7.57335362E-05 5.84475062E-05 1.72768257E-06-8.63271536E-06
 6 40 6.40033000E-05 9.94201643E-05 3.89727713E-07-1.92723796E-06 8.80431673E-07
 6 41 1.16435439E-06-2.82045772E-07 2.18909311E-05-5.20709437E-06-5.13279552E-06
 6 42 3.29626155E-06-1.13820500E-04-1.27430620E-05-2.62735106E-05-8.74850766E-05
 6 43-4.85636737E-04 3.92373557E-04 2.97421184E-04-1.15824701E-05 1.27874043E-06
 6 44 1.44718903E-06-2.72592947E-06-4.66463945E-08 1.01348023E-06-2.47936679E-06
 6 45 3.47106232E-06-1.52617694E-05-1.51257753E-04 7.93001667E-04-1.58014976E-06
 6 46 1.57426702E-05 2.66786862E-05-1.19747951E-04-5.93040394E-07 6.61028687E-06
 6 47-2.01121930E-05-9.96118356E-05 5.49280222E-07-3.81103028E-06-2.94146659E-06
 6 48-9.05173892E-07-4.49966484E-07 4.40242012E-05 1.48475150E-05 2.62517830E-06
 6 49-6.63137038E-07-3.43252400E-04-1.28173701E-04 6.74179371E-05 6.35581953E-05
 6 50 5.49894345E-03 1.33058869E-03-1.36724966E-03-1.62274287E-03 2.51121655E-06
 6 51 1.16370423E-06-3.67492078E-06 1.74496982E-06-2.05685846E-06-2.04457946E-06
 6 52 7.87826489E-07 3.46338441E-06-2.94723670E-04 1.56431716E-03 2.54431784E-04
 6 53 2.16810697E-04 1.12942011E-05 1.30090844E-05-2.40582039E-06 6.22846707E-06
 6 54-1.63304693E-05-1.72834539E-05 8.12581585E-06-9.99465723E-05 1.28957291E-04
 6 55 1.23335646E-04 1.93884690E-05 6.26768011E-04-5.57373967E-04-5.04092281E-05
 6 56-2.18658685E-05-1.94233803E-06 5.24875041E-06-3.30641238E-06 7.37782946E-06
 6 57-5.59877654E-06-8.78869976E-06 2.90375717E-05-4.99407299E-05-1.93589172E-05
 6 58-1.19108431E-05-2.08264780E-05 2.55082602E-04-1.95727126E-04-2.50879488E-04
 6 59-3.82348003E-04 6.31209431E-05 9.99358872E-05 2.72713588E-04 7.58578965E-05
 6 60-9.52428416E-03 1.88560310E-03-3.90999447E-04 2.82548737E-03-2.92070523E-05
 6 61-2.64235218E-05 5.56305740E-05 6.75865259E-05 1.55092995E-04 1.76841741E-04
 6 62 3.11030953E-03 2.65916089E-03 6.96939837E-06 7.36418656E-06 8.35788466E-06
 6 63 2.37028663E-05-2.16019901E-06 8.49767546E-07-4.53797173E-05 1.11798049E-04
 6 64 1.96366086E-05 3.70575888E-06 5.08102990E-05-1.71826867E-04-4.86964371E-04
 6 65 3.07247823E-08-1.41847610E-04-1.22230282E-05-1.47026986E-05 2.69257268E-05
 6 66-7.39187693E-06 3.23943696E-07-8.91217522E-07 5.51498728E-01 4.71693665E-01
 6 67 9.49703609E-04 1.06096326E-03 1.63718387E-03 5.45645960E-03-4.32128159E-04
 6 68-4.85812643E-04-7.54272743E-04-1.41703040E-03 2.28287317E-04 2.51927742E-04
 6 69 4.37421084E-04 7.94991349E-03 2.87232657E-04 1.03069917E-03 7.72373543E-04
 6 70-1.64149552E-05 1.95618320E-05-3.14687675E-06 4.88041488E-05-1.35952699E-04
 6 71-1.64965918E-04 2.89185160E-07-1.37145278E-06-2.09054944E-07 4.21800291E-07
 6 72-4.91629851E-07 1.60622311E-05 6.15080014E-07-8.25426657E-07 2.08853306E-06
 6 73-1.47402225E-04 1.99863517E-05 1.99808278E-06 5.13095051E-05-1.27647771E-03
 6 74 4.50010557E-05-1.05823249E-04 3.83640010E-04 1.04553633E-06 5.53612731E-07
 6 75-1.59914906E-06-1.30049776E-06-1.57683101E-06 3.64926528E-07-3.07242676E-07
 6 76 8.11591106E-06 3.02385053E-05-5.93885745E-05 3.54706184E-06-1.54800362E-05
 6 77 1.01791861E-04-1.16833516E-04-5.92602503E-07 4.34779166E-06 4.77303832E-05
 6 78-1.86230504E-05-6.15440346E-07-1.34740404E-06-8.37067493E-07-1.31594878E-06
 6 79 8.44342617E-08 8.93682367E-06 3.30184285E-06 5.49444359E-06-5.13002820E-07
 6 80-5.84656596E-05-3.86913617E-06-3.20993064E-05-1.24998266E-07-2.79291667E-04
 6 81 9.86439039E-05 1.17828355E-04 1.42583513E-05 1.30227101E-06-7.66162883E-07
 6 82-5.36108131E-07-3.82738573E-07 1.83919339E-06 3.98108488E-07 3.33816107E-08
 6 83-1.47577451E-07 1.00171019E-06 1.36835813E-06 1.48331344E-06 4.94272930E-07
 6 84-8.35863627E-06-3.68498376E-06-4.94050205E-06-8.58044806E-05 1.49418078E-04
 6 85 5.03952063E-05-3.00770974E-05-2.52544204E-03 3.09011306E-03 1.44768007E-03
 6 86-7.51290501E-04-1.10515188E-06 1.57399832E-06-4.68846439E-07-2.40656002E-06
 6 87-8.03768534E-07 8.56379510E-07 1.10181770E-07-4.74628529E-07-1.73963578E-08
 6 88-7.75497337E-07-4.04909882E-07 9.46912596E-06 9.38111956E-07 3.39186602E-06
 6 89 1.67121506E-06-1.29550277E-04-8.04293340E-05 3.12447608E-05-1.05983917E-05
 6 90 1.58226107E-03 6.31762639E-05-4.64242685E-04-1.20706372E-04-1.20815167E-06
 6 91 7.05557311E-07 5.02594362E-07 1.85468071E-06 9.28524427E-07-1.44029965E-06
 6 92 1.04876012E-06-8.11837889E-06-1.41073099E-05-4.76549340E-06-1.26816373E-06
 6 93 1.44080222E-05-2.37221820E-05 1.28005961E-04 4.44840212E-08-1.82506750E-07
 6 94 7.47133209E-07 9.13645237E-07 8.60404888E-07-1.03170860E-06-4.07530050E-06
 6 95-4.25015159E-06-3.59205385E-06-1.38414803E-05 6.39990774E-05 1.83066363E-05
 6 96 4.26743194E-06-4.66435325E-03-1.18171865E-03-3.41231807E-04 3.69290906E-04
 6 97-2.08806356E-06 1.64327790E-06 4.44785653E-07-1.55177265E-06-2.25670854E-07
 6 98 1.10030042E-06-1.56745275E-07 1.00044286E-05 1.11562606E-04-2.57478860E-04
 6 99 4.13442912E-07-2.09821590E-06-1.25936717E-06 5.58452001E-10 1.16886837E-06
 6100 2.38424577E-05 7.68280612E-06-8.82492271E-07-3.79076316E-06-2.26072205E-04
 6101-1.03327868E-04-1.67390022E-05-1.39168449E-05 2.55838943E-03 1.79334679E-04
 6102-1.15644274E-04 7.93462088E-04-3.12639283E-07-8.74498771E-07 1.18713805E-06
 6103 2.04419752E-07 2.34711499E-07 1.97654678E-07-1.56070963E-06 2.10997363E-05
 6104-1.20747440E-04 3.22574476E-04-5.36160053E-07 9.81600676E-06-1.94097329E-04
 6105-8.69296716E-06 4.26848953E-07-1.57033429E-06-1.21166766E-06 3.09656770E-06
 6106 1.46516640E-06 1.47323472E-05 2.03314000E-06-1.05066715E-05-3.76250285E-06
 6107-1.32690065E-04-2.53386895E-05 4.85935884E-05-7.36449283E-05 6.77052776E-03
 6108-1.42142135E-03 2.13210505E-03 1.59385117E-03 1.81210759E-06 2.04416545E-06
 6109-3.85627304E-06-3.53558845E-06-7.16012736E-07 6.97913370E-07 3.95136367E-06
 6110-2.33085888E-05-2.74525466E-05 1.54429001E-03 2.79925302E-07-1.39521477E-06
 6111-4.91824614E-07-1.02960904E-07 1.57982902E-08 1.06715803E-05 3.58997753E-06
 6112 3.07197756E-07 8.67989405E-07-8.93139982E-05 2.87642076E-05-4.51837798E-05
 6113 9.77121262E-05 1.52262427E-03 1.85049217E-03 1.22605933E-03 2.31247498E-03
 6114-1.34608894E-06-1.05032022E-06 2.39640917E-06 2.65720226E-06 2.11067056E-06
 6115 5.52107182E-07 2.30650563E-07-1.11635165E-06-8.10184375E-07 2.09397178E-07
 6116-1.29261173E-06 1.27666659E-05 4.25128953E-06-9.67952637E-07 4.00446890E-06
 6117-1.28305355E-04-7.72550973E-05-3.40462007E-05-2.92422960E-05 1.39985746E-03
 6118-2.21063336E-04 3.90317207E-04-2.99222914E-04-1.95146260E-06 4.02055369E-07
 6119 1.54940723E-06-4.63551796E-07 2.16989509E-06 4.83543226E-08 2.94287521E-06
 6120-1.65944418E-05-6.22473658E-05-3.22893834E-04-3.88268860E-07 6.21575316E-06
 6121-4.57454485E-05 7.16714922E-05 2.43461984E-07 6.38097907E-07 3.09939623E-05
 6122 3.30994377E-04 5.32005971E-07-2.63412493E-06-1.06596457E-06 1.89775478E-07
 6123 3.42087714E-06 3.06761535E-05 5.33838939E-06-2.03850720E-06-1.82031760E-05
 6124-1.97163237E-04-3.12904994E-05 2.65186281E-05 1.99512448E-04-4.14831808E-03
 6125 8.82195412E-05 1.67939430E-04 1.25773040E-03 2.28108741E-06 4.08591879E-07
 6126-2.68967929E-06 5.86733034E-07-8.16495100E-07-3.05608710E-06-2.94158447E-06
 6127 2.78304287E-05-9.15884052E-05-3.12142589E-04 2.23092007E-07 1.53151071E-05
 6128-1.29082465E-04-2.57944411E-04 1.99504121E-06-1.05936979E-05-1.81662398E-04
 6129-2.81671044E-04-6.62436486E-08 3.91819632E-07 3.02253826E-07-5.44031346E-07
 6130 5.74851362E-07-2.48989070E-06-2.20542435E-06 6.46885483E-07-3.61831061E-06
 6131 9.74897795E-06-3.40211517E-05-2.79843642E-05 4.15386826E-05 6.80917123E-05
 6132-3.24745828E-04-2.38885898E-05 1.22863585E-04 1.67190145E-06-1.44644502E-06
 6133-2.25456425E-07-6.73747549E-07-2.05975176E-07 5.85484461E-07-1.66897799E-07
 6134 5.46897578E-06-4.79927420E-05-7.36723422E-06-8.78748676E-08-6.87550032E-08
 6135 3.80873644E-07-1.48819829E-07-5.36419288E-07 5.45279376E-07-1.47764365E-06
 6136 5.75022002E-07 2.37558167E-06-2.55592233E-05 4.73781246E-06 1.50212448E-06
 6137-1.06624028E-05-2.85779653E-04-3.83736226E-05-9.59544016E-05-2.06253091E-05
 6138 5.65852758E-08-5.74256821E-08 8.40406281E-10-2.40494798E-07-5.24203653E-07
 6139 6.81984385E-07-8.09101418E-09 1.20271284E-07 3.28817037E-07-3.90912670E-07
 6140 5.64755231E-08-1.09749518E-06-5.05473702E-07 1.85977381E-06 3.58917061E-08
 6141 3.15298708E-05 2.50113177E-05 1.51488219E-05 2.37047804E-05 1.73982822E-03
 6142 1.31740614E-04-3.56037472E-04 1.08937570E-04-3.85990296E-07-6.40125652E-07
 6143 1.02611595E-06 9.23076586E-07 5.48488973E-07 6.16556915E-07 7.63264170E-07
 6144 8.81046039E-07 5.00242003E-07 3.31440017E-07-6.53873141E-07-1.62822323E-06
 6145-1.84431826E-06-1.36214288E-06 2.74820191E-06 1.10787269E-05 2.30615494E-06
 6146 6.71741555E-06-1.70125697E-05-6.44674421E-04-4.52440310E-06 1.20542373E-04
 6147-6.95402513E-05 2.32381924E-07 5.69346990E-07-8.01728914E-07 1.27224416E-07
 6148-3.15804459E-07 2.41226662E-07 6.05798547E-07 4.39890870E-07-1.11590497E-07
 6149 1.42453452E-06 9.28729237E-07 1.58446656E-06 2.39010604E-07-5.80125525E-06
 6150-4.10280321E-06-9.06062670E-06 8.23827233E-06 2.75798023E-05 3.49528637E-05
 6151-7.57762524E-04 4.32771306E-05 1.25124965E-04 9.11243176E-05 8.76614529E-07
 6152-2.27786310E-07-6.48828218E-07-3.92941065E-07-9.06106542E-07-1.21555474E-06
 6153 1.64109467E-07-6.12660541E-07-1.20075730E-06 1.73665161E-06-1.17858897E-06
 6154 8.23366835E-06 3.47974004E-06-3.48105296E-06 5.18205850E-06-1.07166441E-04
 6155 1.18073546E-06 1.51354898E-05-7.71224771E-05-1.32316266E-03-3.63926772E-04
 6156-1.93223184E-04-5.41070314E-04-6.95992897E-07 3.42835305E-06-2.73236015E-06
 6157-3.27240165E-06 1.35676369E-06-1.38612204E-06 2.12645471E-06 7.89204105E-07
 6158-1.51868590E-04 2.91042066E-04-2.03210632E-07 5.56483360E-06-1.71189031E-04
 6159-4.13703355E-04 3.10756592E-07 1.53344450E-05 6.36479901E-05-1.75138032E-04
 6160-2.93187615E-05-2.47022095E-05 1.37421718E-07 1.36189614E-06 3.16198698E-07
 6161-4.32359109E-06-8.10038581E-07-5.09185659E-06-5.72513201E-07 8.09557217E-07
 6162 8.85388628E-06 2.96273138E-05 2.79820748E-06-5.05001977E-04 1.23748921E-04
 6163-7.69054669E-04-3.77087980E-05-3.66531309E-07 1.16895353E-06-8.02422219E-07
 6164-2.92420555E-06 9.28180240E-07 3.07013221E-06
 7  1-4.41486987E-07 2.09457810E-06 6.38351866E-07 9.50738002E-07-3.77937090E-07
 7  2-2.81948427E-05 8.69323238E-07-4.73859477E-06-3.18848296E-07 2.51086960E-04
 7  3-1.05780322E-04 5.38876289E-05-3.50530406E-05-1.37541248E-04-1.22643355E-04
 7  4 5.10747991E-04-1.75225361E-03 3.09623760E-06-1.18987100E-07-2.97725050E-06
 7  5 1.19209550E-06-4.81013008E-07 1.22284150E-06-6.57934058E-07 2.62778330E-06
 7  6-5.14935771E-06-2.00369859E-06-1.18793106E-06-2.96557763E-05 2.93117851E-05
 7  7 1.18099117E-05 4.11195488E-07 5.15517740E-05-1.79214902E-04-1.23274627E-04
 7  8-1.27437214E-05 4.10494600E-03 3.58689074E-03 1.03500369E-03 3.68890466E-04
 7  9-4.12648340E-07 6.88750568E-07-2.76102228E-07 2.10502126E-06-5.34342924E-06
 7 10-6.78316124E-06-9.09067942E-06 2.31932198E-05-1.27648611E-04 6.71033741E-05
 7 11 6.37183095E-06-3.32475650E-05-4.07394324E-05 3.54722373E-04-1.21648842E-07
 7 12 6.47609849E-07-7.80109444E-07 6.48795341E-07-1.13875231E-06-6.94572118E-06
 7 13 3.43011256E-06-3.40485240E-06 3.24688829E-06 1.15469816E-04-7.84233008E-05
 7 14 2.24276727E-05-3.71808521E-05-7.72562750E-03 1.18773773E-03 1.09601736E-03
 7 15 2.59138262E-04-8.31393932E-07 2.16469764E-06-1.33330371E-06-2.62887952E-06
 7 16-1.73567635E-06-2.42566381E-06 2.72031495E-06-3.12157112E-05 5.27663853E-05
 7 17-1.64157427E-04-4.64899493E-08 2.65227582E-07-3.71343657E-07 3.61382286E-07
 7 18-1.03006239E-07-3.39605423E-06 3.11449951E-06-1.73180351E-06-1.94500410E-09
 7 19 7.13533952E-05 2.00349872E-07-4.10859499E-05-3.98506081E-05 6.11397743E-04
 7 20-1.66912664E-04-1.24953411E-04-1.93071252E-04-3.90554664E-07 1.20298216E-06
 7 21-8.12427492E-07 9.90182903E-07 2.67781632E-07 1.62741714E-06-2.47594066E-06
 7 22 1.14227121E-05 3.10419218E-05 7.88858768E-05-1.64643304E-07-1.86316914E-07
 7 23 6.26086031E-05 5.38870363E-05 9.62002828E-08-6.80843687E-07-1.04463779E-06
 7 24-1.02061511E-06 1.12915242E-06 1.08492842E-05 3.50282066E-06 5.46424129E-06
 7 25-5.90199145E-06-9.76987646E-05 3.27156413E-05-7.26343594E-05 6.05352104E-05
 7 26 2.85338299E-04-1.63416646E-04-3.11956000E-04 3.97320809E-04 3.44585626E-07
 7 27-1.53558056E-07-1.91027570E-07-1.19035705E-06 1.61543126E-06 3.07301950E-07
 7 28-8.72353227E-08-6.52943571E-06-3.10957478E-05-1.14776945E-04 1.03047692E-07
 7 29-5.64034702E-07 3.39039723E-07 1.04027410E-06 5.36753122E-07 7.15021632E-06
 7 30-2.45778159E-06-4.87515334E-06-1.52478723E-06 6.99996497E-06-1.28578167E-05
 7 31 9.68133617E-06 9.04767331E-05 1.26254419E-03-4.61355188E-04 7.99207010E-06
 7 32-8.19792810E-05-3.74181548E-08-9.75427672E-07 1.01284583E-06 4.72844191E-07
 7 33-1.98165382E-07-1.88528771E-06-9.17131918E-08 4.43413617E-07-3.44991711E-07
 7 34 3.40124918E-07 9.33718917E-07-5.66247010E-06 2.03041314E-06-9.98902249E-07
 7 35-4.20205890E-06 3.61965659E-05-3.29599860E-05 5.62792308E-07 4.41529486E-06
 7 36 3.57341635E-04-8.14800731E-05-1.30603705E-04 1.20836089E-04 1.26985863E-06
 7 37-1.37328173E-06 1.03423098E-07 1.12153233E-06 1.40061923E-06-2.33035165E-07
 7 38 5.29833960E-07-3.26071144E-06 7.49304917E-07-3.86544873E-05 9.20505217E-07
 7 39-9.30835857E-06 5.04601583E-05 1.32357057E-04-3.38366185E-07 3.06416659E-06
 7 40 1.84188432E-05 6.67821514E-06 6.84618028E-08-3.29909123E-07-2.35157981E-07
 7 41 6.70880352E-07 3.40550630E-08 2.21131698E-06 7.86308384E-08-2.97236053E-06
 7 42-3.13570371E-07-2.45263061E-06 3.38877314E-05 5.02096780E-05 2.12172717E-05
 7 43-9.08153326E-04 1.57825497E-04-1.99167050E-05-2.78943822E-04-1.74893772E-06
 7 44 9.81688598E-07 7.67249120E-07 2.96178516E-07-1.82331530E-07 1.00618104E-06
 7 45 5.75160487E-07-4.44024006E-06 1.39175246E-04 4.78046455E-05 4.62994515E-07
 7 46-4.08760499E-06 3.57738100E-05-1.43295331E-05 7.24939520E-07-4.87096094E-06
 7 47-5.44812454E-06-1.45908632E-04-2.99708429E-07 4.63810202E-07 3.32947919E-06
 7 48 2.08668845E-06-3.58809918E-06 4.42102567E-06-4.75714384E-06-1.14134524E-05
 7 49 2.04609796E-05-2.61901572E-04 1.09072409E-05 1.06909132E-04-6.11925720E-05
 7 50-1.33167414E-03-1.72651480E-03 9.97393578E-04-5.40451117E-04 1.14894477E-05
 7 51-1.85659609E-06-9.63285164E-06-3.44641175E-06-1.38412487E-06-3.00173671E-06
 7 52-7.13304947E-06 7.69785691E-05 2.14399840E-04-9.79898740E-04-1.21350667E-05
 7 53-8.32234595E-06-1.56285905E-06 1.57298327E-06 8.59675061E-07-2.17426453E-05
 7 54 4.62733749E-06-5.03002632E-06-6.41824489E-06 5.68541603E-05-3.72698020E-06
 7 55 3.78059753E-05 6.86573238E-05 1.40112015E-04-7.70766446E-05-2.90655736E-04
 7 56 1.05471392E-04 1.50327525E-06-1.29207867E-06-2.11196574E-07-1.97197999E-06
 7 57-1.80026367E-06 2.10445164E-06-2.17969327E-07 1.66549873E-06-1.02332265E-06
 7 58 2.00192774E-06 8.36102009E-07-1.39560442E-05 5.02134161E-06-1.20678277E-05
 7 59-6.16511146E-06-4.65201142E-05-8.06351077E-05-1.16673998E-06-9.18530082E-05
 7 60 3.39671540E-04-8.96855218E-05-2.23011205E-05 1.33028180E-05-2.60421117E-07
 7 61 2.16074228E-06-1.90032117E-06-4.59846525E-06 1.99875966E-06 3.04201907E-06
 7 62-4.17182379E-05-3.44650989E-05-1.13681009E-06 3.45726241E-06-3.54318098E-07
 7 63-1.18790974E-05 2.71821325E-06-1.25312072E-05 3.10772920E-06 2.78491678E-05
 7 64 7.74230258E-06 3.76109957E-05-4.22843845E-05-1.31804872E-05 8.65628379E-05
 7 65-1.62954111E-05 2.50979944E-05-3.07020814E-06 1.14685423E-06 1.92335391E-06
 7 66-1.48519151E-06-1.94995107E-06-2.56479008E-06-2.90851883E-05-2.57557439E-05
 7 67 6.43866056E-07-9.52787866E-07 1.70269133E-07 9.87179855E-06-3.05560898E-06
 7 68 5.55141183E-06-7.20353066E-08-6.31862396E-05-3.88719109E-06-5.96530081E-05
 7 69-3.18010401E-05-5.95270987E-04-3.46689965E-05-1.67377253E-04-7.65609200E-05
 7 70 1.27927749E-06-1.66279001E-06 3.83512518E-07-6.62590361E-07-5.27217798E-07
 7 71-2.54136905E-06-2.50662001E-07 1.14889408E-06-3.97407921E-07 3.63014325E-07
 7 72-1.62703451E-06-1.08011227E-05 4.29704168E-06-2.50076076E-06 8.86476916E-06
 7 73 4.54600637E-05-2.60877687E-05 4.56922696E-06-4.51106509E-05 2.38375593E-03
 7 74-3.20817095E-04 9.80205503E-05-5.80265463E-04 2.59622606E-06-1.26528705E-06
 7 75-1.33093901E-06-2.07657101E-06-2.94686167E-07-4.50496768E-07-2.24504643E-06
 7 76 1.21524092E-05-2.11768322E-05-1.94440284E-04-2.07791108E-06 7.04995147E-06
 7 77 1.05839686E-04 1.13690706E-04-1.56580455E-07-3.02613582E-06 1.11829728E-04
 7 78 2.31837739E-04 7.95781002E-07 7.38027257E-07-6.93861327E-07 2.27370594E-07
 7 79-4.97031566E-07-9.16920933E-08-3.17896943E-06-1.23560359E-06-2.80067386E-07
 7 80-1.29772844E-07 1.06799775E-05-5.32854147E-06-5.80198801E-06 3.38743597E-05
 7 81-3.69978575E-05-3.02586795E-05 9.54228195E-05 1.96879260E-07-4.68612149E-07
 7 82 2.71732889E-07 3.22167501E-07 6.19484599E-07-2.13230907E-07 2.32192167E-07
 7 83 4.41496478E-05-1.62186947E-05 2.84645978E-06-1.93519829E-05-1.65911180E-04
 7 84-2.41075837E-04 2.41651396E-05-1.82554131E-04 4.47884371E-04 1.28438631E-04
 7 85 3.96781780E-05-1.94908776E-05 9.36751754E-03 5.35571760E-03-8.87561906E-04
 7 86-2.79646540E-05-7.37837039E-05 8.86527629E-05-1.48690590E-05 2.67752814E-05
 7 87-1.48455425E-04 2.05423191E-05 5.70520781E-07-2.41627268E-06 1.20276211E-06
 7 88 2.72074040E-06-2.08517288E-06 3.46113119E-05-5.64227275E-06-1.44894108E-05
 7 89 9.63963068E-06-2.66805974E-04-1.57116231E-04 5.18207347E-05-9.17291488E-05
 7 90-3.14345828E-03-1.13386961E-03-4.20129230E-04 1.78819969E-04-5.66157653E-06
 7 91 2.99113647E-06 2.67044007E-06-3.60096734E-06 1.44244685E-06-3.18023407E-06
 7 92 2.40975736E-06-1.97011241E-05-3.75321800E-05-1.31071084E-04-4.30141774E-06
 7 93 5.24767386E-05 3.62326408E-05 1.93503359E-04 2.40268840E-07-9.16989977E-07
 7 94-1.30657230E-06-1.60988051E-06-1.28800501E-06 8.92408943E-06 6.47263387E-06
 7 95 8.52901768E-06 5.71179479E-06-2.72545296E-05-2.46832626E-05-5.07808384E-06
 7 96 4.44365381E-05 2.41887702E-03 4.46544184E-04-1.20839515E-03-4.40422749E-04
 7 97 1.36071148E-06 1.72545594E-06-3.08616742E-06 7.55311212E-07 2.81905953E-06
 7 98-1.40106611E-08 2.82675799E-08-1.01066686E-06-3.66625456E-05 7.20831619E-07
 7 99-3.82700701E-07 2.93747552E-06 1.09955013E-06-1.85686902E-06 1.64642950E-07
 7100-2.56824575E-05-9.61366200E-06 7.22221577E-06-5.14476520E-06 2.35104485E-04
 7101 7.04789458E-05-1.30818598E-05 7.58643687E-05-2.26584561E-03 1.27573358E-04
 7102 4.08098465E-04-5.31439146E-04-3.28065397E-06-4.25254202E-08 3.32317939E-06
 7103 3.44824546E-06-2.17645302E-06 2.73577517E-06 1.99967756E-06-2.39305617E-05
 7104 1.11123410E-04-1.40121000E-04 2.89005443E-06-2.63372588E-05 8.70350544E-05
 7105 1.23492398E-04-1.50641380E-06 2.46647683E-06 4.65319737E-06 6.35631594E-06
 7106 1.44425815E-07-1.93582981E-05-1.38587788E-05-1.86002510E-05-1.33108564E-06
 7107 7.19261752E-05 1.13227277E-04-1.64678450E-04 2.01440481E-04-8.72318771E-04
 7108-2.55025297E-03-1.34144385E-03 2.16758259E-05 6.65985153E-06-1.90351471E-05
 7109 1.23752956E-05-1.47774376E-05 7.76332627E-06 3.49897911E-06 3.74597414E-06
 7110-6.48034777E-05-1.50227583E-04-3.10911750E-04 1.72007154E-07-1.60981000E-06
 7111 1.73479519E-06 3.31289562E-06 1.12950121E-06 3.16545955E-05-7.86013177E-06
 7112-2.10438470E-05-6.69212007E-06-3.67618650E-04-7.76954263E-05 1.80049058E-04
 7113 1.27770810E-05-1.93372491E-03 1.79890828E-03 2.03252835E-03 1.73112268E-03
 7114-5.22006770E-07-4.51036695E-07 9.73043465E-07-7.49385808E-07-3.22163159E-07
 7115-1.63952573E-06-3.21039969E-08-1.77841973E-09-3.07808245E-06-2.10028294E-06
 7116 8.29320194E-07-8.00898717E-06 1.29361250E-05 1.13704565E-05-3.97383994E-06
 7117 2.46266241E-04 2.73412181E-05 9.32369396E-05 1.63727457E-06 2.55493254E-03
 7118 1.15400030E-04 4.70700378E-04-1.24824808E-04 6.22671388E-07-5.59821849E-08
 7119-5.66689203E-07 4.26806172E-06-1.16092877E-06 4.84695820E-07 3.37547135E-07
 7120-7.15096348E-06 3.30289893E-05-9.33699530E-05 7.35516173E-07-1.42482672E-05
 7121 3.93327743E-05 5.44154669E-05-9.18639180E-07 5.45220152E-07 4.95328331E-05
 7122 2.30040724E-05-1.04186956E-06 3.77712322E-06 6.81795196E-07 3.46376849E-06
 7123 1.43646413E-07-4.67738824E-05-6.09313240E-06-1.51182766E-05 6.75786370E-06
 7124 1.63372741E-04 9.19996271E-05-3.88460703E-05-1.38698186E-04-3.86353826E-03
 7125-2.19338189E-04-1.85498309E-05 9.59213834E-04 1.45935401E-06-3.22597153E-06
 7126 1.76661751E-06 7.07929534E-07-2.85090924E-06 2.43410051E-06-2.41686456E-06
 7127 5.23359593E-06-1.74114807E-05 1.44927878E-04 4.43171164E-06-7.30173185E-05
 7128 1.54958828E-04 3.36993426E-04-4.70798115E-06 2.16175527E-05 9.72737832E-05
 7129-3.93926955E-04-1.45214426E-06 2.95537190E-06 2.02891636E-06-8.52696180E-06
 7130-2.75599354E-06-2.51233916E-05-2.06578437E-06 2.37001096E-05-1.35512174E-07
 7131 7.62673220E-05-1.47677274E-04-7.54752268E-05 2.39388449E-04 3.94147793E-03
 7132-2.28609903E-03-8.15234117E-04 4.79144926E-04 1.13837480E-05-1.39208703E-05
 7133 2.53712230E-06 1.24811000E-05 1.02775516E-05-6.32539797E-06-2.23722243E-06
 7134 3.34115494E-05-2.27275828E-05 2.33352482E-04-2.48572491E-05-1.97475045E-05
 7135 3.01944808E-07-3.03991696E-06-1.37037961E-06-1.36320168E-05-1.14325077E-06
 7136 7.46120513E-06 4.31028231E-06 1.94457611E-06 3.46957725E-05-2.62155319E-05
 7137-7.18850914E-06-6.90755256E-04-9.28198827E-05 1.36364241E-04 1.22028616E-04
 7138 2.93586225E-07 2.49680249E-06-2.79038872E-06-5.14054058E-06-2.12487193E-06
 7139-5.74802164E-07-2.73211737E-07 1.77426485E-06-4.12760801E-07-8.47261879E-07
 7140-6.05614187E-07-1.80975568E-05 2.40397418E-06 6.72100165E-06 4.35010109E-06
 7141 2.80503130E-05 5.33587617E-06-2.83719568E-05 1.35919951E-05 1.41574648E-03
 7142-4.99722847E-05-3.01777831E-04-4.49684733E-04-2.94745978E-06 3.60036273E-06
 7143-6.52902946E-07-1.96626088E-06 1.11222917E-06 2.58704574E-06-2.51344995E-05
 7144-2.08419615E-05-2.51264375E-07-1.65206115E-06 6.45610959E-07-5.91630090E-06
 7145 1.99682303E-06 3.91014046E-06-3.53387895E-06 7.71628003E-06-1.02514451E-05
 7146 5.16486952E-06 1.68732734E-05-8.74952238E-04 5.20848420E-05 1.40163775E-04
 7147-8.72956770E-05-1.83543443E-06 9.69738337E-07 8.65696096E-07 7.29318950E-07
 7148-1.69871818E-06-9.70485153E-07-8.62421831E-06-7.65772830E-06 5.58510600E-08
 7149-7.59649945E-07-2.49409246E-07 3.67709247E-06 1.79928676E-07 1.17796481E-06
 7150 6.71298733E-07-1.73723240E-05 6.82702312E-06 1.31103684E-05 1.21989606E-05
 7151-1.76537935E-04-6.10501064E-06 1.31047521E-04 7.44383249E-05 5.58034811E-07
 7152-7.04839579E-07 1.46804768E-07-4.32181336E-07-5.76721925E-07-1.60899999E-06
 7153-1.49019967E-06 1.80997504E-06-3.73014281E-06-2.05910559E-06 6.43586437E-06
 7154-9.70885880E-06 1.17237276E-05 7.89886263E-06-1.46388363E-05-9.74899673E-05
 7155 2.16115993E-04-6.57634395E-05 6.87402656E-06-1.54808078E-03-2.72618701E-04
 7156 2.35966855E-05-1.68420842E-04-5.17505595E-06 6.10419767E-06-9.29141721E-07
 7157-3.98289786E-06 2.70972178E-05-1.01653085E-06-3.13424872E-06 2.37054161E-06
 7158-5.91683095E-04 1.47382132E-04-9.01547381E-06 3.43496504E-05-6.56939350E-05
 7159-6.12586718E-05-4.47507584E-06 8.56850591E-06-7.88568094E-04 1.24026652E-04
 7160-5.51473224E-01-4.71724163E-01 1.15354562E-03-1.68932220E-04 8.61518280E-04
 7161-5.56851731E-03-5.30470000E-04 8.04170394E-05-3.76716051E-04 1.66786795E-03
 7162 3.15228545E-04-7.67032862E-05 1.84186173E-04-5.81169908E-03-5.97357904E-05
 7163 6.39689572E-05 6.08059575E-04 1.01676042E-06 3.74651347E-06-4.76327389E-06
 7164-2.22712271E-06 7.27960303E-06 4.09067557E-06
 8  1 8.35929195E-07 4.18567545E-05-5.68509284E-06 1.88677738E-05 1.53438892E-05
 8  2-1.38278507E-04-7.10172751E-05 2.59803056E-04 1.42042427E-04 1.55200580E-04
 8  3 7.71670324E-06-3.93445765E-05 2.04290364E-04 3.65694958E-02-7.30005275E-04
 8  4 6.47358059E-03-3.86723423E-03 7.61782389E-05-1.03227678E-04 2.70494391E-05
 8  5 6.75610485E-05 3.60595969E-05-1.34332973E-04 4.36423467E-07-1.74377551E-06
 8  6-2.01038991E-06 3.69089035E-07 4.54831881E-06 2.87362302E-05 1.14093484E-05
 8  7-2.26089263E-06-2.19203756E-05-2.71957451E-04-1.20169086E-04 2.27636799E-04
 8  8 1.57293054E-04 5.64612729E-03 1.87173684E-03 4.71553843E-04 1.62998816E-03
 8  9 3.56910096E-06-4.21742237E-06 6.48321412E-07 1.57598815E-06-2.87531857E-06
 8 10-6.36118384E-07 2.28278707E-06-1.82458718E-05-4.53443284E-04-9.27201239E-05
 8 11-6.27583928E-06 7.55182241E-05 1.10067049E-05 1.04821165E-03 2.20333119E-07
 8 12-7.81706004E-07 3.54632028E-07 1.46272411E-06 9.38690497E-07 6.33349955E-06
 8 13-2.91067180E-06-6.90401941E-06-3.25066667E-06 7.15050422E-06 1.74653088E-05
 8 14 8.73976729E-06-1.15652601E-05-3.18670177E-03 1.73646874E-03 2.62434216E-05
 8 15-1.77416517E-04 1.22308703E-06 2.82672796E-07-1.50575982E-06 4.62196317E-08
 8 16 6.58944878E-07-4.16076452E-07 1.73201730E-06-9.01436486E-06 5.85761182E-05
 8 17 1.49191903E-04-8.85892806E-08 1.56847325E-06 4.73839946E-06 1.36568425E-06
 8 18 7.98075749E-08-6.31485337E-06-2.10627080E-05-3.48751688E-06 1.31549340E-06
 8 19 1.62515243E-04 1.30144505E-04 6.03827436E-05-1.59031090E-05 2.96434616E-03
 8 20-2.46062788E-05-3.39911676E-04-3.90695846E-04 1.88378002E-06-3.94533877E-06
 8 21 2.06155875E-06 4.66406237E-06 3.91889991E-06-1.00033478E-06-1.53389923E-06
 8 22 1.39986833E-05 1.46583941E-05 1.82213468E-04 5.64582215E-06-4.90212464E-05
 8 23 4.29970348E-05-2.07098493E-04-1.36592948E-06 1.87796864E-06-2.32421575E-06
 8 24-4.36150130E-06 2.08092470E-06-1.50766867E-05 1.29587918E-06 1.20395452E-05
 8 25-7.50774151E-06 8.48874518E-05 2.67030349E-04-3.07281912E-05-1.70347261E-04
 8 26-1.97990579E-02 4.83095221E-03 1.28462585E-03 1.26784717E-03-1.65429353E-05
 8 27 5.87699680E-06 1.06659385E-05-1.99839826E-05 2.23353017E-06 9.47308029E-06
 8 28 5.43377674E-06-6.98655423E-05-9.99037681E-05-7.38475332E-04 2.36010039E-07
 8 29-1.94750375E-06-3.85736239E-06-5.74679374E-07-6.94673040E-07 3.44726702E-05
 8 30 2.41341703E-05 5.21727962E-06 5.23604601E-06-4.20143644E-04-2.07427400E-04
 8 31 7.67601279E-05-7.12357323E-05 4.47417893E-03-7.25792426E-04-1.86203822E-03
 8 32-7.13057603E-04-2.91567117E-06 1.52294111E-06 1.39273006E-06-1.40706203E-06
 8 33-2.26159725E-06 1.43559860E-06 2.08748216E-08-2.34444961E-07 2.56407416E-06
 8 34 2.94246198E-06-7.01679483E-07-7.09877427E-06-1.35087182E-05-1.29475280E-05
 8 35 4.42562928E-06 2.64210659E-04-8.80284639E-05-5.14142023E-05 2.73408236E-05
 8 36-8.53901952E-05 3.89562159E-05 9.11372974E-05-2.64539547E-04-5.66588939E-07
 8 37 1.61415357E-06-1.04756463E-06 3.54189838E-06-1.38429006E-06 2.92769041E-07
 8 38 2.78626419E-06-2.23968948E-05 1.31534701E-04 4.72188425E-05 3.58218375E-08
 8 39-5.73884762E-06 3.62080354E-05-1.64254925E-04-7.71974810E-07-3.10560050E-06
 8 40 4.97022157E-05 6.27947586E-05-7.55490833E-07 2.30582155E-06-2.32382884E-06
 8 41 1.59727069E-07 8.27890535E-07-3.07374167E-05 9.54111081E-06 1.97253644E-06
 8 42-1.07398230E-05 3.91062926E-05 9.38292055E-05-6.82272999E-05 1.47870756E-04
 8 43-4.00919411E-03-1.08165458E-05-3.36652739E-04-1.19554365E-03-4.03964171E-06
 8 44 1.29924179E-06 2.74039993E-06 9.54543724E-07 2.87603008E-06-2.67197914E-06
 8 45-1.34315542E-06 6.07887773E-06 3.76017259E-06-8.79841975E-04 4.39430304E-06
 8 46-6.73040334E-05 5.41252466E-05 9.14201855E-05-5.74832724E-06 3.19678675E-05
 8 47 1.10109428E-04-1.94844330E-04-1.05534313E-06 1.19525795E-06 8.12100309E-06
 8 48 3.16458042E-07 4.77075578E-06-3.76386457E-06-2.31125661E-05-6.59732654E-06
 8 49-8.29484095E-06-1.20289254E-04 1.33801907E-04 7.72854480E-05-2.82173668E-04
 8 50-1.84754147E-02-6.95803742E-03 8.40601504E-04-3.07995931E-03-1.56741817E-05
 8 51 1.58507912E-05-1.76609462E-07 2.56883303E-06-6.90802043E-06 8.23269588E-06
 8 52-4.24800275E-06 7.11592314E-05-3.29079508E-04 9.16684857E-05-2.02214335E-05
 8 53-1.65560129E-05 2.81689160E-06 8.62074856E-07 2.97139746E-07-5.67514242E-06
 8 54-7.43971827E-06-3.38866123E-06 7.78892537E-07-4.18666324E-05 1.60422869E-05
 8 55-2.90345623E-05-1.74013613E-05-4.87691182E-04-1.35077346E-04-4.23009947E-04
 8 56 2.55074408E-04 2.46358400E-06-7.82577395E-10-2.46280142E-06-3.28554260E-06
 8 57 1.44048471E-06-2.71996133E-06 7.54814514E-08-7.77068710E-07 1.40786399E-06
 8 58-1.06939948E-06 1.33081101E-06 1.19115498E-05-5.39376870E-06 4.28190346E-06
 8 59-6.28704474E-06-1.27806045E-04-5.73926215E-06-3.14959476E-05 7.56110691E-05
 8 60-1.35156124E-04 1.42366450E-04 2.07673509E-04 4.56191502E-04-1.89346639E-07
 8 61-9.33712144E-07 1.12305878E-06-6.01348078E-07 6.72846362E-07-2.08886832E-06
 8 62-7.94037194E-06-7.10199108E-06 6.88715229E-07-6.03878550E-07-2.13788674E-08
 8 63 4.06615165E-06-1.91994604E-07 2.28877456E-06-2.14172804E-07-4.43195543E-05
 8 64-2.42104717E-05-1.65765199E-05 1.79699679E-05-7.54393781E-04-3.94771925E-05
 8 65-1.47115580E-04 7.13733946E-05-1.31626652E-07-8.19622315E-07 9.51248967E-07
 8 66 3.75059313E-07-2.78216908E-08-2.24351684E-07-5.98680895E-07-4.75624226E-07
 8 67-1.08676249E-06 4.69738519E-07-2.43581923E-07-1.21636032E-06 4.20913933E-06
 8 68-1.58298232E-06 1.24959637E-06 4.05006349E-05 3.12887735E-07 1.93405640E-05
 8 69 6.18249417E-06 1.23415981E-04-6.05628815E-05-9.26003614E-05-6.55828694E-06
 8 70-1.02503015E-06 8.86682235E-07 1.38347919E-07 6.01375888E-07-3.38154361E-07
 8 71 3.38540770E-08-9.92356395E-07-8.19821142E-07-6.59858944E-07 4.35349019E-06
 8 72-8.63144134E-06 2.02822023E-05 5.48348687E-06-1.76222371E-05 2.21028059E-05
 8 73-3.46613991E-04-1.90485930E-05-2.11915886E-04 4.44595608E-05 1.30822945E-03
 8 74-1.98845199E-04 7.53062638E-05-3.87268666E-04 9.26034173E-06-2.10504216E-06
 8 75-7.15529957E-06-7.96089940E-07 8.09487116E-07 2.78352152E-05-9.55947058E-07
 8 76-1.39399981E-05-3.09272133E-04-1.38405514E-04-9.58214257E-06 5.15247580E-05
 8 77-2.56981894E-04-9.33215502E-05-1.98472025E-06 5.59132225E-06-2.45661323E-04
 8 78 4.58956644E-04-5.51485062E-01-4.71731279E-01 3.72360653E-04-1.27027515E-03
 8 79-6.65029458E-04-5.48993804E-03-1.60920889E-04 5.49118723E-04 2.96237782E-04
 8 80 1.51134027E-03 5.54261112E-05-1.70938974E-04-1.64300808E-04-4.57418863E-03
 8 81 3.09755442E-04-7.61927581E-04-3.21908721E-05 5.94009155E-07 9.42719518E-06
 8 82-1.00212043E-05-5.62226013E-06 2.56900478E-06 1.07378742E-05-7.49293300E-08
 8 83 3.79683513E-07 4.05789263E-08-2.36120099E-07 2.41020977E-08-4.27106807E-06
 8 84-2.61463115E-06 1.86488988E-06 7.76847977E-07 4.68671749E-05 9.97976080E-05
 8 85-2.05115840E-05-1.29282624E-05-2.37324842E-03-2.19528515E-04-6.52646710E-04
 8 86 2.79992110E-04 1.64203248E-06-1.31162559E-06-3.30406895E-07-1.94530688E-07
 8 87 9.91416929E-08-5.38541708E-08 7.54277807E-08-3.57610284E-07-3.74360727E-08
 8 88 2.26006282E-07 8.16224951E-08 4.60387782E-06 3.41316819E-07-1.54613487E-06
 8 89-2.86098809E-07-3.25228309E-05-1.12483186E-05 1.86761408E-05 1.11179564E-05
 8 90 8.08985535E-05-8.80171926E-05-6.66330859E-05-1.37549634E-04-2.97423514E-07
 8 91 1.72839564E-08 2.80139557E-07 8.36149580E-07 4.15646932E-07 5.19720135E-07
 8 92-6.51411726E-07 5.99673184E-06-4.03423943E-05-5.08085834E-05 3.75403535E-07
 8 93-2.03043840E-06-7.91763956E-06 7.27373794E-05 3.86945984E-08-1.91538482E-07
 8 94 2.79314465E-07-1.02332503E-07 1.76304034E-07 2.08175225E-06-1.44301732E-06
 8 95 7.26349866E-07-6.47162684E-07-3.49893736E-05 4.01306951E-07 8.03165948E-06
 8 96 3.61081446E-06-1.09392559E-04-2.30826435E-05-1.20321515E-04 9.43221811E-05
 8 97-6.15375396E-07 5.01131801E-07 1.14243595E-07-2.31037344E-07 2.19021402E-07
 8 98 1.32001094E-07-9.25509090E-08 2.20426449E-06-2.20392822E-06-2.43705506E-05
 8 99 3.77738502E-08-2.14094924E-07-2.03526632E-07 1.28778747E-07 6.90034730E-07
 8100 3.49423639E-06 5.58715923E-07-7.19961993E-07-3.04849168E-06-6.23567846E-05
 8101-2.08279870E-05 8.07702033E-06-2.24955262E-06-3.26604403E-04-9.71267407E-05
 8102-1.13237226E-04 2.49019639E-05-3.14331493E-07-3.77258543E-08 3.52057347E-07
 8103 4.18071797E-07-1.10008652E-06 4.42578273E-07-1.62035020E-07 9.10892012E-07
 8104-2.11015053E-05 1.23650161E-04-9.04081685E-07 6.52597242E-06-4.06304696E-05
 8105-5.05525479E-05-1.10608950E-07 5.54928714E-07 5.19911109E-07 1.83617347E-08
 8106 1.14972809E-07-7.09425869E-06-2.00534384E-06-3.18985956E-07-1.17427324E-06
 8107 1.95336735E-05-1.01720426E-05 2.20628453E-05 1.66757366E-05 1.69378323E-03
 8108-2.60153187E-04 5.31133806E-04 1.52859372E-04-2.11722600E-07-5.87879416E-07
 8109 7.99602016E-07 6.43003496E-07 9.70944089E-07-3.80718923E-07-8.47610413E-07
 8110 8.93605678E-06-7.45023616E-05 7.19715747E-05 5.60552017E-08-2.64335483E-07
 8111 6.88732659E-08 7.35792871E-07-2.54497850E-07 4.83048738E-06-3.17235097E-08
 8112-3.84028922E-06 2.04594744E-06-7.36401442E-05-2.57535150E-05 4.01214690E-06
 8113 2.88721671E-06-5.22930253E-04 1.97316044E-04-4.97049888E-05 4.05383528E-04
 8114 3.18845407E-07 1.22769743E-07-4.41615150E-07-9.51294470E-07-9.08637566E-09
 8115 3.18038875E-07 3.16629143E-08-1.62604447E-07-6.05109048E-07-4.76693035E-07
 8116 1.37563428E-07 1.37491883E-06 2.42096227E-06 2.61083540E-06-6.20034014E-07
 8117 5.72042276E-06-6.26837905E-06-9.01742670E-06 9.60064990E-06 2.52191046E-04
 8118 5.83141304E-05 4.05477777E-05-6.84904510E-05 2.88682008E-07-4.94802625E-07
 8119 2.06120617E-07 3.03453789E-07-3.76238262E-07 4.75108477E-07-2.96864355E-08
 8120 1.05843127E-06-2.23100403E-05-1.59267389E-05 5.30423587E-07-4.17605357E-06
 8121-4.04895060E-06 6.12625497E-05-7.11517840E-07 4.80282153E-06-3.43452807E-05
 8122-3.91091078E-05-3.71266938E-08 1.81159661E-07 1.92267348E-07-2.47302884E-08
 8123 4.75427702E-07-2.86956460E-06-8.35820314E-07 9.95592790E-08-1.92210087E-06
 8124 2.25910466E-05 1.03668523E-05-1.42099984E-05-1.68111797E-08-9.34543347E-04
 8125-1.27704747E-04 6.17747460E-05 2.85122167E-04 2.17600045E-07-3.23745783E-08
 8126-1.85225466E-07-3.58967907E-07-7.72787345E-08 3.57690379E-07 7.88231317E-07
 8127-5.96040496E-06 4.28290296E-05 2.89362260E-05 1.73434920E-06-1.54709661E-05
 8128 2.64524645E-05 1.55012735E-04-1.46380509E-07-9.54522909E-08 5.46757081E-06
 8129-1.71611420E-04-1.76794028E-08 9.80454166E-09 2.98101960E-07 4.50791199E-07
 8130-1.13734448E-07-1.57079255E-06-1.19940899E-06-2.84319461E-06-8.88229757E-08
 8131 6.62835671E-05 1.13056987E-05-1.73956932E-05-1.13082017E-05 7.75630839E-04
 8132 5.43601299E-05-8.24079670E-05 1.70333687E-04-1.58436322E-07 4.29115764E-07
 8133-2.70679443E-07-1.72810698E-07-6.02651141E-07-1.75701196E-07 6.23590280E-07
 8134-4.79247186E-06 5.53035165E-05 2.79597059E-05 9.27069242E-09 2.43806593E-07
 8135 3.23052071E-08 8.06085402E-08-9.83179723E-08-2.41698638E-06-1.86581514E-07
 8136-2.56196878E-07 6.02479488E-07 1.17203642E-05 3.93055759E-06 1.51000898E-06
 8137-5.33355403E-06 1.35414516E-04 4.68462178E-05 2.51227091E-05 3.11539297E-05
 8138 2.44264553E-07-1.42016251E-07-1.02248302E-07 3.98511036E-08 6.66421423E-08
 8139 8.90902274E-09-2.34589205E-09 4.96829979E-08 4.27231774E-07 1.30985409E-07
 8140-2.76766314E-07-2.66822958E-07-1.70081680E-06-4.56990081E-07 1.37522588E-06
 8141 1.41810300E-06 1.38333867E-05 8.17430526E-06 9.28385377E-06-2.83431169E-04
 8142 6.43503627E-05 6.45696352E-05-1.90015098E-04-8.09541777E-07 2.63572464E-08
 8143 7.83184531E-07-2.33733749E-07 3.44469664E-08 8.43806152E-08-7.51931957E-08
 8144-1.75876607E-07-2.11657530E-08-1.90888815E-07 4.48645602E-07 1.01852471E-06
 8145 2.34578642E-07 7.16433142E-07-1.81579291E-06-8.90675235E-06-5.56362174E-06
 8146-2.63302359E-06 6.47705373E-06 4.38376124E-05-9.79694664E-06-5.67865135E-05
 8147-1.65771193E-05-3.13244928E-08-1.44568000E-09 3.27701728E-08 2.45299165E-07
 8148-2.17688410E-07-2.50636318E-07 7.37289697E-08 4.59613305E-08 5.74795213E-07
 8149-3.35126314E-08 1.80855937E-07 5.10144402E-07-2.33564068E-06 1.41379580E-07
 8150-8.24890887E-07-6.35973945E-06 1.09637737E-05-4.47531953E-07 8.54778908E-06
 8151 1.07724973E-04-7.77389086E-05 1.31213930E-05 5.72113020E-06 4.27940752E-08
 8152 2.67406695E-07-3.10200771E-07 2.80573478E-07-2.15358559E-07-3.86530387E-07
 8153-4.68793289E-10 3.81874250E-08-1.48622146E-06 1.22499049E-06-6.56372844E-08
 8154-9.53368214E-07 7.21560738E-06-5.55289755E-06-1.06043763E-06 5.15884872E-06
 8155-3.79268347E-05 4.42925327E-05-1.60048937E-05 6.78908071E-04-3.32208685E-04
 8156 3.38492694E-04 1.15484199E-04 8.42115944E-07-4.21049094E-07-4.21066850E-07
 8157-7.03491913E-08 8.30856272E-07 6.61468796E-07 1.09223418E-06-4.32026746E-06
 8158 2.95284953E-05-1.71395011E-04 4.05236690E-07-6.43530722E-06-2.15075656E-05
 8159-2.06526542E-04 1.51068932E-06-5.50094592E-06 9.54307706E-05 4.08214542E-04
 8160-8.08181943E-07-4.79710123E-07-6.36634571E-07-7.91197576E-08 8.64074771E-07
 8161-2.35628502E-06 3.37977042E-06-6.59679607E-07-4.46141425E-06 2.40008564E-05
 8162-7.34096730E-06-2.56474731E-06 2.13529961E-05-5.14423389E-04-1.37927533E-04
 8163 2.01520106E-04 1.81721976E-05-1.12227467E-07 1.94259970E-07-8.20325035E-08
 8164 5.77879583E-07-1.06305445E-07-6.48449401E-07
 9  1-9.07159374E-09 3.75961713E-08-5.42734142E-08-1.20377817E-07 7.58485550E-07
 9  2-3.45244023E-06 9.25941004E-07 4.88691138E-07-4.84097485E-06 7.33246117E-05
 9  3-5.42002600E-05 6.23008480E-06 3.70688867E-05-1.57591540E-03 8.76896885E-04
 9  4 1.19090869E-04-4.23438205E-04-1.82467779E-07-1.06340587E-07 2.88808366E-07
 9  5-7.84660059E-07-3.03595682E-07-3.40916049E-07-2.01804394E-07 1.36090371E-06
 9  6-5.53229308E-07-9.43959494E-08 1.07490285E-07-1.56338640E-05 5.89252447E-06
 9  7-6.95500209E-07-2.00396826E-06 8.89156280E-05-6.42416943E-05 8.23508185E-05
 9  8 2.02654582E-05 4.06657955E-03 1.08528522E-03-2.39747744E-04 3.50955599E-04
 9  9 2.33919808E-06-9.23112635E-07-1.41608544E-06-2.69559323E-06-2.19849111E-06
 9 10 9.36824013E-07 2.63865469E-06-1.79475583E-05-2.73285925E-04 9.42155720E-04
 9 11-3.03960882E-07 2.12710596E-06-3.18874426E-05-2.56126423E-04-2.58478455E-08
 9 12 1.37427160E-07-9.66594392E-07-2.32529839E-07 6.71502105E-07-1.94279112E-07
 9 13 3.42543565E-06 1.71480061E-06-3.30087800E-06-3.31513956E-05 2.05407222E-06
 9 14-1.10923984E-05 2.12215537E-05-5.61661590E-04 1.21844346E-03-1.78445507E-04
 9 15-1.89994959E-04-1.81906458E-06 6.07441155E-07 1.21162342E-06 6.14240110E-07
 9 16 5.75457016E-07-3.87866601E-07 7.77810956E-07-3.30385167E-06 5.06275744E-05
 9 17-2.01951215E-05 3.35894767E-08-2.07201368E-07-8.93241327E-07-3.66381638E-08
 9 18-4.47840363E-07 2.44856670E-06 3.41545860E-06-2.05330567E-07 1.77025763E-06
 9 19-1.90269277E-05-5.63777796E-06-1.60972366E-05-4.58433701E-06 1.18533981E-04
 9 20-1.79135995E-04-3.50056196E-05-1.73881949E-04-5.02160807E-07 3.86161530E-07
 9 21 1.15999277E-07-3.31897768E-07-6.09261720E-07-2.70136671E-08 1.31523759E-07
 9 22-6.26241582E-08-7.35685199E-06 3.63678499E-06-8.11019035E-07 6.34129450E-06
 9 23-3.77443902E-07 1.03144970E-04 2.16811757E-08-1.31297622E-07 1.26393868E-07
 9 24-1.61627477E-07-3.94500574E-07 1.52973726E-06-4.23396125E-07 8.77949461E-07
 9 25 1.86997978E-06-3.18084378E-06 2.31758587E-05-2.38786620E-05-7.23549656E-06
 9 26 5.82631584E-04-1.10658085E-04 5.49441093E-04-5.01889848E-05 5.43888631E-07
 9 27-1.58018918E-07-3.85869713E-07 1.80007996E-07 8.56956358E-07 3.28430503E-07
 9 28 1.10471806E-06-1.14345857E-05 2.75505597E-05 1.04072822E-04-9.42574974E-08
 9 29 5.93569663E-07-9.09487219E-08 4.41623322E-08-5.22347839E-07-6.68642823E-06
 9 30 1.61330964E-06-2.53034376E-07 2.39312318E-06 2.42438862E-05-2.79010877E-05
 9 31 4.16683922E-06-6.61146121E-06-1.83254927E-03 8.59361237E-04-5.98146336E-04
 9 32-9.31208871E-04-4.19895567E-08-2.47810531E-07 2.89800087E-07-5.53119542E-07
 9 33-1.30151995E-07 2.73709651E-07-6.74999185E-08 4.15532065E-07-1.79011160E-08
 9 34-4.25450379E-07 2.16101941E-07-4.40482608E-06 2.18753706E-07 1.92528798E-06
 9 35-1.00534824E-06 3.82410247E-05-1.24930494E-05-1.79309335E-05 8.88572103E-06
 9 36-5.34935342E-04 1.50318424E-04 4.33226089E-05 5.03585894E-05-1.14951593E-07
 9 37 5.00116501E-07-3.85164908E-07 3.12618071E-07-1.69970207E-07 5.44503684E-08
 9 38 2.49644194E-07-3.41759703E-06 3.64075598E-05-5.53185252E-05 2.26931937E-07
 9 39-1.87378007E-06 4.58201067E-05 3.95310692E-05-4.74446043E-07 7.94572322E-07
 9 40-6.07808968E-06-6.59333279E-05-5.36726842E-08 3.56061101E-07-4.67824859E-08
 9 41 4.47569605E-07 6.16659627E-07-3.31184074E-06 1.16819184E-07-2.21887823E-06
 9 42-3.23254032E-06 7.57031564E-06 7.86015367E-06 2.15349454E-06 8.56358353E-06
 9 43-1.13794632E-03-9.44756904E-05-1.44640213E-04-2.61038001E-04 5.27648302E-07
 9 44-2.08181450E-07-3.19466852E-07 2.71790228E-07 8.21318513E-07 1.29857363E-07
 9 45 7.48950744E-07-6.74936035E-06 1.39453096E-05-1.33721395E-04 1.21002521E-07
 9 46-3.44638038E-06 2.91256085E-05-4.67798024E-06 6.32805700E-07-2.99085453E-06
 9 47 3.38118084E-05 1.41491629E-05-3.49728750E-08 1.84905712E-07-1.21987035E-06
 9 48 1.37762910E-06-6.80322699E-07-1.02270311E-06 6.35209092E-06-7.34734482E-06
 9 49 3.80654881E-06-5.87545133E-05-4.10083586E-05 6.40129605E-05-7.46132419E-05
 9 50-5.12556161E-04 2.17469455E-04-1.58160018E-03 5.34439174E-04-1.21593381E-06
 9 51 5.98458067E-08 1.15608801E-06 1.70261790E-06-1.34070809E-06 1.91699975E-07
 9 52-6.99064147E-07-1.73864886E-06 1.67001481E-04 1.93722189E-04-9.95889183E-09
 9 53-2.23813358E-07 1.80065177E-07-7.73162759E-07 2.74440787E-07 2.02413392E-06
 9 54-5.57832910E-07 3.55705850E-06-1.17146532E-06-1.22612921E-05-3.59493726E-06
 9 55-2.61734507E-05 5.92508393E-06-2.14700438E-06-7.46638480E-05 7.20938448E-05
 9 56 9.08144436E-06 2.20032795E-07-5.04069681E-07 2.84036886E-07 4.72565256E-07
 9 57-1.84060560E-07-5.40364698E-07 2.41165087E-07-1.63405736E-07 7.78306894E-07
 9 58-9.76816128E-07 6.19995911E-09 4.46764922E-06-3.33963174E-06 3.87920053E-06
 9 59-2.35822989E-07-2.55512401E-05 5.47928348E-06-2.00582188E-05 4.56598901E-06
 9 60-3.91531820E-04 5.37657641E-05 6.35185606E-05 1.21471541E-04 6.25055859E-07
 9 61 4.70229272E-07-1.09528513E-06-7.34107130E-07 3.09366980E-07 7.83598685E-07
 9 62 9.33039422E-09 3.30790802E-07-4.94354088E-09-5.13959701E-07 5.36185682E-07
 9 63-4.06394578E-06-2.81766858E-08 1.95428640E-06-2.17926625E-06 2.80249076E-05
 9 64-9.20706009E-10-1.27045013E-06 1.72825578E-06-1.65888149E-04-3.79232336E-05
 9 65-4.16839686E-05-9.15382322E-06 7.85975275E-08-4.35861509E-07 3.57263982E-07
 9 66-1.32315381E-07-3.79712781E-08-5.05581568E-07-8.00833463E-09-1.64731790E-07
 9 67-1.83304137E-07 2.60405715E-07 4.19863118E-08 1.47582933E-06 6.91506380E-07
 9 68-9.70246750E-07-1.31733660E-07-7.02034016E-06-1.01517213E-06 6.82498024E-06
 9 69 2.68851421E-06 2.18336133E-04 3.28496817E-05 5.12999259E-06 3.51152357E-05
 9 70 9.30667260E-08-5.56382618E-08-3.74284643E-08 1.60263111E-07-7.51403506E-08
 9 71 4.62828002E-07 9.07283880E-09-6.64130095E-08 5.71006478E-07-3.05879443E-07
 9 72-4.42583247E-07 1.88022230E-06-2.30305708E-06 9.96863354E-07 2.57608090E-06
 9 73-4.11169662E-05 2.02097035E-05-1.04184011E-05 1.71417105E-05 4.19934202E-04
 9 74 1.01193715E-04-3.71964751E-05-3.72359621E-05 1.19794138E-06-4.12269760E-07
 9 75-7.85671616E-07-7.35788601E-07-7.38137547E-07-1.39275346E-07-5.51991118E-07
 9 76 5.84044234E-06 3.36484821E-05 2.81779580E-05-8.33981270E-08 2.48933216E-06
 9 77 6.46045779E-05 3.07995446E-05-2.99508992E-07 9.28903600E-07 4.38990110E-06
 9 78-1.05889021E-04-6.47502364E-09-1.43973797E-07 2.86064901E-07-6.29994226E-08
 9 79-1.44511368E-07 1.50266024E-06-1.22318091E-06 2.80272131E-07 7.55951739E-07
 9 80-5.32902682E-06 8.22175826E-06-9.24418947E-07-6.15048107E-06-2.60384742E-06
 9 81-6.17837160E-06 1.91295404E-05 4.49951685E-05 1.27469092E-07 6.72907304E-09
 9 82-1.34198165E-07 1.89514327E-07 4.37986584E-07-2.31005748E-07-2.03737569E-09
 9 83 6.76455697E-07-1.15195263E-06-4.06059770E-07-6.60697302E-07-2.03752906E-05
 9 84 1.19457085E-05-3.39127863E-06 2.82459231E-06 2.37878708E-04-1.29687592E-04
 9 85 9.17557625E-05 1.13975322E-04-1.04710493E-03 7.20753490E-04 9.07482156E-04
 9 86-1.43592470E-03 4.78263810E-07 1.59896631E-06-2.07723012E-06-4.47874117E-06
 9 87 7.63396268E-07 2.68090003E-06-1.37262718E-07-1.14827954E-06-4.98790632E-07
 9 88 2.94575338E-07 7.20308167E-07-3.94776019E-06 1.29708788E-05 4.27742097E-06
 9 89-1.95625705E-07 8.07651896E-05 4.38001930E-05 2.87882195E-06 1.18144119E-05
 9 90-1.70778779E-04 5.83506552E-05-1.27770600E-04 7.82753553E-05 6.42046003E-06
 9 91-1.85557690E-06-4.56488313E-06 1.12562563E-06-1.14225241E-06-2.83058497E-06
 9 92-2.77769959E-07-6.46121053E-06 9.06076167E-06 1.92183945E-05 2.94615858E-06
 9 93-1.59096952E-06-4.76438993E-05-1.54984935E-05 5.30971455E-08 8.41101824E-08
 9 94 9.24367268E-08-8.98740796E-08 5.03813073E-07-8.32701517E-07-1.15531321E-06
 9 95-1.27958534E-06-2.49246756E-06-1.29497009E-05 6.03275927E-06 1.29486966E-05
 9 96-2.92036694E-05-1.15253456E-03-2.36564353E-04 1.47203497E-04-2.34968351E-04
 9 97 4.07908107E-07-5.59336075E-07 1.51427968E-07-9.35200057E-07-2.34689841E-06
 9 98 4.48437753E-08-3.73239260E-07 4.36177518E-06 1.07044872E-05 2.67649283E-05
 9 99 1.36494322E-07-7.33657393E-07-1.19472150E-06-5.31609710E-08-4.31336208E-07
 9100 8.14014040E-06 6.66280767E-06 8.94936915E-07 4.32342067E-06 1.75392167E-05
 9101-1.98291556E-06-6.04845673E-06-1.13834044E-05 3.53751573E-04 1.24958299E-04
 9102-9.62141329E-05-1.29913355E-04 1.53194708E-06-5.99266099E-07-9.32680985E-07
 9103 6.90768492E-07 2.98492194E-07-5.03806671E-07-1.41362489E-06 1.06599453E-05
 9104 5.42499442E-06-1.18968835E-04-1.10848006E-07 2.32798044E-06-1.23036150E-05
 9105-5.17750287E-05 2.36941275E-07-1.43442130E-06-4.06208588E-07 3.64384979E-07
 9106 4.84189331E-08 1.95638270E-05-5.78612485E-07 6.48579943E-07 1.60378465E-06
 9107-8.70549238E-05 3.43671962E-05-5.79341440E-05-8.10854719E-05 7.86535782E-04
 9108 3.38449940E-04-1.88623358E-04 6.18301714E-04 1.40468301E-06 9.61816537E-08
 9109-1.50086467E-06-1.61977200E-06 3.29315170E-07-2.79214094E-06-3.01003311E-07
 9110-2.95747052E-06-4.62487234E-05-6.79630338E-05-8.26431799E-09 1.24165719E-07
 9111-6.12145628E-07 2.24740123E-07 7.60081294E-07-4.50833139E-06 4.47862366E-06
 9112-1.71111235E-07-3.82207474E-06 9.71814814E-05 4.47791083E-06 3.16158252E-05
 9113-5.49994008E-05 6.10641684E-04-1.81745279E-04 1.02174680E-03-3.02489379E-04
 9114-5.96929368E-08-1.34915170E-06 1.40884464E-06-1.06592277E-06-1.52092404E-06
 9115-1.71107488E-06-2.42502973E-08 1.71245839E-07 1.50625681E-07 3.27202832E-07
 9116 9.15223382E-08-1.65741841E-06-6.25128267E-07-1.83389016E-06-4.35894699E-07
 9117 8.58703593E-07 6.85741713E-06 4.18811542E-06 1.52768864E-05 7.51887133E-04
 9118 2.33480355E-05 1.62364594E-04 6.77214771E-05 3.37727813E-07 4.53707649E-07
 9119-7.91435462E-07 2.91583625E-07-1.81087453E-07 9.20854205E-07 1.58308669E-07
 9120 1.06904208E-06 1.45212388E-05 4.43712708E-05 2.86097193E-08-1.28112982E-06
 9121-9.66400534E-06-7.43948458E-05 7.72204006E-07-5.26891920E-06 1.19489617E-05
 9122 7.67375679E-05-1.51730708E-08 2.15509730E-08 1.03812288E-06 1.16766633E-06
 9123-5.01876629E-07 1.51107589E-06-3.93092666E-06-5.16072840E-06 2.01761127E-06
 9124-2.62324966E-05 8.16321614E-06-6.82666640E-06-1.57598589E-05 2.09364378E-04
 9125 1.81754067E-04-1.74069187E-04-5.25997088E-05-4.27576666E-07 2.95191539E-07
 9126 1.32385127E-07-6.96663777E-07 1.28561172E-06-1.11160890E-06-1.33625689E-06
 9127 1.32546095E-05 9.76870950E-05 3.39940651E-05 3.26921339E-07-1.76649619E-06
 9128-2.32338952E-06-2.72606814E-04-2.90985666E-07 5.99938598E-06 2.35496208E-06
 9129 1.32274347E-04 4.18324163E-07-1.75395296E-06-7.72030953E-06-8.57266417E-06
 9130-4.68006906E-06 2.86121484E-05 7.18486201E-06 1.30331348E-05 2.86047502E-07
 9131-3.23152436E-04-1.36615794E-04-2.57897456E-05-6.81349112E-05-5.75226403E-04
 9132-7.60932427E-04-1.85616115E-04 2.57311006E-04-2.39542839E-06 1.66492211E-06
 9133 7.30506276E-07 3.11820691E-06 2.66719730E-06 4.30872898E-07-5.44032335E-06
 9134 4.41209565E-05-1.65576324E-05 1.57625279E-04-5.55435228E-05-7.67846778E-05
 9135 2.81558665E-05 1.38014250E-05-1.32328381E-05 1.06293225E-04 2.77598951E-04
 9136 1.57522796E-04-5.82449950E-05 2.20324872E-04-7.38587153E-05-6.83181508E-05
 9137-4.80670784E-05-9.66496032E-04-1.91892690E-04-5.02787718E-05 4.71409040E-05
 9138 8.91665213E-05-1.65255607E-05-7.26409606E-05 9.67098530E-05-4.85005672E-05
 9139-2.87243804E-05 5.57954741E-01 4.68303112E-01-2.54909512E-04-1.28619847E-04
 9140 1.47081365E-05 4.00181948E-03 2.37697470E-04 1.18491083E-04-1.61214862E-05
 9141-2.84219414E-04-1.33397674E-04-5.55913072E-06 1.79114790E-05 3.00793689E-03
 9142 6.02476270E-06-8.51504071E-04-3.38582166E-04-9.44268619E-05-1.59941574E-04
 9143 2.54368436E-04 8.18468811E-05 4.25272363E-05 3.84258586E-05-1.23311734E-04
 9144-1.64421664E-04-3.16192615E-05-1.70104419E-05 1.02559959E-04 2.38429680E-04
 9145-7.52898901E-05-4.79918466E-05 3.12230808E-04 1.10984292E-05 2.92189468E-05
 9146 3.54923531E-05-6.56317049E-05-9.48506049E-04-6.13465378E-05 1.05854206E-04
 9147 3.51951086E-05-6.98378128E-05-5.69559168E-05 1.26793730E-04-1.55766245E-05
 9148-6.33119716E-05-3.69484262E-05-1.30084034E-04-1.71986038E-04-5.17970171E-05
 9149-3.26700867E-05-9.69644930E-05 2.39090509E-04-1.34563932E-04-8.83694963E-05
 9150-2.79909697E-04 3.47578382E-05 4.90876961E-05 2.66884759E-05 5.36414790E-05
 9151-5.78612774E-04-1.13453918E-04 1.85507695E-04 4.31052577E-05-4.23193721E-05
 9152-4.30400120E-05 8.53593841E-05 3.12507840E-06 1.02168558E-04 6.44975870E-05
 9153-3.60511688E-08 3.52640729E-07-2.84111585E-07-4.90422149E-07 4.09867760E-07
 9154-3.37672492E-06 1.02675001E-06 3.35532514E-06-1.79873881E-06 4.75555846E-05
 9155 1.41786644E-05-4.60952762E-05 1.75246016E-05-5.46177573E-04 8.78148493E-05
 9156-1.14577258E-04 1.85168580E-04-1.23077859E-07 1.06211236E-06-9.39034505E-07
 9157-3.04462432E-07 3.83741021E-07-4.58781614E-06 3.53067089E-06-1.25246751E-05
 9158-8.70540437E-05 1.82598022E-04-2.70771697E-07 1.01296550E-06-1.44090079E-05
 9159 1.04933756E-04-5.61095701E-07-2.92084117E-06-1.48208685E-04 8.53884701E-05
 9160 2.06818036E-07-7.07716581E-07 4.04758497E-07-6.67121015E-07-3.93052404E-07
 9161 1.03509207E-05-3.42416357E-06 3.91587271E-06-2.80118184E-07-4.03545900E-05
 9162 3.98383108E-05-2.29988222E-05 7.57807782E-06 5.78999879E-05-2.06722340E-04
 9163-2.29031818E-04-2.94152717E-06 3.17403402E-07-2.52065250E-06 2.20324910E-06
 9164-2.45941349E-07-1.93875537E-06 6.64678356E-07
10  1 1.30741942E-07-1.01762001E-06-1.97568442E-06 8.80382833E-08-3.64279175E-07
10  2 2.20999955E-05 5.98277153E-06 2.37207465E-06 8.09087622E-07-2.01726528E-04
10  3 1.71821919E-05 4.41954715E-06 1.53452788E-04-3.73267900E-03 7.89125241E-04
10  4-4.53880107E-04 2.82053701E-04-3.65593616E-06 9.30631296E-07 2.72530487E-06
10  5 8.67006580E-07-5.59502946E-06-7.89045425E-07 6.20193081E-08 1.43821825E-06
10  6 3.02735569E-07-4.08597777E-07 1.13704045E-06 1.44871810E-06 2.04750077E-06
10  7 1.14495594E-05-3.87629384E-06-6.44809864E-05 3.87154103E-05 1.02601449E-04
10  8 1.85452877E-05 8.24999104E-04-2.50321439E-04 1.05822652E-04-8.01581678E-07
10  9 3.28683729E-06-7.85155490E-06 4.56471761E-06-9.15273701E-07 2.63034561E-06
10 10 2.30614813E-06-7.48196947E-07 1.34572867E-05-5.71755497E-05-2.25891381E-04
10 11-3.76266248E-06 1.46931514E-05-1.38872344E-05-8.22510352E-05-1.25606656E-07
10 12 2.90118613E-07-1.93564573E-07-7.55502509E-07 8.40753386E-07-3.18360684E-06
10 13-6.56552399E-07 3.39622432E-06-4.52003259E-06-1.63018340E-05 4.73579688E-05
10 14-4.23930874E-05-4.26642209E-06-6.51205102E-04 1.68514749E-04 6.86842423E-05
10 15-1.01025470E-04 2.06932720E-08 4.38151438E-07-4.58844710E-07 3.88536088E-08
10 16-1.28836574E-07 2.56849346E-06-9.43171833E-07 8.58660580E-06 3.87743673E-05
10 17 1.80532669E-05-1.60846518E-07 8.65993802E-07-6.66137121E-07-8.80857465E-07
10 18-4.13532299E-07-9.75368829E-06 3.49914804E-06 5.62840432E-06 4.39185632E-06
10 19-2.90785271E-05-2.24795752E-05 6.10672212E-07-1.14162919E-05 8.74458082E-04
10 20-1.65792116E-04-1.92411487E-04-2.80972277E-04 2.91799483E-07-1.45056401E-06
10 21 1.15876452E-06-7.69334082E-07 1.17883405E-06 2.71963749E-07 3.13462282E-07
10 22-2.40777023E-06-6.04343183E-05 3.14554847E-05-5.76937827E-07 2.70838396E-06
10 23 2.92350403E-06 1.49288389E-04-1.75697729E-07 9.25209523E-07-1.00789435E-07
10 24 8.67377924E-07 9.97571571E-07-1.35522612E-05 1.90863134E-06-5.72904479E-06
10 25-2.94169712E-06 7.45499214E-05-4.11854885E-05 3.07074897E-05-5.28712730E-05
10 26 4.52251266E-04-1.73914504E-04 4.54730574E-05 2.27434893E-05-8.60801756E-07
10 27 1.88621595E-07 6.72180162E-07 2.88107459E-06 2.37151182E-06 1.06803351E-06
10 28-8.57014602E-07 8.86652046E-06 1.96536231E-05 1.23735860E-05-3.43384748E-08
10 29 8.54279606E-08 2.28957145E-07 1.32669050E-07 2.79452100E-07 1.79264006E-06
10 30 2.18838251E-07 1.02515196E-06-1.94571458E-06-7.96470224E-05 2.96924797E-05
10 31-2.49901160E-05-6.22507923E-05-2.39213744E-04 2.10648178E-04-8.89972328E-05
10 32-3.27242284E-04 5.05853246E-07 1.17425455E-06-1.68010779E-06 1.61450540E-06
10 33 1.55309924E-06 6.76338596E-07-3.03500725E-08 1.61236316E-07 2.26444366E-07
10 34-1.12171463E-07-1.53530546E-07-1.84582120E-06-9.24247614E-07 6.85515170E-07
10 35 5.99356320E-07 1.27542150E-05-3.21424953E-06 2.89639016E-06 1.01459676E-05
10 36-1.39814158E-04 5.89056142E-05 1.56819800E-05 4.62138021E-05-5.04646778E-08
10 37-3.63249703E-07 4.13714381E-07-8.64867455E-08-9.02953185E-07 1.20400374E-07
10 38 3.08732991E-08-3.06868747E-06 6.76075306E-07-6.07222648E-05 2.54890353E-07
10 39-1.56769946E-06 4.18325391E-06 1.87346677E-05-2.94022500E-07 1.14716206E-06
10 40-1.08176897E-05-1.75544522E-05-5.16439064E-08 4.31955216E-07 2.85274130E-07
10 41 2.27938542E-07-9.24780143E-07-5.12129431E-06-2.54253430E-07-3.90037830E-07
10 42 3.72876978E-06 4.48534614E-05-3.74834185E-05-2.21643929E-05-3.52823384E-05
10 43 9.67526202E-05-1.17999764E-04-4.66459112E-05 1.56442198E-05 8.39169636E-07
10 44 1.63261796E-07-1.00243143E-06 1.46399880E-06 4.07935330E-07-9.11232697E-07
10 45 3.37396719E-07-6.52172203E-06-2.09810510E-04-1.97130523E-04-2.81351569E-07
10 46 3.51777247E-06-2.77971590E-05 2.63274075E-05 6.56503140E-07-6.09391988E-06
10 47-3.62915392E-05 6.76790606E-06-6.03391518E-07 2.76881481E-06-9.00764514E-06
10 48-9.42440283E-06-4.60886138E-06-4.09285039E-05 1.67188737E-05 1.08314828E-05
10 49 5.73315476E-06 3.70800921E-04-1.13223948E-04-1.37809756E-04-1.58153364E-04
10 50 2.94891010E-03 1.51845297E-03-1.07265384E-03 3.84781107E-04-1.06932474E-06
10 51 4.12452239E-07 6.56872505E-07-1.36986367E-06-2.41119837E-07-1.03261789E-06
10 52 4.57960442E-06-4.54170609E-05 2.89821261E-04 1.73868606E-04 5.77832418E-05
10 53 7.99429066E-05 1.66104947E-05 2.39003236E-05-1.82820913E-05-1.09479901E-04
10 54 2.00886408E-04 2.44053814E-04-1.11693213E-04-2.65556324E-04-9.20861906E-05
10 55-8.33352014E-05-3.95477471E-05 1.70012438E-03-3.06640414E-04-1.02409384E-04
10 56-2.57087011E-05-5.36273392E-06-4.78712946E-05 5.32340285E-05-1.02549528E-04
10 57 5.87045799E-05 7.28003964E-05-5.57956170E-01-4.68301594E-01-1.84553509E-04
10 58-2.21105194E-04 5.34040697E-05-4.02189094E-03 1.82215089E-04 1.83101358E-04
10 59-5.73815777E-05 4.12563640E-04-1.33831043E-04-2.03638146E-05 1.47798305E-05
10 60-5.69419384E-03 4.70068219E-04-1.23341423E-03-1.30438807E-04 1.30853121E-04
10 61 1.01381333E-04-2.32234454E-04-1.01312381E-04-7.63962179E-05-6.02267212E-05
10 62 1.25473216E-04 1.66849884E-04-1.13983679E-05-1.74497132E-05 1.07254794E-04
10 63-2.36352696E-04-1.57320317E-05-4.67703794E-05 3.27846515E-04-4.63408070E-05
10 64 8.24779322E-06 3.88267887E-05-7.49230759E-05 1.72376068E-03-5.19500438E-05
10 65 1.91811728E-04-1.60184732E-04 6.89351805E-05 7.33277760E-05-1.42262957E-04
10 66 2.52105338E-05 1.88325945E-05 3.48859271E-05 1.26198573E-04 1.66750383E-04
10 67-5.02215941E-05-5.27255659E-05-8.31259674E-05-2.30266491E-04-1.30798516E-04
10 68-1.51857040E-04-2.55080368E-04-8.46926519E-05 2.07485938E-05 4.68063826E-05
10 69 4.38618237E-05 1.40676159E-03-2.71088971E-05 2.57592764E-04 1.26665586E-04
10 70 2.51970234E-05 2.66045565E-05-5.18015799E-05-2.46123018E-05-8.99852886E-05
10 71-1.01373817E-04 1.86101233E-07-1.19156641E-06 1.22226514E-06-8.27892259E-08
10 72 1.17438644E-06 1.23204332E-05-4.55816135E-06 9.54641867E-07-6.35863148E-06
10 73-7.92434413E-05 3.32786321E-06-6.13720459E-06 5.39254633E-05-2.09620826E-04
10 74 3.86617189E-06-1.08791669E-04 1.08920651E-04 5.35353258E-07-1.41491837E-07
10 75-3.93861421E-07-1.03825543E-06 1.58137037E-06 1.22335594E-06-3.52154540E-06
10 76 1.94005702E-05 1.30422470E-05-7.92638965E-05 4.30769302E-07 8.34387380E-08
10 77 2.66641920E-05 4.44583004E-05-1.02618221E-06 9.09854138E-06-2.85382079E-06
10 78-7.92384688E-05-9.83753697E-08-1.22936263E-07-1.27406264E-06 6.97407647E-07
10 79 1.12411386E-07 7.32357624E-07 4.95589867E-06-4.01752187E-06-1.89349280E-06
10 80-7.14892821E-06-1.29908510E-05 3.13353276E-05 1.23659441E-05 3.17603867E-04
10 81-1.10608946E-04 7.75274844E-05 4.32338136E-05 6.66344485E-07 8.41099337E-07
10 82-1.50744382E-06-1.38014304E-07-1.41910328E-06 7.42416599E-07 1.51825597E-08
10 83 1.38083064E-07 2.03012158E-06-2.35928628E-06-6.45976808E-07-1.67669465E-06
10 84-8.29114550E-06 8.93237938E-06 5.94810605E-06-4.56218268E-05 7.12312074E-05
10 85-4.34115632E-05-9.19336021E-05 2.53301282E-03 9.36300205E-04-1.15181542E-03
10 86 4.17343746E-05-3.34206333E-07-3.54792373E-06 3.88213007E-06 5.23233895E-06
10 87 7.82548902E-07 1.75927113E-06 3.31322374E-08-1.67053727E-07 8.07256567E-07
10 88-4.84434589E-08 1.98921277E-08 4.38516913E-06-3.23634304E-06-1.04541230E-07
10 89-5.41240111E-08-5.74770435E-05-3.39549568E-05 2.16389196E-05-1.29407261E-05
10 90 3.40530019E-04-1.05101830E-05-2.05863557E-04 1.24039720E-04-9.95468636E-07
10 91 6.68050367E-07 3.27418268E-07 1.26849689E-06-2.73335104E-07-1.20038606E-06
10 92 6.84702702E-07-6.74663955E-06 1.64106172E-06 8.09488588E-05-8.94819956E-07
10 93 1.00291588E-05-2.48925699E-05-1.83803737E-05-4.80963798E-08 1.38706036E-07
10 94 4.13217995E-07-1.39189862E-07 3.59867587E-07-2.58365651E-06-3.08273115E-06
10 95 1.54372763E-06-1.45458839E-06-3.44302669E-05 1.94366976E-05 1.45390257E-05
10 96 1.04522614E-05-7.40711987E-06-6.68529777E-05-3.15695976E-04-2.10720233E-04
10 97 3.46484521E-07 6.71878806E-08-4.13672401E-07-7.51035440E-07 3.62349693E-07
10 98-2.20586971E-07-1.74280870E-06 1.35246925E-05 2.18856619E-06-1.87386109E-05
10 99-7.35863668E-08 5.29261451E-07-9.23919660E-07-3.67251769E-07 1.41456063E-07
10100-7.07436412E-06 3.91834934E-06 1.65478232E-06-9.15421104E-07 5.20712243E-05
10101 8.24737642E-06-1.73430735E-05 2.39495303E-05 2.53776039E-03 7.46331522E-04
10102-4.09572963E-05 3.18477487E-04 2.45849443E-06-1.44855606E-06-1.00993836E-06
10103-5.39188806E-07 1.40148265E-06 1.26024484E-06-2.10254598E-07 3.53769269E-06
10104-3.04427955E-05 9.89185354E-05 6.41212936E-07-8.05704698E-06-3.45803151E-05
10105 1.39390428E-04 1.81890005E-07-1.31464570E-06 2.62199923E-06-1.41905431E-06
10106-3.97728947E-08 2.52333846E-05-9.45682096E-06 7.26866850E-06 1.20653922E-06
10107-2.98486513E-04-1.21280044E-05-4.35402273E-05-2.39961738E-05-1.59483160E-03
10108 3.71178429E-04-8.26805626E-04 1.16828220E-03-3.68581386E-06 2.43626131E-06
10109 1.24955255E-06 1.88058379E-06-4.88736898E-07-4.40550809E-07-5.85853571E-06
10110 4.57120933E-05-2.13095403E-04-3.52365788E-04 1.47283838E-07-9.27559497E-07
10111-2.10245352E-06 4.53020830E-07-6.96585517E-07 6.94994345E-06 1.07966348E-05
10112-3.10530998E-06 4.39399526E-06 1.85681097E-05-6.42997395E-06 3.33386380E-05
10113-9.00319980E-06-3.18333540E-04 3.19664133E-04 1.55497653E-04 1.20261494E-03
10114-4.08910525E-07 4.03912664E-07 4.99786046E-09 1.30259251E-06 1.02856636E-06
10115-3.79011197E-07 5.00327268E-08-3.26529123E-07-1.48617823E-06-2.25704165E-07
10116 2.88074639E-07 2.14776619E-06 6.16507857E-06 7.32933637E-07-1.44420510E-06
10117 9.35307111E-06-3.04937584E-05-9.43593130E-06 2.09935832E-05-7.06160917E-05
10118-8.57730461E-05-4.74434809E-05-4.72783183E-05-4.99154582E-07-2.55784748E-07
10119 7.54939331E-07-4.69644027E-07 1.64616319E-07 7.94249616E-07 5.20626635E-07
10120-2.87019343E-06 1.90452869E-05-8.85327320E-05 1.54810089E-06-1.06270010E-05
10121-2.28619675E-05-2.22833122E-05 1.32355956E-06-6.27769953E-06-3.54710487E-05
10122 6.21686708E-05 2.94416884E-07-1.80405964E-06-1.13359256E-06 5.21881667E-07
10123 2.97402086E-06 2.00874660E-05 5.16812247E-06-3.07130199E-06-1.55211532E-05
10124-6.48681198E-05-5.12393328E-05 3.42357808E-06 1.37461649E-04-1.46935191E-03
10125 8.65373084E-05 8.52339002E-05 4.12243049E-04 1.51744319E-06 8.91521335E-07
10126-2.40896453E-06 1.07283210E-06-1.45668985E-06-5.74927247E-07-2.13964292E-06
10127 2.19906116E-05-1.27073291E-04-1.29480102E-04-8.50606613E-07 1.76430379E-05
10128-1.32930894E-04-6.01672853E-05 3.04528709E-06-2.10158256E-05-9.73170541E-05
10129-7.02625857E-05-9.91017585E-08 7.29954212E-07 7.88052849E-07-8.49879927E-07
10130 3.58304202E-07-7.54472585E-06-3.60890336E-06 4.61213459E-06-2.36312488E-06
10131 3.01264591E-05 4.87734343E-06-5.37821810E-05 3.28278325E-05 6.88918922E-04
10132-1.32203465E-04-4.07584835E-05-4.47778817E-05 6.38860130E-07 4.00296292E-07
10133-1.03915642E-06-8.11236651E-07 4.17066991E-07 1.36354383E-06 4.43418661E-07
10134 1.32614233E-06 5.19362744E-05-1.87315630E-05 6.93104494E-09-8.47898171E-08
10135 5.18439023E-07-6.91946076E-08-4.11852875E-07 1.67210115E-06-2.30413961E-06
10136 1.36501458E-07 1.70322166E-06-2.43560745E-05 7.89930750E-06 8.76944235E-06
10137-2.77186403E-06-7.28121706E-05-2.84192639E-05-4.08233982E-05-3.24925069E-05
10138 1.70832395E-07-1.61874682E-07-8.95771282E-09-1.18280267E-07-2.42249065E-07
10139 2.11802345E-07 2.32257514E-07 3.95650356E-07 2.63146971E-07-8.44326585E-07
10140-2.82723437E-08-2.18159064E-06-5.17536874E-07 3.43142884E-06 6.37798427E-08
10141 1.99945636E-05 1.58322637E-05 1.86147888E-06-1.84900715E-06 6.74928537E-04
10142 5.07320732E-05-1.19993412E-04 2.84123305E-05-3.90083186E-07-9.41009315E-07
10143 1.33109250E-06 2.55596577E-07-1.60377266E-08 1.99240920E-07-2.07358139E-09
10144-1.25388692E-07 2.93374544E-07 4.32933545E-07-2.39456627E-08 1.65639577E-06
10145-1.24333010E-06-1.82504821E-06 2.71026384E-07-6.05867122E-06 4.65030720E-06
10146 8.86614921E-06-1.04325359E-05-2.32218182E-04-6.66385729E-06 4.00034077E-05
10147-4.75326684E-05 5.06536679E-07 1.48491308E-07-6.55027986E-07-2.74145449E-07
10148 1.63619835E-07 3.60590358E-07-1.35078901E-09-1.13931988E-07 4.54073819E-08
10149 4.90951731E-07 1.13914258E-07 1.61002295E-06-2.45592243E-07-2.01691007E-06
10150-6.33241437E-07-7.45766983E-06 2.59158417E-06 1.04954175E-05 1.10329897E-05
10151-2.35075352E-04 9.72999348E-06 3.17812239E-05 2.85591467E-05 4.76398545E-07
10152 3.69828163E-09-4.80096827E-07-3.64045243E-07-3.50603652E-07-5.34064633E-07
10153 1.98736452E-07-1.23765905E-06 6.81745678E-07-1.91207699E-06 1.98669826E-06
10154 2.05825289E-05-1.32011033E-06 7.23136550E-06-7.17851774E-06-2.59928746E-04
10155 1.19694207E-05 4.06021910E-05-6.08256436E-05-6.47995633E-04-2.63637832E-04
10156 1.99630421E-04-1.71636778E-04 1.39741694E-06-9.72676508E-08-1.30014929E-06
10157 9.18318521E-07-5.72524068E-07 6.86140525E-07 5.67973853E-07 3.07750495E-06
10158-2.84004990E-05 3.12259651E-05-1.83655432E-06 1.58540879E-05-3.34418559E-05
10159-2.45054525E-04-3.51235640E-06 2.95812799E-05 3.48066092E-05 4.13230576E-04
10160-2.26071730E-07-1.47590370E-07 1.37643654E-06-1.55468661E-06 4.72567800E-07
10161 2.37733539E-07-5.29949637E-06 7.55223039E-06-8.14814429E-07-3.13514329E-05
10162 3.60419278E-05-1.48187517E-05 1.81610068E-05-2.40175098E-04 1.39387308E-04
10163-3.12477922E-04-9.46124158E-05-4.08667798E-07 2.33257541E-06-1.92390761E-06
10164-3.59878789E-06 2.49572992E-07 1.84788418E-06
11  1-1.38683690E-07-4.32495840E-08-1.10362880E-07 3.81686674E-08 4.98974727E-07
11  2-2.30508110E-06-4.87505102E-07-3.10970270E-07-3.41352684E-06 6.13351148E-05
11  3-4.77083590E-05 4.93149768E-06 1.99921425E-05-7.96656379E-04 6.47452184E-06
11  4-7.42551442E-05 1.64436547E-05-4.45278000E-07-1.53835682E-08 4.60661568E-07
11  5-1.09866299E-06-6.97054227E-08-2.56288411E-07-8.51434867E-08 1.35105452E-07
11  6-1.15860514E-06 7.01070502E-07 5.29103774E-07 1.84948922E-06 5.32179139E-06
11  7-4.20964871E-06-1.90083840E-06-7.72707837E-05-2.77623384E-05 8.91783210E-05
11  8-1.36476387E-05 9.33999315E-04 2.77663095E-03 9.75383053E-04-1.72478339E-04
11  9 1.16921887E-06-2.36481433E-07-9.32737432E-07-1.18067829E-06-4.88283721E-07
11 10 1.73861236E-07-3.46086015E-07 8.27857007E-06-1.34265261E-04 7.52117049E-04
11 11-1.49928764E-06 1.78604945E-05-1.13147940E-04 1.37027988E-05-5.34917379E-08
11 12 2.22497422E-07-5.12284875E-07-2.82593368E-07 5.05923243E-07-3.96985185E-06
11 13 1.91927641E-06 2.54950046E-06-2.88558023E-06-1.18070478E-05 8.15185640E-06
11 14-5.24222021E-05 4.54106067E-05-1.31558306E-03 1.10455200E-03-6.78654206E-05
11 15 7.73294202E-04-7.97741397E-07-6.17836490E-07 1.41557789E-06-3.42656378E-08
11 16 4.17761592E-07-3.03390710E-07-5.62837662E-07 1.06203702E-05 6.26535264E-07
11 17 8.96968384E-06 7.38044732E-08-3.83699906E-07-3.23504760E-08 4.28438124E-07
11 18-7.35901403E-07 6.81453906E-06 2.35588376E-07-2.31402457E-06 3.61552153E-06
11 19-8.35365562E-05 2.25846320E-05 2.43360894E-05 2.52446256E-05-2.75463954E-03
11 20-2.18079941E-05 2.68257727E-04 7.81448279E-04 4.09098288E-07 3.13045280E-07
11 21-7.22143568E-07 2.33350801E-07-2.62536648E-07-7.17421791E-07 1.67183203E-07
11 22 2.80003216E-06 1.27844141E-05-4.12717166E-04 5.78064511E-07-4.38236853E-06
11 23 2.53201508E-06-3.79079164E-05-2.79610105E-09 4.25919540E-08-3.65871197E-08
11 24-2.93508149E-07 6.97806524E-08-6.53047569E-07 6.15702190E-07 2.00422950E-06
11 25-1.01577444E-07 9.54793479E-06 5.38465029E-06-1.13841470E-05 2.23132623E-06
11 26 3.12520945E-03-3.84985743E-04 3.53383516E-04-4.98474257E-04-1.07720208E-07
11 27 4.79015452E-07-3.71295244E-07 2.48744818E-08 1.05210922E-08 9.32111604E-07
11 28 6.48475758E-07-5.61841446E-06-2.57852968E-05 1.15281203E-04-3.74875112E-08
11 29 1.26336436E-07-2.27206746E-07 2.00395674E-07-9.34339643E-08-9.28903507E-07
11 30 1.38043279E-06-1.66829436E-06 3.06066825E-07-3.15709576E-05 2.71319116E-05
11 31 1.39246423E-05-1.70280011E-05-2.58457578E-03 7.05790643E-04 5.21774859E-04
11 32-2.12719915E-04-3.41888628E-07 2.60970088E-07 8.09185401E-08 6.09022778E-08
11 33 7.76976917E-07-9.99736793E-08 2.10915433E-08-1.20094759E-07-1.51087900E-07
11 34-3.33065967E-07-3.55282860E-07 1.59340209E-06 7.14629815E-07 1.52468590E-06
11 35 1.48159228E-06-2.04553872E-05 6.62320751E-06-5.15835898E-06-9.54955299E-06
11 36-5.77066840E-04 8.46300024E-05 8.56639760E-06 2.23637687E-05-8.32310071E-08
11 37 5.69564612E-08 2.62745459E-08-9.20953426E-08 2.31713235E-07-5.59713889E-07
11 38-1.60605160E-07 3.06882589E-06 3.39875451E-06 8.08344854E-06 4.83542614E-07
11 39-3.08752322E-06 1.82050042E-05 4.39127273E-05-1.02582397E-07 8.61284331E-07
11 40-1.85322599E-06-1.27629076E-05 6.39682163E-09 2.89917122E-08 2.30827629E-07
11 41 6.76266725E-08 2.58247846E-07-3.28534592E-07-1.37219837E-06-3.64402455E-07
11 42-9.62787491E-07 1.28857866E-05 5.43356945E-06-1.49129946E-05 4.32807783E-06
11 43 4.13030621E-04 9.29104494E-05 5.33589737E-05 1.11155779E-04 8.19645349E-07
11 44-2.96802203E-07-5.22843146E-07 4.62955168E-07 4.72148136E-07 9.39306604E-08
11 45 1.75563315E-06-1.42418303E-05-1.01699419E-05 2.35156758E-04 7.00428334E-07
11 46-6.63711339E-06 2.87784383E-05-6.93692090E-05 1.04316363E-07 1.67885356E-06
11 47 1.29045316E-05-2.26865904E-05 3.14098393E-07 4.98105313E-07-3.13802122E-06
11 48 1.47990867E-06-9.91137969E-08-2.11547783E-06 1.55328928E-05-7.08664506E-06
11 49 8.02610862E-07-2.27552679E-05-1.18022649E-04 7.30964040E-05-5.61190051E-05
11 50 2.21953918E-03-6.82590855E-04 4.29669121E-04-4.88974870E-04-3.61106851E-06
11 51 1.35127875E-06 2.25978976E-06 1.86734121E-06-1.26149248E-06 5.76990424E-07
11 52 6.49852432E-07-1.35421227E-05-6.13370730E-05 3.15867417E-04 3.15477248E-08
11 53-5.57255479E-08-4.33104448E-07-3.32936711E-07-2.66951674E-07 1.88221016E-06
11 54 4.13051790E-06 4.69865194E-07 9.17913353E-07-2.65048106E-05-9.91250476E-06
11 55-1.06018690E-05-1.07742902E-05 5.38436522E-06 3.48828351E-05-2.16885490E-05
11 56 5.24846136E-05 1.98114767E-07-2.50867827E-07 5.27530593E-08-5.57285731E-07
11 57 5.10072616E-07-1.09057197E-06 2.82520575E-08 6.66675426E-07-1.20191378E-06
11 58 9.01848771E-07-1.11583245E-06-7.93069737E-06 5.96357089E-06-5.53003974E-06
11 59 5.52276987E-06 3.85374352E-05-2.43426761E-05 1.88827138E-05-1.94656420E-05
11 60-1.74726391E-03 3.43869053E-04-4.66197944E-05 2.04134681E-04-1.01327397E-08
11 61-2.93966667E-08 3.95294064E-08-3.12230098E-07 8.71950942E-07 8.88655671E-07
11 62 1.49491550E-08-7.83313149E-08-6.87661841E-07-1.18039827E-07 1.00711052E-07
11 63 1.74429764E-06 3.71586207E-06-4.51785954E-07-4.80583354E-07-5.31355586E-06
11 64-9.72663067E-06-3.98052095E-07 6.71210877E-06 2.72747607E-04-1.08591713E-05
11 65-9.47849009E-06-1.24825279E-04 8.57889499E-07-7.53547497E-08-7.82534749E-07
11 66-5.40906617E-07-4.93501825E-08 2.73562691E-07-8.82125599E-09-1.05617330E-07
11 67-1.44359879E-06 1.57912383E-06 2.25169597E-07 1.82735850E-06 5.91064542E-06
11 68-6.79166543E-06-1.33348948E-06-3.45731840E-05-2.12336410E-05 1.58335372E-05
11 69-1.40270124E-06 6.35498718E-04 1.29996517E-04 3.84917808E-05 1.19322313E-04
11 70 3.06290786E-07 7.10321077E-08-3.77322893E-07-6.75083542E-07-6.92143784E-08
11 71 3.81551435E-07 4.44291103E-08-2.75335913E-07 3.01377879E-07 2.70662001E-07
11 72-3.82510645E-07 3.52042080E-06-1.60751758E-06-1.38113709E-06 1.90422272E-06
11 73-3.75641030E-05 9.05342853E-06-8.34136595E-06 1.27408470E-05 6.14167392E-05
11 74 1.22030711E-04 4.07499515E-05-4.44886005E-05 9.67628775E-07-2.10621157E-07
11 75-7.57007618E-07-5.71123397E-07-5.39653051E-07 3.19830266E-07 1.59123443E-06
11 76-7.12812461E-06 5.62059893E-05 1.46945738E-04 1.38292313E-07 1.08138254E-06
11 77 2.23121124E-05 7.37746921E-05-1.88963870E-07 6.41611758E-07 2.81748895E-06
11 78-7.58690997E-05-1.44809775E-09-9.45684496E-08 1.01835402E-08-2.32088269E-09
11 79 5.11501818E-08 1.24271914E-06-3.06050031E-07-1.13050999E-08-2.99045793E-07
11 80-4.31986922E-06 4.50066777E-06-1.21159301E-06-3.26540247E-07 2.15116223E-05
11 81 2.17187203E-05-1.33702699E-05 1.06398326E-05 3.89212313E-08-3.71416377E-08
11 82-1.77959355E-09 2.23720904E-07 2.56514430E-07-5.93579828E-08-7.42305222E-03
11 83-6.09548123E-03 3.97101558E-05-6.23853321E-05-2.26174924E-05-2.19596644E-04
11 84 1.89603013E-04-3.07868790E-04-1.07391919E-04-1.07083750E-03 6.59017983E-05
11 85-2.88775039E-04-3.63078275E-04-2.68605041E-02 1.35155529E-02 4.83723202E-03
11 86-1.01080163E-02 1.27206023E-05-6.99621910E-05 5.72415886E-05 1.18839430E-04
11 87 2.90020179E-05-9.34714881E-05-1.90645762E-03-1.52410302E-03-8.65018383E-05
11 88-1.22080299E-05 4.13335446E-05-2.29439702E-04-3.44155889E-04-9.32824248E-05
11 89 8.36280279E-05-1.00314863E-03-3.96691526E-04-1.44629615E-04 1.03540656E-04
11 90-5.40239414E-03 8.06146317E-06 1.53468752E-03 3.63003971E-04-1.30214482E-04
11 91 7.22394979E-05 5.79749845E-05-5.08553104E-05 3.59089370E-05 2.02177250E-06
11 92-6.33212783E-06 7.28509818E-05 3.47918524E-04-2.75503152E-05-8.57450089E-06
11 93 9.41188782E-05 4.90420584E-04-7.71837507E-05 2.00085615E-05 1.47812392E-05
11 94-9.19994149E-07 5.86575589E-06 2.17522917E-06 2.93600253E-05 3.42379065E-05
11 95-4.06070607E-06-1.99013328E-05 1.64395887E-04-2.12333620E-04 1.75897664E-04
11 96 4.29089262E-05-7.52899387E-03-2.16049963E-03 1.96978841E-03 6.53845364E-04
11 97-7.58261238E-07-1.32040762E-05 1.39623375E-05-7.38352464E-06 4.34745269E-07
11 98-2.07624974E-06 8.72927523E-06-7.99892484E-05-9.44192403E-05-4.07908924E-04
11 99 1.42421985E-05 7.34159677E-06 1.55601954E-06-7.12339864E-07 1.21532355E-06
11100 4.79656008E-05 5.90063982E-06 1.69116495E-05 1.73769420E-05 2.36231558E-04
11101 1.24664307E-04 7.31527355E-05 5.77552918E-05 1.08820477E-02 1.79181760E-03
11102 5.77771809E-04 2.41205710E-03 3.35831744E-06 2.50730016E-06-5.86561761E-06
11103-1.25549296E-06-5.72449704E-06-2.52902768E-07-5.72241500E-06 5.95138403E-05
11104 5.11852489E-05 1.24343780E-04-2.67674803E-06 4.36447140E-05-2.03045354E-04
11105 1.07061907E-03 2.22448679E-06 2.58554116E-06 7.51266688E-06-5.61933529E-07
11106-2.31445359E-06-1.91919621E-06-4.46782778E-05 3.07827328E-05 1.22768832E-05
11107 4.91494944E-04 4.10697849E-04 4.85904015E-05-8.57273909E-05 1.36386482E-02
11108 3.93865212E-03 3.90239202E-03 2.57557300E-03 6.47877491E-08-9.72260651E-06
11109 9.65781876E-06-8.28770889E-06 5.55235941E-06 2.87166093E-06 6.29013876E-06
11110-7.63292676E-05-2.28413326E-04 5.60279758E-04 1.00431335E-05 1.11891358E-05
11111 3.29577400E-07-6.02135593E-07 7.17281991E-07-4.32196665E-05-6.87847086E-06
11112-3.63661719E-06-4.82094867E-06 4.22748456E-04 2.03592216E-05 3.55166450E-04
11113-3.81284598E-04 3.63128499E-03 4.00228258E-06 5.29426923E-03-2.12511446E-03
11114-9.44674443E-06 1.29630508E-05-3.51630639E-06 9.44814805E-06 2.08000535E-07
11115-1.07364161E-05-3.53215320E-07-8.12288479E-07-1.31484056E-06-2.12026285E-06
11116-1.77707929E-06 1.03129786E-05 6.11573601E-06 1.15387978E-05 7.57472082E-06
11117 9.57604651E-05 1.08709824E-05-1.93380474E-05 3.10021273E-05 5.20781399E-03
11118 2.66658721E-04 7.91316202E-04-1.78021475E-04 3.07312030E-06-3.89256187E-06
11119 8.19441566E-07-1.30270525E-06 4.81918401E-07 5.66698312E-06-1.79368660E-06
11120 1.38450833E-05-1.52023271E-04-4.63475101E-04-2.96205762E-06 1.27987531E-05
11121-6.37490586E-05 7.11293972E-05-3.45873306E-06 1.67205238E-05-1.31270865E-04
11122 1.29144539E-04 6.92935941E-07 5.99482638E-06-6.08846715E-07-2.62355985E-06
11123-2.03547339E-06-6.73857993E-05 6.50048786E-06 1.31498030E-05 2.14769054E-05
11124 3.22281165E-04-5.80770835E-05-4.16845498E-05-2.66570826E-04 2.91940921E-03
11125 3.58703823E-04-5.89685585E-04-9.14194184E-04-8.05607667E-06 3.07233658E-06
11126 4.98374008E-06 5.93382203E-06 1.93105653E-06-6.53142999E-06 5.79464199E-06
11127-5.47801635E-05 7.36897469E-04 6.94121291E-04-5.93744879E-07-4.31573442E-06
11128-1.78821657E-04-6.78507069E-04 1.55664975E-06-2.00775697E-05-4.64986868E-05
11129 2.98911236E-04-5.63482193E-01-4.66514341E-01-6.55732641E-04-5.83389595E-04
11130-1.13158107E-03-4.27745996E-03 4.91455679E-04 3.96480911E-04 8.72018906E-04
11131 4.33619573E-03-4.65151370E-04-1.11113179E-03-1.12221297E-04 1.30053742E-02
11132 7.30668327E-04-2.33391506E-03-1.12469956E-03-1.01625377E-05-2.08809524E-05
11133 3.10434901E-05 6.77474587E-05 1.55735683E-04 3.13091747E-04-3.12421457E-04
11134-1.51718142E-04-6.14086758E-04-8.11278306E-04 6.24943850E-05 1.06652672E-04
11135 2.03733466E-05 3.50497653E-05 7.09543196E-05-1.46679034E-04 1.91078114E-04
11136 2.31577218E-04 4.22663444E-04-9.57459425E-04 1.28251835E-04 2.98192041E-04
11137 3.63787341E-04 8.68896069E-04-3.95842357E-04-7.05282870E-04-2.13449086E-04
11138 7.99155572E-05 3.82294337E-05-1.18144991E-04-7.62711413E-05-1.16508975E-04
11139-1.73353458E-04-3.61250049E-06-7.79815901E-06-7.13190990E-06 4.01335287E-08
11140 6.35617135E-06 2.51032493E-05-2.19269366E-05-2.94564329E-05-2.16364593E-05
11141 1.28903764E-04-4.08822999E-05-1.28093899E-05-1.30988181E-04 1.02209819E-03
11142-1.69886599E-04-1.80334635E-04 5.06263177E-04-2.29997945E-06 4.35192440E-06
11143-2.05194495E-06 9.36452416E-06 1.68362770E-05 3.83031771E-06-7.88262421E-07
11144-2.05824132E-06-7.72874781E-07 5.70799810E-07-9.72298550E-07 1.31349468E-05
11145-3.51249797E-06-9.25433288E-06 9.89971311E-07-9.54948679E-05 2.11843135E-05
11146 2.98357523E-05-6.89354053E-05-3.67093901E-04 2.61241262E-05 1.06645675E-04
11147 1.37102422E-04 1.28680947E-06-1.12731178E-06-1.59497686E-07 4.45817997E-07
11148 6.06686895E-06 3.19882428E-06 7.05024031E-07 1.26956244E-06 4.87910333E-06
11149 2.95859818E-06 1.12514300E-06-3.99556507E-06-6.53996435E-08-6.23584943E-06
11150-2.96570315E-06 6.56414294E-05 9.70284790E-06 2.87853819E-05 1.07988466E-05
11151-5.75981361E-04 3.06560479E-05-6.97882205E-06 3.86405286E-05-4.06042566E-07
11152 9.85175405E-07-5.79132839E-07-1.73146868E-06-1.76317269E-06-1.85147093E-06
11153 5.23722447E-06 5.65827996E-06-4.51542921E-06 6.21384618E-08 4.84017152E-06
11154 5.49840221E-06 2.69985983E-06 1.61930565E-05-9.31773215E-06 1.67316220E-04
11155-2.59229999E-05-5.03818525E-05 1.26406551E-04-1.17995418E-02 1.07742273E-03
11156-3.01923811E-04-2.24454650E-03-8.48726920E-07 7.98345976E-06-7.13473284E-06
11157 8.28880249E-06 1.41434173E-05 1.57324431E-06-9.56492228E-06 3.87843453E-05
11158-2.10944582E-04 2.59488244E-05-3.92675867E-06 3.75435813E-05 3.95704213E-04
11159 1.70307159E-04-2.24644302E-06 1.83011586E-06-1.78682062E-04-7.16610827E-04
11160-6.71698136E-07 1.99775544E-06-6.19386889E-07-8.71438928E-06-9.44887432E-06
11161-3.20406794E-05 8.78524208E-06-9.43211815E-07 1.12711365E-05 2.47436826E-04
11162-1.21380848E-04 1.93002793E-06-1.07602156E-04 1.95668638E-03-8.45752945E-04
11163-1.76379717E-04 4.00057344E-04 4.98415809E-06 1.83944128E-07-5.16810221E-06
11164-2.51455816E-06-5.35138315E-06-4.53869105E-06
12  1 9.54573542E-03 7.85115397E-03-6.05523514E-05 2.63371694E-05-3.17189344E-05
12  2 2.42667371E-04-3.44169205E-04 1.27586885E-04-1.57795558E-04 1.17071381E-03
12  3-2.07595830E-04 7.73835408E-05-3.58520663E-04 1.99410046E-03 1.39045843E-03
12  4 2.59884830E-03-3.57331504E-03 8.66327695E-05-4.38908539E-05-4.27419155E-05
12  5-8.45983600E-05 1.20459346E-04-2.43730112E-05 1.93085493E-03 1.54362927E-03
12  6-5.13659713E-06-7.95102655E-05 5.39733649E-05 2.40493991E-04-5.03731338E-05
12  7-3.38933461E-04 1.45647995E-04 8.40693429E-04-1.74766072E-04-3.09001089E-04
12  8 1.15780678E-04-3.55083878E-03-1.18369282E-03 7.64314851E-05-9.39601952E-04
12  9-8.10936237E-05 1.22243674E-04-4.11500504E-05 2.19550129E-05-6.01615178E-06
12 10-6.96214867E-05 6.19843448E-06-8.01426531E-05-2.84389675E-04 1.63609789E-04
12 11 8.13976329E-06-8.75528170E-05-7.17151620E-04-2.59823974E-04-2.16468248E-05
12 12-1.56679954E-05 6.43191377E-06-7.90756337E-07 1.15788311E-06-3.85179905E-05
12 13-1.24565278E-05 3.67188401E-05-2.05663783E-05-1.62520923E-04 2.05307642E-04
12 14-2.97507584E-04 7.41520038E-05 1.03617638E-02 6.95584981E-04-1.85618996E-03
12 15 1.18049522E-03 1.14827991E-05 4.01943662E-06-1.55022357E-05 9.05866268E-06
12 16 3.70650702E-06-1.40617340E-06-1.08889073E-05 1.02202697E-04 1.16676138E-04
12 17 4.12635831E-04-1.60264157E-05-8.44557225E-06-6.55483792E-07 1.57368856E-06
12 18 3.04909596E-07-5.54404956E-05 1.55637125E-05 1.05706283E-05 2.08189518E-05
12 19-1.76817703E-04 4.93875374E-05 6.69281042E-05 2.11921451E-05-6.71805357E-03
12 20 4.27224870E-04 1.12581312E-03 1.58561894E-03-5.38510306E-06 2.06963122E-06
12 21 3.31547184E-06 1.02403886E-06-1.13980610E-06 8.38768955E-06 5.13922845E-06
12 22-6.13799935E-05-2.07037345E-04-2.52808055E-04 1.75568547E-06-3.92126837E-05
12 23 1.28340707E-04-6.58756129E-04 5.57049790E-06 3.03420494E-06-1.13052953E-07
12 24 5.32676863E-06-3.31039231E-06 1.46537841E-05 2.61587223E-05-3.02520474E-05
12 25 1.81325867E-05-5.75411530E-04 1.22166112E-04 3.25130970E-04-1.44800879E-04
12 26 9.94071088E-04 1.37622212E-03 2.02517732E-03-5.96655664E-04 1.00555375E-05
12 27-2.89052358E-06-7.16501392E-06 1.24482975E-05-2.51710151E-06-5.64037905E-06
12 28-8.01289358E-06 8.81223846E-05 1.45720364E-05-1.98718720E-04-1.15614622E-05
12 29-1.26427568E-05-1.72193953E-06 1.31301944E-06 2.48170497E-07 4.37786606E-05
12 30 3.40414075E-06-1.39861686E-05-1.27206811E-06-4.01354977E-04 3.60365777E-04
12 31-1.00458478E-05-3.76965339E-04-4.85326369E-03 4.24942263E-03 4.52115415E-04
12 32-3.50528586E-03-1.29491335E-05 7.05311592E-06 5.89601762E-06-9.63423427E-06
12 33 1.12998187E-05-1.24754159E-07 4.64969784E-07 8.00937285E-07-9.30252588E-07
12 34-2.25601962E-06-3.07297737E-06-9.12037641E-06 5.72691019E-06 1.02425882E-05
12 35 1.41686647E-05-7.92126471E-05 2.60567291E-07 3.32559838E-06 4.59792844E-07
12 36-3.90890515E-03 5.70605352E-04 3.90601513E-04-1.86611900E-04 4.03136852E-06
12 37-3.10354434E-06-9.27824178E-07 1.01753232E-06-5.02344287E-06-7.26455809E-07
12 38 3.08607363E-06-2.06820758E-05 2.10230367E-04 3.80129010E-04 1.17369844E-06
12 39-3.26236441E-06-1.77621191E-05-2.83007930E-04 2.94055611E-06-1.36622485E-05
12 40 5.48373427E-05-2.35291554E-05-9.08092120E-07-7.49984373E-06-1.36685873E-06
12 41-2.61023467E-06-1.59650214E-07 8.06103519E-05 5.42881217E-06 1.71093875E-05
12 42 1.36660295E-05-3.72751985E-04 2.27905354E-05-1.48866585E-04-2.15985701E-04
12 43-4.09991578E-03-4.65089269E-04-7.68418133E-04-9.96531939E-04-1.32684557E-06
12 44 5.49818112E-06-4.17133555E-06-7.03494660E-06 8.02324446E-06-1.92408074E-06
12 45-5.50703398E-06 5.29096944E-05-5.96561461E-04-1.40242015E-03 9.96527150E-07
12 46 2.41783284E-06 1.53317093E-04 2.22863858E-04-2.33210982E-06 3.24813232E-05
12 47 1.44432591E-04 2.19918430E-04 5.63441298E-01 4.66483086E-01-4.27792068E-04
12 48-9.29503710E-04-1.05262108E-03 4.34030300E-03 2.73078917E-04 6.98382878E-04
12 49 8.36485708E-04-4.60419869E-03-9.21785015E-04-5.56592679E-04-2.73979321E-04
12 50 4.00311863E-03 7.38960466E-03 1.73185130E-03-2.62008155E-03 5.41557159E-05
12 51-6.97002675E-05 1.55445516E-05-1.03118508E-04-2.93135058E-04-1.87114517E-04
12 52 3.14575576E-04 1.23595799E-04 1.27990563E-03 3.14747823E-03-6.29119534E-05
12 53-1.08596492E-04 3.01071974E-05 3.62514389E-05 6.72147630E-05 1.62273390E-04
12 54 1.92387189E-04 2.92874236E-04 3.85124156E-04 8.64832781E-04 2.85481979E-04
12 55 2.11945896E-04 3.49767162E-04-2.80784944E-04-1.17016969E-03-4.24550910E-04
12 56 8.55070357E-05-6.34070791E-05-1.77961568E-05 8.12032359E-05 1.01479752E-04
12 57 1.35115638E-04 1.70514492E-04 3.68926899E-06 6.30735983E-06-5.00029368E-06
12 58-3.88484557E-06 8.57562500E-06-7.25769315E-06-1.42573521E-05-2.86209676E-05
12 59-2.22219470E-05-2.81843996E-04-7.33738278E-05-3.70841615E-05-1.45230798E-04
12 60-4.29196815E-04 9.52738188E-05-3.80510027E-04 8.25416866E-04-3.41589284E-06
12 61-1.99078450E-06 5.40667734E-06-7.67804168E-06-9.10541859E-06-1.39832949E-05
12 62 8.74238438E-07 2.25875002E-06-8.37142879E-07-1.12920618E-06-9.76254164E-07
12 63-1.47431888E-05-3.06164712E-07-5.75246875E-06 2.05833192E-06 1.17300895E-04
12 64-1.40938453E-06 5.67970006E-06-9.54444213E-05 4.55992512E-05 6.41037630E-06
12 65 1.77578105E-04 2.04728054E-04-7.51568302E-07-3.09313458E-06 3.84470289E-06
12 66-2.19948013E-06-5.14098917E-06-5.64874398E-06-7.48493683E-07-1.60470678E-06
12 67 3.50984310E-06 4.61143255E-06 5.05188357E-07 7.24081325E-06-3.45988630E-07
12 68-3.08582885E-06-3.57721767E-06-8.92938857E-05 1.26690574E-05 1.15880049E-05
12 69 2.12419720E-05 6.28309713E-04 1.98977638E-05 1.10933436E-04-1.86996032E-05
12 70-1.56949673E-07-6.26266339E-07 7.83216013E-07 3.02052918E-06 2.12910623E-06
12 71 2.17361834E-06 7.93489826E-07-1.14074616E-06 3.12551339E-06-3.61120997E-06
12 72 6.50973069E-06-4.36221039E-06 3.88853844E-06 2.88404968E-06-1.60078651E-05
12 73-1.67312882E-04-1.16540393E-05-2.48790760E-05 1.55664490E-04 6.30008113E-03
12 74-2.08037743E-04 7.02673284E-04-1.40541785E-03-7.59967614E-06-7.36299295E-06
12 75 1.49626691E-05-8.45081147E-06 8.60436358E-08-1.27393729E-05 8.95100913E-06
12 76-2.96202049E-05-1.73417975E-04-1.70396801E-05 2.18080060E-06-2.77466746E-05
12 77-5.27965419E-04-3.51225526E-04 1.66333058E-06 3.73318690E-06-1.48334243E-04
12 78 4.81624924E-04 2.96784159E-07-2.78182246E-06-7.16593451E-06-4.85241479E-06
12 79-8.21784105E-06 3.42479084E-05-5.29670348E-06 2.17916037E-05 6.44129860E-06
12 80-2.21431508E-04 2.47666438E-05-1.81116827E-04-6.15171263E-05-1.84056750E-03
12 81 1.61151709E-04-2.99348864E-04 1.73741915E-04-2.43629131E-06-2.01946427E-06
12 82 4.45575558E-06 3.26723781E-06 2.60326328E-06 7.60388536E-06 4.41659693E-05
12 83 3.75293862E-05 2.15678234E-06-1.34292572E-06 7.89392961E-07-8.35951752E-06
12 84-1.15450766E-05 7.02004281E-06-1.28679879E-06 1.64073553E-07 1.38169319E-04
12 85-1.17667660E-05-5.05116432E-05 3.38324160E-03-8.00686648E-04-1.10044791E-03
12 86 1.90216376E-03-1.61587484E-06-4.14909701E-07 2.03078454E-06 3.66881358E-07
12 87-6.38848182E-08 1.74539361E-06 1.70921645E-07-7.05161713E-07-2.15521447E-07
12 88 1.87075345E-07-5.05210154E-08 1.11424082E-05 2.01877107E-06-1.02352009E-06
12 89-2.07841234E-07-9.33798097E-05-4.02141031E-05 5.28884393E-05-1.87174395E-06
12 90 2.10487546E-03 4.68005742E-04-8.22778156E-05-9.27306524E-05 1.10589833E-07
12 91-2.56241963E-07 1.45652130E-07 7.92288897E-07 3.65158601E-07-7.39608095E-07
12 92 3.97596419E-07-2.39703817E-06-3.64062443E-05-1.78550037E-05-8.90308423E-07
12 93 1.20137776E-05-8.55421154E-05 6.94518505E-05 1.48637933E-08-1.49844044E-07
12 94-2.90220913E-07 1.19989441E-07-1.99470050E-07-1.78539346E-06 4.57512972E-07
12 95-4.87514823E-07 1.15879337E-06-1.28039886E-07 2.86849007E-05 2.52126027E-05
12 96-2.75530233E-08-1.98371168E-03-3.90446203E-04 1.74189722E-04-1.92764595E-04
12 97 2.97695294E-07-1.63063440E-07-1.34631855E-07-1.02545814E-06 7.39533342E-07
12 98 5.15096817E-07-6.68323585E-08 4.26378722E-06 3.90505397E-05-1.52014857E-05
12 99 6.65492149E-08-1.76021895E-07-5.33214764E-07 2.68073726E-07 4.38318440E-07
12100 4.39523946E-06 3.02552959E-06-1.37590873E-06-2.30361525E-06-6.77544463E-05
12101-3.87653143E-05-1.55877239E-05-1.42427504E-05-2.57684504E-04 2.10904396E-05
12102-6.68843775E-05-2.60268658E-04 2.76276830E-07-2.97273149E-08-2.46549516E-07
12103-2.04434575E-07-7.00731283E-07-1.61019202E-07 5.51939506E-07-1.21389555E-06
12104 1.04908992E-06 1.85103677E-05 3.63243250E-07-2.37945824E-06-3.02215265E-05
12105-1.46329527E-04 1.80403239E-07 1.65946801E-07 2.09518540E-06 3.24296839E-07
12106-6.10217589E-07-4.22805241E-07-1.03289970E-05-2.10204327E-06 3.38849437E-06
12107-5.33907302E-05 1.83850350E-05 1.03473363E-05 1.37268811E-05 4.74094755E-04
12108-9.12449994E-05-2.70010986E-04 7.17126858E-04-1.37009716E-06 5.06082834E-07
12109 8.64014321E-07 1.02444899E-06-6.95234130E-07 5.54228601E-07 8.57790857E-07
12110-3.10394976E-06-1.38191087E-04-3.27555483E-05 3.53904759E-07-1.70605704E-06
12111-2.29779874E-06-2.14280793E-07-6.94426187E-07 2.72093422E-05 1.28826567E-05
12112 1.70281254E-06 3.88393404E-06-2.28505912E-04-1.06140544E-04-5.28663791E-05
12113-2.75659053E-05-4.17524675E-03-1.67627407E-03 4.89927702E-04-1.19967494E-03
12114 1.07583143E-06 7.08519904E-07-1.78435133E-06-9.37809106E-07 6.13894381E-07
12115 1.05790645E-06-1.80799351E-08 8.73227284E-08-8.45240034E-07 1.02395794E-07
12116 4.15162521E-07-3.26350382E-06 3.31258651E-06-7.48878773E-07-1.63541017E-06
12117 1.68380231E-05 9.77019425E-06 1.26411629E-05 2.34697290E-05 6.81880498E-04
12118 1.63809055E-04 1.09774673E-04 1.93340062E-04 9.69744209E-07 9.01750012E-07
12119-1.87149422E-06 2.00435975E-06-2.04093693E-07 1.05042050E-06-3.62860212E-07
12120 4.41795774E-06 1.60759010E-05 1.67426318E-04 7.51178872E-07-4.13420694E-06
12121 2.01410711E-05-1.52415639E-04 6.72582226E-07-7.11865769E-06 7.55149982E-05
12122-1.14835416E-05 1.15775580E-07-9.22080993E-07-5.32342687E-07 7.72757805E-07
12123 2.04115690E-08 8.27138106E-06 2.63550077E-06-3.69932746E-06-2.88393624E-06
12124 4.11334064E-05-5.30690246E-05-2.05405789E-05-6.73659804E-06 3.55599764E-03
12125 3.67215157E-05-2.67945201E-04-8.16631343E-04-2.20002152E-06-6.03265522E-08
12126 2.26034807E-06-9.19510531E-07 1.29205153E-06 2.66604865E-06-1.39351039E-06
12127 1.34452454E-05-3.24547201E-04-2.48131190E-04 1.53828657E-06-8.99066365E-06
12128-7.24018557E-05-3.20429864E-04 1.42093691E-06-1.23860649E-05-7.18692532E-06
12129 2.53053341E-04-2.80357083E-07-3.11138437E-07 7.43849680E-07-7.55361605E-08
12130-5.20423090E-09 7.35293273E-07-3.65125589E-06-8.13870565E-07-3.72873251E-07
12131 5.85374283E-05 3.50395702E-05 6.10096966E-06 1.05395440E-05-3.04717275E-03
12132 3.08557643E-04 4.86625497E-04-5.12920890E-04 2.60659788E-07 6.88401539E-08
12133-3.29499942E-07-2.25334551E-07 3.59877076E-07-3.31467323E-07 1.44937358E-06
12134-1.36906304E-05 9.05716750E-05-2.40378880E-05 2.87882646E-08 3.57544669E-07
12135 2.05908083E-07-4.75420001E-07 2.95718515E-07-3.60443469E-06-8.47685303E-07
12136 2.19194970E-06-1.18490713E-06 1.59528548E-05-1.42140767E-06-1.04474491E-05
12137 9.80702228E-06-3.12060280E-04-1.47420691E-04 1.16307538E-04 4.52657914E-05
12138-3.28907180E-07 4.38125072E-07-1.09217891E-07-4.23458430E-07 2.26131565E-07
12139 2.10688825E-07-6.60142207E-10 6.34612373E-07 3.97805969E-07-1.78931848E-06
12140 2.53640476E-07-6.80690789E-06-1.02761551E-06 7.53025870E-06-1.12375514E-06
12141 2.73482312E-05-1.51934455E-05-2.97425329E-05-7.64171233E-06 1.42177307E-04
12142-2.57765075E-05-3.45245341E-05 1.04010338E-05-2.48946966E-07-2.39612339E-07
12143 4.88559305E-07-5.42963287E-08-2.94754555E-07 2.50590970E-07-2.49515115E-08
12144-4.17058064E-08 7.91149750E-07-7.03882835E-07 1.53300002E-07 1.00304043E-06
12145-2.65484621E-06 2.71885454E-06-6.58877319E-07-1.68004339E-05 1.09513077E-05
12146-4.47809967E-06-3.99027999E-06 1.17535408E-04-4.60995103E-05-3.58691352E-05
12147 2.72895748E-05-1.32581732E-07 4.48572432E-07-3.15990701E-07-6.21355871E-07
12148 4.51045832E-07 1.43587415E-07 1.18509931E-08 8.62027044E-08 3.35559460E-07
12149-7.71942324E-07-1.22003072E-07-3.52304654E-07-1.11995334E-06 3.44298530E-06
12150 5.76433768E-07-3.63346463E-06-9.31640198E-07-6.88731314E-06-3.84392774E-06
12151 4.37841566E-05 1.41120773E-05-1.95540878E-05-1.43838380E-05 2.37042502E-07
12152-3.21192530E-08-2.04923249E-07-7.53253382E-07-3.74896686E-08 1.89405242E-07
12153 4.73446467E-07 5.72129812E-07 3.27774258E-07 1.14855452E-06-6.61671006E-07
12154-4.06144833E-07-3.07204983E-06-4.86842829E-06 7.04995837E-07-5.82063109E-05
12155 6.11011027E-05 3.86452387E-05-9.63233857E-06 7.20283327E-04-6.09317646E-04
12156 2.93605922E-04-4.67621346E-05 1.91892734E-06 9.09082406E-07-2.82800974E-06
12157-1.31741617E-06 3.01604634E-06 9.53894595E-07-2.04695655E-07-6.24295732E-06
12158 8.36799976E-05-7.44517451E-05-2.58158884E-06 1.97014179E-05 1.95526025E-06
12159-3.88642605E-04-6.94171620E-07-1.91668310E-06 1.93728039E-04 7.17552570E-04
12160 5.87099141E-07 1.39974640E-06 4.48480110E-07-3.00846265E-07-1.38991116E-06
12161-8.22246489E-06-5.87698292E-06 1.68005285E-06 2.39900668E-06 3.36681797E-05
12162 1.13131564E-06-8.08735232E-06-2.22996332E-05-4.06560769E-04 4.33944898E-04
12163 1.29101209E-04 1.73891659E-04-1.72674466E-06 1.82141563E-06-9.46709718E-08
12164-8.66601219E-07-1.87448396E-07 6.19170732E-07
13  1-4.15519006E-06-1.54562765E-06-1.34182746E-06-4.81419525E-07 1.25341228E-07
13  2-2.64681597E-05 8.70750357E-06 3.11877269E-06-1.40566046E-06 2.97401088E-04
13  3-1.19587611E-04 3.27777886E-05-1.44697542E-05 2.02073115E-03-3.72892288E-04
13  4 1.31202326E-04-6.29457981E-04-8.68171837E-07 1.27621527E-06-4.08043435E-07
13  5-1.18241310E-06 7.70216609E-08-4.44527134E-07 5.35375425E-07 3.87284650E-07
13  6 1.79610340E-07-4.31024023E-07 2.24078453E-07 3.58292608E-06 1.54143148E-06
13  7 3.39267479E-06 7.37735933E-07-4.29382716E-05 5.26643473E-05 4.88093535E-05
13  8-3.15084343E-05-4.05043944E-03-4.72425296E-04 8.01298205E-04-3.39594812E-04
13  9 3.06788589E-06-2.17092866E-06-8.96957230E-07-1.57738981E-06 4.31481062E-06
13 10 1.21940863E-06-3.43597128E-06 2.68867551E-05 7.41297871E-05-7.47801088E-05
13 11-3.52825801E-06 1.94859509E-05 8.53865158E-05-1.53639577E-04-2.10010901E-07
13 12 3.32277039E-07 5.73641886E-07-6.26663033E-07 1.01536049E-06-5.71008562E-06
13 13-3.21778261E-06 3.85615642E-06-6.03317336E-06-3.49173912E-05 1.16789691E-05
13 14-1.69166168E-05 2.19008357E-05 2.94934128E-03 1.38163358E-04-7.43411078E-04
13 15 8.30609868E-05 2.05778415E-07 6.59213528E-08-2.71699768E-07-3.94994853E-07
13 16-1.29788818E-07-2.49395974E-07-1.40483972E-06 8.59660820E-06 7.36295140E-06
13 17 1.53609126E-04-1.96887980E-07 8.39848601E-07-1.18268649E-06-9.69793603E-07
13 18-5.17160225E-07-1.30516043E-05 6.72615678E-06 5.24228562E-06 4.52686911E-06
13 19 4.18498383E-05-6.42367757E-05-9.03650799E-05-5.35822328E-05-6.20122229E-04
13 20-1.19677605E-04 2.93864175E-05 2.20723408E-05-1.29912752E-06 9.47653745E-07
13 21 3.51473773E-07-3.64576914E-07 3.18217162E-07 1.41429023E-06 3.11370059E-07
13 22-1.06201889E-05 1.24620233E-04-1.24618104E-05-2.74917296E-06 2.22272453E-05
13 23 6.23482689E-05 8.42405793E-05 7.13748761E-08 9.80811215E-08-8.53531372E-07
13 24 3.66896784E-07 6.64521368E-07 4.01087563E-06 3.21917836E-06-2.49640034E-06
13 25-3.50270791E-06-6.02180686E-05 3.90256534E-05-4.27673976E-05 4.57294575E-05
13 26 5.94240178E-05 1.13676679E-05-9.04623059E-06 3.77827987E-04 3.82388165E-07
13 27-1.35745866E-07-2.46642299E-07 2.63162855E-07 1.31282241E-06 1.87271398E-07
13 28 3.69133433E-08-8.30568524E-06-2.31918051E-05-1.20316105E-04-5.12667081E-08
13 29 3.99490349E-07-6.41919723E-07 3.72777253E-07-9.03604492E-08-5.38826690E-06
13 30 4.77693778E-06-1.23706509E-06 5.38265273E-07 2.71469353E-05-6.81960675E-05
13 31-3.53308399E-05 2.68077290E-05-1.56447925E-03-4.82270545E-04-7.01998563E-04
13 32-1.94161956E-05-4.88381655E-07 7.02144891E-07-2.13763235E-07 3.00018830E-07
13 33-6.26583110E-07-1.02615689E-06-6.64342826E-08 3.58127053E-07 1.41499704E-07
13 34-1.41904661E-07 2.00003847E-07-4.52583442E-06-6.35943635E-07 5.32548353E-07
13 35-1.12369221E-06 6.09452428E-05-2.09824001E-05-1.90823892E-05 4.68400505E-06
13 36 1.17148206E-03-2.13760715E-04-8.11373094E-05 5.53001643E-05 2.32149114E-07
13 37 1.25630492E-07-3.57779605E-07 3.97614467E-07 2.12596673E-07-2.87618306E-07
13 38-2.01951823E-07-5.62678108E-07 3.32078402E-06-2.52543113E-05-4.57845691E-08
13 39-1.93692664E-06 1.88903231E-05-8.20257219E-06 2.16735173E-07-3.86297140E-06
13 40 8.66650183E-06 1.74368566E-05-1.57105575E-08 1.35523736E-07-6.28163803E-07
13 41 1.01440860E-06-1.09932173E-07-1.21716004E-06 3.15778390E-06-4.39157354E-06
13 42-4.44049415E-07-2.16386656E-05-1.79175011E-06 2.99848630E-05-8.50855238E-06
13 43-1.12826642E-04-3.55857460E-05 1.45211776E-04-2.47756153E-05-1.44526739E-07
13 44-2.27420698E-07 3.71947437E-07 6.11693062E-07 9.20087747E-08-7.00185357E-07
13 45-9.45935612E-07 7.64875982E-06 4.38582076E-05 1.38539845E-04-3.48970674E-07
13 46 3.64707665E-06 2.02423497E-05 5.09502772E-05 6.49137785E-07-5.77000013E-06
13 47-2.10867813E-05-2.46572553E-05-4.45778038E-05-3.56564475E-05-1.93732437E-06
13 48 1.06061611E-06-2.06398009E-06-1.94473042E-05 6.57175508E-06-6.14012819E-06
13 49 1.40872370E-05 1.27811772E-04-1.03409041E-04 1.16887676E-04-1.47329342E-04
13 50-1.61238317E-03-1.27680206E-03 1.55868042E-03-1.01382135E-03-3.44637435E-06
13 51 1.58370060E-06 1.86267375E-06 5.10344508E-06-2.81373031E-06 1.25013518E-06
13 52 5.78118585E-06-7.18920433E-05 6.44213457E-04 3.06570223E-04-6.31407148E-08
13 53-1.08504122E-07 3.22165800E-07 2.12003643E-07-9.82666691E-07 7.62702525E-07
13 54-1.93611303E-06-2.25053165E-07 4.71779212E-06-1.28056280E-05-1.18086884E-07
13 55-4.87284924E-06-3.21851300E-05-4.65942845E-04 2.28660927E-04 9.73865792E-05
13 56-7.97836557E-05 1.20137499E-06-8.45318652E-07-3.56056342E-07-1.16413060E-06
13 57 1.23264282E-06-1.31532661E-06-4.26548179E-08-1.72259986E-07 1.76898012E-06
13 58-6.36822733E-07 1.52036207E-07 1.58202093E-06-8.02696908E-06 2.77450804E-06
13 59-9.52052460E-07-1.99896782E-05 4.50566113E-05 3.20389082E-05 5.80764275E-07
13 60 2.48550226E-03-1.80623221E-04 2.42646333E-04 1.48725565E-04 2.04341508E-06
13 61 1.24443645E-06-3.28785153E-06 9.88778442E-09 1.00384209E-06-9.13569771E-07
13 62 3.49359964E-09 4.56747865E-07 1.45652768E-07-4.67189987E-07 9.64305409E-08
13 63-5.99822723E-06-1.01471083E-06 2.89441971E-06-6.37385066E-08 2.90396065E-05
13 64 1.12599645E-06-1.34659642E-05-1.46581412E-05-5.89953073E-04 1.27095618E-05
13 65 1.85526322E-05 1.51522480E-04 3.08731409E-07-1.83530414E-06 1.52657273E-06
13 66-6.23743593E-07 6.81822775E-07-2.00016742E-07-4.41812062E-08-2.09702588E-08
13 67 1.45417722E-06-8.12454576E-07-1.08852292E-08-1.55154994E-06-6.02249742E-06
13 68 3.26641803E-06 1.24464298E-08 3.37581486E-05 2.29774929E-05-4.92226065E-06
13 69 1.38401344E-05-4.45021234E-04-1.14884364E-04-1.17780589E-05-1.20156125E-04
13 70-7.42300399E-07-1.30789840E-07 8.73090239E-07 2.34699422E-07 5.84435762E-07
13 71-3.59984091E-07-8.65437381E-08 1.75544417E-07-2.86284294E-07 1.78461679E-08
13 72-1.77705663E-06-2.43856470E-07 1.58451461E-06-9.12630686E-07 9.25652830E-06
13 73-2.91651706E-05-4.24251060E-06 2.19968170E-05-2.37358076E-05 4.24916721E-04
13 74-1.49455696E-04-3.96234591E-05-1.04513209E-04 1.01543729E-06 4.86978846E-07
13 75-1.50241613E-06-9.05126730E-07-9.77966811E-07-6.16012068E-07-2.01342613E-06
13 76 1.45437526E-05 9.97476164E-05-1.92246244E-04-4.62358950E-07 2.05562301E-06
13 77 1.60859029E-04 5.50515249E-05-1.91783292E-06 1.23591112E-05 4.37191645E-05
13 78 1.18055039E-04-1.82178135E-08-2.27475658E-07 1.71644471E-07 4.32244839E-07
13 79-5.11043881E-08 3.24741730E-06-6.27395211E-07-1.70063807E-06 4.93539505E-07
13 80-3.24023468E-05 1.17744289E-05-3.09078542E-06-7.61949859E-06 1.90666070E-04
13 81-8.75736276E-05 5.58751744E-05 5.79980666E-05 3.51241396E-07-1.54782876E-07
13 82-1.96458520E-07 2.34499965E-07 6.01519646E-07-2.59602841E-07 5.63453099E-01
13 83 4.66486170E-01 6.88457607E-04 1.67896721E-04 7.96666709E-04 4.55316359E-03
13 84-4.53987304E-04-1.69311844E-04-4.93977152E-04-5.72507584E-03 8.12574115E-04
13 85-1.17008641E-04 2.65320583E-04-3.58177698E-03-3.42518845E-03-1.04383799E-03
13 86 4.52357524E-03-2.71900976E-05 2.85572758E-05-1.36717824E-06 9.65158650E-05
13 87-6.22266952E-05-6.81805919E-06-7.36009149E-05-6.92995411E-05-4.44663797E-06
13 88 2.90729136E-06 4.29861013E-06 1.12198727E-04-1.64325560E-05-1.90570916E-05
13 89-1.01056445E-05-8.30833506E-04-2.41807304E-04 2.54252976E-04 1.59335840E-04
13 90 1.20330059E-04-3.43422909E-04-3.97361402E-04 1.02734758E-04 2.76765732E-06
13 91-7.84227717E-06 5.07461984E-06 2.98712659E-06-1.98413517E-06-4.08032422E-08
13 92-2.44906805E-06 7.90794183E-05-9.40635744E-05 1.31006861E-04-1.90714351E-06
13 93 6.08866922E-05-1.49234217E-04 4.53893862E-05-1.95744869E-05-1.44807666E-05
13 94 2.97037533E-06-6.67503470E-06-1.74348893E-06-7.37653382E-06-2.83478914E-05
13 95 3.48255685E-05 1.63145183E-05-5.68970163E-05-2.22183980E-04 1.23088838E-04
13 96 9.22207833E-05 1.15101894E-03-1.95493217E-05-7.93747881E-04-5.44641654E-05
13 97-1.70098911E-05 1.80672013E-05-1.05731020E-06 1.28832880E-05 8.75658262E-06
13 98 2.33533596E-06 3.78514218E-06-4.54954999E-05-1.24614129E-04-2.18893334E-04
13 99-1.54423733E-05-4.26041543E-06-6.47679537E-06-8.39034227E-07-2.94660914E-06
13100-1.25992279E-04-1.72701656E-05-1.91855797E-05-6.25457123E-06 2.62119132E-04
13101 1.83306852E-04 2.03534326E-04 1.37108374E-04-5.51423567E-03-8.73375926E-04
13102 4.56339754E-04-1.02134375E-03 1.71306104E-05-1.17502362E-05-5.38037422E-06
13103 1.75332141E-05 1.74904737E-05-2.83648472E-06 4.71509817E-07-8.67662389E-05
13104 4.17714830E-05-4.57090632E-04-4.70381719E-06 4.11417357E-05 1.84895853E-04
13105-2.81410360E-05 2.23505558E-03 1.80426493E-03 4.26326795E-05 9.82526680E-05
13106 1.31707701E-06 1.80224677E-04 2.59015580E-04 2.35126558E-04 9.49725138E-06
13107 1.12205120E-03 2.26146086E-04 7.32544513E-04 9.53953121E-05 2.34720156E-03
13108-2.70045405E-03 3.80780113E-04-1.12028866E-03-3.66295315E-06 6.25828402E-05
13109-5.89198870E-05 1.07638192E-04 9.03460119E-06 2.63289992E-05-1.16733997E-05
13110 1.41913685E-05 3.92587132E-04 4.88675772E-04-2.76547484E-05-1.71074407E-05
13111 5.37356779E-08 2.53048320E-06 5.32071811E-07-5.87883760E-05-3.06417032E-05
13112-4.19349645E-05 2.51165735E-05-1.53105727E-04 9.63118178E-05 3.47625720E-04
13113-6.27961816E-05-1.48228962E-03-4.15898441E-04-2.33326037E-03-2.89565600E-05
13114-1.38093556E-07-8.48915992E-06 8.62725348E-06-5.03987292E-06-2.89358601E-06
13115-1.69108643E-06 5.59831785E-06 7.44128194E-06 3.39135295E-07-8.51760125E-08
13116-1.33601141E-06-4.09560202E-05 9.30987593E-07 4.84951947E-06 4.19659491E-06
13117 3.90901024E-04 1.06868463E-04 1.80957704E-04-4.85212080E-05-2.70880300E-03
13118-1.98909900E-04-5.85815627E-04 1.11979172E-04-2.96736217E-07 3.94812464E-06
13119-3.65138843E-06 6.89490449E-06 1.98033838E-06-2.20232614E-06 3.37217104E-06
13120-4.32834860E-05 1.56361042E-05 5.08050391E-05 5.38363265E-07-1.91889977E-05
13121 4.38313109E-05-3.12019568E-05 6.15575562E-06-5.92942418E-05 1.15285917E-04
13122-1.56215176E-04-8.50725143E-06-6.90436327E-06-1.89028621E-06 3.06233183E-06
13123-2.29845939E-06 9.51251039E-06 7.05858641E-06-1.34812110E-05 1.53714032E-05
13124-9.81109488E-05-4.53093611E-05 3.58983082E-07 9.47643382E-05 9.08044075E-04
13125-3.86895733E-04 3.08181199E-04-2.13681255E-04 5.26850245E-06 6.22211968E-06
13126-1.14906221E-05 1.00213753E-05-1.13973605E-06 1.20648769E-05 5.73527529E-06
13127-3.64372307E-05-2.11057781E-04-4.17848855E-04-1.99694420E-06 2.31974009E-05
13128 1.03020158E-04 5.09021015E-04-1.23007178E-08-5.08978162E-06-3.27293656E-05
13129-5.09206605E-05-7.50257528E-03-6.26273504E-03 3.28555584E-05-5.95577583E-05
13130-3.01892180E-05 1.04356825E-05 2.42599268E-04-3.47926580E-04-6.14292857E-05
13131 2.41819558E-03 4.01013399E-04-6.42495220E-04-1.46768286E-04 8.77261490E-04
13132-1.38578140E-04 6.05946731E-05-1.50716091E-04 3.62330989E-06 7.93784858E-05
13133-8.30017957E-05-1.55786525E-04-2.57617667E-05 5.29849890E-05 1.48072047E-05
13134-2.00709067E-04-1.02221473E-04-7.12801025E-05 2.51371571E-06 1.27506046E-06
13135 7.26671545E-07 9.36376186E-06 6.63071518E-06 2.26063259E-05-9.90425421E-06
13136 4.12779669E-06-1.77977388E-06-2.06968538E-04 2.46289597E-05 1.46486203E-04
13137 1.33694662E-04-9.32910881E-04-1.70838133E-04 2.18222045E-04 3.82485886E-05
13138 6.06822889E-06-7.36026423E-06 1.29203534E-06 6.63225318E-07 6.76618239E-06
13139-5.08608981E-06 1.82533078E-07-9.05607031E-07 7.08872665E-07 1.92825126E-06
13140 1.26429568E-06 1.07591312E-05-7.47272209E-06-3.66076058E-06-8.70036281E-06
13141 4.46955054E-05 1.86750048E-05 1.71030370E-05-4.68058799E-05 6.67233258E-04
13142 1.00688868E-04-2.46717260E-04-1.60911279E-04-4.51328425E-07 2.33930832E-06
13143-1.88797989E-06-8.62059134E-07-1.02717861E-06-5.62571610E-06-1.40241746E-08
13144-1.26132718E-06 2.52270539E-06 8.13085934E-07 4.40337989E-07 1.51074507E-05
13145-1.03827719E-05-4.66179125E-06 3.27743739E-07-4.27767537E-05 4.87430941E-05
13146 2.83833723E-05-2.79938680E-05-3.12207816E-04-3.58347049E-05 6.21829158E-05
13147-6.93469273E-05-1.18323824E-07 2.97890032E-07-1.79566207E-07-4.99406230E-06
13148 9.30988258E-07-4.25461571E-07 4.87680557E-08 2.68402468E-07 8.82538013E-07
13149-1.71264178E-06 1.17994673E-06-4.86588132E-06-1.62557740E-06 4.31289947E-06
13150-4.89587140E-06 3.81099842E-05-1.02081852E-05-2.66561732E-05 9.17500479E-07
13151-5.62945970E-05-4.57213452E-05 7.86892241E-05 1.27526006E-05-3.68619619E-07
13152-1.46056333E-07 5.14675951E-07 1.35759655E-06 1.93885292E-06 9.83455534E-07
13153 1.71057734E-03 1.36162338E-03-3.86149232E-05-1.28284871E-05 7.90894868E-05
13154 1.96982111E-04-1.64894289E-04-2.46558430E-05 3.39743192E-04 1.37063764E-03
13155-4.33585410E-04-9.63601854E-05 4.67108073E-04 7.46943087E-03-1.41238903E-04
13156-1.49525388E-04 1.40444115E-03-2.02452457E-05-7.59499160E-05 9.61951617E-05
13157 3.96781138E-06-1.00904385E-04-1.57569553E-05 4.07647074E-06-5.08049183E-05
13158 1.18084654E-04-3.01008956E-04-3.22849190E-06-4.52044634E-05-5.68881414E-05
13159 4.23380512E-04 3.55254597E-06-6.50784765E-05 1.43857447E-04-3.52996395E-04
13160-8.84079985E-05-1.50767207E-04-1.28052625E-04 1.59176616E-05-9.50458876E-05
13161 3.07429604E-04-4.30246491E-04 6.29082281E-05-3.33989109E-04 7.28530028E-04
13162-2.87551801E-04 9.50050820E-06-1.63857649E-04 6.26622225E-04-5.05187372E-04
13163 1.90954207E-04-5.30448437E-04 1.02208195E-04-1.05352753E-04 3.14455811E-06
13164-3.37265464E-05 1.83622798E-04-2.34159157E-05
14  1 5.63423075E-01 4.66458491E-01 1.77071199E-05-7.55894421E-04-6.24644122E-04
14  2 4.52794202E-03 3.59382581E-05 5.17154932E-04 4.01686358E-04-5.55298487E-03
14  3 4.01780162E-04-1.07510544E-03-1.84712441E-04-7.88142872E-03 1.87309031E-03
14  4 8.22767379E-06-1.59624760E-03 3.49051856E-06-1.90932426E-05 1.56027240E-05
14  5 8.89443274E-05-1.41532908E-05-4.65017508E-05-8.12172462E-05-7.53793413E-05
14  6-3.45006522E-06 6.51075775E-06-4.87995829E-06 1.10255362E-04 1.88857159E-05
14  7 8.75218776E-06 5.63918708E-06-8.27790980E-04-3.57291475E-04 2.41593613E-04
14  8-1.75839835E-04-8.70198656E-03-1.95118546E-03 8.38332743E-04-1.48897910E-03
14  9-5.08876202E-06 1.83094014E-06 3.25782189E-06 4.82159007E-06-6.13405152E-06
14 10 1.03146224E-06-1.10451660E-06 5.35440799E-05-1.69841352E-04-7.45009997E-04
14 11-3.45823045E-06 7.49570344E-05-2.23025022E-04-2.19632041E-04-1.88651464E-05
14 12-1.57970727E-05 6.55481655E-06-2.89118433E-06 1.32407535E-06 1.55894597E-05
14 13-3.64489492E-05 2.36541501E-05-1.44929651E-05-1.72623275E-04-1.32775393E-04
14 14 1.91046958E-04-1.60131506E-04 6.94540187E-03-8.52870615E-04-1.02085312E-03
14 15 5.22062724E-04 1.25049468E-05-1.10150179E-05-1.48992894E-06 1.75365722E-05
14 16 4.64725525E-07 1.37896966E-05 3.55042855E-06-3.88564352E-05-1.97563290E-04
14 17 1.84311079E-04-1.50910321E-05-5.72772825E-06 2.02167628E-06 4.76389353E-06
14 18 2.49602057E-06-1.07774386E-04 3.92715189E-06 2.82538182E-05-5.98196886E-07
14 19 2.00604193E-04-8.83966671E-05-2.21719515E-04-7.48274037E-05-1.12729742E-03
14 20-1.42516511E-04-1.88397107E-04 2.65535174E-04-1.52471781E-05 2.51626593E-05
14 21-9.91548116E-06 8.18938242E-06-9.02200150E-06 1.25738836E-05 2.98128537E-06
14 22-9.31534518E-05-8.67011771E-05 3.72725078E-05-2.78122881E-06 2.89150133E-05
14 23 9.92713009E-05 8.73433832E-05 2.52244779E-03 2.04115537E-03-8.75047329E-05
14 24-5.57910321E-05-1.09632974E-06 1.76407887E-04-2.20541534E-04-2.90910831E-04
14 25 2.81943219E-05 1.21042028E-03-6.68565062E-04-3.52154334E-04-1.38082837E-04
14 26-1.35553406E-04 4.76059679E-04 7.39965827E-04-4.28175647E-04 3.77502848E-05
14 27 2.39420698E-05-6.16923546E-05 1.23295328E-04 8.78995415E-06 4.30383067E-06
14 28-1.14816379E-05 2.30680802E-05 2.19359639E-04 1.38775203E-04-2.86510353E-05
14 29-1.82305087E-05-2.89765542E-06-1.89084244E-06-1.32212846E-06-5.40122561E-05
14 30 4.21794489E-05 3.74399980E-05-2.42966342E-05-2.29367673E-04-3.63217719E-04
14 31-1.03826244E-04 6.47332248E-05-9.39949295E-04 1.74218895E-03 5.36201367E-04
14 32-8.41326401E-04-6.71480161E-06-2.74796309E-06 9.46276470E-06-9.49983781E-06
14 33-3.29889649E-06-2.34955733E-06 6.27777081E-06 7.99940987E-06 7.62177275E-07
14 34 4.15552465E-07 3.81520904E-07-4.23861983E-05-8.28016853E-06-4.69292664E-06
14 35 1.04779980E-06 4.40615275E-04-1.59068907E-04-1.38687815E-04 3.02199357E-05
14 36-1.92199739E-03 3.35140797E-04 3.46325383E-04-2.24746302E-04 2.82988212E-06
14 37 1.94386103E-06-4.77374315E-06 7.20792385E-06-2.03621141E-06 1.54153098E-06
14 38 4.25482484E-06-4.72970642E-05 5.88213213E-05 6.28878424E-05-8.18155060E-07
14 39-1.21136680E-05-4.15197301E-05-2.47983185E-04 6.43493845E-06-6.26783676E-05
14 40 6.20265270E-05 1.41052600E-05-9.52452919E-06-6.48286584E-06-5.81420553E-06
14 41 5.60986319E-07 2.02521677E-06-5.14877251E-06 2.73926946E-05-6.72959843E-07
14 42-1.58220472E-05-1.35205496E-05-9.54699565E-06-9.61293763E-06-3.81471178E-05
14 43-9.54349177E-04-3.15488698E-04-1.26912121E-04-3.31387950E-04 6.56554911E-07
14 44 6.96046902E-06-7.61702394E-06 1.07702404E-05 1.07446615E-05-1.20509091E-06
14 45 1.13973359E-06-1.55575058E-05-2.56308341E-04-7.08161059E-04 7.86729855E-07
14 46-1.08412271E-06 1.48566911E-04 2.56406162E-04-7.45112297E-07-8.77540009E-07
14 47 6.63329545E-05 4.87292771E-05-9.62548515E-03-8.02062676E-03 6.84663524E-05
14 48-2.10212963E-05 4.25085426E-05 1.09292001E-05 3.44741071E-04-1.70131656E-04
14 49 9.90342117E-05 2.32154322E-03 8.75823108E-04-3.70496451E-04 2.78019446E-04
14 50 1.43421706E-02 3.84577064E-03 8.11075755E-05-4.18758805E-04 1.03601138E-04
14 51-3.43799221E-05-6.92212160E-05-1.27757137E-04 9.01155023E-05-3.61341989E-05
14 52 1.17135313E-06-9.58835984E-05-7.74875102E-04 4.12166214E-04 2.89513568E-06
14 53 2.30371064E-06-6.95658822E-06-2.42110459E-06-7.29212436E-06 1.61712474E-05
14 54-1.33245010E-05 9.11320149E-06-2.47571164E-06-1.93071365E-04-1.16950214E-04
14 55-4.76579372E-05-1.12149390E-04-6.26150000E-04-5.42548958E-04-2.49620036E-04
14 56 5.82060707E-05-7.07634318E-06 8.20454270E-06-1.12819952E-06-6.64734688E-07
14 57-6.27649883E-06 4.54036649E-06-8.91463914E-08-1.93692109E-06-1.31262263E-06
14 58-2.04029453E-06-9.13386111E-07 1.86886945E-05 4.89274448E-06 1.76237246E-05
14 59 6.29905759E-06 7.13532580E-06-2.24295169E-05-7.77800129E-05 7.24110456E-05
14 60-1.04899924E-03 9.73501359E-05-1.77016024E-04 7.60715058E-04 1.23757023E-06
14 61-9.15319272E-07-3.22250960E-07-2.42259226E-06-3.71167466E-06 4.17943875E-07
14 62-4.79649311E-08-1.26761753E-06-1.53840260E-06-2.77021282E-06 8.32090376E-07
14 63 1.40053828E-05 8.10017381E-06 1.05684301E-05-6.33533880E-06-3.00707130E-05
14 64-4.07409261E-05-3.81163521E-05 5.84741609E-05-6.81215610E-04-8.16890140E-05
14 65-7.39406702E-05 5.05741776E-05 3.00941539E-07 5.75764628E-07-8.76706168E-07
14 66-4.38288027E-06 3.32616079E-07 1.09759640E-06 3.16197129E-08-3.39346239E-07
14 67-3.50872440E-07-5.91671018E-07 4.11716719E-08 2.22057000E-06 3.31784183E-06
14 68-7.52471947E-07-1.40628307E-07-5.47256873E-06-2.46070566E-06 1.91769248E-05
14 69 6.11718293E-06 6.42960176E-04 5.55572303E-05 4.73648792E-05-2.30247196E-05
14 70 1.98758884E-07 7.24597809E-08-2.71218665E-07 1.05994477E-06 4.74409110E-07
14 71 2.10540277E-06 1.83307833E-03 1.46116908E-03 1.42539139E-05 2.78556224E-05
14 72-8.13504232E-05 2.10043223E-04 3.22216581E-05 1.16251484E-04-3.76075050E-04
14 73 1.35621984E-03 8.76194234E-05 3.74096792E-04-4.36424343E-04 3.71153697E-03
14 74 1.37946056E-04 2.13352458E-04-4.58204727E-04-7.85231986E-05-3.75966074E-05
14 75 1.16119806E-04 3.67060733E-06-1.99596301E-05-7.89472423E-05 4.02334525E-06
14 76-4.86358847E-05 4.27008130E-05-7.01619108E-05-2.35690078E-06-5.18233729E-05
14 77-2.78555737E-04-1.77267640E-04 4.12117024E-06-5.91550681E-05-8.13351371E-06
14 78-1.84555366E-04-8.68672030E-05-1.47148685E-04-3.86323290E-05 1.36449576E-04
14 79 7.03087732E-05 2.91064053E-04-1.34706392E-04 4.55337801E-04 2.54747877E-04
14 80 7.45604114E-04-7.94250697E-05 3.07791475E-04 8.21850931E-05-4.94145828E-04
14 81 1.45386027E-04-1.27149615E-04 1.37940124E-04-8.80727525E-05 1.34903472E-04
14 82-4.68307195E-05-8.10767832E-05-4.09632974E-05 1.45144074E-04 2.92398950E-06
14 83 5.22202773E-06 5.72899283E-07 1.68618099E-06 3.13420181E-06-3.22330974E-05
14 84-6.81916968E-06-9.14917529E-06-1.92244513E-05 2.48246271E-04 7.71347383E-05
14 85 8.59245132E-05 1.32888646E-04 4.42452187E-03-2.30823527E-03-2.58769013E-03
14 86 7.84618431E-04 1.14064225E-06 9.10441432E-07-2.05108368E-06-2.14867302E-06
14 87 7.06947654E-08 6.56987423E-07 1.43054340E-07-5.05410110E-07 2.04103842E-07
14 88 8.89367495E-07-6.91149377E-08 7.17453644E-06-1.57652327E-07-4.91517158E-06
14 89-1.74386084E-07-2.60106679E-05-1.20239655E-05 2.94288751E-05-1.03855175E-05
14 90 2.63898139E-03 5.19507769E-04-8.11783067E-05-1.73233837E-04-7.49041857E-07
14 91 4.15310837E-07 3.33731020E-07 8.25405220E-08 3.75193391E-08-7.90848470E-07
14 92 8.53817549E-08-2.62561404E-06-4.41777186E-05 3.31694629E-05-1.29539584E-06
14 93 1.01542601E-05-7.86026835E-05 3.60029982E-05 1.20582846E-07-5.18923396E-07
14 94 1.39199997E-07-6.10366174E-07 5.80329540E-08 8.02629870E-06-9.44286900E-08
14 95 3.50678163E-06-5.02572056E-07-8.17801178E-05-2.99631286E-05 1.10711393E-05
14 96 7.53149771E-06-2.99593042E-04-3.27312680E-05-9.38287781E-05-6.71275455E-05
14 97 7.99305475E-08-3.04047550E-07 2.24117003E-07 4.29878381E-07-4.75637371E-08
14 98-1.19167086E-07-3.90087869E-07 3.00841001E-06-1.49103336E-05 4.98117321E-05
14 99-8.61882835E-08 2.44989758E-07-8.36697954E-07-4.94496753E-07-6.10501019E-07
14100-4.97029753E-06 3.54452274E-06 1.66057775E-06 3.06246470E-06 7.31847738E-05
14101-1.97205354E-06-1.72872247E-05 1.38043944E-05-1.76599433E-04-1.42021044E-05
14102-9.77178183E-05-2.20339366E-04-3.16283753E-07 3.91512493E-07-7.52287392E-08
14103 4.72238817E-07 8.66779507E-07 5.49485765E-07-3.30098359E-07-1.28614651E-06
14104-1.35614058E-05-3.13702990E-05 4.42682468E-07-7.89067526E-06 6.80712257E-06
14105-1.43543727E-04 8.47705612E-08 2.55403702E-07 9.17893305E-07 8.37065281E-07
14106 8.59751708E-07 7.67312272E-07-4.79971735E-06-3.64541488E-06-4.05694995E-06
14107-2.27936397E-05 9.22584949E-05 2.26811603E-05-2.05352646E-06-4.91389855E-03
14108-4.26790236E-04-1.14115075E-03 2.10594810E-04-5.71379459E-07 7.31393606E-07
14109-1.60014147E-07 3.09966068E-07-1.40911573E-06-1.21710351E-06 8.00318861E-07
14110-1.44409766E-05 2.73617274E-05 9.23643274E-06 3.20408365E-08-1.16957825E-07
14111-3.37144994E-07 5.97183765E-07-5.20118072E-09 1.78897135E-06 1.95280335E-06
14112-3.70044985E-06 1.49212905E-07-1.41797803E-05-3.05828881E-05 4.34670385E-05
14113-6.14559688E-05-4.64596184E-04-4.68516373E-04-2.35599980E-04-2.72746197E-04
14114 3.79416333E-07-4.40079029E-07 6.06626965E-08-1.20573924E-06-3.36412145E-07
14115-9.12540326E-07-1.12078100E-08 4.29087610E-08-6.89118623E-07-1.32996339E-07
14116-5.44487275E-08-1.97399270E-06 2.99195892E-06 5.53462901E-07 3.27433854E-07
14117 3.94982922E-05 6.59787247E-06 1.38436743E-05 7.79929942E-06-5.76792975E-04
14118-2.95874195E-05-1.42051691E-04 1.02784975E-04 1.27346459E-07-2.45252774E-08
14119-1.02821182E-07 7.60711417E-07-1.96631611E-07 6.54069430E-07 3.46117708E-07
14120-2.37448444E-06 2.35359997E-05 4.85711609E-05 1.25637804E-07-2.74928311E-06
14121 1.05343935E-05-5.59031890E-05 9.06994486E-07-5.94595615E-06 2.18021976E-05
14122-3.58202178E-05-4.56478121E-08 2.80183371E-07-9.19969137E-07 8.73853318E-07
14123 8.23714599E-07-4.10977999E-06 2.00041831E-06-5.34730776E-06-2.96221956E-06
14124 3.65406159E-05-6.06282203E-06-3.90067062E-05-1.76137292E-05 5.87241574E-04
14125-3.45054585E-06-1.03795686E-04-9.23190243E-05 1.12626189E-06-4.03087239E-06
14126 2.90461050E-06-3.94653008E-07-1.24540689E-06-1.06759325E-07-6.39031940E-06
14127 4.35955243E-05-3.03576693E-05 8.34162480E-06 5.47935364E-07-5.12019124E-06
14128-6.45036178E-05-5.87396684E-05-4.71467529E-07-1.59070187E-07 5.20852116E-06
14129 9.45681223E-06-2.19896085E-07 1.57295410E-07 1.85511841E-06-1.55427069E-06
14130 4.26432519E-07-1.46839621E-06-8.77668372E-06 7.60259460E-06-1.73075839E-06
14131-3.64663141E-05 2.73968364E-05-2.56558118E-05 3.50159836E-06-2.03395229E-03
14132 1.06858095E-03 4.92023045E-04-4.28951945E-04 3.67056051E-07-2.78926625E-08
14133-3.39163388E-07 1.17436593E-06-2.09279232E-06 3.58381714E-07-1.41734978E-06
14134 1.19917794E-05 3.96744251E-05-5.16923490E-05 2.80223192E-08 3.93614362E-07
14135 5.90001546E-07-1.20839202E-06 5.97594265E-07-4.69356665E-06-2.85490277E-06
14136 5.42989625E-06-2.26384204E-06 1.39015301E-05 1.35389394E-05-2.69567043E-05
14137 1.70827525E-06 1.12551800E-04-5.00240125E-05-6.46841993E-07-6.25453050E-05
14138 1.66172574E-08 5.82410990E-07-5.99028247E-07-3.95249263E-07 1.51966924E-07
14139 7.09903202E-08 2.92511106E-09-7.54585754E-08-5.99854891E-07-2.63682747E-08
14140-5.06399024E-07 1.91355155E-06 2.53903929E-06 7.94381618E-07 2.77005216E-06
14141-4.35630487E-05-1.60207368E-05-4.94289202E-06 3.27225806E-06 5.86772085E-04
14142 2.03295759E-04-3.19645951E-05 1.72968733E-04 1.62339275E-07 1.14142286E-06
14143-1.30376214E-06-9.96841584E-07 5.18672420E-07 2.08388505E-07 3.51039391E-08
14144 2.81912174E-07 1.56983663E-07-1.22263623E-06-1.85631789E-07-3.05116147E-06
14145-7.32830372E-07 5.61721502E-06 5.26893290E-07-8.21781165E-07-1.36819452E-06
14146-2.24521322E-05 9.69465193E-06 1.73207202E-04-8.29190590E-06-9.31633912E-05
14147-4.08037275E-05-1.22689594E-06 8.04868506E-07 4.22027434E-07-5.81501142E-08
14148-5.55334236E-07-4.34462942E-07-1.91743285E-08-2.14177690E-07-3.80591253E-07
14149 3.55374362E-07-7.08996856E-08 2.20961874E-06 1.66120730E-06-1.66295300E-06
14150 1.27852498E-07-2.85227570E-06-9.04425522E-06 6.81994295E-06-2.28557941E-06
14151-2.67221456E-04 5.82697477E-05-2.71102964E-05 2.85347691E-05 1.61988387E-07
14152-1.80398613E-07 1.84102266E-08-6.16268596E-07-1.57234983E-07 4.26747377E-07
14153-2.61757889E-07 5.66731686E-07-2.07745265E-07 1.63450919E-06 2.30690527E-08
14154-6.27008017E-06 7.49145497E-07-7.83956542E-06-3.61159973E-07 7.94790903E-05
14155-3.13014470E-05 2.74303011E-05 3.33308098E-05 8.85582302E-04-1.59077620E-04
14156 2.08592345E-04 1.09186835E-04 1.14698050E-06 7.71338532E-08-1.22411435E-06
14157 1.13895307E-06 5.35731707E-07 6.27948973E-07-1.74498017E-06 5.58346675E-06
14158 1.59429695E-04-1.15533656E-04-6.29881256E-07 3.85945439E-07-3.35273993E-05
14159-1.10901738E-04-6.27199405E-07 6.95244848E-06 1.03263427E-04 2.96407310E-04
14160-1.24641420E-07-5.76282785E-07-1.84712852E-06 1.23917224E-06-2.39291276E-08
14161 4.74304913E-06 1.07899334E-05-6.06527276E-06 1.01391160E-06-4.12676724E-05
14162-6.39573460E-05 2.76044567E-05-2.90046396E-06-1.75014091E-04 7.68862913E-04
14163-5.68250316E-05 1.52190986E-04 5.76104979E-07-6.00440347E-07 2.43353677E-08
14164 1.59009365E-07-2.93690125E-07 1.77085815E-07
15  1-2.80878612E-08 9.89012012E-07-3.36036102E-07 4.77564989E-08 3.38645083E-07
15  2-1.44613766E-05 1.99917039E-06 2.18428929E-07-2.47053342E-06 1.78768407E-04
15  3-4.81124494E-05 3.41043853E-05 2.17995058E-06 2.74727172E-03-1.15265093E-03
15  4-2.34607665E-04-3.17308384E-04-9.95752696E-07 1.32186674E-06-3.26114048E-07
15  5-3.46379054E-07-3.95603997E-07-3.13437923E-08-3.30618751E-09 1.65839016E-07
15  6 8.26722739E-07-6.93249060E-07-1.11066458E-06-1.08228346E-06-2.48787923E-06
15  7 3.88954422E-06 5.21026588E-06 3.75506731E-06 6.42412023E-05 2.13240202E-05
15  8-4.45701693E-05-4.78099840E-03 8.59680959E-04 1.54345720E-03-9.23826405E-04
15  9 2.72763227E-06-2.03425421E-06-6.93378054E-07-3.87608282E-07 1.44484527E-06
15 10-1.06882257E-07-1.25172248E-06 1.34105639E-05 5.94726125E-05-4.06032022E-04
15 11-1.09395383E-06 9.86485669E-06-9.56585750E-05-8.15482368E-04-4.09673324E-08
15 12 1.66036209E-07-3.33007241E-09-1.42478773E-07 7.69412826E-07-1.48790118E-06
15 13-3.99495444E-08 9.76639883E-07-4.38417104E-06-4.55478105E-05 1.09873867E-05
15 14 7.74582755E-06 3.03101576E-05 5.50347276E-05 7.76637473E-05-2.22248947E-04
15 15 3.24394374E-04-2.93174336E-08-2.93665033E-07 3.22982467E-07-3.23000336E-07
15 16-7.77037606E-07-6.73718342E-07-1.21677857E-06 7.97854301E-06-2.59055855E-05
15 17 1.17644202E-04-2.29769812E-07 4.55092209E-07-8.44996719E-07-3.65429401E-07
15 18-3.01907947E-08-7.34890143E-06 4.79641276E-06 2.39633308E-06 1.16095074E-06
15 19 1.48233803E-05-4.77419427E-05-5.03081230E-05-1.71585388E-05-2.00147444E-04
15 20-9.28031467E-05-4.71783416E-05 5.77850992E-05-3.97986587E-07 4.09096596E-07
15 21-1.11100083E-08 1.47559759E-08 3.62837717E-07 4.54871074E-07-4.66098602E-07
15 22-2.68020638E-06 5.29677406E-05-1.66550310E-05-1.96170249E-06 1.67163780E-05
15 23 1.74937597E-05 3.48022718E-05-9.06590466E-08 1.99339766E-07-4.58196044E-07
15 24-2.95999278E-09 5.88193256E-07-5.45318192E-07 2.24846348E-06-4.82817663E-07
15 25-2.62682215E-06-3.32552682E-05 1.21748264E-05-1.50619771E-05 2.96774724E-05
15 26 9.75646027E-04-2.51987954E-04-4.35839255E-04 2.20632885E-04 1.96389213E-07
15 27 8.02277638E-09-2.04411989E-07 6.97574679E-09 1.07801699E-06 1.85750745E-07
15 28-5.02118643E-07 2.62643913E-07-3.10741966E-05-6.21502083E-05-2.71628316E-08
15 29 7.99855065E-08-1.26063798E-07 1.33714489E-07 4.50294553E-07-1.35508272E-06
15 30 1.25461024E-06-3.79690899E-07-2.27577086E-06 4.84306857E-06-3.99925020E-05
15 31-1.84257407E-05 3.24895353E-05-1.27623493E-03-8.27881363E-04-1.92688190E-04
15 32 5.23730511E-04-2.08221357E-07 5.25517406E-07-3.17296049E-07-7.15783505E-08
15 33-3.30657817E-08-1.01216512E-06-4.86152728E-08 1.63609924E-07-2.62401286E-07
15 34 1.15433927E-07 2.99794964E-07-2.29928262E-06 1.14831374E-06-5.20140967E-07
15 35-1.62232343E-06 2.94418987E-05-1.91668419E-05-6.79489519E-06 1.04444992E-06
15 36 1.28724248E-03-2.43575704E-04-1.32795509E-04 6.98161067E-05 4.25353102E-07
15 37-2.15002131E-07-2.10350972E-07 5.58470978E-07 4.92185282E-07-4.44294710E-07
15 38-2.46528286E-07 1.14330622E-06-1.04026916E-05-1.94944306E-05 4.95772064E-07
15 39-5.18576967E-06 2.97345660E-05 3.82860683E-05 1.81542416E-07-1.79300393E-06
15 40 2.31595177E-05 1.72149034E-05-1.14886031E-08 2.34039837E-08-6.84152736E-08
15 41 9.88929981E-07-4.85660397E-07-3.68174005E-07 4.05477726E-07-4.24804692E-06
15 42 2.17946505E-06 1.07212271E-06 8.50548618E-06 2.44249519E-05-1.45496265E-05
15 43 1.11375688E-03-1.19281955E-05 3.20749172E-04 2.15686455E-04-1.14302208E-07
15 44 1.27549310E-07-1.32471012E-08 3.58513220E-07 2.62030570E-07-7.63665768E-08
15 45-5.84867904E-07 5.52181240E-06-1.96851436E-05 2.44318488E-04 1.90436551E-07
15 46-7.56393772E-07-4.22099664E-06 4.70887019E-05-4.36094335E-07 1.99786059E-06
15 47-1.00343093E-04-3.70029195E-05-4.65655810E-08 1.04997048E-06-1.28677659E-06
15 48 3.88318741E-07-3.01200388E-07-1.56509597E-05 7.34462283E-06-3.44359727E-06
15 49 2.16245711E-06 9.86100799E-05-8.95130915E-05 5.61427661E-05-5.36667262E-05
15 50 1.19861170E-03-2.75552224E-03 2.85679029E-03-1.54824788E-03-9.28720505E-07
15 51 8.12303659E-07 1.16416846E-07 2.05088766E-06-4.28687368E-07 1.19301274E-06
15 52 8.83733947E-07-2.26608566E-05 2.34625099E-04-1.43864191E-04 4.61378359E-09
15 53 1.02316217E-07-6.71602638E-07-3.93747595E-09-2.35388604E-07-9.88938147E-07
15 54 3.28430970E-06 4.32646213E-07 1.17312976E-06-2.56740144E-06-2.39217204E-05
15 55-9.39342070E-06-1.22364264E-05 1.57009162E-04 1.83846423E-04-7.08387689E-05
15 56 4.88409426E-05 9.96602479E-07-6.21625404E-07-3.74977076E-07-2.30803888E-07
15 57-1.06735782E-07-8.36879266E-07-1.69305246E-08-7.38817257E-08 4.14429138E-07
15 58-1.03293223E-07-2.80124659E-07 9.01078243E-07-2.20013462E-06-8.01508146E-08
15 59 9.62433498E-07-2.11473246E-06 1.14631676E-05 1.96737054E-05 5.71811064E-07
15 60-1.15561740E-03 8.25872201E-05-2.54518426E-04-3.86393783E-05 6.69057983E-07
15 61 5.96645100E-07-1.26570308E-06-1.04748906E-06-2.01138913E-07 1.54902843E-07
15 62 2.06789645E-09 6.78441151E-08-2.73469984E-07 2.51074639E-08-2.31313096E-08
15 63-1.17666969E-06 1.13455186E-06-2.57889331E-07 3.70573890E-07 3.84822955E-06
15 64-7.46176299E-06 4.71850757E-06-1.11054145E-05 4.61978099E-04 9.13841997E-05
15 65 4.83033100E-05-6.03434612E-05 1.84129501E-07-5.17686428E-07 3.33556928E-07
15 66 3.78123645E-08 2.77247408E-07-1.36726228E-07 1.31846944E-08 1.69058215E-07
15 67-9.59371281E-07 9.21876355E-08 2.18860874E-07-2.26181026E-06 3.83469868E-06
15 68-3.77637266E-07-9.23566002E-07 1.73527101E-05-8.90386301E-06 7.03069719E-06
15 69 1.16119606E-05 2.41570839E-04 8.51712196E-05 5.73243001E-05 6.27443813E-05
15 70-1.99247791E-07-2.32376332E-07 4.31624123E-07 2.60295679E-07-1.87120741E-07
15 71 7.03666261E-07-2.61876479E-08 5.14263020E-08-5.10216274E-08 6.93976148E-07
15 72-8.28964129E-07-5.78017117E-07 4.53600754E-07-3.55844361E-06 4.58223123E-06
15 73-3.01517615E-06-1.60222910E-05 2.75009321E-05-2.08200441E-05-2.35908825E-04
15 74-9.89419684E-05-4.35930266E-05 6.32360180E-05 3.43476220E-07 6.93370489E-07
15 75-1.03684671E-06-3.70325832E-07-8.28331481E-08-1.14459232E-07-3.95219191E-07
15 76 2.64842140E-06 1.03307679E-04-9.35458984E-05 1.04138604E-07-2.66860787E-06
15 77 1.28212348E-04 2.15119608E-05-1.18049255E-06 9.02641124E-06 5.63682627E-05
15 78 6.21010890E-05-1.85803639E-08-2.75259125E-07 9.06443436E-08 2.66333493E-07
15 79 2.40366751E-07 3.65024732E-06-4.59799923E-07-1.12097893E-06-9.96471047E-07
15 80-2.88764274E-05 6.42385008E-06-1.86314703E-06 1.06321710E-06 2.52287126E-04
15 81-1.02155800E-04 5.65896926E-05 3.53314126E-05 3.34149886E-07-1.74180930E-07
15 82-1.59968956E-07 2.07527296E-07 6.31919164E-08-1.80651389E-07-5.51063156E-05
15 83-3.85821389E-05-1.38481397E-05 6.52987296E-06 2.22640160E-06-1.13135434E-04
15 84 5.76116673E-05-6.11415187E-06-5.87388657E-06 8.81958552E-04-9.48649062E-04
15 85-3.63928183E-05 4.04754754E-04 1.15668977E-02 5.14194777E-05 1.36232478E-03
15 86-4.30187980E-03 1.01909955E-05-5.66905030E-06-4.52194524E-06 1.43031721E-05
15 87 3.43729222E-06 1.40849572E-06-5.62875063E-01-4.66082704E-01-3.26216530E-04
15 88-7.27483373E-05 1.84972314E-04-4.84787108E-03 2.69021899E-04 4.43481469E-05
15 89-1.77522145E-04 4.58250655E-03 8.64920173E-04-7.98679661E-04-2.19412392E-05
15 90 1.10764610E-02 1.72034183E-03-1.01424083E-03-4.58010598E-05 1.43771808E-04
15 91-2.89983667E-06-1.40871971E-04 7.91629171E-05-1.21941526E-04 9.64894800E-06
15 92-3.44250062E-04-1.55957451E-04-2.84884174E-04-6.73864283E-05-3.23371803E-04
15 93-3.36227305E-04-4.36332641E-04-5.81061431E-04-2.37136338E-02-1.95773285E-02
15 94-3.94679336E-05-1.17491789E-04-1.17265626E-05-4.04376823E-04-4.70362698E-05
15 95-3.55019936E-04-5.96385087E-05-7.81019366E-04-3.43141402E-04-5.14173910E-04
15 96-1.29294330E-04-1.45237818E-02-2.97651442E-03 5.90581430E-04 2.94646251E-05
15 97 5.33949477E-05-1.29218325E-04 7.58233771E-05-8.58291146E-05-8.96047788E-06
15 98-2.87125540E-05-7.17482614E-06-1.40556177E-05 1.41443648E-04-3.81135228E-04
15 99-2.79677616E-04-2.33463886E-04-3.43417931E-06 1.47085325E-06-1.85191678E-06
15100 4.65229790E-05 2.86196699E-05 1.27180386E-05 1.40151093E-05 2.23800562E-04
15101-2.41519052E-05 4.20924757E-05-2.75342175E-05 8.23022344E-03 9.64185077E-04
15102 6.25591202E-04 1.36813927E-03 1.31434752E-05-4.93498610E-07-1.26499766E-05
15103 2.75561475E-06 9.79065509E-06-7.34452366E-06-6.00589739E-06 7.67546966E-05
15104-5.21654146E-05-4.60482195E-04-1.01289458E-06 1.03171601E-06 2.49816358E-05
15105 5.39171569E-04 1.37943043E-04 1.10585217E-04 4.28866787E-06-8.14368045E-07
15106-2.81199886E-06 5.08205582E-05-3.58216138E-05 1.72741096E-05 1.99455143E-05
15107-1.79623410E-04-2.24153122E-04-2.56760465E-04-1.24206081E-04-9.88224562E-03
15108 2.15786676E-03-1.44115477E-03 1.40278441E-04 7.66279768E-06-1.14815886E-05
15109 3.81879097E-06-2.48104390E-05-1.14526064E-05 6.06097185E-06-2.88827603E-06
15110 2.48020710E-05-1.02755319E-04-1.70106818E-04-4.52254786E-04-3.75434691E-04
15111-5.08799689E-06-8.77119420E-06-1.56720726E-07-4.63997623E-06 3.69769969E-05
15112 7.29911013E-05-3.08269577E-06 9.72195847E-04-1.28984378E-04-4.00798607E-04
15113 7.89150427E-05 1.02330177E-02-2.31659798E-03-1.06838741E-03-2.66090333E-03
15114-7.61479508E-06 9.68623054E-06-2.07143546E-06 2.66727351E-05-4.80752376E-06
15115 5.19013344E-06-1.82472486E-05-1.76749386E-05 9.03167493E-07 3.45198567E-06
15116 1.42525030E-07 5.10113003E-05-5.89989442E-06-2.22074258E-05 1.67266695E-06
15117-6.54137026E-04-1.07623737E-04-2.93245223E-04-4.80873628E-06-4.04302352E-03
15118-3.69692870E-04-8.58011338E-04 1.09516758E-04 6.34234362E-06-1.29262991E-05
15119 6.58395551E-06-7.96965474E-06 2.38722245E-07-2.59181694E-06-6.43320527E-06
15120 6.40117221E-05-1.16382450E-04-3.15156683E-04-4.27963496E-06 5.67625881E-05
15121-1.13032576E-04 5.56454670E-05-3.06196902E-06 4.34647802E-05-6.99207195E-05
15122 4.89477281E-05 3.09479873E-05 2.13275132E-05 6.10728090E-07-9.01555607E-06
15123 5.07992981E-06 3.61130798E-05-4.24350169E-06 4.54068788E-05-3.12749176E-05
15124-4.52484455E-05-2.96165040E-05 2.66767621E-05 6.62682968E-05 4.66554806E-03
15125-2.23609063E-04 6.01271942E-05-1.35469459E-03 6.55523117E-07-6.11661258E-06
15126 5.46108947E-06-1.47841822E-05-7.48603824E-06-1.45367164E-05-4.01913246E-06
15127 8.41635074E-05 2.12014079E-04 4.43777276E-04-6.76408187E-06 6.31324984E-05
15128-2.51021190E-04 2.37475611E-04-7.98698999E-06 2.86870713E-05-2.32887367E-04
15129 3.37876809E-05 1.99187589E-03 1.71961434E-03 7.94774372E-05 1.24113260E-05
15130-3.24715218E-05-1.76916609E-04 4.57908000E-04 1.46847572E-04-1.22875009E-04
15131-1.86498197E-03 4.19481755E-04 5.13466732E-04-4.02838423E-04-1.30697679E-02
15132 9.04977725E-05 2.50350595E-03-9.02295995E-04-1.73424600E-04 8.02302784E-05
15133 9.31943215E-05-9.58354488E-05 1.08146150E-04 3.05663549E-05-4.44058158E-06
15134 2.37133350E-05 3.37380742E-04-4.54589944E-04-3.19874346E-06-4.25697482E-06
15135 1.44039680E-06-3.38710493E-07-7.42531222E-06 4.75004455E-06-2.89069216E-05
15136-7.70745741E-06 1.53701631E-05 2.49807765E-04 8.68754432E-05 9.74516671E-06
15137-3.83370193E-05 6.85174339E-04-1.38879724E-04-2.33631600E-04 1.07719186E-04
15138 4.87363046E-06 4.37774142E-06-9.25137188E-06 7.48811663E-07-4.03301338E-06
15139-9.58131271E-06 1.05641664E-06 2.21581543E-07 7.83967502E-07 4.35169647E-06
15140-2.57808498E-06 2.08081964E-05 1.02186638E-05-9.50419895E-06 9.03884519E-06
15141-1.43930623E-04 8.79189245E-05 1.24574375E-04-2.02114791E-04 2.61089755E-03
15142-1.17720663E-04-5.16425116E-04-5.86757568E-05-3.34351519E-06 8.70884198E-07
15143 2.47263099E-06-9.82635401E-06-3.22006911E-06-2.44550728E-06 5.58898678E-08
15144-1.81599713E-07 1.28475712E-06 1.79409303E-07-1.51535109E-06 3.26633863E-06
15145-5.14801562E-06-4.90094946E-07 1.02300824E-05-4.68498756E-05 2.79118450E-05
15146 1.69293785E-06-7.60895261E-05-8.97736799E-04 7.98098109E-05 1.84829663E-04
15147-1.25492796E-04 1.73069611E-07 8.92714250E-07-1.06578386E-06-1.20144632E-06
15148 3.82739386E-07-9.15178898E-07-3.44867504E-08 8.94870527E-07 2.54067465E-07
15149 1.00853743E-07 6.74088057E-07-1.39667506E-05-3.73505680E-06-2.65890895E-06
15150-3.50106582E-06 1.41549963E-04-4.15407953E-05-3.32392197E-05-1.96863833E-05
15151-6.21370097E-04 1.13184576E-04 1.20323769E-04 1.25144158E-04 9.59341020E-07
15152 1.00509027E-06-1.96443129E-06 1.75768576E-06 2.57771402E-06 2.60482634E-06
15153-2.04161728E-05-1.56257319E-05-4.88595155E-06-1.44092167E-06-4.28366040E-07
15154-1.68160218E-06 2.23387859E-05 4.89518801E-06-1.49804757E-06 1.14487222E-04
15155-4.56046685E-05-5.28464913E-05 7.63166574E-05-6.16593349E-03 1.15319250E-03
15156 2.34618857E-05-7.50497094E-04-6.15462734E-06-4.97987325E-07 6.65261466E-06
15157-3.49551656E-06 8.57922042E-06-1.44311822E-06-1.49278087E-06 1.37496871E-05
15158-1.29962084E-04 7.82503875E-05 3.91916429E-06-3.65362831E-05 5.05528933E-05
15159 5.57085187E-04-1.54931384E-06 9.38367163E-07-2.96150155E-04-1.80036836E-04
15160 8.75316489E-08-1.89913525E-06-3.91299825E-07 1.14633568E-06-1.59612510E-06
15161 3.16171935E-05-1.15494922E-06-2.65184466E-06 1.52464617E-05-2.48637344E-04
15162 1.31024198E-04 1.61363520E-05-5.42618800E-05 1.36899650E-03-1.19250731E-03
15163-8.57527472E-05-9.80208591E-05-4.21156401E-06 3.47820465E-08 4.17678196E-06
15164-1.42588200E-06-3.37469027E-06 9.12793058E-08
16  1 1.33364317E-08 3.56594567E-07-3.88335809E-07 3.55213575E-07-8.63833953E-09
16  2-5.88871021E-06 2.87261400E-06-1.85564288E-06 5.15785039E-07 4.68242535E-05
16  3-5.88272974E-06 3.96830506E-05-1.98107787E-05 3.98213709E-03-7.73944818E-04
16  4 2.65393905E-04-1.07776127E-04 4.90006658E-07-6.89986755E-08-4.21007982E-07
16  5 6.85639034E-07 9.34816108E-07-4.16344414E-07 2.75806118E-07-1.42372638E-07
16  6 2.84401749E-07-3.06154001E-07-8.14824211E-08 4.66494011E-06-3.14856386E-06
16  7 1.10142500E-06 5.53532991E-07-3.19047836E-05 4.17487664E-05 3.16387451E-06
16  8-2.07212257E-05-4.74014204E-03-1.85479941E-03-3.43923213E-04-3.88052021E-04
16  9-1.59404869E-06 4.65271786E-08 1.54752151E-06-9.97282384E-07 1.60743699E-07
16 10 8.06731520E-07 6.56682200E-07 2.90364239E-06-1.29839535E-05 2.95990501E-04
16 11 8.97789804E-07-7.54943278E-06-3.79196363E-05-5.70591784E-04-1.67411289E-07
16 12 5.53080345E-08-4.36865419E-07 6.06254672E-07-3.66334238E-07-2.83907042E-06
16 13 1.88170469E-06-2.96343756E-06 1.54414503E-06 8.63040662E-06-1.87146860E-05
16 14 2.09001087E-05-2.03514739E-06 5.40151187E-03-7.45700397E-04-8.88032277E-04
16 15-2.59622960E-04 7.55786490E-07-3.38653209E-08-7.21921169E-07 1.22791421E-06
16 16-3.95122514E-07-4.31111380E-07-1.56885997E-07-3.97111660E-07-6.65219231E-05
16 17 7.24423671E-05-2.28428962E-08 4.63786793E-08 1.37839204E-08-1.71124989E-07
16 18 2.97046404E-07-1.77294665E-06-1.84056654E-07 3.06132169E-07-1.41322251E-06
16 19 4.13816764E-05-1.22929545E-05-3.94427799E-05-1.41583290E-05 3.05605619E-05
16 20 1.87980248E-04 4.91074742E-05-1.01259617E-04-4.27962822E-07 6.83781881E-07
16 21-2.55819059E-07 7.95023083E-09-6.90783429E-07 6.26806344E-07 5.61548411E-07
16 22-7.13011237E-06 1.07163092E-04 2.45465575E-04-1.17011244E-06 9.59635294E-06
16 23-1.65143231E-05-1.11875218E-04 5.27739372E-07 6.89898067E-08 4.36013913E-07
16 24 1.32168712E-07-4.00148828E-08 5.75818693E-06-3.06459879E-06-3.87586167E-07
16 25-2.48639157E-07-3.68980873E-05 3.60014737E-05-1.48208027E-05 1.76011552E-05
16 26-7.61578597E-04 2.23250826E-04-1.81763822E-04 1.52152906E-04-1.22490829E-07
16 27-5.36516406E-08 1.76142469E-07-4.18000186E-07 3.93947119E-07-3.10999453E-07
16 28-1.23749323E-07-1.37200640E-06-3.34629531E-05-1.23689187E-04 2.18058823E-09
16 29 1.14799505E-07-1.65801887E-09-1.42905667E-07-2.18053002E-07-2.05294113E-06
16 30 1.85397907E-07 1.10251931E-06 1.15724750E-06 4.53420276E-05-3.76334617E-05
16 31-1.94938160E-05 2.46703705E-05-1.39802307E-03-2.68617575E-04-4.30685382E-04
16 32 1.86852439E-04-5.78707263E-07 3.20662150E-07 2.58045113E-07 3.09568950E-07
16 33-8.77908373E-07-3.02370112E-07-7.10655564E-08 1.90591667E-07 2.74366908E-07
16 34 8.32732573E-08 1.24114870E-07-2.60773517E-06-1.07676695E-06-7.16974659E-07
16 35-5.25572415E-07 3.39356402E-05-5.48128734E-06-6.23696910E-06-5.21730170E-07
16 36 7.45435441E-04-1.55481019E-04-1.58373664E-05-3.15308700E-05 3.63709684E-07
16 37 2.01675981E-07-5.65385665E-07-2.95269097E-07 2.38443365E-07 2.48229758E-07
16 38-3.06870709E-07 1.04383646E-06-7.03096450E-06 5.87492876E-05-4.82842190E-07
16 39 2.25565330E-06-7.92896339E-06-6.23174160E-05 6.51783383E-07-5.66404156E-06
16 40 2.35371424E-05 1.95091004E-05-3.32861382E-08 8.27445147E-08-1.36196546E-07
16 41 4.84751189E-07-1.48403641E-07-1.18085961E-06 7.72901391E-07-2.29594415E-06
16 42 2.44998506E-07-7.89271117E-08 3.74188549E-06 2.22315247E-05-3.22721047E-06
16 43 3.27402190E-04-5.46314765E-05 1.38794923E-04 8.12511998E-05-4.20461354E-07
16 44 1.01093629E-07 3.19367725E-07-2.06406044E-07 2.15953946E-07-2.14292586E-07
16 45-9.96554286E-07 7.59077776E-06 4.07471510E-05 1.12483445E-04-8.63678718E-08
16 46 1.58568149E-06 1.21094867E-05 3.50480095E-05 2.64868240E-07-3.71207162E-06
16 47-1.31425662E-05 4.21508959E-05 8.81871177E-08-3.95149849E-07 9.46239490E-07
16 48 7.71818439E-07 8.81520034E-07 4.21490429E-06-7.43017680E-06-4.11981531E-06
16 49-4.91142732E-06-3.39515338E-05 5.83361815E-05 4.84337011E-05 2.74863598E-05
16 50-1.90983688E-03-1.98068678E-03 1.22906429E-03-8.63477152E-04-1.70348851E-06
16 51 6.02859369E-07 1.10062914E-06 1.21677545E-06-3.10945582E-07-5.35339649E-07
16 52 1.00992551E-06-4.64628985E-06-2.72414320E-05-5.20225000E-04-2.67128263E-08
16 53-2.78828393E-07 3.89176915E-07-6.25256399E-07-2.77427502E-07 2.71775455E-06
16 54-1.59887448E-06 2.94806787E-06 1.48086012E-06 2.90694300E-08 2.40476636E-06
16 55-1.80849856E-05-1.22869987E-06 3.71223513E-05 3.76487089E-05 5.96842948E-05
16 56 9.47557340E-05 1.94411061E-07-1.54153644E-07-4.02574161E-08 6.95230060E-07
16 57-1.77140246E-07-5.60912339E-07 1.24657239E-09-4.91991485E-07-6.17933152E-07
16 58-1.33371955E-07 3.45277512E-08 6.91595514E-06 1.97595120E-06 1.17876156E-06
16 59-1.09008628E-07-6.77746380E-05-3.20680327E-06-7.86701532E-06 8.05770488E-06
16 60 4.23926677E-04-1.14139044E-04-3.39574719E-05 1.79340848E-05-5.39293752E-08
16 61 4.50774064E-07-3.96844689E-07-8.93656945E-07-3.82350889E-07 2.76249122E-08
16 62-2.25927582E-08-1.83881568E-07 1.03754939E-07 1.95672737E-07-1.41512762E-07
16 63 1.86455372E-06-7.80757615E-07-6.72270052E-07 5.19466268E-07-1.46278730E-05
16 64 6.40745377E-06-1.26733232E-07-5.85040149E-06-4.98259339E-05-3.98370939E-05
16 65 2.84004165E-05 1.74057481E-05 2.10898127E-07-7.00704339E-07 4.89806212E-07
16 66-3.56277118E-07 3.02960887E-08-6.75648590E-07-1.68881854E-08 8.58787716E-08
16 67-1.04103613E-06 8.49328167E-07-1.26664115E-07-1.57719200E-06 3.65300716E-06
16 68-3.34373222E-06 5.84671762E-07 9.54931336E-06-5.57302007E-06 1.60546572E-05
16 69 5.24352273E-06-3.06475659E-05 2.45353957E-05 3.50228057E-05-4.74422004E-05
16 70-2.85091445E-07 6.41137422E-07-3.56045977E-07 1.55901987E-07 6.79896822E-07
16 71 7.55059348E-07 7.50023388E-08-1.56254438E-07-4.96265532E-07 4.97454472E-07
16 72-6.55644375E-07 1.55149027E-06 2.05671955E-06-2.32494011E-06 2.99253804E-06
16 73-7.13306642E-06-1.05129850E-05 1.72957538E-05-2.80235145E-05-1.55105608E-04
16 74-1.27086504E-04 3.89432091E-05-2.11218070E-05-5.96502022E-07 2.52802512E-07
16 75 3.43699510E-07 1.75603781E-07-2.35491827E-07-3.80111714E-07-9.84067895E-08
16 76 6.64680563E-07 1.45369462E-05-4.34874905E-05 3.29686715E-07-2.47995060E-06
16 77 5.10444840E-05-8.72774520E-06-5.71818694E-07 4.58070770E-06 1.12532549E-05
16 78 1.35584326E-04-1.03727404E-08-1.08272321E-07 3.27682899E-07 4.08419812E-08
16 79 3.58895312E-07 1.11984523E-06-1.39850336E-06-1.72256846E-07-1.52961748E-06
16 80-5.96797633E-06 5.55294796E-06-2.54837867E-07 7.32177363E-06 6.83085274E-05
16 81-5.43327349E-05 4.23842064E-05-3.34269134E-05-6.84853010E-08 1.74696150E-08
16 82 5.10156860E-08 6.22473486E-08 6.32181239E-08 3.07445862E-08 1.07528890E-04
16 83 8.68150779E-05 9.49932841E-07 6.90435626E-07-1.72599237E-06 5.69467951E-05
16 84-1.64510060E-05 3.29154625E-05 1.96943498E-05-4.50071744E-04 3.85011115E-04
16 85-3.11884415E-05-2.08599057E-04 1.29855900E-02-9.07445580E-03-1.13923044E-03
16 86 5.45842722E-03-6.13805284E-06-2.31403426E-05 2.92783954E-05-1.40098454E-05
16 87 1.00260706E-05-1.09648473E-05 2.31530574E-02 1.92310644E-02 3.59017029E-05
16 88 8.27694072E-05 2.16851782E-06 8.30133088E-05 1.15406325E-04 4.60186340E-04
16 89 7.74874258E-05-2.43712896E-03-5.25921250E-04 6.55629801E-04 2.12212083E-04
16 90 3.87321624E-03 6.88053643E-04-8.24916637E-04-3.06811136E-04 9.17158305E-05
16 91-1.82265077E-04 9.05492462E-05-3.98854424E-05 1.05482735E-06-6.54094375E-05
16 92-1.37860468E-06 1.22892435E-04-2.10296252E-04 3.12798370E-04-4.30342633E-06
16 93 1.90830858E-04-1.64300376E-04 3.11917371E-04-5.44791470E-01-4.51075660E-01
16 94-1.23736910E-04-1.78271232E-04 1.19153026E-04-4.69565027E-03-8.54508158E-05
16 95 2.71948822E-04-7.87408884E-05 4.45292677E-03 1.79194993E-03 9.65912149E-05
16 96-4.04780296E-04 5.60130960E-03 9.43574935E-04-8.99549001E-04-3.81619940E-05
16 97-1.72740164E-04 8.82831323E-05 8.44570315E-05 1.06231526E-05 5.29438111E-05
16 98 3.45332636E-05-3.36100976E-04 7.87895153E-05-1.12593736E-04-2.91308145E-04
16 99-2.36498218E-02-1.95152395E-02 2.34755603E-05-2.23958779E-05-8.43968297E-05
16100-4.53845203E-04 1.66108708E-04-1.53018139E-04-3.74561782E-04-1.70865590E-03
16101 6.02967979E-06-2.72301047E-04-6.43336854E-04-4.68732146E-03-7.95023672E-04
16102-1.72590222E-04-1.09987739E-03 5.90838421E-05 2.10237518E-05-8.01075939E-05
16103 3.76090223E-05 9.92155423E-05-8.87207373E-05-2.21610282E-05 9.19155903E-05
16104 1.28449658E-05-2.96150996E-04-1.65764396E-05 6.05295974E-05 1.21740043E-04
16105-2.76899952E-04-3.22561222E-02-2.66830767E-02-1.84720897E-06-1.56411771E-05
16106-1.01572914E-05-3.58491193E-04 1.53320787E-04 2.57234381E-05-9.77895584E-05
16107 3.05098634E-04-1.88040616E-04-7.73248023E-06-6.94856137E-05-7.54179436E-03
16108-5.18782568E-04-2.61195554E-03-1.23502332E-03-6.77374646E-06 1.67302853E-05
16109-9.95653888E-06 3.89474355E-05 4.36171280E-05 1.92650020E-07-1.26306676E-05
16110-4.74205797E-05 1.77443718E-04-7.02451646E-04-1.35953869E-01-1.12509190E-01
16111 6.76510007E-05-5.56859018E-05 6.12352333E-05-1.32737942E-03 2.57908581E-04
16112-2.69556454E-04 1.56026851E-04-8.02928248E-04 2.14040623E-04-8.34844166E-04
16113 1.25860333E-05-2.85945631E-03-9.36005603E-04-3.93605768E-03 4.59243003E-04
16114-1.61832656E-05-3.89627145E-05 5.51459801E-05 1.15665554E-04-6.48814982E-05
16115 2.84170583E-05-1.45145182E-03-1.19066560E-03-6.23775612E-06-1.59623228E-05
16116 5.54965029E-08-1.55150996E-05-4.22001835E-05-8.51218895E-05 3.29989688E-06
16117-5.00028943E-04-5.58266865E-05-1.17614150E-04 1.02718700E-04-4.35228026E-03
16118-6.72177992E-05-7.46526134E-04 1.08194028E-04 1.47069027E-05-3.81801972E-05
16119 2.34732945E-05-2.75941086E-05-9.63308718E-06 2.11566096E-05-4.21655576E-06
16120 7.04113455E-05 1.88203533E-04 1.95773080E-04-1.21886319E-05 4.45323677E-05
16121 7.73364719E-05 1.81566095E-04-3.97233177E-06 2.84818966E-05 6.40992443E-05
16122-1.52905132E-04-1.17940211E-03-9.61504280E-04 1.06107265E-05 3.48057265E-06
16123 2.39547842E-05-8.10744364E-05 2.06477207E-05 3.19721873E-05 4.63025511E-05
16124 3.01731590E-04-1.03578773E-04 5.63114879E-05-1.14037962E-04 4.31465091E-05
16125-2.77622028E-04 2.50283348E-04 2.49403468E-04 1.02237607E-05 5.43304649E-06
16126-1.56568072E-05-8.59787806E-07-2.13251822E-05-2.33467921E-05-2.39562011E-06
16127-2.54415703E-05-2.44001089E-05-1.84512748E-04 1.75996849E-06-2.14662117E-05
16128 2.23789947E-04 3.70034863E-04-3.86007883E-06-1.19214924E-05 1.26901117E-04
16129-3.58958452E-04-1.08748989E-04-9.46289062E-05-1.18775045E-05 5.96994648E-07
16130 4.54738869E-06 1.36718452E-05-1.86629561E-05-5.33821545E-05-8.04992346E-07
16131 8.05165007E-04-2.45326878E-04 7.29288254E-05 1.52894492E-04-1.05812716E-02
16132 7.03794952E-05 2.42009508E-03-4.75922779E-04 3.78912005E-07-1.36868298E-05
16133 1.33079178E-05-1.22983323E-06 7.10179831E-06-8.71125045E-06-1.46375027E-06
16134-7.77503623E-05-6.82514627E-05-4.89143829E-04 6.77354500E-07 5.14757915E-07
16135-2.32740366E-06-3.73927832E-06 1.11406121E-06 9.62938227E-06 1.72548354E-05
16136 1.76021208E-05 1.41753126E-07-1.60237852E-04-8.20187477E-05-6.14774198E-05
16137 3.67699545E-05-5.19892442E-04-2.47384926E-04 3.39041104E-05 2.19679570E-04
16138-1.67408083E-06 4.46209595E-07 1.22787123E-06-2.17076383E-06-5.31247421E-07
16139 4.70905692E-07-2.43369899E-07 1.38087459E-06-1.39857220E-06-6.29546288E-07
16140 1.87970105E-06-2.84500679E-05 2.35878310E-06 1.10340758E-06-7.92647945E-06
16141 2.20770576E-04-1.31253417E-04-7.96642371E-05 1.07585536E-04-3.84716620E-04
16142-5.00379430E-05 4.91574939E-05-1.26736278E-04 4.65487782E-06-4.27896268E-06
16143-3.75915138E-07 7.39001452E-06 1.32234835E-06 1.38947670E-06-6.33658377E-09
16144-3.83101629E-09-8.25941606E-07 1.41319681E-07 1.25296196E-06 8.74043250E-07
16145 3.37570603E-06-2.00244149E-07-6.51043673E-06 1.05524403E-05-2.73032357E-06
16146 2.72055680E-06 3.35960939E-05 5.43731187E-04-1.01785677E-04-1.58454685E-04
16147 4.60702791E-05 2.80039336E-07-4.40192041E-07 1.60152705E-07 2.80773680E-07
16148 1.86610630E-06 9.80799597E-07 2.35374112E-09-4.08708149E-07-4.90948269E-07
16149-1.60752033E-06-7.98514137E-07 7.10988983E-06 3.02090098E-06 7.39154238E-06
16150 3.96851084E-06-8.19204768E-05 2.83455216E-05-8.80245491E-07 4.94305577E-06
16151 4.00246860E-04-7.67244174E-05-4.32298185E-05-6.36790942E-05-1.60253041E-06
16152 1.28297216E-08 1.58970069E-06-4.69784538E-07-2.55871604E-06-1.25130252E-06
16153-3.19309798E-06-1.63035219E-06-2.66607441E-06-6.00642262E-07 1.01884882E-07
16154-5.77358512E-08 1.42770691E-05 3.63974417E-06-2.62814544E-06-1.90185103E-04
16155-6.34977672E-05 2.66622135E-05-1.43144813E-04 6.75220644E-03-3.51837621E-04
16156-3.29568410E-04 1.42794986E-03 1.04650984E-05-5.40221490E-06-5.06288352E-06
16157 2.92196151E-06 8.54589348E-07 7.91319825E-07-8.56805038E-07 1.00659951E-05
16158 1.92262888E-04 4.08119431E-04-1.69996688E-06-1.03473167E-05-1.75640837E-04
16159 2.84057663E-04-3.77677230E-07 2.44817187E-05 1.53369029E-04-3.20092720E-05
16160-9.11217929E-08 1.00860019E-07-4.59452108E-06 2.67766468E-07 1.02793992E-06
16161 2.00437001E-06 1.74832743E-05 1.48150476E-06-4.54254468E-06-7.89820212E-05
16162-4.72390792E-05-3.87463464E-06 4.85966406E-05 2.04120544E-04-1.04802848E-04
16163 1.16419967E-04-3.23842206E-04 6.08122247E-07 2.00550417E-06-2.61362642E-06
16164 2.66078841E-06-1.58567561E-07-5.98601435E-08
17  1 4.22279038E-08 2.61678113E-07-4.16455530E-07 1.90978716E-08-5.39105716E-07
17  2-3.27095499E-06 7.86460538E-07-6.39880644E-07 5.00634286E-06 3.60739590E-05
17  3 6.43616788E-05 8.19549191E-07-7.61050553E-05 4.76178129E-03-1.28051171E-03
17  4-1.69626251E-04 8.56198690E-04-1.40885833E-06 8.87148785E-07 5.21709545E-07
17  5 1.29298580E-06 1.84895699E-06 1.15255956E-06 3.12314631E-06 1.20304816E-06
17  6 1.45749175E-06-3.18811591E-06-1.25140482E-06 1.66627063E-05-1.13345299E-05
17  7 1.48322493E-05 7.02682201E-06-9.78421177E-05 9.81530261E-05-1.26990069E-04
17  8-6.44689849E-05-5.69431723E-03-2.53197882E-03-9.33457102E-04-8.06845319E-04
17  9-4.63002826E-06 2.97561717E-06 1.65441109E-06-6.97709878E-07 1.21742522E-06
17 10 1.46503066E-06 3.85897074E-06-1.69121597E-05 3.71823167E-04-1.65049191E-04
17 11 6.76439050E-07-4.57544123E-06-1.46956915E-04-4.47572699E-04-4.13644020E-07
17 12-1.14231555E-07-3.08864340E-07 5.99762477E-07-8.18585323E-07-5.71209200E-06
17 13 2.00014976E-06-2.86238898E-06 3.61185384E-06 4.87121100E-05-4.19397351E-05
17 14 9.22259291E-06-1.69225013E-05 6.69242843E-03-1.65390716E-03-7.84286575E-04
17 15 1.16645834E-05 2.45103557E-06-4.93580283E-07-1.95745529E-06 4.09522675E-07
17 16-3.85800725E-07 5.84496288E-08-9.88110569E-07 4.05987556E-06-1.05854209E-04
17 17 7.66586663E-05-7.21507732E-08 2.31528751E-08-2.85150143E-08-5.02892266E-08
17 18 1.00907359E-07-6.73399141E-07 2.92421048E-07-6.00325216E-08-3.10595936E-07
17 19-2.47683229E-06-1.85437325E-05 8.06892460E-07-1.46635835E-07-1.42261271E-03
17 20 2.75705739E-04 3.00757627E-04 3.70956362E-04 1.11214279E-07-1.14387283E-07
17 21 3.17300396E-09-3.58551079E-07-1.85203922E-07 1.92247370E-07 8.47814586E-07
17 22-8.68171982E-06 5.71501527E-05 2.09720264E-05-6.62201684E-07 6.11025784E-06
17 23-1.09421753E-05-2.11727568E-04 7.28241874E-07 1.19982161E-07 3.31157300E-07
17 24 2.37650951E-07-1.21574204E-07 6.57721939E-06-1.66180545E-06-6.36686078E-07
17 25-1.57167094E-07-7.67232344E-05 1.09307430E-05 3.95989594E-05 7.81322591E-06
17 26-2.53115368E-04 2.60489888E-05-2.52338360E-04 9.34096817E-05-1.21745080E-06
17 27-6.15726893E-07 1.83317769E-06-1.35589959E-06-5.56548557E-07-5.74591948E-07
17 28-7.94125930E-07 1.09763292E-05-5.21275819E-05 1.14487608E-05 1.25134103E-06
17 29 1.35134152E-07 5.44585865E-07 1.15487123E-07 6.05585602E-07 1.03744046E-05
17 30-4.37798443E-06-1.14946394E-06-3.07885926E-06-3.44784715E-05 4.46360145E-05
17 31 1.03778076E-05 3.08773690E-05-8.79937290E-04-6.90164323E-04 5.50007731E-05
17 32 1.02574075E-03-4.61819353E-07 1.05159818E-06-5.89778822E-07 1.09661883E-06
17 33-2.92280488E-07-1.25858286E-06 1.10810242E-07-2.88440971E-07-1.69256271E-08
17 34 1.34668312E-07-8.81270762E-08 4.28577783E-06 5.77364806E-08-1.05301667E-06
17 35 7.19791332E-07-4.66559190E-05 1.69258495E-05 1.46621806E-05-1.61790653E-05
17 36 1.16846490E-03-2.97343814E-04-7.19943948E-05-8.23417413E-05 6.97355726E-07
17 37-2.61411795E-07-4.35943931E-07-5.33108419E-07 8.76444309E-07 5.30626686E-07
17 38-1.33058697E-07 3.68707460E-06-1.93492963E-05 1.17221393E-04-7.59849288E-07
17 39 5.58332594E-06-4.39597469E-05-5.55777479E-05 5.38653584E-07-1.36242218E-06
17 40 1.47825182E-05 3.92077137E-05 1.03150814E-07-2.66842232E-07 4.98676616E-07
17 41-7.15379449E-08-7.50182831E-07 1.74852593E-06-2.79892785E-06 4.39128162E-07
17 42 4.37254944E-06 3.34145572E-05-2.50450674E-06 1.27084646E-05-4.38893942E-06
17 43 1.62326758E-03 1.37564163E-06 2.59881282E-04 3.50658207E-04-7.50568892E-07
17 44 6.11180444E-07 1.39388448E-07 2.28527740E-07-2.77184218E-07 3.36860364E-07
17 45 8.54982090E-07-5.84214455E-06-8.76453731E-06 2.23192569E-04 1.54072110E-07
17 46 1.01184617E-06-2.77262420E-05 1.24526555E-05-1.52800533E-07-2.04527831E-06
17 47-4.93783122E-05 1.65149043E-05 3.32044669E-08 6.83041900E-07-1.40888408E-06
17 48 3.05055976E-07 3.14702640E-06-6.01941329E-06 4.71202883E-06-3.98597285E-07
17 49-1.68541664E-05 6.94708781E-05-6.59193201E-05-5.76011867E-06 1.57997380E-04
17 50-3.27690356E-03-6.23806640E-04 1.18895170E-03 2.86078192E-04-2.72823014E-06
17 51 8.77218981E-07 1.85101116E-06 1.95247575E-07-9.55707992E-07-3.02686363E-07
17 52 1.98761678E-06-2.55803467E-05-4.29956564E-04 3.12307290E-04 4.93935367E-08
17 53 7.51392370E-07 1.09502003E-07-6.12241874E-07-6.43129287E-07-9.01224380E-06
17 54-3.45900226E-07 2.96798444E-06 3.32107622E-06 8.80865685E-05-8.11635395E-06
17 55-2.14194839E-05-1.10135504E-05-1.51351991E-03 6.53284359E-04 3.28901984E-04
17 56-1.01081423E-04 9.23413394E-08-1.21445578E-07 2.91042384E-08 1.42695062E-06
17 57-1.95282560E-07-1.06892513E-06-3.31106346E-08-1.15808425E-06 2.10982378E-07
17 58-9.00661445E-07-1.76637436E-06 1.58975820E-05-4.56708428E-06 6.95650406E-06
17 59 8.51244667E-06-2.69725060E-05 3.02215701E-05-5.20811113E-05-2.04939656E-05
17 60 5.45022118E-03-6.25794956E-04 9.61588610E-04-3.63377396E-05-5.23793805E-07
17 61 3.99786295E-07 1.24007511E-07 5.24653065E-07 5.66379338E-07 1.01604443E-06
17 62-4.01637260E-08-1.00430184E-07 4.79936076E-07-1.61865953E-06 6.32555017E-07
17 63 3.29710318E-07-3.44714062E-06 7.79412369E-06-3.40192757E-06 4.07666892E-05
17 64 1.64205974E-05-2.19906406E-05 1.15088847E-05-1.55961724E-03 8.45278792E-05
17 65-1.19227704E-04 3.09006698E-04-4.34542951E-07 9.80193625E-07-5.45650674E-07
17 66 1.14968495E-06-5.34462547E-07 9.61615049E-10-1.34154485E-07 2.99003709E-07
17 67-7.74191026E-07-1.02471405E-07-1.57337141E-06-6.04713889E-06-1.38996600E-07
17 68 1.53235104E-06 7.17107311E-06 3.95772361E-05 1.25755232E-06-1.10426998E-06
17 69-2.48802021E-05-1.43119794E-03 4.90635523E-05-2.24477142E-04-1.91684567E-04
17 70-3.63410027E-07 9.20360607E-07-5.56950580E-07 9.98705347E-07 3.96567479E-07
17 71 2.03632669E-07 6.51681713E-08-2.15617173E-07-5.24184104E-07-7.26078506E-07
17 72 9.21309275E-07 2.45527573E-06 1.58061343E-06 3.60724116E-06-5.32068703E-06
17 73 1.92714500E-05-9.45933041E-06-1.94596075E-05 1.12614178E-05-2.12585339E-03
17 74 9.64601109E-05-1.53679954E-04 4.86911079E-04-6.75287522E-07 1.23428188E-06
17 75-5.58994354E-07 6.35869391E-07 1.69699144E-07 6.60550734E-08 1.19194713E-06
17 76-7.38712864E-06-8.85166498E-05 1.93313405E-05-2.83413363E-08 3.54227583E-07
17 77-5.49124785E-05-6.04724484E-05 5.28817793E-07-2.84731435E-06-5.37408972E-05
17 78-6.12457043E-05 1.04581607E-08 6.51522942E-08-1.27397265E-07-4.45160122E-07
17 79 3.60359090E-07-1.00527019E-07 6.89716421E-07 2.15591520E-06-1.59695618E-06
17 80-9.08074687E-06-3.12246988E-06-2.05293613E-05 6.36118834E-06-2.19362134E-04
17 81 3.12011089E-05-9.34932891E-06-9.72313245E-05 2.27317035E-07-5.93067066E-07
17 82 3.65750030E-07-2.75722113E-07-8.97113294E-08-5.22146651E-09 1.36565351E-03
17 83 1.16418969E-03 3.08633693E-05 4.21941601E-05 1.97983116E-06-3.36155960E-05
17 84 9.72341148E-05 2.28235132E-04 1.20299318E-05-1.18985405E-03 1.06341509E-03
17 85 3.75822526E-05-3.81514743E-04-6.70437099E-03 3.58261038E-03 1.73162276E-03
17 86-3.86669355E-03-2.00764277E-05-6.04578518E-05 8.05342795E-05-1.14362108E-04
17 87-5.47320843E-06 4.11501620E-07-5.16000939E-03-4.29186770E-03-4.12235502E-06
17 88-2.67427656E-05 4.73061021E-07 4.92399704E-05-2.88649718E-05-1.20054002E-04
17 89-2.36040370E-05 4.90415500E-04 4.08397129E-05-2.67086105E-04 8.89481635E-05
17 90-1.53586098E-03-8.08639831E-04-6.61353193E-04 2.11547413E-04-3.78895280E-05
17 91 3.48228155E-05 3.06671252E-06 1.05663007E-05 2.86408524E-06 1.08634668E-05
17 92-7.50573217E-06 1.32065236E-05 6.70751699E-05 3.28136901E-04-6.78096288E-06
17 93-3.40149983E-05 1.98423615E-05-1.74653371E-04 1.28424883E-01 1.06387054E-01
17 94-1.35643484E-05 7.92341188E-05-6.13168903E-05 9.31352431E-04-2.17623481E-04
17 95 1.89783539E-04-1.34251108E-04-2.12615285E-03-9.32526959E-04 1.16977563E-04
17 96-1.59466872E-04-4.23266007E-04-6.07371444E-05-1.00949024E-03-1.25082765E-04
17 97 1.16001173E-05-1.44229055E-05 2.82278821E-06 8.06426831E-05-8.55140353E-05
17 98 7.40379777E-05 7.68414918E-05-8.55474354E-06-1.34440586E-04-1.81722698E-04
17 99-9.72032168E-03-8.01862218E-03-4.69614950E-05 1.85595059E-05 4.09497633E-06
17100-1.74587566E-04-3.37212927E-04 8.26756685E-05-3.88364924E-05-5.82810002E-04
17101-2.43267772E-04 3.36906149E-04-8.96042575E-05-3.25468542E-03-2.07862476E-04
17102 6.74681727E-04-6.40837634E-04-9.69951668E-05 4.70934841E-05 4.99016827E-05
17103 9.98432255E-06-9.23468368E-05 5.18931727E-05-7.50675347E-06-2.55698888E-05
17104-6.16032344E-06-2.96820008E-04-1.65596940E-05 9.67164278E-05 1.68388873E-04
17105 3.42282267E-04-3.35459675E-01-2.77721580E-01 7.90018851E-05-1.89379639E-04
17106-2.34611185E-05-3.09812951E-03 1.74494674E-04 2.01657233E-04-3.19734368E-04
17107 2.20216177E-03-5.69006532E-04 1.11233182E-03 1.83187228E-05 6.95181971E-03
17108-5.28928713E-04 3.67994108E-04-3.70813993E-04 4.75124066E-05 2.61043427E-05
17109-7.36167492E-05 6.31380743E-05 1.38816768E-04-3.03176926E-06-2.19145733E-04
17110 1.93674195E-04-9.62099872E-06-6.45545913E-04-4.33864319E-01-3.59205416E-01
17111-2.89143258E-05 2.24282263E-06 1.17803373E-04-3.67737776E-03-2.49250592E-04
17112-1.96615182E-05 2.16343369E-04 2.93623904E-03-3.17262517E-04 3.51846327E-04
17113-5.52019282E-04 6.32404804E-04-3.51632029E-05 8.77177416E-05-6.00989159E-04
17114 2.64706866E-05 5.21484392E-05-7.86191259E-05-8.33684404E-05 5.43260107E-05
17115 2.18716172E-07-5.13264333E-03-4.20198865E-03-2.46524958E-05-7.22289581E-05
17116-6.14575135E-07-2.01273404E-04-9.93938809E-05-2.73424204E-04 3.67455644E-05
17117-7.62428915E-04 6.09648693E-07-2.99611587E-04 1.84488322E-04-8.11983904E-04
17118-5.44949664E-05-1.03640996E-04 1.71528466E-04 5.21382649E-05-1.01008141E-04
17119 4.88698759E-05-6.24925984E-05 1.97738626E-05 3.97824484E-05-8.70440391E-06
17120 7.21702167E-05 1.29683375E-04 9.34217503E-05-5.80717472E-06 3.23887035E-05
17121-1.91107285E-05-6.69816701E-05-1.16752054E-05 5.11302972E-05-1.62875657E-05
17122 1.15398513E-04-4.16177655E-03-3.39669254E-03 3.62832919E-05 2.28917770E-05
17123 7.18037906E-05-2.38172741E-04 1.17833303E-04 4.59932054E-05 2.38678913E-04
17124-3.74830788E-04 5.43083419E-05-8.54074119E-05 6.46407162E-05 9.54465369E-04
17125 1.27176234E-04-8.14419530E-05-3.22280064E-04 2.50761029E-05 5.04728660E-05
17126-7.55489690E-05-1.01023855E-05-6.44812168E-05-2.36511509E-05-1.49707995E-05
17127 8.50659747E-05 3.68122728E-04 2.38608159E-05-8.08739108E-06 3.53068750E-05
17128 1.35347886E-04-2.04420512E-04-3.80076661E-06 2.04879374E-05 3.67363572E-05
17129 2.46940728E-04-6.30046939E-06-4.39282416E-06 4.79018348E-06 7.12461331E-06
17130-6.30729537E-06-4.04280268E-05 3.55101034E-08-5.54533556E-05 1.50425002E-05
17131 7.48528254E-04 1.10999196E-04-3.61960148E-04-2.02276765E-04 8.08999523E-03
17132-3.67085754E-04-1.28025795E-03 1.10285125E-03-1.21754848E-05 1.25127042E-05
17133-3.37219422E-07-2.05228967E-06 5.16805931E-07-8.75043409E-06 3.00668914E-06
17134-6.73180742E-05-1.41658402E-04 1.44509634E-04 1.33649646E-07 4.78529008E-07
17135-1.63965606E-06-2.08903412E-06-1.40853689E-07-2.70578674E-06 4.57323231E-06
17136 1.30111131E-05 2.90837560E-06-1.66977893E-05 9.75313851E-07-1.87651356E-05
17137-1.27372870E-05 1.21059021E-03 4.32603408E-04 7.45480310E-05-3.27109128E-04
17138-1.91977863E-06 1.09068984E-06 8.29088786E-07-1.69290700E-06-2.53594152E-07
17139 2.66510094E-07 7.89020256E-08-6.35591333E-07 2.61067557E-06 2.64929027E-06
17140 1.26033027E-06 6.08313082E-06-1.45373554E-05-1.05315876E-05-5.99305740E-06
17141 2.72424544E-05 1.02262774E-04 5.74795099E-05 5.67104173E-05-3.23773961E-03
17142 2.26154886E-04 6.57796982E-04 4.41350608E-04 4.94708512E-07-1.26693632E-06
17143 7.72227809E-07-4.55459817E-06 2.48393136E-06 4.67284426E-07 3.29408027E-08
17144 2.43985910E-07 1.91217349E-06 5.02063632E-07-5.02142486E-07-3.81733861E-06
17145-8.50313299E-06 5.08315769E-08 2.66995535E-06 4.58569453E-05 1.92433349E-05
17146-2.53062767E-05-1.12639373E-05 6.99192014E-04-7.65236977E-05 5.99091070E-05
17147 8.56418106E-05 4.96508427E-07 7.04869012E-07-1.20137744E-06-2.17255107E-06
17148-1.01470604E-06-7.32831211E-07-5.66218723E-08-7.47755029E-07 1.64036313E-07
17149-9.88707444E-07 2.80185759E-08 8.05045067E-06-8.29005090E-07 3.84266723E-06
17150-5.28586974E-08-8.91516376E-05 1.31747448E-05-8.12254289E-06 2.46168535E-05
17151 4.82477938E-04-1.73488643E-05-1.34688830E-04-1.18129952E-04 3.17238885E-07
17152 5.37389584E-07-8.54628469E-07 1.69466288E-07 2.15569049E-07 1.00926369E-06
17153 9.51093809E-05 7.69814824E-05 2.02628363E-06 5.54166138E-07 3.04956799E-06
17154 3.15954547E-05-1.49231741E-05-8.75319614E-06-9.00837968E-06-2.16933612E-04
17155-5.47155407E-05 6.75203666E-05-1.60532302E-04-4.93221675E-03 5.76490820E-05
17156-2.87292553E-05-1.13001707E-03 1.58570374E-05 2.66130599E-06-1.85183434E-05
17157-4.46138071E-06-2.18116872E-07 7.09599084E-06-3.53700690E-06 3.88587259E-05
17158-2.44558551E-05 2.24216901E-04-3.54875801E-06 2.67087923E-05-2.38974791E-05
17159-2.68366951E-04-8.39614368E-06 6.29087642E-05 6.79868701E-05-2.59974277E-05
17160-1.57054072E-06-8.20040137E-07-7.87497013E-06 7.00816735E-06-3.52089213E-06
17161-1.17063072E-05 2.62316681E-05-5.26848785E-07-3.50860187E-06 2.68789447E-05
17162-1.84320088E-04 8.55067667E-06 3.41543969E-05 6.90817046E-04-2.11467949E-04
17163 1.63299459E-04 3.26413494E-04 9.34113860E-06-2.04918172E-06-7.29195688E-06
17164 2.65468979E-06-3.13054674E-06-9.87212785E-07
18  1-6.84631122E-08 5.71911751E-08-1.75031003E-06 5.01418590E-08-2.32062407E-07
18  2-1.04475402E-07 7.64810123E-06-2.89146011E-08-1.57875741E-07-4.80936703E-05
18  3-7.12730592E-05-1.16655992E-05 5.09722039E-05 7.33130062E-04-1.01531712E-04
18  4 1.62833155E-04-1.19875908E-03-2.33906204E-06 1.21631192E-06 1.12275013E-06
18  5-2.76997090E-06-1.11411575E-06-3.29423566E-07-4.16271746E-06-1.54812329E-06
18  6-1.41436832E-06 6.76048672E-07 1.43027997E-06-1.96033475E-05 7.20636581E-06
18  7-2.62232832E-06-6.01884535E-06 1.07168821E-04-3.57046005E-05 5.12364044E-05
18  8 5.08984011E-05 4.56195575E-03 3.03236757E-03 3.65733771E-04 9.26691014E-05
18  9 3.40482836E-06-1.50697672E-06-1.89785164E-06-9.44103831E-07 9.62383645E-07
18 10-7.29528255E-07-1.04779868E-06 1.07119814E-05-2.93374648E-04-4.42181871E-04
18 11-2.65862940E-06 1.43882401E-05-2.85400025E-05 1.32269130E-04 1.80326467E-07
18 12 4.49975424E-07-3.88458089E-07-5.74248951E-07 4.30826244E-07-6.04659159E-07
18 13 2.59534733E-06 3.52335135E-06-1.89021085E-06-1.63001274E-05 3.34211535E-05
18 14-2.50822166E-05 1.35475108E-05-5.14274274E-03 3.25679894E-04 6.75385165E-04
18 15 5.79388152E-04-2.15167629E-06 4.83207134E-07 1.66846915E-06-5.10164696E-07
18 16 2.92637061E-07 4.23833692E-07 1.28365953E-07 1.35403160E-06 2.97111350E-05
18 17 4.75021623E-05 3.60495933E-08-4.00453900E-08 5.00841030E-07-1.09424174E-07
18 18-3.89946977E-07 2.45899812E-06-2.21348134E-06 1.51085313E-06 2.09825075E-06
18 19-6.55318054E-05 2.40071886E-05 3.45123837E-05 1.60919746E-05-1.18476359E-03
18 20 4.30728233E-05 1.60808787E-04 2.92786340E-04 1.04678002E-06-5.15381544E-07
18 21-5.31398475E-07 9.37885223E-07 6.96518687E-07-3.36233159E-07-7.33823673E-07
18 22 8.68556616E-06-2.18648960E-05-6.45913786E-05 4.61852345E-07-7.16822662E-06
18 23 6.84736077E-06-9.16074403E-05-1.47911807E-06-4.22759152E-07-5.91335210E-07
18 24 1.41035276E-07 3.89620792E-07-1.10010654E-05 3.99549555E-06-1.49046237E-06
18 25-1.06416721E-06 7.71412158E-05-6.31769645E-05 2.18106430E-05-1.53325068E-05
18 26 1.81726278E-03-8.07789341E-04-1.31451329E-04 1.38803751E-04 2.88873962E-07
18 27 1.24457116E-06-1.53344513E-06 5.83386062E-07 2.13443289E-07 3.59320929E-07
18 28-1.51378444E-06 1.11591096E-05-2.14544074E-05 1.55433339E-04-1.27927385E-06
18 29-3.06587940E-07-1.74462026E-07-1.24589512E-08-2.58981226E-07-7.80624818E-06
18 30 1.16522043E-06 8.45186917E-07 8.69579383E-07 2.10407222E-05 2.81368345E-05
18 31-1.20121668E-05-5.11222455E-05 1.64471288E-03 1.68919756E-03 1.37641778E-03
18 32 1.32030515E-05 1.04882524E-06-3.34581190E-08-1.01536712E-06 2.57132347E-07
18 33 1.13815295E-06 8.80574397E-07 2.97448408E-08 1.63802311E-08-9.20279740E-08
18 34-3.47679587E-07-4.30396092E-07 1.24804320E-06 5.35124727E-07 1.94250472E-06
18 35 1.80045928E-06-3.07316743E-05 1.31046787E-05 5.00063657E-06-3.83040873E-06
18 36-1.92721115E-03 2.64427261E-04 5.60493247E-05-1.81204310E-05-5.74038859E-07
18 37-1.72958646E-07 7.46997504E-07-3.58502230E-07-5.44285188E-07-1.88062974E-07
18 38-2.43450216E-07 2.01662101E-06-4.42381250E-05 6.35002875E-05 2.59321866E-07
18 39-4.97067681E-07-4.48098434E-05 3.63552680E-05-6.80791239E-07 4.98202024E-06
18 40-6.90191710E-05 5.58466065E-07-1.28574268E-07 3.57384591E-07-7.83647694E-07
18 41 1.36226814E-07-2.76273844E-07-4.23059553E-06 3.76039038E-06-8.23323669E-07
18 42 9.74131219E-07 3.28775167E-05-4.90802281E-05-1.75065099E-05-2.31333551E-05
18 43 3.32729995E-05-1.39329274E-04-1.62275727E-04-1.01500683E-04 1.17326105E-06
18 44-1.16204834E-07-1.05705622E-06 6.31211015E-07-2.78355561E-07-6.26739399E-07
18 45 3.50290486E-07-7.62471171E-06-8.78099800E-05-1.97999416E-04-4.93810979E-07
18 46 3.64649040E-06 6.19879046E-05-1.28009502E-05 7.69469225E-07-4.83441968E-06
18 47 4.01058889E-05-2.82047037E-05-1.49121214E-07 2.31137317E-06-3.27478045E-06
18 48-1.95024040E-07-2.52208366E-07-2.67073869E-05 1.79608644E-05 1.51844184E-06
18 49 1.03540026E-06 1.71743475E-04-1.66456294E-04-7.82094302E-05-8.59384728E-05
18 50-1.02228054E-03-1.29083603E-03 4.31286264E-04 7.77969230E-05 8.48204293E-08
18 51-2.28188556E-07 1.43368126E-07 2.13506618E-06-8.98784315E-08 2.44594230E-06
18 52-3.30877110E-06 4.08740006E-06 3.37663035E-05-3.47926499E-05 1.01087245E-07
18 53 1.06909486E-06-1.78057165E-06-9.20629238E-09-4.05590711E-07-1.11236816E-05
18 54 9.03932772E-06 1.53593784E-06 1.09632340E-06 4.81748400E-05-5.93268755E-05
18 55-1.90743838E-05-1.16352235E-05-1.38378801E-04 9.23467347E-05-5.92771705E-05
18 56-2.89081764E-04 1.60911806E-06-7.07702076E-07-9.01415980E-07-3.68016864E-07
18 57-6.42453435E-07-1.52245544E-06 3.79595055E-08 5.95017443E-07 3.00100466E-06
18 58-2.21836305E-06-5.54609632E-07-8.26698233E-06-1.06979049E-05 5.14144803E-06
18 59 1.41059194E-06 1.14778735E-04 1.84652790E-05-1.91176811E-05 1.65323641E-06
18 60-1.15607269E-03 3.39801245E-05-1.49333458E-04 3.76738650E-04 1.29009917E-06
18 61-6.59643736E-07-6.30455437E-07-1.11468640E-06 1.51789683E-06 2.51149928E-06
18 62 7.45327776E-08 5.11073555E-07 1.43402270E-06-1.24042240E-06 5.90508325E-07
18 63-6.29956384E-06-5.29097895E-06 4.01172292E-06-2.00216468E-06 4.05016471E-05
18 64 1.66901130E-05 6.74026218E-06 6.44250942E-06 5.24352637E-05-7.74852261E-06
18 65 2.62202491E-05-4.90648410E-05 7.23949329E-07 1.68274238E-07-8.92223567E-07
18 66 9.11359943E-07 3.46606606E-07-3.34736184E-07 2.96761257E-07 1.40295557E-07
18 67 8.91358513E-07-2.62287213E-07 2.68974463E-07 2.59467014E-06 2.08455927E-06
18 68-9.95120929E-07-1.14217486E-06-1.83980185E-05-1.49365269E-05 8.25598037E-06
18 69-5.60570994E-06 6.06537661E-04 1.46094344E-04 9.05587662E-05 4.39581768E-05
18 70-1.23381032E-06 1.36021814E-06-1.26407814E-07 9.10891892E-07-5.44798521E-07
18 71-1.16048042E-06 2.29330367E-07-4.93467319E-07-2.05872954E-07 2.20346464E-07
18 72-1.76664268E-07 8.83398994E-06 9.12519639E-07-3.13239014E-07 2.96654670E-07
18 73-7.99654384E-05-4.26013464E-06 6.83304476E-06 3.68073224E-05 6.29852559E-04
18 74 2.17738274E-05-1.05483501E-04-4.79672027E-05 1.04050986E-06 3.81952139E-07
18 75-1.42246199E-06-1.11276504E-06-8.32914217E-07 5.01598570E-07-1.11942103E-06
18 76 1.14051482E-05 4.21878740E-05-1.27307944E-04 1.15015101E-06-6.23238349E-06
18 77 6.29946998E-05 6.97944208E-05-2.10172449E-06 1.36927529E-05-9.67642974E-07
18 78-6.50177935E-05-2.64526820E-08-4.25215136E-07-1.42303376E-07 3.34682995E-07
18 79 2.28492142E-07 5.53440147E-06 3.15225578E-07-1.41339673E-06-9.93356456E-07
18 80-4.03061292E-05 8.14651077E-06 4.17715313E-06 1.47947438E-06 1.15474555E-04
18 81-1.05004117E-04 8.92146190E-05 3.33332065E-05 5.55646530E-07 6.20918255E-08
18 82-6.17738355E-07 1.50008546E-08 1.65668351E-07 5.18021529E-08-1.87382795E-03
18 83-1.60205153E-03-3.92311362E-05-5.95132956E-05-2.11769288E-06 1.23769328E-04
18 84-2.03310686E-04-3.31957752E-04-5.12146807E-06 1.61947447E-03-1.22290310E-03
18 85-2.05130968E-04 2.56692367E-04-7.06358214E-03 4.82052529E-03 5.51515896E-03
18 86-2.37595758E-03 1.97943588E-05 7.57082364E-05-9.55025952E-05 1.46861631E-04
18 87-1.50448670E-06-2.04825866E-06-1.96617593E-03-1.63329389E-03-4.99633469E-06
18 88-7.89769703E-06 2.56964709E-06-1.80042463E-05-1.33229593E-05-5.73606895E-05
18 89-9.78953587E-06 5.19929865E-04 1.88973343E-04-1.61959912E-04 5.83675773E-05
18 90-3.94148676E-03-9.26313473E-04-1.30584483E-04 5.72910312E-04-1.83422100E-06
18 91 1.70923472E-05-1.52581262E-05 1.07051908E-05-7.82727984E-06 1.67236836E-05
18 92 1.19851888E-06 9.98104596E-06 1.79241823E-04-7.78904543E-05 3.36230633E-06
18 93-4.20926632E-05 2.18153047E-04-2.30163389E-04 5.51430251E-02 4.56825067E-02
18 94-3.53892249E-05 5.95397433E-05-3.18737770E-05 3.71273889E-04-8.94409764E-05
18 95 8.44142424E-05-1.76412919E-04-1.65534293E-03-3.21251518E-04 4.11633070E-04
18 96-1.78056065E-04-4.31753576E-03-4.96302301E-04 5.70345445E-04-4.21935370E-04
18 97 4.10365845E-05-4.00548973E-05-9.81687224E-07 4.55938954E-05-1.00291993E-04
18 98 6.42661696E-05 1.70710360E-05 1.45875529E-04 1.11797891E-04 9.95023794E-05
18 99 2.65227729E-02 2.19090241E-02 6.71379203E-05-1.42168522E-05 5.38695909E-05
18100 4.38095482E-04 3.07172617E-04-5.27646624E-05 1.18804377E-04 1.58649902E-03
18101 4.98141209E-04 1.89921227E-04 3.76843946E-04 1.89928503E-03 3.58717106E-04
18102 3.54993440E-04 1.37765215E-04 1.10306692E-04-3.99121351E-05-7.03945571E-05
18103-1.20866766E-05 6.72765748E-05-2.06636944E-06 2.94397184E-05-1.40455519E-04
18104 3.68551851E-05-2.85185982E-04 1.59760285E-05-3.99765296E-05 6.11499607E-05
18105 2.09774081E-04 4.50598590E-01 3.73135077E-01-2.95289579E-05 2.68806766E-04
18106-1.03660293E-04 3.79135676E-03 3.53606932E-05-1.09906925E-04-1.55072365E-04
18107-5.19023291E-03 1.10043574E-03-9.35236547E-04-1.15642976E-03 6.43858970E-03
18108 1.66658979E-03 2.09221110E-03 7.76256991E-04 6.59033125E-05 6.31157235E-05
18109-1.29019036E-04-1.57601500E-04-1.12301924E-06 8.81116419E-05 2.62739822E-04
18110 2.69899601E-05 2.70367333E-04 7.59919413E-04-3.32675312E-01-2.75498134E-01
18111 4.31223155E-05 1.35966580E-06-4.14376519E-06-2.56122693E-03 1.80138118E-04
18112 4.57081108E-05-2.46172065E-04 4.64771903E-03 4.27208927E-04 6.82320054E-04
18113-1.06019956E-03 5.27407636E-03-1.15577230E-03 1.04803479E-03-2.07088033E-03
18114 5.14501080E-05-6.62154113E-05 1.47653033E-05 5.80536517E-06-1.30488434E-04
18115-1.52833415E-05-4.14267739E-03-3.38955506E-03-2.29118850E-05-6.04289398E-05
18116 6.70757520E-07-2.04973173E-04-8.01438979E-05-2.19343695E-04 4.28956763E-05
18117-5.36701959E-04-8.46064070E-05-2.34255268E-04 1.32307879E-04-2.82215558E-04
18118 1.71925321E-04-1.43783948E-04 6.19805698E-05 1.87223927E-05-6.57772943E-05
18119 4.70549016E-05-3.65748122E-05 7.02975507E-06 3.11702590E-05-3.82255769E-06
18120 4.45065965E-06-7.31001866E-05 4.68714417E-05-2.01828207E-06 1.07282604E-05
18121-7.82172458E-05 1.14730372E-04 6.13859203E-06-1.21081495E-05-8.26240636E-05
18122-2.07284885E-04-3.36123863E-03-2.74944819E-03 2.82608165E-05 1.87539943E-05
18123 5.68994721E-05-1.25650143E-04 8.89277634E-05 3.82989562E-05 2.03838776E-04
18124-9.33059567E-04-2.54290507E-05-1.36205295E-04 4.50570236E-04 1.91980929E-03
18125-2.41269835E-04-2.05263082E-04-6.07064591E-04 3.24189160E-05 3.57643679E-05
18126-6.81832840E-05 4.22028272E-06-5.12372767E-05-7.46749511E-06-1.03224539E-05
18127 1.19074695E-04 4.09947772E-04 4.68973135E-04-3.55981522E-06 7.30454572E-05
18128-1.25816914E-04 2.06973985E-04-2.06315426E-06 2.79389662E-05-1.81250793E-04
18129-1.25272279E-05 3.10530217E-05 2.71316571E-05-2.16117765E-06 1.01645506E-05
18130-3.07704298E-06-1.55786702E-05 9.63415146E-06-1.27114967E-06 1.73259922E-05
18131-2.63882651E-04-1.40467150E-04 3.08038089E-04-1.26007547E-04 1.12003977E-04
18132-2.93343578E-03-2.46128376E-05 3.62148616E-04 7.63184095E-06 1.34937510E-05
18133-2.11255919E-05 8.75848719E-06-4.83172009E-06-3.47545930E-06 1.13531411E-05
18134-3.24927420E-05 8.53519624E-05-4.76629601E-05-2.41925946E-07 5.73162372E-07
18135-3.27020122E-07-5.57123851E-07 1.30219543E-06-1.39323106E-05 3.57020889E-06
18136-5.04314540E-08-1.06896438E-05 1.41094151E-04-4.14473183E-05-7.11313210E-05
18137 1.33651120E-05-4.19344977E-04-1.91456539E-04 6.40243171E-06 2.35324040E-04
18138-1.34543470E-06 2.43939322E-06-1.09395852E-06 2.25489810E-06 1.99375311E-06
18139 1.94896796E-06-3.96365570E-08-1.58976089E-07-1.07637514E-06-7.50902079E-07
18140-1.25558987E-06 3.71925387E-06 6.35580905E-06 1.29934352E-06 5.93253334E-06
18141-4.63053399E-05-9.50200890E-05-3.54056456E-05-6.32555906E-05 2.51088134E-03
18142 8.05182952E-05-3.95861987E-04-3.13592086E-04 1.57470443E-06 1.13564587E-06
18143-2.71035030E-06 2.33219507E-06-2.37430593E-06-2.83033958E-07 7.29919454E-09
18144 2.93470397E-07-1.36117191E-06-1.05026814E-06-8.70860828E-08-3.09896304E-06
18145 6.07328728E-06 1.71226352E-06-2.47057437E-07-6.48470372E-06-9.65698089E-06
18146 9.41704632E-06 1.07461345E-05-8.48458893E-04 2.57610359E-05 5.79566422E-05
18147-8.97941785E-05-1.48865854E-06-5.48535028E-07 2.03719357E-06 2.69252699E-06
18148 5.79226727E-07 1.85094531E-07 6.56216887E-08 1.00479111E-06-2.17339611E-07
18149 6.08075068E-07 1.26280788E-07-1.18957023E-05 8.12857463E-07-2.43462126E-06
18150-4.02960414E-07 1.01826520E-04-1.63800503E-05-1.89917439E-06-3.36360000E-05
18151-5.35610831E-04 2.96490353E-05 8.94356828E-05 1.39200604E-04-9.01735229E-07
18152-5.37919458E-07 1.43965469E-06 1.04712246E-06 5.21264705E-07 1.80167763E-07
18153-2.01594554E-04-1.67859299E-04-1.22465577E-07 8.13232273E-07-7.51213834E-06
18154-1.07944124E-06 1.38981823E-05 9.97953464E-06 2.09210460E-05 1.12727385E-04
18155 4.33165503E-05-9.14888303E-06 6.20682359E-05-2.60663169E-03-3.42832606E-05
18156-3.92633193E-04-3.39345395E-04-1.75913554E-05-1.13176755E-06 1.87231229E-05
18157 6.91398430E-06 9.16910610E-07 6.35736371E-07-1.50534035E-06 1.04035914E-05
18158-2.56638806E-04 4.21367793E-04 3.79774668E-06-5.61380880E-06 8.22781544E-05
18159-1.92964780E-05 4.02924871E-06-2.80085189E-05 9.21878448E-06-1.38379173E-04
18160 1.60133748E-06 1.65750543E-06 1.39839757E-06-8.79533381E-06 3.26509047E-06
18161 7.52970130E-07-2.72780375E-06-7.61395429E-06 1.45489214E-05-1.22446283E-04
18162 2.27913631E-05 3.05980076E-05-1.02000815E-04 1.48562124E-03-7.09678408E-04
18163-4.82917164E-04-1.60202711E-04 2.47759926E-06-5.69976403E-06 3.22216477E-06
18164 2.16833729E-06 8.92860345E-06-6.79614848E-08
19  1 2.48567750E-03 2.11070313E-03-6.36331548E-05-5.31573800E-05 6.59251015E-07
19  2-7.37087419E-05-3.41139181E-04-2.70506137E-04 2.70522592E-06-2.07286441E-03
19  3 3.61987120E-05-1.22894862E-03 6.30736323E-04-1.36386932E-03-5.99540698E-04
19  4 3.83864596E-04-1.65698520E-03-5.37758459E-05-6.25461429E-05 1.16321989E-04
19  5-1.72896811E-04 1.32877798E-05 2.08656976E-05-5.03982012E-04-4.20415487E-04
19  6 3.85870305E-06-1.87454076E-06 6.79157599E-07 5.00438510E-05-2.83200457E-06
19  7-1.27275623E-05 7.28706422E-06-2.12935651E-04-3.72792449E-05 1.57198536E-04
19  8-9.14158840E-05 7.19903671E-03 4.26027335E-03-8.03654527E-04-1.61003625E-04
19  9-9.27932302E-06-1.40573893E-05 2.33367124E-05-6.47136179E-06-1.61266962E-05
19 10 1.22974662E-05-5.06696997E-06 9.51307815E-07 5.08301701E-05 1.96417542E-03
19 11-1.02371098E-05 2.41674406E-05-1.49841452E-04-4.65195620E-04-1.17090750E-02
19 12-9.66756907E-03-2.89200694E-06 9.04943762E-06 1.21292154E-05-1.85540390E-04
19 13-1.59119627E-04 1.17699182E-04-8.21913960E-06 2.03825866E-05 1.44974745E-04
19 14 1.85343660E-04 7.00493554E-05-3.05401362E-03 1.32592526E-03 7.19404649E-04
19 15 4.04736058E-04 9.67297945E-06-2.87047578E-05 1.90317784E-05 4.61636150E-05
19 16 1.92983333E-05 1.52383294E-05-6.50719806E-07-5.79146079E-05-1.26060316E-04
19 17-4.05049345E-04-1.65149249E-02-1.36104089E-02-3.22755750E-05 7.52374015E-05
19 18 2.65341884E-05-3.76196759E-04-1.35784024E-04 4.15620010E-04 8.61605691E-05
19 19-1.69441856E-03-1.57536595E-04 5.55357867E-04 3.19652175E-04-2.69026523E-03
19 20 3.02972930E-05 1.70095269E-04 6.45558861E-04 5.13806773E-05-1.41939943E-04
19 21 9.05592653E-05 6.07980810E-05 3.03363392E-05-4.82273948E-05-1.87635258E-05
19 22 7.91401769E-05-8.86955119E-05-2.85207447E-04-1.69531258E-05 9.57558440E-05
19 23 6.97441644E-05 6.15214683E-05-5.38129823E-01-4.45561371E-01 2.25026480E-04
19 24-3.77979681E-05-3.36046061E-05-4.67639296E-03-1.49924488E-04-1.33442369E-04
19 25 2.01040309E-04 4.39836305E-03-1.47442044E-03 8.83855648E-04-8.96359507E-04
19 26 6.94152485E-03-5.27097998E-04-1.81829800E-04-4.97873913E-04-3.75765658E-05
19 27 5.37360376E-05-1.61594718E-05 1.07280749E-04-8.74917477E-05 1.04752309E-04
19 28-3.34816846E-04 1.27733672E-04-1.37860000E-04-5.04337910E-04-1.65543235E-01
19 29-1.37008334E-01-3.33448500E-06 3.11562821E-05-1.07069371E-04-1.58782719E-03
19 30 8.12058625E-05 1.98777817E-04-3.62373189E-04-3.83167577E-04 2.52312560E-04
19 31 4.71999355E-04-3.19119763E-04-3.00231349E-03 4.83561755E-03 2.44473940E-03
19 32-1.07838557E-03 8.39664524E-05 4.76073630E-06-8.87271887E-05-3.87791667E-05
19 33 1.70293426E-05 9.93735735E-05-2.13243712E-03-1.75048773E-03 2.19458479E-05
19 34 1.00337788E-05-6.38226526E-07-3.70890401E-05 9.52702154E-05 5.05496937E-05
19 35 1.38004184E-07-4.40257173E-04 1.74329240E-04-1.60209010E-05-9.32129648E-05
19 36-5.37859238E-03 8.31562119E-04 4.34711802E-04-1.66029293E-04-4.09465100E-05
19 37 2.64002729E-05 1.45462371E-05-4.33855292E-05 1.51736943E-05 6.30869039E-06
19 38-7.02638536E-06 7.73723454E-05 1.07681092E-04 9.64882944E-05-5.36052762E-06
19 39 2.94948723E-05-3.46478053E-05-6.67495890E-05-1.31684098E-05 5.02448174E-05
19 40-4.71903428E-05 1.06187891E-04-1.56510185E-03-1.27586574E-03-4.03117154E-06
19 41-1.67535756E-05-2.63026985E-05-1.12230211E-04-9.00897454E-06-6.07877447E-05
19 42-5.82481166E-05 2.71447251E-04-6.35431290E-05 2.09554731E-05 1.33107942E-04
19 43 1.03017624E-04-2.11684779E-04-4.24741531E-04-8.09409159E-06 2.33229221E-05
19 44-6.36489074E-06-1.69580314E-05-1.02548798E-05-1.27342545E-05-3.16896174E-05
19 45-7.24746503E-06 9.58206896E-06 1.14729564E-04-2.21642610E-04-7.49007606E-06
19 46 1.10172314E-05 2.02333648E-04-2.08650591E-04 1.59885530E-06-2.92438045E-05
19 47 2.35329771E-04 2.16276286E-04-4.15495405E-05-3.47624253E-05 1.45706843E-06
19 48-3.30944472E-06 1.10976849E-06-2.49255452E-05 4.66465481E-05 2.05953867E-05
19 49 5.40882178E-06 9.14515510E-04 2.99741385E-04-2.18537654E-04 2.84266525E-05
19 50-2.26974280E-03-6.00656816E-05 1.08345555E-03 4.12643649E-04-2.67124176E-06
19 51-1.25451550E-05 1.52163968E-05-7.79952258E-06-7.29090069E-06 1.12991739E-05
19 52-3.21720251E-06-7.33724231E-05 1.27630729E-04-9.91662707E-04 4.09517232E-07
19 53 6.21079523E-07 1.16284297E-06 9.27983851E-07-2.16307846E-07 2.40788535E-06
19 54-9.20458932E-06-2.73343593E-06-5.10434634E-06-9.05364406E-05-3.72624835E-05
19 55-2.71595459E-05-5.96186274E-06 3.53506852E-05 2.20996476E-04 1.89805100E-04
19 56 3.27941007E-05-1.09081015E-07-1.55011098E-06 1.65919199E-06-3.91149168E-06
19 57-1.41966198E-06-8.49669998E-07-2.11957569E-08-1.19086813E-07-1.71178656E-06
19 58-2.07926597E-06-2.45720377E-06-2.53934566E-06 6.62251312E-06 1.15855533E-05
19 59 1.03165013E-05 1.29375203E-04-5.35495223E-05-7.41597487E-05-1.29896585E-04
19 60 1.06452073E-03-1.19657476E-04-1.08012732E-04-2.64346908E-04-7.96374997E-08
19 61 1.27484764E-06-1.19521014E-06-1.28811462E-06 3.42763257E-06 4.08767378E-06
19 62 4.87966402E-08 6.00505310E-07-2.20197950E-06-1.20141386E-06 3.23512857E-07
19 63-8.55176196E-06 7.38765076E-06 4.71663851E-06-1.57810458E-06 1.12239829E-04
19 64-3.14033153E-06 1.30016893E-05-1.41275192E-05-6.02939010E-05 3.96462070E-05
19 65-4.28932163E-06 1.52307912E-04 2.72953678E-08 8.28382632E-07-8.55678000E-07
19 66-2.79789957E-06-6.96405953E-07-7.29256090E-07-7.61351505E-08-1.14553033E-06
19 67 5.03871202E-07-6.49180431E-07-4.05348341E-07 1.31162005E-05-1.32908197E-06
19 68 2.23945015E-06 1.81503433E-06-1.20074414E-04-2.33186467E-05-3.47472400E-05
19 69-4.41180537E-05-3.04591977E-04-6.15415365E-06 6.77982913E-05-2.42151236E-05
19 70-4.85613594E-08 3.20377739E-07-2.71816379E-07-1.64346412E-07-1.34999139E-06
19 71-1.00295679E-06 1.70951639E-04 1.38004013E-04 2.23776172E-06-3.07975781E-06
19 72-5.61641174E-06 5.26403213E-05 4.09513677E-06 2.60896304E-05 8.91173084E-06
19 73-3.68314180E-04-9.54655998E-05 4.77271041E-05 1.73873032E-04 2.50698860E-03
19 74-2.75386500E-04 8.51332133E-05-6.77196284E-04 4.18681102E-06 1.63408326E-05
19 75-2.05276436E-05-7.24532052E-06 1.09042395E-05-8.67254071E-06-2.07347375E-06
19 76 2.39638066E-05-1.02480326E-04-2.69594248E-04-6.39500258E-06 4.37202293E-05
19 77-2.06500568E-04 2.27649514E-04-5.63437880E-06 5.21987810E-05 3.19921038E-05
19 78 3.00917913E-04-2.34362668E-06-2.98682654E-06-1.13902996E-05 4.87911555E-06
19 79 2.57953399E-06 6.71647748E-06-2.26621117E-06-1.13259725E-05 1.60661097E-05
19 80-3.12577539E-07-2.04223860E-05 8.69656208E-05-1.14664520E-04-5.01470820E-05
19 81 1.64650026E-05-6.08500727E-05-2.78515473E-05 1.90772651E-06 2.48430795E-06
19 82-4.39203446E-06-5.76877222E-07 2.09520864E-06-1.07394632E-05 6.27533233E-08
19 83 9.91593470E-08-2.53240053E-06 1.63362284E-06 1.67533167E-06-2.32077031E-06
19 84 1.26684763E-05-9.07314085E-06-1.11636467E-05 5.12562497E-05-1.75456646E-04
19 85 7.57537582E-05 7.80881097E-05 7.04476322E-04-6.07649016E-04 1.10428942E-03
19 86 8.49335219E-04-1.31272432E-06 4.37550949E-06-3.06278517E-06-8.53842889E-07
19 87-2.51484060E-06 1.98463248E-07 7.23813499E-08 1.94347676E-07-4.66476422E-07
19 88 1.99419194E-07 7.83840283E-09-2.68639841E-06 2.48515580E-06-8.78999450E-07
19 89-2.81095673E-07 5.06748182E-05-7.58437008E-06-4.30722810E-06-1.72013598E-05
19 90 8.96792872E-04 7.34593629E-05-3.27388179E-04 2.65184746E-04-3.72816453E-07
19 91 3.54820395E-07 1.79960585E-08-2.97703222E-07 4.51768728E-07-8.22652763E-07
19 92 1.21454234E-06-1.24375817E-05 3.52896506E-05 1.09325165E-04-1.12455584E-06
19 93 7.69373978E-06-3.82505466E-05-1.30822192E-04-3.99112283E-07-6.67041835E-07
19 94-3.27697245E-07-4.45582504E-08 7.60069420E-07 3.48507927E-06 2.03970753E-06
19 95 4.54230311E-07-3.96925092E-06-2.36224290E-05-1.47211445E-05-6.50346533E-06
19 96 1.73134797E-05-2.18909617E-03-4.14278626E-04-1.09154265E-04-2.54125023E-04
19 97 1.12501654E-06-1.09148898E-06-3.35275577E-08 3.14545070E-08-5.77672016E-07
19 98-1.71983522E-08 7.01933410E-07-5.23123029E-06 3.25248119E-05-5.00101317E-05
19 99 1.24286957E-06 4.01301508E-07-1.89061825E-07 2.44740879E-07-5.09244224E-07
19100 6.40767987E-06 2.38754438E-06-8.29376483E-07 4.03724237E-06 2.40070661E-05
19101-8.22074501E-06 1.52164818E-05 8.49888200E-06 5.66027861E-04 1.69294117E-04
19102 2.56131866E-04 1.56683510E-05-5.08183913E-07 3.00174248E-08 4.78166488E-07
19103-2.12668974E-07 2.08826678E-07 4.63022954E-07-9.81695304E-07 7.94522539E-06
19104-4.43722878E-05-2.54294944E-04-1.10133897E-07 2.57535827E-06-6.53410891E-06
19105 1.44511934E-04-1.92017953E-06-2.42983124E-06-7.93459790E-07-3.48581138E-07
19106-8.35999534E-07 9.44879568E-06 1.56137743E-06 2.63310482E-06 4.59190872E-06
19107-2.96130913E-05 5.57166238E-05-4.79863059E-05-6.99432782E-05 1.50719110E-03
19108-1.52471560E-04-3.15534954E-04 4.30681609E-04 2.73048803E-06-1.62851560E-06
19109-1.10197244E-06-4.76166430E-07 6.55294175E-07-4.41605347E-07-4.20512120E-08
19110-6.38724924E-06-7.98594050E-05-6.64572258E-05 1.16826038E-07 1.14410831E-07
19111-4.50490669E-07-1.89464503E-07 4.10854970E-07-2.93461373E-06 1.99276306E-06
19112 6.81989817E-07-2.31812980E-06 5.56450549E-05 1.61343569E-05 2.93074832E-05
19113-5.26257761E-05-8.29369899E-04-7.26325862E-04 4.06781432E-04 7.72343691E-05
19114-3.64825755E-08-9.98210672E-07 1.03469325E-06 4.95556883E-07-3.76890377E-07
19115-1.14784453E-06-3.58053084E-08 1.95663929E-08-7.73407664E-08 2.59896166E-07
19116-6.14661389E-08-9.87160740E-07 6.56191326E-07-1.35890061E-06 2.23857608E-07
19117 1.64890887E-05 2.00950459E-06 1.45210114E-05 8.50936568E-06-6.18379376E-06
19118-3.89966238E-05-4.42770005E-05 3.74482357E-05 1.07076735E-07 6.08051684E-07
19119-7.15128419E-07-1.23656068E-07 5.83771540E-08 8.76336037E-07-3.52068229E-08
19120 7.51976430E-07 2.08511950E-05-3.42695159E-05-4.37693499E-07 1.73242495E-06
19121-2.12213355E-06-8.62964265E-05 1.20330501E-06-7.91821928E-06 5.73339642E-05
19122 3.89130938E-05 3.51644814E-08-2.77225124E-08-8.58732995E-08 6.16663867E-07
19123-7.71604847E-07 3.72630859E-07-3.09257228E-07-3.60268194E-06 3.86008885E-06
19124-1.90580530E-06-8.09926912E-06-3.76718971E-06-2.23030644E-05 7.03805684E-04
19125 2.85211090E-04-1.28049060E-04-3.97180170E-04 4.47937795E-07-1.96225689E-06
19126 1.51431910E-06 3.75940789E-07-4.94958732E-07-3.69182370E-07-3.65287197E-06
19127 2.64807127E-05-8.62651802E-05 1.32548176E-04-5.30569035E-07 6.01387155E-06
19128-6.09774425E-05-7.39785093E-05 7.93212083E-07-7.04819386E-06 5.23020818E-05
19129 2.43910776E-04 6.52500565E-09 7.07357362E-09-1.89109673E-07-1.31756691E-06
19130 1.14496050E-07 3.30208106E-06-7.33930309E-08 7.48952849E-06-3.51466506E-07
19131-1.12171034E-04-2.02272419E-05 2.00797559E-06-3.84268783E-07-3.11767403E-03
19132-7.50061260E-04 6.04309920E-04-2.59120527E-04 1.37130766E-06-1.30264968E-06
19133-6.86579869E-08-7.50281686E-07-1.30487202E-06-2.02456020E-06-4.37205173E-07
19134 5.12190821E-06 6.76079327E-05-1.37314341E-04 8.16924493E-09 1.83229523E-07
19135-6.84933585E-08-2.56747347E-07-9.69116659E-08-2.62284910E-06 2.64687617E-07
19136 1.34660325E-06 6.68725505E-07 9.58447310E-06-4.53006237E-06-1.14371944E-05
19137-1.05950637E-05-1.09503070E-04-1.13197254E-04-1.35957633E-04-2.27954397E-05
19138-4.32396136E-07 5.47462095E-07-1.15065959E-07 1.97091810E-07 1.71875159E-07
19139 2.20631867E-07 5.17587983E-09-2.92741833E-07 3.36865872E-08-1.24342364E-06
19140 8.58884119E-08 3.76425259E-06 3.13508894E-07 5.23706739E-06-2.94613033E-07
19141-5.42098382E-05-1.69833503E-05-2.15296923E-05 1.12780672E-05 4.82854608E-04
19142-3.49505796E-04-1.75962196E-04-4.12326920E-05 3.31766135E-07-3.90906842E-08
19143-2.92675451E-07-5.43485051E-07-2.74929437E-07 4.45681436E-07-2.47438487E-08
19144-2.32378309E-07 7.01712689E-08-2.76694031E-07 3.29088273E-07 2.44674980E-06
19145-8.97104500E-09 1.00560004E-06-1.42350650E-06-1.27000757E-05-4.06297635E-06
19146-5.55072409E-07 1.43515257E-05 1.26077576E-04 1.04387683E-04-3.44269311E-05
19147 3.56780987E-05 1.13740041E-07-4.11019361E-07 2.97279319E-07-5.79121800E-07
19148-1.98255286E-07-3.95139243E-07-1.77867950E-08-2.23321943E-07 1.25628294E-07
19149-4.65497187E-07-2.45913119E-07 2.48007461E-06-4.71117576E-07 1.84472517E-06
19150 9.31109195E-07-1.37169762E-05-9.88723221E-07-3.08980619E-06-8.08905923E-06
19151 1.47555301E-04 3.25950972E-05-1.07709487E-05-4.11052692E-05-6.22178868E-09
19152-3.79056814E-07 3.85278603E-07-6.16719816E-07 2.58980525E-08 3.82192932E-07
19153 5.20401933E-07-4.18459674E-07 1.43126187E-06-8.14467551E-07 6.84372663E-07
19154 6.87622124E-06-5.75138457E-06 3.53390287E-06-1.42135797E-06 2.64297972E-05
19155 1.98258327E-05-4.77960865E-05 6.83427734E-05 1.56793336E-03 1.80999303E-04
19156-2.71775625E-04 5.98730908E-04-2.98348276E-06 2.80043613E-06 1.83046629E-07
19157 1.84106236E-07-1.53418810E-06-8.27652006E-07 9.37118153E-07-9.53363200E-06
19158 6.88350971E-05 1.56717688E-04-1.46982333E-07 7.34762498E-06 7.34867635E-05
19159 3.73933963E-04 1.35872943E-06-1.54656416E-05-8.33716881E-06-9.54731991E-05
19160-4.12031096E-08-4.04806812E-07-1.38173393E-06 3.49083715E-07-1.19114477E-08
19161 3.64567370E-06 6.99728774E-06-2.09822569E-06 1.95005302E-07-1.45462069E-05
19162-5.11194439E-05 1.69357722E-05-1.64491668E-05 3.57816675E-04 4.06803839E-04
19163-1.85377366E-04-5.82278026E-05 2.05486188E-08-1.38485885E-07 1.17937267E-07
19164 7.92450454E-08 6.94098830E-07 6.14390938E-07
20  1 8.00446950E-04 6.84467366E-04-2.12111858E-05-1.79455823E-05-7.23286050E-07
20  2-9.52798764E-05-1.18215468E-04-1.24323461E-04 2.38642095E-05-3.98564438E-04
20  3 2.79928342E-05-2.69464884E-04-1.00279567E-04 7.88383040E-03-5.21355326E-05
20  4 1.46152660E-03 1.07406314E-03-7.28911808E-06-1.23091274E-05 1.95982455E-05
20  5-4.64877633E-05 7.40325460E-06 6.54979978E-06 5.97383753E-03 4.94474869E-03
20  6 5.49956742E-06 2.11490077E-07 5.10580069E-06 2.20985101E-05 2.85637603E-06
20  7 1.74663555E-05 6.47149144E-07 1.39529964E-04 8.19887287E-05-5.17917091E-05
20  8 1.69504522E-04-6.63160222E-03-2.87143730E-03 8.78084666E-04 6.71169703E-04
20  9 2.21782956E-05-4.52678417E-06-1.76515115E-05 7.47257667E-07 5.07914780E-06
20 10 2.65391191E-06 7.23575433E-06-3.66783732E-05 4.00413169E-05-1.46442863E-03
20 11 5.36221969E-06 1.17383386E-05-6.68898022E-05 1.03831056E-03 4.38082061E-02
20 12 3.62216012E-02 5.32257645E-05-7.05341309E-05-1.14174228E-05 5.76014946E-04
20 13 2.79278511E-04-2.07979628E-04-1.75091716E-04 1.08690871E-03 5.01113290E-04
20 14-1.27249169E-04-3.36625571E-04 6.33522629E-03-4.92265371E-04-9.72560581E-04
20 15-8.75070585E-05 4.61344184E-05 1.45217584E-05-6.06561768E-05-9.50411896E-05
20 16-9.26691678E-05 7.96259114E-05 4.23485275E-05-1.53898738E-04-5.42873301E-05
20 17 2.42735156E-04-4.10568678E-03-3.39392041E-03-1.34635175E-05 3.34281791E-05
20 18 1.57865627E-05-8.21990821E-05-5.16461440E-05 1.01815455E-04-6.28672918E-05
20 19-4.30688060E-04 1.55305753E-04 2.78771211E-04 4.18799843E-05 1.03469383E-04
20 20 7.70634122E-04 6.21157564E-05-2.28526624E-04 8.21912398E-07-5.94201490E-05
20 21 5.85982366E-05 3.78848544E-06-1.76899953E-06-1.01608661E-05-7.68407448E-06
20 22 7.92731091E-05 2.59752117E-05 7.33670331E-04 4.43177153E-06-3.39415847E-05
20 23-7.02876102E-05-3.67073155E-04-1.65983344E-01-1.37493511E-01 7.92385458E-05
20 24 2.18599968E-05-9.90765422E-05-1.20181726E-03 5.44509201E-05 1.07904636E-04
20 25-3.35618596E-04 2.66872975E-03-1.56369564E-04 4.86746463E-04-9.65086888E-04
20 26-4.08187453E-03 1.71656014E-03 4.39268956E-04-2.01183939E-04-7.85552792E-05
20 27-7.75891645E-05 1.56144444E-04 6.17882511E-05-8.63710760E-05-5.24080244E-05
20 28-8.80523377E-05-9.11481471E-05-1.02652467E-04-3.01759566E-04 5.36543684E-01
20 29 4.44254984E-01 2.15081335E-05 2.79535897E-05 6.19669478E-05 4.39342489E-03
20 30-1.07360496E-04 9.39494516E-05-4.78468263E-05-4.95345698E-03 6.00325659E-04
20 31 1.30191187E-05-1.03256584E-03-4.19919711E-03-3.82010744E-03-3.17607226E-03
20 32-1.38534765E-03 3.33169001E-05-2.00516269E-05-1.32652731E-05 1.13937462E-06
20 33-1.12117100E-05 9.74179552E-05 7.63707577E-03 6.26175508E-03-8.51033138E-05
20 34-4.61217781E-05 1.75939160E-06 2.85569200E-04-3.33125300E-04-1.64475761E-04
20 35 5.61421326E-05 9.64874235E-04-3.90823622E-04-9.67949554E-05 2.23284079E-04
20 36 5.82661237E-03-1.04451940E-03-2.35255193E-04 1.06831013E-04 1.08102184E-04
20 37-3.49345128E-05-7.31676711E-05 8.96663879E-05-4.91623374E-05-2.12067479E-05
20 38 1.04074347E-05-6.37205884E-05 1.28661190E-05-4.60799148E-05 7.95759732E-06
20 39-3.12205721E-05 6.51297666E-05-1.70100481E-04 4.99874197E-06-3.21843027E-05
20 40 1.66429360E-04 1.23508050E-04 5.58440472E-03 4.56484490E-03 1.85585838E-05
20 41 6.07527301E-05 8.31219876E-05 2.66325705E-04 2.03564433E-05 1.88482874E-04
20 42 2.86682378E-04 7.71085517E-04-1.20256858E-04 5.77623832E-05 3.28325288E-04
20 43-2.14147366E-03 1.78081124E-04-8.46826279E-05-5.02243127E-04-6.25990797E-05
20 44-1.47910818E-05 7.73901615E-05-3.25714916E-06 2.83196151E-06 1.04517305E-04
20 45 1.75993270E-05-1.27380182E-04-3.47960726E-04-1.08713659E-04 6.43215082E-06
20 46-5.52604896E-05-4.08744352E-05-1.85722999E-05 5.02672941E-06-3.31791483E-05
20 47-3.60144054E-05-1.83721468E-04-1.95520123E-05-1.76818061E-05 1.28756961E-05
20 48 6.84234275E-07-4.17053198E-06 3.83475900E-05-4.64331933E-05-9.56273718E-07
20 49 1.47636789E-05-4.05366446E-04 5.76404649E-05-1.35041125E-04-9.16409415E-05
20 50-6.22602555E-04 1.13360133E-03 2.80519710E-04-1.38752722E-03-1.52284332E-05
20 51 1.87771944E-06 1.33507138E-05-9.03891881E-06 9.35261249E-06 2.24851531E-06
20 52-1.09645720E-05 8.33368949E-05-8.45936132E-05 8.96796257E-04 1.20598359E-08
20 53-3.30928142E-07-3.05535618E-06-1.02186581E-06 6.87889631E-07 3.84139287E-06
20 54 1.32931238E-05 5.96098434E-06-4.66911484E-06-1.30217443E-05-9.13061672E-05
20 55-4.41913979E-05 8.96426070E-06-3.50984916E-05 1.39918153E-04-1.54769842E-04
20 56 1.39326993E-04-1.25004890E-06 1.53158703E-06-2.81538130E-07 8.56580215E-07
20 57-1.83494489E-06-1.33182112E-06 2.84667739E-08-3.43423418E-07-1.18555519E-07
20 58-4.41461429E-07 3.67997216E-07 7.84094349E-06-1.42331793E-08 1.45236868E-06
20 59-1.36048155E-06-6.30730202E-05-4.00705904E-05-5.95131712E-05 7.91849977E-05
20 60 5.41142031E-04-1.04579453E-04 4.74256949E-06 1.19564404E-04-7.82360660E-09
20 61-1.32354618E-06 1.33136978E-06-3.48779156E-06-6.87992871E-07 7.23444587E-08
20 62-2.49781133E-08-3.25538411E-07-9.99573463E-07-4.78673907E-07 2.62226034E-07
20 63 3.59300608E-06 3.90021066E-06 1.97355234E-06-1.65999372E-06-2.51216277E-05
20 64-1.52255964E-05-3.96932085E-06 2.47050592E-05-3.63240955E-04-7.96612516E-06
20 65-3.21460351E-05 1.10146506E-04-7.39706192E-07 1.47592923E-06-7.36223041E-07
20 66-8.22570473E-07-3.20515140E-07-7.47805909E-08 2.84812962E-08 3.53200422E-07
20 67 1.11646222E-07-4.22525004E-07-7.11142925E-07-4.97968076E-06-4.27802757E-07
20 68 1.53188314E-06 3.07111777E-06 5.09061887E-05 1.80023365E-05 1.44782341E-05
20 69-5.91485580E-06-2.01677964E-04-4.51858242E-05-5.11780012E-05-3.34120219E-05
20 70 2.44985215E-08 1.13283939E-06-1.15733791E-06 9.01306072E-07 3.34597353E-07
20 71 6.44291175E-07 9.61808146E-05 8.06071295E-05 2.23758049E-06-7.96519469E-07
20 72-2.90030282E-06-1.28131477E-05-1.48379123E-06 1.06357228E-05 3.22346759E-06
20 73 7.71147516E-05 4.66225553E-05-1.32151649E-05-4.98800004E-05-1.17471296E-03
20 74-1.96123639E-04-4.06692737E-05 2.15211810E-04 1.61666497E-06 4.08973630E-07
20 75-2.02563860E-06-4.17457971E-06-1.55775668E-06-3.70989549E-06 2.06035144E-06
20 76-2.13556553E-05-1.23373599E-04-4.73405660E-05-9.28329448E-07-2.70751147E-06
20 77-2.09668782E-04-3.09865679E-04 3.40921474E-06-3.40744348E-05-1.07011119E-04
20 78 1.98024428E-04-4.42144581E-07-1.23914981E-06-3.43849378E-06-5.39419247E-06
20 79 1.56878600E-06 9.02137584E-06-3.10692852E-06 2.17269630E-05 4.61757698E-06
20 80 7.10362762E-05 8.47776692E-06-1.29134408E-04-3.23879715E-05-1.61963686E-03
20 81 1.09802646E-04-4.93043236E-04-6.94561400E-05 4.67675515E-06-8.72295938E-06
20 82 4.04620423E-06-1.86071049E-06 1.81923645E-06-3.61076185E-06-1.01804668E-07
20 83 9.24291488E-07 9.00672038E-07 4.74364751E-07 1.23832493E-06-1.57146876E-05
20 84-6.46933078E-06-2.66771340E-06-5.22921995E-06 1.66268428E-04 1.64588495E-04
20 85 1.05720681E-05 5.10484312E-05-2.05768912E-03 2.43935715E-03-1.99361984E-04
20 86-2.80829010E-04 1.74251265E-06-2.12675186E-06 3.84239209E-07-1.50437562E-06
20 87 3.59872362E-07-8.57580937E-07 1.19507452E-08 3.10220775E-08-3.66097657E-07
20 88-1.99887919E-07-1.46649743E-07-1.40099658E-06 1.40967798E-06 9.62258194E-07
20 89 6.85465272E-07 8.70730223E-06-7.56360932E-07-2.05880745E-05-3.37854053E-06
20 90-2.83383944E-04-2.50101878E-04-2.65935243E-04-6.75735300E-05 1.31211531E-07
20 91 1.21028492E-06-1.34149645E-06-3.57598368E-07-1.51307831E-07 4.87954339E-08
20 92-4.07867917E-07 2.04489460E-06-2.46455067E-05 2.57779800E-05 8.52446592E-08
20 93 7.20731774E-07-1.62226763E-05 4.92180474E-05-2.14983634E-07-3.59154625E-07
20 94-8.15213912E-08 1.30022986E-07-6.37585467E-07 3.61243857E-06 1.04045962E-06
20 95-8.45023049E-07 2.96045117E-06-8.56886094E-06-3.29369155E-05-1.78927779E-05
20 96-2.09515814E-06-7.22991907E-04-1.81507827E-04-3.05275976E-04 8.22248066E-05
20 97-5.02456294E-07 2.25090873E-07 2.77365421E-07 4.46149444E-07 2.55227088E-07
20 98-2.31192328E-07 6.03614716E-07-7.33094333E-06-7.99253764E-06-9.44397113E-05
20 99-5.71519002E-07-2.21234988E-07 7.22231700E-07 1.25287675E-08 1.44378075E-07
20100-3.10059827E-06-4.57971345E-06-6.75285116E-08-1.43178415E-06-1.04860661E-05
20101 9.20594407E-06 1.70814471E-05 3.37904358E-06-1.09873682E-03-2.08115797E-04
20102 2.99144329E-04-1.85938117E-04-3.71593861E-07-9.66108483E-08 4.68204709E-07
20103 5.50667982E-07-3.18769065E-07 7.03860687E-08 3.88768224E-07-4.37057676E-06
20104 3.96745387E-05-2.64276287E-04-4.85044789E-07 4.21880976E-06 1.44029552E-05
20105 1.22318741E-04 1.05543913E-06 1.73279707E-06 6.69416301E-08 4.75983786E-07
20106 5.88088807E-07-1.02777973E-05 1.85648894E-06-2.72872690E-06-3.12817882E-06
20107 8.81967356E-05-4.46061002E-05 5.31572960E-05 1.86717683E-05 2.10082545E-03
20108-1.20257221E-03 3.43492730E-04-1.53251457E-04-5.64162922E-07 1.53105192E-07
20109 4.11057730E-07-4.78051822E-07-7.21472844E-07-6.60218923E-07-2.29737496E-07
20110 6.28318420E-06 2.85956355E-05 9.44159753E-05 1.87173737E-07 4.37341581E-07
20111 1.16435577E-06-1.90893379E-07-2.66563897E-07-2.33143044E-06-6.51691463E-06
20112 7.07374089E-07 1.33868416E-06-1.81698377E-06 3.00259642E-05 2.93285316E-07
20113 2.57362584E-05 1.12490162E-04 2.63396058E-04-2.82793600E-05 1.53517404E-04
20114 1.85691470E-07 5.57452535E-07-7.43144005E-07 1.18775401E-07 5.41807923E-07
20115 4.23964828E-07 3.27945922E-08-6.04668742E-09 2.08542621E-07 8.62064160E-10
20116 5.28986708E-09 5.76355348E-07-6.54899487E-07 2.17878633E-08-3.97943991E-09
20117-4.20384701E-06-5.40870523E-06 8.65940354E-07-5.66743283E-06-1.42591871E-05
20118-1.91271994E-05-9.78647829E-06-6.56549104E-06-3.21365462E-07 2.27846589E-07
20119 9.35188737E-08-5.22509756E-07 2.03300412E-07-3.40399159E-07-8.02279910E-08
20120-2.61956626E-07-2.95706551E-05-3.49017800E-05-1.36376694E-07 8.11593956E-07
20121-9.69333702E-06 9.14708565E-06 2.67290590E-07-1.23947520E-06-2.31760510E-06
20122-2.14702287E-06-9.36460124E-08 2.61865996E-07-6.14888058E-07 6.48107958E-07
20123 2.42818402E-07-3.22771204E-06 2.17015888E-06-3.76443889E-06-7.27430902E-07
20124 1.74562045E-05-3.72049751E-06 3.20381348E-05 1.80723066E-05-3.10508060E-05
20125 6.66283601E-05 6.44660063E-05 5.69244576E-05 1.07733529E-07-6.60590083E-07
20126 5.52856554E-07 4.10683838E-07-8.95773152E-07-5.66759980E-07-2.04691607E-06
20127 1.47221096E-05-1.68876376E-04-2.73940677E-04-3.15879583E-07 4.30007160E-06
20128-1.07938535E-05-7.24487456E-05 2.86880437E-07-4.26021264E-06-1.32879384E-05
20129 5.01607341E-05 3.09329066E-08-4.59102818E-07 5.68963547E-07-5.13628284E-07
20130 1.53324018E-07 6.59093724E-06-2.07902047E-06 1.95888196E-06-9.88445274E-07
20131-8.25499149E-05-2.40649251E-05-4.11584185E-05-2.20204340E-05 3.87340559E-03
20132-5.70153832E-05-6.85687581E-04 4.66060296E-04-9.45553612E-07 1.55441165E-06
20133-6.08858034E-07 1.15614474E-06 8.14759007E-07 8.06963966E-07-8.26080202E-07
20134 1.07081125E-05-8.99674219E-05 1.58461168E-04-4.04183660E-08-5.68186394E-07
20135-3.88158347E-07 8.29772088E-08-3.37629732E-07 6.79158577E-06 2.24203096E-06
20136-9.39975739E-08 1.39201827E-06-3.88773138E-05-1.86766577E-05-3.37706807E-06
20137-9.58173524E-06 6.52998983E-04 3.12662934E-04 6.16692965E-05-1.35134801E-04
20138-9.91645127E-07 3.99551701E-07 5.92093426E-07-3.45049369E-07 8.07287356E-08
20139 2.05263077E-07-2.29038950E-10 9.73801948E-07 1.74070116E-06-7.76732194E-07
20140-1.92305957E-07-1.30895402E-05-8.34834183E-06 3.95424844E-06 7.51164283E-07
20141 7.94593844E-05 4.58710757E-05-1.50980933E-05-5.13942247E-08-2.28496847E-03
20142 8.29105068E-05 4.82621301E-04 3.02547973E-04-3.21012314E-07-9.32181320E-07
20143 1.25319363E-06 1.17301587E-06 2.83675703E-07 6.00963231E-08 3.61919641E-08
20144 2.69116770E-07 4.20921346E-07-8.99133359E-07-2.59893755E-07-2.11429203E-06
20145-2.14546795E-06 4.21754775E-06 1.03231357E-06-4.25814284E-06 1.34372418E-05
20146-1.54460977E-05-1.79906615E-05 4.90350136E-04-1.08629325E-04 7.90319025E-05
20147 1.10414634E-04 1.39601688E-07 6.16958965E-07-7.56560654E-07 3.26008358E-07
20148 1.06486873E-07 7.68864841E-07 6.55982686E-09-3.47796331E-08-7.51803967E-08
20149-2.57436968E-07-4.86861567E-07 1.39318097E-06 1.32508306E-07 1.18919182E-06
20150 2.29295147E-06-2.80862199E-05 6.62509355E-06 2.91328708E-06 7.24445771E-06
20151 2.92807733E-04 5.31608875E-06-6.15192864E-05-6.52033942E-05 3.87672774E-07
20152 1.56279495E-07-5.43952269E-07-8.17036544E-07-2.70053763E-07-3.44827809E-07
20153 2.21027531E-07-4.49699021E-07-2.17333607E-06 6.89788584E-07-3.75873949E-07
20154 8.98034770E-06 8.63307383E-06-3.21322465E-06 1.65993580E-06-6.42048499E-05
20155-7.30155258E-05 2.12910875E-05-7.81622955E-05 3.41279669E-04-1.63257352E-04
20156-2.64281399E-05 2.48637446E-04 2.94870487E-06-2.97284631E-06 2.41414389E-08
20157 8.99944311E-07 1.88670086E-06-5.59694643E-07-3.56840662E-06 3.87795427E-05
20158-3.24541867E-04-2.09957372E-04 1.98248252E-06-2.08585766E-05-8.74148979E-05
20159 2.59424644E-04-3.88251801E-06 3.78548081E-05-2.46211028E-04-1.28360077E-04
20160 3.44600043E-08 1.19352430E-07 4.33191842E-07 5.53232828E-07 3.10243728E-07
20161-1.16667461E-07-1.86591239E-06-2.38991215E-06-1.65483432E-06-2.05196759E-05
20162 1.69149570E-05 9.04711198E-06 2.10609992E-05-8.71504820E-04 1.01091889E-04
20163-1.05133242E-04 2.55046683E-04-6.40669029E-08 5.47013517E-07-4.82946614E-07
20164 4.82219260E-07-4.39139851E-07 4.30321856E-08
21  1-2.07858054E-08-3.75921401E-07 6.27559409E-07 3.08190231E-07-3.25692063E-07
21  2 2.50600293E-06-3.27265596E-06-1.03569853E-06 8.86072119E-07-8.89663433E-06
21  3 1.41965888E-05-5.29728174E-06 6.48741242E-06-2.78480493E-03 3.60306466E-04
21  4-2.23203595E-05-5.37275177E-04 1.75522141E-08-2.58156667E-09-1.49706474E-08
21  5 1.19958132E-06-5.20436498E-07 3.24847160E-07-3.46689690E-06-2.72652755E-06
21  6-1.46934367E-06-1.90909688E-06-1.29596149E-06 7.84846775E-07 6.41101818E-06
21  7 9.79472712E-06 5.68389290E-06-6.83847371E-05-7.17317897E-05-5.63675561E-05
21  8-5.01373239E-05-1.44383144E-03-1.54576232E-03-8.73246472E-04-2.74672966E-04
21  9-2.76516341E-06 1.27514839E-06 1.49001503E-06-8.92526946E-07-1.86081102E-06
21 10 5.60884889E-07 9.50311329E-07-1.15063014E-05 1.26260939E-04 4.29987259E-04
21 11 8.54229538E-07-4.77726463E-06-6.85540781E-05-5.37137274E-04-4.34446367E-07
21 12-1.74952070E-07-7.70175391E-08 5.30106084E-07-1.01527848E-07-3.77710667E-06
21 13-2.86581334E-07-2.79272860E-06 3.22871749E-08 7.03088041E-05-3.65342291E-05
21 14-2.71028781E-06-9.44321628E-07 3.07615423E-03-6.15136901E-04-3.20615163E-04
21 15-3.86250036E-04 1.05413585E-06-9.00122545E-07-1.54013307E-07-1.04839479E-07
21 16-4.91142553E-07-7.61282372E-07-4.78209127E-07 2.78017284E-07-3.86010734E-05
21 17-4.11497286E-05 1.73554502E-07-4.61938416E-08 1.96789009E-07 5.16527243E-07
21 18-2.56427083E-07 1.92269286E-06-6.18782786E-07-2.88300677E-06 1.34356252E-06
21 19-1.41558076E-05 1.25739230E-05 3.05422475E-06-1.03365049E-07 4.83629973E-04
21 20 8.83144484E-05 2.24757021E-05-1.27094580E-04 3.75469308E-08 6.16735726E-08
21 21-9.92205034E-08-2.33578737E-07-3.24789852E-07 4.25041103E-07 3.43277930E-07
21 22-2.57819066E-06 1.57464804E-05 3.47354654E-05-1.49900591E-07 1.45492324E-06
21 23-2.79512452E-05-2.58069549E-05-9.99795459E-07-1.49753756E-06 4.37156300E-07
21 24-9.28512734E-08-2.56118823E-07 8.42142806E-06-2.53129867E-06 6.93262124E-07
21 25 8.14935565E-07-6.57757755E-05 2.56197570E-05-4.28355231E-06 1.06056502E-05
21 26-3.22062472E-05-1.78072149E-05-1.79482159E-04 9.95091829E-05-2.75060467E-08
21 27-4.02265868E-07 4.29771915E-07-6.41007571E-08 1.41353631E-07 3.28459549E-07
21 28 3.05114489E-07-1.54396075E-07-1.27533922E-05-8.06141406E-05-8.42643903E-07
21 29-1.00903396E-06 1.90133383E-07 2.74564136E-07 1.45507455E-07 3.67994019E-06
21 30-1.48542345E-06-1.40989292E-06-7.61802680E-07-1.98771848E-05 1.45655785E-05
21 31-1.54449946E-07 2.08622853E-05-6.68675908E-04 1.30855605E-04-1.18666623E-04
21 32 3.54657298E-05-8.73943634E-07 4.25791780E-07 4.48151854E-07 1.38835379E-07
21 33-1.71542169E-07-7.27309293E-07-7.33274366E-08 8.39578234E-08-1.15544618E-07
21 34 6.17551170E-08-8.33391649E-08-1.89553786E-06 8.31161119E-07-2.31255286E-07
21 35 3.84359901E-07 7.47720138E-06-9.02569938E-06 1.91951390E-06-8.67747946E-06
21 36 1.01613495E-04-2.68651348E-05 8.05788575E-06 1.35202207E-05 7.43599057E-07
21 37-4.83971197E-07-2.59627859E-07 2.92320039E-08 5.30840457E-07-3.45357541E-08
21 38 1.47931728E-07-3.75854470E-07 1.39729655E-05 1.12527730E-05 2.79410382E-07
21 39-2.99789518E-06 8.16119050E-06-4.09293676E-06 1.48475600E-07-7.01405976E-07
21 40 2.11413385E-05 4.37080313E-06 7.27038239E-08-2.27934176E-07-5.91505144E-07
21 41 2.79839772E-07-3.20549960E-07 3.30532952E-06 2.59352524E-06-7.13165737E-07
21 42 1.53721644E-06-1.69517856E-05 6.32885491E-06 2.43678293E-05-7.22925924E-06
21 43-1.17536882E-04 4.82919806E-06 6.37190472E-05-6.29524974E-05-1.34138734E-06
21 44 3.27399468E-07 1.01398787E-06-6.23898897E-07-2.81743677E-08-1.28947590E-07
21 45-1.52662225E-06 1.24073169E-05 3.31407031E-08-1.24319166E-05-2.09289217E-07
21 46 2.32073196E-06 2.89528734E-05 1.79649578E-05 9.81636339E-07-6.76561802E-06
21 47 7.28670884E-06 1.75285403E-05 2.57373801E-08 4.06550182E-07-8.58426826E-08
21 48 6.37322296E-07-1.24580693E-06-2.15010509E-06 1.27091688E-06-3.08797437E-06
21 49 7.06557146E-06-6.38509332E-07 2.59521617E-05 3.05258451E-05-2.69968233E-05
21 50 7.69335883E-04 1.45019945E-03-6.05262821E-04 4.04445483E-04 1.88353334E-08
21 51 4.99150218E-07-5.17985551E-07-6.63833421E-07-1.83538026E-08-1.22063207E-06
21 52-5.97764025E-07 1.01668925E-05 5.59162304E-05 3.23154275E-04-3.77393439E-09
21 53-1.78784996E-07 2.99470124E-07-4.09780909E-08 6.57728399E-07 2.41190384E-06
21 54-1.73336595E-06-1.75764174E-07-3.19769480E-06-2.23852137E-05 1.75729546E-05
21 55 6.18237505E-06 2.03205671E-05 9.14318375E-04-4.57566763E-04-3.76826195E-04
21 56-1.32637410E-05-1.47753100E-07-3.70731039E-07 5.18484139E-07-1.69686234E-07
21 57 3.17707659E-07 1.59681767E-07 2.49471986E-08 9.34340065E-07-2.47708978E-06
21 58-1.71606344E-07-4.13147286E-07-1.18896552E-05 1.31575531E-05-3.55571739E-07
21 59 2.22392800E-06 6.39472971E-05-8.91755758E-05-3.12421716E-05-2.89121128E-05
21 60-1.89301399E-03-1.98607378E-04-3.28444074E-04 3.02333346E-04-1.67288797E-06
21 61-1.52710847E-06 3.19999644E-06 1.09597200E-07 1.65954917E-07-7.05679362E-07
21 62-3.79581242E-08-7.29477318E-07-6.00656309E-07 3.07415030E-07-1.19680176E-06
21 63 9.97309378E-06 2.66441781E-06-1.32722262E-06 5.03193819E-06-7.46347787E-05
21 64 1.72252087E-06 1.39213509E-08 2.85542557E-06 5.06340599E-04 3.83422259E-06
21 65 8.43688657E-05-1.84703335E-04 8.95185575E-07 2.91951260E-07-1.18713683E-06
21 66-1.07605737E-07-3.79169061E-07-4.06054891E-07 1.37827389E-07 8.37857629E-07
21 67-4.77706411E-07-3.80081483E-07-8.01160558E-07-8.11635105E-06 4.29787273E-06
21 68 7.98357851E-07 3.25214392E-06 2.70973616E-05-4.05247108E-05-1.08355155E-05
21 69-3.65838603E-05-5.30441857E-05 2.29135859E-04-1.72627115E-04-8.32540891E-05
21 70 5.40307098E-08 1.07989456E-07-1.62020166E-07 5.59018229E-07-2.48148190E-08
21 71-1.90059415E-06 2.24905658E-07-2.04983736E-07 7.00229190E-07 6.60613241E-07
21 72 4.43810656E-08 3.40033211E-06-2.95330247E-06-3.19867767E-06-2.23196609E-07
21 73-1.87506407E-05 5.39339472E-06 1.26738540E-05 1.02772354E-05 9.16265538E-04
21 74 2.21401836E-05 1.20142793E-04-1.98929615E-04 4.10980406E-07 8.33827635E-08
21 75-4.94363170E-07-6.50351166E-07 4.82193735E-07-2.81642432E-07 9.02608019E-07
21 76-2.94242359E-06 2.50766367E-05 8.87656851E-05-1.26690331E-07 8.92264870E-07
21 77-3.21975462E-05-5.15521512E-05 2.37372507E-07-1.72488734E-06 2.32628288E-05
21 78 2.36508542E-05-1.95287783E-08-2.21726118E-07 2.69404507E-07 2.66382336E-07
21 79-1.29637341E-07 2.25838669E-06-1.14277486E-06-1.10057245E-06 5.91698200E-07
21 80-1.20091395E-05 2.57103753E-06 2.88141089E-06-3.62253192E-06-2.48179471E-05
21 81-4.41095944E-05-2.83582491E-05 3.07802503E-05 4.96979693E-08-3.40618627E-08
21 82-1.56361066E-08-2.72228893E-07 3.43409337E-07 4.95037907E-08-1.33346473E-04
21 83-1.20908807E-04 1.22078366E-06-9.31972222E-06 2.06556344E-06 1.22850514E-04
21 84-6.62189166E-05-1.84009470E-05-1.49984213E-05-2.01389262E-04 4.15839526E-04
21 85 2.01740476E-05 2.21876716E-04 2.29003072E-02-6.13303319E-03-4.81141111E-03
21 86 1.19204906E-03-1.66253417E-06-1.04377078E-05 1.21002419E-05-9.11779756E-06
21 87 1.27951093E-05-5.52442635E-06-6.99821120E-04-5.86479966E-04-2.49221251E-06
21 88-1.41557792E-05-2.63342471E-06 8.15033994E-05 3.64020390E-06-5.48836666E-06
21 89-1.76135645E-05-2.06828765E-04-2.02191175E-04-2.40980195E-05 9.36153826E-05
21 90 4.96410188E-03 6.16613038E-04-9.53742989E-04-4.48329733E-05 2.11520735E-06
21 91-9.78075574E-06 7.66554840E-06-1.32377298E-06 1.35948318E-05-1.81815257E-05
21 92-1.50279508E-05 7.34941207E-05 1.17185022E-04 1.12100264E-04-8.16008360E-06
21 93 4.66222417E-05-1.67066710E-04 2.91066268E-05 2.33956881E-02 1.94387679E-02
21 94-2.67917700E-05 3.83638424E-05 8.85065921E-05-1.42103606E-04-8.66284630E-05
21 95 9.52361553E-05 3.77388625E-04-4.16035256E-04 6.84942163E-06 6.34576660E-05
21 96 2.93747508E-04-1.16038683E-02-1.85190982E-03 1.88153354E-04-5.04187825E-05
21 97 6.95882379E-05 8.34650099E-05-1.53053248E-04-1.45361669E-06 5.11393829E-05
21 98-6.28301534E-05 8.22615086E-06 4.48421394E-05 4.15425639E-04 1.09976123E-05
21 99-5.62178880E-01-4.65516525E-01-1.05698537E-04-1.72171157E-05-8.01561415E-05
21100-4.72560223E-03 5.03033164E-05 8.94451548E-06 5.14215075E-05 3.64168013E-03
21101 5.96633767E-04 1.07702672E-04 8.11309854E-04 1.59142875E-02 1.94154886E-03
21102 3.24467489E-04 2.01975766E-03 1.35261757E-04-1.24493749E-04-1.07680084E-05
21103-1.10785816E-04-3.75543949E-05 3.64716101E-05-3.42476347E-04-1.82629667E-04
21104-2.19158661E-04-6.02466970E-04-3.46541656E-04-1.25177606E-04-1.81630175E-04
21105-1.92769659E-05 2.84989393E-02 2.36659565E-02 7.90847992E-05-5.68005255E-06
21106 5.02677710E-05-9.76966536E-05 3.47236467E-04-6.53959739E-05 2.05311241E-04
21107-2.23856294E-04 2.63036129E-04 4.65238605E-05 4.86622490E-04-4.27506144E-02
21108 4.15247530E-03-8.08104118E-03-3.05635818E-03-6.38376796E-05 7.15461958E-05
21109-7.70851620E-06 5.39394111E-05-1.68770179E-04 2.73527046E-05 1.05761913E-05
21110 2.43646714E-05 1.05651976E-03-2.25238535E-03-2.47889550E-03-2.05028152E-03
21111 1.83198897E-06 1.70988586E-05-2.11562783E-05 3.22269721E-06-1.58308726E-05
21112-5.89877633E-05 4.21786120E-05-7.68273528E-06 2.06950555E-04 4.43202476E-04
21113 2.09175505E-04 2.05310631E-02 1.68336038E-03 2.93748874E-03-1.35110371E-03
21114 8.83979417E-06 4.84394280E-06-1.36837370E-05 7.77274136E-07-2.27180472E-06
21115 1.42150816E-05 1.62132009E-05 1.61694040E-05-5.84286579E-07-3.38252522E-06
21116 1.56163659E-06-4.39207742E-05-2.83688024E-06 1.51963165E-05-1.82024654E-05
21117 6.22874845E-04 9.40242760E-05 2.10575984E-04-1.08940385E-04 7.38965615E-05
21118-1.80850117E-04 8.95213102E-05-9.98523107E-05 5.35973164E-06-3.58881712E-06
21119-1.77091452E-06-7.78872856E-06-8.17228982E-06-8.40691990E-06 1.09786975E-05
21120-3.87733024E-05 5.91988354E-05-2.95353310E-04 5.21737099E-07-4.02594878E-05
21121 3.18342398E-05 1.06632403E-04-8.65298481E-07-4.17500358E-05-7.06149361E-06
21122 3.38651729E-04-7.17970670E-05-5.62786874E-05 1.41148842E-07 3.10900956E-06
21123-3.23732210E-06-1.42148303E-05 4.76548914E-06-1.24751120E-05 3.09978909E-05
21124-1.75811644E-04 8.47095778E-05 7.34722598E-05 2.24438046E-05-3.90915805E-03
21125 3.12037717E-04-1.34147411E-04 9.31734309E-04-1.88039549E-06 8.88910624E-06
21126-7.00871074E-06 3.57931391E-07-5.38623677E-06-2.19375043E-06-8.91351613E-07
21127-5.35915434E-06-1.28150725E-04-1.51800632E-04-4.68350867E-06 2.43795083E-05
21128-8.28575056E-05-2.66497825E-04-3.26147918E-06 3.08815838E-05-5.71199368E-05
21129 3.76455999E-05-9.93138870E-06-9.33562784E-06 1.82336909E-06 4.63318336E-06
21130 5.40061240E-06-3.39563961E-05-1.19394060E-05-3.23392407E-05-2.64963581E-05
21131 7.63811972E-04-1.11023791E-04-2.25742364E-04 1.07365159E-04-6.70466915E-03
21132 1.13928944E-04 1.54222960E-03-1.59632336E-04-5.79604164E-06 1.66938872E-06
21133 4.12665291E-06 4.25348632E-06-2.04635524E-06 3.42198992E-06-8.05636544E-06
21134 1.23946942E-06 3.10540112E-04-1.05054557E-04-1.14328731E-07-1.17199464E-06
21135 6.93860924E-07 1.30536536E-06 1.19565935E-06 1.30516071E-05-3.10255103E-06
21136-5.96817568E-06-4.08972866E-06-8.70557633E-05 2.45513871E-05 4.99919756E-05
21137 3.10760969E-05-2.14162709E-04-2.73244709E-04-1.87154391E-04-5.29164605E-05
21138-2.17634201E-07-1.69652914E-06 1.91416334E-06-1.03359701E-06 5.03812718E-07
21139-9.82337873E-07-1.31146206E-08 8.27237979E-07-5.30240277E-07 3.74646768E-07
21140-1.61578759E-07-1.11847172E-05 3.67390843E-06-8.02247380E-07 1.15699764E-06
21141 7.12365343E-05-1.40404563E-05-7.44686369E-06-1.56853623E-05 1.17270579E-03
21142-1.34030361E-04-3.08582824E-04 2.86164445E-05 1.54237186E-07 1.25414390E-07
21143-2.79651575E-07 1.78685827E-06 1.41420692E-06-1.39765182E-07 1.82087673E-08
21144 3.55181970E-07 1.54080752E-07-1.87869743E-07-2.97631641E-07-4.15681332E-06
21145-1.19417267E-07 7.35688313E-07 1.33259891E-06 1.29960594E-05-5.89668100E-07
21146-1.20428614E-05-1.42744869E-05 9.74838638E-06 1.63723277E-06 3.49389782E-05
21147-5.75056790E-05 3.42572134E-07 9.89194785E-08-4.41491612E-07-1.84718526E-07
21148 5.74872847E-07 2.44693672E-07-2.08732513E-08-2.13258772E-07-4.16491334E-07
21149 2.21773495E-07-5.25016685E-08 2.65181094E-06 1.79661981E-06-1.10677439E-06
21150 1.21156206E-07-7.63455434E-06-3.49546984E-06 5.11509889E-06 5.87008052E-06
21151-8.97449010E-05-1.08597094E-05 1.88399861E-05-3.60847000E-06 4.88916350E-07
21152 7.88742609E-08-5.67790611E-07-5.69922384E-08-6.67184950E-07-7.34010670E-07
21153 8.67171654E-05 7.57631626E-05 4.21350058E-06 1.93246019E-06-5.07308105E-07
21154-6.38864757E-05-1.20242358E-05-3.26325806E-06-5.35729156E-06 3.32950509E-04
21155-2.85083845E-04-1.21382195E-04 1.35386284E-04 4.16277007E-04-2.54722058E-05
21156 3.90249977E-04 4.14033912E-04 2.11701377E-05-9.49173230E-06-1.16784054E-05
21157 6.72634853E-06-2.12043304E-05-6.56530401E-06 1.17855393E-06-7.72223942E-06
21158 3.41429216E-04 1.34185461E-04 2.22590289E-07-2.62054032E-05-4.38336637E-05
21159 9.44194513E-05 7.07137934E-06-7.21346698E-05 1.59671316E-04 6.11343964E-04
21160 6.44015009E-07 1.00967850E-06 1.30374602E-06-3.14282643E-06 3.55314335E-06
21161-1.34625349E-06 1.70291029E-07 2.79267231E-06-7.12374300E-06-3.58939257E-05
21162 2.48198157E-05-3.91791415E-05 6.12263618E-05-3.79326371E-04 2.05574657E-04
21163 8.61464726E-05 5.59159796E-05 7.27822627E-08 2.21492047E-06-2.28770273E-06
21164 1.26990300E-06-1.26747906E-06-3.84666040E-07
22  1-4.96642697E-05-3.17155723E-05-7.09071203E-06 7.73747147E-06-7.99213669E-06
22  2-1.33626638E-04 5.50628997E-06-2.56110996E-05 2.75821535E-05 1.01516595E-03
22  3-1.48077315E-04 6.02899429E-04-4.72898605E-04 1.83531384E-02-1.32617612E-03
22  4 2.29904765E-03-3.45686867E-04-1.01229031E-05 1.24569728E-05-2.33406965E-06
22  5 6.26238971E-06-3.19615375E-06-9.19536297E-07-5.50795847E-01-4.56070879E-01
22  6-4.71016557E-05 2.95930997E-04-1.96150735E-04-4.83027954E-03-2.13006016E-06
22  7-2.96554926E-04 1.67167954E-04 4.34953626E-03 3.50408738E-04-4.16469240E-04
22  8 2.87538085E-04 1.91984975E-02-1.40825482E-03-5.48993958E-03 1.44244186E-03
22  9-4.30526443E-05 1.22264934E-04-7.92122896E-05 6.40456390E-05 1.12537379E-05
22 10-1.64662474E-04-3.47420170E-04-7.88777612E-05-1.69064430E-03-2.15371615E-03
22 11-3.23116641E-04-2.70306211E-04-8.42070301E-04-1.11032550E-03-1.17198189E-01
22 12-9.69832989E-02 1.26943340E-04 7.48023774E-05-1.21845414E-05-1.20528912E-03
22 13 3.38018373E-04 1.03035935E-04 6.59775162E-05 8.30064398E-05 4.74054394E-04
22 14 2.00376968E-06 2.13655330E-04-1.08216655E-02-3.62393279E-03 2.30468826E-03
22 15-1.84542985E-03-9.39508355E-05 4.90477337E-06 8.90460621E-05-1.19675022E-04
22 16-2.93436858E-05 1.27625214E-05-6.67896570E-05 1.29388717E-05 1.67491837E-05
22 17 7.57651066E-05-4.83669606E-03-3.99634900E-03 1.43806683E-06 8.92804658E-07
22 18 1.62454140E-05-2.71861641E-05 1.80318676E-05-4.48759949E-05 6.07596960E-05
22 19-1.78726944E-04 8.58269740E-05 2.07105928E-05 1.65813788E-04 1.07633415E-02
22 20-1.17433070E-04-1.22901360E-03-2.24852020E-03 3.86284962E-06 3.33631442E-05
22 21-3.72259938E-05 4.25505200E-08-2.69151886E-05 1.51146263E-05-1.14423425E-05
22 22 1.03351032E-04-1.52466856E-04 3.29088964E-04-5.01790690E-06 7.89257936E-06
22 23-7.04534655E-05 4.25045894E-04-1.46855193E-03-1.21796314E-03-1.29402966E-07
22 24-2.75450327E-06-1.21667018E-06 2.17028866E-05-3.44760161E-06 2.83695516E-05
22 25-2.78526666E-05 1.26894655E-05 1.69841392E-04 1.26178910E-04 1.34145169E-05
22 26-1.77446570E-02 1.73028646E-03-1.89421391E-03 2.02912764E-03-7.92750692E-06
22 27-4.49553337E-06 1.24230403E-05-1.41494649E-05 6.01574299E-06-9.32939350E-06
22 28 8.52913540E-07-2.33336696E-05 1.02558149E-04-2.30428269E-04 1.52309291E-02
22 29 1.26198354E-02 1.70953163E-05-5.59251942E-06-4.85705980E-07 9.64380841E-05
22 30-3.14632720E-06-8.21273793E-05-9.33042332E-06 2.53393401E-04 5.45300177E-04
22 31 1.34742304E-04-1.15580869E-04 1.42365745E-02 2.10313741E-03 2.61185732E-03
22 32 3.36435581E-03-1.02239713E-05-6.42296486E-06 1.66469361E-05 5.17346715E-05
22 33 4.88153048E-06-6.97950372E-06 2.35869214E-04 1.90440478E-04-6.89421604E-06
22 34-2.02179352E-06 1.84956386E-07 6.44682667E-05 1.04944791E-05 4.97021262E-07
22 35 7.08473026E-08-6.14604534E-04 2.32706727E-04 1.49941489E-04 7.04421345E-06
22 36-4.54012662E-03 6.92959801E-04 5.71873348E-04-1.49643933E-04-8.00795006E-06
22 37 1.10586008E-06 6.90208998E-06-7.15000166E-06-1.00967553E-06-3.18067277E-06
22 38-6.21854010E-06 6.62881490E-05-2.08524323E-04-3.41375044E-04-6.67003150E-06
22 39 6.11121854E-05-1.38065627E-04 1.63891895E-05-3.65979933E-06 4.96535202E-05
22 40-1.00996789E-04 1.91453588E-04 2.38585891E-04 1.92828073E-04 7.88349994E-06
22 41 2.35033381E-06-7.04200712E-07 2.77466166E-05-3.97377669E-05 9.09852693E-06
22 42 3.16239710E-05 9.04084690E-05-5.29630778E-05 2.39221355E-05 3.97931396E-05
22 43 2.94319696E-03-1.91171741E-04 3.99959341E-04 4.59123650E-04-4.94502914E-06
22 44-4.85920840E-06 9.80423754E-06-1.44843329E-05-1.30418532E-05-4.99042918E-06
22 45-1.51463446E-06 4.24192907E-05 2.36386520E-04 2.47848175E-04-2.47298118E-06
22 46 2.20521210E-05-6.00599962E-05 8.00361265E-05-8.94604488E-06 3.04876915E-05
22 47-1.04990497E-04-9.44601532E-05 1.96971531E-03 1.70017013E-03-5.18818476E-06
22 48-7.21887151E-05 4.24953246E-05-1.75807163E-04-8.44295523E-05-4.29119326E-04
22 49 2.04982980E-04-1.81217109E-03-5.01133487E-04-4.36924582E-04 2.36630703E-04
22 50-2.78806204E-02-2.50976896E-03-3.13478506E-03 3.16372863E-03 9.14151625E-05
22 51-1.44320739E-04 5.29055762E-05-5.84514902E-05 2.58380155E-05 1.57709139E-04
22 52-1.13039325E-05 5.20880837E-05 7.67346732E-04 8.44552903E-05-3.01304977E-06
22 53-4.03692154E-06-4.68906492E-07 9.78944783E-07 7.39491602E-06 6.89623674E-06
22 54 4.99066837E-06 2.45576714E-05-2.15969639E-05 1.66510623E-04-1.85069686E-05
22 55-4.69879095E-05 5.30122389E-05 8.93419511E-04 2.63756372E-04 2.32188576E-04
22 56-1.45161039E-04 7.56391224E-06-9.65726069E-07-6.59818617E-06-2.07271629E-06
22 57-9.00298608E-06-7.13754801E-06 9.19901645E-07 2.21695001E-06-2.92317783E-07
22 58-2.81414530E-07 1.89320716E-06-8.94734625E-06-1.11337569E-05-1.05535739E-05
22 59-4.99428700E-06 4.34144080E-05-2.90467987E-05-3.23138494E-05 1.05844717E-04
22 60 1.02434276E-03-1.77555961E-05 1.50639785E-04-6.81351687E-04-2.70184816E-06
22 61-2.55501094E-07 2.95734926E-06-6.10120145E-06 6.21418786E-07 3.95707515E-07
22 62 9.62342836E-08 3.48140368E-07 1.43438146E-06-6.72209704E-07 6.78133423E-07
22 63-2.22829511E-06-5.66288043E-06 3.75448769E-07-5.64608705E-06-1.13445054E-05
22 64 2.06753611E-05 4.12278832E-06 4.72105975E-05 2.30870037E-04-7.63159310E-05
22 65-5.87417579E-05-7.73601926E-06 1.40560599E-06-2.87569158E-08-1.37684908E-06
22 66-1.23027982E-06-5.85645886E-07 7.20057136E-07-8.11248352E-08 7.82101248E-08
22 67 9.36939702E-07-1.00623396E-06 2.19297207E-08-2.32978272E-06-7.41700208E-07
22 68 5.72327916E-06 1.22148042E-07 4.85110203E-05 1.98182618E-05-9.17155738E-07
22 69-6.62368675E-06-4.96995585E-04-7.52620311E-05-4.34422922E-05 3.30143012E-06
22 70 1.33098587E-06 6.30423295E-07-1.96140916E-06 1.15401125E-08-1.21853286E-07
22 71-3.15624746E-07-3.08966676E-05-2.37213193E-05-1.04598306E-07 5.21194755E-06
22 72 1.34305392E-07-1.44689223E-06 2.67873249E-06-2.27717642E-05 3.77893259E-06
22 73 3.43326581E-05 5.72110178E-05 2.09833367E-05 4.78136626E-06-3.18166838E-03
22 74-2.48095133E-05-3.98929352E-04 6.98712985E-04 3.08811428E-06-1.00729310E-06
22 75-2.08082117E-06-5.38585574E-06-3.36252286E-06 1.00439903E-05-5.16117896E-06
22 76 3.71833195E-05-1.42289931E-04-1.38413802E-04-5.03598553E-07-7.95205976E-06
22 77-1.45432942E-04-1.02618995E-04-1.54680987E-06-2.96560636E-07-1.54071794E-04
22 78 7.25049194E-05 1.87786392E-07-4.59214275E-07-1.23132962E-06 2.62672736E-06
22 79 3.01144963E-07 1.38109609E-05 3.47006173E-06-1.17475527E-05-9.95928270E-06
22 80-1.52588012E-04 3.97175376E-06-5.16863252E-05 4.58437814E-05 2.49453482E-04
22 81-6.85912576E-05 3.59223213E-04-1.15129224E-04 4.89569663E-07-4.16676418E-06
22 82 3.67719452E-06 2.44197326E-07 4.21061619E-07-3.73288152E-07 6.29972343E-07
22 83 1.16442865E-06-9.01710280E-07 2.21241114E-06-2.99859440E-08-1.04096521E-05
22 84 1.29456865E-05-1.14511020E-05-2.98145015E-06 2.75510057E-04-1.81332519E-04
22 85-1.17241296E-05 2.24566797E-04 9.90293168E-03-3.35244086E-03-1.36413568E-03
22 86 2.59116064E-04-4.22283216E-06 6.30640930E-06-2.08357714E-06 8.00376505E-07
22 87 8.19438351E-06 3.20046852E-07-6.80307175E-08 2.94737496E-07 7.57162127E-07
22 88 5.92460954E-07 2.28704591E-07-2.26926165E-06-3.80133307E-06-3.51149745E-06
22 89-2.49756317E-06 2.52938082E-05 2.35255251E-06-1.53537049E-05 1.98841203E-05
22 90-2.66848328E-04-1.23924110E-04-4.27290149E-04 1.30754743E-04-5.21258271E-07
22 91-1.22056697E-06 1.74182524E-06-1.78918582E-09 1.32045963E-06-2.85550746E-08
22 92-1.45687461E-06 1.01983675E-05-3.13249100E-05 2.83239415E-05-2.19561214E-06
22 93 6.00616370E-06-8.74740904E-05 9.74932980E-05-7.98185153E-08-1.04730417E-07
22 94-5.69760222E-07-1.40709647E-06-2.07248453E-07-3.08866423E-06 2.75909308E-06
22 95 7.06934288E-06 7.65691861E-07 7.27333230E-05 4.34614556E-05-7.28447437E-05
22 96-1.20848550E-05 4.97207296E-03 1.21174027E-03-4.92126151E-04-7.03471946E-04
22 97 1.98676185E-06-1.91033139E-06-7.64304594E-08-1.89418292E-06 7.27502050E-07
22 98 7.90265771E-07-3.85544153E-07 2.16465356E-06-4.95009232E-05 2.57217459E-04
22 99 3.21188349E-06 2.61947309E-06-7.13889612E-07 5.57187303E-07-1.61644030E-06
22100-4.65049622E-07 3.52605842E-06-2.54471077E-06 6.72695308E-06-1.61022049E-05
22101 4.64985886E-07 5.49830309E-05-5.36861548E-05-4.75805127E-03-4.16074791E-04
22102-3.19398042E-04-1.12937821E-03-1.62931927E-07-2.04567564E-08 1.83388683E-07
22103 1.17706726E-06 1.22749567E-06-1.67125344E-06 2.04476557E-06-2.25417692E-05
22104 3.66964360E-05-1.89542062E-05-6.94996076E-07 1.17009643E-05 9.84716048E-05
22105-3.29133317E-04-4.58747721E-06-5.94134703E-06-2.84949302E-06-7.88244573E-08
22106-9.44961253E-07 2.90658358E-05 1.04362761E-05 1.72391727E-06 6.40672489E-06
22107-1.47757791E-04-1.05343003E-04-1.35565847E-04-1.07601470E-04-4.54409085E-03
22108-1.88898399E-03-2.53464055E-03 2.72083886E-04 2.13185695E-06-3.48468752E-06
22109 1.35283058E-06-5.03884194E-06-8.81216880E-07-4.13969911E-06 5.27844282E-07
22110-3.75844437E-06 3.52932113E-05-4.76279871E-04 9.65826548E-08-3.36481563E-07
22111-7.82636635E-07-1.72991765E-06 1.39823576E-07 1.48181358E-06 5.60000890E-06
22112 1.06762487E-05-2.56477973E-06 5.09698843E-05 4.12046109E-05-5.63490500E-05
22113-1.88516641E-05-2.97249415E-03-9.14287969E-05-7.40648661E-04 9.91214644E-04
22114 1.73683297E-07-2.31310320E-07 5.76270226E-08 8.17055278E-07-2.08331814E-06
22115-5.74398654E-07-8.16163176E-08-4.77769791E-08 8.52038401E-07 7.48448874E-07
22116-5.88677416E-07 6.59286398E-07-3.13805355E-06-4.04717945E-06 2.19544501E-06
22117-2.90847401E-05 5.91541227E-06 1.11883682E-05-9.55704939E-06-1.10983937E-03
22118-2.18121709E-04-1.36230546E-04 1.92583418E-04-1.21524474E-07 1.19687458E-06
22119-1.07535010E-06-6.39145264E-07 6.77228330E-07-8.41603469E-08 5.82022120E-07
22120-1.35522873E-06 7.66668794E-05 1.52294101E-04-1.70617581E-06 1.30348509E-05
22121 8.02176931E-06-2.04493402E-04 1.61094009E-06-9.23033622E-06 1.12167010E-04
22122 1.22251512E-04 3.17142827E-07-4.39151567E-07 4.11649764E-07 2.68534436E-07
22123-1.77188645E-06 8.59050915E-06 5.53764457E-08-1.43251954E-06 7.53450489E-06
22124-7.20488939E-05-4.29694285E-05-2.35764152E-05-4.45007305E-05-3.23048661E-04
22125 2.92728221E-04 6.44595169E-05-4.39362575E-05-3.09864982E-07-2.09921942E-06
22126 2.40908440E-06-2.11046264E-06 2.75363834E-06-2.86548909E-06-2.70356130E-06
22127 1.71524467E-05 2.20687554E-04-4.86421070E-05 1.83554198E-06-3.82569488E-06
22128 6.22046760E-05-1.24739256E-04 2.64830740E-07-8.64742114E-07 6.69316642E-05
22129 1.90382437E-04-1.23881852E-07 1.59149420E-06-5.21457400E-07-1.67020373E-06
22130 2.32479029E-06-1.58392620E-05 8.62798272E-07 8.95000976E-06-9.60487537E-06
22131 1.19592984E-04-1.06377127E-05 6.90360952E-05 6.37953117E-05-5.54430017E-03
22132-1.73142208E-03 1.18899782E-03 3.99695779E-05 2.83061882E-06-4.89421281E-06
22133 2.06359399E-06 1.02740886E-06-3.00120626E-06 1.05545183E-06-1.50605053E-07
22134-6.62139233E-06 1.50221412E-04-1.83857826E-04 1.36465030E-07 1.93994285E-06
22135 1.13383071E-06-5.76592453E-07 1.23749087E-06-2.24848271E-05-6.22519557E-06
22136 3.10709056E-06-5.26637261E-06 1.25099212E-04 5.28083353E-05-8.49984126E-06
22137 1.57117909E-05-1.46017222E-03-6.28248875E-04-4.89300137E-05 2.82263819E-04
22138 1.32729805E-06 4.63947463E-08-1.37369280E-06 1.12600441E-06-5.78994855E-07
22139-5.28498703E-07-3.55962438E-08-1.62388670E-06-1.14221464E-06-1.07251661E-07
22140-4.77181896E-07 2.38583127E-05 9.86179146E-06-3.64773165E-06 3.32877536E-06
22141-1.30126334E-04-4.02070730E-05 6.08678155E-05 1.50746401E-05 7.52130099E-03
22142 7.16177710E-04-1.24641352E-03-7.91963947E-04-7.20775042E-07 5.69598115E-07
22143 1.51176927E-07-1.32900262E-06 1.30924774E-06 5.92110285E-07-1.99696298E-07
22144-4.70127855E-07 7.93364889E-07-3.70701500E-07 4.53146674E-07 2.72149356E-06
22145 1.82386585E-06-1.14084502E-06-1.64718961E-06-2.07226672E-06-2.72928196E-05
22146 1.89086504E-05 2.26246485E-05-2.18810242E-03 2.79088936E-06-2.46527439E-05
22147-4.35797341E-04-1.20412628E-06-9.79448012E-08 1.30207108E-06 1.35776882E-06
22148-8.43290502E-07-1.98461477E-06-6.26129670E-08-4.50553260E-08-7.17315968E-08
22149 2.26854118E-06 1.79655039E-06-1.07468112E-06 1.72830571E-06-1.01302221E-05
22150-9.21345525E-06 6.12264808E-05-1.13225682E-05 3.30302264E-05 3.17592314E-05
22151-1.86542777E-03-6.02972898E-05 2.94426411E-04 4.14046379E-04 7.30238461E-07
22152-7.48434915E-08-6.55394970E-07 1.92737198E-06-2.34157610E-07-1.19902853E-06
22153 1.79650785E-05 1.79639833E-05 2.97954786E-06 9.71568126E-07-2.04723867E-06
22154-3.70350143E-05-1.17983620E-05-3.80485199E-06 8.43916158E-06 3.35424339E-04
22155 5.24123768E-05 2.08063811E-05 6.95939178E-05 1.83795982E-03-5.64291841E-04
22156-2.38678038E-04 7.15092676E-04-1.70026428E-06 3.50138646E-07 1.35012563E-06
22157 1.70645636E-06-1.38335057E-07 1.57749845E-07 6.35957816E-08-2.62127799E-05
22158-1.88221481E-04 1.10819315E-03-1.16862886E-06-1.81653647E-06-1.32326269E-04
22159-2.55488573E-04 2.21096594E-06-2.65414494E-05-1.66321867E-04 3.36476875E-04
22160-1.28887288E-07 7.46737787E-07 4.72692294E-06 9.63311126E-07-9.17805643E-08
22161-8.49131264E-06-2.06339496E-05-6.65323664E-06 2.70824061E-06 2.20780194E-05
22162 1.10312649E-04 4.72995603E-05-6.94250706E-06 7.07133753E-05-4.65909180E-05
22163-5.92344466E-04 4.86132397E-05 1.05886958E-06-1.81359011E-06 7.54720531E-07
22164 1.90779567E-09-3.77702893E-06 1.07971655E-07
23  1-5.17986727E-06-7.73229900E-06 2.73422173E-06 2.34983801E-06 1.28719464E-06
23  2 3.62411193E-05-1.14567504E-05 5.36070544E-06-1.14912669E-05-1.79710004E-04
23  3-5.08007075E-05-1.73377108E-04 8.79693057E-05-1.56346668E-03 9.16776780E-04
23  4 1.45863697E-03-3.68011346E-03-8.65628530E-06-3.24218054E-06 1.18984658E-05
23  5-1.07683610E-05-1.21587939E-05 9.79016651E-06 1.18204888E-01 9.79387676E-02
23  6-8.05542258E-05-1.01842146E-04 2.88686843E-05 9.04632631E-04-4.20675072E-04
23  7-1.35305266E-04-1.04486102E-04-3.52504590E-03-1.03155851E-03 4.53166655E-04
23  8-4.63889466E-04-6.52176523E-04 2.67015282E-03 1.49752761E-03-4.99879561E-04
23  9-1.58951691E-04 6.03407062E-05 9.86109845E-05-1.11207764E-04-7.99806334E-05
23 10 1.63216009E-05 6.46420433E-05 9.11979290E-05 1.96790879E-04 2.75810811E-04
23 11 6.11522514E-05 1.82674103E-04-3.22514607E-05 5.50135772E-04-5.48279343E-01
23 12-4.53989930E-01 1.13849376E-04 1.08858612E-04-1.43951309E-04-4.67382087E-03
23 13-2.12463989E-04-3.64509392E-05-1.34284391E-05 5.44371544E-03 7.23916060E-05
23 14-2.12452732E-03 6.12959721E-04 6.63956020E-04 1.51288615E-03-5.21312395E-05
23 15 7.79342524E-04 1.09239824E-04-1.44359723E-04 3.51198992E-05 1.94119630E-05
23 16-8.56816562E-06 1.29586608E-04-3.37192960E-04 6.65587625E-05 4.47490694E-05
23 17-3.82411920E-04-3.18761768E-02-2.63305031E-02 1.82981457E-05-5.99898790E-06
23 18 9.08040018E-05-5.30349934E-04 1.65824168E-04-1.26735145E-04 4.04370731E-04
23 19-1.62021455E-03 3.18031300E-04 1.25344167E-04 6.18287552E-04-3.70483150E-03
23 20 1.76030622E-04 6.77197044E-04 6.70556466E-04 1.86222044E-05 9.51671005E-05
23 21-1.13789305E-04 2.62160867E-06-1.01458269E-04 6.27678922E-05-2.90914616E-05
23 22 1.08453053E-04-5.04392933E-05-1.34304178E-04-1.98867898E-05 3.76925854E-05
23 23-1.51899835E-05-2.54486548E-04-4.53569903E-04-3.66658105E-04-3.70991126E-06
23 24 1.75137294E-05-1.57184087E-05-2.23312138E-05 4.42149782E-05-9.77721534E-05
23 25-7.29040151E-06 5.30418176E-04 1.81075284E-04 9.11760926E-05-8.81031431E-05
23 26 3.57575144E-03-3.93154130E-05 6.81279883E-04-1.43516630E-04-9.07216220E-06
23 27-1.71561102E-05 2.62282724E-05 4.81743056E-05-2.53321084E-05 1.26426202E-05
23 28 1.01181305E-05-9.68186221E-05-8.69299830E-05-8.50062409E-05 4.31327648E-02
23 29 3.57696857E-02 6.17905563E-05-6.07726936E-05-1.29094499E-05 1.51642790E-04
23 30 3.19917166E-04-2.67955878E-04-5.85662696E-05-2.32045897E-03 9.50767713E-04
23 31-2.04293751E-04-2.75911416E-04-2.76496827E-03 4.23009566E-03 1.54568751E-03
23 32-2.45429626E-03-7.35290654E-05-1.23447679E-05 8.58738334E-05 1.31672004E-04
23 33 7.43980122E-06-3.14633842E-05 8.82786556E-04 7.22980191E-04-1.16688266E-05
23 34-6.19421702E-06-8.84623482E-07 6.10865183E-05-3.76790340E-05-3.04115620E-06
23 35 1.57511375E-05-5.75602621E-05-2.89825531E-05 2.91148770E-05-3.10742440E-05
23 36-4.37499295E-03 7.96242072E-04 1.21134370E-04 6.38619249E-05 2.71098902E-06
23 37-9.77839435E-06 7.06740533E-06 1.80975641E-07 5.47223994E-06-1.31260657E-05
23 38 6.85457803E-07 2.69855288E-05 9.91560300E-05 1.22554327E-04-9.09022708E-06
23 39 2.17842682E-05 1.31188575E-05 1.89177739E-04-2.15353479E-06 1.60024261E-05
23 40-4.64611024E-05-1.81440450E-04 6.06376140E-04 4.99691893E-04 3.02367128E-06
23 41 4.12644697E-06 6.77574744E-06-1.19607057E-05-6.56256382E-06 3.94006141E-05
23 42 3.97855065E-05 6.39217793E-04-1.76426048E-04 2.35694502E-05 2.13819674E-04
23 43-2.13643754E-03-4.29176190E-04-5.65851151E-04-7.58011897E-04-1.02028137E-05
23 44-8.89083312E-07 1.10918970E-05 8.99914934E-07-1.65933693E-05 6.30761697E-06
23 45 3.51936787E-06-8.29146736E-05-3.23339157E-04-9.13946553E-04 7.09976529E-06
23 46-6.17010462E-05 2.29287735E-04 1.50338912E-04-2.45400603E-06-1.26875633E-05
23 47 2.30231401E-04-2.06676530E-04-4.46665934E-04-3.87676016E-04 1.87437627E-06
23 48 2.42773201E-05-1.67673868E-05 7.25954121E-05 4.86162833E-05 9.48128090E-05
23 49-2.71729196E-05 6.30292163E-04-1.50813441E-04 3.67742318E-04-3.87896459E-04
23 50 6.21482125E-03 1.83676551E-03 2.01814232E-03-9.93081885E-04-3.96834868E-05
23 51 3.06060662E-05 9.07742060E-06 1.07734381E-05-1.60161077E-05-1.52848338E-05
23 52 3.83341189E-07-8.22061101E-05 3.22611938E-05 3.65103697E-04 1.15091801E-06
23 53 6.06818448E-07 5.82971440E-07 3.40181833E-07-2.53419576E-06 1.52874398E-05
23 54-1.36299740E-06-1.34628621E-05 5.82321127E-06-2.31794234E-04 5.42816375E-06
23 55 1.42620117E-05-5.89607401E-05-1.01450530E-03 6.27493361E-05 3.19867414E-04
23 56-1.83384781E-04-2.51126771E-06-4.51465997E-08 2.55641431E-06-2.67913759E-06
23 57 2.44735477E-06-9.61683599E-07-3.99496628E-07 1.26607272E-06 2.18203760E-06
23 58 2.03258694E-06-2.35778075E-06-2.58559274E-05-5.78432082E-06-5.44748572E-06
23 59 8.79417301E-06 1.51150424E-04 9.34075178E-05 1.03036780E-04-1.26642382E-04
23 60 1.90308120E-03-2.63403438E-04 1.08194873E-04 5.76799322E-04 6.49518763E-07
23 61 1.94281894E-06-2.59233770E-06 8.11584708E-06 1.96762082E-06 5.81543159E-07
23 62 1.82079459E-08 4.60338408E-07-1.61408417E-07-2.08702571E-07-1.14300023E-06
23 63-5.03127809E-06 2.92320603E-07 1.92998854E-06 6.51698321E-06 5.97506633E-05
23 64-1.10776893E-05-1.79495910E-05-4.37863906E-05-6.02758655E-04 1.18546025E-04
23 65 1.19391263E-04 1.79355329E-04-9.96392084E-07 5.20438703E-07 4.75953380E-07
23 66 4.40643957E-07 1.06284220E-06 1.20697935E-06 9.92255081E-10-5.42640644E-07
23 67 4.14069977E-07 1.05079995E-06 9.39732542E-07 8.59410535E-06-3.45877866E-06
23 68-4.87106888E-06-4.22648627E-06-7.58911682E-05-1.51615841E-05-1.95758497E-05
23 69 8.96435727E-06 8.89675275E-05 9.24405954E-05 9.04024926E-05-7.25388556E-05
23 70-1.20725224E-06-1.09723989E-06 2.30449213E-06-1.47736951E-06-1.12742341E-06
23 71-1.95502278E-06 5.38071174E-06 5.77612549E-06 3.76918308E-07 2.43282315E-06
23 72-4.66141597E-07-9.33141176E-06-2.94944574E-06-1.23836304E-05 2.36742415E-06
23 73-6.28779397E-05 2.29839452E-05 6.12756013E-05 7.48890479E-05 5.04649697E-03
23 74 9.68522898E-05 2.11860042E-04-1.07981994E-03-4.34102517E-06 6.90929013E-06
23 75-2.56826496E-06 7.12275372E-07-4.13257966E-06-1.88398190E-06 4.10827094E-07
23 76 2.56006694E-07 3.55419141E-05-1.92952837E-05 9.23613872E-08-2.28251862E-05
23 77-9.11018131E-05 2.19269195E-04 2.24374213E-06-2.77181181E-06-6.02514272E-05
23 78-2.63254477E-05 1.12975110E-07 2.71820600E-07 5.77124041E-07 1.30828667E-06
23 79-8.47540468E-07 1.67398241E-06-3.06246830E-06-5.67157653E-06 3.52634331E-06
23 80-2.83216822E-05 2.85079973E-05-7.24465325E-06-2.81877553E-05-5.34685163E-04
23 81-5.54468178E-06-9.58271529E-05 1.39917002E-04 1.68641632E-06-1.31597348E-06
23 82-3.70442841E-07 3.34457277E-06-6.24730630E-07-1.75309734E-07-2.40689418E-07
23 83-4.81014398E-07 4.43128038E-06-9.91996818E-07-1.39031143E-06 1.33462073E-05
23 84-2.44198794E-05 5.39878470E-06 8.16980325E-06-2.49068467E-04 9.08770591E-05
23 85-4.96189478E-05-1.28891450E-04 6.87887827E-04-5.40749461E-04 5.45874492E-04
23 86 6.81377688E-04-5.01937628E-06 2.08441743E-07 4.81093454E-06 5.89725022E-07
23 87-1.89186124E-07-1.40725163E-06 4.64976593E-08-1.29946539E-07 2.45343022E-07
23 88-2.42603144E-07 6.35345510E-07 3.28529970E-06-1.44637918E-06 7.84840770E-07
23 89-2.81981928E-06-3.99914741E-05-1.37487387E-05 6.22798387E-07 1.33568595E-05
23 90-5.34503150E-04-6.53518069E-05 7.35584490E-05 9.47407208E-05-5.06285566E-07
23 91 2.32948023E-08 4.82990764E-07-1.92495937E-07-1.98434322E-07 2.17369855E-07
23 92-5.51696924E-07 5.50584457E-06 6.59808544E-06-4.93328643E-05-1.40064521E-07
23 93 3.20770410E-06-1.73814152E-05-5.62911701E-05 5.41942545E-08 2.44360268E-07
23 94 5.11759690E-07 1.15047516E-07-4.36252876E-08-1.37491677E-06-1.84914359E-06
23 95-4.65314750E-07 7.47440979E-08 3.91998971E-05-8.96392030E-06-1.62654247E-05
23 96 1.39917629E-05 1.09714048E-04 3.82366270E-05 2.02795597E-04-5.11186009E-05
23 97-2.18720371E-06 1.79864750E-06 3.88556211E-07 3.42468922E-07 4.16537828E-07
23 98-9.86599167E-07 9.94927060E-07-9.90977154E-06-2.58513304E-06 1.56522007E-05
23 99-3.27331818E-07-1.09090879E-07 8.48081675E-07 3.94469324E-07 5.81462578E-08
23100 1.14019529E-06-5.28268779E-06-1.79746696E-06-1.05986171E-06-9.27351008E-05
23101-3.00732293E-05 1.47771187E-05-3.12506916E-05-1.73643823E-03-3.29161559E-04
23102 6.11765404E-05-3.39370873E-04-1.25755415E-06 1.05468280E-06 2.02871350E-07
23103-5.43761929E-07-1.48217716E-06-4.36991438E-07 7.56177665E-08-1.39014399E-06
23104-3.85329564E-05-9.24398527E-05-3.96605666E-07 5.41508885E-06-1.72979223E-05
23105-8.13759107E-05 1.45870429E-06 1.88097528E-06-1.19484908E-06 2.38627012E-07
23106-2.56455768E-07-1.00296560E-05 8.83485088E-06-8.42183482E-07 2.73477106E-07
23107 6.03707278E-05-8.97793566E-05 5.83126734E-05 1.31482964E-05 2.18161445E-03
23108-3.27999237E-04 5.44295894E-04-3.71759795E-04 1.61767961E-06-1.34331929E-06
23109-2.74360327E-07 4.67860313E-07 2.39985773E-06 6.43417060E-07-9.49275942E-07
23110 2.07022650E-05 1.96898489E-05 1.41210235E-04 1.67076501E-07 6.10421850E-07
23111 6.70843589E-07-3.80200080E-07-3.46721570E-07-4.10344121E-06-5.57523027E-06
23112 1.23954933E-06 3.19380448E-06-4.69089882E-05 5.10744294E-05-2.24886383E-05
23113 2.98591810E-05-2.09480893E-03-9.43629584E-04-6.12885929E-04-8.90385068E-04
23114 1.63174733E-06-1.00630286E-06-6.25444475E-07 5.58236204E-07 1.06816915E-06
23115 8.47509014E-07-1.60935338E-07 1.58805733E-07 8.31110981E-07 1.36618194E-08
23116 1.04453955E-07-2.72244270E-06-3.54719409E-06-1.03482288E-07-1.59072417E-07
23117 1.18151850E-05 5.55141316E-06 1.24443692E-05-1.23423709E-06-3.71537054E-04
23118 4.97722787E-05-6.62544761E-05 4.90091217E-05-1.13372692E-07 1.22243006E-06
23119-1.10905736E-06-6.91812859E-07 2.85462549E-07-4.32490383E-07-6.40638673E-07
23120 3.29164094E-06-2.67447293E-05 7.40839698E-05 3.06841659E-07-6.31774932E-07
23121 3.97990106E-06-2.14595661E-05-1.86509342E-07-1.69279793E-06 3.53831847E-05
23122-5.18453565E-05-3.02328300E-08-5.86550559E-08-1.65730175E-06-2.44928636E-07
23123 3.33600231E-07 1.50038642E-06 6.58256631E-06 1.04449914E-06-1.93351567E-06
23124 1.34722538E-05-5.36248202E-05 1.47318870E-05 4.70423548E-05 2.69548983E-03
23125-7.53092192E-05-2.65392179E-05-6.79310159E-04 3.83233275E-07-9.16221582E-07
23126 5.32988307E-07 7.07509560E-07-1.06927568E-06 9.75547264E-07-1.14071035E-06
23127 1.30316050E-05-2.05579748E-04-8.01022938E-05-2.72302684E-06 2.62780086E-05
23128-5.98113523E-05 3.00695911E-05 2.50610968E-06-2.07702805E-05-3.06051204E-05
23129 1.15810863E-04 3.26325716E-08-2.32664692E-07-9.27834945E-07 6.61076516E-07
23130-5.65163490E-07-4.20874961E-06 5.85226622E-06-3.60628154E-06 2.49891168E-06
23131 1.45761662E-04 2.98887722E-05-9.06867282E-06 2.30229973E-05-1.43758791E-03
23132-4.97734100E-04 6.24646138E-05 1.38290959E-05-1.38443332E-06 9.92554424E-07
23133 3.91878892E-07-3.36349814E-07 2.09630366E-06 9.66820744E-07 1.46193688E-06
23134-1.83586254E-05 8.19062112E-05 1.71245644E-04-1.73296883E-08-3.73476431E-07
23135-3.10710445E-07 4.93873700E-07 4.74511488E-07 5.13146432E-06 1.23425626E-06
23136-2.64999177E-06-2.63356003E-06-2.04243408E-05-6.11202311E-06 1.45580829E-05
23137 2.90872873E-05-4.64762353E-04-1.44120278E-04 4.32441715E-05 6.53520404E-05
23138-2.87244495E-07 2.74726855E-07 1.25176395E-08-8.10839308E-07 4.52738502E-07
23139-4.95814778E-07 1.67597503E-08 9.36868965E-07-2.35655376E-07 1.13123216E-07
23140-5.13596147E-07-1.05594248E-05-1.89129597E-07 8.00936118E-07 2.53460293E-06
23141 5.89526603E-05-2.05057073E-05-1.59324185E-05-5.09350990E-05 9.97338978E-04
23142-5.35687984E-05-2.10153074E-04-2.01305249E-04 1.67321456E-07 6.33720795E-08
23143-2.30693535E-07 7.04621107E-07-8.03188477E-07-6.18007330E-07 1.01591416E-07
23144 5.09277464E-07 2.26256431E-07 1.89127511E-07 8.12679488E-08-4.41501355E-06
23145-2.73391610E-06 1.49709278E-07-6.35357235E-07 4.52592122E-06 2.22839915E-05
23146 1.13424180E-06-1.05608989E-05-3.16508971E-04 2.52220798E-05 3.42375497E-05
23147-9.44461113E-05 6.89371325E-08 1.90172712E-07-2.59109844E-07-1.00671681E-06
23148 4.88636836E-07 5.92893447E-07 6.19308498E-08 5.39461006E-07 5.51374322E-08
23149-2.68782134E-07-1.86269091E-08-5.71079932E-06-5.62623540E-07 1.35882621E-06
23150 6.78032193E-07 3.77775115E-05-3.13921021E-06-1.04041394E-05-1.26419437E-05
23151-2.17027323E-05-3.76646254E-06 3.74240712E-05 2.22182750E-05 2.40676563E-07
23152-2.77809182E-07 3.71326190E-08 1.79746964E-07 4.67253037E-08-1.58257684E-07
23153-1.02576348E-05-7.49276739E-06 2.80726518E-06-1.26917918E-06 3.33168229E-06
23154-8.68368366E-06-1.31353127E-05 5.22265091E-06-1.67951880E-05-9.06340341E-05
23155 9.62985215E-05-2.63767999E-05 9.59449715E-05-3.30989742E-05 7.18954996E-05
23156 2.16138895E-04-4.92978938E-05-1.13857101E-07 7.19949214E-07-6.06092112E-07
23157-1.75985638E-06-2.49986226E-06 1.00947671E-06 5.53768459E-07-1.45534443E-05
23158 2.47554911E-04-3.05657640E-04-4.74528172E-06 3.97951836E-05 1.11426982E-04
23159 4.57441102E-06 1.57440592E-06-2.82252988E-05 2.76532874E-04 2.60733305E-04
23160 1.24775682E-07 5.70442325E-07-1.49482643E-06-4.32072030E-08-1.36068023E-06
23161-7.29690673E-06 4.93977497E-06 1.26628897E-06 5.15743891E-06 4.87766111E-05
23162-7.31643645E-06-6.69489754E-06-3.58064049E-05 2.81445808E-04-2.07030112E-04
23163 1.28944170E-04 4.46025261E-05 9.62684723E-07 1.42755782E-07-1.10544050E-06
23164-4.03627126E-07 2.64418957E-06-2.14842613E-07
24  1 9.51213347E-05 8.63871258E-05-6.92637751E-06-1.14670080E-06 2.09198713E-06
24  2-9.93190313E-05-5.98955269E-06-4.95964634E-05-1.14543597E-05 1.10160574E-04
24  3-2.61547024E-05 3.37509331E-04 2.09177353E-04-1.28924146E-02 2.07655719E-04
24  4-1.28289557E-03-5.70798445E-04 6.25251448E-06 3.36632562E-07-6.58914704E-06
24  5 1.79678390E-05 7.20137250E-06-1.07660094E-05 1.99452934E-03 1.65992371E-03
24  6-1.49021645E-05-3.43685011E-06-4.35717918E-07-7.54318856E-05-9.19271330E-06
24  7-1.54734777E-05-2.91924911E-05 1.38616090E-04-5.27543761E-05-8.34169529E-05
24  8 1.63522951E-04-1.46157669E-02-5.05625568E-03-1.89425730E-03-1.29462391E-03
24  9 8.50522850E-06-2.88333943E-06-5.62188907E-06 8.66860014E-06 1.75306916E-05
24 10-1.16861208E-05 1.36984091E-05-4.99295824E-05-4.57451053E-04 9.45157271E-04
24 11 3.38016457E-06 3.53245834E-06-9.97019742E-05-4.75121222E-04-3.22031295E-02
24 12-2.67322692E-02 3.22023106E-05-5.69841896E-06 9.22399594E-05 7.80365440E-05
24 13 8.39445182E-05-1.62563986E-05 3.87581784E-04 3.74895380E-04 5.57808553E-05
24 14 4.62241953E-05 3.23870647E-04 3.67158949E-02-1.33722134E-03-6.28113642E-03
24 15 1.06492340E-03-9.14786207E-05-7.79390941E-05 1.69417715E-04 1.04590688E-05
24 16 4.71460735E-05 2.19623080E-06-1.52833865E-05-2.89083946E-05-7.61320854E-04
24 17 6.72788743E-04 5.62204847E-01 4.65536961E-01 4.13196933E-05-1.35508397E-04
24 18-6.30607049E-05 4.72302411E-03-3.61259990E-05 7.60591435E-05 4.79374866E-05
24 19-3.59719071E-03 1.54915634E-04 5.64568698E-04 7.56286353E-04-2.01474573E-02
24 20 2.90835535E-04 2.37184197E-03 3.20926260E-03 1.00417653E-04-8.93430464E-05
24 21-1.10746065E-05 1.31552018E-04-6.15200564E-05 6.12473193E-05 3.46293564E-04
24 22 1.53959235E-04 4.34145074E-04 8.40422739E-05 3.51395414E-04 9.32010722E-05
24 23 3.62534132E-04-4.69383421E-05-1.71411090E-02-1.42616538E-02-2.68960139E-05
24 24 8.35903706E-05 3.34815384E-05 1.94425827E-04-1.20776287E-04 3.64607108E-04
24 25 1.63491525E-04 1.17845722E-04 1.86139190E-05 2.72986421E-04 2.83971459E-04
24 26 2.77120716E-02-4.06226681E-03 2.46131723E-03-2.90536817E-03-5.12307292E-05
24 27 8.69139892E-05-3.56832599E-05-9.15522565E-05-3.67768614E-05 1.41017635E-04
24 28 1.68907422E-06-6.57816056E-05-7.26254235E-04 7.55148758E-04 1.63751964E-03
24 29 1.35342060E-03 2.02076011E-05-2.29374856E-06-1.84867723E-05-1.74832704E-06
24 30-5.85410425E-05-1.99514891E-05 4.33086542E-05-1.04084038E-04 4.23403238E-04
24 31 3.31374376E-04 2.28016620E-04-2.77370210E-02 5.09675945E-03 1.70583358E-03
24 32-1.01876599E-03-5.52999942E-06-7.78792927E-06 1.33179287E-05-1.79831196E-06
24 33-1.47649464E-05-1.29235299E-06-4.44236414E-05-3.88924972E-05-3.14053708E-06
24 34-2.28796345E-06-3.10168251E-07 3.48398698E-05 1.60758826E-05 4.08521972E-06
24 35-9.07908189E-06-5.19401451E-04 1.73545997E-04 1.61185913E-05-1.44436010E-04
24 36-4.49493579E-04-3.41863543E-05-1.06808269E-04-3.29785954E-04 1.89589290E-06
24 37 4.65560146E-08-1.94244891E-06 9.80602481E-06 6.82757759E-06 8.49013143E-06
24 38-1.08257927E-05 4.30107619E-05 1.12111489E-04 6.11101215E-04-1.42097850E-06
24 39 4.34414496E-05-3.52989460E-06-3.14914527E-04 6.19574822E-07 3.61791201E-05
24 40 8.99652594E-06-2.58804571E-04 7.38821448E-05 5.90032337E-05 3.62399565E-06
24 41 6.22790953E-07-2.01977567E-06 1.51759314E-06-1.71654806E-05 5.02560055E-06
24 42 2.29886917E-05 3.00965291E-04 1.08549183E-04 1.34282565E-04 1.00653621E-04
24 43 4.65649396E-03-2.36401788E-04 5.00482693E-04 7.98324428E-04-9.54631441E-06
24 44 2.14742255E-06 7.39889186E-06-2.64929330E-06 3.50431356E-06 8.17647654E-06
24 45 3.07383329E-06-1.52310379E-05 2.47509420E-04 4.83717935E-06 5.88017740E-06
24 46-4.21074949E-05 2.17038130E-04 5.25555166E-05 4.12560961E-06-3.78171613E-05
24 47 2.20693643E-04 5.70473510E-05 7.05602610E-06 6.29556819E-06 4.17057046E-06
24 48 4.33336778E-06 5.47108646E-06 4.03325872E-05-2.90595235E-05-2.19917142E-05
24 49-2.75939221E-05-8.04582632E-04-1.53856307E-04-9.81895281E-05 1.31441253E-04
24 50 5.00093390E-03 2.20189705E-03-9.97532228E-04 7.76907462E-04 1.04351511E-06
24 51 4.67379771E-06-5.71731282E-06-7.04224026E-06-1.36106318E-06-2.47992426E-06
24 52 6.61333160E-06 1.87393170E-05-4.65093623E-04 8.26545083E-04 1.15578055E-07
24 53 1.04556570E-06 2.98950800E-06 9.45462909E-07 1.07813272E-06-1.10736556E-05
24 54-1.39978656E-05-5.00177901E-06-3.51087103E-06 6.74951312E-05 8.85825261E-05
24 55 4.90878703E-05 3.03953505E-05 2.98434788E-04-4.06029461E-04-3.03637126E-04
24 56 1.21426934E-04 2.93723647E-07 3.19315872E-07-6.13039519E-07 1.58107573E-06
24 57 8.43412445E-07-4.24951389E-07 1.60004299E-08-1.27133790E-06-3.69309847E-07
24 58-7.81092805E-08 1.35867962E-07 1.47342803E-05 3.14483093E-06 2.48399880E-06
24 59-6.32524121E-07-1.08566071E-04-8.29372729E-06-1.28185448E-06-4.98624182E-05
24 60-1.73747367E-03-2.02875049E-04-2.90218191E-04 1.77233451E-04-1.41573044E-06
24 61-6.84996551E-08 1.48423009E-06-1.55177152E-07-1.57813308E-07-2.37295215E-07
24 62-4.30737517E-08-5.55648545E-07-2.20487851E-07-2.74374057E-07-9.78431817E-07
24 63 6.05224952E-06 1.10996989E-06 1.82411187E-06 4.23755163E-06-1.61614283E-05
24 64-1.09441410E-05-1.23498243E-05-3.49370014E-05 2.98572580E-04 8.37938092E-05
24 65 8.84798530E-05-4.61711659E-05-4.03542434E-07-6.74198888E-07 1.07774132E-06
24 66 3.89852742E-07-1.66957011E-07-4.36707309E-07-2.29715742E-08-2.95483383E-07
24 67-2.78186124E-07 1.08426939E-07 5.91124101E-07 3.48619399E-06 1.30451169E-06
24 68-2.70566372E-07-2.59465191E-06-3.70250262E-05-1.05693800E-05-6.85077200E-06
24 69 1.30350459E-05 3.67897992E-04 9.29520168E-05 4.26898302E-05 2.30899314E-05
24 70 4.10826665E-08-8.18504168E-07 7.77421501E-07 1.19332138E-07 4.42327971E-07
24 71 4.10665969E-07-9.63295352E-05-8.38641492E-05 4.28565753E-07 2.65242308E-06
24 72-3.03290576E-06 6.30573718E-05 2.38277734E-06-7.42369149E-06 7.00535510E-06
24 73-4.08541878E-04-1.26970859E-04-3.01055350E-04 1.41579336E-04 1.88179450E-03
24 74 3.71592240E-04 2.60699497E-05-3.14455975E-04 7.27777655E-06-1.35055580E-05
24 75 6.22778148E-06-5.92808338E-07 4.27211536E-06 2.52068522E-05 2.04216367E-06
24 76-1.69628740E-05-1.53226559E-04 4.72763176E-05-3.49250860E-07 2.45360073E-05
24 77 1.07305074E-04 1.24372224E-04-4.84076989E-06 6.27408780E-05-1.27861244E-04
24 78-2.64392786E-04-5.43238318E-07-2.70730474E-07-2.45472152E-06 7.44796232E-07
24 79 1.98306555E-06-7.03712210E-06 1.44456451E-07 2.38901162E-06-2.55297443E-06
24 80 8.81727971E-05-3.03100789E-05 2.53772617E-05 3.37238055E-05 2.21770964E-05
24 81-6.63863773E-05-6.27536563E-05 5.20388957E-05-1.31933890E-06 3.76139026E-07
24 82 9.43199875E-07-1.80428195E-06-1.45962114E-07 1.40668947E-06-1.16471549E-07
24 83 1.57176368E-06-7.68312424E-08-1.32921592E-06 1.25493372E-06-1.98903371E-05
24 84-2.62986359E-06 6.81620780E-06-7.18122520E-06 2.08212067E-04 5.97139538E-05
24 85-5.88380686E-05 2.72206096E-05 2.13553125E-04 5.31082924E-04-1.22020982E-03
24 86-1.05594971E-03 2.57051411E-06-5.70969709E-07-1.99954440E-06 2.50836217E-06
24 87-5.53389257E-08 7.01315839E-07-1.00307500E-07-4.90169420E-07 8.12575612E-07
24 88 8.90216340E-07-2.12849788E-07 7.93451109E-06-3.74209367E-06-4.89721748E-06
24 89 8.14274943E-07-8.30303888E-05-3.86305219E-05 2.40981776E-05 8.00819829E-06
24 90 7.36138169E-04 2.35415459E-04 2.51986020E-04-3.10774542E-04-1.56046654E-06
24 91 1.75909310E-07 1.38455723E-06-9.34463035E-08 3.80409003E-07-6.51347801E-07
24 92-1.67715783E-07 3.08726318E-06-4.14796342E-05-8.86131904E-05-5.88367967E-07
24 93 5.38925910E-06-3.17374790E-05 1.96648236E-04-2.86812434E-08-6.69579311E-08
24 94-1.64155770E-08-4.91292069E-07-3.80741240E-07-6.53633862E-08-6.05476545E-07
24 95 3.34673891E-06 2.24895974E-06-3.09507724E-05 1.57830595E-05 1.45709007E-05
24 96-1.96609508E-05 1.32981006E-03 1.68691525E-04-8.92003839E-05 1.70334525E-04
24 97 2.53412998E-07-4.76495421E-09-2.48648044E-07 4.91052265E-08-4.43700964E-07
24 98 5.42895613E-07-1.50287940E-06 1.31665834E-05-3.14337560E-05 1.42818896E-05
24 99 1.54004096E-07 4.34135305E-07-1.05307779E-06-2.29553652E-07 3.46158179E-07
24100-5.51965329E-06 5.01843406E-06 4.84056523E-07-2.22491863E-06 5.66402359E-05
24101 2.05504495E-05-6.68013016E-06 2.36379864E-05-5.31420587E-04-1.32325484E-04
24102-2.29422406E-04-9.09599076E-05 5.27442980E-07-4.94304352E-07-3.31386282E-08
24103 9.00454718E-07 1.18203708E-06 1.12648069E-07 1.16399317E-06-1.04725454E-05
24104 6.35279336E-05 1.75918484E-04 3.74142990E-07-5.74082370E-06 3.13400939E-05
24105-1.58452380E-04-4.81742701E-08-1.94475296E-07 1.22354390E-06 2.50309830E-07
24106 5.72999191E-07 5.91048784E-06-7.05214815E-06-6.19714255E-07-2.60505061E-06
24107-8.13369555E-05 5.94806529E-05-3.42471493E-05 6.92019494E-06-2.15622873E-03
24108 1.80532642E-04 8.36237879E-05-4.02408435E-04-2.10666565E-06 1.55299712E-06
24109 5.53668525E-07-4.44558463E-07-5.15838614E-07 1.49280385E-07 4.87191718E-07
24110-8.57461957E-06-1.77374848E-05 8.56044310E-05-3.01478278E-08 3.27549663E-08
24111 1.62564937E-08 1.02517000E-06 3.41582210E-07-1.47601517E-06 7.75759679E-07
24112-5.90749623E-06-1.90047381E-06 1.52503693E-05-8.06847943E-06 4.28920027E-05
24113-8.61412272E-06 1.66230396E-03 9.77882379E-04 2.99724151E-04-1.07853192E-04
24114-6.52300125E-07 2.19391461E-07 4.32908664E-07-3.14474187E-08-7.31841251E-07
24115-5.82131613E-07 2.81222910E-07-1.51242186E-07-5.77659017E-07-2.62156085E-07
24116 5.50361573E-09 3.70327679E-06 2.42527185E-06 1.79991388E-06-2.09378238E-07
24117 2.69665657E-06-6.37648228E-06-7.48367081E-06-4.91080661E-07 5.31492133E-04
24118 7.45647562E-05 1.15032203E-04-4.50507007E-07-5.51734600E-07-8.90554417E-07
24119 1.44228902E-06 1.36951685E-07-3.32698226E-07 3.21836491E-07 4.36511932E-07
24120-3.37533730E-06 5.47934346E-06 6.10818583E-05 1.86383469E-07-2.76350053E-06
24121 1.27769577E-06 7.03321451E-05-6.79394009E-07 7.33960106E-06-6.88273252E-05
24122-7.05074291E-05-1.21339759E-07 2.04051320E-07 4.29749786E-07-1.85840788E-07
24123 6.53805280E-07-2.29043265E-06-2.20446326E-06 8.46557558E-07-2.29362993E-06
24124-2.25874512E-05 3.02530760E-05-2.65616514E-05 2.60254156E-06-9.70486288E-04
24125-1.80631234E-04 7.26152671E-05 4.58869889E-04 3.95411815E-07-4.30428914E-07
24126 3.50170993E-08-2.72619379E-07-1.09758694E-07-1.07707527E-07-8.66382378E-07
24127 3.49341473E-06 1.25304436E-04-2.27458737E-04 4.01462914E-07-7.90945425E-06
24128 4.43531540E-06 4.94958925E-06-2.23706844E-06 1.68910042E-05-5.32342195E-05
24129-1.90735460E-04-1.22649356E-07 1.20437546E-06 1.48849997E-07 2.29421912E-07
24130 7.65766855E-07-1.58243195E-05 1.34869456E-08-2.32315208E-07-3.90030442E-06
24131 1.67697686E-04-1.14480698E-05-2.62240087E-05 3.96066009E-05 1.41643006E-03
24132 9.89497067E-04-4.54115730E-04-1.96927792E-04 1.76172566E-06-1.17992436E-06
24133-5.81801302E-07 8.55817836E-07-1.91139316E-06 2.84243067E-07-6.12920516E-07
24134 5.08151855E-06-3.92963828E-05 4.84441345E-05 6.20966434E-08 8.07503883E-07
24135 4.59235400E-07-2.71472191E-07 4.16112359E-07-9.33502279E-06-2.82508807E-06
24136 1.02903683E-06-1.43588039E-06 4.15932552E-05 2.49350256E-05 6.51331909E-07
24137 4.38447903E-06-3.48512144E-04-1.21881433E-04-2.69679545E-05 9.60969495E-05
24138 5.38583631E-07 2.53128470E-07-7.91712101E-07 2.38469138E-08-4.15988880E-07
24139-3.30089907E-07 1.30803874E-08-8.56579119E-07-1.00895408E-06-5.07106107E-07
24140 5.98209705E-07 1.05324487E-05 5.66711330E-06 2.13383175E-06-2.55367676E-06
24141-8.54392070E-05-2.41293478E-05-2.28744126E-06 1.39534812E-05 8.27148903E-05
24142-1.78500140E-04-5.13895772E-05-8.94054868E-05-4.37909686E-07 2.09119137E-07
24143 2.28790549E-07-1.43480551E-06-1.07826955E-07 6.82156716E-07-8.21383158E-08
24144-8.95017905E-07-1.11517849E-06 7.37513418E-08 6.84551343E-07 9.41353006E-06
24145 5.26293495E-06-7.99652287E-07-2.47853703E-06-3.95568617E-05-2.79736265E-05
24146 8.49541003E-06 1.79512470E-05 1.02298703E-04 6.46050965E-05-1.08666712E-04
24147 7.15856858E-05-4.30616587E-07-3.86341421E-08 4.69250730E-07 6.64604622E-07
24148-9.16982451E-08-4.97641605E-07-3.74282306E-08-4.94547651E-07-5.36761269E-08
24149 2.40277899E-07-2.48648440E-07 5.02706244E-06 3.10304856E-07-1.09670375E-06
24150 6.42580714E-07-1.65079319E-05-1.04931746E-05 2.73781658E-06-8.23570167E-06
24151 1.38604360E-04 3.44528028E-05-3.55896593E-05-1.77345275E-05 2.16139906E-07
24152-2.91853742E-07 7.57138361E-08-2.83911720E-07 1.59540793E-07 5.44545689E-07
24153-4.05464419E-06-2.61456582E-06-1.65106494E-06 7.58718547E-07-2.09552664E-06
24154-8.38856458E-06 6.19085810E-06-3.37597995E-06 8.05970446E-06 1.01199181E-04
24155-2.26183467E-05 5.03612297E-05-4.85116358E-05-2.07966917E-03 3.03904407E-05
24156 2.13783299E-04-6.26342636E-04 2.22378065E-06-1.14013385E-06-1.08364680E-06
24157-6.88767325E-09 3.31438529E-06 1.84891101E-07-1.52870604E-07 2.04430939E-06
24158-1.56395885E-04-9.87786817E-05 2.50605495E-06-2.43898569E-05-1.65324430E-05
24159-2.38732606E-04-1.17974210E-06 1.47680771E-05-2.56565303E-05 2.61047397E-05
24160 1.18199759E-08 1.76061873E-07-1.01019494E-06-1.79562385E-07 3.54837145E-07
24161-2.35805560E-06 5.31966398E-06 6.38484363E-07-1.28541066E-06 1.13048067E-05
24162-2.52122659E-05-1.65938069E-07 5.18491499E-06-2.90230831E-04 1.83516819E-04
24163 2.32284974E-05 1.84181291E-04-1.14871246E-07-4.04054926E-07 5.18926172E-07
24164-5.08630204E-07-5.07786064E-07-7.08286369E-08
25  1 1.96620922E-07 2.32624408E-07 2.14932669E-06-1.17024829E-07 1.39370420E-06
25  2-1.52047442E-06-1.14844932E-05 1.96525586E-06-6.61118833E-06 4.75467216E-05
25  3-8.51867144E-06-1.62214814E-05 4.06921227E-05-3.09934379E-03 1.11341609E-03
25  4-1.73680740E-04 1.28349635E-03 8.90445300E-07-2.83307099E-06 1.94262569E-06
25  5-1.01031195E-06 2.81366928E-07-1.92941013E-06 2.05440363E-05 1.46592511E-05
25  6 1.06946845E-05 4.55485361E-07 1.41825608E-06 1.75235188E-05-4.96430940E-05
25  7-2.80705708E-06-5.06699787E-06 6.84801960E-05 4.73094495E-04 1.06174317E-04
25  8 4.29507498E-05 1.30747201E-02 5.12745342E-03 2.09622298E-03 1.59202870E-03
25  9 9.35746706E-06-4.50706857E-06-4.85039849E-06 5.15127218E-06 9.92510450E-06
25 10-1.53378603E-06-1.26346709E-06 4.76768370E-05 9.90144502E-05 2.08852570E-04
25 11-1.84375272E-06 3.67095255E-05-2.17717559E-05 4.69682467E-04-6.10873707E-06
25 12-7.80166047E-06 2.22405859E-06 9.14796071E-07 1.09938402E-06 3.68035423E-05
25 13-7.93751853E-06-7.57217035E-06-3.48288692E-06-3.55008030E-04 1.99803761E-04
25 14 1.72000452E-04 2.16286052E-05-1.71198714E-02 3.25024006E-03 2.84355895E-03
25 15 9.80160964E-05-1.67463489E-06 8.01524676E-07 8.73110214E-07-2.03215537E-06
25 16-1.65601444E-06-3.98464616E-08 1.12290174E-06 6.34870849E-07 6.22071898E-05
25 17-5.70669751E-04 3.56523184E-06 3.08271509E-06 1.37526319E-07 3.73346945E-07
25 18 9.89333169E-07-4.51736884E-06-1.76104412E-06-8.96368039E-07-5.54939382E-06
25 19 9.39469358E-05-3.25705601E-05 2.43026133E-05-3.64851451E-05 2.42098743E-03
25 20-5.16529024E-04-6.05505337E-04-4.72436259E-04-2.60758453E-07-3.43850944E-06
25 21 3.69926790E-06-6.01609606E-07 2.80171078E-06-4.22426705E-07-6.98638412E-07
25 22 5.11015204E-06 1.03898650E-06-6.57193290E-05 2.35300679E-06-1.18243730E-05
25 23 8.75317208E-05 3.66245612E-04 2.34650382E-07 1.46597446E-06 5.80432662E-07
25 24-3.66425409E-07 1.23410177E-06-2.00453459E-05-1.33005554E-06 7.61370324E-07
25 25-4.81967015E-06 1.99793091E-04-3.85368658E-05 4.41678129E-05-4.81912137E-05
25 26-4.19365097E-05 1.58011717E-05 3.77298865E-04-4.31357412E-04-3.73363419E-07
25 27 2.90837202E-07 8.25262173E-08-4.81164005E-07 2.05344514E-06-1.73240587E-06
25 28 4.20915384E-07-4.30229340E-06 6.71702481E-05 1.36882147E-04 3.25023453E-07
25 29-1.47977880E-07 2.00193205E-06-4.94466093E-07-7.60497518E-07 1.97689530E-06
25 30-1.16862421E-05 2.82094969E-06 5.23245793E-06 1.13055166E-04 1.71942808E-05
25 31 3.40687839E-05-1.04267345E-04 3.67749767E-03-1.87930618E-04 2.56473337E-04
25 32-8.06317747E-04 3.22274654E-06-1.33115426E-06-1.89159228E-06-4.50573156E-07
25 33 2.68004635E-07 1.94072398E-06 2.16234634E-07-7.39799260E-08-5.55607433E-08
25 34 3.68792535E-07-2.84790906E-07 3.43811809E-06-3.27519171E-07-1.04848686E-06
25 35 4.58945552E-07-4.29355293E-05 3.10856224E-05 1.49602957E-05 2.01668589E-05
25 36-1.54231914E-03 5.07091543E-04 2.81624621E-05 1.57282709E-04-2.62532578E-06
25 37 9.08761341E-07 1.71656444E-06 6.17596983E-09-2.07042068E-06-1.27040926E-06
25 38-1.59210945E-06 9.97076666E-06-1.82547912E-05-2.57046208E-04 1.35969025E-06
25 39-5.56309909E-06 4.39000838E-05 2.08833568E-04-3.51110755E-07 4.41438391E-06
25 40-2.47181020E-05-1.37417192E-04-2.47477717E-07 5.17158440E-07-1.96615280E-07
25 41-1.88762339E-06-9.59152821E-07-6.12591761E-06 2.09040451E-06 8.86568370E-06
25 42 4.04154643E-06 2.58487516E-05-3.22607759E-05-1.01849100E-04-3.01485440E-05
25 43-6.02104719E-04-5.38153243E-05-1.05501762E-04-9.91627510E-05 1.31730812E-06
25 44-8.08550826E-07-5.08757292E-07-1.55758658E-06-3.21249980E-07-1.42328960E-06
25 45-2.66846113E-06 2.12161871E-05-3.65890770E-04-3.06845376E-04 1.42267938E-06
25 46-1.26878367E-05-5.44750016E-05 1.27996012E-04-2.82044968E-06 2.13995940E-05
25 47-9.32655412E-05-1.17667213E-04-3.54874781E-07-1.23268994E-06 2.22157753E-06
25 48 3.81681088E-07 1.56469241E-06 7.79265608E-07-7.26360853E-06-4.45583830E-06
25 49-5.02254352E-06 4.78392171E-05-9.77232252E-05 7.98276588E-05-6.65856758E-05
25 50 3.90232546E-03 5.72967848E-04-2.95430989E-03-1.03758362E-03-3.66696012E-06
25 51 2.15242012E-07 3.45171811E-06-1.00614961E-06 3.87211674E-06-2.06979852E-06
25 52 9.18742670E-07-2.43110125E-05 1.21683250E-04 5.91647331E-04 1.44513083E-07
25 53-1.04296931E-06 2.90910764E-06-2.12350627E-06 1.30262131E-06 1.44631429E-05
25 54-8.26352056E-06 4.56678103E-06-1.83314951E-06-4.88983041E-05 2.24425439E-05
25 55-3.11702275E-05-4.83389073E-06 1.31572087E-03-4.08725467E-04-3.67441244E-04
25 56 6.00371346E-05-3.03660584E-07 7.92557925E-08 2.24404791E-07 9.15593614E-07
25 57 1.85139434E-07 3.18631848E-07 6.55975655E-10 8.75067752E-07 9.05430605E-07
25 58-4.11001844E-06 2.33732166E-06-1.48271450E-05-6.97252123E-08 1.55209272E-05
25 59-1.08191675E-05 1.24636541E-04-1.80177689E-05-6.20537636E-06 6.85676433E-05
25 60-7.85648920E-03 7.78284435E-04-9.92147982E-04 2.96190470E-04-6.10891883E-07
25 61-9.51622671E-08 7.06054150E-07-1.40179379E-06-2.27560110E-06-1.32657238E-06
25 62 2.73394875E-08 2.14312637E-07-7.55638254E-07 2.43053380E-06-3.92346188E-07
25 63-1.82011497E-06 2.13169309E-06-9.46608581E-06 3.01274794E-06-4.18274702E-05
25 64-1.41137553E-05 3.66979386E-05 7.05754383E-06 1.66292070E-03-1.63314087E-04
25 65 3.98384412E-05-4.67086921E-04 1.14138681E-08-4.51803270E-07 4.40389402E-07
25 66-1.21182959E-06 7.15704904E-07-1.37538976E-06 1.69822403E-07 3.99201459E-07
25 67 2.86545685E-07-3.04324025E-07 1.53794889E-06-3.42252443E-06-3.81433343E-07
25 68-3.15264485E-06-4.11258018E-06 1.67927266E-05 3.72812506E-06 3.68887810E-05
25 69 1.75066822E-05 2.08318328E-03 1.09429457E-04 1.44950700E-04 2.81513469E-04
25 70 1.98563445E-06-2.13785407E-06 1.52219625E-07 1.63859709E-06-1.74278817E-06
25 71 1.64148290E-06 5.83859037E-07 2.55935293E-07 6.04689811E-07 4.21951012E-07
25 72-9.45271334E-07 2.85975820E-06-2.69765634E-06-2.06572484E-06 4.95617722E-06
25 73-5.91721226E-05 1.28458009E-05 9.02612696E-06-3.16382656E-06-9.87959272E-04
25 74-4.77603331E-05-1.19798247E-04 2.11733738E-04-2.35781262E-07 4.44593393E-07
25 75-2.08812131E-07-5.27288850E-07 2.72951435E-07-7.16833327E-07 9.35316513E-08
25 76 2.83426276E-07 5.26438297E-05-7.44075141E-05 5.70084882E-07-3.73208487E-06
25 77 7.50203018E-05-1.90990826E-05-4.76780613E-07 3.37238316E-06 3.03014818E-05
25 78-1.41602452E-05 2.10229366E-08 2.12129847E-07-6.73118156E-08 3.15046075E-07
25 79-2.65758254E-07-2.76502411E-06 2.20345597E-07-1.77419069E-06 1.13322642E-06
25 80 1.23057449E-05-2.85509982E-06 1.39993683E-05-6.25802463E-06-6.17993310E-05
25 81 9.52337192E-05-4.74808999E-05 2.15615300E-05-3.42906571E-07 6.92720465E-07
25 82-3.49813894E-07 3.33799662E-08-2.40210440E-07-3.04337313E-08-1.79396677E-03
25 83-1.55353552E-03 2.82954061E-05 9.94356170E-06-8.21273022E-05 2.71163423E-04
25 84 2.19141721E-04 6.51240357E-05-3.84356228E-04 3.88764958E-04 8.33187884E-05
25 85-3.33267976E-05-6.41898065E-04 2.07953402E-02 4.66797372E-03 1.08319999E-03
25 86-2.94644444E-03-4.35494022E-05-9.95724647E-05 1.43121867E-04 1.65193069E-05
25 87-1.48648348E-04-4.42296017E-05-2.01046533E-05-1.80708953E-05-2.80524508E-06
25 88-9.08701032E-07 6.05670712E-07 5.38646809E-06 2.08707979E-05 4.47544203E-06
25 89-3.09018695E-06 1.20534084E-04-3.16892733E-06-2.14740359E-05-1.02563468E-04
25 90 4.39288369E-03-1.04961711E-04-1.38650649E-03-4.90580623E-04 2.65394972E-06
25 91-3.26790704E-06 6.13957322E-07-8.30145795E-07-6.28549604E-06-4.18459787E-07
25 92 1.02933229E-06-1.59991141E-05-9.60638731E-05-5.14080062E-05-2.64908225E-06
25 93 2.24806878E-05-1.54253183E-05 2.27572826E-04-9.35202004E-06-8.68293938E-06
25 94 5.46465691E-07-1.58699320E-06 2.93486216E-06 1.06341749E-05-2.23818355E-06
25 95 7.19463577E-06-1.88340611E-05-8.69800595E-05-6.28498274E-05-3.86470066E-06
25 96-2.63214192E-05-3.70088112E-03-3.37137704E-04-1.28090329E-03-1.44144354E-04
25 97-4.03049773E-06 5.55343261E-07 3.47515447E-06 3.68889267E-06-4.96084910E-06
25 98 1.77897482E-06 1.00251084E-06-4.12975226E-06 4.63513114E-06 8.08298390E-05
25 99 9.99190716E-05 7.92550380E-05 3.26246485E-06 2.99185236E-07-1.94293017E-06
25100 5.88629983E-05-1.22873855E-05 7.44866871E-07 1.54265041E-05-3.60730455E-04
25101-2.26211146E-04-2.97948124E-05-1.72636586E-04 2.72977074E-03 6.29151436E-04
25102 6.16728058E-05-2.50697265E-05-9.24649333E-06 7.28337214E-06 1.96312119E-06
25103-1.15921008E-05-5.20203824E-07 5.05986102E-07 2.31048329E-06 6.06889472E-06
25104-1.46079129E-04-9.53447369E-05-1.36076255E-06 2.03675491E-05-1.33199187E-04
25105-1.31060437E-04 2.09475533E-04 1.72925339E-04-6.19163342E-06-6.38083187E-06
25106-2.82627259E-06-8.11693069E-06 1.58468493E-05 1.06777012E-05 2.64717311E-05
25107-3.92736429E-04-3.03890777E-04-2.88459740E-05-1.93645158E-04-4.76507677E-03
25108-7.76106793E-05-1.37343404E-03 1.11636282E-03 5.71385997E-08 1.32708876E-05
25109-1.33280262E-05 1.19844173E-05 1.05529756E-05 3.34716694E-08 2.93380422E-06
25110-1.43500883E-05-3.05784216E-04 1.41419596E-04-4.73585538E-05-3.84020451E-05
25111-1.49128742E-06 1.33550087E-06-1.77801019E-06-2.88248293E-05 1.25928296E-05
25112-9.31593403E-06 8.94803485E-06 1.85748182E-04-1.51404610E-05 9.57632242E-05
25113-1.45087179E-04 3.98201765E-03 5.46768127E-04-2.19635706E-05 4.89590225E-04
25114 2.43662483E-06-5.64608190E-06 3.20945707E-06-1.11679185E-06-5.69786492E-07
25115-6.64138323E-06-1.23514360E-05-1.16800291E-05-1.26087824E-06 7.41680959E-08
25116-8.30555103E-07 1.55418652E-05 6.11269710E-06 4.34585573E-07 2.37445278E-06
25117-6.84447326E-05-3.29622686E-05-3.32792327E-05 6.47900545E-05-1.46948488E-03
25118-1.38581147E-04-3.60203536E-04 1.87577708E-04 2.37565976E-07-2.48820729E-07
25119 1.12547525E-08-7.23289863E-07 1.46871356E-06 3.84155255E-06-3.19269874E-08
25120 8.06070724E-06 3.83201749E-05 4.86692729E-05 1.13103818E-06-6.62225214E-06
25121-4.91681527E-05-4.31284271E-05 1.77382521E-06-3.22296895E-06-7.68881943E-05
25122-9.57664246E-05 5.02875301E-06 2.84226926E-06-1.34135209E-06 1.31638265E-06
25123 2.36147242E-06 1.39966722E-05 8.85151878E-06-1.59679061E-06-1.21321217E-05
25124-3.83670519E-05-5.95488701E-05-2.62352317E-05 1.36651610E-04-2.33209277E-03
25125-1.70276815E-04 1.24114315E-04 7.97160674E-04 3.22786522E-06 2.35265217E-07
25126-3.46313044E-06 4.43105278E-06-3.35669008E-06-7.65593803E-07 7.58324162E-07
25127-2.35519612E-06-3.72541053E-06-2.77958588E-04 1.07970091E-06 5.97966583E-06
25128-1.10797771E-04 2.25146951E-04 1.50353368E-06-2.36574648E-05-8.82906312E-05
25129-3.07262530E-04 3.12636582E-05 2.57043703E-05 1.11419725E-06 7.80639961E-06
25130-9.93072012E-07 1.58541371E-06-2.77705855E-05-2.32679792E-05 1.99947658E-05
25131-4.52337842E-04 1.40061952E-04 1.81820078E-04 7.95904761E-05-2.74718133E-03
25132-3.68896366E-04 7.24407897E-04 8.38505140E-04-1.20541211E-05 1.36801021E-05
25133-1.62598104E-06-2.13031870E-05 5.47894998E-06-4.01599386E-06 4.36262102E-06
25134-7.89390477E-05-1.76042141E-04 2.79652713E-04-4.08300285E-07-1.89682445E-06
25135-6.80753680E-07 3.50417190E-07 2.39119591E-06 1.48656030E-05 4.45670310E-06
25136-6.78281553E-06-1.19338348E-05-5.27342287E-05-1.17847492E-05 1.73875887E-05
25137 3.65476248E-05-3.00426815E-04 2.61689548E-05 8.01147353E-05-9.34773248E-05
25138-4.68831209E-07-5.03085073E-07 9.71916282E-07 4.07605182E-07 1.81382323E-07
25139-9.85335474E-07-8.86562799E-08-1.90251172E-06 1.14571794E-06 5.22097094E-06
25140 4.49712725E-06 1.34860150E-05-6.97386108E-06-2.08940875E-05-2.42003912E-05
25141 9.42884011E-05 3.86124007E-05 7.13014077E-05 1.22347829E-04-2.43018495E-03
25142-2.96563881E-04 8.82772444E-05 3.86068094E-04 3.55156468E-06-3.86213983E-06
25143 3.10575145E-07-3.01099084E-06 5.17972204E-06 2.50984479E-07 6.37672500E-07
25144 4.70755229E-08 2.03051685E-06 3.67589337E-06 5.95457077E-07 9.08797669E-06
25145-9.70975035E-06-8.21881626E-06 4.35318211E-06 3.89459165E-05 3.59016688E-05
25146 4.62004811E-05 5.20562138E-06 1.65728366E-04-1.83246395E-06 3.65887669E-04
25147 2.22418448E-04 5.67618018E-06-4.32268403E-06-1.35349615E-06-4.03200492E-06
25148 4.30316066E-07-3.84513182E-06-6.24981141E-08-9.96451654E-07 1.50197676E-06
25149-2.66745403E-06-1.42580592E-07 1.05231966E-05-5.59826798E-06 8.95779200E-06
25150 1.12097879E-06-1.16229144E-04 3.53091246E-05-2.06419026E-05 2.60631450E-05
25151 5.76049957E-04-3.02284724E-05-7.57721547E-06-1.66603148E-04-3.67633164E-07
25152-4.86602389E-07 8.54235553E-07 7.72558377E-08-2.94808240E-07 1.80898321E-06
25153 5.63353597E-01 4.66504563E-01-1.63399404E-04-3.21321734E-05 8.50528767E-05
25154 4.80723151E-03 1.49656339E-04 4.43176919E-05-1.12500936E-04-3.59418272E-03
25155 2.42692679E-04 2.60119726E-05-8.26896942E-04-1.05681630E-02 6.20838379E-04
25156-3.86981702E-06-1.74791780E-03 3.38983410E-05 1.15954488E-04-1.49852829E-04
25157-1.26797449E-05 1.36341573E-04 3.28712346E-05 3.61636446E-04 1.26111971E-04
25158 2.88821516E-04 2.87267181E-04 3.65398469E-04 1.59842775E-04 2.80853704E-04
25159 2.45957927E-04 3.59373916E-04 1.39928615E-04 1.55767676E-04 2.52913201E-04
25160 2.54074124E-06 2.99321910E-06 1.23048833E-05-2.66945430E-07-3.73924766E-06
25161-5.84511568E-06 9.85585074E-06 7.01629438E-06-2.04152215E-05-4.09815980E-05
25162-5.68755795E-05-4.91688639E-06 3.30947501E-05-2.38605911E-03 2.19614286E-04
25163-2.53340522E-04-1.92240099E-04 5.83158617E-06-1.05959685E-05 4.76438235E-06
25164-3.21879883E-06 8.50934306E-06-1.55633233E-06
26  1 1.91738117E-03 1.65418033E-03 1.22698896E-05 2.41856252E-05-8.85757543E-05
26  2-2.82534802E-04 7.32187470E-05 1.31122688E-04-4.03138387E-04-1.84058129E-04
26  3-8.35190471E-05 1.45254333E-04-4.63217400E-04-3.71211267E-02 4.70735896E-04
26  4-4.49776429E-03-3.08906065E-03 8.92660528E-05 7.89134985E-05-1.68179551E-04
26  5-8.62744855E-06 4.44607550E-05 9.96024244E-05 3.19624022E-05 2.79661270E-05
26  6-4.41944151E-07-3.95490969E-06 6.61098424E-07-5.27515766E-06 3.52386339E-06
26  7 2.83235285E-05-5.65100866E-06-1.55288725E-04 3.15162720E-05 9.68630367E-06
26  8-7.72206131E-05-1.08407482E-02-1.84025335E-03-4.31034386E-05-1.98506270E-03
26  9 4.74243098E-06-4.24911624E-06-4.93314732E-07 7.85599215E-07-4.13230183E-07
26 10 4.49993896E-06 1.65182459E-06-6.82796740E-06 3.35432257E-04-4.02365496E-04
26 11 1.59083908E-06-1.50580161E-05 1.38041051E-04-4.41940395E-04 1.05301174E-05
26 12 9.37184285E-06-1.55419641E-06 1.13220522E-06 1.41213662E-06-4.04654253E-06
26 13 4.77786389E-06-4.87563942E-06-1.20883835E-05-5.44385346E-05-3.99315547E-05
26 14 3.45697547E-05-5.50334926E-05 7.44279437E-04-2.68941806E-03 5.43170116E-04
26 15-1.47528352E-04-7.53763651E-07 5.75078105E-06-4.99701740E-06-2.88817572E-06
26 16-1.81646010E-06 1.09680029E-06-2.39874189E-08-7.12021327E-06-8.30401165E-06
26 17-3.75633280E-04-1.04252282E-04-8.29682780E-05 7.52131568E-07 1.78393673E-06
26 18-1.64263613E-06-6.60460844E-05-1.73706786E-06-6.31589433E-06 1.35591426E-05
26 19 5.44624668E-04 5.40739679E-06-3.83431949E-04-2.07304512E-04 2.63160077E-03
26 20-9.58266658E-05-6.56239128E-04-9.82425778E-04-1.31284482E-05 1.63668496E-05
26 21-3.23840143E-06 5.85205980E-06-5.39918324E-07 1.54082570E-06-1.04967787E-06
26 22-9.06872872E-06 2.35278420E-04 1.39752334E-04 2.64560408E-06-2.64005630E-05
26 23 1.74506337E-04 6.41335809E-04-1.82775989E-04-1.54118905E-04-5.97553082E-06
26 24-7.54426632E-06-2.37878404E-06 5.23447126E-05 6.63106047E-06 1.79364464E-05
26 25 2.46202314E-05-3.43555164E-05 9.37890690E-05-3.40316316E-04-1.17819628E-04
26 26 1.27596559E-02-3.92625459E-03-3.75290741E-03 1.16487902E-03-7.46754206E-06
26 27-1.00804738E-05 1.75480159E-05-8.55532122E-06 5.26272637E-06-6.87849952E-06
26 28-4.02277258E-06 3.10231125E-05 8.89740015E-05-3.47229084E-04 4.14780279E-05
26 29 3.33686727E-05-1.20362013E-06 1.16773972E-06-2.57758921E-06 1.99190847E-05
26 30 5.78845747E-06 1.67334154E-06 9.60628618E-06-1.82932208E-05-1.30764944E-04
26 31-3.96737379E-05-5.81125036E-05-8.04524063E-04-2.62780206E-03 1.22260922E-04
26 32 9.28822188E-04 3.40371269E-06-2.12133100E-06-1.28238169E-06 1.98490434E-06
26 33 3.50061456E-06 1.80474427E-06 3.76478348E-05 3.22274822E-05 7.46245098E-07
26 34 3.30598180E-07-8.74980113E-07-1.32943534E-05-4.17913470E-06-9.07001717E-07
26 35 2.44392594E-06 1.64225319E-04-5.38618420E-05-3.72551870E-05 2.98531405E-05
26 36 5.22596234E-03-1.14794422E-03-6.44839918E-04 6.67920330E-04-1.85538185E-07
26 37 7.54370864E-07-5.68832679E-07 1.74995411E-06-1.88510143E-06-3.06944187E-06
26 38-1.85502379E-06 8.41721469E-06-1.37777919E-04-2.20993351E-04 9.68678463E-07
26 39-1.09889561E-05 1.90062354E-05 3.83658244E-04-1.94257942E-06 2.77773480E-06
26 40-3.86012179E-05 2.05545037E-04-6.35212836E-06-5.34903634E-06 1.61049234E-07
26 41 1.33201565E-06-1.19299803E-07 2.66070916E-08 3.27037669E-06-1.87998941E-06
26 42-1.73305120E-06-4.28932881E-05 6.48769146E-06 7.08432337E-07 4.50313147E-05
26 43 8.59523781E-04 3.42069010E-04 2.12799371E-04 1.92770192E-04 9.73601568E-07
26 44-1.18762648E-06 2.14024907E-07-1.50187670E-06 5.91964961E-07 6.76601808E-07
26 45-2.93115957E-06 2.44255751E-05 1.53439248E-04 6.50479843E-04-1.59761299E-06
26 46 2.89300315E-06 5.16837984E-05-2.59589058E-04-1.21374247E-06 1.91538133E-05
26 47-7.72205407E-06-9.95925143E-05-3.38212550E-05-2.81374430E-05 7.46286733E-06
26 48 1.64996304E-06-1.79922802E-06 3.45107915E-06-2.56907369E-05-2.93746899E-05
26 49 3.07786471E-05 3.00972503E-04 2.39445186E-04 2.92135405E-04-9.01506037E-05
26 50 1.50042127E-02 2.96657111E-03 2.19523609E-03 2.34965635E-03-1.91057605E-05
26 51 1.53838383E-05 3.72192219E-06 1.59839707E-05-1.65346944E-06-5.82585007E-06
26 52-2.58548486E-06 1.01334895E-04 2.32894569E-04-1.26897916E-03 4.03264344E-07
26 53 2.08241148E-06-5.38618652E-07-1.17076749E-06 3.52567337E-06-1.85250620E-05
26 54-1.10338086E-06 6.66021025E-06-1.74677869E-05 6.15657715E-05-2.82384958E-05
26 55-6.38957785E-05 6.69372964E-05 1.57114431E-04 2.62320983E-04 7.71973583E-05
26 56 7.96068046E-05 3.90545566E-07 3.84602853E-07-7.75148419E-07 2.83763237E-06
26 57 1.15606964E-06-1.55411661E-06 8.54161871E-08 1.83949276E-07 2.44640634E-06
26 58 2.65661442E-06 4.76120792E-06 1.23798356E-05-8.77150259E-06-1.22007611E-05
26 59-2.36659520E-05-2.90848667E-04 1.35260383E-05 2.70596778E-05 2.00333943E-04
26 60 2.96708490E-03 4.06808264E-04 4.35964834E-04-2.51632949E-05 2.39568225E-06
26 61-2.19482450E-06-2.00857750E-07-4.04620566E-06-2.70975598E-06-6.20919290E-06
26 62-5.86227932E-07-7.29000352E-09 1.90704423E-06 1.72619237E-06 1.18763865E-06
26 63-9.81755680E-06-1.37008238E-06-7.24446436E-06 5.03826673E-07-3.21172837E-05
26 64 3.09527466E-05 2.39872108E-05 1.34319152E-05-3.41083282E-04 1.47960937E-04
26 65-6.46781150E-05 2.09023752E-04 1.60094250E-06-3.73652134E-06 2.13557884E-06
26 66 5.17263665E-06 2.38726624E-06 5.83247826E-07 1.30991911E-07 1.87955555E-06
26 67-2.04059743E-07-4.07724216E-07 5.10150303E-07-2.21577090E-05-1.00079564E-06
26 68 1.93112678E-06-1.59500053E-06 1.99790922E-04 5.55709327E-05 3.83871622E-05
26 69 5.88957147E-05-6.14288658E-04-2.06007406E-04-1.19491269E-04-9.05572956E-05
26 70 1.05293708E-07-1.02841780E-07-2.45192866E-09 1.78040046E-06 1.40455786E-06
26 71 1.70133027E-06-5.63353714E-01-4.66510653E-01-7.35312562E-05-1.15971907E-04
26 72 4.69403650E-05-4.72976924E-03 7.06409419E-05 8.33249383E-05-8.38991833E-05
26 73 3.06788911E-03-2.42473260E-05 3.00537142E-04-6.99623876E-04 9.28056425E-03
26 74-1.54399215E-04 1.81999126E-04-1.56356438E-03-1.02392095E-04-5.96964404E-05
26 75 1.62088535E-04-4.78642687E-06-3.21761393E-05-9.71024336E-05-3.62600852E-04
26 76-7.95460185E-05-4.08960413E-04-6.14800425E-04-3.59477115E-04-1.95774440E-04
26 77-2.83264067E-05 1.69550605E-04-3.61023620E-04-1.30511868E-04-1.70873471E-04
26 78-3.88593375E-04-2.73794809E-06-5.24457941E-06-7.59446449E-07 1.44085883E-05
26 79-9.53880033E-06 3.03612424E-05 3.68682269E-06-6.45590060E-06-1.11888914E-06
26 80-5.96720608E-05 3.25751032E-06 6.67417366E-06-5.98986771E-05 1.82866080E-03
26 81-4.45093018E-05 1.60081612E-04 2.30893702E-04 9.36993420E-06-6.71639225E-06
26 82-2.65354195E-06 5.56644974E-06 4.45998732E-06-7.19648911E-06-1.85475034E-08
26 83-3.61089642E-07 1.06648518E-07-9.04499784E-07-5.83429725E-07 4.34350132E-06
26 84 1.22006010E-06 5.75804022E-06 4.29745653E-06-1.53964137E-05-1.36604189E-05
26 85-5.53129820E-05-1.78389897E-05-1.77584043E-03 1.19248633E-03-1.27713390E-03
26 86-6.64275016E-04-1.24864880E-06 1.21092606E-06 3.77227385E-08 3.11055896E-07
26 87 2.53308654E-07-4.06543108E-08 1.71624184E-08-1.37037841E-08-4.32461896E-07
26 88-6.45294403E-08 3.12045993E-07-9.57136248E-07 2.17340847E-06 6.69986916E-07
26 89-9.80412889E-07 1.24054128E-05 6.40032983E-06 5.41342505E-06 1.53796640E-05
26 90-3.77837066E-04-2.58973014E-04-6.67500078E-06-9.64037460E-05 1.00262717E-06
26 91-6.14261376E-07-3.88365791E-07 7.96145244E-07 7.28086306E-07 1.00355037E-06
26 92 1.09926639E-07 1.59715642E-07 4.48436916E-06 3.13540082E-06 1.08073949E-06
26 93-7.77206923E-06 3.67489030E-05 3.33079535E-05-2.10695709E-08-9.94841832E-08
26 94-1.43076422E-07 9.20481902E-08 4.15457915E-07 4.12014959E-08 4.54466170E-07
26 95-6.17892145E-07-1.85274681E-06-5.50466359E-06 1.02253718E-05 3.33689484E-06
26 96-8.45266420E-06 5.08153612E-04 2.89184301E-05-4.23336163E-04 1.55164577E-04
26 97 5.39977109E-08 1.89003564E-07-2.43001275E-07-8.46482378E-07-5.49726040E-07
26 98 8.42363709E-08-5.44477413E-07 5.60134910E-06 8.27202663E-06-7.36195667E-05
26 99-1.33578624E-07-6.04849991E-07 3.91491522E-07-3.01072822E-07 5.53799336E-07
26100 7.86782337E-06-1.03736282E-06 1.21550784E-06-2.02148071E-06-8.07353043E-05
26101-2.31267944E-05 1.83915480E-06-7.94843174E-06 7.88459185E-04 2.15093668E-04
26102 1.04157572E-04 2.44813340E-04-2.03149942E-07-2.34475202E-07 4.37625144E-07
26103 5.47740041E-07-7.13553812E-07 6.57653251E-07-8.93134779E-07 8.69006161E-06
26104-4.39338041E-05 7.80270739E-05-4.73554068E-07 6.05779238E-06-5.07027484E-05
26105 1.48121153E-04 9.58897754E-08 2.60039051E-07 3.60528356E-07-4.78566524E-07
26106-9.04145966E-07-2.81043391E-06-2.21811687E-06 2.12401662E-06 4.48587288E-06
26107-7.71603453E-06-3.91110250E-05-4.56877830E-05-1.93273580E-05 1.21816323E-03
26108-8.65092476E-04-2.96585298E-04 7.17332217E-04 8.46985446E-07-1.53683665E-06
26109 6.89851202E-07-6.13709582E-07 1.09970229E-06-5.77881906E-07-9.82070361E-07
26110 1.12802907E-05-2.33294554E-04-1.97167865E-04-7.33398450E-08-7.01739965E-07
26111-9.59393651E-07 6.02583138E-07-2.83737813E-07 8.31964743E-06 5.32874049E-06
26112-2.25922906E-06 1.42804235E-06-4.80062097E-05-3.94766195E-05-5.91752637E-06
26113 2.00514614E-05-1.65105625E-03 7.46628405E-04 2.34892871E-04 1.42108098E-03
26114 2.23291392E-07 4.54911647E-07-6.78203039E-07-9.43596426E-07 5.00948188E-07
26115-6.82249424E-08 9.08048542E-07 4.68111875E-07-1.35083660E-06-1.36494502E-07
26116-1.72475019E-07 2.12009577E-06 5.51036086E-06 9.02349345E-07 4.99393583E-07
26117-4.34409277E-06-2.34425198E-05-1.40463790E-05-1.01048339E-07 2.76699685E-04
26118-1.23218876E-04 4.78137300E-05-1.15177065E-04 1.97431605E-08-7.29510778E-07
26119 7.09767618E-07-1.27276260E-08-2.74750492E-08 3.23389793E-07 7.20888435E-07
26120-4.46431549E-06 6.63675512E-06-1.43544592E-04 1.05412084E-06-6.55653900E-06
26121 1.39367049E-05-2.26540291E-05 5.50471110E-08 9.48988972E-07-1.24138083E-05
26122 1.41729601E-04 4.69730679E-07 7.57924070E-08 9.87917853E-07-2.70743959E-07
26123 2.99095187E-07 3.50921244E-06-4.17257384E-06 2.08533154E-06-2.15027256E-06
26124-2.15687875E-05 1.63720671E-05-4.67730823E-06 1.79066625E-05-1.46792697E-03
26125 1.39746596E-04 7.20803481E-05 2.45834583E-04-6.35707631E-07 1.41215579E-06
26126-7.76448164E-07 1.78551969E-07 3.28420618E-07 7.61784227E-07 2.28422210E-06
26127-1.59606204E-05-3.80260781E-06 1.48340449E-05-7.28135077E-07 2.54446492E-06
26128-6.91689908E-05 3.89447039E-05 2.74779527E-07-5.32554181E-08-9.35954472E-06
26129 6.23668949E-07 1.96792209E-08-2.68375143E-07-8.46412520E-07 7.40246585E-07
26130 1.73702057E-07 5.55955948E-06 3.34748837E-06-4.98791397E-06-1.20876068E-06
26131-5.48967277E-06-1.52712103E-05 3.05662975E-05-2.19290419E-05 3.79871717E-03
26132 5.19744629E-04-5.28808439E-04 1.94685104E-04 5.30918324E-07 9.22831406E-08
26133-6.23201465E-07-3.49093289E-07-1.38539667E-07-1.03051899E-06 1.39048013E-07
26134-1.57056561E-06-6.08527111E-05-1.81080700E-05-9.37025668E-09-8.85363398E-08
26135-7.99871128E-07-3.23049808E-07-4.52527681E-07 7.35382841E-07 4.05289462E-06
26136 1.80078087E-06 2.15461676E-06 2.91080040E-07-2.69235611E-05-1.46765953E-05
26137-1.17966565E-05 1.01754643E-04 1.67335753E-04 1.35179550E-04 8.30344838E-05
26138-4.07090304E-07-8.93982694E-08 4.96488574E-07-4.72767374E-08 2.57910236E-07
26139 4.76362304E-07 2.60295542E-09-1.07400400E-07-2.85975632E-08-5.72692188E-08
26140 5.16043792E-07-2.61316668E-08-3.34805953E-07-1.67566213E-07-2.63105491E-06
26141-2.27353933E-06-1.37784028E-05-7.12751970E-06 1.08475919E-05-7.43436313E-04
26142 1.39256735E-04 1.89547043E-04-1.87986878E-04 4.17944840E-07-5.30745711E-07
26143 1.12800871E-07 6.33680933E-07-1.43851226E-06 4.09814323E-07-4.01261235E-08
26144-3.88004548E-07-1.11348368E-06 6.94384967E-07 2.05614197E-07 4.12500233E-06
26145 4.64989926E-06-3.11077001E-06-7.91527072E-07-1.14802916E-05-1.41867014E-05
26146 1.37739920E-05 3.71841978E-06 3.49876431E-05 7.09962772E-05-6.51226832E-05
26147 3.70174008E-05 3.48962806E-07-1.94662421E-07-1.54300384E-07-2.75681007E-07
26148 2.85345514E-07 9.92258570E-08-1.08503912E-09-3.02190158E-08 3.94337349E-07
26149-1.06887957E-06-3.61399996E-07 3.28351421E-07-1.51154777E-06 4.45835821E-06
26150 1.69789912E-06-1.15627363E-05 6.03947672E-06-1.32526459E-05-9.87249765E-06
26151 2.53074824E-04 1.62401044E-05-2.44320394E-05 1.43615140E-05-3.36382813E-07
26152-1.32886990E-07 4.69269802E-07-3.42074107E-07 2.18067027E-07 3.53008098E-07
26153 5.54220825E-07 6.60680039E-07 5.91125077E-07 3.42685993E-07-2.91797834E-07
26154-2.99774088E-06-2.94287140E-06-1.47201679E-06 1.28920894E-06 1.46229032E-05
26155 4.84575737E-05 1.18550516E-05-8.18949392E-06-1.72286691E-04-9.47989936E-05
26156-4.57610694E-06 1.58082654E-05-4.54993082E-07 5.03892033E-07-4.88989510E-08
26157-7.80458474E-07 4.36422380E-07 1.06196854E-06 7.30143630E-07-7.96322738E-06
26158-9.42643068E-05 8.20220274E-05-6.44663050E-07 5.98168346E-06-1.90972189E-05
26159-4.66013540E-05 1.09362508E-06-7.20589291E-06-1.18049391E-04 1.04274599E-04
26160 7.60501067E-08 7.64275772E-07 1.03731213E-06 1.67327662E-07-1.56082192E-07
26161-8.34266106E-06-5.64332068E-06-2.78432136E-07 2.22547888E-07 5.56449293E-05
26162 3.61851157E-05-6.40685159E-06-4.44895968E-07-3.38880127E-04-2.50635714E-04
26163 2.61062103E-04 4.32565962E-05 5.51325465E-08-1.01319302E-07 4.61867558E-08
26164 8.47167463E-08 1.64607810E-07-5.86892368E-07
27  1 1.29362129E-08-7.21961481E-08-1.48676482E-08-1.18910723E-08 3.75080595E-07
27  2 2.10702177E-06-2.72971820E-07 3.59668799E-07-1.51854469E-06-2.24176229E-05
27  3 1.01599858E-06-2.92024494E-05 8.06169549E-06 6.64182854E-05 3.04726000E-04
27  4 1.76577954E-04 4.54996532E-04 4.91155113E-07-1.29995949E-06 8.08804381E-07
27  5 1.10727189E-07 6.74749001E-07 8.94860117E-08-1.76678843E-08-4.89545313E-07
27  6-1.58963753E-07 3.53080873E-07 5.30744533E-07 4.12466355E-06 7.98321963E-07
27  7-1.82358950E-06-2.64353929E-06-2.92065918E-05-1.64988378E-05 1.25915141E-05
27  8 2.93067404E-06 8.45725694E-04 1.51305613E-03 1.21233739E-03 3.80107177E-04
27  9-4.68649277E-07 7.95434784E-07-3.26785506E-07 6.81020940E-07-4.20567201E-07
27 10 7.02973486E-07 2.60268211E-07-9.53870691E-07-3.23168174E-07 2.76808689E-04
27 11 1.16580101E-06-6.70429897E-06 8.41919420E-05 5.13957834E-04-7.85331245E-08
27 12-6.21764388E-07 3.65769313E-07-1.57966888E-08-9.91708017E-08 5.65578657E-06
27 13-1.86897497E-06-5.07715643E-07 5.59142057E-07-2.42575285E-05 5.79505824E-06
27 14 4.43627212E-06 3.35541987E-06-1.07427066E-03 1.37212244E-03-6.26382651E-05
27 15 3.92464106E-04-9.68005535E-08-4.00069539E-07 4.96870092E-07-2.89995838E-07
27 16 1.22836138E-07-6.57806340E-08 3.32247371E-07-3.89967509E-07 1.42619010E-05
27 17-4.90697834E-06-1.85787061E-07-8.10290507E-07 2.09171889E-07 1.54022592E-07
27 18-4.36752831E-07 6.99196589E-06-1.61212854E-06-1.27422181E-06 1.56851527E-06
27 19-4.29833752E-05 1.23578266E-05 2.11717489E-05-2.93294467E-06-2.04913511E-03
27 20-2.41716823E-05 2.62064258E-04 4.65999029E-04 1.20968370E-07-7.12713410E-07
27 21 5.91745041E-07-3.17037074E-07-7.27064093E-08-4.25230098E-07 7.79437222E-07
27 22-2.08507093E-06 5.62741031E-05-2.14431474E-04 2.67664529E-07-9.98931233E-07
27 23 3.58055950E-06-4.09412990E-05-2.83181715E-09-1.54242319E-07 4.58079511E-08
27 24-1.37244989E-07-1.64971915E-08-4.11535558E-08-3.45757747E-07 8.96765681E-07
27 25-5.88242882E-08 1.54173124E-05-5.66021721E-06 1.11968423E-06-2.53739005E-06
27 26 2.29368956E-03-1.15563774E-04 7.42158795E-04-5.46535483E-04-2.56971709E-07
27 27 3.27711418E-07-7.07397089E-08-1.01920116E-07-5.97085816E-07 2.38628272E-07
27 28 5.37950362E-07-3.99961556E-06-1.63448455E-05 1.80945437E-04-5.65594051E-09
27 29-1.53322298E-07 1.06122556E-07 5.75119044E-08-3.43193210E-07 1.87493195E-06
27 30-6.21097059E-07-5.86695620E-07 1.59455489E-06-1.87855600E-05 6.80742161E-06
27 31 1.70472065E-05-1.66219443E-05-1.93039607E-03 2.69059105E-04-2.15045053E-04
27 32-8.44523125E-04 1.26799448E-07-1.57446902E-07 3.06474537E-08-5.19618752E-07
27 33 9.80698918E-09 1.67911508E-07-1.53480061E-07-1.45532956E-07-2.28516316E-08
27 34-2.07710591E-07-1.48840477E-07-2.58531861E-07 1.52918030E-07 1.14841149E-06
27 35 7.49462445E-07-1.00540277E-06 1.33296834E-06-7.39273891E-06-2.08265253E-06
27 36-3.19294939E-04 1.32981298E-04 1.30780051E-05 1.29739145E-05-2.31909839E-07
27 37 2.88363457E-07-5.64536182E-08 3.48111560E-07 2.93243675E-08-1.12319392E-07
27 38 4.12703988E-07-2.12146753E-06 3.69846890E-05-1.57139070E-05 3.51565951E-07
27 39-2.15107920E-06 2.54337463E-05 4.76155215E-06-5.20210717E-08-1.65933580E-08
27 40 2.73005902E-06-7.15479485E-05-1.29463009E-07 3.69689655E-08-4.57682909E-07
27 41-6.85606912E-07 1.56610332E-07-1.06996388E-06 2.14097414E-06 3.20190157E-06
27 42-8.50158079E-07-1.78512339E-07-1.26764178E-06-2.00911121E-05 7.19081255E-06
27 43-6.93087458E-04 7.20106411E-06-1.14123781E-04-8.93347847E-05 1.20501822E-07
27 44-2.48563500E-07 1.28061678E-07-1.95817238E-07 9.75854587E-08-9.54998034E-08
27 45-3.19072844E-07 1.43858485E-06-2.32696331E-05-5.34053173E-05 6.87253307E-07
27 46-5.83158724E-06 1.15080189E-05 1.88985021E-05 2.73628528E-08 9.97851282E-07
27 47 3.61483555E-05-1.84362688E-06 6.37258049E-08-4.85606686E-07 1.23261134E-06
27 48 7.28516196E-07 5.28675003E-07 6.54279679E-06-5.59906772E-06-3.67772911E-06
27 49-2.35639686E-06-2.90846483E-05 3.55277169E-05 2.77471215E-05 2.36018172E-05
27 50 2.03004625E-03-1.39547599E-04-1.64061971E-04-9.36621434E-04 1.33447021E-06
27 51-1.22121844E-07-1.21234836E-06-1.05969011E-06 2.83308614E-07-1.46394343E-06
27 52-1.67887464E-07 8.10730834E-06-6.95783119E-05 8.33469727E-04-1.11175431E-08
27 53-1.72027963E-07 1.15183119E-06 2.70331254E-07-2.85726268E-07 1.94074443E-06
27 54-5.16510257E-06-1.61530745E-06 1.37940640E-06-2.67047272E-06 2.70158419E-05
27 55 1.86022131E-05-7.50635520E-06 1.31164876E-04-1.07882388E-04-1.10784852E-04
27 56 9.63889891E-05-4.33817194E-07 3.51230255E-07 8.25869392E-08-7.02933697E-07
27 57 7.74406393E-07 7.22125272E-07 9.30128510E-09 4.98918752E-07-1.72237051E-06
27 58 1.25720468E-06 1.19026545E-06-6.13609204E-06 7.89845946E-06-5.16405377E-06
27 59-5.50820915E-06-1.12077356E-05-5.53681974E-06 4.42646594E-05 2.66432629E-05
27 60-1.63324013E-03 2.40550403E-04-2.28876007E-04-7.87412798E-05-7.98624702E-08
27 61-8.91457707E-07 9.71320177E-07 5.81121997E-07 4.85914000E-07-5.25755768E-07
27 62 2.08858254E-08 1.65322779E-08-2.00240113E-06 6.36191959E-07-7.66777989E-07
27 63 8.18312038E-07 8.87106275E-06-2.45991816E-06 3.48148960E-06-3.39561677E-05
27 64-3.14120259E-05-1.32574399E-07-8.78005846E-06 5.18874963E-04-1.59391761E-05
27 65 3.70993264E-05-6.45547925E-05 7.08779684E-07-1.02525931E-06 3.16479629E-07
27 66-4.50901873E-07 2.75350216E-07 2.81386658E-07-1.66843113E-08-2.57411717E-07
27 67 3.53612918E-07 7.25801645E-07 6.95373158E-07 3.50976430E-06-1.64415926E-06
27 68-2.81294134E-06-3.30125519E-06-2.37521344E-05 1.51672351E-05 8.46867050E-06
27 69 1.70645226E-05 6.11183737E-04-1.28985622E-04 9.67315215E-05 1.36995533E-04
27 70 8.96514692E-07-9.99696182E-07 1.03181491E-07-2.19966648E-07-4.48486652E-07
27 71 5.41571547E-07 8.59095362E-07 9.97962912E-07-3.69214481E-07-9.02725208E-07
27 72-1.39637493E-07-2.80783425E-06 1.11176935E-06 3.95139248E-06 8.85709325E-07
27 73 9.93033927E-06-1.34237666E-05-2.22611830E-05-5.12933799E-06-3.25198323E-04
27 74 1.35952044E-04-9.28579148E-05 3.76309428E-05-1.18437244E-07 5.26194722E-07
27 75-4.07757478E-07 6.29639133E-07-5.12233182E-07 2.00175718E-08 1.05697962E-06
27 76-1.02910086E-05 9.34593363E-06 3.24252101E-05 5.63130624E-07-5.53100493E-06
27 77 7.04225804E-05 1.02638665E-04-6.25002880E-07 4.87857968E-06-3.02831519E-05
27 78-1.21708957E-04 1.28550350E-08 1.93152848E-07 7.37709321E-08 7.68235851E-08
27 79-2.94196689E-07-2.45105244E-06-2.76513175E-07-3.76842207E-07 1.29027125E-06
27 80 1.79364676E-05-7.50218164E-07 3.58110689E-06-5.53199152E-06-1.02380772E-04
27 81 4.27630639E-05-6.91991583E-05 2.35386318E-06-1.93784167E-07 1.19331636E-07
27 82 7.44525315E-08-2.46334504E-08 1.45038412E-08-1.57172662E-07-8.17298073E-06
27 83-5.43796379E-06-1.57977814E-07-1.68698208E-06-8.32464473E-07-2.71274593E-05
27 84-2.41335567E-06 1.92018078E-06 4.04926684E-06 1.60494737E-04 9.77744085E-05
27 85-4.99783471E-05-2.77333585E-05 6.80809665E-03-1.31543384E-03-2.06242622E-03
27 86 7.99244038E-04 3.63962335E-07-1.17606080E-06 8.12098466E-07 4.44976397E-06
27 87-8.94884238E-07-3.79977216E-06-2.14526872E-05-1.68170196E-05-1.29870696E-06
27 88-1.40487172E-06-5.74870097E-07-1.20988087E-05 1.20809199E-06 1.01829959E-06
27 89 1.20758213E-06-8.27052942E-05-8.47351370E-05-3.94253591E-05 3.85676109E-05
27 90 3.99306337E-03 1.69043111E-03-2.04394184E-05-1.45470398E-04-5.67298240E-06
27 91 6.55384559E-06-8.80863198E-07 2.69454912E-07-2.29677121E-06-4.17908018E-06
27 92 8.79253104E-07-1.65654837E-06-9.77558824E-05 1.23064919E-04-1.28858492E-06
27 93 5.71651312E-06-1.38202420E-04-1.52482964E-05 1.72821259E-04 1.45917411E-04
27 94-5.87131774E-06 4.46780248E-06-6.11300127E-06-3.91945541E-05 8.16739115E-06
27 95 1.21336070E-05 1.08337071E-05-4.76848163E-05 1.14425446E-04 2.28203792E-05
27 96-1.72133406E-04-6.53844346E-03-1.23718625E-03 2.20534256E-03 6.36486173E-04
27 97 3.00764547E-06-4.92521328E-06 1.91756781E-06-1.77591784E-05 4.45215871E-06
27 98-6.25933039E-07 3.66147645E-06-9.82848228E-06-4.07950464E-05 1.29669582E-04
27 99 6.35290744E-05 5.31676333E-05-2.99354845E-06-3.62623331E-06 3.00451582E-06
27100 2.55903067E-05 1.60633522E-05 2.61094395E-05-2.11062645E-05-4.46657943E-04
27101-1.34836413E-04-1.20228352E-05-2.99116714E-04-3.86408804E-03-1.46774608E-03
27102 4.54532347E-04-1.35940211E-03 7.03454699E-06 2.06918374E-06-9.10373073E-06
27103 1.52079263E-06-3.84453154E-06 7.49712470E-06 1.68518577E-07 4.82379333E-06
27104-1.58418452E-04-1.21706477E-03-2.14068560E-07-8.11925966E-06-2.72624713E-04
27105-2.41185866E-04 1.75801670E-04 1.47532046E-04 3.77043342E-06-7.45589611E-07
27106-5.13658380E-06-2.87864394E-05 1.48011160E-06 2.06656805E-05-7.99770370E-06
27107-1.14438873E-04-1.32778497E-04 2.20930016E-05 4.74012349E-05-1.24490867E-02
27108-7.81633531E-04 1.72018995E-03-3.56447059E-03 2.35842632E-06-1.57806621E-05
27109 1.34222358E-05-2.65679767E-06-1.24535971E-05-1.65059680E-06 7.46525763E-06
27110-4.42311672E-05 7.92243003E-05 1.23410923E-03-6.83391749E-03-5.72515350E-03
27111-4.04812992E-05-1.06083903E-04 2.56092585E-06 2.54993263E-04-1.22767215E-04
27112-3.50350554E-04 5.14369621E-05 1.35254507E-04-4.23282120E-04-6.32650012E-04
27113-2.55007231E-04 2.10772560E-02-2.70997919E-03-5.83539176E-03-8.72551260E-03
27114-4.26202915E-05 1.48387715E-04-1.05767424E-04 9.76105381E-05-1.83714443E-05
27115-6.83767672E-06 5.63322713E-01 4.66477941E-01-3.81251758E-05-9.71526407E-08
27116-1.42509789E-05 4.67683191E-03 3.07278187E-06-7.24743565E-05 2.07883818E-05
27117-2.99871055E-03-2.37241145E-04-6.56752034E-04 1.41041810E-04-1.17648791E-02
27118-5.55778288E-04-1.80710038E-03 6.41068282E-04 5.27721384E-05-1.14005563E-04
27119 6.12334249E-05-7.40603869E-05 1.36589070E-05 3.55605733E-05 3.61429737E-04
27120 1.72808275E-04 1.59562442E-04 4.56977756E-04 3.60041902E-04 1.39985412E-04
27121 4.59639740E-04 3.62958107E-04 3.57794977E-04 1.40747981E-04 3.97926119E-04
27122 6.61946565E-05-8.13601568E-04-6.70103104E-04 6.09217774E-06-4.47845890E-07
27123 1.16149281E-05-7.24911377E-05-8.41629270E-06 2.26994127E-05-2.72400580E-05
27124 4.26131883E-04-4.65652771E-05-1.22722603E-04-1.34509927E-04 7.30803137E-03
27125-8.94389884E-04-6.20482177E-05-1.08058445E-03-8.83303528E-06-3.74169966E-06
27126 1.25747349E-05 7.81186884E-06 1.77467409E-05 9.60183462E-06 1.14578925E-06
27127-2.40306285E-05 1.08479191E-04-2.81202369E-04 1.03314839E-05-1.07609514E-04
27128-8.84270084E-05 1.20599537E-04 8.71060686E-06-8.33415245E-05-4.09623040E-05
27129 2.77451792E-05-4.43747032E-07 4.41566676E-07-1.19303608E-06-2.33914882E-06
27130 1.07935280E-06-6.47374148E-06 6.38960155E-06 1.04328454E-05-5.23905964E-06
27131-7.04284259E-06-5.80814228E-05 3.00761729E-06 9.49700404E-05-4.42141993E-03
27132 7.48527029E-04 2.74474173E-04-7.61875947E-04 2.18704157E-06-3.79833877E-06
27133 1.61129720E-06-4.38488823E-07 3.51169293E-07 2.94481666E-06-1.08753493E-06
27134 1.45136322E-05-5.03599955E-05 1.34543661E-04-5.11933120E-08-6.53740226E-07
27135 9.69891655E-07 3.90747204E-07-1.11126268E-07 7.44293619E-06-4.92077242E-06
27136-2.22367412E-06-5.95644415E-07-4.55746633E-05 3.20237123E-05 2.31443103E-05
27137 8.08729815E-06 2.58065139E-05-1.62543825E-05-5.37237290E-05-3.21665936E-05
27138 7.89328037E-07-3.66913455E-07-4.22414582E-07-4.91162418E-07-1.17221576E-06
27139-3.36393218E-07-1.27433237E-10-2.33323243E-07 6.85822899E-07-8.14362245E-07
27140 7.31912583E-08 3.26984057E-06-2.11686522E-06 3.88842647E-06-1.44954789E-07
27141-5.30107887E-05 1.79866500E-05-6.88294891E-06-2.10006185E-07 5.52638424E-04
27142-1.18478856E-04-6.03383760E-05-4.60835561E-05-6.17425835E-07 8.25277357E-07
27143-2.07851522E-07-2.60968389E-07 1.90887704E-07 2.79213552E-07-2.86775165E-08
27144-3.07148583E-07-2.22102278E-07 9.58255302E-08 4.11174156E-07 3.02881427E-06
27145 9.14695745E-07-7.18287504E-07-1.71222280E-06-1.52994178E-05-4.48155876E-06
27146 6.21403418E-06 1.09202960E-05-3.45154784E-05 1.50955834E-05-3.07013115E-05
27147-4.29129040E-05-1.99337540E-09-3.04619804E-07 3.06613179E-07 1.06321755E-07
27148-4.41857791E-07 2.06600676E-07-1.28272193E-08-1.28972899E-07 5.27525825E-07
27149 2.04880205E-07-2.96612458E-07 1.04802298E-06-2.32149668E-06-1.02182847E-06
27150 9.93684277E-07 1.73542291E-06 4.34200153E-06 4.09988892E-06-5.67854350E-06
27151-4.53864647E-05-1.24035994E-05 4.60108661E-06 2.19282451E-05 2.52274785E-08
27152-1.80366791E-07 1.55139312E-07-9.60614673E-08 2.53362173E-07-1.96771014E-07
27153 1.20716947E-05 9.09648526E-06-6.63445812E-07-9.27047177E-07 1.18559070E-06
27154 1.57258080E-05 3.21941153E-06 3.22821162E-06-6.75702165E-06-2.01232732E-04
27155 3.24001387E-05 2.41801285E-05-8.22083762E-05 2.97623238E-04 6.93243990E-04
27156 3.18471733E-04 3.60848954E-04 9.46811709E-07 6.73482745E-07-1.62029445E-06
27157-1.43672280E-06 2.05891542E-06 2.09636162E-06-1.34836879E-06 1.38941866E-05
27158-1.33520168E-04-6.84871296E-04 1.42425992E-06-6.13263123E-06-8.67882516E-05
27159 8.87478452E-04 4.46343603E-07 1.01485327E-05-1.65483966E-04-4.60910245E-04
27160-2.16731400E-08-1.88193188E-08-1.53020322E-07-4.37115150E-07 9.96484008E-07
27161 3.19960839E-07-9.66066036E-07 2.24881676E-08-3.88102719E-06-8.92753594E-06
27162 1.00180153E-05-1.98362186E-06 3.89323567E-05-5.47253076E-04 2.18909593E-04
27163-1.05285780E-04 3.99449306E-05-7.79297646E-07 1.63650453E-06-8.57206884E-07
27164-1.35149205E-07-6.74156092E-07-2.86809791E-08
28  1-9.27906775E-06-6.35873400E-06 1.50959774E-06 1.22199074E-06 9.09397188E-07
28  2-2.74025589E-05-2.42034878E-06-3.94788289E-06-2.66005337E-06 1.69992830E-04
28  3 1.38852647E-04-4.07648608E-05-2.20855993E-05 1.04826556E-02-1.23397478E-03
28  4 9.62690994E-04 2.45402029E-05-7.45702088E-07 1.59330818E-06-8.47606095E-07
28  5 2.62781240E-06-6.02533166E-06 3.50463642E-07-3.88436282E-05-3.07855495E-05
28  6 1.01603064E-06 1.38115544E-06 1.45658869E-07-2.27915249E-05-6.21415617E-07
28  7-2.49564060E-07 6.20954579E-07 8.48398818E-05 8.47330628E-05 1.97300738E-05
28  8-3.29298025E-05 3.34721380E-03 9.23492899E-04-6.88223897E-04-4.31157742E-04
28  9 5.92654680E-06-4.09928866E-06-1.82725814E-06 1.61609343E-06-1.90658753E-06
28 10-1.58688293E-06 8.93469490E-07-5.82792972E-06-5.27195005E-05-2.89129192E-03
28 11-1.19684228E-06-1.03447234E-06-1.58491283E-04-2.83047872E-04 2.69856689E-04
28 12 2.26528775E-04-3.77665184E-06 5.25991212E-06 3.80657579E-06-3.89983930E-05
28 13-2.04704327E-05-8.10628413E-06-3.81348250E-06-2.85658150E-06 7.58713896E-05
28 14-7.49729664E-05 1.42065348E-04-1.44488942E-02-4.75899544E-03 1.84424159E-03
28 15 2.39162388E-04-7.42717450E-07 3.77346232E-07 3.65371218E-07-2.07396756E-05
28 16-6.05424171E-07 3.76891555E-06 3.69198793E-06-1.82159084E-05-3.45192476E-05
28 17 7.11672033E-04 9.11319546E-05 7.67681854E-05 3.90449278E-06 1.89938227E-06
28 18-1.84898036E-06 1.87120743E-05-2.79706929E-05-1.04696978E-05 1.56080203E-05
28 19-4.00657683E-04-6.19248039E-05 1.80028909E-04 2.96659779E-04 9.82619345E-04
28 20-2.15264928E-04 4.28568868E-04 5.37671334E-04 2.29581994E-06 4.75796145E-06
28 21-7.05378139E-06 1.81726043E-06 9.68741935E-06-5.17884957E-06-1.05178053E-06
28 22 8.50807737E-06-2.68852055E-04-6.36912001E-04-9.44395008E-07-2.01875121E-06
28 23-2.62448892E-04-2.22138865E-04 2.15640797E-04 1.81345048E-04-1.48655083E-07
28 24-1.26191872E-06 7.62763578E-06-3.47338906E-05-1.66683182E-05-1.20963652E-05
28 25 6.71199225E-07-7.28419075E-05-5.31019394E-05 2.09319479E-04-7.90763814E-06
28 26-1.42877379E-02-1.31863066E-03-2.82817791E-03 3.14744800E-03-1.46369488E-05
28 27 5.48225645E-07 1.40887232E-05-5.92850057E-06-3.63985624E-06-8.73221007E-06
28 28 3.96173547E-06-1.46006201E-05-7.87974556E-05 6.72627498E-04-8.06007572E-03
28 29-6.73907381E-03 9.96039818E-05 5.49525597E-05-4.27161809E-06 2.36880838E-04
28 30 3.31945045E-04 1.55166981E-04-5.30650726E-05 2.17953890E-04 5.39782821E-04
28 31 4.63222526E-04 2.57220889E-04 2.71949817E-02 4.43164052E-03 8.86901000E-03
28 32 1.01972927E-02 1.20941934E-04-2.19440854E-05-9.89978486E-05 1.19237027E-04
28 33-5.26636692E-06-2.65982509E-05 5.63308193E-01 4.66465895E-01 3.87535418E-05
28 34 2.88296432E-05 5.26269096E-06 4.66395095E-03 3.98318968E-05 1.07170349E-05
28 35-1.17999794E-05-2.93631442E-03 6.55779090E-04 2.87901553E-04-1.71816654E-04
28 36-1.32370419E-02 2.00888959E-03 7.51196033E-04-8.77959344E-04-9.49187339E-05
28 37 3.40231747E-05 6.08955592E-05-8.57400695E-05 3.51887971E-05 1.47659222E-05
28 38 3.59757963E-04 1.84954297E-04 6.54530600E-05 5.30690016E-04 3.58460631E-04
28 39 1.48202135E-04 2.86542745E-04 5.42985591E-05 3.57891419E-04 1.50747621E-04
28 40 3.17894616E-04 2.26479165E-04-6.85913616E-04-5.63320199E-04 9.79139018E-07
28 41-6.48975071E-06-1.08462698E-05-8.15679346E-05-2.16623930E-05 3.31253394E-06
28 42 2.32048938E-05 5.05150663E-04 6.96582221E-05 1.23928602E-04 1.34081601E-04
28 43 1.05682344E-02 1.83022208E-05 9.65883890E-04 1.80811654E-03-6.72399537E-06
28 44-1.61441692E-06 8.33841229E-06 8.11310291E-06 4.21697385E-06 2.10468659E-05
28 45 9.31961382E-07-2.25037135E-05 1.06522653E-04-1.61109473E-04 8.47183887E-06
28 46-9.26369914E-05-7.16595269E-05 8.65618747E-05 9.98594026E-06-9.49704362E-05
28 47-3.95774650E-05 2.63625800E-04-4.38750170E-07 1.81480191E-08 2.88870636E-06
28 48 1.07059608E-06-4.11125117E-07-3.45832270E-07-1.31753346E-05-5.73506278E-06
28 49 6.99100781E-07-5.71864742E-05 2.57276055E-06-1.14621202E-05-1.71857857E-05
28 50-5.58700119E-03-9.78354263E-04 1.41185640E-03-1.17899940E-04-2.41030586E-06
28 51 6.11481540E-07 1.79882432E-06-1.01011086E-06 3.52994392E-06 8.37885864E-07
28 52-2.31604891E-06 2.19807283E-05-2.01281035E-04 1.17311360E-03-4.83963010E-08
28 53-5.74195679E-07-7.84608740E-07-3.56095992E-07-8.17378734E-08 6.17685409E-06
28 54 3.81951457E-06 2.41544228E-06 1.39862046E-06-2.25719818E-05-2.59907202E-05
28 55-1.71425637E-05-7.39600221E-06-3.48481158E-05 1.41213970E-04 5.52022978E-05
28 56 2.34246466E-05-3.08331635E-07 3.09722357E-07-1.39072209E-09-9.71304594E-08
28 57-7.66002427E-07-9.97903337E-07-4.05125769E-09-4.72761049E-07-3.05641788E-08
28 58-1.97719441E-07-1.30957516E-07 6.19277144E-06-1.38586060E-07 6.61523241E-07
28 59 4.57775935E-07-5.92044499E-05 3.34708387E-06-3.21077379E-06 4.67282633E-08
28 60 1.06482839E-03-9.86767705E-05 7.79134742E-05 6.39139316E-06 5.81591005E-07
28 61 4.88162048E-07-1.06975305E-06-4.34775981E-07 1.17106179E-07 1.71946973E-07
28 62-1.33209156E-08-1.25630660E-07-2.70908346E-07 2.12952843E-07-3.01611110E-07
28 63 7.52931787E-07 1.42146383E-06-8.31752874E-07 1.32819762E-06 3.18418904E-06
28 64-7.35413421E-06 1.77644148E-06-1.54627261E-05-1.88554871E-04 4.32252668E-05
28 65 2.08741322E-05 9.45315503E-05-8.91590084E-07 1.23075524E-07 7.68514561E-07
28 66 2.82163923E-07 2.22960837E-08-1.65399694E-07-5.31552143E-09-9.73494353E-09
28 67-1.66091111E-07-2.25708356E-07 2.45860563E-07-5.71720673E-07 7.79117366E-07
28 68 9.90331292E-07-9.69216747E-07 1.20025417E-05 2.01564183E-06 1.64802895E-06
28 69 1.11951595E-05-1.72483945E-04 4.51788280E-06 1.23877520E-05-5.21902368E-05
28 70-3.41167412E-07 1.11550961E-07 2.29616452E-07 2.78607852E-07 3.64720811E-07
28 71 3.72095237E-07 3.72505371E-05 3.06559592E-05 9.62204895E-07-2.54975008E-07
28 72 7.94040502E-07 6.72570579E-06-3.84063527E-06 1.59537783E-06-1.49254680E-06
28 73-1.00948727E-04-2.93401757E-05-4.02357737E-05 8.21698926E-05-3.45829493E-03
28 74-4.47122956E-05-7.74199910E-04 8.32784153E-04 5.02003088E-08 2.01147952E-06
28 75-2.06167983E-06-5.39444815E-07 3.12816318E-06 2.59869136E-06 7.61576565E-08
28 76-3.11938535E-06-8.21581572E-05-2.18222458E-04 2.93747060E-06-1.78956767E-05
28 77-4.00635002E-05 1.94726111E-04 1.30376562E-06-4.24056733E-07-1.17560240E-04
28 78-4.13073049E-04-2.56363777E-08-2.16869789E-07 1.40584365E-07-7.83135490E-07
28 79-4.09596295E-07 3.52178638E-06 8.46115185E-07 5.40866547E-06 1.09752312E-06
28 80-3.37313424E-05 1.59526254E-06-4.60751177E-05-2.21659841E-05-4.82374397E-04
28 81 6.97791101E-05-1.40288607E-05-9.10811870E-05 1.13222408E-06-1.13972929E-06
28 82 7.50521585E-09 1.03372390E-06-9.32588168E-07-1.35406191E-06 3.41095769E-09
28 83 1.89750598E-07-5.19263629E-07-1.07014890E-07 4.12886786E-08-1.50859510E-06
28 84 1.66357763E-06 4.66699388E-07-7.68595280E-07 9.92915550E-06-5.92201135E-06
28 85 7.42508490E-06-1.39853115E-06-1.07431841E-03-7.98239133E-07 6.81582721E-04
28 86 3.56120608E-04 6.61227358E-07-2.77577592E-07-3.83649766E-07 1.64125424E-07
28 87-7.56945792E-07-1.21204465E-07-1.42131756E-08-1.18044051E-07 1.54315005E-07
28 88 3.46998911E-07-6.63335828E-08 1.02441250E-06-6.95881830E-07-2.06366141E-06
28 89 4.29513601E-07 1.77322228E-06 4.29559415E-06 1.71154984E-05-3.31467292E-06
28 90-5.98220708E-04-2.71434549E-04-9.98987906E-05-5.29800912E-05-2.01182644E-08
28 91-6.51551321E-08 8.52733966E-08 4.03701296E-07 1.16369599E-07 9.55283718E-08
28 92-1.46583441E-07 2.19320267E-07-1.25849475E-05-5.72901434E-05 2.21191026E-07
28 93-1.37111999E-06 2.00931571E-05 3.10879790E-05-2.86305311E-08-3.18970759E-07
28 94 9.64469733E-08-2.06051789E-07-8.03151321E-09 3.78717506E-06-1.45087360E-07
28 95 1.01862501E-06-9.29208797E-09-3.17965502E-05-7.77657489E-06 8.17640692E-06
28 96-3.60777577E-06-1.25790958E-04-1.47007863E-05-2.03568518E-04 7.01727697E-05
28 97 1.15090362E-07-1.51250237E-07 3.61598747E-08 1.21252513E-07-5.08524866E-07
28 98 3.01139858E-07-1.36985837E-08 3.61074604E-07 5.30900644E-06-2.37931077E-05
28 99-3.43714966E-08-2.06988116E-07-1.94047426E-08 2.16931620E-07-9.77047110E-08
28100 1.65664407E-06 3.74402438E-07-1.04084875E-06 8.38564557E-07 1.11377462E-06
28101 4.49777159E-06 1.81095065E-06 4.94618620E-06-3.94379325E-04-7.66068251E-05
28102 6.20985539E-05-3.80817406E-06-2.63815753E-07-1.23475901E-08 2.76163343E-07
28103 1.60583300E-07-1.39310432E-08-1.88189674E-08-1.24542419E-07 5.11669106E-07
28104-5.69234710E-07 2.63858910E-05-1.53573014E-07 6.50429317E-07-7.17495449E-06
28105 4.21550474E-05-1.01559161E-08 1.16484883E-07 3.22371093E-07 2.80806561E-07
28106-7.78119669E-08-1.91867974E-06-2.01915284E-06-1.30473835E-06 1.13416437E-07
28107 1.57273880E-05 4.44109175E-05 1.12340240E-05-2.86718395E-06 1.41259485E-03
28108-3.26710454E-04 1.94999818E-04-8.49642689E-06 1.50040070E-07 5.34104502E-07
28109-6.84144572E-07 2.82136167E-07 5.55548347E-07 6.82316277E-07 7.13048432E-07
28110-8.13695350E-06 3.87560943E-05 1.21855012E-05 2.97734827E-08 2.80128852E-07
28111 1.80130228E-07 1.03050859E-07 3.38941480E-07-3.57282463E-06-8.61277844E-07
28112-7.14380605E-07-1.59492000E-06 1.66680601E-05-5.65697847E-06 6.63733387E-06
28113-8.60546206E-06-4.82051692E-04 4.24553003E-04 3.93373900E-04 1.61226933E-04
28114-5.37017736E-07-1.18012520E-07 6.55030256E-07-1.84784029E-07-1.04021246E-07
28115-2.33291787E-07 1.54528329E-07 1.55191568E-07-3.44459708E-07 9.49276277E-08
28116-9.90720012E-09 3.36943869E-08 1.40723778E-06-4.45754931E-07 2.09588505E-07
28117-3.06088509E-06-6.44239492E-06-2.22138056E-06 1.78972057E-07 4.88762560E-04
28118-2.77370544E-05 1.11158889E-04-7.02933497E-05-7.57088615E-10-4.16607786E-07
28119 4.17364874E-07 1.34473382E-07-3.93663715E-07 2.86512422E-07-1.35379083E-07
28120 5.92897029E-07-8.98664972E-06-7.44755324E-05 1.62790896E-07-2.01547892E-06
28121 1.31715787E-05 1.65380350E-05-1.38509101E-08 9.19720264E-07 1.33021223E-05
28122 8.98629542E-05-2.74718976E-07 2.67759806E-08 3.02573066E-07-1.60397543E-07
28123-4.24298486E-08-2.22258754E-06-1.40929438E-06 8.10810969E-07 7.72450953E-07
28124-1.04411891E-05 2.04247909E-05-1.10567616E-05-1.10006325E-05-4.40549240E-04
28125-1.27486711E-04-1.45675251E-04 1.23245429E-04-5.60665390E-08 1.67180421E-07
28126-1.11113882E-07 2.65951403E-08-1.52280088E-07-1.75645639E-07 4.77588017E-07
28127-3.31121183E-06 5.83082878E-05 2.20571873E-04 4.82432519E-07-5.58893247E-06
28128 6.38032208E-06-1.07602870E-04-1.29575024E-06 9.80035704E-06-1.42152006E-05
28129-9.04914269E-05-2.56365990E-08 2.34291954E-07 3.17928743E-07-3.34681689E-07
28130 2.42780814E-07-3.48594271E-06-1.71148276E-06 1.77100229E-06-1.46840881E-06
28131 2.86664997E-05 1.82714323E-05-1.89371781E-05 1.23251441E-05-2.22752049E-04
28132-5.44280551E-04 5.71483943E-05 3.09276304E-04-2.72755288E-07 2.78819464E-07
28133-6.06417627E-09-1.33010582E-07-2.71278119E-07-5.18797052E-08 2.26028819E-07
28134-2.42609388E-06 8.96646960E-05 5.45133304E-05-1.11056077E-08-1.33699649E-07
28135-8.93843550E-08-3.10863255E-07-2.27932638E-08 1.37894187E-06 6.13005543E-07
28136 1.57993401E-06 6.47528811E-08-5.56231219E-06 5.12606763E-07-5.10579778E-06
28137 1.14276976E-06 1.92072955E-04 8.55273882E-05 8.91820438E-05 7.54758011E-07
28138 7.89752178E-08-8.08356522E-08 1.86043434E-09-1.04541657E-07 2.30907541E-07
28139 4.19515614E-08 3.37430744E-09 2.47609087E-07 7.08807855E-07 5.72464497E-07
28140 2.14550880E-08-1.94743358E-06-3.73657021E-06-3.06168155E-06-3.28136568E-07
28141-1.37658476E-05 4.30660903E-06 7.71287719E-06-1.32474244E-05 5.68560211E-04
28142 2.85064585E-04 8.41968912E-05-2.43150596E-05 2.65444387E-07 2.67522381E-07
28143-5.32966768E-07-5.81542420E-07-2.51395170E-07-6.82385278E-07 1.50690583E-09
28144 7.53897091E-08 3.74357479E-07-4.94222041E-07 3.97909968E-07-1.10527157E-06
28145-1.43609847E-06 2.02447049E-06-1.85091040E-06 2.23387892E-06 4.32259024E-06
28146-7.69263203E-06 8.30686060E-06-9.45016123E-05 3.05948888E-05 2.58628441E-06
28147-1.01159027E-04 2.32786054E-08-2.95963783E-07 2.72685178E-07-1.43431931E-07
28148 3.33092341E-08-2.08195492E-07 1.93520542E-08 3.16819584E-07-4.69193788E-07
28149-1.11122955E-07-4.91613603E-07-4.33091285E-06 2.10529927E-06 5.56298679E-07
28150 2.31324518E-06 2.75379025E-05-1.27152754E-05-5.54713482E-06-1.64769258E-05
28151-2.38546935E-04 8.66336562E-05 8.69424569E-06 1.02430245E-04-1.11212408E-07
28152-3.40489923E-07 4.51702330E-07 2.23947259E-08 6.51525685E-07 5.99898263E-07
28153-1.89005838E-07-1.87472401E-07-3.54398393E-07-3.01158772E-07-2.85607878E-08
28154 2.24896874E-07 2.08700765E-06 1.34177383E-06 7.72650454E-08 9.28055882E-06
28155-1.87131606E-05-8.29085088E-06 1.22655784E-05 7.16471869E-04-2.67445955E-04
28156-9.62028639E-05 2.05357964E-04-3.53634547E-07 4.24911308E-07-7.12767613E-08
28157-1.65930428E-07-2.07439498E-07-1.36778079E-07 7.09033528E-07-4.27210926E-06
28158 8.92001064E-05 4.29757191E-04-3.84663533E-07 2.68996192E-06-8.48485852E-06
28159-1.48688347E-04 1.98327006E-07-1.14499227E-06 6.74329968E-05 1.16187716E-04
28160-2.46334656E-08-1.91266276E-07-8.07515430E-07-3.63238965E-07 2.47443412E-07
28161 1.78456915E-06 3.93885725E-06 1.60042178E-06-9.21564126E-07-7.04556400E-06
28162-2.50383756E-05-8.34776568E-06 1.43065967E-06 1.92551632E-04 1.24989225E-04
28163 4.46380943E-05-2.59126766E-05 4.40133788E-08-9.32164968E-08 4.92031180E-08
28164 8.02802812E-08 9.89309584E-08-1.73803499E-07
29  1 1.89291617E-08 4.95658137E-08-1.40505381E-06 5.72455703E-08-5.77993411E-07
29  2 3.76590660E-06 6.41854135E-06 4.28546032E-07 4.27751684E-06-1.38745456E-04
29  3 4.90514043E-05-7.77105673E-05-1.69833453E-05-5.41075269E-04-7.03383314E-04
29  4-6.30786043E-04 3.89777128E-04-1.36527324E-06-1.88237376E-07 1.55351062E-06
29  5 1.28271985E-06-1.00735265E-07 1.45827624E-06-2.48276755E-07-1.17524001E-08
29  6-7.39752714E-08-2.78058117E-06-4.01381499E-08-2.77293961E-06-7.10719956E-07
29  7 1.52587235E-05 3.76773678E-08 6.42937166E-06-5.21395780E-05-1.18713534E-04
29  8-9.43032272E-06 3.88846847E-03 1.50561969E-03-8.62571926E-05 4.22649257E-04
29  9-1.87147700E-06 1.47793584E-06 3.93541156E-07 1.49639877E-06-6.14770792E-07
29 10 2.24711020E-06 4.38553455E-06-3.45267921E-05 2.84133110E-04 4.99446891E-04
29 11 1.33976992E-06-1.74374384E-05 1.55380533E-04 1.07691338E-04-5.82668016E-09
29 12-1.85633600E-07 7.71192314E-07 2.53977383E-07-6.19153984E-07 8.19661988E-07
29 13-3.97849387E-06-1.94071361E-06 3.72537500E-06 1.14762075E-04 1.44583901E-05
29 14-2.07443991E-05-1.75393474E-05-3.71306284E-03 4.16527910E-04 6.98249989E-04
29 15 1.07123962E-04-2.16958178E-08-2.51472848E-07 2.73168666E-07-1.25065234E-06
29 16-2.55751315E-07 4.84974396E-07-3.14502835E-07 5.34688626E-07-1.71352201E-05
29 17-1.57549562E-04-5.86000781E-08-3.25415325E-07 1.30901651E-06 7.23362072E-07
29 18 6.81179014E-07 3.62206201E-06-5.80609275E-06-3.40880271E-06-3.54393673E-06
29 19-2.42989600E-05 3.45566943E-05 7.03320752E-05 5.36543640E-05-1.16697669E-03
29 20 1.50501108E-04 2.71654764E-04 4.43474863E-04 1.82798920E-06-4.98336520E-07
29 21-1.32965268E-06 1.65470555E-06 6.41768386E-07-1.76816529E-07-9.22834208E-07
29 22 1.01852011E-05-1.54403531E-04-2.77673679E-04 2.40724844E-06-2.18905889E-05
29 23 1.31465538E-05-1.41567444E-04-1.11512166E-08-1.39831755E-07 6.94046868E-07
29 24 2.47414952E-07-3.95875317E-07-1.43643837E-07-3.61983500E-06-1.38759029E-06
29 25 1.88301005E-06 5.79872303E-05-3.93868014E-05 5.91943162E-05-2.64198464E-05
29 26 8.66829887E-04-4.90001868E-04-4.86268835E-04 2.31283176E-04-6.06677855E-07
29 27-4.10729696E-07 1.01740755E-06-9.45406295E-07-1.16577745E-06-2.27124396E-07
29 28-1.02206832E-06 1.43673216E-05 6.91237637E-06 9.97635397E-05-2.99118562E-08
29 29-2.59732084E-07 9.58298061E-07-1.60266219E-07 1.49520628E-07 2.78622743E-06
29 30-5.43743500E-06 7.65345576E-07-9.06621348E-07-2.57544788E-05 7.87778979E-05
29 31-4.91979728E-06-2.67534041E-05 1.18824938E-03 9.69462090E-04 1.15831335E-03
29 32 9.45964883E-04 5.49586883E-07 1.18817351E-07-6.68404234E-07 1.48265480E-06
29 33 2.67810114E-07-6.03554456E-08-2.15297865E-07-5.06018611E-07 1.93633575E-07
29 34-3.06037016E-07 7.11224920E-09 4.26113760E-06-8.99388692E-07 1.32568858E-06
29 35 2.19748701E-07-5.64467411E-05 2.44606032E-05 1.66066669E-05-1.40120198E-07
29 36-1.54012999E-03 2.79243868E-04 8.76959824E-06-4.20778258E-05 2.52585149E-08
29 37-6.83615670E-07 6.58357155E-07-9.34667157E-07-1.56992078E-07 1.81110756E-07
29 38-1.27613493E-07 2.61921751E-06-2.90054254E-05 5.49032101E-05-1.54653831E-07
29 39 2.00951695E-06-1.77010275E-05 9.19748410E-05-1.18526718E-07 3.69948005E-06
29 40-3.42987023E-05-7.30096342E-05-1.04132618E-07 6.73638930E-09 9.93589429E-08
29 41-4.49116306E-08-7.83181967E-07-1.28816326E-06-3.30300530E-07 4.46112436E-08
29 42 3.87909555E-06 3.02698265E-05-2.89018499E-05 2.77465786E-06-8.14227595E-06
29 43 1.70440513E-03-6.69690046E-05 2.78369351E-04 2.96602950E-04-3.45641446E-07
29 44 1.83414293E-08 3.27300017E-07 1.52300408E-08-1.59261096E-06 3.41147028E-07
29 45-6.31632987E-08-2.04989206E-06-9.69449234E-06 2.95521242E-04-2.96596551E-07
29 46 5.42436479E-06 1.06221926E-05 4.86330559E-05-1.02076381E-06 5.35418220E-06
29 47-5.05752024E-05-1.29293483E-04-2.37312456E-07 2.05916312E-06 1.67380614E-06
29 48-9.40141140E-07-5.03485919E-07-2.28740167E-05-7.20042562E-06 5.83678582E-06
29 49 2.25638742E-06 2.90219974E-04 2.95623217E-05-8.66390758E-05 6.13030673E-05
29 50-1.95344398E-03 2.19235660E-03 4.47863927E-04 1.60752240E-03 2.08948843E-06
29 51 6.15756571E-07-2.70524500E-06-3.37726127E-06 3.08960749E-07-4.18432227E-06
29 52-3.62458394E-07 1.81914150E-05-3.45573538E-04-1.36126636E-04 1.33281498E-07
29 53 1.74622059E-06-3.56933770E-08 1.04595375E-07 5.84917262E-07-2.07087612E-05
29 54 7.28170649E-07-8.91884921E-07-3.60584051E-06 1.32298933E-04-6.54854572E-06
29 55 5.33447026E-06 3.50967094E-05-1.65340478E-03 4.54296939E-04 2.32562394E-04
29 56-6.27364150E-04-7.36277510E-07 4.30989130E-07 3.05288380E-07 1.05814371E-06
29 57-6.11836375E-07-6.65179841E-08 1.79723776E-08-1.26199097E-06 2.06006564E-06
29 58-5.64385856E-07-1.41374994E-06 1.82179950E-05-1.19196727E-05 3.70997654E-06
29 59 5.88120607E-06-4.25849885E-05 4.62374953E-05-5.80366114E-05-8.19144766E-05
29 60 6.96219127E-03-5.16418112E-04 1.26000116E-03 5.85796631E-04 5.98514258E-07
29 61-3.77445463E-07-2.21068796E-07 7.56382839E-07 2.48018778E-07 8.05925700E-07
29 62-1.23296159E-07-2.68607393E-07 9.54381077E-07-1.12721060E-06 4.64924187E-08
29 63 1.25201150E-06-7.61481566E-06 5.86642337E-06 4.82143814E-07 3.55025332E-05
29 64 5.14659315E-05-2.00876736E-05-2.23815013E-05-1.92752115E-03-2.31930930E-05
29 65-1.19985583E-05 2.63503951E-04-1.46281912E-06 7.47276985E-07 7.15542131E-07
29 66 2.05642249E-06-1.68796882E-07-1.42271765E-06 4.76277320E-08 6.00891847E-07
29 67 7.19658556E-07-2.31117730E-06-2.47294706E-06-7.20379195E-06-2.50684979E-06
29 68 9.84364367E-06 1.10336938E-05 6.84406391E-05-5.78290899E-06-3.95282819E-05
29 69-4.61277415E-05-1.91234612E-03 7.08087949E-05-4.49178991E-04-3.56602973E-04
29 70-8.26834173E-07 3.46649543E-07 4.80184630E-07 1.53932978E-06-1.94371280E-07
29 71-2.39234064E-06-3.93821063E-07-6.47476681E-07-7.50921735E-07 7.00326953E-08
29 72 2.37563102E-07 3.44831168E-06 2.58537212E-06 4.76875583E-07-1.29991860E-06
29 73-3.76057213E-05-1.87718818E-05 1.23605660E-05 2.05988340E-05-1.52482584E-03
29 74 1.26703042E-04-2.36761130E-04 3.44418710E-04-1.27371811E-06 1.68840351E-06
29 75-4.14685402E-07 1.24880375E-07-2.21097744E-07 8.99711152E-07 1.29032516E-06
29 76-9.33204023E-06 2.78881881E-06-4.15085310E-05 3.13200499E-06-2.45302340E-05
29 77-2.76510208E-05 1.74967733E-04-1.72527354E-07 3.32163904E-06-1.20431995E-06
29 78-1.52433266E-04 1.46343085E-08 8.98483936E-08-6.59702787E-07-2.78924638E-07
29 79 8.54916336E-08-2.87466248E-07 3.04126379E-06 1.27346584E-06-3.62824309E-07
29 80-1.41950672E-05-1.40086047E-05-1.04355106E-05-1.37257048E-06-1.05918527E-04
29 81 6.85785973E-05 5.11917833E-05-8.01128267E-05 1.22932729E-07 3.37433021E-08
29 82-1.56676031E-07-5.58228087E-07 4.10386089E-07-2.47266195E-07-9.16192689E-06
29 83-5.37858137E-06 2.75226981E-06 2.15779339E-06-4.63133862E-06-1.58079938E-05
29 84-1.92603654E-05-1.75143368E-05 1.80514286E-05 4.57489469E-04-7.26390899E-05
29 85 5.50035159E-05 2.94366033E-06 9.77858203E-04 2.42391214E-03-1.60503259E-03
29 86-2.45514023E-03-6.16969463E-06-4.18603715E-06 1.03557318E-05 3.32348418E-06
29 87-2.36189426E-05-8.57743090E-06-3.03083837E-05-2.79462698E-05-1.72236850E-06
29 88 4.66279358E-06-5.21774224E-06 3.28137125E-05 3.55094430E-06-2.70594043E-05
29 89 2.73022626E-05-2.00487308E-04-9.45683307E-05-1.54561937E-05-1.51214388E-04
29 90-3.81669338E-04 9.69961901E-05-4.30516300E-05 5.05370883E-04-4.91073211E-06
29 91 5.97314271E-06-1.06241060E-06-1.80891998E-05 6.13146524E-06-1.54656602E-05
29 92-3.98237337E-06 6.97539247E-06-2.40632929E-05 4.24215064E-04-1.39881813E-05
29 93 1.51466111E-04 8.74794536E-05-5.40785463E-04-1.45503782E-04-1.19113747E-04
29 94-2.13169157E-07-9.85936505E-06 7.65844409E-06-2.80066187E-05 2.40244597E-05
29 95 3.34230915E-05-6.16611215E-06 5.89243633E-04 5.82107107E-06-7.34459288E-05
29 96 2.78171458E-04 8.69143388E-03 2.09922523E-03-3.47625032E-04-1.62533997E-04
29 97 6.06615977E-06-3.14767428E-06-2.91848549E-06 1.40177838E-05 1.82106336E-06
29 98 4.72049733E-06 3.69965200E-06-8.08452406E-05-6.51732893E-05 3.23943076E-04
29 99 3.54104242E-05 3.28557991E-05 2.68605652E-06 1.92238266E-07-2.04636950E-06
29100-2.76467946E-05-1.65542292E-05-2.05286437E-07-1.96009876E-06 3.98655364E-04
29101 1.60567524E-04 1.29041085E-04 2.02406425E-05-3.15401022E-03 1.57813934E-04
29102 5.25092002E-04-6.93681215E-04 1.32616123E-06 1.22550649E-06-2.55166772E-06
29103 6.17075162E-07-2.68946194E-06-6.80989074E-07 2.31288101E-06-3.22727934E-05
29104-1.30659472E-06-4.20276181E-04-3.20422303E-06 3.32977231E-05 6.88501771E-05
29105 4.56363640E-04-1.51386436E-04-1.19949224E-04-3.51799508E-06-7.42972990E-06
29106 7.11584631E-06-8.39820119E-05 1.13153841E-05 3.29650499E-05-7.19528414E-07
29107 1.08148234E-03 2.54656353E-04-9.87648493E-05 4.03357816E-04 4.68157792E-03
29108-2.00839148E-03-1.05868094E-03 1.65830246E-03 1.40962130E-07 3.01125768E-06
29109-3.15221981E-06-4.28273048E-06 7.36284637E-06 1.22404227E-05 5.31337511E-06
29110-1.26307051E-04 1.57898459E-04-2.99623947E-04 5.57904760E-03 4.69131392E-03
29111-4.19091904E-05-2.46029996E-05-9.68493042E-05-2.65328783E-04-2.05612050E-04
29112-1.32172698E-04-3.50687690E-04-8.29884627E-04-1.77622610E-04-1.65420313E-05
29113-4.17005350E-04-1.55282536E-02-4.08341277E-03-7.39421624E-03 1.94709807E-04
29114 2.15954052E-05 8.40339418E-05-1.05629347E-04-2.20847966E-05-1.10899845E-04
29115-8.44772680E-05-7.51416344E-04-6.23893275E-04 2.55845720E-06 6.70926563E-06
29116-2.75048668E-06 2.74457267E-05 6.29604209E-06 4.39801235E-06 2.13975581E-05
29117 1.83249659E-04 3.49715357E-05 9.22473629E-05-9.81735554E-05-8.07906556E-03
29118-6.34715080E-04-1.83526851E-03 1.64317617E-04 9.58465821E-06-1.66705231E-05
29119 7.08586493E-06-1.16402946E-05-4.03440290E-06 1.34088048E-06-6.79911532E-07
29120-1.59192181E-05 4.13179636E-05-2.06235108E-04-1.19272415E-05 7.22206295E-05
29121 1.17453182E-04-1.78924828E-04-1.02873861E-05 6.62841141E-05 2.15424478E-04
29122-1.50443400E-04-5.63325744E-01-4.66471016E-01 8.33528194E-05 3.63615485E-05
29123-1.90439467E-06-4.87467713E-03-1.24410462E-04-7.71743399E-05-3.24050597E-05
29124 3.62434321E-03 8.68416881E-05 7.80093627E-05-9.85138686E-04 1.09052319E-02
29125-4.18377956E-04 2.65337767E-04-2.27445796E-03-3.94232360E-05-6.92980852E-05
29126 1.08721321E-04 1.56009525E-05 8.17142956E-05 2.85808446E-05-3.73604967E-04
29127-1.36116290E-04-5.79185610E-04-3.07721272E-04-3.53181447E-04-2.16458188E-04
29128-5.22349593E-04 6.49654079E-05-3.69002269E-04-1.01145260E-04-3.15150265E-04
29129-7.95226902E-05-2.22400169E-06 3.71702018E-06 1.32538558E-06 2.92989966E-07
29130-2.53642333E-06-8.26488458E-05-2.95680914E-06 1.14542211E-05-4.91511453E-07
29131 2.94300528E-04-1.90123435E-04-4.47534994E-04 2.29339247E-04 3.63912402E-03
29132 5.05976332E-04-3.72363833E-04 5.19307365E-05-2.17694898E-07 6.63122575E-06
29133-6.41353085E-06 4.75143507E-06-1.08095188E-05-9.09971163E-06-7.83481358E-06
29134 8.03848192E-05 1.05090546E-04-1.25640834E-04-5.78483765E-07-1.76463797E-06
29135 9.34941138E-08-3.24089716E-06 5.56675578E-07 1.40101196E-05 1.98651813E-06
29136 7.21030250E-06 5.08486470E-06-1.58853786E-04 3.18523797E-05 1.68612068E-05
29137-2.34872332E-05 1.57640366E-03 3.19056004E-04-5.81750617E-04-3.62840274E-04
29138-1.61549661E-06 5.79518734E-07 1.03597787E-06 1.85461362E-06 5.97144282E-08
29139-6.18732547E-07 8.22780094E-08-1.79269850E-06 1.93815789E-06 3.73389152E-06
29140-2.16917362E-06 2.35017285E-05-8.61034023E-06-1.73552073E-05 9.78151171E-06
29141-1.53451884E-04 7.42635987E-05 1.09758873E-04-3.48705299E-05-1.89228617E-03
29142-4.52964213E-04 2.92807717E-04 6.79253005E-04 3.34893091E-06-2.43367259E-06
29143-9.15258320E-07-3.57355669E-06-3.05407064E-06-2.80663657E-07-4.80598906E-08
29144-3.82931946E-07-6.39171184E-07-2.40505308E-06-7.29647554E-07 3.01061485E-06
29145 1.96426652E-06 1.04685549E-05 3.45464417E-06-4.68291616E-05-1.27250918E-05
29146-4.49822623E-05-7.72438620E-06 9.75529172E-04 1.14700107E-04 4.63959645E-05
29147 1.81965930E-04 5.05981795E-07-1.18624305E-06 6.80261254E-07 1.36076931E-06
29148-8.77979995E-07-2.26272973E-06 3.33999311E-08 4.46058559E-07 1.55830665E-06
29149 1.61660887E-06 6.79534146E-07-6.17324215E-06-7.16710692E-06-6.07560665E-06
29150-3.19756078E-06 4.74699372E-05 9.89177700E-06-3.19452821E-06 9.07012968E-06
29151 3.81722405E-05 1.26844562E-04 4.85331717E-06-8.56181245E-05 1.67319303E-06
29152-1.23667954E-06-4.36513488E-07-1.85355238E-06 1.57758268E-07 2.45797486E-06
29153 5.39279863E-06 7.47930346E-06 9.12122650E-07 9.17351568E-07 2.89645594E-07
29154-3.24936628E-05-1.36264732E-06-3.69617552E-06-7.95224060E-06 1.99438944E-04
29155 3.62365068E-05-4.41258885E-05 1.11433406E-04-1.42431141E-03 3.83605555E-04
29156-2.63896197E-04 1.51129472E-04-2.59278779E-06 1.33105492E-06 1.26173286E-06
29157 1.16432673E-06 2.37465757E-06-1.52036063E-07 7.33517712E-07-1.52021522E-05
29158-1.37910812E-04 1.03689874E-04-1.17283680E-06-1.05583827E-07 2.61970796E-05
29159 4.85719133E-04-3.24722916E-07-7.95811532E-06-4.47912472E-04-2.46396717E-04
29160-3.52749384E-07 3.29078535E-06 2.32759437E-06-2.09840698E-06-1.96962031E-06
29161-5.59098316E-05 5.59353625E-07 1.16888779E-05 3.51061055E-06 4.35455768E-04
29162-1.50584703E-04-9.20592802E-05-1.39340046E-05-8.49983961E-04 8.87953467E-04
29163 4.24706843E-04 5.48098233E-04 1.71374766E-06-4.87364907E-06 3.15990141E-06
29164 4.53162036E-06-2.01926562E-06-3.17030875E-06
30  1 9.45046341E-06 9.87781251E-06 4.97055011E-06-6.86050002E-07-1.05787205E-05
30  2-2.64744986E-05-3.30667244E-05-1.04754820E-07 5.37742377E-05 2.92515388E-05
30  3 1.49150056E-04-1.09202551E-04-3.31884382E-04-9.43215760E-03 1.84080456E-03
30  4-1.87786600E-03 1.86981534E-03 1.07097087E-05 8.71116911E-06-1.94208778E-05
30  5-1.99109775E-06 1.10802207E-05 1.77616772E-05 4.61732688E-05 4.08250747E-05
30  6 5.52097616E-06-4.24519237E-06-7.09080017E-06-3.33709797E-05-3.30595709E-05
30  7 1.70346524E-05 3.55259423E-05 1.93006521E-04 5.72322984E-05-2.69563004E-04
30  8-1.85896971E-04-9.34761142E-03-2.30828289E-03 2.49820344E-03 2.25769474E-04
30  9-1.44118772E-05 8.94111000E-06 5.47076720E-06 1.64353686E-05 1.38723509E-05
30 10-2.86492398E-06 4.71299063E-06-1.17814720E-05 2.82708627E-04-2.36237241E-03
30 11 1.82129215E-05-1.96883314E-04 9.13989271E-05 1.73696048E-03 1.81628076E-04
30 12 1.47778655E-04-1.01860751E-05 1.64590485E-06 6.01844385E-06 4.45950634E-05
30 13 3.32014033E-05 1.48442169E-05-1.87623596E-06-5.97306336E-04-1.56852836E-04
30 14 1.76504570E-04 1.94755101E-04-8.91748807E-03-1.14832961E-03 2.17173281E-03
30 15 6.15525462E-05 6.85105600E-06-5.46822301E-06-1.38283299E-06-1.09415070E-05
30 16-5.35620642E-06-1.25335903E-07 1.63845888E-06 3.07484070E-05 5.42119031E-05
30 17-1.88577982E-04-4.34706970E-05-3.81342230E-05 7.67506483E-07 6.40832839E-07
30 18 1.51123491E-06 1.00407996E-05-9.82205339E-07-6.94981423E-06-1.81705670E-05
30 19-1.55839693E-04 8.35151991E-05 8.74819695E-05 3.59027662E-05 1.55845918E-03
30 20 1.78005715E-04 1.85599407E-04-1.63594522E-04-1.20156344E-06-1.37357612E-06
30 21 2.57513956E-06 6.11046583E-07-1.15074804E-06 2.79406424E-06-2.06172291E-06
30 22 1.37091238E-05-4.04018847E-05 3.01504419E-04 4.18541712E-06-3.95334425E-05
30 23-1.64319037E-05-5.18024296E-04 1.58269998E-04 1.27978802E-04-8.73215285E-06
30 24-2.02307026E-06 6.56903855E-06 5.14705440E-05 3.74785265E-05 1.24742336E-05
30 25 5.71208419E-06-7.86063512E-04-1.45459931E-04 1.75681558E-04 2.57953009E-04
30 26-7.50242201E-03 3.23049027E-04-2.60761660E-04 1.70934519E-03-7.06033095E-06
30 27 1.42255571E-07 6.91807537E-06-3.28165055E-06-1.22570674E-05-9.06478307E-06
30 28-3.63387531E-06 9.30315656E-05 6.56329558E-06 1.23323541E-04-5.93543041E-03
30 29-4.98640655E-03-1.17956341E-05-6.25352319E-05-9.01839664E-05 2.77494001E-04
30 30-9.18735637E-05-2.47424878E-04-3.18186457E-04 6.56662128E-04 3.14725746E-05
30 31-1.64517032E-04-2.50441001E-04 1.59906914E-02-1.20850375E-02-5.46805854E-03
30 32 1.72041923E-03-9.30070686E-05 1.39051717E-05 7.91018969E-05 9.57354576E-06
30 33 5.19924017E-05 1.30116965E-04 6.06607414E-04 5.04392251E-04 6.71001288E-06
30 34 2.27718056E-06-2.46532914E-06-3.26926001E-05 1.30976592E-06 1.20554804E-05
30 35 1.79451612E-05-1.39548453E-04 6.00073696E-05-1.09857419E-05-9.65134695E-05
30 36 1.28313459E-02-2.50425803E-03-1.34563705E-03 1.36863055E-04 1.41911154E-05
30 37-4.53589692E-06-9.65521851E-06 1.62556174E-05-1.03397007E-06 2.79249887E-06
30 38-9.67012712E-07 2.67411873E-05-3.08283298E-05 2.92471899E-04 9.64688772E-06
30 39-6.29129476E-05-8.16633469E-05 1.28288674E-04 9.85006329E-06-6.51563730E-05
30 40-4.16937480E-05 1.20585956E-04 5.63324452E-01 4.66474208E-01 5.26111971E-05
30 41 6.85116406E-05-2.68711568E-05 4.79891995E-03-8.34694644E-05-1.02172727E-04
30 42-2.31995283E-05-3.27749552E-03 2.46527285E-04-1.67362387E-04-6.96324025E-04
30 43-9.84770778E-03 1.05944292E-03-3.69665424E-04-1.69846766E-03 6.55589590E-05
30 44 1.33796537E-05-7.89386127E-05-5.49199066E-06-4.02693650E-06-1.00085436E-04
30 45 3.71076137E-04 1.30906184E-04 6.60877563E-04 8.83285939E-04 3.57701122E-04
30 46 1.61409165E-04 4.49169677E-04 1.69923735E-04 3.64553177E-04 1.29041180E-04
30 47 4.24389331E-04-9.05299691E-05 2.51551086E-06-3.95256050E-06 1.97923209E-06
30 48-6.62751522E-08-3.01547975E-06 9.96022296E-05 4.51266017E-06 1.78482509E-06
30 49 2.17840316E-06-5.93901061E-04-3.67502653E-04-1.29751363E-04 3.62740291E-04
30 50 1.67631203E-02 4.62065518E-03 4.26826106E-04-3.88795725E-04-8.06014729E-06
30 51 1.01643813E-06 7.04370916E-06-6.25856703E-06 7.47630221E-06 8.72270392E-06
30 52 3.64358069E-06-4.97341304E-05-4.93482748E-04 4.96109915E-04 4.74719545E-07
30 53 1.53518895E-06 2.53210705E-07-1.14526464E-06 3.91474866E-07-1.40056880E-05
30 54-7.54567693E-06 7.04385920E-06 2.76893305E-06 1.48539118E-04 9.40932915E-05
30 55 2.05288922E-05 7.59797212E-06-6.36035094E-04-9.74946781E-04-2.49901031E-04
30 56-1.89538390E-05-4.05527744E-07 1.20295068E-06-7.97422935E-07 1.96283127E-07
30 57 8.92970743E-07-8.34306092E-07-4.84204484E-08-5.80551339E-07 3.23599048E-06
30 58-4.47891249E-07-8.42722441E-07 4.81938698E-06-1.33050806E-05 3.45737856E-06
30 59 2.76600540E-06-2.71805563E-05 4.31887691E-05-3.02425490E-05-6.33967500E-05
30 60-7.99629697E-04 4.87136009E-05-1.16936524E-04 5.78065524E-04 3.64233279E-07
30 61-2.51717629E-06 2.15294301E-06 1.07909991E-06 1.32621961E-06 2.96965393E-06
30 62-9.24626506E-09-2.33459520E-07-8.63276017E-07-1.44088632E-06-4.23808410E-07
30 63 2.56170588E-06 3.91428791E-06 5.76009519E-06 1.75127103E-06 2.45255246E-05
30 64-1.75956235E-05-2.17657122E-05-1.27736705E-05-3.14256500E-04-4.59257483E-05
30 65 3.19434178E-05 6.57510237E-05 7.79742639E-07-7.40637845E-07-3.91047935E-08
30 66-1.45983805E-06 8.65434509E-07-3.58901949E-08-1.22939550E-07-1.51505556E-06
30 67-1.03828567E-06-1.82084070E-07 1.40760277E-06 1.79844457E-05 5.20140466E-06
30 68 9.09037609E-07-5.59219519E-06-1.13345756E-04-4.55546987E-05-2.62096939E-05
30 69 5.88817307E-06 4.96241339E-04 1.40183742E-04 5.09525198E-05 1.88052788E-05
30 70 6.59136036E-07-1.25615896E-06 5.97022929E-07-8.58809262E-07-2.10308413E-06
30 71-4.62556152E-07-7.03203119E-06-6.39776863E-06 2.61796721E-06-4.19354716E-07
30 72 8.11674748E-08 2.20192374E-06-1.19782438E-05 2.87780802E-06-6.38313546E-06
30 73 1.35546587E-04 6.12755703E-05 6.07588594E-05-3.11159027E-05-1.25272643E-03
30 74-8.38547537E-05-8.10587123E-05 4.47104828E-04-1.86154483E-06 2.18555454E-06
30 75-3.24009707E-07-2.58767988E-06 6.04417034E-08-5.14538659E-06 1.42617147E-06
30 76-2.22448934E-06 1.02524302E-04 3.51293784E-05 2.30846683E-06-2.15361451E-05
30 77 3.74729476E-05-1.89325009E-04 1.38247352E-06-1.49544107E-05 2.67904712E-05
30 78-2.48606478E-04 5.07399768E-07-1.00178472E-06-4.05035412E-07 4.09276145E-06
30 79-2.91889379E-06 2.66455504E-05 3.08812855E-06-1.05543297E-05 6.05676062E-06
30 80-2.59993331E-04-2.28218245E-05-7.18628026E-05 4.79769034E-06-2.52026747E-04
30 81-7.69105128E-05-8.84307606E-05 3.25753710E-05 2.51079380E-06-5.48301405E-07
30 82-1.96249240E-06-2.20760871E-06 2.15337840E-06 2.52301183E-06-1.07478548E-07
30 83 8.48231644E-07 1.98732078E-06 1.33591124E-07 4.55040681E-07-7.74376485E-06
30 84-1.20811409E-05-3.34424976E-07-1.91007216E-06 2.26061710E-05 1.16180551E-04
30 85 4.48250377E-05 7.07030775E-06-4.94026586E-03 9.53237173E-04 1.93854372E-03
30 86 5.04769842E-04-2.19299529E-07-5.31168234E-07 7.50467763E-07-2.69122852E-06
30 87 1.86677267E-08-2.36126431E-07 1.03030456E-08-1.25102187E-07 1.56505570E-07
30 88 2.68451875E-07 5.98254925E-08 1.16088576E-06-8.95701276E-07-1.43741392E-06
30 89-4.44006422E-07-2.61908630E-05-4.38296059E-06-3.21217304E-06 1.21398104E-05
30 90 2.23145671E-04-8.78892623E-05-1.09376944E-04-9.85866745E-05 2.68809885E-07
30 91 4.89391662E-07-7.58201547E-07 8.99037462E-08 6.70766837E-08 6.06915012E-07
30 92-5.85936652E-07 5.95495172E-06-2.48429247E-05-4.18878414E-05-4.33734697E-08
30 93 8.35279242E-07-2.57119842E-05 1.82831293E-05 0.00000000E+00-2.42173566E-07
30 94 4.93652621E-07-1.09009829E-07-6.14570257E-07 4.00254049E-06-2.20892570E-06
30 95 7.29214616E-07 2.89258075E-06-5.82998894E-05-2.30894510E-05 1.09235213E-05
30 96-1.10578433E-05-1.83475572E-03-2.48946507E-04 3.02640862E-05-1.62358969E-05
30 97-3.25115386E-07-5.68096974E-07 8.93212360E-07 4.17046825E-07-3.04755151E-07
30 98-7.01305176E-07 3.95139091E-07-3.57330075E-06 4.19450294E-05 1.26045617E-05
30 99 9.87724708E-09 3.81224789E-07 3.51643395E-07-4.30378254E-08 2.72349276E-07
30100-4.69094075E-06-2.05065078E-06-2.19723304E-07-1.51075784E-06 4.28654057E-05
30101 2.36103355E-05-1.02326223E-05 2.46258707E-05 7.88098511E-04 1.40547088E-05
30102 4.90317818E-05 2.86878100E-05-5.99876669E-08 1.84663716E-07-1.24676049E-07
30103-3.17587166E-07 6.86784260E-07 4.60721896E-07 7.88187426E-09-1.30571949E-06
30104 3.89007958E-05-2.33358251E-04 3.69958412E-08-3.85021790E-06 2.57608044E-05
30105 3.82739207E-05 1.04593096E-08 7.27607940E-07 1.35631010E-06 6.57589078E-07
30106 5.23874920E-07-6.98756209E-06-5.98352469E-06-3.55086634E-06-2.84253525E-06
30107 9.01701681E-06 8.28039263E-05 6.40780930E-05 3.19096993E-06 4.80516365E-03
30108 9.10915465E-04 7.46221188E-04 7.13358296E-04-4.61505355E-07 2.20896562E-06
30109-1.74746026E-06 1.80480775E-06-4.22231620E-07 8.40974950E-07-9.59404795E-08
30110-1.53504090E-06 4.36721962E-06 3.28425391E-04-7.64048470E-09 1.06703520E-08
30111-1.75283847E-07 6.57823819E-08-4.34622421E-07 3.10498255E-07 1.02754172E-06
30112-4.63707754E-07 3.04759924E-06 1.51496802E-05-1.72840113E-05 1.10168879E-05
30113-4.93817443E-05-1.11199661E-03-7.08959109E-04 4.22451083E-04-3.04096499E-04
30114 2.73700730E-07 3.91157246E-07-6.64857976E-07-1.22661251E-06 1.04126850E-07
30115 4.15533764E-08 8.83967656E-08 3.45770550E-07-4.49145644E-07 1.02173470E-07
30116 8.30896256E-07-3.42381293E-06 1.34455831E-06-7.38039361E-07-3.39328198E-06
30117 2.12402965E-05 1.54226306E-06 6.19791153E-06 2.55359738E-05 3.31503122E-04
30118 4.30175579E-05 1.56045367E-05 8.92266584E-05 1.28311898E-07-2.97620656E-08
30119-9.85498326E-08 4.60516167E-07-2.27878749E-07 6.58131202E-07 3.17284904E-07
30120-2.19117143E-06 4.98000216E-05 4.22994775E-05 3.44912821E-07-3.10063519E-06
30121-2.16193551E-05-8.56335748E-05-1.12133319E-07-1.09642496E-06-2.43696347E-06
30122-3.04811849E-05-9.89754020E-08-5.33966042E-08-9.27612674E-07 2.44972350E-07
30123 1.36831153E-06-3.21745312E-07 2.81478572E-06-1.47724879E-06-6.92933989E-06
30124 5.68112883E-05-3.41669700E-05-5.44827978E-06 4.07812600E-05 1.03303987E-03
30125 6.71259689E-05-1.33507680E-04-2.12636395E-04-1.14068810E-07-9.75964872E-07
30126 1.09003368E-06 2.03284281E-07-1.25910772E-06 1.59465218E-06-2.17506763E-06
[truncated: 10,447,207 more chars]
