# Supplementary material for: Computational Investigation of the Formation of Peroxide (ROOR) Accretion Products in the OH- and NO3-Initiated Oxidation of α-Pinene
Source: J Phys Chem A. 2021 Dec 9;125(50):10632–9. doi: 10.1021/acs.jpca.1c08969 (PMC8713291; doi:10.1021/acs.jpca.1c08969)
Supplement: Supplementary file 2 — jp1c08969_si_002.zip [file jp1c08969_si_002.zip › JPCA-secondnd-paper-updated-outfile/α-pinene, ( S-alkoxy,R-nitroxy)2/soc-local-minima-2nd-1960.out]

----- GAMESS execution script 'rungms' -----
This job is running on host r14c48.bullx
under operating system Linux at Tue Nov 16 20:54:24 EET 2021
Available scratch disk space (Kbyte units) at beginning of the job is
Filesystem                                         1K-blocks          Used     Available Use% Mounted on
10.140.15.146@o2ib:10.140.15.145@o2ib:/scratch 5252469523680 3497567064268 1701712809140  68% /scratch
GAMESS temporary binary files will be written to /scratch/kurten/scratch_galib/gamess-us-trash/GALIB/SCR
GAMESS supplementary output files will be written to /scratch/kurten/scratch_galib/gamess-us-trash/SCR/GALIB
Copying input file ./soc-nodown-down-1960.inp to your run's scratch directory...
 
Assuming a single but multicore node.
 

 Distributed Data Interface kickoff program.
 Initiating 40 compute processes on 1 nodes to run the following command:
 /projappl/kurten/appl_galib/gamess/gamess.01.x soc-nodown-down-1960 

          *******************************************************
          *                                                     *
          *          GAMESS VERSION = 30 SEP 2020 (R2)          *
          *                                                     *
          *              doi.org/10.1063/5.0005188              *
          *                                                     *
          **************** 64 BIT INTEL VERSION *****************

  GAMESS HAS BEEN MADE POSSIBLE WITH IMPORTANT CONTRIBUTIONS FROM
  THE FOLLOWING INDIVIDUALS (IN ALPHABETICAL ORDER):

     IVANA ADAMOVIC, CHRISTINE AIKENS, TOMOKO AKAMA,
     YURI ALEXEEV, YURIKO AOKI, POOJA ARORA, TOSHIO ASADA,
     ANDREY ASADCHEV, KIM K. BALDRIDGE, PRADIPTA BANDYOPADHYAY,
     MARIA BARYSZ, ROB BELL, JONATHAN BENTZ, COLLEEN BERTONI,
     JERRY A. BOATZ, BRETT BODE, KURT BRORSEN, KURT R. BRORSEN,
     LAIMUTIS BYTAUTAS, CALEB CARLIN, LAURA CARRINGTON,
     GALINA CHABAN, BENOIT CHAMPAGNE, WEI CHEN, MAHITO CHIBA,
     DAN CHIPMAN, CHEOL HO CHOI, TANNER CULPITT,
     DIPAYAN DATTA, PAUL DAY, ALBERT DEFUSCO,
     NUWAN DESILVA, J. EMILIANO DEUSTUA,
     TIM DUDLEY, MICHEL DUPUIS, STEVEN T. ELBERT,
     DMITRI FEDOROV, ALEX FINDLATER, GRAHAM FLETCHER,
     MARK FREITAG, CHRISTIAN FRIEDL, DAVID GARMER,
     IGOR S. GERASIMOV, KURT GLAESEMANN, MARK S. GORDON,
     JEFFREY GOUR, FENG LONG GU, EMILIE B. GUIDEZ,
     ANASTASIA GUNINA, SHARON HAMMES-SCHIFFER, MASATAKE HARUTA,
     KIMIHIKO HIRAO, YASUHIRO IKABATA, TZVETELIN IORDANOV,
     STEPHAN IRLE, KAZUYA ISHIMURA, JOE IVANIC, FRANK JENSEN,
     JAN H. JENSEN, VISVALDAS KAIRYS, MUNEAKI KAMIYA,
     MICHIO KATOUDA, NAOAKI KAWAKAMI, DAN KEMP, BERNARD KIRTMAN,
     KAZUO KITAURA, MARIUSZ KLOBUKOWSKI, MASATO KOBAYASHI,
     PRAKASHAN KORAMBATH, JACEK KORCHOWIEC, SHIRO KOSEKI,
     KAROL KOWALSKI, JIMMY KROMANN, STANISLAW KUCHARSKI,
     HENRY KURTZ, SAROM SOK LEANG, HUI LI, SHUHUA LI, WEI LI,
     JESSE LUTZ, ALEKSANDR O. LYKHIN, MARCIN MAKOWSKI,
     JOANI MATO, NIKITA MATSUNAGA, BENEDETTA MENNUCCI,
     GRANT MERRILL, NORIYUKI MINEZAWA, VLADIMIR MIRONOV,
     EISAKU MIYOSHI, JOHN A. MONTGOMERY JR., HIROTOSHI MORI,
     JONATHAN MULLIN, MONIKA MUSIAL, SHIGERU NAGASE,
     TAKESHI NAGATA, HIROMI NAKAI, TAKAHITO NAKAJIMA,
     YUYA NAKAJIMA, HARUYUKI NAKANO, HIROYA NAKATA, SEAN NEDD,
     HEATHER NETZLOFF, KIET A. NGUYEN, YOSHIO NISHIMOTO,
     BOSILJKA NJEGIC, RYAN OLSON, MIKE PAK, ROBERTO PEVERATI,
     BUU PHAM, PIOTR PIECUCH, ANNA POMOGAEVA, DAVID POOLE,
     SPENCER PRUITT, OLIVIER QUINET, LUKE ROSKOP,
     KLAUS RUEDENBERG, ANDREW SAND, TOSAPORN SATTASATHUCHANA,
     NOZOMI SAWADA, MICHAEL W. SCHMIDT, PATRICK E. SCHNEIDER,
     JUNJI SEINO, PRACHI SHARMA, JUN SHEN, JIM SHOEMAKER,
     YINAN SHU, DEJUN SI, JONATHAN SKONE, LYUDMILA SLIPCHENKO,
     TONY SMITH, JIE SONG, MARK SPACKMAN, CASPER STEINMANN,
     WALT STEVENS, PEIFENG SU, SHUJUN SU, CHET SWALINA,
     TETSUYA TAKETSUGU, ZHEN TAO, NANDUN THELLAMUREGE
     SEIKEN TOKURA, JACOPO TOMASI, TSUGUKI TOUMA, TAKAO TSUNEDA,
     HIROAKI UMEDA, JORGE LUIS GALVEZ VALLEJO, YALI WANG,
     SIMON WEBB, AARON WEST, THERESA L. WINDUS, MARTA WLOCH,
     PENG XU, KIYOSHI YAGI, SUSUMU YANAGISAWA, YANG YANG,
     SOOHAENG YOO, TAKESHI YOSHIKAWA, FEDERICO ZAHARIEV,
     TOBY ZENG

  WHO ARE SUPPORTED BY THEIR INSTITUTION/UNIVERSITY/COMPANY/GROUP
  (IN ALPHABETICAL ORDER):

     EP ANALYTICS, FACULTES UNIVERSITAIRES NOTRE-DAME DE LA PAIX,
     INSTITUTE FOR MOLECULAR SCIENCE, IOWA STATE UNIVERSITY,
     JACKSON STATE UNIVERSITY, JOHANNES KEPLER UNIVERSITY LINZ,
     KYUSHU UNIVERSITY, MICHIGAN STATE UNIVERSITY,
     MIE UNIVERSITY, MOSCOW STATE UNIVERSITY,
     N. COPERNICUS UNIVERSITY, NAGOYA UNIVERSITY,
     NANJING UNIVERSITY, NAT. INST. OF ADVANCED INDUSTRIAL
     SCIENCE AND TECHNOLOGY, NATIONAL INST. OF STANDARDS AND
     TECHNOLOGY, NESMEYANOV INSTITUTE OF ORGANOELEMENT COMPOUNDS
     OF RUSSIAN ACADEMY OF SCIENCES, OSAKA PREFECTURE UNIVERSITY,
     PENNSYLVANIA STATE UNIVERSITY, TOKYO INSTITUTE OF TECHNOLOGY,
     UNIVERSITY OF AARHUS, UNIVERSITY OF ALBERTA,
     UNIVERSITY OF CALIFORNIA AT SANTA BARBARA,
     UNIVERSITY OF COPENHAGEN, UNIVERSITY OF IOWA,
     UNIVERSITY OF MEMPHIS, UNIVERSITY OF MINNESOTA,
     UNIVERSITY OF NEBRASKA, UNIVERSITY OF NEW ENGLAND,
     UNIVERSITY OF NOTRE DAME, UNIVERSITY OF PISA,
     UNIVERSITY OF SILESIA, UNIVERSITY OF TOKYO,
     UNIVERSITY OF ZURICH, WASEDA UNIVERSITY, YALE UNIVERSITY

  GAMESS SOFTWARE MANAGEMENT TEAM FOR THIS RELEASE:
     MARK S. GORDON (TEAM LEAD),
     BRETT BODE (SENIOR ADVISOR),
     GIUSEPPE BARCA,
     COLLEEN BERTONI,
     KRISTOPHER KEIPERT (ADVISOR),
     SAROM S. LEANG (DEVELOPMENT LEAD),
     BUU PHAM,
     JORGE LUIS GALVEZ VALLEJO (WEBSITE ADMINISTRATOR),
     PENG XU


 PARALLEL VERSION RUNNING ON       40 PROCESSORS IN        1 NODES.

 EXECUTION OF GAMESS BEGUN 20:54:25 16-NOV-2021    

            ECHO OF THE FIRST FEW INPUT CARDS -
 INPUT CARD> $CONTRL SCFTYP=none CITYP=GUGA MPLEVL=0 RUNTYP=TRANSITN                        
 INPUT CARD>  itol=30 icut=11 maxit=200                                                     
 INPUT CARD>  MULT=1 icharg=0 ispher=0                                                      
 INPUT CARD>  EXETYP=run                                                                    
 INPUT CARD> $END                                                                           
 INPUT CARD> $BASIS GBASIS=N311 NGAUSS=6 NDFUNC=1 Diffs=.true. DIFFSP=.true. $END           
 INPUT CARD> $SYSTEM TIMLIM=360000 MWORDS=350 $END                                          
 INPUT CARD>! $GUESS GUESS=moread norb=536 $END                                             
 INPUT CARD> $TRANST operat=HSO1                                                            
 INPUT CARD>! ZEFF(1)=1150.4                                                                
 INPUT CARD>  NUMCI=2 NUMVEC=1                                                              
 INPUT CARD>  NFZC=112 NOCC=116 IROOTS(1)=4,4                                               
 INPUT CARD>  rstate=0000                                                                   
 INPUT CARD>  ONECNT=0                                                                      
 INPUT CARD>  TMOMNT=.t.                                                                    
 INPUT CARD>  PRTPRM=.t.                                                                    
 INPUT CARD>! Diagonal energies from TDDFT                                                  
 INPUT CARD> ENGYST(1)=-1488.366030070197,                                                  
 INPUT CARD>-1488.351258269330,                                                             
 INPUT CARD>-1488.347778678675,                                                             
 INPUT CARD>-1488.332992048697,                                                             
 INPUT CARD>-1488.366053475095,                                                             
 INPUT CARD>-1488.351285225603,                                                             
 INPUT CARD>-1488.347861525451,                                                             
 INPUT CARD>-1488.332985140355,                                                             
 INPUT CARD> $end                                                                           
 INPUT CARD> $trans dirtrf=.t. CUTTRF=1.d-12 $end                                           
 INPUT CARD> $SCF DIRSCF=.TRUE. soscf=.t. $END                                              
 INPUT CARD> $DRT1 group=c1 fors=.t. nfzc=112 ndoc=3 nalp=0 nval=1 $END                     
 INPUT CARD> $DRT2 group=c1 fors=.t. nfzc=112 ndoc=2 nalp=2 nval=0 $END                     
 INPUT CARD> $GUGDIA ITERMX=500 $END                                                        
 INPUT CARD> $DATA                                                                          
 INPUT CARD> C20N2H32O8                                                                     
 INPUT CARD>C1                                                                              
 INPUT CARD>CARBON      6.0      3.157008000        -1.095569000         0.802107000        
 INPUT CARD>CARBON      6.0      2.001036000         0.936575000        -0.448446000        
 INPUT CARD>HYDROGEN    1.0      1.232411000         1.620410000        -0.077787000        
 INPUT CARD>HYDROGEN    1.0      1.815423000         0.803188000        -1.518228000        
 INPUT CARD>CARBON      6.0      3.383382000         1.540648000        -0.222805000        
 INPUT CARD>HYDROGEN    1.0      3.434086000         2.558766000        -0.621958000        
 INPUT CARD>CARBON      6.0      3.789572000         1.305952000         1.250326000        
 INPUT CARD>HYDROGEN    1.0      2.986961000         1.327259000         1.994837000        
 INPUT CARD>HYDROGEN    1.0      4.589076000         1.961905000         1.595536000        
 INPUT CARD>CARBON      6.0      4.316379000        -0.072234000         0.776249000        
 INPUT CARD>HYDROGEN    1.0      5.194448000        -0.505655000         1.265469000        
 INPUT CARD>CARBON      6.0      4.512318000         0.548934000        -0.640490000        
 INPUT CARD>CARBON      6.0      5.870707000         1.248941000        -0.756323000        
 INPUT CARD>HYDROGEN    1.0      6.084153000         1.915433000         0.083601000        
 INPUT CARD>HYDROGEN    1.0      5.907203000         1.848757000        -1.672436000        
 INPUT CARD>HYDROGEN    1.0      6.676154000         0.508181000        -0.807726000        
  350000000 WORDS OF MEMORY AVAILABLE

     BASIS OPTIONS
     -------------
     GBASIS=N311         IGAUSS=       6      POLAR=POPN311 
     NDFUNC=       1     NFFUNC=       0     DIFFSP=       T
     NPFUNC=       0      DIFFS=       T     BASNAM=        


     RUN TITLE
     ---------
  C20N2H32O8                                                                     

 THE POINT GROUP OF THE MOLECULE IS C1      
 THE ORDER OF THE PRINCIPAL AXIS IS     0

 ATOM      ATOMIC                      COORDINATES (BOHR)
           CHARGE         X                   Y                   Z
 CARBON      6.0     5.9658800610       -2.0703252106        1.5157624428
 CARBON      6.0     3.7814097316        1.7698701170       -0.8474400603
 HYDROGEN    1.0     2.3289190943        3.0621308878       -0.1469961154
 HYDROGEN    1.0     3.4306520218        1.5178052366       -2.8690349069
 CARBON      6.0     6.3936648918        2.9114025635       -0.4210403987
 HYDROGEN    1.0     6.4894815583        4.8353666067       -1.1753301959
 CARBON      6.0     7.1612526907        2.4678914331        2.3627735353
 HYDROGEN    1.0     5.6445378260        2.5081558247        3.7696953202
 HYDROGEN    1.0     8.6720961768        3.7074628639        3.0151258435
 CARBON      6.0     8.1567735692       -0.1365024670        1.4668979082
 HYDROGEN    1.0     9.8160833775       -0.9555493943        2.3913896560
 CARBON      6.0     8.5270445895        1.0373348453       -1.2103505979
 CARBON      6.0    11.0940275842        2.3601562648       -1.4292432282
 HYDROGEN    1.0    11.4973820374        3.6196435178        0.1579829823
 HYDROGEN    1.0    11.1629950238        3.4936441479       -3.1604457720
 HYDROGEN    1.0    12.6161017118        0.9603228422       -1.5263808132
 CARBON      6.0     8.1543944041       -0.6165420008       -3.5436274003
 HYDROGEN    1.0     6.4063071586       -1.7138246236       -3.5268088390
 HYDROGEN    1.0     9.7163682063       -1.9623538266       -3.7173045569
 HYDROGEN    1.0     8.1393956490        0.5604738307       -5.2490068384
 CARBON      6.0     3.4483682029       -0.8160932856        0.4864438151
 HYDROGEN    1.0     2.0905528376       -0.6419928304        2.0243576260
 OXYGEN      8.0     2.3008075305       -2.3825495178       -1.4328412665
 NITROGEN    7.0     0.7718661386       -4.3120504581       -0.6239742931
 OXYGEN      8.0     0.5535649925       -4.6967608747        1.6166624722
 OXYGEN      8.0    -0.2396437114       -5.4154274473       -2.3471757370
 CARBON      6.0     5.6002577667       -2.9769873937        4.2988015892
 HYDROGEN    1.0     4.0981599325       -4.3795798163        4.4076668136
 HYDROGEN    1.0     5.0858554555       -1.3423460684        5.4527873300
 HYDROGEN    1.0     7.3661311132       -3.7788245864        4.9998578053
 OXYGEN      8.0     6.5818853796       -4.2358302501        0.2781034147
 CARBON      6.0    -4.1155454115        0.6191895069       -1.3836346915
 CARBON      6.0    -8.5222654724        2.3911855655        0.1985553993
 HYDROGEN    1.0    -9.8481369097        3.5966644498       -0.8341552866
 HYDROGEN    1.0    -8.6787801376        2.8985788830        2.1960581292
 CARBON      6.0    -9.2358222260       -0.3780113380       -0.1917221501
 HYDROGEN    1.0   -11.2269282335       -0.6926318176        0.2751119785
 CARBON      6.0    -8.2682617333       -1.2202338648       -2.8164041484
 HYDROGEN    1.0    -8.2716197763        0.2029509019       -4.3197624299
 HYDROGEN    1.0    -9.1859202318       -2.9161249888       -3.5405169113
 CARBON      6.0    -5.7361555213       -1.8127990222       -1.4748083012
 HYDROGEN    1.0    -4.5783771005       -3.3854459967       -2.1499828302
 CARBON      6.0    -7.2563361435       -2.2000530100        1.0161321198
 CARBON      6.0    -8.2560975671       -4.9121253866        1.2059229699
 HYDROGEN    1.0    -9.1892707160       -5.5596815703       -0.5195253583
 HYDROGEN    1.0    -9.6250528671       -5.0574793301        2.7521024422
 HYDROGEN    1.0    -6.6986572176       -6.2146398106        1.6050690033
 CARBON      6.0    -6.0313704049       -1.5097984676        3.5333737470
 HYDROGEN    1.0    -5.2321618210        0.3920160972        3.5879754897
 HYDROGEN    1.0    -4.4980278412       -2.8350179494        3.9510069698
 HYDROGEN    1.0    -7.4234653996       -1.6454373298        5.0617217650
 CARBON      6.0    -5.7993328406        3.0042939342       -0.6989529511
 HYDROGEN    1.0    -5.8352376343        4.3000714851       -2.3034210215
 OXYGEN      8.0    -4.7332968369        4.3429418088        1.4312614556
 NITROGEN    7.0    -2.4997881181        5.6220104025        1.0126739212
 OXYGEN      8.0    -1.8529481405        6.0059214650       -1.1496166944
 OXYGEN      8.0    -1.4744209074        6.2797181942        2.9308138289
 CARBON      6.0    -2.8266691400        0.9411213364       -4.0235592196
 HYDROGEN    1.0    -1.6242818474        2.6113367534       -4.0382329419
 HYDROGEN    1.0    -4.3135622389        1.1543258915       -5.4419459720
 HYDROGEN    1.0    -1.7093743189       -0.7392381297       -4.4464364320
 OXYGEN      8.0    -2.1282018485        0.3659454375        0.2144423256

          INTERNUCLEAR DISTANCES (ANGS.)
          ------------------------------

                1 CARB       2 CARB       3 HYDR       4 HYDR       5 CARB  

   1 CARB    0.0000000    2.6513701 *  3.4430842    3.2846740    2.8374865 *
   2 CARB    2.6513701 *  0.0000000    1.0935277 *  1.0939277 *  1.5253519 *
   3 HYDR    3.4430842    1.0935277 *  0.0000000    1.7557406 *  2.1573290 *
   4 HYDR    3.2846740    1.0939277 *  1.7557406 *  0.0000000    2.1634379 *
   5 CARB    2.8374865 *  1.5253519 *  2.1573290 *  2.1634379 *  0.0000000  
   6 HYDR    3.9317805    2.1714609 *  2.4543852 *  2.5505733 *  1.0947412 *
   7 CARB    2.5235571 *  2.4942187 *  2.8985928 *  3.4372849    1.5460231 *
   8 HYDR    2.7058485 *  2.6635153 *  2.7313281 *  3.7401574    2.2628788 *
   9 HYDR    3.4682122    3.4535656    3.7661424    4.3279675    2.2220530 *
  10 CARB    1.5466170 *  2.8068464 *  3.6201215    3.5051062    2.1142329 *
  11 HYDR    2.1711436 *  3.9006938    4.6927845    4.5694473    3.1116355  
  12 CARB    2.5733910 *  2.5482707 *  3.4960671    2.8475097 *  1.5596326 *
  13 CARB    3.9101910    3.8944466    4.7023601    4.1502438    2.5605703 *
  14 HYDR    4.2603476    4.2323848    4.8633821    4.6930801    2.7438135 *
  15 HYDR    4.7282123    4.1938488    4.9445655    4.2260689    2.9267787 *
  16 HYDR    4.1890291    4.7084320    5.6039452    4.9212344    3.5000669  
  17 CARB    3.0167980    2.9975630 *  4.0648908    2.7661475 *  2.6615622 *
  18 HYDR    2.6852079 *  2.7089137 *  3.7738159    2.3505611 *  2.9481720 *
  19 HYDR    3.4074581    4.0088224    5.0913054    3.8284537    3.5757355  
  20 HYDR    4.0094520    3.3396271    4.3006987    2.8375457 *  2.9880340 *
  21 CARB    1.5849243 *  1.5498092 *  2.1621949 *  2.1629458 *  2.5594092 *
  22 HYDR    2.2021000 *  2.1769262 *  2.2755931 *  2.9179643 *  3.2242212  
  23 OXYG    2.4946936 *  2.3533498 *  2.9604964 *  2.2792720 *  3.5812889  
  24 NITR    3.2006076    3.5928387    3.9962684    3.5928235    4.8449082  
  25 OXYG    3.1839368    4.0407837    4.3141019    4.3321471    5.1887212  
  26 OXYG    4.2538915    4.4288873    4.8299507    4.1604615    5.7250737  
  27 CARB    1.5609404 *  3.8278455    4.3294889    4.6219999    4.0154596  
  28 HYDR    2.1936389 *  4.2837940    4.7109921    4.9690590    4.7844232  
  29 HYDR    2.1692758 *  3.7820566    4.0425017    4.7382168    3.8996664  
  30 HYDR    2.1830466 *  4.6684451    5.2562588    5.4343632    4.5855878  
  31 OXYG    1.3595504 *  3.5568407    4.4754966    3.8502535    3.8015103  
  32 CARB    5.7306532    4.2325405    3.7053126    4.0975893    5.7147304  
  33 CARB    8.0523056    6.5425777    5.7560714    6.5465266    7.9047729  
  34 HYDR    8.9760694    7.2769452    6.4602683    7.1934757    8.6052157  
  35 HYDR    8.1914670    6.8137237    5.9561502    6.9843389    8.0953391  
  36 CARB    8.1443659    6.9901829    6.3848655    6.9239702    8.4528293  
  37 HYDR    9.1507877    8.0701569    7.4468874    8.0186742    9.5245877  
  38 CARB    7.8863588    6.6519101    6.2111215    6.3581524    8.1599797  
  39 HYDR    8.2308335    6.6891809    6.2154861    6.2786522    8.1569943  
  40 HYDR    8.4644939    7.4341938    7.0966408    7.0856126    8.9556849  
  41 CARB    6.3929226    5.3917204    5.0361845    5.2135952    6.9110032  
  42 HYDR    5.9482110    5.2428605    5.1112590    4.9839243    6.7566061  
  43 CARB    7.0022261    6.2850804    5.8190387    6.3308867    7.7505044  
  44 CARB    7.6764721    7.3661577    7.0494222    7.3806361    8.8306054  
  45 HYDR    8.2997635    7.8857781    7.6161664    7.7569780    9.3859524  
  46 HYDR    8.4258714    8.1860598    7.7994029    8.2877162    9.6154758  
  47 HYDR    7.0516482    7.0917452    6.9123056    7.1470519    8.5129912  
  48 CARB    6.4446525    5.9456169    5.4054388    6.2543085    7.2858678  
  49 HYDR    6.1656152    5.3657598    4.6810348    5.7484515    6.6427948  
  50 HYDR    5.6996232    5.6197322    5.2433214    5.9945297    6.9151363  
  51 HYDR    7.3330474    6.9427520    6.3589613    7.3079142    8.2276182  
  52 CARB    6.8808704    5.1124241    4.3113003    5.0787654    6.4541200  
  53 HYDR    7.3788354    5.3182105    4.5162146    5.1283155    6.5885822  
  54 OXYG    6.6011446    4.8590289    3.8888684    5.1066018    6.0170410  
  55 NITR    6.0588522    4.0214844    2.9564973 *  4.3341614    4.9781051  
  56 OXYG    6.1134078    3.7336607    2.7577784 *  3.7796748    4.6769659  
  57 OXYG    5.9654889    4.1747252    3.0987915    4.7441501    4.8640357  
  58 CARB    5.7254390    3.9044985    3.5932076    3.3809233    5.3411449  
  59 HYDR    5.5595197    3.3514399    2.9450384 *  2.8058968 *  4.6574089  
  60 HYDR    6.7865825    4.9363176    4.6071489    4.3225990    6.3267456  
  61 HYDR    5.1910410    3.7192205    3.7134297    3.0857120    5.1629434  
  62 OXYG    4.5257190    3.2630164    2.7631962 *  3.4186435    4.7184514  

                6 HYDR       7 CARB       8 HYDR       9 HYDR      10 CARB  

   1 CARB    3.9317805    2.5235571 *  2.7058485 *  3.4682122    1.5466170 *
   2 CARB    2.1714609 *  2.4942187 *  2.6635153 *  3.4535656    2.8068464 *
   3 HYDR    2.4543852 *  2.8985928 *  2.7313281 *  3.7661424    3.6201215  
   4 HYDR    2.5505733 *  3.4372849    3.7401574    4.3279675    3.5051062  
   5 CARB    1.0947412 *  1.5460231 *  2.2628788 *  2.2220530 *  2.1142329 *
   6 HYDR    0.0000000    2.2806492 *  2.9264563 *  2.5705106 *  3.1073437  
   7 CARB    2.2806492 *  0.0000000    1.0949589 *  1.0902527 *  1.5497326 *
   8 HYDR    2.9264563 *  1.0949589 *  0.0000000    1.7688949 *  2.2827373 *
   9 HYDR    2.5705106 *  1.0902527 *  1.7688949 *  0.0000000    2.2098227 *
  10 CARB    3.1073437    1.5497326 *  2.2827373 *  2.2098227 *  0.0000000  
  11 HYDR    4.0064861    2.2925588 *  2.9604983 *  2.5620835 *  1.0946210 *
  12 CARB    2.2808666 *  2.1611625 *  3.1428414    2.6461654 *  1.5592919 *
  13 CARB    2.7696241 *  2.8915417 *  3.9863525    2.7716667 *  2.5515125 *
  14 HYDR    2.8168326 *  2.6453386 *  3.6866475    2.1268198 *  2.7487463 *
  15 HYDR    2.7791949 *  3.6498679    4.7168490    3.5256067    3.4952805  
  16 HYDR    3.8406267    3.6337821    4.7048266    3.4992680    2.9007579 *
  17 CARB    3.2665316    3.5650068    4.4130910    4.1661503    2.6635971 *
  18 HYDR    3.6825671    3.8431485    4.4791153    4.6531825    2.9219587 *
  19 HYDR    4.2029946    4.2043137    5.0927757    4.6904017    3.0233589  
  20 HYDR    3.2444981    4.1846581    5.0578597    4.6880206    3.5730028  
  21 CARB    3.5081244    2.8046734 *  2.7319866 *  3.8938287    2.5703101 *
  22 HYDR    4.0849619    3.1528442    2.6774721 *  4.2074117    3.2347111  
  23 OXYG    4.4182217    4.1518465    4.1723174    5.2242950    3.6565173  
  24 NITR    5.7158580    5.1770883    5.0079987    6.2606226    4.6236832  
  25 OXYG    6.1231955    5.1727032    4.8054533    6.2276142    4.6923184  
  26 OXYG    6.5184054    6.2412325    6.1444492    7.3210389    5.6230911  
  27 CARB    5.0698857    3.1676293    2.9161801 *  3.9517138    2.5170045 *
  28 HYDR    5.8402451    4.1143995    3.7507878    4.9714597    3.4750539  
  29 HYDR    4.8519016    2.8187504 *  2.2433177 *  3.5222654    2.7380467 *
  30 HYDR    5.6278629    3.5897432    3.5102966    4.1562891    2.7175934 *
  31 OXYG    4.8617429    3.7276547    4.0491979    4.5814704    2.4074944 *
  32 CARB    6.0401854    6.3637706    5.9254675    7.3403256    6.6790978  
  33 CARB    8.0812510    8.3781054    7.7315139    9.2464049    8.9521440  
  34 HYDR    8.6721893    9.1780423    8.5720714   10.0101017    9.8063295  
  35 HYDR    8.2862055    8.3857469    7.6279795    9.2018746    9.0608260  
  36 CARB    8.7823015    8.9098219    8.2905020    9.8669709    9.2464050  
  37 HYDR    9.8508548    9.9349056    9.2734976   10.8815067   10.2809965  
  38 CARB    8.4859047    8.8310165    8.3811317    9.8328006    9.0007269  
  39 HYDR    8.3542465    8.9798089    8.6048311    9.9447556    9.2188201  
  40 HYDR    9.3381112    9.6285038    9.2083610   10.6594363    9.6648330  
  41 CARB    7.3659115    7.4723591    7.0142569    8.5036416    7.5669957  
  42 HYDR    7.3139342    7.3409958    6.9860441    8.4098028    7.2135521  
  43 CARB    8.2532507    8.0509761    7.4119183    9.0520200    8.2324978  
  44 CARB    9.4383042    9.0657444    8.4479823   10.0979202    9.0465636  
  45 HYDR    9.9607744    9.7588261    9.2193747   10.8113146    9.6745701  
  46 HYDR   10.2197177    9.7369022    9.0338280   10.7369406    9.7870773  
  47 HYDR    9.2228819    8.6639353    8.0797453    9.7100268    8.4940230  
  48 CARB    7.8347680    7.3179230    6.5354277    8.2605963    7.6219840  
  49 HYDR    7.0962919    6.6812081    5.8644125    7.5701711    7.1789266  
  50 HYDR    7.5921629    6.8299166    6.0671970    7.7976399    6.9722347  
  51 HYDR    8.7669792    8.1451673    7.2883361    9.0411787    8.4989143  
  52 CARB    6.5795849    7.0529357    6.5064521    7.9148906    7.6562351  
  53 HYDR    6.5553471    7.3713273    6.9376520    8.1826078    8.0196960  
  54 OXYG    6.1024843    6.3910907    5.7125209    7.1510826    7.2212941  
  55 NITR    4.9134653    5.4252140    4.8392182    6.0909728    6.4143857  
  56 OXYG    4.4578902    5.4510486    5.0934868    6.1120442    6.3670832  
  57 OXYG    4.8027118    5.0042251    4.2862697    5.5393362    6.1728213  
  58 CARB    5.5517785    6.3252700    6.1473854    7.2830120    6.5228992  
  59 HYDR    4.7027062    5.7526965    5.6453598    6.6298700    6.1148287  
  60 HYDR    6.4477121    7.3764818    7.2141232    8.3110803    7.5749581  
  61 HYDR    5.5247116    6.1561999    6.0827863    7.1629373    6.0952327  
  62 OXYG    5.1894905    5.1666637    4.6629006    6.1634046    5.4892242  

               11 HYDR      12 CARB      13 CARB      14 HYDR      15 HYDR  

   1 CARB    2.1711436 *  2.5733910 *  3.9101910    4.2603476    4.7282123  
   2 CARB    3.9006938    2.5482707 *  3.8944466    4.2323848    4.1938488  
   3 HYDR    4.6927845    3.4960671    4.7023601    4.8633821    4.9445655  
   4 HYDR    4.5694473    2.8475097 *  4.1502438    4.6930801    4.2260689  
   5 CARB    3.1116355    1.5596326 *  2.5605703 *  2.7438135 *  2.9267787 *
   6 HYDR    4.0064861    2.2808666 *  2.7696241 *  2.8168326 *  2.7791949 *
   7 CARB    2.2925588 *  2.1611625 *  2.8915417 *  2.6453386 *  3.6498679  
   8 HYDR    2.9604983 *  3.1428414    3.9863525    3.6866475    4.7168490  
   9 HYDR    2.5620835 *  2.6461654 *  2.7716667 *  2.1268198 *  3.5256067  
  10 CARB    1.0946210 *  1.5592919 *  2.5515125 *  2.7487463 *  3.4952805  
  11 HYDR    0.0000000    2.2825729 *  2.7610824 *  2.8372617 *  3.8317831  
  12 CARB    2.2825729 *  0.0000000    1.5325299 *  2.2050607 *  2.1679844 *
  13 CARB    2.7610824 *  1.5325299 *  0.0000000    1.0932717 *  1.0956159 *
  14 HYDR    2.8372617 *  2.2050607 *  1.0932717 *  0.0000000    1.7661888 *
  15 HYDR    3.8317831    2.1679844 *  1.0956159 *  1.7661888 *  0.0000000  
  16 HYDR    2.7425269 *  2.1706715 *  1.0954965 *  1.7678482 *  1.7709187 *
  17 CARB    3.2663812    1.5262299 *  2.4805263 *  3.4628881    2.7030618 *
  18 HYDR    3.6365925    2.2094265 *  3.4689102    4.3618658    3.7372816  
  19 HYDR    3.2766176    2.1623507 *  2.6887862 *  3.7173923    3.0014537  
  20 HYDR    4.2163596    2.1617660 *  2.7271529 *  3.7369855    2.4881309 *
  21 CARB    3.5179767    2.9984913 *  4.4969022    4.8664249    5.0588102  
  22 HYDR    4.0961482    3.9141916    5.3445020    5.5534205    5.9469467  
  23 OXYG    4.5256395    3.7609256    5.2868486    5.8720562    5.7007063  
  24 NITR    5.3485237    4.9951236    6.5179906    7.0712005    7.0071164  
  25 OXYG    5.3021108    5.4081872    6.9032581    7.3144751    7.5296456  
  26 OXYG    6.3382571    5.7916591    7.2894893    7.9493996    7.6694770  
  27 CARB    2.6720893 *  3.9256115    5.0612452    5.1696580    5.9975533  
  28 HYDR    3.6846854    4.7484659    5.9971386    6.1892449    6.8828830  
  29 HYDR    2.9886488 *  4.1634538    5.2163297    5.1241183    6.1372291  
  30 HYDR    2.4120997 *  4.2038728    5.1009404    5.1645183    6.1232812  
  31 OXYG    2.6819556 *  3.0767646    4.3244337    4.9041059    5.0909756  
  32 CARB    7.6834804    6.6944573    8.1011516    8.4526490    8.2804547  
  33 CARB    9.9325343    9.0811642   10.4161877   10.6138900   10.5836480  
  34 HYDR   10.8165739    9.8196105   11.1058829   11.3077643   11.1866857  
  35 HYDR    9.9978436    9.3337665   10.6415510   10.7378814   10.8802533  
  36 CARB   10.1786680    9.4448911   10.8749699   11.1751573   11.0990406  
  37 HYDR   11.1925191   10.5227641   11.9557691   12.2399477   12.1898897  
  38 CARB    9.9597107    9.0078083   10.4456112   10.8829526   10.5823907  
  39 HYDR   10.2275971    9.0512480   10.4240791   10.8776168   10.4487643  
  40 HYDR   10.5849672    9.6827673   11.1450923   11.6442344   11.2915557  
  41 CARB    8.4925035    7.6982483    9.1758587    9.6009184    9.4155044  
  42 HYDR    8.0901658    7.3362363    8.8414684    9.3595288    9.1063658  
  43 CARB    9.0874947    8.6071133   10.0892776   10.4008201   10.4388009  
  44 CARB    9.8099750    9.5091299   11.0274435   11.3999226   11.4334533  
  45 HYDR   10.4621292   10.0106251   11.5327089   11.9815900   11.8700000  
  46 HYDR   10.5160411   10.3473631   11.8538688   12.1616304   12.2995054  
  47 HYDR    9.1810802    9.0478434   10.5744632   10.9720156   11.0495394  
  48 CARB    8.4129715    8.2139877    9.6548875    9.8284841   10.1166714  
  49 HYDR    8.0200899    7.7186652    9.0980101    9.1970346    9.5246386  
  50 HYDR    7.6841673    7.6919739    9.1510816    9.3456781    9.6984254  
  51 HYDR    9.2387841    9.1801947   10.5977565   10.7119671   11.0934373  
  52 CARB    8.6803104    7.6570969    8.9544212    9.1700377    9.0737925  
  53 HYDR    9.0831644    7.8152762    9.0290647    9.2710464    9.0166078  
  54 OXYG    8.2095897    7.3656798    8.5755802    8.6237926    8.7673856  
  55 NITR    7.4244500    6.4279709    7.5097407    7.4960482    7.6432050  
  56 OXYG    7.4305060    6.0897885    7.1192333    7.2099396    7.0951155  
  57 OXYG    7.1019365    6.3646878    7.3389647    7.1592081    7.5687135  
  58 CARB    7.5690499    6.1900217    7.5308808    8.0225473    7.5390774  
  59 HYDR    7.1965125    5.6382546    6.8716740    7.3096021    6.7987112  
  60 HYDR    8.6218485    7.1546891    8.4494485    8.9714345    8.3703978  
  61 HYDR    7.0925315    5.7583807    7.1514698    7.7523824    7.2028189  
  62 OXYG    6.4627124    5.6997837    7.1292948    7.4131344    7.4429544  

               16 HYDR      17 CARB      18 HYDR      19 HYDR      20 HYDR  

   1 CARB    4.1890291    3.0167980    2.6852079 *  3.4074581    4.0094520  
   2 CARB    4.7084320    2.9975630 *  2.7089137 *  4.0088224    3.3396271  
   3 HYDR    5.6039452    4.0648908    3.7738159    5.0913054    4.3006987  
   4 HYDR    4.9212344    2.7661475 *  2.3505611 *  3.8284537    2.8375457 *
   5 CARB    3.5000669    2.6615622 *  2.9481720 *  3.5757355    2.9880340 *
   6 HYDR    3.8406267    3.2665316    3.6825671    4.2029946    3.2444981  
   7 CARB    3.6337821    3.5650068    3.8431485    4.2043137    4.1846581  
   8 HYDR    4.7048266    4.4130910    4.4791153    5.0927757    5.0578597  
   9 HYDR    3.4992680    4.1661503    4.6531825    4.6904017    4.6880206  
  10 CARB    2.9007579 *  2.6635971 *  2.9219587 *  3.0233589    3.5730028  
  11 HYDR    2.7425269 *  3.2663812    3.6365925    3.2766176    4.2163596  
  12 CARB    2.1706715 *  1.5262299 *  2.2094265 *  2.1623507 *  2.1617660 *
  13 CARB    1.0954965 *  2.4805263 *  3.4689102    2.6887862 *  2.7271529 *
  14 HYDR    1.7678482 *  3.4628881    4.3618658    3.7173923    3.7369855  
  15 HYDR    1.7709187 *  2.7030618 *  3.7372816    3.0014537    2.4881309 *
  16 HYDR    0.0000000    2.7221846 *  3.7311434    2.4679547 *  3.0882705  
  17 CARB    2.7221846 *  0.0000000    1.0922251 *  1.0949156 *  1.0965480 *
  18 HYDR    3.7311434    1.0922251 *  0.0000000    1.7594296 *  1.7663739 *
  19 HYDR    2.4679547 *  1.0949156 *  1.7594296 *  0.0000000    1.7707771 *
  20 HYDR    3.0882705    1.0965480 *  1.7663739 *  1.7707771 *  0.0000000  
  21 CARB    5.0550820    3.2803858    2.6806639 *  4.0395756    3.9880474  
  22 HYDR    5.9391121    4.3564267    3.7638607    5.0994431    5.0462609  
  23 OXYG    5.7383128    3.4228680    2.4643427 *  4.1121491    4.0061765  
  24 NITR    6.8772315    4.6339397    3.6249279    5.1603298    5.2762159  
  25 OXYG    7.2438569    5.3194656    4.4149939    5.7940716    6.0871661  
  26 OXYG    7.6060663    5.1556280    4.0737047    5.6233180    5.6584941  
  27 CARB    5.2561242    4.5398045    4.2163665    4.7986137    5.5531221  
  28 HYDR    6.1776274    5.1261018    4.5947001    5.3815637    6.1253738  
  29 HYDR    5.5680834    5.0446498    4.8069203    5.4460706    5.9746251  
  30 HYDR    5.0925853    4.8387908    4.6702562    4.8733777    5.9037466  
  31 OXYG    4.3207553    2.9069927 *  2.4174018 *  2.9442883 *  3.9592686  
  32 CARB    8.8561692    6.6251644    5.8148257    7.5476374    6.8000436  
  33 CARB   11.2486373    9.1833424    8.4269168   10.1366802    9.3267155  
  34 HYDR   11.9747502    9.8884452    9.1604025   10.8705050    9.9319210  
  35 HYDR   11.4855283    9.5933841    8.8798612   10.5434899    9.8111626  
  36 CARB   11.6067166    9.3727405    8.4929802   10.2355164    9.5889937  
  37 HYDR   12.6833500   10.4534171    9.5608202   11.3022802   10.6775940  
  38 CARB   11.1325565    8.7048762    7.7789286    9.5370789    8.8279026  
  39 HYDR   11.1589104    8.7127696    7.8444052    9.5928497    8.7003040  
  40 HYDR   11.7664528    9.2564371    8.2755483   10.0158232    9.3945320  
  41 CARB    9.8218806    7.4585543    6.5168324    8.2631607    7.7123462  
  42 HYDR    9.3908417    6.9346966    5.9247356    7.6469579    7.2347641  
  43 CARB   10.7328592    8.5456724    7.6235059    9.3251575    8.9162995  
  44 CARB   11.5646701    9.3218521    8.3270036    9.9837790    9.7636810  
  45 HYDR   12.0554717    9.6766038    8.6477410   10.3235652   10.0419240  
  46 HYDR   12.4011457   10.2538506    9.2811302   10.9159865   10.7301016  
  47 HYDR   11.0285665    8.8304592    7.8191843    9.4048161    9.3628241  
  48 CARB   10.3078354    8.4023912    7.5689668    9.1773496    8.8899706  
  49 HYDR    9.8296027    8.0441354    7.3039628    8.8922049    8.4820227  
  50 HYDR    9.7187233    7.8698989    7.0219114    8.5591635    8.4647536  
  51 HYDR   11.2476911    9.4333229    8.6148714   10.1919268    9.9476852  
  52 CARB    9.8146430    7.7756494    7.0845561    8.7676704    7.8661339  
  53 HYDR    9.9312012    7.8742749    7.2464259    8.9032320    7.8123382  
  54 OXYG    9.4838158    7.7671717    7.2045429    8.7763262    7.9312930  
  55 NITR    8.4778796    6.9640816    6.5613693    8.0101732    7.0605023  
  56 OXYG    8.1113296    6.4753484    6.1133331    7.5569682    6.4007447  
  57 OXYG    8.3117117    7.1427340    6.8528656    8.1528165    7.3333484  
  58 CARB    8.2781225    5.8745922    5.0906563    6.8149267    5.8425863  
  59 HYDR    7.7017340    5.4555671    4.8343444    6.4731159    5.3182027  
  60 HYDR    9.1958584    6.7392656    5.9590536    7.6598663    6.5981007  
  61 HYDR    7.7886999    5.2419020    4.3527786    6.0930167    5.2740588  
  62 OXYG    7.8628374    5.8166222    5.0524720    6.7181225    6.1555547  

               21 CARB      22 HYDR      23 OXYG      24 NITR      25 OXYG  

   1 CARB    1.5849243 *  2.2021000 *  2.4946936 *  3.2006076    3.1839368  
   2 CARB    1.5498092 *  2.1769262 *  2.3533498 *  3.5928387    4.0407837  
   3 HYDR    2.1621949 *  2.2755931 *  2.9604964 *  3.9962684    4.3141019  
   4 HYDR    2.1629458 *  2.9179643 *  2.2792720 *  3.5928235    4.3321471  
   5 CARB    2.5594092 *  3.2242212    3.5812889    4.8449082    5.1887212  
   6 HYDR    3.5081244    4.0849619    4.4182217    5.7158580    6.1231955  
   7 CARB    2.8046734 *  3.1528442    4.1518465    5.1770883    5.1727032  
   8 HYDR    2.7319866 *  2.6774721 *  4.1723174    5.0079987    4.8054533  
   9 HYDR    3.8938287    4.2074117    5.2242950    6.2606226    6.2276142  
  10 CARB    2.5703101 *  3.2347111    3.6565173    4.6236832    4.6923184  
  11 HYDR    3.5179767    4.0961482    4.5256395    5.3485237    5.3021108  
  12 CARB    2.9984913 *  3.9141916    3.7609256    4.9951236    5.4081872  
  13 CARB    4.4969022    5.3445020    5.2868486    6.5179906    6.9032581  
  14 HYDR    4.8664249    5.5534205    5.8720562    7.0712005    7.3144751  
  15 HYDR    5.0588102    5.9469467    5.7007063    7.0071164    7.5296456  
  16 HYDR    5.0550820    5.9391121    5.7383128    6.8772315    7.2438569  
  17 CARB    3.2803858    4.3564267    3.4228680    4.6339397    5.3194656  
  18 HYDR    2.6806639 *  3.7638607    2.4643427 *  3.6249279    4.4149939  
  19 HYDR    4.0395756    5.0994431    4.1121491    5.1603298    5.7940716  
  20 HYDR    3.9880474    5.0462609    4.0061765    5.2762159    6.0871661  
  21 CARB    0.0000000    1.0895337 *  1.4447930 *  2.4028615 *  2.6308605 *
  22 HYDR    1.0895337 *  0.0000000    2.0512680 *  2.4945485 *  2.3047896 *
  23 OXYG    1.4447930 *  2.0512680 *  0.0000000    1.3712637 *  2.2268181 *
  24 NITR    2.4028615 *  2.4945485 *  1.3712637 *  0.0000000    1.2085777 *
  25 OXYG    2.6308605 *  2.3047896 *  2.2268181 *  1.2085777 *  0.0000000  
  26 OXYG    3.4613494    3.6404086    2.1487626 *  1.2078714 *  2.1727012 *
  27 CARB    2.5834563 *  2.5347161 *  3.5138110    3.7166737    3.1582883  
  28 HYDR    2.8248677 *  2.5750988 *  3.4020023    3.1920489    2.3932893 *
  29 HYDR    2.7812216 *  2.4374609 *  3.9688434    4.2451983    3.6088806  
  30 HYDR    3.5299553    3.6094792    4.3952528    4.5948966    4.0543292  
  31 OXYG    2.4569408 *  3.1811053    2.6294097 *  3.1116287    3.2768356  
  32 CARB    4.1925408    3.8056877    3.7486688    3.6959538    4.0668125  
  33 CARB    6.5597830    5.9203001    6.3189372    6.0795721    6.1398407  
  34 HYDR    7.4464370    6.8725768    7.1723778    7.0078816    7.1582410  
  35 HYDR    6.7724206    5.9996580    6.7272265    6.4650751    6.3338136  
  36 CARB    6.7257681    6.1089031    6.2311015    5.6949241    5.7423402  
  37 HYDR    7.7669130    7.1078911    7.2706058    6.6491203    6.6223912  
  38 CARB    6.4453605    6.0583834    5.6740646    5.1872866    5.5390211  
  39 HYDR    6.7248454    6.4450315    5.9587178    5.6952042    6.1968487  
  40 HYDR    7.1046217    6.7622631    6.1864400    5.5402694    5.9074940  
  41 CARB    4.9977257    4.5789066    4.2637093    3.7164869    4.0104169  
  42 HYDR    4.6729964    4.4092336    3.6983120    2.9846911 *  3.4394076  
  43 CARB    5.7187049    5.0427122    5.2217159    4.4778063    4.3504917  
  44 CARB    6.5730897    5.9389872    5.9118851    4.8848748    4.6683285  
  45 HYDR    7.1629476    6.6493269    6.3269378    5.3126797    5.2978751  
  46 HYDR    7.3712872    6.6365146    6.8363301    5.7980414    5.4230626  
  47 HYDR    6.1109720    5.5115890    5.4199785    4.2465345    3.9208720  
  48 CARB    5.2819856    4.3955443    5.1537130    4.4721015    4.0019197  
  49 HYDR    4.9196590    3.9999719    5.0105134    4.6107440    4.2087513  
  50 HYDR    4.7101075    3.8134090    4.5954622    3.7747761    3.1052309  
  51 HYDR    6.2572328    5.3115539    6.2002813    5.4636474    4.8733755  
  52 CARB    5.3318514    4.8199340    5.1623661    5.2041340    5.4231666  
  53 HYDR    5.8003192    5.4474890    5.5905407    5.8123564    6.1967276  
  54 OXYG    5.1427744    4.4829235    5.3683185    5.5359049    5.5425224  
  55 NITR    4.6467265    4.1442543    5.1059227    5.6019830    5.7034607  
  56 OXYG    4.6531664    4.4217209    4.9556636    5.6408035    5.9867470  
  57 OXYG    4.7496227    4.1479121    5.5077341    6.0304824    5.9476042  
  58 CARB    4.1936763    4.2089596    3.5121436    3.8197086    4.5835365  
  59 HYDR    4.0284174    4.1377179    3.6329971    4.2772444    5.0238169  
  60 HYDR    5.2725794    5.2913793    4.5005676    4.7021114    5.4929541  
  61 HYDR    3.7769142    3.9713009    2.7933235 *  3.0643319    4.0142219  
  62 OXYG    3.0199907    2.4871119 *  2.8928089 *  2.9461908 *  3.1212079  

               26 OXYG      27 CARB      28 HYDR      29 HYDR      30 HYDR  

   1 CARB    4.2538915    1.5609404 *  2.1936389 *  2.1692758 *  2.1830466 *
   2 CARB    4.4288873    3.8278455    4.2837940    3.7820566    4.6684451  
   3 HYDR    4.8299507    4.3294889    4.7109921    4.0425017    5.2562588  
   4 HYDR    4.1604615    4.6219999    4.9690590    4.7382168    5.4343632  
   5 CARB    5.7250737    4.0154596    4.7844232    3.8996664    4.5855878  
   6 HYDR    6.5184054    5.0698857    5.8402451    4.8519016    5.6278629  
   7 CARB    6.2412325    3.1676293    4.1143995    2.8187504 *  3.5897432  
   8 HYDR    6.1444492    2.9161801 *  3.7507878    2.2433177 *  3.5102966  
   9 HYDR    7.3210389    3.9517138    4.9714597    3.5222654    4.1562891  
  10 CARB    5.6230911    2.5170045 *  3.4750539    2.7380467 *  2.7175934 *
  11 HYDR    6.3382571    2.6720893 *  3.6846854    2.9886488 *  2.4120997 *
  12 CARB    5.7916591    3.9256115    4.7484659    4.1634538    4.2038728  
  13 CARB    7.2894893    5.0612452    5.9971386    5.2163297    5.1009404  
  14 HYDR    7.9493996    5.1696580    6.1892449    5.1241183    5.1645183  
  15 HYDR    7.6694770    5.9975533    6.8828830    6.1372291    6.1232812  
  16 HYDR    7.6060663    5.2561242    6.1776274    5.5680834    5.0925853  
  17 CARB    5.1556280    4.5398045    5.1261018    5.0446498    4.8387908  
  18 HYDR    4.0737047    4.2163665    4.5947001    4.8069203    4.6702562  
  19 HYDR    5.6233180    4.7986137    5.3815637    5.4460706    4.8733777  
  20 HYDR    5.6584941    5.5531221    6.1253738    5.9746251    5.9037466  
  21 CARB    3.4613494    2.5834563 *  2.8248677 *  2.7812216 *  3.5299553  
  22 HYDR    3.6404086    2.5347161 *  2.5750988 *  2.4374609 *  3.6094792  
  23 OXYG    2.1487626 *  3.5138110    3.4020023    3.9688434    4.3952528  
  24 NITR    1.2078714 *  3.7166737    3.1920489    4.2451983    4.5948966  
  25 OXYG    2.1727012 *  3.1582883    2.3932893 *  3.6088806    4.0543292  
  26 OXYG    0.0000000    4.8563209    4.2833105    5.4428229    5.6625720  
  27 CARB    4.8563209    0.0000000    1.0890533 *  1.0932788 *  1.0912773 *
  28 HYDR    4.2833105    1.0890533 *  0.0000000    1.7782724 *  1.7860209 *
  29 HYDR    5.4428229    1.0932788 *  1.7782724 *  0.0000000    1.7820966 *
  30 HYDR    5.6625720    1.0912773 *  1.7860209 *  1.7820966 *  0.0000000  
  31 OXYG    3.9179420    2.2892218 *  2.5512079 *  3.2356802    2.5443941 *
  32 CARB    3.8294166    6.2527930    5.9398072    6.1541759    7.3309749  
  33 CARB    6.1717990    8.2842012    7.8993778    7.9680664    9.3705125  
  34 HYDR    7.0169417    9.2902344    8.9428821    8.9639502   10.3800322  
  35 HYDR    6.7141458    8.2462513    7.8687964    7.8142284    9.3154465  
  36 CARB    5.5740420    8.3171573    7.7585760    8.1620488    9.3791780  
  37 HYDR    6.4789454    9.2350534    8.6229903    9.0632687   10.2822512  
  38 CARB    4.8000353    8.3006334    7.7610127    8.3120740    9.3482509  
  39 HYDR    5.2909764    8.8044128    8.3700228    8.7963333    9.8610176  
  40 HYDR    4.9558358    8.8562469    8.2283593    8.9654540    9.8667458  
  41 CARB    3.5082336    6.7603128    6.2142994    6.8041748    7.8034623  
  42 HYDR    2.5369796 *  6.3800052    5.7792689    6.5961421    7.3695650  
  43 CARB    4.4552968    7.0337103    6.3760353    6.9551943    8.0632990  
  44 CARB    4.6477718    7.5823777    6.7594486    7.6463254    8.5283336  
  45 HYDR    4.8342866    8.3438473    7.5252219    8.4872123    9.2827460  
  46 HYDR    5.6554336    8.1728477    7.3234577    8.1552848    9.0948882  
  47 HYDR    4.0293237    6.8793429    5.9821203    7.0485719    7.7642414  
  48 CARB    4.8320258    6.2171750    5.5904619    5.9706790    7.2323664  
  49 HYDR    5.1272239    6.0148804    5.5625295    5.6239124    7.0622131  
  50 HYDR    4.2485866    5.3474792    4.6280674    5.1938749    6.3224863  
  51 HYDR    5.8140154    6.9395385    6.2758542    6.6248237    7.9073909  
  52 CARB    5.4100058    7.3077049    7.0711927    7.0048460    8.3973707  
  53 HYDR    5.9330070    7.9783976    7.8319562    7.6915857    9.0562403  
  54 OXYG    6.0264734    6.8708831    6.7547564    6.3701803    7.9393189  
  55 NITR    6.2214205    6.4886743    6.5901310    5.9343131    7.5137523  
  56 OXYG    6.1367248    6.8164971    6.9834903    6.3882844    7.8230353  
  57 OXYG    6.8212216    6.2076138    6.4127765    5.4864591    7.1705096  
  58 CARB    3.7384294    6.6015018    6.4235381    6.6437232    7.6244346  
  59 HYDR    4.4022281    6.5440525    6.5445445    6.4969739    7.5460893  
  60 HYDR    4.4063682    7.6727734    7.4536274    7.7281194    8.6917661  
  61 HYDR    2.8217481 *  6.1466035    5.9252420    6.3618797    7.1161328  
  62 OXYG    3.4922816    4.9524398    4.6995803    4.8036104    6.0386910  

               31 OXYG      32 CARB      33 CARB      34 HYDR      35 HYDR  

   1 CARB    1.3595504 *  5.7306532    8.0523056    8.9760694    8.1914670  
   2 CARB    3.5568407    4.2325405    6.5425777    7.2769452    6.8137237  
   3 HYDR    4.4754966    3.7053126    5.7560714    6.4602683    5.9561502  
   4 HYDR    3.8502535    4.0975893    6.5465266    7.1934757    6.9843389  
   5 CARB    3.8015103    5.7147304    7.9047729    8.6052157    8.0953391  
   6 HYDR    4.8617429    6.0401854    8.0812510    8.6721893    8.2862055  
   7 CARB    3.7276547    6.3637706    8.3781054    9.1780423    8.3857469  
   8 HYDR    4.0491979    5.9254675    7.7315139    8.5720714    7.6279795  
   9 HYDR    4.5814704    7.3403256    9.2464049   10.0101017    9.2018746  
  10 CARB    2.4074944 *  6.6790978    8.9521440    9.8063295    9.0608260  
  11 HYDR    2.6819556 *  7.6834804    9.9325343   10.8165739    9.9978436  
  12 CARB    3.0767646    6.6944573    9.0811642    9.8196105    9.3337665  
  13 CARB    4.3244337    8.1011516   10.4161877   11.1058829   10.6415510  
  14 HYDR    4.9041059    8.4526490   10.6138900   11.3077643   10.7378814  
  15 HYDR    5.0909756    8.2804547   10.5836480   11.1866857   10.8802533  
  16 HYDR    4.3207553    8.8561692   11.2486373   11.9747502   11.4855283  
  17 CARB    2.9069927 *  6.6251644    9.1833424    9.8884452    9.5933841  
  18 HYDR    2.4174018 *  5.8148257    8.4269168    9.1604025    8.8798612  
  19 HYDR    2.9442883 *  7.5476374   10.1366802   10.8705050   10.5434899  
  20 HYDR    3.9592686    6.8000436    9.3267155    9.9319210    9.8111626  
  21 CARB    2.4569408 *  4.1925408    6.5597830    7.4464370    6.7724206  
  22 HYDR    3.1811053    3.8056877    5.9203001    6.8725768    5.9996580  
  23 OXYG    2.6294097 *  3.7486688    6.3189372    7.1723778    6.7272265  
  24 NITR    3.1116287    3.6959538    6.0795721    7.0078816    6.4650751  
  25 OXYG    3.2768356    4.0668125    6.1398407    7.1582410    6.3338136  
  26 OXYG    3.9179420    3.8294166    6.1717990    7.0169417    6.7141458  
  27 CARB    2.2892218 *  6.2527930    8.2842012    9.2902344    8.2462513  
  28 HYDR    2.5512079 *  5.9398072    7.8993778    8.9428821    7.8687964  
  29 HYDR    3.2356802    6.1541759    7.9680664    8.9639502    7.8142284  
  30 HYDR    2.5443941 *  7.3309749    9.3705125   10.3800322    9.3154465  
  31 OXYG    0.0000000    6.2784515    8.7283619    9.6497720    8.9721102  
  32 CARB    6.2784515    0.0000000    2.6491903 *  3.4306806    3.2976247  
  33 CARB    8.7283619    2.6491903 *  0.0000000    1.0944642 *  1.0937419 *
  34 HYDR    9.6497720    3.4306806    1.0944642 *  0.0000000    1.7580246 *
  35 HYDR    8.9721102    3.2976247    1.0937419 *  1.7580246 *  0.0000000  
  36 CARB    8.6193110    2.8315829 *  1.5272913 *  2.1551030 *  2.1656112 *
  37 HYDR    9.6087297    3.9260559    2.1709809 *  2.4553825 *  2.5422485 *
  38 CARB    8.1842470    2.5202041 *  2.4931409 *  2.8803884 *  3.4399746  
  39 HYDR    8.5568103    2.7017624 *  2.6599457 *  2.7061689 *  3.7376590  
  40 HYDR    8.6135229    3.4643651    3.4534095    3.7485532    4.3307352  
  41 CARB    6.7077868    1.5472674 *  2.8119207 *  3.6116540    3.5233582  
  42 HYDR    6.0606441    2.1714721 *  3.9044302    4.6810996    4.5886212  
  43 CARB    7.4119855    2.5691855 *  2.5571080 *  3.4998956    2.8698595 *
  44 CARB    7.8753943    3.9046478    3.9038789    4.7062876    4.1723245  
  45 HYDR    8.3857174    4.2554479    4.2392622    4.8607103    4.7087012  
  46 HYDR    8.6865800    4.7237351    4.2075199    4.9586256    4.2500372  
  47 HYDR    7.1399589    4.1770169    4.7142553    5.6035530    4.9449316  
  48 CARB    7.0426764    3.0111974    3.0187810    4.0893789    2.8116688 *
  49 HYDR    6.9389632    2.6990814 *  2.7143043 *  3.7839777    2.3724303 *
  50 HYDR    6.2213101    3.3691699    4.0157749    5.1001263    3.8681615  
  51 HYDR    7.9507537    4.0166432    3.3946658    4.3675570    2.9194055 *
  52 CARB    7.6074379    1.5868836 *  1.5514720 *  2.1665267 *  2.1614466 *
  53 HYDR    8.0898521    2.2043418 *  2.1897870 *  2.2918253 *  2.9126498 *
  54 OXYG    7.5388436    2.4917219 *  2.3478540 *  2.9864840 *  2.2598989 *
  55 NITR    7.1034711    3.0573984    3.6421564    4.1502827    3.6277569  
  56 OXYG    7.0616573    3.0942615    4.0771957    4.4219426    4.3457375  
  57 OXYG    7.1491377    4.0172741    4.4982567    5.0616818    4.2292739  
  58 CARB    6.1216917    1.5638995 *  3.8294578    4.3161280    4.6363442  
  59 HYDR    6.0994567    2.1960497 *  4.2853890    4.6995223    4.9842441  
  60 HYDR    7.1091872    2.1686890 *  3.7812394    4.0241231    4.7460046  
  61 HYDR    5.3781807    2.1828635 *  4.6673010    5.2409412    5.4463899  
  62 OXYG    5.2130274    1.3561314 *  3.5492727    4.4631482    3.8615841  

               36 CARB      37 HYDR      38 CARB      39 HYDR      40 HYDR  

   1 CARB    8.1443659    9.1507877    7.8863588    8.2308335    8.4644939  
   2 CARB    6.9901829    8.0701569    6.6519101    6.6891809    7.4341938  
   3 HYDR    6.3848655    7.4468874    6.2111215    6.2154861    7.0966408  
   4 HYDR    6.9239702    8.0186742    6.3581524    6.2786522    7.0856126  
   5 CARB    8.4528293    9.5245877    8.1599797    8.1569943    8.9556849  
   6 HYDR    8.7823015    9.8508548    8.4859047    8.3542465    9.3381112  
   7 CARB    8.9098219    9.9349056    8.8310165    8.9798089    9.6285038  
   8 HYDR    8.2905020    9.2734976    8.3811317    8.6048311    9.2083610  
   9 HYDR    9.8669709   10.8815067    9.8328006    9.9447556   10.6594363  
  10 CARB    9.2464050   10.2809965    9.0007269    9.2188201    9.6648330  
  11 HYDR   10.1786680   11.1925191    9.9597107   10.2275971   10.5849672  
  12 CARB    9.4448911   10.5227641    9.0078083    9.0512480    9.6827673  
  13 CARB   10.8749699   11.9557691   10.4456112   10.4240791   11.1450923  
  14 HYDR   11.1751573   12.2399477   10.8829526   10.8776168   11.6442344  
  15 HYDR   11.0990406   12.1898897   10.5823907   10.4487643   11.2915557  
  16 HYDR   11.6067166   12.6833500   11.1325565   11.1589104   11.7664528  
  17 CARB    9.3727405   10.4534171    8.7048762    8.7127696    9.2564371  
  18 HYDR    8.4929802    9.5608202    7.7789286    7.8444052    8.2755483  
  19 HYDR   10.2355164   11.3022802    9.5370789    9.5928497   10.0158232  
  20 HYDR    9.5889937   10.6775940    8.8279026    8.7003040    9.3945320  
  21 CARB    6.7257681    7.7669130    6.4453605    6.7248454    7.1046217  
  22 HYDR    6.1089031    7.1078911    6.0583834    6.4450315    6.7622631  
  23 OXYG    6.2311015    7.2706058    5.6740646    5.9587178    6.1864400  
  24 NITR    5.6949241    6.6491203    5.1872866    5.6952042    5.5402694  
  25 OXYG    5.7423402    6.6223912    5.5390211    6.1968487    5.9074940  
  26 OXYG    5.5740420    6.4789454    4.8000353    5.2909764    4.9558358  
  27 CARB    8.3171573    9.2350534    8.3006334    8.8044128    8.8562469  
  28 HYDR    7.7585760    8.6229903    7.7610127    8.3700228    8.2283593  
  29 HYDR    8.1620488    9.0632687    8.3120740    8.7963333    8.9654540  
  30 HYDR    9.3791780   10.2822512    9.3482509    9.8610176    9.8667458  
  31 OXYG    8.6193110    9.6087297    8.1842470    8.5568103    8.6135229  
  32 CARB    2.8315829 *  3.9260559    2.5202041 *  2.7017624 *  3.4643651  
  33 CARB    1.5272913 *  2.1709809 *  2.4931409 *  2.6599457 *  3.4534095  
  34 HYDR    2.1551030 *  2.4553825 *  2.8803884 *  2.7061689 *  3.7485532  
  35 HYDR    2.1656112 *  2.5422485 *  3.4399746    3.7376590    4.3307352  
  36 CARB    0.0000000    1.0949524 *  1.5459284 *  2.2642307 *  2.2237371 *
  37 HYDR    1.0949524 *  0.0000000    2.2815791 *  2.9295965 *  2.5744709 *
  38 CARB    1.5459284 *  2.2815791 *  0.0000000    1.0954803 *  1.0899617 *
  39 HYDR    2.2642307 *  2.9295965 *  1.0954803 *  0.0000000    1.7687351 *
  40 HYDR    2.2237371 *  2.5744709 *  1.0899617 *  1.7687351 *  0.0000000  
  41 CARB    2.1135708 *  3.1066617    1.5484720 *  2.2813365 *  2.2064443 *
  42 HYDR    3.1114202    4.0069435    2.2912525 *  2.9569872 *  2.5589045 *
  43 CARB    1.5605896 *  2.2814249 *  2.1607269 *  3.1430188    2.6458388 *
  44 CARB    2.5637238 *  2.7748457 *  2.8891976 *  3.9845833    2.7688301 *
  45 HYDR    2.7476139 *  2.8236290 *  2.6434888 *  3.6849822    2.1242886 *
  46 HYDR    2.9327605 *  2.7877839 *  3.6499270    4.7187415    3.5251028  
  47 HYDR    3.4994543    3.8439763    3.6262032    4.6963790    3.4919176  
  48 CARB    2.6683231 *  3.2739719    3.5658541    4.4155070    4.1656996  
  49 HYDR    2.9419758 *  3.6696353    3.8464063    4.4841760    4.6552985  
  50 HYDR    3.5752094    4.2128666    4.1875292    5.0722371    4.6767368  
  51 HYDR    3.0162954    3.2743118    4.1988588    5.0797750    4.6950699  
  52 CARB    2.5656493 *  3.5131493    2.8213558 *  2.7532471 *  3.9100011  
  53 HYDR    3.2581038    4.1210049    3.2038844    2.7388687 *  4.2608126  
  54 OXYG    3.5574808    4.3912444    4.1494908    4.1913220    5.2181945  
  55 NITR    4.8159487    5.7136853    5.1510841    5.0512213    6.2239808  
  56 OXYG    5.1896882    6.1432891    5.1889533    4.8765812    6.2409675  
  57 OXYG    5.6578661    6.4978531    6.1584062    6.1644010    7.2152474  
  58 CARB    4.0126967    5.0677412    3.1635599    2.9119235 *  3.9441194  
  59 HYDR    4.7821755    5.8385297    4.1097783    3.7443426    4.9635283  
  60 HYDR    3.8937361    4.8468313    2.8087127 *  2.2345213 *  3.5071270  
  61 HYDR    4.5791569    5.6222194    3.5854391    3.5088415    4.1485021  
  62 OXYG    3.7878413    4.8474221    3.7194171    4.0414443    4.5731170  

               41 CARB      42 HYDR      43 CARB      44 CARB      45 HYDR  

   1 CARB    6.3929226    5.9482110    7.0022261    7.6764721    8.2997635  
   2 CARB    5.3917204    5.2428605    6.2850804    7.3661577    7.8857781  
   3 HYDR    5.0361845    5.1112590    5.8190387    7.0494222    7.6161664  
   4 HYDR    5.2135952    4.9839243    6.3308867    7.3806361    7.7569780  
   5 CARB    6.9110032    6.7566061    7.7505044    8.8306054    9.3859524  
   6 HYDR    7.3659115    7.3139342    8.2532507    9.4383042    9.9607744  
   7 CARB    7.4723591    7.3409958    8.0509761    9.0657444    9.7588261  
   8 HYDR    7.0142569    6.9860441    7.4119183    8.4479823    9.2193747  
   9 HYDR    8.5036416    8.4098028    9.0520200   10.0979202   10.8113146  
  10 CARB    7.5669957    7.2135521    8.2324978    9.0465636    9.6745701  
  11 HYDR    8.4925035    8.0901658    9.0874947    9.8099750   10.4621292  
  12 CARB    7.6982483    7.3362363    8.6071133    9.5091299   10.0106251  
  13 CARB    9.1758587    8.8414684   10.0892776   11.0274435   11.5327089  
  14 HYDR    9.6009184    9.3595288   10.4008201   11.3999226   11.9815900  
  15 HYDR    9.4155044    9.1063658   10.4388009   11.4334533   11.8700000  
  16 HYDR    9.8218806    9.3908417   10.7328592   11.5646701   12.0554717  
  17 CARB    7.4585543    6.9346966    8.5456724    9.3218521    9.6766038  
  18 HYDR    6.5168324    5.9247356    7.6235059    8.3270036    8.6477410  
  19 HYDR    8.2631607    7.6469579    9.3251575    9.9837790   10.3235652  
  20 HYDR    7.7123462    7.2347641    8.9162995    9.7636810   10.0419240  
  21 CARB    4.9977257    4.6729964    5.7187049    6.5730897    7.1629476  
  22 HYDR    4.5789066    4.4092336    5.0427122    5.9389872    6.6493269  
  23 OXYG    4.2637093    3.6983120    5.2217159    5.9118851    6.3269378  
  24 NITR    3.7164869    2.9846911 *  4.4778063    4.8848748    5.3126797  
  25 OXYG    4.0104169    3.4394076    4.3504917    4.6683285    5.2978751  
  26 OXYG    3.5082336    2.5369796 *  4.4552968    4.6477718    4.8342866  
  27 CARB    6.7603128    6.3800052    7.0337103    7.5823777    8.3438473  
  28 HYDR    6.2142994    5.7792689    6.3760353    6.7594486    7.5252219  
  29 HYDR    6.8041748    6.5961421    6.9551943    7.6463254    8.4872123  
  30 HYDR    7.8034623    7.3695650    8.0632990    8.5283336    9.2827460  
  31 OXYG    6.7077868    6.0606441    7.4119855    7.8753943    8.3857174  
  32 CARB    1.5472674 *  2.1714721 *  2.5691855 *  3.9046478    4.2554479  
  33 CARB    2.8119207 *  3.9044302    2.5571080 *  3.9038789    4.2392622  
  34 HYDR    3.6116540    4.6810996    3.4998956    4.7062876    4.8607103  
  35 HYDR    3.5233582    4.5886212    2.8698595 *  4.1723245    4.7087012  
  36 CARB    2.1135708 *  3.1114202    1.5605896 *  2.5637238 *  2.7476139 *
  37 HYDR    3.1066617    4.0069435    2.2814249 *  2.7748457 *  2.8236290 *
  38 CARB    1.5484720 *  2.2912525 *  2.1607269 *  2.8891976 *  2.6434888 *
  39 HYDR    2.2813365 *  2.9569872 *  3.1430188    3.9845833    3.6849822  
  40 HYDR    2.2064443 *  2.5589045 *  2.6458388 *  2.7688301 *  2.1242886 *
  41 CARB    0.0000000    1.0934305 *  1.5577687 *  2.5456810 *  2.7433489 *
  42 HYDR    1.0934305 *  0.0000000    2.2822762 *  2.7557121 *  2.8322618 *
  43 CARB    1.5577687 *  2.2822762 *  0.0000000    1.5328686 *  2.2062049 *
  44 CARB    2.5456810 *  2.7557121 *  1.5328686 *  0.0000000    1.0931466 *
  45 HYDR    2.7433489 *  2.8322618 *  2.2062049 *  1.0931466 *  0.0000000  
  46 HYDR    3.4908956    3.8267628    2.1682903 *  1.0955167 *  1.7666645 *
  47 HYDR    2.8881763 *  2.7292590 *  2.1673513 *  1.0949599 *  1.7666935 *
  48 CARB    2.6596539 *  3.2590525    1.5257840 *  2.4788024 *  3.4619631  
  49 HYDR    2.9342866 *  3.6517379    2.2093060 *  3.4681212    4.3621984  
  50 HYDR    2.9942906 *  3.2418965    2.1576508 *  2.6968811 *  3.7199772  
  51 HYDR    3.5734650    4.2045735    2.1626670 *  2.7102820 *  3.7264636  
  52 CARB    2.5821642 *  3.5270764    3.0004678    4.5006188    4.8749131  
  53 HYDR    3.2647964    4.1218261    3.9348366    5.3716216    5.5914420  
  54 OXYG    3.6411130    4.5081830    3.7174030    5.2417183    5.8383199  
  55 NITR    4.4882852    5.1701782    4.8444851    6.3532233    6.9426572  
  56 OXYG    4.6228847    5.2017472    5.3240882    6.8128902    7.2553620  
  57 OXYG    5.3721454    6.0071393    5.5248505    6.9848139    7.6975763  
  58 CARB    2.5126348 *  2.6616066 *  3.9204647    5.0504327    5.1583625  
  59 HYDR    3.4721298    3.6759187    4.7453987    5.9889361    6.1797368  
  60 HYDR    2.7274857 *  2.9707860 *  4.1539082    5.1994076    5.1054130  
  61 HYDR    2.7085437 *  2.3963780 *  4.1916190    5.0818029    5.1470793  
  62 OXYG    2.4028275 *  2.6809397 *  3.0639690    4.3118099    4.8934007  

               46 HYDR      47 HYDR      48 CARB      49 HYDR      50 HYDR  

   1 CARB    8.4258714    7.0516482    6.4446525    6.1656152    5.6996232  
   2 CARB    8.1860598    7.0917452    5.9456169    5.3657598    5.6197322  
   3 HYDR    7.7994029    6.9123056    5.4054388    4.6810348    5.2433214  
   4 HYDR    8.2877162    7.1470519    6.2543085    5.7484515    5.9945297  
   5 CARB    9.6154758    8.5129912    7.2858678    6.6427948    6.9151363  
   6 HYDR   10.2197177    9.2228819    7.8347680    7.0962919    7.5921629  
   7 CARB    9.7369022    8.6639353    7.3179230    6.6812081    6.8299166  
   8 HYDR    9.0338280    8.0797453    6.5354277    5.8644125    6.0671970  
   9 HYDR   10.7369406    9.7100268    8.2605963    7.5701711    7.7976399  
  10 CARB    9.7870773    8.4940230    7.6219840    7.1789266    6.9722347  
  11 HYDR   10.5160411    9.1810802    8.4129715    8.0200899    7.6841673  
  12 CARB   10.3473631    9.0478434    8.2139877    7.7186652    7.6919739  
  13 CARB   11.8538688   10.5744632    9.6548875    9.0980101    9.1510816  
  14 HYDR   12.1616304   10.9720156    9.8284841    9.1970346    9.3456781  
  15 HYDR   12.2995054   11.0495394   10.1166714    9.5246386    9.6984254  
  16 HYDR   12.4011457   11.0285665   10.3078354    9.8296027    9.7187233  
  17 CARB   10.2538506    8.8304592    8.4023912    8.0441354    7.8698989  
  18 HYDR    9.2811302    7.8191843    7.5689668    7.3039628    7.0219114  
  19 HYDR   10.9159865    9.4048161    9.1773496    8.8922049    8.5591635  
  20 HYDR   10.7301016    9.3628241    8.8899706    8.4820227    8.4647536  
  21 CARB    7.3712872    6.1109720    5.2819856    4.9196590    4.7101075  
  22 HYDR    6.6365146    5.5115890    4.3955443    3.9999719    3.8134090  
  23 OXYG    6.8363301    5.4199785    5.1537130    5.0105134    4.5954622  
  24 NITR    5.7980414    4.2465345    4.4721015    4.6107440    3.7747761  
  25 OXYG    5.4230626    3.9208720    4.0019197    4.2087513    3.1052309  
  26 OXYG    5.6554336    4.0293237    4.8320258    5.1272239    4.2485866  
  27 CARB    8.1728477    6.8793429    6.2171750    6.0148804    5.3474792  
  28 HYDR    7.3234577    5.9821203    5.5904619    5.5625295    4.6280674  
  29 HYDR    8.1552848    7.0485719    5.9706790    5.6239124    5.1938749  
  30 HYDR    9.0948882    7.7642414    7.2323664    7.0622131    6.3224863  
  31 OXYG    8.6865800    7.1399589    7.0426764    6.9389632    6.2213101  
  32 CARB    4.7237351    4.1770169    3.0111974    2.6990814 *  3.3691699  
  33 CARB    4.2075199    4.7142553    3.0187810    2.7143043 *  4.0157749  
  34 HYDR    4.9586256    5.6035530    4.0893789    3.7839777    5.1001263  
  35 HYDR    4.2500372    4.9449316    2.8116688 *  2.3724303 *  3.8681615  
  36 CARB    2.9327605 *  3.4994543    2.6683231 *  2.9419758 *  3.5752094  
  37 HYDR    2.7877839 *  3.8439763    3.2739719    3.6696353    4.2128666  
  38 CARB    3.6499270    3.6262032    3.5658541    3.8464063    4.1875292  
  39 HYDR    4.7187415    4.6963790    4.4155070    4.4841760    5.0722371  
  40 HYDR    3.5251028    3.4919176    4.1656996    4.6552985    4.6767368  
  41 CARB    3.4908956    2.8881763 *  2.6596539 *  2.9342866 *  2.9942906 *
  42 HYDR    3.8267628    2.7292590 *  3.2590525    3.6517379    3.2418965  
  43 CARB    2.1682903 *  2.1673513 *  1.5257840 *  2.2093060 *  2.1576508 *
  44 CARB    1.0955167 *  1.0949599 *  2.4788024 *  3.4681212    2.6968811 *
  45 HYDR    1.7666645 *  1.7666935 *  3.4619631    4.3621984    3.7199772  
  46 HYDR    0.0000000    1.7724276 *  2.7040376 *  3.7303497    3.0243344  
  47 HYDR    1.7724276 *  0.0000000    2.7137643 *  3.7317476    2.4689416 *
  48 CARB    2.7040376 *  2.7137643 *  0.0000000    1.0920319 *  1.0949959 *
  49 HYDR    3.7303497    3.7317476    1.0920319 *  0.0000000    1.7618101 *
  50 HYDR    3.0243344    2.4689416 *  1.0949959 *  1.7618101 *  0.0000000  
  51 HYDR    2.4720768 *  3.0560344    1.0963263 *  1.7650228 *  1.7715171 *
  52 CARB    5.0629323    5.0509696    3.2767765    2.6734417 *  4.0096513  
  53 HYDR    5.9748956    5.9536778    4.3592525    3.7547410    5.0705979  
  54 OXYG    5.6511030    5.6835553    3.3617727    2.3965418 *  4.0275769  
  55 NITR    6.8557871    6.6535011    4.4175588    3.4069681    4.8542630  
  56 OXYG    7.4467078    7.1077647    5.1814981    4.2788095    5.5796219  
  57 OXYG    7.3894973    7.2006855    4.7862155    3.7124533    5.1103677  
  58 CARB    5.9895483    5.2353435    4.5331794    4.2341909    4.7521877  
  59 HYDR    6.8779146    6.1597233    5.1233381    4.6163319    5.3378524  
  60 HYDR    6.1243182    5.5412402    5.0370555    4.8200008    5.4011465  
  61 HYDR    6.1056171    5.0617038    4.8196046    4.6807977    4.8119044  
  62 OXYG    5.0772352    4.3031908    2.8872158 *  2.4259169 *  2.8899162 *

               51 HYDR      52 CARB      53 HYDR      54 OXYG      55 NITR  

   1 CARB    7.3330474    6.8808704    7.3788354    6.6011446    6.0588522  
   2 CARB    6.9427520    5.1124241    5.3182105    4.8590289    4.0214844  
   3 HYDR    6.3589613    4.3113003    4.5162146    3.8888684    2.9564973 *
   4 HYDR    7.3079142    5.0787654    5.1283155    5.1066018    4.3341614  
   5 CARB    8.2276182    6.4541200    6.5885822    6.0170410    4.9781051  
   6 HYDR    8.7669792    6.5795849    6.5553471    6.1024843    4.9134653  
   7 CARB    8.1451673    7.0529357    7.3713273    6.3910907    5.4252140  
   8 HYDR    7.2883361    6.5064521    6.9376520    5.7125209    4.8392182  
   9 HYDR    9.0411787    7.9148906    8.1826078    7.1510826    6.0909728  
  10 CARB    8.4989143    7.6562351    8.0196960    7.2212941    6.4143857  
  11 HYDR    9.2387841    8.6803104    9.0831644    8.2095897    7.4244500  
  12 CARB    9.1801947    7.6570969    7.8152762    7.3656798    6.4279709  
  13 CARB   10.5977565    8.9544212    9.0290647    8.5755802    7.5097407  
  14 HYDR   10.7119671    9.1700377    9.2710464    8.6237926    7.4960482  
  15 HYDR   11.0934373    9.0737925    9.0166078    8.7673856    7.6432050  
  16 HYDR   11.2476911    9.8146430    9.9312012    9.4838158    8.4778796  
  17 CARB    9.4333229    7.7756494    7.8742749    7.7671717    6.9640816  
  18 HYDR    8.6148714    7.0845561    7.2464259    7.2045429    6.5613693  
  19 HYDR   10.1919268    8.7676704    8.9032320    8.7763262    8.0101732  
  20 HYDR    9.9476852    7.8661339    7.8123382    7.9312930    7.0605023  
  21 CARB    6.2572328    5.3318514    5.8003192    5.1427744    4.6467265  
  22 HYDR    5.3115539    4.8199340    5.4474890    4.4829235    4.1442543  
  23 OXYG    6.2002813    5.1623661    5.5905407    5.3683185    5.1059227  
  24 NITR    5.4636474    5.2041340    5.8123564    5.5359049    5.6019830  
  25 OXYG    4.8733755    5.4231666    6.1967276    5.5425224    5.7034607  
  26 OXYG    5.8140154    5.4100058    5.9330070    6.0264734    6.2214205  
  27 CARB    6.9395385    7.3077049    7.9783976    6.8708831    6.4886743  
  28 HYDR    6.2758542    7.0711927    7.8319562    6.7547564    6.5901310  
  29 HYDR    6.6248237    7.0048460    7.6915857    6.3701803    5.9343131  
  30 HYDR    7.9073909    8.3973707    9.0562403    7.9393189    7.5137523  
  31 OXYG    7.9507537    7.6074379    8.0898521    7.5388436    7.1034711  
  32 CARB    4.0166432    1.5868836 *  2.2043418 *  2.4917219 *  3.0573984  
  33 CARB    3.3946658    1.5514720 *  2.1897870 *  2.3478540 *  3.6421564  
  34 HYDR    4.3675570    2.1665267 *  2.2918253 *  2.9864840 *  4.1502827  
  35 HYDR    2.9194055 *  2.1614466 *  2.9126498 *  2.2598989 *  3.6277569  
  36 CARB    3.0162954    2.5656493 *  3.2581038    3.5574808    4.8159487  
  37 HYDR    3.2743118    3.5131493    4.1210049    4.3912444    5.7136853  
  38 CARB    4.1988588    2.8213558 *  3.2038844    4.1494908    5.1510841  
  39 HYDR    5.0797750    2.7532471 *  2.7388687 *  4.1913220    5.0512213  
  40 HYDR    4.6950699    3.9100011    4.2608126    5.2181945    6.2239808  
  41 CARB    3.5734650    2.5821642 *  3.2647964    3.6411130    4.4882852  
  42 HYDR    4.2045735    3.5270764    4.1218261    4.5081830    5.1701782  
  43 CARB    2.1626670 *  3.0004678    3.9348366    3.7174030    4.8444851  
  44 CARB    2.7102820 *  4.5006188    5.3716216    5.2417183    6.3532233  
  45 HYDR    3.7264636    4.8749131    5.5914420    5.8383199    6.9426572  
  46 HYDR    2.4720768 *  5.0629323    5.9748956    5.6511030    6.8557871  
  47 HYDR    3.0560344    5.0509696    5.9536778    5.6835553    6.6535011  
  48 CARB    1.0963263 *  3.2767765    4.3592525    3.3617727    4.4175588  
  49 HYDR    1.7650228 *  2.6734417 *  3.7547410    2.3965418 *  3.4069681  
  50 HYDR    1.7715171 *  4.0096513    5.0705979    4.0275769    4.8542630  
  51 HYDR    0.0000000    4.0107021    5.0789128    3.9698147    5.1156193  
  52 CARB    4.0107021    0.0000000    1.0915230 *  1.4459447 *  2.4058135 *
  53 HYDR    5.0789128    1.0915230 *  0.0000000    2.0606657 *  2.5853562 *
  54 OXYG    3.9698147    1.4459447 *  2.0606657 *  0.0000000    1.3799045 *
  55 NITR    5.1156193    2.4058135 *  2.5853562 *  1.3799045 *  0.0000000  
  56 OXYG    5.9905735    2.6345810 *  2.3724509 *  2.2277572 *  1.2114912 *
  57 OXYG    5.3637796    3.4542133    3.7542856    2.1573326 *  1.2024344 *
  58 CARB    5.5592117    2.6003243 *  2.5539536 *  3.5483566    3.6425395  
  59 HYDR    6.1384522    2.8367186 *  2.5703826 *  3.4530508    3.1459277  
  60 HYDR    5.9831488    2.8064300 *  2.4855310 *  4.0156301    4.2634777  
  61 HYDR    5.8897477    3.5413554    3.6282387    4.4122085    4.4555380  
  62 OXYG    3.9451786    2.4406706 *  3.1555607    2.5969434 *  2.8201458 *

               56 OXYG      57 OXYG      58 CARB      59 HYDR      60 HYDR  

   1 CARB    6.1134078    5.9654889    5.7254390    5.5595197    6.7865825  
   2 CARB    3.7336607    4.1747252    3.9044985    3.3514399    4.9363176  
   3 HYDR    2.7577784 *  3.0987915    3.5932076    2.9450384 *  4.6071489  
   4 HYDR    3.7796748    4.7441501    3.3809233    2.8058968 *  4.3225990  
   5 CARB    4.6769659    4.8640357    5.3411449    4.6574089    6.3267456  
   6 HYDR    4.4578902    4.8027118    5.5517785    4.7027062    6.4477121  
   7 CARB    5.4510486    5.0042251    6.3252700    5.7526965    7.3764818  
   8 HYDR    5.0934868    4.2862697    6.1473854    5.6453598    7.2141232  
   9 HYDR    6.1120442    5.5393362    7.2830120    6.6298700    8.3110803  
  10 CARB    6.3670832    6.1728213    6.5228992    6.1148287    7.5749581  
  11 HYDR    7.4305060    7.1019365    7.5690499    7.1965125    8.6218485  
  12 CARB    6.0897885    6.3646878    6.1900217    5.6382546    7.1546891  
  13 CARB    7.1192333    7.3389647    7.5308808    6.8716740    8.4494485  
  14 HYDR    7.2099396    7.1592081    8.0225473    7.3096021    8.9714345  
  15 HYDR    7.0951155    7.5687135    7.5390774    6.7987112    8.3703978  
  16 HYDR    8.1113296    8.3117117    8.2781225    7.7017340    9.1958584  
  17 CARB    6.4753484    7.1427340    5.8745922    5.4555671    6.7392656  
  18 HYDR    6.1133331    6.8528656    5.0906563    4.8343444    5.9590536  
  19 HYDR    7.5569682    8.1528165    6.8149267    6.4731159    7.6598663  
  20 HYDR    6.4007447    7.3333484    5.8425863    5.3182027    6.5981007  
  21 CARB    4.6531664    4.7496227    4.1936763    4.0284174    5.2725794  
  22 HYDR    4.4217209    4.1479121    4.2089596    4.1377179    5.2913793  
  23 OXYG    4.9556636    5.5077341    3.5121436    3.6329971    4.5005676  
  24 NITR    5.6408035    6.0304824    3.8197086    4.2772444    4.7021114  
  25 OXYG    5.9867470    5.9476042    4.5835365    5.0238169    5.4929541  
  26 OXYG    6.1367248    6.8212216    3.7384294    4.4022281    4.4063682  
  27 CARB    6.8164971    6.2076138    6.6015018    6.5440525    7.6727734  
  28 HYDR    6.9834903    6.4127765    6.4235381    6.5445445    7.4536274  
  29 HYDR    6.3882844    5.4864591    6.6437232    6.4969739    7.7281194  
  30 HYDR    7.8230353    7.1705096    7.6244346    7.5460893    8.6917661  
  31 OXYG    7.0616573    7.1491377    6.1216917    6.0994567    7.1091872  
  32 CARB    3.0942615    4.0172741    1.5638995 *  2.1960497 *  2.1686890 *
  33 CARB    4.0771957    4.4982567    3.8294578    4.2853890    3.7812394  
  34 HYDR    4.4219426    5.0616818    4.3161280    4.6995223    4.0241231  
  35 HYDR    4.3457375    4.2292739    4.6363442    4.9842441    4.7460046  
  36 CARB    5.1896882    5.6578661    4.0126967    4.7821755    3.8937361  
  37 HYDR    6.1432891    6.4978531    5.0677412    5.8385297    4.8468313  
  38 CARB    5.1889533    6.1584062    3.1635599    4.1097783    2.8087127 *
  39 HYDR    4.8765812    6.1644010    2.9119235 *  3.7443426    2.2345213 *
  40 HYDR    6.2409675    7.2152474    3.9441194    4.9635283    3.5071270  
  41 CARB    4.6228847    5.3721454    2.5126348 *  3.4721298    2.7274857 *
  42 HYDR    5.2017472    6.0071393    2.6616066 *  3.6759187    2.9707860 *
  43 CARB    5.3240882    5.5248505    3.9204647    4.7453987    4.1539082  
  44 CARB    6.8128902    6.9848139    5.0504327    5.9889361    5.1994076  
  45 HYDR    7.2553620    7.6975763    5.1583625    6.1797368    5.1054130  
  46 HYDR    7.4467078    7.3894973    5.9895483    6.8779146    6.1243182  
  47 HYDR    7.1077647    7.2006855    5.2353435    6.1597233    5.5412402  
  48 CARB    5.1814981    4.7862155    4.5331794    5.1233381    5.0370555  
  49 HYDR    4.2788095    3.7124533    4.2341909    4.6163319    4.8200008  
  50 HYDR    5.5796219    5.1103677    4.7521877    5.3378524    5.4011465  
  51 HYDR    5.9905735    5.3637796    5.5592117    6.1384522    5.9831488  
  52 CARB    2.6345810 *  3.4542133    2.6003243 *  2.8367186 *  2.8064300 *
  53 HYDR    2.3724509 *  3.7542856    2.5539536 *  2.5703826 *  2.4855310 *
  54 OXYG    2.2277572 *  2.1573326 *  3.5483566    3.4530508    4.0156301  
  55 NITR    1.2114912 *  1.2024344 *  3.6425395    3.1459277    4.2634777  
  56 OXYG    0.0000000    2.1733768 *  3.1243818    2.3617909 *  3.6668849  
  57 OXYG    2.1733768 *  0.0000000    4.6942674    4.1683280    5.4078051  
  58 CARB    3.1243818    4.6942674    0.0000000    1.0890733 *  1.0932510 *
  59 HYDR    2.3617909 *  4.1683280    1.0890733 *  0.0000000    1.7808619 *
  60 HYDR    3.6668849    5.4078051    1.0932510 *  1.7808619 *  0.0000000  
  61 HYDR    3.9736530    5.3899443    1.0910271 *  1.7867255 *  1.7834466 *
  62 OXYG    3.0740485    3.4611110    2.2931969 *  2.5587766 *  3.2358690  

               61 HYDR      62 OXYG  

   1 CARB    5.1910410    4.5257190  
   2 CARB    3.7192205    3.2630164  
   3 HYDR    3.7134297    2.7631962 *
   4 HYDR    3.0857120    3.4186435  
   5 CARB    5.1629434    4.7184514  
   6 HYDR    5.5247116    5.1894905  
   7 CARB    6.1561999    5.1666637  
   8 HYDR    6.0827863    4.6629006  
   9 HYDR    7.1629373    6.1634046  
  10 CARB    6.0952327    5.4892242  
  11 HYDR    7.0925315    6.4627124  
  12 CARB    5.7583807    5.6997837  
  13 CARB    7.1514698    7.1292948  
  14 HYDR    7.7523824    7.4131344  
  15 HYDR    7.2028189    7.4429544  
  16 HYDR    7.7886999    7.8628374  
  17 CARB    5.2419020    5.8166222  
  18 HYDR    4.3527786    5.0524720  
  19 HYDR    6.0930167    6.7181225  
  20 HYDR    5.2740588    6.1555547  
  21 CARB    3.7769142    3.0199907  
  22 HYDR    3.9713009    2.4871119 *
  23 OXYG    2.7933235 *  2.8928089 *
  24 NITR    3.0643319    2.9461908 *
  25 OXYG    4.0142219    3.1212079  
  26 OXYG    2.8217481 *  3.4922816  
  27 CARB    6.1466035    4.9524398  
  28 HYDR    5.9252420    4.6995803  
  29 HYDR    6.3618797    4.8036104  
  30 HYDR    7.1161328    6.0386910  
  31 OXYG    5.3781807    5.2130274  
  32 CARB    2.1828635 *  1.3561314 *
  33 CARB    4.6673010    3.5492727  
  34 HYDR    5.2409412    4.4631482  
  35 HYDR    5.4463899    3.8615841  
  36 CARB    4.5791569    3.7878413  
  37 HYDR    5.6222194    4.8474221  
  38 CARB    3.5854391    3.7194171  
  39 HYDR    3.5088415    4.0414443  
  40 HYDR    4.1485021    4.5731170  
  41 CARB    2.7085437 *  2.4028275 *
  42 HYDR    2.3963780 *  2.6809397 *
  43 CARB    4.1916190    3.0639690  
  44 CARB    5.0818029    4.3118099  
  45 HYDR    5.1470793    4.8934007  
  46 HYDR    6.1056171    5.0772352  
  47 HYDR    5.0617038    4.3031908  
  48 CARB    4.8196046    2.8872158 *
  49 HYDR    4.6807977    2.4259169 *
  50 HYDR    4.8119044    2.8899162 *
  51 HYDR    5.8897477    3.9451786  
  52 CARB    3.5413554    2.4406706 *
  53 HYDR    3.6282387    3.1555607  
  54 OXYG    4.4122085    2.5969434 *
  55 NITR    4.4555380    2.8201458 *
  56 OXYG    3.9736530    3.0740485  
  57 OXYG    5.3899443    3.4611110  
  58 CARB    1.0910271 *  2.2931969 *
  59 HYDR    1.7867255 *  2.5587766 *
  60 HYDR    1.7834466 *  3.2358690  
  61 HYDR    0.0000000    2.5444919 *
  62 OXYG    2.5444919 *  0.0000000  

  * ... LESS THAN  3.000


     ATOMIC BASIS SET
     ----------------
 THE CONTRACTED PRIMITIVE FUNCTIONS HAVE BEEN UNNORMALIZED
 THE CONTRACTED BASIS FUNCTIONS ARE NOW NORMALIZED TO UNITY

  SHELL TYPE  PRIMITIVE        EXPONENT          CONTRACTION COEFFICIENT(S)

 CARBON    

      1   S       1          4563.2400000    0.001966650249
      1   S       2           682.0240000    0.015230601932
      1   S       3           154.9730000    0.076126909656
      1   S       4            44.4553000    0.260801033080
      1   S       5            13.0290000    0.616462078191
      1   S       6             1.8277300    0.221006028032

      2   L       7            20.9642000    0.114660080729    0.040248692673
      2   L       8             4.8033100    0.919999647749    0.237593956746
      2   L       9             1.4593300   -0.003030682134    0.815853851473

      3   L      10             0.4834560    1.000000000000    1.000000000000

      4   L      11             0.1455850    1.000000000000    1.000000000000

      5   L      12             0.0438000    1.000000000000    1.000000000000

      6   D      13             0.6260000    1.000000000000

 CARBON    

      7   S      14          4563.2400000    0.001966650249
      7   S      15           682.0240000    0.015230601932
      7   S      16           154.9730000    0.076126909656
      7   S      17            44.4553000    0.260801033080
      7   S      18            13.0290000    0.616462078191
      7   S      19             1.8277300    0.221006028032

      8   L      20            20.9642000    0.114660080729    0.040248692673
      8   L      21             4.8033100    0.919999647749    0.237593956746
      8   L      22             1.4593300   -0.003030682134    0.815853851473

      9   L      23             0.4834560    1.000000000000    1.000000000000

     10   L      24             0.1455850    1.000000000000    1.000000000000

     11   L      25             0.0438000    1.000000000000    1.000000000000

     12   D      26             0.6260000    1.000000000000

 HYDROGEN  

     13   S      27            33.8650000    0.025493814541
     13   S      28             5.0947900    0.190373108582
     13   S      29             1.1587900    0.852161486043

     14   S      30             0.3258400    1.000000000000

     15   S      31             0.1027410    1.000000000000

     16   S      32             0.0360000    1.000000000000

 HYDROGEN  

     17   S      33            33.8650000    0.025493814541
     17   S      34             5.0947900    0.190373108582
     17   S      35             1.1587900    0.852161486043

     18   S      36             0.3258400    1.000000000000

     19   S      37             0.1027410    1.000000000000

     20   S      38             0.0360000    1.000000000000

 CARBON    

     21   S      39          4563.2400000    0.001966650249
     21   S      40           682.0240000    0.015230601932
     21   S      41           154.9730000    0.076126909656
     21   S      42            44.4553000    0.260801033080
     21   S      43            13.0290000    0.616462078191
     21   S      44             1.8277300    0.221006028032

     22   L      45            20.9642000    0.114660080729    0.040248692673
     22   L      46             4.8033100    0.919999647749    0.237593956746
     22   L      47             1.4593300   -0.003030682134    0.815853851473

     23   L      48             0.4834560    1.000000000000    1.000000000000

     24   L      49             0.1455850    1.000000000000    1.000000000000

     25   L      50             0.0438000    1.000000000000    1.000000000000

     26   D      51             0.6260000    1.000000000000

 HYDROGEN  

     27   S      52            33.8650000    0.025493814541
     27   S      53             5.0947900    0.190373108582
     27   S      54             1.1587900    0.852161486043

     28   S      55             0.3258400    1.000000000000

     29   S      56             0.1027410    1.000000000000

     30   S      57             0.0360000    1.000000000000

 CARBON    

     31   S      58          4563.2400000    0.001966650249
     31   S      59           682.0240000    0.015230601932
     31   S      60           154.9730000    0.076126909656
     31   S      61            44.4553000    0.260801033080
     31   S      62            13.0290000    0.616462078191
     31   S      63             1.8277300    0.221006028032

     32   L      64            20.9642000    0.114660080729    0.040248692673
     32   L      65             4.8033100    0.919999647749    0.237593956746
     32   L      66             1.4593300   -0.003030682134    0.815853851473

     33   L      67             0.4834560    1.000000000000    1.000000000000

     34   L      68             0.1455850    1.000000000000    1.000000000000

     35   L      69             0.0438000    1.000000000000    1.000000000000

     36   D      70             0.6260000    1.000000000000

 HYDROGEN  

     37   S      71            33.8650000    0.025493814541
     37   S      72             5.0947900    0.190373108582
     37   S      73             1.1587900    0.852161486043

     38   S      74             0.3258400    1.000000000000

     39   S      75             0.1027410    1.000000000000

     40   S      76             0.0360000    1.000000000000

 HYDROGEN  

     41   S      77            33.8650000    0.025493814541
     41   S      78             5.0947900    0.190373108582
     41   S      79             1.1587900    0.852161486043

     42   S      80             0.3258400    1.000000000000

     43   S      81             0.1027410    1.000000000000

     44   S      82             0.0360000    1.000000000000

 CARBON    

     45   S      83          4563.2400000    0.001966650249
     45   S      84           682.0240000    0.015230601932
     45   S      85           154.9730000    0.076126909656
     45   S      86            44.4553000    0.260801033080
     45   S      87            13.0290000    0.616462078191
     45   S      88             1.8277300    0.221006028032

     46   L      89            20.9642000    0.114660080729    0.040248692673
     46   L      90             4.8033100    0.919999647749    0.237593956746
     46   L      91             1.4593300   -0.003030682134    0.815853851473

     47   L      92             0.4834560    1.000000000000    1.000000000000

     48   L      93             0.1455850    1.000000000000    1.000000000000

     49   L      94             0.0438000    1.000000000000    1.000000000000

     50   D      95             0.6260000    1.000000000000

 HYDROGEN  

     51   S      96            33.8650000    0.025493814541
     51   S      97             5.0947900    0.190373108582
     51   S      98             1.1587900    0.852161486043

     52   S      99             0.3258400    1.000000000000

     53   S     100             0.1027410    1.000000000000

     54   S     101             0.0360000    1.000000000000

 CARBON    

     55   S     102          4563.2400000    0.001966650249
     55   S     103           682.0240000    0.015230601932
     55   S     104           154.9730000    0.076126909656
     55   S     105            44.4553000    0.260801033080
     55   S     106            13.0290000    0.616462078191
     55   S     107             1.8277300    0.221006028032

     56   L     108            20.9642000    0.114660080729    0.040248692673
     56   L     109             4.8033100    0.919999647749    0.237593956746
     56   L     110             1.4593300   -0.003030682134    0.815853851473

     57   L     111             0.4834560    1.000000000000    1.000000000000

     58   L     112             0.1455850    1.000000000000    1.000000000000

     59   L     113             0.0438000    1.000000000000    1.000000000000

     60   D     114             0.6260000    1.000000000000

 CARBON    

     61   S     115          4563.2400000    0.001966650249
     61   S     116           682.0240000    0.015230601932
     61   S     117           154.9730000    0.076126909656
     61   S     118            44.4553000    0.260801033080
     61   S     119            13.0290000    0.616462078191
     61   S     120             1.8277300    0.221006028032

     62   L     121            20.9642000    0.114660080729    0.040248692673
     62   L     122             4.8033100    0.919999647749    0.237593956746
     62   L     123             1.4593300   -0.003030682134    0.815853851473

     63   L     124             0.4834560    1.000000000000    1.000000000000

     64   L     125             0.1455850    1.000000000000    1.000000000000

     65   L     126             0.0438000    1.000000000000    1.000000000000

     66   D     127             0.6260000    1.000000000000

 HYDROGEN  

     67   S     128            33.8650000    0.025493814541
     67   S     129             5.0947900    0.190373108582
     67   S     130             1.1587900    0.852161486043

     68   S     131             0.3258400    1.000000000000

     69   S     132             0.1027410    1.000000000000

     70   S     133             0.0360000    1.000000000000

 HYDROGEN  

     71   S     134            33.8650000    0.025493814541
     71   S     135             5.0947900    0.190373108582
     71   S     136             1.1587900    0.852161486043

     72   S     137             0.3258400    1.000000000000

     73   S     138             0.1027410    1.000000000000

     74   S     139             0.0360000    1.000000000000

 HYDROGEN  

     75   S     140            33.8650000    0.025493814541
     75   S     141             5.0947900    0.190373108582
     75   S     142             1.1587900    0.852161486043

     76   S     143             0.3258400    1.000000000000

     77   S     144             0.1027410    1.000000000000

     78   S     145             0.0360000    1.000000000000

 CARBON    

     79   S     146          4563.2400000    0.001966650249
     79   S     147           682.0240000    0.015230601932
     79   S     148           154.9730000    0.076126909656
     79   S     149            44.4553000    0.260801033080
     79   S     150            13.0290000    0.616462078191
     79   S     151             1.8277300    0.221006028032

     80   L     152            20.9642000    0.114660080729    0.040248692673
     80   L     153             4.8033100    0.919999647749    0.237593956746
     80   L     154             1.4593300   -0.003030682134    0.815853851473

     81   L     155             0.4834560    1.000000000000    1.000000000000

     82   L     156             0.1455850    1.000000000000    1.000000000000

     83   L     157             0.0438000    1.000000000000    1.000000000000

     84   D     158             0.6260000    1.000000000000

 HYDROGEN  

     85   S     159            33.8650000    0.025493814541
     85   S     160             5.0947900    0.190373108582
     85   S     161             1.1587900    0.852161486043

     86   S     162             0.3258400    1.000000000000

     87   S     163             0.1027410    1.000000000000

     88   S     164             0.0360000    1.000000000000

 HYDROGEN  

     89   S     165            33.8650000    0.025493814541
     89   S     166             5.0947900    0.190373108582
     89   S     167             1.1587900    0.852161486043

     90   S     168             0.3258400    1.000000000000

     91   S     169             0.1027410    1.000000000000

     92   S     170             0.0360000    1.000000000000

 HYDROGEN  

     93   S     171            33.8650000    0.025493814541
     93   S     172             5.0947900    0.190373108582
     93   S     173             1.1587900    0.852161486043

     94   S     174             0.3258400    1.000000000000

     95   S     175             0.1027410    1.000000000000

     96   S     176             0.0360000    1.000000000000

 CARBON    

     97   S     177          4563.2400000    0.001966650249
     97   S     178           682.0240000    0.015230601932
     97   S     179           154.9730000    0.076126909656
     97   S     180            44.4553000    0.260801033080
     97   S     181            13.0290000    0.616462078191
     97   S     182             1.8277300    0.221006028032

     98   L     183            20.9642000    0.114660080729    0.040248692673
     98   L     184             4.8033100    0.919999647749    0.237593956746
     98   L     185             1.4593300   -0.003030682134    0.815853851473

     99   L     186             0.4834560    1.000000000000    1.000000000000

    100   L     187             0.1455850    1.000000000000    1.000000000000

    101   L     188             0.0438000    1.000000000000    1.000000000000

    102   D     189             0.6260000    1.000000000000

 HYDROGEN  

    103   S     190            33.8650000    0.025493814541
    103   S     191             5.0947900    0.190373108582
    103   S     192             1.1587900    0.852161486043

    104   S     193             0.3258400    1.000000000000

    105   S     194             0.1027410    1.000000000000

    106   S     195             0.0360000    1.000000000000

 OXYGEN    

    107   S     196          8588.5000000    0.001895150083
    107   S     197          1297.2300000    0.014385900631
    107   S     198           299.2960000    0.070732003103
    107   S     199            87.3771000    0.240001010530
    107   S     200            25.6789000    0.594797026097
    107   S     201             3.7400400    0.280802012320

    108   L     202            42.1175000    0.113889012440    0.036511397380
    108   L     203             9.6283700    0.920811100576    0.237152982984
    108   L     204             2.8533200   -0.003274470358    0.819701941186

    109   L     205             0.9056610    1.000000000000    1.000000000000

    110   L     206             0.2556110    1.000000000000    1.000000000000

    111   L     207             0.0845000    1.000000000000    1.000000000000

    112   D     208             1.2920000    1.000000000000

 NITROGEN  

    113   S     209          6293.4800000    0.001969788147
    113   S     210           949.0440000    0.014961285923
    113   S     211           218.7760000    0.073500530843
    113   S     212            63.6916000    0.248936765774
    113   S     213            18.8282000    0.602459433142
    113   S     214             2.7202300    0.256201758938

    114   L     215            30.6331000    0.111906079519    0.038311918640
    114   L     216             7.0261400    0.921666654920    0.237403115502
    114   L     217             2.1120500   -0.002569191826    0.817592397779

    115   L     218             0.6840090    1.000000000000    1.000000000000

    116   L     219             0.2008780    1.000000000000    1.000000000000

    117   L     220             0.0639000    1.000000000000    1.000000000000

    118   D     221             0.9130000    1.000000000000

 OXYGEN    

    119   S     222          8588.5000000    0.001895150083
    119   S     223          1297.2300000    0.014385900631
    119   S     224           299.2960000    0.070732003103
    119   S     225            87.3771000    0.240001010530
    119   S     226            25.6789000    0.594797026097
    119   S     227             3.7400400    0.280802012320

    120   L     228            42.1175000    0.113889012440    0.036511397380
    120   L     229             9.6283700    0.920811100576    0.237152982984
    120   L     230             2.8533200   -0.003274470358    0.819701941186

    121   L     231             0.9056610    1.000000000000    1.000000000000

    122   L     232             0.2556110    1.000000000000    1.000000000000

    123   L     233             0.0845000    1.000000000000    1.000000000000

    124   D     234             1.2920000    1.000000000000

 OXYGEN    

    125   S     235          8588.5000000    0.001895150083
    125   S     236          1297.2300000    0.014385900631
    125   S     237           299.2960000    0.070732003103
    125   S     238            87.3771000    0.240001010530
    125   S     239            25.6789000    0.594797026097
    125   S     240             3.7400400    0.280802012320

    126   L     241            42.1175000    0.113889012440    0.036511397380
    126   L     242             9.6283700    0.920811100576    0.237152982984
    126   L     243             2.8533200   -0.003274470358    0.819701941186

    127   L     244             0.9056610    1.000000000000    1.000000000000

    128   L     245             0.2556110    1.000000000000    1.000000000000

    129   L     246             0.0845000    1.000000000000    1.000000000000

    130   D     247             1.2920000    1.000000000000

 CARBON    

    131   S     248          4563.2400000    0.001966650249
    131   S     249           682.0240000    0.015230601932
    131   S     250           154.9730000    0.076126909656
    131   S     251            44.4553000    0.260801033080
    131   S     252            13.0290000    0.616462078191
    131   S     253             1.8277300    0.221006028032

    132   L     254            20.9642000    0.114660080729    0.040248692673
    132   L     255             4.8033100    0.919999647749    0.237593956746
    132   L     256             1.4593300   -0.003030682134    0.815853851473

    133   L     257             0.4834560    1.000000000000    1.000000000000

    134   L     258             0.1455850    1.000000000000    1.000000000000

    135   L     259             0.0438000    1.000000000000    1.000000000000

    136   D     260             0.6260000    1.000000000000

 HYDROGEN  

    137   S     261            33.8650000    0.025493814541
    137   S     262             5.0947900    0.190373108582
    137   S     263             1.1587900    0.852161486043

    138   S     264             0.3258400    1.000000000000

    139   S     265             0.1027410    1.000000000000

    140   S     266             0.0360000    1.000000000000

 HYDROGEN  

    141   S     267            33.8650000    0.025493814541
    141   S     268             5.0947900    0.190373108582
    141   S     269             1.1587900    0.852161486043

    142   S     270             0.3258400    1.000000000000

    143   S     271             0.1027410    1.000000000000

    144   S     272             0.0360000    1.000000000000

 HYDROGEN  

    145   S     273            33.8650000    0.025493814541
    145   S     274             5.0947900    0.190373108582
    145   S     275             1.1587900    0.852161486043

    146   S     276             0.3258400    1.000000000000

    147   S     277             0.1027410    1.000000000000

    148   S     278             0.0360000    1.000000000000

 OXYGEN    

    149   S     279          8588.5000000    0.001895150083
    149   S     280          1297.2300000    0.014385900631
    149   S     281           299.2960000    0.070732003103
    149   S     282            87.3771000    0.240001010530
    149   S     283            25.6789000    0.594797026097
    149   S     284             3.7400400    0.280802012320

    150   L     285            42.1175000    0.113889012440    0.036511397380
    150   L     286             9.6283700    0.920811100576    0.237152982984
    150   L     287             2.8533200   -0.003274470358    0.819701941186

    151   L     288             0.9056610    1.000000000000    1.000000000000

    152   L     289             0.2556110    1.000000000000    1.000000000000

    153   L     290             0.0845000    1.000000000000    1.000000000000

    154   D     291             1.2920000    1.000000000000

 CARBON    

    155   S     292          4563.2400000    0.001966650249
    155   S     293           682.0240000    0.015230601932
    155   S     294           154.9730000    0.076126909656
    155   S     295            44.4553000    0.260801033080
    155   S     296            13.0290000    0.616462078191
    155   S     297             1.8277300    0.221006028032

    156   L     298            20.9642000    0.114660080729    0.040248692673
    156   L     299             4.8033100    0.919999647749    0.237593956746
    156   L     300             1.4593300   -0.003030682134    0.815853851473

    157   L     301             0.4834560    1.000000000000    1.000000000000

    158   L     302             0.1455850    1.000000000000    1.000000000000

    159   L     303             0.0438000    1.000000000000    1.000000000000

    160   D     304             0.6260000    1.000000000000

 CARBON    

    161   S     305          4563.2400000    0.001966650249
    161   S     306           682.0240000    0.015230601932
    161   S     307           154.9730000    0.076126909656
    161   S     308            44.4553000    0.260801033080
    161   S     309            13.0290000    0.616462078191
    161   S     310             1.8277300    0.221006028032

    162   L     311            20.9642000    0.114660080729    0.040248692673
    162   L     312             4.8033100    0.919999647749    0.237593956746
    162   L     313             1.4593300   -0.003030682134    0.815853851473

    163   L     314             0.4834560    1.000000000000    1.000000000000

    164   L     315             0.1455850    1.000000000000    1.000000000000

    165   L     316             0.0438000    1.000000000000    1.000000000000

    166   D     317             0.6260000    1.000000000000

 HYDROGEN  

    167   S     318            33.8650000    0.025493814541
    167   S     319             5.0947900    0.190373108582
    167   S     320             1.1587900    0.852161486043

    168   S     321             0.3258400    1.000000000000

    169   S     322             0.1027410    1.000000000000

    170   S     323             0.0360000    1.000000000000

 HYDROGEN  

    171   S     324            33.8650000    0.025493814541
    171   S     325             5.0947900    0.190373108582
    171   S     326             1.1587900    0.852161486043

    172   S     327             0.3258400    1.000000000000

    173   S     328             0.1027410    1.000000000000

    174   S     329             0.0360000    1.000000000000

 CARBON    

    175   S     330          4563.2400000    0.001966650249
    175   S     331           682.0240000    0.015230601932
    175   S     332           154.9730000    0.076126909656
    175   S     333            44.4553000    0.260801033080
    175   S     334            13.0290000    0.616462078191
    175   S     335             1.8277300    0.221006028032

    176   L     336            20.9642000    0.114660080729    0.040248692673
    176   L     337             4.8033100    0.919999647749    0.237593956746
    176   L     338             1.4593300   -0.003030682134    0.815853851473

    177   L     339             0.4834560    1.000000000000    1.000000000000

    178   L     340             0.1455850    1.000000000000    1.000000000000

    179   L     341             0.0438000    1.000000000000    1.000000000000

    180   D     342             0.6260000    1.000000000000

 HYDROGEN  

    181   S     343            33.8650000    0.025493814541
    181   S     344             5.0947900    0.190373108582
    181   S     345             1.1587900    0.852161486043

    182   S     346             0.3258400    1.000000000000

    183   S     347             0.1027410    1.000000000000

    184   S     348             0.0360000    1.000000000000

 CARBON    

    185   S     349          4563.2400000    0.001966650249
    185   S     350           682.0240000    0.015230601932
    185   S     351           154.9730000    0.076126909656
    185   S     352            44.4553000    0.260801033080
    185   S     353            13.0290000    0.616462078191
    185   S     354             1.8277300    0.221006028032

    186   L     355            20.9642000    0.114660080729    0.040248692673
    186   L     356             4.8033100    0.919999647749    0.237593956746
    186   L     357             1.4593300   -0.003030682134    0.815853851473

    187   L     358             0.4834560    1.000000000000    1.000000000000

    188   L     359             0.1455850    1.000000000000    1.000000000000

    189   L     360             0.0438000    1.000000000000    1.000000000000

    190   D     361             0.6260000    1.000000000000

 HYDROGEN  

    191   S     362            33.8650000    0.025493814541
    191   S     363             5.0947900    0.190373108582
    191   S     364             1.1587900    0.852161486043

    192   S     365             0.3258400    1.000000000000

    193   S     366             0.1027410    1.000000000000

    194   S     367             0.0360000    1.000000000000

 HYDROGEN  

    195   S     368            33.8650000    0.025493814541
    195   S     369             5.0947900    0.190373108582
    195   S     370             1.1587900    0.852161486043

    196   S     371             0.3258400    1.000000000000

    197   S     372             0.1027410    1.000000000000

    198   S     373             0.0360000    1.000000000000

 CARBON    

    199   S     374          4563.2400000    0.001966650249
    199   S     375           682.0240000    0.015230601932
    199   S     376           154.9730000    0.076126909656
    199   S     377            44.4553000    0.260801033080
    199   S     378            13.0290000    0.616462078191
    199   S     379             1.8277300    0.221006028032

    200   L     380            20.9642000    0.114660080729    0.040248692673
    200   L     381             4.8033100    0.919999647749    0.237593956746
    200   L     382             1.4593300   -0.003030682134    0.815853851473

    201   L     383             0.4834560    1.000000000000    1.000000000000

    202   L     384             0.1455850    1.000000000000    1.000000000000

    203   L     385             0.0438000    1.000000000000    1.000000000000

    204   D     386             0.6260000    1.000000000000

 HYDROGEN  

    205   S     387            33.8650000    0.025493814541
    205   S     388             5.0947900    0.190373108582
    205   S     389             1.1587900    0.852161486043

    206   S     390             0.3258400    1.000000000000

    207   S     391             0.1027410    1.000000000000

    208   S     392             0.0360000    1.000000000000

 CARBON    

    209   S     393          4563.2400000    0.001966650249
    209   S     394           682.0240000    0.015230601932
    209   S     395           154.9730000    0.076126909656
    209   S     396            44.4553000    0.260801033080
    209   S     397            13.0290000    0.616462078191
    209   S     398             1.8277300    0.221006028032

    210   L     399            20.9642000    0.114660080729    0.040248692673
    210   L     400             4.8033100    0.919999647749    0.237593956746
    210   L     401             1.4593300   -0.003030682134    0.815853851473

    211   L     402             0.4834560    1.000000000000    1.000000000000

    212   L     403             0.1455850    1.000000000000    1.000000000000

    213   L     404             0.0438000    1.000000000000    1.000000000000

    214   D     405             0.6260000    1.000000000000

 CARBON    

    215   S     406          4563.2400000    0.001966650249
    215   S     407           682.0240000    0.015230601932
    215   S     408           154.9730000    0.076126909656
    215   S     409            44.4553000    0.260801033080
    215   S     410            13.0290000    0.616462078191
    215   S     411             1.8277300    0.221006028032

    216   L     412            20.9642000    0.114660080729    0.040248692673
    216   L     413             4.8033100    0.919999647749    0.237593956746
    216   L     414             1.4593300   -0.003030682134    0.815853851473

    217   L     415             0.4834560    1.000000000000    1.000000000000

    218   L     416             0.1455850    1.000000000000    1.000000000000

    219   L     417             0.0438000    1.000000000000    1.000000000000

    220   D     418             0.6260000    1.000000000000

 HYDROGEN  

    221   S     419            33.8650000    0.025493814541
    221   S     420             5.0947900    0.190373108582
    221   S     421             1.1587900    0.852161486043

    222   S     422             0.3258400    1.000000000000

    223   S     423             0.1027410    1.000000000000

    224   S     424             0.0360000    1.000000000000

 HYDROGEN  

    225   S     425            33.8650000    0.025493814541
    225   S     426             5.0947900    0.190373108582
    225   S     427             1.1587900    0.852161486043

    226   S     428             0.3258400    1.000000000000

    227   S     429             0.1027410    1.000000000000

    228   S     430             0.0360000    1.000000000000

 HYDROGEN  

    229   S     431            33.8650000    0.025493814541
    229   S     432             5.0947900    0.190373108582
    229   S     433             1.1587900    0.852161486043

    230   S     434             0.3258400    1.000000000000

    231   S     435             0.1027410    1.000000000000

    232   S     436             0.0360000    1.000000000000

 CARBON    

    233   S     437          4563.2400000    0.001966650249
    233   S     438           682.0240000    0.015230601932
    233   S     439           154.9730000    0.076126909656
    233   S     440            44.4553000    0.260801033080
    233   S     441            13.0290000    0.616462078191
    233   S     442             1.8277300    0.221006028032

    234   L     443            20.9642000    0.114660080729    0.040248692673
    234   L     444             4.8033100    0.919999647749    0.237593956746
    234   L     445             1.4593300   -0.003030682134    0.815853851473

    235   L     446             0.4834560    1.000000000000    1.000000000000

    236   L     447             0.1455850    1.000000000000    1.000000000000

    237   L     448             0.0438000    1.000000000000    1.000000000000

    238   D     449             0.6260000    1.000000000000

 HYDROGEN  

    239   S     450            33.8650000    0.025493814541
    239   S     451             5.0947900    0.190373108582
    239   S     452             1.1587900    0.852161486043

    240   S     453             0.3258400    1.000000000000

    241   S     454             0.1027410    1.000000000000

    242   S     455             0.0360000    1.000000000000

 HYDROGEN  

    243   S     456            33.8650000    0.025493814541
    243   S     457             5.0947900    0.190373108582
    243   S     458             1.1587900    0.852161486043

    244   S     459             0.3258400    1.000000000000

    245   S     460             0.1027410    1.000000000000

    246   S     461             0.0360000    1.000000000000

 HYDROGEN  

    247   S     462            33.8650000    0.025493814541
    247   S     463             5.0947900    0.190373108582
    247   S     464             1.1587900    0.852161486043

    248   S     465             0.3258400    1.000000000000

    249   S     466             0.1027410    1.000000000000

    250   S     467             0.0360000    1.000000000000

 CARBON    

    251   S     468          4563.2400000    0.001966650249
    251   S     469           682.0240000    0.015230601932
    251   S     470           154.9730000    0.076126909656
    251   S     471            44.4553000    0.260801033080
    251   S     472            13.0290000    0.616462078191
    251   S     473             1.8277300    0.221006028032

    252   L     474            20.9642000    0.114660080729    0.040248692673
    252   L     475             4.8033100    0.919999647749    0.237593956746
    252   L     476             1.4593300   -0.003030682134    0.815853851473

    253   L     477             0.4834560    1.000000000000    1.000000000000

    254   L     478             0.1455850    1.000000000000    1.000000000000

    255   L     479             0.0438000    1.000000000000    1.000000000000

    256   D     480             0.6260000    1.000000000000

 HYDROGEN  

    257   S     481            33.8650000    0.025493814541
    257   S     482             5.0947900    0.190373108582
    257   S     483             1.1587900    0.852161486043

    258   S     484             0.3258400    1.000000000000

    259   S     485             0.1027410    1.000000000000

    260   S     486             0.0360000    1.000000000000

 OXYGEN    

    261   S     487          8588.5000000    0.001895150083
    261   S     488          1297.2300000    0.014385900631
    261   S     489           299.2960000    0.070732003103
    261   S     490            87.3771000    0.240001010530
    261   S     491            25.6789000    0.594797026097
    261   S     492             3.7400400    0.280802012320

    262   L     493            42.1175000    0.113889012440    0.036511397380
    262   L     494             9.6283700    0.920811100576    0.237152982984
    262   L     495             2.8533200   -0.003274470358    0.819701941186

    263   L     496             0.9056610    1.000000000000    1.000000000000

    264   L     497             0.2556110    1.000000000000    1.000000000000

    265   L     498             0.0845000    1.000000000000    1.000000000000

    266   D     499             1.2920000    1.000000000000

 NITROGEN  

    267   S     500          6293.4800000    0.001969788147
    267   S     501           949.0440000    0.014961285923
    267   S     502           218.7760000    0.073500530843
    267   S     503            63.6916000    0.248936765774
    267   S     504            18.8282000    0.602459433142
    267   S     505             2.7202300    0.256201758938

    268   L     506            30.6331000    0.111906079519    0.038311918640
    268   L     507             7.0261400    0.921666654920    0.237403115502
    268   L     508             2.1120500   -0.002569191826    0.817592397779

    269   L     509             0.6840090    1.000000000000    1.000000000000

    270   L     510             0.2008780    1.000000000000    1.000000000000

    271   L     511             0.0639000    1.000000000000    1.000000000000

    272   D     512             0.9130000    1.000000000000

 OXYGEN    

    273   S     513          8588.5000000    0.001895150083
    273   S     514          1297.2300000    0.014385900631
    273   S     515           299.2960000    0.070732003103
    273   S     516            87.3771000    0.240001010530
    273   S     517            25.6789000    0.594797026097
    273   S     518             3.7400400    0.280802012320

    274   L     519            42.1175000    0.113889012440    0.036511397380
    274   L     520             9.6283700    0.920811100576    0.237152982984
    274   L     521             2.8533200   -0.003274470358    0.819701941186

    275   L     522             0.9056610    1.000000000000    1.000000000000

    276   L     523             0.2556110    1.000000000000    1.000000000000

    277   L     524             0.0845000    1.000000000000    1.000000000000

    278   D     525             1.2920000    1.000000000000

 OXYGEN    

    279   S     526          8588.5000000    0.001895150083
    279   S     527          1297.2300000    0.014385900631
    279   S     528           299.2960000    0.070732003103
    279   S     529            87.3771000    0.240001010530
    279   S     530            25.6789000    0.594797026097
    279   S     531             3.7400400    0.280802012320

    280   L     532            42.1175000    0.113889012440    0.036511397380
    280   L     533             9.6283700    0.920811100576    0.237152982984
    280   L     534             2.8533200   -0.003274470358    0.819701941186

    281   L     535             0.9056610    1.000000000000    1.000000000000

    282   L     536             0.2556110    1.000000000000    1.000000000000

    283   L     537             0.0845000    1.000000000000    1.000000000000

    284   D     538             1.2920000    1.000000000000

 CARBON    

    285   S     539          4563.2400000    0.001966650249
    285   S     540           682.0240000    0.015230601932
    285   S     541           154.9730000    0.076126909656
    285   S     542            44.4553000    0.260801033080
    285   S     543            13.0290000    0.616462078191
    285   S     544             1.8277300    0.221006028032

    286   L     545            20.9642000    0.114660080729    0.040248692673
    286   L     546             4.8033100    0.919999647749    0.237593956746
    286   L     547             1.4593300   -0.003030682134    0.815853851473

    287   L     548             0.4834560    1.000000000000    1.000000000000

    288   L     549             0.1455850    1.000000000000    1.000000000000

    289   L     550             0.0438000    1.000000000000    1.000000000000

    290   D     551             0.6260000    1.000000000000

 HYDROGEN  

    291   S     552            33.8650000    0.025493814541
    291   S     553             5.0947900    0.190373108582
    291   S     554             1.1587900    0.852161486043

    292   S     555             0.3258400    1.000000000000

    293   S     556             0.1027410    1.000000000000

    294   S     557             0.0360000    1.000000000000

 HYDROGEN  

    295   S     558            33.8650000    0.025493814541
    295   S     559             5.0947900    0.190373108582
    295   S     560             1.1587900    0.852161486043

    296   S     561             0.3258400    1.000000000000

    297   S     562             0.1027410    1.000000000000

    298   S     563             0.0360000    1.000000000000

 HYDROGEN  

    299   S     564            33.8650000    0.025493814541
    299   S     565             5.0947900    0.190373108582
    299   S     566             1.1587900    0.852161486043

    300   S     567             0.3258400    1.000000000000

    301   S     568             0.1027410    1.000000000000

    302   S     569             0.0360000    1.000000000000

 OXYGEN    

    303   S     570          8588.5000000    0.001895150083
    303   S     571          1297.2300000    0.014385900631
    303   S     572           299.2960000    0.070732003103
    303   S     573            87.3771000    0.240001010530
    303   S     574            25.6789000    0.594797026097
    303   S     575             3.7400400    0.280802012320

    304   L     576            42.1175000    0.113889012440    0.036511397380
    304   L     577             9.6283700    0.920811100576    0.237152982984
    304   L     578             2.8533200   -0.003274470358    0.819701941186

    305   L     579             0.9056610    1.000000000000    1.000000000000

    306   L     580             0.2556110    1.000000000000    1.000000000000

    307   L     581             0.0845000    1.000000000000    1.000000000000

    308   D     582             1.2920000    1.000000000000

 TOTAL NUMBER OF BASIS SET SHELLS             =  308
 NUMBER OF CARTESIAN GAUSSIAN BASIS FUNCTIONS =  818
 NUMBER OF ELECTRONS                          =  230
 CHARGE OF MOLECULE                           =    0
 SPIN MULTIPLICITY                            =    1
 NUMBER OF OCCUPIED ORBITALS (ALPHA)          =  115
 NUMBER OF OCCUPIED ORBITALS (BETA )          =  115
 TOTAL NUMBER OF ATOMS                        =   62
 THE NUCLEAR REPULSION ENERGY IS     3463.1582807122

     $CONTRL OPTIONS
     ---------------
 SCFTYP=NONE         RUNTYP=TRANSITN     EXETYP=RUN     
 MPLEVL=       0     CITYP =GUGA         CCTYP =NONE         VBTYP =NONE    
 DFTTYP=NONE         TDDFT =NONE    
 MULT  =       1     ICHARG=       0     NZVAR =       0     COORD =UNIQUE  
 PP    =NONE         RELWFN=NONE         LOCAL =NONE         NUMGRD=       F
 ISPHER=       0     NOSYM =       0     MAXIT =     200     UNITS =ANGS    
 PLTORB=       F     MOLPLT=       F     AIMPAC=       F     FRIEND=        
 NPRINT=       7     IREST =       0     GEOM  =INPUT   
 NORMF =       0     NORMP =       0     ITOL  =      30     ICUT  =      11
 INTTYP=BEST         GRDTYP=BEST         QMTTOL= 1.0E-06

     $SYSTEM OPTIONS
     ---------------
  REPLICATED MEMORY=   350000000 WORDS (ON EVERY NODE).
 DISTRIBUTED MEMDDI=           0 MILLION WORDS IN AGGREGATE,
 MEMDDI DISTRIBUTED OVER  40 PROCESSORS IS           0 WORDS/PROCESSOR.
 TOTAL MEMORY REQUESTED ON EACH PROCESSOR=   350000000 WORDS.
 TIMLIM=      360000.00 MINUTES, OR     250.0 DAYS.
 PARALL= T  BALTYP=  DLB     KDIAG=    0  COREFL= F
 MXSEQ2=     300 MXSEQ3=     150  mem10=         0  mem22=         0

 Using Gaussians for PCM contribution to MEP, params: 0.10000E+01 0.10000E-07

          ----------------
          PROPERTIES INPUT
          ----------------

     MOMENTS            FIELD           POTENTIAL          DENSITY
 IEMOM =       1   IEFLD =       0   IEPOT =       0   IEDEN =       0
 WHERE =COMASS     WHERE =NUCLEI     WHERE =NUCLEI     WHERE =NUCLEI  
 OUTPUT=BOTH       OUTPUT=BOTH       OUTPUT=BOTH       OUTPUT=BOTH    
 IEMINT=       0   IEFINT=       0                     IEDINT=       0
                                                       MORB  =       0
          EXTRAPOLATION IN EFFECT
          SOSCF IN EFFECT
 ORBITAL PRINTING OPTION: NPREO=     1   818     2     1

     -------------------------------
     INTEGRAL TRANSFORMATION OPTIONS
     -------------------------------
     NWORD  =            0
     CUTOFF = 1.0E-12     MPTRAN =       0
     DIRTRF =       T     AOINTS =DUP     

          ----------------------
          INTEGRAL INPUT OPTIONS
          ----------------------
 NOPK  =       1 NORDER=       0 SCHWRZ=       T

     ------------------------------------------
     THE POINT GROUP IS C1 , NAXIS= 0, ORDER= 1
     ------------------------------------------

     DIMENSIONS OF THE SYMMETRY SUBSPACES ARE
 A   =  818

 ..... DONE SETTING UP THE RUN .....
 CPU     0: STEP CPU TIME=     1.66 TOTAL CPU TIME=          1.7 (      0.0 MIN)
 TOTAL WALL CLOCK TIME=          1.8 SECONDS, CPU UTILIZATION IS    93.44%

     ------------------------
     TRANSITION MOMENT DRIVER
     ------------------------

     -------------------------------
     INPUT FOR TRANSITION MOMENT RUN
     -------------------------------
     OPERAT=HSO1         NFZC  =     112     NOCC  =     116
     NUMCI =       2     NUMVEC=       1     SYMTOL=   1.0E-04
     IPRHSO=       0     NOSYM =       0     ETOL  =   100.000000
     UPPER ENERGY LIMIT FOR SPIN-ORBIT CI MATRIX   =      100.000 HARTREE.
     TMOMNT=       T     SKIPDM=       T     PRTPRM=       T
     SLOWFF=       F     PHYSRC=       F     MODPAR=       3
     JZ    =       0     PARMP =       0     ZEFTYP=TRUE    
     MCP2E =       0     ONECNT=       0     NFFBUF=      -1
     EEQTOL=   0.10E-05  ISTNO =  0  0
     DEGTOL= .0200 .0020

     IROOTS=         4  4
     NSTATE=         4  4
     IVEX  =         1  1
     ZEFF  =        6.0   6.0   1.0   1.0   6.0   1.0   6.0   1.0   1.0   6.0
     ZEFF  =        1.0   6.0   6.0   1.0   1.0   1.0   6.0   1.0   1.0   1.0
     ZEFF  =        6.0   1.0   8.0   7.0   8.0   8.0   6.0   1.0   1.0   1.0
     ZEFF  =        8.0   6.0   6.0   1.0   1.0   6.0   1.0   6.0   1.0   1.0
     ZEFF  =        6.0   1.0   6.0   6.0   1.0   1.0   1.0   6.0   1.0   1.0
     ZEFF  =        1.0   6.0   1.0   8.0   7.0   8.0   8.0   6.0   1.0   1.0
     ZEFF  =        1.0   8.0

          ********************
          1 ELECTRON INTEGRALS
          ********************
 ...... END OF ONE-ELECTRON INTEGRALS ......
 CPU     0: STEP CPU TIME=     0.10 TOTAL CPU TIME=          1.8 (      0.0 MIN)
 TOTAL WALL CLOCK TIME=          2.0 SECONDS, CPU UTILIZATION IS    89.48%
 OPENING FILE SOCCDAT WITH      12 LOGICAL RECORDS OF       0 WORDS
 WITH A MAXIMUM OF          12 PHYSICAL RECORDS OF    2048 WORDS

 STATISTICS FOR GENERATION OF SYMMETRY ORBITAL -Q- MATRIX
 NUMBER OF CARTESIAN ATOMIC ORBITALS=        818
 NUMBER OF SPHERICAL CONTAMINANTS DROPPED=     0
 NUMBER OF LINEARLY DEPENDENT MOS DROPPED=     2
 TOTAL NUMBER OF MOS IN VARIATION SPACE=     816

 ...WARNING (SYMORB.SRC)...
 THE INPUT BASIS SET CONTAINS APPROXIMATE LINEAR DEPENDENCE.
 THE SMALLEST EIGENVALUE OF THE OVERLAP MATRIX IS   5.603121E-07
 THERE ARE    2 EIGENVALUES LESS THAN QMTTOL=  1.00E-06
 EIGENVECTORS BELOW -QMTTOL- ARE DROPPED FROM THE MO SPACE,
 IN ORDER TO ELIMINATE THE APPROXIMATE LINEAR DEPENDENCE.

 THIS WILL MOST LIKELY CHANGE THE ENERGY ON THE ORDER OF TENS OF MICROHARTREES,
 DEPENDING ON THE NUMBER OF ORBITALS REMOVED.  THE VALUE OF QMTTOL CAN BE 
 CHANGED IN $CONTRL: JOBS WITH EIGENVALUES BELOW 1.0E-07 PROBABLY WON'T
 CONVERGE.  EIGENVALUES BETWEEN 1.0E-07 AND 1.0E-06 MAY REQUIRE LOOSENING OF
 THE DENSITY CRITERION (CONV IN $SCF), MORE ACCURATE INTEGRAL EVALUATION
 (ICUT=11 IN $CONTRL), MORE ACCURATE DIRECT SCF FOCK MATRIX
 CONSTRUCTION (FDIFF=.FALSE. IN $SCF), OR CHANGING THE SCF CONVERGER
 (DIIS=.TRUE. IN $SCF).

                    * * * * * WARNING * * * * *
 POSSIBLE LINEAR DEPENDENCE PROBLEMS DETECTED, INPUT QMTTOL= 1.0E-06,
 WITH    12 OVERLAP EIGENVALUES LYING BETWEEN 1.0E-05 AND QMTTOL.
 IF YOU EXPERIENCE SCF CONVERGENCE DIFFICULTIES WITH THE DENSITY ALMOST BUT
 NOT QUITE CONVERGED, YOU MAY NEED TO LOOSEN -QMTTOL- BY A FACTOR 5 TO 10.


          ----------------------
          CORRESPONDING ORBITALS
          ----------------------
 THE CORRESPONDING ORBITAL OVERLAPS ARE
  1.0000000000 1.0000000000 1.0000000000 1.0000000000 1.0000000000
  1.0000000000 1.0000000000 1.0000000000 1.0000000000 1.0000000000
  1.0000000000 1.0000000000 1.0000000000 1.0000000000 1.0000000000
  1.0000000000 1.0000000000 1.0000000000 1.0000000000 1.0000000000
  1.0000000000 1.0000000000 1.0000000000 1.0000000000 1.0000000000
  1.0000000000 1.0000000000 1.0000000000 1.0000000000 1.0000000000
  1.0000000000 1.0000000000 1.0000000000 1.0000000000 1.0000000000
  1.0000000000 1.0000000000 1.0000000000 1.0000000000 1.0000000000
  1.0000000000 1.0000000000 1.0000000000 1.0000000000 1.0000000000
  1.0000000000 1.0000000000 1.0000000000 1.0000000000 1.0000000000
  1.0000000000 1.0000000000 1.0000000000 1.0000000000 1.0000000000
  1.0000000000 1.0000000000 1.0000000000 1.0000000000 1.0000000000
  1.0000000000 1.0000000000 1.0000000000 1.0000000000 1.0000000000
  1.0000000000 1.0000000000 1.0000000000 1.0000000000 1.0000000000
  1.0000000000 1.0000000000 1.0000000000 1.0000000000 1.0000000000
  1.0000000000 1.0000000000 1.0000000000 1.0000000000 1.0000000000
  1.0000000000 1.0000000000 1.0000000000 1.0000000000 1.0000000000
  1.0000000000 1.0000000000 1.0000000000 1.0000000000 1.0000000000
  1.0000000000 1.0000000000 1.0000000000 1.0000000000 1.0000000000
  1.0000000000 1.0000000000 1.0000000000 1.0000000000 1.0000000000
  1.0000000000 1.0000000000 1.0000000000 1.0000000000 1.0000000000
  1.0000000000 1.0000000000 1.0000000000 1.0000000000 1.0000000000
  1.0000000000 1.0000000000 1.0000000000 1.0000000000 1.0000000000
  1.0000000000
 CPU     0: STEP CPU TIME=     0.85 TOTAL CPU TIME=          2.6 (      0.0 MIN)
 TOTAL WALL CLOCK TIME=          3.5 SECONDS, CPU UTILIZATION IS    73.84%

                    ----------------------
                    AO INTEGRAL TECHNOLOGY
                    ----------------------
     S,P,L SHELL ROTATED AXIS INTEGRALS, REPROGRAMMED BY
        KAZUYA ISHIMURA (IMS) AND JOSE SIERRA (SYNSTAR).
     S,P,D,L SHELL ROTATED AXIS INTEGRALS PROGRAMMED BY
        KAZUYA ISHIMURA (INSTITUTE FOR MOLECULAR SCIENCE).
     S,P,D,F,G SHELL TO TOTAL QUARTET ANGULAR MOMENTUM SUM 5,
        ERIC PROGRAM BY GRAHAM FLETCHER (ELORET AND NASA ADVANCED
        SUPERCOMPUTING DIVISION, AMES RESEARCH CENTER).
     S,P,D,F,G,L SHELL GENERAL RYS QUADRATURE PROGRAMMED BY
        MICHEL DUPUIS (PACIFIC NORTHWEST NATIONAL LABORATORY).

          --------------------
          2 ELECTRON INTEGRALS
          --------------------

 DIRECT SCF METHOD SKIPS INTEGRAL STORAGE ON DISK.
 DIRECT TRANSFORMATION SKIPS AO INTEGRAL STORAGE ON DISK.
  ...... END OF TWO-ELECTRON INTEGRALS .....
 STEP CPU TIME =     0.01 TOTAL CPU TIME =          2.6 (      0.0 MIN)
 TOTAL WALL CLOCK TIME=          3.6 SECONDS, CPU UTILIZATION IS    73.37%
 ...... END OF ORBITAL SELECTION ......


     -------------------------
      1-ST     CI CALCULATION
     -------------------------

          -----------------------     ----------------------------
          GUGA DISTINCT ROW TABLE     WRITTEN BY B.R.BROOKS,P.SAXE
          -----------------------     ----------------------------

      GROUP=C1           NPRT=       0
       FORS=       T   INTACT=       F
       FOCI=       F   MXNINT=   50000
       SOCI=       F   MXNEME=   10000
     IEXCIT=       0

      -CORE-    -INTERNAL-  -EXTERNAL-
     NFZC= 112   NDOC=   3   NEXT=   0
     NMCC=   0   NAOS=   0   NFZV=   0
                 NBOS=   0
                 NALP=   0
                 NVAL=   1

 THE MAXIMUM ELECTRON EXCITATION WILL BE   2

 SYMMETRIES FOR THE 112 CORE,   4 ACTIVE,   0 EXTERNAL MO-S ARE
     CORE= A     A     A     A     A     A     A     A     A     A   
           A     A     A     A     A     A     A     A     A     A   
           A     A     A     A     A     A     A     A     A     A   
           A     A     A     A     A     A     A     A     A     A   
           A     A     A     A     A     A     A     A     A     A   
           A     A     A     A     A     A     A     A     A     A   
           A     A     A     A     A     A     A     A     A     A   
           A     A     A     A     A     A     A     A     A     A   
           A     A     A     A     A     A     A     A     A     A   
           A     A     A     A     A     A     A     A     A     A   
           A     A     A     A     A     A     A     A     A     A   
           A     A   
   ACTIVE= A     A     A     A   
           DOC   DOC   DOC   VAL 

 MOLECULAR CHARGE          =    0
 NUMBER OF ALPHA ELECTRONS =  115
 NUMBER OF  BETA ELECTRONS =  115

 THE ELECTRONIC STATE IS  1-A   

 THE DISTINCT ROW TABLE HAS        11 ROWS.
  THE WAVEFUNCTION CONTAINS        10 WALKS (CSF-S).

 TOTAL NUMBER OF INTEGRALS =         73
 NUMBER OF INTEGRALS/GROUP =         73
 NUMBER OF INTEGRAL GROUPS =          1
 MAXIMUM RECORD SIZES ARE     500 FOR UNIT 11      22 FOR UNIT 12
                            30001 FOR UNIT 15   30001 FOR UNIT 16
 ...... END OF -DRT- GENERATION ...... 
 CPU     0: STEP CPU TIME=     1.71 TOTAL CPU TIME=          4.3 (      0.1 MIN)
 TOTAL WALL CLOCK TIME=          5.3 SECONDS, CPU UTILIZATION IS    81.92%

     --------------------------------------------
     PARTIAL TWO ELECTRON INTEGRAL TRANSFORMATION
     --------------------------------------------

 NUMBER OF CORE MOLECULAR ORBITALS     =  112
 NUMBER OF OCCUPIED MOLECULAR ORBITALS =  116
 TOTAL NUMBER OF MOLECULAR ORBITALS    =  116
 TOTAL NUMBER OF ATOMIC ORBITALS       =  818
 THRESHOLD FOR KEEPING TRANSFORMED 2E- INTEGRALS = 1.000E-12
 AO INTEGRALS WILL BE CALCULATED IN DIRECT MODE...
 DIRECT TRANSFORMATION SKIPS AO INTEGRAL STORAGE ON DISK.
 SCHWARZ INEQUALITY OVERHEAD:    268520 INTEGRALS, T=        0.00
 EVALUATING THE FROZEN CORE ENERGY...
 ----- FROZEN CORE ENERGY =     -4938.5655680753

 PLAN A: REQUIREMENTS FOR FULLY IN-MEMORY TRANSFORMATION:
 # OF WORDS AVAILABLE =            348630643
 # OF WORDS NEEDED    =           1099572977

 PLAN B: REQUIREMENTS FOR THE SEGMENTED TRANSFORMATION:
       MINIMUM=      277554143 WORDS FOR 1 MOLECULAR ORBITAL PER PASS
       MAXIMUM=      277554143 WORDS FOR ALL MOLECULAR ORBITALS IN 1 PASS
              (      274006278 EXTRA WORDS INCLUDES 1 EXTRA ORBITAL/PASS)
 THIS RUN USES=      277554143 WORDS,
 DISTRIBUTING   4 PASSES EACH CONTAINING     1 ORBITALS OVER  40 PROCESSORS.

 CHOOSING SEGMENTED PARTIAL TRANSFORMATION...
 DIRECT TRANSFORMATION SKIPS AO INTEGRAL STORAGE ON DISK.
 PASS #   1 TOOK      742.54 SECONDS.
 ASSIGNING PASS #   2 TO A DIFFERENT PROCESSOR.
 ASSIGNING PASS #   3 TO A DIFFERENT PROCESSOR.
 ASSIGNING PASS #   4 TO A DIFFERENT PROCESSOR.
 TOTAL NUMBER OF TRANSFORMED 2E- INTEGRALS KEPT =           55
 ... END OF INTEGRAL TRANSFORMATION ...
 CPU     0: STEP CPU TIME=   762.83 TOTAL CPU TIME=        767.2 (     12.8 MIN)
 TOTAL WALL CLOCK TIME=        794.9 SECONDS, CPU UTILIZATION IS    96.51%

          ------------------------
          GUGA-CI INTEGRAL SORTING
          ------------------------

     80049 WORDS NEEDED TO SORT             73 GUGA INTEGRALS IN MEMORY
 348630643 WORDS ARE AVAILABLE
 CHOOSING IN-MEMORY SORTING...
 IN CORE ALGORITHM SORTED             10 NON-ZERO 1E- INTEGRALS
 IN CORE ALGORITHM SORTED             55 NON-ZERO 2E- INTEGRALS
 ...... END OF INTEGRAL SORTING ...... 
 CPU     0: STEP CPU TIME=     0.04 TOTAL CPU TIME=        767.2 (     12.8 MIN)
 TOTAL WALL CLOCK TIME=        795.0 SECONDS, CPU UTILIZATION IS    96.51%

 -------------------------     ---------------------------------------
 ENERGY MATRIX CALCULATION     WRITTEN BY B.R.BROOKS,W.D.LAIDIG,P.SAXE
 -------------------------     ---------------------------------------

 COMPUTING THE HAMILTONIAN FOR THE        10 CSF-S...

         145 IS THE TOTAL NUMBER OF GENERATED LOOPS
         145 WERE CREATED BY THE LOOP-DRIVEN ALGORITHM
           0 WERE CREATED IMPLICITLY

         145 IS THE TOTAL NUMBER OF PROCESSED LOOPS
          54     DIAGONAL LOOPS ARE STORED ON WORK15 IN     1 BUFFERS OF  10000 ELEMENTS.
          91 OFF DIAGONAL LOOPS ARE STORED ON WORK16 IN     1 BUFFERS OF  10000 ELEMENTS.
 ...... END OF ENERGY MATRIX CALCULATION ...... 
 CPU     0: STEP CPU TIME=     0.04 TOTAL CPU TIME=        767.2 (     12.8 MIN)
 TOTAL WALL CLOCK TIME=        795.4 SECONDS, CPU UTILIZATION IS    96.46%

          -----------------------------------------
          DAVIDSON METHOD CI-MATRIX DIAGONALIZATION
                   WRITTEN BY STEVE ELBERT
          -----------------------------------------
 NUMBER OF STATES REQUESTED =     4
 MAX. NUMB. OF EXPAN. VEC   =    30
 MAX. NUMB. IMPROVED STATES =     4
 MAX. NUMB. OF ITERATIONS   =   500
 CONVERGENCE CRITERION      =    1.0E-06

 CHOOSING TO SOLVE SECULAR EQUATION IN MEMORY
 NUMBER OF WORDS AVAILABLE =  348630643
 NUMBER OF WORDS USED      =      31393
 ENERGY MATRIX BUFFER SIZE =      10000
 SOLUTION FOUND WITH DIRECT METHOD

 STATE #    1  ENERGY =   -1483.621625471

      CSF      COEF    OCCUPANCY (IGNORING CORE)
      ---      ----    --------- --------- -----
        1    0.640805  2220
        3   -0.244120  2121
        4   -0.176063  1221
        5   -0.640454  2202
        6    0.173620  2112
        7    0.239683  1212

 THE PROJECTION OF THIS CI STATE ONTO SPACE SYMMETRY A    WEIGHS 1.0000E+00


 STATE #    2  ENERGY =   -1483.609916605

      CSF      COEF    OCCUPANCY (IGNORING CORE)
      ---      ----    --------- --------- -----
        3    0.436252  2121
        4   -0.466003  1221
        6    0.475724  2112
        7   -0.435982  1212
        8   -0.295435  2022
       10    0.290903  0222

 THE PROJECTION OF THIS CI STATE ONTO SPACE SYMMETRY A    WEIGHS 1.0000E+00


 STATE #    3  ENERGY =   -1483.606670997

      CSF      COEF    OCCUPANCY (IGNORING CORE)
      ---      ----    --------- --------- -----
        1    0.295372  2220
        3    0.442267  2121
        4    0.467957  1221
        5   -0.294269  2202
        6   -0.465205  2112
        7   -0.436098  1212
        8   -0.050698  2022

 THE PROJECTION OF THIS CI STATE ONTO SPACE SYMMETRY A    WEIGHS 1.0000E+00


 STATE #    4  ENERGY =   -1483.594944477

      CSF      COEF    OCCUPANCY (IGNORING CORE)
      ---      ----    --------- --------- -----
        3    0.241689  2121
        4   -0.171736  1221
        6    0.174715  2112
        7   -0.241520  1212
        8    0.645370  2022
       10   -0.636949  0222

 THE PROJECTION OF THIS CI STATE ONTO SPACE SYMMETRY A    WEIGHS 1.0000E+00

 ...... END OF CI-MATRIX DIAGONALIZATION ......
 CPU     0: STEP CPU TIME=     0.04 TOTAL CPU TIME=        767.3 (     12.8 MIN)
 TOTAL WALL CLOCK TIME=        795.5 SECONDS, CPU UTILIZATION IS    96.45%

          ---------------------
          STORE CSF INFORMATION
          --------------------

 READING THE DRT FILE
 TITLE=DRT1    20:54:28 16-NOV-2021                                                    
 NUMBER OF CONFIGURATIONS =         10

 READING THE CI VECTOR FILE
 RUN TITLE= C20N2H32O8                                                                     
 DRT TITLE=DRT1    20:54:28 16-NOV-2021                                                    
     4 STATES WERE COMPUTED, NWKS=        10

 STORING CSF AND CI COEF. INFORMATION FOR    4 STATES ON FILE  17.
     ENERGIES ARE ...
   -1488.3660301  -1488.3512583  -1488.3477787  -1488.3329920
 SAVING CSFS WITH COEFS LARGER THAN 2.50E-05
 SAVED CSFS:         10
 TOTAL CSFS:         10

 ...... DONE STORING CSF INFORMATION ......
 CPU     0: STEP CPU TIME=     0.00 TOTAL CPU TIME=        767.3 (     12.8 MIN)
 TOTAL WALL CLOCK TIME=        795.5 SECONDS, CPU UTILIZATION IS    96.45%


     -------------------------
      2-ND     CI CALCULATION
     -------------------------

          -----------------------     ----------------------------
          GUGA DISTINCT ROW TABLE     WRITTEN BY B.R.BROOKS,P.SAXE
          -----------------------     ----------------------------

      GROUP=C1           NPRT=       0
       FORS=       T   INTACT=       F
       FOCI=       F   MXNINT=   50000
       SOCI=       F   MXNEME=   10000
     IEXCIT=       0

      -CORE-    -INTERNAL-  -EXTERNAL-
     NFZC= 112   NDOC=   2   NEXT=   0
     NMCC=   0   NAOS=   0   NFZV=   0
                 NBOS=   0
                 NALP=   2
                 NVAL=   0

 THE MAXIMUM ELECTRON EXCITATION WILL BE   2

 SYMMETRIES FOR THE 112 CORE,   4 ACTIVE,   0 EXTERNAL MO-S ARE
     CORE= A     A     A     A     A     A     A     A     A     A   
           A     A     A     A     A     A     A     A     A     A   
           A     A     A     A     A     A     A     A     A     A   
           A     A     A     A     A     A     A     A     A     A   
           A     A     A     A     A     A     A     A     A     A   
           A     A     A     A     A     A     A     A     A     A   
           A     A     A     A     A     A     A     A     A     A   
           A     A     A     A     A     A     A     A     A     A   
           A     A     A     A     A     A     A     A     A     A   
           A     A     A     A     A     A     A     A     A     A   
           A     A     A     A     A     A     A     A     A     A   
           A     A   
   ACTIVE= A     A     A     A   
           DOC   DOC   ALP   ALP 

 MOLECULAR CHARGE          =    0
 NUMBER OF ALPHA ELECTRONS =  116
 NUMBER OF  BETA ELECTRONS =  114

 THE ELECTRONIC STATE IS  3-A   

 THE DISTINCT ROW TABLE HAS         9 ROWS.
  THE WAVEFUNCTION CONTAINS         6 WALKS (CSF-S).

 TOTAL NUMBER OF INTEGRALS =         73
 NUMBER OF INTEGRALS/GROUP =         73
 NUMBER OF INTEGRAL GROUPS =          1
 MAXIMUM RECORD SIZES ARE     500 FOR UNIT 11      22 FOR UNIT 12
                            30001 FOR UNIT 15   30001 FOR UNIT 16
 ...... END OF -DRT- GENERATION ...... 
 CPU     0: STEP CPU TIME=     1.67 TOTAL CPU TIME=        769.0 (     12.8 MIN)
 TOTAL WALL CLOCK TIME=        797.2 SECONDS, CPU UTILIZATION IS    96.46%

     --------------------------------------------
     PARTIAL TWO ELECTRON INTEGRAL TRANSFORMATION
     --------------------------------------------

 NUMBER OF CORE MOLECULAR ORBITALS     =  112
 NUMBER OF OCCUPIED MOLECULAR ORBITALS =  116
 TOTAL NUMBER OF MOLECULAR ORBITALS    =  116
 TOTAL NUMBER OF ATOMIC ORBITALS       =  818
 THRESHOLD FOR KEEPING TRANSFORMED 2E- INTEGRALS = 1.000E-12
 AO INTEGRALS WILL BE CALCULATED IN DIRECT MODE...
 DIRECT TRANSFORMATION SKIPS AO INTEGRAL STORAGE ON DISK.
 SCHWARZ INEQUALITY OVERHEAD:    268520 INTEGRALS, T=        0.00
 EVALUATING THE FROZEN CORE ENERGY...
 ----- FROZEN CORE ENERGY =     -4938.5655680753

 PLAN A: REQUIREMENTS FOR FULLY IN-MEMORY TRANSFORMATION:
 # OF WORDS AVAILABLE =            348630643
 # OF WORDS NEEDED    =           1099572977

 PLAN B: REQUIREMENTS FOR THE SEGMENTED TRANSFORMATION:
       MINIMUM=      277554143 WORDS FOR 1 MOLECULAR ORBITAL PER PASS
       MAXIMUM=      277554143 WORDS FOR ALL MOLECULAR ORBITALS IN 1 PASS
              (      274006278 EXTRA WORDS INCLUDES 1 EXTRA ORBITAL/PASS)
 THIS RUN USES=      277554143 WORDS,
 DISTRIBUTING   4 PASSES EACH CONTAINING     1 ORBITALS OVER  40 PROCESSORS.

 CHOOSING SEGMENTED PARTIAL TRANSFORMATION...
 DIRECT TRANSFORMATION SKIPS AO INTEGRAL STORAGE ON DISK.
 PASS #   1 TOOK      790.45 SECONDS.
 ASSIGNING PASS #   2 TO A DIFFERENT PROCESSOR.
 ASSIGNING PASS #   3 TO A DIFFERENT PROCESSOR.
 ASSIGNING PASS #   4 TO A DIFFERENT PROCESSOR.
 TOTAL NUMBER OF TRANSFORMED 2E- INTEGRALS KEPT =           55
 ... END OF INTEGRAL TRANSFORMATION ...
 CPU     0: STEP CPU TIME=   811.70 TOTAL CPU TIME=       1580.7 (     26.3 MIN)
 TOTAL WALL CLOCK TIME=       1609.0 SECONDS, CPU UTILIZATION IS    98.24%

          ------------------------
          GUGA-CI INTEGRAL SORTING
          ------------------------

     80049 WORDS NEEDED TO SORT             73 GUGA INTEGRALS IN MEMORY
 348630643 WORDS ARE AVAILABLE
 CHOOSING IN-MEMORY SORTING...
 IN CORE ALGORITHM SORTED             10 NON-ZERO 1E- INTEGRALS
 IN CORE ALGORITHM SORTED             55 NON-ZERO 2E- INTEGRALS
 ...... END OF INTEGRAL SORTING ...... 
 CPU     0: STEP CPU TIME=     0.04 TOTAL CPU TIME=       1580.7 (     26.3 MIN)
 TOTAL WALL CLOCK TIME=       1609.1 SECONDS, CPU UTILIZATION IS    98.24%

 -------------------------     ---------------------------------------
 ENERGY MATRIX CALCULATION     WRITTEN BY B.R.BROOKS,W.D.LAIDIG,P.SAXE
 -------------------------     ---------------------------------------

 COMPUTING THE HAMILTONIAN FOR THE         6 CSF-S...

          81 IS THE TOTAL NUMBER OF GENERATED LOOPS
          81 WERE CREATED BY THE LOOP-DRIVEN ALGORITHM
           0 WERE CREATED IMPLICITLY

          81 IS THE TOTAL NUMBER OF PROCESSED LOOPS
          44     DIAGONAL LOOPS ARE STORED ON WORK15 IN     1 BUFFERS OF  10000 ELEMENTS.
          37 OFF DIAGONAL LOOPS ARE STORED ON WORK16 IN     1 BUFFERS OF  10000 ELEMENTS.
 ...... END OF ENERGY MATRIX CALCULATION ...... 
 CPU     0: STEP CPU TIME=     0.05 TOTAL CPU TIME=       1580.7 (     26.3 MIN)
 TOTAL WALL CLOCK TIME=       1609.6 SECONDS, CPU UTILIZATION IS    98.21%

          -----------------------------------------
          DAVIDSON METHOD CI-MATRIX DIAGONALIZATION
                   WRITTEN BY STEVE ELBERT
          -----------------------------------------
 NUMBER OF STATES REQUESTED =     4
 MAX. NUMB. OF EXPAN. VEC   =    30
 MAX. NUMB. IMPROVED STATES =     4
 MAX. NUMB. OF ITERATIONS   =   500
 CONVERGENCE CRITERION      =    1.0E-06

 CHOOSING TO SOLVE SECULAR EQUATION IN MEMORY
 NUMBER OF WORDS AVAILABLE =  348630643
 NUMBER OF WORDS USED      =      31357
 ENERGY MATRIX BUFFER SIZE =      10000
 SOLUTION FOUND WITH DIRECT METHOD

 STATE #    1  ENERGY =   -1483.621626701

      CSF      COEF    OCCUPANCY (IGNORING CORE)
      ---      ----    --------- --------- -----
        2    0.176494  2121
        3   -0.242425  2112
        4    0.241408  1221
        5   -0.173318  1212
        6    0.906010  2211

 THE PROJECTION OF THIS CI STATE ONTO SPACE SYMMETRY A    WEIGHS 1.0000E+00


 STATE #    2  ENERGY =   -1483.609919642

      CSF      COEF    OCCUPANCY (IGNORING CORE)
      ---      ----    --------- --------- -----
        1   -0.413754  1122
        2    0.471712  2121
        3    0.440623  2112
        4   -0.431271  1221
        5   -0.471153  1212
        6    0.064556  2211

 THE PROJECTION OF THIS CI STATE ONTO SPACE SYMMETRY A    WEIGHS 1.0000E+00


 STATE #    3  ENERGY =   -1483.606672812

      CSF      COEF    OCCUPANCY (IGNORING CORE)
      ---      ----    --------- --------- -----
        1    0.070802  1122
        2    0.469926  2121
        3   -0.437824  2112
        4    0.441355  1221
        5   -0.462291  1212
        6   -0.417085  2211

 THE PROJECTION OF THIS CI STATE ONTO SPACE SYMMETRY A    WEIGHS 1.0000E+00


 STATE #    4  ENERGY =   -1483.594938336

      CSF      COEF    OCCUPANCY (IGNORING CORE)
      ---      ----    --------- --------- -----
        1    0.907130  1122
        2    0.173548  2121
        3    0.243629  2112
        4   -0.238754  1221
        5   -0.172106  1212

 THE PROJECTION OF THIS CI STATE ONTO SPACE SYMMETRY A    WEIGHS 1.0000E+00

 ...... END OF CI-MATRIX DIAGONALIZATION ......
 CPU     0: STEP CPU TIME=     0.05 TOTAL CPU TIME=       1580.8 (     26.3 MIN)
 TOTAL WALL CLOCK TIME=       1610.0 SECONDS, CPU UTILIZATION IS    98.19%

          ---------------------
          STORE CSF INFORMATION
          --------------------

 READING THE DRT FILE
 TITLE=DRT2    21:07:40 16-NOV-2021                                                    
 NUMBER OF CONFIGURATIONS =          6

 READING THE CI VECTOR FILE
 RUN TITLE= C20N2H32O8                                                                     
 DRT TITLE=DRT2    21:07:40 16-NOV-2021                                                    
     4 STATES WERE COMPUTED, NWKS=         6

 STORING CSF AND CI COEF. INFORMATION FOR    4 STATES ON FILE  17.
     ENERGIES ARE ...
   -1488.3660535  -1488.3512852  -1488.3478615  -1488.3329851
 SAVING CSFS WITH COEFS LARGER THAN 2.50E-05
 SAVED CSFS:          6
 TOTAL CSFS:          6

 ...... DONE STORING CSF INFORMATION ......
 CPU     0: STEP CPU TIME=     0.00 TOTAL CPU TIME=       1580.8 (     26.3 MIN)
 TOTAL WALL CLOCK TIME=       1610.0 SECONDS, CPU UTILIZATION IS    98.19%
 CPU     0: STEP CPU TIME=     0.00 TOTAL CPU TIME=       1580.8 (     26.3 MIN)
 TOTAL WALL CLOCK TIME=       1610.0 SECONDS, CPU UTILIZATION IS    98.19%

 ++++++++++++++++++++++++++++++++++++++++++++++++++++++++++++++++++++++


 THE SYMMETRIES OF THE ANGULAR MOMENTUM L AND TRANSLATION R:
 LX BELONGS TO A   
 LY BELONGS TO A   
 LZ BELONGS TO A   
 RX BELONGS TO A   
 RY BELONGS TO A   
 RZ BELONGS TO A   
 SOC INTEGRALS NEED BE CALCULATED FOR LX: YEA 
 SOC INTEGRALS NEED BE CALCULATED FOR LY: YEA 
 SOC INTEGRALS NEED BE CALCULATED FOR LZ: YEA 

     -------------------------------------------
            DIRECT SPIN-ORBIT COUPLING
         (SHIRO KOSEKI AND DMITRI FEDOROV)

             ONE ELECTRON SO OPERATOR.
     -------------------------------------------


ENERGY FOR THE LOWEST STATE     =    -1488.3660534751
ENERGY TOLERANCE FOR SOC MATRIX =    -1388.3660534751 (HIGHEST STATE)
                           ETOL =      100.0000000000
                         UPPREN =    -1388.3660534751

  CI# RTS#     LOWEST ENERGY      HIGHEST ENERGY     NEXT ENERGY
    1    4    -1488.3660300702    -1488.3329920487
    2    4    -1488.3660534751    -1488.3329851404

         -------------------------------------
          ONE-ELECTRON SPIN-ORBIT AO INTEGRALS
         -------------------------------------
         USING    1011209 WORDS OF MEMORY
         2E SOC INTEGRALS WILL BE DISTRIBUTED
      ...... DONE WITH SPIN-ORBIT INTEGRALS ......
 CPU     0: STEP CPU TIME=     2.52 TOTAL CPU TIME=       1583.3 (     26.4 MIN)
 TOTAL WALL CLOCK TIME=       1612.6 SECONDS, CPU UTILIZATION IS    98.18%

   4409523 WORDS OF MEMORY ARE REQUIRED  FOR 1 PASS(ES)
   4409523 WORDS FOR INTEGRALS,   3405212 WORDS FOR CSFS.

 REFERENCE STATE IS SET TO    1 IN THE DRT NO. 1 (     0).

 THE FOLLOWING LEGEND IS USED BELOW:
 [C] - THE MATRIX ELEMENT ACTUALLY CALCULATED
 [P] - OBTAINED FROM [C] BY THE WIGNER-ECKART THEOREM (<HSO>)
 [Z] - ZERO BY POINT GROUP SYMMETRY
 [W] - ZERO BY THE WIGNER-ECKART THEOREM (<HSO>)
 [S] - ZERO BY SPIN ORTHOGONALITY (<R>)

 [Z]'S ARE NOT CALCULATED.


 CI STATE FORMAT:   N-(2S+1)G:B
 G- IRREP LABEL, B NUMBERS DEGENERATE COMPONENTS OF G
 N NUMBERS EQUIVALENT TERMS (2S+1)G:B

 STATE ID FORMAT: NCI*1000+IROOT,
 WHERE NCI IS THE NTH $DRT GROUP
 AND IROOT IS THE CI ROOT'S ORDINAL NUMBER.

 DIPOLE MOMENTS ARE IN E*BOHR UNITS. TO GET DEBYE, MULTIPLY BY 2.541766.

   < 1-1A    |R| 1-1A    > =     -0.870675      0.769142     -0.237703 [CCC]
 < 1-1A    (MS= 0.0)|HSO| 1-1A    (MS= 0.0)> =     0.0000     0.0000I    [W]
  
   < 1-1A    |R| 2-1A    > =      0.042759      0.021217     -0.001868 [CCC]
 < 1-1A    (MS= 0.0)|HSO| 2-1A    (MS= 0.0)> =     0.0000     0.0000I    [W]
  
   < 1-1A    |R| 3-1A    > =     -0.017940     -0.047131      0.001685 [CCC]
 < 1-1A    (MS= 0.0)|HSO| 3-1A    (MS= 0.0)> =     0.0000     0.0000I    [W]
  
   < 1-1A    |R| 4-1A    > =     -0.000084     -0.000170      0.000008 [CCC]
 < 1-1A    (MS= 0.0)|HSO| 4-1A    (MS= 0.0)> =     0.0000     0.0000I    [W]
  
   < 2-1A    |R| 2-1A    > =     -0.891133      0.794918     -0.334266 [CCC]
 < 2-1A    (MS= 0.0)|HSO| 2-1A    (MS= 0.0)> =     0.0000     0.0000I    [W]
  
   < 2-1A    |R| 3-1A    > =      0.000213      0.000103     -0.000876 [CCC]
 < 2-1A    (MS= 0.0)|HSO| 3-1A    (MS= 0.0)> =     0.0000     0.0000I    [W]
  
   < 2-1A    |R| 4-1A    > =     -0.018364     -0.047231      0.001879 [CCC]
 < 2-1A    (MS= 0.0)|HSO| 4-1A    (MS= 0.0)> =     0.0000     0.0000I    [W]
  
   < 3-1A    |R| 3-1A    > =     -0.912685      0.800493     -0.143539 [CCC]
 < 3-1A    (MS= 0.0)|HSO| 3-1A    (MS= 0.0)> =     0.0000     0.0000I    [W]
  
   < 3-1A    |R| 4-1A    > =      0.042607      0.020679     -0.001662 [CCC]
 < 3-1A    (MS= 0.0)|HSO| 4-1A    (MS= 0.0)> =     0.0000     0.0000I    [W]
  
   < 4-1A    |R| 4-1A    > =     -0.932641      0.826829     -0.240133 [CCC]
 < 4-1A    (MS= 0.0)|HSO| 4-1A    (MS= 0.0)> =     0.0000     0.0000I    [W]
  
 CPU     0: STEP CPU TIME=    56.62 TOTAL CPU TIME=       1639.9 (     27.3 MIN)
 TOTAL WALL CLOCK TIME=       1670.3 SECONDS, CPU UTILIZATION IS    98.18%
   < 1-1A    |R| 1-3A    > =      0.000000      0.000000      0.000000 [SSS]
 < 1-1A    (MS= 0.0)|HSO| 1-3A    (MS= 0.0)> =     0.0000     0.0017I    [C]
 < 1-1A    (MS= 0.0)|HSO| 1-3A    (MS= 1.0)> =     0.0040     0.0051I    [C]
 < 1-1A    (MS= 0.0)|HSO| 1-3A    (MS=-1.0)> =     0.0040    -0.0051I    [P]
  
   < 1-1A    |R| 2-3A    > =      0.000000      0.000000      0.000000 [SSS]
 < 1-1A    (MS= 0.0)|HSO| 2-3A    (MS= 0.0)> =     0.0000   -45.0684I    [C]
 < 1-1A    (MS= 0.0)|HSO| 2-3A    (MS= 1.0)> =    64.6938    19.0006I    [C]
 < 1-1A    (MS= 0.0)|HSO| 2-3A    (MS=-1.0)> =    64.6938   -19.0006I    [P]
  
   < 1-1A    |R| 3-3A    > =      0.000000      0.000000      0.000000 [SSS]
 < 1-1A    (MS= 0.0)|HSO| 3-3A    (MS= 0.0)> =     0.0000    60.7523I    [C]
 < 1-1A    (MS= 0.0)|HSO| 3-3A    (MS= 1.0)> =     7.6923    60.2363I    [C]
 < 1-1A    (MS= 0.0)|HSO| 3-3A    (MS=-1.0)> =     7.6923   -60.2363I    [P]
  
   < 1-1A    |R| 4-3A    > =      0.000000      0.000000      0.000000 [SSS]
 < 1-1A    (MS= 0.0)|HSO| 4-3A    (MS= 0.0)> =     0.0000     0.0148I    [C]
 < 1-1A    (MS= 0.0)|HSO| 4-3A    (MS= 1.0)> =    -0.1988    -0.1671I    [C]
 < 1-1A    (MS= 0.0)|HSO| 4-3A    (MS=-1.0)> =    -0.1988     0.1671I    [P]
  
   < 2-1A    |R| 1-3A    > =      0.000000      0.000000      0.000000 [SSS]
 < 2-1A    (MS= 0.0)|HSO| 1-3A    (MS= 0.0)> =     0.0000    45.1306I    [C]
 < 2-1A    (MS= 0.0)|HSO| 1-3A    (MS= 1.0)> =   -64.6880   -18.9399I    [C]
 < 2-1A    (MS= 0.0)|HSO| 1-3A    (MS=-1.0)> =   -64.6880    18.9399I    [P]
  
   < 2-1A    |R| 2-3A    > =      0.000000      0.000000      0.000000 [SSS]
 < 2-1A    (MS= 0.0)|HSO| 2-3A    (MS= 0.0)> =     0.0000    -0.0577I    [C]
 < 2-1A    (MS= 0.0)|HSO| 2-3A    (MS= 1.0)> =    -0.0002    -0.0527I    [C]
 < 2-1A    (MS= 0.0)|HSO| 2-3A    (MS=-1.0)> =    -0.0002     0.0527I    [P]
  
   < 2-1A    |R| 3-3A    > =      0.000000      0.000000      0.000000 [SSS]
 < 2-1A    (MS= 0.0)|HSO| 3-3A    (MS= 0.0)> =     0.0000    -0.2063I    [C]
 < 2-1A    (MS= 0.0)|HSO| 3-3A    (MS= 1.0)> =     0.1156    -0.0750I    [C]
 < 2-1A    (MS= 0.0)|HSO| 3-3A    (MS=-1.0)> =     0.1156     0.0750I    [P]
  
   < 2-1A    |R| 4-3A    > =      0.000000      0.000000      0.000000 [SSS]
 < 2-1A    (MS= 0.0)|HSO| 4-3A    (MS= 0.0)> =     0.0000   -60.2422I    [C]
 < 2-1A    (MS= 0.0)|HSO| 4-3A    (MS= 1.0)> =    -8.4259   -60.4466I    [C]
 < 2-1A    (MS= 0.0)|HSO| 4-3A    (MS=-1.0)> =    -8.4259    60.4466I    [P]
  
   < 3-1A    |R| 1-3A    > =      0.000000      0.000000      0.000000 [SSS]
 < 3-1A    (MS= 0.0)|HSO| 1-3A    (MS= 0.0)> =     0.0000    60.7107I    [C]
 < 3-1A    (MS= 0.0)|HSO| 1-3A    (MS= 1.0)> =     7.7526    60.2540I    [C]
 < 3-1A    (MS= 0.0)|HSO| 1-3A    (MS=-1.0)> =     7.7526   -60.2540I    [P]
  
   < 3-1A    |R| 2-3A    > =      0.000000      0.000000      0.000000 [SSS]
 < 3-1A    (MS= 0.0)|HSO| 2-3A    (MS= 0.0)> =     0.0000    -0.2496I    [C]
 < 3-1A    (MS= 0.0)|HSO| 2-3A    (MS= 1.0)> =     0.1688    -0.0675I    [C]
 < 3-1A    (MS= 0.0)|HSO| 2-3A    (MS=-1.0)> =     0.1688     0.0675I    [P]
  
   < 3-1A    |R| 3-3A    > =      0.000000      0.000000      0.000000 [SSS]
 < 3-1A    (MS= 0.0)|HSO| 3-3A    (MS= 0.0)> =     0.0000    -0.0013I    [C]
 < 3-1A    (MS= 0.0)|HSO| 3-3A    (MS= 1.0)> =    -0.0041    -0.0054I    [C]
 < 3-1A    (MS= 0.0)|HSO| 3-3A    (MS=-1.0)> =    -0.0041     0.0054I    [P]
  
   < 3-1A    |R| 4-3A    > =      0.000000      0.000000      0.000000 [SSS]
 < 3-1A    (MS= 0.0)|HSO| 4-3A    (MS= 0.0)> =     0.0000   -45.6041I    [C]
 < 3-1A    (MS= 0.0)|HSO| 4-3A    (MS= 1.0)> =    64.6228    18.4670I    [C]
 < 3-1A    (MS= 0.0)|HSO| 4-3A    (MS=-1.0)> =    64.6228   -18.4670I    [P]
  
   < 4-1A    |R| 1-3A    > =      0.000000      0.000000      0.000000 [SSS]
 < 4-1A    (MS= 0.0)|HSO| 1-3A    (MS= 0.0)> =     0.0000     0.0275I    [C]
 < 4-1A    (MS= 0.0)|HSO| 1-3A    (MS= 1.0)> =     0.1485     0.1580I    [C]
 < 4-1A    (MS= 0.0)|HSO| 1-3A    (MS=-1.0)> =     0.1485    -0.1580I    [P]
  
   < 4-1A    |R| 2-3A    > =      0.000000      0.000000      0.000000 [SSS]
 < 4-1A    (MS= 0.0)|HSO| 2-3A    (MS= 0.0)> =     0.0000    60.1961I    [C]
 < 4-1A    (MS= 0.0)|HSO| 2-3A    (MS= 1.0)> =     8.4792    60.4663I    [C]
 < 4-1A    (MS= 0.0)|HSO| 2-3A    (MS=-1.0)> =     8.4792   -60.4663I    [P]
  
   < 4-1A    |R| 3-3A    > =      0.000000      0.000000      0.000000 [SSS]
 < 4-1A    (MS= 0.0)|HSO| 3-3A    (MS= 0.0)> =     0.0000   -45.6647I    [C]
 < 4-1A    (MS= 0.0)|HSO| 3-3A    (MS= 1.0)> =    64.6159    18.4059I    [C]
 < 4-1A    (MS= 0.0)|HSO| 3-3A    (MS=-1.0)> =    64.6159   -18.4059I    [P]
  
   < 4-1A    |R| 4-3A    > =      0.000000      0.000000      0.000000 [SSS]
 < 4-1A    (MS= 0.0)|HSO| 4-3A    (MS= 0.0)> =     0.0000    -0.0480I    [C]
 < 4-1A    (MS= 0.0)|HSO| 4-3A    (MS= 1.0)> =    -0.0022    -0.0549I    [C]
 < 4-1A    (MS= 0.0)|HSO| 4-3A    (MS=-1.0)> =    -0.0022     0.0549I    [P]
  
 CPU     0: STEP CPU TIME=     0.00 TOTAL CPU TIME=       1639.9 (     27.3 MIN)
 TOTAL WALL CLOCK TIME=       1670.3 SECONDS, CPU UTILIZATION IS    98.18%
   < 1-3A    |R| 1-3A    > =     -0.870648      0.769143     -0.237702 [CCC]
 < 1-3A    (MS= 1.0)|HSO| 1-3A    (MS= 1.0)> =     0.0000    -0.0000I    [C]
 < 1-3A    (MS= 0.0)|HSO| 1-3A    (MS= 0.0)> =     0.0000     0.0000I    [W]
 < 1-3A    (MS=-1.0)|HSO| 1-3A    (MS=-1.0)> =     0.0000     0.0000I    [P]
 < 1-3A    (MS= 0.0)|HSO| 1-3A    (MS= 1.0)> =     0.0000    -0.0000I    [C]
 < 1-3A    (MS= 1.0)|HSO| 1-3A    (MS= 0.0)> =    -0.0000    -0.0000I    [P]
 < 1-3A    (MS=-1.0)|HSO| 1-3A    (MS= 0.0)> =     0.0000    -0.0000I    [P]
 < 1-3A    (MS= 0.0)|HSO| 1-3A    (MS=-1.0)> =    -0.0000    -0.0000I    [P]
  
   < 1-3A    |R| 2-3A    > =      0.042771      0.021250     -0.001875 [CCC]
 < 1-3A    (MS= 1.0)|HSO| 2-3A    (MS= 1.0)> =     0.0000   -45.6620I    [C]
 < 1-3A    (MS= 0.0)|HSO| 2-3A    (MS= 0.0)> =     0.0000     0.0000I    [W]
 < 1-3A    (MS=-1.0)|HSO| 2-3A    (MS=-1.0)> =     0.0000    45.6620I    [P]
 < 1-3A    (MS= 0.0)|HSO| 2-3A    (MS= 1.0)> =   -64.6153   -18.4085I    [C]
 < 1-3A    (MS= 1.0)|HSO| 2-3A    (MS= 0.0)> =    64.6153   -18.4085I    [P]
 < 1-3A    (MS=-1.0)|HSO| 2-3A    (MS= 0.0)> =   -64.6153   -18.4085I    [P]
 < 1-3A    (MS= 0.0)|HSO| 2-3A    (MS=-1.0)> =    64.6153   -18.4085I    [P]
  
   < 1-3A    |R| 3-3A    > =      0.017923      0.047103     -0.001675 [CCC]
 < 1-3A    (MS= 1.0)|HSO| 3-3A    (MS= 1.0)> =     0.0000   -60.1965I    [C]
 < 1-3A    (MS= 0.0)|HSO| 3-3A    (MS= 0.0)> =     0.0000     0.0000I    [W]
 < 1-3A    (MS=-1.0)|HSO| 3-3A    (MS=-1.0)> =     0.0000    60.1965I    [P]
 < 1-3A    (MS= 0.0)|HSO| 3-3A    (MS= 1.0)> =     8.4847    60.4654I    [C]
 < 1-3A    (MS= 1.0)|HSO| 3-3A    (MS= 0.0)> =    -8.4847    60.4654I    [P]
 < 1-3A    (MS=-1.0)|HSO| 3-3A    (MS= 0.0)> =     8.4847    60.4654I    [P]
 < 1-3A    (MS= 0.0)|HSO| 3-3A    (MS=-1.0)> =    -8.4847    60.4654I    [P]
  
   < 1-3A    |R| 4-3A    > =     -0.000119     -0.000184      0.000011 [CCC]
 < 1-3A    (MS= 1.0)|HSO| 4-3A    (MS= 1.0)> =     0.0000     0.2496I    [C]
 < 1-3A    (MS= 0.0)|HSO| 4-3A    (MS= 0.0)> =     0.0000     0.0000I    [W]
 < 1-3A    (MS=-1.0)|HSO| 4-3A    (MS=-1.0)> =     0.0000    -0.2496I    [P]
 < 1-3A    (MS= 0.0)|HSO| 4-3A    (MS= 1.0)> =     0.1728    -0.0624I    [C]
 < 1-3A    (MS= 1.0)|HSO| 4-3A    (MS= 0.0)> =    -0.1728    -0.0624I    [P]
 < 1-3A    (MS=-1.0)|HSO| 4-3A    (MS= 0.0)> =     0.1728    -0.0624I    [P]
 < 1-3A    (MS= 0.0)|HSO| 4-3A    (MS=-1.0)> =    -0.1728    -0.0624I    [P]
  
   < 2-3A    |R| 2-3A    > =     -0.891176      0.794875     -0.334274 [CCC]
 < 2-3A    (MS= 1.0)|HSO| 2-3A    (MS= 1.0)> =     0.0000    -0.0000I    [C]
 < 2-3A    (MS= 0.0)|HSO| 2-3A    (MS= 0.0)> =     0.0000     0.0000I    [W]
 < 2-3A    (MS=-1.0)|HSO| 2-3A    (MS=-1.0)> =     0.0000     0.0000I    [P]
 < 2-3A    (MS= 0.0)|HSO| 2-3A    (MS= 1.0)> =     0.0000    -0.0000I    [C]
 < 2-3A    (MS= 1.0)|HSO| 2-3A    (MS= 0.0)> =    -0.0000    -0.0000I    [P]
 < 2-3A    (MS=-1.0)|HSO| 2-3A    (MS= 0.0)> =     0.0000    -0.0000I    [P]
 < 2-3A    (MS= 0.0)|HSO| 2-3A    (MS=-1.0)> =    -0.0000    -0.0000I    [P]
  
   < 2-3A    |R| 3-3A    > =     -0.000283     -0.000127      0.001060 [CCC]
 < 2-3A    (MS= 1.0)|HSO| 3-3A    (MS= 1.0)> =     0.0000    -0.0167I    [C]
 < 2-3A    (MS= 0.0)|HSO| 3-3A    (MS= 0.0)> =     0.0000     0.0000I    [W]
 < 2-3A    (MS=-1.0)|HSO| 3-3A    (MS=-1.0)> =     0.0000     0.0167I    [P]
 < 2-3A    (MS= 0.0)|HSO| 3-3A    (MS= 1.0)> =    -0.2049    -0.1716I    [C]
 < 2-3A    (MS= 1.0)|HSO| 3-3A    (MS= 0.0)> =     0.2049    -0.1716I    [P]
 < 2-3A    (MS=-1.0)|HSO| 3-3A    (MS= 0.0)> =    -0.2049    -0.1716I    [P]
 < 2-3A    (MS= 0.0)|HSO| 3-3A    (MS=-1.0)> =     0.2049    -0.1716I    [P]
  
   < 2-3A    |R| 4-3A    > =     -0.018458     -0.047219      0.001974 [CCC]
 < 2-3A    (MS= 1.0)|HSO| 4-3A    (MS= 1.0)> =     0.0000    60.7495I    [C]
 < 2-3A    (MS= 0.0)|HSO| 4-3A    (MS= 0.0)> =     0.0000     0.0000I    [W]
 < 2-3A    (MS=-1.0)|HSO| 4-3A    (MS=-1.0)> =     0.0000   -60.7495I    [P]
 < 2-3A    (MS= 0.0)|HSO| 4-3A    (MS= 1.0)> =    -7.6922   -60.2364I    [C]
 < 2-3A    (MS= 1.0)|HSO| 4-3A    (MS= 0.0)> =     7.6922   -60.2364I    [P]
 < 2-3A    (MS=-1.0)|HSO| 4-3A    (MS= 0.0)> =    -7.6922   -60.2364I    [P]
 < 2-3A    (MS= 0.0)|HSO| 4-3A    (MS=-1.0)> =     7.6922   -60.2364I    [P]
  
   < 3-3A    |R| 3-3A    > =     -0.912651      0.800477     -0.143539 [CCC]
 < 3-3A    (MS= 1.0)|HSO| 3-3A    (MS= 1.0)> =     0.0000    -0.0000I    [C]
 < 3-3A    (MS= 0.0)|HSO| 3-3A    (MS= 0.0)> =     0.0000     0.0000I    [W]
 < 3-3A    (MS=-1.0)|HSO| 3-3A    (MS=-1.0)> =     0.0000     0.0000I    [P]
 < 3-3A    (MS= 0.0)|HSO| 3-3A    (MS= 1.0)> =    -0.0000     0.0000I    [C]
 < 3-3A    (MS= 1.0)|HSO| 3-3A    (MS= 0.0)> =     0.0000     0.0000I    [P]
 < 3-3A    (MS=-1.0)|HSO| 3-3A    (MS= 0.0)> =    -0.0000     0.0000I    [P]
 < 3-3A    (MS= 0.0)|HSO| 3-3A    (MS=-1.0)> =     0.0000     0.0000I    [P]
  
   < 3-3A    |R| 4-3A    > =     -0.042594     -0.020623      0.001666 [CCC]
 < 3-3A    (MS= 1.0)|HSO| 4-3A    (MS= 1.0)> =     0.0000    45.0704I    [C]
 < 3-3A    (MS= 0.0)|HSO| 4-3A    (MS= 0.0)> =     0.0000     0.0000I    [W]
 < 3-3A    (MS=-1.0)|HSO| 4-3A    (MS=-1.0)> =     0.0000   -45.0704I    [P]
 < 3-3A    (MS= 0.0)|HSO| 4-3A    (MS= 1.0)> =    64.6937    18.9981I    [C]
 < 3-3A    (MS= 1.0)|HSO| 4-3A    (MS= 0.0)> =   -64.6937    18.9981I    [P]
 < 3-3A    (MS=-1.0)|HSO| 4-3A    (MS= 0.0)> =    64.6937    18.9981I    [P]
 < 3-3A    (MS= 0.0)|HSO| 4-3A    (MS=-1.0)> =   -64.6937    18.9981I    [P]
  
   < 4-3A    |R| 4-3A    > =     -0.932676      0.826886     -0.240142 [CCC]
 < 4-3A    (MS= 1.0)|HSO| 4-3A    (MS= 1.0)> =     0.0000     0.0000I    [C]
 < 4-3A    (MS= 0.0)|HSO| 4-3A    (MS= 0.0)> =     0.0000     0.0000I    [W]
 < 4-3A    (MS=-1.0)|HSO| 4-3A    (MS=-1.0)> =     0.0000    -0.0000I    [P]
 < 4-3A    (MS= 0.0)|HSO| 4-3A    (MS= 1.0)> =     0.0000     0.0000I    [C]
 < 4-3A    (MS= 1.0)|HSO| 4-3A    (MS= 0.0)> =    -0.0000     0.0000I    [P]
 < 4-3A    (MS=-1.0)|HSO| 4-3A    (MS= 0.0)> =     0.0000     0.0000I    [P]
 < 4-3A    (MS= 0.0)|HSO| 4-3A    (MS=-1.0)> =    -0.0000     0.0000I    [P]
  
 CPU     0: STEP CPU TIME=     0.00 TOTAL CPU TIME=       1639.9 (     27.3 MIN)
 TOTAL WALL CLOCK TIME=       1670.3 SECONDS, CPU UTILIZATION IS    98.18%

 >>> DIMENSION OF HSO MATRIX =      16
     LARGEST NUMBER OF WALKS =      10

     THE MAX HSO MATRIX ELEMENT ABSOLUTE ERROR IS 6.74E-03 CM-1.
     TO DECREASE THE ERROR MAKE SYMTOL SMALLER.

     CI   ADIABATIC STATES (CM-1 UNIT) ---
             0.000       3242.091       4005.786       7251.131         -5.137
            -5.137         -5.137       3236.174       3236.174       3236.174
          3987.603       3987.603       3987.603       7252.647       7252.647
          7252.647

 WEIGHTS OF SO   CI   STATES ---

 STATE   1: RELATIVE E=        -11.335 CM-1; WEIGHT = 0.998  2001
         1.0000
          1      2      3      4      5      6      7      8
         0.0000 0.0000 0.0000 0.0000 0.9983 0.0011 0.0007 0.0000

 STATE   2: RELATIVE E=        -11.329 CM-1; WEIGHT = 0.998  2001
         1.0000
          1      2      3      4      5      6      7      8
         0.0000 0.0010 0.0000 0.0000 0.9983 0.0001 0.0007 0.0000

 STATE   3: RELATIVE E=        -11.322 CM-1; WEIGHT = 0.998  2001
         1.0000
          1      2      3      4      5      6      7      8
         0.0000 0.0001 0.0007 0.0000 0.9983 0.0010 0.0000 0.0000

 STATE   4: RELATIVE E=         -6.207 CM-1; WEIGHT = 0.998  1001
         1.0000
          1      2      3      4      5      6      7      8
         0.9982 0.0000 0.0000 0.0000 0.0000 0.0011 0.0007 0.0000

 STATE   5: RELATIVE E=       3236.843 CM-1; WEIGHT = 0.998  2002
         1.0000
          1      2      3      4      5      6      7      8
         0.0000 0.0003 0.0000 0.0007 0.0011 0.9980 0.0000 0.0000

 STATE   6: RELATIVE E=       3236.846 CM-1; WEIGHT = 0.998  2002
         1.0000
          1      2      3      4      5      6      7      8
         0.0000 0.0000 0.0000 0.0000 0.0011 0.9983 0.0000 0.0007

 STATE   7: RELATIVE E=       3236.851 CM-1; WEIGHT = 0.998  2002
         1.0000
          1      2      3      4      5      6      7      8
         0.0011 0.0000 0.0000 0.0000 0.0000 0.9983 0.0000 0.0007

 STATE   8: RELATIVE E=       3242.754 CM-1; WEIGHT = 0.998  1002
         1.0000
          1      2      3      4      5      6      7      8
         0.0000 0.9980 0.0000 0.0000 0.0011 0.0003 0.0000 0.0007

 STATE   9: RELATIVE E=       3986.970 CM-1; WEIGHT = 0.998  2003
         1.0000
          1      2      3      4      5      6      7      8
         0.0000 0.0000 0.0000 0.0010 0.0007 0.0000 0.9983 0.0000

 STATE  10: RELATIVE E=       3986.972 CM-1; WEIGHT = 0.998  2003
         1.0000
          1      2      3      4      5      6      7      8
         0.0000 0.0000 0.0000 0.0000 0.0007 0.0000 0.9983 0.0010

 STATE  11: RELATIVE E=       3986.976 CM-1; WEIGHT = 0.998  2003
         1.0000
          1      2      3      4      5      6      7      8
         0.0007 0.0000 0.0000 0.0000 0.0000 0.0000 0.9983 0.0010

 STATE  12: RELATIVE E=       4005.124 CM-1; WEIGHT = 0.998  1003
         1.0000
          1      2      3      4      5      6      7      8
         0.0000 0.0000 0.9983 0.0000 0.0007 0.0000 0.0000 0.0011

 STATE  13: RELATIVE E=       7257.285 CM-1; WEIGHT = 0.995  1004
         1.0000
          1      2      3      4      5      6      7      8
         0.0000 0.0000 0.0000 0.9947 0.0000 0.0007 0.0010 0.0036

 STATE  14: RELATIVE E=       7258.804 CM-1; WEIGHT = 0.998  2004
         1.0000
          1      2      3      4      5      6      7      8
         0.0000 0.0000 0.0000 0.0000 0.0000 0.0007 0.0010 0.9983

 STATE  15: RELATIVE E=       7258.813 CM-1; WEIGHT = 0.995  2004
         1.0000
          1      2      3      4      5      6      7      8
         0.0000 0.0007 0.0000 0.0034 0.0000 0.0000 0.0010 0.9948

 STATE  16: RELATIVE E=       7258.823 CM-1; WEIGHT = 0.998  2004
         1.0000
          1      2      3      4      5      6      7      8
         0.0000 0.0000 0.0010 0.0001 0.0000 0.0007 0.0000 0.9982


 -----------------------------------------------------------
 EIGENVALUES AND EIGENVECTORS OF THE SO   CI   HAMILTONIAN
 -----------------------------------------------------------

                          1          2          3          4          5
   STATE ENERGY ---      -11.33     -11.33     -11.32      -6.21    3236.84
       STATE ID ---       2001       2001       2001       1001       2002

    1< 1>  1(  0.0) R  -0.000079   0.000741  -0.001670   0.999122  -0.000431
                   I   0.000000   0.000000   0.000000   0.000000   0.000000
    2< 2>  1(  0.0) R  -0.000592  -0.031160   0.008918   0.000038   0.015886
                   I  -0.000000  -0.000000  -0.000000  -0.000000   0.000000
    3< 3>  1(  0.0) R  -0.000057  -0.005958  -0.025501  -0.000037   0.000313
                   I  -0.000000  -0.000000  -0.000000  -0.000000  -0.000000
    4< 4>  1(  0.0) R   0.000852   0.000007  -0.000034   0.000044  -0.026079
                   I   0.000000   0.000000   0.000000  -0.000000  -0.000000
    5< 1>  3(  1.0) R  -0.359892  -0.570637   0.209708   0.000746  -0.011709
                   I  -0.383962   0.024400  -0.592541  -0.001038  -0.011697
    6< 1>  3(  0.0) R  -0.000000  -0.000000  -0.000000   0.000000  -0.000000
                   I   0.666599  -0.588058  -0.456169  -0.000275   0.022478
    7< 1>  3( -1.0) R  -0.359892  -0.570637   0.209708   0.000746  -0.011709
                   I   0.383962  -0.024400   0.592541   0.001038   0.011697
    8< 2>  3(  1.0) R  -0.001620  -0.003007  -0.010891  -0.019970   0.020991
                   I   0.018339  -0.003674  -0.012046   0.005842  -0.576211
    9< 2>  3(  0.0) R  -0.000000  -0.000000  -0.000000  -0.000000   0.000000
                   I   0.019376   0.005496   0.021245  -0.013864  -0.577140
   10< 2>  3( -1.0) R  -0.001620  -0.003007  -0.010891  -0.019970   0.020991
                   I  -0.018339   0.003674   0.012046  -0.005842   0.576211
   11< 3>  3(  1.0) R  -0.015872   0.009266  -0.002019  -0.001938  -0.000675
                   I   0.004006   0.009858  -0.002216   0.015071  -0.000040
   12< 3>  3(  0.0) R   0.000000   0.000000   0.000000   0.000000   0.000000
                   I  -0.012526  -0.017154   0.003807   0.015231  -0.000125
   13< 3>  3( -1.0) R  -0.015872   0.009266  -0.002019  -0.001938  -0.000675
                   I  -0.004006  -0.009858   0.002216  -0.015071   0.000040
   14< 4>  3(  1.0) R   0.000034   0.000071   0.000534  -0.000270   0.000090
                   I  -0.000003   0.000429  -0.000236  -0.000353  -0.001033
   15< 4>  3(  0.0) R  -0.000000  -0.000000  -0.000000   0.000000   0.000000
                   I  -0.000030   0.000589   0.000210   0.000579   0.001328
   16< 4>  3( -1.0) R   0.000034   0.000071   0.000534  -0.000270   0.000090
                   I   0.000003  -0.000429   0.000236   0.000353   0.001033

                          6          7          8          9         10
   STATE ENERGY ---     3236.85    3236.85    3242.75    3986.97    3986.97
       STATE ID ---       2002       2002       1002       2003       2003

    1< 1>  1(  0.0) R   0.000039  -0.032524  -0.000035  -0.004371   0.000320
                   I   0.000000   0.000000   0.000000   0.000000   0.000000
    2< 2>  1(  0.0) R  -0.000201   0.000674  -0.999004  -0.000285  -0.000812
                   I   0.000000   0.000000  -0.000000  -0.000000  -0.000000
    3< 3>  1(  0.0) R   0.000844   0.000373  -0.000027  -0.000403  -0.000051
                   I  -0.000000  -0.000000  -0.000000   0.000000  -0.000000
    4< 4>  1(  0.0) R   0.001022   0.001956  -0.000424   0.031930  -0.001769
                   I  -0.000000   0.000000  -0.000000  -0.000000  -0.000000
    5< 1>  3(  1.0) R  -0.001140   0.000244   0.019695   0.008132  -0.016519
                   I   0.018854   0.000307  -0.006016   0.010202   0.003263
    6< 1>  3(  0.0) R   0.000000   0.000000  -0.000000  -0.000000   0.000000
                   I   0.018443  -0.000507   0.014234  -0.018179  -0.011210
    7< 1>  3( -1.0) R  -0.001140   0.000244   0.019695   0.008132  -0.016519
                   I  -0.018854  -0.000307   0.006016  -0.010202  -0.003263
    8< 2>  3(  1.0) R  -0.349243  -0.613772  -0.000016   0.000062   0.000130
                   I  -0.363375   0.187047  -0.008970  -0.000558   0.000212
    9< 2>  3(  0.0) R   0.000000   0.000000   0.000000  -0.000000  -0.000000
                   I   0.700170  -0.418150  -0.009589  -0.000252   0.000405
   10< 2>  3( -1.0) R  -0.349243  -0.613772  -0.000016   0.000062   0.000130
                   I   0.363375  -0.187047   0.008970   0.000558  -0.000212
   11< 3>  3(  1.0) R   0.000154  -0.000020  -0.000159  -0.632278  -0.313919
                   I   0.000174  -0.000608  -0.000236   0.222969  -0.400204
   12< 3>  3(  0.0) R   0.000000   0.000000  -0.000000  -0.000000  -0.000000
                   I   0.000412  -0.000327   0.000863  -0.315103   0.693433
   13< 3>  3( -1.0) R   0.000154  -0.000020  -0.000159  -0.632278  -0.313919
                   I  -0.000174   0.000608   0.000236  -0.222969   0.400204
   14< 4>  3(  1.0) R   0.015981  -0.009100  -0.002108  -0.001233   0.001491
                   I  -0.003941  -0.010088   0.015025  -0.002479  -0.018052
   15< 4>  3(  0.0) R   0.000000   0.000000  -0.000000   0.000000   0.000000
                   I   0.011871   0.017662   0.015033   0.001489  -0.019498
   16< 4>  3( -1.0) R   0.015981  -0.009100  -0.002108  -0.001233   0.001491
                   I   0.003941   0.010088  -0.015025   0.002479   0.018052

                         11         12         13         14         15
   STATE ENERGY ---     3986.98    4005.12    7257.29    7258.80    7258.81
       STATE ID ---       2003       1003       1004       2004       2004

    1< 1>  1(  0.0) R   0.025973  -0.000002  -0.000045  -0.000846  -0.000003
                   I   0.000000   0.000000   0.000000   0.000000   0.000000
    2< 2>  1(  0.0) R  -0.000294  -0.000053   0.001558  -0.000813   0.025555
                   I   0.000000   0.000000   0.000000  -0.000000   0.000000
    3< 3>  1(  0.0) R   0.000353  -0.999131  -0.000023  -0.000058   0.005193
                   I   0.000000   0.000000  -0.000000  -0.000000   0.000000
    4< 4>  1(  0.0) R   0.004107  -0.000018  -0.997355   0.003405   0.058664
                   I  -0.000000  -0.000000  -0.000000  -0.000000   0.000000
    5< 1>  3(  1.0) R   0.001687  -0.001934   0.000243  -0.000019  -0.000529
                   I   0.001805   0.014993   0.000355   0.000007   0.000013
    6< 1>  3(  0.0) R  -0.000000   0.000000   0.000000  -0.000000   0.000000
                   I  -0.003142   0.015123  -0.000589   0.000056  -0.000402
    7< 1>  3( -1.0) R   0.001687  -0.001934   0.000243  -0.000019  -0.000529
                   I  -0.001805  -0.014993  -0.000355  -0.000007  -0.000013
    8< 2>  3(  1.0) R  -0.000646   0.000075  -0.002174  -0.015977   0.001459
                   I  -0.000108   0.000238   0.015047   0.003896   0.001259
    9< 2>  3(  0.0) R   0.000000  -0.000000  -0.000000  -0.000000   0.000000
                   I  -0.000118  -0.000894   0.014853  -0.011927  -0.004783
   10< 2>  3( -1.0) R  -0.000646   0.000075  -0.002174  -0.015977   0.001459
                   I   0.000108  -0.000238  -0.015047  -0.003896  -0.001259
   11< 3>  3(  1.0) R  -0.028523   0.000255  -0.020405  -0.000967  -0.009983
                   I  -0.537827  -0.000266   0.004973   0.018559  -0.012041
   12< 3>  3(  0.0) R   0.000000  -0.000000   0.000000   0.000000  -0.000000
                   I  -0.646620  -0.000125  -0.012539   0.018677   0.022942
   13< 3>  3( -1.0) R  -0.028523   0.000255  -0.020405  -0.000967  -0.009983
                   I   0.537827   0.000266  -0.004973  -0.018559   0.012041
   14< 4>  3(  1.0) R   0.011178   0.019864  -0.001494   0.349154   0.061298
                   I   0.012410  -0.005676   0.035788   0.368086   0.540771
   15< 4>  3(  0.0) R  -0.000000   0.000000  -0.000000   0.000000  -0.000000
                   I  -0.021616   0.014022   0.031503  -0.695322   0.634389
   16< 4>  3( -1.0) R   0.011178   0.019864  -0.001494   0.349154   0.061298
                   I  -0.012410   0.005676  -0.035788  -0.368086  -0.540771

                         16
   STATE ENERGY ---     7258.82
       STATE ID ---       2004

    1< 1>  1(  0.0) R  -0.000044
                   I   0.000000
    2< 2>  1(  0.0) R  -0.005523
                   I  -0.000000
    3< 3>  1(  0.0) R   0.031988
                   I   0.000000
    4< 4>  1(  0.0) R  -0.010269
                   I  -0.000000
    5< 1>  3(  1.0) R   0.000159
                   I  -0.000484
    6< 1>  3(  0.0) R   0.000000
                   I  -0.000451
    7< 1>  3( -1.0) R   0.000159
                   I   0.000484
    8< 2>  3(  1.0) R   0.008977
                   I   0.010031
    9< 2>  3(  0.0) R   0.000000
                   I  -0.017150
   10< 2>  3( -1.0) R   0.008977
                   I  -0.010031
   11< 3>  3(  1.0) R   0.001504
                   I   0.001882
   12< 3>  3(  0.0) R   0.000000
                   I  -0.003506
   13< 3>  3( -1.0) R   0.001504
                   I  -0.001882
   14< 4>  3(  1.0) R   0.611118
                   I  -0.264454
   15< 4>  3(  0.0) R  -0.000000
                   I   0.333702
   16< 4>  3( -1.0) R   0.611118
                   I   0.264454

   SPIN-MIXED   CI   STATES (CM-1 UNIT) ---
 (RELATIVE TO THE LOWEST SPIN-MIXED STATE)
           0.000          0.006          0.013          5.128       3248.178
        3248.181       3248.186       3254.088       3998.305       3998.307
        3998.311       4016.459       7268.620       7270.139       7270.148
        7270.158

   SPIN-MIXED   CI   STATES (CM-1 UNIT) ---
      1(   2001)     2(   2001)     3(   2001)     4(   1001)     5(   2002)
         -11.335        -11.329        -11.322         -6.207       3236.843
      6(   2002)     7(   2002)     8(   1002)     9(   2003)    10(   2003)
        3236.846       3236.851       3242.754       3986.970       3986.972
     11(   2003)    12(   1003)    13(   1004)    14(   2004)    15(   2004)
        3986.976       4005.124       7257.285       7258.804       7258.813
     16(   2004)
        7258.823

 NON-ZERO   CI   SPIN-ORBIT COUPLING CONSTANTS (CM-1)
 ---------------------------------------------------------------------
 MUL1(CI)|MUL2(CI)| CI ROOT 1 | CI ROOT 2 |    FULL     | 1E ONLY
 ---------------------------------------------------------------------
  1 ( 1) | 3 ( 2) |     1     |     2     |       105.47|
  1 ( 1) | 3 ( 2) |     1     |     3     |       105.20|
  1 ( 1) | 3 ( 2) |     1     |     4     |         0.37|
  1 ( 1) | 3 ( 2) |     2     |     1     |       105.47|
  1 ( 1) | 3 ( 2) |     2     |     2     |         0.09|
  1 ( 1) | 3 ( 2) |     2     |     3     |         0.28|
  1 ( 1) | 3 ( 2) |     2     |     4     |       105.26|
  1 ( 1) | 3 ( 2) |     3     |     1     |       105.20|
  1 ( 1) | 3 ( 2) |     3     |     2     |         0.36|
  1 ( 1) | 3 ( 2) |     3     |     4     |       105.42|
  1 ( 1) | 3 ( 2) |     4     |     1     |         0.31|
  1 ( 1) | 3 ( 2) |     4     |     2     |       105.26|
  1 ( 1) | 3 ( 2) |     4     |     3     |       105.42|
  1 ( 1) | 3 ( 2) |     4     |     4     |         0.09|
  3 ( 2) | 3 ( 2) |     1     |     2     |       149.08|
  3 ( 2) | 3 ( 2) |     1     |     3     |       148.86|
  3 ( 2) | 3 ( 2) |     1     |     4     |         0.51|
  3 ( 2) | 3 ( 2) |     2     |     3     |         0.54|
  3 ( 2) | 3 ( 2) |     2     |     4     |       148.77|
  3 ( 2) | 3 ( 2) |     3     |     4     |       149.16|
 ---------------------------------------------------------------------


 ***** START CALCULATING TRANSITION MOMENT AMONG SPIN-MIXED   CI   STATES *****

 NUMBER OF ORBITALS            =    4
 DIMENSION OF HSO MATRIX       =   16
 NUMBER OF SPIN-MULTIPLICITIES =    2

 NOTE THAT T(X),T(Y),T(Z) ARE COMPLEX NUMBERS.


        STATES         ENERGY DIFF.         T(X)                   T(Y)                   T(Z)              TM
    1( 2001)   1( 2001)        0.00   -0.87070   -0.00000I    0.76919    0.00000I   -0.23774    0.00000I    1.18587
    1( 2001)   5( 2002)     3248.18    0.00250   -0.00000I    0.00009   -0.00000I    0.00305   -0.00000I    0.00395
    1( 2001)   6( 2002)     3248.18    0.04270   -0.00000I    0.02126   -0.00000I   -0.00201    0.00000I    0.04774
    1( 2001)   7( 2002)     3248.19    0.00081   -0.00000I    0.00044   -0.00000I   -0.00008    0.00000I    0.00093
    1( 2001)   8( 1002)     3254.09    0.00002    0.00000I    0.00001   -0.00000I   -0.00001    0.00000I    0.00003
    1( 2001)   9( 2003)     3998.31    0.00025    0.00000I    0.00430    0.00000I    0.00231   -0.00000I    0.00489
    1( 2001)  10( 2003)     3998.31    0.01795    0.00000I    0.04691    0.00000I   -0.00185   -0.00000I    0.05027
    1( 2001)  11( 2003)     3998.31   -0.00012   -0.00000I    0.00028   -0.00000I    0.00040   -0.00000I    0.00051
    1( 2001)  12( 1003)     4016.46   -0.00000    0.00000I   -0.00001   -0.00000I    0.00001   -0.00000I    0.00001
    1( 2001)  14( 2004)     7270.14    0.00012   -0.00000I    0.00018   -0.00000I   -0.00001    0.00000I    0.00022
    1( 2001)  15( 2004)     7270.15    0.00000   -0.00000I   -0.00000   -0.00000I    0.00001    0.00000I    0.00001
    1( 2001)  16( 2004)     7270.16    0.00001   -0.00000I    0.00001   -0.00000I    0.00000    0.00000I    0.00001
    2( 2001)   2( 2001)        0.00   -0.87070   -0.00000I    0.76919    0.00000I   -0.23774    0.00000I    1.18587
    2( 2001)   4( 1001)        5.12    0.00000   -0.00000I    0.00000    0.00000I   -0.00000    0.00000I    0.00000
    2( 2001)   5( 2002)     3248.17    0.01230   -0.00000I    0.00613   -0.00000I   -0.00058   -0.00000I    0.01376
    2( 2001)   6( 2002)     3248.18   -0.00150    0.00000I   -0.00045   -0.00000I   -0.00080    0.00000I    0.00176
    2( 2001)   7( 2002)     3248.18    0.04094   -0.00000I    0.02034   -0.00000I   -0.00180    0.00000I    0.04575
    2( 2001)   8( 1002)     3254.08   -0.00045   -0.00000I    0.00089   -0.00000I   -0.00302    0.00000I    0.00318
    2( 2001)   9( 2003)     3998.30    0.01656   -0.00000I    0.04325   -0.00000I   -0.00172   -0.00000I    0.04634
    2( 2001)  10( 2003)     3998.30   -0.00018    0.00000I   -0.00407   -0.00000I   -0.00229   -0.00000I    0.00467
    2( 2001)  11( 2003)     3998.31    0.00694   -0.00000I    0.01824   -0.00000I   -0.00065    0.00000I    0.01952
    2( 2001)  12( 1003)     4016.45   -0.00021    0.00000I    0.00023   -0.00000I    0.00053   -0.00000I    0.00062
    2( 2001)  13( 1004)     7268.61   -0.00000   -0.00000I   -0.00000    0.00000I    0.00001   -0.00000I    0.00001
    2( 2001)  14( 2004)     7270.13   -0.00001   -0.00000I   -0.00001   -0.00000I   -0.00001    0.00000I    0.00001
    2( 2001)  15( 2004)     7270.14    0.00005    0.00000I    0.00008    0.00000I   -0.00001   -0.00000I    0.00009
    2( 2001)  16( 2004)     7270.15    0.00011    0.00000I    0.00017    0.00000I   -0.00001   -0.00000I    0.00020
    3( 2001)   3( 2001)        0.00   -0.87070   -0.00000I    0.76919   -0.00000I   -0.23774    0.00000I    1.18587
    3( 2001)   4( 1001)        5.11   -0.00000   -0.00000I   -0.00001    0.00000I    0.00000    0.00000I    0.00001
    3( 2001)   5( 2002)     3248.17    0.04089    0.00000I    0.02036    0.00000I   -0.00192   -0.00000I    0.04572
    3( 2001)   6( 2002)     3248.17   -0.00216    0.00000I    0.00004   -0.00000I   -0.00295    0.00000I    0.00365
    3( 2001)   7( 2002)     3248.17   -0.01235   -0.00000I   -0.00614   -0.00000I    0.00054    0.00000I    0.01380
    3( 2001)   8( 1002)     3254.08    0.00090    0.00000I    0.00012   -0.00000I    0.00081    0.00000I    0.00122
    3( 2001)   9( 2003)     3998.29   -0.00694    0.00000I   -0.01819    0.00000I    0.00068    0.00000I    0.01948
    3( 2001)  10( 2003)     3998.29    0.00021   -0.00000I    0.00140    0.00000I    0.00053    0.00000I    0.00151
    3( 2001)  11( 2003)     3998.30    0.01652    0.00000I    0.04343    0.00000I   -0.00154   -0.00000I    0.04649
    3( 2001)  12( 1003)     4016.45   -0.00109    0.00000I    0.00075   -0.00000I    0.00241   -0.00000I    0.00275
    3( 2001)  13( 1004)     7268.61    0.00001   -0.00000I    0.00001    0.00000I    0.00000   -0.00000I    0.00002
    3( 2001)  14( 2004)     7270.13    0.00000   -0.00000I    0.00001   -0.00000I   -0.00001    0.00000I    0.00001
    3( 2001)  15( 2004)     7270.14    0.00011    0.00000I    0.00017    0.00000I   -0.00001   -0.00000I    0.00020
    3( 2001)  16( 2004)     7270.15   -0.00005   -0.00000I   -0.00008   -0.00000I    0.00000    0.00000I    0.00009
    4( 1001)   4( 1001)        0.00   -0.87073    0.00000I    0.76919    0.00000I   -0.23774    0.00000I    1.18589
    4( 1001)   5( 2002)     3243.05    0.00073    0.00000I    0.00037    0.00000I   -0.00010   -0.00000I    0.00083
    4( 1001)   6( 2002)     3243.05   -0.00001    0.00000I   -0.00000    0.00000I    0.00000    0.00000I    0.00001
    4( 1001)   7( 2002)     3243.06   -0.00070    0.00000I    0.00081    0.00000I   -0.00314   -0.00000I    0.00331
    4( 1001)   8( 1002)     3248.96   -0.04275   -0.00000I   -0.02121   -0.00000I    0.00187    0.00000I    0.04776
    4( 1001)   9( 2003)     3993.18   -0.00022    0.00000I    0.00008    0.00000I    0.00045   -0.00000I    0.00051
    4( 1001)  10( 2003)     3993.18    0.00002    0.00000I    0.00000    0.00000I   -0.00003    0.00000I    0.00003
    4( 1001)  11( 2003)     3993.18    0.00109    0.00000I   -0.00078    0.00000I   -0.00244   -0.00000I    0.00279
    4( 1001)  12( 1003)     4011.33    0.01794   -0.00000I    0.04713   -0.00000I   -0.00168    0.00000I    0.05046
    4( 1001)  13( 1004)     7263.49    0.00008    0.00000I    0.00017    0.00000I   -0.00001   -0.00000I    0.00019
    4( 1001)  15( 2004)     7265.02   -0.00001   -0.00000I   -0.00001   -0.00000I   -0.00001   -0.00000I    0.00002
    4( 1001)  16( 2004)     7265.03    0.00001    0.00000I    0.00001    0.00000I   -0.00001   -0.00000I    0.00001
    5( 2002)   5( 2002)        0.00   -0.89118   -0.00000I    0.79487    0.00000I   -0.33411   -0.00000I    1.24002
    5( 2002)   8( 1002)        5.91    0.00000   -0.00000I   -0.00000    0.00000I   -0.00000   -0.00000I    0.00000
    5( 2002)   9( 2003)      750.13    0.00003   -0.00000I    0.00001    0.00000I   -0.00010    0.00000I    0.00010
    5( 2002)  10( 2003)      750.13   -0.00002   -0.00000I    0.00001    0.00000I    0.00014    0.00000I    0.00014
    5( 2002)  11( 2003)      750.13   -0.00028    0.00000I   -0.00013    0.00000I    0.00105   -0.00000I    0.00109
    5( 2002)  12( 1003)      768.28    0.00000   -0.00000I   -0.00001    0.00000I   -0.00003    0.00000I    0.00003
    5( 2002)  13( 1004)     4020.44    0.00030    0.00000I    0.00439   -0.00000I    0.00230   -0.00000I    0.00496
    5( 2002)  14( 2004)     4021.96    0.00025    0.00000I    0.00035    0.00000I   -0.00021   -0.00000I    0.00048
    5( 2002)  15( 2004)     4021.97    0.01830    0.00000I    0.04657    0.00000I   -0.00212   -0.00000I    0.05009
    5( 2002)  16( 2004)     4021.98   -0.00260   -0.00000I   -0.00647   -0.00000I    0.00040    0.00000I    0.00698
    6( 2002)   6( 2002)        0.00   -0.89118    0.00000I    0.79487    0.00000I   -0.33411    0.00000I    1.24002
    6( 2002)   9( 2003)      750.12   -0.00002   -0.00000I   -0.00001   -0.00000I    0.00003    0.00000I    0.00003
    6( 2002)  10( 2003)      750.13   -0.00028   -0.00000I   -0.00013   -0.00000I    0.00106    0.00000I    0.00110
    6( 2002)  11( 2003)      750.13    0.00002    0.00000I   -0.00001   -0.00000I   -0.00014   -0.00000I    0.00014
    6( 2002)  13( 1004)     4020.44    0.00009    0.00000I    0.00010    0.00000I   -0.00010   -0.00000I    0.00016
    6( 2002)  14( 2004)     4021.96    0.01846    0.00000I    0.04722    0.00000I   -0.00197   -0.00000I    0.05074
    6( 2002)  15( 2004)     4021.97   -0.00040   -0.00000I   -0.00024   -0.00000I    0.00055    0.00000I    0.00073
    6( 2002)  16( 2004)     4021.98   -0.00105   -0.00000I    0.00086    0.00000I    0.00240    0.00000I    0.00276
    7( 2002)   7( 2002)        0.00   -0.89118   -0.00000I    0.79487   -0.00000I   -0.33411    0.00000I    1.24002
    7( 2002)   8( 1002)        5.90    0.00000    0.00000I    0.00000   -0.00000I    0.00000    0.00000I    0.00001
    7( 2002)   9( 2003)      750.12   -0.00028    0.00000I   -0.00013    0.00000I    0.00105   -0.00000I    0.00110
    7( 2002)  10( 2003)      750.12    0.00002    0.00000I    0.00001    0.00000I   -0.00001    0.00000I    0.00002
    7( 2002)  11( 2003)      750.12   -0.00003    0.00000I   -0.00001    0.00000I    0.00012   -0.00000I    0.00012
    7( 2002)  12( 1003)      768.27    0.00001   -0.00000I   -0.00001    0.00000I   -0.00008    0.00000I    0.00008
    7( 2002)  13( 1004)     4020.43    0.00004   -0.00000I   -0.00015   -0.00000I   -0.00016    0.00000I    0.00022
    7( 2002)  14( 2004)     4021.95    0.00110   -0.00000I   -0.00082   -0.00000I   -0.00246    0.00000I    0.00281
    7( 2002)  15( 2004)     4021.96    0.00259    0.00000I    0.00651    0.00000I   -0.00034   -0.00000I    0.00702
    7( 2002)  16( 2004)     4021.97    0.01828    0.00000I    0.04677    0.00000I   -0.00194   -0.00000I    0.05025
    8( 1002)   8( 1002)        0.00   -0.89114    0.00000I    0.79491   -0.00000I   -0.33410    0.00000I    1.24002
    8( 1002)   9( 2003)      744.22    0.00001   -0.00000I   -0.00001    0.00000I   -0.00005    0.00000I    0.00005
    8( 1002)  10( 2003)      744.22   -0.00000   -0.00000I    0.00000    0.00000I    0.00001    0.00000I    0.00001
    8( 1002)  11( 2003)      744.22   -0.00000   -0.00000I   -0.00001    0.00000I   -0.00004    0.00000I    0.00004
    8( 1002)  12( 1003)      762.37    0.00021   -0.00000I    0.00010   -0.00000I   -0.00088    0.00000I    0.00091
    8( 1002)  13( 1004)     4014.53   -0.01839    0.00000I   -0.04703    0.00000I    0.00206   -0.00000I    0.05054
    8( 1002)  14( 2004)     4016.05    0.00010    0.00000I    0.00013   -0.00000I   -0.00009   -0.00000I    0.00019
    8( 1002)  15( 2004)     4016.06    0.00029    0.00000I    0.00433    0.00000I    0.00227    0.00000I    0.00489
    8( 1002)  16( 2004)     4016.07   -0.00001    0.00000I   -0.00075   -0.00000I   -0.00047   -0.00000I    0.00088
    9( 2003)   9( 2003)        0.00   -0.91264    0.00000I    0.80048   -0.00000I   -0.14371    0.00000I    1.22243
    9( 2003)  12( 1003)       18.15    0.00001    0.00000I    0.00000    0.00000I   -0.00000   -0.00000I    0.00001
    9( 2003)  13( 1004)     3270.31    0.00031    0.00000I   -0.00101   -0.00000I    0.00311    0.00000I    0.00328
    9( 2003)  14( 2004)     3271.83    0.00255   -0.00000I    0.00111   -0.00000I    0.00028    0.00000I    0.00280
    9( 2003)  15( 2004)     3271.84    0.00155    0.00000I    0.00075    0.00000I   -0.00006   -0.00000I    0.00172
    9( 2003)  16( 2004)     3271.85    0.04249    0.00000I    0.02057    0.00000I   -0.00166   -0.00000I    0.04724
   10( 2003)  10( 2003)        0.00   -0.91264    0.00000I    0.80048   -0.00000I   -0.14371   -0.00000I    1.22243
   10( 2003)  13( 1004)     3270.31    0.00026   -0.00000I    0.00012   -0.00000I    0.00000   -0.00000I    0.00028
   10( 2003)  14( 2004)     3271.83    0.04247   -0.00000I    0.02061   -0.00000I   -0.00179    0.00000I    0.04724
   10( 2003)  15( 2004)     3271.84    0.00197   -0.00000I   -0.00021    0.00000I    0.00302   -0.00000I    0.00361
   10( 2003)  16( 2004)     3271.85   -0.00263    0.00000I   -0.00110    0.00000I   -0.00040    0.00000I    0.00288
   11( 2003)  11( 2003)        0.00   -0.91264    0.00000I    0.80048    0.00000I   -0.14371    0.00000I    1.22243
   11( 2003)  12( 1003)       18.15    0.00000    0.00000I    0.00001   -0.00000I   -0.00000    0.00000I    0.00001
   11( 2003)  13( 1004)     3270.31    0.00258    0.00000I    0.00110   -0.00000I    0.00025    0.00000I    0.00281
   11( 2003)  14( 2004)     3271.83   -0.00208    0.00000I    0.00017    0.00000I   -0.00303   -0.00000I    0.00368
   11( 2003)  15( 2004)     3271.84    0.04244    0.00000I    0.02060    0.00000I   -0.00179   -0.00000I    0.04721
   11( 2003)  16( 2004)     3271.85   -0.00144   -0.00000I   -0.00070   -0.00000I    0.00007    0.00000I    0.00161
   12( 1003)  12( 1003)        0.00   -0.91268   -0.00000I    0.80050   -0.00000I   -0.14371    0.00000I    1.22247
   12( 1003)  13( 1004)     3252.16    0.04253    0.00000I    0.02064    0.00000I   -0.00166   -0.00000I    0.04731
   12( 1003)  14( 2004)     3253.68   -0.00015    0.00000I   -0.00007   -0.00000I    0.00001    0.00000I    0.00016
   12( 1003)  15( 2004)     3253.69   -0.00259   -0.00000I   -0.00106   -0.00000I   -0.00038   -0.00000I    0.00283
   12( 1003)  16( 2004)     3253.70   -0.00021   -0.00000I    0.00106    0.00000I   -0.00311   -0.00000I    0.00329
   13( 1004)  13( 1004)        0.00   -0.93259    0.00000I    0.82678    0.00000I   -0.24010    0.00000I    1.26923
   13( 1004)  15( 2004)        1.53   -0.00000   -0.00000I    0.00000    0.00000I    0.00000    0.00000I    0.00001
   13( 1004)  16( 2004)        1.54   -0.00001   -0.00000I   -0.00001   -0.00000I   -0.00000   -0.00000I    0.00001
   14( 2004)  14( 2004)        0.00   -0.93263    0.00000I    0.82684   -0.00000I   -0.24011    0.00000I    1.26929
   15( 2004)  15( 2004)        0.00   -0.93263    0.00000I    0.82684    0.00000I   -0.24011   -0.00000I    1.26929
   16( 2004)  16( 2004)        0.00   -0.93263   -0.00000I    0.82684   -0.00000I   -0.24011    0.00000I    1.26929
 CPU     0: STEP CPU TIME=     0.00 TOTAL CPU TIME=       1639.9 (     27.3 MIN)
 TOTAL WALL CLOCK TIME=       1670.4 SECONDS, CPU UTILIZATION IS    98.18%

 CI ENERGY LEVELS IN CM-1 AND CI ABSOLUTE LEVELS IN A.U.

    1            0.0000  -1488.3660817147
    2            0.0057  -1488.3660816886
    3            0.0130  -1488.3660816554
    4            5.1280  -1488.3660583502
    5         3248.1782  -1488.3512821779
    6         3248.1808  -1488.3512821658
    7         3248.1862  -1488.3512821414
    8         3254.0884  -1488.3512552496
    9         3998.3053  -1488.3478644055
   10         3998.3073  -1488.3478643965
   11         3998.3109  -1488.3478643800
   12         4016.4586  -1488.3477816944
   13         7268.6200  -1488.3329640093
   14         7270.1388  -1488.3329570892
   15         7270.1480  -1488.3329570470
   16         7270.1582  -1488.3329570008

 SKIPPING THE CALCULATION OF NATURAL ORBITALS...
 USE ISTNO IN $TRANST TO ASK FOR NATURAL ORBITALS
 AND SPIN-ORBIT COUPLED STATE'S PROPERTIES

 ....... DONE WITH TRANSITION MOMENT .......

 CPU     0: STEP CPU TIME=     0.00 TOTAL CPU TIME=       1639.9 (     27.3 MIN)
 TOTAL WALL CLOCK TIME=       1670.4 SECONDS, CPU UTILIZATION IS    98.18%
             278967599  WORDS OF DYNAMIC MEMORY USED
 EXECUTION OF GAMESS TERMINATED NORMALLY 21:22:15 16-NOV-2021    
 DDI: 263640 bytes (0.3 MB / 0 MWords) used by master data server.

 ----------------------------------------
 CPU timing information for all processes
 ========================================
 0: 1638.177 + 1.871 = 1640.49
 1: 85.225 + 1.331 = 86.556
 2: 80.949 + 1.454 = 82.404
 3: 89.758 + 1.455 = 91.214
 4: 96.788 + 1.318 = 98.106
 5: 103.372 + 1.571 = 104.944
 6: 86.819 + 1.371 = 88.190
 7: 95.227 + 1.479 = 96.707
 8: 75.150 + 1.398 = 76.548
 9: 91.515 + 1.290 = 92.805
 10: 98.68 + 1.671 = 99.740
 11: 80.80 + 1.316 = 81.397
 12: 94.121 + 1.467 = 95.588
 13: 76.728 + 1.500 = 78.229
 14: 98.372 + 1.298 = 99.670
 15: 89.670 + 1.560 = 91.231
 16: 93.117 + 1.308 = 94.426
 17: 100.97 + 1.417 = 101.514
 18: 91.233 + 1.408 = 92.641
 19: 90.607 + 1.222 = 91.830
 20: 92.553 + 1.665 = 94.218
 21: 95.150 + 1.257 = 96.408
 22: 89.261 + 1.391 = 90.652
 23: 93.26 + 1.390 = 94.416
 24: 85.826 + 1.313 = 87.139
 25: 102.732 + 1.478 = 104.210
 26: 77.422 + 1.271 = 78.693
 27: 97.816 + 1.375 = 99.192
 28: 79.872 + 1.369 = 81.241
 29: 93.996 + 1.213 = 95.210
 30: 96.990 + 1.532 = 98.523
 31: 93.740 + 1.219 = 94.959
 32: 92.125 + 1.301 = 93.426
 33: 96.745 + 1.316 = 98.61
 34: 94.417 + 1.216 = 95.634
 35: 91.493 + 1.400 = 92.894
 36: 94.99 + 1.224 = 95.323
 37: 1620.794 + 1.303 = 1622.98
 38: 1628.576 + 1.301 = 1629.877
 39: 1627.854 + 1.190 = 1629.45
 ----------------------------------------
 ddikick.x: exited gracefully.
----- accounting info -----
Files used on the master node r14c48.bullx were:
-rw-rw-r-- 1 hasangal hasangal 10847187 Nov 16 20:54 /scratch/kurten/scratch_galib/gamess-us-trash/GALIB/SCR/soc-nodown-down-1960.F05
-rw-rw-r-- 1 hasangal hasangal   240104 Nov 16 21:21 /scratch/kurten/scratch_galib/gamess-us-trash/GALIB/SCR/soc-nodown-down-1960.F09
-rw-rw-r-- 1 hasangal hasangal   240016 Nov 16 21:08 /scratch/kurten/scratch_galib/gamess-us-trash/GALIB/SCR/soc-nodown-down-1960.F09.001
-rw-rw-r-- 1 hasangal hasangal   240016 Nov 16 21:08 /scratch/kurten/scratch_galib/gamess-us-trash/GALIB/SCR/soc-nodown-down-1960.F09.002
-rw-rw-r-- 1 hasangal hasangal   240016 Nov 16 21:08 /scratch/kurten/scratch_galib/gamess-us-trash/GALIB/SCR/soc-nodown-down-1960.F09.003
-rw-rw-r-- 1 hasangal hasangal   240016 Nov 16 21:08 /scratch/kurten/scratch_galib/gamess-us-trash/GALIB/SCR/soc-nodown-down-1960.F09.004
-rw-rw-r-- 1 hasangal hasangal   240016 Nov 16 21:08 /scratch/kurten/scratch_galib/gamess-us-trash/GALIB/SCR/soc-nodown-down-1960.F09.005
-rw-rw-r-- 1 hasangal hasangal   240016 Nov 16 21:08 /scratch/kurten/scratch_galib/gamess-us-trash/GALIB/SCR/soc-nodown-down-1960.F09.006
-rw-rw-r-- 1 hasangal hasangal   240016 Nov 16 21:08 /scratch/kurten/scratch_galib/gamess-us-trash/GALIB/SCR/soc-nodown-down-1960.F09.007
-rw-rw-r-- 1 hasangal hasangal   240016 Nov 16 21:08 /scratch/kurten/scratch_galib/gamess-us-trash/GALIB/SCR/soc-nodown-down-1960.F09.008
-rw-rw-r-- 1 hasangal hasangal   240016 Nov 16 21:08 /scratch/kurten/scratch_galib/gamess-us-trash/GALIB/SCR/soc-nodown-down-1960.F09.009
-rw-rw-r-- 1 hasangal hasangal   240016 Nov 16 21:08 /scratch/kurten/scratch_galib/gamess-us-trash/GALIB/SCR/soc-nodown-down-1960.F09.010
-rw-rw-r-- 1 hasangal hasangal   240016 Nov 16 21:08 /scratch/kurten/scratch_galib/gamess-us-trash/GALIB/SCR/soc-nodown-down-1960.F09.011
-rw-rw-r-- 1 hasangal hasangal   240016 Nov 16 21:08 /scratch/kurten/scratch_galib/gamess-us-trash/GALIB/SCR/soc-nodown-down-1960.F09.012
-rw-rw-r-- 1 hasangal hasangal   240016 Nov 16 21:08 /scratch/kurten/scratch_galib/gamess-us-trash/GALIB/SCR/soc-nodown-down-1960.F09.013
-rw-rw-r-- 1 hasangal hasangal   240016 Nov 16 21:08 /scratch/kurten/scratch_galib/gamess-us-trash/GALIB/SCR/soc-nodown-down-1960.F09.014
-rw-rw-r-- 1 hasangal hasangal   240016 Nov 16 21:08 /scratch/kurten/scratch_galib/gamess-us-trash/GALIB/SCR/soc-nodown-down-1960.F09.015
-rw-rw-r-- 1 hasangal hasangal   240016 Nov 16 21:08 /scratch/kurten/scratch_galib/gamess-us-trash/GALIB/SCR/soc-nodown-down-1960.F09.016
-rw-rw-r-- 1 hasangal hasangal   240016 Nov 16 21:08 /scratch/kurten/scratch_galib/gamess-us-trash/GALIB/SCR/soc-nodown-down-1960.F09.017
-rw-rw-r-- 1 hasangal hasangal   240016 Nov 16 21:08 /scratch/kurten/scratch_galib/gamess-us-trash/GALIB/SCR/soc-nodown-down-1960.F09.018
-rw-rw-r-- 1 hasangal hasangal   240016 Nov 16 21:08 /scratch/kurten/scratch_galib/gamess-us-trash/GALIB/SCR/soc-nodown-down-1960.F09.019
-rw-rw-r-- 1 hasangal hasangal   240016 Nov 16 21:08 /scratch/kurten/scratch_galib/gamess-us-trash/GALIB/SCR/soc-nodown-down-1960.F09.020
-rw-rw-r-- 1 hasangal hasangal   240016 Nov 16 21:08 /scratch/kurten/scratch_galib/gamess-us-trash/GALIB/SCR/soc-nodown-down-1960.F09.021
-rw-rw-r-- 1 hasangal hasangal   240016 Nov 16 21:08 /scratch/kurten/scratch_galib/gamess-us-trash/GALIB/SCR/soc-nodown-down-1960.F09.022
-rw-rw-r-- 1 hasangal hasangal   240016 Nov 16 21:08 /scratch/kurten/scratch_galib/gamess-us-trash/GALIB/SCR/soc-nodown-down-1960.F09.023
-rw-rw-r-- 1 hasangal hasangal   240016 Nov 16 21:08 /scratch/kurten/scratch_galib/gamess-us-trash/GALIB/SCR/soc-nodown-down-1960.F09.024
-rw-rw-r-- 1 hasangal hasangal   240016 Nov 16 21:08 /scratch/kurten/scratch_galib/gamess-us-trash/GALIB/SCR/soc-nodown-down-1960.F09.025
-rw-rw-r-- 1 hasangal hasangal   240016 Nov 16 21:08 /scratch/kurten/scratch_galib/gamess-us-trash/GALIB/SCR/soc-nodown-down-1960.F09.026
-rw-rw-r-- 1 hasangal hasangal   240016 Nov 16 21:08 /scratch/kurten/scratch_galib/gamess-us-trash/GALIB/SCR/soc-nodown-down-1960.F09.027
-rw-rw-r-- 1 hasangal hasangal   240016 Nov 16 21:08 /scratch/kurten/scratch_galib/gamess-us-trash/GALIB/SCR/soc-nodown-down-1960.F09.028
-rw-rw-r-- 1 hasangal hasangal   240016 Nov 16 21:08 /scratch/kurten/scratch_galib/gamess-us-trash/GALIB/SCR/soc-nodown-down-1960.F09.029
-rw-rw-r-- 1 hasangal hasangal   240016 Nov 16 21:08 /scratch/kurten/scratch_galib/gamess-us-trash/GALIB/SCR/soc-nodown-down-1960.F09.030
-rw-rw-r-- 1 hasangal hasangal   240016 Nov 16 21:08 /scratch/kurten/scratch_galib/gamess-us-trash/GALIB/SCR/soc-nodown-down-1960.F09.031
-rw-rw-r-- 1 hasangal hasangal   240016 Nov 16 21:08 /scratch/kurten/scratch_galib/gamess-us-trash/GALIB/SCR/soc-nodown-down-1960.F09.032
-rw-rw-r-- 1 hasangal hasangal   240016 Nov 16 21:08 /scratch/kurten/scratch_galib/gamess-us-trash/GALIB/SCR/soc-nodown-down-1960.F09.033
-rw-rw-r-- 1 hasangal hasangal   240016 Nov 16 21:08 /scratch/kurten/scratch_galib/gamess-us-trash/GALIB/SCR/soc-nodown-down-1960.F09.034
-rw-rw-r-- 1 hasangal hasangal   240016 Nov 16 21:08 /scratch/kurten/scratch_galib/gamess-us-trash/GALIB/SCR/soc-nodown-down-1960.F09.035
-rw-rw-r-- 1 hasangal hasangal   240016 Nov 16 21:08 /scratch/kurten/scratch_galib/gamess-us-trash/GALIB/SCR/soc-nodown-down-1960.F09.036
-rw-rw-r-- 1 hasangal hasangal   240016 Nov 16 21:21 /scratch/kurten/scratch_galib/gamess-us-trash/GALIB/SCR/soc-nodown-down-1960.F09.037
-rw-rw-r-- 1 hasangal hasangal   240016 Nov 16 21:21 /scratch/kurten/scratch_galib/gamess-us-trash/GALIB/SCR/soc-nodown-down-1960.F09.038
-rw-rw-r-- 1 hasangal hasangal   240016 Nov 16 21:20 /scratch/kurten/scratch_galib/gamess-us-trash/GALIB/SCR/soc-nodown-down-1960.F09.039
-rw-rw-r-- 1 hasangal hasangal 54969600 Nov 16 21:21 /scratch/kurten/scratch_galib/gamess-us-trash/GALIB/SCR/soc-nodown-down-1960.F10
-rw-rw-r-- 1 hasangal hasangal   275816 Nov 16 21:07 /scratch/kurten/scratch_galib/gamess-us-trash/GALIB/SCR/soc-nodown-down-1960.F11
-rw-rw-r-- 1 hasangal hasangal   275816 Nov 16 21:07 /scratch/kurten/scratch_galib/gamess-us-trash/GALIB/SCR/soc-nodown-down-1960.F11.001
-rw-rw-r-- 1 hasangal hasangal   275816 Nov 16 21:07 /scratch/kurten/scratch_galib/gamess-us-trash/GALIB/SCR/soc-nodown-down-1960.F11.002
-rw-rw-r-- 1 hasangal hasangal   275816 Nov 16 21:07 /scratch/kurten/scratch_galib/gamess-us-trash/GALIB/SCR/soc-nodown-down-1960.F11.003
-rw-rw-r-- 1 hasangal hasangal   275816 Nov 16 21:07 /scratch/kurten/scratch_galib/gamess-us-trash/GALIB/SCR/soc-nodown-down-1960.F11.004
-rw-rw-r-- 1 hasangal hasangal   275816 Nov 16 21:07 /scratch/kurten/scratch_galib/gamess-us-trash/GALIB/SCR/soc-nodown-down-1960.F11.005
-rw-rw-r-- 1 hasangal hasangal   275816 Nov 16 21:07 /scratch/kurten/scratch_galib/gamess-us-trash/GALIB/SCR/soc-nodown-down-1960.F11.006
-rw-rw-r-- 1 hasangal hasangal   275816 Nov 16 21:07 /scratch/kurten/scratch_galib/gamess-us-trash/GALIB/SCR/soc-nodown-down-1960.F11.007
-rw-rw-r-- 1 hasangal hasangal   275816 Nov 16 21:07 /scratch/kurten/scratch_galib/gamess-us-trash/GALIB/SCR/soc-nodown-down-1960.F11.008
-rw-rw-r-- 1 hasangal hasangal   275816 Nov 16 21:07 /scratch/kurten/scratch_galib/gamess-us-trash/GALIB/SCR/soc-nodown-down-1960.F11.009
-rw-rw-r-- 1 hasangal hasangal   275816 Nov 16 21:07 /scratch/kurten/scratch_galib/gamess-us-trash/GALIB/SCR/soc-nodown-down-1960.F11.010
-rw-rw-r-- 1 hasangal hasangal   275816 Nov 16 21:07 /scratch/kurten/scratch_galib/gamess-us-trash/GALIB/SCR/soc-nodown-down-1960.F11.011
-rw-rw-r-- 1 hasangal hasangal   275816 Nov 16 21:07 /scratch/kurten/scratch_galib/gamess-us-trash/GALIB/SCR/soc-nodown-down-1960.F11.012
-rw-rw-r-- 1 hasangal hasangal   275816 Nov 16 21:07 /scratch/kurten/scratch_galib/gamess-us-trash/GALIB/SCR/soc-nodown-down-1960.F11.013
-rw-rw-r-- 1 hasangal hasangal   275816 Nov 16 21:07 /scratch/kurten/scratch_galib/gamess-us-trash/GALIB/SCR/soc-nodown-down-1960.F11.014
-rw-rw-r-- 1 hasangal hasangal   275816 Nov 16 21:07 /scratch/kurten/scratch_galib/gamess-us-trash/GALIB/SCR/soc-nodown-down-1960.F11.015
-rw-rw-r-- 1 hasangal hasangal   275816 Nov 16 21:07 /scratch/kurten/scratch_galib/gamess-us-trash/GALIB/SCR/soc-nodown-down-1960.F11.016
-rw-rw-r-- 1 hasangal hasangal   275816 Nov 16 21:07 /scratch/kurten/scratch_galib/gamess-us-trash/GALIB/SCR/soc-nodown-down-1960.F11.017
-rw-rw-r-- 1 hasangal hasangal   275816 Nov 16 21:07 /scratch/kurten/scratch_galib/gamess-us-trash/GALIB/SCR/soc-nodown-down-1960.F11.018
-rw-rw-r-- 1 hasangal hasangal   275816 Nov 16 21:07 /scratch/kurten/scratch_galib/gamess-us-trash/GALIB/SCR/soc-nodown-down-1960.F11.019
-rw-rw-r-- 1 hasangal hasangal   275816 Nov 16 21:07 /scratch/kurten/scratch_galib/gamess-us-trash/GALIB/SCR/soc-nodown-down-1960.F11.020
-rw-rw-r-- 1 hasangal hasangal   275816 Nov 16 21:07 /scratch/kurten/scratch_galib/gamess-us-trash/GALIB/SCR/soc-nodown-down-1960.F11.021
-rw-rw-r-- 1 hasangal hasangal   275816 Nov 16 21:07 /scratch/kurten/scratch_galib/gamess-us-trash/GALIB/SCR/soc-nodown-down-1960.F11.022
-rw-rw-r-- 1 hasangal hasangal   275816 Nov 16 21:07 /scratch/kurten/scratch_galib/gamess-us-trash/GALIB/SCR/soc-nodown-down-1960.F11.023
-rw-rw-r-- 1 hasangal hasangal   275816 Nov 16 21:07 /scratch/kurten/scratch_galib/gamess-us-trash/GALIB/SCR/soc-nodown-down-1960.F11.024
-rw-rw-r-- 1 hasangal hasangal   275816 Nov 16 21:07 /scratch/kurten/scratch_galib/gamess-us-trash/GALIB/SCR/soc-nodown-down-1960.F11.025
-rw-rw-r-- 1 hasangal hasangal   275816 Nov 16 21:07 /scratch/kurten/scratch_galib/gamess-us-trash/GALIB/SCR/soc-nodown-down-1960.F11.026
-rw-rw-r-- 1 hasangal hasangal   275816 Nov 16 21:07 /scratch/kurten/scratch_galib/gamess-us-trash/GALIB/SCR/soc-nodown-down-1960.F11.027
-rw-rw-r-- 1 hasangal hasangal   275816 Nov 16 21:07 /scratch/kurten/scratch_galib/gamess-us-trash/GALIB/SCR/soc-nodown-down-1960.F11.028
-rw-rw-r-- 1 hasangal hasangal   275816 Nov 16 21:07 /scratch/kurten/scratch_galib/gamess-us-trash/GALIB/SCR/soc-nodown-down-1960.F11.029
-rw-rw-r-- 1 hasangal hasangal   275816 Nov 16 21:07 /scratch/kurten/scratch_galib/gamess-us-trash/GALIB/SCR/soc-nodown-down-1960.F11.030
-rw-rw-r-- 1 hasangal hasangal   275816 Nov 16 21:07 /scratch/kurten/scratch_galib/gamess-us-trash/GALIB/SCR/soc-nodown-down-1960.F11.031
-rw-rw-r-- 1 hasangal hasangal   275816 Nov 16 21:07 /scratch/kurten/scratch_galib/gamess-us-trash/GALIB/SCR/soc-nodown-down-1960.F11.032
-rw-rw-r-- 1 hasangal hasangal   275816 Nov 16 21:07 /scratch/kurten/scratch_galib/gamess-us-trash/GALIB/SCR/soc-nodown-down-1960.F11.033
-rw-rw-r-- 1 hasangal hasangal   275816 Nov 16 21:07 /scratch/kurten/scratch_galib/gamess-us-trash/GALIB/SCR/soc-nodown-down-1960.F11.034
-rw-rw-r-- 1 hasangal hasangal   275816 Nov 16 21:07 /scratch/kurten/scratch_galib/gamess-us-trash/GALIB/SCR/soc-nodown-down-1960.F11.035
-rw-rw-r-- 1 hasangal hasangal   275816 Nov 16 21:07 /scratch/kurten/scratch_galib/gamess-us-trash/GALIB/SCR/soc-nodown-down-1960.F11.036
-rw-rw-r-- 1 hasangal hasangal   275816 Nov 16 21:07 /scratch/kurten/scratch_galib/gamess-us-trash/GALIB/SCR/soc-nodown-down-1960.F11.037
-rw-rw-r-- 1 hasangal hasangal   275816 Nov 16 21:07 /scratch/kurten/scratch_galib/gamess-us-trash/GALIB/SCR/soc-nodown-down-1960.F11.038
-rw-rw-r-- 1 hasangal hasangal   275816 Nov 16 21:07 /scratch/kurten/scratch_galib/gamess-us-trash/GALIB/SCR/soc-nodown-down-1960.F11.039
-rw-rw-r-- 1 hasangal hasangal      408 Nov 16 21:21 /scratch/kurten/scratch_galib/gamess-us-trash/GALIB/SCR/soc-nodown-down-1960.F12
-rw-rw-r-- 1 hasangal hasangal      408 Nov 16 21:21 /scratch/kurten/scratch_galib/gamess-us-trash/GALIB/SCR/soc-nodown-down-1960.F12.001
-rw-rw-r-- 1 hasangal hasangal      408 Nov 16 21:21 /scratch/kurten/scratch_galib/gamess-us-trash/GALIB/SCR/soc-nodown-down-1960.F12.002
-rw-rw-r-- 1 hasangal hasangal      408 Nov 16 21:21 /scratch/kurten/scratch_galib/gamess-us-trash/GALIB/SCR/soc-nodown-down-1960.F12.003
-rw-rw-r-- 1 hasangal hasangal      408 Nov 16 21:21 /scratch/kurten/scratch_galib/gamess-us-trash/GALIB/SCR/soc-nodown-down-1960.F12.004
-rw-rw-r-- 1 hasangal hasangal      408 Nov 16 21:21 /scratch/kurten/scratch_galib/gamess-us-trash/GALIB/SCR/soc-nodown-down-1960.F12.005
-rw-rw-r-- 1 hasangal hasangal      408 Nov 16 21:21 /scratch/kurten/scratch_galib/gamess-us-trash/GALIB/SCR/soc-nodown-down-1960.F12.006
-rw-rw-r-- 1 hasangal hasangal      408 Nov 16 21:21 /scratch/kurten/scratch_galib/gamess-us-trash/GALIB/SCR/soc-nodown-down-1960.F12.007
-rw-rw-r-- 1 hasangal hasangal      408 Nov 16 21:21 /scratch/kurten/scratch_galib/gamess-us-trash/GALIB/SCR/soc-nodown-down-1960.F12.008
-rw-rw-r-- 1 hasangal hasangal      408 Nov 16 21:21 /scratch/kurten/scratch_galib/gamess-us-trash/GALIB/SCR/soc-nodown-down-1960.F12.009
-rw-rw-r-- 1 hasangal hasangal      408 Nov 16 21:21 /scratch/kurten/scratch_galib/gamess-us-trash/GALIB/SCR/soc-nodown-down-1960.F12.010
-rw-rw-r-- 1 hasangal hasangal      408 Nov 16 21:21 /scratch/kurten/scratch_galib/gamess-us-trash/GALIB/SCR/soc-nodown-down-1960.F12.011
-rw-rw-r-- 1 hasangal hasangal      408 Nov 16 21:21 /scratch/kurten/scratch_galib/gamess-us-trash/GALIB/SCR/soc-nodown-down-1960.F12.012
-rw-rw-r-- 1 hasangal hasangal      408 Nov 16 21:21 /scratch/kurten/scratch_galib/gamess-us-trash/GALIB/SCR/soc-nodown-down-1960.F12.013
-rw-rw-r-- 1 hasangal hasangal      408 Nov 16 21:21 /scratch/kurten/scratch_galib/gamess-us-trash/GALIB/SCR/soc-nodown-down-1960.F12.014
-rw-rw-r-- 1 hasangal hasangal      408 Nov 16 21:21 /scratch/kurten/scratch_galib/gamess-us-trash/GALIB/SCR/soc-nodown-down-1960.F12.015
-rw-rw-r-- 1 hasangal hasangal      408 Nov 16 21:21 /scratch/kurten/scratch_galib/gamess-us-trash/GALIB/SCR/soc-nodown-down-1960.F12.016
-rw-rw-r-- 1 hasangal hasangal      408 Nov 16 21:21 /scratch/kurten/scratch_galib/gamess-us-trash/GALIB/SCR/soc-nodown-down-1960.F12.017
-rw-rw-r-- 1 hasangal hasangal      408 Nov 16 21:21 /scratch/kurten/scratch_galib/gamess-us-trash/GALIB/SCR/soc-nodown-down-1960.F12.018
-rw-rw-r-- 1 hasangal hasangal      408 Nov 16 21:21 /scratch/kurten/scratch_galib/gamess-us-trash/GALIB/SCR/soc-nodown-down-1960.F12.019
-rw-rw-r-- 1 hasangal hasangal      408 Nov 16 21:21 /scratch/kurten/scratch_galib/gamess-us-trash/GALIB/SCR/soc-nodown-down-1960.F12.020
-rw-rw-r-- 1 hasangal hasangal      408 Nov 16 21:21 /scratch/kurten/scratch_galib/gamess-us-trash/GALIB/SCR/soc-nodown-down-1960.F12.021
-rw-rw-r-- 1 hasangal hasangal      408 Nov 16 21:21 /scratch/kurten/scratch_galib/gamess-us-trash/GALIB/SCR/soc-nodown-down-1960.F12.022
-rw-rw-r-- 1 hasangal hasangal      408 Nov 16 21:21 /scratch/kurten/scratch_galib/gamess-us-trash/GALIB/SCR/soc-nodown-down-1960.F12.023
-rw-rw-r-- 1 hasangal hasangal      408 Nov 16 21:21 /scratch/kurten/scratch_galib/gamess-us-trash/GALIB/SCR/soc-nodown-down-1960.F12.024
-rw-rw-r-- 1 hasangal hasangal      408 Nov 16 21:21 /scratch/kurten/scratch_galib/gamess-us-trash/GALIB/SCR/soc-nodown-down-1960.F12.025
-rw-rw-r-- 1 hasangal hasangal      408 Nov 16 21:21 /scratch/kurten/scratch_galib/gamess-us-trash/GALIB/SCR/soc-nodown-down-1960.F12.026
-rw-rw-r-- 1 hasangal hasangal      408 Nov 16 21:21 /scratch/kurten/scratch_galib/gamess-us-trash/GALIB/SCR/soc-nodown-down-1960.F12.027
-rw-rw-r-- 1 hasangal hasangal      408 Nov 16 21:21 /scratch/kurten/scratch_galib/gamess-us-trash/GALIB/SCR/soc-nodown-down-1960.F12.028
-rw-rw-r-- 1 hasangal hasangal      408 Nov 16 21:21 /scratch/kurten/scratch_galib/gamess-us-trash/GALIB/SCR/soc-nodown-down-1960.F12.029
-rw-rw-r-- 1 hasangal hasangal      408 Nov 16 21:21 /scratch/kurten/scratch_galib/gamess-us-trash/GALIB/SCR/soc-nodown-down-1960.F12.030
-rw-rw-r-- 1 hasangal hasangal      408 Nov 16 21:21 /scratch/kurten/scratch_galib/gamess-us-trash/GALIB/SCR/soc-nodown-down-1960.F12.031
-rw-rw-r-- 1 hasangal hasangal      408 Nov 16 21:21 /scratch/kurten/scratch_galib/gamess-us-trash/GALIB/SCR/soc-nodown-down-1960.F12.032
-rw-rw-r-- 1 hasangal hasangal      408 Nov 16 21:21 /scratch/kurten/scratch_galib/gamess-us-trash/GALIB/SCR/soc-nodown-down-1960.F12.033
-rw-rw-r-- 1 hasangal hasangal      408 Nov 16 21:21 /scratch/kurten/scratch_galib/gamess-us-trash/GALIB/SCR/soc-nodown-down-1960.F12.034
-rw-rw-r-- 1 hasangal hasangal      408 Nov 16 21:21 /scratch/kurten/scratch_galib/gamess-us-trash/GALIB/SCR/soc-nodown-down-1960.F12.035
-rw-rw-r-- 1 hasangal hasangal      408 Nov 16 21:21 /scratch/kurten/scratch_galib/gamess-us-trash/GALIB/SCR/soc-nodown-down-1960.F12.036
-rw-rw-r-- 1 hasangal hasangal      408 Nov 16 21:21 /scratch/kurten/scratch_galib/gamess-us-trash/GALIB/SCR/soc-nodown-down-1960.F12.037
-rw-rw-r-- 1 hasangal hasangal      408 Nov 16 21:21 /scratch/kurten/scratch_galib/gamess-us-trash/GALIB/SCR/soc-nodown-down-1960.F12.038
-rw-rw-r-- 1 hasangal hasangal      408 Nov 16 21:21 /scratch/kurten/scratch_galib/gamess-us-trash/GALIB/SCR/soc-nodown-down-1960.F12.039
-rw-rw-r-- 1 hasangal hasangal   400008 Nov 16 21:21 /scratch/kurten/scratch_galib/gamess-us-trash/GALIB/SCR/soc-nodown-down-1960.F14
-rw-rw-r-- 1 hasangal hasangal   400008 Nov 16 21:21 /scratch/kurten/scratch_galib/gamess-us-trash/GALIB/SCR/soc-nodown-down-1960.F14.001
-rw-rw-r-- 1 hasangal hasangal   400008 Nov 16 21:21 /scratch/kurten/scratch_galib/gamess-us-trash/GALIB/SCR/soc-nodown-down-1960.F14.002
-rw-rw-r-- 1 hasangal hasangal   400008 Nov 16 21:21 /scratch/kurten/scratch_galib/gamess-us-trash/GALIB/SCR/soc-nodown-down-1960.F14.003
-rw-rw-r-- 1 hasangal hasangal   400008 Nov 16 21:21 /scratch/kurten/scratch_galib/gamess-us-trash/GALIB/SCR/soc-nodown-down-1960.F14.004
-rw-rw-r-- 1 hasangal hasangal   400008 Nov 16 21:21 /scratch/kurten/scratch_galib/gamess-us-trash/GALIB/SCR/soc-nodown-down-1960.F14.005
-rw-rw-r-- 1 hasangal hasangal   400008 Nov 16 21:21 /scratch/kurten/scratch_galib/gamess-us-trash/GALIB/SCR/soc-nodown-down-1960.F14.006
-rw-rw-r-- 1 hasangal hasangal   400008 Nov 16 21:21 /scratch/kurten/scratch_galib/gamess-us-trash/GALIB/SCR/soc-nodown-down-1960.F14.007
-rw-rw-r-- 1 hasangal hasangal   400008 Nov 16 21:21 /scratch/kurten/scratch_galib/gamess-us-trash/GALIB/SCR/soc-nodown-down-1960.F14.008
-rw-rw-r-- 1 hasangal hasangal   400008 Nov 16 21:21 /scratch/kurten/scratch_galib/gamess-us-trash/GALIB/SCR/soc-nodown-down-1960.F14.009
-rw-rw-r-- 1 hasangal hasangal   400008 Nov 16 21:21 /scratch/kurten/scratch_galib/gamess-us-trash/GALIB/SCR/soc-nodown-down-1960.F14.010
-rw-rw-r-- 1 hasangal hasangal   400008 Nov 16 21:21 /scratch/kurten/scratch_galib/gamess-us-trash/GALIB/SCR/soc-nodown-down-1960.F14.011
-rw-rw-r-- 1 hasangal hasangal   400008 Nov 16 21:21 /scratch/kurten/scratch_galib/gamess-us-trash/GALIB/SCR/soc-nodown-down-1960.F14.012
-rw-rw-r-- 1 hasangal hasangal   400008 Nov 16 21:21 /scratch/kurten/scratch_galib/gamess-us-trash/GALIB/SCR/soc-nodown-down-1960.F14.013
-rw-rw-r-- 1 hasangal hasangal   400008 Nov 16 21:21 /scratch/kurten/scratch_galib/gamess-us-trash/GALIB/SCR/soc-nodown-down-1960.F14.014
-rw-rw-r-- 1 hasangal hasangal   400008 Nov 16 21:21 /scratch/kurten/scratch_galib/gamess-us-trash/GALIB/SCR/soc-nodown-down-1960.F14.015
-rw-rw-r-- 1 hasangal hasangal   400008 Nov 16 21:21 /scratch/kurten/scratch_galib/gamess-us-trash/GALIB/SCR/soc-nodown-down-1960.F14.016
-rw-rw-r-- 1 hasangal hasangal   400008 Nov 16 21:21 /scratch/kurten/scratch_galib/gamess-us-trash/GALIB/SCR/soc-nodown-down-1960.F14.017
-rw-rw-r-- 1 hasangal hasangal   400008 Nov 16 21:21 /scratch/kurten/scratch_galib/gamess-us-trash/GALIB/SCR/soc-nodown-down-1960.F14.018
-rw-rw-r-- 1 hasangal hasangal   400008 Nov 16 21:21 /scratch/kurten/scratch_galib/gamess-us-trash/GALIB/SCR/soc-nodown-down-1960.F14.019
-rw-rw-r-- 1 hasangal hasangal   400008 Nov 16 21:21 /scratch/kurten/scratch_galib/gamess-us-trash/GALIB/SCR/soc-nodown-down-1960.F14.020
-rw-rw-r-- 1 hasangal hasangal   400008 Nov 16 21:21 /scratch/kurten/scratch_galib/gamess-us-trash/GALIB/SCR/soc-nodown-down-1960.F14.021
-rw-rw-r-- 1 hasangal hasangal   400008 Nov 16 21:21 /scratch/kurten/scratch_galib/gamess-us-trash/GALIB/SCR/soc-nodown-down-1960.F14.022
-rw-rw-r-- 1 hasangal hasangal   400008 Nov 16 21:21 /scratch/kurten/scratch_galib/gamess-us-trash/GALIB/SCR/soc-nodown-down-1960.F14.023
-rw-rw-r-- 1 hasangal hasangal   400008 Nov 16 21:21 /scratch/kurten/scratch_galib/gamess-us-trash/GALIB/SCR/soc-nodown-down-1960.F14.024
-rw-rw-r-- 1 hasangal hasangal   400008 Nov 16 21:21 /scratch/kurten/scratch_galib/gamess-us-trash/GALIB/SCR/soc-nodown-down-1960.F14.025
-rw-rw-r-- 1 hasangal hasangal   400008 Nov 16 21:21 /scratch/kurten/scratch_galib/gamess-us-trash/GALIB/SCR/soc-nodown-down-1960.F14.026
-rw-rw-r-- 1 hasangal hasangal   400008 Nov 16 21:21 /scratch/kurten/scratch_galib/gamess-us-trash/GALIB/SCR/soc-nodown-down-1960.F14.027
-rw-rw-r-- 1 hasangal hasangal   400008 Nov 16 21:21 /scratch/kurten/scratch_galib/gamess-us-trash/GALIB/SCR/soc-nodown-down-1960.F14.028
-rw-rw-r-- 1 hasangal hasangal   400008 Nov 16 21:21 /scratch/kurten/scratch_galib/gamess-us-trash/GALIB/SCR/soc-nodown-down-1960.F14.029
-rw-rw-r-- 1 hasangal hasangal   400008 Nov 16 21:21 /scratch/kurten/scratch_galib/gamess-us-trash/GALIB/SCR/soc-nodown-down-1960.F14.030
-rw-rw-r-- 1 hasangal hasangal   400008 Nov 16 21:21 /scratch/kurten/scratch_galib/gamess-us-trash/GALIB/SCR/soc-nodown-down-1960.F14.031
-rw-rw-r-- 1 hasangal hasangal   400008 Nov 16 21:21 /scratch/kurten/scratch_galib/gamess-us-trash/GALIB/SCR/soc-nodown-down-1960.F14.032
-rw-rw-r-- 1 hasangal hasangal   400008 Nov 16 21:21 /scratch/kurten/scratch_galib/gamess-us-trash/GALIB/SCR/soc-nodown-down-1960.F14.033
-rw-rw-r-- 1 hasangal hasangal   400008 Nov 16 21:21 /scratch/kurten/scratch_galib/gamess-us-trash/GALIB/SCR/soc-nodown-down-1960.F14.034
-rw-rw-r-- 1 hasangal hasangal   400008 Nov 16 21:21 /scratch/kurten/scratch_galib/gamess-us-trash/GALIB/SCR/soc-nodown-down-1960.F14.035
-rw-rw-r-- 1 hasangal hasangal   400008 Nov 16 21:21 /scratch/kurten/scratch_galib/gamess-us-trash/GALIB/SCR/soc-nodown-down-1960.F14.036
-rw-rw-r-- 1 hasangal hasangal   400008 Nov 16 21:21 /scratch/kurten/scratch_galib/gamess-us-trash/GALIB/SCR/soc-nodown-down-1960.F14.037
-rw-rw-r-- 1 hasangal hasangal   400008 Nov 16 21:21 /scratch/kurten/scratch_galib/gamess-us-trash/GALIB/SCR/soc-nodown-down-1960.F14.038
-rw-rw-r-- 1 hasangal hasangal   400008 Nov 16 21:21 /scratch/kurten/scratch_galib/gamess-us-trash/GALIB/SCR/soc-nodown-down-1960.F14.039
-rw-rw-r-- 1 hasangal hasangal   160272 Nov 16 21:21 /scratch/kurten/scratch_galib/gamess-us-trash/GALIB/SCR/soc-nodown-down-1960.F15
-rw-rw-r-- 1 hasangal hasangal   160272 Nov 16 21:21 /scratch/kurten/scratch_galib/gamess-us-trash/GALIB/SCR/soc-nodown-down-1960.F15.001
-rw-rw-r-- 1 hasangal hasangal   160272 Nov 16 21:21 /scratch/kurten/scratch_galib/gamess-us-trash/GALIB/SCR/soc-nodown-down-1960.F15.002
-rw-rw-r-- 1 hasangal hasangal   160272 Nov 16 21:21 /scratch/kurten/scratch_galib/gamess-us-trash/GALIB/SCR/soc-nodown-down-1960.F15.003
-rw-rw-r-- 1 hasangal hasangal   160272 Nov 16 21:21 /scratch/kurten/scratch_galib/gamess-us-trash/GALIB/SCR/soc-nodown-down-1960.F15.004
-rw-rw-r-- 1 hasangal hasangal   160272 Nov 16 21:21 /scratch/kurten/scratch_galib/gamess-us-trash/GALIB/SCR/soc-nodown-down-1960.F15.005
-rw-rw-r-- 1 hasangal hasangal   160272 Nov 16 21:21 /scratch/kurten/scratch_galib/gamess-us-trash/GALIB/SCR/soc-nodown-down-1960.F15.006
-rw-rw-r-- 1 hasangal hasangal   160272 Nov 16 21:21 /scratch/kurten/scratch_galib/gamess-us-trash/GALIB/SCR/soc-nodown-down-1960.F15.007
-rw-rw-r-- 1 hasangal hasangal   160272 Nov 16 21:21 /scratch/kurten/scratch_galib/gamess-us-trash/GALIB/SCR/soc-nodown-down-1960.F15.008
-rw-rw-r-- 1 hasangal hasangal   160272 Nov 16 21:21 /scratch/kurten/scratch_galib/gamess-us-trash/GALIB/SCR/soc-nodown-down-1960.F15.009
-rw-rw-r-- 1 hasangal hasangal   160272 Nov 16 21:21 /scratch/kurten/scratch_galib/gamess-us-trash/GALIB/SCR/soc-nodown-down-1960.F15.010
-rw-rw-r-- 1 hasangal hasangal   160272 Nov 16 21:21 /scratch/kurten/scratch_galib/gamess-us-trash/GALIB/SCR/soc-nodown-down-1960.F15.011
-rw-rw-r-- 1 hasangal hasangal   160272 Nov 16 21:21 /scratch/kurten/scratch_galib/gamess-us-trash/GALIB/SCR/soc-nodown-down-1960.F15.012
-rw-rw-r-- 1 hasangal hasangal   160272 Nov 16 21:21 /scratch/kurten/scratch_galib/gamess-us-trash/GALIB/SCR/soc-nodown-down-1960.F15.013
-rw-rw-r-- 1 hasangal hasangal   160272 Nov 16 21:21 /scratch/kurten/scratch_galib/gamess-us-trash/GALIB/SCR/soc-nodown-down-1960.F15.014
-rw-rw-r-- 1 hasangal hasangal   160272 Nov 16 21:21 /scratch/kurten/scratch_galib/gamess-us-trash/GALIB/SCR/soc-nodown-down-1960.F15.015
-rw-rw-r-- 1 hasangal hasangal   160272 Nov 16 21:21 /scratch/kurten/scratch_galib/gamess-us-trash/GALIB/SCR/soc-nodown-down-1960.F15.016
-rw-rw-r-- 1 hasangal hasangal   160272 Nov 16 21:21 /scratch/kurten/scratch_galib/gamess-us-trash/GALIB/SCR/soc-nodown-down-1960.F15.017
-rw-rw-r-- 1 hasangal hasangal   160272 Nov 16 21:21 /scratch/kurten/scratch_galib/gamess-us-trash/GALIB/SCR/soc-nodown-down-1960.F15.018
-rw-rw-r-- 1 hasangal hasangal   160272 Nov 16 21:21 /scratch/kurten/scratch_galib/gamess-us-trash/GALIB/SCR/soc-nodown-down-1960.F15.019
-rw-rw-r-- 1 hasangal hasangal   160272 Nov 16 21:21 /scratch/kurten/scratch_galib/gamess-us-trash/GALIB/SCR/soc-nodown-down-1960.F15.020
-rw-rw-r-- 1 hasangal hasangal   160272 Nov 16 21:21 /scratch/kurten/scratch_galib/gamess-us-trash/GALIB/SCR/soc-nodown-down-1960.F15.021
-rw-rw-r-- 1 hasangal hasangal   160272 Nov 16 21:21 /scratch/kurten/scratch_galib/gamess-us-trash/GALIB/SCR/soc-nodown-down-1960.F15.022
-rw-rw-r-- 1 hasangal hasangal   160272 Nov 16 21:21 /scratch/kurten/scratch_galib/gamess-us-trash/GALIB/SCR/soc-nodown-down-1960.F15.023
-rw-rw-r-- 1 hasangal hasangal   160272 Nov 16 21:21 /scratch/kurten/scratch_galib/gamess-us-trash/GALIB/SCR/soc-nodown-down-1960.F15.024
-rw-rw-r-- 1 hasangal hasangal   160272 Nov 16 21:21 /scratch/kurten/scratch_galib/gamess-us-trash/GALIB/SCR/soc-nodown-down-1960.F15.025
-rw-rw-r-- 1 hasangal hasangal   160272 Nov 16 21:21 /scratch/kurten/scratch_galib/gamess-us-trash/GALIB/SCR/soc-nodown-down-1960.F15.026
-rw-rw-r-- 1 hasangal hasangal   160272 Nov 16 21:21 /scratch/kurten/scratch_galib/gamess-us-trash/GALIB/SCR/soc-nodown-down-1960.F15.027
-rw-rw-r-- 1 hasangal hasangal   160272 Nov 16 21:21 /scratch/kurten/scratch_galib/gamess-us-trash/GALIB/SCR/soc-nodown-down-1960.F15.028
-rw-rw-r-- 1 hasangal hasangal   160272 Nov 16 21:21 /scratch/kurten/scratch_galib/gamess-us-trash/GALIB/SCR/soc-nodown-down-1960.F15.029
-rw-rw-r-- 1 hasangal hasangal   160272 Nov 16 21:21 /scratch/kurten/scratch_galib/gamess-us-trash/GALIB/SCR/soc-nodown-down-1960.F15.030
-rw-rw-r-- 1 hasangal hasangal   160272 Nov 16 21:21 /scratch/kurten/scratch_galib/gamess-us-trash/GALIB/SCR/soc-nodown-down-1960.F15.031
-rw-rw-r-- 1 hasangal hasangal   160272 Nov 16 21:21 /scratch/kurten/scratch_galib/gamess-us-trash/GALIB/SCR/soc-nodown-down-1960.F15.032
-rw-rw-r-- 1 hasangal hasangal   160272 Nov 16 21:21 /scratch/kurten/scratch_galib/gamess-us-trash/GALIB/SCR/soc-nodown-down-1960.F15.033
-rw-rw-r-- 1 hasangal hasangal   160272 Nov 16 21:21 /scratch/kurten/scratch_galib/gamess-us-trash/GALIB/SCR/soc-nodown-down-1960.F15.034
-rw-rw-r-- 1 hasangal hasangal   160272 Nov 16 21:21 /scratch/kurten/scratch_galib/gamess-us-trash/GALIB/SCR/soc-nodown-down-1960.F15.035
-rw-rw-r-- 1 hasangal hasangal   160272 Nov 16 21:21 /scratch/kurten/scratch_galib/gamess-us-trash/GALIB/SCR/soc-nodown-down-1960.F15.036
-rw-rw-r-- 1 hasangal hasangal   160272 Nov 16 21:21 /scratch/kurten/scratch_galib/gamess-us-trash/GALIB/SCR/soc-nodown-down-1960.F15.037
-rw-rw-r-- 1 hasangal hasangal   160272 Nov 16 21:21 /scratch/kurten/scratch_galib/gamess-us-trash/GALIB/SCR/soc-nodown-down-1960.F15.038
-rw-rw-r-- 1 hasangal hasangal   160272 Nov 16 21:21 /scratch/kurten/scratch_galib/gamess-us-trash/GALIB/SCR/soc-nodown-down-1960.F15.039
-rw-rw-r-- 1 hasangal hasangal   240216 Nov 16 21:21 /scratch/kurten/scratch_galib/gamess-us-trash/GALIB/SCR/soc-nodown-down-1960.F16
-rw-rw-r-- 1 hasangal hasangal   240216 Nov 16 21:21 /scratch/kurten/scratch_galib/gamess-us-trash/GALIB/SCR/soc-nodown-down-1960.F16.001
-rw-rw-r-- 1 hasangal hasangal   240216 Nov 16 21:21 /scratch/kurten/scratch_galib/gamess-us-trash/GALIB/SCR/soc-nodown-down-1960.F16.002
-rw-rw-r-- 1 hasangal hasangal   240216 Nov 16 21:21 /scratch/kurten/scratch_galib/gamess-us-trash/GALIB/SCR/soc-nodown-down-1960.F16.003
-rw-rw-r-- 1 hasangal hasangal   240216 Nov 16 21:21 /scratch/kurten/scratch_galib/gamess-us-trash/GALIB/SCR/soc-nodown-down-1960.F16.004
-rw-rw-r-- 1 hasangal hasangal   240216 Nov 16 21:21 /scratch/kurten/scratch_galib/gamess-us-trash/GALIB/SCR/soc-nodown-down-1960.F16.005
-rw-rw-r-- 1 hasangal hasangal   240216 Nov 16 21:21 /scratch/kurten/scratch_galib/gamess-us-trash/GALIB/SCR/soc-nodown-down-1960.F16.006
-rw-rw-r-- 1 hasangal hasangal   240216 Nov 16 21:21 /scratch/kurten/scratch_galib/gamess-us-trash/GALIB/SCR/soc-nodown-down-1960.F16.007
-rw-rw-r-- 1 hasangal hasangal   240216 Nov 16 21:21 /scratch/kurten/scratch_galib/gamess-us-trash/GALIB/SCR/soc-nodown-down-1960.F16.008
-rw-rw-r-- 1 hasangal hasangal   240216 Nov 16 21:21 /scratch/kurten/scratch_galib/gamess-us-trash/GALIB/SCR/soc-nodown-down-1960.F16.009
-rw-rw-r-- 1 hasangal hasangal   240216 Nov 16 21:21 /scratch/kurten/scratch_galib/gamess-us-trash/GALIB/SCR/soc-nodown-down-1960.F16.010
-rw-rw-r-- 1 hasangal hasangal   240216 Nov 16 21:21 /scratch/kurten/scratch_galib/gamess-us-trash/GALIB/SCR/soc-nodown-down-1960.F16.011
-rw-rw-r-- 1 hasangal hasangal   240216 Nov 16 21:21 /scratch/kurten/scratch_galib/gamess-us-trash/GALIB/SCR/soc-nodown-down-1960.F16.012
-rw-rw-r-- 1 hasangal hasangal   240216 Nov 16 21:21 /scratch/kurten/scratch_galib/gamess-us-trash/GALIB/SCR/soc-nodown-down-1960.F16.013
-rw-rw-r-- 1 hasangal hasangal   240216 Nov 16 21:21 /scratch/kurten/scratch_galib/gamess-us-trash/GALIB/SCR/soc-nodown-down-1960.F16.014
-rw-rw-r-- 1 hasangal hasangal   240216 Nov 16 21:21 /scratch/kurten/scratch_galib/gamess-us-trash/GALIB/SCR/soc-nodown-down-1960.F16.015
-rw-rw-r-- 1 hasangal hasangal   240216 Nov 16 21:21 /scratch/kurten/scratch_galib/gamess-us-trash/GALIB/SCR/soc-nodown-down-1960.F16.016
-rw-rw-r-- 1 hasangal hasangal   240216 Nov 16 21:21 /scratch/kurten/scratch_galib/gamess-us-trash/GALIB/SCR/soc-nodown-down-1960.F16.017
-rw-rw-r-- 1 hasangal hasangal   240216 Nov 16 21:21 /scratch/kurten/scratch_galib/gamess-us-trash/GALIB/SCR/soc-nodown-down-1960.F16.018
-rw-rw-r-- 1 hasangal hasangal   240216 Nov 16 21:21 /scratch/kurten/scratch_galib/gamess-us-trash/GALIB/SCR/soc-nodown-down-1960.F16.019
-rw-rw-r-- 1 hasangal hasangal   240216 Nov 16 21:21 /scratch/kurten/scratch_galib/gamess-us-trash/GALIB/SCR/soc-nodown-down-1960.F16.020
-rw-rw-r-- 1 hasangal hasangal   240216 Nov 16 21:21 /scratch/kurten/scratch_galib/gamess-us-trash/GALIB/SCR/soc-nodown-down-1960.F16.021
-rw-rw-r-- 1 hasangal hasangal   240216 Nov 16 21:21 /scratch/kurten/scratch_galib/gamess-us-trash/GALIB/SCR/soc-nodown-down-1960.F16.022
-rw-rw-r-- 1 hasangal hasangal   240216 Nov 16 21:21 /scratch/kurten/scratch_galib/gamess-us-trash/GALIB/SCR/soc-nodown-down-1960.F16.023
-rw-rw-r-- 1 hasangal hasangal   240216 Nov 16 21:21 /scratch/kurten/scratch_galib/gamess-us-trash/GALIB/SCR/soc-nodown-down-1960.F16.024
-rw-rw-r-- 1 hasangal hasangal   240216 Nov 16 21:21 /scratch/kurten/scratch_galib/gamess-us-trash/GALIB/SCR/soc-nodown-down-1960.F16.025
-rw-rw-r-- 1 hasangal hasangal   240216 Nov 16 21:21 /scratch/kurten/scratch_galib/gamess-us-trash/GALIB/SCR/soc-nodown-down-1960.F16.026
-rw-rw-r-- 1 hasangal hasangal   240216 Nov 16 21:21 /scratch/kurten/scratch_galib/gamess-us-trash/GALIB/SCR/soc-nodown-down-1960.F16.027
-rw-rw-r-- 1 hasangal hasangal   240216 Nov 16 21:21 /scratch/kurten/scratch_galib/gamess-us-trash/GALIB/SCR/soc-nodown-down-1960.F16.028
-rw-rw-r-- 1 hasangal hasangal   240216 Nov 16 21:21 /scratch/kurten/scratch_galib/gamess-us-trash/GALIB/SCR/soc-nodown-down-1960.F16.029
-rw-rw-r-- 1 hasangal hasangal   240216 Nov 16 21:21 /scratch/kurten/scratch_galib/gamess-us-trash/GALIB/SCR/soc-nodown-down-1960.F16.030
-rw-rw-r-- 1 hasangal hasangal   240216 Nov 16 21:21 /scratch/kurten/scratch_galib/gamess-us-trash/GALIB/SCR/soc-nodown-down-1960.F16.031
-rw-rw-r-- 1 hasangal hasangal   240216 Nov 16 21:21 /scratch/kurten/scratch_galib/gamess-us-trash/GALIB/SCR/soc-nodown-down-1960.F16.032
-rw-rw-r-- 1 hasangal hasangal   240216 Nov 16 21:21 /scratch/kurten/scratch_galib/gamess-us-trash/GALIB/SCR/soc-nodown-down-1960.F16.033
-rw-rw-r-- 1 hasangal hasangal   240216 Nov 16 21:21 /scratch/kurten/scratch_galib/gamess-us-trash/GALIB/SCR/soc-nodown-down-1960.F16.034
-rw-rw-r-- 1 hasangal hasangal   240216 Nov 16 21:21 /scratch/kurten/scratch_galib/gamess-us-trash/GALIB/SCR/soc-nodown-down-1960.F16.035
-rw-rw-r-- 1 hasangal hasangal   240216 Nov 16 21:21 /scratch/kurten/scratch_galib/gamess-us-trash/GALIB/SCR/soc-nodown-down-1960.F16.036
-rw-rw-r-- 1 hasangal hasangal   240216 Nov 16 21:21 /scratch/kurten/scratch_galib/gamess-us-trash/GALIB/SCR/soc-nodown-down-1960.F16.037
-rw-rw-r-- 1 hasangal hasangal   240216 Nov 16 21:21 /scratch/kurten/scratch_galib/gamess-us-trash/GALIB/SCR/soc-nodown-down-1960.F16.038
-rw-rw-r-- 1 hasangal hasangal   240216 Nov 16 21:21 /scratch/kurten/scratch_galib/gamess-us-trash/GALIB/SCR/soc-nodown-down-1960.F16.039
-rw-rw-r-- 1 hasangal hasangal     1824 Nov 16 21:21 /scratch/kurten/scratch_galib/gamess-us-trash/GALIB/SCR/soc-nodown-down-1960.F17
-rw-rw-r-- 1 hasangal hasangal     1824 Nov 16 21:21 /scratch/kurten/scratch_galib/gamess-us-trash/GALIB/SCR/soc-nodown-down-1960.F17.001
-rw-rw-r-- 1 hasangal hasangal     1824 Nov 16 21:21 /scratch/kurten/scratch_galib/gamess-us-trash/GALIB/SCR/soc-nodown-down-1960.F17.002
-rw-rw-r-- 1 hasangal hasangal     1824 Nov 16 21:21 /scratch/kurten/scratch_galib/gamess-us-trash/GALIB/SCR/soc-nodown-down-1960.F17.003
-rw-rw-r-- 1 hasangal hasangal     1824 Nov 16 21:21 /scratch/kurten/scratch_galib/gamess-us-trash/GALIB/SCR/soc-nodown-down-1960.F17.004
-rw-rw-r-- 1 hasangal hasangal     1824 Nov 16 21:21 /scratch/kurten/scratch_galib/gamess-us-trash/GALIB/SCR/soc-nodown-down-1960.F17.005
-rw-rw-r-- 1 hasangal hasangal     1824 Nov 16 21:21 /scratch/kurten/scratch_galib/gamess-us-trash/GALIB/SCR/soc-nodown-down-1960.F17.006
-rw-rw-r-- 1 hasangal hasangal     1824 Nov 16 21:21 /scratch/kurten/scratch_galib/gamess-us-trash/GALIB/SCR/soc-nodown-down-1960.F17.007
-rw-rw-r-- 1 hasangal hasangal     1824 Nov 16 21:21 /scratch/kurten/scratch_galib/gamess-us-trash/GALIB/SCR/soc-nodown-down-1960.F17.008
-rw-rw-r-- 1 hasangal hasangal     1824 Nov 16 21:21 /scratch/kurten/scratch_galib/gamess-us-trash/GALIB/SCR/soc-nodown-down-1960.F17.009
-rw-rw-r-- 1 hasangal hasangal     1824 Nov 16 21:21 /scratch/kurten/scratch_galib/gamess-us-trash/GALIB/SCR/soc-nodown-down-1960.F17.010
-rw-rw-r-- 1 hasangal hasangal     1824 Nov 16 21:21 /scratch/kurten/scratch_galib/gamess-us-trash/GALIB/SCR/soc-nodown-down-1960.F17.011
-rw-rw-r-- 1 hasangal hasangal     1824 Nov 16 21:21 /scratch/kurten/scratch_galib/gamess-us-trash/GALIB/SCR/soc-nodown-down-1960.F17.012
-rw-rw-r-- 1 hasangal hasangal     1824 Nov 16 21:21 /scratch/kurten/scratch_galib/gamess-us-trash/GALIB/SCR/soc-nodown-down-1960.F17.013
-rw-rw-r-- 1 hasangal hasangal     1824 Nov 16 21:21 /scratch/kurten/scratch_galib/gamess-us-trash/GALIB/SCR/soc-nodown-down-1960.F17.014
-rw-rw-r-- 1 hasangal hasangal     1824 Nov 16 21:21 /scratch/kurten/scratch_galib/gamess-us-trash/GALIB/SCR/soc-nodown-down-1960.F17.015
-rw-rw-r-- 1 hasangal hasangal     1824 Nov 16 21:21 /scratch/kurten/scratch_galib/gamess-us-trash/GALIB/SCR/soc-nodown-down-1960.F17.016
-rw-rw-r-- 1 hasangal hasangal     1824 Nov 16 21:21 /scratch/kurten/scratch_galib/gamess-us-trash/GALIB/SCR/soc-nodown-down-1960.F17.017
-rw-rw-r-- 1 hasangal hasangal     1824 Nov 16 21:21 /scratch/kurten/scratch_galib/gamess-us-trash/GALIB/SCR/soc-nodown-down-1960.F17.018
-rw-rw-r-- 1 hasangal hasangal     1824 Nov 16 21:21 /scratch/kurten/scratch_galib/gamess-us-trash/GALIB/SCR/soc-nodown-down-1960.F17.019
-rw-rw-r-- 1 hasangal hasangal     1824 Nov 16 21:21 /scratch/kurten/scratch_galib/gamess-us-trash/GALIB/SCR/soc-nodown-down-1960.F17.020
-rw-rw-r-- 1 hasangal hasangal     1824 Nov 16 21:21 /scratch/kurten/scratch_galib/gamess-us-trash/GALIB/SCR/soc-nodown-down-1960.F17.021
-rw-rw-r-- 1 hasangal hasangal     1824 Nov 16 21:21 /scratch/kurten/scratch_galib/gamess-us-trash/GALIB/SCR/soc-nodown-down-1960.F17.022
-rw-rw-r-- 1 hasangal hasangal     1824 Nov 16 21:21 /scratch/kurten/scratch_galib/gamess-us-trash/GALIB/SCR/soc-nodown-down-1960.F17.023
-rw-rw-r-- 1 hasangal hasangal     1824 Nov 16 21:21 /scratch/kurten/scratch_galib/gamess-us-trash/GALIB/SCR/soc-nodown-down-1960.F17.024
-rw-rw-r-- 1 hasangal hasangal     1824 Nov 16 21:21 /scratch/kurten/scratch_galib/gamess-us-trash/GALIB/SCR/soc-nodown-down-1960.F17.025
-rw-rw-r-- 1 hasangal hasangal     1824 Nov 16 21:21 /scratch/kurten/scratch_galib/gamess-us-trash/GALIB/SCR/soc-nodown-down-1960.F17.026
-rw-rw-r-- 1 hasangal hasangal     1824 Nov 16 21:21 /scratch/kurten/scratch_galib/gamess-us-trash/GALIB/SCR/soc-nodown-down-1960.F17.027
-rw-rw-r-- 1 hasangal hasangal     1824 Nov 16 21:21 /scratch/kurten/scratch_galib/gamess-us-trash/GALIB/SCR/soc-nodown-down-1960.F17.028
-rw-rw-r-- 1 hasangal hasangal     1824 Nov 16 21:21 /scratch/kurten/scratch_galib/gamess-us-trash/GALIB/SCR/soc-nodown-down-1960.F17.029
-rw-rw-r-- 1 hasangal hasangal     1824 Nov 16 21:21 /scratch/kurten/scratch_galib/gamess-us-trash/GALIB/SCR/soc-nodown-down-1960.F17.030
-rw-rw-r-- 1 hasangal hasangal     1824 Nov 16 21:21 /scratch/kurten/scratch_galib/gamess-us-trash/GALIB/SCR/soc-nodown-down-1960.F17.031
-rw-rw-r-- 1 hasangal hasangal     1824 Nov 16 21:21 /scratch/kurten/scratch_galib/gamess-us-trash/GALIB/SCR/soc-nodown-down-1960.F17.032
-rw-rw-r-- 1 hasangal hasangal     1824 Nov 16 21:21 /scratch/kurten/scratch_galib/gamess-us-trash/GALIB/SCR/soc-nodown-down-1960.F17.033
-rw-rw-r-- 1 hasangal hasangal     1824 Nov 16 21:21 /scratch/kurten/scratch_galib/gamess-us-trash/GALIB/SCR/soc-nodown-down-1960.F17.034
-rw-rw-r-- 1 hasangal hasangal     1824 Nov 16 21:21 /scratch/kurten/scratch_galib/gamess-us-trash/GALIB/SCR/soc-nodown-down-1960.F17.035
-rw-rw-r-- 1 hasangal hasangal     1824 Nov 16 21:21 /scratch/kurten/scratch_galib/gamess-us-trash/GALIB/SCR/soc-nodown-down-1960.F17.036
-rw-rw-r-- 1 hasangal hasangal     1824 Nov 16 21:21 /scratch/kurten/scratch_galib/gamess-us-trash/GALIB/SCR/soc-nodown-down-1960.F17.037
-rw-rw-r-- 1 hasangal hasangal     1824 Nov 16 21:21 /scratch/kurten/scratch_galib/gamess-us-trash/GALIB/SCR/soc-nodown-down-1960.F17.038
-rw-rw-r-- 1 hasangal hasangal     1824 Nov 16 21:21 /scratch/kurten/scratch_galib/gamess-us-trash/GALIB/SCR/soc-nodown-down-1960.F17.039
-rw-rw-r-- 1 hasangal hasangal    65536 Nov 16 21:21 /scratch/kurten/scratch_galib/gamess-us-trash/GALIB/SCR/soc-nodown-down-1960.F40
-rw-rw-r-- 1 hasangal hasangal    65536 Nov 16 21:21 /scratch/kurten/scratch_galib/gamess-us-trash/GALIB/SCR/soc-nodown-down-1960.F40.001
-rw-rw-r-- 1 hasangal hasangal    65536 Nov 16 21:21 /scratch/kurten/scratch_galib/gamess-us-trash/GALIB/SCR/soc-nodown-down-1960.F40.002
-rw-rw-r-- 1 hasangal hasangal    65536 Nov 16 21:21 /scratch/kurten/scratch_galib/gamess-us-trash/GALIB/SCR/soc-nodown-down-1960.F40.003
-rw-rw-r-- 1 hasangal hasangal    65536 Nov 16 21:21 /scratch/kurten/scratch_galib/gamess-us-trash/GALIB/SCR/soc-nodown-down-1960.F40.004
-rw-rw-r-- 1 hasangal hasangal    65536 Nov 16 21:21 /scratch/kurten/scratch_galib/gamess-us-trash/GALIB/SCR/soc-nodown-down-1960.F40.005
-rw-rw-r-- 1 hasangal hasangal    65536 Nov 16 21:21 /scratch/kurten/scratch_galib/gamess-us-trash/GALIB/SCR/soc-nodown-down-1960.F40.006
-rw-rw-r-- 1 hasangal hasangal    65536 Nov 16 21:21 /scratch/kurten/scratch_galib/gamess-us-trash/GALIB/SCR/soc-nodown-down-1960.F40.007
-rw-rw-r-- 1 hasangal hasangal    65536 Nov 16 21:21 /scratch/kurten/scratch_galib/gamess-us-trash/GALIB/SCR/soc-nodown-down-1960.F40.008
-rw-rw-r-- 1 hasangal hasangal    65536 Nov 16 21:21 /scratch/kurten/scratch_galib/gamess-us-trash/GALIB/SCR/soc-nodown-down-1960.F40.009
-rw-rw-r-- 1 hasangal hasangal    65536 Nov 16 21:21 /scratch/kurten/scratch_galib/gamess-us-trash/GALIB/SCR/soc-nodown-down-1960.F40.010
-rw-rw-r-- 1 hasangal hasangal    65536 Nov 16 21:21 /scratch/kurten/scratch_galib/gamess-us-trash/GALIB/SCR/soc-nodown-down-1960.F40.011
-rw-rw-r-- 1 hasangal hasangal    65536 Nov 16 21:21 /scratch/kurten/scratch_galib/gamess-us-trash/GALIB/SCR/soc-nodown-down-1960.F40.012
-rw-rw-r-- 1 hasangal hasangal    65536 Nov 16 21:21 /scratch/kurten/scratch_galib/gamess-us-trash/GALIB/SCR/soc-nodown-down-1960.F40.013
-rw-rw-r-- 1 hasangal hasangal    65536 Nov 16 21:21 /scratch/kurten/scratch_galib/gamess-us-trash/GALIB/SCR/soc-nodown-down-1960.F40.014
-rw-rw-r-- 1 hasangal hasangal    65536 Nov 16 21:21 /scratch/kurten/scratch_galib/gamess-us-trash/GALIB/SCR/soc-nodown-down-1960.F40.015
-rw-rw-r-- 1 hasangal hasangal    65536 Nov 16 21:21 /scratch/kurten/scratch_galib/gamess-us-trash/GALIB/SCR/soc-nodown-down-1960.F40.016
-rw-rw-r-- 1 hasangal hasangal    65536 Nov 16 21:21 /scratch/kurten/scratch_galib/gamess-us-trash/GALIB/SCR/soc-nodown-down-1960.F40.017
-rw-rw-r-- 1 hasangal hasangal    65536 Nov 16 21:21 /scratch/kurten/scratch_galib/gamess-us-trash/GALIB/SCR/soc-nodown-down-1960.F40.018
-rw-rw-r-- 1 hasangal hasangal    65536 Nov 16 21:21 /scratch/kurten/scratch_galib/gamess-us-trash/GALIB/SCR/soc-nodown-down-1960.F40.019
-rw-rw-r-- 1 hasangal hasangal    65536 Nov 16 21:21 /scratch/kurten/scratch_galib/gamess-us-trash/GALIB/SCR/soc-nodown-down-1960.F40.020
-rw-rw-r-- 1 hasangal hasangal    65536 Nov 16 21:21 /scratch/kurten/scratch_galib/gamess-us-trash/GALIB/SCR/soc-nodown-down-1960.F40.021
-rw-rw-r-- 1 hasangal hasangal    65536 Nov 16 21:21 /scratch/kurten/scratch_galib/gamess-us-trash/GALIB/SCR/soc-nodown-down-1960.F40.022
-rw-rw-r-- 1 hasangal hasangal    65536 Nov 16 21:21 /scratch/kurten/scratch_galib/gamess-us-trash/GALIB/SCR/soc-nodown-down-1960.F40.023
-rw-rw-r-- 1 hasangal hasangal    65536 Nov 16 21:21 /scratch/kurten/scratch_galib/gamess-us-trash/GALIB/SCR/soc-nodown-down-1960.F40.024
-rw-rw-r-- 1 hasangal hasangal    65536 Nov 16 21:21 /scratch/kurten/scratch_galib/gamess-us-trash/GALIB/SCR/soc-nodown-down-1960.F40.025
-rw-rw-r-- 1 hasangal hasangal    65536 Nov 16 21:21 /scratch/kurten/scratch_galib/gamess-us-trash/GALIB/SCR/soc-nodown-down-1960.F40.026
-rw-rw-r-- 1 hasangal hasangal    65536 Nov 16 21:21 /scratch/kurten/scratch_galib/gamess-us-trash/GALIB/SCR/soc-nodown-down-1960.F40.027
-rw-rw-r-- 1 hasangal hasangal    65536 Nov 16 21:21 /scratch/kurten/scratch_galib/gamess-us-trash/GALIB/SCR/soc-nodown-down-1960.F40.028
-rw-rw-r-- 1 hasangal hasangal    65536 Nov 16 21:21 /scratch/kurten/scratch_galib/gamess-us-trash/GALIB/SCR/soc-nodown-down-1960.F40.029
-rw-rw-r-- 1 hasangal hasangal    65536 Nov 16 21:21 /scratch/kurten/scratch_galib/gamess-us-trash/GALIB/SCR/soc-nodown-down-1960.F40.030
-rw-rw-r-- 1 hasangal hasangal    65536 Nov 16 21:21 /scratch/kurten/scratch_galib/gamess-us-trash/GALIB/SCR/soc-nodown-down-1960.F40.031
-rw-rw-r-- 1 hasangal hasangal    65536 Nov 16 21:21 /scratch/kurten/scratch_galib/gamess-us-trash/GALIB/SCR/soc-nodown-down-1960.F40.032
-rw-rw-r-- 1 hasangal hasangal    65536 Nov 16 21:21 /scratch/kurten/scratch_galib/gamess-us-trash/GALIB/SCR/soc-nodown-down-1960.F40.033
-rw-rw-r-- 1 hasangal hasangal    65536 Nov 16 21:21 /scratch/kurten/scratch_galib/gamess-us-trash/GALIB/SCR/soc-nodown-down-1960.F40.034
-rw-rw-r-- 1 hasangal hasangal    65536 Nov 16 21:21 /scratch/kurten/scratch_galib/gamess-us-trash/GALIB/SCR/soc-nodown-down-1960.F40.035
-rw-rw-r-- 1 hasangal hasangal    65536 Nov 16 21:21 /scratch/kurten/scratch_galib/gamess-us-trash/GALIB/SCR/soc-nodown-down-1960.F40.036
-rw-rw-r-- 1 hasangal hasangal    65536 Nov 16 21:21 /scratch/kurten/scratch_galib/gamess-us-trash/GALIB/SCR/soc-nodown-down-1960.F40.037
-rw-rw-r-- 1 hasangal hasangal    65536 Nov 16 21:21 /scratch/kurten/scratch_galib/gamess-us-trash/GALIB/SCR/soc-nodown-down-1960.F40.038
-rw-rw-r-- 1 hasangal hasangal    65536 Nov 16 21:21 /scratch/kurten/scratch_galib/gamess-us-trash/GALIB/SCR/soc-nodown-down-1960.F40.039
Tue Nov 16 21:22:18 EET 2021
0.148u 0.131s 27:54.59 0.0%	0+0k 21408+21296io 0pf+0w
