# Supplementary material for: Computational Investigation of the Formation of Peroxide (ROOR) Accretion Products in the OH- and NO3-Initiated Oxidation of α-Pinene
Source: J Phys Chem A. 2021 Dec 9;125(50):10632–9. doi: 10.1021/acs.jpca.1c08969 (PMC8713291; doi:10.1021/acs.jpca.1c08969)
Supplement: Supplementary file 2 — jp1c08969_si_002.zip [file jp1c08969_si_002.zip › JPCA-secondnd-paper-updated-outfile/α-pinene, ( S-alkoxy,R-nitroxy)2/soc-α-pinene-( S-alkoxy,R-nitroxy).out]

----- GAMESS execution script 'rungms' -----
This job is running on host ukko2-16.cs.helsinki.fi
under operating system Linux at Tue 28 Jul 14:02:52 EEST 2020
Available scratch disk space (Kbyte units) at beginning of the job is
Filesystem                            1K-blocks        Used  Available Use% Mounted on
nas-fs2.cs.helsinki.fi:/c_appl/proj 52023199232 47978292288 4044906944  93% /proj
GAMESS temporary binary files will be written to /proj/hasanaga/SCR/galib
GAMESS supplementary output files will be written to /proj/hasanaga/GALIB/SCR
Copying input file soc-nodownodown.inp to your run's scratch directory...
 
Assuming a single but multicore node.
 

 Distributed Data Interface kickoff program.
 Initiating 24 compute processes on 1 nodes to run the following command:
 /proj/hasanaga/gamess/gamess.01.x soc-nodownodown 

          ******************************************************
          *         GAMESS VERSION = 30 SEP 2019 (R2)          *
          *             FROM IOWA STATE UNIVERSITY             *
          * M.W.SCHMIDT, K.K.BALDRIDGE, J.A.BOATZ, S.T.ELBERT, *
          *   M.S.GORDON, J.H.JENSEN, S.KOSEKI, N.MATSUNAGA,   *
          *          K.A.NGUYEN, S.J.SU, T.L.WINDUS,           *
          *       TOGETHER WITH M.DUPUIS, J.A.MONTGOMERY       *
          *         J.COMPUT.CHEM.  14, 1347-1363(1993)        *
          **************** 64 BIT LINUX VERSION ****************

  SINCE 1993, STUDENTS AND POSTDOCS WORKING AT IOWA STATE UNIVERSITY
  AND ALSO IN THEIR VARIOUS JOBS AFTER LEAVING ISU HAVE MADE IMPORTANT
  CONTRIBUTIONS TO THE CODE:
     IVANA ADAMOVIC, CHRISTINE AIKENS, YURI ALEXEEV, POOJA ARORA,
     ANDREY ASADCHEV, ROB BELL, PRADIPTA BANDYOPADHYAY, JONATHAN BENTZ,
     COLLEEN BERTONI, BRETT BODE, KURT BRORSEN, CALEB CARLIN, GALINA CHABAN,
     WEI CHEN, CHEOL HO CHOI, PAUL DAY, ALBERT DEFUSCO, NUWAN DESILVA,
     TIM DUDLEY, DMITRI FEDOROV, ALEX FINDLATER, GRAHAM FLETCHER, 
     MARK FREITAG, KURT GLAESEMANN, EMILIE B GUIDEZ, ANASTASIA GUNINA, 
     DAN KEMP, SAROM SOK LEANG, GRANT MERRILL,
     NORIYUKI MINEZAWA, JONATHAN MULLIN,
     TAKESHI NAGATA, SEAN NEDD, HEATHER NETZLOFF, BOSILJKA NJEGIC, RYAN OLSON,
     MIKE PAK, BUU PHAM, DAVID POOLE,
     SPENCER PRUITT, LUKE ROSKOP, TOSAPORN SATTASATHUCHANA,
     JIM SHOEMAKER, LYUDMILA SLIPCHENKO,
     TONY SMITH, JIE SONG, TETSUYA TAKETSUGU, SIMON WEBB,
     JORGE LUIS GALVEZ VALLEJO, PENG XU, SOOHAENG YOO,
     FEDERICO ZAHARIEV

  ADDITIONAL CODE HAS BEEN PROVIDED BY COLLABORATORS IN OTHER GROUPS:
     IOWA STATE UNIVERSITY:
          JOE IVANIC, AARON WEST, LAIMUTIS BYTAUTAS, KLAUS RUEDENBERG
     UNIVERSITY OF TOKYO: KIMIHIKO HIRAO, TAKAHITO NAKAJIMA,
          TAKAO TSUNEDA, MUNEAKI KAMIYA, SUSUMU YANAGISAWA,
          KIYOSHI YAGI, MAHITO CHIBA, SEIKEN TOKURA, NAOAKI KAWAKAMI
     UNIVERSITY OF AARHUS: FRANK JENSEN
     UNIVERSITY OF IOWA: VISVALDAS KAIRYS, HUI LI
     NATIONAL INST. OF STANDARDS AND TECHNOLOGY: WALT STEVENS, DAVID GARMER
     UNIVERSITY OF PISA: BENEDETTA MENNUCCI, JACOPO TOMASI
     UNIVERSITY OF MEMPHIS: HENRY KURTZ, PRAKASHAN KORAMBATH
     UNIVERSITY OF ALBERTA: TOBY ZENG, MARIUSZ KLOBUKOWSKI
     UNIVERSITY OF NEW ENGLAND: MARK SPACKMAN
     MIE UNIVERSITY: HIROAKI UMEDA
     NAT. INST. OF ADVANCED INDUSTRIAL SCIENCE AND TECHNOLOGY: KAZUO KITAURA
     MICHIGAN STATE UNIVERSITY:
          KAROL KOWALSKI, MARTA WLOCH, JEFFREY GOUR, JESSE LUTZ,
          WEI LI, JUN SHEN, J. EMILIANO DEUSTUA, PIOTR PIECUCH
     UNIVERSITY OF MINNESOTA:
          ANDREW SAND, PRACHI SHARMA, YINAN SHU
     UNIVERSITY OF SILESIA: MONIKA MUSIAL, STANISLAW KUCHARSKI
     FACULTES UNIVERSITAIRES NOTRE-DAME DE LA PAIX:
          OLIVIER QUINET, BENOIT CHAMPAGNE
     UNIVERSITY OF CALIFORNIA - SANTA BARBARA: BERNARD KIRTMAN
     INSTITUTE FOR MOLECULAR SCIENCE:
          KAZUYA ISHIMURA, MICHIO KATOUDA, AND SHIGERU NAGASE
     UNIVERSITY OF NOTRE DAME: ANNA POMOGAEVA, DAN CHIPMAN
     KYUSHU UNIVERSITY:
          HARUYUKI NAKANO,
          FENG LONG GU, JACEK KORCHOWIEC, MARCIN MAKOWSKI, AND YURIKO AOKI,
          HIROTOSHI MORI AND EISAKU MIYOSHI
     PENNSYLVANIA STATE UNIVERSITY:
          TZVETELIN IORDANOV, CHET SWALINA, JONATHAN SKONE,
          SHARON HAMMES-SCHIFFER
     WASEDA UNIVERSITY:
          MASATO KOBAYASHI, TOMOKO AKAMA, TSUGUKI TOUMA,
          TAKESHI YOSHIKAWA, YASUHIRO IKABATA, JUNJI SEINO,
          YUYA NAKAJIMA, HIROMI NAKAI
     NANJING UNIVERSITY: SHUHUA LI
     UNIVERSITY OF NEBRASKA:
          PEIFENG SU, DEJUN SI, NANDUN THELLAMUREGE, YALI WANG, HUI LI
     UNIVERSITY OF ZURICH: ROBERTO PEVERATI, KIM BALDRIDGE
     N. COPERNICUS UNIVERSITY AND JACKSON STATE UNIVERSITY:
          MARIA BARYSZ
     UNIVERSITY OF COPENHAGEN: Jimmy Kromann, CASPER STEINMANN
     TOKYO INSTITUTE OF TECHNOLOGY: HIROYA NAKATA
     NAGOYA UNIVERSITY: YOSHIO NISHIMOTO, STEPHAN IRLE
     MOSCOW STATE UNIVERSITY: VLADIMIR MIRONOV
     A.N.NESMEYANOV INSTITUTE OF ORGANOELEMENT COMPOUNDS OF RUSSIAN ACADEMY OF SCIENCES:
          IGOR S. GERASIMOV
     JOHANNES KEPLER UNIVERSITY LINZ:
          CHRISTIAN FRIEDL


 PARALLEL VERSION RUNNING ON       24 PROCESSORS IN        1 NODES.

 EXECUTION OF GAMESS BEGUN Tue Jul 28 14:02:53 2020

            ECHO OF THE FIRST FEW INPUT CARDS -
 INPUT CARD> $CONTRL SCFTYP=none CITYP=GUGA MPLEVL=0 RUNTYP=TRANSITN                        
 INPUT CARD>  itol=30 icut=11 maxit=200                                                     
 INPUT CARD>  MULT=1 icharg=0 ispher=0                                                      
 INPUT CARD>  EXETYP=run                                                                    
 INPUT CARD> $END                                                                           
 INPUT CARD> $BASIS GBASIS=N311 NGAUSS=6 NDFUNC=1 Diffs=.true. DIFFSP=.true. $END           
 INPUT CARD> $SYSTEM TIMLIM=360000 MWORDS=350 $END                                          
 INPUT CARD>! $GUESS GUESS=moread norb=536 $END                                             
 INPUT CARD> $TRANST operat=HSO1                                                            
 INPUT CARD>! ZEFF(1)=1150.4                                                                
 INPUT CARD>  NUMCI=2 NUMVEC=1                                                              
 INPUT CARD>  NFZC=112 NOCC=116 IROOTS(1)=4,4                                               
 INPUT CARD>  rstate=0000                                                                   
 INPUT CARD>  ONECNT=0                                                                      
 INPUT CARD>  TMOMNT=.t.                                                                    
 INPUT CARD>  PRTPRM=.t.                                                                    
 INPUT CARD>! Diagonal energies from TDDFT                                                  
 INPUT CARD> ENGYST(1)=-1488.365313196482,                                                  
 INPUT CARD>-1488.351442473251,                                                             
 INPUT CARD>-1488.347870353605,                                                             
 INPUT CARD>-1488.333978523863,                                                             
 INPUT CARD>-1488.365321694412,                                                             
 INPUT CARD>-1488.351449435248,                                                             
 INPUT CARD>-1488.347860991734,                                                             
 INPUT CARD>-1488.334099860842,                                                             
 INPUT CARD> $end                                                                           
 INPUT CARD> $trans dirtrf=.t. CUTTRF=1.d-12 $end                                           
 INPUT CARD> $SCF DIRSCF=.TRUE. soscf=.t. $END                                              
 INPUT CARD> $DRT1 group=c1 fors=.t. nfzc=112 ndoc=3 nalp=0 nval=1 $END                     
 INPUT CARD> $DRT2 group=c1 fors=.t. nfzc=112 ndoc=2 nalp=2 nval=0 $END                     
 INPUT CARD> $GUGDIA ITERMX=500 $END                                                        
 INPUT CARD> $DATA                                                                          
 INPUT CARD> C20N2H32O8                                                                     
 INPUT CARD>C1                                                                              
 INPUT CARD>CARBON      6.0     -2.308286000         0.411229000        -0.730448000        
 INPUT CARD>CARBON      6.0     -3.321675000        -0.628545000         1.470240000        
 INPUT CARD>HYDROGEN    1.0     -3.152438000        -0.439885000         2.533736000        
 INPUT CARD>HYDROGEN    1.0     -3.489102000        -1.704708000         1.358513000        
 INPUT CARD>CARBON      6.0     -4.543337000         0.154566000         0.987272000        
 INPUT CARD>HYDROGEN    1.0     -5.386829000         0.035637000         1.675189000        
 INPUT CARD>CARBON      6.0     -4.099622000         1.589357000         0.605721000        
 INPUT CARD>HYDROGEN    1.0     -3.300218000         2.047396000         1.197066000        
 INPUT CARD>HYDROGEN    1.0     -4.925736000         2.298390000         0.550117000        
 INPUT CARD>CARBON      6.0     -3.739245000         0.995847000        -0.779723000        
 INPUT CARD>HYDROGEN    1.0     -3.847724000         1.618368000        -1.673354000        
 INPUT CARD>CARBON      6.0     -4.816104000        -0.104715000        -0.526010000        
 INPUT CARD>CARBON      6.0     -6.210537000         0.372960000        -0.945987000        
 INPUT CARD>HYDROGEN    1.0     -6.458594000         1.367301000        -0.565431000        
 INPUT CARD>HYDROGEN    1.0     -6.972814000        -0.322244000        -0.577166000        
 INPUT CARD>HYDROGEN    1.0     -6.286637000         0.405689000        -2.038259000        
  350000000 WORDS OF MEMORY AVAILABLE

     BASIS OPTIONS
     -------------
     GBASIS=N311         IGAUSS=       6      POLAR=POPN311 
     NDFUNC=       1     NFFUNC=       0     DIFFSP=       T
     NPFUNC=       0      DIFFS=       T     BASNAM=        


     RUN TITLE
     ---------
  C20N2H32O8                                                                     

 THE POINT GROUP OF THE MOLECULE IS C1      
 THE ORDER OF THE PRINCIPAL AXIS IS     0

 ATOM      ATOMIC                      COORDINATES (BOHR)
           CHARGE         X                   Y                   Z
 CARBON      6.0    -4.3620280413        0.7771101282       -1.3803465683
 CARBON      6.0    -6.2770555703       -1.1877778210        2.7783507362
 HYDROGEN    1.0    -5.9572440133       -0.8312621161        4.7880667652
 HYDROGEN    1.0    -6.5934467232       -3.2214310091        2.5672173208
 CARBON      6.0    -8.5856619999        0.2920873870        1.8656735554
 HYDROGEN    1.0   -10.1796307527        0.0673441650        3.1656481876
 CARBON      6.0    -7.7471622332        3.0034492267        1.1446467150
 HYDROGEN    1.0    -6.2365077197        3.8690174284        2.2621267292
 HYDROGEN    1.0    -9.3082913279        4.3433273129        1.0395703912
 CARBON      6.0    -7.0661484510        1.8818779557       -1.4734628163
 HYDROGEN    1.0    -7.2711440364        3.0582720673       -3.1621805405
 CARBON      6.0    -9.1011168884       -0.1978826568       -0.9940147668
 CARBON      6.0   -11.7362131666        0.7047922044       -1.7876562179
 HYDROGEN    1.0   -12.2049729259        2.5838242327       -1.0685096550
 HYDROGEN    1.0   -13.1767078234       -0.6089528612       -1.0906855894
 HYDROGEN    1.0   -11.8800213143        0.7666410462       -3.8517510020
 CARBON      6.0    -8.6993705920       -2.8533766374       -2.0446041502
 HYDROGEN    1.0    -6.8209942986       -3.6259457540       -1.6692837821
 HYDROGEN    1.0    -8.9583140749       -2.8579856790       -4.0967048434
 HYDROGEN    1.0   -10.0897856204       -4.1533304827       -1.2247767661
 CARBON      6.0    -3.8737152872       -0.4225956432        1.3059253794
 HYDROGEN    1.0    -2.7783904204        0.9237982183        2.4194861019
 OXYGEN      8.0    -2.2619245285       -2.5729790953        0.8466860596
 NITROGEN    7.0    -0.9160012089       -3.4110498941        2.9026342349
 OXYGEN      8.0    -1.1498831457       -2.3225412690        4.8990050191
 OXYGEN      8.0     0.3848993892       -5.2245462252        2.4300950236
 CARBON      6.0    -2.4147183233        2.9316320802       -1.8424355949
 HYDROGEN    1.0    -0.4968410875        2.2379042215       -1.5613426337
 HYDROGEN    1.0    -2.7784414430        4.4489894518       -0.4881861425
 HYDROGEN    1.0    -2.6180528396        3.6691467798       -3.7568508526
 OXYGEN      8.0    -3.9530365355       -0.8306970880       -3.3447942113
 CARBON      6.0     5.0086242442        0.2326366074        1.4740259547
 CARBON      6.0     7.7881125954        0.9967000674       -2.6226543223
 HYDROGEN    1.0     9.7115286180        1.7488336873       -2.7379729610
 HYDROGEN    1.0     6.7954187471        1.6236620173       -4.3233340120
 CARBON      6.0     7.8832999831       -1.8863263707       -2.5212024930
 HYDROGEN    1.0     9.0181654764       -2.6370105707       -4.0801848589
 CARBON      6.0     8.5512406410       -2.6903159613        0.2056362025
 HYDROGEN    1.0     9.8299823121       -1.4534751846        1.2650789522
 HYDROGEN    1.0     9.2585915344       -4.6191290414        0.3554064357
 CARBON      6.0     5.6810303246       -2.5178331115        0.7507371123
 HYDROGEN    1.0     4.8329931109       -3.8158537671        2.1141215001
 CARBON      6.0     5.2038197106       -3.0461532545       -2.1083389386
 CARBON      6.0     5.1505710117       -5.8937038667       -2.6330345872
 HYDROGEN    1.0     6.7263133574       -6.9119713768       -1.7671300143
 HYDROGEN    1.0     5.2236882896       -6.2401889060       -4.6727897005
 HYDROGEN    1.0     3.3940631472       -6.7058551839       -1.9036079148
 CARBON      6.0     2.9313089371       -1.8450660935       -3.4110064304
 HYDROGEN    1.0     2.8314388084        0.2032022355       -3.1823117914
 HYDROGEN    1.0     1.1703110836       -2.6398546083       -2.6732007131
 HYDROGEN    1.0     2.9927930618       -2.2304190169       -5.4453852733
 CARBON      6.0     6.4624546972        2.1749706769       -0.2869586707
 HYDROGEN    1.0     7.8152037072        3.2388845183        0.8492598664
 OXYGEN      8.0     4.7181525729        3.9652536140       -1.3895136290
 NITROGEN    7.0     3.7928406841        5.8315016461        0.1818936852
 OXYGEN      8.0     4.7448147168        6.0951165316        2.2443311796
 OXYGEN      8.0     2.1273798177        7.0486571472       -0.7747196248
 CARBON      6.0     5.7315030160        0.6203989315        4.3132353163
 HYDROGEN    1.0     5.2783391652        2.5331531201        4.9218763727
 HYDROGEN    1.0     7.7633893103        0.3013527135        4.5079696896
 HYDROGEN    1.0     4.7088607902       -0.7490401384        5.4664160339
 OXYGEN      8.0     2.4754975802        0.6284151491        1.4698043068

          INTERNUCLEAR DISTANCES (ANGS.)
          ------------------------------

                1 CARB       2 CARB       3 HYDR       4 HYDR       5 CARB  

   1 CARB    0.0000000    2.6364967 *  3.4773388    3.1992615    2.8305284 *
   2 CARB    2.6364967 *  0.0000000    1.0932783 *  1.0948249 *  1.5293721 *
   3 HYDR    3.4773388    1.0932783 *  0.0000000    1.7590534 *  2.1632205 *
   4 HYDR    3.1992615    1.0948249 *  1.7590534 *  0.0000000    2.1693619 *
   5 CARB    2.8305284 *  1.5293721 *  2.1632205 *  2.1693619 *  0.0000000  
   6 HYDR    3.9249950    2.1789912 *  2.4404359 *  2.5943115 *  1.0949213 *
   7 CARB    2.5263052 *  2.5043330 *  2.9550334 *  3.4336999    1.5495449 *
   8 HYDR    2.7159311 *  2.6899340 *  2.8275594 *  3.7603227    2.2742392 *
   9 HYDR    3.4716376    3.4621650    3.8180466    4.3292280    2.2211067 *
  10 CARB    1.5465607 *  2.8063050 *  3.6585078    3.4536390    2.1157951 *
  11 HYDR    2.1716643 *  3.8996832    4.7349165    4.5126114    3.1153691  
  12 CARB    2.5684907 *  2.5480836 *  3.4988811    2.8057689 *  1.5593752 *
  13 CARB    3.9083864    3.8970102    4.7033136    4.1271822    2.5621753 *
  14 HYDR    4.2622014    4.2388228    4.8786704    4.6857958    2.7476940 *
  15 HYDR    4.7243306    4.1972024    4.9281663    4.2183301    2.9286810 *
  16 HYDR    4.1878010    4.7085247    5.6072575    4.8803727    3.5008564  
  17 CARB    3.0137196    2.9889252 *  4.0402812    2.6899322 *  2.6562982 *
  18 HYDR    2.6730995 *  2.6994257 *  3.7513292    2.2552732 *  2.9444784 *
  19 HYDR    3.4179431    4.0037822    5.0771571    3.7468047    3.5738778  
  20 HYDR    4.0001269    3.3197783    4.2422832    2.7736179 *  2.9735341 *
  21 CARB    1.5781375 *  1.5454861 *  2.1582005 *  2.1703543 *  2.5393083 *
  22 HYDR    2.1798091 *  2.1708006 *  2.2941846 *  2.9822039 *  3.1050654  
  23 OXYG    2.4013925 *  2.4691315 *  3.0039117    2.4901038 *  3.7131730  
  24 NITR    3.6570593    3.0719315    3.1584519    3.0112858    4.5402116  
  25 OXYG    4.0769311    2.9968798 *  2.6641822 *  3.1696622    4.4692203  
  26 OXYG    4.5235421    4.1261720    4.2691113    3.8425916    5.5808205  
  27 CARB    1.5561326 *  3.8611397    4.4486286    4.5756851    4.0577171  
  28 HYDR    2.1886677 *  4.2327272    4.7197978    4.8505077    4.7614094  
  29 HYDR    2.1681028 *  3.9131829    4.2933428    4.8130440    3.9791983  
  30 HYDR    2.1852585 *  4.7238334    5.4074431    5.3777964    4.6923931  
  31 OXYG    1.3606517 *  3.4709137    4.4324802    3.6524447    3.7370120  
  32 CARB    5.1916851    6.0586846    6.0881840    6.4319247    7.1968406  
  33 CARB    6.4641436    8.0562219    8.3199566    8.3930355    8.9919978  
  34 HYDR    7.4996271    9.0841153    9.2992058    9.4469744   10.0139416  
  35 HYDR    6.1226161    8.0118852    8.3950044    8.3706465    8.8017712  
  36 CARB    6.6588816    8.0094592    8.3014947    8.1508881    9.0922581  
  37 HYDR    7.4457124    8.9034536    9.2593847    8.9843628    9.9539857  
  38 CARB    7.1250704    8.0036174    8.1112857    8.1159420    9.2465890  
  39 HYDR    7.7300996    8.5621673    8.5660559    8.7682331    9.7939781  
  40 HYDR    7.8069969    8.5163209    8.6227978    8.5020322    9.8264430  
  41 CARB    5.7058263    6.4567449    6.5795692    6.5766628    7.7172342  
  42 HYDR    5.7448043    6.0516495    6.0909885    6.0595338    7.4273041  
  43 CARB    5.4649628    6.6756878    7.0409513    6.7159044    7.7968199  
  44 CARB    6.1838732    7.1393734    7.5597303    6.9422250    8.3198123  
  45 HYDR    7.1433615    7.8937104    8.2119419    7.6652683    9.1587774  
  46 HYDR    6.5234619    7.7287684    8.2622439    7.5056528    8.7932683  
  47 HYDR    5.7098574    6.3918928    6.8330759    6.0770159    7.6078777  
  48 CARB    4.2397684    5.8815890    6.4215822    5.9952422    6.7984634  
  49 HYDR    3.9359695    5.8071988    6.3022766    6.1168327    6.6060367  
  50 HYDR    3.5083253    4.9440906    5.5435847    4.9662699    5.9016117  
  51 HYDR    4.7231305    6.5806979    7.2322162    6.6322589    7.3682159  
  52 CARB    5.8045447    7.1585639    7.2757972    7.6268383    8.1056567  
  53 HYDR    6.6793081    7.8829385    7.8803112    8.4053649    8.8343302  
  54 OXYG    5.0925997    6.7936844    7.0030197    7.3944153    7.5038729  
  55 NITR    5.1439010    6.6393228    6.7076927    7.3994105    7.2315039  
  56 OXYG    5.9010753    6.9965028    6.8788844    7.7675305    7.6962121  
  57 OXYG    4.7863929    6.5047423    6.6600455    7.3457745    6.8465020  
  58 CARB    6.1329977    6.4774160    6.2380008    6.8937930    7.6881926  
  59 HYDR    6.1652756    6.5234308    6.2068572    7.0917443    7.6056833  
  60 HYDR    7.1375077    7.5274080    7.2868505    7.8898050    8.7638094  
  61 HYDR    6.0679885    5.9894951    5.6558307    6.3116500    7.3094231  
  62 OXYG    3.9208151    4.7807302    4.8572780    5.2458358    5.8597649  

                6 HYDR       7 CARB       8 HYDR       9 HYDR      10 CARB  

   1 CARB    3.9249950    2.5263052 *  2.7159311 *  3.4716376    1.5465607 *
   2 CARB    2.1789912 *  2.5043330 *  2.6899340 *  3.4621650    2.8063050 *
   3 HYDR    2.4404359 *  2.9550334 *  2.8275594 *  3.8180466    3.6585078  
   4 HYDR    2.5943115 *  3.4336999    3.7603227    4.3292280    3.4536390  
   5 CARB    1.0949213 *  1.5495449 *  2.2742392 *  2.2211067 *  2.1157951 *
   6 HYDR    0.0000000    2.2835738 *  2.9376387 *  2.5687438 *  3.1085574  
   7 CARB    2.2835738 *  0.0000000    1.0947764 *  1.0900844 *  1.5497034 *
   8 HYDR    2.9376387 *  1.0947764 *  0.0000000    1.7674416 *  2.2817087 *
   9 HYDR    2.5687438 *  1.0900844 *  1.7674416 *  0.0000000    2.2074541 *
  10 CARB    3.1085574    1.5497034 *  2.2817087 *  2.2074541 *  0.0000000  
  11 HYDR    4.0108131    2.2931370 *  2.9534960 *  2.5628818 *  1.0944754 *
  12 CARB    2.2783114 *  2.1596392 *  3.1461855    2.6353334 *  1.5605231 *
  13 CARB    2.7681845 *  2.8884912 *  3.9832611    2.7561425 *  2.5540000 *
  14 HYDR    2.8182241 *  2.6430389 *  3.6802532    2.1121145 *  2.7529544 *
  15 HYDR    2.7778643 *  3.6481053    4.7171023    3.5112701    3.4977652  
  16 HYDR    3.8387874    3.6297017    4.6990667    3.4833976    2.9019658 *
  17 CARB    3.2564189    3.5648025    4.4212183    4.1558262    2.6678225 *
  18 HYDR    3.6775876    3.8424562    4.4893474    4.6445321    2.9193404 *
  19 HYDR    4.1932394    4.2100390    5.1058212    4.6844208    3.0365737  
  20 HYDR    3.2231194    4.1775368    5.0581239    4.6715052    3.5745117  
  21 CARB    3.4886862    2.7378153 *  2.6413872 *  3.8276596    2.5503503 *
  22 HYDR    3.9624257    2.9291219 *  2.4051472 *  3.9683690    3.1063127  
  23 OXYG    4.5839997    4.1422502    4.0750120    5.2258439    3.6780449  
  24 NITR    5.2381394    5.0452848    4.7836400    6.1263988    4.8784753  
  25 OXYG    5.0272513    4.9069734    4.4640195    5.9373750    5.1110875  
  26 OXYG    6.2647622    6.1594666    5.9532828    7.2448155    5.8271316  
  27 CARB    5.1190593    3.2346011    3.0089764    4.0238420    2.5308799 *
  28 HYDR    5.8164305    4.1152027    3.7501915    4.9877366    3.4817401  
  29 HYDR    4.9451019    2.8714347 *  2.3581845 *  3.5492034    2.6954433 *
  30 HYDR    5.7500760    3.7707581    3.7178705    4.3707436    2.8098139 *
  31 OXYG    4.7908171    3.7137216    4.0556912    4.5727754    2.3989543 *
  32 CARB    8.0874489    6.9096848    6.2679557    7.8856395    6.6349590  
  33 CARB   10.0014213    8.5255754    8.0044294    9.4202295    7.8979284  
  34 HYDR   11.0157669    9.4877021    8.9152789   10.3528871    8.9038241  
  35 HYDR    9.8526393    8.2539657    7.8175264    9.0964138    7.4898957  
  36 CARB   10.0742141    8.8810338    8.4564642    9.8580268    8.1771692  
  37 HYDR   10.9524480    9.7602704    9.3958155   10.7254194    8.9479555  
  38 CARB   10.1405040    9.1493911    8.6295086   10.1669599    8.6569771  
  39 HYDR   10.6666917    9.5959942    8.9719367   10.5825830    9.2280900  
  40 HYDR   10.6849912    9.8705709    9.4036199   10.9159768    9.3487064  
  41 CARB    8.5993421    7.6859435    7.1996091    8.7248268    7.2324242  
  42 HYDR    8.2246438    7.5896468    7.1313973    8.6582005    7.2349287  
  43 CARB    8.7619889    7.7575930    7.4424533    8.7772485    7.0051692  
  44 CARB    9.2291592    8.5291444    8.3492515    9.5742122    7.6877000  
  45 HYDR   10.0244399    9.4109603    9.1732439   10.4727355    8.6573467  
  46 HYDR    9.7358306    8.9731108    8.8804900    9.9819762    7.9771386  
  47 HYDR    8.4638382    7.9849559    7.8833056    9.0440795    7.1654236  
  48 CARB    7.8276467    6.6577948    6.4569178    7.6302820    5.7384226  
  49 HYDR    7.6612546    6.2270190    5.9236605    7.1456168    5.3887902  
  50 HYDR    6.9045417    5.9386837    5.8349762    6.9471644    5.0125322  
  51 HYDR    8.4161206    7.2202845    7.1348492    8.1394526    6.1226850  
  52 CARB    9.0630251    7.5701776    6.9124258    8.4532298    7.1881829  
  53 HYDR    9.7466116    8.2376755    7.4807745    9.0807509    8.0025030  
  54 OXYG    8.4979860    6.7505080    6.1107560    7.5356126    6.3328446  
  55 NITR    8.1527353    6.3080157    5.5188530    6.9921504    6.1770509  
  56 OXYG    8.5314457    6.8347334    5.9292717    7.5212081    6.9213516  
  57 OXYG    7.7723824    5.7374689    5.0002955    6.2922053    5.5929006  
  58 CARB    8.4467531    7.4347671    6.6515254    8.3799439    7.4622828  
  59 HYDR    8.3353965    7.1810801    6.2936619    8.0448661    7.3650922  
  60 HYDR    9.5223760    8.5194329    7.7370195    9.4633943    8.5029874  
  61 HYDR    7.9838660    7.2540025    6.5111388    8.2322314    7.3655408  
  62 OXYG    6.7631867    5.5563432    4.9366399    6.5422095    5.3254533  

               11 HYDR      12 CARB      13 CARB      14 HYDR      15 HYDR  

   1 CARB    2.1716643 *  2.5684907 *  3.9083864    4.2622014    4.7243306  
   2 CARB    3.8996832    2.5480836 *  3.8970102    4.2388228    4.1972024  
   3 HYDR    4.7349165    3.4988811    4.7033136    4.8786704    4.9281663  
   4 HYDR    4.5126114    2.8057689 *  4.1271822    4.6857958    4.2183301  
   5 CARB    3.1153691    1.5593752 *  2.5621753 *  2.7476940 *  2.9286810 *
   6 HYDR    4.0108131    2.2783114 *  2.7681845 *  2.8182241 *  2.7778643 *
   7 CARB    2.2931370 *  2.1596392 *  2.8884912 *  2.6430389 *  3.6481053  
   8 HYDR    2.9534960 *  3.1461855    3.9832611    3.6802532    4.7171023  
   9 HYDR    2.5628818 *  2.6353334 *  2.7561425 *  2.1121145 *  3.5112701  
  10 CARB    1.0944754 *  1.5605231 *  2.5540000 *  2.7529544 *  3.4977652  
  11 HYDR    0.0000000    2.2854262 *  2.7682105 *  2.8473093 *  3.8384620  
  12 CARB    2.2854262 *  0.0000000    1.5326440 *  2.2059371 *  2.1682559 *
  13 CARB    2.7682105 *  1.5326440 *  0.0000000    1.0931922 *  1.0956294 *
  14 HYDR    2.8473093 *  2.2059371 *  1.0931922 *  0.0000000    1.7661037 *
  15 HYDR    3.8384620    2.1682559 *  1.0956294 *  1.7661037 *  0.0000000  
  16 HYDR    2.7480980 *  2.1702250 *  1.0954088 *  1.7673396 *  1.7707394 *
  17 CARB    3.2721986    1.5260858 *  2.4791827 *  3.4621767    2.6979710 *
  18 HYDR    3.6321049    2.2077896 *  3.4671684    4.3607994    3.7355610  
  19 HYDR    3.2929108    2.1640196 *  2.6848545 *  3.7164693    2.9882891 *
  20 HYDR    4.2236661    2.1609803 *  2.7307245 *  3.7376434    2.4882408 *
  21 CARB    3.4950919    3.0244666    4.5107549    4.8524820    5.0846236  
  22 HYDR    3.9563146    3.8483604    5.2383362    5.3909180    5.8639820  
  23 OXYG    4.5173975    3.9530573    5.4852404    6.0132050    5.9574948  
  24 NITR    5.7731745    5.0895858    6.6097600    7.0828627    6.9827996  
  25 OXYG    6.0660818    5.3565697    6.8168746    7.1370037    7.1675157  
  26 OXYG    6.6620374    5.9629701    7.4812236    8.0552488    7.8063382  
  27 CARB    2.6639560 *  3.9323818    5.0716079    5.2002003    6.0084643  
  28 HYDR    3.7090330    4.7416313    6.0038916    6.2038646    6.8814437  
  29 HYDR    2.8628791 *  4.1608783    5.1834879    5.0942790    6.1272631  
  30 HYDR    2.5032969 *  4.2537853    5.1796147    5.3000778    6.1915043  
  31 OXYG    2.7069507 *  3.0134937    4.2781696    4.8769040    5.0259663  
  32 CARB    7.1050069    7.5833402    9.0309812    9.2915523    9.7286948  
  33 CARB    8.0484081    9.0010790   10.3424269   10.6449866   11.1560899  
  34 HYDR    9.0163131   10.0508401   11.3742185   11.6397027   12.2071922  
  35 HYDR    7.5075048    8.6484828    9.9098294   10.2136785   10.7713301  
  36 CARB    8.4422776    9.0681522   10.4795439   10.9173675   11.1905911  
  37 HYDR    9.1445225    9.8116681   11.1901604   11.6749131   11.8995777  
  38 CARB    9.0848547    9.4552160   10.9359412   11.3527996   11.5709209  
  39 HYDR    9.6479478   10.1108386   11.5825537   11.9186491   12.2464311  
  40 HYDR    9.8225912   10.0187558   11.5175848   12.0042162   12.0846677  
  41 CARB    7.7441379    7.9717739    9.4690073    9.8893258   10.0773044  
  42 HYDR    7.8775122    7.7936446    9.3201125    9.7772898    9.8276682  
  43 CARB    7.3705731    7.7409349    9.1829734    9.6977265    9.8264576  
  44 CARB    8.1072454    8.1678534    9.6045058   10.2547277   10.1264753  
  45 HYDR    9.1239847    9.1071427   10.5687229   11.2137117   11.0535472  
  46 HYDR    8.2806374    8.4543066    9.8175575   10.5120268   10.3577828  
  47 HYDR    7.6807089    7.4707870    8.9155987    9.6177213    9.3534756  
  48 CARB    5.9915084    6.5527088    7.9248290    8.4371731    8.6367834  
  49 HYDR    5.5554541    6.4232484    7.7486646    8.1333217    8.5539543  
  50 HYDR    5.3956858    5.6571282    7.0709887    7.6458344    7.7133982  
  51 HYDR    6.2283888    6.9038582    8.1798218    8.7483430    8.9028520  
  52 CARB    7.4397665    8.3394561    9.6942763    9.8893988   10.5051069  
  53 HYDR    8.2613054    9.1865374   10.5256115   10.6483614   11.3400794  
  54 OXYG    6.4313695    7.6403434    8.8790720    8.9867255    9.7753046  
  55 NITR    6.2899877    7.5579846    8.7163989    8.6636669    9.6284740  
  56 OXYG    7.1553699    8.2286389    9.4207938    9.3261300   10.2781406  
  57 OXYG    5.5489324    7.0727775    8.0856807    7.9453701    9.0573432  
  58 CARB    8.0409506    8.3476449    9.7911965    9.9639367   10.4267271  
  59 HYDR    7.9043788    8.3540494    9.7267287    9.7798125   10.4049286  
  60 HYDR    9.0498439    9.3909602   10.8453217   11.0374030   11.4803570  
  61 HYDR    8.0683275    8.0733169    9.5424562    9.7559823   10.0809137  
  62 OXYG    5.8534877    6.2785308    7.7156439    7.9514561    8.4183888  

               16 HYDR      17 CARB      18 HYDR      19 HYDR      20 HYDR  

   1 CARB    4.1878010    3.0137196    2.6730995 *  3.4179431    4.0001269  
   2 CARB    4.7085247    2.9889252 *  2.6994257 *  4.0037822    3.3197783  
   3 HYDR    5.6072575    4.0402812    3.7513292    5.0771571    4.2422832  
   4 HYDR    4.8803727    2.6899322 *  2.2552732 *  3.7468047    2.7736179 *
   5 CARB    3.5008564    2.6562982 *  2.9444784 *  3.5738778    2.9735341 *
   6 HYDR    3.8387874    3.2564189    3.6775876    4.1932394    3.2231194  
   7 CARB    3.6297017    3.5648025    3.8424562    4.2100390    4.1775368  
   8 HYDR    4.6990667    4.4212183    4.4893474    5.1058212    5.0581239  
   9 HYDR    3.4833976    4.1558262    4.6445321    4.6844208    4.6715052  
  10 CARB    2.9019658 *  2.6678225 *  2.9193404 *  3.0365737    3.5745117  
  11 HYDR    2.7480980 *  3.2721986    3.6321049    3.2929108    4.2236661  
  12 CARB    2.1702250 *  1.5260858 *  2.2077896 *  2.1640196 *  2.1609803 *
  13 CARB    1.0954088 *  2.4791827 *  3.4671684    2.6848545 *  2.7307245 *
  14 HYDR    1.7673396 *  3.4621767    4.3607994    3.7164693    3.7376434  
  15 HYDR    1.7707394 *  2.6979710 *  3.7355610    2.9882891 *  2.4882408 *
  16 HYDR    0.0000000    2.7234305 *  3.7287939    2.4670272 *  3.0997348  
  17 CARB    2.7234305 *  0.0000000    1.0929817 *  1.0945389 *  1.0967192 *
  18 HYDR    3.7287939    1.0929817 *  0.0000000    1.7590883 *  1.7678574 *
  19 HYDR    2.4670272 *  1.0945389 *  1.7590883 *  0.0000000    1.7714493 *
  20 HYDR    3.0997348    1.0967192 *  1.7678574 *  1.7714493 *  0.0000000  
  21 CARB    5.0789121    3.3644061    2.7901131 *  4.1320809    4.0633910  
  22 HYDR    5.8495704    4.4037328    3.8800226    5.1565354    5.0898596  
  23 OXYG    5.9337775    3.7373139    2.8113191 *  4.4071276    4.3657565  
  24 NITR    7.1641406    4.8892944    3.9535440    5.6494578    5.3377389  
  25 OXYG    7.5071332    5.4350975    4.6435954    6.3098943    5.8155195  
  26 OXYG    7.9514793    5.5036810    4.4678775    6.1597542    5.8980031  
  27 CARB    5.2470398    4.5214179    4.1817419    4.7749282    5.5370467  
  28 HYDR    6.1935756    5.1151537    4.5641745    5.3963803    6.1024426  
  29 HYDR    5.4920343    5.0426008    4.8193437    5.4122214    5.9869157  
  30 HYDR    5.1364989    4.8052536    4.5901674    4.8186484    5.8790935  
  31 OXYG    4.2874979    2.8155718 *  2.2972591 *  2.8852572 *  3.8595149  
  32 CARB    9.3751842    7.6650984    6.7914067    8.1235232    8.4416995  
  33 CARB   10.4289424    8.9647426    8.1242716    9.1269536    9.8730368  
  34 HYDR   11.4527483   10.0491068    9.2167223   10.2013511   10.9632622  
  35 HYDR    9.8961655    8.6196620    7.8491288    8.6681208    9.5850468  
  36 CARB   10.5755708    8.7936983    7.8484017    8.9658664    9.6108238  
  37 HYDR   11.2052110    9.4380878    8.4943980    9.5134667   10.2552090  
  38 CARB   11.1736551    9.2063726    8.2098629    9.5416800    9.9236517  
  39 HYDR   11.8615422    9.9880106    9.0206506   10.3659523   10.7187560  
  40 HYDR   11.7561659    9.6328624    8.5922297    9.9673533   10.2757671  
  41 CARB    9.7627280    7.7542517    6.7640577    8.1624420    8.4551884  
  42 HYDR    9.6987629    7.5088411    6.4846487    8.0199955    8.0940157  
  43 CARB    9.3086251    7.3580365    6.3748857    7.5684380    8.1276679  
  44 CARB    9.6983413    7.5100436    6.4678779    7.6761452    8.1514007  
  45 HYDR   10.7085188    8.4420094    7.3769868    8.6608916    9.0222072  
  46 HYDR    9.7905893    7.7091050    6.7130403    7.7212811    8.3795055  
  47 HYDR    9.0569906    6.7168544    5.6472944    6.9440678    7.2709488  
  48 CARB    7.9621531    6.2199479    5.3263878    6.3249262    7.0928821  
  49 HYDR    7.7987275    6.3412266    5.5531118    6.4638792    7.2897765  
  50 HYDR    7.1645278    5.2346127    4.2938809    5.4137443    6.0608313  
  51 HYDR    8.0727311    6.4520592    5.6131929    6.3730550    7.3451821  
  52 CARB    9.9160752    8.5040371    7.7051455    8.8175115    9.3905266  
  53 HYDR   10.7946112    9.4398645    8.6579487    9.8002897   10.3092518  
  54 OXYG    9.0393808    7.9720301    7.3106271    8.2138677    8.9368869  
  55 NITR    8.9735996    8.1369455    7.5863361    8.4735397    9.0797149  
  56 OXYG    9.7853451    8.8424333    8.2589528    9.2891714    9.7162872  
  57 OXYG    8.2852857    7.7931372    7.3861618    8.0613996    8.7745536  
  58 CARB   10.2727763    8.5448502    7.6937926    9.1444673    9.2230485  
  59 HYDR   10.2407274    8.7422087    7.9864009    9.3633197    9.4465130  
  60 HYDR   11.2997002    9.5238822    8.6352644   10.0910259   10.1987770  
  61 HYDR   10.1004473    8.2086347    7.3350220    8.8973031    8.7811729  
  62 OXYG    8.1020991    6.4670487    5.6594319    6.9777807    7.2559483  

               21 CARB      22 HYDR      23 OXYG      24 NITR      25 OXYG  

   1 CARB    1.5781375 *  2.1798091 *  2.4013925 *  3.6570593    4.0769311  
   2 CARB    1.5454861 *  2.1708006 *  2.4691315 *  3.0719315    2.9968798 *
   3 HYDR    2.1582005 *  2.2941846 *  3.0039117    3.1584519    2.6641822 *
   4 HYDR    2.1703543 *  2.9822039 *  2.4901038 *  3.0112858    3.1696622  
   5 CARB    2.5393083 *  3.1050654    3.7131730    4.5402116    4.4692203  
   6 HYDR    3.4886862    3.9624257    4.5839997    5.2381394    5.0272513  
   7 CARB    2.7378153 *  2.9291219 *  4.1422502    5.0452848    4.9069734  
   8 HYDR    2.6413872 *  2.4051472 *  4.0750120    4.7836400    4.4640195  
   9 HYDR    3.8276596    3.9683690    5.2258439    6.1263988    5.9373750  
  10 CARB    2.5503503 *  3.1063127    3.6780449    4.8784753    5.1110875  
  11 HYDR    3.4950919    3.9563146    4.5173975    5.7731745    6.0660818  
  12 CARB    3.0244666    3.8483604    3.9530573    5.0895858    5.3565697  
  13 CARB    4.5107549    5.2383362    5.4852404    6.6097600    6.8168746  
  14 HYDR    4.8524820    5.3909180    6.0132050    7.0828627    7.1370037  
  15 HYDR    5.0846236    5.8639820    5.9574948    6.9827996    7.1675157  
  16 HYDR    5.0789121    5.8495704    5.9337775    7.1641406    7.5071332  
  17 CARB    3.3644061    4.4037328    3.7373139    4.8892944    5.4350975  
  18 HYDR    2.7901131 *  3.8800226    2.8113191 *  3.9535440    4.6435954  
  19 HYDR    4.1320809    5.1565354    4.4071276    5.6494578    6.3098943  
  20 HYDR    4.0633910    5.0898596    4.3657565    5.3377389    5.8155195  
  21 CARB    0.0000000    1.0912516 *  1.4427161 *  2.3800279 *  2.5891468 *
  22 HYDR    1.0912516 *  0.0000000    2.0472998 *  2.5097083 *  2.3271029 *
  23 OXYG    1.4427161 *  2.0472998 *  0.0000000    1.3739051 *  2.2276190 *
  24 NITR    2.3800279 *  2.5097083 *  1.3739051 *  0.0000000    1.2096126 *
  25 OXYG    2.5891468 *  2.3271029 *  2.2276190 *  1.2096126 *  0.0000000  
  26 OXYG    3.4481202    3.6589327    2.1523707 *  1.2072207 *  2.1736697 *
  27 CARB    2.5538871 *  2.5004748 *  3.2429312    4.2660829    4.5722007  
  28 HYDR    2.7345085 *  2.5256416 *  2.9962238 *  3.8164455    4.1988879  
  29 HYDR    2.8076732 *  2.4181450 *  3.7922747    4.6358635    4.6593947  
  30 HYDR    3.5081996    3.5777151    4.1086623    5.2218536    5.6247257  
  31 OXYG    2.4708686 *  3.2485180    2.5633115 *  3.9213486    4.6748698  
  32 CARB    4.7139430    4.1670548    4.1372699    3.7574774    3.9665931  
  33 CARB    6.5551023    6.1956573    5.9348633    5.9333648    6.4264103  
  34 HYDR    7.5882444    7.1640153    6.9981851    6.9276808    7.3490850  
  35 HYDR    6.4747200    6.2077082    5.9488649    6.1945150    6.7716470  
  36 CARB    6.5885611    6.3936098    5.6683689    5.5290917    6.1904276  
  37 HYDR    7.4858366    7.3721782    6.5137955    6.4387318    7.1803319  
  38 CARB    6.7089308    6.4011528    5.7324639    5.2231141    5.7061596  
  39 HYDR    7.2722068    6.8170508    6.4299402    5.8447106    6.1375012  
  40 HYDR    7.3128364    7.0971607    6.1972593    5.5870233    6.1314941  
  41 CARB    5.1846252    4.9128443    4.2036390    3.7023247    4.2303624  
  42 HYDR    4.9633935    4.7475991    3.8701995    3.0781815    3.5804763  
  43 CARB    5.3166356    5.2911743    4.2562895    4.1900417    5.0201053  
  44 CARB    5.9608517    6.1456307    4.6759857    4.5401588    5.5293464  
  45 HYDR    6.7750453    6.8847248    5.4596966    5.0885867    5.9760654  
  46 HYDR    6.5316890    6.8109111    5.2903816    5.3728266    6.4287877  
  47 HYDR    5.3601517    5.6747922    3.9823877    3.8354349    4.9112790  
  48 CARB    4.4457573    4.5602038    3.5744925    3.9992694    4.9056872  
  49 HYDR    4.2825772    4.2125162    3.7374436    4.2378044    4.9510743  
  50 HYDR    3.5965326    3.8968192    2.6018261 *  3.1767113    4.1942860  
  51 HYDR    5.1847856    5.4253405    4.3418200    4.9177052    5.8968646  
  52 CARB    5.7023862    5.1382946    5.2902633    5.1799598    5.4242480  
  53 HYDR    6.4863794    5.7980411    6.1559096    5.9086121    5.9799997  
  54 OXYG    5.3007293    4.7318356    5.1975485    5.4114959    5.6380521  
  55 NITR    5.2693211    4.4987365    5.4926821    5.6748032    5.6294629  
  56 OXYG    5.7395667    4.8318209    5.9443281    5.8651701    5.6165558  
  57 OXYG    5.1892257    4.4834596    5.6617226    6.0841709    6.0509507  
  58 CARB    5.3546873    4.6161919    4.9105114    4.1812266    3.9726199  
  59 HYDR    5.4371940    4.5448554    5.2794638    4.6669936    4.2630912  
  60 HYDR    6.3984377    5.6964234    5.8491132    5.0671548    4.9211821  
  61 HYDR    5.0501606    4.3682324    4.5293525    3.5615770    3.2241941  
  62 OXYG    3.4066845    2.8296135 *  3.0435914    2.8922596 *  3.0679024  

               26 OXYG      27 CARB      28 HYDR      29 HYDR      30 HYDR  

   1 CARB    4.5235421    1.5561326 *  2.1886677 *  2.1681028 *  2.1852585 *
   2 CARB    4.1261720    3.8611397    4.2327272    3.9131829    4.7238334  
   3 HYDR    4.2691113    4.4486286    4.7197978    4.2933428    5.4074431  
   4 HYDR    3.8425916    4.5756851    4.8505077    4.8130440    5.3777964  
   5 CARB    5.5808205    4.0577171    4.7614094    3.9791983    4.6923931  
   6 HYDR    6.2647622    5.1190593    5.8164305    4.9451019    5.7500760  
   7 CARB    6.1594666    3.2346011    4.1152027    2.8714347 *  3.7707581  
   8 HYDR    5.9532828    3.0089764    3.7501915    2.3581845 *  3.7178705  
   9 HYDR    7.2448155    4.0238420    4.9877366    3.5492034    4.3707436  
  10 CARB    5.8271316    2.5308799 *  3.4817401    2.6954433 *  2.8098139 *
  11 HYDR    6.6620374    2.6639560 *  3.7090330    2.8628791 *  2.5032969 *
  12 CARB    5.9629701    3.9323818    4.7416313    4.1608783    4.2537853  
  13 CARB    7.4812236    5.0716079    6.0038916    5.1834879    5.1796147  
  14 HYDR    8.0552488    5.2002003    6.2038646    5.0942790    5.3000778  
  15 HYDR    7.8063382    6.0084643    6.8814437    6.1272631    6.1915043  
  16 HYDR    7.9514793    5.2470398    6.1935756    5.4920343    5.1364989  
  17 CARB    5.5036810    4.5214179    5.1151537    5.0426008    4.8052536  
  18 HYDR    4.4678775    4.1817419    4.5641745    4.8193437    4.5901674  
  19 HYDR    6.1597542    4.7749282    5.3963803    5.4122214    4.8186484  
  20 HYDR    5.8980031    5.5370467    6.1024426    5.9869157    5.8790935  
  21 CARB    3.4481202    2.5538871 *  2.7345085 *  2.8076732 *  3.5081996  
  22 HYDR    3.6589327    2.5004748 *  2.5256416 *  2.4181450 *  3.5777151  
  23 OXYG    2.1523707 *  3.2429312    2.9962238 *  3.7922747    4.1086623  
  24 NITR    1.2072207 *  4.2660829    3.8164455    4.6358635    5.2218536  
  25 OXYG    2.1736697 *  4.5722007    4.1988879    4.6593947    5.6247257  
  26 OXYG    0.0000000    5.0926436    4.5025866    5.6027947    5.9492750  
  27 CARB    5.0926436    0.0000000    1.0894531 *  1.0933191 *  1.0909600 *
  28 HYDR    4.5025866    1.0894531 *  0.0000000    1.7746196 *  1.7842183 *
  29 HYDR    5.6027947    1.0933191 *  1.7746196 *  0.0000000    1.7802743 *
  30 HYDR    5.9492750    1.0909600 *  1.7842183 *  1.7802743 *  0.0000000  
  31 OXYG    4.4737530    2.2931531 *  2.6215539 *  3.2368598    2.4933497 *
  32 CARB    3.8186563    4.5333386    3.4919568    4.7996785    5.2208606  
  33 CARB    5.7736547    5.5108281    4.4685698    5.9899106    5.7169919  
  34 HYDR    6.7420373    6.4647803    5.4439574    6.8660974    6.6251701  
  35 HYDR    6.1165547    5.0947505    4.1391994    5.6587245    5.1064469  
  36 CARB    5.0725185    6.0271089    4.9685594    6.6504363    6.3207009  
  37 HYDR    5.8834508    6.8329086    5.8123975    7.5261170    7.0058300  
  38 CARB    4.6753542    6.6105476    5.5317971    7.0959644    7.1173295  
  39 HYDR    5.4169720    7.0763189    5.9929930    7.4251955    7.6027618  
  40 HYDR    4.8330218    7.4482645    6.3910351    7.9874671    7.9669011  
  41 CARB    3.2704499    5.3434421    4.3032506    5.8361848    5.9745928  
  42 HYDR    2.4747053 *  5.6429312    4.6904379    6.1030812    6.3943278  
  43 CARB    3.6877531    5.1263797    4.1234421    5.8573624    5.5246342  
  44 CARB    3.6964718    6.1654306    5.2696287    6.9891659    6.5468998  
  45 HYDR    4.1220711    7.1087368    6.1697740    7.8676306    7.5440009  
  46 HYDR    4.5796425    6.4913994    5.6570910    7.4047673    6.7046315  
  47 HYDR    2.8998877 *  5.9547572    5.1644857    6.7877950    6.4207480  
  48 CARB    3.8168155    3.8835001    2.9861785 *  4.7555126    4.1438859  
  49 HYDR    4.3297281    3.2084799    2.2354216 *  3.9866325    3.4310861  
  50 HYDR    3.0555635    3.5333855    2.7905336 *  4.4469358    3.9362215  
  51 HYDR    4.6672443    4.3915080    3.6366933    5.3573929    4.4000577  
  52 CARB    5.2671590    4.7859466    3.7440857    5.0370841    5.2044880  
  53 HYDR    6.0181698    5.6000589    4.6103170    5.6865859    6.0394456  
  54 OXYG    5.7439238    3.8215010    2.9085220 *  4.0037885    4.0822818  
  55 NITR    6.2367679    3.7805980    3.1016371    3.5711465    4.1427868  
  56 OXYG    6.4198194    4.6726144    3.9894559    4.3242482    5.1878626  
  57 OXYG    6.7755066    3.2928506    2.9295902 *  2.9419331 *  3.4633156  
  58 CARB    4.3086784    5.5398314    4.6108092    5.5533593    6.3531302  
  59 HYDR    5.0295960    5.4249789    4.5972076    5.2346014    6.2380952  
  60 HYDR    5.0005216    6.4991906    5.5201631    6.5518610    7.2445822  
  61 HYDR    3.6641863    5.7413181    4.8905415    5.7613890    6.6573924  
  62 OXYG    3.3279282    3.3547481    2.4025524 *  3.5903961    4.1837889  

               31 OXYG      32 CARB      33 CARB      34 HYDR      35 HYDR  

   1 CARB    1.3606517 *  5.1916851    6.4641436    7.4996271    6.1226161  
   2 CARB    3.4709137    6.0586846    8.0562219    9.0841153    8.0118852  
   3 HYDR    4.4324802    6.0881840    8.3199566    9.2992058    8.3950044  
   4 HYDR    3.6524447    6.4319247    8.3930355    9.4469744    8.3706465  
   5 CARB    3.7370120    7.1968406    8.9919978   10.0139416    8.8017712  
   6 HYDR    4.7908171    8.0874489   10.0014213   11.0157669    9.8526393  
   7 CARB    3.7137216    6.9096848    8.5255754    9.4877021    8.2539657  
   8 HYDR    4.0556912    6.2679557    8.0044294    8.9152789    7.8175264  
   9 HYDR    4.5727754    7.8856395    9.4202295   10.3528871    9.0964138  
  10 CARB    2.3989543 *  6.6349590    7.8979284    8.9038241    7.4898957  
  11 HYDR    2.7069507 *  7.1050069    8.0484081    9.0163131    7.5075048  
  12 CARB    3.0134937    7.5833402    9.0010790   10.0508401    8.6484828  
  13 CARB    4.2781696    9.0309812   10.3424269   11.3742185    9.9098294  
  14 HYDR    4.8769040    9.2915523   10.6449866   11.6397027   10.2136785  
  15 HYDR    5.0259663    9.7286948   11.1560899   12.2071922   10.7713301  
  16 HYDR    4.2874979    9.3751842   10.4289424   11.4527483    9.8961655  
  17 CARB    2.8155718 *  7.6650984    8.9647426   10.0491068    8.6196620  
  18 HYDR    2.2972591 *  6.7914067    8.1242716    9.2167223    7.8491288  
  19 HYDR    2.8852572 *  8.1235232    9.1269536   10.2013511    8.6681208  
  20 HYDR    3.8595149    8.4416995    9.8730368   10.9632622    9.5850468  
  21 CARB    2.4708686 *  4.7139430    6.5551023    7.5882444    6.4747200  
  22 HYDR    3.2485180    4.1670548    6.1956573    7.1640153    6.2077082  
  23 OXYG    2.5633115 *  4.1372699    5.9348633    6.9981851    5.9488649  
  24 NITR    3.9213486    3.7574774    5.9333648    6.9276808    6.1945150  
  25 OXYG    4.6748698    3.9665931    6.4264103    7.3490850    6.7716470  
  26 OXYG    4.4737530    3.8186563    5.7736547    6.7420373    6.1165547  
  27 CARB    2.2931531 *  4.5333386    5.5108281    6.4647803    5.0947505  
  28 HYDR    2.6215539 *  3.4919568    4.4685698    5.4439574    4.1391994  
  29 HYDR    3.2368598    4.7996785    5.9899106    6.8660974    5.6587245  
  30 HYDR    2.4933497 *  5.2208606    5.7169919    6.6251701    5.1064469  
  31 OXYG    0.0000000    5.4137463    6.2995534    7.3656940    5.8571749  
  32 CARB    5.4137463    0.0000000    2.6507575 *  3.4358684    3.2935479  
  33 CARB    6.2995534    2.6507575 *  0.0000000    1.0945827 *  1.0935975 *
  34 HYDR    7.3656940    3.4358684    1.0945827 *  0.0000000    1.7576919 *
  35 HYDR    5.8571749    3.2935479    1.0935975 *  1.7576919 *  0.0000000  
  36 CARB    6.3034655    2.8356996 *  1.5274071 *  2.1562787 *  2.1658277 *
  37 HYDR    6.9412172    3.9302074    2.1716443 *  2.4547160 *  2.5462751 *
  38 CARB    6.9485766    2.5213836 *  2.4919517 *  2.8847273 *  3.4378153  
  39 HYDR    7.6978538    2.7051324 *  2.6610335 *  2.7134586 *  3.7383932  
  40 HYDR    7.5320127    3.4641174    3.4526004    3.7539932    4.3292480  
  41 CARB    5.6111518    1.5464620 *  2.8087056 *  3.6131787    3.5157463  
  42 HYDR    5.6970850    2.1709714 *  3.9005228    4.6828053    4.5791503  
  43 CARB    5.0281609    2.5719268 *  2.5536711 *  3.4984891    2.8617955 *
  44 CARB    5.5251860    3.9037411    3.9042524    4.7100261    4.1692124  
  45 HYDR    6.5566628    4.2499546    4.2468386    4.8748568    4.7152036  
  46 HYDR    5.6806741    4.7250244    4.2052744    4.9558999    4.2477018  
  47 HYDR    5.0362101    4.1720479    4.7080141    5.6024928    4.9303064  
  48 CARB    3.6825392    3.0165716    3.0068108    4.0763987    2.7899116 *
  49 HYDR    3.6326565    2.7201195 *  2.6728151 *  3.7389303    2.3086187 *
  50 HYDR    2.8971079 *  3.3544722    3.9959849    5.0816772    3.8357996  
  51 HYDR    3.9107686    4.0303881    3.4039384    4.3735128    2.9259675 *
  52 CARB    5.9603979    1.5864158 *  1.5519574 *  2.1654632 *  2.1629781 *
  53 HYDR    6.9530560    2.2013231 *  2.1871295 *  2.2874013 *  2.9179043 *
  54 OXYG    5.3447894    2.4942534 *  2.3521676 *  2.9777526 *  2.2702498 *
  55 NITR    5.7195477    3.1079885    3.6356824    4.1066564    3.6285691  
  56 OXYG    6.5851816    3.1320694    4.0627257    4.3759399    4.3422567  
  57 OXYG    5.4394935    4.0927186    4.4928658    5.0051834    4.2272560  
  58 CARB    6.5784502    1.5638977 *  3.8334431    4.3261173    4.6353264  
  59 HYDR    6.7947601    2.1980162 *  4.2853424    4.7016920    4.9810907  
  60 HYDR    7.4878501    2.1688694 *  3.7912851    4.0437637    4.7531016  
  61 HYDR    6.5385531    2.1813868 *  4.6724421    5.2540148    5.4436535  
  62 OXYG    4.3197014    1.3567375 *  3.5540755    4.4689911    3.8601907  

               36 CARB      37 HYDR      38 CARB      39 HYDR      40 HYDR  

   1 CARB    6.6588816    7.4457124    7.1250704    7.7300996    7.8069969  
   2 CARB    8.0094592    8.9034536    8.0036174    8.5621673    8.5163209  
   3 HYDR    8.3014947    9.2593847    8.1112857    8.5660559    8.6227978  
   4 HYDR    8.1508881    8.9843628    8.1159420    8.7682331    8.5020322  
   5 CARB    9.0922581    9.9539857    9.2465890    9.7939781    9.8264430  
   6 HYDR   10.0742141   10.9524480   10.1405040   10.6666917   10.6849912  
   7 CARB    8.8810338    9.7602704    9.1493911    9.5959942    9.8705709  
   8 HYDR    8.4564642    9.3958155    8.6295086    8.9719367    9.4036199  
   9 HYDR    9.8580268   10.7254194   10.1669599   10.5825830   10.9159768  
  10 CARB    8.1771692    8.9479555    8.6569771    9.2280900    9.3487064  
  11 HYDR    8.4422776    9.1445225    9.0848547    9.6479478    9.8225912  
  12 CARB    9.0681522    9.8116681    9.4552160   10.1108386   10.0187558  
  13 CARB   10.4795439   11.1901604   10.9359412   11.5825537   11.5175848  
  14 HYDR   10.9173675   11.6749131   11.3527996   11.9186491   12.0042162  
  15 HYDR   11.1905911   11.8995777   11.5709209   12.2464311   12.0846677  
  16 HYDR   10.5755708   11.2052110   11.1736551   11.8615422   11.7561659  
  17 CARB    8.7936983    9.4380878    9.2063726    9.9880106    9.6328624  
  18 HYDR    7.8484017    8.4943980    8.2098629    9.0206506    8.5922297  
  19 HYDR    8.9658664    9.5134667    9.5416800   10.3659523    9.9673533  
  20 HYDR    9.6108238   10.2552090    9.9236517   10.7187560   10.2757671  
  21 CARB    6.5885611    7.4858366    6.7089308    7.2722068    7.3128364  
  22 HYDR    6.3936098    7.3721782    6.4011528    6.8170508    7.0971607  
  23 OXYG    5.6683689    6.5137955    5.7324639    6.4299402    6.1972593  
  24 NITR    5.5290917    6.4387318    5.2231141    5.8447106    5.5870233  
  25 OXYG    6.1904276    7.1803319    5.7061596    6.1375012    6.1314941  
  26 OXYG    5.0725185    5.8834508    4.6753542    5.4169720    4.8330218  
  27 CARB    6.0271089    6.8329086    6.6105476    7.0763189    7.4482645  
  28 HYDR    4.9685594    5.8123975    5.5317971    5.9929930    6.3910351  
  29 HYDR    6.6504363    7.5261170    7.0959644    7.4251955    7.9874671  
  30 HYDR    6.3207009    7.0058300    7.1173295    7.6027618    7.9669011  
  31 OXYG    6.3034655    6.9412172    6.9485766    7.6978538    7.5320127  
  32 CARB    2.8356996 *  3.9302074    2.5213836 *  2.7051324 *  3.4641174  
  33 CARB    1.5274071 *  2.1716443 *  2.4919517 *  2.6610335 *  3.4526004  
  34 HYDR    2.1562787 *  2.4547160 *  2.8847273 *  2.7134586 *  3.7539932  
  35 HYDR    2.1658277 *  2.5462751 *  3.4378153    3.7383932    4.3292480  
  36 CARB    0.0000000    1.0950099 *  1.5453601 *  2.2645361 *  2.2221990 *
  37 HYDR    1.0950099 *  0.0000000    2.2815532 *  2.9287773 *  2.5740581 *
  38 CARB    1.5453601 *  2.2815532 *  0.0000000    1.0957131 *  1.0900404 *
  39 HYDR    2.2645361 *  2.9287773 *  1.0957131 *  0.0000000    1.7690163 *
  40 HYDR    2.2221990 *  2.5740581 *  1.0900404 *  1.7690163 *  0.0000000  
  41 CARB    2.1136893 *  3.1076936    1.5486906 *  2.2829082 *  2.2055124 *
  42 HYDR    3.1088286    4.0048185    2.2904584 *  2.9592133 *  2.5556714 *
  43 CARB    1.5604242 *  2.2825156 *  2.1616310 *  3.1448427    2.6451172 *
  44 CARB    2.5674308 *  2.7830187 *  2.8928286 *  3.9884595    2.7715531 *
  45 HYDR    2.7580417 *  2.8437110 *  2.6482422 *  3.6899341    2.1282348 *
  46 HYDR    2.9300837 *  2.7867165 *  3.6460751    4.7149918    3.5177766  
  47 HYDR    3.5006796    3.8496876    3.6344094    4.7048925    3.5041870  
  48 CARB    2.6625383 *  3.2674198    3.5647142    4.4150895    4.1639154  
  49 HYDR    2.9140565 *  3.6335859    3.8366910    4.4747084    4.6458816  
  50 HYDR    3.5755755    4.2191203    4.1924857    5.0731362    4.6888290  
  51 HYDR    3.0207773    3.2763808    4.2016103    5.0861925    4.6919658  
  52 CARB    2.5655428 *  3.5131705    2.8139440 *  2.7453378 *  3.9026887  
  53 HYDR    3.2462529    4.1082932    3.1799731    2.7112513 *  4.2359188  
  54 OXYG    3.5710591    4.4058484    4.1510464    4.1848616    5.2212382  
  55 NITR    4.8385282    5.7284514    5.1649518    5.0394585    6.2416052  
  56 OXYG    5.1919767    6.1373400    5.1802366    4.8441864    6.2330089  
  57 OXYG    5.6997757    6.5288804    6.1955489    6.1661553    7.2608942  
  58 CARB    4.0169901    5.0718919    3.1655295    2.9171898 *  3.9443204  
  59 HYDR    4.7836289    5.8390579    4.1071599    3.7412056    4.9598956  
  60 HYDR    3.8961815    4.8489745    2.8041833 *  2.2367721 *  3.4977997  
  61 HYDR    4.5880776    5.6320006    3.5971693    3.5250255    4.1600218  
  62 OXYG    3.7974280    4.8578324    3.7240979    4.0462038    4.5763574  

               41 CARB      42 HYDR      43 CARB      44 CARB      45 HYDR  

   1 CARB    5.7058263    5.7448043    5.4649628    6.1838732    7.1433615  
   2 CARB    6.4567449    6.0516495    6.6756878    7.1393734    7.8937104  
   3 HYDR    6.5795692    6.0909885    7.0409513    7.5597303    8.2119419  
   4 HYDR    6.5766628    6.0595338    6.7159044    6.9422250    7.6652683  
   5 CARB    7.7172342    7.4273041    7.7968199    8.3198123    9.1587774  
   6 HYDR    8.5993421    8.2246438    8.7619889    9.2291592   10.0244399  
   7 CARB    7.6859435    7.5896468    7.7575930    8.5291444    9.4109603  
   8 HYDR    7.1996091    7.1313973    7.4424533    8.3492515    9.1732439  
   9 HYDR    8.7248268    8.6582005    8.7772485    9.5742122   10.4727355  
  10 CARB    7.2324242    7.2349287    7.0051692    7.6877000    8.6573467  
  11 HYDR    7.7441379    7.8775122    7.3705731    8.1072454    9.1239847  
  12 CARB    7.9717739    7.7936446    7.7409349    8.1678534    9.1071427  
  13 CARB    9.4690073    9.3201125    9.1829734    9.6045058   10.5687229  
  14 HYDR    9.8893258    9.7772898    9.6977265   10.2547277   11.2137117  
  15 HYDR   10.0773044    9.8276682    9.8264576   10.1264753   11.0535472  
  16 HYDR    9.7627280    9.6987629    9.3086251    9.6983413   10.7085188  
  17 CARB    7.7542517    7.5088411    7.3580365    7.5100436    8.4420094  
  18 HYDR    6.7640577    6.4846487    6.3748857    6.4678779    7.3769868  
  19 HYDR    8.1624420    8.0199955    7.5684380    7.6761452    8.6608916  
  20 HYDR    8.4551884    8.0940157    8.1276679    8.1514007    9.0222072  
  21 CARB    5.1846252    4.9633935    5.3166356    5.9608517    6.7750453  
  22 HYDR    4.9128443    4.7475991    5.2911743    6.1456307    6.8847248  
  23 OXYG    4.2036390    3.8701995    4.2562895    4.6759857    5.4596966  
  24 NITR    3.7023247    3.0781815    4.1900417    4.5401588    5.0885867  
  25 OXYG    4.2303624    3.5804763    5.0201053    5.5293464    5.9760654  
  26 OXYG    3.2704499    2.4747053 *  3.6877531    3.6964718    4.1220711  
  27 CARB    5.3434421    5.6429312    5.1263797    6.1654306    7.1087368  
  28 HYDR    4.3032506    4.6904379    4.1234421    5.2696287    6.1697740  
  29 HYDR    5.8361848    6.1030812    5.8573624    6.9891659    7.8676306  
  30 HYDR    5.9745928    6.3943278    5.5246342    6.5468998    7.5440009  
  31 OXYG    5.6111518    5.6970850    5.0281609    5.5251860    6.5566628  
  32 CARB    1.5464620 *  2.1709714 *  2.5719268 *  3.9037411    4.2499546  
  33 CARB    2.8087056 *  3.9005228    2.5536711 *  3.9042524    4.2468386  
  34 HYDR    3.6131787    4.6828053    3.4984891    4.7100261    4.8748568  
  35 HYDR    3.5157463    4.5791503    2.8617955 *  4.1692124    4.7152036  
  36 CARB    2.1136893 *  3.1088286    1.5604242 *  2.5674308 *  2.7580417 *
  37 HYDR    3.1076936    4.0048185    2.2825156 *  2.7830187 *  2.8437110 *
  38 CARB    1.5486906 *  2.2904584 *  2.1616310 *  2.8928286 *  2.6482422 *
  39 HYDR    2.2829082 *  2.9592133 *  3.1448427    3.9884595    3.6899341  
  40 HYDR    2.2055124 *  2.5556714 *  2.6451172 *  2.7715531 *  2.1282348 *
  41 CARB    0.0000000    1.0925738 *  1.5591584 *  2.5448860 *  2.7364514 *
  42 HYDR    1.0925738 *  0.0000000    2.2797115 *  2.7473325 *  2.8118549 *
  43 CARB    1.5591584 *  2.2797115 *  0.0000000    1.5324854 *  2.2060384 *
  44 CARB    2.5448860 *  2.7473325 *  1.5324854 *  0.0000000    1.0934425 *
  45 HYDR    2.7364514 *  2.8118549 *  2.2060384 *  1.0934425 *  0.0000000  
  46 HYDR    3.4893507    3.8193332    2.1676037 *  1.0955374 *  1.7671693 *
  47 HYDR    2.8894868 *  2.7274340 *  2.1631994 *  1.0943832 *  1.7681966 *
  48 CARB    2.6634860 *  3.2632454    1.5248992 *  2.4776479 *  3.4610748  
  49 HYDR    2.9460053 *  3.6743058    2.2035591 *  3.4640843    4.3572367  
  50 HYDR    2.9974436 *  3.2498837    2.1659671 *  2.7205896 *  3.7396439  
  51 HYDR    3.5773775    4.2017501    2.1618649 *  2.6975055 *  3.7187898  
  52 CARB    2.5767098 *  3.5225207    3.0010333    4.5004532    4.8739794  
  53 HYDR    3.2493466    4.1079559    3.9269237    5.3609289    5.5770124  
  54 OXYG    3.6485695    4.5161575    3.7385692    5.2634485    5.8566637  
  55 NITR    4.5398422    5.2355634    4.9087796    6.4213364    6.9963569  
  56 OXYG    4.6522543    5.2453202    5.3632378    6.8524909    7.2788805  
  57 OXYG    5.4603602    6.1188851    5.6289194    7.1015849    7.7958822  
  58 CARB    2.5124744 *  2.6629638 *  3.9230087    5.0486306    5.1495525  
  59 HYDR    3.4729925    3.6811765    4.7495874    5.9894104    6.1723442  
  60 HYDR    2.7190044 *  2.9590956 *  4.1510146    5.1902412    5.0890359  
  61 HYDR    2.7143940 *  2.4052042 *  4.1968335    5.0829609    5.1408153  
  62 OXYG    2.4071095 *  2.6839490 *  3.0742103    4.3161969    4.8903711  

               46 HYDR      47 HYDR      48 CARB      49 HYDR      50 HYDR  

   1 CARB    6.5234619    5.7098574    4.2397684    3.9359695    3.5083253  
   2 CARB    7.7287684    6.3918928    5.8815890    5.8071988    4.9440906  
   3 HYDR    8.2622439    6.8330759    6.4215822    6.3022766    5.5435847  
   4 HYDR    7.5056528    6.0770159    5.9952422    6.1168327    4.9662699  
   5 CARB    8.7932683    7.6078777    6.7984634    6.6060367    5.9016117  
   6 HYDR    9.7358306    8.4638382    7.8276467    7.6612546    6.9045417  
   7 CARB    8.9731108    7.9849559    6.6577948    6.2270190    5.9386837  
   8 HYDR    8.8804900    7.8833056    6.4569178    5.9236605    5.8349762  
   9 HYDR    9.9819762    9.0440795    7.6302820    7.1456168    6.9471644  
  10 CARB    7.9771386    7.1654236    5.7384226    5.3887902    5.0125322  
  11 HYDR    8.2806374    7.6807089    5.9915084    5.5554541    5.3956858  
  12 CARB    8.4543066    7.4707870    6.5527088    6.4232484    5.6571282  
  13 CARB    9.8175575    8.9155987    7.9248290    7.7486646    7.0709887  
  14 HYDR   10.5120268    9.6177213    8.4371731    8.1333217    7.6458344  
  15 HYDR   10.3577828    9.3534756    8.6367834    8.5539543    7.7133982  
  16 HYDR    9.7905893    9.0569906    7.9621531    7.7987275    7.1645278  
  17 CARB    7.7091050    6.7168544    6.2199479    6.3412266    5.2346127  
  18 HYDR    6.7130403    5.6472944    5.3263878    5.5531118    4.2938809  
  19 HYDR    7.7212811    6.9440678    6.3249262    6.4638792    5.4137443  
  20 HYDR    8.3795055    7.2709488    7.0928821    7.2897765    6.0608313  
  21 CARB    6.5316890    5.3601517    4.4457573    4.2825772    3.5965326  
  22 HYDR    6.8109111    5.6747922    4.5602038    4.2125162    3.8968192  
  23 OXYG    5.2903816    3.9823877    3.5744925    3.7374436    2.6018261 *
  24 NITR    5.3728266    3.8354349    3.9992694    4.2378044    3.1767113  
  25 OXYG    6.4287877    4.9112790    4.9056872    4.9510743    4.1942860  
  26 OXYG    4.5796425    2.8998877 *  3.8168155    4.3297281    3.0555635  
  27 CARB    6.4913994    5.9547572    3.8835001    3.2084799    3.5333855  
  28 HYDR    5.6570910    5.1644857    2.9861785 *  2.2354216 *  2.7905336 *
  29 HYDR    7.4047673    6.7877950    4.7555126    3.9866325    4.4469358  
  30 HYDR    6.7046315    6.4207480    4.1438859    3.4310861    3.9362215  
  31 OXYG    5.6806741    5.0362101    3.6825392    3.6326565    2.8971079 *
  32 CARB    4.7250244    4.1720479    3.0165716    2.7201195 *  3.3544722  
  33 CARB    4.2052744    4.7080141    3.0068108    2.6728151 *  3.9959849  
  34 HYDR    4.9558999    5.6024928    4.0763987    3.7389303    5.0816772  
  35 HYDR    4.2477018    4.9303064    2.7899116 *  2.3086187 *  3.8357996  
  36 CARB    2.9300837 *  3.5006796    2.6625383 *  2.9140565 *  3.5755755  
  37 HYDR    2.7867165 *  3.8496876    3.2674198    3.6335859    4.2191203  
  38 CARB    3.6460751    3.6344094    3.5647142    3.8366910    4.1924857  
  39 HYDR    4.7149918    4.7048925    4.4150895    4.4747084    5.0731362  
  40 HYDR    3.5177766    3.5041870    4.1639154    4.6458816    4.6888290  
  41 CARB    3.4893507    2.8894868 *  2.6634860 *  2.9460053 *  2.9974436 *
  42 HYDR    3.8193332    2.7274340 *  3.2632454    3.6743058    3.2498837  
  43 CARB    2.1676037 *  2.1631994 *  1.5248992 *  2.2035591 *  2.1659671 *
  44 CARB    1.0955374 *  1.0943832 *  2.4776479 *  3.4640843    2.7205896 *
  45 HYDR    1.7671693 *  1.7681966 *  3.4610748    4.3572367    3.7396439  
  46 HYDR    0.0000000    1.7735525 *  2.7067923 *  3.7216503    3.0578309  
  47 HYDR    1.7735525 *  0.0000000    2.7041766 *  3.7301067    2.4859904 *
  48 CARB    2.7067923 *  2.7041766 *  0.0000000    1.0919119 *  1.0944071 *
  49 HYDR    3.7216503    3.7301067    1.0919119 *  0.0000000    1.7631620 *
  50 HYDR    3.0578309    2.4859904 *  1.0944071 *  1.7631620 *  0.0000000  
  51 HYDR    2.4623552 *  3.0276493    1.0961731 *  1.7606618 *  1.7689158 *
  52 CARB    5.0642281    5.0451896    3.2787372    2.6698666 *  3.9911149  
  53 HYDR    5.9649759    5.9405329    4.3588549    3.7533125    5.0514092  
  54 OXYG    5.6793941    5.6967121    3.3900013    2.4207673 *  4.0253135  
  55 NITR    6.9267864    6.7289555    4.5082939    3.5069693    4.9299643  
  56 OXYG    7.4881038    7.1565193    5.2470839    4.3580603    5.6316722  
  57 OXYG    7.5093870    7.3337454    4.9271666    3.8580053    5.2489334  
  58 CARB    5.9886919    5.2328851    4.5393266    4.2587313    4.7403181  
  59 HYDR    6.8799582    6.1597915    5.1336818    4.6463407    5.3266126  
  60 HYDR    6.1148759    5.5323780    5.0387650    4.8347864    5.3884846  
  61 HYDR    6.1078438    5.0626969    4.8259571    4.7103307    4.8021159  
  62 OXYG    5.0884110    4.2995511    2.9055728 *  2.4792214 *  2.8765829 *

               51 HYDR      52 CARB      53 HYDR      54 OXYG      55 NITR  

   1 CARB    4.7231305    5.8045447    6.6793081    5.0925997    5.1439010  
   2 CARB    6.5806979    7.1585639    7.8829385    6.7936844    6.6393228  
   3 HYDR    7.2322162    7.2757972    7.8803112    7.0030197    6.7076927  
   4 HYDR    6.6322589    7.6268383    8.4053649    7.3944153    7.3994105  
   5 CARB    7.3682159    8.1056567    8.8343302    7.5038729    7.2315039  
   6 HYDR    8.4161206    9.0630251    9.7466116    8.4979860    8.1527353  
   7 CARB    7.2202845    7.5701776    8.2376755    6.7505080    6.3080157  
   8 HYDR    7.1348492    6.9124258    7.4807745    6.1107560    5.5188530  
   9 HYDR    8.1394526    8.4532298    9.0807509    7.5356126    6.9921504  
  10 CARB    6.1226850    7.1881829    8.0025030    6.3328446    6.1770509  
  11 HYDR    6.2283888    7.4397665    8.2613054    6.4313695    6.2899877  
  12 CARB    6.9038582    8.3394561    9.1865374    7.6403434    7.5579846  
  13 CARB    8.1798218    9.6942763   10.5256115    8.8790720    8.7163989  
  14 HYDR    8.7483430    9.8893988   10.6483614    8.9867255    8.6636669  
  15 HYDR    8.9028520   10.5051069   11.3400794    9.7753046    9.6284740  
  16 HYDR    8.0727311    9.9160752   10.7946112    9.0393808    8.9735996  
  17 CARB    6.4520592    8.5040371    9.4398645    7.9720301    8.1369455  
  18 HYDR    5.6131929    7.7051455    8.6579487    7.3106271    7.5863361  
  19 HYDR    6.3730550    8.8175115    9.8002897    8.2138677    8.4735397  
  20 HYDR    7.3451821    9.3905266   10.3092518    8.9368869    9.0797149  
  21 CARB    5.1847856    5.7023862    6.4863794    5.3007293    5.2693211  
  22 HYDR    5.4253405    5.1382946    5.7980411    4.7318356    4.4987365  
  23 OXYG    4.3418200    5.2902633    6.1559096    5.1975485    5.4926821  
  24 NITR    4.9177052    5.1799598    5.9086121    5.4114959    5.6748032  
  25 OXYG    5.8968646    5.4242480    5.9799997    5.6380521    5.6294629  
  26 OXYG    4.6672443    5.2671590    6.0181698    5.7439238    6.2367679  
  27 CARB    4.3915080    4.7859466    5.6000589    3.8215010    3.7805980  
  28 HYDR    3.6366933    3.7440857    4.6103170    2.9085220 *  3.1016371  
  29 HYDR    5.3573929    5.0370841    5.6865859    4.0037885    3.5711465  
  30 HYDR    4.4000577    5.2044880    6.0394456    4.0822818    4.1427868  
  31 OXYG    3.9107686    5.9603979    6.9530560    5.3447894    5.7195477  
  32 CARB    4.0303881    1.5864158 *  2.2013231 *  2.4942534 *  3.1079885  
  33 CARB    3.4039384    1.5519574 *  2.1871295 *  2.3521676 *  3.6356824  
  34 HYDR    4.3735128    2.1654632 *  2.2874013 *  2.9777526 *  4.1066564  
  35 HYDR    2.9259675 *  2.1629781 *  2.9179043 *  2.2702498 *  3.6285691  
  36 CARB    3.0207773    2.5655428 *  3.2462529    3.5710591    4.8385282  
  37 HYDR    3.2763808    3.5131705    4.1082932    4.4058484    5.7284514  
  38 CARB    4.2016103    2.8139440 *  3.1799731    4.1510464    5.1649518  
  39 HYDR    5.0861925    2.7453378 *  2.7112513 *  4.1848616    5.0394585  
  40 HYDR    4.6919658    3.9026887    4.2359188    5.2212382    6.2416052  
  41 CARB    3.5773775    2.5767098 *  3.2493466    3.6485695    4.5398422  
  42 HYDR    4.2017501    3.5225207    4.1079559    4.5161575    5.2355634  
  43 CARB    2.1618649 *  3.0010333    3.9269237    3.7385692    4.9087796  
  44 CARB    2.6975055 *  4.5004532    5.3609289    5.2634485    6.4213364  
  45 HYDR    3.7187898    4.8739794    5.5770124    5.8566637    6.9963569  
  46 HYDR    2.4623552 *  5.0642281    5.9649759    5.6793941    6.9267864  
  47 HYDR    3.0276493    5.0451896    5.9405329    5.6967121    6.7289555  
  48 CARB    1.0961731 *  3.2787372    4.3588549    3.3900013    4.5082939  
  49 HYDR    1.7606618 *  2.6698666 *  3.7533125    2.4207673 *  3.5069693  
  50 HYDR    1.7689158 *  3.9911149    5.0514092    4.0253135    4.9299643  
  51 HYDR    0.0000000    4.0320173    5.0974764    4.0236029    5.2198691  
  52 CARB    4.0320173    0.0000000    1.0912907 *  1.4456644 *  2.4085926 *
  53 HYDR    5.0974764    1.0912907 *  0.0000000    2.0584549 *  2.5568871 *
  54 OXYG    4.0236029    1.4456644 *  2.0584549 *  0.0000000    1.3807780 *
  55 NITR    5.2198691    2.4085926 *  2.5568871 *  1.3807780 *  0.0000000  
  56 OXYG    6.0686240    2.6313074 *  2.3386745 *  2.2289518 *  1.2101158 *
  57 OXYG    5.5162842    3.4613049    3.7232054    2.1558666 *  1.2032630 *
  58 CARB    5.5716703    2.5985119 *  2.5487124 *  3.5394117    3.6655595  
  59 HYDR    6.1574828    2.8330702 *  2.5663702 *  3.4375496    3.1553009  
  60 HYDR    5.9925143    2.8098372 *  2.4830728 *  4.0119156    4.2684218  
  61 HYDR    5.8975797    3.5390151    3.6228759    4.4029463    4.4923627  
  62 OXYG    3.9691953    2.4464865 *  3.1623416    2.6107104 *  2.9208578 *

               56 OXYG      57 OXYG      58 CARB      59 HYDR      60 HYDR  

   1 CARB    5.9010753    4.7863929    6.1329977    6.1652756    7.1375077  
   2 CARB    6.9965028    6.5047423    6.4774160    6.5234308    7.5274080  
   3 HYDR    6.8788844    6.6600455    6.2380008    6.2068572    7.2868505  
   4 HYDR    7.7675305    7.3457745    6.8937930    7.0917443    7.8898050  
   5 CARB    7.6962121    6.8465020    7.6881926    7.6056833    8.7638094  
   6 HYDR    8.5314457    7.7723824    8.4467531    8.3353965    9.5223760  
   7 CARB    6.8347334    5.7374689    7.4347671    7.1810801    8.5194329  
   8 HYDR    5.9292717    5.0002955    6.6515254    6.2936619    7.7370195  
   9 HYDR    7.5212081    6.2922053    8.3799439    8.0448661    9.4633943  
  10 CARB    6.9213516    5.5929006    7.4622828    7.3650922    8.5029874  
  11 HYDR    7.1553699    5.5489324    8.0409506    7.9043788    9.0498439  
  12 CARB    8.2286389    7.0727775    8.3476449    8.3540494    9.3909602  
  13 CARB    9.4207938    8.0856807    9.7911965    9.7267287   10.8453217  
  14 HYDR    9.3261300    7.9453701    9.9639367    9.7798125   11.0374030  
  15 HYDR   10.2781406    9.0573432   10.4267271   10.4049286   11.4803570  
  16 HYDR    9.7853451    8.2852857   10.2727763   10.2407274   11.2997002  
  17 CARB    8.8424333    7.7931372    8.5448502    8.7422087    9.5238822  
  18 HYDR    8.2589528    7.3861618    7.6937926    7.9864009    8.6352644  
  19 HYDR    9.2891714    8.0613996    9.1444673    9.3633197   10.0910259  
  20 HYDR    9.7162872    8.7745536    9.2230485    9.4465130   10.1987770  
  21 CARB    5.7395667    5.1892257    5.3546873    5.4371940    6.3984377  
  22 HYDR    4.8318209    4.4834596    4.6161919    4.5448554    5.6964234  
  23 OXYG    5.9443281    5.6617226    4.9105114    5.2794638    5.8491132  
  24 NITR    5.8651701    6.0841709    4.1812266    4.6669936    5.0671548  
  25 OXYG    5.6165558    6.0509507    3.9726199    4.2630912    4.9211821  
  26 OXYG    6.4198194    6.7755066    4.3086784    5.0295960    5.0005216  
  27 CARB    4.6726144    3.2928506    5.5398314    5.4249789    6.4991906  
  28 HYDR    3.9894559    2.9295902 *  4.6108092    4.5972076    5.5201631  
  29 HYDR    4.3242482    2.9419331 *  5.5533593    5.2346014    6.5518610  
  30 HYDR    5.1878626    3.4633156    6.3531302    6.2380952    7.2445822  
  31 OXYG    6.5851816    5.4394935    6.5784502    6.7947601    7.4878501  
  32 CARB    3.1320694    4.0927186    1.5638977 *  2.1980162 *  2.1688694 *
  33 CARB    4.0627257    4.4928658    3.8334431    4.2853424    3.7912851  
  34 HYDR    4.3759399    5.0051834    4.3261173    4.7016920    4.0437637  
  35 HYDR    4.3422567    4.2272560    4.6353264    4.9810907    4.7531016  
  36 CARB    5.1919767    5.6997757    4.0169901    4.7836289    3.8961815  
  37 HYDR    6.1373400    6.5288804    5.0718919    5.8390579    4.8489745  
  38 CARB    5.1802366    6.1955489    3.1655295    4.1071599    2.8041833 *
  39 HYDR    4.8441864    6.1661553    2.9171898 *  3.7412056    2.2367721 *
  40 HYDR    6.2330089    7.2608942    3.9443204    4.9598956    3.4977997  
  41 CARB    4.6522543    5.4603602    2.5124744 *  3.4729925    2.7190044 *
  42 HYDR    5.2453202    6.1188851    2.6629638 *  3.6811765    2.9590956 *
  43 CARB    5.3632378    5.6289194    3.9230087    4.7495874    4.1510146  
  44 CARB    6.8524909    7.1015849    5.0486306    5.9894104    5.1902412  
  45 HYDR    7.2788805    7.7958822    5.1495525    6.1723442    5.0890359  
  46 HYDR    7.4881038    7.5093870    5.9886919    6.8799582    6.1148759  
  47 HYDR    7.1565193    7.3337454    5.2328851    6.1597915    5.5323780  
  48 CARB    5.2470839    4.9271666    4.5393266    5.1336818    5.0387650  
  49 HYDR    4.3580603    3.8580053    4.2587313    4.6463407    4.8347864  
  50 HYDR    5.6316722    5.2489334    4.7403181    5.3266126    5.3884846  
  51 HYDR    6.0686240    5.5162842    5.5716703    6.1574828    5.9925143  
  52 CARB    2.6313074 *  3.4613049    2.5985119 *  2.8330702 *  2.8098372 *
  53 HYDR    2.3386745 *  3.7232054    2.5487124 *  2.5663702 *  2.4830728 *
  54 OXYG    2.2289518 *  2.1558666 *  3.5394117    3.4375496    4.0119156  
  55 NITR    1.2101158 *  1.2032630 *  3.6655595    3.1553009    4.2684218  
  56 OXYG    0.0000000    2.1738092 *  3.1407662    2.3749083 *  3.6587374  
  57 OXYG    2.1738092 *  0.0000000    4.7390029    4.1925244    5.4275512  
  58 CARB    3.1407662    4.7390029    0.0000000    1.0889267 *  1.0932697 *
  59 HYDR    2.3749083 *  4.1925244    1.0889267 *  0.0000000    1.7810353 *
  60 HYDR    3.6587374    5.4275512    1.0932697 *  1.7810353 *  0.0000000  
  61 HYDR    4.0030992    5.4589937    1.0910534 *  1.7862081 *  1.7829496 *
  62 OXYG    3.1589052    3.6037935    2.2875357 *  2.5598590 *  3.2318487  

               61 HYDR      62 OXYG  

   1 CARB    6.0679885    3.9208151  
   2 CARB    5.9894951    4.7807302  
   3 HYDR    5.6558307    4.8572780  
   4 HYDR    6.3116500    5.2458358  
   5 CARB    7.3094231    5.8597649  
   6 HYDR    7.9838660    6.7631867  
   7 CARB    7.2540025    5.5563432  
   8 HYDR    6.5111388    4.9366399  
   9 HYDR    8.2322314    6.5422095  
  10 CARB    7.3655408    5.3254533  
  11 HYDR    8.0683275    5.8534877  
  12 CARB    8.0733169    6.2785308  
  13 CARB    9.5424562    7.7156439  
  14 HYDR    9.7559823    7.9514561  
  15 HYDR   10.0809137    8.4183888  
  16 HYDR   10.1004473    8.1020991  
  17 CARB    8.2086347    6.4670487  
  18 HYDR    7.3350220    5.6594319  
  19 HYDR    8.8973031    6.9777807  
  20 HYDR    8.7811729    7.2559483  
  21 CARB    5.0501606    3.4066845  
  22 HYDR    4.3682324    2.8296135 *
  23 OXYG    4.5293525    3.0435914  
  24 NITR    3.5615770    2.8922596 *
  25 OXYG    3.2241941    3.0679024  
  26 OXYG    3.6641863    3.3279282  
  27 CARB    5.7413181    3.3547481  
  28 HYDR    4.8905415    2.4025524 *
  29 HYDR    5.7613890    3.5903961  
  30 HYDR    6.6573924    4.1837889  
  31 OXYG    6.5385531    4.3197014  
  32 CARB    2.1813868 *  1.3567375 *
  33 CARB    4.6724421    3.5540755  
  34 HYDR    5.2540148    4.4689911  
  35 HYDR    5.4436535    3.8601907  
  36 CARB    4.5880776    3.7974280  
  37 HYDR    5.6320006    4.8578324  
  38 CARB    3.5971693    3.7240979  
  39 HYDR    3.5250255    4.0462038  
  40 HYDR    4.1600218    4.5763574  
  41 CARB    2.7143940 *  2.4071095 *
  42 HYDR    2.4052042 *  2.6839490 *
  43 CARB    4.1968335    3.0742103  
  44 CARB    5.0829609    4.3161969  
  45 HYDR    5.1408153    4.8903711  
  46 HYDR    6.1078438    5.0884110  
  47 HYDR    5.0626969    4.2995511  
  48 CARB    4.8259571    2.9055728 *
  49 HYDR    4.7103307    2.4792214 *
  50 HYDR    4.8021159    2.8765829 *
  51 HYDR    5.8975797    3.9691953  
  52 CARB    3.5390151    2.4464865 *
  53 HYDR    3.6228759    3.1623416  
  54 OXYG    4.4029463    2.6107104 *
  55 NITR    4.4923627    2.9208578 *
  56 OXYG    4.0030992    3.1589052  
  57 OXYG    5.4589937    3.6037935  
  58 CARB    1.0910534 *  2.2875357 *
  59 HYDR    1.7862081 *  2.5598590 *
  60 HYDR    1.7829496 *  3.2318487  
  61 HYDR    0.0000000    2.5300096 *
  62 OXYG    2.5300096 *  0.0000000  

  * ... LESS THAN  3.000


     ATOMIC BASIS SET
     ----------------
 THE CONTRACTED PRIMITIVE FUNCTIONS HAVE BEEN UNNORMALIZED
 THE CONTRACTED BASIS FUNCTIONS ARE NOW NORMALIZED TO UNITY

  SHELL TYPE  PRIMITIVE        EXPONENT          CONTRACTION COEFFICIENT(S)

 CARBON    

      1   S       1          4563.2400000    0.001966650249
      1   S       2           682.0240000    0.015230601932
      1   S       3           154.9730000    0.076126909656
      1   S       4            44.4553000    0.260801033080
      1   S       5            13.0290000    0.616462078191
      1   S       6             1.8277300    0.221006028032

      2   L       7            20.9642000    0.114660080729    0.040248692673
      2   L       8             4.8033100    0.919999647749    0.237593956746
      2   L       9             1.4593300   -0.003030682134    0.815853851473

      3   L      10             0.4834560    1.000000000000    1.000000000000

      4   L      11             0.1455850    1.000000000000    1.000000000000

      5   L      12             0.0438000    1.000000000000    1.000000000000

      6   D      13             0.6260000    1.000000000000

 CARBON    

      7   S      14          4563.2400000    0.001966650249
      7   S      15           682.0240000    0.015230601932
      7   S      16           154.9730000    0.076126909656
      7   S      17            44.4553000    0.260801033080
      7   S      18            13.0290000    0.616462078191
      7   S      19             1.8277300    0.221006028032

      8   L      20            20.9642000    0.114660080729    0.040248692673
      8   L      21             4.8033100    0.919999647749    0.237593956746
      8   L      22             1.4593300   -0.003030682134    0.815853851473

      9   L      23             0.4834560    1.000000000000    1.000000000000

     10   L      24             0.1455850    1.000000000000    1.000000000000

     11   L      25             0.0438000    1.000000000000    1.000000000000

     12   D      26             0.6260000    1.000000000000

 HYDROGEN  

     13   S      27            33.8650000    0.025493814541
     13   S      28             5.0947900    0.190373108582
     13   S      29             1.1587900    0.852161486043

     14   S      30             0.3258400    1.000000000000

     15   S      31             0.1027410    1.000000000000

     16   S      32             0.0360000    1.000000000000

 HYDROGEN  

     17   S      33            33.8650000    0.025493814541
     17   S      34             5.0947900    0.190373108582
     17   S      35             1.1587900    0.852161486043

     18   S      36             0.3258400    1.000000000000

     19   S      37             0.1027410    1.000000000000

     20   S      38             0.0360000    1.000000000000

 CARBON    

     21   S      39          4563.2400000    0.001966650249
     21   S      40           682.0240000    0.015230601932
     21   S      41           154.9730000    0.076126909656
     21   S      42            44.4553000    0.260801033080
     21   S      43            13.0290000    0.616462078191
     21   S      44             1.8277300    0.221006028032

     22   L      45            20.9642000    0.114660080729    0.040248692673
     22   L      46             4.8033100    0.919999647749    0.237593956746
     22   L      47             1.4593300   -0.003030682134    0.815853851473

     23   L      48             0.4834560    1.000000000000    1.000000000000

     24   L      49             0.1455850    1.000000000000    1.000000000000

     25   L      50             0.0438000    1.000000000000    1.000000000000

     26   D      51             0.6260000    1.000000000000

 HYDROGEN  

     27   S      52            33.8650000    0.025493814541
     27   S      53             5.0947900    0.190373108582
     27   S      54             1.1587900    0.852161486043

     28   S      55             0.3258400    1.000000000000

     29   S      56             0.1027410    1.000000000000

     30   S      57             0.0360000    1.000000000000

 CARBON    

     31   S      58          4563.2400000    0.001966650249
     31   S      59           682.0240000    0.015230601932
     31   S      60           154.9730000    0.076126909656
     31   S      61            44.4553000    0.260801033080
     31   S      62            13.0290000    0.616462078191
     31   S      63             1.8277300    0.221006028032

     32   L      64            20.9642000    0.114660080729    0.040248692673
     32   L      65             4.8033100    0.919999647749    0.237593956746
     32   L      66             1.4593300   -0.003030682134    0.815853851473

     33   L      67             0.4834560    1.000000000000    1.000000000000

     34   L      68             0.1455850    1.000000000000    1.000000000000

     35   L      69             0.0438000    1.000000000000    1.000000000000

     36   D      70             0.6260000    1.000000000000

 HYDROGEN  

     37   S      71            33.8650000    0.025493814541
     37   S      72             5.0947900    0.190373108582
     37   S      73             1.1587900    0.852161486043

     38   S      74             0.3258400    1.000000000000

     39   S      75             0.1027410    1.000000000000

     40   S      76             0.0360000    1.000000000000

 HYDROGEN  

     41   S      77            33.8650000    0.025493814541
     41   S      78             5.0947900    0.190373108582
     41   S      79             1.1587900    0.852161486043

     42   S      80             0.3258400    1.000000000000

     43   S      81             0.1027410    1.000000000000

     44   S      82             0.0360000    1.000000000000

 CARBON    

     45   S      83          4563.2400000    0.001966650249
     45   S      84           682.0240000    0.015230601932
     45   S      85           154.9730000    0.076126909656
     45   S      86            44.4553000    0.260801033080
     45   S      87            13.0290000    0.616462078191
     45   S      88             1.8277300    0.221006028032

     46   L      89            20.9642000    0.114660080729    0.040248692673
     46   L      90             4.8033100    0.919999647749    0.237593956746
     46   L      91             1.4593300   -0.003030682134    0.815853851473

     47   L      92             0.4834560    1.000000000000    1.000000000000

     48   L      93             0.1455850    1.000000000000    1.000000000000

     49   L      94             0.0438000    1.000000000000    1.000000000000

     50   D      95             0.6260000    1.000000000000

 HYDROGEN  

     51   S      96            33.8650000    0.025493814541
     51   S      97             5.0947900    0.190373108582
     51   S      98             1.1587900    0.852161486043

     52   S      99             0.3258400    1.000000000000

     53   S     100             0.1027410    1.000000000000

     54   S     101             0.0360000    1.000000000000

 CARBON    

     55   S     102          4563.2400000    0.001966650249
     55   S     103           682.0240000    0.015230601932
     55   S     104           154.9730000    0.076126909656
     55   S     105            44.4553000    0.260801033080
     55   S     106            13.0290000    0.616462078191
     55   S     107             1.8277300    0.221006028032

     56   L     108            20.9642000    0.114660080729    0.040248692673
     56   L     109             4.8033100    0.919999647749    0.237593956746
     56   L     110             1.4593300   -0.003030682134    0.815853851473

     57   L     111             0.4834560    1.000000000000    1.000000000000

     58   L     112             0.1455850    1.000000000000    1.000000000000

     59   L     113             0.0438000    1.000000000000    1.000000000000

     60   D     114             0.6260000    1.000000000000

 CARBON    

     61   S     115          4563.2400000    0.001966650249
     61   S     116           682.0240000    0.015230601932
     61   S     117           154.9730000    0.076126909656
     61   S     118            44.4553000    0.260801033080
     61   S     119            13.0290000    0.616462078191
     61   S     120             1.8277300    0.221006028032

     62   L     121            20.9642000    0.114660080729    0.040248692673
     62   L     122             4.8033100    0.919999647749    0.237593956746
     62   L     123             1.4593300   -0.003030682134    0.815853851473

     63   L     124             0.4834560    1.000000000000    1.000000000000

     64   L     125             0.1455850    1.000000000000    1.000000000000

     65   L     126             0.0438000    1.000000000000    1.000000000000

     66   D     127             0.6260000    1.000000000000

 HYDROGEN  

     67   S     128            33.8650000    0.025493814541
     67   S     129             5.0947900    0.190373108582
     67   S     130             1.1587900    0.852161486043

     68   S     131             0.3258400    1.000000000000

     69   S     132             0.1027410    1.000000000000

     70   S     133             0.0360000    1.000000000000

 HYDROGEN  

     71   S     134            33.8650000    0.025493814541
     71   S     135             5.0947900    0.190373108582
     71   S     136             1.1587900    0.852161486043

     72   S     137             0.3258400    1.000000000000

     73   S     138             0.1027410    1.000000000000

     74   S     139             0.0360000    1.000000000000

 HYDROGEN  

     75   S     140            33.8650000    0.025493814541
     75   S     141             5.0947900    0.190373108582
     75   S     142             1.1587900    0.852161486043

     76   S     143             0.3258400    1.000000000000

     77   S     144             0.1027410    1.000000000000

     78   S     145             0.0360000    1.000000000000

 CARBON    

     79   S     146          4563.2400000    0.001966650249
     79   S     147           682.0240000    0.015230601932
     79   S     148           154.9730000    0.076126909656
     79   S     149            44.4553000    0.260801033080
     79   S     150            13.0290000    0.616462078191
     79   S     151             1.8277300    0.221006028032

     80   L     152            20.9642000    0.114660080729    0.040248692673
     80   L     153             4.8033100    0.919999647749    0.237593956746
     80   L     154             1.4593300   -0.003030682134    0.815853851473

     81   L     155             0.4834560    1.000000000000    1.000000000000

     82   L     156             0.1455850    1.000000000000    1.000000000000

     83   L     157             0.0438000    1.000000000000    1.000000000000

     84   D     158             0.6260000    1.000000000000

 HYDROGEN  

     85   S     159            33.8650000    0.025493814541
     85   S     160             5.0947900    0.190373108582
     85   S     161             1.1587900    0.852161486043

     86   S     162             0.3258400    1.000000000000

     87   S     163             0.1027410    1.000000000000

     88   S     164             0.0360000    1.000000000000

 HYDROGEN  

     89   S     165            33.8650000    0.025493814541
     89   S     166             5.0947900    0.190373108582
     89   S     167             1.1587900    0.852161486043

     90   S     168             0.3258400    1.000000000000

     91   S     169             0.1027410    1.000000000000

     92   S     170             0.0360000    1.000000000000

 HYDROGEN  

     93   S     171            33.8650000    0.025493814541
     93   S     172             5.0947900    0.190373108582
     93   S     173             1.1587900    0.852161486043

     94   S     174             0.3258400    1.000000000000

     95   S     175             0.1027410    1.000000000000

     96   S     176             0.0360000    1.000000000000

 CARBON    

     97   S     177          4563.2400000    0.001966650249
     97   S     178           682.0240000    0.015230601932
     97   S     179           154.9730000    0.076126909656
     97   S     180            44.4553000    0.260801033080
     97   S     181            13.0290000    0.616462078191
     97   S     182             1.8277300    0.221006028032

     98   L     183            20.9642000    0.114660080729    0.040248692673
     98   L     184             4.8033100    0.919999647749    0.237593956746
     98   L     185             1.4593300   -0.003030682134    0.815853851473

     99   L     186             0.4834560    1.000000000000    1.000000000000

    100   L     187             0.1455850    1.000000000000    1.000000000000

    101   L     188             0.0438000    1.000000000000    1.000000000000

    102   D     189             0.6260000    1.000000000000

 HYDROGEN  

    103   S     190            33.8650000    0.025493814541
    103   S     191             5.0947900    0.190373108582
    103   S     192             1.1587900    0.852161486043

    104   S     193             0.3258400    1.000000000000

    105   S     194             0.1027410    1.000000000000

    106   S     195             0.0360000    1.000000000000

 OXYGEN    

    107   S     196          8588.5000000    0.001895150083
    107   S     197          1297.2300000    0.014385900631
    107   S     198           299.2960000    0.070732003103
    107   S     199            87.3771000    0.240001010530
    107   S     200            25.6789000    0.594797026097
    107   S     201             3.7400400    0.280802012320

    108   L     202            42.1175000    0.113889012440    0.036511397380
    108   L     203             9.6283700    0.920811100576    0.237152982984
    108   L     204             2.8533200   -0.003274470358    0.819701941186

    109   L     205             0.9056610    1.000000000000    1.000000000000

    110   L     206             0.2556110    1.000000000000    1.000000000000

    111   L     207             0.0845000    1.000000000000    1.000000000000

    112   D     208             1.2920000    1.000000000000

 NITROGEN  

    113   S     209          6293.4800000    0.001969788147
    113   S     210           949.0440000    0.014961285923
    113   S     211           218.7760000    0.073500530843
    113   S     212            63.6916000    0.248936765774
    113   S     213            18.8282000    0.602459433142
    113   S     214             2.7202300    0.256201758938

    114   L     215            30.6331000    0.111906079519    0.038311918640
    114   L     216             7.0261400    0.921666654920    0.237403115502
    114   L     217             2.1120500   -0.002569191826    0.817592397779

    115   L     218             0.6840090    1.000000000000    1.000000000000

    116   L     219             0.2008780    1.000000000000    1.000000000000

    117   L     220             0.0639000    1.000000000000    1.000000000000

    118   D     221             0.9130000    1.000000000000

 OXYGEN    

    119   S     222          8588.5000000    0.001895150083
    119   S     223          1297.2300000    0.014385900631
    119   S     224           299.2960000    0.070732003103
    119   S     225            87.3771000    0.240001010530
    119   S     226            25.6789000    0.594797026097
    119   S     227             3.7400400    0.280802012320

    120   L     228            42.1175000    0.113889012440    0.036511397380
    120   L     229             9.6283700    0.920811100576    0.237152982984
    120   L     230             2.8533200   -0.003274470358    0.819701941186

    121   L     231             0.9056610    1.000000000000    1.000000000000

    122   L     232             0.2556110    1.000000000000    1.000000000000

    123   L     233             0.0845000    1.000000000000    1.000000000000

    124   D     234             1.2920000    1.000000000000

 OXYGEN    

    125   S     235          8588.5000000    0.001895150083
    125   S     236          1297.2300000    0.014385900631
    125   S     237           299.2960000    0.070732003103
    125   S     238            87.3771000    0.240001010530
    125   S     239            25.6789000    0.594797026097
    125   S     240             3.7400400    0.280802012320

    126   L     241            42.1175000    0.113889012440    0.036511397380
    126   L     242             9.6283700    0.920811100576    0.237152982984
    126   L     243             2.8533200   -0.003274470358    0.819701941186

    127   L     244             0.9056610    1.000000000000    1.000000000000

    128   L     245             0.2556110    1.000000000000    1.000000000000

    129   L     246             0.0845000    1.000000000000    1.000000000000

    130   D     247             1.2920000    1.000000000000

 CARBON    

    131   S     248          4563.2400000    0.001966650249
    131   S     249           682.0240000    0.015230601932
    131   S     250           154.9730000    0.076126909656
    131   S     251            44.4553000    0.260801033080
    131   S     252            13.0290000    0.616462078191
    131   S     253             1.8277300    0.221006028032

    132   L     254            20.9642000    0.114660080729    0.040248692673
    132   L     255             4.8033100    0.919999647749    0.237593956746
    132   L     256             1.4593300   -0.003030682134    0.815853851473

    133   L     257             0.4834560    1.000000000000    1.000000000000

    134   L     258             0.1455850    1.000000000000    1.000000000000

    135   L     259             0.0438000    1.000000000000    1.000000000000

    136   D     260             0.6260000    1.000000000000

 HYDROGEN  

    137   S     261            33.8650000    0.025493814541
    137   S     262             5.0947900    0.190373108582
    137   S     263             1.1587900    0.852161486043

    138   S     264             0.3258400    1.000000000000

    139   S     265             0.1027410    1.000000000000

    140   S     266             0.0360000    1.000000000000

 HYDROGEN  

    141   S     267            33.8650000    0.025493814541
    141   S     268             5.0947900    0.190373108582
    141   S     269             1.1587900    0.852161486043

    142   S     270             0.3258400    1.000000000000

    143   S     271             0.1027410    1.000000000000

    144   S     272             0.0360000    1.000000000000

 HYDROGEN  

    145   S     273            33.8650000    0.025493814541
    145   S     274             5.0947900    0.190373108582
    145   S     275             1.1587900    0.852161486043

    146   S     276             0.3258400    1.000000000000

    147   S     277             0.1027410    1.000000000000

    148   S     278             0.0360000    1.000000000000

 OXYGEN    

    149   S     279          8588.5000000    0.001895150083
    149   S     280          1297.2300000    0.014385900631
    149   S     281           299.2960000    0.070732003103
    149   S     282            87.3771000    0.240001010530
    149   S     283            25.6789000    0.594797026097
    149   S     284             3.7400400    0.280802012320

    150   L     285            42.1175000    0.113889012440    0.036511397380
    150   L     286             9.6283700    0.920811100576    0.237152982984
    150   L     287             2.8533200   -0.003274470358    0.819701941186

    151   L     288             0.9056610    1.000000000000    1.000000000000

    152   L     289             0.2556110    1.000000000000    1.000000000000

    153   L     290             0.0845000    1.000000000000    1.000000000000

    154   D     291             1.2920000    1.000000000000

 CARBON    

    155   S     292          4563.2400000    0.001966650249
    155   S     293           682.0240000    0.015230601932
    155   S     294           154.9730000    0.076126909656
    155   S     295            44.4553000    0.260801033080
    155   S     296            13.0290000    0.616462078191
    155   S     297             1.8277300    0.221006028032

    156   L     298            20.9642000    0.114660080729    0.040248692673
    156   L     299             4.8033100    0.919999647749    0.237593956746
    156   L     300             1.4593300   -0.003030682134    0.815853851473

    157   L     301             0.4834560    1.000000000000    1.000000000000

    158   L     302             0.1455850    1.000000000000    1.000000000000

    159   L     303             0.0438000    1.000000000000    1.000000000000

    160   D     304             0.6260000    1.000000000000

 CARBON    

    161   S     305          4563.2400000    0.001966650249
    161   S     306           682.0240000    0.015230601932
    161   S     307           154.9730000    0.076126909656
    161   S     308            44.4553000    0.260801033080
    161   S     309            13.0290000    0.616462078191
    161   S     310             1.8277300    0.221006028032

    162   L     311            20.9642000    0.114660080729    0.040248692673
    162   L     312             4.8033100    0.919999647749    0.237593956746
    162   L     313             1.4593300   -0.003030682134    0.815853851473

    163   L     314             0.4834560    1.000000000000    1.000000000000

    164   L     315             0.1455850    1.000000000000    1.000000000000

    165   L     316             0.0438000    1.000000000000    1.000000000000

    166   D     317             0.6260000    1.000000000000

 HYDROGEN  

    167   S     318            33.8650000    0.025493814541
    167   S     319             5.0947900    0.190373108582
    167   S     320             1.1587900    0.852161486043

    168   S     321             0.3258400    1.000000000000

    169   S     322             0.1027410    1.000000000000

    170   S     323             0.0360000    1.000000000000

 HYDROGEN  

    171   S     324            33.8650000    0.025493814541
    171   S     325             5.0947900    0.190373108582
    171   S     326             1.1587900    0.852161486043

    172   S     327             0.3258400    1.000000000000

    173   S     328             0.1027410    1.000000000000

    174   S     329             0.0360000    1.000000000000

 CARBON    

    175   S     330          4563.2400000    0.001966650249
    175   S     331           682.0240000    0.015230601932
    175   S     332           154.9730000    0.076126909656
    175   S     333            44.4553000    0.260801033080
    175   S     334            13.0290000    0.616462078191
    175   S     335             1.8277300    0.221006028032

    176   L     336            20.9642000    0.114660080729    0.040248692673
    176   L     337             4.8033100    0.919999647749    0.237593956746
    176   L     338             1.4593300   -0.003030682134    0.815853851473

    177   L     339             0.4834560    1.000000000000    1.000000000000

    178   L     340             0.1455850    1.000000000000    1.000000000000

    179   L     341             0.0438000    1.000000000000    1.000000000000

    180   D     342             0.6260000    1.000000000000

 HYDROGEN  

    181   S     343            33.8650000    0.025493814541
    181   S     344             5.0947900    0.190373108582
    181   S     345             1.1587900    0.852161486043

    182   S     346             0.3258400    1.000000000000

    183   S     347             0.1027410    1.000000000000

    184   S     348             0.0360000    1.000000000000

 CARBON    

    185   S     349          4563.2400000    0.001966650249
    185   S     350           682.0240000    0.015230601932
    185   S     351           154.9730000    0.076126909656
    185   S     352            44.4553000    0.260801033080
    185   S     353            13.0290000    0.616462078191
    185   S     354             1.8277300    0.221006028032

    186   L     355            20.9642000    0.114660080729    0.040248692673
    186   L     356             4.8033100    0.919999647749    0.237593956746
    186   L     357             1.4593300   -0.003030682134    0.815853851473

    187   L     358             0.4834560    1.000000000000    1.000000000000

    188   L     359             0.1455850    1.000000000000    1.000000000000

    189   L     360             0.0438000    1.000000000000    1.000000000000

    190   D     361             0.6260000    1.000000000000

 HYDROGEN  

    191   S     362            33.8650000    0.025493814541
    191   S     363             5.0947900    0.190373108582
    191   S     364             1.1587900    0.852161486043

    192   S     365             0.3258400    1.000000000000

    193   S     366             0.1027410    1.000000000000

    194   S     367             0.0360000    1.000000000000

 HYDROGEN  

    195   S     368            33.8650000    0.025493814541
    195   S     369             5.0947900    0.190373108582
    195   S     370             1.1587900    0.852161486043

    196   S     371             0.3258400    1.000000000000

    197   S     372             0.1027410    1.000000000000

    198   S     373             0.0360000    1.000000000000

 CARBON    

    199   S     374          4563.2400000    0.001966650249
    199   S     375           682.0240000    0.015230601932
    199   S     376           154.9730000    0.076126909656
    199   S     377            44.4553000    0.260801033080
    199   S     378            13.0290000    0.616462078191
    199   S     379             1.8277300    0.221006028032

    200   L     380            20.9642000    0.114660080729    0.040248692673
    200   L     381             4.8033100    0.919999647749    0.237593956746
    200   L     382             1.4593300   -0.003030682134    0.815853851473

    201   L     383             0.4834560    1.000000000000    1.000000000000

    202   L     384             0.1455850    1.000000000000    1.000000000000

    203   L     385             0.0438000    1.000000000000    1.000000000000

    204   D     386             0.6260000    1.000000000000

 HYDROGEN  

    205   S     387            33.8650000    0.025493814541
    205   S     388             5.0947900    0.190373108582
    205   S     389             1.1587900    0.852161486043

    206   S     390             0.3258400    1.000000000000

    207   S     391             0.1027410    1.000000000000

    208   S     392             0.0360000    1.000000000000

 CARBON    

    209   S     393          4563.2400000    0.001966650249
    209   S     394           682.0240000    0.015230601932
    209   S     395           154.9730000    0.076126909656
    209   S     396            44.4553000    0.260801033080
    209   S     397            13.0290000    0.616462078191
    209   S     398             1.8277300    0.221006028032

    210   L     399            20.9642000    0.114660080729    0.040248692673
    210   L     400             4.8033100    0.919999647749    0.237593956746
    210   L     401             1.4593300   -0.003030682134    0.815853851473

    211   L     402             0.4834560    1.000000000000    1.000000000000

    212   L     403             0.1455850    1.000000000000    1.000000000000

    213   L     404             0.0438000    1.000000000000    1.000000000000

    214   D     405             0.6260000    1.000000000000

 CARBON    

    215   S     406          4563.2400000    0.001966650249
    215   S     407           682.0240000    0.015230601932
    215   S     408           154.9730000    0.076126909656
    215   S     409            44.4553000    0.260801033080
    215   S     410            13.0290000    0.616462078191
    215   S     411             1.8277300    0.221006028032

    216   L     412            20.9642000    0.114660080729    0.040248692673
    216   L     413             4.8033100    0.919999647749    0.237593956746
    216   L     414             1.4593300   -0.003030682134    0.815853851473

    217   L     415             0.4834560    1.000000000000    1.000000000000

    218   L     416             0.1455850    1.000000000000    1.000000000000

    219   L     417             0.0438000    1.000000000000    1.000000000000

    220   D     418             0.6260000    1.000000000000

 HYDROGEN  

    221   S     419            33.8650000    0.025493814541
    221   S     420             5.0947900    0.190373108582
    221   S     421             1.1587900    0.852161486043

    222   S     422             0.3258400    1.000000000000

    223   S     423             0.1027410    1.000000000000

    224   S     424             0.0360000    1.000000000000

 HYDROGEN  

    225   S     425            33.8650000    0.025493814541
    225   S     426             5.0947900    0.190373108582
    225   S     427             1.1587900    0.852161486043

    226   S     428             0.3258400    1.000000000000

    227   S     429             0.1027410    1.000000000000

    228   S     430             0.0360000    1.000000000000

 HYDROGEN  

    229   S     431            33.8650000    0.025493814541
    229   S     432             5.0947900    0.190373108582
    229   S     433             1.1587900    0.852161486043

    230   S     434             0.3258400    1.000000000000

    231   S     435             0.1027410    1.000000000000

    232   S     436             0.0360000    1.000000000000

 CARBON    

    233   S     437          4563.2400000    0.001966650249
    233   S     438           682.0240000    0.015230601932
    233   S     439           154.9730000    0.076126909656
    233   S     440            44.4553000    0.260801033080
    233   S     441            13.0290000    0.616462078191
    233   S     442             1.8277300    0.221006028032

    234   L     443            20.9642000    0.114660080729    0.040248692673
    234   L     444             4.8033100    0.919999647749    0.237593956746
    234   L     445             1.4593300   -0.003030682134    0.815853851473

    235   L     446             0.4834560    1.000000000000    1.000000000000

    236   L     447             0.1455850    1.000000000000    1.000000000000

    237   L     448             0.0438000    1.000000000000    1.000000000000

    238   D     449             0.6260000    1.000000000000

 HYDROGEN  

    239   S     450            33.8650000    0.025493814541
    239   S     451             5.0947900    0.190373108582
    239   S     452             1.1587900    0.852161486043

    240   S     453             0.3258400    1.000000000000

    241   S     454             0.1027410    1.000000000000

    242   S     455             0.0360000    1.000000000000

 HYDROGEN  

    243   S     456            33.8650000    0.025493814541
    243   S     457             5.0947900    0.190373108582
    243   S     458             1.1587900    0.852161486043

    244   S     459             0.3258400    1.000000000000

    245   S     460             0.1027410    1.000000000000

    246   S     461             0.0360000    1.000000000000

 HYDROGEN  

    247   S     462            33.8650000    0.025493814541
    247   S     463             5.0947900    0.190373108582
    247   S     464             1.1587900    0.852161486043

    248   S     465             0.3258400    1.000000000000

    249   S     466             0.1027410    1.000000000000

    250   S     467             0.0360000    1.000000000000

 CARBON    

    251   S     468          4563.2400000    0.001966650249
    251   S     469           682.0240000    0.015230601932
    251   S     470           154.9730000    0.076126909656
    251   S     471            44.4553000    0.260801033080
    251   S     472            13.0290000    0.616462078191
    251   S     473             1.8277300    0.221006028032

    252   L     474            20.9642000    0.114660080729    0.040248692673
    252   L     475             4.8033100    0.919999647749    0.237593956746
    252   L     476             1.4593300   -0.003030682134    0.815853851473

    253   L     477             0.4834560    1.000000000000    1.000000000000

    254   L     478             0.1455850    1.000000000000    1.000000000000

    255   L     479             0.0438000    1.000000000000    1.000000000000

    256   D     480             0.6260000    1.000000000000

 HYDROGEN  

    257   S     481            33.8650000    0.025493814541
    257   S     482             5.0947900    0.190373108582
    257   S     483             1.1587900    0.852161486043

    258   S     484             0.3258400    1.000000000000

    259   S     485             0.1027410    1.000000000000

    260   S     486             0.0360000    1.000000000000

 OXYGEN    

    261   S     487          8588.5000000    0.001895150083
    261   S     488          1297.2300000    0.014385900631
    261   S     489           299.2960000    0.070732003103
    261   S     490            87.3771000    0.240001010530
    261   S     491            25.6789000    0.594797026097
    261   S     492             3.7400400    0.280802012320

    262   L     493            42.1175000    0.113889012440    0.036511397380
    262   L     494             9.6283700    0.920811100576    0.237152982984
    262   L     495             2.8533200   -0.003274470358    0.819701941186

    263   L     496             0.9056610    1.000000000000    1.000000000000

    264   L     497             0.2556110    1.000000000000    1.000000000000

    265   L     498             0.0845000    1.000000000000    1.000000000000

    266   D     499             1.2920000    1.000000000000

 NITROGEN  

    267   S     500          6293.4800000    0.001969788147
    267   S     501           949.0440000    0.014961285923
    267   S     502           218.7760000    0.073500530843
    267   S     503            63.6916000    0.248936765774
    267   S     504            18.8282000    0.602459433142
    267   S     505             2.7202300    0.256201758938

    268   L     506            30.6331000    0.111906079519    0.038311918640
    268   L     507             7.0261400    0.921666654920    0.237403115502
    268   L     508             2.1120500   -0.002569191826    0.817592397779

    269   L     509             0.6840090    1.000000000000    1.000000000000

    270   L     510             0.2008780    1.000000000000    1.000000000000

    271   L     511             0.0639000    1.000000000000    1.000000000000

    272   D     512             0.9130000    1.000000000000

 OXYGEN    

    273   S     513          8588.5000000    0.001895150083
    273   S     514          1297.2300000    0.014385900631
    273   S     515           299.2960000    0.070732003103
    273   S     516            87.3771000    0.240001010530
    273   S     517            25.6789000    0.594797026097
    273   S     518             3.7400400    0.280802012320

    274   L     519            42.1175000    0.113889012440    0.036511397380
    274   L     520             9.6283700    0.920811100576    0.237152982984
    274   L     521             2.8533200   -0.003274470358    0.819701941186

    275   L     522             0.9056610    1.000000000000    1.000000000000

    276   L     523             0.2556110    1.000000000000    1.000000000000

    277   L     524             0.0845000    1.000000000000    1.000000000000

    278   D     525             1.2920000    1.000000000000

 OXYGEN    

    279   S     526          8588.5000000    0.001895150083
    279   S     527          1297.2300000    0.014385900631
    279   S     528           299.2960000    0.070732003103
    279   S     529            87.3771000    0.240001010530
    279   S     530            25.6789000    0.594797026097
    279   S     531             3.7400400    0.280802012320

    280   L     532            42.1175000    0.113889012440    0.036511397380
    280   L     533             9.6283700    0.920811100576    0.237152982984
    280   L     534             2.8533200   -0.003274470358    0.819701941186

    281   L     535             0.9056610    1.000000000000    1.000000000000

    282   L     536             0.2556110    1.000000000000    1.000000000000

    283   L     537             0.0845000    1.000000000000    1.000000000000

    284   D     538             1.2920000    1.000000000000

 CARBON    

    285   S     539          4563.2400000    0.001966650249
    285   S     540           682.0240000    0.015230601932
    285   S     541           154.9730000    0.076126909656
    285   S     542            44.4553000    0.260801033080
    285   S     543            13.0290000    0.616462078191
    285   S     544             1.8277300    0.221006028032

    286   L     545            20.9642000    0.114660080729    0.040248692673
    286   L     546             4.8033100    0.919999647749    0.237593956746
    286   L     547             1.4593300   -0.003030682134    0.815853851473

    287   L     548             0.4834560    1.000000000000    1.000000000000

    288   L     549             0.1455850    1.000000000000    1.000000000000

    289   L     550             0.0438000    1.000000000000    1.000000000000

    290   D     551             0.6260000    1.000000000000

 HYDROGEN  

    291   S     552            33.8650000    0.025493814541
    291   S     553             5.0947900    0.190373108582
    291   S     554             1.1587900    0.852161486043

    292   S     555             0.3258400    1.000000000000

    293   S     556             0.1027410    1.000000000000

    294   S     557             0.0360000    1.000000000000

 HYDROGEN  

    295   S     558            33.8650000    0.025493814541
    295   S     559             5.0947900    0.190373108582
    295   S     560             1.1587900    0.852161486043

    296   S     561             0.3258400    1.000000000000

    297   S     562             0.1027410    1.000000000000

    298   S     563             0.0360000    1.000000000000

 HYDROGEN  

    299   S     564            33.8650000    0.025493814541
    299   S     565             5.0947900    0.190373108582
    299   S     566             1.1587900    0.852161486043

    300   S     567             0.3258400    1.000000000000

    301   S     568             0.1027410    1.000000000000

    302   S     569             0.0360000    1.000000000000

 OXYGEN    

    303   S     570          8588.5000000    0.001895150083
    303   S     571          1297.2300000    0.014385900631
    303   S     572           299.2960000    0.070732003103
    303   S     573            87.3771000    0.240001010530
    303   S     574            25.6789000    0.594797026097
    303   S     575             3.7400400    0.280802012320

    304   L     576            42.1175000    0.113889012440    0.036511397380
    304   L     577             9.6283700    0.920811100576    0.237152982984
    304   L     578             2.8533200   -0.003274470358    0.819701941186

    305   L     579             0.9056610    1.000000000000    1.000000000000

    306   L     580             0.2556110    1.000000000000    1.000000000000

    307   L     581             0.0845000    1.000000000000    1.000000000000

    308   D     582             1.2920000    1.000000000000

 TOTAL NUMBER OF BASIS SET SHELLS             =  308
 NUMBER OF CARTESIAN GAUSSIAN BASIS FUNCTIONS =  818
 NUMBER OF ELECTRONS                          =  230
 CHARGE OF MOLECULE                           =    0
 SPIN MULTIPLICITY                            =    1
 NUMBER OF OCCUPIED ORBITALS (ALPHA)          =  115
 NUMBER OF OCCUPIED ORBITALS (BETA )          =  115
 TOTAL NUMBER OF ATOMS                        =   62
 THE NUCLEAR REPULSION ENERGY IS     3471.4410328519

     $CONTRL OPTIONS
     ---------------
 SCFTYP=NONE         RUNTYP=TRANSITN     EXETYP=RUN     
 MPLEVL=       0     CITYP =GUGA         CCTYP =NONE         VBTYP =NONE    
 DFTTYP=NONE         TDDFT =NONE    
 MULT  =       1     ICHARG=       0     NZVAR =       0     COORD =UNIQUE  
 PP    =NONE         RELWFN=NONE         LOCAL =NONE         NUMGRD=       F
 ISPHER=       0     NOSYM =       0     MAXIT =     200     UNITS =ANGS    
 PLTORB=       F     MOLPLT=       F     AIMPAC=       F     FRIEND=        
 NPRINT=       7     IREST =       0     GEOM  =INPUT   
 NORMF =       0     NORMP =       0     ITOL  =      30     ICUT  =      11
 INTTYP=BEST         GRDTYP=BEST         QMTTOL= 1.0E-06

     $SYSTEM OPTIONS
     ---------------
  REPLICATED MEMORY=   350000000 WORDS (ON EVERY NODE).
 DISTRIBUTED MEMDDI=           0 MILLION WORDS IN AGGREGATE,
 MEMDDI DISTRIBUTED OVER  24 PROCESSORS IS           0 WORDS/PROCESSOR.
 TOTAL MEMORY REQUESTED ON EACH PROCESSOR=   350000000 WORDS.
 TIMLIM=      360000.00 MINUTES, OR     250.0 DAYS.
 PARALL= T  BALTYP=  DLB     KDIAG=    0  COREFL= F
 MXSEQ2=     300 MXSEQ3=     150  mem10=         0

          ----------------
          PROPERTIES INPUT
          ----------------

     MOMENTS            FIELD           POTENTIAL          DENSITY
 IEMOM =       1   IEFLD =       0   IEPOT =       0   IEDEN =       0
 WHERE =COMASS     WHERE =NUCLEI     WHERE =NUCLEI     WHERE =NUCLEI  
 OUTPUT=BOTH       OUTPUT=BOTH       OUTPUT=BOTH       OUTPUT=BOTH    
 IEMINT=       0   IEFINT=       0                     IEDINT=       0
                                                       MORB  =       0
          EXTRAPOLATION IN EFFECT
          SOSCF IN EFFECT
 ORBITAL PRINTING OPTION: NPREO=     1   818     2     1

     -------------------------------
     INTEGRAL TRANSFORMATION OPTIONS
     -------------------------------
     NWORD  =            0
     CUTOFF = 1.0E-12     MPTRAN =       0
     DIRTRF =       T     AOINTS =DUP     

          ----------------------
          INTEGRAL INPUT OPTIONS
          ----------------------
 NOPK  =       1 NORDER=       0 SCHWRZ=       T

     ------------------------------------------
     THE POINT GROUP IS C1 , NAXIS= 0, ORDER= 1
     ------------------------------------------

     DIMENSIONS OF THE SYMMETRY SUBSPACES ARE
 A   =  818

 ..... DONE SETTING UP THE RUN .....
 CPU     0: STEP CPU TIME=     3.56 TOTAL CPU TIME=          3.6 (      0.1 MIN)
 TOTAL WALL CLOCK TIME=          6.7 SECONDS, CPU UTILIZATION IS    53.68%

     ------------------------
     TRANSITION MOMENT DRIVER
     ------------------------

     -------------------------------
     INPUT FOR TRANSITION MOMENT RUN
     -------------------------------
     OPERAT=HSO1         NFZC  =     112     NOCC  =     116
     NUMCI =       2     NUMVEC=       1     SYMTOL=   1.0E-04
     IPRHSO=       0     NOSYM =       0     ETOL  =   100.000000
     UPPER ENERGY LIMIT FOR SPIN-ORBIT CI MATRIX   =      100.000 HARTREE.
     TMOMNT=       T     SKIPDM=       T     PRTPRM=       T
     SLOWFF=       F     PHYSRC=       F     MODPAR=       3
     JZ    =       0     PARMP =       0     ZEFTYP=TRUE    
     MCP2E =       0     ONECNT=       0     NFFBUF=      -1
     EEQTOL=   0.10E-05  ISTNO =  0  0
     DEGTOL= .0200 .0020

     IROOTS=         4  4
     NSTATE=         4  4
     IVEX  =         1  1
     ZEFF  =        6.0   6.0   1.0   1.0   6.0   1.0   6.0   1.0   1.0   6.0
     ZEFF  =        1.0   6.0   6.0   1.0   1.0   1.0   6.0   1.0   1.0   1.0
     ZEFF  =        6.0   1.0   8.0   7.0   8.0   8.0   6.0   1.0   1.0   1.0
     ZEFF  =        8.0   6.0   6.0   1.0   1.0   6.0   1.0   6.0   1.0   1.0
     ZEFF  =        6.0   1.0   6.0   6.0   1.0   1.0   1.0   6.0   1.0   1.0
     ZEFF  =        1.0   6.0   1.0   8.0   7.0   8.0   8.0   6.0   1.0   1.0
     ZEFF  =        1.0   8.0

          ********************
          1 ELECTRON INTEGRALS
          ********************
 ...... END OF ONE-ELECTRON INTEGRALS ......
 CPU     0: STEP CPU TIME=     0.25 TOTAL CPU TIME=          3.8 (      0.1 MIN)
 TOTAL WALL CLOCK TIME=          8.0 SECONDS, CPU UTILIZATION IS    47.93%
 OPENING FILE SOCCDAT WITH      12 LOGICAL RECORDS OF       0 WORDS
 WITH A MAXIMUM OF          12 PHYSICAL RECORDS OF  204800 WORDS

 STATISTICS FOR GENERATION OF SYMMETRY ORBITAL -Q- MATRIX
 NUMBER OF CARTESIAN ATOMIC ORBITALS=        818
 NUMBER OF SPHERICAL CONTAMINANTS DROPPED=     0
 NUMBER OF LINEARLY DEPENDENT MOS DROPPED=     2
 TOTAL NUMBER OF MOS IN VARIATION SPACE=     816

 ...WARNING (SYMORB.SRC)...
 THE INPUT BASIS SET CONTAINS APPROXIMATE LINEAR DEPENDENCE.
 THE SMALLEST EIGENVALUE OF THE OVERLAP MATRIX IS   5.890810E-07
 THERE ARE    2 EIGENVALUES LESS THAN QMTTOL=  1.00E-06
 EIGENVECTORS BELOW -QMTTOL- ARE DROPPED FROM THE MO SPACE,
 IN ORDER TO ELIMINATE THE APPROXIMATE LINEAR DEPENDENCE.

 THIS WILL MOST LIKELY CHANGE THE ENERGY ON THE ORDER OF TENS OF MICROHARTREES,
 DEPENDING ON THE NUMBER OF ORBITALS REMOVED.  THE VALUE OF QMTTOL CAN BE 
 CHANGED IN $CONTRL: JOBS WITH EIGENVALUES BELOW 1.0E-07 PROBABLY WON'T
 CONVERGE.  EIGENVALUES BETWEEN 1.0E-07 AND 1.0E-06 MAY REQUIRE LOOSENING OF
 THE DENSITY CRITERION (CONV IN $SCF), MORE ACCURATE INTEGRAL EVALUATION
 (ICUT=11 IN $CONTRL), MORE ACCURATE DIRECT SCF FOCK MATRIX
 CONSTRUCTION (FDIFF=.FALSE. IN $SCF), OR CHANGING THE SCF CONVERGER
 (DIIS=.TRUE. IN $SCF).

                    * * * * * WARNING * * * * *
 POSSIBLE LINEAR DEPENDENCE PROBLEMS DETECTED, INPUT QMTTOL= 1.0E-06,
 WITH    13 OVERLAP EIGENVALUES LYING BETWEEN 1.0E-05 AND QMTTOL.
 IF YOU EXPERIENCE SCF CONVERGENCE DIFFICULTIES WITH THE DENSITY ALMOST BUT
 NOT QUITE CONVERGED, YOU MAY NEED TO LOOSEN -QMTTOL- BY A FACTOR 5 TO 10.


          ----------------------
          CORRESPONDING ORBITALS
          ----------------------
 THE CORRESPONDING ORBITAL OVERLAPS ARE
  1.0000000000 1.0000000000 1.0000000000 1.0000000000 1.0000000000
  1.0000000000 1.0000000000 1.0000000000 1.0000000000 1.0000000000
  1.0000000000 1.0000000000 1.0000000000 1.0000000000 1.0000000000
  1.0000000000 1.0000000000 1.0000000000 1.0000000000 1.0000000000
  1.0000000000 1.0000000000 1.0000000000 1.0000000000 1.0000000000
  1.0000000000 1.0000000000 1.0000000000 1.0000000000 1.0000000000
  1.0000000000 1.0000000000 1.0000000000 1.0000000000 1.0000000000
  1.0000000000 1.0000000000 1.0000000000 1.0000000000 1.0000000000
  1.0000000000 1.0000000000 1.0000000000 1.0000000000 1.0000000000
  1.0000000000 1.0000000000 1.0000000000 1.0000000000 1.0000000000
  1.0000000000 1.0000000000 1.0000000000 1.0000000000 1.0000000000
  1.0000000000 1.0000000000 1.0000000000 1.0000000000 1.0000000000
  1.0000000000 1.0000000000 1.0000000000 1.0000000000 1.0000000000
  1.0000000000 1.0000000000 1.0000000000 1.0000000000 1.0000000000
  1.0000000000 1.0000000000 1.0000000000 1.0000000000 1.0000000000
  1.0000000000 1.0000000000 1.0000000000 1.0000000000 1.0000000000
  1.0000000000 1.0000000000 1.0000000000 1.0000000000 1.0000000000
  1.0000000000 1.0000000000 1.0000000000 1.0000000000 1.0000000000
  1.0000000000 1.0000000000 1.0000000000 1.0000000000 1.0000000000
  1.0000000000 1.0000000000 1.0000000000 1.0000000000 1.0000000000
  1.0000000000 1.0000000000 1.0000000000 1.0000000000 1.0000000000
  1.0000000000 1.0000000000 1.0000000000 1.0000000000 1.0000000000
  1.0000000000 1.0000000000 1.0000000000 1.0000000000 1.0000000000
  1.0000000000
 CPU     0: STEP CPU TIME=     1.18 TOTAL CPU TIME=          5.0 (      0.1 MIN)
 TOTAL WALL CLOCK TIME=         10.7 SECONDS, CPU UTILIZATION IS    46.82%

                    ----------------------
                    AO INTEGRAL TECHNOLOGY
                    ----------------------
     S,P,L SHELL ROTATED AXIS INTEGRALS, REPROGRAMMED BY
        KAZUYA ISHIMURA (IMS) AND JOSE SIERRA (SYNSTAR).
     S,P,D,L SHELL ROTATED AXIS INTEGRALS PROGRAMMED BY
        KAZUYA ISHIMURA (INSTITUTE FOR MOLECULAR SCIENCE).
     S,P,D,F,G SHELL TO TOTAL QUARTET ANGULAR MOMENTUM SUM 5,
        ERIC PROGRAM BY GRAHAM FLETCHER (ELORET AND NASA ADVANCED
        SUPERCOMPUTING DIVISION, AMES RESEARCH CENTER).
     S,P,D,F,G,L SHELL GENERAL RYS QUADRATURE PROGRAMMED BY
        MICHEL DUPUIS (PACIFIC NORTHWEST NATIONAL LABORATORY).

          --------------------
          2 ELECTRON INTEGRALS
          --------------------

 DIRECT SCF METHOD SKIPS INTEGRAL STORAGE ON DISK.
 DIRECT TRANSFORMATION SKIPS AO INTEGRAL STORAGE ON DISK.
  ...... END OF TWO-ELECTRON INTEGRALS .....
 STEP CPU TIME =     0.01 TOTAL CPU TIME =          5.0 (      0.1 MIN)
 TOTAL WALL CLOCK TIME=         10.7 SECONDS, CPU UTILIZATION IS    46.74%
 ...... END OF ORBITAL SELECTION ......


     -------------------------
      1-ST     CI CALCULATION
     -------------------------

          -----------------------     ----------------------------
          GUGA DISTINCT ROW TABLE     WRITTEN BY B.R.BROOKS,P.SAXE
          -----------------------     ----------------------------

      GROUP=C1           NPRT=       0
       FORS=       T   INTACT=       F
       FOCI=       F   MXNINT=   50000
       SOCI=       F   MXNEME=   10000
     IEXCIT=       0

      -CORE-    -INTERNAL-  -EXTERNAL-
     NFZC= 112   NDOC=   3   NEXT=   0
     NMCC=   0   NAOS=   0   NFZV=   0
                 NBOS=   0
                 NALP=   0
                 NVAL=   1

 THE MAXIMUM ELECTRON EXCITATION WILL BE   2

 SYMMETRIES FOR THE 112 CORE,   4 ACTIVE,   0 EXTERNAL MO-S ARE
     CORE= A     A     A     A     A     A     A     A     A     A   
           A     A     A     A     A     A     A     A     A     A   
           A     A     A     A     A     A     A     A     A     A   
           A     A     A     A     A     A     A     A     A     A   
           A     A     A     A     A     A     A     A     A     A   
           A     A     A     A     A     A     A     A     A     A   
           A     A     A     A     A     A     A     A     A     A   
           A     A     A     A     A     A     A     A     A     A   
           A     A     A     A     A     A     A     A     A     A   
           A     A     A     A     A     A     A     A     A     A   
           A     A     A     A     A     A     A     A     A     A   
           A     A   
   ACTIVE= A     A     A     A   
           DOC   DOC   DOC   VAL 

 MOLECULAR CHARGE          =    0
 NUMBER OF ALPHA ELECTRONS =  115
 NUMBER OF  BETA ELECTRONS =  115

 THE ELECTRONIC STATE IS  1-A   

 THE DISTINCT ROW TABLE HAS        11 ROWS.
  THE WAVEFUNCTION CONTAINS        10 WALKS (CSF-S).

 TOTAL NUMBER OF INTEGRALS =         73
 NUMBER OF INTEGRALS/GROUP =         73
 NUMBER OF INTEGRAL GROUPS =          1
 MAXIMUM RECORD SIZES ARE     500 FOR UNIT 11      22 FOR UNIT 12
                            30001 FOR UNIT 15   30001 FOR UNIT 16
 ...... END OF -DRT- GENERATION ...... 
 CPU     0: STEP CPU TIME=     3.79 TOTAL CPU TIME=          8.8 (      0.1 MIN)
 TOTAL WALL CLOCK TIME=         15.5 SECONDS, CPU UTILIZATION IS    56.85%

     --------------------------------------------
     PARTIAL TWO ELECTRON INTEGRAL TRANSFORMATION
     --------------------------------------------

 NUMBER OF CORE MOLECULAR ORBITALS     =  112
 NUMBER OF OCCUPIED MOLECULAR ORBITALS =  116
 TOTAL NUMBER OF MOLECULAR ORBITALS    =  116
 TOTAL NUMBER OF ATOMIC ORBITALS       =  818
 THRESHOLD FOR KEEPING TRANSFORMED 2E- INTEGRALS = 1.000E-12
 AO INTEGRALS WILL BE CALCULATED IN DIRECT MODE...
 DIRECT TRANSFORMATION SKIPS AO INTEGRAL STORAGE ON DISK.
 SCHWARZ INEQUALITY OVERHEAD:    269691 INTEGRALS, T=        0.00
 EVALUATING THE FROZEN CORE ENERGY...
 ----- FROZEN CORE ENERGY =     -4948.6906778445

 PLAN A: REQUIREMENTS FOR FULLY IN-MEMORY TRANSFORMATION:
 # OF WORDS AVAILABLE =            348630643
 # OF WORDS NEEDED    =           1099572961

 PLAN B: REQUIREMENTS FOR THE SEGMENTED TRANSFORMATION:
       MINIMUM=      277554127 WORDS FOR 1 MOLECULAR ORBITAL PER PASS
       MAXIMUM=      277554127 WORDS FOR ALL MOLECULAR ORBITALS IN 1 PASS
              (      274006278 EXTRA WORDS INCLUDES 1 EXTRA ORBITAL/PASS)
 THIS RUN USES=      277554127 WORDS,
 DISTRIBUTING   4 PASSES EACH CONTAINING     1 ORBITALS OVER  24 PROCESSORS.

 CHOOSING SEGMENTED PARTIAL TRANSFORMATION...
 DIRECT TRANSFORMATION SKIPS AO INTEGRAL STORAGE ON DISK.
 PASS #   1 TOOK     1101.49 SECONDS.
 ASSIGNING PASS #   2 TO A DIFFERENT PROCESSOR.
 ASSIGNING PASS #   3 TO A DIFFERENT PROCESSOR.
 ASSIGNING PASS #   4 TO A DIFFERENT PROCESSOR.
 TOTAL NUMBER OF TRANSFORMED 2E- INTEGRALS KEPT =           55
 ... END OF INTEGRAL TRANSFORMATION ...
 CPU     0: STEP CPU TIME=  1171.75 TOTAL CPU TIME=       1180.5 (     19.7 MIN)
 TOTAL WALL CLOCK TIME=       1188.7 SECONDS, CPU UTILIZATION IS    99.32%

          ------------------------
          GUGA-CI INTEGRAL SORTING
          ------------------------

     80049 WORDS NEEDED TO SORT             73 GUGA INTEGRALS IN MEMORY
 348630643 WORDS ARE AVAILABLE
 CHOOSING IN-MEMORY SORTING...
 IN CORE ALGORITHM SORTED             10 NON-ZERO 1E- INTEGRALS
 IN CORE ALGORITHM SORTED             55 NON-ZERO 2E- INTEGRALS
 ...... END OF INTEGRAL SORTING ...... 
 CPU     0: STEP CPU TIME=     0.08 TOTAL CPU TIME=       1180.6 (     19.7 MIN)
 TOTAL WALL CLOCK TIME=       1189.7 SECONDS, CPU UTILIZATION IS    99.24%

 -------------------------     ---------------------------------------
 ENERGY MATRIX CALCULATION     WRITTEN BY B.R.BROOKS,W.D.LAIDIG,P.SAXE
 -------------------------     ---------------------------------------

 COMPUTING THE HAMILTONIAN FOR THE        10 CSF-S...

         145 IS THE TOTAL NUMBER OF GENERATED LOOPS
         145 WERE CREATED BY THE LOOP-DRIVEN ALGORITHM
           0 WERE CREATED IMPLICITLY

         145 IS THE TOTAL NUMBER OF PROCESSED LOOPS
          54     DIAGONAL LOOPS ARE STORED ON WORK15 IN     1 BUFFERS OF  10000 ELEMENTS.
          91 OFF DIAGONAL LOOPS ARE STORED ON WORK16 IN     1 BUFFERS OF  10000 ELEMENTS.
 ...... END OF ENERGY MATRIX CALCULATION ...... 
 CPU     0: STEP CPU TIME=     0.11 TOTAL CPU TIME=       1180.7 (     19.7 MIN)
 TOTAL WALL CLOCK TIME=       1189.9 SECONDS, CPU UTILIZATION IS    99.23%

          -----------------------------------------
          DAVIDSON METHOD CI-MATRIX DIAGONALIZATION
                   WRITTEN BY STEVE ELBERT
          -----------------------------------------
 NUMBER OF STATES REQUESTED =     4
 MAX. NUMB. OF EXPAN. VEC   =    30
 MAX. NUMB. IMPROVED STATES =     4
 MAX. NUMB. OF ITERATIONS   =   500
 CONVERGENCE CRITERION      =    1.0E-06

 CHOOSING TO SOLVE SECULAR EQUATION IN MEMORY
 NUMBER OF WORDS AVAILABLE =  348630643
 NUMBER OF WORDS USED      =      31393
 ENERGY MATRIX BUFFER SIZE =      10000
 SOLUTION FOUND WITH DIRECT METHOD

 STATE #    1  ENERGY =   -1483.288193564

      CSF      COEF    OCCUPANCY (IGNORING CORE)
      ---      ----    --------- --------- -----
        1    0.675799  2220
        2    0.275861  2211
        3   -0.077672  2121
        5   -0.664476  2202
        6   -0.135094  2112

 THE PROJECTION OF THIS CI STATE ONTO SPACE SYMMETRY A    WEIGHS 1.0000E+00


 STATE #    2  ENERGY =   -1483.267843610

      CSF      COEF    OCCUPANCY (IGNORING CORE)
      ---      ----    --------- --------- -----
        1    0.096614  2220
        3    0.597642  2121
        5   -0.120597  2202
        6    0.784659  2112

 THE PROJECTION OF THIS CI STATE ONTO SPACE SYMMETRY A    WEIGHS 1.0000E+00


 STATE #    3  ENERGY =   -1483.249173920

      CSF      COEF    OCCUPANCY (IGNORING CORE)
      ---      ----    --------- --------- -----
        1   -0.051058  2220
        4    0.789706  1221
        7   -0.586952  1212
        9   -0.165481  1122

 THE PROJECTION OF THIS CI STATE ONTO SPACE SYMMETRY A    WEIGHS 1.0000E+00


 STATE #    4  ENERGY =   -1483.229631959

      CSF      COEF    OCCUPANCY (IGNORING CORE)
      ---      ----    --------- --------- -----
        3   -0.053164  2121
        4    0.119986  1221
        7   -0.113756  1212
        9    0.984081  1122

 THE PROJECTION OF THIS CI STATE ONTO SPACE SYMMETRY A    WEIGHS 1.0000E+00

 ...... END OF CI-MATRIX DIAGONALIZATION ......
 CPU     0: STEP CPU TIME=     0.13 TOTAL CPU TIME=       1180.9 (     19.7 MIN)
 TOTAL WALL CLOCK TIME=       1190.4 SECONDS, CPU UTILIZATION IS    99.20%

          ---------------------
          STORE CSF INFORMATION
          --------------------

 READING THE DRT FILE
 TITLE=DRT1    Tue Jul 28 14:03:04 2020                                                
 NUMBER OF CONFIGURATIONS =         10

 READING THE CI VECTOR FILE
 RUN TITLE= C20N2H32O8                                                                     
 DRT TITLE=DRT1    Tue Jul 28 14:03:04 2020                                                
     4 STATES WERE COMPUTED, NWKS=        10

 STORING CSF AND CI COEF. INFORMATION FOR    4 STATES ON FILE  17.
     ENERGIES ARE ...
   -1488.3653132  -1488.3514425  -1488.3478704  -1488.3339785
 SAVING CSFS WITH COEFS LARGER THAN 2.50E-05
 SAVED CSFS:         10
 TOTAL CSFS:         10

 ...... DONE STORING CSF INFORMATION ......
 CPU     0: STEP CPU TIME=     0.00 TOTAL CPU TIME=       1180.9 (     19.7 MIN)
 TOTAL WALL CLOCK TIME=       1190.4 SECONDS, CPU UTILIZATION IS    99.20%


     -------------------------
      2-ND     CI CALCULATION
     -------------------------

          -----------------------     ----------------------------
          GUGA DISTINCT ROW TABLE     WRITTEN BY B.R.BROOKS,P.SAXE
          -----------------------     ----------------------------

      GROUP=C1           NPRT=       0
       FORS=       T   INTACT=       F
       FOCI=       F   MXNINT=   50000
       SOCI=       F   MXNEME=   10000
     IEXCIT=       0

      -CORE-    -INTERNAL-  -EXTERNAL-
     NFZC= 112   NDOC=   2   NEXT=   0
     NMCC=   0   NAOS=   0   NFZV=   0
                 NBOS=   0
                 NALP=   2
                 NVAL=   0

 THE MAXIMUM ELECTRON EXCITATION WILL BE   2

 SYMMETRIES FOR THE 112 CORE,   4 ACTIVE,   0 EXTERNAL MO-S ARE
     CORE= A     A     A     A     A     A     A     A     A     A   
           A     A     A     A     A     A     A     A     A     A   
           A     A     A     A     A     A     A     A     A     A   
           A     A     A     A     A     A     A     A     A     A   
           A     A     A     A     A     A     A     A     A     A   
           A     A     A     A     A     A     A     A     A     A   
           A     A     A     A     A     A     A     A     A     A   
           A     A     A     A     A     A     A     A     A     A   
           A     A     A     A     A     A     A     A     A     A   
           A     A     A     A     A     A     A     A     A     A   
           A     A     A     A     A     A     A     A     A     A   
           A     A   
   ACTIVE= A     A     A     A   
           DOC   DOC   ALP   ALP 

 MOLECULAR CHARGE          =    0
 NUMBER OF ALPHA ELECTRONS =  116
 NUMBER OF  BETA ELECTRONS =  114

 THE ELECTRONIC STATE IS  3-A   

 THE DISTINCT ROW TABLE HAS         9 ROWS.
  THE WAVEFUNCTION CONTAINS         6 WALKS (CSF-S).

 TOTAL NUMBER OF INTEGRALS =         73
 NUMBER OF INTEGRALS/GROUP =         73
 NUMBER OF INTEGRAL GROUPS =          1
 MAXIMUM RECORD SIZES ARE     500 FOR UNIT 11      22 FOR UNIT 12
                            30001 FOR UNIT 15   30001 FOR UNIT 16
 ...... END OF -DRT- GENERATION ...... 
 CPU     0: STEP CPU TIME=     2.32 TOTAL CPU TIME=       1183.2 (     19.7 MIN)
 TOTAL WALL CLOCK TIME=       1193.1 SECONDS, CPU UTILIZATION IS    99.17%

     --------------------------------------------
     PARTIAL TWO ELECTRON INTEGRAL TRANSFORMATION
     --------------------------------------------

 NUMBER OF CORE MOLECULAR ORBITALS     =  112
 NUMBER OF OCCUPIED MOLECULAR ORBITALS =  116
 TOTAL NUMBER OF MOLECULAR ORBITALS    =  116
 TOTAL NUMBER OF ATOMIC ORBITALS       =  818
 THRESHOLD FOR KEEPING TRANSFORMED 2E- INTEGRALS = 1.000E-12
 AO INTEGRALS WILL BE CALCULATED IN DIRECT MODE...
 DIRECT TRANSFORMATION SKIPS AO INTEGRAL STORAGE ON DISK.
 SCHWARZ INEQUALITY OVERHEAD:    269691 INTEGRALS, T=        0.01
 EVALUATING THE FROZEN CORE ENERGY...
 ----- FROZEN CORE ENERGY =     -4948.6906778444

 PLAN A: REQUIREMENTS FOR FULLY IN-MEMORY TRANSFORMATION:
 # OF WORDS AVAILABLE =            348630643
 # OF WORDS NEEDED    =           1099572961

 PLAN B: REQUIREMENTS FOR THE SEGMENTED TRANSFORMATION:
       MINIMUM=      277554127 WORDS FOR 1 MOLECULAR ORBITAL PER PASS
       MAXIMUM=      277554127 WORDS FOR ALL MOLECULAR ORBITALS IN 1 PASS
              (      274006278 EXTRA WORDS INCLUDES 1 EXTRA ORBITAL/PASS)
 THIS RUN USES=      277554127 WORDS,
 DISTRIBUTING   4 PASSES EACH CONTAINING     1 ORBITALS OVER  24 PROCESSORS.

 CHOOSING SEGMENTED PARTIAL TRANSFORMATION...
 DIRECT TRANSFORMATION SKIPS AO INTEGRAL STORAGE ON DISK.
 PASS #   1 TOOK     1076.98 SECONDS.
 ASSIGNING PASS #   2 TO A DIFFERENT PROCESSOR.
 ASSIGNING PASS #   3 TO A DIFFERENT PROCESSOR.
 ASSIGNING PASS #   4 TO A DIFFERENT PROCESSOR.
 TOTAL NUMBER OF TRANSFORMED 2E- INTEGRALS KEPT =           55
 ... END OF INTEGRAL TRANSFORMATION ...
 CPU     0: STEP CPU TIME=  1146.99 TOTAL CPU TIME=       2330.2 (     38.8 MIN)
 TOTAL WALL CLOCK TIME=       2348.7 SECONDS, CPU UTILIZATION IS    99.21%

          ------------------------
          GUGA-CI INTEGRAL SORTING
          ------------------------

     80049 WORDS NEEDED TO SORT             73 GUGA INTEGRALS IN MEMORY
 348630643 WORDS ARE AVAILABLE
 CHOOSING IN-MEMORY SORTING...
 IN CORE ALGORITHM SORTED             10 NON-ZERO 1E- INTEGRALS
 IN CORE ALGORITHM SORTED             55 NON-ZERO 2E- INTEGRALS
 ...... END OF INTEGRAL SORTING ...... 
 CPU     0: STEP CPU TIME=     0.13 TOTAL CPU TIME=       2330.3 (     38.8 MIN)
 TOTAL WALL CLOCK TIME=       2348.8 SECONDS, CPU UTILIZATION IS    99.21%

 -------------------------     ---------------------------------------
 ENERGY MATRIX CALCULATION     WRITTEN BY B.R.BROOKS,W.D.LAIDIG,P.SAXE
 -------------------------     ---------------------------------------

 COMPUTING THE HAMILTONIAN FOR THE         6 CSF-S...

          81 IS THE TOTAL NUMBER OF GENERATED LOOPS
          81 WERE CREATED BY THE LOOP-DRIVEN ALGORITHM
           0 WERE CREATED IMPLICITLY

          81 IS THE TOTAL NUMBER OF PROCESSED LOOPS
          44     DIAGONAL LOOPS ARE STORED ON WORK15 IN     1 BUFFERS OF  10000 ELEMENTS.
          37 OFF DIAGONAL LOOPS ARE STORED ON WORK16 IN     1 BUFFERS OF  10000 ELEMENTS.
 ...... END OF ENERGY MATRIX CALCULATION ...... 
 CPU     0: STEP CPU TIME=     0.08 TOTAL CPU TIME=       2330.4 (     38.8 MIN)
 TOTAL WALL CLOCK TIME=       2349.0 SECONDS, CPU UTILIZATION IS    99.21%

          -----------------------------------------
          DAVIDSON METHOD CI-MATRIX DIAGONALIZATION
                   WRITTEN BY STEVE ELBERT
          -----------------------------------------
 NUMBER OF STATES REQUESTED =     4
 MAX. NUMB. OF EXPAN. VEC   =    30
 MAX. NUMB. IMPROVED STATES =     4
 MAX. NUMB. OF ITERATIONS   =   500
 CONVERGENCE CRITERION      =    1.0E-06

 CHOOSING TO SOLVE SECULAR EQUATION IN MEMORY
 NUMBER OF WORDS AVAILABLE =  348630643
 NUMBER OF WORDS USED      =      31357
 ENERGY MATRIX BUFFER SIZE =      10000
 SOLUTION FOUND WITH DIRECT METHOD

 STATE #    1  ENERGY =   -1483.288304777

      CSF      COEF    OCCUPANCY (IGNORING CORE)
      ---      ----    --------- --------- -----
        2   -0.107638  2121
        3   -0.111127  2112
        6    0.987100  2211

 THE PROJECTION OF THIS CI STATE ONTO SPACE SYMMETRY A    WEIGHS 1.0000E+00


 STATE #    2  ENERGY =   -1483.267945277

      CSF      COEF    OCCUPANCY (IGNORING CORE)
      ---      ----    --------- --------- -----
        2    0.593809  2121
        3    0.788556  2112
        6    0.152981  2211

 THE PROJECTION OF THIS CI STATE ONTO SPACE SYMMETRY A    WEIGHS 1.0000E+00


 STATE #    3  ENERGY =   -1483.249741210

      CSF      COEF    OCCUPANCY (IGNORING CORE)
      ---      ----    --------- --------- -----
        1    0.151238  1122
        4    0.793809  1221
        5   -0.587699  1212

 THE PROJECTION OF THIS CI STATE ONTO SPACE SYMMETRY A    WEIGHS 1.0000E+00


 STATE #    4  ENERGY =   -1483.229906967

      CSF      COEF    OCCUPANCY (IGNORING CORE)
      ---      ----    --------- --------- -----
        1    0.986823  1122
        2   -0.050825  2121
        4   -0.111180  1221
        5    0.104825  1212

 THE PROJECTION OF THIS CI STATE ONTO SPACE SYMMETRY A    WEIGHS 1.0000E+00

 ...... END OF CI-MATRIX DIAGONALIZATION ......
 CPU     0: STEP CPU TIME=     0.08 TOTAL CPU TIME=       2330.5 (     38.8 MIN)
 TOTAL WALL CLOCK TIME=       2349.4 SECONDS, CPU UTILIZATION IS    99.19%

          ---------------------
          STORE CSF INFORMATION
          --------------------

 READING THE DRT FILE
 TITLE=DRT2    Tue Jul 28 14:22:43 2020                                                
 NUMBER OF CONFIGURATIONS =          6

 READING THE CI VECTOR FILE
 RUN TITLE= C20N2H32O8                                                                     
 DRT TITLE=DRT2    Tue Jul 28 14:22:43 2020                                                
     4 STATES WERE COMPUTED, NWKS=         6

 STORING CSF AND CI COEF. INFORMATION FOR    4 STATES ON FILE  17.
     ENERGIES ARE ...
   -1488.3653217  -1488.3514494  -1488.3478610  -1488.3340999
 SAVING CSFS WITH COEFS LARGER THAN 2.50E-05
 SAVED CSFS:          6
 TOTAL CSFS:          6

 ...... DONE STORING CSF INFORMATION ......
 CPU     0: STEP CPU TIME=     0.00 TOTAL CPU TIME=       2330.5 (     38.8 MIN)
 TOTAL WALL CLOCK TIME=       2349.4 SECONDS, CPU UTILIZATION IS    99.19%
 CPU     0: STEP CPU TIME=     0.00 TOTAL CPU TIME=       2330.5 (     38.8 MIN)
 TOTAL WALL CLOCK TIME=       2349.4 SECONDS, CPU UTILIZATION IS    99.19%

 ++++++++++++++++++++++++++++++++++++++++++++++++++++++++++++++++++++++


 THE SYMMETRIES OF THE ANGULAR MOMENTUM L AND TRANSLATION R:
 LX BELONGS TO A   
 LY BELONGS TO A   
 LZ BELONGS TO A   
 RX BELONGS TO A   
 RY BELONGS TO A   
 RZ BELONGS TO A   
 SOC INTEGRALS NEED BE CALCULATED FOR LX: YEA 
 SOC INTEGRALS NEED BE CALCULATED FOR LY: YEA 
 SOC INTEGRALS NEED BE CALCULATED FOR LZ: YEA 

     -------------------------------------------
            DIRECT SPIN-ORBIT COUPLING
         (SHIRO KOSEKI AND DMITRI FEDOROV)

             ONE ELECTRON SO OPERATOR.
     -------------------------------------------


ENERGY FOR THE LOWEST STATE     =    -1488.3653216944
ENERGY TOLERANCE FOR SOC MATRIX =    -1388.3653216944 (HIGHEST STATE)
                           ETOL =      100.0000000000
                         UPPREN =    -1388.3653216944

  CI# RTS#     LOWEST ENERGY      HIGHEST ENERGY     NEXT ENERGY
    1    4    -1488.3653131965    -1488.3339785239
    2    4    -1488.3653216944    -1488.3340998608

         -------------------------------------
          ONE-ELECTRON SPIN-ORBIT AO INTEGRALS
         -------------------------------------
         USING    1011209 WORDS OF MEMORY
         2E SOC INTEGRALS WILL BE DISTRIBUTED
      ...... DONE WITH SPIN-ORBIT INTEGRALS ......
 CPU     0: STEP CPU TIME=     3.92 TOTAL CPU TIME=       2334.4 (     38.9 MIN)
 TOTAL WALL CLOCK TIME=       2354.0 SECONDS, CPU UTILIZATION IS    99.17%

   4409523 WORDS OF MEMORY ARE REQUIRED  FOR 1 PASS(ES)
   4409523 WORDS FOR INTEGRALS,   3405212 WORDS FOR CSFS.

 REFERENCE STATE IS SET TO    1 IN THE DRT NO. 1 (     0).

 THE FOLLOWING LEGEND IS USED BELOW:
 [C] - THE MATRIX ELEMENT ACTUALLY CALCULATED
 [P] - OBTAINED FROM [C] BY THE WIGNER-ECKART THEOREM (<HSO>)
 [Z] - ZERO BY POINT GROUP SYMMETRY
 [W] - ZERO BY THE WIGNER-ECKART THEOREM (<HSO>)
 [S] - ZERO BY SPIN ORTHOGONALITY (<R>)

 [Z]'S ARE NOT CALCULATED.


 CI STATE FORMAT:   N-(2S+1)G:B
 G- IRREP LABEL, B NUMBERS DEGENERATE COMPONENTS OF G
 N NUMBERS EQUIVALENT TERMS (2S+1)G:B

 STATE ID FORMAT: NCI*1000+IROOT,
 WHERE NCI IS THE NTH $DRT GROUP
 AND IROOT IS THE CI ROOT'S ORDINAL NUMBER.

 DIPOLE MOMENTS ARE IN E*BOHR UNITS. TO GET DEBYE, MULTIPLY BY 2.541766.

   < 1-1A    |R| 1-1A    > =      0.586549     -0.103679     -0.096870 [CCC]
 < 1-1A    (MS= 0.0)|HSO| 1-1A    (MS= 0.0)> =     0.0000     0.0000I    [W]
  
   < 1-1A    |R| 2-1A    > =     -0.238004      0.115052     -0.061018 [CCC]
 < 1-1A    (MS= 0.0)|HSO| 2-1A    (MS= 0.0)> =     0.0000     0.0000I    [W]
  
   < 1-1A    |R| 3-1A    > =     -0.086208      0.286545      0.064052 [CCC]
 < 1-1A    (MS= 0.0)|HSO| 3-1A    (MS= 0.0)> =     0.0000     0.0000I    [W]
  
   < 1-1A    |R| 4-1A    > =      0.001461      0.001882      0.001910 [CCC]
 < 1-1A    (MS= 0.0)|HSO| 4-1A    (MS= 0.0)> =     0.0000     0.0000I    [W]
  
   < 2-1A    |R| 2-1A    > =      0.375038     -0.357352      0.190631 [CCC]
 < 2-1A    (MS= 0.0)|HSO| 2-1A    (MS= 0.0)> =     0.0000     0.0000I    [W]
  
   < 2-1A    |R| 3-1A    > =     -0.002205     -0.003682      0.001243 [CCC]
 < 2-1A    (MS= 0.0)|HSO| 3-1A    (MS= 0.0)> =     0.0000     0.0000I    [W]
  
   < 2-1A    |R| 4-1A    > =     -0.084172      0.289499      0.058576 [CCC]
 < 2-1A    (MS= 0.0)|HSO| 4-1A    (MS= 0.0)> =     0.0000     0.0000I    [W]
  
   < 3-1A    |R| 3-1A    > =      0.758270      0.202745     -0.641400 [CCC]
 < 3-1A    (MS= 0.0)|HSO| 3-1A    (MS= 0.0)> =     0.0000     0.0000I    [W]
  
   < 3-1A    |R| 4-1A    > =     -0.237862      0.120710     -0.063171 [CCC]
 < 3-1A    (MS= 0.0)|HSO| 4-1A    (MS= 0.0)> =     0.0000     0.0000I    [W]
  
   < 4-1A    |R| 4-1A    > =      0.543561     -0.058913     -0.359105 [CCC]
 < 4-1A    (MS= 0.0)|HSO| 4-1A    (MS= 0.0)> =     0.0000     0.0000I    [W]
  
 CPU     0: STEP CPU TIME=   160.14 TOTAL CPU TIME=       2494.5 (     41.6 MIN)
 TOTAL WALL CLOCK TIME=       2515.0 SECONDS, CPU UTILIZATION IS    99.19%
   < 1-1A    |R| 1-3A    > =      0.000000      0.000000      0.000000 [SSS]
 < 1-1A    (MS= 0.0)|HSO| 1-3A    (MS= 0.0)> =     0.0000    -0.0722I    [C]
 < 1-1A    (MS= 0.0)|HSO| 1-3A    (MS= 1.0)> =     0.0131    -0.2489I    [C]
 < 1-1A    (MS= 0.0)|HSO| 1-3A    (MS=-1.0)> =     0.0131     0.2489I    [P]
  
   < 1-1A    |R| 2-3A    > =      0.000000      0.000000      0.000000 [SSS]
 < 1-1A    (MS= 0.0)|HSO| 2-3A    (MS= 0.0)> =     0.0000   -66.0903I    [C]
 < 1-1A    (MS= 0.0)|HSO| 2-3A    (MS= 1.0)> =    31.6117     9.8827I    [C]
 < 1-1A    (MS= 0.0)|HSO| 2-3A    (MS=-1.0)> =    31.6117    -9.8827I    [P]
  
   < 1-1A    |R| 3-3A    > =      0.000000      0.000000      0.000000 [SSS]
 < 1-1A    (MS= 0.0)|HSO| 3-3A    (MS= 0.0)> =     0.0000    -3.9275I    [C]
 < 1-1A    (MS= 0.0)|HSO| 3-3A    (MS= 1.0)> =     6.6295    51.1729I    [C]
 < 1-1A    (MS= 0.0)|HSO| 3-3A    (MS=-1.0)> =     6.6295   -51.1729I    [P]
  
   < 1-1A    |R| 4-3A    > =      0.000000      0.000000      0.000000 [SSS]
 < 1-1A    (MS= 0.0)|HSO| 4-3A    (MS= 0.0)> =     0.0000     0.8854I    [C]
 < 1-1A    (MS= 0.0)|HSO| 4-3A    (MS= 1.0)> =    -0.4184     0.0192I    [C]
 < 1-1A    (MS= 0.0)|HSO| 4-3A    (MS=-1.0)> =    -0.4184    -0.0192I    [P]
  
   < 2-1A    |R| 1-3A    > =      0.000000      0.000000      0.000000 [SSS]
 < 2-1A    (MS= 0.0)|HSO| 1-3A    (MS= 0.0)> =     0.0000    66.1191I    [C]
 < 2-1A    (MS= 0.0)|HSO| 1-3A    (MS= 1.0)> =   -31.6447   -10.2185I    [C]
 < 2-1A    (MS= 0.0)|HSO| 1-3A    (MS=-1.0)> =   -31.6447    10.2185I    [P]
  
   < 2-1A    |R| 2-3A    > =      0.000000      0.000000      0.000000 [SSS]
 < 2-1A    (MS= 0.0)|HSO| 2-3A    (MS= 0.0)> =     0.0000    -0.0806I    [C]
 < 2-1A    (MS= 0.0)|HSO| 2-3A    (MS= 1.0)> =     0.0290    -0.1267I    [C]
 < 2-1A    (MS= 0.0)|HSO| 2-3A    (MS=-1.0)> =     0.0290     0.1267I    [P]
  
   < 2-1A    |R| 3-3A    > =      0.000000      0.000000      0.000000 [SSS]
 < 2-1A    (MS= 0.0)|HSO| 3-3A    (MS= 0.0)> =     0.0000    -0.3662I    [C]
 < 2-1A    (MS= 0.0)|HSO| 3-3A    (MS= 1.0)> =     0.1915     0.2125I    [C]
 < 2-1A    (MS= 0.0)|HSO| 3-3A    (MS=-1.0)> =     0.1915    -0.2125I    [P]
  
   < 2-1A    |R| 4-3A    > =      0.000000      0.000000      0.000000 [SSS]
 < 2-1A    (MS= 0.0)|HSO| 4-3A    (MS= 0.0)> =     0.0000     4.0666I    [C]
 < 2-1A    (MS= 0.0)|HSO| 4-3A    (MS= 1.0)> =    -6.6940   -51.1910I    [C]
 < 2-1A    (MS= 0.0)|HSO| 4-3A    (MS=-1.0)> =    -6.6940    51.1910I    [P]
  
   < 3-1A    |R| 1-3A    > =      0.000000      0.000000      0.000000 [SSS]
 < 3-1A    (MS= 0.0)|HSO| 1-3A    (MS= 0.0)> =     0.0000    -3.7578I    [C]
 < 3-1A    (MS= 0.0)|HSO| 1-3A    (MS= 1.0)> =     6.5394    51.1347I    [C]
 < 3-1A    (MS= 0.0)|HSO| 1-3A    (MS=-1.0)> =     6.5394   -51.1347I    [P]
  
   < 3-1A    |R| 2-3A    > =      0.000000      0.000000      0.000000 [SSS]
 < 3-1A    (MS= 0.0)|HSO| 2-3A    (MS= 0.0)> =     0.0000    -0.8607I    [C]
 < 3-1A    (MS= 0.0)|HSO| 2-3A    (MS= 1.0)> =     0.3527    -0.4840I    [C]
 < 3-1A    (MS= 0.0)|HSO| 2-3A    (MS=-1.0)> =     0.3527     0.4840I    [P]
  
   < 3-1A    |R| 3-3A    > =      0.000000      0.000000      0.000000 [SSS]
 < 3-1A    (MS= 0.0)|HSO| 3-3A    (MS= 0.0)> =     0.0000     0.8863I    [C]
 < 3-1A    (MS= 0.0)|HSO| 3-3A    (MS= 1.0)> =    -0.4073     0.1197I    [C]
 < 3-1A    (MS= 0.0)|HSO| 3-3A    (MS=-1.0)> =    -0.4073    -0.1197I    [P]
  
   < 3-1A    |R| 4-3A    > =      0.000000      0.000000      0.000000 [SSS]
 < 3-1A    (MS= 0.0)|HSO| 4-3A    (MS= 0.0)> =     0.0000   -66.0601I    [C]
 < 3-1A    (MS= 0.0)|HSO| 4-3A    (MS= 1.0)> =    31.5881     9.8192I    [C]
 < 3-1A    (MS= 0.0)|HSO| 4-3A    (MS=-1.0)> =    31.5881    -9.8192I    [P]
  
   < 4-1A    |R| 1-3A    > =      0.000000      0.000000      0.000000 [SSS]
 < 4-1A    (MS= 0.0)|HSO| 1-3A    (MS= 0.0)> =     0.0000    -0.4119I    [C]
 < 4-1A    (MS= 0.0)|HSO| 1-3A    (MS= 1.0)> =     0.2462     0.6722I    [C]
 < 4-1A    (MS= 0.0)|HSO| 1-3A    (MS=-1.0)> =     0.2462    -0.6722I    [P]
  
   < 4-1A    |R| 2-3A    > =      0.000000      0.000000      0.000000 [SSS]
 < 4-1A    (MS= 0.0)|HSO| 2-3A    (MS= 0.0)> =     0.0000    -3.9106I    [C]
 < 4-1A    (MS= 0.0)|HSO| 2-3A    (MS= 1.0)> =     6.6150    51.1627I    [C]
 < 4-1A    (MS= 0.0)|HSO| 2-3A    (MS=-1.0)> =     6.6150   -51.1627I    [P]
  
   < 4-1A    |R| 3-3A    > =      0.000000      0.000000      0.000000 [SSS]
 < 4-1A    (MS= 0.0)|HSO| 3-3A    (MS= 0.0)> =     0.0000   -66.1269I    [C]
 < 4-1A    (MS= 0.0)|HSO| 3-3A    (MS= 1.0)> =    31.6489    10.1686I    [C]
 < 4-1A    (MS= 0.0)|HSO| 3-3A    (MS=-1.0)> =    31.6489   -10.1686I    [P]
  
   < 4-1A    |R| 4-3A    > =      0.000000      0.000000      0.000000 [SSS]
 < 4-1A    (MS= 0.0)|HSO| 4-3A    (MS= 0.0)> =     0.0000    -0.8930I    [C]
 < 4-1A    (MS= 0.0)|HSO| 4-3A    (MS= 1.0)> =     0.4141    -0.0076I    [C]
 < 4-1A    (MS= 0.0)|HSO| 4-3A    (MS=-1.0)> =     0.4141     0.0076I    [P]
  
 CPU     0: STEP CPU TIME=     0.00 TOTAL CPU TIME=       2494.5 (     41.6 MIN)
 TOTAL WALL CLOCK TIME=       2515.0 SECONDS, CPU UTILIZATION IS    99.19%
   < 1-3A    |R| 1-3A    > =      0.584441     -0.100218     -0.096432 [CCC]
 < 1-3A    (MS= 1.0)|HSO| 1-3A    (MS= 1.0)> =     0.0000    -0.0000I    [C]
 < 1-3A    (MS= 0.0)|HSO| 1-3A    (MS= 0.0)> =    -0.0000     0.0000I    [W]
 < 1-3A    (MS=-1.0)|HSO| 1-3A    (MS=-1.0)> =    -0.0000     0.0000I    [P]
 < 1-3A    (MS= 0.0)|HSO| 1-3A    (MS= 1.0)> =    -0.0000    -0.0000I    [C]
 < 1-3A    (MS= 1.0)|HSO| 1-3A    (MS= 0.0)> =     0.0000    -0.0000I    [P]
 < 1-3A    (MS=-1.0)|HSO| 1-3A    (MS= 0.0)> =    -0.0000    -0.0000I    [P]
 < 1-3A    (MS= 0.0)|HSO| 1-3A    (MS=-1.0)> =     0.0000    -0.0000I    [P]
  
   < 1-3A    |R| 2-3A    > =     -0.239769      0.116911     -0.059883 [CCC]
 < 1-3A    (MS= 1.0)|HSO| 2-3A    (MS= 1.0)> =     0.0000   -66.1050I    [C]
 < 1-3A    (MS= 0.0)|HSO| 2-3A    (MS= 0.0)> =    -0.0000     0.0000I    [W]
 < 1-3A    (MS=-1.0)|HSO| 2-3A    (MS=-1.0)> =    -0.0000    66.1050I    [P]
 < 1-3A    (MS= 0.0)|HSO| 2-3A    (MS= 1.0)> =   -31.6235   -10.0558I    [C]
 < 1-3A    (MS= 1.0)|HSO| 2-3A    (MS= 0.0)> =    31.6235   -10.0558I    [P]
 < 1-3A    (MS=-1.0)|HSO| 2-3A    (MS= 0.0)> =   -31.6235   -10.0558I    [P]
 < 1-3A    (MS= 0.0)|HSO| 2-3A    (MS=-1.0)> =    31.6235   -10.0558I    [P]
  
   < 1-3A    |R| 3-3A    > =      0.086482     -0.288174     -0.061607 [CCC]
 < 1-3A    (MS= 1.0)|HSO| 3-3A    (MS= 1.0)> =     0.0000     3.7641I    [C]
 < 1-3A    (MS= 0.0)|HSO| 3-3A    (MS= 0.0)> =     0.0000    -0.0000I    [W]
 < 1-3A    (MS=-1.0)|HSO| 3-3A    (MS=-1.0)> =     0.0000    -3.7641I    [P]
 < 1-3A    (MS= 0.0)|HSO| 3-3A    (MS= 1.0)> =     6.5458    51.1440I    [C]
 < 1-3A    (MS= 1.0)|HSO| 3-3A    (MS= 0.0)> =    -6.5458    51.1440I    [P]
 < 1-3A    (MS=-1.0)|HSO| 3-3A    (MS= 0.0)> =     6.5458    51.1440I    [P]
 < 1-3A    (MS= 0.0)|HSO| 3-3A    (MS=-1.0)> =    -6.5458    51.1440I    [P]
  
   < 1-3A    |R| 4-3A    > =      0.002366     -0.001549     -0.000022 [CCC]
 < 1-3A    (MS= 1.0)|HSO| 4-3A    (MS= 1.0)> =     0.0000     0.5545I    [C]
 < 1-3A    (MS= 0.0)|HSO| 4-3A    (MS= 0.0)> =     0.0000    -0.0000I    [W]
 < 1-3A    (MS=-1.0)|HSO| 4-3A    (MS=-1.0)> =     0.0000    -0.5545I    [P]
 < 1-3A    (MS= 0.0)|HSO| 4-3A    (MS= 1.0)> =     0.2661     0.1673I    [C]
 < 1-3A    (MS= 1.0)|HSO| 4-3A    (MS= 0.0)> =    -0.2661     0.1673I    [P]
 < 1-3A    (MS=-1.0)|HSO| 4-3A    (MS= 0.0)> =     0.2661     0.1673I    [P]
 < 1-3A    (MS= 0.0)|HSO| 4-3A    (MS=-1.0)> =    -0.2661     0.1673I    [P]
  
   < 2-3A    |R| 2-3A    > =      0.374697     -0.355899      0.191323 [CCC]
 < 2-3A    (MS= 1.0)|HSO| 2-3A    (MS= 1.0)> =     0.0000    -0.0000I    [C]
 < 2-3A    (MS= 0.0)|HSO| 2-3A    (MS= 0.0)> =    -0.0000     0.0000I    [W]
 < 2-3A    (MS=-1.0)|HSO| 2-3A    (MS=-1.0)> =    -0.0000     0.0000I    [P]
 < 2-3A    (MS= 0.0)|HSO| 2-3A    (MS= 1.0)> =     0.0000    -0.0000I    [C]
 < 2-3A    (MS= 1.0)|HSO| 2-3A    (MS= 0.0)> =    -0.0000    -0.0000I    [P]
 < 2-3A    (MS=-1.0)|HSO| 2-3A    (MS= 0.0)> =     0.0000    -0.0000I    [P]
 < 2-3A    (MS= 0.0)|HSO| 2-3A    (MS=-1.0)> =    -0.0000    -0.0000I    [P]
  
   < 2-3A    |R| 3-3A    > =      0.002206     -0.002363      0.001546 [CCC]
 < 2-3A    (MS= 1.0)|HSO| 3-3A    (MS= 1.0)> =     0.0000    -0.5301I    [C]
 < 2-3A    (MS= 0.0)|HSO| 3-3A    (MS= 0.0)> =    -0.0000     0.0000I    [W]
 < 2-3A    (MS=-1.0)|HSO| 3-3A    (MS=-1.0)> =    -0.0000     0.5301I    [P]
 < 2-3A    (MS= 0.0)|HSO| 3-3A    (MS= 1.0)> =    -0.2460     0.0071I    [C]
 < 2-3A    (MS= 1.0)|HSO| 3-3A    (MS= 0.0)> =     0.2460     0.0071I    [P]
 < 2-3A    (MS=-1.0)|HSO| 3-3A    (MS= 0.0)> =    -0.2460     0.0071I    [P]
 < 2-3A    (MS= 0.0)|HSO| 3-3A    (MS=-1.0)> =     0.2460     0.0071I    [P]
  
   < 2-3A    |R| 4-3A    > =     -0.084228      0.290573      0.056829 [CCC]
 < 2-3A    (MS= 1.0)|HSO| 4-3A    (MS= 1.0)> =     0.0000    -4.0707I    [C]
 < 2-3A    (MS= 0.0)|HSO| 4-3A    (MS= 0.0)> =    -0.0000     0.0000I    [W]
 < 2-3A    (MS=-1.0)|HSO| 4-3A    (MS=-1.0)> =    -0.0000     4.0707I    [P]
 < 2-3A    (MS= 0.0)|HSO| 4-3A    (MS= 1.0)> =    -6.6955   -51.1927I    [C]
 < 2-3A    (MS= 1.0)|HSO| 4-3A    (MS= 0.0)> =     6.6955   -51.1927I    [P]
 < 2-3A    (MS=-1.0)|HSO| 4-3A    (MS= 0.0)> =    -6.6955   -51.1927I    [P]
 < 2-3A    (MS= 0.0)|HSO| 4-3A    (MS=-1.0)> =     6.6955   -51.1927I    [P]
  
   < 3-3A    |R| 3-3A    > =      0.759821      0.201594     -0.644004 [CCC]
 < 3-3A    (MS= 1.0)|HSO| 3-3A    (MS= 1.0)> =     0.0000     0.0000I    [C]
 < 3-3A    (MS= 0.0)|HSO| 3-3A    (MS= 0.0)> =     0.0000    -0.0000I    [W]
 < 3-3A    (MS=-1.0)|HSO| 3-3A    (MS=-1.0)> =     0.0000    -0.0000I    [P]
 < 3-3A    (MS= 0.0)|HSO| 3-3A    (MS= 1.0)> =     0.0000    -0.0000I    [C]
 < 3-3A    (MS= 1.0)|HSO| 3-3A    (MS= 0.0)> =    -0.0000    -0.0000I    [P]
 < 3-3A    (MS=-1.0)|HSO| 3-3A    (MS= 0.0)> =     0.0000    -0.0000I    [P]
 < 3-3A    (MS= 0.0)|HSO| 3-3A    (MS=-1.0)> =    -0.0000    -0.0000I    [P]
  
   < 3-3A    |R| 4-3A    > =      0.237930     -0.114784      0.060007 [CCC]
 < 3-3A    (MS= 1.0)|HSO| 4-3A    (MS= 1.0)> =     0.0000    66.1163I    [C]
 < 3-3A    (MS= 0.0)|HSO| 4-3A    (MS= 0.0)> =     0.0000    -0.0000I    [W]
 < 3-3A    (MS=-1.0)|HSO| 4-3A    (MS=-1.0)> =     0.0000   -66.1163I    [P]
 < 3-3A    (MS= 0.0)|HSO| 4-3A    (MS= 1.0)> =    31.6288     9.9888I    [C]
 < 3-3A    (MS= 1.0)|HSO| 4-3A    (MS= 0.0)> =   -31.6288     9.9888I    [P]
 < 3-3A    (MS=-1.0)|HSO| 4-3A    (MS= 0.0)> =    31.6288     9.9888I    [P]
 < 3-3A    (MS= 0.0)|HSO| 4-3A    (MS=-1.0)> =   -31.6288     9.9888I    [P]
  
   < 4-3A    |R| 4-3A    > =      0.551551     -0.063910     -0.357915 [CCC]
 < 4-3A    (MS= 1.0)|HSO| 4-3A    (MS= 1.0)> =     0.0000    -0.0000I    [C]
 < 4-3A    (MS= 0.0)|HSO| 4-3A    (MS= 0.0)> =    -0.0000     0.0000I    [W]
 < 4-3A    (MS=-1.0)|HSO| 4-3A    (MS=-1.0)> =    -0.0000     0.0000I    [P]
 < 4-3A    (MS= 0.0)|HSO| 4-3A    (MS= 1.0)> =    -0.0000    -0.0000I    [C]
 < 4-3A    (MS= 1.0)|HSO| 4-3A    (MS= 0.0)> =     0.0000    -0.0000I    [P]
 < 4-3A    (MS=-1.0)|HSO| 4-3A    (MS= 0.0)> =    -0.0000    -0.0000I    [P]
 < 4-3A    (MS= 0.0)|HSO| 4-3A    (MS=-1.0)> =     0.0000    -0.0000I    [P]
  
 CPU     0: STEP CPU TIME=     0.00 TOTAL CPU TIME=       2494.5 (     41.6 MIN)
 TOTAL WALL CLOCK TIME=       2515.0 SECONDS, CPU UTILIZATION IS    99.19%

 >>> DIMENSION OF HSO MATRIX =      16
     LARGEST NUMBER OF WALKS =      10

     THE MAX HSO MATRIX ELEMENT ABSOLUTE ERROR IS 6.61E-03 CM-1.
     TO DECREASE THE ERROR MAKE SYMTOL SMALLER.

     CI   ADIABATIC STATES (CM-1 UNIT) ---
             0.000       3044.324       3828.327       6877.283         -1.865
            -1.865         -1.865       3042.796       3042.796       3042.796
          3830.381       3830.381       3830.381       6850.652       6850.652
          6850.652

 WEIGHTS OF SO   CI   STATES ---

 STATE   1: RELATIVE E=         -5.481 CM-1; WEIGHT = 0.966  2001
         1.0000
          1      2      3      4      5      6      7      8
         0.0332 0.0000 0.0003 0.0000 0.9657 0.0007 0.0000 0.0000

 STATE   2: RELATIVE E=         -5.415 CM-1; WEIGHT = 0.999  2001
         1.0000
          1      2      3      4      5      6      7      8
         0.0003 0.0007 0.0000 0.0000 0.9987 0.0000 0.0003 0.0000

 STATE   3: RELATIVE E=         -5.413 CM-1; WEIGHT = 0.999  2001
         1.0000
          1      2      3      4      5      6      7      8
         0.0000 0.0000 0.0000 0.0000 0.9989 0.0007 0.0004 0.0000

 STATE   4: RELATIVE E=         -3.482 CM-1; WEIGHT = 0.965  1001
         1.0000
          1      2      3      4      5      6      7      8
         0.9654 0.0000 0.0000 0.0000 0.0335 0.0007 0.0004 0.0000

 STATE   5: RELATIVE E=       3043.529 CM-1; WEIGHT = 0.983  2002
         1.0000
          1      2      3      4      5      6      7      8
         0.0001 0.0161 0.0000 0.0002 0.0006 0.9828 0.0000 0.0002

 STATE   6: RELATIVE E=       3043.548 CM-1; WEIGHT = 0.999  2002
         1.0000
          1      2      3      4      5      6      7      8
         0.0000 0.0000 0.0000 0.0000 0.0007 0.9989 0.0000 0.0004

 STATE   7: RELATIVE E=       3043.551 CM-1; WEIGHT = 0.999  2002
         1.0000
          1      2      3      4      5      6      7      8
         0.0006 0.0003 0.0000 0.0002 0.0001 0.9986 0.0000 0.0002

 STATE   8: RELATIVE E=       3045.105 CM-1; WEIGHT = 0.982  1002
         1.0000
          1      2      3      4      5      6      7      8
         0.0000 0.9825 0.0000 0.0000 0.0007 0.0165 0.0000 0.0004

 STATE   9: RELATIVE E=       3827.099 CM-1; WEIGHT = 0.846  1003
         1.0000
          1      2      3      4      5      6      7      8
         0.0000 0.0000 0.8463 0.0001 0.0004 0.0000 0.1526 0.0006

 STATE  10: RELATIVE E=       3829.598 CM-1; WEIGHT = 0.999  2003
         1.0000
          1      2      3      4      5      6      7      8
         0.0000 0.0000 0.0000 0.0000 0.0004 0.0000 0.9989 0.0007

 STATE  11: RELATIVE E=       3829.599 CM-1; WEIGHT = 0.999  2003
         1.0000
          1      2      3      4      5      6      7      8
         0.0004 0.0000 0.0000 0.0001 0.0000 0.0000 0.9989 0.0006

 STATE  12: RELATIVE E=       3830.069 CM-1; WEIGHT = 0.846  2003
         1.0000
          1      2      3      4      5      6      7      8
         0.0000 0.0000 0.1526 0.0005 0.0004 0.0000 0.8463 0.0002

 STATE  13: RELATIVE E=       6854.181 CM-1; WEIGHT = 0.997  2004
         1.0000
          1      2      3      4      5      6      7      8
         0.0000 0.0000 0.0007 0.0016 0.0000 0.0003 0.0000 0.9974

 STATE  14: RELATIVE E=       6854.229 CM-1; WEIGHT = 0.999  2004
         1.0000
          1      2      3      4      5      6      7      8
         0.0000 0.0003 0.0000 0.0000 0.0000 0.0000 0.0007 0.9989

 STATE  15: RELATIVE E=       6854.230 CM-1; WEIGHT = 0.999  2004
         1.0000
          1      2      3      4      5      6      7      8
         0.0000 0.0000 0.0000 0.0000 0.0000 0.0004 0.0007 0.9989

 STATE  16: RELATIVE E=       6880.876 CM-1; WEIGHT = 0.997  1004
         1.0000
          1      2      3      4      5      6      7      8
         0.0000 0.0000 0.0000 0.9973 0.0000 0.0004 0.0007 0.0016


 -----------------------------------------------------------
 EIGENVALUES AND EIGENVECTORS OF THE SO   CI   HAMILTONIAN
 -----------------------------------------------------------

                          1          2          3          4          5
   STATE ENERGY ---       -5.48      -5.42      -5.41      -3.48    3043.53
       STATE ID ---       2001       2001       2001       1001       2002

    1< 1>  1(  0.0) R  -0.182226   0.016682   0.001411   0.982569  -0.010972
                   I   0.000000   0.000000   0.000000   0.000000   0.000000
    2< 2>  1(  0.0) R  -0.001898  -0.026532  -0.000351   0.000102   0.127031
                   I   0.000000   0.000000   0.000000  -0.000000   0.000000
    3< 3>  1(  0.0) R   0.018271   0.004211  -0.000093   0.003322   0.001446
                   I  -0.000000  -0.000000  -0.000000   0.000000  -0.000000
    4< 4>  1(  0.0) R   0.000096   0.000102  -0.000483   0.000165  -0.014215
                   I   0.000000   0.000000  -0.000000  -0.000000  -0.000000
    5< 1>  3(  1.0) R   0.000729  -0.398506   0.583627   0.006062  -0.015475
                   I   0.689249   0.076731   0.050219   0.126453  -0.000846
    6< 1>  3(  0.0) R  -0.000000  -0.000000   0.000000   0.000000   0.000000
                   I   0.124871  -0.818085  -0.559144   0.037851   0.010389
    7< 1>  3( -1.0) R   0.000729  -0.398506   0.583627   0.006062  -0.015475
                   I  -0.689249  -0.076731  -0.050219  -0.126453   0.000846
    8< 2>  3(  1.0) R   0.017254  -0.001209  -0.000771  -0.007336  -0.182977
                   I   0.000688   0.000214  -0.018462   0.003450  -0.575848
    9< 2>  3(  0.0) R  -0.000000  -0.000000   0.000000   0.000000   0.000000
                   I  -0.010368   0.000676  -0.004925  -0.023991  -0.502616
   10< 2>  3( -1.0) R   0.017254  -0.001209  -0.000771  -0.007336  -0.182977
                   I  -0.000688  -0.000214   0.018462  -0.003450   0.575848
   11< 3>  3(  1.0) R  -0.002026   0.010811   0.007406  -0.002328  -0.000533
                   I  -0.002646   0.001227   0.001546   0.013064  -0.000172
   12< 3>  3(  0.0) R   0.000000   0.000000  -0.000000  -0.000000   0.000000
                   I   0.002562  -0.010386   0.015743  -0.000414  -0.000102
   13< 3>  3( -1.0) R  -0.002026   0.010811   0.007406  -0.002328  -0.000533
                   I   0.002646  -0.001227  -0.001546  -0.013064   0.000172
   14< 4>  3(  1.0) R  -0.000211  -0.000022  -0.000076  -0.000269  -0.007160
                   I  -0.000017   0.000357   0.000066  -0.000034  -0.002404
   15< 4>  3(  0.0) R   0.000000   0.000000  -0.000000  -0.000000   0.000000
                   I  -0.000437  -0.000007   0.000117   0.000322   0.007051
   16< 4>  3( -1.0) R  -0.000211  -0.000022  -0.000076  -0.000269  -0.007160
                   I   0.000017  -0.000357  -0.000066   0.000034   0.002404

                          6          7          8          9         10
   STATE ENERGY ---     3043.55    3043.55    3045.10    3827.10    3829.60
       STATE ID ---       2002       2002       1002       1003       2003

    1< 1>  1(  0.0) R  -0.004165  -0.023840   0.000958   0.000305   0.001914
                   I   0.000000   0.000000   0.000000   0.000000   0.000000
    2< 2>  1(  0.0) R  -0.001449  -0.017874   0.991194  -0.000336  -0.000457
                   I   0.000000  -0.000000  -0.000000  -0.000000   0.000000
    3< 3>  1(  0.0) R  -0.000366   0.000619  -0.000028  -0.919946   0.000417
                   I   0.000000  -0.000000   0.000000  -0.000000  -0.000000
    4< 4>  1(  0.0) R   0.002076   0.012319   0.002066   0.009778  -0.000917
                   I  -0.000000   0.000000  -0.000000   0.000000  -0.000000
    5< 1>  3(  1.0) R   0.000466   0.006654  -0.008349   0.002794  -0.007266
                   I  -0.018091   0.003682   0.003527   0.012686  -0.001514
    6< 1>  3(  0.0) R  -0.000000   0.000000  -0.000000   0.000000  -0.000000
                   I  -0.005899  -0.004642  -0.023292  -0.004973  -0.015764
    7< 1>  3( -1.0) R   0.000466   0.006654  -0.008349   0.002794  -0.007266
                   I   0.018091  -0.003682  -0.003527  -0.012686   0.001514
    8< 2>  3(  1.0) R   0.520293  -0.441603   0.016249  -0.000177  -0.000204
                   I   0.120228   0.383231   0.080887  -0.000680   0.000560
    9< 2>  3(  0.0) R  -0.000000   0.000000   0.000000   0.000000   0.000000
                   I  -0.654678  -0.561116   0.053338  -0.001284   0.000113
   10< 2>  3( -1.0) R   0.520293  -0.441603   0.016249  -0.000177  -0.000204
                   I  -0.120228  -0.383231  -0.080887   0.000680  -0.000560
   11< 3>  3(  1.0) R   0.000184   0.000368   0.000110  -0.147457  -0.574428
                   I  -0.000600  -0.000179   0.000317  -0.043972  -0.124874
   12< 3>  3(  0.0) R  -0.000000   0.000000  -0.000000   0.000000   0.000000
                   I  -0.000104  -0.000025  -0.000718  -0.324450   0.554794
   13< 3>  3( -1.0) R   0.000184   0.000368   0.000110  -0.147457  -0.574428
                   I   0.000600   0.000179  -0.000317   0.043972   0.124874
   14< 4>  3(  1.0) R  -0.008661  -0.007173   0.002545   0.011618   0.000897
                   I  -0.001685  -0.000265  -0.013249  -0.002814  -0.018370
   15< 4>  3(  0.0) R  -0.000000   0.000000   0.000000  -0.000000  -0.000000
                   I  -0.014423   0.010490   0.000343   0.018213  -0.006419
   16< 4>  3( -1.0) R  -0.008661  -0.007173   0.002545   0.011618   0.000897
                   I   0.001685   0.000265   0.013249   0.002814   0.018370

                         11         12         13         14         15
   STATE ENERGY ---     3829.60    3830.07    6854.18    6854.23    6854.23
       STATE ID ---       2003       2003       2004       2004       2004

    1< 1>  1(  0.0) R   0.018952  -0.000646  -0.000160  -0.000042  -0.000491
                   I   0.000000   0.000000   0.000000   0.000000   0.000000
    2< 2>  1(  0.0) R   0.000516   0.000416  -0.004861   0.018559  -0.000589
                   I  -0.000000  -0.000000   0.000000   0.000000  -0.000000
    3< 3>  1(  0.0) R   0.002972  -0.390654   0.026713  -0.000931  -0.000033
                   I   0.000000  -0.000000  -0.000000  -0.000000   0.000000
    4< 4>  1(  0.0) R  -0.008614  -0.023166  -0.039503  -0.005909   0.000366
                   I  -0.000000  -0.000000   0.000000  -0.000000   0.000000
    5< 1>  3(  1.0) R   0.000285  -0.010976   0.000037  -0.000258  -0.000070
                   I   0.000090   0.004248  -0.000355  -0.000031   0.000062
    6< 1>  3(  0.0) R   0.000000   0.000000   0.000000   0.000000  -0.000000
                   I   0.002016   0.009227   0.000010  -0.000372   0.000126
    7< 1>  3( -1.0) R   0.000285  -0.010976   0.000037  -0.000258  -0.000070
                   I  -0.000090  -0.004248   0.000355   0.000031  -0.000062
    8< 2>  3(  1.0) R  -0.000657   0.000020   0.010848   0.002617  -0.007396
                   I  -0.000025   0.000099   0.001557   0.000299  -0.001605
    9< 2>  3(  0.0) R  -0.000000   0.000000  -0.000000   0.000000  -0.000000
                   I   0.000003  -0.000484  -0.010214  -0.003177  -0.015913
   10< 2>  3( -1.0) R  -0.000657   0.000020   0.010848   0.002617  -0.007396
                   I   0.000025  -0.000099  -0.001557  -0.000299   0.001605
   11< 3>  3(  1.0) R   0.163512   0.347870  -0.001005  -0.015818   0.001110
                   I  -0.687234   0.098186   0.000118  -0.000864   0.018643
   12< 3>  3(  0.0) R  -0.000000  -0.000000  -0.000000  -0.000000   0.000000
                   I   0.029226   0.764858  -0.000317   0.014685   0.004583
   13< 3>  3( -1.0) R   0.163512   0.347870  -0.001005  -0.015818   0.001110
                   I   0.687234  -0.098186  -0.000118   0.000864  -0.018643
   14< 4>  3(  1.0) R   0.014917  -0.000599   0.391326   0.026519   0.587690
                   I   0.003274  -0.001675  -0.097042   0.699247   0.033056
   15< 4>  3(  0.0) R   0.000000  -0.000000   0.000000  -0.000000   0.000000
                   I  -0.013342   0.012906   0.819908   0.139921  -0.553143
   16< 4>  3( -1.0) R   0.014917  -0.000599   0.391326   0.026519   0.587690
                   I  -0.003274   0.001675   0.097042  -0.699247  -0.033056

                         16
   STATE ENERGY ---     6880.88
       STATE ID ---       1004

    1< 1>  1(  0.0) R   0.000140
                   I   0.000000
    2< 2>  1(  0.0) R  -0.000081
                   I   0.000000
    3< 3>  1(  0.0) R   0.001033
                   I  -0.000000
    4< 4>  1(  0.0) R   0.998666
                   I   0.000000
    5< 1>  3(  1.0) R  -0.000250
                   I  -0.000139
    6< 1>  3(  0.0) R   0.000000
                   I   0.000324
    7< 1>  3( -1.0) R  -0.000250
                   I   0.000139
    8< 2>  3(  1.0) R   0.002170
                   I  -0.013278
    9< 2>  3(  0.0) R   0.000000
                   I   0.000605
   10< 2>  3( -1.0) R   0.002170
                   I   0.013278
   11< 3>  3(  1.0) R   0.010253
                   I  -0.003343
   12< 3>  3(  0.0) R  -0.000000
                   I   0.021762
   13< 3>  3( -1.0) R   0.010253
                   I   0.003343
   14< 4>  3(  1.0) R   0.015422
                   I   0.000287
   15< 4>  3(  0.0) R   0.000000
                   I   0.033463
   16< 4>  3( -1.0) R   0.015422
                   I  -0.000287

   SPIN-MIXED   CI   STATES (CM-1 UNIT) ---
 (RELATIVE TO THE LOWEST SPIN-MIXED STATE)
           0.000          0.065          0.068          1.999       3049.010
        3049.029       3049.031       3050.585       3832.580       3835.079
        3835.080       3835.550       6859.662       6859.710       6859.711
        6886.357

   SPIN-MIXED   CI   STATES (CM-1 UNIT) ---
      1(   2001)     2(   2001)     3(   2001)     4(   1001)     5(   2002)
          -5.481         -5.415         -5.413         -3.482       3043.529
      6(   2002)     7(   2002)     8(   1002)     9(   1003)    10(   2003)
        3043.548       3043.551       3045.105       3827.099       3829.598
     11(   2003)    12(   2003)    13(   2004)    14(   2004)    15(   2004)
        3829.599       3830.069       6854.181       6854.229       6854.230
     16(   1004)
        6880.876

 NON-ZERO   CI   SPIN-ORBIT COUPLING CONSTANTS (CM-1)
 ---------------------------------------------------------------------
 MUL1(CI)|MUL2(CI)| CI ROOT 1 | CI ROOT 2 |    FULL     | 1E ONLY
 ---------------------------------------------------------------------
  1 ( 1) | 3 ( 2) |     1     |     1     |         0.36|
  1 ( 1) | 3 ( 2) |     1     |     2     |        81.01|
  1 ( 1) | 3 ( 2) |     1     |     3     |        73.08|
  1 ( 1) | 3 ( 2) |     1     |     4     |         1.07|
  1 ( 1) | 3 ( 2) |     2     |     1     |        81.14|
  1 ( 1) | 3 ( 2) |     2     |     2     |         0.20|
  1 ( 1) | 3 ( 2) |     2     |     3     |         0.55|
  1 ( 1) | 3 ( 2) |     2     |     4     |        73.12|
  1 ( 1) | 3 ( 2) |     3     |     1     |        73.00|
  1 ( 1) | 3 ( 2) |     3     |     2     |         1.21|
  1 ( 1) | 3 ( 2) |     3     |     3     |         1.07|
  1 ( 1) | 3 ( 2) |     3     |     4     |        80.95|
  1 ( 1) | 3 ( 2) |     4     |     1     |         1.09|
  1 ( 1) | 3 ( 2) |     4     |     2     |        73.06|
  1 ( 1) | 3 ( 2) |     4     |     3     |        81.13|
  1 ( 1) | 3 ( 2) |     4     |     4     |         1.07|
  3 ( 2) | 3 ( 2) |     1     |     2     |       114.65|
  3 ( 2) | 3 ( 2) |     1     |     3     |       103.26|
  3 ( 2) | 3 ( 2) |     1     |     4     |         1.01|
  3 ( 2) | 3 ( 2) |     2     |     3     |         0.90|
  3 ( 2) | 3 ( 2) |     2     |     4     |       103.42|
  3 ( 2) | 3 ( 2) |     3     |     4     |       114.64|
 ---------------------------------------------------------------------


 ***** START CALCULATING TRANSITION MOMENT AMONG SPIN-MIXED   CI   STATES *****

 NUMBER OF ORBITALS            =    4
 DIMENSION OF HSO MATRIX       =   16
 NUMBER OF SPIN-MULTIPLICITIES =    2

 NOTE THAT T(X),T(Y),T(Z) ARE COMPLEX NUMBERS.


        STATES         ENERGY DIFF.         T(X)                   T(Y)                   T(Z)              TM
    1( 2001)   1( 2001)        0.00    0.58441    0.00000I   -0.10039   -0.00000I   -0.09646   -0.00000I    0.60077
    1( 2001)   2( 2001)        0.07    0.00000   -0.00000I    0.00001    0.00000I   -0.00000    0.00000I    0.00001
    1( 2001)   4( 1001)        2.00   -0.00034   -0.00000I    0.00058    0.00000I    0.00013    0.00000I    0.00068
    1( 2001)   5( 2002)     3049.01    0.21166    0.00000I   -0.10248   -0.00000I    0.05214    0.00000I    0.24087
    1( 2001)   6( 2002)     3049.03   -0.02570    0.00000I    0.00378    0.00000I    0.00210   -0.00000I    0.02607
    1( 2001)   7( 2002)     3049.03   -0.10872   -0.00000I    0.05612    0.00000I   -0.03021    0.00000I    0.12603
    1( 2001)   8( 1002)     3050.59    0.01496    0.00000I   -0.00660   -0.00000I    0.00346    0.00000I    0.01672
    1( 2001)   9( 1003)     3832.58   -0.02594    0.00000I    0.07211   -0.00000I    0.02622    0.00000I    0.08099
    1( 2001)  10( 2003)     3835.08   -0.00848   -0.00000I    0.03141   -0.00000I    0.00389    0.00000I    0.03277
    1( 2001)  11( 2003)     3835.08   -0.08103   -0.00000I    0.27294    0.00000I    0.05647   -0.00000I    0.29026
    1( 2001)  12( 2003)     3835.55    0.01278   -0.00000I   -0.04854    0.00000I   -0.00578    0.00000I    0.05053
    1( 2001)  13( 2004)     6859.66   -0.00006    0.00000I    0.00007   -0.00000I   -0.00001   -0.00000I    0.00009
    1( 2001)  14( 2004)     6859.71    0.00233    0.00000I   -0.00152   -0.00000I   -0.00002   -0.00000I    0.00278
    1( 2001)  15( 2004)     6859.71    0.00006   -0.00000I    0.00001    0.00000I   -0.00010    0.00000I    0.00012
    1( 2001)  16( 1004)     6886.36   -0.00023   -0.00000I   -0.00028    0.00000I   -0.00044    0.00000I    0.00057
    2( 2001)   2( 2001)        0.00    0.58436    0.00000I   -0.10029    0.00000I   -0.09643   -0.00000I    0.60069
    2( 2001)   4( 1001)        1.93   -0.00000   -0.00000I   -0.00003    0.00000I    0.00003    0.00000I    0.00004
    2( 2001)   5( 2002)     3048.94   -0.11226   -0.00000I    0.05598    0.00000I   -0.02923    0.00000I    0.12880
    2( 2001)   6( 2002)     3048.96   -0.03303   -0.00000I    0.01668    0.00000I   -0.00878   -0.00000I    0.03803
    2( 2001)   7( 2002)     3048.97   -0.20899    0.00000I    0.10144   -0.00000I   -0.05175    0.00000I    0.23801
    2( 2001)   8( 1002)     3050.52    0.01219    0.00000I    0.00333    0.00000I   -0.00593   -0.00000I    0.01396
    2( 2001)   9( 1003)     3832.51    0.03288    0.00000I   -0.11402   -0.00000I   -0.02214   -0.00000I    0.12072
    2( 2001)  10( 2003)     3835.01   -0.00458   -0.00000I   -0.00119    0.00000I    0.01106    0.00000I    0.01203
    2( 2001)  11( 2003)     3835.01   -0.02222    0.00000I    0.07541   -0.00000I    0.01516    0.00000I    0.08006
    2( 2001)  12( 2003)     3835.48   -0.07677   -0.00000I    0.25375    0.00000I    0.05532    0.00000I    0.27082
    2( 2001)  13( 2004)     6859.60   -0.00236    0.00000I    0.00154   -0.00000I    0.00002   -0.00000I    0.00282
    2( 2001)  14( 2004)     6859.64   -0.00007   -0.00000I    0.00005    0.00000I   -0.00000   -0.00000I    0.00008
    2( 2001)  15( 2004)     6859.65   -0.00009    0.00000I    0.00006   -0.00000I   -0.00000   -0.00000I    0.00011
    2( 2001)  16( 1004)     6886.29   -0.00012   -0.00000I    0.00007    0.00000I    0.00008    0.00000I    0.00016
    3( 2001)   3( 2001)        0.00    0.58436   -0.00000I   -0.10029   -0.00000I   -0.09643    0.00000I    0.60069
    3( 2001)   4( 1001)        1.93    0.00000   -0.00000I   -0.00000   -0.00000I   -0.00000    0.00000I    0.00000
    3( 2001)   5( 2002)     3048.94   -0.00749   -0.00000I   -0.00478    0.00000I    0.00633   -0.00000I    0.01091
    3( 2001)   6( 2002)     3048.96   -0.23611    0.00000I    0.11584   -0.00000I   -0.05966    0.00000I    0.26968
    3( 2001)   7( 2002)     3048.96    0.04140   -0.00000I   -0.01644    0.00000I    0.00666   -0.00000I    0.04504
    3( 2001)   8( 1002)     3050.52    0.00109    0.00000I    0.00074   -0.00000I   -0.00096    0.00000I    0.00163
    3( 2001)   9( 1003)     3832.51   -0.00075    0.00000I   -0.00402   -0.00000I    0.00365   -0.00000I    0.00548
    3( 2001)  10( 2003)     3835.01   -0.08598    0.00000I    0.28648   -0.00000I    0.06135   -0.00000I    0.30533
    3( 2001)  11( 2003)     3835.01    0.00955   -0.00000I   -0.03038    0.00000I   -0.00684    0.00000I    0.03258
    3( 2001)  12( 2003)     3835.48    0.00205   -0.00000I    0.00856    0.00000I   -0.00893    0.00000I    0.01254
    3( 2001)  13( 2004)     6859.59   -0.00009   -0.00000I    0.00006    0.00000I   -0.00001    0.00000I    0.00011
    3( 2001)  14( 2004)     6859.64   -0.00007   -0.00000I   -0.00001    0.00000I    0.00011    0.00000I    0.00013
    3( 2001)  15( 2004)     6859.64    0.00236   -0.00000I   -0.00154    0.00000I   -0.00002   -0.00000I    0.00282
    3( 2001)  16( 1004)     6886.29   -0.00000   -0.00000I    0.00000    0.00000I    0.00000    0.00000I    0.00001
    4( 1001)   4( 1001)        0.00    0.58641   -0.00000I   -0.10365    0.00000I   -0.09683   -0.00000I    0.60332
    4( 1001)   5( 2002)     3047.01    0.00787   -0.00000I   -0.00749   -0.00000I    0.00552    0.00000I    0.01219
    4( 1001)   6( 2002)     3047.03   -0.00442    0.00000I   -0.00097    0.00000I    0.00196   -0.00000I    0.00493
    4( 1001)   7( 2002)     3047.03   -0.01747   -0.00000I    0.00062   -0.00000I    0.00343    0.00000I    0.01782
    4( 1001)   8( 1002)     3048.59   -0.23730    0.00000I    0.11498   -0.00000I   -0.06110    0.00000I    0.27067
    4( 1001)   9( 1003)     3830.58    0.07535    0.00000I   -0.25310   -0.00000I   -0.05449   -0.00000I    0.26965
    4( 1001)  10( 2003)     3833.08   -0.00176    0.00000I    0.00496   -0.00000I    0.00154    0.00000I    0.00549
    4( 1001)  11( 2003)     3833.08   -0.01841   -0.00000I    0.04442    0.00000I    0.02091   -0.00000I    0.05243
    4( 1001)  12( 2003)     3833.55    0.03789    0.00000I   -0.12701   -0.00000I   -0.02791   -0.00000I    0.13545
    4( 1001)  13( 2004)     6857.66   -0.00008    0.00000I   -0.00015   -0.00000I    0.00009   -0.00000I    0.00020
    4( 1001)  14( 2004)     6857.71    0.00039    0.00000I   -0.00026   -0.00000I   -0.00005   -0.00000I    0.00048
    4( 1001)  15( 2004)     6857.71    0.00001   -0.00000I    0.00000    0.00000I   -0.00002    0.00000I    0.00002
    4( 1001)  16( 1004)     6884.36    0.00144    0.00000I    0.00185    0.00000I    0.00186    0.00000I    0.00299
    5( 2002)   5( 2002)        0.00    0.37492    0.00000I   -0.35562   -0.00000I    0.19090    0.00000I    0.55089
    5( 2002)   6( 2002)        0.02   -0.00000    0.00000I    0.00000   -0.00000I    0.00000   -0.00000I    0.00000
    5( 2002)   7( 2002)        0.02   -0.00000   -0.00000I    0.00000    0.00000I    0.00000    0.00000I    0.00001
    5( 2002)   8( 1002)        1.58    0.00004   -0.00000I   -0.00014    0.00000I   -0.00008    0.00000I    0.00017
    5( 2002)   9( 1003)      783.57    0.00038   -0.00000I   -0.00094   -0.00000I    0.00136   -0.00000I    0.00170
    5( 2002)  10( 2003)      786.07    0.00047    0.00000I    0.00030   -0.00000I   -0.00051    0.00000I    0.00076
    5( 2002)  11( 2003)      786.07    0.00152   -0.00000I   -0.00179   -0.00000I    0.00123    0.00000I    0.00265
    5( 2002)  12( 2003)      786.54   -0.00150    0.00000I    0.00130    0.00000I   -0.00050   -0.00000I    0.00205
    5( 2002)  13( 2004)     3810.65    0.03803    0.00000I   -0.13011    0.00000I   -0.02622   -0.00000I    0.13806
    5( 2002)  14( 2004)     3810.70    0.07426    0.00000I   -0.25853   -0.00000I   -0.04896   -0.00000I    0.27340
    5( 2002)  15( 2004)     3810.70   -0.00455   -0.00000I    0.00376    0.00000I    0.00821    0.00000I    0.01011
    5( 2002)  16( 1004)     3837.35   -0.01156    0.00000I    0.02611   -0.00000I    0.01382   -0.00000I    0.03172
    6( 2002)   6( 2002)        0.00    0.37491    0.00000I   -0.35561    0.00000I    0.19092    0.00000I    0.55088
    6( 2002)   8( 1002)        1.56   -0.00001   -0.00000I    0.00000    0.00000I    0.00001    0.00000I    0.00001
    6( 2002)   9( 1003)      783.55    0.00008    0.00000I   -0.00016    0.00000I    0.00015   -0.00000I    0.00023
    6( 2002)  10( 2003)      786.05   -0.00218   -0.00000I    0.00235    0.00000I   -0.00155   -0.00000I    0.00356
    6( 2002)  11( 2003)      786.05    0.00033    0.00000I    0.00058    0.00000I   -0.00078   -0.00000I    0.00103
    6( 2002)  12( 2003)      786.52   -0.00033   -0.00000I    0.00013   -0.00000I   -0.00002    0.00000I    0.00035
    6( 2002)  13( 2004)     3810.63    0.00967   -0.00000I   -0.04984   -0.00000I    0.00140    0.00000I    0.05078
    6( 2002)  14( 2004)     3810.68   -0.00992   -0.00000I    0.02906    0.00000I    0.00851    0.00000I    0.03186
    6( 2002)  15( 2004)     3810.68   -0.08316   -0.00000I    0.28483    0.00000I    0.05715    0.00000I    0.30218
    6( 2002)  16( 1004)     3837.33    0.00079    0.00000I   -0.00169   -0.00000I   -0.00117   -0.00000I    0.00220
    7( 2002)   7( 2002)        0.00    0.37491   -0.00000I   -0.35561   -0.00000I    0.19092   -0.00000I    0.55088
    7( 2002)   8( 1002)        1.55   -0.00005    0.00000I    0.00002   -0.00000I    0.00005   -0.00000I    0.00008
    7( 2002)   9( 1003)      783.55    0.00033   -0.00000I   -0.00118   -0.00000I    0.00107    0.00000I    0.00162
    7( 2002)  10( 2003)      786.05    0.00001    0.00000I   -0.00054   -0.00000I    0.00060    0.00000I    0.00081
    7( 2002)  11( 2003)      786.05   -0.00156   -0.00000I    0.00156   -0.00000I   -0.00097    0.00000I    0.00241
    7( 2002)  12( 2003)      786.52   -0.00156    0.00000I    0.00137    0.00000I   -0.00079   -0.00000I    0.00222
    7( 2002)  13( 2004)     3810.63    0.07462    0.00000I   -0.25504    0.00000I   -0.05144   -0.00000I    0.27066
    7( 2002)  14( 2004)     3810.68   -0.03644   -0.00000I    0.12642    0.00000I    0.02437    0.00000I    0.13381
    7( 2002)  15( 2004)     3810.68    0.01309    0.00000I   -0.05758   -0.00000I   -0.00256   -0.00000I    0.05911
    7( 2002)  16( 1004)     3837.33    0.00614   -0.00000I   -0.01078    0.00000I   -0.00983    0.00000I    0.01583
    8( 1002)   8( 1002)        0.00    0.37524   -0.00000I   -0.35705    0.00000I    0.19024   -0.00000I    0.55180
    8( 1002)   9( 1003)      781.99    0.00210    0.00000I    0.00364    0.00000I   -0.00151   -0.00000I    0.00446
    8( 1002)  10( 2003)      784.49   -0.00008    0.00000I   -0.00006    0.00000I    0.00010   -0.00000I    0.00014
    8( 1002)  11( 2003)      784.49   -0.00040   -0.00000I   -0.00003   -0.00000I    0.00024    0.00000I    0.00047
    8( 1002)  12( 2003)      784.96    0.00080    0.00000I    0.00100    0.00000I    0.00003    0.00000I    0.00129
    8( 1002)  13( 2004)     3809.08    0.00047   -0.00000I    0.00190    0.00000I   -0.00258    0.00000I    0.00324
    8( 1002)  14( 2004)     3809.12   -0.01291   -0.00000I    0.02820    0.00000I    0.01666    0.00000I    0.03521
    8( 1002)  15( 2004)     3809.13    0.00077    0.00000I   -0.00082   -0.00000I   -0.00132   -0.00000I    0.00173
    8( 1002)  16( 1004)     3835.77   -0.08321   -0.00000I    0.28816    0.00000I    0.05703    0.00000I    0.30530
    9( 1003)   9( 1003)        0.00    0.75825   -0.00000I    0.20219    0.00000I   -0.64135    0.00000I    1.01348
    9( 1003)  10( 2003)        2.50   -0.00000   -0.00000I    0.00001    0.00000I   -0.00001    0.00000I    0.00001
    9( 1003)  11( 2003)        2.50   -0.00002   -0.00000I    0.00008   -0.00000I   -0.00008    0.00000I    0.00011
    9( 1003)  12( 2003)        2.97   -0.00053   -0.00000I    0.00049    0.00000I    0.00089    0.00000I    0.00114
    9( 1003)  13( 2004)     3027.08   -0.10241    0.00000I    0.04052   -0.00000I   -0.01789    0.00000I    0.11158
    9( 1003)  14( 2004)     3027.13   -0.02829   -0.00000I    0.01383    0.00000I   -0.00755   -0.00000I    0.03238
    9( 1003)  15( 2004)     3027.13    0.00017    0.00000I   -0.00136   -0.00000I    0.00122    0.00000I    0.00183
    9( 1003)  16( 1004)     3053.78    0.21279   -0.00000I   -0.11211    0.00000I    0.06022   -0.00000I    0.24794
   10( 2003)  10( 2003)        0.00    0.75961    0.00000I    0.20129    0.00000I   -0.64360    0.00000I    1.01575
   10( 2003)  12( 2003)        0.47   -0.00000    0.00000I    0.00000   -0.00000I   -0.00000   -0.00000I    0.00001
   10( 2003)  13( 2004)     3024.58    0.00717   -0.00000I   -0.00311    0.00000I    0.00146   -0.00000I    0.00795
   10( 2003)  14( 2004)     3024.63   -0.02491   -0.00000I    0.02191    0.00000I   -0.01522   -0.00000I    0.03650
   10( 2003)  15( 2004)     3024.63   -0.23658   -0.00000I    0.11287    0.00000I   -0.05853   -0.00000I    0.26857
   10( 2003)  16( 1004)     3051.28    0.00033   -0.00000I    0.00027    0.00000I   -0.00031   -0.00000I    0.00053
   11( 2003)  11( 2003)        0.00    0.75961    0.00000I    0.20129    0.00000I   -0.64360    0.00000I    1.01575
   11( 2003)  12( 2003)        0.47   -0.00001   -0.00000I    0.00003   -0.00000I   -0.00004    0.00000I    0.00005
   11( 2003)  13( 2004)     3024.58    0.06791   -0.00000I   -0.03292    0.00000I    0.01726   -0.00000I    0.07741
   11( 2003)  14( 2004)     3024.63   -0.22661   -0.00000I    0.10799    0.00000I   -0.05595   -0.00000I    0.25719
   11( 2003)  15( 2004)     3024.63    0.02592    0.00000I   -0.02188   -0.00000I    0.01500    0.00000I    0.03709
   11( 2003)  16( 1004)     3051.28    0.00253    0.00000I    0.00203   -0.00000I   -0.00221    0.00000I    0.00393
   12( 2003)  12( 2003)        0.00    0.75941    0.00000I    0.20155    0.00000I   -0.64326    0.00000I    1.01543
   12( 2003)  13( 2004)     3024.11    0.20367   -0.00000I   -0.10244    0.00000I    0.05511   -0.00000I    0.23455
   12( 2003)  14( 2004)     3024.16    0.06219    0.00000I   -0.02990   -0.00000I    0.01549    0.00000I    0.07072
   12( 2003)  15( 2004)     3024.16   -0.00023   -0.00000I    0.00307    0.00000I   -0.00275   -0.00000I    0.00412
   12( 2003)  16( 1004)     3050.81    0.10644   -0.00000I   -0.04529    0.00000I    0.02040   -0.00000I    0.11746
   13( 2004)  13( 2004)        0.00    0.55162    0.00000I   -0.06383   -0.00000I   -0.35791    0.00000I    0.66065
   13( 2004)  14( 2004)        0.05   -0.00000   -0.00000I    0.00000    0.00000I   -0.00000   -0.00000I    0.00000
   13( 2004)  16( 1004)       26.70    0.00029    0.00000I   -0.00004   -0.00000I   -0.00006   -0.00000I    0.00029
   14( 2004)  14( 2004)        0.00    0.55164    0.00000I   -0.06383    0.00000I   -0.35792    0.00000I    0.66067
   14( 2004)  16( 1004)       26.65    0.00000   -0.00000I    0.00000   -0.00000I    0.00004   -0.00000I    0.00004
   15( 2004)  15( 2004)        0.00    0.55164    0.00000I   -0.06383   -0.00000I   -0.35792    0.00000I    0.66067
   15( 2004)  16( 1004)       26.65   -0.00000   -0.00000I   -0.00000    0.00000I   -0.00000    0.00000I    0.00000
   16( 1004)  16( 1004)        0.00    0.54367    0.00000I   -0.05884    0.00000I   -0.35911    0.00000I    0.65422
 CPU     0: STEP CPU TIME=     0.02 TOTAL CPU TIME=       2494.5 (     41.6 MIN)
 TOTAL WALL CLOCK TIME=       2515.0 SECONDS, CPU UTILIZATION IS    99.19%

 CI ENERGY LEVELS IN CM-1 AND CI ABSOLUTE LEVELS IN A.U.

    1            0.0000  -1488.3653381674
    2            0.0655  -1488.3653378692
    3            0.0677  -1488.3653378591
    4            1.9986  -1488.3653290612
    5         3049.0098  -1488.3514460930
    6         3049.0289  -1488.3514460059
    7         3049.0311  -1488.3514459961
    8         3050.5852  -1488.3514389152
    9         3832.5798  -1488.3478759464
   10         3835.0789  -1488.3478645599
   11         3835.0800  -1488.3478645545
   12         3835.5498  -1488.3478624143
   13         6859.6617  -1488.3340837811
   14         6859.7099  -1488.3340835618
   15         6859.7108  -1488.3340835576
   16         6886.3568  -1488.3339621514

 SKIPPING THE CALCULATION OF NATURAL ORBITALS...
 USE ISTNO IN $TRANST TO ASK FOR NATURAL ORBITALS
 AND SPIN-ORBIT COUPLED STATE'S PROPERTIES

 ....... DONE WITH TRANSITION MOMENT .......

 CPU     0: STEP CPU TIME=     0.00 TOTAL CPU TIME=       2494.5 (     41.6 MIN)
 TOTAL WALL CLOCK TIME=       2515.0 SECONDS, CPU UTILIZATION IS    99.19%
            278967583  WORDS OF DYNAMIC MEMORY USED
 EXECUTION OF GAMESS TERMINATED NORMALLY Tue Jul 28 14:44:48 2020
 DDI: 263640 bytes (0.3 MB / 0 MWords) used by master data server.

 ----------------------------------------
 CPU timing information for all processes
 ========================================
 0: 2490.254 + 4.426 = 2494.681
 1: 308.227 + 2.822 = 311.49
 2: 307.743 + 2.701 = 310.445
 3: 309.86 + 2.822 = 311.909
 4: 308.892 + 2.905 = 311.797
 5: 308.578 + 2.698 = 311.277
 6: 307.759 + 3.03 = 310.762
 7: 308.772 + 2.824 = 311.597
 8: 308.837 + 2.666 = 311.503
 9: 308.850 + 2.827 = 311.677
 10: 308.681 + 2.922 = 311.603
 11: 308.674 + 2.616 = 311.290
 12: 308.790 + 2.889 = 311.679
 13: 308.288 + 2.834 = 311.122
 14: 307.111 + 2.568 = 309.680
 15: 308.380 + 2.788 = 311.169
 16: 308.905 + 2.821 = 311.726
 17: 309.90 + 2.585 = 311.675
 18: 308.771 + 2.880 = 311.652
 19: 307.961 + 2.783 = 310.745
 20: 309.229 + 2.601 = 311.831
 21: 2492.999 + 2.776 = 2495.776
 22: 2475.395 + 2.755 = 2478.151
 23: 2482.744 + 2.592 = 2485.337
 ----------------------------------------
 ddikick.x: exited gracefully.
----- accounting info -----
Files used on the master node ukko2-16.cs.helsinki.fi were:
-rw-r--r-- 1 hasanaga hyad-all 10847187 Jul 28 14:02 /proj/hasanaga/SCR/galib/soc-nodownodown.F05
-rw-r--r-- 1 hasanaga hyad-all   240104 Jul 28 14:42 /proj/hasanaga/SCR/galib/soc-nodownodown.F09
-rw-r--r-- 1 hasanaga hyad-all   240016 Jul 28 14:23 /proj/hasanaga/SCR/galib/soc-nodownodown.F09.001
-rw-r--r-- 1 hasanaga hyad-all   240016 Jul 28 14:23 /proj/hasanaga/SCR/galib/soc-nodownodown.F09.002
-rw-r--r-- 1 hasanaga hyad-all   240016 Jul 28 14:23 /proj/hasanaga/SCR/galib/soc-nodownodown.F09.003
-rw-r--r-- 1 hasanaga hyad-all   240016 Jul 28 14:23 /proj/hasanaga/SCR/galib/soc-nodownodown.F09.004
-rw-r--r-- 1 hasanaga hyad-all   240016 Jul 28 14:23 /proj/hasanaga/SCR/galib/soc-nodownodown.F09.005
-rw-r--r-- 1 hasanaga hyad-all   240016 Jul 28 14:23 /proj/hasanaga/SCR/galib/soc-nodownodown.F09.006
-rw-r--r-- 1 hasanaga hyad-all   240016 Jul 28 14:23 /proj/hasanaga/SCR/galib/soc-nodownodown.F09.007
-rw-r--r-- 1 hasanaga hyad-all   240016 Jul 28 14:23 /proj/hasanaga/SCR/galib/soc-nodownodown.F09.008
-rw-r--r-- 1 hasanaga hyad-all   240016 Jul 28 14:23 /proj/hasanaga/SCR/galib/soc-nodownodown.F09.009
-rw-r--r-- 1 hasanaga hyad-all   240016 Jul 28 14:23 /proj/hasanaga/SCR/galib/soc-nodownodown.F09.010
-rw-r--r-- 1 hasanaga hyad-all   240016 Jul 28 14:23 /proj/hasanaga/SCR/galib/soc-nodownodown.F09.011
-rw-r--r-- 1 hasanaga hyad-all   240016 Jul 28 14:23 /proj/hasanaga/SCR/galib/soc-nodownodown.F09.012
-rw-r--r-- 1 hasanaga hyad-all   240016 Jul 28 14:23 /proj/hasanaga/SCR/galib/soc-nodownodown.F09.013
-rw-r--r-- 1 hasanaga hyad-all   240016 Jul 28 14:23 /proj/hasanaga/SCR/galib/soc-nodownodown.F09.014
-rw-r--r-- 1 hasanaga hyad-all   240016 Jul 28 14:23 /proj/hasanaga/SCR/galib/soc-nodownodown.F09.015
-rw-r--r-- 1 hasanaga hyad-all   240016 Jul 28 14:23 /proj/hasanaga/SCR/galib/soc-nodownodown.F09.016
-rw-r--r-- 1 hasanaga hyad-all   240016 Jul 28 14:23 /proj/hasanaga/SCR/galib/soc-nodownodown.F09.017
-rw-r--r-- 1 hasanaga hyad-all   240016 Jul 28 14:23 /proj/hasanaga/SCR/galib/soc-nodownodown.F09.018
-rw-r--r-- 1 hasanaga hyad-all   240016 Jul 28 14:23 /proj/hasanaga/SCR/galib/soc-nodownodown.F09.019
-rw-r--r-- 1 hasanaga hyad-all   240016 Jul 28 14:23 /proj/hasanaga/SCR/galib/soc-nodownodown.F09.020
-rw-r--r-- 1 hasanaga hyad-all   240016 Jul 28 14:42 /proj/hasanaga/SCR/galib/soc-nodownodown.F09.021
-rw-r--r-- 1 hasanaga hyad-all   240016 Jul 28 14:41 /proj/hasanaga/SCR/galib/soc-nodownodown.F09.022
-rw-r--r-- 1 hasanaga hyad-all   240016 Jul 28 14:41 /proj/hasanaga/SCR/galib/soc-nodownodown.F09.023
-rw-r--r-- 1 hasanaga hyad-all 85196800 Jul 28 14:42 /proj/hasanaga/SCR/galib/soc-nodownodown.F10
-rw-r--r-- 1 hasanaga hyad-all   275816 Jul 28 14:22 /proj/hasanaga/SCR/galib/soc-nodownodown.F11
-rw-r--r-- 1 hasanaga hyad-all   275816 Jul 28 14:22 /proj/hasanaga/SCR/galib/soc-nodownodown.F11.001
-rw-r--r-- 1 hasanaga hyad-all   275816 Jul 28 14:22 /proj/hasanaga/SCR/galib/soc-nodownodown.F11.002
-rw-r--r-- 1 hasanaga hyad-all   275816 Jul 28 14:22 /proj/hasanaga/SCR/galib/soc-nodownodown.F11.003
-rw-r--r-- 1 hasanaga hyad-all   275816 Jul 28 14:22 /proj/hasanaga/SCR/galib/soc-nodownodown.F11.004
-rw-r--r-- 1 hasanaga hyad-all   275816 Jul 28 14:22 /proj/hasanaga/SCR/galib/soc-nodownodown.F11.005
-rw-r--r-- 1 hasanaga hyad-all   275816 Jul 28 14:22 /proj/hasanaga/SCR/galib/soc-nodownodown.F11.006
-rw-r--r-- 1 hasanaga hyad-all   275816 Jul 28 14:22 /proj/hasanaga/SCR/galib/soc-nodownodown.F11.007
-rw-r--r-- 1 hasanaga hyad-all   275816 Jul 28 14:22 /proj/hasanaga/SCR/galib/soc-nodownodown.F11.008
-rw-r--r-- 1 hasanaga hyad-all   275816 Jul 28 14:22 /proj/hasanaga/SCR/galib/soc-nodownodown.F11.009
-rw-r--r-- 1 hasanaga hyad-all   275816 Jul 28 14:22 /proj/hasanaga/SCR/galib/soc-nodownodown.F11.010
-rw-r--r-- 1 hasanaga hyad-all   275816 Jul 28 14:22 /proj/hasanaga/SCR/galib/soc-nodownodown.F11.011
-rw-r--r-- 1 hasanaga hyad-all   275816 Jul 28 14:22 /proj/hasanaga/SCR/galib/soc-nodownodown.F11.012
-rw-r--r-- 1 hasanaga hyad-all   275816 Jul 28 14:22 /proj/hasanaga/SCR/galib/soc-nodownodown.F11.013
-rw-r--r-- 1 hasanaga hyad-all   275816 Jul 28 14:22 /proj/hasanaga/SCR/galib/soc-nodownodown.F11.014
-rw-r--r-- 1 hasanaga hyad-all   275816 Jul 28 14:22 /proj/hasanaga/SCR/galib/soc-nodownodown.F11.015
-rw-r--r-- 1 hasanaga hyad-all   275816 Jul 28 14:22 /proj/hasanaga/SCR/galib/soc-nodownodown.F11.016
-rw-r--r-- 1 hasanaga hyad-all   275816 Jul 28 14:22 /proj/hasanaga/SCR/galib/soc-nodownodown.F11.017
-rw-r--r-- 1 hasanaga hyad-all   275816 Jul 28 14:22 /proj/hasanaga/SCR/galib/soc-nodownodown.F11.018
-rw-r--r-- 1 hasanaga hyad-all   275816 Jul 28 14:22 /proj/hasanaga/SCR/galib/soc-nodownodown.F11.019
-rw-r--r-- 1 hasanaga hyad-all   275816 Jul 28 14:22 /proj/hasanaga/SCR/galib/soc-nodownodown.F11.020
-rw-r--r-- 1 hasanaga hyad-all   275816 Jul 28 14:22 /proj/hasanaga/SCR/galib/soc-nodownodown.F11.021
-rw-r--r-- 1 hasanaga hyad-all   275816 Jul 28 14:22 /proj/hasanaga/SCR/galib/soc-nodownodown.F11.022
-rw-r--r-- 1 hasanaga hyad-all   275816 Jul 28 14:22 /proj/hasanaga/SCR/galib/soc-nodownodown.F11.023
-rw-r--r-- 1 hasanaga hyad-all      408 Jul 28 14:42 /proj/hasanaga/SCR/galib/soc-nodownodown.F12
-rw-r--r-- 1 hasanaga hyad-all      408 Jul 28 14:42 /proj/hasanaga/SCR/galib/soc-nodownodown.F12.001
-rw-r--r-- 1 hasanaga hyad-all      408 Jul 28 14:42 /proj/hasanaga/SCR/galib/soc-nodownodown.F12.002
-rw-r--r-- 1 hasanaga hyad-all      408 Jul 28 14:42 /proj/hasanaga/SCR/galib/soc-nodownodown.F12.003
-rw-r--r-- 1 hasanaga hyad-all      408 Jul 28 14:42 /proj/hasanaga/SCR/galib/soc-nodownodown.F12.004
-rw-r--r-- 1 hasanaga hyad-all      408 Jul 28 14:42 /proj/hasanaga/SCR/galib/soc-nodownodown.F12.005
-rw-r--r-- 1 hasanaga hyad-all      408 Jul 28 14:42 /proj/hasanaga/SCR/galib/soc-nodownodown.F12.006
-rw-r--r-- 1 hasanaga hyad-all      408 Jul 28 14:42 /proj/hasanaga/SCR/galib/soc-nodownodown.F12.007
-rw-r--r-- 1 hasanaga hyad-all      408 Jul 28 14:42 /proj/hasanaga/SCR/galib/soc-nodownodown.F12.008
-rw-r--r-- 1 hasanaga hyad-all      408 Jul 28 14:42 /proj/hasanaga/SCR/galib/soc-nodownodown.F12.009
-rw-r--r-- 1 hasanaga hyad-all      408 Jul 28 14:42 /proj/hasanaga/SCR/galib/soc-nodownodown.F12.010
-rw-r--r-- 1 hasanaga hyad-all      408 Jul 28 14:42 /proj/hasanaga/SCR/galib/soc-nodownodown.F12.011
-rw-r--r-- 1 hasanaga hyad-all      408 Jul 28 14:42 /proj/hasanaga/SCR/galib/soc-nodownodown.F12.012
-rw-r--r-- 1 hasanaga hyad-all      408 Jul 28 14:42 /proj/hasanaga/SCR/galib/soc-nodownodown.F12.013
-rw-r--r-- 1 hasanaga hyad-all      408 Jul 28 14:42 /proj/hasanaga/SCR/galib/soc-nodownodown.F12.014
-rw-r--r-- 1 hasanaga hyad-all      408 Jul 28 14:42 /proj/hasanaga/SCR/galib/soc-nodownodown.F12.015
-rw-r--r-- 1 hasanaga hyad-all      408 Jul 28 14:42 /proj/hasanaga/SCR/galib/soc-nodownodown.F12.016
-rw-r--r-- 1 hasanaga hyad-all      408 Jul 28 14:42 /proj/hasanaga/SCR/galib/soc-nodownodown.F12.017
-rw-r--r-- 1 hasanaga hyad-all      408 Jul 28 14:42 /proj/hasanaga/SCR/galib/soc-nodownodown.F12.018
-rw-r--r-- 1 hasanaga hyad-all      408 Jul 28 14:42 /proj/hasanaga/SCR/galib/soc-nodownodown.F12.019
-rw-r--r-- 1 hasanaga hyad-all      408 Jul 28 14:42 /proj/hasanaga/SCR/galib/soc-nodownodown.F12.020
-rw-r--r-- 1 hasanaga hyad-all      408 Jul 28 14:42 /proj/hasanaga/SCR/galib/soc-nodownodown.F12.021
-rw-r--r-- 1 hasanaga hyad-all      408 Jul 28 14:42 /proj/hasanaga/SCR/galib/soc-nodownodown.F12.022
-rw-r--r-- 1 hasanaga hyad-all      408 Jul 28 14:42 /proj/hasanaga/SCR/galib/soc-nodownodown.F12.023
-rw-r--r-- 1 hasanaga hyad-all   400008 Jul 28 14:42 /proj/hasanaga/SCR/galib/soc-nodownodown.F14
-rw-r--r-- 1 hasanaga hyad-all   400008 Jul 28 14:42 /proj/hasanaga/SCR/galib/soc-nodownodown.F14.001
-rw-r--r-- 1 hasanaga hyad-all   400008 Jul 28 14:42 /proj/hasanaga/SCR/galib/soc-nodownodown.F14.002
-rw-r--r-- 1 hasanaga hyad-all   400008 Jul 28 14:42 /proj/hasanaga/SCR/galib/soc-nodownodown.F14.003
-rw-r--r-- 1 hasanaga hyad-all   400008 Jul 28 14:42 /proj/hasanaga/SCR/galib/soc-nodownodown.F14.004
-rw-r--r-- 1 hasanaga hyad-all   400008 Jul 28 14:42 /proj/hasanaga/SCR/galib/soc-nodownodown.F14.005
-rw-r--r-- 1 hasanaga hyad-all   400008 Jul 28 14:42 /proj/hasanaga/SCR/galib/soc-nodownodown.F14.006
-rw-r--r-- 1 hasanaga hyad-all   400008 Jul 28 14:42 /proj/hasanaga/SCR/galib/soc-nodownodown.F14.007
-rw-r--r-- 1 hasanaga hyad-all   400008 Jul 28 14:42 /proj/hasanaga/SCR/galib/soc-nodownodown.F14.008
-rw-r--r-- 1 hasanaga hyad-all   400008 Jul 28 14:42 /proj/hasanaga/SCR/galib/soc-nodownodown.F14.009
-rw-r--r-- 1 hasanaga hyad-all   400008 Jul 28 14:42 /proj/hasanaga/SCR/galib/soc-nodownodown.F14.010
-rw-r--r-- 1 hasanaga hyad-all   400008 Jul 28 14:42 /proj/hasanaga/SCR/galib/soc-nodownodown.F14.011
-rw-r--r-- 1 hasanaga hyad-all   400008 Jul 28 14:42 /proj/hasanaga/SCR/galib/soc-nodownodown.F14.012
-rw-r--r-- 1 hasanaga hyad-all   400008 Jul 28 14:42 /proj/hasanaga/SCR/galib/soc-nodownodown.F14.013
-rw-r--r-- 1 hasanaga hyad-all   400008 Jul 28 14:42 /proj/hasanaga/SCR/galib/soc-nodownodown.F14.014
-rw-r--r-- 1 hasanaga hyad-all   400008 Jul 28 14:42 /proj/hasanaga/SCR/galib/soc-nodownodown.F14.015
-rw-r--r-- 1 hasanaga hyad-all   400008 Jul 28 14:42 /proj/hasanaga/SCR/galib/soc-nodownodown.F14.016
-rw-r--r-- 1 hasanaga hyad-all   400008 Jul 28 14:42 /proj/hasanaga/SCR/galib/soc-nodownodown.F14.017
-rw-r--r-- 1 hasanaga hyad-all   400008 Jul 28 14:42 /proj/hasanaga/SCR/galib/soc-nodownodown.F14.018
-rw-r--r-- 1 hasanaga hyad-all   400008 Jul 28 14:42 /proj/hasanaga/SCR/galib/soc-nodownodown.F14.019
-rw-r--r-- 1 hasanaga hyad-all   400008 Jul 28 14:42 /proj/hasanaga/SCR/galib/soc-nodownodown.F14.020
-rw-r--r-- 1 hasanaga hyad-all   400008 Jul 28 14:42 /proj/hasanaga/SCR/galib/soc-nodownodown.F14.021
-rw-r--r-- 1 hasanaga hyad-all   400008 Jul 28 14:42 /proj/hasanaga/SCR/galib/soc-nodownodown.F14.022
-rw-r--r-- 1 hasanaga hyad-all   400008 Jul 28 14:42 /proj/hasanaga/SCR/galib/soc-nodownodown.F14.023
-rw-r--r-- 1 hasanaga hyad-all   160272 Jul 28 14:42 /proj/hasanaga/SCR/galib/soc-nodownodown.F15
-rw-r--r-- 1 hasanaga hyad-all   160272 Jul 28 14:42 /proj/hasanaga/SCR/galib/soc-nodownodown.F15.001
-rw-r--r-- 1 hasanaga hyad-all   160272 Jul 28 14:42 /proj/hasanaga/SCR/galib/soc-nodownodown.F15.002
-rw-r--r-- 1 hasanaga hyad-all   160272 Jul 28 14:42 /proj/hasanaga/SCR/galib/soc-nodownodown.F15.003
-rw-r--r-- 1 hasanaga hyad-all   160272 Jul 28 14:42 /proj/hasanaga/SCR/galib/soc-nodownodown.F15.004
-rw-r--r-- 1 hasanaga hyad-all   160272 Jul 28 14:42 /proj/hasanaga/SCR/galib/soc-nodownodown.F15.005
-rw-r--r-- 1 hasanaga hyad-all   160272 Jul 28 14:42 /proj/hasanaga/SCR/galib/soc-nodownodown.F15.006
-rw-r--r-- 1 hasanaga hyad-all   160272 Jul 28 14:42 /proj/hasanaga/SCR/galib/soc-nodownodown.F15.007
-rw-r--r-- 1 hasanaga hyad-all   160272 Jul 28 14:42 /proj/hasanaga/SCR/galib/soc-nodownodown.F15.008
-rw-r--r-- 1 hasanaga hyad-all   160272 Jul 28 14:42 /proj/hasanaga/SCR/galib/soc-nodownodown.F15.009
-rw-r--r-- 1 hasanaga hyad-all   160272 Jul 28 14:42 /proj/hasanaga/SCR/galib/soc-nodownodown.F15.010
-rw-r--r-- 1 hasanaga hyad-all   160272 Jul 28 14:42 /proj/hasanaga/SCR/galib/soc-nodownodown.F15.011
-rw-r--r-- 1 hasanaga hyad-all   160272 Jul 28 14:42 /proj/hasanaga/SCR/galib/soc-nodownodown.F15.012
-rw-r--r-- 1 hasanaga hyad-all   160272 Jul 28 14:42 /proj/hasanaga/SCR/galib/soc-nodownodown.F15.013
-rw-r--r-- 1 hasanaga hyad-all   160272 Jul 28 14:42 /proj/hasanaga/SCR/galib/soc-nodownodown.F15.014
-rw-r--r-- 1 hasanaga hyad-all   160272 Jul 28 14:42 /proj/hasanaga/SCR/galib/soc-nodownodown.F15.015
-rw-r--r-- 1 hasanaga hyad-all   160272 Jul 28 14:42 /proj/hasanaga/SCR/galib/soc-nodownodown.F15.016
-rw-r--r-- 1 hasanaga hyad-all   160272 Jul 28 14:42 /proj/hasanaga/SCR/galib/soc-nodownodown.F15.017
-rw-r--r-- 1 hasanaga hyad-all   160272 Jul 28 14:42 /proj/hasanaga/SCR/galib/soc-nodownodown.F15.018
-rw-r--r-- 1 hasanaga hyad-all   160272 Jul 28 14:42 /proj/hasanaga/SCR/galib/soc-nodownodown.F15.019
-rw-r--r-- 1 hasanaga hyad-all   160272 Jul 28 14:42 /proj/hasanaga/SCR/galib/soc-nodownodown.F15.020
-rw-r--r-- 1 hasanaga hyad-all   160272 Jul 28 14:42 /proj/hasanaga/SCR/galib/soc-nodownodown.F15.021
-rw-r--r-- 1 hasanaga hyad-all   160272 Jul 28 14:42 /proj/hasanaga/SCR/galib/soc-nodownodown.F15.022
-rw-r--r-- 1 hasanaga hyad-all   160272 Jul 28 14:42 /proj/hasanaga/SCR/galib/soc-nodownodown.F15.023
-rw-r--r-- 1 hasanaga hyad-all   240216 Jul 28 14:42 /proj/hasanaga/SCR/galib/soc-nodownodown.F16
-rw-r--r-- 1 hasanaga hyad-all   240216 Jul 28 14:42 /proj/hasanaga/SCR/galib/soc-nodownodown.F16.001
-rw-r--r-- 1 hasanaga hyad-all   240216 Jul 28 14:42 /proj/hasanaga/SCR/galib/soc-nodownodown.F16.002
-rw-r--r-- 1 hasanaga hyad-all   240216 Jul 28 14:42 /proj/hasanaga/SCR/galib/soc-nodownodown.F16.003
-rw-r--r-- 1 hasanaga hyad-all   240216 Jul 28 14:42 /proj/hasanaga/SCR/galib/soc-nodownodown.F16.004
-rw-r--r-- 1 hasanaga hyad-all   240216 Jul 28 14:42 /proj/hasanaga/SCR/galib/soc-nodownodown.F16.005
-rw-r--r-- 1 hasanaga hyad-all   240216 Jul 28 14:42 /proj/hasanaga/SCR/galib/soc-nodownodown.F16.006
-rw-r--r-- 1 hasanaga hyad-all   240216 Jul 28 14:42 /proj/hasanaga/SCR/galib/soc-nodownodown.F16.007
-rw-r--r-- 1 hasanaga hyad-all   240216 Jul 28 14:42 /proj/hasanaga/SCR/galib/soc-nodownodown.F16.008
-rw-r--r-- 1 hasanaga hyad-all   240216 Jul 28 14:42 /proj/hasanaga/SCR/galib/soc-nodownodown.F16.009
-rw-r--r-- 1 hasanaga hyad-all   240216 Jul 28 14:42 /proj/hasanaga/SCR/galib/soc-nodownodown.F16.010
-rw-r--r-- 1 hasanaga hyad-all   240216 Jul 28 14:42 /proj/hasanaga/SCR/galib/soc-nodownodown.F16.011
-rw-r--r-- 1 hasanaga hyad-all   240216 Jul 28 14:42 /proj/hasanaga/SCR/galib/soc-nodownodown.F16.012
-rw-r--r-- 1 hasanaga hyad-all   240216 Jul 28 14:42 /proj/hasanaga/SCR/galib/soc-nodownodown.F16.013
-rw-r--r-- 1 hasanaga hyad-all   240216 Jul 28 14:42 /proj/hasanaga/SCR/galib/soc-nodownodown.F16.014
-rw-r--r-- 1 hasanaga hyad-all   240216 Jul 28 14:42 /proj/hasanaga/SCR/galib/soc-nodownodown.F16.015
-rw-r--r-- 1 hasanaga hyad-all   240216 Jul 28 14:42 /proj/hasanaga/SCR/galib/soc-nodownodown.F16.016
-rw-r--r-- 1 hasanaga hyad-all   240216 Jul 28 14:42 /proj/hasanaga/SCR/galib/soc-nodownodown.F16.017
-rw-r--r-- 1 hasanaga hyad-all   240216 Jul 28 14:42 /proj/hasanaga/SCR/galib/soc-nodownodown.F16.018
-rw-r--r-- 1 hasanaga hyad-all   240216 Jul 28 14:42 /proj/hasanaga/SCR/galib/soc-nodownodown.F16.019
-rw-r--r-- 1 hasanaga hyad-all   240216 Jul 28 14:42 /proj/hasanaga/SCR/galib/soc-nodownodown.F16.020
-rw-r--r-- 1 hasanaga hyad-all   240216 Jul 28 14:42 /proj/hasanaga/SCR/galib/soc-nodownodown.F16.021
-rw-r--r-- 1 hasanaga hyad-all   240216 Jul 28 14:42 /proj/hasanaga/SCR/galib/soc-nodownodown.F16.022
-rw-r--r-- 1 hasanaga hyad-all   240216 Jul 28 14:42 /proj/hasanaga/SCR/galib/soc-nodownodown.F16.023
-rw-r--r-- 1 hasanaga hyad-all     1824 Jul 28 14:44 /proj/hasanaga/SCR/galib/soc-nodownodown.F17
-rw-r--r-- 1 hasanaga hyad-all     1824 Jul 28 14:44 /proj/hasanaga/SCR/galib/soc-nodownodown.F17.001
-rw-r--r-- 1 hasanaga hyad-all     1824 Jul 28 14:44 /proj/hasanaga/SCR/galib/soc-nodownodown.F17.002
-rw-r--r-- 1 hasanaga hyad-all     1824 Jul 28 14:44 /proj/hasanaga/SCR/galib/soc-nodownodown.F17.003
-rw-r--r-- 1 hasanaga hyad-all     1824 Jul 28 14:44 /proj/hasanaga/SCR/galib/soc-nodownodown.F17.004
-rw-r--r-- 1 hasanaga hyad-all     1824 Jul 28 14:44 /proj/hasanaga/SCR/galib/soc-nodownodown.F17.005
-rw-r--r-- 1 hasanaga hyad-all     1824 Jul 28 14:44 /proj/hasanaga/SCR/galib/soc-nodownodown.F17.006
-rw-r--r-- 1 hasanaga hyad-all     1824 Jul 28 14:44 /proj/hasanaga/SCR/galib/soc-nodownodown.F17.007
-rw-r--r-- 1 hasanaga hyad-all     1824 Jul 28 14:44 /proj/hasanaga/SCR/galib/soc-nodownodown.F17.008
-rw-r--r-- 1 hasanaga hyad-all     1824 Jul 28 14:44 /proj/hasanaga/SCR/galib/soc-nodownodown.F17.009
-rw-r--r-- 1 hasanaga hyad-all     1824 Jul 28 14:44 /proj/hasanaga/SCR/galib/soc-nodownodown.F17.010
-rw-r--r-- 1 hasanaga hyad-all     1824 Jul 28 14:44 /proj/hasanaga/SCR/galib/soc-nodownodown.F17.011
-rw-r--r-- 1 hasanaga hyad-all     1824 Jul 28 14:44 /proj/hasanaga/SCR/galib/soc-nodownodown.F17.012
-rw-r--r-- 1 hasanaga hyad-all     1824 Jul 28 14:44 /proj/hasanaga/SCR/galib/soc-nodownodown.F17.013
-rw-r--r-- 1 hasanaga hyad-all     1824 Jul 28 14:44 /proj/hasanaga/SCR/galib/soc-nodownodown.F17.014
-rw-r--r-- 1 hasanaga hyad-all     1824 Jul 28 14:44 /proj/hasanaga/SCR/galib/soc-nodownodown.F17.015
-rw-r--r-- 1 hasanaga hyad-all     1824 Jul 28 14:44 /proj/hasanaga/SCR/galib/soc-nodownodown.F17.016
-rw-r--r-- 1 hasanaga hyad-all     1824 Jul 28 14:44 /proj/hasanaga/SCR/galib/soc-nodownodown.F17.017
-rw-r--r-- 1 hasanaga hyad-all     1824 Jul 28 14:44 /proj/hasanaga/SCR/galib/soc-nodownodown.F17.018
-rw-r--r-- 1 hasanaga hyad-all     1824 Jul 28 14:44 /proj/hasanaga/SCR/galib/soc-nodownodown.F17.019
-rw-r--r-- 1 hasanaga hyad-all     1824 Jul 28 14:44 /proj/hasanaga/SCR/galib/soc-nodownodown.F17.020
-rw-r--r-- 1 hasanaga hyad-all     1824 Jul 28 14:44 /proj/hasanaga/SCR/galib/soc-nodownodown.F17.021
-rw-r--r-- 1 hasanaga hyad-all     1824 Jul 28 14:44 /proj/hasanaga/SCR/galib/soc-nodownodown.F17.022
-rw-r--r-- 1 hasanaga hyad-all     1824 Jul 28 14:44 /proj/hasanaga/SCR/galib/soc-nodownodown.F17.023
-rw-r--r-- 1 hasanaga hyad-all  6553600 Jul 28 14:42 /proj/hasanaga/SCR/galib/soc-nodownodown.F40
-rw-r--r-- 1 hasanaga hyad-all  6553600 Jul 28 14:44 /proj/hasanaga/SCR/galib/soc-nodownodown.F40.001
-rw-r--r-- 1 hasanaga hyad-all  6553600 Jul 28 14:44 /proj/hasanaga/SCR/galib/soc-nodownodown.F40.002
-rw-r--r-- 1 hasanaga hyad-all  6553600 Jul 28 14:44 /proj/hasanaga/SCR/galib/soc-nodownodown.F40.003
-rw-r--r-- 1 hasanaga hyad-all  6553600 Jul 28 14:44 /proj/hasanaga/SCR/galib/soc-nodownodown.F40.004
-rw-r--r-- 1 hasanaga hyad-all  6553600 Jul 28 14:44 /proj/hasanaga/SCR/galib/soc-nodownodown.F40.005
-rw-r--r-- 1 hasanaga hyad-all  6553600 Jul 28 14:44 /proj/hasanaga/SCR/galib/soc-nodownodown.F40.006
-rw-r--r-- 1 hasanaga hyad-all  6553600 Jul 28 14:44 /proj/hasanaga/SCR/galib/soc-nodownodown.F40.007
-rw-r--r-- 1 hasanaga hyad-all  6553600 Jul 28 14:44 /proj/hasanaga/SCR/galib/soc-nodownodown.F40.008
-rw-r--r-- 1 hasanaga hyad-all  6553600 Jul 28 14:44 /proj/hasanaga/SCR/galib/soc-nodownodown.F40.009
-rw-r--r-- 1 hasanaga hyad-all  6553600 Jul 28 14:44 /proj/hasanaga/SCR/galib/soc-nodownodown.F40.010
-rw-r--r-- 1 hasanaga hyad-all  6553600 Jul 28 14:44 /proj/hasanaga/SCR/galib/soc-nodownodown.F40.011
-rw-r--r-- 1 hasanaga hyad-all  6553600 Jul 28 14:44 /proj/hasanaga/SCR/galib/soc-nodownodown.F40.012
-rw-r--r-- 1 hasanaga hyad-all  6553600 Jul 28 14:44 /proj/hasanaga/SCR/galib/soc-nodownodown.F40.013
-rw-r--r-- 1 hasanaga hyad-all  6553600 Jul 28 14:44 /proj/hasanaga/SCR/galib/soc-nodownodown.F40.014
-rw-r--r-- 1 hasanaga hyad-all  6553600 Jul 28 14:44 /proj/hasanaga/SCR/galib/soc-nodownodown.F40.015
-rw-r--r-- 1 hasanaga hyad-all  6553600 Jul 28 14:44 /proj/hasanaga/SCR/galib/soc-nodownodown.F40.016
-rw-r--r-- 1 hasanaga hyad-all  6553600 Jul 28 14:44 /proj/hasanaga/SCR/galib/soc-nodownodown.F40.017
-rw-r--r-- 1 hasanaga hyad-all  6553600 Jul 28 14:44 /proj/hasanaga/SCR/galib/soc-nodownodown.F40.018
-rw-r--r-- 1 hasanaga hyad-all  6553600 Jul 28 14:44 /proj/hasanaga/SCR/galib/soc-nodownodown.F40.019
-rw-r--r-- 1 hasanaga hyad-all  6553600 Jul 28 14:44 /proj/hasanaga/SCR/galib/soc-nodownodown.F40.020
-rw-r--r-- 1 hasanaga hyad-all  6553600 Jul 28 14:44 /proj/hasanaga/SCR/galib/soc-nodownodown.F40.021
-rw-r--r-- 1 hasanaga hyad-all  6553600 Jul 28 14:44 /proj/hasanaga/SCR/galib/soc-nodownodown.F40.022
-rw-r--r-- 1 hasanaga hyad-all  6553600 Jul 28 14:44 /proj/hasanaga/SCR/galib/soc-nodownodown.F40.023
Tue 28 Jul 14:44:53 EEST 2020
0.209u 0.242s 42:01.14 0.0%	0+0k 22264+21440io 4pf+0w
