# Supplementary material for: Computational Investigation of the Formation of Peroxide (ROOR) Accretion Products in the OH- and NO3-Initiated Oxidation of α-Pinene
Source: J Phys Chem A. 2021 Dec 9;125(50):10632–9. doi: 10.1021/acs.jpca.1c08969 (PMC8713291; doi:10.1021/acs.jpca.1c08969)
Supplement: Supplementary file 2 — jp1c08969_si_002.zip [file jp1c08969_si_002.zip › JPCA-secondnd-paper-updated-outfile/α-pinene, ( S-alkoxy,R-nitroxy)2/soc-α-pinene-(S-alkoxy,R-nitroxy).inp]

 $CONTRL SCFTYP=none CITYP=GUGA MPLEVL=0 RUNTYP=TRANSITN
  itol=30 icut=11 maxit=200
  MULT=1 icharg=0 ispher=0
  EXETYP=run
 $END
 $BASIS GBASIS=N311 NGAUSS=6 NDFUNC=1 Diffs=.true. DIFFSP=.true. $END
 $SYSTEM TIMLIM=360000 MWORDS=350 $END
! $GUESS GUESS=moread norb=536 $END
 $TRANST operat=HSO1
! ZEFF(1)=1150.4 
  NUMCI=2 NUMVEC=1
  NFZC=112 NOCC=116 IROOTS(1)=4,4
  rstate=0000
  ONECNT=0
  TMOMNT=.t.
  PRTPRM=.t.
! Diagonal energies from TDDFT
 ENGYST(1)=-1488.365313196482,
-1488.351442473251,
-1488.347870353605,
-1488.333978523863,
-1488.365321694412,
-1488.351449435248,
-1488.347860991734,
-1488.334099860842,
 $end
 $trans dirtrf=.t. CUTTRF=1.d-12 $end
 $SCF DIRSCF=.TRUE. soscf=.t. $END
 $DRT1 group=c1 fors=.t. nfzc=112 ndoc=3 nalp=0 nval=1 $END
 $DRT2 group=c1 fors=.t. nfzc=112 ndoc=2 nalp=2 nval=0 $END
 $GUGDIA ITERMX=500 $END
 $DATA
 C20N2H32O8
C1
CARBON      6.0     -2.308286000         0.411229000        -0.730448000
CARBON      6.0     -3.321675000        -0.628545000         1.470240000
HYDROGEN    1.0     -3.152438000        -0.439885000         2.533736000
HYDROGEN    1.0     -3.489102000        -1.704708000         1.358513000
CARBON      6.0     -4.543337000         0.154566000         0.987272000
HYDROGEN    1.0     -5.386829000         0.035637000         1.675189000
CARBON      6.0     -4.099622000         1.589357000         0.605721000
HYDROGEN    1.0     -3.300218000         2.047396000         1.197066000
HYDROGEN    1.0     -4.925736000         2.298390000         0.550117000
CARBON      6.0     -3.739245000         0.995847000        -0.779723000
HYDROGEN    1.0     -3.847724000         1.618368000        -1.673354000
CARBON      6.0     -4.816104000        -0.104715000        -0.526010000
CARBON      6.0     -6.210537000         0.372960000        -0.945987000
HYDROGEN    1.0     -6.458594000         1.367301000        -0.565431000
HYDROGEN    1.0     -6.972814000        -0.322244000        -0.577166000
HYDROGEN    1.0     -6.286637000         0.405689000        -2.038259000
CARBON      6.0     -4.603509000        -1.509942000        -1.081958000
HYDROGEN    1.0     -3.609515000        -1.918768000        -0.883347000
HYDROGEN    1.0     -4.740536000        -1.512381000        -2.167883000
HYDROGEN    1.0     -5.339285000        -2.197848000        -0.648124000
CARBON      6.0     -2.049882000        -0.223628000         0.691066000
HYDROGEN    1.0     -1.470261000         0.488853000         1.280337000
OXYGEN      8.0     -1.196959000        -1.361562000         0.448047000
NITROGEN    7.0     -0.484727000        -1.805050000         1.536008000
OXYGEN      8.0     -0.608492000        -1.229036000         2.592442000
OXYGEN      8.0      0.203680000        -2.764711000         1.285951000
CARBON      6.0     -1.277814000         1.551353000        -0.974975000
HYDROGEN    1.0     -0.262917000         1.184248000        -0.826227000
HYDROGEN    1.0     -1.470288000         2.354304000        -0.258337000
HYDROGEN    1.0     -1.385414000         1.941629000        -1.988040000
OXYGEN      8.0     -2.091857000        -0.439586000        -1.769989000
CARBON      6.0      2.650450000         0.123106000         0.780021000
CARBON      6.0      4.121292000         0.527431000        -1.387849000
HYDROGEN    1.0      5.139120000         0.925443000        -1.448873000
HYDROGEN    1.0      3.595981000         0.859205000        -2.287810000
CARBON      6.0      4.171663000        -0.998201000        -1.334163000
HYDROGEN    1.0      4.772208000        -1.395446000        -2.159141000
CARBON      6.0      4.525122000        -1.423654000         0.108818000
HYDROGEN    1.0      5.201803000        -0.769146000         0.669451000
HYDROGEN    1.0      4.899436000        -2.444338000         0.188073000
CARBON      6.0      3.006272000        -1.332380000         0.397273000
HYDROGEN    1.0      2.557510000        -2.019263000         1.118745000
CARBON      6.0      2.753743000        -1.611955000        -1.115685000
CARBON      6.0      2.725565000        -3.118814000        -1.393342000
HYDROGEN    1.0      3.559412000        -3.657658000        -0.935125000
HYDROGEN    1.0      2.764257000        -3.302166000        -2.472734000
HYDROGEN    1.0      1.796061000        -3.548586000        -1.007346000
CARBON      6.0      1.551182000        -0.976367000        -1.805027000
HYDROGEN    1.0      1.498333000         0.107530000        -1.684007000
HYDROGEN    1.0      0.619302000        -1.396951000        -1.414597000
HYDROGEN    1.0      1.583718000        -1.180287000        -2.881574000
CARBON      6.0      3.419784000         1.150945000        -0.151852000
HYDROGEN    1.0      4.135628000         1.713944000         0.449409000
OXYGEN      8.0      2.496739000         2.098322000        -0.735299000
NITROGEN    7.0      2.007085000         3.085898000         0.096254000
OXYGEN      8.0      2.510848000         3.225397000         1.187649000
OXYGEN      8.0      1.125761000         3.729989000        -0.409964000
CARBON      6.0      3.032981000         0.328301000         2.282466000
HYDROGEN    1.0      2.793177000         1.340487000         2.604545000
HYDROGEN    1.0      4.108209000         0.159469000         2.385515000
HYDROGEN    1.0      2.491822000        -0.396375000         2.892703000
OXYGEN      8.0      1.309977000         0.332543000         0.777787000
 $END
 $VEC1   
 1  1-8.15857783E-08 7.23103017E-07 1.09661292E-05-6.33528477E-06-3.20022158E-06
 1  2-7.77087324E-06-7.59320042E-05 2.55415425E-05 3.33166229E-05-2.98743456E-04
 1  3 9.12720002E-04 5.86623338E-04-7.29738982E-04 1.22390159E-02-3.01017430E-02
 1  4 1.60240953E-03-2.47685626E-03 6.55590008E-06 9.51508657E-06-1.60709867E-05
 1  5 3.64597895E-05-1.87513771E-05 2.05142443E-06-6.57826869E-08 2.70738198E-07
 1  6-1.26887403E-06 4.07736793E-07-2.10180321E-06-2.59947047E-06-2.20321627E-06
 1  7-4.35710618E-06 5.47312620E-06 3.35748264E-04 1.57457471E-04 1.75862508E-04
 1  8 1.35169544E-04-7.43238534E-03-1.86548673E-03-6.79628715E-04 2.74209023E-03
 1  9 3.37601447E-06 3.90308853E-06-7.27910300E-06 2.73135661E-06 1.17398730E-05
 1 10-2.63499861E-06 6.58569176E-06-8.20042187E-05 4.12049648E-04-8.65056819E-04
 1 11 3.21714145E-06-6.46039062E-06 4.90922014E-04 2.43636449E-05-3.81624876E-08
 1 12 3.95774716E-07 2.88382010E-06 1.07433776E-06-1.87425753E-06 1.20087342E-05
 1 13-1.23270297E-05-9.35516261E-06 1.10803245E-05-1.92875939E-04-2.38182289E-04
 1 14-7.20161076E-06 1.27752888E-04 2.68909438E-03-5.79763353E-04 7.92258359E-04
 1 15-1.28387685E-03 2.44636932E-06 1.45705199E-06-3.90342132E-06-3.44887244E-06
 1 16 9.08154521E-06 1.15793791E-06 6.22803751E-06-5.72837714E-05 1.04737013E-04
 1 17-1.37305618E-04-5.71708773E-07 2.51167609E-06 3.86085615E-07-4.14718499E-06
 1 18-7.67615423E-06-3.41835189E-05-8.05583198E-06 3.05964450E-05 4.35625185E-05
 1 19-2.45044798E-04 2.93032565E-05-1.09018623E-04 8.95595601E-07-2.23642538E-03
 1 20 1.56478980E-03-5.13397583E-04 1.72860927E-03-1.95950160E-06 3.37855011E-06
 1 21-1.41904851E-06-3.39298048E-06-4.28407733E-06-7.33813442E-06-2.06128721E-06
 1 22 1.74500112E-05-1.66178166E-05-2.21777821E-03 4.23204219E-06-2.38599754E-05
 1 23 4.09630370E-04 1.19572744E-03-5.97557682E-07 2.60542140E-06-7.65356916E-06
 1 24 1.06554405E-06 7.63039477E-06-4.86420062E-05 6.01513804E-05-1.94344605E-06
 1 25-4.82817714E-05 4.08188793E-04-3.48011065E-04-4.69972477E-04 5.31876755E-04
 1 26-3.38985700E-02-8.28255638E-03 6.97686764E-03 6.01482476E-04-3.68342669E-06
 1 27 8.36578048E-06-4.68235379E-06 1.89645248E-06-2.84660815E-06 7.29785378E-06
 1 28-1.55715022E-05 1.43919163E-04-4.26089678E-05-1.97831963E-03-2.56635104E-08
 1 29 9.04305887E-08 6.52660817E-06 2.05034144E-07 2.59422359E-06 1.95481400E-05
 1 30-5.08738001E-05-3.56199834E-06-1.06591509E-05-8.29480722E-04 9.95667512E-05
 1 31-3.72947420E-04 1.48407040E-04-2.78333172E-03 2.59012849E-03-2.68213738E-03
 1 32-8.44834842E-04-5.61769107E-06-4.86461149E-07 6.10415222E-06-1.33187101E-06
 1 33-5.68529124E-06-3.03466757E-06-1.99560275E-07 9.13178841E-07-5.63362400E-06
 1 34-2.13361939E-07 1.23897392E-06-2.02794274E-05 2.73883109E-05-3.80331965E-07
 1 35-3.92981517E-06 4.47520662E-04 1.35525206E-04-3.22575805E-05 9.26454442E-05
 1 36 3.70029535E-03 7.21935726E-04 2.48632640E-05 7.47565017E-04 4.76291416E-06
 1 37-4.04743653E-06-7.15477627E-07 1.27039603E-06 1.59999104E-06-1.02120785E-06
 1 38-1.04694684E-06-4.83336106E-06 1.92692793E-05-5.90724894E-04 2.19518213E-06
 1 39-2.87180137E-05 1.15898544E-05-4.98959535E-05 1.15934475E-06-2.30802144E-05
 1 40 1.68660685E-04 7.54262063E-04-1.91590664E-07 1.04235487E-06 4.81936763E-06
 1 41 1.36111021E-06-2.52567428E-07-6.08010521E-06-2.29826463E-05-4.84816355E-06
 1 42-1.01398210E-06-1.94912734E-04 5.14260733E-05-1.04394796E-05-1.67924966E-04
 1 43-2.80405842E-03-6.04718417E-04-5.64824578E-04 1.72457717E-04-2.52027255E-07
 1 44-1.60653087E-07 4.12680342E-07-5.57933383E-06-7.13471161E-07-1.16191427E-06
 1 45-4.50701674E-06 3.60037035E-05-5.12907412E-04 2.27560766E-04 1.04580902E-05
 1 46-7.58536497E-05-9.90085353E-05 3.44751327E-06-9.72045768E-06 6.71632546E-05
 1 47-1.25890479E-04-3.80779797E-04-1.11366976E-06 5.61725109E-06 1.27822675E-05
 1 48-4.54220875E-06-6.28492278E-06-7.91160459E-05-5.72216872E-05 1.79979798E-05
 1 49 3.82202435E-05 9.84462062E-04 7.91571276E-05-1.61681258E-04-9.03572765E-04
 1 50 1.06891258E-02 1.19944084E-03-6.13162769E-04-2.72237174E-03-7.36230977E-06
 1 51 2.42893329E-06 4.93337648E-06-5.34258392E-06 9.39501127E-06-3.96853071E-06
 1 52-7.28455914E-06 2.21822994E-05 1.81617242E-03 4.82998583E-03-5.67848989E-06
 1 53-3.67504066E-06 5.79004372E-06 3.18199720E-06 4.85367336E-06-1.23397120E-05
 1 54-2.64784253E-05-1.07366430E-05-2.30385790E-05-5.32625495E-05 1.72548116E-04
 1 55-5.11087078E-05 1.40398969E-04 1.22238601E-03 1.01258437E-03-4.89043102E-04
 1 56-2.96328828E-04 2.82503873E-06-1.77654090E-06-1.04849783E-06-5.67257752E-07
 1 57 1.56552039E-06-2.75238521E-06 2.92247266E-07-2.52657485E-06-1.87533247E-06
 1 58 2.30564898E-06-1.41279263E-06 3.60523607E-05 1.18680451E-05-6.79076047E-06
 1 59 8.50820190E-06-2.78461428E-04-3.16150194E-05 8.72879747E-05 2.64882726E-04
 1 60 2.85504166E-03 6.19076191E-05 1.94206654E-04-1.97765474E-04 8.34768642E-07
 1 61-5.92084078E-06 5.08607214E-06 7.86687766E-06-1.66882333E-06 9.25167558E-06
 1 62 8.19489159E-06 3.17546422E-06 7.53936662E-07-2.77311963E-06 1.90620840E-06
 1 63 4.07382559E-05-1.73861113E-06 1.06804828E-05-9.93736149E-06-2.65573028E-04
 1 64-4.76442771E-06-1.20043323E-05 1.06976542E-04-3.64370271E-04-2.31915705E-04
 1 65-1.85968595E-06-2.39763598E-04 1.20489839E-06-7.31620715E-08-1.13173632E-06
 1 66-3.38971190E-06 3.01023709E-06-3.25893892E-06-2.96886916E-06-8.26121590E-07
 1 67-2.94687760E-06-6.77653288E-06 2.31127553E-06-2.39202547E-05 1.13668901E-05
 1 68 2.78025981E-05-8.78512162E-06 3.22674906E-04-8.68659767E-05-2.18846969E-05
 1 69 1.03849121E-05-2.15564546E-03 5.33288273E-04-7.67273630E-04 1.80523376E-04
 1 70 2.08694263E-06-1.67482015E-06-4.12122485E-07-2.82598677E-06 1.64189296E-06
 1 71 1.12174736E-06 4.15097839E-06-2.06299435E-05-9.20007370E-06 4.43254705E-06
 1 72 8.64637963E-06 2.65615549E-04 7.82653860E-05-1.51087950E-05-2.54422534E-05
 1 73-2.44518718E-03-8.07892144E-04 5.59463115E-04 3.75495313E-04 3.38521279E-02
 1 74 6.34970031E-03-5.54266203E-03 4.06527629E-04-2.78463388E-05 1.29402925E-05
 1 75 1.49060463E-05-1.90005211E-05-1.93963709E-05 1.71680871E-05-2.48642109E-05
 1 76 2.76201973E-05 4.28203496E-03-3.58762248E-02 2.31179618E-05-9.30813980E-05
 1 77-4.54116725E-05 4.68756846E-03-3.31685940E-05 3.64976078E-04-7.14805261E-04
 1 78 2.81899963E-03 2.85597821E-06-6.68376102E-07-9.94846976E-06 5.47151580E-06
 1 79 4.97271293E-06 2.99916056E-05 4.39406076E-05-2.20961014E-05-2.18366011E-05
 1 80-2.92477413E-04-2.82884906E-04 2.75209689E-05 1.16151803E-04 1.88778541E-03
 1 81 2.58649989E-03-1.15944250E-04 2.30063294E-04 6.22564355E-07-4.04211954E-06
 1 82 3.41955519E-06 9.70875791E-07-5.06165298E-06 8.25592393E-06-2.14993777E-06
 1 83 6.28015511E-06-1.04615306E-05-5.23821778E-05 3.15067227E-05-3.75522396E-04
 1 84 1.37365433E-05 2.13188744E-04-1.35199786E-04 2.90318828E-03-5.84176545E-05
 1 85 1.54370451E-03-1.59098732E-03-5.83036126E-02-1.87504936E-02-2.15932694E-02
 1 86-1.87829482E-02-8.88011350E-05 7.35013399E-05 1.52997951E-05 5.37439926E-05
 1 87-7.53071693E-05-1.44590873E-04 1.04862841E-06-5.69442415E-06 2.03547030E-07
 1 88-2.26271092E-05-5.90739815E-05-2.05024548E-04-7.85812970E-05 1.74863926E-04
 1 89 2.51973779E-04 2.96742456E-03-1.66724345E-03 5.30858297E-04 6.71103338E-04
 1 90-2.41277231E-02 7.36967713E-03-1.11483195E-03-4.15698348E-03-5.52078133E-06
 1 91 6.50057292E-06-9.79791591E-07-3.55789608E-05-1.00279021E-04 2.91280199E-05
 1 92 9.20890432E-07-1.69516781E-04 3.42697062E-04-1.72025459E-04 9.79274349E-05
 1 93-5.14647417E-04-1.08446321E-04-8.25439384E-05 1.09481311E-06-3.39989188E-06
 1 94-5.74612645E-06 2.50920881E-05-6.31237261E-07 1.30388972E-04 4.17185105E-06
 1 95-1.25839089E-04 1.72914753E-05-1.77754157E-03 1.57658271E-03 9.15555037E-05
 1 96-4.18682344E-05-1.06143384E-02-1.16053671E-03-4.29989807E-03-6.60351933E-03
 1 97-5.90769962E-05-9.27549454E-06 6.83524907E-05 3.40213327E-05-2.00580683E-06
 1 98 1.29728117E-05-1.47617729E-05 4.99345291E-05-2.06134563E-04-3.15119393E-03
 1 99 2.08071154E-06-1.03373166E-05-3.22338458E-06-9.45800262E-06 1.20067677E-05
 1100 1.43211973E-04-1.62609014E-05 4.79578240E-05-7.17419575E-05-3.74557132E-04
 1101 6.48022130E-05-6.58931538E-04 2.18753373E-04 8.51183868E-03 3.11576302E-04
 1102 1.85149591E-03-3.44632018E-03-6.00006632E-06 1.56046322E-05-9.60456585E-06
 1103-9.63593235E-07-3.85540113E-06 8.56823722E-06-2.56643869E-05 2.05947022E-04
 1104 2.60913063E-04 2.50768293E-04 3.62885960E-06-7.10279884E-05-2.06464222E-04
 1105-1.84720798E-04 5.25248282E-07-9.34250802E-07-1.02461594E-05 3.75651536E-05
 1106-9.13581647E-06 7.26777241E-05 3.49427281E-05-1.83320809E-04 1.75569863E-05
 1107-1.45264361E-03 6.18965723E-04 3.33010748E-04 9.16876060E-04-3.25269870E-02
 1108 1.00752189E-02-4.30643859E-03 7.43918292E-03 2.13903059E-05-4.22742174E-06
 1109-1.71628842E-05 5.01085953E-05-4.73951772E-05 3.22319744E-05-1.36760323E-05
 1110 5.34476210E-05 9.29595053E-04-2.17297231E-03-5.99174221E-07 4.03254453E-06
 1111 1.10756137E-05 1.17102437E-05 3.37824959E-06-9.15506673E-05-5.78943194E-05
 1112 7.94357339E-06 4.55036814E-07 1.95826469E-03 8.55790094E-04 1.51054974E-05
 1113 2.32574943E-05 3.77916317E-02-1.09181619E-02 6.48741009E-03 2.41180778E-03
 1114 3.32425003E-05-6.25716429E-05 2.93291426E-05 3.34485132E-05 2.48552213E-06
 1115-2.23707111E-05-8.77266936E-07 4.99009938E-06 8.67247664E-06 1.16445443E-05
 1116 6.52107564E-06-4.56820652E-05-3.42628692E-05-7.01517454E-05-3.50430845E-05
 1117-4.47038490E-04-2.51441245E-05-6.21995805E-05 1.40551258E-04 1.03569009E-03
 1118 2.00392978E-04 5.51798892E-04 9.19096892E-04 4.43048887E-07 3.70562600E-06
 1119-4.14867488E-06-1.28977608E-05 1.40779433E-06 1.07308125E-05 1.09675053E-05
 1120-6.46534171E-05 2.45823442E-04 4.52162687E-04 1.25948331E-05-5.19698341E-05
 1121 3.30010254E-04 1.21486858E-03 8.62207761E-06-5.89811021E-05-1.38570877E-04
 1122-3.92424854E-04 3.36406300E-06-1.65873625E-05-3.06109267E-06 3.31048832E-05
 1123 2.64965846E-06 2.79333595E-04 5.21219552E-05-1.65559167E-04 1.11529443E-05
 1124-2.00679214E-03-7.53446439E-04-2.75852146E-04-5.41210763E-04-2.88634564E-02
 1125-6.47011923E-03 2.36982882E-03-5.71726434E-03 3.30169434E-05-7.81848893E-05
 1126 4.51679459E-05 3.21881955E-06-1.50769333E-05-1.93234967E-05-1.14657613E-04
 1127 1.00521692E-03-1.74518982E-03 5.28130074E-03-3.03450796E-05 2.19988883E-04
 1128 1.96425198E-04 1.98107725E-03-3.17841879E-05 2.02521213E-04-1.40938428E-04
 1129-1.47124997E-03-4.17500803E-06 7.11399482E-06 3.67587772E-05-4.90637480E-05
 1130 5.80298331E-05 5.51874107E-04 3.55928149E-04-4.25303991E-04 8.38541264E-05
 1131-6.33516367E-03 1.17442276E-03 1.85958830E-03 1.36293100E-03 9.25166799E-02
 1132-1.46495712E-02-1.56217671E-02 3.00237873E-04-1.91559343E-05 5.70341729E-06
 1133 1.34525170E-05 8.30071543E-05 9.68330201E-05 8.00106091E-05-3.97404014E-05
 1134 6.40785127E-04-1.44325759E-03 3.29175334E-03-5.51301221E-01-4.69709077E-01
 1135-3.27265347E-04-2.53121538E-04-1.39889945E-03-1.44614949E-02 1.28075346E-04
 1136 1.95955817E-04 3.06007909E-04 1.55089906E-02 2.10054864E-04-9.44860487E-04
 1137 1.24034238E-03-2.98602847E-02-5.92482618E-04 5.42587328E-03-3.70191420E-03
 1138-1.94519685E-05 3.21216122E-05-1.26696437E-05-7.36750380E-05 4.38104562E-05
 1139-1.49430848E-05-1.03243453E-05 4.47495794E-05-2.55409997E-05 6.92854490E-05
 1140 8.04957874E-05-2.11434981E-04-7.49436033E-05 1.13739377E-04 1.40302874E-05
 1141-6.06538746E-04-8.27050506E-04 1.12567816E-03 7.14148836E-04 1.19306474E-02
 1142 7.71884651E-04-5.29149465E-03 1.03731813E-03-3.71845805E-05 3.47112747E-05
 1143 2.47330579E-06 9.83633280E-05-1.50403482E-04 5.27088711E-05 9.38519668E-05
 1144 7.47839417E-05 2.04601686E-05 5.55278490E-07 3.54875505E-05-3.11468457E-05
 1145-9.12553711E-05 7.63599648E-06-1.43563229E-04 5.12492402E-04 4.37106542E-04
 1146-5.70916521E-04-1.84158478E-04-3.73375947E-03-3.61102444E-05 9.00728743E-04
 1147 9.72233607E-05-6.45373160E-05 4.31287284E-06 6.02244432E-05 2.45375327E-05
 1148-2.16555153E-05 8.30313665E-05 1.02971114E-04 7.18361916E-05-2.24111163E-05
 1149 1.20169091E-05-1.87989650E-05 7.07714583E-05 1.12918084E-04-6.84186138E-05
 1150 8.04693212E-05 9.97690019E-05-1.04518512E-04-2.39088030E-04-4.73803577E-04
 1151-2.44256770E-03-1.69800726E-04 1.81486291E-03-1.14833543E-04 2.16371091E-05
 1152 2.81252488E-05-4.97623579E-05-3.99437230E-05-1.29639100E-05-9.48410584E-06
 1153-1.98103856E-06 1.18096409E-05-6.69822188E-06 6.40025004E-06-3.00669071E-05
 1154-8.00378988E-05 3.67768363E-05-1.49432178E-05 1.39730773E-04 2.41019013E-04
 1155-1.05229533E-04-3.86550800E-04-2.82497871E-04 3.44548456E-02-1.03989488E-03
 1156 5.22926039E-04-6.99008342E-03-8.37088338E-06 1.83363586E-05-9.96547518E-06
 1157 2.39796367E-05 2.80085097E-07 4.16434790E-05 3.02995561E-05-1.35868133E-04
 1158 1.33108368E-03-1.78742182E-04 2.80851951E-05-1.34207690E-04 1.55136805E-03
 1159-2.07430416E-04-1.72515581E-05 3.75432029E-05 2.67169024E-04 4.27261520E-04
 1160 6.69729813E-06 4.73287771E-06-2.94950515E-05 7.98711223E-06 5.44669559E-06
 1161-9.13443828E-06 1.11957256E-04-5.39425369E-05-1.43036947E-06-2.60093165E-04
 1162-4.91719588E-04 3.97820121E-04-1.19511854E-04-3.27030204E-03 7.42267564E-04
 1163-6.03459888E-04 1.68790785E-03-1.56106347E-05 1.58158172E-05-2.05182577E-07
 1164 1.25884081E-05-1.03127968E-05-5.68210772E-05
 2  1 3.69659020E-06-1.71637355E-05 2.13653191E-05 4.62011010E-06 2.36816816E-05
 2  2 4.64491667E-04-1.29423519E-04 4.54643339E-05-8.75806815E-05-3.77396970E-03
 2  3-2.09840749E-05 2.94431353E-03-1.53072049E-03 3.34645446E-02 1.28395902E-02
 2  4 6.96647185E-03 9.04466424E-03 5.38695137E-05 3.18758468E-05-8.57453604E-05
 2  5 6.70311078E-05-4.81803620E-05 7.39903321E-05 2.69868133E-06-9.01523950E-06
 2  6 7.06647213E-05 1.02099095E-05-1.58300784E-05 4.20027694E-04-2.92342035E-04
 2  7-3.96269896E-05 6.11390145E-05-3.37619398E-03-1.54830530E-03 8.04356749E-04
 2  8 1.97941731E-03-4.97320354E-02 7.12022243E-03-8.78267847E-03 6.66045509E-03
 2  9-1.05358428E-04 9.37098100E-05 1.16486178E-05 6.00192179E-05 1.47544039E-04
 2 10 5.31225182E-06 9.53649418E-06 6.63969039E-05-5.35622972E-04-1.85239509E-03
 2 11-4.84242886E-05 5.71563014E-04 8.85786271E-04-3.54601136E-03-2.16063981E-06
 2 12 1.00332360E-05-1.03776401E-06 1.19440894E-05-1.37889648E-05-1.13078620E-04
 2 13 2.24695007E-05-6.28841396E-05 9.64374908E-05 5.31031380E-04 1.69341180E-05
 2 14-1.98436447E-04-8.70434265E-04 2.77766140E-02 1.05607072E-02-6.47669134E-03
 2 15 4.37136268E-03-7.92255424E-06 2.04944768E-05-1.25719225E-05-4.15774534E-05
 2 16 2.14783828E-05 2.78009820E-05-9.86725797E-06 1.08199247E-04-2.60159519E-04
 2 17 1.48920999E-03-2.61743340E-06 1.35901565E-05 1.13524819E-05-1.39893186E-05
 2 18 2.33606949E-06-1.46288092E-04-3.98941098E-05 9.32056555E-05 9.86858882E-06
 2 19 7.23710835E-05 5.43880340E-04-2.64349108E-04 2.17560330E-04 1.27276424E-02
 2 20 4.16486602E-04-3.19831638E-03-2.57745977E-03-9.92057178E-06 8.14168387E-07
 2 21 9.10640339E-06 1.41656811E-05 3.29915571E-07-6.52230837E-06 3.32596845E-05
 2 22-2.43998063E-04-2.60625854E-04 8.09646437E-04-1.28866536E-05 1.12261548E-04
 2 23-8.21095727E-05 1.83779338E-03-2.28962121E-06 1.04512437E-05-2.40694715E-05
 2 24 1.14271593E-05 6.90573912E-06-1.42897829E-04 1.49326143E-04-2.93759258E-05
 2 25-4.27413172E-05 9.19222386E-04-6.84264701E-04-8.15234436E-04 1.24336068E-04
 2 26-9.62349675E-03 2.89535046E-03-2.04062668E-03-6.71484540E-03 3.69327157E-06
 2 27 5.15434178E-05-5.52366894E-05-3.78658416E-05 2.49405834E-06 2.25784457E-05
 2 28-4.19301459E-06 7.09901549E-05-5.00017083E-04-1.50524634E-03-2.83200307E-06
 2 29 1.35954924E-05 2.50388860E-05-1.68703220E-05 2.95022907E-07-8.92887415E-05
 2 30-2.08844294E-04 8.70509441E-05-3.17545312E-05-1.82410195E-03 1.22432817E-03
 2 31-7.16969926E-04 1.76961852E-04-8.32693553E-03 7.28344238E-04 9.87037159E-03
 2 32 4.37429326E-03 2.19914893E-05-9.68160113E-06-1.23098882E-05-3.78972318E-06
 2 33 6.46385145E-06 2.60642867E-06 4.30140417E-08-9.00610925E-07-1.74655482E-05
 2 34 5.47028255E-06-2.52375585E-06-1.38441276E-06 9.50641484E-05-2.90276847E-05
 2 35 1.52416031E-05 1.25111769E-03 2.67145176E-04-1.16842451E-04 1.71608169E-04
 2 36 8.25213098E-04-8.25983215E-04 9.78731096E-05 9.92258412E-04-5.63579073E-06
 2 37 1.37910979E-06 4.25668095E-06 1.88946864E-06 2.40015007E-07-6.73286992E-06
 2 38-9.48173357E-06 2.09231271E-05-6.18269534E-04-1.28292254E-03-4.46795912E-06
 2 39-3.22943773E-05-1.90002718E-04-6.86917753E-04-4.38789403E-06-1.82179191E-05
 2 40-7.13452724E-06 8.63916570E-04-5.57263092E-06 2.81045575E-05-8.02767239E-06
 2 41 6.62650015E-06-8.42188810E-07-3.09147058E-04-1.44246274E-06-6.66828448E-05
 2 42-2.70321502E-05 1.03756936E-03 2.90927869E-04 4.10640950E-04 1.37088625E-04
 2 43 2.25744700E-02-4.85573712E-04 6.18521173E-03 2.03768456E-03 4.27252330E-05
 2 44-6.52173526E-06-3.62034978E-05-1.99408187E-05 2.93964603E-05 1.25028958E-05
 2 45 5.00846444E-05-2.86933050E-04 6.15955053E-04 3.68530163E-03 1.90953571E-05
 2 46-1.26819773E-04-4.30480910E-04-8.42587113E-04 3.16625737E-06-2.80993624E-05
 2 47-4.95173436E-04 5.62014133E-04 8.82726882E-06-3.07498735E-05 6.18778774E-05
 2 48-8.15376204E-05-4.72195698E-05-3.81257980E-04 3.18762039E-04-2.84914126E-04
 2 49 1.15879641E-04 5.64021611E-03-2.04858982E-03-2.01805480E-03-2.54993052E-03
 2 50-2.42169820E-02-9.56014075E-03-1.01303144E-02 1.88831403E-02 1.38118012E-05
 2 51 3.12806369E-05-4.50924381E-05-8.51226934E-05-8.93139846E-05-9.46939551E-05
 2 52 9.42040245E-05-9.43849932E-04 4.94379232E-03 8.56479806E-04 5.51301216E-01
 2 53 4.69689020E-01 7.72426200E-06 5.26914109E-04 1.40827432E-03 1.46766047E-02
 2 54-2.22998585E-05-8.27198298E-05-3.43665557E-04-1.69855913E-02 3.52901018E-04
 2 55-9.86421766E-04-1.14254910E-03 4.25479664E-02 2.91073101E-03 3.80132865E-03
 2 56 5.86289784E-03-6.53376916E-06-8.66269135E-07 7.40003830E-06 9.43402907E-05
 2 57-2.46714492E-05-1.89844417E-05 9.56368135E-06-3.36112461E-05-2.31288570E-05
 2 58 3.52065485E-05-1.16108282E-04 3.65612622E-05-2.00210165E-04 3.21310859E-05
 2 59 2.97976665E-05 1.73906260E-03-5.22574005E-04 1.09540325E-03-1.28890529E-03
 2 60-6.18885707E-02 2.81981701E-03-1.46747758E-02 3.52575206E-03-5.37703180E-05
 2 61 5.92517498E-05-5.48143188E-06-1.58111680E-04-4.65587924E-05 1.33309858E-04
 2 62-6.52341631E-05-6.82412044E-05 1.44806797E-05-2.14272681E-05-4.80759507E-05
 2 63 2.38768499E-04-7.11472150E-05 9.70750319E-05 1.80913113E-04-1.81680459E-03
 2 64 5.92234873E-04-3.31285299E-04 5.85217594E-04 2.12727361E-02 4.98548437E-04
 2 65-5.45376301E-04-4.55054671E-03 5.51345913E-05 6.95493923E-05-1.24683984E-04
 2 66-1.75409664E-05-5.59507384E-05-3.25259135E-06-1.02138223E-04-7.48369834E-05
 2 67-1.43136888E-05 3.31052392E-05 1.65251189E-05-2.66266439E-05 7.46755470E-05
 2 68-1.54332538E-04-6.43779026E-05-4.44756787E-04 2.30847826E-04-1.39735792E-05
 2 69 5.44851507E-04 8.37430502E-03-6.78745202E-04 2.72463989E-03-3.98065920E-04
 2 70-1.31182623E-05-2.70372917E-05 4.01555540E-05 5.51000474E-05-1.74652517E-05
 2 71 3.46134622E-05 4.34193593E-06-2.27553540E-05 5.07617289E-06 1.84153763E-05
 2 72 1.93136097E-06 2.08821706E-04-2.35382133E-05-1.29483627E-04 1.36012381E-05
 2 73-9.77186878E-04 3.86749614E-04 4.43168078E-04 2.85641271E-05-5.05368818E-03
 2 74 3.11814502E-03-3.37175143E-05 1.94623587E-03-3.47654192E-05 1.58248577E-05
 2 75 1.89405614E-05-5.51529392E-06-2.34924845E-05 3.85896731E-05 7.16984734E-06
 2 76 2.05715884E-04-6.89798271E-04-7.12036280E-03-4.46193043E-05 2.15687042E-04
 2 77-1.50329964E-03-5.46343367E-04-8.38466698E-07 9.68072601E-05-7.55630028E-04
 2 78 2.62684840E-03-1.24268790E-05 9.78870628E-07-5.54829909E-06 5.37493998E-06
 2 79 2.34370310E-05-1.10295098E-04 3.93184303E-05-3.66665947E-05-7.83031237E-05
 2 80 9.93011306E-04-4.08122045E-04 3.44160863E-04 4.72704687E-04 2.04120460E-03
 2 81 2.59643211E-04-9.55757809E-04-3.05420445E-04 2.32607058E-05-7.05487554E-06
 2 82-1.62058302E-05 2.52714362E-05-3.82542310E-05 4.15819648E-05 6.38384425E-07
 2 83-2.75718294E-06-1.74011131E-05-1.41867756E-05-1.03824326E-05 4.33256612E-05
 2 84 9.11303417E-05 8.27222874E-05 4.78798373E-05-1.08490216E-03 4.32651506E-04
 2 85-1.42367331E-03 2.60950303E-04 4.14387880E-02-1.20148486E-02-3.24738306E-02
 2 86 2.10522054E-03-3.27225443E-05 1.28986622E-05 1.98238821E-05-2.13234733E-05
 2 87-1.44796450E-06 4.04484091E-05-1.10737790E-06 5.46256262E-06-9.13528730E-07
 2 88-2.52431323E-06-1.20045019E-06-6.20908503E-05 1.05244076E-05 1.70743363E-05
 2 89 2.77584613E-06 7.09030703E-04-1.29973967E-04-4.27386609E-06 2.97469256E-04
 2 90-1.17026476E-02-1.20639112E-04 2.45727673E-03-2.07210381E-03 2.94081449E-06
 2 91-3.11392021E-06 1.73105716E-07 2.81022645E-06-4.39125698E-06 1.30221385E-07
 2 92 4.11183839E-06-6.20014476E-05 2.89263978E-04 8.88901039E-04-3.67298173E-08
 2 93-2.08340306E-05 1.83160954E-04-8.53032290E-04-1.17173693E-06 5.86613863E-06
 2 94 1.56934851E-07-1.39853540E-06-5.71473944E-06-6.82562329E-05 1.80086255E-06
 2 95 3.85433915E-06 2.14283854E-05 6.30613619E-04-2.57278400E-04-2.78194943E-04
 2 96-1.37060472E-04 4.44663261E-02-5.92416029E-03 2.68763845E-05 5.49312002E-03
 2 97 1.10726234E-05-3.43250579E-06-7.64011762E-06 6.79091733E-06-8.42074348E-06
 2 98 4.71084757E-06-4.40494462E-07-3.76082256E-05-4.85722166E-04 8.28838088E-04
 2 99-8.14756509E-07 4.20325321E-06-5.99199758E-06-4.52578853E-06 5.25701334E-06
 2100-5.54646032E-05 2.83204550E-05 2.02102708E-05-1.49724314E-05 5.50997441E-04
 2101-3.38891519E-04 5.59653275E-05 1.80999643E-04-1.35308247E-02 1.23997483E-03
 2102 1.09974153E-03 2.39994594E-03 1.03018625E-05-2.80315801E-06-7.49870445E-06
 2103-3.29342637E-06-1.01493063E-05 6.98833261E-07 8.46352176E-06-6.90545918E-05
 2104 3.37325314E-04-5.23413493E-05 1.28299169E-05-8.69406348E-05 5.10659796E-04
 2105 1.00318743E-03 3.09055596E-07-1.02253986E-06-1.60789884E-05-4.67999879E-06
 2106-4.71869652E-06 5.92447226E-05 7.29738588E-05 2.26157636E-05 2.84619292E-05
 2107-1.51419481E-03-5.73827365E-05-8.62197694E-04-7.61060003E-04-5.30995982E-02
 2108 9.54971564E-03-1.50352764E-02-5.07842508E-03-8.88576082E-06-1.04794779E-05
 2109 1.93652387E-05 1.47667396E-05 1.79824415E-05-1.84073800E-05-1.61117535E-06
 2110 2.38845620E-05-8.59950682E-05-1.61157246E-03 1.78822821E-08 3.71728548E-07
 2111-1.16024105E-05 6.01539451E-06 7.95294359E-06 1.68431130E-05 6.15432874E-05
 2112-3.22111920E-05-3.45761195E-05-3.04174921E-04-5.13255636E-04 9.09386472E-05
 2113-2.74593755E-05-1.55423551E-02-1.27881914E-02-1.12847570E-02-3.70610000E-04
 2114-1.15888392E-05 1.40769520E-05-2.48811288E-06-4.73860975E-06 3.68049793E-06
 2115 2.08540378E-06 1.14037398E-06-5.72769242E-06 2.03553107E-06-1.59127638E-06
 2116 2.08958566E-06 6.78484161E-05-1.64971854E-05 2.56701088E-05-7.11852012E-06
 2117-3.23067013E-05 3.03636598E-04-9.25026208E-05 1.53869024E-06-1.18555732E-02
 2118 1.92184889E-03-2.93982879E-03-7.11363932E-05 4.75353245E-06-7.29781348E-06
 2119 2.54428103E-06 2.07755020E-05-1.17759551E-06-1.90528679E-06-1.07708431E-05
 2120 7.60635028E-05-4.97136298E-04-1.62369621E-03 2.44697419E-06 6.85208384E-06
 2121 8.58477277E-05 4.62787411E-04-1.09368884E-05 7.06931638E-05-6.84270686E-05
 2122-1.94888769E-04-1.39623310E-06 6.62208202E-06 1.60250120E-05-2.54774255E-06
 2123-2.23056604E-05-1.12657402E-04-6.55506669E-05 7.87689381E-06 7.76281474E-05
 2124 7.68768220E-04-3.06670044E-04-2.28206670E-04-2.61591193E-04-3.41878131E-03
 2125 3.24081907E-03 1.00594854E-03-1.20301423E-03 3.32739842E-05-3.48998464E-05
 2126 1.62586226E-06 2.37684491E-05-3.82543226E-05-1.31163548E-05-2.14429340E-05
 2127 1.02142332E-04-2.90309518E-05 1.18639976E-03 6.81957372E-05-3.25495531E-04
 2128-7.24588952E-04 6.15102041E-03 2.79948439E-05-1.91166280E-04-2.69147998E-04
 2129-1.33953763E-03-2.21319771E-07 8.31528407E-07-1.28909395E-06 6.38370165E-06
 2130 5.18475285E-06-3.80961589E-05 1.01437683E-05-3.23515813E-05-2.70870440E-05
 2131 3.50062031E-04-5.35597496E-04 1.80667643E-04 6.97612971E-04 2.57356314E-02
 2132-9.21209957E-04-2.69523128E-03 4.63811991E-03 1.28481830E-05-6.43721072E-06
 2133-6.41097229E-06 1.42719396E-05-5.64321476E-06-1.23479482E-05 1.69572540E-05
 2134-1.61439595E-04 5.05143693E-04-1.18788723E-03-5.73531550E-06-5.67149341E-06
 2135-8.39859872E-07 6.18357149E-06-1.49673471E-06 5.61570814E-06 3.22446508E-06
 2136-2.43470193E-05 6.25695292E-06-1.01035520E-05-3.87080952E-05 1.36578091E-04
 2137-9.27972046E-06-1.70858887E-03 6.57966062E-04-8.43066180E-04-2.87526206E-04
 2138 6.37141223E-07-3.25613770E-06 2.61899648E-06-2.38702591E-07-3.28715121E-06
 2139 3.34345891E-06-3.07889051E-08-1.98429446E-07 3.34797468E-06 1.59958647E-05
 2140-4.10812661E-06 4.63330806E-06-1.20137469E-05-6.52819177E-05 1.46879820E-05
 2141 2.30610104E-04-1.80364643E-04 3.62693130E-04-1.86750381E-04 8.58557686E-03
 2142-1.11004914E-03-1.24960157E-03-6.17086108E-04 7.86734219E-06 4.57191523E-06
 2143-1.24392574E-05-3.86853559E-08-1.27235972E-06-4.26788328E-06-1.48964214E-05
 2144-9.28232002E-06 2.28888999E-06 5.11751519E-07 2.15561619E-06-3.85630013E-05
 2145-7.03579764E-06-1.74008394E-06-7.87072528E-06 3.03576780E-04-4.62836711E-06
 2146-5.78934493E-05-4.89748027E-05-1.36063138E-03 5.16034049E-04 1.52311411E-04
 2147 8.24826986E-04-2.91976962E-06-1.13662536E-06 4.05639498E-06 3.07890267E-06
 2148 3.62972330E-07 8.83278053E-07-1.10512869E-06-1.01959110E-06-1.18870137E-06
 2149 5.78150884E-06-1.57230598E-06 4.15821133E-07 5.57663762E-06-2.30123245E-05
 2150 7.50015866E-06-8.20059042E-05-1.09524996E-04 1.09628031E-04-8.16727168E-05
 2151-3.02636587E-03-1.18719721E-04 5.23231590E-04-1.04882809E-04-3.89965010E-06
 2152-2.70796065E-07 4.17044616E-06-1.18301837E-06-1.94557705E-06 2.39108092E-06
 2153 3.91442640E-06-2.01430994E-05 1.41919260E-05-3.32770148E-06-1.18844427E-06
 2154 2.27052576E-04-7.86377351E-05 2.40787902E-06-1.85841841E-05-1.39254715E-03
 2155 8.96671776E-04 4.19477036E-04 4.05665462E-04 1.25137766E-03 2.12194016E-03
 2156 2.15858535E-03-1.52063041E-03-2.29802870E-06-2.23269698E-06 4.53072568E-06
 2157-4.12483803E-05-1.43029125E-05-3.58559763E-05-1.84500740E-05 1.40576752E-04
 2158-3.11902596E-04 1.90383012E-04 1.45782991E-05-7.83212831E-05-6.46793404E-04
 2159-1.23447460E-03-3.64403629E-06 1.58490118E-04-1.35660022E-03 1.76922470E-03
 2160 5.43603645E-06 3.02102588E-06 2.09077927E-05 2.26559793E-05-3.60779216E-06
 2161-1.24218000E-05-7.76533553E-05-8.49786695E-05 1.39759772E-05 2.18375956E-04
 2162 1.32254640E-04 2.01694236E-04-1.06671950E-04 1.48860008E-04 7.77358831E-04
 2163-9.17042193E-04 1.16490458E-03 1.90766962E-05-1.84564490E-05-6.20247252E-07
 2164-8.47442462E-06-5.17723943E-06-5.31078641E-06
 3  1 1.26592938E-07-5.57694344E-07 6.64226844E-06-4.19653563E-06 7.02830592E-06
 3  2 1.58005723E-05-2.18035035E-05 1.90010219E-05-4.52032620E-05-2.10145191E-04
 3  3-1.44429991E-04-1.11548354E-04 2.79293827E-04 5.05067594E-02 3.03963321E-02
 3  4 1.16710806E-02 1.40660447E-03-6.73415045E-06-1.39760036E-06 8.13175081E-06
 3  5 4.90524381E-07 1.17195608E-06-1.77501915E-06-3.78283008E-07 1.87191166E-06
 3  6-1.02649084E-05-5.74998669E-06 3.79870217E-06-3.55735806E-05 4.90987932E-05
 3  7 2.16415993E-05-1.78098262E-05 5.16692435E-04-1.62337891E-05-7.91759180E-06
 3  8-8.96256232E-05-1.61485376E-02-5.07693420E-03-9.42543190E-04 2.23948087E-03
 3  9 2.95295539E-06 6.72220625E-07-3.62517602E-06 5.80458587E-06 2.73179353E-06
 3 10-1.56581517E-06-3.60177474E-06 1.12896542E-05 1.66913162E-04-4.59839822E-04
 3 11 3.79302932E-06-3.58656707E-05 2.22785528E-04-1.01786945E-03-2.05503288E-07
 3 12 1.08423267E-06 5.37217295E-06-2.53031904E-06 8.36484342E-06-1.15729475E-05
 3 13-2.72759153E-05 9.69847297E-06-3.75038491E-05 7.70426846E-06 1.19456817E-04
 3 14-9.45381089E-05 2.12633968E-04-1.54366345E-02-1.53311862E-03 6.91303288E-04
 3 15 2.31029725E-03 9.74911784E-06-3.07385453E-06-6.67526332E-06-6.50183153E-07
 3 16 4.85250917E-07-9.03977747E-07 2.56749501E-06-1.48917242E-05 1.18733647E-04
 3 17-5.59932238E-04 2.86812037E-07-1.89102671E-06-3.67601404E-06-7.82107831E-06
 3 18-2.40099278E-06 1.09095185E-05 1.58737662E-05 3.32374067E-05 8.75582965E-06
 3 19 1.14563115E-04-3.80021253E-05-2.66421740E-04-8.35245701E-05 1.51086902E-02
 3 20 1.90931838E-03-3.30922890E-03-2.42356363E-03-6.44001495E-06 6.75707246E-06
 3 21-3.17057506E-07 2.42250612E-06-1.30772085E-06 1.36427616E-06 4.07140296E-06
 3 22-1.30857040E-05 3.87897357E-05 7.37796043E-04-3.71389643E-06 2.62920249E-05
 3 23-6.96450589E-05 1.18218392E-03-5.65616092E-08 8.06901620E-08-3.94620431E-06
 3 24-4.73161978E-06-2.60955186E-06-1.09403001E-05 1.53623545E-05 2.15205069E-05
 3 25 1.07431781E-05 5.12587932E-05-1.12141067E-04-1.51749758E-04-1.64719516E-04
 3 26-2.71294969E-03 5.71535673E-03-1.09418789E-03-4.32173930E-03-3.57591129E-06
 3 27 5.06975606E-06-1.49384477E-06 5.15790702E-06-7.35531870E-06-1.49966550E-06
 3 28 3.17992073E-06-3.65025944E-05 1.37241833E-05 8.38796507E-04 2.22333511E-07
 3 29-1.08746558E-06 4.08105664E-06-1.80417221E-07-2.07408606E-06 1.65313233E-05
 3 30-1.76221095E-05 3.36403798E-06 1.06992322E-05-2.35020898E-05 8.80195781E-05
 3 31-6.50144622E-05 1.35721771E-04 1.54565228E-02 8.17191717E-03 8.49569048E-04
 3 32 4.47647332E-03 5.74239084E-07-2.25619171E-06 1.68195262E-06-6.20890101E-07
 3 33 1.26190188E-06 6.29561805E-07 1.48717289E-07-8.76518284E-07 9.36729753E-07
 3 34 2.17915059E-06-2.24763172E-06 6.10020736E-06-1.55891857E-06-8.72362484E-06
 3 35 8.27362691E-06 4.14265112E-05 5.96100375E-05 5.69771633E-05-2.67804283E-05
 3 36 6.50868969E-03 1.14568489E-03-1.88908747E-04 5.95253863E-05-4.06288980E-08
 3 37-4.74897845E-06 4.78960735E-06-3.09527213E-06-1.65907004E-07 2.54917367E-06
 3 38 2.42351398E-06-1.17689834E-05-1.22796139E-04-3.62394080E-04 1.34459489E-07
 3 39 7.04070133E-06 3.28103650E-05 4.45660281E-04-1.04373162E-06-6.54370220E-06
 3 40-2.30470456E-05-3.38282382E-04-3.60723010E-08 7.51190939E-08 1.69089066E-06
 3 41 2.61799238E-06-1.46972787E-06-4.79439612E-06-7.68521764E-06-1.23023688E-05
 3 42 4.93391556E-06-2.85040473E-05 6.18885501E-05 1.05555959E-04-6.79739580E-06
 3 43 2.76054052E-03 1.67599294E-05 1.32242344E-03-1.91153407E-04-2.99438427E-06
 3 44 4.00903520E-06-1.01465094E-06 3.88472613E-07 8.70331375E-06 7.60699092E-07
 3 45 1.50258343E-06-1.35008424E-05 2.65522976E-04 1.00876213E-03-1.72351469E-06
 3 46 7.09526786E-06-1.28747359E-04-1.76307947E-04-1.07623430E-06 1.79518802E-05
 3 47-1.20946858E-04 4.24944243E-04 9.64605016E-07-4.68724116E-06 4.86439181E-07
 3 48 2.15715019E-06-1.06528152E-05 5.61209277E-05 1.64245259E-07-1.68567293E-05
 3 49 5.80171974E-05-9.20582829E-04 2.35612622E-05-1.67661687E-04-2.78771007E-04
 3 50-9.21180258E-04-6.98510348E-03-8.33704350E-03 9.95333628E-03-9.95332442E-06
 3 51 6.93051427E-06 3.02281016E-06-1.82899340E-05 6.19074514E-06 6.31646670E-06
 3 52-1.37357156E-06-2.39803892E-05 1.54063842E-03 1.37210384E-03-1.50141206E-05
 3 53-1.62205667E-05-4.12443330E-07-5.20957504E-06 4.29342379E-06 3.34290029E-05
 3 54-1.74531303E-06 2.46770370E-05-1.89728365E-05-1.61450077E-04 7.77025204E-05
 3 55-1.50975695E-04 1.29670699E-04 2.16468021E-03 2.63060586E-04 6.21660537E-04
 3 56 3.66703222E-04 3.81640366E-06-6.22406685E-06 2.40766320E-06 2.88162840E-07
 3 57 1.75929661E-06 1.17588132E-06 1.13395277E-07-1.26697953E-06-4.15177607E-06
 3 58-1.34019754E-06 2.51047627E-06 1.63150012E-05 2.04358993E-05 5.34175154E-06
 3 59-9.25069601E-06-1.81455190E-04-6.88285017E-05 5.77758210E-05 1.11581583E-04
 3 60-8.99992156E-03-7.74791247E-04-1.68863196E-03 2.73062084E-04 2.28210396E-06
 3 61-1.73462549E-08-2.26475770E-06 1.52465008E-06-3.18841452E-06-6.16995305E-06
 3 62-1.13332598E-05-8.97348193E-06-1.70650045E-06 1.08590166E-06 6.17051638E-07
 3 63-1.00850948E-05 6.13082351E-06-4.63773076E-06-1.89811568E-06 3.80233770E-05
 3 64 6.93390309E-06 1.75619233E-05-2.46525253E-05 2.35463358E-03 4.11707816E-04
 3 65-6.75669237E-05-3.93497540E-04-2.43230872E-07-1.08107968E-06 1.32431055E-06
 3 66 1.59528837E-06-1.13234409E-06 2.34957750E-06 9.51919719E-06 6.92189551E-06
 3 67-2.05035511E-06 2.87489004E-06-1.02477793E-06 9.71405827E-06 8.13947395E-06
 3 68-1.20871445E-05 3.90235937E-06-1.98459988E-05-6.61314004E-05 1.11452696E-04
 3 69-1.14844527E-05 2.87531554E-03 1.39851519E-05 8.72678300E-04-8.34058387E-05
 3 70-9.96087934E-07 4.01293540E-06-3.01684747E-06-1.02274071E-06-5.02904718E-07
 3 71-2.22893085E-06-5.17968246E-07 2.11600760E-06 6.80025110E-07-2.88379675E-06
 3 72-1.51573950E-05-2.40025655E-05-2.18485086E-05 8.05675045E-06 5.65580647E-05
 3 73 1.60338167E-04 9.51924156E-05-8.03868033E-05-4.14609478E-04-4.41505666E-02
 3 74 9.99076914E-03 1.13703895E-02-3.22948586E-03-1.21009297E-05-5.38390380E-07
 3 75 1.26393201E-05 2.20218093E-05 1.73261543E-05-1.07105593E-05-1.90546606E-05
 3 76 2.43340447E-04-6.64717107E-04-8.48857131E-03-2.09043798E-05 1.52443485E-04
 3 77 1.45091649E-04-1.11780024E-03 1.65571079E-06-7.04892411E-05-7.11851631E-04
 3 78-1.77235050E-03-3.62700018E-06-4.60309536E-07 1.98078742E-06-1.31775912E-07
 3 79-7.24939318E-06-2.66381623E-05-8.20244349E-06 5.26257072E-07 3.05641004E-05
 3 80 2.53895520E-04 3.23222587E-05 2.59245082E-05-1.22867951E-04-2.59717302E-03
 3 81-1.04904584E-03-4.67354972E-04-4.27050099E-05 3.69801912E-06 8.20032983E-07
 3 82-4.51805210E-06 6.30937922E-07-1.63677366E-06-9.01380897E-07-4.34540489E-06
 3 83 2.04002753E-05 7.45482280E-07 2.10100203E-05 1.02236370E-05-2.99556795E-04
 3 84-1.24137273E-05-1.74866872E-04-6.53752486E-05 1.85342511E-03 2.97078047E-04
 3 85 1.79718809E-03-3.85814901E-04-6.65061353E-02-1.52868638E-03 1.02991252E-02
 3 86 3.34304476E-02-1.41721491E-05 1.47226862E-05-5.50537128E-07 3.14625652E-05
 3 87-3.60100001E-05-1.63274260E-05-3.37618671E-07 1.09137571E-06 3.86078033E-06
 3 88-1.85895411E-05-8.79341541E-06-4.31899178E-05-3.38533603E-05 8.86064883E-05
 3 89 3.29089204E-05 9.47618830E-04 7.66308146E-06-8.06511454E-04-9.25779508E-05
 3 90-8.38829413E-03-1.10125880E-03 8.64233638E-03 1.78117731E-03-1.30015689E-05
 3 91 2.28065839E-05-9.80501503E-06 2.23418380E-05 2.93041304E-06-2.74826819E-06
 3 92-1.51600882E-05 1.80094340E-05 5.69735659E-04 7.87299819E-04 2.01936919E-05
 3 93-8.74777499E-05 1.07989857E-04-1.08276715E-03-6.04617518E-07 3.07377258E-06
 3 94-1.31672511E-05 5.25985372E-06 9.94417746E-06-1.92316752E-06 5.83790981E-05
 3 95-2.32579275E-05-5.39867732E-05-1.12971953E-03-2.10430087E-04-2.86040780E-04
 3 96 3.71765235E-04 5.28844335E-03 1.12908520E-03 4.65457726E-03-4.16938716E-03
 3 97 2.08209643E-06-2.60739693E-06 5.25300504E-07 7.88790957E-06-1.51082658E-06
 3 98-7.84766662E-06-3.35917295E-05 2.61610824E-04-3.00690374E-04-1.00651584E-03
 3 99-1.21837172E-06 5.75671851E-06-3.89377178E-06 1.13667455E-05-6.32473179E-06
 3100-6.93653424E-05 2.53623155E-05-5.30048988E-05 2.99781597E-05 1.22624571E-04
 3101-3.76739442E-04 5.15112325E-04-1.50189484E-04 8.62868875E-03-2.49181719E-03
 3102-2.63087996E-04-1.85565983E-03 3.52744924E-07-8.39834038E-06 8.04559546E-06
 3103-8.95999749E-06-2.00493447E-06 2.63736360E-06-6.75023998E-06 2.84350334E-06
 3104 3.58566077E-04 1.18853033E-03-2.05722448E-05 1.38919382E-04-9.15994823E-05
 3105 4.52237151E-04-1.40462561E-06 7.01775081E-06-2.79143029E-06 1.14013352E-05
 3106 2.09593142E-06-4.83433973E-05 3.80230949E-06-3.58026172E-05-8.59111802E-06
 3107 1.11723595E-03-3.48483561E-04 3.38888344E-04 4.37792123E-04 3.47208039E-02
 3108-2.97462150E-03 1.21767997E-02 2.04185801E-03-9.23784984E-06 2.07183541E-06
 3109 7.16601443E-06 8.00697591E-06-2.61648847E-07 7.35704786E-06-1.58445500E-05
 3110 8.13360331E-06-4.37718433E-04 6.75469621E-04-1.39831695E-06 6.92650767E-06
 3111 1.64832658E-06 9.98094488E-06-9.25727681E-07-7.61303126E-05-1.01113401E-05
 3112-6.32180871E-05 7.66248113E-06 2.14195199E-04-7.93020471E-05 9.13912009E-04
 3113-1.05542154E-04-1.11508601E-03 7.20229484E-04 1.88887356E-02 6.29816619E-03
 3114 4.51049695E-06-4.72912270E-06 2.18625758E-07-1.07073139E-06 1.68538717E-06
 3115-8.23467848E-06-1.17138581E-06 5.98569142E-06-1.83860602E-06-3.02301528E-07
 3116-1.91629265E-07-6.38937880E-05 7.45241351E-06-3.00555515E-07-4.38783064E-06
 3117 6.63497029E-04-5.90692780E-05 2.61817521E-04 1.89150830E-04 2.34986573E-02
 3118 7.96420034E-04 4.91101555E-03 1.23520591E-03-3.91382996E-06 1.23714129E-06
 3119 2.67668867E-06-2.68043023E-06-3.16946752E-06 1.49389678E-05-6.27222724E-07
 3120-2.76114729E-05-1.16809372E-04-2.28224427E-04 5.06473514E-06-5.47904581E-05
 3121 3.51746357E-04 3.62128881E-04 3.88329724E-06-5.65644908E-05-9.95547633E-05
 3122 9.19231879E-04 5.02752181E-07-2.55977364E-06-2.51187932E-06 1.07395990E-06
 3123 1.99198561E-05 4.28693833E-05 6.09093595E-06-5.40592670E-06-8.93737445E-05
 3124-7.89181638E-04-2.85372937E-04-1.13685406E-04 5.46884775E-04-5.08821729E-03
 3125-6.77294162E-04-3.84171924E-03 1.12779398E-03-1.17737162E-07 9.94063604E-06
 3126-9.82289887E-06 9.71127537E-06-5.79479814E-06-1.26827078E-06-1.22079495E-05
 3127 4.81250533E-05 2.47323642E-03 9.91527680E-03 2.70453766E-06-2.85578771E-05
 3128-4.77920604E-05-4.49263356E-03-1.11691310E-05 1.44931008E-04 6.51528476E-04
 3129 7.81897907E-04 1.57102369E-07-5.09126112E-06-3.81900343E-06-1.77595527E-05
 3130-3.88116215E-05 5.84258533E-05 6.96755754E-05-3.22950249E-06 1.57048824E-04
 3131-1.18127303E-03 6.83025437E-04-3.48078835E-04-4.07683249E-04 1.76769476E-02
 3132-4.13186092E-03-7.21160923E-03 9.01551414E-03-6.77432655E-05 5.90612640E-05
 3133 8.68200142E-06-9.76113901E-06-5.63340566E-05 1.42197153E-04-5.79710159E-05
 3134 4.80590654E-04 7.27527894E-04-1.88666249E-03-9.63921774E-05-8.35832828E-05
 3135 2.52226731E-05-3.90175760E-05-3.17259465E-05-1.03713750E-04-1.21143692E-04
 3136 1.58848270E-04 8.35086052E-05 7.17818649E-04 8.48575061E-04-5.91499221E-04
 3137 7.39189440E-04-5.77067798E-03 9.34627259E-04-3.25985913E-03-2.47487096E-03
 3138-6.10075933E-05-9.95661582E-06 7.09642091E-05 4.59355703E-06 8.50579272E-06
 3139 7.35559593E-05-9.37935597E-06-3.89984643E-05-1.42922180E-04 8.22600165E-07
 3140-3.25595902E-04-2.56411449E-04 2.75495252E-04-8.31093428E-05 6.46659965E-04
 3141-1.25694327E-03-1.54275131E-03 2.22522411E-04-3.43795255E-03 3.81680007E-02
 3142 5.04787474E-03-7.84033217E-03 7.48266670E-03-1.48788074E-04-2.98982232E-04
 3143 4.47770306E-04 1.77308373E-04 3.57614247E-04 7.11177854E-05-5.51287900E-01
 3144-4.69706498E-01 6.10453291E-04 2.17648579E-04 1.42283139E-03-1.41721653E-02
 3145 5.85785988E-05 7.38293095E-05 1.66771308E-04 1.41046303E-02-6.67601713E-04
 3146-7.10444223E-04-1.79674034E-03-3.04039307E-02 2.28959927E-03 3.32415597E-03
 3147 5.09797575E-03 5.24721695E-05 1.31268203E-04-1.83740373E-04-3.15315082E-05
 3148-1.71330859E-04-2.47081069E-05 2.20616107E-03 1.84778750E-03-3.60486807E-05
 3149 8.76625297E-06-3.39483955E-05 2.46297097E-04 1.79702045E-04-7.90153324E-05
 3150 1.32202545E-04-1.18540833E-03-4.14093818E-04 5.49401229E-04 4.21459347E-04
 3151-8.93058421E-04 6.90276081E-04 8.43084820E-04-6.22953544E-04 1.69097667E-05
 3152-8.88523899E-05 7.19426232E-05 8.51515789E-06 1.43051721E-04-7.52046753E-05
 3153-2.77829568E-06 1.33227881E-05 6.98819825E-06 3.92489718E-06-1.84159714E-05
 3154-9.42537426E-05-1.54561947E-05-6.05316628E-05 1.14471919E-04-2.62099707E-04
 3155 5.33933092E-04-3.66611139E-04-5.44450705E-04-2.88144390E-02 1.00038388E-03
 3156 2.09261951E-03 6.71964120E-03-4.21978151E-06-3.24779633E-06 7.46757784E-06
 3157 9.43198830E-06-4.62273418E-06-1.30153763E-05-4.39937502E-05 4.21364990E-04
 3158 7.15824798E-04-3.52106508E-03 3.71078995E-05-2.14683757E-04 8.08671117E-04
 3159 1.13864353E-03-2.44468742E-05 1.19206081E-04 7.81747253E-04-7.55124997E-05
 3160 1.41524900E-05 6.53743288E-06 8.99429763E-06 3.15803986E-05-8.43969131E-07
 3161 7.65979607E-05-3.41067721E-05-1.18781809E-04 8.04953690E-06-9.13572829E-04
 3162-3.92541826E-05 2.15117560E-04-1.02123292E-04 8.66638993E-03 5.35046834E-04
 3163-3.02884575E-03-4.63690724E-04 4.94096457E-06 3.52511937E-06-8.46608394E-06
 3164-4.36667942E-06 2.07168893E-06-3.76952320E-07
 4  1 6.99685608E-07-3.94503597E-06-1.55524647E-05-4.75252685E-06-2.25299218E-06
 4  2 2.78578080E-05 8.80797277E-05 2.36093985E-05 1.87824458E-05 1.75963346E-04
 4  3-7.41102727E-04-1.41030768E-04 3.95521763E-05-1.46156433E-02 7.33994210E-03
 4  4-3.17224623E-03 5.46668119E-03 1.05600367E-05-4.54057679E-06-6.01945991E-06
 4  5-1.14347541E-05-5.37880537E-07-1.54171401E-05-4.11919948E-07 2.29642976E-06
 4  6 3.56316953E-06 1.54382433E-06 8.50481825E-07-2.05746654E-05-1.19527615E-05
 4  7-6.94589910E-06-1.12768725E-07-3.80065377E-05 8.58601110E-05-1.09010994E-05
 4  8-3.76180274E-05 2.28346318E-02 5.30068484E-03 2.05728294E-03-4.20166622E-03
 4  9 1.59689167E-07-2.62790068E-06 2.46821151E-06 1.28411214E-06-9.40705589E-06
 4 10 1.21623076E-06-1.66442234E-06 1.85513004E-05-1.74638268E-04 9.35985714E-04
 4 11-1.95451115E-06 9.90333789E-06-4.98783671E-05 6.33725636E-04-4.68903764E-07
 4 12 2.26804292E-06-3.47937230E-07-9.13293517E-07-1.21787187E-06-3.98263821E-05
 4 13-2.44055510E-06 5.37786614E-06 7.91373910E-06 3.62139297E-04 1.29396984E-04
 4 14-3.60892797E-05-2.75071060E-04-1.05883993E-02-4.94111696E-04-2.80324223E-03
 4 15 2.11306662E-03-7.62833744E-06-2.00925696E-06 9.63759439E-06 2.57000772E-06
 4 16-3.87507368E-06-1.36645182E-06 3.56759508E-06-1.42585253E-05 4.14964376E-04
 4 17 1.61759552E-04 2.73780987E-07-1.32023747E-06-7.58562020E-06 2.49018501E-06
 4 18 6.21865501E-06 1.66575423E-05 3.60846939E-05-1.34509416E-05-3.19232476E-05
 4 19-1.61315728E-05-1.30175342E-04 2.11370167E-04 1.32202530E-04 3.30767109E-03
 4 20-2.23598032E-03-1.60158223E-04 9.33508256E-04 3.37124796E-06-4.67341735E-06
 4 21 1.30216939E-06-1.39819733E-06 2.49042777E-06-1.94913513E-06 3.75375289E-06
 4 22-4.23494589E-07-3.55137216E-04-1.06075364E-03 1.35831733E-06-1.96297232E-05
 4 23-4.32637651E-04-8.21623683E-04 7.49186138E-07-3.67729928E-06 3.55714822E-07
 4 24-3.60641269E-06-5.17628603E-06 5.50316860E-05-1.03210550E-05 1.34842211E-05
 4 25 3.27514356E-05-4.56140145E-04-1.60908029E-04 1.03085454E-04-5.57382466E-05
 4 26 2.52225945E-02 1.10292003E-04-6.39357216E-03 1.17848473E-03 1.25005497E-06
 4 27 2.83838785E-07-1.53389375E-06 6.06699002E-06 1.39976098E-06 4.99063891E-06
 4 28-1.51197509E-05 1.20345194E-04-5.95542188E-04 9.35283703E-04 5.07785085E-07
 4 29-2.51889209E-06-4.31123677E-06-2.82696577E-06 3.97650037E-06 2.78922489E-05
 4 30 2.95199742E-05 1.14073315E-05-1.51157912E-05-6.47603307E-05-2.38159880E-04
 4 31 3.39925793E-05-1.92311667E-04-6.34266693E-03-5.21819099E-03 9.15446363E-04
 4 32 5.57369297E-04-1.07089162E-06 2.53480809E-06-1.46391647E-06-2.17373718E-06
 4 33 1.94638213E-07-3.23667366E-06 1.74713017E-07-8.08497447E-07-3.51103066E-06
 4 34-4.10377027E-06 2.32731674E-06 1.33252371E-05 1.43867633E-05 1.60097345E-05
 4 35-6.90875494E-06-1.90486402E-04-1.94591752E-04-6.21980338E-05 5.92351604E-05
 4 36-4.36624622E-03-1.07841767E-03-1.70219363E-04-1.97137968E-04-1.99322234E-06
 4 37 2.87258558E-06-8.79363237E-07 3.08935759E-06 2.09208968E-07-2.84176908E-06
 4 38-1.34116255E-06 1.78958607E-05-4.76391530E-05 3.43924837E-04 2.73302271E-06
 4 39-1.28039410E-05-1.63829060E-04-5.65411431E-04-7.96469137E-06 5.68749782E-05
 4 40-9.65113075E-05-7.40984781E-06 2.94001647E-07-1.53782216E-06-5.60337854E-06
 4 41-2.67123580E-06 1.81094899E-06 1.15431092E-05 2.48922534E-05 1.16870120E-05
 4 42-5.28141468E-06 4.52162581E-05-9.17391153E-05-1.62527659E-05 1.60321038E-04
 4 43 1.61679546E-03 3.90182824E-04 6.67837937E-05-1.93530124E-04-5.22666972E-07
 4 44 8.94269741E-07-3.71602769E-07 6.00160611E-06-9.75289559E-07 4.96369549E-06
 4 45 1.58041657E-06-1.45300284E-05 4.97242194E-04-4.35150165E-04-8.75778841E-06
 4 46 6.52093244E-05 1.00241293E-04 2.16533548E-05 7.87124050E-06-5.08465467E-05
 4 47 8.82061751E-05-2.05164552E-05 4.55148656E-07-2.27758569E-06-3.23416458E-06
 4 48-3.40980845E-06 3.81769798E-06 2.21912945E-05 1.48059929E-05 2.39265952E-05
 4 49-2.32530352E-05-1.09046413E-04 2.04483479E-04-4.38737922E-05 2.30259174E-04
 4 50-2.65776210E-02 4.01149451E-03 4.93014084E-03-3.79984626E-03-4.87097743E-06
 4 51 3.05676286E-06 1.81421457E-06 3.89638440E-08-2.35123110E-06 4.39017225E-06
 4 52 1.96393705E-05-1.34132650E-04-3.48199108E-04-3.12887720E-03 1.23221377E-06
 4 53 9.89615776E-07-8.52046996E-07-2.14942396E-07-3.18195850E-06 6.17198523E-06
 4 54 5.99195791E-06-5.32882959E-07 1.59076344E-05-7.04000664E-05-9.99200756E-05
 4 55 2.77516286E-05-1.44313085E-04-3.02951724E-03-1.15372472E-03 1.28028485E-04
 4 56-3.12775816E-04-2.14711035E-06 2.86703586E-06-7.19925508E-07 1.53892933E-06
 4 57-4.87592543E-06-4.70143661E-07-4.67958346E-07 5.08243535E-06 6.66600492E-06
 4 58 5.73663031E-06-2.94606117E-06-6.60454146E-05-2.63055406E-05-2.57403263E-05
 4 59 1.31751366E-05 5.70561187E-04 1.20799541E-04-1.28030607E-05-1.68412837E-04
 4 60 7.98009744E-03 5.58182162E-04 7.31027905E-04-2.04366644E-03-5.05860447E-06
 4 61 7.25472774E-09 5.05134974E-06-1.50186641E-05 1.94377401E-06 3.03726697E-06
 4 62-2.48639574E-05-2.06145422E-05 9.73957601E-07 2.50658359E-06-1.38148119E-06
 4 63-7.65389804E-07-4.04565859E-06-9.47882411E-06 6.10467203E-06-1.79636500E-05
 4 64-9.59357599E-06 5.55248071E-05 3.23857138E-05-6.99326216E-04-3.35331697E-04
 4 65-8.07295996E-05 5.55044186E-04 3.06834376E-06 3.00080334E-06-6.06914709E-06
 4 66 2.14548670E-06 2.72260489E-06-1.89021199E-06 4.88466245E-06 3.20314482E-06
 4 67-2.06477226E-07-2.61091818E-06 3.33545986E-07 1.72549552E-05 5.68852571E-07
 4 68 1.18497054E-05-1.03774269E-06-1.59488960E-04 7.24794114E-05-1.86933968E-04
 4 69-1.62196358E-05-2.67423703E-03-8.75508090E-05-3.67364069E-04 3.71883685E-04
 4 70 1.65599055E-06-7.17547904E-06 5.51948848E-06 6.99093507E-06 2.37172363E-06
 4 71 3.57574684E-07 1.71872528E-06-8.04365092E-06-4.63411557E-06 5.59563608E-06
 4 72 8.47350017E-06 6.12584278E-05 3.72615859E-05-1.20797895E-05-2.16399636E-05
 4 73 9.02345463E-05-1.89882203E-04-8.56117981E-05 1.04060695E-04-3.16848101E-02
 4 74-1.38011915E-02 1.62403553E-04-3.01022920E-03-1.52524443E-05 5.03408131E-06
 4 75 1.02183630E-05-1.01884899E-05-4.83321700E-06 4.37642761E-08 4.42754599E-05
 4 76-1.52476938E-04 1.64727854E-03 5.50794190E-02 3.85247451E-05-1.24315429E-04
 4 77 8.65394809E-04 1.98247948E-03-3.87988332E-06-4.64758145E-05 1.51477619E-03
 4 78-3.98979130E-03-4.02561516E-06-2.36637972E-07 6.82615042E-06 5.78769276E-07
 4 79-1.03652430E-06-3.51881690E-05-2.98311543E-05-3.40645019E-06 2.26097619E-06
 4 80 1.93956535E-04 1.89934552E-04 5.61903227E-05 4.25447435E-05-2.55141418E-04
 4 81-9.60620976E-04-5.91159016E-05-3.98113376E-04-6.46157747E-06 3.58710843E-06
 4 82 2.87446904E-06 1.25159914E-06 2.05087726E-06 1.78148779E-06-1.22631831E-08
 4 83 8.90389725E-07-1.78100758E-05-5.77096709E-06-5.70095745E-06 2.61501251E-05
 4 84 8.88125815E-05 4.29387824E-05 1.57938363E-05-5.96296626E-04-5.39545122E-04
 4 85-7.61922394E-04 1.00105096E-03 1.58934220E-02 6.96224625E-03-2.74473604E-03
 4 86-5.59065743E-03-2.98782854E-07-3.17861752E-05 3.20849580E-05-1.04417288E-05
 4 87 4.77428108E-06 1.90185763E-05 2.38499993E-06-1.20450995E-05 8.01907744E-06
 4 88-1.27587510E-05-5.89871326E-06 1.51965684E-04-6.02259143E-05 6.45050393E-05
 4 89 4.79790849E-05-1.15455680E-04 5.02624840E-04-4.66597294E-04-2.39417194E-04
 4 90 1.18853234E-02-5.86633888E-04-3.47154811E-03 2.15143652E-03-8.23033912E-06
 4 91 9.40255069E-06-1.17221157E-06 1.42795516E-05 1.60620747E-05-2.23814153E-05
 4 92-9.53208072E-06 4.25492015E-05-7.58408779E-04-4.34519474E-04 5.43511631E-06
 4 93 2.96285455E-06-8.20503318E-04 2.38886713E-03-3.18507389E-07 1.25973978E-06
 4 94-8.49273261E-06-7.66653133E-06 1.09860931E-06-1.35456170E-05 4.46576639E-05
 4 95 2.77085342E-05-1.46253661E-05-3.47890816E-04-2.93739687E-04-3.66392238E-04
 4 96 1.46293119E-04-1.85523205E-02 1.96895216E-03-2.37652163E-03-2.49454466E-03
 4 97 3.71941408E-06 7.21998981E-06-1.09394039E-05 3.23779246E-06 5.03195641E-06
 4 98-2.50744107E-07-4.05843754E-06 6.10006380E-05 2.56000830E-04-6.63425745E-04
 4 99-7.46678648E-07 3.96034376E-06-3.64315752E-06 2.10742614E-06 2.53539925E-07
 4100-1.65692356E-05 2.79494499E-05-1.69700367E-05 4.82838068E-06-5.88504621E-04
 4101 4.51033240E-04-5.98428144E-05-1.19182249E-05 7.84269658E-03-1.29128404E-03
 4102 1.02006119E-03-2.45646951E-04-1.57360623E-05 7.25998022E-06 8.47608212E-06
 4103 6.10239987E-06-1.94919124E-06-7.79704798E-06-4.89523895E-07 1.07922298E-05
 4104-9.13024407E-04-4.71163803E-04 3.60159955E-06-2.79408890E-05-1.67810100E-05
 4105 6.65339729E-04-2.51248896E-06 1.26095016E-05-7.28243650E-07 7.51950190E-06
 4106-8.35636239E-07-1.46206511E-04-6.41576706E-06-4.92255641E-05 2.08115137E-05
 4107 1.34340104E-04 3.88364792E-04 7.51451568E-05-6.76145662E-04-1.05076393E-02
 4108-3.05575076E-03-1.02272769E-03-4.10857720E-05 2.11350280E-06-1.06783685E-06
 4109-1.04566596E-06-3.04659619E-06 1.31626535E-05 1.06142420E-05-4.01355463E-06
 4110 8.73991323E-05-3.96538913E-04-7.70926810E-05 2.13436525E-07-8.94005182E-07
 4111 6.01253837E-06 1.05406171E-05 9.48567881E-06 3.79729261E-05-3.75254828E-05
 4112-5.98102295E-05-4.87289274E-05-1.10319129E-03-6.85555645E-05 2.54707715E-05
 4113-2.56344853E-04-3.53083357E-04 3.65688799E-03-3.32909410E-03 1.99107152E-03
 4114 6.73069882E-06-4.35384429E-06-2.37685454E-06-3.82711412E-06-7.10469631E-06
 4115-1.43125560E-05 7.18015140E-07-3.84986285E-06 3.27187631E-06-4.94833657E-06
 4116-4.75711820E-06 3.36033150E-05-1.39146419E-05 2.99899603E-05 2.21974474E-05
 4117 7.16402671E-05 6.96176226E-05-2.79266172E-05-7.07209766E-05-3.81631818E-03
 4118-1.44810392E-04-1.10053081E-03-5.51286315E-04-1.24258416E-06-3.25612540E-06
 4119 4.49870956E-06 3.08711499E-06 1.56584831E-06 2.72290928E-06-3.48427392E-06
 4120 2.29144889E-05-1.38241272E-04-2.92162022E-04-1.45416983E-06-1.56521536E-06
 4121-7.79292042E-05-5.00751754E-04 7.42546592E-07 2.34971304E-06 5.72144427E-06
 4122-8.65100482E-06 6.15979856E-07-3.36527430E-06-6.36267611E-07-5.69947125E-06
 4123 2.09513044E-06 3.28909370E-05 8.66749996E-06 2.66230164E-05-3.43765172E-06
 4124 4.88134653E-05-1.91224523E-04-2.36107629E-04 3.25856006E-05 1.31063791E-02
 4125 3.87199332E-03 1.40757252E-04 3.88632999E-04-1.44513012E-06-1.14182479E-05
 4126 1.28633780E-05-3.21090448E-06-7.01728341E-06-8.69026428E-06-1.49283974E-05
 4127 8.94717657E-05-1.36484897E-03-1.82867903E-02 5.28599895E-06-3.91033429E-05
 4128-1.14540363E-03 9.02558227E-04-1.39505954E-05 5.74974077E-05-2.41652224E-04
 4129 1.15278094E-03-3.64509549E-06 1.74901876E-05-1.55441803E-05 3.82036760E-05
 4130 4.54734238E-06-2.00257561E-04 1.36364395E-04-2.48023835E-04-4.19523604E-05
 4131 4.15532631E-04-4.20409441E-04 9.34747646E-04 9.00902275E-04-1.34706711E-02
 4132-6.42156295E-04 1.57625281E-03-5.32432533E-03 2.62556175E-05 7.20148124E-06
 4133-3.34570987E-05-1.72150944E-06-3.35853870E-06 4.52815583E-05 4.42036377E-05
 4134-5.21245001E-04-3.46432333E-04 1.66004070E-03 1.06277334E-04 1.03170990E-04
 4135-2.12774763E-05 4.58441036E-05 3.01295642E-05-7.85044848E-06 6.10365127E-05
 4136-1.52558287E-04-1.14543421E-04-7.56874574E-04 4.83763422E-04-2.15816504E-04
 4137 2.89007380E-04 2.94618002E-03 1.03298507E-04-1.13525575E-03-2.23576156E-04
 4138-6.06669970E-06-4.91752132E-05 5.52419129E-05 5.49929302E-05 7.11574479E-05
 4139-3.82126973E-05 8.00523663E-06 5.45746019E-05-3.00036223E-04 1.72359570E-04
 4140-1.79726476E-04 1.29052935E-04 6.84859290E-04-3.06962601E-04 4.47682157E-04
 4141 2.16440387E-03-3.10113410E-03 1.23916798E-03-2.56179682E-03-2.90707166E-02
 4142 1.11719024E-02 6.49509772E-05 6.63505137E-03-2.48666500E-04 2.55465856E-05
 4143 2.23119914E-04 3.52221885E-04-3.05550181E-04 3.50049825E-04 2.20914316E-03
 4144 1.91478556E-03-3.85993079E-05 1.97679697E-05-6.11206615E-05-1.33671199E-04
 4145 1.35719137E-04-5.77958453E-05 2.44722171E-04 1.32895512E-03 2.10826384E-04
 4146-3.85827907E-04-7.07871937E-04-3.46617353E-04-1.06730036E-03-8.16727222E-04
 4147 6.91521463E-04-4.42954608E-05 6.87360640E-05-2.44406031E-05 2.89746217E-05
 4148-1.42387736E-04 9.22627796E-05 5.51290949E-01 4.69713611E-01 1.16336883E-03
 4149-8.57759962E-04 6.59561340E-04 1.40858694E-02 1.71704430E-04-9.06307009E-05
 4150 7.51484346E-05-1.40867817E-02-1.47710848E-03 1.21473899E-03-6.28238236E-04
 4151 3.07461119E-02 3.48530890E-03-5.28916224E-03 1.81137344E-03 8.65109991E-05
 4152-2.71628409E-05-5.93481582E-05-1.82193628E-04 1.69084823E-04-1.16574478E-04
 4153 2.79384667E-06-1.43169326E-05-7.09280047E-06 1.61377846E-06 9.58969498E-06
 4154 1.77355895E-04 1.80091279E-05-5.22625747E-06-6.76995618E-05-9.96613882E-04
 4155 2.27928796E-04 2.37948277E-04 8.49737092E-04 4.85390969E-03-7.09275486E-04
 4156 1.78528066E-03-8.83898907E-04 1.38790400E-05 1.09628741E-05-2.48419141E-05
 4157 1.21236471E-07-2.73869261E-05 2.17045162E-06-1.79908426E-05 1.71344078E-04
 4158-1.41676591E-03-1.90780366E-03-2.32281579E-05 1.52083263E-04-7.95442363E-04
 4159 2.22078715E-04 4.08744322E-07 5.98621836E-05-1.66065342E-04 1.25930217E-03
 4160-2.35716928E-05-1.23402953E-05-4.53821739E-06 1.49341340E-07-3.59382582E-06
 4161-7.90590307E-05 1.95757624E-05-4.61262689E-06 2.01028793E-05 2.79511160E-04
 4162-1.14487637E-04 2.58226573E-05-2.00089789E-04-2.37219594E-03 9.80700876E-04
 4163 2.48888287E-03 1.11353752E-03 4.05830218E-06 7.03518166E-06-1.10934838E-05
 4164 3.13662876E-06-2.96325900E-06-8.72521639E-07
 5  1-1.82155965E-06 7.93732582E-06-2.55498912E-05 8.10499493E-06-1.31782723E-05
 5  2-1.51597677E-04 1.41928191E-04-3.97259008E-05 5.47752817E-05 1.78638752E-03
 5  3-1.21855975E-03-4.56901408E-04 6.93588210E-04-1.23341862E-02 5.00523670E-03
 5  4 5.03108003E-03-1.13947709E-03 9.77614141E-06-4.67305103E-06-5.10309038E-06
 5  5-1.92101125E-05 8.38908255E-06-1.72668482E-05-5.11416823E-06 2.29996522E-05
 5  6-1.55491944E-05-1.43242978E-05 3.34595480E-06-3.82165677E-04-1.16576642E-05
 5  7 6.36738543E-05-2.77944455E-05 2.27983870E-03 1.25954146E-03-4.73063423E-04
 5  8-8.92692213E-04 2.67296097E-02-1.51084651E-02 8.85043777E-03-2.59497925E-03
 5  9 7.54262816E-05-3.59576198E-05-3.94686618E-05-7.32870966E-06-1.17552022E-05
 5 10-1.86489994E-05-3.33893271E-05-6.95196338E-06 2.81784196E-04-1.29928384E-03
 5 11 5.42756731E-05-5.51325905E-04 8.23781516E-05 2.33331065E-03-1.73949220E-07
 5 12 1.36230731E-06 8.81694942E-06-9.50698117E-06 1.40260713E-05 2.70659518E-05
 5 13-4.80825298E-05 4.01514181E-05-7.50005320E-05-1.28298951E-05 1.03884610E-05
 5 14-3.41121856E-04 7.91448729E-04-4.82877991E-02-9.16532894E-03 7.59154059E-03
 5 15-1.34202211E-03 4.14371130E-06-2.64998096E-05 2.23560984E-05 1.45943747E-05
 5 16-2.52858725E-05 1.48056811E-06 2.33640609E-05-2.31840235E-04 7.03027539E-04
 5 17-5.31660465E-04-8.44533953E-07 4.39915048E-06 6.61907619E-06-1.57964476E-06
 5 18 9.17182052E-06-5.57412862E-05-3.28090530E-05-1.07245958E-07-4.09755166E-05
 5 19 8.56908599E-04 2.03714413E-04-5.66844853E-04-5.49017663E-05 3.34018657E-03
 5 20 1.11111183E-03-1.94195796E-03-8.97006253E-04-5.83887469E-06 9.11150183E-06
 5 21-3.27262714E-06 8.91647328E-07-2.64980593E-07 1.70180814E-06-5.86117718E-06
 5 22-5.32133658E-06 7.76462777E-04 2.26240279E-03-5.70275166E-06 3.67875703E-05
 5 23 2.67073905E-04 2.75583300E-04-1.47642073E-08 3.58676780E-07 1.67032184E-05
 5 24-1.81321467E-06 2.75112902E-06 1.65617056E-05-9.62764672E-05 8.03867646E-06
 5 25-8.34059109E-06-7.60683058E-04 2.03435991E-04 1.70432121E-04-1.78345719E-04
 5 26 1.27189285E-02-9.63665377E-05-3.37132067E-03 1.17056558E-03-1.21044853E-05
 5 27 3.92465873E-06 8.17982658E-06 3.16641568E-06-3.05084963E-06-1.57130971E-05
 5 28-8.89977020E-06 3.09611336E-05 1.63075481E-04 1.03669598E-03 8.29999598E-07
 5 29-4.16826930E-06-7.72384279E-06 3.98970481E-06-2.36553492E-06 4.15142464E-05
 5 30 5.92774371E-05-1.66036908E-05 2.36545774E-05 7.10133679E-04-1.08470997E-04
 5 31 4.48562788E-04 2.12819770E-04 1.79625256E-03 9.00878329E-03-6.55917641E-03
 5 32 6.47531186E-03 8.04189898E-06-2.92762926E-06-5.11426972E-06-1.36138722E-07
 5 33 9.72726238E-06-1.22555575E-05-3.46620987E-07 1.83805414E-06 2.13108206E-06
 5 34 5.99106778E-06 3.92576358E-06-1.36628696E-05-1.75133929E-05-2.52786774E-05
 5 35-2.04431570E-05-2.05152109E-04-1.12789233E-04 1.13882736E-04 4.53688515E-05
 5 36 9.66068669E-03 2.02522166E-03 2.95152096E-04-4.41738091E-06-4.38585774E-06
 5 37 6.02015117E-06-1.63429343E-06-2.71705159E-06-1.89717278E-06-4.61479699E-08
 5 38-1.94899658E-06 5.62462104E-06-1.53906055E-04-7.15517843E-04 5.49025840E-06
 5 39-3.02285270E-05 2.39408799E-04 8.88363427E-04 1.58900849E-06 1.49769908E-06
 5 40 2.06768513E-04-2.38075187E-05-5.43949563E-07 2.86628165E-06 3.73403295E-06
 5 41-4.86339708E-06-1.04273550E-05-4.01118381E-05-1.12846863E-05 2.21518737E-05
 5 42 4.54841135E-05 4.43146271E-04 2.00020193E-04 6.71034989E-05-1.57425656E-04
 5 43-6.77866315E-04-8.71199717E-04 1.36065043E-03-1.06881408E-03 3.62969440E-06
 5 44-5.75640300E-06 2.12670859E-06-3.49069044E-06 4.58222389E-06 3.48039194E-06
 5 45 6.32789956E-06-4.15725961E-05-2.77570812E-04 3.02748127E-03 6.02103907E-06
 5 46-5.95184313E-05-5.98298314E-04-8.23331574E-04-9.00386963E-06 5.64608397E-05
 5 47-4.37464841E-04-6.16764447E-04 1.35853833E-06-1.05692042E-05-1.81663699E-05
 5 48-5.05107474E-06-3.72174323E-05 2.07205365E-04 1.31249136E-05 6.31808249E-05
 5 49 1.16354209E-04-2.67168171E-03 5.74206019E-04 9.61297167E-04 5.02611885E-04
 5 50 1.02410160E-02 1.12520836E-02-4.83824104E-03 5.36435151E-03-4.49592623E-06
 5 51-7.66085229E-05 8.11044491E-05 2.27346163E-05 1.23156347E-04-6.03598539E-05
 5 52-7.87056679E-05 5.18951234E-04-2.24557468E-03-6.43735348E-03-6.76661618E-05
 5 53-4.09726210E-05-2.48187701E-05 1.72703928E-05-4.44041261E-05-2.95004108E-04
 5 54 1.07700256E-04-9.55728701E-05 1.29371247E-04 1.89167886E-03-6.56850853E-04
 5 55 1.01973667E-03 5.03511875E-04-2.06804790E-02-4.44012430E-03 5.20444932E-04
 5 56-7.20640529E-03-3.35798973E-05-5.45366009E-05 8.81164982E-05 1.41280044E-06
 5 57 5.05609551E-05 2.40275050E-05-1.04221811E-05-2.98309476E-05 8.89690822E-06
 5 58-2.08951174E-04-2.94368771E-04-3.24765336E-04 4.82093614E-05 4.90490455E-04
 5 59 5.44354503E-04-7.20168867E-04-2.95681985E-04-2.27291664E-03-3.06511440E-03
 5 60 6.16524510E-02-3.07141648E-03 1.90535756E-02 6.85015689E-03-2.65178638E-04
 5 61-8.95198448E-05 3.54698482E-04 7.86426415E-05-1.50774452E-04 4.25382670E-04
 5 62-5.51302064E-01-4.69690402E-01-1.37475550E-04 7.21379845E-04 1.39188091E-03
 5 63-1.43312427E-02 1.36286593E-05 6.72899296E-05 1.14717329E-04 1.52824096E-02
 5 64 4.43174265E-05-7.06159591E-04-1.81268940E-03-4.67215869E-02-8.55145350E-04
 5 65 1.48370077E-03 9.07147279E-03 1.16423568E-04 3.38209626E-05-1.50244531E-04
 5 66 6.46143548E-06 4.96170925E-05-1.94418511E-04 7.23263405E-04 5.85811237E-04
 5 67 2.21807945E-05-2.71724423E-05-2.71587193E-05 1.96549593E-04-1.08373419E-04
 5 68 1.28336645E-04 8.49733658E-05-1.09881661E-03 3.96708309E-04-3.01991409E-05
 5 69 6.39856303E-04 1.76174584E-04-8.54916292E-04-1.11457950E-03-9.24380050E-04
 5 70-6.14880237E-05 4.84643029E-05 1.30237209E-05-3.36614265E-05-9.36808849E-05
 5 71 1.45334123E-04-7.25575597E-07 3.18266010E-06-5.45983148E-06-2.22000366E-06
 5 72-9.83675309E-06-3.89440441E-05 1.80422706E-05 1.24606134E-05 3.04029954E-05
 5 73 5.36337564E-04-3.32250415E-04-4.82168005E-04-2.42068975E-04-6.16176614E-03
 5 74-4.63813844E-05 6.76783250E-04-5.30975821E-04-1.38215697E-05 4.21726005E-06
 5 75 9.60430960E-06 1.13630488E-05 1.47683653E-05-6.72064161E-06-6.20605772E-06
 5 76 2.03502293E-05 1.18736355E-03 3.96635060E-03-2.12589195E-05 1.15283304E-04
 5 77 7.56243685E-04-3.47007603E-04 5.46641631E-06-8.09806839E-05 2.58259210E-04
 5 78-6.82846280E-04 1.83082669E-06 8.74655773E-07-1.30737515E-06 4.71337494E-06
 5 79 2.44510512E-07 3.17210024E-06 4.65076942E-06-2.01827960E-05-9.03939102E-07
 5 80 2.84335642E-05 3.53025735E-05 1.05703402E-04-2.81169349E-05 9.64152022E-04
 5 81-5.05250327E-05 2.06459538E-04-6.74990872E-04-2.04675357E-06 4.05837340E-06
 5 82-2.01161983E-06 8.84157003E-06 4.64644361E-06 4.64343386E-06-2.56322046E-07
 5 83 1.33158594E-06 8.05376249E-06-2.55903122E-08-1.52401265E-05-5.80445997E-05
 5 84-7.16541998E-05-1.05014305E-06 1.11743616E-04 1.22347038E-03 3.25569223E-04
 5 85-5.84391275E-04-1.86505553E-03-1.52562274E-02 1.20127795E-02 1.28383011E-02
 5 86 3.04005443E-02 6.24886377E-06 2.16256400E-05-2.78745037E-05-5.21145781E-06
 5 87-8.63330032E-06 1.50925441E-05-7.97167631E-07 3.56566841E-06-1.26730768E-06
 5 88-2.99249020E-06-3.48500150E-06-6.46405882E-05 9.38893444E-06 1.30095900E-05
 5 89 1.46537092E-05 8.59824305E-04-4.63477225E-04-4.02931737E-04 7.43465676E-05
 5 90-7.99768304E-03 3.54274978E-04-2.00207062E-04-9.33663065E-04 2.25291431E-06
 5 91-3.49439136E-07-1.90347517E-06 1.85700308E-06-5.32987238E-06-6.35533474E-06
 5 92-6.18057131E-06 4.31185032E-05 3.06588574E-04 4.87384636E-04 1.08298410E-06
 5 93-6.64533402E-05-1.18621339E-04 3.10161158E-05 1.97421757E-07-1.02745345E-06
 5 94-2.32730528E-07-6.79129938E-06-3.17388572E-06 2.02429969E-05 4.29963056E-07
 5 95 2.98442723E-05 1.86301146E-05-4.07483685E-05 1.59341580E-04-3.93884504E-04
 5 96 1.10691766E-04 9.84823759E-03-1.43762151E-03 3.74859153E-05 6.54654725E-04
 5 97-9.52831412E-06-5.92935498E-06 1.54576691E-05-5.99783384E-06-8.00615046E-06
 5 98 9.85237192E-07 1.18036789E-06-2.37847695E-05-3.12443799E-04-8.86176806E-05
 5 99 7.82550418E-07-4.05778223E-06 4.44422461E-06 3.96060580E-06 6.17116892E-06
 5100 4.36855243E-05-2.59161651E-05-1.49212833E-05-3.13597406E-05-7.32173918E-05
 5101 1.70271508E-04 4.93162282E-04 1.42414927E-04-1.25483242E-02 3.15558104E-03
 5102-6.25300737E-04-1.73105478E-04-4.46908521E-06 5.77242176E-06-1.30333655E-06
 5103-5.29040965E-06 1.32741639E-05 1.10589323E-05 1.19265250E-06-4.56528025E-05
 5104 1.83262664E-05-6.96816270E-04-1.15637287E-05 1.32820086E-04 4.22644364E-04
 5105-1.25960665E-04 7.56041478E-07-4.28721178E-06 2.57319156E-05-5.61266549E-06
 5106-2.59964854E-06 4.49393090E-05-1.06368478E-04 3.14522117E-05 5.25643684E-06
 5107 5.69749336E-04 5.96642306E-04-6.99040062E-04 5.35651803E-04 1.02913003E-02
 5108 4.16282038E-03 2.05645954E-03 2.92658687E-03 4.29082707E-05-3.42610363E-05
 5109-8.64723440E-06 2.15176021E-05-1.64212270E-05-2.41246931E-06 1.17997811E-05
 5110-2.17404478E-05 3.25564371E-04 1.04329656E-03-2.78139654E-06 1.35739017E-05
 5111-8.27547611E-06-1.31860200E-06-4.31325630E-06-2.04511940E-04 5.40419125E-05
 5112 4.40139161E-06 1.64359820E-05 1.91831493E-03-3.81596768E-04 5.71058156E-04
 5113 4.62584535E-04 2.06749591E-02-6.36260621E-03 7.00181976E-03 6.00425859E-03
 5114-2.51111874E-06-8.56364996E-06 1.10747687E-05 3.81875410E-06-1.81138334E-06
 5115 1.44921382E-05 1.06199827E-07-1.93110940E-07-1.53321287E-06 6.93631460E-06
 5116 1.09021213E-05 1.83247127E-05 3.73192402E-06-2.92516589E-05-4.18732126E-05
 5117-2.16606945E-04 1.74197711E-05-9.61655226E-06 1.46454095E-04 4.98494786E-03
 5118 1.36375291E-03 1.65684643E-03-2.33799823E-04 8.46902524E-06-5.62646320E-06
 5119-2.84256204E-06 7.88895850E-06-4.10118727E-06-3.39326396E-06 7.95030481E-08
 5120 9.99870534E-06-1.68339876E-04-3.67288249E-04-7.11425526E-06 4.92389001E-05
 5121-2.04604311E-05 1.31257214E-04 1.03433725E-05-4.96908100E-05-5.89284934E-05
 5122 1.57160432E-03-2.44381822E-06 1.23387272E-05-4.64079221E-06-2.47514277E-06
 5123 6.02578917E-06-1.20136619E-04 1.22300499E-05 1.56618091E-05-4.84255433E-05
 5124 2.55459167E-04-3.12040219E-04 1.31663331E-04 5.14285137E-04-7.01684938E-03
 5125-2.22935207E-03 4.36310320E-04-1.32913393E-03 2.58640218E-06-7.67824024E-06
 5126 5.09183806E-06 7.98188776E-06-1.25517807E-05 2.37502333E-05-1.04755618E-06
 5127-3.53509429E-05 2.21443414E-03-1.63311247E-03-1.36893078E-05 4.65416987E-05
 5128-4.65913835E-04-2.90984108E-03-1.73587655E-05 1.16800528E-04 9.08680157E-05
 5129 5.61854637E-04-1.30433314E-07 8.28508908E-07-1.44087665E-06-1.01965130E-05
 5130 1.15039670E-06 1.67893202E-05-1.71408966E-06 5.84041084E-05-1.66730353E-05
 5131-7.75797651E-04 5.63853890E-04-9.65761392E-05 1.03448778E-04 1.67688299E-02
 5132-1.98667253E-03-3.98872919E-03-3.07173984E-03-1.13862328E-05-2.48431549E-06
 5133 1.38705483E-05-1.00865792E-05 8.23273369E-06 1.21493810E-06-1.54889022E-05
 5134 8.88643494E-05-9.49343259E-04 8.78442715E-04-8.30559638E-06-1.08486499E-05
 5135 4.03064072E-06 1.42604566E-06-2.41354057E-07 3.70282012E-05-1.77814502E-05
 5136-6.37834807E-06 4.27911674E-06-9.98854951E-05 1.14824377E-04 1.18508847E-05
 5137-8.80579422E-06 1.15121102E-03-1.67201394E-04-1.60952102E-03 3.53395752E-04
 5138-2.64291762E-06 2.35944517E-06 2.83472447E-07-2.81035410E-06 4.89798159E-06
 5139 5.04280161E-06 4.92858869E-07-4.78184208E-06 3.05031852E-06 4.31979692E-06
 5140 7.55535704E-07 5.27133369E-05-1.40547283E-05-2.34697164E-05-2.83293061E-06
 5141-2.98341422E-04 5.59828057E-05 1.30068947E-04-5.87462690E-05 3.90940006E-03
 5142-2.44347379E-04-8.77357786E-04-1.04049341E-04 3.64456526E-06-3.38312823E-06
 5143-2.61437031E-07-6.66467246E-06-4.46055683E-06 3.88317912E-06 1.12773919E-05
 5144 1.01913045E-05 6.38393074E-07 1.94441221E-06 1.85154162E-06-7.78107721E-06
 5145-3.53477195E-06-8.99964605E-06-7.63570546E-06 9.36886018E-05-1.10603115E-05
 5146 3.57751058E-05-8.89882956E-06-1.71145667E-03 1.52394239E-04 2.75636859E-04
 5147 1.91603771E-04 2.10144551E-06-5.01404733E-06 2.91260182E-06-7.60898170E-07
 5148 1.16350015E-06 3.87014317E-06-2.49712665E-05-2.20391397E-05 7.14852117E-07
 5149 3.50868157E-07-1.88150456E-06 7.16429223E-06-3.05517288E-06-2.37751698E-06
 5150 7.38584767E-06-3.19536680E-05 1.62633415E-05 7.33397753E-06-1.06567109E-05
 5151-6.87778345E-04-2.06932608E-05 3.59398927E-05-2.61500220E-05-6.99701159E-07
 5152 3.93513119E-07 3.06188040E-07-2.19282733E-06 5.50110762E-08-1.06494134E-06
 5153-3.79171091E-07 1.91622592E-06 8.06591116E-07-4.63626364E-06 5.24468595E-06
 5154-5.03821279E-05-1.83474350E-05 1.65808266E-05-2.26325847E-05 1.22955644E-03
 5155-1.02932385E-04-3.56300129E-04-4.49252992E-04-3.42002616E-02 1.38687901E-04
 5156-1.20084070E-03 8.65318182E-03-1.41882830E-05 2.20854781E-06 1.19797352E-05
 5157 6.58703914E-06 8.44747137E-06 1.22442997E-06 3.25035229E-06-3.79426843E-05
 5158 1.69885363E-04 8.96535296E-04 8.60490916E-06-7.89893848E-05-1.01723629E-05
 5159 9.52803893E-04 1.74574238E-05-1.97981855E-04 1.17524174E-04-4.62891248E-03
 5160 1.84340705E-06-6.95964547E-08-1.85686054E-05-1.79827554E-05 1.22406181E-05
 5161 4.45694345E-05 7.22448863E-05 6.79166504E-05-4.75960595E-05-5.27362590E-04
 5162-2.01024157E-04-9.02996119E-05 1.53246253E-04 6.07074789E-03 3.52039254E-03
 5163-3.01522383E-04-1.67537862E-03-1.45411279E-05-8.00678313E-07 1.53418063E-05
 5164-2.60145888E-06 4.91917393E-06 4.71223738E-06
 6  1 1.67694136E-06-8.41742913E-06-1.54615886E-05 1.37778314E-05-5.28731190E-06
 6  2 1.00090140E-04 9.66437343E-05-7.49092202E-05 4.44080871E-05-1.32676703E-04
 6  3-7.52320975E-04 6.89816146E-04 3.01433349E-04-2.09605422E-02-5.14156838E-03
 6  4 5.93972494E-03-4.99334461E-03 2.16777376E-05-1.07492981E-06-2.06028078E-05
 6  5 6.07440457E-06-6.05780521E-07-1.39723017E-05 2.28269584E-06-1.03179807E-05
 6  6 4.09162535E-06-1.34575258E-05 1.07814126E-05 1.65717869E-04 5.40859367E-06
 6  7 5.61162572E-05-5.62481597E-05-1.80128449E-03-2.10208051E-04-5.00209222E-04
 6  8 6.39104947E-04 2.90531235E-03 3.39088404E-03 4.11315419E-03 1.22476387E-03
 6  9-3.34144624E-05 2.51022984E-05 8.31216406E-06 1.03171295E-05-2.70148093E-05
 6 10 1.02425374E-05 2.15556634E-05-2.31623190E-05-1.17705016E-03-1.42604605E-03
 6 11 1.53534834E-05-1.04204413E-04-1.02793824E-03 2.97425379E-03-2.74937481E-06
 6 12 1.36401929E-05 3.36286096E-06-6.40049650E-08 2.78740323E-06-1.85520776E-04
 6 13-3.17981852E-05-9.44838195E-06 7.99906607E-06 1.07345125E-03 7.58244215E-04
 6 14 1.56380742E-04-5.84407147E-04-1.68950487E-04-3.15858087E-04-3.22159764E-03
 6 15-1.39697654E-04-1.88819495E-06 1.00540328E-06 8.82791667E-07-7.87710369E-06
 6 16 1.36574278E-05-8.09296569E-06-1.60464060E-05 1.59168472E-04-1.44404759E-04
 6 17-9.47208638E-05-2.59463133E-07 1.33911024E-06 5.94974070E-09-1.18950192E-05
 6 18-3.26223512E-06 6.88128320E-06 6.72469187E-06 7.00365373E-05 9.14698260E-06
 6 19-7.70728927E-04-1.57826478E-04 3.09529290E-04-1.73244087E-04 6.16413130E-03
 6 20 3.44461081E-04-1.62538840E-03-6.62601203E-06 1.52130083E-06-1.22480223E-05
 6 21 1.07267215E-05-5.05474863E-07-1.58225400E-06 5.26378358E-06 6.93215006E-06
 6 22-5.14499240E-06-1.00871442E-05-5.65143138E-04 2.54356874E-06-4.30897112E-05
 6 23-1.11925484E-04 1.06088699E-03-4.35900960E-08 3.03261171E-07 5.88899737E-06
 6 24-4.45943215E-06 7.75393456E-06 9.59514591E-06-4.32728391E-05 2.31784151E-05
 6 25-3.66605690E-05-5.68123935E-04-3.76348664E-04-1.22298486E-04 3.92647949E-05
 6 26-1.48853431E-02-7.75598389E-04 1.57680954E-03-3.32110646E-04 2.12490244E-06
 6 27 8.96420126E-06-1.10891037E-05-2.12192096E-06-3.46060383E-06 9.31017906E-06
 6 28-3.06887203E-06 4.64009705E-05 3.07998307E-04 8.59940355E-05 3.17550340E-07
 6 29-1.12486425E-06 1.35598316E-07 2.60558841E-06 8.14390714E-06 4.13435106E-05
 6 30 9.09579465E-06-1.22023776E-05-4.15705945E-05-6.34391536E-04-6.60108702E-04
 6 31-3.04163952E-04-4.70386959E-04 6.23306636E-03-2.19198237E-03 3.62434356E-03
 6 32-1.24889523E-03-9.16763790E-07 1.57424714E-05-1.48257076E-05-8.59986398E-06
 6 33-1.90456272E-05-7.59311087E-06 2.21012382E-07-1.13363035E-06 8.60476233E-07
 6 34-4.30771545E-06-1.28730764E-06 1.27561529E-05-6.27290436E-06 1.70943723E-05
 6 35 3.27840405E-06-3.52267909E-04-1.40245463E-04 6.77935333E-05-2.52857629E-05
 6 36-6.03472664E-03-1.44634351E-03 6.22990693E-04-4.23009383E-04 5.99401315E-08
 6 37-2.46365617E-06 2.40371604E-06 9.72329880E-06 4.57276286E-06 8.63597197E-07
 6 38-2.99435947E-06 1.96547835E-05-1.66940945E-04-6.45587170E-04 5.34597135E-06
 6 39-2.75264050E-05 7.85935675E-05 1.50276466E-04 4.70115978E-06-1.41648779E-05
 6 40 2.29387628E-05-1.71479774E-04 1.02898998E-06-5.27362955E-06 5.37640887E-07
 6 41 3.57039085E-06-1.18646777E-05 5.26094076E-05 2.15626539E-06-4.87264809E-06
 6 42 5.68630908E-05-8.11494940E-06 3.09583853E-04-2.53569900E-04-3.21271945E-04
 6 43 2.54225321E-03-5.19357822E-05 6.35356856E-04-5.23293610E-04 6.27916235E-06
 6 44-8.34569412E-06 2.06653176E-06-7.94927940E-06-7.88360994E-07-8.43097118E-06
 6 45 1.99782170E-05-1.23492886E-04-1.48688276E-03-1.16424267E-03 3.16976825E-06
 6 46-1.91108049E-05-2.82940021E-04-1.77065911E-04-1.49094959E-06 2.89096994E-05
 6 47 3.60214162E-04 2.53088375E-04-1.28526213E-06 5.75564583E-06 2.77989373E-05
 6 48-2.37382761E-05 5.30907085E-06-4.89211781E-05-2.05291406E-04 1.64177861E-04
 6 49-6.80843614E-05-1.17310754E-03 9.07203941E-04-5.66550690E-04 1.17260212E-03
 6 50 2.82670980E-02 7.75104106E-04-7.42003114E-03-1.58010671E-02 1.42190864E-05
 6 51 3.38849177E-06-1.76075781E-05-1.47942821E-05 3.23599792E-05-2.12422103E-05
 6 52 1.38932705E-05-2.64160370E-04-1.38390790E-03 6.32019394E-03 1.05099853E-04
 6 53 9.79195297E-05 2.89421010E-05-2.36110746E-05 4.08023174E-05 4.29311328E-05
 6 54-9.07358404E-05 7.11111083E-05-1.46190824E-04-1.14206094E-03-5.03961211E-04
 6 55 4.51134643E-04 3.54692411E-05 6.34025510E-03 2.91897252E-03 1.16823816E-03
 6 56 8.93911657E-04-3.39633666E-05 1.21428661E-05 2.18205005E-05 3.29161600E-05
 6 57-7.27704544E-05 8.06059326E-05 7.93388239E-06 5.21245655E-05 2.24577712E-04
 6 58-2.68363177E-04-1.17968074E-04 8.64402210E-05-4.86173087E-04 5.08258713E-04
 6 59 3.49905142E-04 2.24753440E-03 2.00108440E-03-2.47274269E-03-2.16697784E-03
 6 60-5.53745934E-02-1.02210226E-02 4.01681973E-03 1.08770995E-02-6.02067909E-05
 6 61-3.20101940E-04 3.80308731E-04 3.91237799E-04 2.02101156E-04-1.46523544E-04
 6 62 7.26338859E-04 6.50462121E-04 2.76885822E-05-4.37741041E-05-4.36673700E-05
 6 63-1.60210476E-04-9.39041802E-05 1.62819749E-04 1.97031473E-04 1.18538767E-03
 6 64-2.77390058E-04 1.10060531E-04-6.33373742E-04 4.48911376E-03 1.89018219E-03
 6 65 7.15855061E-05-1.10911497E-03 3.42643587E-05-5.89287558E-05 2.46643971E-05
 6 66 7.25227521E-05 8.83790810E-05-1.24563287E-04 5.51297143E-01 4.69701279E-01
 6 67-8.83751496E-04 1.26674277E-03 3.19477314E-04 1.42272041E-02-1.05862490E-04
 6 68 7.23424499E-05 2.75522531E-05-1.48171788E-02 1.12317476E-03-1.43783220E-03
 6 69-6.28140526E-05 4.11474218E-02-3.85269794E-03 8.05555373E-03-7.37384803E-04
 6 70-9.52760838E-06 1.23460188E-04-1.13932580E-04-1.99801180E-04-7.13119566E-05
 6 71 9.22202260E-05 6.13708067E-07-3.33540715E-06 2.17284855E-06 1.06872034E-05
 6 72-5.34801981E-06 3.85609223E-05-2.15901419E-05-5.16696290E-05 2.45326431E-05
 6 73-1.75701397E-04 2.07971169E-04 1.36696481E-04-3.84861359E-04 5.51638119E-03
 6 74 3.40451682E-04-1.03704973E-03 1.54709934E-03-2.46177180E-05 1.41184252E-05
 6 75 1.04992929E-05 5.66543525E-06 1.65297458E-05 6.92048655E-06-1.73453676E-05
 6 76 1.48797515E-04-6.87245989E-04-1.31749007E-03-1.33143594E-05 1.12882026E-04
 6 77-7.14423240E-04-8.17216269E-04 5.66413292E-06-6.15564182E-05-3.41903168E-04
 6 78 4.52126768E-04 6.75373212E-07 4.74046090E-07 2.62434169E-06 4.40213199E-06
 6 79 6.25225549E-07-6.77655012E-06-1.09015532E-05-2.09615339E-05-2.75775203E-07
 6 80 2.18232099E-04 6.56443639E-05 1.59354757E-04 6.83723167E-05-9.02859678E-04
 6 81-4.01680922E-04 1.58847953E-04-5.95355357E-04-4.55005025E-06 2.64352346E-06
 6 82 1.90652679E-06 6.14210322E-06 1.70625994E-06 9.49929266E-06-8.27735698E-07
 6 83 3.56928730E-06 4.57767699E-06 7.60574523E-06-3.41637114E-06-5.99313038E-05
 6 84-2.06443140E-05-2.61663879E-05 9.62846402E-06 2.51933183E-04-1.42712038E-05
 6 85 3.78718999E-04 8.04356016E-06-2.52451124E-02 9.04501115E-04 1.69059856E-04
 6 86 2.11042653E-02-2.75949345E-06-4.40426940E-06 7.16376285E-06 3.52452545E-06
 6 87-5.15239178E-06-1.03234071E-06 4.02215206E-07-2.19366818E-06 6.57112419E-06
 6 88 1.28185383E-06 1.52743752E-06 1.93537905E-05-3.17498492E-05-6.12638456E-06
 6 89-5.86950443E-06-1.78411556E-05 1.63379829E-04 1.68028244E-04 4.76479247E-05
 6 90 3.43138838E-03-7.88204005E-04 1.02509242E-03 8.66774954E-04 3.27089240E-06
 6 91 2.36190847E-06-5.63280086E-06 3.52836026E-06-6.31497226E-07 7.56608764E-06
 6 92 5.93686759E-06-5.20742470E-05-1.30309602E-04-3.45025658E-04-6.32225697E-06
 6 93 6.68402130E-05-1.01140345E-04-2.43396699E-04 1.88821417E-07-1.14413867E-06
 6 94-3.36658482E-06 1.03604474E-06-2.09386351E-06 2.87264309E-06 2.10667623E-05
 6 95-1.75298262E-06 2.45096465E-06-3.20835561E-04-3.16516357E-05 2.08814158E-04
 6 96 2.04615753E-05-1.75808802E-02 3.19090845E-03 2.14233077E-03-1.74733382E-03
 6 97-4.90336975E-07-1.27693439E-06 1.76727136E-06-5.50595491E-06-9.33463970E-07
 6 98-3.26774310E-06 9.29484173E-06-3.82288150E-05 4.85515606E-04 5.91981107E-04
 6 99 1.26482922E-06-6.40762535E-06-7.65546182E-06-7.85002836E-06-6.95317266E-06
 6100 8.19319175E-05 2.44759416E-05 2.85535847E-05 3.18968367E-05-6.89114772E-04
 6101 1.58712668E-04-9.30111874E-05-1.83627937E-04 7.67455150E-03-1.74926901E-03
 6102-2.01874424E-03-9.94008983E-04-5.50146452E-06-4.21857893E-08 5.54365031E-06
 6103-1.65247851E-05-9.09914264E-07-1.18362934E-06-1.62045925E-05 1.30649310E-04
 6104-3.12557058E-04 1.64907098E-03 5.11269568E-07 3.71801560E-05-4.07287992E-04
 6105-1.66093147E-03 2.15851032E-07-1.38730113E-06 6.84665700E-06 3.88605123E-06
 6106-3.94239081E-06-5.23647413E-05-4.78411020E-05-3.25710362E-05 3.21229353E-05
 6107 7.53409016E-04-1.73642952E-04-6.99412270E-05-1.13746467E-04 2.55712607E-02
 6108-2.65388358E-03 1.04691233E-02-8.52864945E-03-1.39127821E-06-6.06876150E-06
 6109 7.46003970E-06 8.30812999E-06-1.32370046E-06-2.22931124E-05 6.50032795E-05
 6110-4.74578017E-04 3.29298977E-04 9.10044094E-03 7.86116123E-07-4.49885700E-06
 6111 1.25541055E-05 1.22962090E-05-1.44389175E-05 7.70225826E-05-5.44440583E-05
 6112-6.43714166E-05 5.50285127E-05-1.08015864E-03 7.12398947E-04 4.68349521E-05
 6113-1.26439640E-04-7.58877515E-03 1.51785361E-03 1.25989100E-02-3.49481894E-03
 6114 4.52357456E-06-1.24731232E-05 7.94954864E-06 2.49843429E-05-3.51775060E-05
 6115-7.14069053E-06-4.75790255E-07 2.01613697E-06 2.07337465E-06-1.60441862E-05
 6116-2.34218017E-05-4.80144741E-05-1.66199917E-06 7.56491725E-05 8.92470702E-05
 6117 7.83570141E-04-3.99050070E-04-8.44866927E-05-1.75723004E-04 1.94223153E-02
 6118 7.13174903E-04 4.81550989E-03 9.10108841E-04 2.90631457E-06-1.18272555E-05
 6119 8.92094089E-06-8.90320353E-06-2.76229596E-05-7.88947415E-06-9.84574343E-06
 6120 5.96624954E-05-1.76317951E-04-5.43637712E-04 6.89091872E-06-4.55599992E-05
 6121-5.91677367E-04-3.24978114E-04 1.84714223E-05-3.77774497E-05-5.73179752E-04
 6122 2.11929939E-03-2.81477138E-06 1.40114662E-05-1.81033193E-06 1.00731773E-05
 6123 2.04613836E-06-1.81506230E-04 6.55556098E-06-3.26751952E-05-3.81209485E-05
 6124 9.55388950E-04 2.22250738E-04-2.36530753E-04 1.01085670E-03-8.66771630E-03
 6125-2.85746560E-03-1.57608046E-05-1.50309685E-03-4.29627100E-06 1.75871448E-06
 6126 2.53755652E-06-7.35530314E-06 4.96235876E-06-3.99350806E-05 1.40349569E-05
 6127-1.70651963E-04 1.41587901E-03 1.50345684E-03 2.85033510E-05-2.13584613E-04
 6128 1.05824510E-03-1.57261831E-03-1.48771367E-05 1.33812238E-04 2.35348285E-04
 6129-7.88703458E-04 6.80680241E-08-5.07735799E-07-4.22470257E-07-2.00666745E-06
 6130 6.30042575E-06 1.93103571E-05 1.12927749E-05 5.80279962E-06-2.60219230E-05
 6131-3.91669139E-04 7.10354833E-05-4.34022189E-04 9.29711184E-05 9.68658698E-03
 6132-2.14596512E-03-1.27597161E-03 2.22684587E-03-4.52631245E-06 1.64441269E-06
 6133 2.88189975E-06 1.12835707E-05-3.82507306E-06 1.04453982E-05-7.62203472E-06
 6134 1.01673805E-04 2.17983764E-04 1.78672239E-05-2.95857195E-06-3.95786732E-06
 6135 4.19135040E-06-2.19599587E-06 3.61644139E-06 1.38202741E-05-2.11930427E-05
 6136 1.17577526E-05-1.55613190E-05-1.65733617E-04 1.67988950E-04-6.46961040E-05
 6137 1.14427835E-04 3.19894994E-03-4.02451791E-04-1.17083194E-03 1.07358889E-03
 6138-3.34787757E-06 7.26990294E-07 2.62088728E-06-3.22893764E-06 2.89360377E-06
 6139-1.04030547E-06 2.33283498E-07-1.86142141E-06-7.62912227E-06-2.71679100E-06
 6140 4.57392342E-06 2.53255560E-05 3.01248748E-05 8.12956902E-06-2.04640268E-05
 6141-2.59977157E-04-3.10742355E-04 1.37327809E-04-1.21209363E-04 1.82065040E-03
 6142-3.61166320E-04-5.45013146E-04-1.03477936E-03-1.73063393E-06 4.29688709E-06
 6143-2.56625316E-06-2.70957616E-06-3.24810307E-07-9.71463766E-07 9.55993071E-06
 6144 9.68757715E-06 5.96976501E-07-4.91459170E-06 1.03350543E-06-1.73987044E-05
 6145-2.75960574E-06 2.05236156E-05-3.59307356E-06 1.30910109E-04 5.40929609E-07
 6146-1.04317342E-04-7.45504156E-05 5.88334751E-04-1.43473344E-04 1.17945623E-04
 6147 9.57109144E-05-5.16400231E-06 9.30159567E-07 4.23384275E-06 2.04870532E-06
 6148 8.17933572E-07 2.29044392E-06-4.82920176E-06-5.09381728E-06-2.33234111E-06
 6149 9.50375319E-07-8.67392470E-08 1.31847133E-05 1.02613505E-05-5.37251525E-06
 6150 1.05133589E-06-1.65023043E-04-9.74374288E-05 9.50529384E-05-3.96286677E-05
 6151-1.32942181E-03-5.45545360E-05 3.12611730E-04 2.28170737E-05 1.28738580E-06
 6152-2.24984056E-06 9.62454768E-07 2.92847170E-06-6.51848424E-07 4.30024518E-07
 6153 1.07007124E-06-5.61662618E-06 1.63651989E-06 5.67779937E-06-1.08740422E-05
 6154 7.53900386E-05-3.62950679E-06-2.37591253E-05 4.58878233E-05-6.95608741E-04
 6155 2.64293711E-04 2.60776572E-04-2.00769664E-04-1.97741242E-02 2.17245747E-03
 6156 9.29276235E-04 4.24309955E-03-1.51173339E-06-1.63866779E-06 3.15040118E-06
 6157-5.53862140E-07 9.47950450E-06 9.74807739E-06 1.28013090E-06 2.30867016E-05
 6158 5.05548880E-04-2.78752004E-05 1.82793819E-06 1.02171109E-05-1.20766201E-05
 6159-1.19764158E-03-2.45019589E-05 1.61659718E-04 7.49896367E-04-6.60170190E-04
 6160-1.33996722E-05-8.74161518E-06-1.01872130E-06 8.46965466E-06-6.05443979E-06
 6161-3.30474053E-05 1.03043589E-05-2.01052178E-05 2.76879394E-05 4.14655259E-05
 6162-1.31886489E-04-1.01940879E-04-1.86667981E-04 5.42349524E-03-6.01482427E-04
 6163-1.79121913E-03 1.06755108E-03-4.79168523E-06 4.28935789E-06 5.02327349E-07
 6164 1.17080963E-05-2.16158772E-06-3.14143515E-06
 7  1 2.13654539E-06-1.02680019E-05-1.90577906E-06-3.04273246E-06-3.15235614E-06
 7  2 1.59433173E-04 3.27220504E-05 6.64168685E-06 4.77037770E-05-8.70466515E-04
 7  3-4.65059432E-04 1.17906073E-04-1.40540663E-03-1.67856944E-02 1.95031914E-02
 7  4 3.99535010E-03-4.25190077E-03 1.43101285E-06 1.61099591E-05-1.75409719E-05
 7  5-1.59095420E-06-2.71281296E-05 2.10534916E-05-4.27536890E-07 2.49941351E-06
 7  6 5.87304217E-07 3.64721136E-06 3.41583927E-06-2.22377767E-05 2.25647985E-07
 7  7-1.43506741E-05-1.66849153E-05 5.52170550E-04 5.67431367E-05 1.76629863E-04
 7  8 1.08542115E-04-6.13672007E-04-1.63946368E-03 6.33069885E-04 1.79582795E-03
 7  9 3.12994451E-06-5.89214145E-06 2.76219695E-06-1.11109728E-05 1.10025720E-05
 7 10 1.15641523E-06 1.02718060E-05-1.08407662E-04-1.59114348E-04-4.59121315E-04
 7 11 3.58374268E-06-1.30105385E-05-1.29130129E-04 1.09590723E-03 2.24223315E-07
 7 12-9.73371741E-07-2.14680474E-06-1.42448060E-06-4.14648223E-06 2.98131001E-05
 7 13 1.09205724E-05 5.00736970E-06 1.61235382E-05-6.23676539E-05-4.49593560E-04
 7 14 1.53080242E-05-2.20078922E-04-5.54548576E-03-4.87804907E-03 2.93227034E-03
 7 15-9.93154453E-04-7.63634024E-06-1.46815773E-06 9.10449797E-06-6.20538150E-07
 7 16 1.84048115E-06 9.87194190E-06 5.21081807E-06-5.15506859E-05 6.31254416E-05
 7 17-9.44168533E-04-5.92294367E-07 2.79195256E-06-1.77483826E-06 3.28339426E-06
 7 18-6.66888827E-06-3.50474776E-05 2.07828989E-06-6.57002792E-06 4.24688197E-05
 7 19-2.19671740E-04-5.31966093E-05 1.38940966E-04 2.49068175E-05-9.84787332E-04
 7 20 4.73538688E-04 7.24939830E-04-1.05822677E-03 1.63805925E-06-1.34363119E-06
 7 21-2.94428061E-07-5.53756432E-07-5.65652487E-06-4.05262386E-06-1.88562741E-06
 7 22 1.36128251E-05-3.93243199E-04-2.68614158E-04 4.25829752E-06-2.92633230E-05
 7 23-4.54555311E-05 2.04882162E-05-4.46866754E-07 1.82791493E-06-4.34258198E-06
 7 24-4.40026870E-06 5.07343503E-06-3.25817036E-05 2.99346833E-05 2.14424801E-05
 7 25-3.80018257E-05 1.18193155E-04-3.84728658E-04-2.94488332E-04 7.93555732E-04
 7 26 2.85062582E-02-4.85088541E-03-6.76362351E-03 1.38871690E-03 5.89477229E-06
 7 27-8.55636561E-06 2.66159332E-06 1.42344254E-05 9.92949632E-06 3.05567113E-06
 7 28-1.99275267E-05 2.07281590E-04 6.78361438E-04 1.78281173E-04 1.52743638E-07
 7 29-5.74716444E-07 4.23421939E-06 1.25878375E-06-4.29461497E-06 1.77988679E-05
 7 30-2.20474736E-05-7.61708737E-06 2.50664598E-05-4.29279018E-04-1.05068614E-04
 7 31-4.09524091E-04-4.04341889E-04-1.08017571E-02 3.51559164E-03-1.03181801E-02
 7 32-4.77108612E-04-1.23392417E-05 9.84398243E-06 2.49525930E-06-5.70633872E-06
 7 33-1.06099461E-06-6.52143701E-06-1.17222456E-07 6.75126308E-07-1.91560875E-06
 7 34-3.75777001E-06-1.33308730E-06-1.20070150E-05 7.56368740E-06 1.56381411E-05
 7 35 6.30731729E-06 1.62142955E-04 3.42637110E-05 6.10178123E-06 1.13755602E-04
 7 36 3.60375542E-03 1.77591513E-04 1.43897947E-04 1.49898899E-04-1.74523847E-07
 7 37-7.88930117E-07 9.63453964E-07 8.17538069E-06 7.39298308E-06-1.87095474E-06
 7 38 5.41744450E-06-4.56791886E-05 4.88107078E-04-1.79532858E-04 3.47304053E-06
 7 39-3.39909269E-05 2.69405333E-04-6.73321745E-05 6.27498700E-07-1.15569651E-06
 7 40 2.63846472E-04-1.27871934E-05 7.13399637E-07-3.52623982E-06-9.93686145E-07
 7 41 2.51845668E-06-3.18455950E-06 4.54849134E-05 8.73781848E-06-5.47009550E-06
 7 42 1.18263162E-05-4.35832945E-04-7.40375556E-06-1.73366969E-04-1.03899328E-04
 7 43-8.09193367E-03-3.82013254E-04-1.22806460E-03-9.44748427E-04 3.31381642E-06
 7 44-1.09767160E-05 7.66289957E-06-3.58354077E-06-8.82314455E-07 3.99946329E-06
 7 45 2.81092060E-06-1.69861601E-05 4.82971639E-05 8.03821571E-04 2.72239037E-06
 7 46 2.05898408E-06-3.27388519E-05-2.30470765E-04-7.75149361E-06 6.37412377E-05
 7 47-2.46424792E-04-4.29178806E-04-2.54072647E-06 1.36627801E-05 3.71566383E-05
 7 48-5.59514500E-06-2.02136019E-06-1.30788739E-04-1.76005862E-04 4.57204800E-05
 7 49 1.02716806E-05 8.65362231E-04 4.83156455E-04 4.95766189E-04-8.30437037E-04
 7 50 1.31396353E-02-1.62159104E-02 5.30349860E-03-7.38778109E-03-5.10582000E-05
 7 51 9.05575596E-06 4.20024441E-05 2.53659354E-07 1.44121466E-05-1.20813165E-05
 7 52 9.00885743E-06-2.18071560E-04-6.79406820E-04 4.40265590E-03 5.96365959E-06
 7 53 8.66584283E-06 7.08226747E-06 9.84145017E-06 8.37560992E-06-2.07996954E-05
 7 54-1.97251472E-05-4.31077201E-05-4.09400060E-05-2.51262154E-04-2.19872451E-04
 7 55 8.53195824E-05 2.07182184E-04-8.97061793E-03-1.64132934E-03 2.48919497E-04
 7 56-1.92101916E-03-9.23788438E-06 1.85894898E-06 7.37893540E-06-3.22086891E-07
 7 57-5.18304255E-06 6.04996790E-06-1.66794053E-06 1.67364376E-05 1.86103213E-05
 7 58-3.43596604E-06-8.77464318E-06-1.80821387E-04-9.50793101E-05-6.95601049E-06
 7 59 5.22659681E-05 7.91247240E-04 8.21142827E-04-7.56100563E-04-4.26393654E-04
 7 60 3.93384155E-02 2.89900920E-03 5.89885569E-03-2.52827629E-03 8.57740059E-06
 7 61 9.60008126E-06-1.81774819E-05-1.74025074E-05-2.19563244E-05 1.32163353E-05
 7 62-1.45423482E-06-8.45089675E-07 1.01579239E-05-2.26816968E-06-5.83097220E-06
 7 63 1.15922407E-05-3.48478156E-05 1.34083893E-05 2.19073135E-05 1.56720767E-05
 7 64-9.72603219E-05-1.10885474E-04-2.12461693E-05-9.48550443E-03-1.31512980E-03
 7 65 6.96157983E-04 1.70068289E-03-2.13790616E-06-4.25198648E-06 6.38989264E-06
 7 66 1.31894308E-05 8.45541461E-06-4.83727104E-06-1.31686543E-05-1.43349759E-05
 7 67-3.32712418E-06-2.57637393E-06-2.32325932E-06 4.93004517E-05 1.53398496E-05
 7 68 2.22770169E-05 7.03460099E-06-5.64308956E-04 1.87306178E-04-6.42437383E-04
 7 69-6.91432103E-05-1.18574902E-02 6.66975819E-04-3.41104233E-03-3.04657950E-05
 7 70 7.34136515E-06-2.34548424E-05 1.61134772E-05 7.20694746E-06-7.86699025E-07
 7 71 5.74129686E-07 1.87135254E-06-8.77600972E-06 1.64660691E-05-2.18531288E-06
 7 72 2.60288736E-05 1.48295175E-04-6.42753067E-05 1.27861423E-05-9.03026058E-05
 7 73-1.25009734E-03-9.73827188E-04 1.59424199E-04 6.36756496E-04-1.72396795E-02
 7 74-3.25534243E-03 5.01520268E-03-1.92595261E-03-8.62648612E-05 6.28832422E-05
 7 75 2.33816189E-05 4.55874898E-05-4.78644870E-05 2.88142050E-05-7.89982291E-05
 7 76 5.74450085E-04 1.74454157E-03-3.84957032E-03 3.90306872E-05-2.58867676E-04
 7 77 4.65682873E-04-4.63825548E-04-4.06664785E-05 2.93837972E-04 6.08271532E-04
 7 78-6.03724035E-04 2.08029677E-06 4.39895261E-06 9.79481473E-07 1.53512796E-06
 7 79-5.58875623E-06-2.63678975E-05-6.43748778E-06-5.17811832E-06 1.90060453E-05
 7 80 9.80212200E-05 1.36870375E-04-3.72841254E-05-2.07867210E-05-1.47806239E-03
 7 81-9.61114550E-04-1.32099666E-04-6.63185938E-04-4.69749722E-06 5.00630458E-06
 7 82-3.08807364E-07 1.18552227E-05-3.68400938E-06-2.23601301E-06 1.10227894E-06
 7 83-1.49519530E-05 1.81226137E-04-5.52153734E-05 3.18396631E-05 6.14291809E-04
 7 84 2.69565431E-04 7.37586377E-05-1.93732669E-04-8.21062153E-03 1.72176901E-03
 7 85-1.39772111E-04 3.42910819E-03 7.61658904E-02-2.17173952E-02-1.27678918E-02
 7 86-6.99136417E-02 9.93826635E-05-1.04004692E-04 4.62202899E-06-9.08323917E-06
 7 87 5.98253083E-05 3.24370180E-05 6.92338976E-06-3.26697595E-05 5.73555450E-06
 7 88 1.52723473E-05 4.76593446E-05 5.20457265E-04-7.45797641E-05-9.70726803E-05
 7 89-1.98562417E-04-4.89280067E-03 3.36425707E-03 1.15676378E-03-7.09833067E-05
 7 90 1.25295012E-02 6.97700515E-04 1.57479890E-03 9.34072086E-04-2.57179803E-05
 7 91 4.65538480E-06 2.10625955E-05 4.95132280E-05 6.90264088E-05 3.31345322E-05
 7 92 6.91415211E-05-5.01770312E-04-1.22495155E-03-1.12159436E-03-6.51058841E-05
 7 93 8.29889867E-04 1.26955016E-04-1.08984733E-03 2.22115816E-07-6.33505586E-08
 7 94-1.37253148E-05 6.90447862E-07 1.23679245E-07-3.05554880E-05 6.52450682E-05
 7 95 2.90069430E-05 7.63795852E-06 5.85012033E-04-1.70781271E-04 9.10597407E-04
 7 96-3.03018050E-04-1.83672581E-02 6.80730495E-04-1.79060161E-03-3.95712347E-03
 7 97-3.05532408E-05 4.72750686E-05-1.67218278E-05 4.18051729E-06 5.89649160E-05
 7 98-1.96159849E-05 1.35397234E-05-8.35174850E-06 2.19197012E-04-5.99888472E-04
 7 99 1.80569310E-06-8.81423218E-06 1.21206003E-05-3.84502647E-05-1.24112198E-05
 7100 6.83413533E-05-5.35486873E-05 1.58805281E-04 4.77671644E-05 5.32168089E-04
 7101 1.08908534E-04-1.96824646E-03-1.36266597E-04 1.24241671E-02-1.42629902E-03
 7102 4.00847818E-03-2.24972867E-03-5.87771590E-06 1.99842524E-05-1.41065365E-05
 7103 1.13885501E-05-5.04929080E-05-1.68439287E-05-4.25421685E-05 4.36452549E-04
 7104-1.45920457E-04 5.25197031E-04 6.57068644E-05-5.36167774E-04-7.31219058E-04
 7105 6.91380163E-04-8.36236237E-07-6.06301184E-07 4.41733088E-05-6.76608188E-05
 7106-1.54843921E-05-3.61794860E-04-1.56214270E-04 3.09788026E-04 1.08360462E-04
 7107 3.75705633E-03-2.54793698E-03 1.33838238E-03-2.42967211E-04-7.10902096E-02
 7108 8.72660271E-03-1.50995406E-02 1.22075852E-02-6.07819672E-05 1.30447281E-04
 7109-6.96653137E-05-1.68157724E-04-2.97316348E-05 2.56794137E-05 3.44192909E-05
 7110-7.05306440E-04 1.19027065E-03-4.92263989E-03 1.43343196E-06-7.39926335E-06
 7111 7.25536437E-06 5.60497884E-05-1.42278957E-05 2.56127577E-04-4.35986683E-05
 7112-3.61653300E-04 6.49565121E-06-5.35813922E-03 1.76748455E-03 1.35765236E-03
 7113-5.31235219E-04-3.91539958E-03 1.05841435E-02-3.07882439E-04 3.85630769E-03
 7114 2.25661874E-05-9.09159192E-05 6.83497319E-05 4.54556341E-07 6.66803037E-06
 7115 8.13299806E-06 3.37601067E-08-1.41401810E-06 1.66600006E-05-3.52097679E-05
 7116-9.90674217E-06-1.01643687E-04-6.29279356E-05 1.70056055E-04 5.01247701E-05
 7117 2.62957397E-03-4.15800775E-05 1.09807644E-03 3.62492387E-04 7.31282147E-04
 7118-9.33927385E-04-4.12879709E-04 1.23095488E-03-3.01648722E-05 4.11115606E-05
 7119-1.09466885E-05-4.22000871E-05-8.39650153E-06 2.62385875E-05 1.29608585E-05
 7120-1.30160160E-04 1.12496433E-04-7.14382056E-04 7.34547907E-06-1.44958304E-04
 7121 7.05774302E-04 1.07761899E-03 6.77022302E-06-1.37256725E-04 8.44520324E-04
 7122-8.44237483E-04-9.80919954E-06 4.69141041E-05 5.40672530E-06 3.40381304E-05
 7123-5.26586706E-06-5.49506665E-04-8.25918236E-06-2.07156568E-04-9.53659009E-05
 7124 2.66823987E-03-2.94487792E-04-4.27607888E-04 1.86895748E-03 1.14422496E-02
 7125 2.80422425E-03-4.97718918E-03 2.97191356E-03-4.32064252E-05-3.71635581E-05
 7126 8.03699833E-05-5.47244126E-05-4.46923760E-06 2.68295126E-06-8.73009674E-05
 7127 3.19872205E-04-5.49050590E-03 1.06806931E-02 3.19675924E-05-6.51442236E-04
 7128-2.68069892E-03-7.92973212E-04-4.72765749E-05 1.29916242E-04 1.09739093E-03
 7129-8.24623759E-04-4.53703143E-07-3.27769249E-06 4.31012156E-05 4.60610787E-05
 7130-3.50416571E-05-3.92158316E-04-1.51420160E-04-1.85426061E-04 2.03824260E-04
 7131 3.70365019E-03-2.84437498E-03-1.36244454E-03-1.26254747E-03-3.93480718E-02
 7132 4.06581127E-03 8.09466949E-03 7.16737507E-03 3.61457524E-05-3.52523196E-05
 7133-8.93432832E-07 1.02747246E-04-1.70425196E-04-3.73163852E-05 3.11811060E-05
 7134 5.64929127E-05 2.97807248E-04-1.54217591E-03-7.57792058E-06-7.43668313E-06
 7135-1.86284431E-05 7.54632914E-06-1.72983918E-05 7.51598833E-06 8.49753888E-05
 7136-1.27883302E-05 4.94885403E-05-9.38326606E-04-5.04295003E-04 1.35873855E-04
 7137-1.82044225E-04-3.41319860E-03 1.35827634E-03 2.76770375E-03 1.04062723E-03
 7138 1.52353348E-05-4.13591671E-06-1.10994181E-05 3.22667152E-05-2.23189895E-05
 7139-3.89603467E-05-1.44082077E-06 1.34020084E-05-8.97071991E-06-1.22395782E-05
 7140 4.38529501E-06-1.60603751E-04 3.38962552E-05 9.59859082E-05-2.14125079E-05
 7141 6.39810706E-04-3.85565107E-04-2.55723955E-04-4.31353776E-05-9.57975723E-03
 7142-2.44132955E-03 3.16600297E-03-2.90260616E-03-8.89174556E-06 2.28264619E-05
 7143-1.39347163E-05 1.20107262E-06 1.60435268E-05-7.78893283E-06-1.39565022E-05
 7144-1.63871351E-05-1.20648807E-05-2.09896913E-05-6.23650255E-06 6.01663943E-05
 7145 4.73604136E-05 7.40448356E-05 2.54676189E-05-4.95033572E-04-6.56726209E-05
 7146-4.85252584E-05-2.54498630E-05 5.09761540E-03-2.26882384E-04-8.48224535E-05
 7147-7.00984880E-04-1.18331665E-05 8.71234531E-06 3.12082119E-06 1.24395478E-05
 7148 5.04372112E-06-6.89937515E-06-2.37639820E-05-2.83804960E-05 8.75078753E-06
 7149 1.32220247E-05-1.69442956E-06 8.61965311E-05-3.04058535E-05-5.95661796E-05
 7150 8.32652518E-06-3.73301007E-04-3.92666200E-05 3.89910732E-04-1.31640745E-04
 7151-1.36244516E-03-4.92534405E-04-3.99160561E-04 1.45483695E-04 4.40506038E-06
 7152-1.23028728E-05 7.89781246E-06 1.80751046E-05-7.32325226E-06 1.19901246E-05
 7153 3.13532737E-06-1.57476807E-05 3.20726686E-06-1.55916050E-05 3.57919879E-05
 7154-3.33399972E-05-7.02481552E-05 5.59256082E-05-2.25553860E-04 5.70467194E-04
 7155-1.35604994E-03-9.75667745E-05-3.39589823E-05 5.62181500E-02 3.99042103E-04
 7156-1.93377900E-03-1.01078637E-02-7.03706658E-05 1.84289937E-05 5.19416720E-05
 7157 5.93932136E-05 1.12866822E-04-2.11725267E-05-2.13384616E-05-9.84900667E-05
 7158 3.51618818E-04 1.62712163E-03 2.36866391E-05 1.17816883E-04 1.07749520E-03
 7159-2.92712730E-03-3.35254184E-05-3.07312216E-05 6.36046669E-05 1.52509484E-03
 7160-5.51328208E-01-4.69693446E-01-1.14450851E-03 1.42838519E-04-5.06935556E-06
 7161-1.46358367E-02 1.67124427E-04 3.46567398E-05 1.78509917E-04 1.78861133E-02
 7162 1.74749082E-03-7.25073387E-04-1.11655683E-03-4.17759191E-02-4.05122417E-03
 7163 6.08383305E-03 6.32611522E-03 2.52264690E-05-2.16667110E-05-3.55975802E-06
 7164-1.82604112E-05-1.61412039E-05 2.98805101E-06
 8  1-3.22705736E-06 2.72655160E-05 3.08375868E-05-1.73229682E-04-1.48438643E-04
 8  2-6.26506293E-04 7.01904998E-05 1.15621378E-04-1.56861191E-04 6.59472162E-03
 8  3-4.47389705E-04-4.52384772E-03-1.39444791E-03-1.02877878E-01-1.26327944E-02
 8  4 1.53795420E-02-1.87685196E-02 2.18128050E-05-5.07770553E-05 2.89642504E-05
 8  5-8.14457724E-05 3.55147346E-05-1.34362100E-04-1.34538525E-06 3.20300118E-06
 8  6-4.33109118E-05-3.69116782E-05 1.56797652E-05-1.89896291E-04 2.23361916E-04
 8  7 1.74505052E-04-3.79238702E-05 2.85577616E-03 3.57594717E-04-1.42175225E-03
 8  8-2.69728233E-03-1.58267274E-02 5.75835662E-03-6.86702460E-03 6.43032693E-04
 8  9-3.13713756E-05 5.55794380E-06 2.58134318E-05-3.14868938E-05-7.02789035E-05
 8 10 1.69618569E-05-6.14453863E-05 5.02318425E-04 1.21552406E-03 1.92448132E-03
 8 11 3.37874463E-05-6.53600036E-04-4.72483436E-04-3.31915097E-03 1.10884833E-06
 8 12-6.73170143E-06-3.38676413E-05 1.92958124E-05 4.04994872E-05 3.99012816E-05
 8 13 1.12231595E-04-5.98107875E-05-2.09709320E-04 8.38006966E-04-5.61050412E-04
 8 14-2.78697691E-05 6.48929382E-04 2.14031988E-02 5.09819692E-03-3.15041617E-03
 8 15 3.90933890E-03-2.96776769E-06-3.07525557E-05 3.37203234E-05-2.60487805E-05
 8 16-6.30567660E-05 2.89930141E-05 2.79295437E-05-2.92524289E-04-8.81549219E-04
 8 17-1.27110476E-03-1.83454078E-06 9.24051923E-06 4.64882589E-05 3.51230030E-06
 8 18-6.57802750E-06-4.27462693E-05-2.09015390E-04-7.16366131E-06 4.17955789E-05
 8 19-9.23526384E-04 1.44846697E-03-8.48501724E-05 6.51599791E-04-3.12192880E-02
 8 20-1.65312240E-03 6.66575234E-03 5.29897886E-03 1.65065007E-05 2.49846936E-05
 8 21-4.14911943E-05 2.98045239E-05 1.32834877E-05 2.56564371E-05 3.68875833E-05
 8 22-3.77420645E-04-6.78055665E-04-3.14077894E-03-5.32818159E-05 4.34239293E-04
 8 23 3.82802528E-04-5.21301379E-04-2.07169282E-06 1.40820244E-05 8.10188040E-05
 8 24-3.37887959E-05-1.42882454E-05 1.07146457E-04-4.13035817E-04 1.40756456E-04
 8 25 4.13794093E-05-1.80783168E-03-5.79080713E-05 8.10798015E-04 2.13027754E-03
 8 26 3.97768072E-02 7.72630716E-03-4.29397912E-03 1.31512107E-02-1.01305418E-04
 8 27 1.15353666E-05 8.97700509E-05 1.72347634E-04 3.34955727E-05 1.03663082E-05
 8 28-2.94158552E-05 6.20820391E-04-8.27842756E-05 4.19356409E-03 4.33490482E-06
 8 29-2.00818669E-05-3.29941706E-05 4.48090587E-05-4.25013872E-05 2.04447131E-04
 8 30 3.27535084E-04-2.29971273E-04 2.15025463E-04 1.56999158E-03-3.06206020E-03
 8 31 1.83082932E-03-1.69152320E-03-1.63367431E-02-2.03947820E-02 1.93665198E-02
 8 32-8.19574039E-05 2.56292198E-05-3.66720741E-05 1.10428543E-05-7.96085111E-05
 8 33 5.64520695E-05-5.78334062E-05 1.89239125E-06-8.91997484E-06 3.61653441E-05
 8 34-1.05883926E-06-1.76419572E-06 1.87380480E-04-1.70399091E-04 3.48281985E-06
 8 35-4.61881252E-06-3.74347764E-03-1.35176268E-03 4.37419178E-04-4.49618941E-04
 8 36-2.02320416E-02-3.06824992E-03 9.29247976E-04-1.62017208E-03-3.97971809E-05
 8 37 8.95248587E-06 3.08446951E-05 1.09962797E-05 2.59540211E-06 1.75968488E-06
 8 38-2.44343090E-05 2.52205897E-04-7.35447692E-04 6.80697669E-04-1.72622275E-05
 8 39 2.42586095E-04-3.78060947E-04 3.02234507E-04-4.21423598E-06 1.35989992E-04
 8 40-4.04355855E-04-8.57079994E-04 3.25559260E-06-1.30544186E-05-6.96010545E-06
 8 41 5.26423863E-06-2.98891135E-05 1.41433834E-04 1.20923768E-04 3.13566632E-05
 8 42 1.12359310E-04 1.04535271E-03-2.39627367E-04-3.89684846E-04 1.07765932E-03
 8 43 3.33918769E-02 2.96066246E-03 7.22247073E-03 2.76188556E-03-4.37568348E-05
 8 44 8.82754710E-06 3.49292877E-05-2.12430978E-05 4.32369626E-05 5.17156486E-05
 8 45 5.80295580E-05-4.78631459E-04 1.18819455E-04-3.08334496E-04-1.48953592E-05
 8 46 3.38071286E-04-6.00075014E-04 1.62092608E-05 5.65204903E-05-3.74321786E-04
 8 47-3.36671803E-04 1.77907378E-03 3.66910859E-06-1.27664641E-05 3.24318023E-06
 8 48 9.86808254E-06-8.92404165E-05 5.98331631E-04-8.54473385E-05-9.31285241E-05
 8 49 3.44877502E-04-5.01735557E-03 1.79049547E-03 2.64807262E-03 2.11924769E-03
 8 50 6.40881344E-02-1.10498748E-02 1.26904936E-02-1.85236305E-02 5.05260389E-06
 8 51 1.75486912E-04-1.80539516E-04 2.65075132E-05 1.72824650E-06 3.07899499E-05
 8 52-4.18051086E-05-1.90672018E-05 5.26464397E-05 3.18265005E-03 1.34404730E-05
 8 53 2.18467111E-05-1.28768765E-05 2.01321201E-05-6.34469684E-06-1.06237870E-04
 8 54 4.40948571E-05-7.49367757E-05-8.84060246E-06 1.01592597E-03-4.05486088E-04
 8 55 4.82850842E-04 4.98670387E-04 1.05563437E-02 1.52061462E-03-8.81412382E-04
 8 56 3.01782072E-03 3.78726204E-05-3.12920406E-06-3.47434164E-05-1.07850099E-05
 8 57-6.31732843E-06 1.15390449E-05 7.38243997E-07-6.10455447E-06 4.14442279E-06
 8 58 6.61099337E-06-2.90731691E-06 1.00479551E-04-1.91268216E-05-2.38765504E-05
 8 59 1.51112314E-06-1.00400974E-03 5.48129437E-04-3.84918721E-04-3.25600835E-05
 8 60-6.63870269E-03 2.15369021E-03-4.74986195E-03 2.61941580E-04-5.01597940E-07
 8 61 1.98380358E-06-1.48220564E-06 9.10104646E-06-3.15204236E-05 5.75681165E-06
 8 62 1.84407528E-06 3.31239361E-06-1.01493976E-06-9.78893725E-06 1.15261528E-07
 8 63-2.45762426E-05 3.36856140E-06 3.72069343E-05 2.78969889E-06 2.81258900E-04
 8 64-1.38482743E-05-1.76637938E-04-2.41839774E-04 4.58729949E-03-5.45907276E-04
 8 65 6.92561286E-04-1.26808828E-04-4.26426697E-06-2.64974278E-06 6.91400976E-06
 8 66 7.33769062E-06 4.68084488E-06 8.63784552E-06-7.39710906E-07-1.32029530E-06
 8 67-7.60658033E-07-6.46781547E-06 7.18978471E-06 8.18334180E-06 2.15961583E-06
 8 68 2.80554617E-05-2.98329983E-05-1.00982484E-04 3.06776556E-05-1.84989382E-04
 8 69 1.30045598E-04-3.03427941E-03 4.97932613E-04 1.73664544E-04 6.31364573E-05
 8 70-3.03239645E-07-1.29521741E-06 1.59845705E-06-8.18485499E-07-3.26666823E-06
 8 71 4.74154988E-07-7.43827523E-06 3.85348947E-05-1.98788926E-05-3.68114095E-05
 8 72 1.13424549E-05-2.06819111E-04 1.66167932E-04 2.50754206E-04-1.83992580E-05
 8 73 7.23999701E-04-8.39483949E-04 5.61998185E-04 1.36273139E-03 8.35011946E-03
 8 74 6.20522169E-03-2.08153415E-03 7.16776725E-04 1.02552365E-05-9.24217088E-05
 8 75 8.21664724E-05-6.28876946E-05-1.24107816E-04 4.57675487E-05 7.67842579E-05
 8 76-1.80960068E-04 2.47179664E-03-6.63310749E-03-1.11764014E-06-4.03033379E-04
 8 77 3.97635611E-04 1.45927612E-03 2.61559751E-06 8.63081922E-05 6.03939739E-04
 8 78-4.07074187E-04 5.51329199E-01 4.69730166E-01-1.94126571E-04 7.16552347E-04
 8 79 8.95641844E-04 1.42684032E-02 5.07952286E-06-1.31102152E-04-2.61282412E-05
 8 80-1.59256849E-02 5.44551632E-04-8.77975319E-04-2.03117537E-03 2.52784343E-02
 8 81 4.58922420E-04 1.38836809E-03 5.84048591E-03 5.69628536E-06 6.97372148E-06
 8 82-1.26700068E-05-9.79861722E-07 2.32300578E-05-1.43414440E-05-1.19932259E-06
 8 83 5.45714276E-06 6.69095630E-06 1.38408960E-05 2.05218616E-06-1.09652294E-04
 8 84-2.63910050E-05-7.86065817E-05-1.96252044E-05 1.27033907E-03-3.76681058E-04
 8 85 6.81700053E-04 2.67394199E-04 2.56984875E-02-1.31685764E-03-1.06642603E-02
 8 86-1.25565215E-04 1.38515784E-05-1.34299150E-05-4.21663461E-07 1.24790035E-06
 8 87 7.55681544E-07-4.06749664E-06-2.65682210E-07 1.23273932E-06-5.36973957E-06
 8 88 3.97202880E-06 4.17222242E-06-1.88934981E-05 2.72136826E-05-2.10716746E-05
 8 89-2.56491312E-05 1.23488297E-05-1.87339584E-04-6.97636510E-05 1.49390723E-04
 8 90 1.43314277E-02 1.63286479E-04-4.21661027E-03 1.53873429E-03-3.22992438E-06
 8 91 5.43996865E-07 2.68592752E-06 5.88352147E-07-1.49123374E-06-5.25303762E-06
 8 92-6.95840000E-07 2.35761348E-05 1.26327671E-04 1.94645300E-04 8.09107420E-08
 8 93-9.01606827E-06 5.19836554E-04 2.21387698E-03-9.12365393E-08 5.70494799E-07
 8 94 1.80799273E-06-3.84603709E-06-1.28379537E-06-1.13863584E-06-2.56734798E-06
 8 95 2.19129768E-05 5.87897890E-06-1.96907727E-04 2.98893854E-04-4.43148931E-05
 8 96-2.09637943E-04 1.82936617E-03-2.40207332E-03-6.83739890E-03 5.02587057E-04
 8 97 3.61554936E-07-6.43507640E-06 6.07352146E-06-1.95192258E-06 7.51463101E-06
 8 98 1.80208120E-06 1.28985922E-06-3.11787196E-05-1.64385849E-04-5.81773587E-04
 8 99 1.21691441E-07-6.79835221E-07-7.68469258E-06-4.81244490E-06-4.29061431E-06
 8100 1.93100962E-05 3.70379607E-05 1.66932091E-05 1.34198607E-05-2.38365438E-04
 8101 3.69521925E-05 2.42752204E-05-1.11727015E-04 5.02656645E-03-2.28992087E-03
 8102 3.02600156E-04-1.64803686E-03-5.12583563E-06 6.38032214E-06-1.25448651E-06
 8103-6.71148361E-06-6.54532349E-06-9.77655313E-06-3.18426459E-06 2.85256090E-05
 8104 4.74170282E-05 1.48540933E-03-4.71824305E-06 4.69532938E-05 1.52371777E-04
 8105 2.41860082E-04 5.34618242E-08-8.35528795E-07 1.30148050E-05-2.72736960E-06
 8106 1.65895731E-06-3.54692736E-06-6.47617485E-05 2.11863850E-05 3.36786652E-06
 8107 1.86308498E-04 4.30836878E-04 1.34429405E-04 3.81668140E-05-1.78607068E-02
 8108 5.54690755E-03-7.95544356E-03-4.82113438E-03 1.72485641E-05-9.27207250E-06
 8109-7.97649163E-06 5.59803276E-06 5.92877510E-07-3.96942024E-06-1.23646905E-05
 8110 8.12128482E-05-5.79647911E-05-6.00498102E-05 1.32365716E-07-1.29443906E-06
 8111 1.37079120E-05 4.23056231E-06 7.06084158E-06 1.33438109E-06-6.75509259E-05
 8112-3.03507214E-05-3.96468894E-05 5.13644660E-05 7.04023780E-04 1.27724415E-04
 8113 3.89363419E-04 3.59981524E-02-2.67302336E-02-6.66746757E-04-1.35044380E-02
 8114-1.24954119E-05 2.05404997E-06 1.04413620E-05 2.04762698E-05-1.51012230E-05
 8115 8.88339517E-06 1.05824076E-06-5.71790272E-06 1.28344650E-05-7.40113874E-06
 8116 4.22071620E-06 5.39163288E-05-4.79445918E-05 4.01573311E-05-1.52244992E-05
 8117-3.14469005E-05 8.35185252E-05-1.91699617E-04 1.37912689E-05-1.22134770E-02
 8118 1.20757411E-03-3.88911877E-03 6.84157969E-04 7.15415501E-07-7.56805616E-06
 8119 6.85264066E-06-5.46325410E-06 4.38919623E-07-9.41520415E-06 1.22477347E-05
 8120-5.47022695E-05 2.04281923E-04-1.10505121E-03-9.24899946E-07-1.76043609E-06
 8121-2.28258788E-05 7.25917073E-04-5.83121187E-06 5.92695575E-05-8.82489833E-04
 8122-1.94448709E-03-6.89391876E-07 2.36878390E-06 1.71637523E-05-6.11409754E-06
 8123 4.66682732E-06-6.02004146E-05-5.53601612E-05 1.96683449E-05-1.68976484E-05
 8124 4.64220421E-04 1.97197160E-04-2.31578402E-04 1.92462853E-04-5.15850972E-02
 8125-1.00689284E-02 9.42383698E-03-7.38770192E-03 2.20265092E-05-1.52676142E-05
 8126-6.75889504E-06-2.55717297E-05 1.36695434E-05-4.09810526E-06-1.08141597E-05
 8127 3.84584627E-06 1.09575331E-03-7.94594487E-03 2.10570640E-05 4.51936090E-06
 8128 4.45971824E-04 1.21966892E-02-1.19504815E-05-2.46130023E-07 1.83118425E-04
 8129-1.32744852E-03-1.00875455E-06 4.90555416E-06 1.98057942E-06-3.30708221E-07
 8130-4.24742428E-06-4.97566673E-05-6.63288100E-06 9.48796505E-06 2.71085809E-05
 8131 3.99394611E-04-9.93936914E-05-2.31520493E-05-3.65994586E-04 3.73752873E-03
 8132-3.29108479E-03 2.76082098E-03 1.07076244E-03-1.22387614E-06 1.02529733E-05
 8133-9.02909718E-06-1.74311672E-06-2.78657696E-06 7.53836445E-06-1.06270917E-05
 8134 1.03613047E-04-1.56227907E-04-2.73122560E-04 2.93522600E-06 6.15483732E-06
 8135 1.70739404E-06-1.03832012E-07-1.29158186E-06-3.85984053E-05-3.89133481E-06
 8136 2.28776357E-06 4.11471332E-06 2.41245023E-04-2.67251046E-05-7.53847284E-05
 8137-1.73049356E-05 4.04653928E-05-5.32742047E-04 1.36869449E-03 1.61223875E-05
 8138-2.32169735E-07 1.52928529E-06-1.29711555E-06 4.69806456E-06 1.87474933E-06
 8139-3.61389035E-06-6.11236435E-07 6.10676197E-06-3.92559515E-06-5.77358187E-06
 8140 3.09409361E-06-7.12038759E-05 1.68545819E-05 3.04253470E-05-1.32739753E-05
 8141 3.92417615E-04-8.27738098E-05-1.40804797E-04 1.25636356E-04-6.80998560E-03
 8142 3.71910925E-05 3.45846454E-04-1.96869692E-05-6.70004023E-06-2.33082404E-06
 8143 9.03086427E-06 2.21540937E-06 8.69327260E-06-5.00886417E-07-3.71613146E-06
 8144-5.72713565E-06-1.27128252E-06-6.32622180E-06-5.18305624E-06 3.16321646E-05
 8145 4.18254281E-06 2.61430878E-05 2.17402289E-05-3.11943778E-04 5.22224846E-05
 8146-7.02029754E-05 7.30867750E-06 2.44980597E-03-5.18793905E-04-1.18352278E-04
 8147-4.61952892E-04-2.03274555E-06 5.52952430E-06-3.49677875E-06-1.69577849E-07
 8148-3.95309038E-06-8.75119614E-08 4.13946688E-06 6.48565959E-06-4.00446965E-06
 8149 8.41223680E-07 8.45794869E-08-2.74151065E-05 1.72413243E-05-5.94002476E-07
 8150-3.37780001E-08 1.34915301E-04-1.09978352E-04-9.42577084E-06-4.25744594E-05
 8151 6.01773631E-04 4.48787971E-04 4.22771738E-04 2.18313399E-04 2.52061530E-06
 8152-4.29526635E-06 1.77465104E-06 2.56305078E-06-6.79508488E-06 5.28317744E-07
 8153-3.90496955E-09 1.18470828E-07-1.76507097E-06 4.88021527E-06-7.10448912E-06
 8154 1.84742453E-05 9.23699099E-06-1.91265550E-05 3.55110117E-05-4.48692570E-04
 8155 8.53425994E-05 4.87475648E-05 1.55059102E-04 1.33732198E-04 5.84871105E-04
 8156 8.61252516E-05-3.72760274E-04 1.39748987E-07 5.83229707E-06-5.97204605E-06
 8157-2.92337892E-07-7.87922790E-06 7.20559212E-06-1.03778617E-06 3.39618193E-05
 8158-1.24969528E-04 4.05606131E-04-9.75836353E-06 6.85781647E-05-5.32238121E-04
 8159-5.89294987E-04-7.50584065E-06 6.06147082E-05-3.88603111E-04 1.86319146E-04
 8160 2.21533398E-06-1.46751625E-06-3.02218150E-06 1.50063837E-06-1.06520337E-05
 8161 4.78250120E-05 8.39174554E-06-6.49522541E-06 4.42180257E-05-4.84473187E-04
 8162-5.84033512E-05 5.72987434E-05-1.42167460E-04 7.71289163E-05-2.71626423E-03
 8163-5.94074066E-04-2.49624002E-04-7.98661181E-06 6.67584148E-06 1.31077034E-06
 8164 5.24071617E-06-3.33005807E-06 1.46465357E-06
 9  1 4.59027122E-07-3.02872431E-06-7.90818938E-06 2.76763382E-06 2.39293571E-06
 9  2 5.30406706E-05 7.23258775E-05-8.22273209E-06-3.26571851E-05-4.66120854E-05
 9  3-1.06892095E-03-5.31407940E-04 5.28660390E-04-5.26697712E-03 5.52799954E-02
 9  4 1.35937315E-02-5.16083321E-03-8.70221794E-06-5.99017603E-06 1.46923940E-05
 9  5-2.88070789E-05 1.01437613E-05 5.15756486E-06-3.21597887E-07 2.14614178E-06
 9  6-2.62925896E-06 4.93639230E-06 3.56907850E-06-2.97289440E-05 1.99700447E-05
 9  7-2.33656790E-05-9.24676019E-06-9.98525007E-05-2.57416216E-04 9.66047327E-05
 9  8-2.94482921E-05 9.36814263E-03 3.23745671E-03 2.04653449E-04-2.09554300E-04
 9  9 3.82570873E-07-7.52947847E-06 7.14690760E-06-2.18207139E-06-5.17171811E-06
 9 10 2.57540321E-07 1.26989661E-06 5.94153564E-06 6.07904047E-05-4.60599048E-04
 9 11-5.61456187E-06 4.26658972E-05 1.67678288E-04-3.12524313E-04-1.95063120E-07
 9 12 1.04860103E-06 1.82322977E-06-2.07555786E-06 3.25759981E-06-2.51650889E-05
 9 13-1.13106530E-05 1.62054164E-05-1.49970485E-05 1.98581265E-04 3.01299427E-04
 9 14-7.56878594E-05-1.78556615E-04-1.47553466E-02-6.34428914E-04-6.13722231E-04
 9 15 3.29265502E-03-7.42931403E-07-8.11176497E-07 1.55410790E-06 2.59315907E-06
 9 16-1.26915270E-05 7.46917451E-07-1.50956667E-06 3.50035798E-05 3.57874787E-04
 9 17 1.43541863E-04 4.29879499E-07-2.31795438E-06-2.21535276E-06 5.04124873E-06
 9 18 1.04958415E-05 2.70977429E-05 1.45696610E-05-3.69695428E-05-6.01182543E-05
 9 19 5.52176864E-04-2.86361870E-05 8.21984020E-05 5.34712953E-05 1.48769236E-02
 9 20-1.64240701E-04-2.22377519E-03-2.90042592E-03 6.51290905E-07-1.87268714E-06
 9 21 1.22139624E-06 7.34599159E-07 7.22428457E-06 4.22461511E-06-7.74879475E-07
 9 22 1.93074230E-05-5.35538213E-04 1.24519442E-03-2.37623916E-06 6.07067401E-06
 9 23-6.50956791E-04-4.58880955E-04 5.68621150E-07-3.05627533E-06 7.62452644E-06
 9 24-1.81420147E-06-1.03219743E-05 4.87612953E-05-6.19548865E-05 6.56285033E-06
 9 25 6.38902252E-05-3.08124022E-04 4.93961888E-04 4.46781268E-04-6.79054042E-04
 9 26 4.81533486E-02 6.93328131E-03-1.05046242E-02-2.33342936E-03 3.25255235E-06
 9 27-7.20022168E-06 3.94766933E-06-9.08641879E-06 8.67682738E-06-9.74640638E-06
 9 28 2.11665363E-05-2.03529873E-04 2.53581043E-04 1.08400696E-03-1.29760690E-07
 9 29 8.30358842E-07-4.59397984E-06-2.04518539E-06-3.79320839E-06-2.72533743E-05
 9 30 3.81065887E-05 1.34284441E-05 1.49510030E-05 7.93833451E-04 1.29613867E-04
 9 31 4.74504476E-04-6.54595783E-05 9.54153532E-04 9.92766965E-03-4.26257753E-03
 9 32 6.87563308E-03 5.17836715E-06 3.37332606E-06-8.55169321E-06 8.03100616E-06
 9 33 7.20512415E-06 7.14643591E-09-5.54243795E-08 5.10081881E-07 3.18025830E-06
 9 34 6.72948563E-07 4.04408202E-06 2.39315716E-06-1.76543303E-05-3.11999902E-06
 9 35-1.83077503E-05-2.12874078E-04-7.96433316E-05 1.60804563E-06 5.66507008E-05
 9 36 1.07747608E-02 1.54965318E-03-8.77360258E-04 5.48762061E-04-3.39940639E-06
 9 37 5.64581813E-06-2.24641174E-06-1.75388163E-06-1.35402847E-06-2.78374622E-06
 9 38 1.55797499E-06-9.44454522E-06 9.30570750E-05 4.01072492E-04-9.38699464E-07
 9 39 7.76385260E-06 6.93556184E-05-3.75700657E-04-1.64770167E-06 2.06627875E-05
 9 40 2.52535720E-04 2.37635892E-05-2.75435592E-07 1.50780988E-06-4.74644995E-06
 9 41 3.26194975E-06-3.77107785E-06-2.54867829E-05 2.03829197E-05-1.80282942E-05
 9 42 1.50807636E-05 2.78409476E-04-3.92961657E-05 2.22004707E-04 1.03613031E-04
 9 43 1.82957913E-03 2.58549427E-04 1.82909787E-03-1.31432343E-03-4.46029087E-07
 9 44 2.17076080E-06-1.72473171E-06 4.10461722E-06 5.29074736E-06 5.56156581E-06
 9 45 5.57744093E-06-5.40251364E-05 8.57975243E-04 2.01276160E-03-7.46404654E-06
 9 46 4.51014751E-05-1.37749879E-04-8.90901560E-04 5.00261001E-06-3.51560096E-05
 9 47-8.65121215E-05 7.81586278E-04 8.68522332E-07-5.20437937E-06-1.44537751E-05
 9 48 4.16906398E-06 1.01148888E-06 7.05590461E-05 7.57697756E-05-2.40332447E-05
 9 49-1.10100621E-05-1.23192381E-03-3.55603925E-04 7.11990038E-06 5.81987586E-04
 9 50 8.26630077E-03 3.31680502E-03 3.95145534E-03-8.12552557E-03-5.24683868E-06
 9 51 4.78433707E-06 4.62501604E-07-8.74643966E-06-6.02730480E-06 1.61133941E-06
 9 52 3.42252260E-06-2.65791737E-05-2.24959207E-03-5.56686057E-04-3.04669515E-08
 9 53-4.67196016E-07-3.31750224E-06-1.00472975E-05-2.29127051E-07 5.42951087E-06
 9 54 1.09171497E-05 4.38723627E-05-2.60128493E-07 6.32777174E-05-2.68331250E-05
 9 55-1.51463167E-04 2.91774511E-05-5.11799558E-03-2.11325689E-03 1.04902424E-03
 9 56-1.57321714E-04-1.83121414E-06-5.95748837E-06 7.78870252E-06 1.85670114E-06
 9 57 2.77320280E-06 3.48793520E-06-7.19260618E-07-4.06714446E-08 5.79287022E-07
 9 58-9.88034076E-06-5.56065485E-06-2.12050084E-06-4.66531570E-06 3.74884536E-05
 9 59 2.61168500E-05-9.04482397E-05 1.76682398E-05-1.56683060E-04-3.42872812E-04
 9 60 2.37039137E-04-1.01441438E-03 8.46683786E-04-4.15643192E-04 6.09562414E-06
 9 61 1.18909932E-05-1.79866173E-05-2.11826961E-06-4.43753579E-06-1.73712042E-05
 9 62 2.85231193E-07 4.17075136E-06-1.22959490E-06-1.88101373E-06 2.73750447E-06
 9 63-4.88763441E-05 3.65472483E-06 7.22039150E-06-8.94375550E-06 4.26260011E-04
 9 64 1.83784309E-05-8.33849978E-05-1.17741653E-04-8.60039715E-04 5.83346329E-05
 9 65-5.40948275E-05 4.10484872E-04-1.78883371E-06-1.61222098E-06 3.40105470E-06
 9 66 1.59661394E-06-1.88709847E-06 5.36155017E-06-5.83061323E-08-1.24377298E-06
 9 67 4.35633410E-06 1.17999683E-05-4.58930793E-06 1.52584915E-05-1.55147105E-05
 9 68-4.85471486E-05 1.71760016E-05-2.75350924E-04 3.57984682E-05 1.46628198E-04
 9 69-1.40661518E-05 2.67013395E-03-5.98654971E-04 7.72627042E-04-5.06937547E-05
 9 70-4.90190670E-06 8.20035131E-06-3.29844461E-06-3.45904972E-06-2.42325994E-06
 9 71-2.93048019E-07-2.72143684E-06 1.61093700E-05 2.10038684E-05-1.10162111E-05
 9 72-1.67505611E-05-2.22175454E-04-1.37072254E-04 4.95546116E-05 7.03239080E-05
 9 73 2.19130202E-03 8.55617156E-04-5.82603436E-04-6.90537106E-04-6.51209079E-02
 9 74 5.06966814E-03 1.53071806E-02-5.06007947E-03-1.35510845E-05 2.83685777E-06
 9 75 1.07142267E-05 3.79224504E-05 1.78646195E-05-1.20194016E-05-1.65043517E-05
 9 76 3.38861068E-04-5.18616561E-03 5.94474058E-04-1.66452118E-06-6.17711883E-06
 9 77 1.29682239E-03-1.93991869E-04 2.43621169E-05-3.73436030E-04 5.41741655E-04
 9 78-2.91126654E-03 3.79337387E-07 4.90302758E-06 5.81528943E-06-3.51788619E-06
 9 79-9.38118282E-06-5.06466870E-05-2.78770458E-05 1.41559036E-05 4.11077583E-05
 9 80 4.89097641E-04 2.13111016E-04 1.38069846E-05-1.81927713E-04-3.67688611E-03
 9 81-3.24838720E-03-2.55785444E-04-6.73046692E-04 4.98930381E-07 5.64722584E-06
 9 82-6.14615622E-06 2.49426478E-06 9.98394190E-07-7.41073752E-06 4.24240150E-06
 9 83-2.32618760E-05 1.13910294E-05-1.15933157E-05 5.53053531E-07 3.05848484E-04
 9 84-8.57505964E-05 1.51942692E-04 8.54371894E-07-1.45787604E-03 1.64987893E-04
 9 85-1.47568867E-03 4.50390143E-04-4.02617112E-02 1.12757639E-02 3.74577874E-03
 9 86 3.61185905E-02 2.63446259E-05-7.87429660E-05 5.23983401E-05-1.84083026E-06
 9 87 2.59018716E-05 4.03155402E-05-2.62310162E-06 1.47012813E-05-7.03735103E-06
 9 88 1.12306190E-05 1.33373475E-05-2.14937776E-04 4.86727823E-05-6.21713872E-05
 9 89-7.67070521E-05 1.23775480E-03-1.03230498E-03 1.15168535E-03 9.83382932E-04
 9 90-1.82328469E-02-1.07267610E-03 1.83894855E-03-7.08562620E-04 5.24847533E-06
 9 91 1.28753489E-05-1.81238242E-05-3.12777082E-05-3.15583770E-05 3.04232317E-05
 9 92-1.18880366E-06-5.13082400E-05-1.09463768E-04 2.48372617E-05 5.97533284E-06
 9 93-1.66521112E-04 7.04996291E-04-1.09758547E-03 1.71782738E-06-9.54039529E-06
 9 94 5.36996388E-06 3.18249948E-06-1.64776681E-05 1.49616959E-04-3.55339918E-05
 9 95-2.08162756E-05 1.01125933E-04-8.66341085E-05 9.20591983E-04 5.16875149E-04
 9 96-8.87332331E-04-7.50780994E-03 6.31040283E-03 6.50731888E-03-9.21187269E-04
 9 97-1.59827759E-05 1.76019254E-06 1.42225834E-05-1.02800831E-05-1.15525074E-06
 9 98 1.56898564E-05 2.78029437E-05-2.55141171E-04-4.68868825E-04-1.56296410E-04
 9 99 1.66937130E-06-9.62208258E-06 1.95799655E-06-1.20860821E-05 5.89102787E-06
 9100 1.28734731E-04-3.13344990E-05 7.05340912E-05-5.49783536E-05 7.68325359E-05
 9101 3.66692142E-04-4.77792627E-04 3.06765400E-05-7.28262171E-03 2.31244790E-03
 9102-2.79093023E-03 3.23481939E-03-2.57121255E-05 1.54829416E-05 1.02291840E-05
 9103 6.36557083E-06-6.21198909E-06-7.21969401E-06-1.85643986E-05 1.73562559E-04
 9104-5.79315390E-04-2.19461624E-03 1.09574784E-05-9.87407919E-05-5.58331377E-04
 9105-7.67758698E-04-1.33349460E-06 7.44644028E-06-7.53607100E-06-5.58861910E-06
 9106-1.58531845E-08-1.64831107E-04 4.70478458E-05 1.55753661E-05 6.85939884E-06
 9107 1.02429405E-03-1.60865733E-05 5.90139315E-04-5.94206555E-04 3.70422699E-02
 9108-6.81144745E-03 6.70832788E-03-1.16886909E-02 1.01067967E-05 5.31986050E-06
 9109-1.54266572E-05-9.45222335E-06-1.06640984E-06-9.63491633E-07-1.73722686E-05
 9110 1.91462279E-04-4.62329259E-04 3.40087467E-03-1.12836925E-06 6.83703388E-06
 9111-2.04944676E-05 1.65938473E-07 6.06007494E-06-9.60678946E-05 9.82028446E-05
 9112-7.74108347E-06-4.20878676E-05 5.48679088E-04 6.48006520E-04-6.55343584E-05
 9113 6.57411324E-05-9.14187730E-03 1.43042875E-02-5.14103603E-03-8.75312822E-04
 9114-7.62360794E-06 1.62952712E-05-8.67166330E-06 2.29825621E-05 1.05939155E-05
 9115-3.88331428E-06 4.91196681E-07-2.98442105E-06-3.11201277E-06-6.74752622E-07
 9116-1.07486205E-05 5.33906056E-05 1.29658587E-05 9.89454530E-06 5.00287605E-05
 9117-4.42023186E-04-2.03521014E-04-3.42997404E-04-3.47505415E-04-2.13681064E-03
 9118-6.62431298E-04 6.02198323E-05-1.79820414E-03 5.89686154E-06-1.20036688E-05
 9119 6.10680722E-06-6.63932596E-06-1.04593708E-05-1.22463487E-05-4.80782372E-06
 9120 6.74882546E-05-4.63861991E-04 7.20286163E-04-1.04693803E-05 6.54398054E-05
 9121-1.05372872E-03-1.70584544E-03-4.46456305E-06 3.88207319E-05-5.29822216E-04
 9122 9.96046401E-04-2.24397566E-06 1.42785779E-05-1.26809487E-05 2.96972682E-06
 9123 3.53383111E-05-1.60435214E-04 3.60548689E-05-1.01070147E-05-1.66033643E-04
 9124 7.63071792E-04-1.15151109E-05-1.04421334E-04 1.43240846E-03 2.22775828E-02
 9125 2.01382040E-03-2.02217982E-03 7.87507483E-03 1.47931285E-05 1.52763867E-05
 9126-3.00695152E-05 1.38179408E-05 6.78304130E-06-3.73981396E-06 3.45577247E-06
 9127-1.55640041E-04 1.97119463E-03 4.21268093E-03 2.38665319E-05-2.33844323E-04
 9128-1.71581750E-03-7.46581018E-03-2.28114970E-05 2.18827438E-04 8.69933493E-04
 9129 3.96133122E-03-1.96324071E-06 9.90888011E-06 4.56683680E-06-1.79628896E-05
 9130 5.11765394E-06-3.47348075E-06 5.21771688E-05-1.82784074E-06-2.10508802E-05
 9131-2.61756987E-03-6.89049539E-05-2.01263004E-03 1.44738614E-03 2.80850712E-02
 9132-1.99470468E-03-1.22111704E-02-1.09172030E-02 2.96608293E-05-2.45432316E-05
 9133-5.11759773E-06 6.73125821E-05-5.20000280E-08-1.13611994E-05 7.38461032E-06
 9134-5.21112020E-06-3.60532115E-04 5.87164527E-03-1.51016026E-05-5.35176380E-05
 9135 1.91856644E-05 6.01156759E-05 5.29310452E-05 3.73315306E-04-2.42557011E-04
 9136 5.13233446E-05 3.69896157E-05 4.18371551E-05 8.55084539E-04 5.77411416E-04
 9137 5.67891358E-04 1.06259946E-02-3.61208920E-03 2.86157959E-04 7.13352698E-03
 9138 2.74224930E-05-4.03618008E-05 1.29393078E-05 2.78356687E-05 5.77030570E-05
 9139-8.87019606E-05 5.57536046E-01 4.65719672E-01 1.30635628E-04-1.70116625E-04
 9140-1.41379835E-04 1.54961706E-02-2.89092043E-04 4.21342921E-04 3.37563278E-04
 9141-1.51378848E-02-6.88865253E-04 1.72994279E-03 4.01455638E-04 2.63525374E-03
 9142 1.52940001E-03-3.89552589E-03 6.73326667E-04 6.20081433E-05-3.72474145E-04
 9143 3.10466002E-04-3.56645443E-04 7.98223592E-04-2.03257853E-04-3.89302731E-05
 9144-1.03329178E-05-1.51572697E-04-3.33904246E-05-3.20393665E-04 3.05126017E-04
 9145 4.16394967E-04 6.58108263E-05 8.53714031E-04-4.48421733E-04-2.93424088E-04
 9146 1.23699823E-04-3.77646481E-04 3.78029408E-04 5.67934498E-05 2.49890725E-04
 9147-2.39423969E-04 2.01213958E-04 3.40220669E-04-5.41434627E-04-3.77473674E-05
 9148-4.80108692E-04-1.67290321E-04-4.05810238E-05-2.11591025E-06 2.59590626E-04
 9149-2.11109134E-04 1.45912242E-04 2.50308953E-04-7.07197484E-04 5.95807896E-04
 9150-4.00078781E-04-9.79325033E-04 4.70965439E-05-2.54228659E-04 7.07384337E-05
 9151 4.19451377E-03 1.31714215E-03-1.05162229E-04 1.13351627E-03-2.26019398E-04
 9152 3.79037839E-05 1.88115614E-04 5.58802769E-04-4.00664538E-04 2.66738740E-04
 9153 1.18588080E-06-8.47340244E-06 6.66139275E-06-2.24965856E-05 1.84693000E-05
 9154 6.96493061E-05-3.95534236E-05 1.11826775E-04-1.00392614E-04 3.74571828E-04
 9155-1.23772349E-04-2.18300439E-06 2.58814684E-04-2.11049947E-02 1.26719852E-03
 9156 1.37718506E-04 2.38906647E-03 2.07352407E-05-8.18676001E-06-1.25484807E-05
 9157 3.88112565E-06-2.89638691E-06-3.99337024E-06 3.72186086E-05-1.34069961E-04
 9158-3.44253200E-04 1.01691403E-03-4.68298970E-05 2.37639189E-04-1.41331949E-03
 9159-8.81652696E-04-2.95794659E-06 2.43087294E-05-1.14414163E-03 7.92621691E-05
 9160-7.92584540E-07-1.12616018E-05 2.93527864E-06-1.98829738E-05-1.46365867E-06
 9161 1.10887517E-04-4.81520959E-07 1.04070652E-04 1.23399861E-06-4.52830184E-05
 9162 4.49575702E-05-5.30577088E-04-2.03752270E-05 5.93362217E-03 3.40577564E-04
 9163-1.84744463E-04-2.04769829E-04 5.64734526E-06-4.12223214E-05 3.55749762E-05
 9164-1.27717967E-05 1.78509011E-05 3.44627459E-05
10  1-1.12525501E-06 7.10638050E-06-3.53375987E-06 1.71757490E-07-1.50134529E-05
10  2-1.09565463E-04 7.49712664E-05-1.10750731E-05 4.78870262E-05 1.76709872E-03
10  3-1.28590840E-03-3.80291367E-04-2.35734919E-04 1.87040558E-02 3.36583134E-02
10  4 2.27776573E-02-2.29130988E-04-1.74928573E-05-1.40535619E-06 1.88982135E-05
10  5 1.64684265E-05-3.25583227E-05 2.26104470E-05-5.40035626E-06 2.93654433E-05
10  6-3.44941177E-07-1.51200937E-05 6.60837461E-07-4.55673559E-04-6.30774956E-05
10  7 8.60690348E-05 4.68452324E-06 3.50442246E-03 2.03725598E-03-1.96889102E-04
10  8-1.12661781E-03-2.27323693E-02-1.28062962E-02-5.89044168E-04 2.71297885E-03
10  9 4.75083069E-05-1.77416337E-05-2.97666732E-05-1.17525691E-05-1.49532841E-05
10 10-2.69510292E-05 3.14362753E-07-2.11070954E-04 6.77420352E-04-2.67773031E-04
10 11 1.78894005E-05-4.73293960E-04 3.48873698E-04-3.10516691E-03-5.53369865E-07
10 12 4.00136931E-06 1.15282665E-05-6.45925980E-06 1.60211128E-05 2.57326240E-05
10 13-6.35530621E-05 3.52042711E-05-8.12589874E-05-2.02728601E-05-1.34770834E-04
10 14-6.04477753E-04 1.02168698E-03-2.65253497E-02-3.47400797E-03 3.78968644E-03
10 15 1.20760195E-03 1.19951833E-05-1.75434789E-05 5.54829562E-06-8.61651129E-06
10 16-3.21970036E-05 8.14789538E-06 2.42376525E-05-2.79968466E-04 3.95040266E-04
10 17-2.52842951E-04-2.33632237E-06 1.38150990E-05 1.38364068E-05 1.81990481E-06
10 18-4.35284519E-06-1.66175151E-04-8.12291370E-05 1.17548629E-06 3.10255992E-05
10 19 1.20837134E-03 4.22521027E-04-6.70744446E-04-1.66071295E-04 1.48291154E-02
10 20 1.61083314E-03-4.17050799E-03-2.78734885E-03-1.80749009E-06 1.28071322E-05
10 21-1.09996421E-05-5.56065849E-06 1.60996439E-06 1.63383869E-06-1.17276700E-05
10 22-1.78507398E-05 9.38454389E-05 2.56449166E-03-1.75507095E-05 8.19783735E-05
10 23 3.82340974E-05 5.55442060E-04-2.93238962E-06 1.74775290E-05 2.11517199E-05
10 24-1.18083046E-05 8.94324032E-06-2.06158006E-04-1.16572003E-04 6.51293655E-05
10 25-6.00188850E-05 3.09403269E-04 3.27120106E-04-5.64720570E-04 3.73341176E-04
10 26 1.51261121E-02-5.21334762E-03-8.46423139E-03-2.90880476E-04 3.19450424E-06
10 27 8.17555918E-07-4.01206016E-06 1.04018673E-05 3.87805342E-06-1.59842655E-05
10 28-1.40523680E-05 1.00108854E-04 1.23626997E-03 1.82039658E-03-3.11831610E-07
10 29 2.22270312E-06 4.91411367E-06 6.69728959E-06-1.31596913E-05-1.52320216E-06
10 30-1.18990605E-05-2.71464876E-05 6.82866047E-05 6.26491675E-04 4.56369938E-05
10 31 2.01819971E-04 2.73525559E-04 4.98801375E-03 6.72282645E-03-1.02514605E-02
10 32 3.76970488E-03 1.07648599E-06-4.43955018E-06 3.36306419E-06-1.12346333E-05
10 33 2.00796838E-05-2.12246557E-05-8.04704438E-07 4.98064045E-06-2.58413567E-07
10 34 3.01278830E-06 7.24455207E-07-4.47350134E-05-5.06382590E-06-1.15484281E-05
10 35-9.70470797E-06 7.22025390E-05-5.18579428E-05 1.20450290E-04-1.50501661E-06
10 36 7.68236350E-03 4.32708956E-04-9.93487972E-04 6.24364220E-04-4.78739078E-06
10 37 1.09907034E-06 3.68832044E-06-4.10381437E-06-3.86722202E-07 7.10793741E-06
10 38 2.60289072E-06-4.99391777E-05-1.01961629E-04 1.78026357E-04-8.83399234E-06
10 39 5.46660824E-05-3.59020368E-04-1.21374793E-03 4.48983119E-06-3.54963811E-05
10 40-1.07919073E-04 1.52605846E-04-1.86806814E-06 1.14202533E-05 1.49171319E-05
10 41 1.29441039E-07-3.28511958E-05-1.38719360E-04-7.71849239E-05-1.64876719E-06
10 42 1.28275728E-04 1.00450801E-03 6.99912694E-04 2.59848375E-04-5.24354330E-04
10 43-2.52588316E-03 4.29602225E-03 9.81996836E-04-3.11222554E-03 4.15528872E-06
10 44-1.43084238E-05 1.01531351E-05-1.27351983E-06 1.70797037E-05 8.50415071E-06
10 45-1.18168153E-05 5.17100204E-05-8.95221348E-04-2.05668725E-03 1.69862915E-05
10 46-1.39170293E-04-1.18965012E-03-1.81155787E-03-1.34157698E-05 7.54688561E-05
10 47 4.40238893E-04 3.83811320E-03 2.84417460E-06-1.42904930E-05 2.63960643E-05
10 48 2.42796765E-06-1.40306992E-05 1.58557924E-04-4.79970580E-05-1.15779499E-04
10 49 1.04022837E-04-5.82010386E-04 2.46742362E-03 3.76833992E-04-9.16901365E-04
10 50 3.00992530E-02-9.83979541E-03-1.68525557E-02 1.55865272E-02-9.25092054E-06
10 51 1.75700792E-05-8.31915862E-06-4.58404337E-05 3.47071918E-05 2.72280943E-05
10 52-4.79248419E-05 2.51202946E-04 1.53294698E-03-2.66054483E-03 1.48138209E-05
10 53 4.49087903E-05-8.68945954E-06 2.37145836E-05-6.21352014E-05-2.93982343E-04
10 54-1.93913495E-04 4.67774820E-05-9.37850184E-05-5.56849453E-04 1.02477381E-04
10 55 7.35316466E-05-4.23701321E-04-2.43134743E-04-3.83285188E-03 1.04083427E-03
10 56-6.10250295E-03-6.81215900E-07-5.37718488E-05 5.44530647E-05-2.27844385E-05
10 57 8.57700720E-05-6.21929710E-05-5.57529281E-01-4.65704117E-01 1.49306962E-04
10 58-6.36582960E-05 1.71611915E-04-1.57190760E-02-3.78987659E-04 1.43007552E-04
10 59-4.23658045E-04 1.61675259E-02-4.07984927E-04 8.04531016E-04-1.46710387E-03
10 60-2.81675320E-02-1.87136902E-03-7.90329981E-03 3.40042007E-03 3.23157387E-04
10 61-1.98490139E-04-1.24667248E-04 5.10635004E-04 2.72268661E-04-6.74609848E-04
10 62 3.97084161E-05 1.80221912E-05-3.23015615E-05 1.88357537E-04 2.99064279E-04
10 63-3.86083859E-04 9.12225579E-05-5.35561982E-04-7.69305274E-04 9.18735878E-04
10 64-1.53323638E-04 4.74779467E-04 8.65489730E-06 6.20746713E-03 8.93467024E-04
10 65-1.01866927E-05-9.20786438E-04-3.76066810E-04-1.34052514E-04 5.10119324E-04
10 66-7.39362252E-05-8.75146004E-05 5.20365474E-04 3.91984994E-05 2.62008640E-06
10 67 2.00362788E-04-2.80645863E-04-6.09342842E-05-2.25527084E-04-5.36053390E-04
10 68 7.48930949E-04 1.56118881E-04 2.82526051E-04 2.70082213E-04-3.73280058E-04
10 69 8.43433406E-06 2.34065143E-03-1.43479333E-04 7.11108137E-04-1.11544896E-03
10 70-8.47522467E-06 3.20100406E-04-3.11625182E-04-6.02873405E-04-1.18962445E-04
10 71 1.94464197E-04-5.65204766E-07 3.12505751E-06 1.80650790E-06-1.03376274E-06
10 72-2.13641975E-05-6.37135715E-05-9.45632710E-06-1.32116605E-05 9.13231583E-05
10 73 1.56556893E-03 1.42658813E-04-6.04929336E-04-6.65782650E-04-5.02464305E-02
10 74-1.30765437E-03 8.12306686E-03-2.23315620E-03 5.22178185E-06-3.57533667E-06
10 75-1.64644517E-06 6.25531424E-06 1.91428647E-05 4.76181878E-06 2.61985341E-05
10 76-1.35998128E-04-1.68675896E-03 1.61545477E-02-4.68102019E-05 2.68487932E-04
10 77 9.05222997E-04-1.69430725E-03 3.42758395E-05-2.76156921E-04 3.42629306E-04
10 78-1.46401465E-03 3.16787904E-07 4.95908356E-06 8.36530226E-06 1.01674862E-06
10 79-1.37940848E-05-5.66670984E-05-3.74828689E-05-1.01243729E-06 5.67792027E-05
10 80 5.62481575E-04 2.63474331E-04-4.88351026E-05-2.04915042E-04-8.34908359E-04
10 81-2.70116637E-03-3.35347923E-04-1.98132719E-03 1.36547788E-05 5.13060631E-06
10 82-1.87853851E-05 2.39731099E-05-7.55248671E-06-3.48296205E-06-1.45283823E-06
10 83 9.67137665E-06-1.40549118E-05-1.80012896E-06 2.29748261E-05-1.42827901E-04
10 84 2.54620603E-05-2.16609000E-05-1.26601307E-04 1.89938500E-03-1.10531556E-03
10 85 1.50139315E-03 1.50854566E-03 4.90063860E-02-4.79533782E-03-1.02744713E-02
10 86-1.94837270E-02 7.66866315E-06-3.00725957E-05 2.24039326E-05-3.47343124E-05
10 87 3.93604070E-05-2.42685504E-05 6.65462342E-07-3.81090045E-06 5.04579080E-06
10 88-4.30796058E-06-3.22684684E-07 5.44108664E-05-2.74475736E-05 2.69616186E-05
10 89 3.62768271E-06-7.86229986E-04 5.13524142E-04 1.66427191E-04-1.71783045E-04
10 90 1.87685265E-02-5.09610261E-03 2.00371800E-03 1.98996297E-03-1.83765641E-06
10 91 1.92561955E-06-8.79631346E-08 9.49989130E-06-1.33228917E-06 1.42965709E-05
10 92 1.02842625E-05-9.36368472E-05-2.54196915E-05 8.09784727E-04-1.85447918E-06
10 93 8.44619373E-05-4.40393467E-04-1.30911745E-03-4.09088209E-07 2.29195157E-06
10 94 6.75254497E-06 4.53417854E-06 3.64057278E-06-4.30296191E-05-2.91158810E-05
10 95-2.38447745E-05-1.98864080E-05 4.67747407E-04-1.99939320E-04 2.43336084E-04
10 96 4.91069273E-05-2.58228509E-02 6.66679808E-03 2.88665409E-03-1.02227802E-03
10 97 1.33371591E-05 7.64749318E-06-2.09846522E-05 3.30087891E-06 2.78955334E-06
10 98 7.71135304E-07-2.72945958E-06 2.94692846E-05 2.19923498E-04 2.12908957E-04
10 99-1.35229510E-06 8.91905196E-06-4.57051887E-06-6.70238084E-06 2.61171582E-06
10100-8.66652357E-05 3.54403633E-05 2.47451013E-05-7.32820230E-06-4.69768120E-05
10101 6.37222119E-05-3.83412086E-04-1.01218890E-05 3.02072614E-02-7.13366882E-03
10102 1.93813321E-03 1.69444693E-03 3.25677783E-06-3.95653796E-06 6.99760126E-07
10103-3.89224870E-06-8.81726176E-06-1.61174803E-06-7.04960493E-06 6.62900536E-05
10104-3.35780697E-04 2.21607385E-04 1.41136117E-05-1.18756131E-04-3.82982138E-04
10105 7.08628422E-04-6.74801722E-07 4.94727412E-06-8.46483544E-06-8.95712333E-06
10106 1.02140497E-05-2.84275024E-05 2.85683453E-05 5.05232462E-05-4.91474003E-05
10107 7.68110360E-05 1.74094719E-04 1.61248501E-04-4.06555495E-04-3.45351824E-02
10108-1.71566132E-02-7.08166341E-03 1.17531288E-03-1.70058621E-05 6.35354863E-06
10109 1.06523134E-05-1.19638744E-05 2.12725090E-05 1.35513109E-05-4.33626121E-05
10110 2.62398549E-04-2.56031315E-03-3.08763232E-03 2.26151290E-06-1.24799906E-05
10111-1.80355989E-06-5.28817924E-06 8.28171162E-06 2.10269026E-04-1.26037837E-05
10112 2.59085555E-05-2.34286957E-05-1.86836200E-03 1.63523785E-04-6.87876507E-04
10113-4.33749640E-04-1.10323718E-02 2.22779807E-02-8.08446967E-03-4.64800273E-03
10114-1.60604500E-05 2.74459920E-05-1.13855420E-05-1.07843002E-05 2.95275685E-06
10115 1.89126942E-07 2.86413689E-07-2.10276159E-06-2.37079752E-06-2.18127034E-06
10116-7.31605642E-06 2.97062622E-06 1.92454913E-06 7.59931439E-06 3.49703771E-05
10117 7.21307249E-05-1.03210564E-04-9.47590171E-05-1.40965467E-04-1.17144424E-02
10118-2.43707410E-03-3.49134007E-03-1.04287775E-03 1.36554857E-06-3.87175862E-06
10119 2.50621005E-06 1.28579986E-05 6.45503719E-06-9.70601214E-06-1.11939674E-06
10120-1.14310726E-05 3.66722974E-04 7.45704927E-04 1.05042508E-05-8.07996633E-05
10121 2.37267786E-04-1.00733482E-03 2.82748939E-05-1.62491465E-04 3.73201735E-04
10122-1.61371683E-03 1.53436055E-06-7.95574976E-06-9.73369199E-06 5.90306203E-06
10123 1.95269691E-05 1.08426552E-04 3.30382526E-05-2.82130059E-05-4.86335301E-05
10124-3.58830849E-04 4.06991172E-04 1.71989737E-04-2.84937950E-04 3.31685475E-02
10125 4.06715689E-03-1.68844747E-03 8.74862862E-03-7.71522600E-06 2.25081308E-05
10126-1.47929048E-05-3.37029667E-06 3.79766749E-05-2.19236531E-05 1.28884685E-05
10127 1.81085111E-05-4.01153760E-03-3.61138684E-03-2.12170445E-05 5.30629312E-05
10128-1.14062841E-03 5.56833877E-04 5.14840988E-06-4.49166345E-05-1.77006921E-04
10129 3.09540717E-03 9.08119148E-07-4.78415852E-06-1.06698463E-05-5.11542166E-06
10130 9.10186614E-06 1.16915995E-04 5.63550544E-05 1.97858145E-05-3.31268884E-05
10131-1.60216076E-03 2.60883281E-04-5.28666370E-04-3.15801014E-04-2.86552257E-02
10132 2.49024572E-03 6.38897151E-03 8.21572345E-03-3.43372269E-06 1.61803940E-05
10133-1.27466713E-05 4.03483104E-06 2.33506229E-06-3.38524953E-06-9.18010168E-06
10134 1.87831568E-04-1.93810179E-04-2.56050803E-03-1.14613049E-07-1.66966452E-06
10135 1.82295956E-07-6.71918671E-06 1.20654359E-05 2.03870648E-05-4.64208606E-06
10136 2.63035679E-05-5.25097795E-05-2.85687569E-04 1.43821470E-04-1.09225511E-04
10137 2.18235794E-04 2.30534773E-03 5.53106856E-04-3.64254146E-04 9.97419358E-04
10138-6.31974260E-06 1.40210295E-06 4.91763965E-06-6.03805042E-06 1.11494130E-06
10139-8.03450263E-06-4.57601502E-07-1.07019393E-06-9.12182814E-07-1.65023345E-05
10140 5.70908504E-06 6.03164911E-06-3.74902605E-06 6.99288714E-05-2.30041928E-05
10141-2.31462594E-04-1.03957945E-04-1.09332494E-04-1.56980171E-05-2.00343444E-03
10142-6.48397206E-04 1.43771026E-03-1.01877202E-03-6.79439010E-06-2.21706672E-06
10143 9.01145682E-06-5.76376773E-06 6.56596298E-06-7.63329653E-07-8.41025878E-08
10144-9.88513815E-07-9.05066274E-08 2.22143355E-06-1.73013290E-06 1.06273626E-05
10145-3.98747671E-07-8.92358613E-06 7.00357794E-06-5.08414025E-05 7.60891111E-06
10146 5.00753432E-05-4.20959149E-05 1.04182561E-03-9.25478044E-05-3.50881760E-04
10147 1.07717544E-04-3.90000999E-06 3.15777264E-06 7.42237348E-07 1.86248494E-06
10148-1.07041429E-06-3.63566253E-06-3.13856864E-07-4.53710998E-06 4.78718684E-06
10149 5.23541630E-06-1.64886282E-06 5.42356322E-05-1.79777886E-05-2.41211898E-05
10150 6.98794458E-06-2.79653994E-04 3.33935053E-05 1.75687453E-04-3.61766046E-05
10151 3.06200340E-06-2.11576040E-04-7.58607051E-04 1.32765648E-04 2.11504402E-06
10152-1.94141973E-06-1.73624299E-07 1.02185312E-05-1.24364108E-06 4.20766806E-06
10153 1.50353933E-06-8.43553172E-06-1.83090253E-05 5.54374208E-06-1.71455002E-05
10154 1.42631953E-04 6.34256002E-05-2.49301483E-05 8.21651660E-05-1.91737860E-03
10155 1.84127453E-04 1.25640169E-04 7.64768620E-04 7.17220765E-03 4.18278556E-04
10156-7.52317855E-04-6.10187176E-04 4.23705330E-06 1.37673559E-05-1.80044092E-05
10157-1.20992357E-05-4.09661940E-05 7.71416297E-06 8.66982497E-06 1.94757985E-05
10158 4.97400719E-04 1.24072652E-03-1.66970410E-05 1.03479225E-04 1.82149017E-04
10159-3.20088683E-04 5.40267059E-06 6.96971553E-06-6.58218719E-04-5.55074446E-04
10160 1.01289403E-06 1.32757964E-05-2.64320293E-05-3.08327719E-06 1.04605963E-05
10161-1.22202024E-04 1.28934730E-04 3.04760322E-05-4.68649575E-05 2.95390098E-04
10162-7.70224995E-04-1.87712184E-04 9.20395439E-05-1.21042304E-02-4.74509086E-03
10163-6.15892424E-04 2.16957155E-03-8.62235319E-06 2.85954790E-05-1.99731258E-05
10164 3.50363153E-05-1.88923209E-05-2.22099979E-05
11  1-2.14009375E-05-4.30848013E-06 1.68580310E-06 1.21023263E-05 1.08879515E-05
11  2-2.33887761E-04-4.53779803E-05-7.62795875E-05-6.09478294E-05 1.46462884E-03
11  3 1.97827914E-03 2.94501089E-04 1.00701695E-03 1.47526113E-02 4.20740259E-03
11  4-3.86400458E-03 1.79135161E-03 5.62236933E-06 7.78494407E-06-1.34073134E-05
11  5 2.64965321E-05 2.78373606E-05-3.24800030E-05 9.78571840E-06-7.81376337E-06
11  6-2.37707351E-06-8.03282682E-06 2.63142019E-07 2.43042304E-04 7.00074613E-06
11  7 3.35242852E-05-3.99785780E-06-3.27153486E-03-2.27328243E-04-1.23201020E-03
11  8 8.57464110E-04-6.50604102E-02-6.13333656E-03-1.02307344E-02 7.72193964E-03
11  9-3.15503385E-05 2.30509698E-05 8.49936875E-06-4.53201894E-06-1.01451394E-05
11 10 2.98542213E-05 1.45349868E-05 1.71569004E-05 8.87369269E-05 1.24110442E-03
11 11 8.82712395E-06-4.52884011E-05-2.92728801E-04-3.40872886E-03-4.65347387E-06
11 12 3.87807853E-06-1.29307509E-05-6.05506553E-06 6.50116001E-06-1.57623995E-04
11 13 4.80840611E-05 2.43668478E-05-1.82412156E-05 1.84114074E-03 9.78518177E-04
11 14 1.05799806E-04-5.80587979E-05 3.52590720E-03 1.01562703E-03 8.42907068E-04
11 15 4.43517011E-03 2.71325712E-05-1.21488384E-05-1.49837329E-05 1.17481291E-05
11 16 2.16483148E-05-1.85978492E-05 2.30348537E-06 2.75651872E-05 4.92516071E-04
11 17-1.79832690E-03 5.36780972E-06-4.94746875E-06-2.40158806E-05 5.85478676E-06
11 18-2.52136519E-06 1.32569496E-04 1.16616069E-04-3.60111883E-05-1.31690244E-05
11 19-6.54530619E-04-1.01608296E-03 1.12258090E-03-8.83290345E-05-6.81497164E-03
11 20-9.79259541E-04 3.33568387E-03 2.59044140E-04 2.20532874E-05-2.06986868E-05
11 21-1.35460064E-06-2.15147558E-05 7.05099171E-06-1.04284372E-05-2.25066535E-05
11 22 2.70212881E-04-1.51782211E-03-1.35922146E-03 3.76425790E-05-3.37372808E-04
11 23-1.37632900E-04-9.72976233E-04 1.61288598E-06-1.91268412E-06-4.91976769E-07
11 24-1.58674687E-06-8.44998957E-06 3.59900057E-05-1.56001884E-06 8.47486157E-06
11 25 5.87045868E-05 6.96715790E-04 4.42099552E-05-2.00103254E-04-3.18905276E-04
11 26-9.75285745E-03 1.64956822E-03 3.48127148E-03-4.64390762E-03-1.11303346E-05
11 27 8.46628109E-06 2.66405351E-06-4.63933994E-06-1.00064169E-05 1.12084480E-05
11 28 5.78251956E-06-7.09873753E-05-1.15433614E-04-2.25527856E-03 6.72578574E-07
11 29-6.78380639E-07-3.71266954E-06-1.18496593E-06 1.21379553E-05 3.21830247E-05
11 30 1.78520130E-05 2.36674203E-06-6.24516806E-05-5.56978073E-04-5.50814256E-04
11 31-7.65986475E-05 2.38401204E-05 8.16948971E-03-2.69278621E-03 7.20280872E-03
11 32 3.28481708E-03-1.48863228E-06 9.09575039E-06-7.60711811E-06 8.27682050E-07
11 33-1.27419240E-05 7.62313252E-06-3.36408092E-08-4.78007140E-10-3.63861538E-06
11 34-1.39418295E-06 5.37553729E-06-8.22668305E-06 1.19092877E-05 7.92077708E-06
11 35-2.18072847E-05-9.88098565E-05-5.78806702E-05 6.70788547E-05 9.85590630E-05
11 36-6.31064478E-03-8.89217046E-04 2.17438539E-04-2.95535915E-04 3.19619537E-06
11 37-4.31559874E-07-2.76463550E-06 6.85289959E-06 1.02592053E-06 3.45904511E-06
11 38 5.44798435E-06-3.76496943E-05 1.04442770E-04 2.89360424E-04 6.41475713E-06
11 39-3.79026068E-05-2.12654799E-05 2.31008410E-04-1.44961899E-06 8.43256764E-06
11 40 1.95004655E-04 3.80093304E-04 1.92483256E-06-2.37841684E-06-5.46295056E-06
11 41-2.67925740E-06 2.22634032E-06 4.86702306E-05 2.83996126E-05 2.12527546E-05
11 42-2.34914812E-06-9.66187743E-05-4.38026561E-05-1.62936766E-04-1.15686595E-04
11 43 1.14219308E-02-6.41293981E-04 2.98145887E-03 2.13744727E-03-4.09614865E-06
11 44 6.33083032E-06-2.23468167E-06-7.89091583E-06-1.13345664E-06-1.06203269E-05
11 45 8.09037919E-06-5.01136072E-05-1.04328268E-03 2.75842993E-03 2.35499986E-06
11 46-1.95466427E-05-1.53819855E-04 3.47850748E-04-1.41855494E-05 1.02851540E-04
11 47-6.72136066E-04-3.94865427E-04-2.90406985E-06-5.42422010E-07-2.52778424E-05
11 48 5.06069625E-06 2.28391627E-05 2.33449675E-05 7.14857099E-05-1.26808296E-05
11 49-1.30182525E-04-9.21204290E-05-9.67838420E-04-1.34794490E-04 2.28600480E-03
11 50 4.35640573E-02-4.67393107E-02 8.85784608E-03 1.21751992E-02 9.96452248E-05
11 51-8.04622543E-05-1.91829705E-05 5.28868392E-05-2.16119429E-05-4.13637941E-05
11 52-5.42195237E-05 5.21338950E-04-1.70265843E-03-1.07851685E-03 1.72825719E-07
11 53 2.73453318E-06-1.59746844E-05 8.10811327E-06 8.33637651E-06-4.45772347E-05
11 54 8.16188508E-05-4.67222056E-05-3.36265698E-05 5.50472893E-04-5.15065899E-04
11 55 5.38866127E-04 1.12241019E-04 2.27082117E-03 1.02081835E-03 4.69317793E-04
11 56-1.54173968E-03-2.13237994E-05 1.93753067E-05 1.94849274E-06-4.29768502E-06
11 57-6.71914854E-06 7.52753975E-06 5.34789278E-07 8.00974088E-06 2.03573387E-05
11 58 6.34613635E-06-1.06943974E-06-9.44054129E-05-8.21726645E-05-2.27335356E-05
11 59-4.54584746E-06 6.19967292E-04 3.79010161E-04-5.88534660E-04-3.74538337E-04
11 60 1.26674550E-02-2.25797118E-04-3.91493416E-03-4.43097462E-03-8.20385279E-06
11 61 1.00621604E-05-1.85830759E-06-3.34029224E-05 4.00802250E-06 1.87076282E-05
11 62 1.46341820E-07 1.57210653E-06 1.68413413E-06 2.28621407E-06-1.15299786E-05
11 63-1.68947169E-05-2.97847250E-08-8.40310573E-06 5.31510812E-05 2.41887192E-04
11 64-1.43848169E-04 2.77039453E-05-3.18079691E-04 3.56349674E-03-1.04318118E-03
11 65 7.32702333E-04 3.51215004E-04-1.00273266E-05 1.96011638E-06 8.06721026E-06
11 66-8.26747144E-06 1.49891223E-05-8.17596679E-06-1.05618027E-07-2.71428010E-06
11 67 3.85175786E-06 5.42957275E-06 8.91862952E-07 5.48388835E-05-1.20515889E-05
11 68-1.74784063E-05-5.46739571E-06-6.62449545E-04 1.83648401E-04-3.35100900E-04
11 69 2.04488537E-05-5.73893282E-03 1.33466213E-03-1.30384801E-04 1.76204115E-04
11 70 1.94509683E-06-3.22834792E-06 1.28325110E-06 1.75317406E-05-2.21537913E-06
11 71 4.41616005E-07 1.04532021E-05-9.28902424E-06-2.33122935E-05-1.50298468E-05
11 72 1.33658645E-06 2.06500155E-04 1.23743843E-04 8.09341066E-05-7.15321689E-06
11 73-1.97228660E-03 1.25141629E-04 3.36007987E-04-1.77119284E-04-1.08943986E-02
11 74 5.84801066E-04 2.01778291E-03-6.95725838E-04-1.58244556E-05-2.90166703E-05
11 75 4.48411259E-05-1.46475774E-05 8.98992289E-06-6.69401689E-06 6.63666088E-07
11 76-6.97952078E-05 1.98950875E-03 1.22585301E-03 4.85405011E-06 4.31753127E-05
11 77 1.39911592E-03 5.12336404E-04-1.81954840E-05 7.81983957E-05 1.06228592E-03
11 78 7.04961005E-04-4.01866224E-07-3.82871125E-06-4.19501758E-06 5.31054484E-06
11 79-1.85815054E-06 4.45307612E-05 1.88123277E-05-2.25202988E-05 8.74109899E-06
11 80-3.12220323E-04-1.82437562E-04 4.38132652E-05-1.08295658E-04 7.53348866E-04
11 81 1.14020193E-03 2.35911246E-04 6.49795301E-04 2.24863459E-06-1.57159721E-06
11 82-6.77037382E-07-1.31522591E-05-2.89436152E-06-3.42320370E-06-5.62791710E-01
11 83-4.63014792E-01 3.01383337E-04-1.69359203E-04-1.83181951E-05-2.15203463E-02
11 84 3.16455915E-04 1.18699089E-04 1.60240132E-04 4.79063075E-02 1.75895987E-04
11 85 1.89476881E-03-6.15642096E-03 1.41408683E-01-1.69797074E-03-8.89384564E-03
11 86 3.66596171E-02-2.41971336E-04 7.94614106E-05 1.62509926E-04 1.82988405E-04
11 87-1.26913565E-04-1.15800581E-04-4.59024219E-05-4.32785721E-07 4.66947661E-05
11 88-6.71475280E-05-7.22076130E-05-8.38427084E-04-1.66781027E-04 3.57317343E-04
11 89 2.89646806E-04 5.87561705E-03-2.11586213E-03-1.96900121E-03 1.45702878E-03
11 90 4.04595041E-04-2.77033898E-03 2.44620431E-03 4.05253945E-04 5.76291085E-06
11 91-1.28448468E-04 1.22685557E-04-7.15302800E-05-1.81176744E-04 7.17189173E-05
11 92 1.77023647E-05-1.37358166E-04 1.27303689E-03-1.40463229E-04 4.35113029E-05
11 93-5.97156951E-04 1.07983454E-03-1.44326023E-03 2.08900587E-05-1.00511305E-06
11 94 4.23075371E-05-1.56430073E-05-5.91422277E-05 1.70181941E-05-1.91904657E-04
11 95 3.41948095E-05 2.97088946E-04 4.52587190E-04-5.86133505E-04-7.92084160E-04
11 96 1.31776213E-03 2.88419425E-02-4.15626741E-03 4.11978855E-03 4.99715508E-03
11 97 2.08924631E-05-1.07349756E-04 8.64572926E-05-1.45777255E-05-1.25196174E-04
11 98 1.14117991E-05-1.84393983E-05 2.91866386E-04 1.94930907E-04 2.10510591E-03
11 99 6.25230193E-05-3.90312170E-05 1.01464965E-04-1.47775196E-05-7.49890197E-07
11100 7.40287060E-04-7.09448399E-04 2.25672389E-04 3.30748957E-05 1.60760500E-03
11101 2.46552758E-04-4.51136798E-04 3.06550903E-04 7.94522543E-03-3.20622560E-03
11102 6.03984508E-04 8.45723159E-04 1.46283421E-04-1.24830686E-04-2.14527356E-05
11103 1.32383837E-05-2.29183323E-05-3.43579747E-05-1.31533755E-05 3.92347155E-04
11104-4.18858384E-04 2.06874662E-03 5.14460688E-05-1.79532076E-05-6.71072568E-04
11105 9.85327895E-05-8.05063228E-04-7.30040847E-04 4.38427835E-05-3.84688416E-04
11106-5.47113921E-05 5.94683141E-04 1.99349545E-04 7.11735049E-04-2.13392261E-04
11107-6.18034839E-03-1.74281461E-03-6.35437106E-03 2.60264450E-03-7.47628899E-02
11108 7.02639951E-04-2.21045384E-02-6.29495593E-04-2.53678808E-04 5.62405969E-04
11109-3.08727162E-04-1.34830206E-04-2.41799986E-05 1.34278583E-04 2.03716353E-04
11110-6.19275830E-04-3.34228639E-03-6.90733073E-03 4.87583244E-05-2.29782003E-05
11111-3.89507693E-05-7.58815715E-05-1.23683858E-04 3.00986756E-04 2.11903861E-04
11112 5.36801025E-04 7.46500176E-04 4.68500863E-03 8.12756114E-05-2.46984480E-03
11113-2.31221626E-04-4.87010090E-03-5.91202878E-03-4.79421940E-03-1.72737720E-03
11114-9.42531763E-05-3.70284221E-05 1.31281598E-04 7.41129012E-05 6.28629018E-05
11115 1.09260209E-04 1.64445529E-05-1.89410810E-05 1.92170131E-06-6.96813457E-06
11116 5.73699390E-06 3.69448043E-04-1.63030385E-05 5.48419546E-05-1.17368585E-05
11117-3.29212475E-03 1.39653227E-04-1.76763159E-03-2.79235064E-04-4.92241228E-03
11118 1.24286334E-03-2.65841960E-04-8.67510441E-04 8.00075563E-06-1.36456904E-05
11119 5.64493478E-06 2.04463602E-05 1.01751005E-05-2.66196883E-05-3.55518429E-05
11120 3.98258365E-04-5.74795870E-04-7.98380587E-04-2.23776071E-05 3.35373748E-04
11121-4.55293627E-04-7.17192833E-04-3.63991398E-05 4.61308939E-04-8.80826949E-04
11122 2.23867373E-03 5.79613671E-06-7.24689196E-08-3.96374735E-05-1.61559422E-05
11123-3.77523963E-05-1.22899935E-04 1.55088903E-04 4.58622806E-05 1.18903302E-04
11124 9.60310665E-04 3.22271344E-04 1.35746058E-04 1.31460920E-03 1.12149473E-02
11125-1.35247785E-03 2.10512418E-03 6.82357509E-03 8.13356661E-05-1.49182218E-04
11126 6.78465519E-05 8.53183402E-05 9.11731708E-05 3.45321155E-05-7.48198319E-05
11127 6.47774381E-04 1.12826391E-03-6.25773144E-04-1.60662662E-05-5.85048860E-05
11128-9.72770521E-04-4.32650274E-03-9.42942055E-06 1.64782082E-04 4.64232893E-04
11129 3.47336544E-03-1.81546436E-02-1.49744554E-02 1.51590987E-04 7.31572949E-05
11130-2.18876800E-04 2.04179802E-04-1.36720710E-04 3.08830750E-04 3.85599231E-04
11131-1.38195334E-02 3.89700180E-03 3.28095926E-03-3.09611289E-03-2.12079758E-02
11132 4.03878112E-03 4.79915357E-03-2.13908890E-04-7.26266746E-05 1.15159106E-04
11133-4.25324317E-05 2.53193947E-04-1.70693976E-04-1.89121175E-04-1.77392194E-05
11134 1.29077320E-03-5.58646472E-04-1.23501757E-03-3.78987424E-07 6.16595577E-06
11135-2.13712202E-05 2.19058561E-05-2.54039959E-05-1.79540776E-04 6.28484858E-05
11136-5.67374744E-05 9.41309858E-05 1.69743749E-03 4.70787717E-04-1.33906135E-03
11137 3.68018063E-04 5.58624569E-03-1.13374536E-03-1.08736642E-03 6.11839891E-04
11138-2.17925902E-05 4.92935669E-05-2.75009767E-05-4.22475794E-05 6.46458783E-05
11139-3.86514918E-05 1.35037916E-07 2.01125609E-05 1.98024367E-05-1.29741815E-05
11140 1.40538464E-05-2.44096656E-04-1.10417406E-04 1.09468398E-04-8.64738364E-05
11141 3.42156248E-04 1.42108376E-04-7.89398363E-04-3.37806409E-04-4.99414721E-03
11142-5.70283357E-04 1.10396577E-03-2.93330870E-03-2.95372705E-05 3.53906889E-05
11143-5.85341835E-06-3.55210728E-05 4.76960445E-06-1.15846298E-06 1.61913222E-06
11144 1.41060101E-05 2.41865309E-06-3.16217946E-05-8.63109342E-06-1.50827692E-04
11145-6.16764612E-06 1.55133616E-04 5.51696781E-05 7.94197068E-05-7.00306708E-05
11146-5.47459347E-04-3.41068685E-04 4.98265914E-03-4.78467720E-04-1.29905512E-04
11147-9.45079804E-04-3.43946028E-05 3.10943412E-05 3.30026164E-06-1.62429534E-05
11148 2.50934075E-05 1.70717724E-05-1.74696422E-07-1.63046572E-06 1.21768890E-05
11149 7.20127066E-06-2.00877736E-07 4.04561112E-05-4.99509237E-05-3.00545583E-05
11150-8.63963678E-07-1.57408120E-04 3.45427376E-05 2.87975696E-04 5.81789151E-06
11151-3.23405288E-04-3.92734495E-04-2.84627466E-04 5.10377699E-04-1.30126809E-06
11152-1.45835428E-05 1.58848109E-05 2.36508748E-05-8.18417191E-06 9.28396227E-06
11153-6.95042293E-04-5.75973535E-04 5.16438893E-05 4.47486874E-05 2.52062906E-04
11154-1.27006735E-04 3.37467015E-05-8.08804785E-05-1.47913627E-04-4.52535368E-03
11155-1.41254315E-03 3.32495541E-04 2.77347829E-03-6.25923268E-02 8.74787401E-03
11156 2.04894549E-04 9.64671980E-03-1.94503334E-04-1.90606522E-04 3.85109856E-04
11157 6.19688307E-05 3.15837687E-04 1.20099631E-04 9.97651926E-05 2.92903741E-04
11158-9.31460720E-04 3.38350211E-03 6.24528202E-05 7.81599769E-04-1.08974024E-03
11159-4.85588931E-03 9.55959379E-05 3.56452613E-04-2.73889708E-03 3.68854103E-03
11160 2.91672895E-05 3.89014248E-05-2.74050628E-04 6.56505716E-05 8.13259374E-06
11161-3.56639483E-04 4.06251201E-04-1.63580750E-04-4.16304037E-05-8.35603367E-04
11162-3.65516594E-04 4.21723368E-04 5.02868827E-04-2.43234929E-02-1.83255278E-02
11163 4.10152137E-04-2.05023916E-03 5.25770328E-04-2.49167547E-04-2.76602781E-04
11164-1.50976559E-04 4.75816283E-05-1.25800816E-05
12  1 9.23150765E-06 2.74265444E-06-1.17051904E-05-7.09910372E-06 3.63995128E-06
12  2 7.93234663E-05 9.36738400E-05 4.47392630E-05-2.02310971E-05-4.33328254E-04
12  3-1.23634089E-03-7.18632491E-04 2.59162111E-04-1.12972266E-02 5.84479230E-02
12  4 8.20998691E-03-4.85482700E-04-4.44501683E-06-8.93516522E-06 1.33801821E-05
12  5-3.91973668E-05 2.97757444E-06 5.71627427E-06-4.41237562E-06 3.16920333E-06
12  6 5.58841205E-06 1.50794054E-07 3.29495656E-07-7.54624562E-05-1.77977931E-05
12  7 3.94025031E-06 6.14579734E-06 4.41437906E-04-3.03245665E-05 3.02127042E-05
12  8-3.48283751E-04-1.18365319E-02-4.29807046E-03 1.45451468E-03 1.69566515E-03
12  9-1.10414454E-05 3.42929289E-06 7.61215251E-06-4.87210788E-06-3.54553608E-06
12 10-2.52394365E-06-7.37102118E-06 5.89777255E-05-4.57692854E-04-1.39065887E-03
12 11 1.25092619E-06-6.21197396E-05-2.69905168E-04 1.22163303E-03 5.60789253E-07
12 12-2.40678460E-07 2.41452745E-06-3.13245876E-07 1.31411880E-06 6.20624731E-06
12 13-1.54608349E-05 4.62694405E-06-1.12049573E-05-4.94441122E-05 4.77495385E-05
12 14-2.27002535E-05-2.09333149E-04-6.67013111E-03-9.11330291E-04 2.39185368E-03
12 15 2.27849480E-04-7.77497773E-06-2.84593941E-06 1.06209171E-05 1.74001182E-06
12 16-1.18432956E-05 3.63369173E-06-1.52498093E-06 1.39304060E-05 2.81346232E-04
12 17 1.92379675E-04 2.47188607E-07-2.31952446E-07-4.31935816E-07 1.24944841E-06
12 18 4.93428276E-06 1.61765659E-06 5.18844271E-06-5.99265446E-06-2.24217551E-05
12 19-6.46813467E-07-2.13733829E-05-4.91825744E-05 6.57807473E-05-5.86674026E-03
12 20-2.47963856E-03 2.31751289E-03-1.24933751E-03-1.68572477E-06 1.82404181E-06
12 21-1.38317042E-07 4.98696185E-06 5.18182568E-06 7.99317675E-06 1.40463898E-05
12 22-1.15839323E-04 5.33819918E-04 1.57608779E-03-9.85071792E-06 6.41723048E-05
12 23-5.20817510E-04-1.77213567E-03 1.65006398E-06-1.09953880E-06 7.07177823E-06
12 24-4.69871014E-06-2.68278295E-06 4.69111356E-05-5.23503166E-05 1.75652491E-05
12 25 1.65188729E-05-6.92893055E-04 1.63828952E-04 2.85834361E-04-1.41884850E-05
12 26 8.17012123E-02 3.54847853E-03-1.67609083E-02 3.86351530E-03 1.00205426E-05
12 27-1.25926351E-05 2.57209242E-06 5.48544863E-06 1.94606342E-06-5.60683870E-06
12 28-8.90456712E-06 7.86363181E-05-3.31449777E-04 3.21005755E-03 1.27706264E-06
12 29-8.65039973E-07-8.02584083E-06 1.81468212E-06-5.65344173E-06 7.71411334E-06
12 30 5.98827686E-05-9.67581302E-06 3.20868660E-05 6.44744414E-04-3.15825945E-04
12 31 1.47936741E-04-4.87579992E-04-1.06772135E-02-1.27216061E-03-8.28659676E-03
12 32 1.56382868E-03 3.05439946E-06 2.55200547E-07-3.30960001E-06-7.63580584E-06
12 33 6.06017589E-06-5.22778382E-06-4.12267249E-07 2.99702270E-07 2.31163953E-06
12 34-4.26605797E-06-5.44064001E-07 6.04569300E-06-1.72040474E-05 2.18630647E-05
12 35 1.17793565E-06-4.93683053E-04-2.92667758E-04-1.73208046E-05-1.45791288E-05
12 36 1.12843197E-03-4.46892829E-04-4.50756443E-04-3.19042782E-04-7.85833163E-06
12 37 6.64537857E-06 1.21295306E-06 8.83107366E-07 2.07939609E-06 5.57997218E-07
12 38 3.02787805E-06-1.57394896E-05 1.60524121E-04 8.31427742E-04 1.28623559E-06
12 39 3.96872279E-06-2.09724246E-04-7.13512607E-04-1.19260384E-06 2.74507325E-05
12 40-1.33897474E-04-7.06427659E-04 5.56024259E-07-7.59266691E-07 3.96356953E-06
12 41-1.18684160E-05 9.98331275E-07 1.96493932E-05-1.92326239E-05 5.91724582E-05
12 42-3.73072481E-06 1.42789316E-04 1.22710288E-04-3.93203202E-04 2.57333438E-04
12 43-2.97744430E-03 2.38571634E-03-8.38988214E-04-1.33058509E-03-8.85840701E-07
12 44-5.07188968E-06 5.95773038E-06 1.13370587E-05-6.06374389E-07 2.68176675E-06
12 45-2.22053109E-05 1.36456438E-04-6.64222995E-04-2.84374561E-03-1.44008843E-05
12 46 1.31228390E-04 7.68322431E-05 3.15236721E-05 1.50573295E-05-1.02247820E-04
12 47-1.98271141E-05 1.03408340E-03-2.29468361E-05-8.37803545E-06 6.96083866E-06
12 48-3.16051837E-06 6.36930940E-06-1.33803378E-04-4.49499217E-05 1.62583626E-05
12 49-3.17607484E-05 1.18744025E-03 1.21838325E-03-3.68764839E-04 3.56090291E-04
12 50 1.06093042E-02-1.65490478E-02-8.31027859E-03 5.10944527E-03-1.15154970E-05
12 51 1.84205343E-05-6.90503731E-06-1.66859757E-05-8.90939901E-06 1.57759536E-05
12 52 9.02777767E-06-2.09706339E-04-1.26926826E-03 2.74668758E-03 6.34707742E-08
12 53-2.07471897E-07-2.98649973E-06-3.17958267E-06-7.07987674E-06 1.20582810E-05
12 54 1.18877050E-05 1.50030138E-05 3.66166488E-05-3.24867068E-06-3.27513513E-06
12 55-1.46806956E-04-3.14740466E-04-2.22506309E-03 1.56376863E-04-3.34751229E-03
12 56 1.44701580E-03 6.08600889E-06 1.76531881E-07-6.26254077E-06 5.82382492E-06
12 57-2.06450133E-06 3.99576708E-07-4.19619156E-09 4.58020200E-06-7.43355702E-06
12 58-4.90021281E-06 5.97439343E-06-8.76010744E-05 3.27486968E-05 1.75990681E-05
12 59-2.67861088E-05 1.21452984E-03-1.71691734E-04 2.03005102E-04 6.60716754E-05
12 60-9.18465463E-03 1.97205734E-03-3.68053157E-04 3.80043672E-03-1.47770681E-05
12 61-1.14909047E-06 1.59261586E-05-9.95813528E-06 6.95087277E-06 4.48275901E-06
12 62-1.02630793E-07-8.88304158E-07-6.12564606E-06-3.46597233E-06 7.47338423E-07
12 63 1.49179362E-05 2.45376246E-05 1.49987189E-05-2.96267231E-06-1.64702497E-04
12 64-7.91666158E-05 3.23257293E-05 1.74316148E-04 2.67256320E-04-1.08009068E-04
12 65-2.14875980E-05-3.51541139E-04 1.72488427E-06 7.82395296E-06-9.54883723E-06
12 66-4.18918201E-06 9.27890915E-07-6.72877964E-06-1.08608010E-07-1.88356892E-07
12 67-9.71456966E-06-9.83311500E-06 6.95898942E-06-2.49659941E-06 3.98762528E-05
12 68 4.19195381E-05-2.88189241E-05 2.08481808E-04-6.94051790E-05-1.71044146E-04
12 69 5.27772613E-05 1.26339417E-04-7.87661654E-04-6.49549073E-04-9.49373845E-05
12 70 3.66166353E-07-1.31300083E-05 1.27638420E-05-3.10652866E-06 1.21213316E-05
12 71 3.17279371E-06-8.52410260E-06 7.64438310E-06 2.62955000E-05-4.78646818E-07
12 72-9.45138775E-07-1.68875749E-04-1.53102347E-04-7.15468354E-06-2.67237296E-07
12 73 2.14167779E-03 4.28112704E-04-3.42633840E-04-1.26520493E-04-6.11281949E-02
12 74-8.08211289E-03 1.11400893E-02-2.00871918E-03-2.04379583E-05 1.72728062E-05
12 75 3.16515215E-06 3.31088355E-05 2.65602091E-06-1.28925653E-05-5.54785804E-05
12 76 4.10572251E-04-6.63504953E-03 3.47242442E-02-4.29355944E-06 3.16392208E-05
12 77-5.64967146E-04-3.30736378E-03 1.52216196E-05-2.09937229E-04 2.75872798E-04
12 78-3.88803472E-03 3.88739513E-07 3.21342841E-06 1.31674212E-05-2.24166195E-06
12 79-3.42498923E-06-3.34172442E-05-6.28723172E-05 9.18130195E-06 1.38841745E-05
12 80 1.96899784E-04 4.10892011E-04 1.79644441E-05-5.06995422E-05-2.35520021E-03
12 81-3.43360326E-03-6.45508658E-04 1.26745826E-04-6.55250169E-06 4.59972005E-06
12 82 1.95278165E-06 1.84070037E-06 6.97953653E-06-6.69738986E-06-1.81834978E-02
12 83-1.49258905E-02 2.04181383E-04 1.90975885E-04-2.50064875E-04-1.42064964E-03
12 84-3.63922509E-04-1.74201862E-04 4.46523004E-04 1.25067600E-02-1.79030581E-03
12 85 3.42017156E-03-3.24094092E-03 1.99941815E-01-2.14359777E-03-1.54182547E-02
12 86-1.32880133E-01 1.85411848E-04-4.92445612E-05-1.36167287E-04-3.77103326E-04
12 87 2.61770874E-04 2.53202438E-04 7.82316406E-04 6.84046803E-04-1.49733980E-04
12 88 1.28821851E-04 2.61047453E-04-1.63981719E-04 1.68133181E-04-1.13316775E-04
12 89-2.72741421E-04 6.20555997E-03-1.81899009E-03 9.77872298E-04 1.76237781E-03
12 90 6.51529113E-02-1.02388124E-02-7.47779461E-03 5.26763963E-03 1.17721694E-04
12 91 2.88414979E-04-4.06136673E-04 1.17752227E-04 3.78692494E-04-3.86397592E-04
12 92-8.33916116E-05-6.35448204E-04-7.90149611E-04 2.62967432E-03-7.03014596E-05
12 93-8.31842058E-04-4.59470307E-03-3.00763981E-03-3.78474066E-05 1.55424561E-05
12 94-1.50115925E-05 1.11193083E-04 9.10553171E-06-2.60002205E-04 1.03814678E-04
12 95-6.24028266E-04-1.37757113E-04-1.25304840E-03-1.12022082E-03-4.90314828E-04
12 96 1.18069509E-03 9.98055356E-03-5.89225699E-03-3.39400655E-03 7.36437329E-03
12 97 1.01130878E-04-2.30472926E-04 1.29342048E-04 5.33358470E-05-1.06687566E-04
12 98-1.95312549E-05-9.51451745E-05 3.86861433E-04 1.49820421E-03 3.10424863E-03
12 99-2.22701889E-05 8.32000294E-06-3.92503585E-05 1.78671862E-05-1.22238862E-05
12100-1.40850959E-04 2.27708168E-04-1.26312230E-04 1.01207236E-04-2.26389730E-03
12101 7.99070764E-04-1.14507510E-03-6.58854584E-05-1.22036672E-02 5.53595867E-03
12102 7.90928964E-04 3.13247301E-03 1.75403751E-05-2.06398210E-06-1.54763930E-05
12103 1.18379871E-05-2.24158144E-05-1.09072282E-05 4.04512442E-05-1.97392735E-04
12104-5.62341301E-04-2.86642588E-03 3.85057003E-05-4.54514837E-04 1.26682880E-03
12105-2.01039029E-03-4.63833538E-05-2.90996371E-05 1.83468167E-05 9.36632299E-05
12106-1.12056526E-05 1.99694467E-04-1.43220714E-04-5.88456141E-04 5.53812663E-05
12107-5.63772136E-03 2.88608818E-03-1.02377479E-03-1.53845222E-03-1.19923717E-01
12108 3.84324311E-03-2.24657805E-02 2.29402568E-02 4.97289797E-05-1.67261234E-04
12109 1.17532255E-04 1.00766867E-04-8.22125961E-05-3.22356996E-05-9.89158418E-05
12110 7.14040429E-04 1.07756716E-04-6.78464687E-03 1.33145858E-05-1.35114463E-05
12111 6.66318223E-05-7.70107658E-06 1.85260494E-05 3.85405225E-04-3.10266554E-04
12112 1.86014247E-04-3.41298418E-05-1.57208071E-03-1.70527437E-03-3.39244602E-03
12113-1.60561746E-03-9.09616483E-03 6.37573967E-03-4.21355564E-02 6.24016987E-03
12114 7.19711034E-06-3.72065419E-05 3.00094315E-05-1.06790419E-04-8.46958470E-05
12115-9.79731083E-05 4.18474013E-07-8.21748500E-07-1.05334652E-05 2.70752482E-05
12116-4.17749139E-06 1.92628077E-05 3.74192390E-05-1.49145630E-04 1.08312505E-05
12117-2.06122386E-03 1.03169486E-04-5.64593430E-04-1.96218412E-04-3.90454875E-02
12118-1.01512445E-03-5.65768373E-03-1.67959310E-03 9.49806005E-06 8.23731326E-07
12119-1.03217914E-05 3.00617739E-05 4.05680810E-06 8.18548268E-06-1.07850450E-06
12120 5.72345464E-05 3.76842103E-04 1.99243371E-03 2.23098309E-05-3.43521592E-05
12121 5.86951781E-05-1.57329511E-04 2.89093419E-05-1.27282017E-04 6.25251521E-04
12122 2.35740527E-04 3.05509345E-05-3.60998558E-05-2.81361869E-06-2.23628470E-06
12123-4.36074623E-05 7.19703741E-04 1.22486899E-04 3.90973477E-05 3.01886224E-04
12124-1.80399898E-03-1.38105818E-03 3.75174081E-04-3.07042419E-03 1.50767784E-02
12125 9.66501543E-03-3.84704556E-03-2.96759795E-03-4.39943295E-05-2.77292319E-06
12126 4.67672527E-05-1.29080650E-05-1.09621843E-04-4.42820215E-05-1.91313593E-05
12127 2.05199952E-04-9.20663821E-03-2.13994038E-03-2.53984223E-05 3.09528157E-04
12128-1.86459055E-03 1.30305556E-03 3.51580708E-05-3.18465602E-04-5.12557287E-04
12129-2.12119224E-03 5.62748840E-01 4.63146102E-01-6.31145436E-04 7.69910766E-04
12130-3.83332874E-04 2.08242616E-02 8.21346495E-05-9.86739736E-04-1.74226046E-04
12131-4.35294263E-02 5.16719077E-03 4.49407838E-03 1.68315496E-03-1.55866765E-01
12132 9.63005827E-03 2.74239310E-02 2.49422875E-03-3.08481613E-05-1.38471003E-04
12133 1.69319164E-04 5.90540681E-05-1.56711315E-04 8.19541654E-05-1.72887319E-04
12134 1.47959393E-03 1.55556278E-03 2.91831747E-03-1.80956774E-05-3.36096673E-05
12135 1.12932459E-04-1.18333249E-04 6.85819105E-05 1.50344613E-04-9.86026095E-05
12136 1.17452030E-04-3.81346211E-05 2.15009118E-03 1.06886266E-03-1.50918768E-03
12137 4.49130567E-04 6.82911944E-03 4.76682638E-03-1.18159413E-03 5.00950115E-03
12138-6.22341870E-05 4.53396756E-06 5.77002195E-05 1.67966873E-04-1.32489553E-04
12139 1.01919108E-04 1.15964137E-06 1.16126109E-05 3.09559498E-05-4.04969429E-05
12140 4.63154699E-06-7.93363965E-05-1.72126113E-04 2.08506210E-04-4.32895219E-05
12141-1.60922890E-03 1.20648044E-03-1.22000952E-03 3.16625696E-04-2.16534751E-02
12142-1.78892130E-03 4.79595258E-03-4.37861918E-03-4.17263614E-05-1.23704733E-05
12143 5.40968348E-05-5.02389230E-05 2.63814495E-05 1.09876161E-05 1.43052827E-06
12144 7.64510726E-06 1.03065075E-05-2.78870561E-05-2.93073295E-05-3.39950443E-05
12145-3.98790136E-05 1.15373423E-04 1.36273539E-04-6.19949811E-04-1.00932105E-04
12146 9.34265294E-05-2.75642630E-04 7.94644631E-03-8.72376921E-04 1.36436624E-04
12147-2.37735247E-04 1.42379619E-06-9.20702958E-06 7.78323338E-06-2.54575990E-05
12148 2.56312688E-05-3.30512288E-06 1.24327698E-06 1.22761010E-05 2.97729802E-05
12149-7.38980407E-07-1.14434052E-06-1.11867023E-04-1.32609733E-04 9.93032596E-06
12150-4.59779839E-06 8.66291191E-04 8.11503372E-04-2.36339064E-04 2.88535031E-04
12151 4.92588316E-03 8.44116532E-04-2.23182542E-03 7.71302243E-04 1.05574847E-06
12152-7.02086550E-06 5.96511703E-06-1.13844909E-05-1.13784113E-06 6.41335301E-06
12153-4.93972778E-05-1.38762404E-05-2.77100528E-05-3.42014250E-06-6.37696257E-05
12154-2.54023593E-05 1.37403830E-04-7.47524815E-06 4.22298157E-04-2.81008550E-03
12155 2.44539497E-04-2.11793997E-04 1.38537305E-03 9.58216047E-02-7.39206661E-03
12156-1.04107908E-03-1.74946861E-02 5.75821889E-05 6.20591165E-05-1.19641305E-04
12157 1.02270688E-04-1.08446702E-04-4.84094164E-05 5.37949710E-05-1.46988752E-04
12158-6.08331358E-04-1.40599896E-03 7.33348139E-05-3.66710423E-04-8.47168960E-04
12159 2.25223318E-03-3.58373044E-05-9.58896758E-05-5.30309181E-04 1.67310262E-03
12160 3.09406647E-06 3.73483573E-06 1.39150562E-05 2.29378231E-05-6.39310829E-06
12161 1.43750008E-04-5.71223645E-05-1.20978427E-04 2.65431840E-05-1.99259691E-03
12162-2.11105143E-03 6.63953601E-04 3.33568456E-04-3.85866947E-02-4.52039013E-03
12163-5.84708872E-04 6.53964623E-03-1.11368662E-04 7.49500428E-05 3.64186192E-05
12164 2.49697870E-05 6.39744936E-06-8.52264544E-05
13  1-1.50290017E-02-1.23871893E-02 4.89641330E-06 1.43664475E-04-3.34020869E-04
13  2-1.11127710E-04-2.66652310E-04-1.41125444E-04 5.31918663E-04-7.75990329E-03
13  3 1.95639598E-03 4.31266278E-03-2.30103423E-03-1.53150883E-01 7.45699406E-02
13  4 2.80223985E-02-3.05160605E-02-1.61281203E-04-2.06670376E-04 3.67951579E-04
13  5 1.07039234E-04 1.83335134E-04-4.62841175E-04-8.31452539E-04-7.41472276E-04
13  6-2.73709797E-04-7.74278501E-05 1.83779908E-04 3.15970953E-04 3.03479813E-04
13  7 6.28720291E-05-2.72163118E-04-7.68335202E-03-2.77389292E-03 1.31486464E-04
13  8 2.46729908E-03-9.08934181E-03 5.94499926E-03-3.00323577E-04 8.93192679E-05
13  9 2.86045106E-04-2.74300588E-04-1.17445176E-05 4.15215630E-04-4.66983363E-04
13 10-1.87922897E-04 1.22401843E-04 4.24474789E-04 8.42001494E-04 1.63204408E-03
13 11 4.33833222E-05 1.21456794E-03 3.72538562E-03 2.57851297E-03 3.87195049E-05
13 12-1.36051829E-05-9.12922517E-05 4.42966310E-05-3.18593299E-05 2.47196848E-04
13 13 5.94589538E-04-1.82143347E-04 1.29518325E-04 1.42770471E-03-6.87402799E-04
13 14-1.25506766E-04 1.70293747E-03-6.72044810E-02-8.11870145E-03-7.37613774E-03
13 15 2.01754346E-02 1.23791181E-04 4.32820487E-05-1.67073230E-04-1.11670635E-04
13 16 1.56503122E-04-2.54827435E-06 1.10278680E-04-5.19858274E-04-6.63267782E-04
13 17-5.99488887E-03 4.54083494E-05-1.86767605E-05-1.47775925E-05 3.27282861E-05
13 18 2.17822740E-05 5.08626197E-04 1.42661932E-04-2.85189922E-04-1.14182360E-04
13 19 1.27309590E-04-1.16803760E-04 3.19784664E-04 3.66986766E-04 3.37440262E-02
13 20-1.99133580E-03-9.00374629E-03-4.47155792E-03 2.48190318E-06-2.73249186E-06
13 21 2.50588678E-07 3.05460445E-05 1.79012073E-05-2.55867307E-05-1.26196198E-05
13 22 3.21702160E-04 5.14076780E-04 3.59426879E-03 1.04743404E-06 2.41847293E-04
13 23-1.36259693E-03 2.42996019E-03 4.54496632E-06-1.99485037E-05-7.59453980E-05
13 24 3.56698758E-05-2.82094364E-05 1.13790801E-05 4.35059810E-04-1.88182309E-04
13 25 2.38793144E-04 3.53887719E-03 2.16368175E-03 4.85748861E-04-9.63770411E-04
13 26 9.81147366E-02 2.71662513E-02-1.79256692E-02 1.99132513E-03 1.29271144E-04
13 27-2.16536984E-05-1.07617446E-04-1.74588462E-04 5.41622602E-05 8.80604520E-05
13 28 1.01202243E-04-5.06701141E-04-8.17243777E-04 1.98242417E-03-2.28434391E-05
13 29 1.57737470E-05 8.87676300E-06-5.18267410E-05-3.04564790E-05-5.63520298E-04
13 30-2.32315353E-04 2.46421660E-04 9.13053616E-05 2.34614795E-03 4.77021145E-03
13 31 6.63066608E-04 1.88883679E-03 2.59970093E-02 2.89266955E-02 1.68332543E-03
13 32 2.30741104E-02 4.97854739E-05-3.93619971E-05-1.04234768E-05 9.94068051E-05
13 33 1.04003657E-04 8.57118299E-05-1.35144826E-06 1.17414864E-06-1.57681976E-05
13 34 2.51181193E-05 5.16899091E-06-4.14071968E-05 9.34912586E-05-1.19318048E-04
13 35-1.03667257E-05 2.43061831E-03 7.49151180E-04-3.81689074E-04 3.56209202E-04
13 36 3.10706758E-02 5.75526635E-03-7.43807872E-05 8.22309854E-04-3.73805172E-06
13 37 1.14079476E-05-7.66989588E-06-1.96512862E-05-1.24460468E-05-2.03895214E-05
13 38-1.24339369E-05 3.93881265E-05-9.35478976E-04-2.01589292E-03 3.46403876E-06
13 39-1.32918311E-04 2.77647492E-04 1.86364872E-03-1.12085162E-05-1.22997266E-05
13 40-3.00499599E-05 1.46317216E-04-2.24972633E-05 2.11395417E-05 9.82046536E-06
13 41 1.62163047E-05 2.41695120E-05-4.09994139E-04-1.26431446E-04-1.66247747E-04
13 42-1.62405861E-04 9.58198892E-05-5.63088456E-04 1.48647606E-03 8.49298748E-04
13 43 1.79909071E-02-1.08789875E-03 7.57866621E-03-2.69977758E-03 2.30679651E-05
13 44 3.97078514E-05-6.27758165E-05 3.96380615E-05 3.46721345E-05 6.12425715E-05
13 45-7.60266098E-05 4.29931794E-04 4.97343703E-03 6.61034635E-03-3.85880128E-05
13 46 3.09651031E-04-9.69684066E-04-3.20228021E-03 3.51310333E-05-2.25551701E-04
13 47-1.31825438E-04 1.08030232E-03-5.62831386E-01-4.63194252E-01-6.81083566E-04
13 48 8.85910401E-04 7.36498343E-05-2.09820039E-02 9.43244078E-04-2.79699005E-04
13 49 1.85129594E-04 4.39592671E-02-3.27546676E-03-2.61280142E-03-3.57532525E-03
13 50 8.21036653E-02-4.08175407E-04 1.99564413E-02-1.25602071E-02 2.18350592E-05
13 51 4.07523968E-05-6.25874560E-05-1.69768348E-04 1.78378290E-04 6.50046978E-05
13 52 1.12965624E-04-1.05490548E-03-7.58424390E-03-1.63339299E-02 2.05414452E-05
13 53 5.38349278E-05 1.18276917E-04-1.15922423E-04-3.02145455E-05-3.86649225E-04
13 54-1.49151243E-04 3.23178162E-06 1.77460402E-05-5.29595834E-04 1.51688358E-03
13 55-6.76302559E-04-1.44583311E-05-2.62870777E-02 4.31229174E-04-1.20192419E-02
13 56-4.39293932E-03-2.85650443E-05 1.27809779E-04-9.92447347E-05-2.05207823E-04
13 57-4.69727939E-05 7.20906832E-05-1.15646665E-06-1.36010049E-05 2.64686475E-05
13 58-3.24324409E-05 1.42909431E-05 1.15221817E-04-1.51421537E-04 1.85902539E-04
13 59-5.66514422E-05 2.13747169E-03 1.07918761E-03-1.27499392E-03 6.54367096E-04
13 60 4.15782229E-02-2.43917788E-03 1.32206087E-02-1.09231058E-03 1.14095345E-05
13 61 1.26588735E-05-2.40684080E-05 5.95244333E-05-8.64140488E-06-2.85561314E-07
13 62-1.81790064E-06-1.06656192E-05 1.20396248E-05-9.51919563E-06 3.74408296E-05
13 63 7.25084144E-05-4.57512950E-05 3.19635216E-05-1.70813624E-04 3.39912221E-04
13 64-2.81421292E-04 3.35343918E-04 4.16619298E-04-1.65544286E-02-8.28164841E-05
13 65-6.93277691E-04 2.53453579E-03 5.27748163E-06-4.33426686E-06-9.43214762E-07
13 66 1.82931265E-05 1.17981371E-05-3.46457834E-05-3.09024640E-07-4.59911600E-06
13 67 2.59006616E-05-2.87456785E-05-9.91936087E-06 2.89094578E-05-1.17825318E-04
13 68 1.30388727E-04 5.23341254E-05-2.21212788E-04 6.97052078E-04-7.99235473E-04
13 69-4.95854263E-04-1.12291825E-02 1.45225407E-03-5.11847616E-03 2.01343415E-03
13 70-8.32767557E-07-7.75191391E-06 8.58468146E-06 7.86420553E-06-3.68608195E-07
13 71-6.52126107E-06 2.49550286E-05-3.41920769E-05 3.21550976E-05 5.55446808E-05
13 72-2.14662581E-06 3.78917621E-04-1.79485880E-04-3.29144564E-04 8.57667350E-05
13 73-6.13456786E-04 3.04212474E-04 4.50622641E-04-2.07966989E-04-7.94627175E-02
13 74 5.27689297E-03 1.53860014E-02-3.51960843E-03 5.68400873E-05 6.88133201E-05
13 75-1.25653407E-04 5.66266299E-05-5.40649869E-05 7.09392610E-05-3.88277937E-05
13 76 3.57619551E-04-1.46068789E-03 1.58204279E-02-5.39302691E-05 2.91072212E-04
13 77 2.41812034E-03-6.23164292E-04 5.59468362E-05 9.51258413E-05 1.17566276E-03
13 78-4.63379193E-03-9.51402122E-09 9.69794440E-06 1.06533775E-05-2.46993405E-05
13 79-3.40479282E-05-2.76585778E-04-2.25874697E-05 7.56392723E-05 1.08561950E-04
13 80 2.30311208E-03-4.10405944E-04 5.51834948E-04 1.50083514E-03 1.44714795E-02
13 81-2.09651411E-03-7.90565121E-04 2.57695803E-03-2.18738889E-05-4.11220201E-05
13 82 6.29959089E-05-2.08120955E-06-5.06471253E-05 1.33751692E-04 3.34071247E-06
13 83 5.07417599E-06 5.51200148E-06 1.94911339E-05 1.82241716E-05-4.96090531E-05
13 84-2.67982196E-05-1.05181585E-04-1.08814531E-04 1.05264202E-03-1.05855041E-03
13 85 1.68949492E-03 9.91406763E-04 4.23295407E-02-2.14339707E-03-1.09220956E-02
13 86-6.84949972E-02 2.61373363E-05-1.13152102E-05-1.48221261E-05 2.78503787E-05
13 87 9.92030721E-06-5.10435944E-05 9.68212833E-06-1.24596642E-06 3.15001794E-06
13 88-2.38931617E-06-3.87096996E-07 1.17906543E-04-2.46545198E-05 1.21533275E-05
13 89 9.43600762E-06-1.27981829E-03 4.77490391E-04 4.43611416E-04-1.98906707E-04
13 90 1.92960741E-02-4.01852676E-03 3.97133945E-03 4.34074456E-03 3.62352322E-06
13 91-1.12390668E-05 7.61554361E-06-1.02732274E-05 1.06191627E-06 7.66096298E-06
13 92 9.77678904E-06-5.60175402E-05-7.39222791E-05 2.23754277E-04 3.00662733E-06
13 93 3.81376370E-05 1.03570551E-04-7.23703755E-04-1.49556475E-06-5.97568351E-08
13 94 6.66108285E-06 2.62391304E-06 3.14401730E-06-4.34692552E-05-2.96461146E-05
13 95-1.79990720E-05-1.38904902E-05 7.08195394E-04-1.16108990E-04 2.43408692E-04
13 96-1.10912898E-05-2.75108620E-02 4.52177418E-03 5.43430215E-03-6.38869779E-03
13 97 7.44773610E-06 4.50346315E-06-1.19511993E-05 2.67790721E-06 8.43586803E-06
13 98-6.95055110E-06 1.43103710E-05-9.41109407E-05 6.92934272E-04-4.20707787E-04
13 99-9.21702356E-07-1.06174808E-07 9.93341285E-06 4.05678607E-06 7.03180590E-07
13100 5.97956794E-06-3.71277435E-05-1.74210706E-05-3.56268745E-06-4.22269959E-04
13101 4.81720388E-04-4.03472055E-04 7.27934524E-05 1.75792278E-02-1.13412022E-03
13102 2.08030553E-03-2.12072903E-03-9.01813538E-07 6.08181089E-07 2.93632448E-07
13103 1.86385052E-05-2.30382040E-06 1.96493628E-06 8.88444634E-07 1.77149992E-05
13104-5.14029200E-04-1.55657216E-03 1.69407993E-06-3.42007464E-05-3.53284554E-04
13105 2.60565790E-04 5.47322845E-06 8.07147785E-08 5.61396191E-06 2.41850196E-06
13106-3.62960887E-07 3.86889719E-05-2.43030067E-05-2.05413277E-05-3.83334637E-06
13107-1.23108458E-04 2.37484153E-04 7.88797424E-04-4.75915147E-05-6.06918767E-02
13108-9.95327491E-04-8.27606124E-03 1.15491384E-02-1.33591427E-07-3.44729915E-07
13109 4.78321342E-07-2.06276331E-05-3.56803363E-06 1.74027653E-05-9.80540497E-06
13110 5.52056885E-05 1.05050135E-03-3.74763206E-03 1.61170208E-05-1.75104846E-06
13111 9.07441608E-06-1.63686232E-05 4.11081201E-06 2.02749005E-04-5.50926941E-05
13112 9.88939914E-05-1.73514474E-05-1.73770485E-03 9.61825790E-05-9.69962982E-04
13113-9.57504864E-05 7.38323085E-03 2.02515311E-02-1.08473638E-02 9.77888535E-03
13114 3.56866322E-06-5.86984277E-06 2.30117955E-06-2.42639446E-05 1.61753208E-06
13115-8.17623222E-06 9.62231811E-07-9.10831816E-07 9.77821659E-07 1.23612292E-05
13116 9.80030946E-06 6.81156469E-06-1.59325873E-05-6.80590280E-05-4.07140747E-05
13117-6.91706039E-04 1.40591543E-04 3.69766864E-04 5.41308441E-05-1.26377908E-02
13118-1.02795981E-04-2.08113431E-03-1.64508524E-03-8.33227422E-06 3.18669265E-05
13119-2.35346522E-05-6.56347698E-06-6.45024073E-06 1.41324641E-05-4.45429491E-06
13120 4.97424919E-05-5.80710102E-06 2.97831057E-04 3.69036878E-06 1.53257096E-05
13121 4.84756011E-04-8.02866199E-04 1.92682541E-05-1.74744639E-04 2.22193225E-03
13122 9.50207576E-04 9.11437164E-06-8.07203976E-06-4.62591637E-06-1.97459072E-07
13123-7.64344499E-06 1.69719852E-04 2.02534350E-05 7.13412559E-06 7.41968263E-05
13124-1.79599727E-05 2.05486009E-04-1.64315104E-04-9.83656825E-04 2.48823673E-02
13125 8.45136186E-03-6.29424595E-03 2.34639998E-03-1.48854279E-05 1.53203423E-05
13126-4.34914382E-07 1.24959755E-05 1.79300525E-05-1.96518746E-06 2.72433590E-05
13127-5.44545671E-05-3.50202939E-03 2.59905356E-03-3.90781126E-06 4.47714727E-05
13128-1.68307569E-03 5.38556093E-04 1.84524484E-05-2.20661258E-04 2.92976756E-06
13129 5.48690456E-05-2.06013931E-05-2.80419207E-05-7.69219069E-06 1.80753400E-06
13130-5.83314832E-06 1.80683901E-04 3.39269154E-05-3.19270847E-05 3.02939943E-05
13131-1.34552889E-03 3.03847061E-04 4.10907266E-04-5.77046572E-04-6.11916447E-02
13132 4.25515405E-03 1.21656323E-02 9.54276763E-03-2.16822010E-06 4.76135084E-06
13133-2.59313074E-06-1.17266812E-05-1.29065085E-06 1.95548762E-06-7.25304894E-06
13134 1.39002279E-04-3.08200937E-04-3.39388541E-03 4.45974059E-07 3.96009635E-06
13135-4.15211746E-06-8.29525073E-06 5.01264680E-06-4.28063032E-05 1.71888781E-05
13136 3.66934840E-05-2.56230614E-05 1.26882149E-04 1.87585206E-05-2.62095368E-04
13137 9.49353329E-05 6.48053169E-05-1.06919671E-04 2.98919004E-03-4.32510294E-04
13138-5.05843232E-07 6.23816129E-07-1.17972897E-07-1.26662254E-06 2.09003761E-06
13139-8.86154018E-06 1.70980930E-07 4.18501811E-06-9.62946787E-06-2.21434220E-05
13140 2.10461663E-07-5.09015929E-05 3.88676535E-05 1.03206236E-04 6.46750643E-07
13141 1.54517541E-04-1.57690601E-04-4.27217144E-04-3.67446167E-05-1.14188975E-02
13142 1.70846582E-03 2.18678180E-03 1.87705359E-03-1.24934306E-05 5.76182554E-07
13143 1.19172480E-05-1.24747139E-06 5.36626101E-06-7.36221390E-07-3.51001742E-07
13144-3.11342453E-06 5.26468304E-07 2.43489361E-06-5.82047346E-06 4.20275698E-05
13145-3.30238180E-06-1.04384160E-05 2.52036006E-05-2.87679752E-04 6.15217719E-05
13146 9.98616290E-05-5.62367360E-05 2.43157036E-03-8.78707255E-04-9.92482615E-04
13147-6.31457412E-04-9.87704701E-07 4.88129912E-06-3.89359442E-06 4.07140099E-07
13148-3.35002626E-06-3.97854694E-06 2.29311759E-07 1.26732988E-06-5.44411639E-06
13149-1.11389834E-06-2.22004934E-06-5.84960810E-06 2.50719565E-05 6.08004830E-06
13150 8.20288732E-06-4.22795399E-05-1.14110564E-04 2.78227927E-05-1.52698471E-05
13151 3.33871423E-03 4.98144452E-04-5.88620535E-04 1.44563712E-04 3.58287207E-06
13152-2.74222131E-06-8.40650758E-07 9.01948959E-06 8.05989104E-07 4.51849378E-06
13153-1.44307841E-05 9.60474320E-07-1.57952186E-05 4.88776319E-06-5.31175423E-07
13154-1.35681332E-04 9.16470921E-05-9.33604749E-06 2.19784679E-05 1.61125647E-04
13155-6.91971046E-04-2.12683045E-04 3.08752041E-04 6.22834794E-02-6.30361836E-03
13156-2.29203409E-03-1.25679909E-02 1.79590141E-05 1.11955390E-06-1.90785680E-05
13157 1.81606311E-05-2.24170397E-06 2.61890139E-05 1.24631527E-05-9.62025743E-05
13158 5.91585683E-04 1.45311071E-03-1.08206514E-05 6.32250642E-05 6.99769557E-04
13159 2.61503133E-03-9.48255730E-06-1.19898708E-05-2.12061142E-04 2.37337764E-04
13160 1.14956755E-06 8.84376760E-06-1.69769681E-05 1.73472695E-06 6.88183853E-06
13161-8.38552875E-05 7.38759738E-05-1.28942907E-05-2.93931495E-05 5.36629257E-04
13162-2.99275108E-04 9.42091894E-05 1.01057406E-04-1.75819887E-02-2.26495255E-03
13163 2.53704821E-03 1.53356336E-03-1.03522273E-05 1.59875039E-05-5.63527660E-06
13164 8.76994466E-06 9.65205783E-07-1.14063005E-05
14  1 5.62882776E-01 4.63136512E-01 1.85157231E-04-3.19792108E-04-1.77815646E-04
14  2 2.09286318E-02-3.68637160E-04 2.12013661E-04 1.99426235E-04-4.40919461E-02
14  3 3.87859184E-03 2.21721902E-03-5.98471999E-03-4.60952555E-02-2.65255948E-02
14  4 1.01766694E-03-1.75215269E-02-4.90772439E-05 8.97938898E-05-4.07166459E-05
14  5-2.00050930E-05-8.02233446E-06 2.11407527E-04 9.17121870E-07-3.92162849E-05
14  6 7.57556094E-05 1.81269189E-06-3.67167668E-05 8.20965201E-04-4.27467919E-04
14  7-1.03449936E-05 1.32318754E-04-6.09472184E-03 4.95923422E-07-4.46361199E-04
14  8 3.27776515E-03 7.45966848E-03 4.68597081E-03-4.31416859E-04 9.75578339E-04
14  9-1.25176919E-06 6.39929028E-06-5.14752109E-06-4.40914066E-05 2.29670856E-04
14 10 3.41383567E-05-2.72088902E-05 6.59410712E-05-1.76058071E-03 7.70688591E-04
14 11-2.95933408E-05 8.40265369E-04-1.91598572E-03-9.53829042E-04-9.27200861E-06
14 12-7.42905154E-06 3.86309016E-05-2.71772044E-06-7.91980825E-05 2.25287366E-04
14 13-1.24695574E-04-1.51791541E-05 3.56300277E-04-1.77686720E-03-1.07847137E-03
14 14-9.49861600E-04 1.39866776E-03 1.33728818E-02-8.63209410E-04-1.59797111E-03
14 15-1.43499898E-03 3.37408539E-05 6.27885156E-05-9.65293695E-05-5.58252736E-05
14 16 1.68324056E-04 4.15885464E-05 6.34058708E-06-1.92423025E-04-1.47562441E-03
14 17-2.82992844E-04-6.74746906E-05 2.92062897E-05 1.93749715E-05-3.70616412E-05
14 18-1.04048230E-04-6.46238199E-04-2.50145625E-04 3.10679685E-04 6.55000324E-04
14 19-1.70722886E-03-1.34383877E-04 9.58286909E-05 1.85241930E-04-2.01236784E-02
14 20 3.02503192E-04 3.60586558E-03 4.28677293E-03 1.50742812E-04-1.39591722E-05
14 21-1.36783640E-04-1.41357452E-05 5.52562053E-05-8.85327569E-05 1.90297569E-06
14 22-3.26825840E-04-6.19837544E-04-1.37144571E-03-4.80069983E-05-1.46910856E-05
14 23-2.73753722E-04-1.12144731E-03 9.16552168E-04 8.41267042E-04 3.30880770E-04
14 24-1.67748938E-04 6.36908738E-05-8.53460903E-04-3.15666624E-04 4.12404970E-04
14 25-4.36513242E-04 9.59795576E-03 3.75487594E-03-4.32379226E-03 4.68780602E-03
14 26 1.39992904E-02-4.09690281E-03-1.10396370E-03 1.61096591E-02-3.76378456E-04
14 27 7.35346477E-05 3.02843809E-04 4.44825142E-04-1.53837561E-04 1.00913960E-04
14 28-2.33017372E-04 7.18656118E-04 2.03932179E-03 6.72633846E-03-7.36308694E-05
14 29 1.66472734E-05 1.47876720E-04 5.34513548E-05 1.01161933E-05-4.57917124E-04
14 30-9.89283694E-04-2.98044332E-04-7.44792681E-05-4.59269187E-03 3.43722817E-03
14 31-1.76780950E-03 1.36109938E-03-2.14108099E-02-9.36793250E-03 5.58388887E-03
14 32-2.77473501E-03-1.11346492E-04-8.93779480E-06 1.20284286E-04-1.40931738E-04
14 33-2.15367370E-05 5.78863014E-05-2.45283595E-05 1.92588957E-05-1.15610661E-06
14 34 3.68922375E-06-1.17748617E-06-4.65466454E-04-1.40697804E-05-3.98687684E-06
14 35 9.74555342E-06 4.77242834E-03 2.25740015E-03-5.80607651E-04 2.77468186E-04
14 36-8.60661382E-03-2.34139975E-03-4.58656557E-04-1.14213569E-03 4.14432672E-05
14 37-2.70086640E-05-1.44346032E-05-2.60050032E-05-1.67410353E-05 2.11114998E-05
14 38 4.28289238E-05-5.01718629E-04 2.98378408E-04 8.98525947E-04 6.44306569E-06
14 39-2.58434443E-04 2.25610153E-04-9.96496875E-04 5.24425751E-05-6.28100143E-04
14 40 6.63771107E-04-1.19429005E-03-2.04001810E-05 9.35250817E-06 6.08948042E-05
14 41 2.67674679E-05 4.63269620E-05-8.88379328E-05-2.76799958E-04-1.05339765E-04
14 42-1.99946279E-04-4.20206813E-04-2.65147424E-04-8.33605354E-04 3.71179619E-05
14 43 9.35549633E-03 1.19893011E-03 4.73422141E-04 1.90695518E-03 6.44486475E-05
14 44-1.50509717E-05-4.93976758E-05-1.19402508E-04-5.45341936E-05-6.50167846E-05
14 45-4.88849170E-05 1.03323438E-04-3.56651751E-03-4.80277110E-03-3.24591553E-06
14 46 1.40951343E-04 8.97943198E-05 1.73884007E-03 3.65248677E-06-1.39214060E-04
14 47 6.62753098E-05 5.08440265E-04-1.50538261E-02-1.23691978E-02-1.26670552E-05
14 48 1.66320222E-04-2.84796543E-04-1.17088962E-03-1.89250727E-04-1.34943576E-04
14 49 3.46547008E-04 1.42872403E-02-2.28973435E-03 1.35309572E-03-6.97071000E-03
14 50 6.69292764E-02 8.01205476E-03 2.49341089E-03-2.59817686E-02 2.40664461E-04
14 51 8.13428348E-05-3.22007296E-04 9.74920656E-06-1.51088583E-04 2.01749655E-04
14 52-7.24309401E-05-5.88280200E-04-2.01820732E-03 4.08765820E-03 5.72330149E-07
14 53-1.43188878E-05-2.40634867E-05 2.44438172E-05-3.69114864E-05 3.08682219E-04
14 54 1.19562413E-04-1.25832976E-04 1.97285640E-04-3.11215566E-03 4.53589339E-05
14 55-3.95697029E-04-9.76649561E-04 3.27328471E-03 5.44587006E-03 5.67969451E-05
14 56 6.48450899E-03-4.26198387E-05-1.27469373E-06 4.38945324E-05 3.72225528E-05
14 57-1.87854463E-05-2.82849337E-05-4.91011576E-07-6.75629713E-06-2.17754498E-06
14 58-9.92498351E-06 5.99628217E-06 1.09259530E-05-6.31193139E-06 3.22147532E-05
14 59-4.68331241E-05-6.24363172E-04-4.70586275E-04 1.04376066E-04-1.00783514E-03
14 60-2.92639627E-02 2.56864342E-03-5.52264848E-03 3.97489461E-03 1.54658717E-05
14 61-1.55438466E-05 7.79748893E-08-5.46042982E-05 5.55296377E-05-2.92972848E-05
14 62-4.90403380E-07-4.60887828E-06 2.28136952E-06 3.41055972E-07-2.26703050E-05
14 63 4.98884201E-05-1.59557600E-05 6.24649292E-06 9.53751272E-05-3.88701774E-04
14 64 2.64810354E-04-3.02122537E-04-3.87237107E-04 8.65468255E-03-2.59719664E-04
14 65 4.90151753E-04-1.94314559E-03-1.07887219E-05 1.11407580E-06 9.67464614E-06
14 66-2.15139365E-05-9.40349843E-06 1.59567887E-05-6.28866264E-07-5.92791533E-06
14 67 3.35773479E-06 7.38088977E-06 1.16325548E-05 7.25198271E-05-1.58279930E-05
14 68-2.70355623E-05-5.29154494E-05-3.89474903E-04 1.71219427E-04 2.15251642E-05
14 69 3.99431973E-04 3.67271001E-03-1.15619291E-03 1.32282160E-03-5.00973869E-04
14 70-7.40246052E-06 2.66006793E-06 4.74239259E-06 9.34067892E-06-7.53516466E-06
14 71 2.28655355E-05 6.98477834E-04 6.02712921E-04-2.02630066E-04-2.13583932E-04
14 72 4.41141637E-05-1.78744149E-05 2.48350887E-04 1.83716344E-04-3.57727552E-05
14 73 4.76019144E-03-2.98547105E-03-1.11857856E-03 1.72892922E-03 1.96640904E-02
14 74 7.53546336E-03 7.49927374E-04 9.35003296E-04-6.45982698E-05-2.14190834E-04
14 75 2.78789104E-04-4.67073747E-04-4.33209944E-05 7.77636576E-05-1.18673070E-04
14 76-2.17150528E-04 2.60625814E-03-2.10540023E-02-9.35083162E-05-6.85437515E-04
14 77-7.69134921E-04 5.85530454E-04-1.12871545E-04-2.81574677E-04 6.96015900E-04
14 78-1.84434970E-04-2.71508810E-05-2.36849656E-05-7.07382002E-05 1.91272091E-04
14 79 2.31104788E-04 1.32708034E-04 1.91030273E-04-3.51751581E-04-4.36163083E-04
14 80 1.84039074E-03-8.58301370E-04 5.51911562E-04 1.35930951E-03 6.70506394E-03
14 81 1.58485586E-03 2.22158746E-03 3.50750755E-03 2.39716801E-04-9.02807468E-05
14 82-1.49436054E-04 7.56835656E-05 7.66192247E-05-4.33095906E-04-1.83866256E-05
14 83-2.80746517E-05 7.17984444E-06-2.35989117E-05-1.25591183E-05 1.42035589E-04
14 84-7.57199010E-05 1.34038665E-04 6.56265960E-05-1.39795125E-03 5.77543129E-04
14 85-9.80534272E-04-1.83654062E-04-1.65878608E-02-2.17423898E-03 5.12384158E-03
14 86-6.38393894E-03-2.05828865E-05 1.33685306E-05 7.21435593E-06-2.24514305E-05
14 87-1.59063446E-05 1.49670289E-05 5.39906001E-06 2.97943727E-07 8.51745211E-06
14 88-4.87756695E-06-3.13119604E-06 2.59800715E-05-4.11869878E-05 2.88694288E-05
14 89 2.11300609E-05 2.93682875E-04-5.01275952E-05 1.58284259E-04 1.64180815E-04
14 90 7.57174687E-03-9.06789967E-04-1.86006839E-03-1.08427308E-04 9.40123200E-06
14 91-5.31260831E-06-4.08862368E-06-6.31101423E-06-1.00894950E-05 1.01025744E-06
14 92 9.60537909E-06-6.21141862E-05 3.20322924E-04 6.65584877E-04-1.62097262E-06
14 93 1.34184501E-05 1.54633538E-04-3.53413342E-04-2.40193610E-06 3.74669182E-07
14 94 7.90742126E-06-4.29719508E-06-5.70052621E-06-5.61080676E-05-2.63387878E-05
14 95 1.45674841E-05 1.96392001E-05 2.35358290E-04 3.63096799E-05 1.15647503E-04
14 96-6.09616258E-05-2.47681240E-02 2.77327763E-03-2.82076205E-03-3.84157862E-03
14 97 9.24988643E-06-1.38408106E-05 4.59092418E-06-8.65463003E-06-2.54011242E-06
14 98-1.16997212E-06 8.59061847E-06-6.53893149E-05 1.45451483E-04-1.18093901E-03
14 99 4.68958623E-06-1.00348438E-06-7.02169628E-06 7.76464256E-07-3.58059218E-06
14100 7.53066295E-05 1.98327397E-05 8.94033820E-07 1.75174333E-05-4.80034426E-04
14101 1.85660944E-05 2.85749063E-05 1.36931472E-05 3.75558206E-02-9.12720719E-03
14102 2.02908275E-03-3.28664071E-03 5.48228105E-06-9.36159550E-06 3.87931445E-06
14103-3.15568465E-06-1.49497661E-05-8.64885458E-06-4.33457308E-06 8.34667077E-05
14104-3.28365311E-04 1.84896017E-03-6.28479826E-06 8.42610286E-05-2.59138156E-04
14105 1.41642026E-03 6.47329026E-06-1.23922720E-07 1.62784947E-06 3.79562057E-06
14106 8.77926911E-06 6.70514562E-05-6.79895188E-06-2.69273601E-05-4.29723636E-05
14107-1.44166922E-03 2.77608768E-04-3.17490517E-04 1.18552556E-04-5.73383468E-03
14108-1.01749006E-02 3.68138487E-03 4.99826396E-03 6.06907368E-06-3.03157628E-06
14109-3.03749739E-06 2.09927359E-06 1.04065384E-05-1.28248715E-05 8.70345511E-06
14110-4.57518754E-06-6.78420888E-04-1.19699615E-03 1.13485118E-05-2.74696210E-07
14111 7.48846791E-06 2.06344854E-06 5.75425012E-06 1.34403470E-04-4.72799689E-05
14112 6.92889511E-07-1.93909655E-05-1.01715282E-03 7.91859206E-04-5.59240143E-04
14113 4.12867077E-04 4.19872707E-02-1.36981754E-02 1.52756826E-02-7.78943207E-03
14114-2.48762493E-05 2.53535993E-06 2.23408893E-05 2.19938049E-05-1.66503982E-05
14115-1.61041761E-06 4.95273838E-06-2.77404864E-06 6.42589826E-06-4.02522212E-06
14116-5.04221424E-06 7.25822983E-05-2.36442050E-05 3.01928167E-05 2.35058037E-05
14117-3.45173978E-04-8.37857320E-05-2.29494121E-04-2.88554958E-04 1.12910318E-02
14118 3.38574186E-04 2.11530505E-03 1.92326330E-03-9.21064820E-06-9.83267339E-07
14119 1.01939155E-05-7.65524353E-06-7.55747669E-06-1.36378357E-05 2.34188238E-06
14120 3.98115713E-05 1.93932208E-04-7.53561674E-04-2.26896882E-06 1.07663924E-06
14121-3.45397355E-04 1.41411885E-03-9.68994745E-06 1.03423738E-04-8.23867130E-04
14122-3.69680995E-04-4.72963694E-06 3.65479722E-06 1.03976764E-05-1.02182643E-05
14123 4.23701992E-06-1.25135519E-04-2.32750230E-05 4.71449819E-05-1.95188661E-05
14124 1.19243655E-03 2.95619279E-04-3.84759263E-04 4.11101419E-04-4.97589818E-02
14125-1.17369363E-02 3.63247001E-03-8.85205592E-03 1.46589518E-05-1.40595317E-05
14126-5.99420072E-07-3.52419467E-05 9.64079924E-06-1.96398924E-05 1.71456180E-05
14127-1.77729180E-04 1.36947444E-03 6.01120854E-03 1.42454323E-05-3.27092360E-05
14128-3.95902841E-05 1.95743310E-04-1.18926249E-05-1.21387110E-05 3.06721482E-04
14129-2.89609809E-03-9.53641756E-06-1.34045164E-05 5.98195097E-06 1.09605739E-05
14130 5.57312690E-06 7.63555548E-05-1.39268430E-05-6.38028279E-05-3.33276448E-05
14131-5.69388738E-04 1.89888991E-04 3.17091741E-04 6.10462787E-04-5.58325109E-03
14132 6.55037365E-04 2.87449028E-03 8.07455585E-04 1.11663697E-05-1.33111869E-05
14133 2.14481721E-06 2.44109369E-05 1.47623410E-06 4.62288915E-06 1.80759257E-05
14134-1.64759230E-04 2.60494797E-04-1.38543569E-03-9.57117822E-08-2.19789317E-07
14135 9.08100357E-06 5.39529300E-07 1.41512864E-06-3.78866699E-06-4.35216312E-05
14136 2.36494672E-06-4.95741730E-06 8.43414542E-05 2.27490040E-04-9.52716351E-05
14137-2.31779912E-06 4.68193408E-04-2.19755584E-05-3.11114780E-05 1.01484585E-04
14138-9.60230246E-07 8.95261230E-07 6.49690167E-08-7.41100258E-06 1.40499870E-06
14139-2.59237231E-06-9.89874381E-08-2.77244975E-06 3.25575721E-06 3.87822085E-06
14140 8.67071630E-08 2.19483265E-05-1.11950262E-05-2.27339627E-05 2.16623265E-07
14141 1.64678260E-04-9.91391670E-05 1.00418089E-04-1.64297908E-04-1.50415418E-03
14142-5.66648665E-04 9.66914467E-04-6.54257355E-04 5.53544848E-06-7.36033489E-06
14143 1.82488641E-06-4.23991537E-06 6.75896532E-07 1.60747390E-06 1.31931670E-08
14144 3.47232703E-07 2.98704781E-06 6.90758152E-06 2.14738407E-08-7.56468935E-06
14145-1.23372741E-05-3.01215917E-05-1.30577015E-06 1.86261215E-04 2.72675919E-05
14146 7.67463463E-05-3.06575549E-05 7.86580220E-05 5.41747481E-05-3.74664381E-05
14147 2.29708760E-04 3.79103278E-06-6.82269349E-06 3.03166071E-06 9.38947980E-09
14148-3.74098044E-06-1.39642157E-06-3.74901398E-07-3.15771953E-06 1.88289911E-06
14149 5.04955791E-07-1.57309904E-07 3.72919725E-05-9.21966790E-06-5.27549033E-06
14150 6.78280174E-07-2.57532121E-04-1.60477435E-05 1.04062442E-04-2.32612666E-05
14151-3.32004751E-04 1.57728928E-04-3.22531379E-04 3.18073248E-04-2.70424279E-06
14152 1.10495049E-06 1.59929230E-06 1.74140206E-06-1.33652541E-06-9.12204185E-07
14153 1.75865484E-05 5.24752028E-07 1.64920295E-05-4.27914278E-06 6.33297068E-06
14154 1.51931968E-04-7.21934173E-05 1.18732344E-05-4.57584610E-05-6.75478724E-04
14155 5.78441775E-04 1.61118546E-04 2.97542916E-04 7.44083637E-03-1.11495189E-04
14156 2.61220808E-04-1.05673101E-03 1.31331528E-05-1.09587830E-05-2.17436982E-06
14157-8.60825021E-06-5.61437423E-06-1.37828737E-05-9.30429975E-06 9.52592606E-05
14158-4.02726480E-04-4.57939964E-04 1.15446604E-05-6.28233626E-05 1.50154831E-04
14159-4.72840107E-04-4.89592293E-06 7.77745873E-05 3.77639354E-04 3.87357736E-04
14160 8.25552818E-07 7.07342649E-06-1.46532600E-05-7.81309020E-07-3.30131753E-06
14161-7.56544637E-05 8.03157584E-05 4.80839520E-06 1.36686594E-05 3.80575454E-04
14162-5.32302004E-04-5.18572010E-05-1.17969014E-04 1.88886518E-03 4.62253477E-03
14163 4.05423017E-04 1.52801963E-03 5.79738729E-06-6.14098440E-06 3.43597110E-07
14164 3.31778155E-06 4.10076349E-06 1.62979589E-06
15  1-5.60221491E-06-9.83253063E-06-8.90162099E-06-8.35595174E-06-9.42897434E-06
15  2 7.67770658E-05 5.26337681E-05 4.89209965E-05 5.97002226E-05-3.21310689E-04
15  3-1.13198972E-03 2.08216505E-04-5.03374845E-04 4.51372287E-03-1.42575707E-02
15  4 1.64536184E-02-8.23757403E-03 1.38182133E-05-3.65842554E-06-1.01597877E-05
15  5-1.94542877E-06-1.51095338E-05 1.25152754E-05-1.52401529E-05-5.00829676E-06
15  6 1.05302276E-06 2.48953612E-06-6.32769739E-06-1.04496623E-04-1.18340191E-05
15  7-1.31293352E-05 3.23167610E-05 1.04968212E-03-9.66996795E-05 4.91404018E-04
15  8-3.91270101E-04 1.94710629E-02 2.22019844E-03 3.99678335E-03-1.90086958E-03
15  9 1.58222585E-05-7.99698505E-06-7.82527343E-06 2.58740479E-06 1.29877445E-05
15 10-1.14407660E-05-8.38146735E-06 1.15157670E-05 3.06520008E-05-4.89123886E-04
15 11-1.53249954E-06 1.63632735E-05 1.23600961E-04 1.77429536E-03 6.81921441E-06
15 12 2.22191474E-06 6.11787478E-06 4.55101717E-06 1.54383416E-06 7.11514594E-05
15 13-2.10823919E-05-2.11351856E-05-1.15321944E-05-8.38052784E-04-4.53570325E-04
15 14 4.41162191E-05 1.74557184E-04-2.60610712E-04-3.47433747E-04-5.48018794E-04
15 15-1.23243835E-03-6.55792893E-06 2.25649942E-06 4.30142951E-06-4.90043485E-06
15 16-8.98852453E-06 4.41453832E-06-6.18102628E-07-2.10333202E-05-3.33160209E-04
15 17 2.33990288E-04-6.70618918E-06-1.27090015E-06 9.19518312E-06-1.80117621E-06
15 18 3.49157283E-06-6.88520343E-05-4.54545816E-05 1.27508372E-05-6.31769933E-06
15 19 4.55081671E-04 5.13733546E-04-5.44065983E-04-1.07712445E-05 3.29435445E-03
15 20 6.31327895E-04-1.83128603E-03-3.94668305E-05-8.96587656E-06 9.89723787E-06
15 21-9.31361311E-07 6.50847276E-06-7.34682942E-06 7.21030517E-06 8.59746741E-06
15 22-1.18168062E-04 7.17321296E-04 1.23071059E-03-1.51176769E-05 1.39702573E-04
15 23 2.40593813E-04 1.98652149E-04 5.71201714E-06 2.63603517E-06-3.08833284E-06
15 24 2.15652219E-06 3.56474627E-06 3.07075762E-05 2.24135077E-05-1.21833382E-05
15 25-2.10847905E-05-5.70130140E-04-3.44419659E-04 9.86773738E-05 5.68856415E-05
15 26-2.50992516E-02-4.80940753E-03 3.42019390E-03 1.50539192E-03-5.45562155E-06
15 27 4.68623848E-06 7.69383064E-07 2.24945999E-06 5.67893921E-06-6.55809299E-06
15 28-5.35661936E-06 5.65638801E-05-1.65328853E-07 4.30849051E-05 2.03609787E-07
15 29 3.54456823E-07 1.26655089E-06-9.27147585E-07-6.59016903E-06-1.24874311E-05
15 30-1.01212619E-05 8.59029305E-06 3.40545618E-05 2.16599793E-04 3.96250075E-04
15 31-4.85841991E-05 1.09694169E-04 2.80375398E-03 7.64657365E-03-4.48980241E-03
15 32 1.69822717E-04 4.68704926E-06-5.91045082E-06 1.22340157E-06 3.84098705E-06
15 33 4.74807379E-06-4.84798297E-06-5.10839970E-07 2.93290820E-08 1.85573910E-06
15 34 2.43946577E-06-2.18791149E-06-4.07490563E-06-4.73447488E-06-1.14358862E-05
15 35 7.32756019E-06 2.03027000E-04 1.11698141E-04-1.29420449E-05-1.56492608E-05
15 36 9.09172687E-03 1.66601021E-03-6.76839126E-04 6.17268958E-04-1.57116901E-06
15 37-1.40272860E-06 2.97389761E-06-5.02717012E-06 1.00068435E-06-1.77475337E-06
15 38-3.28532257E-06 1.71285608E-05-4.32355113E-05 1.09089147E-04-1.96709008E-06
15 39 9.38966172E-06 6.22060799E-05-6.67494721E-05 3.42675180E-06-2.62250110E-05
15 40 3.71746315E-05 7.03497940E-05-3.93554947E-06 5.82724527E-07 9.96155726E-06
15 41 3.01970694E-06-5.39899341E-06-3.94697284E-05-4.92340604E-05-1.99241689E-05
15 42 1.81271717E-05-3.66781883E-05 1.35721995E-04 1.82051208E-04-1.14045341E-04
15 43-5.39752869E-03 8.12401032E-04-1.07401016E-03-1.83878621E-03-2.23287433E-06
15 44-1.07646049E-06 3.30933482E-06 4.91101115E-06 3.49196217E-06 6.29179230E-06
15 45-1.54259721E-05 9.80778352E-05 4.15805172E-04-1.75819134E-03 1.30574573E-06
15 46-1.79600638E-05-2.18597036E-04-8.09186081E-04 5.13617804E-06-2.25004755E-05
15 47 4.30540270E-04 9.32192340E-04 5.06489115E-06 9.40808353E-06-2.00670622E-06
15 48-6.76946894E-06 2.13581317E-06-9.39166916E-05 2.44418804E-05 2.48406167E-05
15 49-3.05053530E-06 1.05976586E-03 5.30771625E-05-2.40667177E-04-9.96427424E-04
15 50 1.23132245E-02 2.39842903E-02-5.40680433E-03-8.16743830E-03-2.70356448E-05
15 51 1.45653102E-05 1.24703346E-05-3.01092857E-05-1.00246408E-05 1.26489274E-05
15 52-1.52300213E-05 6.82450177E-05-3.62075873E-04-8.68739245E-04 7.48288026E-10
15 53-7.19314635E-08 2.33460043E-06-8.41472998E-06 4.01175229E-06 4.22257785E-06
15 54-2.00391409E-05 4.06696798E-05-2.18891199E-05-1.61633164E-04 2.54303494E-04
15 55-3.01484515E-04 1.80341379E-04-1.87955798E-06 1.34925281E-03-1.04708354E-03
15 56 1.01972838E-04 6.79335305E-06-9.33949113E-06 2.54613807E-06 2.01638424E-06
15 57 1.03786288E-05-5.01998118E-06-4.73464151E-07-4.23248946E-06-1.73640776E-05
15 58 1.22460634E-07 1.17363538E-05 4.51654162E-05 7.10765486E-05-1.46344556E-05
15 59-5.16582214E-05-1.80352255E-04 3.24685838E-05 1.60342929E-04 2.28390297E-04
15 60-2.39370656E-02-4.65747821E-03 3.92040919E-03 2.08180071E-03 1.54514824E-05
15 61-6.41347006E-06-9.03801236E-06 2.33667261E-05-6.46620043E-06-8.13837050E-06
15 62 4.30279440E-07 3.53021080E-06 1.21934704E-06 6.74488988E-06-2.31647687E-06
15 63-4.44528930E-05-7.21309389E-06-2.82759569E-05 1.39649202E-05 4.13502471E-05
15 64 5.05413196E-05 8.71087699E-05-1.20342188E-04 1.62523561E-03 1.70977803E-03
15 65-1.59326358E-03-4.33760974E-04-1.01110833E-06-7.54260611E-06 8.55371444E-06
15 66 3.33585629E-06-1.10624694E-05 1.08167483E-05-1.89147725E-07-1.10854403E-06
15 67-2.45775071E-06-7.96230820E-06 7.77281915E-06-4.41311082E-06 9.22213420E-06
15 68 3.68130966E-05-3.05134238E-05 4.28875719E-04 2.27408649E-06 1.46951842E-05
15 69-8.01184462E-07 7.27933084E-03-2.47055309E-03 5.90683759E-05 1.73872475E-03
15 70-5.84208377E-06-3.09522025E-06 8.93730402E-06-1.12092162E-05 2.33114305E-05
15 71 1.12171621E-05 1.12554510E-05 1.70670762E-06-4.27817960E-06 7.40569681E-06
15 72 1.08045331E-05 7.24044875E-05 3.52525415E-05-4.54307355E-05-3.75753815E-05
15 73-2.06566863E-04-5.41005981E-04-7.54676077E-05 4.34857477E-04 5.70682837E-03
15 74 9.32241025E-03 8.57843986E-04 1.44085701E-03 8.63825302E-07 1.91351419E-05
15 75-1.99989672E-05-3.36015287E-06-1.55465022E-05 1.55861984E-05 1.60222453E-05
15 76-1.88506943E-04 1.58268008E-03-2.87265491E-02 1.47379963E-05-1.20377323E-04
15 77-6.16221969E-04 1.03894503E-03-1.60450877E-05 1.87254327E-04-3.53973591E-04
15 78 1.71578897E-03-1.19886974E-07-5.81448498E-07 4.93933951E-08 3.17662408E-06
15 79 6.83537224E-06 2.80942105E-06 2.95066914E-06-1.58099975E-05-3.20634519E-05
15 80-5.86344774E-05-2.81886228E-05 9.98412059E-05 2.05057550E-04 2.94966695E-03
15 81 6.41587730E-04-3.63733912E-04-6.83791251E-05-4.59143519E-06-1.55877702E-07
15 82 4.74731289E-06 8.61264371E-06-1.21573625E-07 8.11666095E-06-8.44654840E-04
15 83-6.29549085E-04 1.43385699E-04-3.65520645E-04-1.21309277E-04-8.98826931E-04
15 84-5.45244188E-04 5.48909859E-04 4.21919317E-04 1.19581587E-02 5.53495068E-03
15 85-3.50761025E-03-7.59030108E-03-3.57550793E-02 4.18593691E-03 1.58535964E-02
15 86-1.59021065E-02 3.79137500E-04-5.90914346E-04 2.11776846E-04 1.78566425E-04
15 87-1.78246763E-04-2.03557217E-04-3.36051207E-04-2.46824456E-04-1.89275753E-05
15 88 2.94344526E-05 2.17001305E-05-3.33598155E-04 1.14466800E-04-3.36458682E-05
15 89-1.51742651E-04 5.82798386E-04-1.16391424E-03 9.85203823E-04 8.66408771E-04
15 90-7.02760008E-03 1.35476920E-03 6.19640870E-03-7.66496649E-04-7.03351339E-05
15 91 9.20690784E-05-2.17339446E-05-8.86313225E-05-9.98899847E-05-2.36181349E-05
15 92 1.82168728E-05 5.72253310E-05 1.02648657E-03-2.52140026E-03 6.62207304E-05
15 93-4.14387965E-04 2.23419380E-03-1.73085733E-03 5.84607148E-04 4.40247695E-04
15 94 9.88445885E-05 6.29137882E-05-1.40120478E-04 5.18184522E-05-3.84778675E-04
15 95-3.89063583E-04 5.44180347E-04-2.43184718E-03-5.15479807E-04 3.23470729E-03
15 96 1.32737881E-03-4.28314695E-02 7.34490518E-03 9.75319665E-03-4.41379057E-03
15 97-7.51130531E-05-2.40982756E-04 3.16095809E-04-9.04748942E-06-5.87331766E-04
15 98 5.32506113E-05-1.95371908E-04 1.01543014E-03 1.76719633E-03 1.59760604E-03
15 99 4.16442305E-03 3.46188108E-03-3.18215561E-04 1.35057016E-05-2.01651985E-07
15100 3.42243757E-04 1.34840868E-04 7.32029379E-05 1.90802829E-04 8.96458241E-03
15101-3.80160672E-03-1.11781035E-04 1.14032811E-04 6.22189957E-02-1.37837637E-02
15102-9.60665059E-04-4.12664537E-03-6.38792883E-04 4.51043246E-04 1.87749637E-04
15103-2.70884872E-05 1.19057547E-04 1.50976454E-04-6.36594705E-05-5.92726302E-04
15104-6.21167216E-04 3.35537037E-03-9.99955178E-05-8.85244115E-04-1.40930507E-03
15105-2.89519151E-04 5.62829545E-01 4.63217608E-01 1.85041050E-05 1.31343511E-04
15106 1.86201109E-04 2.14508600E-02 8.05093017E-04 6.21349635E-04-1.40136121E-03
15107-4.24810136E-02-3.74386136E-03-7.18373071E-03 9.93925487E-03 1.14195869E-02
15108-2.73690909E-02 1.94916671E-02-1.41327431E-03-4.67493537E-05 9.62102812E-06
15109 3.71283256E-05 5.64879897E-06-1.46857887E-04 1.98367353E-05 4.78684730E-05
15110-2.14997497E-04-4.07120807E-04 8.90512025E-03 1.05597441E-02 8.70592335E-03
15111 1.70550943E-04 7.12083330E-05 3.50550509E-04 2.94412675E-04-4.80022097E-04
15112 2.67467735E-05-3.03437445E-04 1.20028516E-02 6.23623247E-04 1.26105842E-03
15113 4.58224628E-03 4.02778236E-02 9.82911687E-03 8.99218952E-03-7.85595483E-03
15114 2.26582503E-04 4.37008461E-04-6.63590964E-04-3.60741707E-04-1.16869113E-04
15115-1.00573595E-04-4.69437463E-05 1.54099082E-05 1.82409241E-05 9.77726826E-05
15116 2.59388715E-06-2.29729816E-04-1.21585922E-04-5.56173324E-04-1.00813992E-04
15117-1.85085138E-03 6.54158725E-04-7.59002958E-04-7.07454184E-04 1.85460452E-03
15118-5.37429389E-04-8.62425140E-04 1.94549915E-03-5.42277210E-06-1.99525053E-04
15119 2.04947826E-04-7.63085562E-06 1.07899664E-04-8.54100216E-05 1.53745126E-05
15120-3.48988986E-04-8.39750241E-04-6.45363563E-04-3.38201847E-05-1.84883054E-04
15121-3.38689867E-04 1.60827118E-03 8.63896204E-05-2.39539501E-04-7.92544787E-06
15122-2.47559881E-03 4.65181970E-06 8.47050883E-06 6.37712247E-05-6.02277114E-05
15123 5.22664038E-05 4.10503200E-04-2.67396002E-04 3.04590383E-04-2.07024822E-04
15124-3.89409844E-03-1.84796427E-03-5.99107504E-04-2.67182179E-03-1.90623254E-02
15125-4.02240252E-03-5.86676223E-04-7.81052559E-04-1.51214428E-04 4.60755610E-05
15126 1.05138867E-04 2.98474914E-05-2.67650562E-04 1.41077575E-04 5.32442438E-06
15127 3.66186389E-04-5.95523257E-04 1.62967061E-02-1.42894665E-05 4.65302599E-04
15128-4.01665743E-03 5.40331827E-03-3.38468165E-05-2.45277446E-04-1.09646754E-03
15129-2.58196079E-03 2.02897958E-05 2.64027891E-05-4.88730619E-05-1.62365421E-05
15130 7.88282113E-05 3.05330067E-04 1.92758627E-04 3.11087385E-04-3.85328194E-04
15131-6.29305861E-03 1.90177159E-03 3.52688324E-03-4.69797162E-04-3.59205038E-02
15132 4.70868606E-03 8.72227676E-03 4.87843468E-03-5.64578821E-05 1.07013037E-04
15133-5.05551550E-05-2.27752622E-04-4.62041774E-05 2.36481312E-04 5.49035898E-05
15134 1.09456528E-04-5.74553817E-05-2.93435384E-03-2.19372308E-07 2.45915338E-07
15135-1.58803537E-06 1.47948669E-05-9.08372867E-06-1.74927947E-05 1.51471444E-05
15136-4.92611495E-05 5.63887185E-05 6.87322056E-04 1.46255011E-05-4.27178195E-04
15137-3.63546366E-04-1.36555936E-03-5.63322272E-04 1.99087042E-03-1.90983655E-03
15138-7.15133938E-06 2.52582174E-05-1.81068781E-05-3.72589828E-06-1.15237670E-05
15139 2.10369717E-06 1.82034039E-07 7.01194587E-06-1.34454021E-06-2.64605308E-05
15140 4.91442754E-06-8.88761097E-05-1.13343771E-06 1.16980602E-04-1.36083024E-05
15141 3.93275457E-04 6.20031417E-04-8.91049447E-04 2.93757838E-04 3.22421281E-04
15142-1.08434082E-03-1.48565313E-04-2.43444181E-04-2.98778645E-05 8.85621026E-06
15143 2.10216542E-05-9.18994685E-06 6.26971150E-06 3.51882886E-05-5.13422297E-07
15144-5.23189240E-06 7.78289870E-06-9.41371350E-06-9.09030799E-06 7.56315004E-05
15145-3.20517416E-05 3.54291400E-05 3.92189391E-05-7.30920179E-04 1.32501975E-04
15146 1.18470716E-04 9.63531705E-05 1.94412445E-03-2.99932550E-04-5.02312134E-04
15147-8.24308003E-04-2.35629777E-06 1.36719487E-05-1.13156510E-05-2.40030018E-05
15148 4.66520147E-06-4.93191891E-06 1.13044140E-06 9.72796089E-06 1.69767727E-07
15149 2.49191848E-06 3.13794455E-06-1.07622042E-04-2.94216742E-06-5.26596907E-06
15150-1.45037764E-05 8.53068532E-04 1.79825766E-04-1.08425471E-04 1.43486129E-04
15151-1.80690408E-03-3.86662222E-05 6.87874916E-04-4.76181943E-05 2.96218511E-06
15152-2.90320862E-06-5.89764882E-08 5.77992490E-07 5.85640852E-06-1.76044663E-06
15153-3.08377074E-04-2.19008599E-04 2.79808746E-05 8.80625843E-06-5.22473918E-05
15154-1.85318662E-04-1.19689426E-04 4.72608424E-05 2.95435801E-04 7.59616345E-04
15155-1.41239431E-04-9.50583662E-06 1.66530311E-04 1.83070446E-02-1.79696166E-03
15156-3.63684780E-03-2.17687107E-03 1.67538398E-05 1.74968916E-04-1.91722756E-04
15157-6.78663194E-05 5.42111559E-05 3.66626869E-05-6.34147649E-05-7.01860768E-05
15158 6.32342792E-05 2.11219039E-03 5.53878056E-05-3.38294029E-04 9.86345245E-05
15159-5.10707594E-04 4.12741386E-05-2.53440220E-04-3.41729129E-04-3.01431309E-03
15160 1.84955379E-06 1.52721428E-06 3.91792836E-05-2.21425975E-05 2.31380502E-05
15161 1.61297066E-04-1.61186413E-04 9.78727511E-05-1.16654150E-04-1.84344043E-03
15162-9.08553882E-04 2.76626304E-04 9.78321373E-04 4.95138342E-03 7.58548335E-03
15163 5.13099034E-05 1.03334535E-03-1.14813191E-04 1.09774527E-04 5.03866330E-06
15164 3.13261362E-05 3.75744898E-05 1.84470822E-05
16  1 4.53362904E-06 7.15986819E-06 9.56893118E-06 7.41088921E-06-1.80706235E-06
16  2-5.67587165E-06-4.66027549E-05-2.46347883E-05 6.19499986E-06-4.52684471E-05
16  3-4.81429814E-07 2.96239145E-04 2.85203182E-04 1.79666830E-02-2.92078685E-02
16  4 2.17371843E-03-2.62424211E-03-5.12275532E-06-1.54361560E-06 6.66637092E-06
16  5-2.06548936E-06 1.03282428E-06-1.11773497E-05 1.75912906E-06 1.16315747E-06
16  6-4.43375194E-06-3.70518837E-06-7.23095031E-07-2.43339726E-05 1.77183751E-05
16  7 1.43863210E-05-2.29321846E-06 7.71165790E-04 3.87920595E-05 1.81344080E-04
16  8-2.56287523E-04 2.12212974E-02 1.61474935E-03 3.15034477E-03-4.15284425E-03
16  9 1.29730041E-05-3.79626862E-06-9.17673550E-06 8.23628068E-06 3.48067671E-06
16 10-1.13508385E-05-9.87596378E-06 4.99873626E-05-9.94018034E-05 7.12030694E-04
16 11 3.20533752E-06-1.48001089E-05-1.03722852E-04 1.10161229E-03 7.72436809E-06
16 12 3.24310527E-06 1.83456157E-06 2.58949940E-06-1.51808849E-06 5.94499892E-05
16 13-1.76454822E-06-1.16589339E-05 3.25401841E-06-7.31896486E-04-1.95488596E-04
16 14 7.76172233E-05 2.92482963E-04 6.03386882E-03 2.08437640E-04-4.28520358E-04
16 15-2.04099110E-03-4.35026599E-07 5.80857533E-06-5.37354873E-06-1.94886332E-06
16 16-2.07792409E-06-1.21085430E-06-6.26001607E-06 3.77936730E-05-5.36696344E-04
16 17 1.66942271E-04-4.73039963E-06-1.74139587E-06 8.67109317E-06-2.76630267E-06
16 18-9.62139416E-08-2.13543258E-05-4.00427007E-05 1.28810074E-05 5.16419828E-06
16 19 1.46886850E-04 2.97913600E-04-3.39444903E-04 2.60539438E-05-5.78720961E-03
16 20-4.91918128E-04 1.94437735E-04 5.07308349E-04-2.54666580E-06 6.00623023E-06
16 21-3.45956443E-06 6.95040190E-06 1.81055313E-06-6.33693343E-07 6.61984020E-06
16 22-7.84277855E-05 9.02494993E-04 2.48709050E-03-1.29984222E-05 1.13019190E-04
16 23 2.64010388E-04-6.22608633E-04-1.80628642E-05-9.09787904E-06 2.87629318E-06
16 24 4.56304787E-06 4.52837457E-06-7.76641581E-05-1.33113537E-05-2.01201957E-05
16 25-2.54964606E-05 2.93229544E-04 2.52959671E-04 9.88418536E-05-9.43024045E-05
16 26-3.92895760E-02-8.85042989E-04 7.52366666E-03 3.20987535E-03 7.48461234E-07
16 27-8.40596714E-07 9.21354800E-08-4.20097410E-06-5.00957481E-06-3.72066275E-06
16 28 9.09679245E-06-1.19753243E-04 1.32730101E-04 1.35802679E-03-7.64740048E-06
16 29-3.75327465E-06 4.60828018E-06 8.90478236E-07 8.62915866E-07-3.68079525E-05
16 30-2.95355820E-05-1.06367159E-06-7.72730969E-06 2.28726793E-04 3.25588374E-04
16 31 1.42349462E-04 4.51780082E-04 9.77318123E-03-1.97686699E-03 3.20172527E-03
16 32-4.81722320E-03 1.09370426E-06-7.38371370E-06 6.29000944E-06 2.84563071E-06
16 33 4.54100700E-06 2.97117746E-06 1.27814316E-06 2.25867759E-07 1.37459146E-06
16 34 5.98405168E-06-1.78678743E-06 1.15369009E-05-1.83274815E-06-2.66236626E-05
16 35 8.09285204E-06 7.87257298E-05 9.97990679E-05 7.41693745E-05-1.29729730E-04
16 36-2.65229119E-03 5.34099186E-05-3.42038747E-05-5.29430217E-04 1.85667586E-06
16 37-2.22168744E-07-1.63450711E-06-4.88552913E-06-6.12737674E-06 3.64217797E-06
16 38-8.60872593E-07 5.49000985E-06-2.53028412E-04 3.33846833E-04-7.60801878E-06
16 39 5.15443327E-05-7.50525166E-05 5.01926256E-04-7.38407904E-07 2.85973418E-06
16 40-4.02775562E-04-6.38563586E-04-1.73195017E-06 3.05813034E-07 4.03667081E-07
16 41 7.71665417E-06-9.87402343E-08-2.32899665E-05-1.02707925E-06-4.05164987E-05
16 42-3.11546258E-06-5.36593991E-06-2.92229523E-05 3.35585692E-04-9.68492600E-05
16 43-2.69876530E-03 7.89717605E-04-2.27863654E-03 4.35049401E-04-8.54660982E-08
16 44 2.26225867E-06-2.17679257E-06-4.66806096E-06 4.26907378E-06 1.65340729E-06
16 45 7.70529259E-06-4.68789982E-05 8.73547055E-04-3.68423468E-03 9.68440049E-06
16 46-8.52235395E-05 1.19830818E-04 5.63627817E-04-8.17313762E-06 5.66619640E-05
16 47 1.52841790E-04-8.46841881E-05-7.88440263E-06-1.50180863E-05-2.51824953E-06
16 48 9.01882901E-06-9.35085218E-06 8.18044114E-05 2.16034199E-05-4.77094029E-05
16 49 4.77346510E-05-7.10775143E-04-1.38773554E-04 2.53368080E-04-6.37489506E-04
16 50-1.66630532E-02 1.80126158E-02-2.64084052E-03 1.41604066E-03-8.57107844E-06
16 51 1.05178603E-05-1.94678189E-06-1.48748466E-05 8.20985595E-06 1.08331951E-05
16 52-1.40713849E-06 1.89287481E-05 1.87548699E-03-5.14044277E-03-4.84255762E-07
16 53-4.23080105E-06 3.76944029E-06-2.01559671E-06-1.56916341E-06 4.63143320E-05
16 54-1.99399689E-05 1.15339381E-05 7.07670599E-06-2.64869662E-04 1.71577259E-04
16 55-9.89635715E-05 5.94370242E-05 7.73944263E-03 4.48882191E-04 1.14395086E-03
16 56 1.24844637E-03 3.28324758E-06-6.02503735E-06 2.74178978E-06-7.41857328E-08
16 57 2.25348373E-06-1.48314247E-06-1.17856707E-07-3.05293368E-06 9.57468997E-09
16 58-2.12759056E-06 3.82883465E-06 4.88555566E-05-1.46208706E-06 9.42138579E-06
16 59-2.14998359E-05-5.54864533E-04-7.28801935E-05 1.90092973E-04 2.27191803E-04
16 60-2.42279385E-02-3.15681527E-03-2.57059118E-03 1.46065151E-03 3.57534852E-06
16 61 2.15236703E-06-5.72771555E-06 1.80108817E-05 2.43548617E-06-1.37656869E-05
16 62 2.35866483E-07 2.04854671E-06 4.75608747E-07 6.64267109E-06-1.42782604E-06
16 63-2.78934196E-05-5.17040957E-06-2.90832933E-05 7.97788658E-06 6.03074188E-05
16 64 9.73760056E-05 9.45553605E-05-8.99122037E-05 4.90499951E-03 8.28881398E-04
16 65-6.83134652E-04-8.19340303E-04-1.38162422E-06-3.41257452E-06 4.79419874E-06
16 66 4.21049078E-06-8.05745805E-06 4.00743127E-06 2.30488918E-07 1.84032706E-06
16 67 7.24394869E-06 1.07695099E-05-7.39129904E-06-2.47788919E-05-2.95774490E-05
16 68-4.92454060E-05 3.05486315E-05 1.05809696E-04-2.13270808E-05 3.64932722E-04
16 69-7.38368040E-05 7.71416080E-03-4.27611847E-04 1.68966831E-03 2.91934383E-04
16 70-9.96003142E-07 1.34246633E-05-1.24286602E-05-5.93008212E-06-5.30633190E-06
16 71-2.95014540E-06-3.16160571E-05-7.38424320E-06 1.87380960E-05 5.98700707E-06
16 72 4.45157012E-06-2.31504289E-04-9.26099185E-05-1.49123469E-05-2.60115717E-05
16 73 1.79048036E-03 8.51428931E-04-3.32764900E-04 1.73682483E-04-1.96244719E-03
16 74-2.19289433E-04-1.01272775E-03 3.08217982E-03 3.46252603E-05-1.83143989E-05
16 75-1.63108614E-05-2.60394246E-05 6.48509897E-06-3.92470754E-06 3.09496081E-05
16 76-2.29020142E-04-1.01808193E-03 2.82326515E-02-5.56223300E-07-5.13905684E-05
16 77 6.47148656E-04-4.69748025E-03 2.70211383E-05-2.23746524E-04 1.33558224E-03
16 78 1.68436895E-05-9.78593419E-08-5.02935595E-07-4.12761938E-06 1.79092332E-06
16 79 5.86235724E-06 1.72487722E-06 2.19470506E-05-9.16705460E-06-2.53283315E-05
16 80 4.05666662E-05-1.63311367E-04 1.00086641E-04 1.44825460E-04 2.88011730E-03
16 81 1.61431278E-03 3.07121021E-04 4.30466415E-04 2.41378047E-06-2.20853356E-06
16 82-2.05246905E-07 1.26066245E-06 7.61366573E-07 6.88445353E-06 1.28662778E-05
16 83 5.23627152E-05 3.18807210E-05-9.15154764E-05 2.16220611E-06-9.79482524E-04
16 84-1.91362958E-04 4.49793736E-04 1.34848298E-04 7.27642164E-03 4.70849994E-03
16 85-2.19785605E-03-7.40647470E-03 1.27202889E-01 2.70345932E-02-1.18878953E-02
16 86 2.81443023E-02-2.05995576E-05 1.19624667E-06 1.94033109E-05 6.89031437E-05
16 87-1.37012358E-04-1.73067165E-04-5.62511225E-01-4.63045016E-01-6.09311735E-05
16 88-2.26655512E-04-8.10351292E-05-2.05521166E-02 7.47320169E-04 8.91837239E-04
16 89-8.19105273E-04 3.86969152E-02-7.31101554E-03-3.81193113E-03 6.44630856E-03
16 90 1.02826365E-01-1.48735733E-02-2.11363000E-03 1.46692309E-02 9.08513287E-05
16 91-2.60783889E-04 1.69932560E-04 9.58413234E-05-7.08132305E-05-2.41683747E-04
16 92 8.10654172E-05-7.55656446E-04-2.10898839E-03-1.38000737E-03 2.13165000E-04
16 93-2.36062397E-03-1.93729198E-03-1.47582229E-03-1.94733610E-02-1.61309726E-02
16 94 1.87675632E-05-5.09615977E-04 1.47830664E-05-3.92030454E-05-1.75144046E-04
16 95 1.05674561E-03 1.07314182E-04-5.51088062E-03 2.39812401E-03-5.10166526E-03
16 96-1.90936893E-03-8.63156765E-02 1.65050749E-02 2.38646107E-04-1.26106351E-02
16 97-4.50324808E-04 8.60367949E-04-4.10043141E-04-1.46073506E-04-6.93514506E-05
16 98 8.32594931E-05 1.99812911E-04-3.95757342E-04-1.55330986E-04-2.86530504E-03
16 99 3.06881894E-04 1.61425238E-04 7.71677081E-05-2.98874888E-05 9.84194194E-05
16100 6.08371821E-04-4.55880130E-04 3.43184937E-04-5.84609500E-04 3.48958748E-03
16101-7.64196968E-05 1.19586392E-04-1.73163421E-04 4.19289352E-02-7.32044549E-03
16102 2.52472973E-03-3.28975329E-03-2.46037977E-07-2.14701193E-04 2.14947231E-04
16103-5.34718224E-05 7.02129653E-05-5.42150368E-05-1.89668508E-05 5.77952682E-04
16104 7.68569581E-04-1.44196430E-03 6.88690529E-05 1.86973775E-05 2.45305079E-04
16105 1.48329324E-03-4.94488797E-04-4.32701697E-04-2.11464082E-05-5.76680638E-05
16106 4.47560335E-05 2.34725388E-04 1.56013458E-04 2.64666509E-04-2.92469414E-04
16107 7.54549421E-05 6.56520179E-04-2.89825969E-03-4.02154492E-04-9.65521595E-02
16108-6.99761181E-03-1.38285410E-02 3.88495628E-03-6.08833060E-06-9.53561334E-05
16109 1.01444464E-04 5.16749581E-05-7.21631829E-05-1.07924628E-04 1.43498322E-05
16110-5.74462798E-05-5.89090765E-05-7.70284514E-05 9.63040422E-03 7.85682873E-03
16111-1.32207278E-04-1.39576577E-04-3.19200001E-05 5.11092709E-04 7.36541319E-04
16112 8.86662858E-04 2.18139323E-04 8.26306158E-03-6.34405772E-04-2.66071596E-03
16113-1.21063965E-03 7.76156800E-02 1.24946440E-02-2.70509463E-02 9.42545171E-04
16114 1.42246920E-04-1.18494111E-05-1.30397509E-04 1.53310929E-04-1.75303017E-05
16115 7.60579046E-05 8.88824832E-05 3.09130496E-05-6.82431364E-06 3.56319808E-06
16116-3.76171525E-06 5.05887520E-04 2.51411750E-05 3.33865992E-05 5.07354829E-06
16117-4.74313682E-03 9.66213158E-05-2.44300915E-03-4.70357864E-05-4.42697152E-02
16118 7.13515207E-04-9.54656506E-03-2.56413449E-03 3.37988318E-05-6.42571900E-05
16119 3.04583582E-05 2.05851950E-05 1.38711224E-06 4.26150680E-05-6.34150275E-05
16120 6.10976465E-04-1.20680373E-03-2.29238662E-03-3.47355854E-05 5.20632881E-04
16121-9.38609261E-04-7.08610867E-05-2.80185963E-05 4.20067106E-04-9.43187525E-04
16122 1.96491029E-06 7.80516595E-05 2.88282473E-05-7.64302684E-05-7.49044125E-05
16123-2.39565178E-05 2.35617749E-04 3.34611423E-04 3.26014182E-04 1.24143687E-04
16124-6.80121456E-04 2.23781739E-06-5.16709346E-05 8.17685598E-05 3.05089012E-02
16125 7.83181117E-03 6.57787390E-03 6.23946617E-03 8.11182845E-05-1.45474863E-04
16126 6.43565789E-05 1.19638590E-04 6.98180008E-05 3.61704414E-05-2.82556057E-05
16127 6.05474794E-04 4.07930970E-03-1.64284917E-02-3.22384670E-05 4.27371148E-04
16128-1.30638779E-03 1.09065366E-02-5.92053892E-05 3.04258738E-04-1.30516875E-03
16129 1.51813798E-03 8.14810913E-04 6.29161641E-04-2.12932932E-04 9.74104393E-05
16130 3.47084749E-04 4.68402242E-04 3.51910689E-04 1.17493334E-04-6.48184179E-04
16131-1.21752318E-02-4.91711926E-04 4.12774475E-03 4.39969785E-03-1.25852583E-01
16132 9.13760369E-03 2.17908482E-02 1.00485353E-02-9.93261091E-05-2.89004435E-04
16133 3.88330545E-04-2.21864538E-04-3.57701552E-04 4.40246203E-04 1.40811525E-04
16134 3.00694791E-04 3.76581932E-03-4.06352291E-03-1.94828390E-06-1.08864552E-06
16135-2.99079501E-05 4.41096542E-05 2.13814619E-05-1.44885638E-04 1.62173283E-04
16136-2.17227903E-04-1.37188885E-04 2.42142821E-03-3.34396907E-04 4.41184169E-04
16137 1.20211310E-03 7.93482164E-03-1.59795279E-03-1.30694381E-03-1.85273850E-03
16138-2.26519260E-05 5.36530979E-05-3.10011719E-05-2.35452774E-05 6.19074464E-05
16139-1.75351897E-05-2.54823683E-08-1.31128757E-05 2.45494458E-05 1.94248897E-05
16140 1.65298486E-05 2.60508061E-04-9.85345471E-05-8.15214213E-05-5.83753704E-05
16141-1.60589418E-03 3.92074226E-04 1.44398376E-03 1.84896000E-03 2.01571957E-02
16142 3.84430922E-03-6.71208067E-03 1.92118203E-03 1.20643811E-05-4.38130132E-05
16143 3.17486321E-05 9.90609587E-05-1.24968083E-05-4.04899227E-05-3.62737672E-08
16144-5.70172008E-07 1.90047245E-06-4.43064267E-07 2.41671651E-05-1.03403460E-06
16145-1.41434992E-05 5.30389092E-06-1.09977620E-04-1.85485256E-04 2.49774099E-04
16146-2.05169274E-04 5.80502886E-04-8.03032532E-03 2.30635556E-04 1.32443515E-03
16147 1.52841725E-03-3.32642817E-06 5.12596826E-06-1.79954009E-06 2.26101268E-05
16148-7.31542945E-06 1.21600316E-05 9.41769123E-07 8.62873611E-06-2.37336580E-05
16149-3.66352822E-06-2.79576770E-06-1.19233170E-04 1.02148730E-04 1.67704338E-05
16150 1.60169929E-05 1.01081078E-03-5.09313333E-05-5.46911459E-04-1.37575937E-04
16151-2.17527591E-03-2.50794287E-04 2.01345678E-03 3.70839498E-05 2.99744178E-06
16152 2.77865799E-05-3.07840217E-05-2.20500028E-05-9.89493325E-06-1.40105913E-05
16153-5.56459496E-04-4.52918091E-04 5.95001924E-05-1.13381070E-05-2.08830154E-05
16154-4.08977819E-05-2.46395221E-04 3.19271572E-05 6.91611272E-05 1.36928726E-03
16155-1.51791510E-04-1.42651141E-04-9.47960457E-04-5.35959431E-02 8.41307469E-04
16156 3.17749391E-03 1.01472034E-02 4.01264082E-05-2.11162078E-05-1.90102004E-05
16157-5.09691123E-06 1.13536893E-04-3.38427953E-05-2.20157706E-05 1.03169778E-04
16158 3.51709924E-06-9.32013116E-04 2.61266404E-05-1.58185306E-04-6.93495835E-04
16159 1.67779922E-03 5.65613413E-06-6.31549747E-05-1.36608209E-03 2.51935801E-04
16160-2.30247573E-06-2.33319301E-05 3.14196739E-05-3.34495131E-06 1.03047469E-05
16161 2.96160263E-04-1.29929266E-04 7.80830929E-06-7.14842488E-05-2.05041975E-03
16162 2.38637486E-04 1.61335812E-04 9.45805414E-04 1.82146202E-02 5.14310967E-03
16163-2.48073574E-03-4.91937713E-03 4.69956646E-06-1.88376124E-05 1.41380460E-05
16164 1.23690353E-05 4.44204001E-05-6.54326312E-07
17  1 8.97089534E-06 1.67995018E-05-2.17991800E-06 1.25019900E-05-1.47333518E-06
17  2-1.41006908E-04 1.29034786E-06-6.14699172E-05-1.43314509E-05 1.17083018E-03
17  3 4.84223936E-04-5.46785837E-05 1.18827353E-03-2.59489024E-03-4.65609859E-03
17  4-7.72281851E-03 2.74049415E-03-5.25082827E-07-1.20713268E-05 1.25964097E-05
17  5-3.07858737E-06 3.44828362E-05-2.23781381E-05 2.10285965E-05 8.82607073E-06
17  6 3.11636531E-06-5.49549172E-06 1.35467247E-06 1.09225256E-04-1.90266089E-05
17  7 2.15679998E-05-9.93379625E-06-1.63733325E-03-1.31436040E-04-4.97232614E-04
17  8 3.09782023E-04 2.10054746E-02 4.20424632E-04 2.26660349E-03-4.63753221E-03
17  9-6.53177734E-06 5.63602980E-06 8.95747538E-07 1.10648722E-05-1.53180532E-05
17 10 8.13786113E-06-7.26177792E-06 1.07089585E-04-3.25907659E-04 1.20963607E-03
17 11 2.70970909E-06 1.23377506E-05-1.96280897E-04 4.06359946E-04-6.88537077E-06
17 12-2.91949632E-06-5.06540716E-06 2.27081794E-06 3.48531096E-06-6.42218736E-05
17 13 2.12239425E-05-1.15813575E-05-8.41936040E-06 5.88634439E-04 5.70553302E-04
17 14-8.48996223E-06 1.41216388E-04-1.93997455E-02-2.55490160E-03-8.21720217E-04
17 15 2.28882859E-03 9.15327466E-06-1.86566836E-06-7.28760630E-06 1.10175003E-06
17 16-2.05468099E-07-1.04297596E-05 2.77196260E-06 7.59143475E-06 3.38855697E-04
17 17-5.19419032E-04 5.54629763E-06 1.19188614E-06-4.49917702E-06-1.77163850E-06
17 18 9.23830652E-06 5.02508691E-05 2.88308459E-05-7.75216952E-07-5.85513828E-05
17 19 1.98673441E-04-2.11864390E-04 1.30663021E-04-1.27473212E-05 7.13192730E-03
17 20-9.99417582E-04-1.96795589E-03-4.44091709E-04 2.28412633E-06-3.31317708E-06
17 21 1.02905075E-06-1.36131970E-06 5.15602828E-06-3.62580408E-10-2.71259318E-06
17 22 4.03638794E-05-1.50014805E-04 1.87128470E-03 5.14198430E-06-5.18991104E-05
17 23-1.03960839E-04-5.96075099E-04 3.80739582E-06 1.51902748E-06 8.07058301E-06
17 24-8.57884608E-07-5.44310838E-06 2.76301533E-05-5.20281534E-05 6.01708480E-06
17 25 4.49491660E-05 3.59075530E-05 3.71490965E-04 1.03676504E-04-8.16878148E-04
17 26-7.28638384E-03 5.63143920E-03 2.45810734E-03-3.35469308E-04-7.23969536E-06
17 27 1.12785590E-05-4.03886360E-06-1.38555009E-05-4.68441615E-06-1.69216130E-06
17 28 2.52671979E-05-2.55592998E-04-9.11108017E-05 3.95038594E-04 9.47660084E-07
17 29 4.39354355E-07-2.38283768E-06-2.38618706E-06 8.59680533E-06 2.35252139E-06
17 30 1.65364948E-05 1.36287537E-05-4.89269193E-05 1.59750614E-04-9.74457759E-05
17 31 4.03856290E-04 4.56823688E-04 1.85652657E-02-2.88295031E-03 3.17603395E-03
17 32-1.10267269E-03 5.05766461E-06-1.57379759E-06-3.48386703E-06 8.25603870E-06
17 33 4.34965589E-06 3.25002582E-06 2.17206614E-06 2.77801959E-07-2.56449641E-06
17 34 4.24147983E-06 3.52653353E-06 1.98826423E-05 1.24987827E-05-1.90116916E-05
17 35-1.12915293E-05-1.74050067E-04-1.15535420E-04 6.01906086E-05-4.78344240E-05
17 36-3.86841199E-03-1.25438328E-04 5.53468990E-05-7.93969409E-04 1.39773809E-06
17 37 6.22777395E-06-7.62551204E-06-1.69155055E-06-8.47850969E-06 2.83234116E-06
17 38 2.28828267E-07 5.36017027E-06-2.83202882E-04 4.64366380E-04-1.37116379E-06
17 39 1.68425101E-05-2.26241486E-04 3.89958452E-04-1.19856210E-05 8.63998576E-05
17 40-5.42138016E-04-5.56344606E-04-1.67953589E-06 4.03678845E-07-1.25405688E-06
17 41 4.28677762E-06 5.00399115E-11-3.45868783E-05 7.02854727E-06-2.44164037E-05
17 42 2.01043894E-06 3.53215392E-04 4.93780633E-05 3.58987397E-04-4.58604269E-05
17 43-2.88506639E-03 1.02323011E-03-1.75597324E-03 1.54364826E-04-2.94583912E-06
17 44 9.35249148E-06-6.40665237E-06-4.26371848E-06 4.62376259E-06-8.22167560E-07
17 45 1.72971296E-05-1.31257857E-04 3.98444208E-04-2.78860277E-03 7.70132900E-06
17 46-9.22357520E-05 1.32625969E-04 6.80397126E-04-1.84611301E-06 1.41843609E-05
17 47 2.03387825E-04 1.09293502E-04-1.40264382E-05-2.54858689E-05-3.54333662E-05
17 48-6.40491784E-06 9.16477189E-06 1.92547908E-04 1.54850613E-04 3.40748793E-05
17 49-6.71260028E-05-1.90160958E-03-1.27369623E-03-3.66813464E-04 1.53189411E-03
17 50-1.39356156E-02 6.41054302E-03 2.71517183E-03 2.42389971E-03 5.32112731E-05
17 51-3.01839208E-05-2.30273523E-05 2.56956074E-05-1.25786599E-05-7.99763566E-06
17 52-2.76635135E-05 2.98277799E-04-1.02667186E-03-7.78025877E-03-1.81604729E-07
17 53-4.26092396E-07-1.12863408E-05-2.64721384E-06-1.18596934E-06-1.29471470E-05
17 54 5.36335912E-05 5.80896628E-06 7.65672850E-06 3.91113642E-04-1.91112509E-04
17 55 1.84674812E-04 7.21920799E-05-2.00991098E-03-3.95558116E-04 2.13369543E-03
17 56-1.28210727E-03-7.10718729E-06 3.45785043E-06 3.64933686E-06-5.68243621E-06
17 57 7.75155927E-06 7.43089431E-06-2.18168387E-07-1.09739635E-05-4.64624723E-06
17 58-2.09088828E-05 2.17265514E-06 1.70358572E-04 2.92908820E-05 1.01587461E-04
17 59-2.59438935E-05-1.11371864E-03-4.94027665E-04-4.08939329E-04-6.76941603E-06
17 60 1.22179878E-02 1.44994438E-03-7.21637967E-04-1.89698098E-03 2.40432783E-06
17 61 1.80094184E-05-2.04137463E-05 8.39835088E-06 1.70600847E-05-3.21590499E-05
17 62 1.07774222E-06 9.65965194E-06-4.70045760E-06 3.74524727E-06 1.18015020E-05
17 63-1.23827795E-04 1.85305980E-05-1.74574869E-05-4.70277908E-05 9.44654813E-04
17 64 4.38552188E-05 6.29367479E-06-1.53359362E-04-4.01432872E-03-4.97886856E-04
17 65 4.14463903E-04 1.37978724E-03-5.16563309E-06-7.03946657E-06 1.22050997E-05
17 66-6.42197698E-06-2.45902253E-06 6.03318058E-06 5.91008628E-07 2.91685934E-06
17 67 1.93682423E-05 2.07164992E-05-2.11065807E-05-2.26205213E-05-7.65865214E-05
17 68-8.87684827E-05 8.36550843E-05-2.18652946E-04 8.36210410E-05 4.54531300E-04
17 69-1.17864810E-04 1.96953823E-05 1.07417370E-03 1.15276733E-03-5.19994269E-04
17 70-1.31536843E-05 3.13062535E-05-1.81525691E-05-7.13428320E-06-1.65812924E-05
17 71-5.66604925E-06-2.34891739E-05-5.81063894E-06 6.51750475E-06-1.18755319E-06
17 72-9.61227485E-06-1.47970205E-04-3.75761913E-05 2.02881581E-05 2.82029576E-05
17 73 5.97878011E-04 7.97080029E-04-3.19133256E-05-4.73020428E-04 1.25717204E-02
17 74-3.33972143E-04-3.39228797E-03 1.41220528E-03 2.54321902E-05-3.32520275E-05
17 75 7.81983728E-06-1.61862061E-05 2.65866343E-05-1.42276767E-05 2.12539508E-05
17 76-1.30965203E-04-1.41580811E-03 4.09929866E-03-1.58976599E-05 1.29671236E-04
17 77-4.32240811E-04-5.63416386E-04 2.26340464E-05-2.26114826E-04-1.62997724E-04
17 78 6.29322629E-04 1.80547892E-07 1.30581980E-06-1.54606275E-07-7.88506410E-07
17 79-9.36159843E-07-1.44453952E-05 3.86375339E-06 3.87703304E-06 5.24658681E-06
17 80 1.45847082E-04-1.04368771E-04 2.76189038E-05-5.63239704E-05-7.90225621E-04
17 81 6.14987145E-04 1.99586908E-04-3.30566475E-04 6.01912148E-06-4.47503949E-07
17 82-5.57161753E-06-6.53859924E-06 1.03696787E-07 9.61263546E-07-5.77184684E-05
17 83-1.10970092E-04-4.36344175E-05 9.77944220E-05 6.92906596E-05 5.00248798E-04
17 84 3.40113133E-04-5.84435941E-04-4.72722281E-04-4.63475425E-05 1.31138203E-03
17 85-7.67960318E-04 1.94174674E-03-4.05824130E-02 3.32947372E-03 1.56294784E-02
17 86 7.10411248E-02-7.75351973E-05 1.16776282E-04-3.92410843E-05-7.59754642E-05
17 87 7.90000628E-06 1.14773897E-04-8.99243507E-03-7.47356532E-03-3.70547763E-05
17 88 1.09148360E-04 4.31966474E-06 1.70509622E-04 8.22057925E-05-6.31594679E-04
17 89-1.44794100E-05 6.88394721E-04-6.71587627E-04-8.73400512E-04-7.22734883E-04
17 90-2.88067828E-02 4.84215146E-03-5.28788037E-03-5.33322577E-03-1.93336019E-04
17 91 2.51301331E-04-5.79653124E-05-5.08276196E-05 1.24907028E-04-6.29793773E-05
17 92 1.56435475E-05 4.63320222E-04 2.82841642E-04 1.13302996E-03-4.55347767E-05
17 93 2.13454364E-04 1.09940953E-03 1.66279282E-04-1.83144477E-02-1.51055213E-02
17 94 2.55107696E-04 1.66382535E-04-8.34354586E-05-5.46271604E-04-8.75260290E-05
17 95-2.14283797E-04 1.44931486E-04-8.30133819E-03 4.20233832E-03 1.25669099E-03
17 96-7.57718329E-04 1.89314109E-02-4.25851333E-03-5.94640619E-03 4.76962916E-04
17 97 3.78340579E-04-3.01023450E-04-7.73171288E-05 3.61817268E-04-1.60166014E-04
17 98-1.54985408E-04 3.09736199E-05 6.51813374E-04-1.50064649E-03-2.15072880E-03
17 99-3.91924917E-04-2.81164242E-04-1.06292932E-04-2.77683002E-05-4.77794812E-05
17100-1.84743574E-04 3.61068870E-04 3.25158932E-05 1.61859816E-04 3.18016132E-03
17101-8.40320282E-04 3.01999031E-03 2.93355471E-04-4.26278012E-02 1.12424593E-02
17102 4.33989330E-03 2.30776971E-03-2.25313362E-04 1.76255498E-04 4.90578642E-05
17103-1.73209950E-04-3.72445978E-04-1.50655497E-04 1.14243081E-04-6.68601944E-04
17104 7.38033458E-04-4.85157360E-03-8.85719139E-05 5.34112248E-04 2.17192911E-03
17105 2.55976502E-03 1.05942436E-02 8.70671755E-03 2.64597490E-05 6.96832722E-05
17106 3.39100409E-04 2.48693770E-04 3.94453058E-05 3.79415620E-05-3.34095571E-04
17107-7.14483516E-03 5.30632323E-04 8.53380546E-04 5.65264879E-03 1.33625426E-02
17108 1.95757878E-02-2.18504054E-04 3.48846123E-03-7.38088619E-05-4.10493880E-04
17109 4.84302742E-04-9.98854896E-06 1.15460428E-05 1.11563927E-04 3.27031926E-05
17110 6.65264166E-04 1.68435502E-03-2.06175416E-03-5.62548524E-01-4.62865950E-01
17111-9.62577873E-05 7.21030362E-05-7.61796348E-05-2.09694025E-02-2.48517149E-04
17112-4.74648391E-04-5.22989774E-04 3.72820284E-02 4.51336505E-03 5.14106149E-03
17113 6.50250832E-03 3.93915445E-02-3.45081115E-03-7.07919514E-03 1.99305057E-02
17114-8.22277022E-05-8.07078167E-05 1.62935519E-04 1.32284202E-04-3.00173731E-04
17115 7.61916299E-05-1.78563615E-03-1.52873180E-03 1.03315450E-05-3.62042654E-04
17116-2.03009650E-05 1.24911844E-04-2.69347553E-05 6.40564190E-04-5.94261780E-05
17117-4.43910494E-03-1.36157694E-03-2.35951032E-03-1.06556167E-03-1.31159352E-02
17118 7.57162596E-04-1.67121149E-03-8.11274546E-04-3.71162955E-04 6.88518457E-04
17119-3.17355503E-04-1.28663409E-04-4.68324070E-05 7.84023315E-05 9.26109433E-05
17120 6.35662057E-04-8.07318163E-04-6.23833820E-04 9.30783563E-05 3.74745559E-04
17121-8.65294180E-04 1.21013930E-03 1.01744151E-04 4.52359606E-04-1.84795140E-03
17122 8.28001678E-04-1.43207593E-03-1.22716583E-03-2.90099631E-04 1.85071796E-04
17123-1.54036145E-04-1.19603872E-04 4.90144773E-04-3.92438573E-04 2.02494729E-04
17124-4.20815833E-03-1.73234407E-03-5.86339236E-04-8.51958746E-04 7.76924975E-03
17125 6.96287254E-03-5.63983236E-04-4.46470392E-03 2.96005389E-04-1.07570802E-04
17126-1.88434587E-04-5.87700843E-04 4.05864625E-04-2.55487796E-04 4.40251108E-05
17127 8.05896130E-04 7.85444248E-03-4.23275413E-03 1.08445750E-04 4.77838730E-04
17128 1.98947798E-03 3.72604329E-03 8.83766837E-05 5.46339516E-04-1.05512560E-03
17129-2.27233311E-03 1.78560014E-05 3.72467197E-05 6.66639016E-05 8.75593196E-05
17130 4.53358757E-05-6.55136428E-04-2.61620987E-04-3.42795785E-04-1.33589350E-04
17131 7.27153495E-03 6.74422735E-04-1.95505596E-03 1.68010970E-05 7.26068326E-02
17132-2.16877855E-03-1.53905721E-02-1.50356283E-02-4.98212751E-05 7.47397660E-05
17133-2.49184909E-05 8.36520605E-05-4.91637505E-05 1.37703701E-04 5.95650830E-05
17134-5.93038640E-04 3.24667884E-04 2.94333036E-03 4.46275186E-07 2.07712919E-06
17135 4.33997963E-06-2.11087400E-05-1.89235375E-05-1.71186598E-05-2.58118926E-05
17136 1.01534097E-04 8.14021770E-05-1.48679345E-05 6.96379378E-05-3.56983315E-04
17137-2.33724806E-04 3.54988961E-03-1.14298341E-03-1.06685142E-03 7.39399620E-04
17138-1.90516687E-08 5.00293818E-06-4.98388652E-06 7.77983673E-06 1.79550376E-05
17139-1.29105503E-05-2.87405727E-07-5.60996583E-06-2.38323038E-06 2.06109010E-05
17140 2.62684694E-06 5.71896347E-05 1.63196306E-05-1.01361015E-04-2.38648772E-05
17141-2.00509897E-04 4.98389038E-05 1.29971116E-04-2.52579486E-04-2.99721544E-04
17142 2.32258558E-04-1.13343023E-04 5.39307845E-04 8.84208443E-06 5.79340134E-06
17143-1.46354858E-05-9.27569535E-06-1.93804408E-05 4.31994744E-06 5.73238809E-07
17144 4.94190595E-06-4.99412054E-06-5.98754563E-06 5.49977371E-06-6.26162851E-05
17145 2.32764652E-05 2.80927631E-05-2.07881925E-05 3.29691734E-04-1.74185160E-04
17146-1.61555740E-04-5.42089600E-05-4.94238326E-04 4.30459280E-04 1.90110803E-04
17147-1.16205272E-04-3.34289879E-06-1.59683865E-06 4.93973744E-06 2.15254779E-06
17148 1.15662927E-05 7.47023285E-06 1.12242246E-07 7.80772443E-07-4.74724802E-06
17149-7.63324743E-06 1.18776924E-06-1.08987294E-05 1.88557162E-05 3.26508252E-05
17150-5.86940209E-06-6.81480861E-05-6.14099564E-05-1.11755576E-04 7.20709949E-05
17151 5.56980954E-04 1.07244283E-04-1.82421774E-05 4.69481507E-05-4.78899624E-06
17152 5.26398949E-06-4.74993257E-07-6.04373429E-06 7.65087861E-06-7.31109188E-06
17153 2.25727477E-03 1.82950849E-03 1.45740569E-05 9.98691715E-06 2.06175808E-05
17154 3.38184350E-04-8.09540274E-05-5.48056622E-05-1.21625251E-04-1.38739242E-03
17155 6.10356477E-04 4.90163738E-04 3.59142372E-04-6.29697364E-02 5.03074942E-03
17156 1.36903888E-03 9.93719050E-03-3.53113770E-05-3.54765684E-06 3.88590338E-05
17157-4.27424694E-05 7.71387879E-06-2.63706361E-05-3.30611550E-05 2.89844505E-04
17158-8.86910461E-04 5.50752043E-04-2.45956573E-05 3.12732057E-04-3.95900162E-04
17159-6.87490875E-04-2.53163457E-05 3.64401754E-04 7.91390335E-04 1.34650272E-03
17160-7.17506583E-07-2.81339933E-06 5.00687360E-05-1.52868672E-05-1.35279564E-05
17161 7.08195779E-06-2.55111355E-04 6.93606118E-05 6.52754705E-05-8.71217362E-04
17162 1.76945902E-03-3.31143627E-04-4.41545022E-04 2.42251707E-02 2.03000084E-03
17163-3.84755966E-03-5.86140687E-03 5.80416372E-05-4.01747760E-05-1.78668611E-05
17164-4.97332057E-05-4.37093830E-05 4.85390564E-05
18  1 1.56092876E-05 2.79965985E-05 2.56372310E-05 9.45357359E-06 1.89921920E-05
18  2-1.92349606E-04-1.50956000E-04-5.12434286E-05-1.06203941E-04 1.01882952E-03
18  3 2.39206291E-03-5.92381737E-05 3.04191181E-04-2.20010518E-02 1.16835559E-02
18  4-8.87424867E-03 2.46940514E-03-2.82051360E-05 2.35232957E-05 4.68184026E-06
18  5 2.89776758E-05 1.23132377E-05 1.59659562E-06 1.38285117E-05 5.87050360E-06
18  6 1.08192869E-05-4.95066824E-07-1.71012091E-06 1.14871744E-04-6.21720661E-05
18  7 4.88718654E-06 1.00429280E-05-2.12784942E-03-1.25415410E-04-6.48121724E-04
18  8 5.09635199E-04-3.42057035E-03 1.28939779E-02-7.29861310E-03-2.66453953E-03
18  9-1.64765017E-05 1.21970333E-05 4.27946844E-06-1.81895070E-05-4.68838589E-06
18 10 1.15458067E-05 7.12631687E-06 3.20992698E-05-2.02860002E-04 2.58944405E-03
18 11-1.11486733E-05 7.69511173E-05-1.61523667E-04-1.58988763E-03-1.32757055E-06
18 12-2.27545698E-07-6.88889331E-06-4.38496725E-06 1.22353408E-06-3.60267756E-05
18 13 3.16846566E-05 2.56987704E-05-1.82378572E-06 7.11715322E-04 5.91261264E-04
18 14 6.24457529E-06 8.41134374E-06 6.78889309E-03 4.81490506E-03-5.15211418E-03
18 15 8.97825865E-03 1.07890086E-05 2.90422852E-06-1.36932371E-05 8.83259620E-06
18 16 1.01678234E-05-6.13024250E-06-5.08430853E-06 7.28574705E-05-1.01140201E-04
18 17-1.10319902E-03 1.25834054E-05 3.37550265E-06-1.40206240E-05 8.19520895E-06
18 18 1.73287857E-06 1.13066927E-04 6.74760359E-05-4.91554842E-05-2.14231842E-05
18 19-6.55244217E-04-7.38378886E-04 9.96701062E-04 2.91008551E-04-9.47122226E-03
18 20-4.12853292E-03 4.50337455E-03 7.39647340E-05 1.99170452E-05-1.11589594E-05
18 21-8.75808576E-06-1.56562477E-05 1.91710031E-05-1.89565238E-05-1.24172712E-05
18 22 1.49034833E-04-1.51383388E-03 8.85022191E-04 2.12049280E-05-2.14956419E-04
18 23-3.88570545E-04-2.83410785E-03-1.21530726E-05-5.97622357E-06 1.59212985E-06
18 24-8.79421551E-07-8.92504342E-06-7.68012907E-05-9.45781730E-06 1.30370251E-05
18 25 4.99382226E-05 1.40882793E-03 5.13123567E-04-4.00728073E-04-2.61214970E-05
18 26 1.62600049E-02 1.07548726E-02-1.87603596E-03-1.42014853E-03-5.31376928E-06
18 27 4.85629614E-06 4.57473134E-07-1.09626942E-05-3.89672391E-06 7.03756218E-06
18 28 1.32798111E-05-1.30076571E-04-3.69078858E-05 4.56893258E-04-5.74612215E-06
18 29-3.21580713E-06 8.68380598E-07 3.55188615E-07 4.81638873E-06-2.91149590E-06
18 30-1.47664245E-05-8.15591355E-06-3.20132890E-05-6.43292380E-04-3.40473670E-04
18 31 2.27606041E-04 2.56974958E-04 9.43520835E-04-2.29409892E-03 1.65082332E-02
18 32 7.08482595E-03-8.95867122E-07 6.93826283E-07 2.02040838E-07-4.30061158E-07
18 33-5.30612142E-07 5.13732060E-06 1.65893511E-06 1.42179264E-07-2.84830322E-06
18 34 1.97054559E-06 6.29978653E-06 1.35151928E-05 1.27286574E-05-9.32394676E-06
18 35-2.50177444E-05-1.68972385E-04-9.36548114E-05 1.58529169E-05 1.91058043E-05
18 36-2.87984708E-03 2.58290918E-04-4.64229540E-04-1.36109412E-04 3.23900830E-06
18 37 1.00747941E-06-4.24648770E-06 1.61873157E-07-7.01766262E-06 2.69747677E-07
18 38-1.51178448E-06 2.08750458E-05-4.09525446E-04 9.51234141E-04 4.07537762E-06
18 39-2.47948136E-05-9.76657541E-06 4.18193982E-04-2.07073554E-06 1.36630000E-05
18 40 1.91778471E-05 2.26404644E-04-1.66436452E-06 3.98362770E-07-7.31262279E-06
18 41 4.32479997E-06-2.37523188E-06-2.95824255E-05 3.48231507E-05-2.20540385E-05
18 42 1.51619831E-05 3.38638832E-04-2.94293737E-05 3.07130685E-04-1.08806112E-04
18 43 2.16125829E-02-1.92425319E-03 5.85557490E-03 1.93389148E-03 5.59562092E-06
18 44 6.18313756E-06-1.17787585E-05-1.00493259E-05 4.68587310E-06-1.28851406E-06
18 45 2.52615222E-05-2.06004059E-04 6.46025038E-04 6.25639453E-03 3.05113523E-06
18 46-4.91681126E-05-2.26180395E-04-6.97386449E-04-8.51869381E-06 6.05359188E-05
18 47-1.67380149E-04-7.28515784E-04 1.14163619E-05 2.32612392E-05-1.71980634E-05
18 48 8.37648667E-06 1.09205779E-05-1.33713909E-04 6.64532880E-05-4.35688480E-05
18 49-7.67602080E-05 1.21200922E-03-4.86661723E-04-2.32625632E-04 1.70827402E-03
18 50-1.82103041E-02-1.54589071E-02 2.85845624E-02-5.61852868E-03 5.83506713E-05
18 51-4.66325521E-05-1.17181192E-05 3.23174629E-05-5.26615300E-06-3.28884210E-05
18 52-2.41382638E-05 2.47180398E-04-4.48353473E-03-7.95991764E-03 1.76358172E-06
18 53 1.65200087E-05-4.47800829E-06-9.70847479E-06 3.03285324E-06-1.99931803E-04
18 54 1.56023515E-05 4.05744159E-05-2.09540575E-05 1.53641871E-03 3.64185131E-06
18 55-2.22453052E-05 2.21554904E-04-2.70346251E-02-7.58433421E-03 5.60641113E-04
18 56-8.00306080E-03-1.65539731E-05 2.93033042E-06 1.36236426E-05-3.16700032E-06
18 57 4.02001212E-06-2.47230474E-06-1.60071981E-08-7.82337530E-06 3.99010586E-06
18 58-9.07194259E-06-1.30384261E-05 1.29403974E-04 1.26963452E-05 5.01609624E-05
18 59 5.81392944E-05-3.50158154E-05-3.58609948E-06-1.01329807E-03-2.10074240E-04
18 60 1.01035199E-01 7.41513571E-03 1.39141257E-02-9.82686397E-03 5.15298547E-06
18 61 1.16093550E-05-1.67623405E-05-3.82287699E-05-6.34689990E-06 1.52647232E-05
18 62 1.71812031E-07 1.13704030E-06-4.51876538E-06-7.92995061E-06 1.10898222E-05
18 63-7.91147187E-06 3.37849539E-05 3.57261369E-05-5.09006220E-05 4.30758186E-04
18 64-3.50245564E-04-1.60833492E-04 7.34471693E-05-2.30108188E-02-2.35211285E-03
18 65 1.77993877E-03 4.21614174E-03-9.55919478E-06-3.12566473E-06 1.26848595E-05
18 66-1.12970007E-05 2.00621501E-05-1.10016825E-05 4.50012719E-07 3.21252310E-06
18 67-2.35980493E-06-2.89057885E-05-6.18637111E-06-2.70842894E-05 7.72854496E-06
18 68 1.32140296E-04 2.90079801E-05 1.93123144E-04 1.45673274E-04-7.47286553E-04
18 69-1.78250057E-04-2.62111219E-02 7.69571143E-04-5.41830840E-03-3.93233808E-04
18 70-5.46221996E-06-1.75377350E-05 2.29999549E-05-2.10442042E-06 4.97076469E-06
18 71-1.55402287E-05-1.12772917E-05-2.71910717E-06 1.66002846E-05-2.02899375E-05
18 72-1.05412978E-05-1.78827546E-05-8.12025811E-05 1.03758713E-04 3.24732859E-05
18 73-9.46991645E-04 1.01599156E-03 5.45994569E-04-4.75310409E-04-3.18725979E-03
18 74-1.37319645E-03 9.99143017E-04-1.24943748E-03 2.80954346E-06-4.95338947E-05
18 75 4.67243512E-05-7.09065775E-06 1.80994912E-05-7.12027552E-06-2.71788918E-05
18 76 2.56504378E-04-1.73496873E-03-1.51056587E-03-1.92120192E-05 1.33704787E-04
18 77-1.22202027E-04 8.47821421E-05 6.75233089E-06-1.17456569E-04 3.85881922E-04
18 78-4.91865605E-04 2.42032866E-08-5.89846490E-07-5.38087402E-06-5.82394527E-06
18 79-2.67968575E-06 1.77399556E-05 2.69352275E-05 2.94742000E-05 1.50635082E-05
18 80-1.35426959E-04-2.08991317E-04-2.24155395E-04-2.40633827E-04-2.10382139E-03
18 81-1.29710488E-04 4.50439937E-04-6.15812327E-04 9.51615950E-06-2.80382436E-06
18 82-6.71233514E-06-1.09495580E-05-6.14734736E-06-1.38556076E-05 7.17641948E-04
18 83 6.01803414E-04-1.85433609E-04-5.81335889E-05-4.30666924E-04-4.61799825E-04
18 84 6.28126067E-04 9.02972748E-05 7.51111110E-04 1.64650116E-03-3.86629162E-03
18 85-3.45304168E-04-4.41951619E-03-2.04607690E-01-1.40263798E-02 3.74138812E-02
18 86 1.07926425E-02-3.34398904E-04-3.43230177E-04 6.77629081E-04 1.55805363E-05
18 87 3.45506271E-04 1.72657512E-04 5.24582359E-04 4.37576469E-04-1.63013537E-05
18 88 8.15741995E-06 2.41259313E-05 4.30735392E-06 1.25390701E-04-8.32755914E-05
18 89-1.21541956E-04-1.36477799E-03-3.75854871E-04-2.22600509E-04-9.24657652E-04
18 90-6.83967358E-02 3.23541458E-03 2.09037266E-03-1.50013436E-02 3.60317029E-05
18 91 1.86710290E-05-5.47027319E-05-6.21447476E-06 9.82719274E-06 2.20194166E-05
18 92-1.26685234E-05 1.59120379E-04 1.56597601E-03 1.76641278E-03 1.25731831E-05
18 93-9.23946679E-05 3.71072752E-04-4.46305319E-03-1.85434495E-04-1.49363877E-04
18 94 1.84780224E-05-1.30826196E-06 2.07838317E-05-2.81759992E-05-9.11883172E-05
18 95 4.08244947E-05-1.27426074E-04-4.70064989E-04-2.95645258E-04-4.59052802E-05
18 96-4.05021793E-04 2.38694746E-02 1.45142384E-03 1.43457320E-03 4.74701224E-03
18 97 8.25535110E-05 2.85436063E-06-8.54078716E-05 1.35958902E-05-3.17836041E-05
18 98-7.40826685E-06-5.30594155E-06 3.61022448E-05-3.86395887E-04-1.69182230E-03
18 99-1.83065969E-04-1.09623147E-04 1.22547129E-05 5.78215284E-06-2.89090134E-05
18100-6.86807447E-04 3.18732193E-05-9.38060199E-05 1.18613839E-04 4.58437084E-03
18101-3.34315139E-03 1.79018006E-03 6.73992885E-05-8.34316623E-03-2.48371199E-03
18102 4.91033727E-03 9.67131762E-04 6.28752920E-05-8.90773966E-05 2.62021046E-05
18103-9.89869257E-05-4.34929694E-05 5.80144155E-05 1.66221691E-06-3.09253023E-04
18104 1.28946373E-03-1.74869489E-03 1.64971680E-05-9.24705361E-05 1.37305595E-03
18105 6.61035119E-03-2.56899910E-04-2.47669568E-04-1.42084798E-05-3.76058260E-05
18106-3.00288144E-05 2.35065498E-04 1.02952756E-04 2.95317154E-04 2.67173554E-04
18107 2.59426290E-03-4.14112361E-03 5.37438880E-04-1.05892686E-03 1.58173042E-01
18108-7.19540716E-03 2.16763134E-02-1.32882529E-02-7.32925926E-05 1.45470168E-04
18109-7.21775757E-05-9.23804084E-05 2.21434541E-05-4.22153579E-05-2.97808534E-05
18110 1.86030255E-04 1.91554126E-03-5.98030139E-04-2.26155990E-03-1.89277322E-03
18111-1.21086327E-05 3.62374505E-06-5.64354894E-05 3.15780174E-04 8.34685636E-05
18112-1.80348670E-05 2.84459261E-04-2.10721649E-03-5.42870760E-05 6.47799923E-04
18113-1.58268251E-03-9.57046342E-02 4.77082530E-03 1.48280753E-02-1.58570078E-02
18114-6.07171809E-05 1.51178463E-06 5.92053963E-05 1.50823385E-05-5.36571610E-07
18115-2.88318055E-05-1.90515551E-05-7.70911600E-06-7.12870044E-06-2.21187773E-05
18116-1.64890420E-05-1.56216650E-04 3.21424090E-05 9.91669339E-05 6.39286355E-05
18117 2.03403827E-03-5.37999130E-05 6.38042944E-04 4.05836660E-04 2.94041482E-02
18118 1.43354627E-03 4.09834061E-03 3.59882337E-03-1.71469691E-05 2.44873814E-05
18119-7.34041237E-06-4.17910457E-06-1.12347800E-05 4.59226927E-05-3.52938166E-06
18120-2.29516836E-05 1.02826142E-04-3.02089777E-03 6.19135873E-06-6.29241256E-05
18121 7.28720061E-04 4.71905197E-04-1.66086054E-05-2.27030636E-05 7.88361908E-04
18122 5.79580223E-04-2.53776473E-05-3.81421182E-06-2.04995700E-05 1.55264861E-05
18123-1.35561229E-06-2.86766173E-04 6.58416978E-05-9.57371801E-05-4.24462600E-05
18124 1.57313591E-03 1.12884281E-04 1.20844875E-04 2.02544246E-03 2.13658285E-02
18125 5.06934212E-04-6.10406552E-03 1.01525716E-02 2.96473248E-05-2.99887639E-05
18126 3.41439034E-07 3.24207843E-05 4.93291466E-05-8.80969346E-06-4.72460493E-05
18127 2.14571867E-04 1.01288340E-03 1.19211415E-02 1.53331616E-05-3.55576785E-04
18128-7.89230849E-04-8.31459401E-03-2.59235999E-05 3.11613490E-04 8.77669028E-04
18129 2.81087507E-03-2.48734589E-05-4.42167172E-05 5.71174761E-05 5.02375758E-06
18130-9.13349106E-05-4.58195359E-05-2.70557096E-04 9.10281805E-06 5.69811021E-04
18131 4.43371576E-03 1.06661540E-03-3.24983526E-03-1.51899733E-03 5.78465065E-02
18132 1.38388069E-02-1.67289885E-02-1.57296292E-02-5.38179746E-05 5.04012490E-05
18133 3.41672566E-06-6.94072232E-05-1.94621962E-04-6.74511764E-05-9.63004075E-06
18134 9.40078998E-04 1.35530510E-03-4.88993182E-04 1.49123829E-06 1.15134468E-05
18135 1.10808439E-07-9.11923810E-06 3.75971767E-05-1.19830724E-04 4.73873405E-07
18136 3.24987030E-05-1.64073772E-04 2.69438399E-04-2.64853912E-05 7.58965490E-05
18137 7.16068279E-04 9.91033162E-03-1.20732290E-03-9.24721565E-04 1.84085579E-03
18138-1.01485159E-05 1.20679724E-05-1.91945645E-06-2.62657139E-05-4.73957470E-06
18139-9.09889177E-07 5.89079712E-07 7.74254437E-06 1.85813900E-05-4.06628494E-05
18140 3.57115591E-05 5.26431306E-06-9.68185719E-05 1.82455766E-04-1.64644754E-04
18141-1.82230370E-03 8.33668978E-04-5.00760784E-04 1.28628695E-03-9.32006817E-05
18142 1.43951342E-03 2.47334320E-03 8.08572135E-04-4.50397049E-05 1.53983964E-05
18143 2.96413085E-05 3.95136396E-05-4.45509246E-06 6.61053392E-06 9.74759056E-07
18144 9.52736097E-06 2.93684644E-06-2.49904195E-05 2.19051422E-06-1.03789228E-04
18145-1.59107790E-05 1.25957575E-04-1.00344550E-06-4.22181841E-04 7.73652830E-05
18146-4.52376934E-04 6.86415330E-05 2.04531273E-03 1.69435981E-04-1.47358935E-03
18147 1.79659558E-04-3.28079407E-05 3.37883160E-05-9.80375352E-07-2.38768794E-05
18148 2.77409421E-05-2.81719129E-06 1.29153280E-06 1.14903848E-05 9.26302095E-06
18149 7.49565832E-06 2.64217795E-06-1.28964958E-04-3.98621454E-05-2.34974451E-05
18150-1.45620893E-05 1.21305338E-03 5.45314153E-04-2.85709369E-04 2.20049326E-04
18151 8.94192352E-04-7.45339495E-04-5.42835442E-04-1.63685613E-04 1.04569336E-05
18152 1.67751120E-06-1.21344448E-05-6.53835680E-06-7.18759522E-07-5.23389985E-06
18153-5.62864035E-01-4.63557553E-01-6.73339790E-05 7.08757390E-05 1.32221488E-04
18154-1.94333937E-02 4.43616872E-04 8.72505795E-05 1.08318419E-03 3.10497184E-02
18155-1.77558065E-03-8.75794246E-04-6.33605218E-03 6.13248726E-02-2.12061328E-03
18156-3.38200081E-03-1.21898837E-02 3.95009169E-05 1.92832668E-05-5.87841837E-05
18157 5.28074089E-06-9.46876668E-05 1.10906140E-05 1.11590141E-04-7.75098758E-04
18158-5.78686128E-03-1.36257541E-03 1.19521685E-04-1.04858296E-03-4.02522605E-03
18159-1.87543901E-03 1.05291362E-04-8.21286044E-04-4.22033815E-03-1.77591501E-03
18160-2.17777155E-06-1.06867805E-05-1.99958797E-05-3.84979463E-07-2.23131781E-05
18161-2.01052037E-05 1.08582221E-04 3.02112355E-06 1.38971455E-04 1.38535915E-03
18162 3.61625695E-04-3.22240862E-04-5.33700614E-04 5.75335669E-04-4.44064070E-03
18163 6.69925135E-03-2.91894381E-03 6.26389793E-05 4.72907310E-05-1.09929710E-04
18164-3.41827563E-05-1.01947986E-04-5.82947214E-06
19  1-2.12313142E-06-4.67057436E-06 1.93705707E-06 5.11502323E-06 2.73459863E-06
19  2 7.54563980E-05-2.20481336E-06-1.41723756E-05-1.05578256E-05-7.81564405E-04
19  3 7.96342908E-05 2.45898670E-04 1.54961413E-04 2.03811057E-02 9.87618001E-03
19  4 9.00712671E-03-1.11959218E-03-3.72612987E-07-3.01995742E-06 3.39257041E-06
19  5-1.29619524E-05 2.13237999E-06-6.89228394E-06-3.24950365E-06-1.81981993E-06
19  6 2.19539413E-06-5.38580732E-07 1.67201484E-06-9.62697253E-06-7.45057312E-06
19  7-1.40449049E-06-9.68696762E-06 1.85364291E-04 2.01610728E-05 1.67094194E-04
19  8 1.48452661E-04-3.77387226E-03-2.65210149E-03 1.33514361E-03 1.62986891E-03
19  9-7.44055622E-07 4.43265270E-07 3.00790352E-07 5.98609030E-06 6.64470092E-06
19 10-1.88970845E-06 8.66746551E-06-8.14269163E-05-1.26402978E-04-9.71261883E-04
19 11 2.04105360E-06 1.09687096E-05-2.07328707E-05 7.45603299E-04 7.31949564E-06
19 12 3.57677260E-06 1.34673935E-07-2.27283930E-06-1.91738386E-06 3.65669212E-05
19 13 1.90440630E-06 1.25368721E-05 8.22264642E-06-3.91639599E-04-4.36770252E-05
19 14-2.09918110E-05 5.45384894E-05-8.03325278E-03-2.90810520E-03 1.37096474E-03
19 15-1.74562374E-04-2.24737383E-06 6.19874101E-06-3.95136718E-06 2.30010872E-06
19 16-4.11587462E-06-1.45889340E-06-2.34330310E-07 1.67115734E-05 2.04851067E-04
19 17-4.25317589E-04 7.80789332E-06 2.81574834E-06-8.73779660E-08-1.14353272E-06
19 18 2.58120691E-06 5.04968596E-05 2.83709284E-06-7.50304485E-07-1.55914564E-05
19 19-2.16929768E-04-1.63158968E-04 1.26138826E-05 2.35293361E-04 9.34007302E-04
19 20 2.86493882E-04-3.77944074E-04 7.60810357E-05-3.26424353E-06 5.93477888E-06
19 21-2.67053535E-06 5.72948836E-07 1.02709870E-05-6.81463198E-06 3.16172830E-07
19 22 1.30965050E-05-1.48306729E-04 1.15481388E-04-3.36055118E-06 1.89765344E-05
19 23-1.23470188E-04-3.08506323E-05-4.92031004E-06-2.56690132E-06 3.84500673E-06
19 24 2.91689466E-06 7.71422105E-07-3.12717526E-05-2.54854725E-05-1.30459904E-05
19 25-1.81474205E-06 9.13073545E-06 2.51782135E-04 1.67788569E-04-7.73903825E-06
19 26 5.99162642E-03-4.88396368E-03-1.92674801E-03 1.03664561E-03 7.14868813E-06
19 27-1.05598872E-05 3.41119907E-06-6.75207115E-06-2.01006881E-06 1.82276295E-06
19 28 4.06266777E-06-6.67342414E-05-2.64825176E-04 5.90738652E-05-6.67781859E-07
19 29-2.07219447E-07-6.31573420E-07 3.01919818E-06 3.69271714E-06-9.11837301E-06
19 30 1.81092022E-07-1.68259818E-05-2.07430120E-05 2.10485404E-05 8.29082010E-05
19 31 2.01396662E-04 2.21368298E-04-8.19658778E-04 5.98342306E-03-6.54560693E-03
19 32 8.70651583E-04-5.65977939E-06-6.65376800E-07 6.32515619E-06 4.13155407E-06
19 33 2.21809134E-06 1.78552145E-06-1.40972748E-06-2.76730889E-07 1.81047631E-07
19 34 1.58855701E-06 3.64047629E-06-1.19183153E-05-3.20557908E-06-5.40847195E-06
19 35-1.49502606E-05 6.06485034E-05 2.36905254E-05-2.71303340E-05 3.74790622E-05
19 36 5.60813066E-03 4.81668746E-04-4.28013038E-04 5.09226851E-04 1.89769230E-06
19 37 3.63263958E-06-5.53033188E-06-3.59396644E-06-3.08009666E-06-1.35518325E-07
19 38 4.79643236E-06-3.42576230E-05 2.56674428E-04-2.42427612E-05 2.50146592E-06
19 39-2.17784846E-05 1.30647038E-04-4.53159062E-04 9.33995939E-07-5.75754018E-06
19 40 1.36920510E-04 1.92088151E-04 2.54003075E-06-1.02614879E-07 3.57643316E-06
19 41-3.32627922E-07-8.36981325E-07 2.73605625E-05-1.49243193E-05 4.08284545E-06
19 42 4.09227184E-06-1.46663792E-04-6.35371224E-05 4.19136204E-05-9.90585912E-05
19 43-4.51587018E-03 4.84218529E-04-7.28904953E-04-8.75664361E-04-3.77357397E-06
19 44 7.51969920E-07 3.02160405E-06-1.74709120E-06-1.56237488E-06-1.14613223E-06
19 45-6.73972371E-06 4.81079196E-05-9.77819824E-05-1.54891341E-03 3.58143714E-06
19 46-2.81791412E-05-1.69854556E-04-9.43461195E-05-2.01187369E-06 2.03007016E-05
19 47-1.15697890E-04 5.98235806E-04 2.03735896E-06 4.36751281E-06 3.15971671E-06
19 48-4.24656791E-06-4.91715661E-06-3.59883152E-05-2.15386948E-05 2.70969556E-05
19 49 2.79121585E-05 1.12471047E-04 1.53286158E-04-2.69782396E-04-3.11120851E-04
19 50 8.64601046E-03-3.04721728E-03-5.61695202E-03 1.85572734E-03-4.04056087E-06
19 51 1.88007418E-06 2.16048669E-06-4.72751656E-06 2.97044244E-08 1.44763556E-06
19 52 1.38722888E-07 1.53571622E-05-1.05690466E-04 1.52310466E-03-4.81071186E-07
19 53-4.70092818E-06-1.07489844E-06 4.22327398E-06-3.62867391E-06 5.83724466E-05
19 54 9.38751204E-06-2.03236536E-05 1.90568169E-05-4.01870269E-04-8.64622917E-05
19 55 6.19873363E-05-1.18603339E-04 5.08321064E-03 1.99802767E-03-1.40920448E-03
19 56 2.30245267E-03 2.53765560E-07 9.11492990E-07-1.16525855E-06 2.48345014E-06
19 57-4.65187040E-06 4.11851350E-06 9.59235890E-08 2.42813501E-06 1.18691779E-05
19 58 1.63881074E-06-2.06165699E-06-3.94028005E-05-5.74838679E-05-6.61864763E-06
19 59 7.34452290E-06 1.71942932E-04 2.19022639E-04 3.74622506E-05-5.91018615E-05
19 60-1.75156123E-02-1.91948565E-05-2.62622152E-03 3.42480913E-03-5.97795552E-06
19 61 2.07978526E-06 3.89817026E-06-2.84184331E-06 5.54899270E-06-4.33978491E-06
19 62-1.36759194E-07-1.33706554E-06-1.29715759E-06-5.98757029E-07-1.41613674E-06
19 63 1.82048508E-05 4.48587454E-06 2.14557610E-06 5.80037093E-06-1.38571505E-04
19 64-3.10140985E-05 4.34053623E-06 2.24070745E-05 3.38184073E-03 4.03309519E-04
19 65-1.96380871E-05-9.82572141E-04 2.87797533E-06-2.04927835E-07-2.67304749E-06
19 66 3.15568193E-06-4.41089804E-07-1.41082925E-06 1.58830146E-07 6.88513518E-07
19 67 7.29555301E-06 7.33625960E-06-6.64527724E-06-2.46300779E-06-3.08714313E-05
19 68-3.20103987E-05 2.84059943E-05-1.63261494E-04 1.42129750E-04 5.83219624E-05
19 69-9.03360450E-05 3.81211843E-03-1.24760646E-04 6.23004226E-04-1.94523812E-04
19 70-3.07177570E-07 1.74839311E-07 1.32338259E-07 1.73042700E-06-8.55105617E-06
19 71-2.42706166E-06-4.23873180E-05-1.30813817E-05 4.86901000E-05 3.67488030E-06
19 72 9.97089060E-07-2.21831129E-04-2.53193737E-04-3.40156951E-06-1.27179842E-05
19 73 1.64153067E-03 1.39425835E-03-5.26871223E-05-6.41316239E-05-1.91922012E-02
19 74 2.28007952E-03 3.70420439E-03 4.14376650E-05-7.29577822E-06-1.24242140E-06
19 75 8.53819962E-06-3.63321737E-06 1.13805423E-05-7.97154804E-06-6.70056491E-05
19 76 4.15827144E-04-5.59334512E-03-7.07500217E-04 1.82467061E-06-2.08925330E-05
19 77-1.74470516E-04-4.35027213E-05 2.00625188E-05-2.04737325E-04 3.72807487E-04
19 78 8.62866856E-04-1.14533281E-07-2.16224306E-07-5.88876819E-06 1.64933929E-06
19 79 2.31012075E-06-4.27332335E-06 2.56984280E-05-8.15247521E-06-1.07493012E-05
19 80 1.20401838E-04-1.11835915E-04 7.49793916E-05 1.02868804E-04-2.56832987E-04
19 81 3.27453444E-04-2.82387706E-04 2.86524328E-04-3.23523348E-06-2.06269087E-08
19 82 3.25586039E-06 1.14402323E-06 1.60450305E-06 1.77516374E-06-1.83406377E-05
19 83-3.64287488E-05-2.14811622E-05-5.69262741E-05 5.44128743E-05 9.30697124E-05
19 84 1.37473018E-04 1.95319388E-04-3.28186583E-04 1.73275514E-03-5.18607183E-04
19 85-6.36985678E-04 1.27071879E-03 1.50857270E-01 4.54550522E-03-2.87623321E-02
19 86-6.96100276E-02 9.02683574E-05-1.40505623E-04 5.02372659E-05 3.97790453E-05
19 87 5.77232634E-05 4.19381735E-06 1.98130597E-02 1.62084991E-02-2.73778196E-05
19 88 3.47254812E-04 5.40936094E-05 1.61597991E-03 8.75762456E-06-4.38943170E-04
19 89-1.07175092E-04-1.53291373E-02 2.67029650E-03 4.17099322E-03-3.17762152E-03
19 90 3.18957070E-02-3.79719534E-03-7.05760686E-03 4.44070202E-03-2.32609679E-04
19 91 7.44315601E-04-5.11705922E-04-9.79693886E-05 1.12386885E-04 7.85163118E-05
19 92 3.93677022E-05 9.16508304E-04-2.03329457E-03 1.64522378E-03 1.55282789E-05
19 93 1.47871367E-03-1.18213024E-03 1.78777763E-03-5.62241775E-01-4.62698516E-01
19 94-2.16999203E-04-4.20644788E-05 9.01001199E-05-2.11124305E-02 1.11131598E-03
19 95-3.92847212E-04-1.47564115E-03 3.94677722E-02-8.51118625E-03 2.98685457E-03
19 96 9.28990710E-03 2.96311153E-02-5.76326125E-03-6.33875025E-03 1.70312678E-03
19 97 1.10842587E-04-9.25739443E-05-1.82686426E-05-1.90800461E-05 9.14483875E-05
19 98 4.57492271E-05-5.39934648E-05 1.42952025E-04-7.08477574E-04-3.40438454E-03
19 99-1.03246926E-02-8.53716395E-03 1.22861279E-04-9.52169972E-05 3.07603068E-04
19100-5.65537757E-04-1.61789176E-04 3.95658906E-05-1.94178894E-04-8.54708492E-03
19101 1.25815893E-03-1.91431058E-03 3.94058084E-03-1.69479836E-02 6.49337909E-03
19102 2.30052985E-04 9.56954209E-04-1.01188697E-04-4.87452107E-04 5.88640804E-04
19103-1.44129582E-04 2.29422871E-04-1.77198812E-04 8.43083120E-05 6.45292230E-04
19104 4.83291811E-04-3.77107272E-03 1.40635906E-04 5.32059898E-04 1.01492696E-03
19105-7.32270395E-04 3.31073506E-04 3.14956632E-04 9.62583271E-05-1.00991808E-05
19106-1.67834164E-04-2.50816807E-05-4.20798378E-04 1.56721433E-04 6.67801167E-04
19107 2.40789913E-03-5.80149907E-05-3.49162181E-03-1.15545518E-03-1.08010812E-01
19108 9.55800912E-03-3.01421519E-02 9.88180983E-03 1.56890431E-04 1.05862184E-04
19109-2.62752615E-04-1.87027529E-04 5.02613927E-04 2.53899672E-04 1.97389240E-04
19110-9.21670229E-04 9.85701445E-04-6.01880037E-03 1.80331699E-02 1.48072001E-02
19111-3.68023495E-04-1.59424096E-04-1.68949195E-05 9.09498845E-04 5.19942126E-04
19112 1.77633685E-04 1.86531927E-04-1.31789668E-02-5.16381909E-03-4.11704071E-03
19113 3.20430805E-04-1.43284479E-03-9.67401812E-03-4.37919737E-02-5.41649896E-03
19114 4.76301913E-04-4.00505228E-04-7.57966850E-05 4.44762143E-04-2.14396184E-04
19115 1.70951183E-04 1.93109314E-04 9.22245622E-05-1.92934458E-05-6.80959463E-05
19116-1.38463579E-05 4.01570220E-04 1.40172876E-04 4.76687133E-04 1.03725883E-04
19117 9.28061566E-05 1.92093192E-04 3.82748560E-04-2.51304802E-04-4.93503945E-02
19118-1.17625385E-03-9.43215864E-03-1.05283913E-03-2.16208293E-04 1.62438341E-04
19119 5.37699513E-05 5.08284310E-05 2.55832024E-05 1.88766448E-05-2.46657850E-05
19120 4.29389745E-04 8.42741849E-04 4.32815002E-04-8.23629813E-05 2.37778040E-04
19121 2.16119955E-04 1.31775861E-03 3.42367031E-05 1.98450121E-04 2.34913691E-04
19122-1.95451436E-03 1.02313786E-04 5.48385060E-05-8.79736127E-05 1.02971552E-05
19123-3.07594546E-05-8.09748665E-05 4.54954074E-04-8.21145323E-05 1.79127882E-04
19124 3.04198389E-03 1.72109875E-03 1.21526834E-04 3.88664675E-04-4.41814900E-03
19125 3.42608445E-03 4.61159513E-03-3.86585913E-03 1.39588738E-04-1.29378887E-04
19126-1.02098511E-05-1.25873508E-04 2.02599855E-04 6.24270099E-05 3.08749796E-05
19127-4.60270945E-04 4.42183510E-04-4.71784333E-03 7.63763635E-05-1.35879350E-04
19128 1.58609452E-03 8.61044428E-03-2.75280312E-05-1.19645329E-04 1.33415093E-03
19129-2.81496997E-03-5.92024448E-05-9.56932741E-05-5.01975812E-05 8.91179113E-06
19130 5.45354237E-05 1.68754773E-04 3.02458679E-04-3.39575564E-04-3.22800700E-04
19131 3.72142989E-03 7.57166391E-04 6.18864290E-04-2.44051709E-03-6.66224719E-02
19132 7.44336464E-03 1.36711581E-02-1.41056002E-03 1.11189191E-04-2.52551143E-04
19133 1.41361952E-04-1.25633120E-04-1.81418540E-05 2.45949177E-04-1.84829344E-05
19134-3.40258260E-04-3.70318819E-04-2.18656397E-03 1.27492991E-07-3.09255041E-06
19135 8.08972685E-06-2.95096895E-05-1.66876002E-05 6.52264102E-05-6.00817750E-05
19136 1.31584311E-04 7.40454879E-05-9.14084493E-04 3.45578874E-04-5.60570357E-04
19137-4.29614001E-04-6.97242621E-03-8.09764537E-04 1.15195621E-03-1.88458597E-03
19138 6.69481525E-06-1.99775634E-05 1.32827482E-05-5.35748068E-06 1.87375957E-05
19139-3.03330967E-05 2.43918511E-07 9.26348123E-06 5.82622670E-06-4.96401228E-06
19140-1.00207136E-05-1.49727595E-04-2.57421569E-05 1.87517605E-05 3.88317145E-05
19141 1.00977120E-03 2.10951654E-04-6.60381590E-04-1.03745045E-03 1.54695817E-03
19142 1.05086454E-03-5.29061819E-04 8.76280288E-04-1.69339982E-05 1.39616377E-05
19143 2.97236049E-06-4.95319430E-05-5.46419119E-06 3.29200731E-05 2.97847366E-07
19144 2.79190976E-06 2.51846005E-06 2.73424649E-06-1.29055419E-05-2.88266538E-05
19145-6.79898238E-06-1.20680671E-05 5.92769305E-05 2.80913442E-04-1.02706053E-04
19146 1.06389214E-04-2.88210445E-04 3.91948683E-04 1.22093939E-04-3.84990395E-04
19147 2.16398015E-04 8.32617199E-06-5.52171810E-06-2.80445389E-06-1.15518997E-05
19148 6.01638557E-06-3.33172571E-06-4.77158865E-08-1.25798085E-06 1.33344557E-06
19149-8.71418947E-06 2.07623959E-06 3.06866383E-05-6.70680462E-06 3.63278591E-05
19150-1.13576410E-05-3.90004702E-04-1.33131976E-04 1.03800507E-04 1.29283413E-04
19151 1.25227176E-03 2.38791211E-04-2.03693871E-04 1.27730613E-04-1.03529875E-05
19152-6.57197477E-06 1.69249623E-05 1.50706044E-05 1.34824416E-05 3.07466034E-06
19153 1.34033353E-04 1.14438037E-04 8.23156729E-06-1.95716982E-05-1.90634956E-05
19154 2.46031663E-05-3.58072251E-05 8.95670489E-05 1.09302882E-04-1.93256973E-03
19155 5.27612481E-04-3.37673676E-04 7.34053565E-04 5.16953289E-02-5.61995105E-03
19156-6.09473245E-04-1.12833686E-02 1.90644095E-05-2.04186755E-05 1.35426602E-06
19157-4.74154091E-05-3.60869923E-05 2.11077765E-05-1.41251784E-05 1.09908261E-04
19158-2.55015078E-04 7.45830808E-04-1.45990447E-05-2.34843893E-05-1.29273758E-03
19159 4.17039071E-03 4.15083518E-05-8.15902913E-05-1.22261027E-03 8.60303125E-05
19160 3.47341857E-07 1.13123490E-06 3.31923206E-07-1.89977070E-06-8.11756423E-06
19161 8.59604567E-06 6.47175567E-06 8.97008079E-06 3.02148342E-05-2.75935753E-04
19162-3.06277596E-04 3.52323318E-05-9.31661627E-05-1.11011006E-02-2.06410350E-03
19163-2.50932084E-04 7.57117201E-04-9.16198743E-06 2.03479102E-05-1.11859228E-05
19164 9.14657589E-07 3.53798434E-06 7.88299073E-06
20  1-3.98316815E-06-7.29263002E-06-1.32407388E-05-1.77158767E-06-8.04775047E-06
20  2 2.58732218E-05 7.93474971E-05 8.41525043E-06 3.92595482E-05 5.31091296E-04
20  3-1.14201407E-03-1.27089458E-04-2.71652733E-04-3.69626220E-02 1.50372721E-02
20  4 5.72522489E-03-8.44991538E-03 5.58833515E-06-6.46937299E-06 8.81037842E-07
20  5-4.45288620E-06-1.72708985E-05 1.84869420E-05-2.38297808E-05-1.39725265E-05
20  6-4.47776884E-07 5.50914974E-06-8.78875640E-09-8.18564148E-05-2.01626501E-06
20  7-2.10545915E-05 4.78670930E-06 8.24885415E-04-1.78976780E-04 3.08514171E-04
20  8-3.04288354E-04 1.82069832E-02 3.09627341E-03 1.59675590E-03-7.17710970E-04
20  9 1.90123914E-06-5.56281627E-06 3.66157712E-06-5.92003582E-06 2.93331394E-06
20 10-1.09874036E-05-6.04291602E-06 1.70631173E-05 5.98143742E-04-4.14347692E-04
20 11-2.85245848E-06-9.80922152E-06 7.34450211E-04 3.02413769E-04-4.65289788E-06
20 12-2.78823676E-06 6.09260806E-06 5.14365785E-06-2.75011074E-06 2.24609623E-06
20 13-2.95362640E-05-2.34838076E-05 1.49155857E-05-3.35138243E-04-6.85359396E-05
20 14 9.52365339E-05-1.47284385E-04-5.05953178E-03-5.39191697E-04-2.06383996E-04
20 15-2.50531330E-04-7.26942355E-06 1.51973508E-06 5.74968847E-06-2.25980473E-06
20 16-8.23488865E-06 3.44015391E-06-5.74054969E-06 3.30161550E-05 7.88395489E-05
20 17 4.00869757E-04-1.68285273E-05-8.06697428E-06 9.71724842E-06-7.64344041E-07
20 18 7.09408569E-06-7.63929573E-05-4.77373156E-05 9.50081258E-06-2.79825786E-05
20 19 4.42919735E-04 5.56297163E-04-3.03390069E-04 4.91011613E-05 4.59443682E-03
20 20 6.45886186E-04-1.72843167E-03-6.02558582E-04-1.96215598E-06-2.46997538E-07
20 21 2.20915352E-06 4.14102994E-06-6.13183185E-06 4.01232096E-06 3.68815711E-06
20 22-7.35360399E-05-3.01935069E-05 6.87056138E-04-1.19935461E-05 1.09621438E-04
20 23 7.54246850E-05 6.06930739E-04-1.68106450E-06-1.41715010E-06 2.69544179E-06
20 24-2.29740269E-06 2.22479524E-06 1.84801873E-05-1.59940070E-05 1.23145329E-05
20 25-1.32099370E-05-4.83408830E-04-8.26074724E-05 1.26628112E-04-1.99559172E-05
20 26 2.17268195E-02 4.07263170E-03-3.39545388E-03 1.11375285E-03-4.71806836E-07
20 27 1.49437197E-06-1.02256513E-06-2.70115624E-06 1.17700911E-05-6.14650610E-06
20 28-1.26481591E-06 2.42884054E-05 3.22717476E-04 3.50962759E-04-1.67845297E-05
20 29-1.15747994E-05 2.03748981E-06-4.91608630E-07-4.08679040E-06-3.75286154E-05
20 30-8.99541411E-06 4.74908804E-06 1.59596588E-05 2.97587738E-04 3.35087761E-04
20 31 6.61334855E-05-6.68656178E-07-4.95031915E-03 9.18994353E-03-3.04216488E-03
20 32 3.77246640E-03 3.42113347E-06-4.64118508E-07-2.95701496E-06 3.73622346E-06
20 33 3.67442396E-06-6.68703020E-06-4.07792260E-07-1.71337599E-07 3.15414639E-06
20 34 1.63951826E-06-6.79945888E-07 3.41965237E-06-1.23311162E-05-1.00813876E-05
20 35 1.56478865E-06 5.34540636E-05 5.40027768E-05-2.18898360E-06 6.68812292E-06
20 36 1.17916765E-02 2.25582084E-03-3.13520265E-04 5.01752559E-04-1.03746401E-06
20 37 8.75502262E-08 9.49913787E-07-8.99344130E-07-3.25165745E-08-3.59208446E-06
20 38-4.70070660E-06 2.61569163E-05-9.02864940E-05-2.25222494E-04 4.84547915E-07
20 39-8.39561626E-06 2.04941808E-04 3.11501841E-04 6.17875725E-07-1.68747424E-06
20 40 8.27570354E-05-1.29409487E-05-3.33868484E-06-2.56360991E-07-2.27029260E-07
20 41 5.05512881E-06-5.87263347E-06-3.13981227E-05 9.76784275E-07-2.76442304E-05
20 42 2.13012650E-05 5.19113149E-05 4.18565393E-05 1.79694444E-04-4.03553507E-05
20 43 9.32702667E-04-5.38462064E-04 1.40563040E-03-8.86122202E-04 5.27029655E-06
20 44-4.97122631E-06-2.99070248E-07-1.30763688E-07 8.24782722E-06 4.48956076E-06
20 45 6.07083202E-06-4.63070280E-05 9.17042610E-04 2.51545761E-03-8.60541549E-08
20 46 3.31706072E-07-2.93532681E-04-9.10669831E-04 1.31950254E-06-1.50825112E-06
20 47 6.26896313E-06 2.12556548E-04-5.20440145E-07-1.88151987E-06 5.52803730E-06
20 48-2.42428847E-06 9.57528942E-06-9.45417740E-06-1.62979399E-07-2.63907913E-06
20 49-4.59218139E-05 3.00947184E-04 1.69435281E-04-4.56065114E-05 6.76174748E-05
20 50 4.31670262E-03 1.36435029E-02 6.75412608E-03-1.05343311E-02-1.95700720E-05
20 51 2.66272953E-05-7.05722328E-06-1.29519126E-05 1.94700141E-07 2.35581881E-05
20 52 1.62486638E-05-1.85959953E-04-8.63723701E-05-1.01167188E-03 3.33389852E-07
20 53 3.17796723E-06 1.11949691E-05-4.91483872E-06-1.48421156E-07-3.73293590E-05
20 54-5.90305590E-05 3.02104218E-05-6.17025435E-06 1.78633003E-04 4.14354886E-04
20 55-2.67563463E-04 3.98537588E-05-7.45586045E-03-4.09521085E-03 2.08088388E-03
20 56-2.37995602E-03 9.12166216E-06-5.28610117E-06-3.83556100E-06 3.97006704E-06
20 57 1.36045467E-05-5.37489534E-06-4.25442321E-07-8.14334079E-06-3.42974510E-05
20 58-4.58568094E-06-8.42379274E-07 1.07485412E-04 1.58693234E-04 1.56962578E-05
20 59 8.47069388E-06-6.11779727E-04-8.25658519E-04 3.23737695E-04-2.00001126E-06
20 60 1.29039809E-02-1.53324135E-03 8.36545278E-04-3.53462426E-03 4.96472976E-06
20 61 3.23582443E-06-8.20055419E-06 2.56346577E-05-2.74084737E-06-2.21798495E-05
20 62 2.92787480E-07 3.09574573E-06-3.30443081E-06 2.71587851E-06 5.21907421E-06
20 63-4.85985842E-05 1.09085225E-05-1.15279513E-05-2.20127062E-05 3.87336494E-04
20 64 1.12092233E-04-3.32083867E-05-4.02334454E-05-2.60061238E-03-2.61011898E-04
20 65 1.87227674E-05 1.11371171E-03-7.65831356E-06 6.02179497E-06 1.63651859E-06
20 66-4.29953084E-06-1.13070518E-05 6.15827097E-06-6.11374161E-07-4.27150313E-06
20 67-9.11317918E-06-1.09799940E-06 7.50464310E-06 3.56105263E-05 4.59467536E-05
20 68 5.95969541E-06-3.14629487E-05 1.36082848E-04-4.50227930E-04 2.60686249E-04
20 69 1.78667447E-04 9.88928516E-05 1.27603635E-03 8.04845012E-04-3.03283861E-04
20 70-3.69308482E-06 8.44145363E-06-4.74836881E-06-8.78064316E-06 3.02070707E-06
20 71 6.46468688E-06 1.85227547E-05 7.32837012E-06-1.16000595E-05 3.06397344E-06
20 72 4.26725040E-06 7.89163022E-05 5.77040050E-05-2.85484394E-05-1.15991404E-05
20 73-3.59845500E-04-6.57033197E-04-2.82345563E-05 1.30139930E-04 4.14638060E-03
20 74 5.26953868E-03 2.51550997E-03 5.36934539E-04-6.44099439E-07 1.35810008E-05
20 75-1.29369014E-05 1.23655077E-05-8.77354173E-06 1.40145255E-05 1.31318293E-05
20 76-7.01495005E-05 1.93646910E-03-3.47017012E-02-1.04965169E-06-1.74882241E-05
20 77-4.29677424E-04 8.45360941E-04-4.80538927E-06 8.28830551E-05-3.18104093E-04
20 78 1.17301361E-03-5.28476234E-08-5.72660167E-07 3.44635015E-06-1.41230053E-07
20 79-5.40579372E-07 8.22984711E-06-1.48893748E-05 3.59394623E-09 3.63509172E-06
20 80-2.06305344E-05 9.79296396E-05-1.31556047E-05-4.26285471E-05 5.63916630E-04
20 81-1.08005764E-03 1.22484878E-04-3.60517033E-04 2.47551649E-07 2.41007413E-06
20 82-2.65762578E-06 9.01430735E-06 9.35221247E-07 1.67702916E-06 5.05719486E-05
20 83 1.34181091E-04 9.67375590E-05-1.12649470E-04-7.23793070E-05-9.18064905E-04
20 84-6.63200110E-04 6.77094019E-04 4.60160783E-04 2.45900802E-04 4.05622555E-03
20 85-1.27425253E-03-1.33851445E-03-2.16871262E-01-1.38045844E-02 2.66675187E-02
20 86 5.08405190E-02 9.04962230E-05-1.39134751E-04 4.86385276E-05 2.22362773E-05
20 87-6.40662116E-05-9.00259638E-05 6.49787340E-04 6.22075373E-04 4.69932702E-06
20 88-6.63936035E-05-1.94113796E-05-7.20086818E-04-2.38356935E-05 5.35701916E-04
20 89-9.17749137E-05 5.12352478E-04-7.48114318E-04 8.57088273E-04 1.43798011E-03
20 90-7.40942341E-02 1.08310072E-02 1.12782735E-02-1.01749703E-02-6.50988774E-05
20 91-2.00189230E-04 2.65288108E-04-8.06763243E-05-1.66060876E-05-9.56738142E-05
20 92 1.05469805E-04-4.89480136E-04-9.65054556E-04-1.95274070E-03-4.34711037E-06
20 93-4.99292668E-04 1.52052754E-03-3.95360651E-03-1.03522286E-02-8.48055733E-03
20 94 6.25539024E-05-1.95241468E-04 4.00849791E-04-5.43245512E-05-3.74495987E-05
20 95 4.13928998E-04-6.62188766E-04 3.53947782E-03 4.19963844E-04 2.01449430E-04
20 96 3.22658878E-03 1.21085218E-01-1.53215689E-02 8.33047997E-03 1.96227594E-02
20 97 3.02184145E-04 3.81664373E-04-6.83848518E-04-9.51946997E-05-2.19289284E-04
20 98 4.19879298E-04-9.62848681E-05-2.16309523E-04-2.41995773E-03 4.21969285E-03
20 99 5.62807727E-01 4.63310241E-01 1.91315681E-04-7.97399656E-05 1.71890303E-04
20100 2.02874242E-02-1.71974439E-03 6.11132002E-04-8.87393086E-04-3.33535606E-02
20101 7.77644312E-03-3.47358074E-03 2.47491204E-03-1.32505584E-01 2.01406007E-02
20102-1.10862741E-02 7.17768705E-03 4.48022415E-05-1.74843001E-04 1.30040759E-04
20103-8.68886341E-06 6.19579179E-05-1.42932067E-04-9.36195803E-05 1.38701369E-03
20104 1.71492691E-03 6.19209546E-03-6.78807944E-05 7.79022291E-04 7.11045233E-04
20105-1.22257823E-03-4.17985989E-03-3.40743426E-03 4.55455645E-04-6.01973572E-05
20106-8.20256757E-05 2.80650427E-04-8.04599362E-04 5.60438832E-05 2.83586967E-05
20107 6.51184890E-04 4.54006812E-03-5.60817981E-04 9.50158312E-04 3.48177269E-01
20108 1.25351060E-02 5.16596462E-02-5.33287575E-02-6.37296172E-04 5.10982374E-04
20109 1.26313798E-04-5.62572641E-06 3.28331336E-04-1.36454703E-04-8.11308239E-05
20110-2.14248801E-04-7.58679641E-03 1.59146432E-02-1.39937694E-04-1.59342485E-04
20111-9.33769349E-05-7.46988388E-05-9.24849395E-05 1.46518338E-04 2.55703851E-04
20112 5.30231379E-04 3.60975881E-04-1.53865024E-03 2.01653828E-03-6.31661141E-03
20113 8.09258505E-04-2.14679783E-01 1.19102133E-02-6.22599561E-03-2.38447211E-02
20114 1.89484956E-04-1.37429350E-04-5.20556054E-05-1.09966157E-05 3.71734369E-04
20115 4.54250328E-05 2.49573538E-05-1.68646544E-06 2.00121950E-05 1.72038870E-05
20116 8.52866273E-06 3.33916864E-04-1.09718981E-04-9.25239984E-05-5.80934717E-05
20117-5.43498925E-03-7.65078462E-04-2.19569225E-03-1.16051173E-03 2.39744815E-02
20118-3.49530538E-03 4.24541625E-03 1.94538798E-03-1.77575781E-05 5.56988832E-05
20119-3.79413051E-05-8.10579214E-05 1.88891128E-05-4.53505424E-05-6.82375343E-05
20120 3.95586961E-04 8.57315740E-05 3.33901971E-03-1.66311299E-05 3.67857107E-04
20121-2.17682711E-05-9.06771865E-04-6.06380482E-06 3.98563431E-04 4.04103269E-04
20122-3.35794251E-03-1.31254376E-05 5.67639449E-06-4.61423064E-05-5.66200281E-05
20123-2.99673007E-05-2.25478664E-04 1.79555261E-04 2.45274248E-04 1.09018132E-04
20124 3.86048614E-03 1.06728635E-03-1.34830531E-03 6.54802447E-04 3.32295873E-02
20125 3.64814241E-03-8.38719018E-03 8.98157231E-03 7.01290316E-05-1.26434298E-04
20126 5.63052668E-05 3.25112390E-05 5.18911482E-05 1.71227050E-05 1.23282026E-06
20127-5.99167071E-05 2.26998803E-03 3.06082455E-02 3.56016096E-05-3.14875022E-04
20128 1.40232399E-04-4.21520629E-03 3.34725483E-05-4.07563376E-04 1.12159009E-03
20129-1.81477658E-03 1.94567834E-05 3.72760914E-05 4.90514728E-05-8.15134121E-05
20130 3.88459055E-05 2.42462295E-04-2.07449446E-04 4.33665325E-04-1.69346678E-04
20131-6.33036324E-03 7.00593903E-04 1.61541560E-03 1.51551915E-03 9.80197360E-02
20132-6.37179241E-03-1.66655129E-02 1.32009393E-03 5.08025604E-05-2.29542408E-05
20133-2.78483196E-05 4.39914576E-05-1.67666432E-05 2.11631916E-05 5.67674617E-05
20134 1.98018751E-05-2.33750309E-03 7.43561341E-05 1.03094493E-06 8.28762675E-06
20135 1.00603950E-05-1.34769835E-05 3.57992645E-06-8.87769721E-05-4.09081882E-05
20136 6.49155519E-05-9.81181406E-06 6.50882997E-04 2.71671671E-04-5.05498032E-04
20137 5.94659159E-05 3.90908844E-03-9.72215173E-04 3.78602097E-04 1.37447625E-03
20138-1.25840363E-05 1.70830025E-05-4.49896618E-06 6.13270920E-07-1.04307090E-05
20139 6.91180810E-06-1.94237744E-07-8.37097339E-06-5.53581119E-06 9.56181119E-07
20140-1.24813198E-06 1.09548938E-04 3.32670662E-05-1.98332652E-05 4.89554716E-06
20141-7.53054717E-04-1.86845412E-04 1.21026274E-04-2.31325581E-04-1.74568315E-03
20142-2.95593838E-03 2.77337816E-03-4.94760353E-04-9.56973657E-07-1.01496265E-05
20143 1.11066002E-05 8.30567853E-06-3.61781086E-06-5.53416848E-07-4.42112884E-07
20144-3.81277436E-06-6.98516130E-07-1.74156209E-06-2.91744041E-06 4.31562881E-05
20145 4.12741785E-06 2.27655556E-06 1.09767534E-05-1.27814566E-04-9.73679391E-05
20146 6.25040347E-05-1.38661803E-04 1.89012263E-03 1.88433853E-04-1.06342237E-03
20147-4.37159135E-04-6.59977495E-06 2.38682294E-06 4.21295201E-06-3.32989346E-06
20148 4.79892065E-06 2.79786287E-06 3.70167019E-07 3.05644189E-06-5.68876001E-07
20149 3.85669836E-06 4.24750163E-06-3.80367363E-05 1.17722671E-06-1.56357330E-05
20150-1.81423589E-05 1.41540898E-04 3.04980247E-05 4.58300952E-05 1.07583944E-04
20151-2.97773586E-03-5.63603035E-04-3.84934709E-05-4.20345962E-04 1.34473813E-06
20152 1.23785328E-07-1.46852346E-06-6.77234912E-06 6.40018008E-06-7.86753302E-06
20153-1.67442713E-04-1.76433128E-04 4.19522809E-05 6.06550597E-06-3.80852538E-05
20154 5.69245205E-04-1.34683213E-04-7.73322599E-05 4.83608400E-05-2.56479654E-03
20155-4.41530487E-04 2.08890746E-03 1.66831386E-03-1.34567373E-02 1.97405038E-03
20156-1.75876638E-03 3.36666392E-03 7.62334427E-05 7.96509194E-05-1.55884362E-04
20157-1.09473239E-05 1.61040751E-04-1.07531733E-04-1.03013337E-05-5.36796909E-05
20158-1.48674867E-03 3.72350147E-04 1.27600938E-05 1.86933982E-04 5.70369839E-04
20159-1.70178525E-03-7.89885187E-05 7.14929148E-04-4.57312487E-04-1.98056290E-03
20160 9.70310934E-07 6.19935867E-06 3.19466282E-05-3.80995814E-06 8.41597535E-06
20161-4.40852764E-06-1.37028464E-04 1.23844940E-05-3.15171893E-05-1.60397659E-04
20162 2.30077205E-04 1.25429171E-04 1.68695610E-04 1.28413241E-02 5.10903601E-03
20163 1.89065538E-04 7.74808409E-05-4.41590725E-05 1.34502870E-05 3.07087854E-05
20164 7.61655907E-06 9.98976110E-06 2.18592265E-06
21  1-2.73678649E-04-1.20462291E-04-2.66748280E-04 5.98907144E-05 2.24008320E-05
21  2-1.10959576E-03 1.07772780E-03-6.76464180E-05-2.70284369E-04 6.74522251E-03
21  3-4.77064518E-03-3.96931551E-03 3.95954781E-03 4.17985776E-02-4.18256523E-02
21  4-2.45554253E-03 3.70804210E-03-3.25459685E-04 3.27711049E-05 2.92688580E-04
21  5 1.79896401E-04-6.11430384E-05-2.69459590E-05-4.54447273E-04-2.96418246E-04
21  6-8.64755385E-05 5.86390425E-05-1.02870557E-05-6.39501240E-04 5.14693337E-04
21  7-3.13850469E-04 2.10671084E-04 5.02971756E-04 1.41237396E-03-2.27975980E-04
21  8-9.00870846E-04 3.25403395E-03 9.14764837E-03 1.33303469E-04 2.44794328E-03
21  9-7.73137426E-05-1.12718705E-04 1.90032447E-04 7.48209125E-05-1.86499181E-04
21 10 4.21538779E-05-2.83026745E-05-2.24648651E-04 2.86722517E-04-3.86002552E-03
21 11 5.86080011E-05-4.98514130E-04-1.35839021E-03 2.12535558E-03 1.51558471E-02
21 12 1.24905537E-02-8.36966661E-05-1.79280545E-05-2.36003777E-04 4.39911298E-04
21 13 8.15008382E-05-7.42064617E-06-4.61990270E-05 6.95334019E-03 1.28632345E-03
21 14-8.84730636E-04-4.25164543E-03 2.25589292E-02 1.17282996E-02-5.04537537E-03
21 15-1.64062203E-03 3.80756132E-04 3.60525588E-05-4.16808690E-04-1.05565192E-04
21 16-2.56824755E-04-1.91589062E-04-1.12637843E-04-1.46621504E-04 1.28731323E-03
21 17 5.00763913E-03 2.18039738E-03 1.76342662E-03 6.16217362E-05 7.35514258E-06
21 18-9.83951139E-06 3.27138406E-04-6.54615408E-05-2.01819552E-04-2.79432612E-04
21 19 1.03032785E-03-1.87395577E-03 4.41366448E-04-1.72000866E-03-7.89325115E-03
21 20-5.81075822E-03 2.08381609E-03 1.78096968E-03 1.32294155E-04 8.52693134E-05
21 21-2.17563469E-04 2.47878938E-04 2.83711825E-04 2.29624218E-04-1.23531206E-04
21 22 2.73689654E-04-2.76398745E-05 5.13596845E-04 3.60057965E-05-7.63039589E-04
21 23-1.63229772E-03-3.44370353E-03 1.93603583E-01 1.59357366E-01-2.11314436E-04
21 24-1.62624404E-04 4.04921858E-05 7.39775350E-03 7.63160113E-05-1.20571058E-04
21 25 4.80895421E-04-6.76679892E-03-3.79550021E-03-4.56321003E-04-4.00389168E-03
21 26-4.97406890E-02-1.12843494E-03 6.06316390E-03 7.80439532E-03 2.01663111E-05
21 27-1.34257952E-04 1.14091641E-04-4.14221170E-04 2.02677525E-04 1.72652228E-05
21 28-5.51557334E-06-9.25005415E-04-3.79774366E-04 6.86097532E-03 5.28443066E-01
21 29 4.34826733E-01-6.83645114E-07 1.58325922E-04-9.64600546E-06 1.94515350E-02
21 30 6.47351862E-04 2.40011703E-04 2.68775031E-04-2.82956071E-02-5.76219601E-03
21 31-3.77442875E-03-4.04760919E-03-1.49316984E-03 9.18524109E-03-4.83506811E-04
21 32 5.15883422E-05-3.39622693E-05 1.96136140E-04-1.62173871E-04-3.75387843E-04
21 33 1.18119523E-04 2.75112036E-04 2.25541688E-03 1.93488559E-03 3.30332685E-04
21 34-1.59822245E-04 9.21174236E-05-1.79425745E-04-6.91195384E-04 3.70007252E-04
21 35-1.94562988E-04 2.96222876E-03 1.86228589E-03 7.82336420E-04 1.23397233E-03
21 36 1.78377222E-02 3.63187751E-03-1.44159981E-03 1.38690301E-03-4.65645649E-04
21 37 1.91840328E-04 2.73805321E-04 5.27541742E-04-2.05112212E-04 1.49077748E-04
21 38-9.66566959E-05-6.14169421E-04-8.55560943E-04 7.26077388E-04-1.16742800E-04
21 39-2.84761359E-04 6.03024624E-04-3.71066950E-04-8.55387619E-05-3.33126309E-04
21 40 7.02002406E-04-3.30422900E-04 1.69531794E-03 1.45387415E-03-8.36249649E-05
21 41 3.75498558E-04 9.18379432E-05 1.39634275E-04 2.68614106E-04-8.06590731E-04
21 42-8.53128468E-05 2.17134062E-03 1.00907512E-03 1.19354338E-03-4.93587612E-05
21 43-8.16534084E-03-1.02543261E-03-3.19625432E-03-6.96535679E-04 3.50381848E-04
21 44-6.62564789E-04 3.12182941E-04 2.96054485E-04 1.16261993E-04-4.42768504E-04
21 45-8.54374415E-06-9.76705697E-04-2.01225307E-03-2.60532979E-03-5.67722458E-05
21 46-6.82034991E-04 1.46599025E-04 2.86740714E-04-1.60258984E-04-5.11238797E-05
21 47 7.51233386E-04-5.31224803E-04-4.50542113E-06-3.06221660E-05-5.55744307E-05
21 48-2.45705194E-06-7.85937561E-05 9.29423381E-04 2.30612137E-04-6.10859732E-05
21 49 3.34846232E-04-1.11961738E-02 2.41094361E-03 2.75249713E-04 2.88763569E-03
21 50-1.52257065E-02 2.24719725E-02 7.21161708E-04-1.02820898E-02 2.47011255E-05
21 51 5.05977128E-05-7.52988383E-05-9.39501288E-06-1.05995986E-04 3.63419529E-05
21 52-3.81895905E-05 6.24408641E-04-4.41504841E-03 3.79618875E-03 1.21522014E-06
21 53 1.32276980E-05-7.95284996E-06 6.39936187E-06 5.00915217E-06-1.72660405E-04
21 54 5.49690213E-05-2.87487989E-05-2.34918735E-05 1.39852265E-03-7.48206950E-04
21 55 4.07555644E-04 2.13432791E-04-5.27264137E-03 3.06385733E-03-6.28274090E-04
21 56 6.72231336E-04 1.20277313E-05-7.41954980E-06-4.60818151E-06-2.28258762E-05
21 57 7.78545684E-06-1.09734265E-05-1.40702814E-07-7.68342450E-06-2.74438547E-06
21 58-3.85832831E-06 5.64808233E-06 1.12603802E-04 4.11011272E-06 2.54257671E-05
21 59-3.07789641E-05-5.68573771E-04 2.23705047E-04-4.20824909E-04 2.81622586E-04
21 60 1.10705704E-03-2.06246511E-03 3.19718762E-03-1.78143707E-04-4.40561079E-06
21 61 3.70148707E-06 7.04123713E-07 8.43730934E-06-1.31668191E-05 1.43708434E-05
21 62 2.84896415E-07 2.17084015E-06-2.34935923E-06 3.79798973E-06 7.72066956E-06
21 63-2.28070844E-05 1.33881328E-05-1.70807757E-05-3.45889189E-05 2.10582032E-04
21 64-1.21937388E-04 7.72617025E-05 8.51259782E-05-4.19559279E-03 1.07501105E-03
21 65-4.86755060E-04 7.49244599E-04-2.38030515E-06-4.02915411E-06 6.40945926E-06
21 66 3.28386460E-06 4.30729999E-07-4.62534830E-06 1.95840249E-08-2.33731531E-07
21 67 1.14124067E-06 8.71219443E-07-6.51579654E-06 6.96195891E-06-4.58550096E-06
21 68-3.20172620E-06 2.84371282E-05-2.07487856E-04 5.65824095E-05-4.27819736E-05
21 69-1.47510267E-04 6.82234010E-04 9.64388801E-05-4.78357063E-04 8.52960896E-04
21 70 2.34457742E-06 1.50616829E-06-3.85074572E-06-3.91279666E-06 6.70000066E-06
21 71-1.45919858E-06-1.24075652E-04-6.12024727E-05-4.31173072E-05-3.03262064E-05
21 72 9.11382594E-06-3.04712254E-04 2.39813830E-04 1.43567968E-04-3.51954169E-05
21 73 2.32323631E-03-1.44672290E-03-9.07756541E-04-7.96163076E-04 1.85450400E-02
21 74 3.54730874E-03-4.39533646E-03-3.23174832E-03 3.09831765E-05-3.46945629E-05
21 75 3.71138642E-06-3.94566228E-05 8.16586693E-05 6.70274129E-05-2.48997675E-06
21 76-2.53832244E-04 1.64746415E-03-7.61560761E-03 2.67415779E-05-2.99140699E-04
21 77-3.34144835E-04 3.86518600E-03 2.59999621E-05-3.83497055E-04-1.10889939E-03
21 78-2.82977522E-03-3.57544908E-07-1.03667276E-05 7.75316908E-07 2.06264617E-05
21 79-5.91727534E-06 1.93185182E-04-1.66348234E-05-9.05749724E-05 5.01686330E-05
21 80-9.97539860E-04 6.63958751E-04 2.26739815E-05-1.24524398E-03-8.07084217E-03
21 81 3.59586595E-03-3.57121403E-04-9.85318247E-04 1.63983089E-05 3.83337628E-05
21 82-5.47320717E-05 4.60858329E-06 8.74368061E-05-5.35902821E-05 8.53344260E-07
21 83 1.87555464E-06-1.13087387E-05-1.01184212E-05-4.64948000E-06 1.49510535E-05
21 84 6.44623792E-05 5.55701570E-05 2.73144896E-05-8.59207117E-04 1.77031999E-04
21 85-7.64674316E-04-2.20241816E-04 1.25738202E-03 1.82739830E-03-1.75786963E-03
21 86-4.68305514E-03-1.18934706E-05 1.31255308E-05-1.23206017E-06-8.54589159E-06
21 87-4.85155231E-06 8.61947260E-06-1.23858905E-05-1.36937609E-05 1.72404685E-06
21 88-2.77288796E-06 1.76765013E-06 3.03057322E-05-9.39243362E-06 1.32341863E-05
21 89-3.25301478E-06 1.82476699E-04-4.64582070E-05-4.78568319E-05 1.25110430E-04
21 90 6.87391616E-03-2.13043700E-03 2.82061688E-03 2.40296682E-03 2.96115964E-08
21 91 6.02249948E-07-6.31861545E-07 1.82161197E-06-2.05800205E-06-1.39724508E-06
21 92 1.46046043E-06-7.07817950E-06 2.78202500E-04 2.71482185E-04 1.45168225E-06
21 93-7.25720813E-06 1.03638617E-04 4.82582002E-05-2.60692073E-06-2.71597350E-06
21 94 3.40564454E-06-3.09874690E-06 1.20853181E-06 5.68082480E-06-1.49888801E-05
21 95 1.29729544E-05-5.58347699E-06-1.38507289E-04 8.01487691E-05-6.02824604E-05
21 96-1.05340283E-04-8.01825845E-03 1.36173623E-03 2.18511660E-03-3.88371139E-03
21 97 3.08074386E-07-1.34387715E-06 1.03580276E-06-1.38696673E-06-1.19729612E-06
21 98 4.54874490E-06 3.25007165E-06-3.41859028E-05-5.06849355E-05-4.23358779E-04
21 99 1.60777749E-05 1.53128090E-05 3.12972275E-06-4.27268453E-07-8.15772730E-07
21100-3.23809811E-05-1.67992020E-05 1.91023856E-06 3.13274914E-06 5.19407068E-04
21101-2.32931575E-04 6.93280258E-05-5.07170286E-07 1.61432194E-02-3.22887974E-03
21102-2.66553044E-04-2.54607444E-03 7.54371207E-06-5.04685244E-06-2.49685963E-06
21103-1.16096855E-06-6.15832711E-07-3.04272768E-06 1.36517948E-06-1.74604057E-05
21104 6.16498113E-05 1.17528830E-03 1.40703183E-08-5.69099202E-06 2.18192149E-05
21105-3.09712827E-04-2.30247598E-06-3.18143641E-06-5.41926518E-06 4.21200099E-06
21106-8.87463776E-07 3.83750739E-05 3.19710777E-05-2.38685173E-05 4.83911441E-06
21107-9.53137272E-04-2.50531445E-04-3.52346790E-05 2.30600547E-04-3.14454723E-02
21108-6.45436897E-04 2.46272903E-03 9.64879617E-03-2.26204190E-06 4.56327040E-06
21109-2.30122849E-06 1.83357765E-06-1.26075747E-06-7.87586963E-06 8.36234313E-06
21110-6.65431985E-05 7.89453087E-04 2.01808289E-04 2.05421306E-06 2.21479955E-06
21111-9.19448410E-06 5.50859349E-06 5.54852674E-06-1.11914996E-05 4.43623429E-05
21112-2.60625288E-05-2.58915081E-05 2.27816616E-04-1.08559157E-04 2.15898677E-04
21113 3.32645871E-04 4.53109971E-02-6.90677560E-03 9.19979615E-03 5.81860339E-03
21114-7.44138297E-06-3.11272792E-06 1.05541109E-05 2.95824010E-06 2.35446626E-06
21115 2.32499305E-06 1.25274984E-05 5.65177351E-06-4.58401321E-07 2.01175686E-06
21116 1.05208774E-06 5.63844153E-05 5.09483455E-07-1.24079204E-06-3.19750951E-06
21117-3.10290678E-04 9.87892343E-05 2.18383891E-05-6.92368059E-05 7.74041762E-03
21118 6.33155019E-04 2.38123208E-03 5.06898540E-04-2.77962427E-06 2.21671824E-06
21119 5.62906026E-07 1.01872766E-06 3.11929431E-06-3.31308122E-06-3.72183896E-07
21120 1.50442953E-05-9.60026669E-05 3.71596353E-05-5.59152522E-06 4.28324943E-05
21121-3.06981065E-04 8.65758722E-04-8.99397760E-06 7.30267042E-05-1.75085671E-04
21122 5.13070407E-04-1.16130302E-05-2.71590099E-06-1.38832204E-06-5.22956844E-06
21123-1.37430983E-05-9.07649302E-05 1.44852179E-05 2.46182940E-05 4.92689937E-05
21124 5.75540662E-04-3.71264066E-04-1.19781977E-04-2.05284576E-04-2.85989556E-02
21125-5.31138894E-03 7.92884410E-04-7.57482000E-03-5.13540485E-07-1.45072470E-05
21126 1.50207874E-05-5.91215920E-06-1.47715768E-05 5.77188457E-06 6.07193211E-06
21127-4.88391404E-05 1.27180204E-03 3.34357368E-03 5.71356488E-06-4.79819492E-05
21128-2.51161523E-04-5.26576607E-04 1.12823700E-05-1.37157182E-04 1.17613668E-04
21129-2.42870530E-03-1.27883382E-06-3.78412733E-06 1.41799877E-06-6.02422497E-07
21130 7.14413976E-06 1.10072293E-05-9.18415450E-06 4.21722147E-06-3.80277850E-05
21131 9.40961978E-05-3.77444062E-05 4.30724400E-05 5.39536750E-04-1.41814930E-02
21132-4.82549331E-04 2.00510223E-03 5.58320533E-03 2.42717638E-06-5.61297684E-06
21133 3.18580047E-06 4.72572849E-06 4.55342990E-07-3.80173639E-06 1.52359631E-05
21134-1.52135743E-04 4.75724684E-04-7.24175299E-04-8.20466712E-08-5.40990350E-07
21135-2.65707946E-07 2.43092237E-06-1.82227951E-06 4.18924799E-06 2.72255332E-06
21136-1.18529498E-05 7.99615888E-06 3.49626213E-05-3.77092647E-05 5.03796587E-05
21137-4.56731044E-05-6.53085204E-05 9.49979062E-04-1.15393249E-03-5.22904213E-04
21138 8.39369118E-07-6.36811534E-08-7.75687965E-07 2.85764291E-07-2.48749165E-06
21139 7.30467988E-07-3.74924876E-08-2.29122883E-08 5.92540211E-06 2.65209304E-06
21140-3.72778959E-06-2.22965571E-06-2.46469644E-05-1.23442749E-05 1.53983046E-05
21141-1.98322511E-05 1.14404037E-04-7.65927594E-05-1.12234723E-04 7.45281596E-04
21142 5.55215124E-04 4.71232255E-06-1.44154163E-03 4.93302388E-06 7.24125670E-07
21143-5.65714955E-06 2.88822663E-06-6.57239206E-06-1.16066337E-06 9.41098274E-08
21144 9.16987024E-07-9.32142434E-07-4.73590966E-07-1.79574260E-06-1.37921573E-05
21145 4.61603262E-06 1.12207712E-06 8.54593082E-06 1.27646274E-04-5.19632799E-05
21146-8.30350797E-06-8.37803087E-05 9.45087832E-04-2.61895711E-04-3.59446788E-05
21147 2.30611333E-04 3.63866249E-06-5.58097970E-06 1.94231722E-06 3.07086620E-06
21148 3.77564264E-06-1.38474649E-06-2.98101313E-07-2.09216336E-06 6.29248099E-06
21149-2.61444088E-06-2.58863562E-08 1.90244705E-05-2.94032906E-05 9.85209471E-06
21150-2.33813576E-07-5.66486699E-05 1.64782091E-04-4.19300321E-05 3.43402372E-05
21151 7.40819820E-04-2.72196210E-04-4.39875919E-04 2.95413571E-04-1.27252998E-06
21152 1.78231804E-06-5.09788060E-07-2.64403763E-06 2.20310919E-06-2.62215557E-06
21153-9.07513294E-06-1.02841662E-05-2.35027205E-06-6.01884310E-06 1.13750667E-06
21154 1.88064659E-05 4.51551047E-06 2.72707674E-05-9.37725109E-06 1.43998908E-04
21155-7.45519567E-05 6.16875699E-06-1.92324831E-04-2.96610123E-03 6.22745515E-05
21156 7.61916093E-04 1.71757382E-03-5.67024358E-06 1.72570242E-06 3.94454116E-06
21157-1.21446821E-06-2.03048863E-06-7.71793604E-06 1.43224196E-05-1.11035402E-04
21158 9.59560341E-04-4.34637127E-04-4.46167101E-07 5.76907599E-06 5.38045950E-04
21159-2.98854928E-04 8.05453633E-06-5.63172373E-05 8.94103790E-04-3.66106764E-04
21160-3.62048596E-08 5.28626285E-07 6.89494831E-06-2.63142238E-06-1.46154030E-06
21161-1.63601412E-05-3.29602031E-05 1.39639725E-05 6.57914819E-06 1.99187395E-04
21162 1.79652175E-04-1.01744580E-04-1.91558466E-05 1.13841927E-03 2.54056605E-03
21163 1.53398029E-03 1.00260865E-04 7.27318062E-06-6.60685059E-06-6.66330033E-07
21164-3.81222603E-06-1.41384257E-06 2.77211811E-06
22  1-9.22182307E-04-7.03034686E-04-3.22396032E-04 1.42232864E-04-1.08924096E-05
22  2-7.96158268E-04 4.39572585E-04-2.03625472E-04-7.20062330E-05 1.35077277E-02
22  3-6.89492059E-03 8.25896682E-04 4.57902760E-03-6.25810512E-02 3.15349170E-02
22  4 8.37127923E-03-1.22663316E-02-3.39512900E-04-9.58952886E-06 3.49102428E-04
22  5 3.23150136E-04-1.60719877E-04 3.77156250E-05 7.66757282E-05 4.25932419E-05
22  6 7.44383273E-05-6.15019828E-06-1.70312629E-05 2.26635383E-04-3.34947840E-04
22  7-1.13204653E-05 7.92097969E-05-2.37820671E-03-5.06178679E-05-4.23448205E-04
22  8 5.93451960E-06 2.70920519E-02 6.91072586E-03 1.22774602E-03-2.27992201E-04
22  9 9.00830288E-05-6.80751826E-06-8.32755106E-05-1.83205991E-04 1.82382135E-05
22 10-5.78439170E-05 4.45432175E-06 3.15091099E-04 1.03966158E-03-1.37944925E-03
22 11 8.70861013E-06 1.90985850E-04 1.39308377E-03-5.97367734E-04-4.68534924E-03
22 12-3.91131992E-03-2.91766067E-05-7.57828579E-05 2.59968433E-04-1.08583123E-04
22 13 9.91601859E-05 3.84928386E-04-6.87110582E-04-4.56518780E-03 3.25614682E-03
22 14-4.66680772E-04 1.39804645E-03-3.31211365E-02 5.10895246E-04-3.48697148E-03
22 15 5.30492604E-03-1.01884673E-04-3.45194103E-04 4.47078777E-04 1.72571425E-04
22 16-4.10457023E-04-2.91966891E-04-1.61700305E-04 1.12481725E-03 8.58471352E-04
22 17 1.14257088E-03 4.90842352E-03 4.08255478E-03 2.22345686E-05-1.91811223E-04
22 18-2.71496387E-04 3.27917067E-04 1.75753296E-04 2.96676082E-04 1.16365020E-04
22 19 9.78421603E-03 1.66856055E-03-2.56819959E-03-3.18060727E-03 2.39509293E-02
22 20 2.29258098E-03-7.11316107E-03-7.39643287E-04 4.72737057E-04-2.74726856E-06
22 21-4.69989789E-04-8.02065029E-05 7.27663450E-05-4.28513102E-04-9.02572456E-06
22 22-8.82631083E-04 3.45951752E-04 2.61063419E-04-1.29993542E-04-5.30739841E-04
22 23-4.89863134E-04 2.13229390E-03 5.28588905E-01 4.35022350E-01 1.63892468E-04
22 24 2.22949508E-04-9.95187350E-05 2.00100742E-02-3.12148071E-04-1.01497426E-03
22 25 1.51781410E-03-4.05892682E-02 1.33361782E-03 9.44014494E-03-1.03863499E-02
22 26 3.28013053E-02 1.21596823E-02-1.14102720E-02 7.41119513E-03 1.11242149E-05
22 27-3.90738687E-05 2.79496538E-05 1.27588059E-04-1.52650366E-04-1.00749679E-04
22 28 8.08999466E-05-2.16686824E-04 1.09936318E-03 7.88629509E-03-1.93605626E-01
22 29-1.59280324E-01 2.67264249E-04 2.39333945E-04 2.68062926E-05-7.32309589E-03
22 30-4.07330563E-04-4.43700542E-04-3.24784940E-04 2.38488950E-02 6.86085889E-03
22 31 4.27476230E-03 6.35527182E-04 1.71089458E-02 1.47507597E-02 4.85144993E-03
22 32 1.32955859E-02 6.22923717E-05-1.35432051E-04 7.31396789E-05-6.18417265E-04
22 33-5.91334730E-05 1.48565522E-04-9.92704519E-04-7.78443408E-04-3.75532875E-05
22 34 3.05416311E-05 1.56838269E-06-2.93953629E-04-2.81854407E-04-3.35494472E-05
22 35-1.28757342E-04-1.90274844E-03-1.27935754E-03-1.24043195E-04-2.19005583E-05
22 36 1.58550569E-02 3.42721577E-03 2.80194826E-05-9.09659552E-04 3.02318139E-05
22 37 1.27517843E-04-1.57749657E-04-2.68941293E-05 2.04941467E-05-9.01834580E-05
22 38 4.47917499E-05-1.01301497E-04-1.35122119E-03-7.15642000E-04-2.13160981E-06
22 39-7.65068603E-05-2.45435230E-04 1.47644285E-03 1.03935516E-04-1.55288423E-05
22 40-6.34966923E-04-1.74647209E-03-6.85419343E-04-5.61927074E-04 3.18693664E-05
22 41-6.29436315E-06-1.64404346E-05 1.58388883E-04-6.32332713E-05-3.33950729E-04
22 42-6.24931837E-05-4.74198748E-03-1.31937967E-03-1.81335074E-03-8.78605955E-04
22 43 1.22615083E-02-1.22867166E-03 4.59897349E-03 6.04975506E-04 6.99748019E-05
22 44 1.54404774E-05-8.54152793E-05-1.17237097E-04-1.54950938E-04-1.45853580E-05
22 45 1.63160232E-05 4.01035352E-04 1.41971695E-03 3.58791542E-03 7.17141435E-05
22 46 2.54576393E-04-1.32103982E-03 4.94349054E-04-2.36213356E-05 1.98028771E-04
22 47-1.16954076E-03-2.93528074E-04 2.92449417E-05 5.90180211E-05 5.60543554E-05
22 48 5.58146451E-05-3.85776948E-05-1.93495496E-04-2.71614699E-05-3.13783951E-04
22 49 2.87251028E-04-2.67530389E-03-1.60007837E-03 6.90627382E-04 2.82130780E-03
22 50 9.96219065E-03 3.46128784E-02 4.30080362E-03-1.36889301E-02 3.57996867E-04
22 51-1.76266050E-04-1.81730817E-04-2.16508975E-05-1.06891450E-04 3.53230319E-05
22 52 1.00633070E-04-6.36767840E-05-3.78801201E-03-4.19716868E-03 3.77315387E-07
22 53 3.91053570E-06-1.61855511E-05 1.00870932E-05 1.08767269E-06-4.72042260E-05
22 54 9.03291142E-05-4.17737776E-05 8.09199683E-06 6.20863624E-04-5.59552574E-04
22 55 3.41012914E-04-6.21568524E-05 1.50378158E-03-2.03446890E-04 2.02613496E-04
22 56 3.97305000E-03 7.30233871E-06-5.05204172E-06-2.25029699E-06-1.01938693E-05
22 57 1.41051272E-05-1.43270448E-05-3.66265087E-07-1.39625386E-05 2.18935308E-05
22 58-1.12051618E-05 9.25684037E-06 1.63683688E-04-1.12603876E-04 6.32994524E-05
22 59-5.13190268E-05-6.15269698E-04 6.46020784E-04-5.13228770E-04 1.18019913E-04
22 60-1.45964240E-02 9.30976820E-04-3.22813081E-03-6.48747380E-04-7.96584197E-06
22 61 6.98415331E-06 9.81688660E-07 6.76146431E-06-9.14765829E-06 1.77165204E-06
22 62-1.90739834E-07-1.71687557E-06 4.47386126E-06 7.13549438E-07 6.59763031E-06
22 63 1.66719719E-05-1.93941268E-05-3.96829125E-06-3.25630285E-05 9.01628413E-05
22 64 1.89419633E-05 8.27626198E-06 2.97568126E-05 1.88251462E-03 4.33058462E-04
22 65-1.10739939E-03-3.73786481E-05 2.01477368E-06-6.98426210E-06 4.96948842E-06
22 66 1.22436697E-05 1.35906127E-07 4.07004817E-06 5.21023512E-08 3.05254914E-08
22 67 2.13086194E-06-3.34092859E-06-4.92592087E-06-3.36970119E-06-9.44549106E-06
22 68 1.41638990E-05 2.12699196E-05-2.39227196E-04 5.82468267E-05-1.22334996E-04
22 69-1.03780003E-04-4.10261905E-05 2.85423831E-04 2.06268965E-04 3.65690085E-04
22 70 3.31206766E-06 3.89398653E-06-7.20605418E-06-9.60667265E-06 2.10287081E-06
22 71-1.82544625E-06-1.00441838E-04-5.75303649E-05-5.00124120E-05-2.03132853E-05
22 72 2.85114086E-05-6.35100381E-05 3.22465518E-04 1.00899818E-04-1.25590281E-04
22 73-4.08740876E-04-2.47904133E-04 1.04476891E-04-4.91109647E-04-3.27778253E-02
22 74 1.60954125E-04 8.50064733E-03-6.06224150E-03 3.24089212E-05 2.60326208E-05
22 75-5.84415420E-05-1.64318990E-04 7.13574673E-05 8.33991828E-05-4.58434355E-05
22 76-1.30240656E-04 1.48742733E-03-5.75977827E-04 3.66506024E-05-2.75071762E-04
22 77 1.85247300E-03 1.23245808E-03 2.97377153E-05-3.64225485E-05-8.03798062E-05
22 78-5.28230844E-03 3.08550982E-06 1.72946084E-05-1.84556995E-05 5.71637062E-05
22 79 3.10127199E-05-6.90258658E-05 8.93880964E-05-2.67904315E-04-1.45296945E-04
22 80-7.35121954E-04 2.74656007E-04 5.53273421E-04-8.46653550E-05 6.17290897E-03
22 81-2.69839970E-03 7.90301903E-04 2.03105436E-03 8.26874983E-05-2.39335984E-05
22 82-5.87538999E-05-1.93014932E-05 3.09717761E-05-2.37477809E-05 1.09683648E-06
22 83 2.40043002E-06-1.23977340E-05-9.43430032E-06-1.56078966E-05 1.50966696E-05
22 84 6.55377582E-05 5.90269562E-05 8.61472651E-05-1.03940593E-03 3.06924567E-04
22 85-9.94680533E-04-7.33020065E-04-8.79753383E-03 7.59375210E-03-1.37826306E-02
22 86 2.05999579E-03-1.13037709E-05 2.21936991E-05-1.08899283E-05-3.01183568E-06
22 87-9.89661127E-06 1.29962688E-05-1.34932280E-05-1.51968485E-05 6.66211758E-06
22 88 2.28950953E-06-1.97862346E-06 4.18890339E-05-3.24278213E-05-9.28891939E-06
22 89 1.91011317E-05 1.03750763E-04 1.57624084E-04 1.09724915E-04-5.25018754E-05
22 90 7.13874256E-03-4.92551408E-04 1.07909183E-04 1.16196243E-03 8.95666389E-06
22 91-8.73164888E-07-8.08349900E-06 5.03526026E-06 1.44270000E-06 3.98798484E-06
22 92 4.18944327E-07-2.85557145E-05-2.98857666E-04 4.40079689E-04-6.94619747E-06
22 93 5.99295790E-05-7.47725026E-04-6.96912447E-04-4.54287070E-06-4.44811752E-06
22 94 6.82060829E-06-4.35947118E-06 2.33654050E-06-1.05267014E-05-3.16914939E-05
22 95 2.27992156E-05-7.44487589E-06 3.10022763E-04-1.17415634E-04-2.45877981E-04
22 96 4.12983615E-05-9.00140692E-03 1.39942311E-03-1.12740806E-03-1.11937358E-03
22 97 1.87219328E-06-7.80670631E-06 5.93451303E-06 5.44506665E-06 2.00884176E-06
22 98 6.96101723E-06-5.23611070E-07-3.16797251E-05-2.02009782E-04-2.61307795E-04
22 99-4.00516642E-06-4.05218217E-06 6.88796793E-06 5.14405706E-07 5.43424366E-07
22100 7.77090715E-06-3.99710150E-05-7.61857540E-07-1.71762491E-06 1.86753791E-04
22101 1.74885696E-05 9.35676297E-05 1.91774553E-04 1.30157506E-03 4.32775487E-04
22102 1.65634589E-04 4.15560332E-04 5.31906203E-06 7.31810569E-08-5.39224309E-06
22103 2.45815951E-06-3.99385671E-06-7.14469618E-07 7.76965061E-07-1.80441312E-05
22104-3.04001926E-04-1.05515009E-03-1.84691030E-06 1.94264342E-05-2.21216176E-05
22105 4.75415028E-06-4.65562402E-06-6.72876747E-06-1.34314098E-05 3.54299968E-06
22106-5.00118673E-06 7.55321673E-05 6.79191562E-05-1.86995073E-05 2.04733012E-05
22107-1.37590382E-03-1.03455568E-04-3.26074651E-04 2.64289991E-04-2.07461727E-02
22108-6.98495095E-04-5.55955908E-03-1.49743480E-03-6.53339781E-07-2.34941837E-06
22109 3.00275815E-06 1.77422867E-06-6.15001939E-07-4.26525218E-06 4.60646200E-06
22110-1.42051475E-05 1.80878311E-04-4.83885772E-04 3.32764154E-06 3.37200119E-06
22111-1.65761056E-05 2.19101283E-06 1.47210422E-05-4.47357273E-06 8.24229107E-05
22112-1.31868913E-05-6.64243351E-05-3.40865924E-04-2.57157257E-04 2.34048372E-05
22113 8.67646103E-04 7.09070294E-03 3.29846810E-03 9.99618322E-03 2.32837753E-03
22114-1.43597424E-05-4.92188384E-06 1.92816263E-05-4.62089388E-06 3.80187716E-06
22115 6.50634179E-06 9.40753903E-06 4.10343219E-06-2.69338294E-07 3.07331575E-06
22116 2.63011125E-06 4.25098052E-05-4.16339159E-06-4.09252669E-06-8.31887323E-06
22117-8.00244113E-05 1.45532983E-04 1.21033735E-04-1.47483949E-04 7.19385222E-03
22118-2.75908513E-04 1.16190080E-03 1.88074486E-04-7.08790140E-06 6.45698620E-06
22119 6.30915200E-07 1.34023280E-05-6.01769739E-07-1.74200582E-05 7.65119015E-07
22120 1.12421862E-05 1.28398403E-04-1.45746792E-04-3.99026788E-06 9.62467771E-06
22121 1.08074853E-04 3.70150332E-04 6.55223087E-08 1.83280676E-05 5.57916169E-04
22122 6.57235319E-05-4.52105275E-06 3.39492135E-07 2.40855482E-05-1.12473342E-05
22123-1.73911342E-05-7.00275273E-05-1.04379150E-04 4.46082453E-05 6.54981531E-05
22124 9.46239803E-04 3.97076435E-04-4.87556273E-04-2.56616468E-04-2.34721031E-03
22125-2.25191946E-03-3.93888014E-03-5.90077383E-04 4.41665449E-06-3.70509106E-05
22126 3.26342562E-05-1.09672268E-05 8.76408264E-06-2.57220689E-06-3.20939066E-05
22127 3.07928605E-04-3.04992886E-04 8.08765903E-03 7.82012030E-06 7.17365300E-05
22128-1.88681115E-03-7.38363002E-03 2.78522933E-06-1.20291177E-04-3.43211269E-04
22129-5.52622180E-04-7.66519591E-07-2.13822940E-06-3.46487582E-06-4.41221521E-07
22130 4.94783190E-06 1.10271189E-05 1.74018274E-05-2.77709572E-06-2.85027234E-05
22131-1.61779101E-04-6.67278113E-07-3.88229516E-05 5.20095363E-04 6.89389699E-03
22132-3.01859600E-03 4.90262279E-06 3.25637155E-03-3.41012828E-06-1.24161644E-05
22133 1.58262926E-05 5.21185437E-06-6.72215895E-06-3.12972682E-06 1.82382402E-06
22134-4.12125773E-05 2.76899751E-05-5.50288178E-04-1.85658830E-07-1.55571167E-06
22135 1.02485484E-06 4.30405583E-08 7.64123641E-08 1.73220130E-05-6.09209773E-06
22136 1.38596031E-06-5.82330919E-07-1.74742387E-04 7.73559780E-05-2.50701722E-05
22137-1.73626864E-06 3.51078860E-04-3.87470587E-05-1.62688656E-03-9.44105844E-05
22138 1.72800942E-06 1.19239703E-06-2.92040645E-06 1.22482345E-07 8.80130569E-07
22139 1.06638632E-06-8.92558731E-08-2.67821270E-06 4.51216868E-06 1.97690525E-06
22140-3.43955383E-06 2.80182044E-05-1.90178057E-05-8.81961931E-06 1.50425509E-05
22141-1.31963399E-04-4.87692790E-05 6.70909421E-05-2.33699210E-04 7.26230695E-03
22142-1.12578570E-04-7.98068269E-04 7.76851264E-04 2.81732544E-06-2.37064017E-07
22143-2.58026142E-06-3.71682305E-06-4.38750891E-06-5.61172427E-08-1.30384756E-08
22144-8.32651293E-08 1.64345183E-06 3.99469471E-06-1.52354935E-06-1.80482838E-06
22145-7.33775444E-06-1.85844619E-05 6.21346400E-06 1.20918122E-04 7.99618106E-07
22146 6.91591010E-05-8.65523664E-05-1.65071358E-03 1.13735860E-04-5.25960161E-04
22147 5.92476515E-04-4.34120458E-07-1.65985010E-06 2.09397056E-06 2.95850722E-06
22148 2.18122966E-06 4.49602974E-07-2.24982879E-07-1.99151634E-06 1.10816061E-06
22149 2.67412074E-06-2.74144946E-06 2.32266261E-05-3.19215917E-06-1.25442676E-05
22150 1.17704365E-05-1.61892242E-04-4.19584928E-05 8.23253632E-05-3.58139686E-05
22151-7.63823313E-04-1.37351222E-04-2.09089111E-04-1.56413489E-04-1.37022868E-06
22152-7.16024138E-07 2.08625282E-06 2.60196037E-06 5.78816590E-07 1.42070589E-06
22153-8.73994106E-06-1.02558782E-05-1.15197657E-06-1.35112181E-06-6.12425527E-07
22154 1.86956612E-05-6.54589996E-06 6.03725460E-06-3.44073812E-06 3.41368207E-04
22155 6.60119596E-05 2.14119490E-04-3.61187437E-04 1.06124328E-03-1.71903802E-03
22156 5.87051783E-04-4.54325590E-04-1.54382247E-05 3.74117363E-06 1.16970511E-05
22157-1.39554533E-05 1.40560450E-06-1.18613762E-05 1.80840535E-05-1.60279608E-04
22158 8.56521244E-04 2.05683273E-04 2.17545845E-06-2.66142992E-05 1.78950599E-04
22159 1.40334300E-03 6.53121764E-06-2.60236369E-05 4.22775624E-04-4.22077029E-04
22160-1.59714119E-07-4.08332191E-07 7.15673285E-06 4.25687808E-06-4.72457589E-06
22161-8.40486833E-06-3.46263912E-05-1.63294460E-05 2.43010439E-05 1.92564925E-04
22162 1.83900817E-04 7.03797572E-05-1.01793116E-04 3.15414652E-03 3.90597535E-03
22163 4.97306903E-04 1.41841612E-03 4.35343708E-06-5.39734755E-06 1.04391047E-06
22164-5.47050910E-06-2.57821608E-06 1.53372371E-06
23  1 1.06780672E-05 1.14457386E-05 2.30054211E-05-3.95881421E-05 4.22004861E-05
23  2 1.38423265E-04-3.80186175E-05 1.83711994E-04-2.22281481E-04-2.82142078E-03
23  3 4.64445848E-04-5.27612109E-04-5.30932905E-04-1.01734168E-01 1.98706866E-02
23  4 6.68563356E-03-1.85849292E-02 9.10083447E-05 4.71607176E-06-9.57244164E-05
23  5-1.20841576E-04 9.66425367E-07-5.12719776E-05 3.05492580E-02 2.52556835E-02
23  6-3.15523728E-04 1.51417916E-04-6.93349126E-05 1.04306411E-04 4.65883507E-04
23  7-1.51456376E-04 1.10797985E-05 1.33803392E-02-1.30742506E-03 3.39712876E-03
23  8-4.47399242E-03-2.91344021E-02 3.81922358E-03-3.01015109E-03 5.20268294E-03
23  9-3.14690508E-04 7.11648381E-05 2.43525670E-04 5.39428446E-04-3.12287750E-04
23 10-1.78859540E-05-7.17096337E-05-7.38950444E-04 2.09722709E-03-8.25978084E-04
23 11-6.23675452E-05-1.08570503E-03 1.72006579E-03 4.30802765E-04 5.61868691E-01
23 12 4.62402721E-01-1.72764253E-05-1.27590541E-05 2.33049097E-04 2.10344257E-02
23 13 1.17341642E-03 4.02493926E-04-1.36814308E-03-3.86641991E-02-8.74477201E-03
23 14-1.41329117E-03 9.48831384E-03 3.05406459E-02 1.26194217E-02-5.33768513E-04
23 15-3.73531303E-03-2.25459133E-05-3.65226616E-05 5.90685749E-05 2.34131948E-06
23 16-2.07867388E-05-1.08800214E-04 4.15161779E-05-2.32984136E-04-1.81984460E-04
23 17 5.75555230E-03 7.45852892E-03 6.18371241E-03-8.05012913E-05-3.32536539E-04
23 18 2.44989786E-05 3.58947641E-04 3.58267473E-05 2.83539456E-04 1.51784526E-04
23 19 8.87752152E-03-2.52184185E-04-4.69069766E-03 4.92036277E-04-2.25486202E-02
23 20-7.32975285E-04 2.68113485E-03 2.86844369E-04 2.80507118E-04-5.04600701E-04
23 21 2.24093583E-04-4.18905590E-04 2.53659395E-04 1.06891660E-04-3.91346684E-05
23 22-9.95429187E-04 1.65569180E-03 2.48331189E-03-1.27627037E-04-6.00655747E-04
23 23 1.02906074E-04 4.18754839E-04-8.75344510E-04-7.68090144E-04 9.17986288E-05
23 24 6.12250185E-05-1.49733951E-04 7.10910898E-05-4.27856524E-04-1.77365947E-04
23 25 5.65384459E-04-2.94204302E-03 3.09350176E-03-9.12954418E-04 8.89606015E-04
23 26 6.73508290E-02 1.20962522E-02-9.80778992E-03 1.25156967E-02-1.58156699E-04
23 27-1.79341307E-04 3.37498005E-04 6.08453990E-05-1.66094037E-04-5.26052032E-04
23 28-1.84512127E-04 8.91249033E-04-1.25453569E-05 4.13015462E-03-1.58282184E-02
23 29-1.29831458E-02 1.29954276E-04 1.23731493E-04 3.62532529E-04-9.01964603E-04
23 30-3.14405145E-04-3.02080274E-04-4.28122976E-04 1.28341999E-02 3.50359358E-03
23 31-1.47194195E-04 5.31442362E-03-1.41561567E-02 1.96310523E-02-3.85345554E-03
23 32 6.05996075E-03 1.93550238E-04 4.53327878E-04-6.46878115E-04-3.28040057E-04
23 33-3.77738275E-05-1.95364879E-04-2.66733875E-04-1.51237091E-04 6.92294695E-05
23 34-1.69604984E-05 1.64381459E-05-4.17465688E-04-4.56701531E-04 9.09880843E-05
23 35-1.70653376E-04 4.62665840E-04 2.09665276E-04 2.00835972E-04-3.73692033E-04
23 36 3.01631001E-02 5.24165661E-03-2.02614134E-03 2.94033566E-03-1.40111903E-04
23 37-1.49502202E-05 1.55062123E-04 7.73960349E-06-8.27829849E-05 1.43951899E-04
23 38 1.48954233E-05-3.91168826E-04-9.93558832E-04 8.45271061E-05 7.50182841E-05
23 39-1.92147864E-04-3.47567919E-04-1.19823815E-03-3.25040647E-05-2.46102227E-04
23 40-1.34179538E-04 1.04250454E-03-1.13417149E-04-7.35367580E-05-7.12560308E-06
23 41 9.37493363E-05 7.39515002E-05 2.26597870E-04 6.72791374E-05-4.97538509E-04
23 42-3.53335974E-04-4.54983066E-03-1.11256559E-03-1.22815132E-03-9.80675129E-04
23 43-4.13440963E-04-1.03254159E-03 1.23689637E-03-1.69927673E-03 2.92560053E-05
23 44-1.50987763E-04 1.21731758E-04-7.15191863E-05 2.96144985E-05-2.44108066E-04
23 45-1.16868572E-06 3.03408522E-04 1.52755087E-03 1.55615519E-03-1.01754082E-04
23 46 3.20139696E-04-7.60039573E-04-1.93387937E-03 4.85670843E-05-3.78757342E-05
23 47-7.00566771E-04 1.57343830E-03-1.70024643E-05 3.68824404E-05-6.98935299E-05
23 48-1.55139550E-05 8.96487576E-05-2.26392327E-04 5.40991729E-04-1.79404292E-05
23 49-3.10959773E-04-1.17557365E-03 2.67863911E-04 2.67027270E-03-2.35868247E-03
23 50 3.47630776E-02 1.01921130E-02-1.82488390E-03-5.79084100E-03-6.52209895E-05
23 51-3.55387721E-05 1.00759762E-04-2.41984934E-04 3.22216655E-04-1.59635083E-04
23 52 4.46917061E-05 2.26098684E-04-1.59474163E-03-7.86354659E-04 7.94045694E-07
23 53 6.71888406E-06-1.64739565E-05 9.55554154E-06-4.19245653E-07-6.43960895E-05
23 54 8.78795096E-05-3.27285347E-05 1.73259774E-05 5.86654693E-04-7.29356339E-04
23 55 1.29542382E-04-1.16521846E-04 4.67903052E-04 1.67807393E-03-1.29631552E-03
23 56 1.13905746E-03 2.68691124E-05-2.79360103E-05 1.06689793E-06-2.24424728E-06
23 57 1.38984369E-06-1.93495895E-05-1.70357457E-07-4.66579984E-06-6.20531167E-06
23 58 1.93243556E-05 3.51779103E-06 7.35059065E-05 2.46246862E-05-8.75119960E-05
23 59-2.13125314E-05-1.28008780E-03-4.96664085E-04 9.05879906E-04 1.65160533E-04
23 60-7.82535483E-03-1.41715446E-03 2.40175719E-03 2.13733698E-04-5.06612736E-06
23 61-2.95914787E-05 3.46576060E-05 1.08927017E-06 1.80834900E-05-7.44163277E-06
23 62-1.76192843E-07-2.46730937E-06-1.49882133E-05 9.71751443E-06-1.07062496E-05
23 63 3.98124283E-05 6.38750958E-05-3.96301375E-05 4.82662679E-05-7.53488151E-04
23 64-1.16656860E-04 1.92317167E-05 2.90976492E-06 1.01334287E-03 4.60630402E-04
23 65-1.04223010E-03-1.05920001E-03 2.82674443E-06-8.24742248E-06 5.42067805E-06
23 66-3.00679931E-05 1.69533248E-05 1.00265574E-05 1.15085933E-06 1.00105017E-05
23 67 4.94390922E-06 5.84180413E-06 6.73194012E-07-1.14493042E-04-1.62442050E-05
23 68-2.66342354E-05-2.30863600E-06 9.42368480E-04-1.92091030E-04 3.81283491E-04
23 69 8.17641923E-05 1.47211178E-03-5.42827863E-06-6.96522446E-04 8.62924602E-04
23 70 5.23553133E-06 5.31130806E-06-1.05468394E-05-1.08589176E-05-6.41761425E-06
23 71 7.25142479E-06 2.54977966E-05 1.66836525E-05 2.60721630E-05 1.39308827E-06
23 72-1.36624085E-05-1.49583930E-05-1.24040111E-04-3.15740195E-05 4.72338236E-05
23 73 1.55443621E-03-8.37883409E-05-4.72644566E-04 6.24473807E-05-5.02947081E-03
23 74-4.77473244E-04 1.37715547E-03 4.89727861E-03 1.47829951E-05-2.82687315E-05
23 75 1.34857364E-05 1.90253054E-05 1.51898967E-05-4.50378127E-05 3.50281021E-06
23 76-3.38265815E-05-1.13882748E-03 1.11604079E-02-2.72435422E-05 2.70979858E-04
23 77-4.62109683E-04-4.77991799E-03 4.96260903E-06-1.46189149E-04 1.11625988E-03
23 78 4.68820061E-04-8.36107888E-07-5.26087979E-06 1.25380966E-05-3.47507638E-06
23 79-4.82856646E-06 3.51386951E-05-5.19642760E-05 1.78796530E-05 1.32486291E-05
23 80-6.33853147E-05 1.24189739E-04 4.79066482E-05 1.91918287E-04 5.12906512E-03
23 81-1.14963979E-05-3.65506148E-04 8.87347634E-04-3.20227137E-05 8.57718239E-06
23 82 2.34455313E-05-1.12538036E-07-2.01463156E-06-1.05335278E-05-2.59699246E-06
23 83-9.27906981E-06-5.25787818E-06-1.56686715E-05 9.14866037E-06 1.08299947E-04
23 84 1.84660271E-05 9.41508434E-05-4.70331362E-05-1.44682737E-03 2.23937225E-04
23 85-9.68732372E-04 2.82410481E-04 6.73110731E-03-5.15244881E-04-2.05933981E-02
23 86-7.37264550E-03 1.11555654E-06 7.56674858E-06-8.68230512E-06-1.91513740E-05
23 87 1.23889979E-05 4.20774786E-06 7.13161737E-06 8.40638568E-06-2.41229222E-06
23 88-5.61506650E-07-2.70882803E-06-2.87513323E-05 1.24420343E-05 5.12831641E-06
23 89 1.30337119E-05 2.54251317E-04-2.30230214E-04 1.73274294E-04 4.65656812E-05
23 90 1.01546142E-02-1.28526278E-03 2.24476576E-03 3.27877121E-03 1.81641338E-06
23 91-2.08217336E-06 2.65759988E-07-1.16292881E-05-2.58736661E-06 5.95842268E-07
23 92-5.19548575E-06 4.28922569E-05-6.95348453E-05 1.69013586E-04 3.33395406E-06
23 93-5.09948382E-05 1.45536221E-04 6.37790465E-04 6.77813680E-06 7.79564493E-06
23 94-3.25534216E-07 3.29765085E-06 5.05282114E-07-2.37088221E-05 5.03471030E-06
23 95-1.77756344E-05-3.79981113E-06 5.44542830E-05-2.36294841E-05 1.29929310E-04
23 96-1.44712684E-05 5.04507481E-03-1.38958890E-03 1.04077318E-03-1.91791715E-03
23 97 1.15994913E-06-7.73236995E-07-3.86712139E-07 5.36229582E-06-3.05722242E-07
23 98 2.64893409E-06 9.63340600E-07-7.55472971E-06 7.16305749E-05 1.46006658E-04
23 99 5.55791375E-06 5.50384341E-06 4.45392714E-06-7.31119232E-07-1.93191334E-06
23100-1.07800446E-05-2.40540287E-05 4.14461998E-06 1.00915091E-05 1.98776172E-04
23101 2.23047359E-06-8.08514953E-05 4.44176168E-05 2.18207640E-03-8.71695493E-05
23102-3.79448612E-04-5.38997188E-04 3.68443671E-06-1.15320772E-06-2.53122899E-06
23103 1.92358816E-06-4.33866264E-06-2.98957623E-06 3.22478504E-06-2.01424212E-05
23104-1.60188355E-04 1.79150812E-04 2.47564292E-06-3.60142895E-05-2.05409900E-04
23105-3.05936540E-04-5.11323148E-06-7.46617008E-06-1.11758708E-05 2.92289309E-06
23106-3.13580360E-06 6.04925647E-05 5.57718803E-05-2.02228825E-05 1.69381334E-05
23107-1.33488715E-03-1.32039031E-04-1.09660013E-04-1.72199137E-04-3.77354148E-02
23108 3.76613236E-03-2.97076676E-03 3.57948545E-04-6.55032409E-06 8.08069162E-06
23109-1.53036753E-06-3.82734725E-06 5.16808471E-06-9.27668750E-06 4.41851123E-06
23110 7.16625115E-06 1.52160583E-04 1.52790713E-03-5.69892149E-06-7.11253296E-06
23111-2.64573186E-06 3.61560928E-06 9.15285386E-07 2.52063402E-05 6.90885045E-06
23112-1.16729803E-05-7.27963174E-06-3.53619191E-05-6.23436929E-05-9.47092624E-05
23113 2.61474609E-05 1.12302059E-02-3.30814482E-03-7.34263143E-03 6.61933690E-03
23114-2.72183577E-06 2.76079602E-06-3.89602490E-08 6.79625468E-07 6.93236414E-07
23115-2.13575347E-06 1.68668477E-05 8.55206522E-06 3.31536534E-06-7.61129068E-07
23116-1.87913857E-06 6.44580992E-05-1.62393543E-05 9.68880079E-06 6.73521307E-06
23117-4.40203117E-04 1.39445976E-04-1.53938172E-04-1.78151510E-04-9.47744929E-03
23118 7.96164731E-04-2.19468160E-03-5.31405169E-04 2.40976160E-07-3.18377458E-06
23119 2.94279842E-06 1.11161598E-06-3.58949192E-07-2.73164506E-06-6.18135286E-06
23120 6.04132442E-05-4.27331481E-04-6.59428838E-04 9.65548395E-06-4.27100770E-05
23121 3.60946758E-06 4.99242777E-04-9.60896168E-06 6.70031632E-05-1.21696597E-05
23122-5.96064737E-04-5.36726065E-06-2.07936049E-06-1.07286081E-05-9.34739835E-06
23123-1.49252340E-05-2.90276743E-05 5.86811913E-05 4.77019331E-05 6.78666799E-05
23124 4.23443803E-04-3.54080910E-04-2.24889266E-04-5.47001390E-04-2.12524901E-03
23125 4.15213362E-03-9.24279030E-04-4.26534194E-03-3.03597196E-06-1.98834497E-06
23126 5.02431692E-06 2.42689581E-06-1.00923569E-05-2.08771052E-06 1.19490584E-05
23127-8.15648591E-05 4.58431458E-04-2.51342764E-03-1.29638663E-05 7.93331159E-05
23128-1.19565485E-03 3.99663334E-03 2.07219066E-05-1.72610493E-04-3.74292441E-04
23129-2.45207093E-03-3.64414202E-07-9.54376388E-07 4.99252656E-06 6.69688742E-06
23130-1.25124231E-06-4.59294752E-06-2.24172514E-05-4.29650756E-05 4.50827696E-06
23131 5.63076303E-04-1.35876080E-04 3.21777615E-04 4.62132008E-04 1.21160578E-03
23132-4.36025294E-03 1.84816831E-03 7.92894976E-03 9.14856744E-06-7.08491238E-06
23133-2.06365506E-06 6.57410932E-06 6.38283308E-08-9.82270643E-06 1.42510259E-05
23134-1.50303146E-04 3.08473541E-04-1.10856262E-03-5.01958738E-08-4.03699889E-07
23135 2.13088897E-06 7.01577117E-07-6.23249229E-08 3.68661770E-06-1.03316252E-05
23136-2.57247646E-06 1.36922878E-06 5.66628303E-05 2.97789651E-05 2.68949511E-05
23137-3.19714754E-05 1.50811648E-04-3.01008263E-04 7.78438595E-04-5.55989041E-04
23138 1.78417335E-06-2.52576607E-06 7.41592715E-07-1.79762011E-06-8.07548527E-07
23139 1.57479924E-06 3.35813867E-08 8.38181070E-07-2.35806569E-06 6.02792126E-06
23140-4.04478212E-06-9.61943646E-06 1.43267629E-05-3.03551883E-05 1.70984402E-05
23141 1.21585689E-04-4.09445940E-05 6.24042686E-05-6.91312827E-05-3.82953648E-03
23142 1.38566039E-03 2.79418011E-04 9.75883382E-04-1.36523304E-06 3.58210323E-07
23143 1.00702271E-06 3.03861426E-06-3.07824077E-06-7.12252927E-07-1.00293116E-07
23144-7.32343721E-07 6.96088858E-07 2.97570415E-06-3.31494447E-06 7.50893524E-06
23145-2.55391588E-06-1.38691499E-05 1.45196474E-05 1.91245065E-05 1.09977260E-05
23146 3.37688849E-05-7.07851646E-05 8.24269190E-04-4.80418988E-04-4.06287646E-04
23147 1.21351718E-04 4.36287550E-06-3.84068273E-06-5.22192774E-07 2.30874225E-06
23148-1.24000303E-06 3.48198116E-07 2.20010153E-07 1.80788042E-06-3.09139775E-06
23149-6.20197196E-06-3.02647581E-07-2.25157134E-05 1.19128156E-05 2.72521182E-05
23150 3.16854743E-07 5.37527359E-05-3.17458320E-05-1.11395062E-04 1.63162862E-05
23151 1.40895631E-03 1.97140401E-04 1.34449388E-04 1.94779841E-05-9.32816504E-07
23152 2.60971566E-06-1.67689916E-06-3.08398057E-06 3.51675487E-06-2.08736499E-06
23153 4.35692155E-08-5.55896220E-07-1.26425734E-05-2.58807687E-06 1.51640740E-06
23154-3.80808177E-06 4.97957143E-05 1.78157567E-05-6.71844544E-06-9.34927785E-05
23155-3.16313870E-04 2.69727135E-04 2.69143080E-05 7.35287060E-03-7.40237173E-04
23156 1.34287225E-03-1.51448506E-03-1.33350485E-05 6.42120364E-06 6.91384486E-06
23157-4.07465061E-06 4.94866910E-06-1.43574611E-05 3.46965983E-05-2.54151812E-04
23158 8.71495352E-04-2.26354725E-04-7.74124171E-06 7.10824272E-05 2.91705563E-04
23159 3.25357795E-04 6.29133761E-06-2.94031298E-05-9.65835496E-05 3.07158655E-04
23160 2.95411716E-08 7.33720970E-07-3.00645383E-07-2.66842363E-06 5.95719150E-06
23161-1.40021013E-05 5.64578911E-06 1.35739862E-05-2.93981895E-05 2.51218408E-04
23162-6.05666910E-05-9.77596181E-05 1.86515244E-04-1.21211073E-03 3.52413128E-03
23163 2.40495349E-03-9.79905742E-04 4.35168061E-06-3.29659437E-06-1.05508623E-06
23164 8.52149477E-07-1.32476671E-06-1.67935478E-07
24  1 1.49213956E-05 5.52297937E-05-7.86624413E-05 2.01306429E-05-6.02594003E-05
24  2-8.96798988E-04 4.76449649E-04-5.74337357E-06 2.62696672E-04 6.92860531E-03
24  3-5.77932190E-03-2.85717257E-03 3.81040384E-03 1.39691374E-01 2.75782143E-02
24  4 2.33169965E-02 1.23030351E-02-1.43202931E-04-2.12508192E-05 1.64453750E-04
24  5-7.40086058E-05 6.13829824E-06-1.65318800E-04-5.62093709E-01-4.62692518E-01
24  6-1.76299798E-04 8.34804824E-05-9.38396501E-05-2.08423314E-02 1.73447150E-04
24  7-7.77923192E-04 1.14931939E-03 4.32929748E-02 2.36226175E-03 4.20278988E-03
24  8-1.10039176E-02 9.79346657E-02 1.39970686E-02 1.32110328E-03-1.65384260E-02
24  9-3.05158754E-04 1.20915324E-04 1.84243430E-04 1.40111691E-04-5.32392350E-05
24 10-1.25280119E-04 6.59291749E-05-9.13083851E-04 4.44543026E-05-5.99861169E-04
24 11 2.32390300E-04-2.77268889E-03-4.54391916E-04-6.24118102E-03 3.05643307E-02
24 12 2.50403658E-02-4.00246724E-04 2.58431625E-04-1.14715872E-04 2.03377325E-03
24 13 9.97530540E-04-4.50876251E-04-8.52023724E-05-1.03952503E-02-7.32064508E-03
24 14 1.07006657E-03 3.33125728E-03-1.36442564E-01-1.41245197E-02-1.20803761E-02
24 15 3.13472119E-02 5.15090204E-04-1.85478550E-04-3.29611654E-04-6.30846544E-04
24 16 2.26281873E-04-1.75847338E-04 2.22993236E-04-6.98680374E-04-4.83700195E-04
24 17-5.83183307E-03 1.23758214E-03 9.51296770E-04 5.27345681E-05 9.31054508E-05
24 18 6.38389909E-06 4.17532019E-04-2.07688449E-04-7.62133515E-04 4.40413639E-05
24 19 5.48907270E-03 9.49315839E-04-1.97425184E-03 2.10680159E-04 1.14169132E-01
24 20 7.89415835E-03-2.67781289E-02-8.92424465E-03-1.25332103E-04 1.63718163E-04
24 21-3.83860597E-05 1.34650353E-04-8.48301035E-05-1.21461259E-05-4.28745405E-05
24 22 4.71887312E-04-3.27590039E-04-5.65331611E-04 2.29484719E-05 2.25995610E-04
24 23 3.59933606E-04 8.07727181E-03-1.39350759E-04-1.20990428E-04 9.49067541E-06
24 24 6.18721884E-05-6.17281277E-05-7.04980654E-05-8.99799969E-05-2.72886364E-04
24 25 3.00490110E-04 7.23897648E-04-8.84947107E-04 6.29522811E-04 6.18977426E-04
24 26-1.26077141E-01 1.02501509E-02 1.23390990E-02-2.29650910E-02-1.22518060E-04
24 27 1.87402810E-05 1.03777779E-04 6.28667300E-05-7.27293635E-05-1.74775940E-04
24 28-4.52260620E-06 8.59704487E-05 1.51199963E-03-3.50609547E-03-1.30197222E-03
24 29-1.14252186E-03-1.02059078E-04 1.04537676E-05-1.33661320E-04 1.86497161E-04
24 30 7.39388241E-04-4.96280311E-05 9.18866463E-04 9.64792349E-03-2.65392579E-03
24 31 1.10989878E-03-4.96088782E-04 1.16934516E-01 1.32257701E-02 2.37583615E-02
24 32 1.44649121E-02 7.74254293E-06-1.17555399E-04 1.09812856E-04-1.86424899E-05
24 33 1.00435830E-04 7.60979112E-05 7.59287419E-05 2.50247620E-05 7.81277191E-06
24 34 2.32016282E-06 6.77527029E-06 4.78270697E-04-3.39986983E-05-3.98351764E-05
24 35-3.17505916E-05-5.18215635E-03-2.11645967E-03 1.25866194E-03-5.94176923E-04
24 36-8.43526590E-03-1.89666232E-03 1.33797467E-03 7.10055251E-04-7.95089161E-06
24 37-1.63232168E-05 2.42741084E-05 4.95937360E-05-1.74715408E-05 3.55547729E-05
24 38-7.21084994E-05 6.52219086E-04-1.90961902E-03-3.80807388E-03-3.42334565E-05
24 39 5.53105805E-04-6.51991861E-04 1.57499577E-03-2.43491680E-05 4.11558533E-04
24 40-5.45833806E-04 1.48402666E-03 8.51105982E-05 2.94035883E-05-8.98795185E-05
24 41-2.02206465E-05-5.76538108E-05 2.95247374E-04 4.09195687E-04 8.43808172E-05
24 42 2.52644107E-04-8.76167529E-04-5.46043152E-04 1.94273651E-04 3.73025548E-04
24 43 2.48649160E-02-7.28746338E-04 7.04575460E-03 2.77062802E-03-6.76198449E-05
24 44 1.03198137E-05 5.73000311E-05 1.73957090E-04 2.57956776E-05 5.05779055E-05
24 45-2.04239707E-05 5.99294744E-04 4.12648891E-03 5.74311386E-03-4.32676144E-05
24 46 4.91472760E-04-1.59897895E-03 5.59204911E-05-6.53418726E-05 2.91396089E-04
24 47-1.73539999E-03-5.13229328E-04 8.68936433E-04 6.62714051E-04 3.18374551E-04
24 48 1.34161268E-04-3.16975773E-04 5.86740531E-04-4.34991576E-04-3.77137489E-04
24 49 7.93733578E-04-1.29678826E-02 7.15725076E-03 3.86773189E-03-2.08102182E-03
24 50-1.46588289E-01 4.05536259E-02 3.43087295E-03 1.55422672E-02 3.27821407E-04
24 51-2.77921496E-04-4.98999116E-05 3.14714168E-04-4.45778351E-04-1.72062752E-04
24 52 1.23401105E-04 3.35849954E-04 4.51364876E-03-7.74943529E-03-8.54830263E-07
24 53 7.75052335E-06 5.44877409E-05-6.37984882E-06-2.16947764E-05-2.26819665E-04
24 54-2.14841428E-04 6.55451848E-07 1.01199367E-04 2.28374193E-03-8.06628435E-04
24 55 1.08725889E-03-1.29079261E-04 7.18261151E-03-4.25499690E-03-2.94965006E-03
24 56-7.84961735E-04 3.86149844E-05 1.29589541E-05-5.15739385E-05-8.56089399E-05
24 57 4.24640528E-06 4.66250093E-05 1.93396003E-07 2.67847574E-05 2.21864542E-05
24 58 2.49901028E-05-4.12180089E-06-3.33651490E-04-5.49051894E-05-1.38549278E-04
24 59 1.14189757E-05 1.70288438E-03 1.40384395E-04 1.70601107E-04-8.41393278E-04
24 60-1.22265770E-02 1.34997627E-03-6.22639147E-03-5.18211514E-03 1.99202843E-05
24 61-1.81789388E-05-1.74134550E-06-4.13290749E-05 6.04897512E-06-8.29296646E-06
24 62 1.67196615E-06 1.63204640E-05-1.21031164E-05 1.97606905E-05-2.12096062E-05
24 63-1.82608051E-04 6.93325364E-05-8.04312146E-05 1.17934146E-04 4.22135382E-04
24 64-4.71543846E-04 2.38777719E-04-6.31644487E-04 1.09888855E-02 8.51103345E-04
24 65-9.73399725E-04-1.78939305E-03 5.08203155E-07-1.22522598E-05 1.17440566E-05
24 66-2.40772244E-05 2.41375988E-05-4.27726469E-06 8.77754122E-07 6.78049604E-06
24 67-2.58020180E-06-3.76994680E-06-2.33554652E-06-5.15316327E-05 1.35124678E-05
24 68 1.23628148E-05 1.06451069E-05 8.68632124E-05 1.49765549E-04-3.15344125E-04
24 69-5.57323762E-05-3.99153372E-03 6.51306932E-04 8.41110085E-05 1.08231765E-03
24 70-6.05111577E-06-1.31838525E-05 1.92349683E-05 1.86783623E-05-5.37901203E-06
24 71-4.36459525E-06-1.83257361E-05-1.40583134E-05-1.03086630E-05 3.20994943E-05
24 72 1.34819376E-05-1.94434846E-05-5.28138405E-06-1.53163964E-04-3.59247739E-05
24 73 2.62496714E-03-9.50008241E-04-6.86236636E-04-4.57612356E-04-6.73763277E-02
24 74 1.71622225E-02 1.22763634E-02-6.75780444E-03-4.21888215E-05 5.98044093E-05
24 75-1.76155878E-05 3.11937786E-05 4.79498089E-05 5.76907215E-05-5.39132357E-05
24 76 3.49616558E-04-1.06582153E-03-2.92326608E-02 1.13172460E-05-8.23811010E-05
24 77 1.13779149E-03 4.17649713E-03 1.84887121E-05-2.15549984E-04-6.24818585E-04
24 78 8.82558821E-04 3.74645162E-07 3.93338383E-07-3.50241652E-06 5.96596389E-06
24 79 3.58900617E-05 2.09890194E-05-2.44683865E-06-4.12815881E-05-1.52818292E-04
24 80-8.67628902E-04 5.28026177E-04 3.95173583E-04 2.46699831E-04 8.46668857E-03
24 81-3.40077485E-03-4.69145560E-04 2.94991784E-03-2.16995336E-05 2.12607385E-05
24 82 4.38795085E-07 2.96162519E-05 4.03212736E-06 2.25641865E-05-6.92434781E-06
24 83-2.22559690E-05 2.62872573E-05 5.46759511E-06 1.29505492E-05 1.50669383E-04
24 84-1.68562005E-04-2.52894000E-05-6.82111061E-05-5.41658700E-04 3.70531443E-04
24 85 7.46054463E-04 4.52441496E-04-1.55185854E-02-3.12819754E-03 1.83972361E-02
24 86-8.00504155E-03 1.63894058E-05-1.15804997E-05-4.80890610E-06 9.41040146E-06
24 87 1.34938814E-05-2.05252096E-05-1.67933318E-06-2.79977545E-06 5.62304951E-06
24 88-7.67546840E-06-2.61281335E-06 7.81682982E-06-3.11191262E-05 4.23982565E-05
24 89 1.53721495E-05-1.90303335E-04 2.20386564E-04-5.89276698E-05-1.45982911E-04
24 90-4.58833204E-03 1.49118004E-03-2.06414299E-03-2.25921841E-03-2.17390203E-06
24 91 6.96820740E-07 1.47708129E-06-8.06273843E-06-1.89806488E-06 3.23362066E-06
24 92 9.99863994E-06-6.00945954E-05 1.24552459E-04-6.11047608E-04 8.15373895E-06
24 93-4.59397169E-05 5.44455904E-05-6.22207391E-04 3.19439342E-06 3.76436622E-06
24 94 1.70892032E-06 5.44340189E-06 3.93911524E-06-2.33316131E-05-8.60645917E-07
24 95-2.92315286E-05-2.31147882E-05-1.33369917E-04-2.78095527E-05 1.74948421E-04
24 96 2.86722478E-04-2.75336875E-02 4.40760284E-03-1.38137606E-03-2.21770737E-03
24 97 7.09992111E-07-5.29148401E-06 4.58149190E-06 5.09593453E-07 1.19812600E-05
24 98-8.49796248E-06-3.15524602E-06 6.92844209E-05 4.80626157E-04-8.10777220E-04
24 99-2.25413170E-05-2.43418823E-05-3.78518192E-06 2.67803447E-06-6.96210653E-06
24100 8.70849748E-05 1.62414419E-05-8.73915570E-06 3.09781347E-05-1.18146119E-03
24101 3.62620149E-04-2.13743612E-04-1.59780479E-04 2.16926864E-02-5.48459810E-03
24102 1.19639566E-03-1.76194654E-03-2.91800615E-06-4.60196368E-06 7.51996982E-06
24103 4.28780987E-06-5.77611687E-06-7.12617725E-06-8.15564358E-06 1.27675175E-04
24104-1.87473251E-04 1.18265313E-03-4.34288528E-06 5.57684758E-05-4.25563103E-04
24105 1.09053065E-03-1.36660788E-05-1.88443258E-05 1.27899612E-05-4.03277698E-07
24106 7.17310599E-06 7.84740175E-05-7.31929226E-05 1.35207953E-06-3.75217902E-05
24107-5.09478739E-04 8.77856105E-04 2.16894586E-04 1.95780116E-04 3.02094046E-02
24108-9.14435478E-03 5.31615269E-03 3.76615687E-04 8.16012623E-06 6.38530266E-06
24109-1.45454289E-05-1.18064646E-05-2.00644480E-06 1.41183133E-05-1.63750076E-05
24110 1.78736441E-04-9.34816736E-04-1.69459013E-03-2.03337450E-05-2.55777435E-05
24111 1.45211618E-05-8.37846940E-06-1.79114753E-06 9.75509255E-05-8.60683797E-05
24112 5.33518172E-05 8.82701502E-06-4.91234154E-04 2.61702762E-04-4.98939261E-04
24113-3.71738898E-05 8.67287663E-03 9.12814125E-04 1.06455484E-02-8.77829580E-03
24114-4.07031664E-06 1.42582384E-06 2.64449280E-06-1.18113314E-06-1.22293788E-05
24115-4.18632644E-06 8.03108820E-06 4.49171914E-06 6.12351182E-06 4.20967621E-06
24116 2.13335274E-06 1.47537893E-05-2.76606482E-05-2.66009073E-05-1.00433397E-05
24117-3.90591688E-04-1.78617513E-06-3.94560613E-05-7.29000619E-05 6.30895914E-03
24118 4.18262998E-04 3.77247492E-04 1.58775569E-03-2.60904087E-06 5.79809870E-06
24119-3.18905784E-06-5.21419803E-06-3.36405549E-06 1.54828330E-06-1.60498342E-06
24120 2.87551876E-05 1.74742211E-04-9.53316391E-04 1.06378818E-05-5.98435615E-05
24121 3.31708882E-04 7.24166369E-04 1.31975182E-05-9.37262783E-05 4.90904903E-04
24122-2.98475531E-04 1.61207522E-05 4.36191356E-06-1.50919360E-05 1.44412447E-06
24123 4.66809140E-06 1.21955840E-04 7.80498152E-05 6.40443395E-07 1.24826375E-05
24124-2.67531919E-04-1.04046369E-04 1.22350146E-05-6.07552997E-04-1.45084548E-02
24125-4.70946044E-03-4.09492085E-05 1.10400048E-04-6.39551963E-06 2.25138814E-05
24126-1.61183618E-05-6.30949962E-06 6.34631030E-06-8.71195769E-06 1.74030784E-05
24127-5.19497828E-05-1.56667812E-03 9.13931624E-03-2.92820007E-05 2.17202980E-04
24128-1.26600610E-03 1.66738526E-03 1.16955405E-05-8.92166230E-05-4.18565607E-04
24129-6.77302885E-04-3.26247268E-06-1.11586110E-05 6.01254111E-06 5.54043644E-06
24130-2.87393422E-06 1.25384386E-04-2.18867795E-05-3.92436055E-05 9.39060633E-06
24131-9.60107397E-04 4.46709941E-04 3.67605868E-04-2.28074982E-04-1.04212688E-02
24132 4.94153799E-03 5.12026414E-04-6.19762484E-03 9.82759609E-06-8.94832460E-07
24133-8.93276363E-06 5.63692574E-06 3.01789112E-06 4.87794298E-06 9.83032002E-06
24134-3.90998439E-05 5.26803142E-06-4.90541556E-05 1.78819069E-08 2.34641465E-07
24135 5.04203926E-06-8.16981195E-07 2.46532613E-06-2.99955166E-06-2.43390334E-05
24136 3.91613286E-06-1.10214366E-05 8.39061408E-07 1.62330933E-04-8.95105020E-05
24137 2.45797094E-05-2.59855807E-03-2.91207534E-06-2.74563028E-04-5.55635729E-04
24138-1.75733133E-06 4.95982714E-07 1.26134862E-06-4.90175004E-06 1.72531306E-06
24139-4.16520924E-06-5.73936277E-08-2.17644440E-06 3.54675646E-06-7.13381759E-06
24140-2.02602884E-06 2.42767553E-05-1.98863297E-05 3.03906933E-05 1.10097744E-05
24141-5.71801504E-05 1.27215514E-04-1.37343032E-04-1.16947128E-04 7.16202808E-03
24142-8.19588492E-04-6.53049744E-04 2.80711758E-04-3.57912805E-06 2.78997621E-06
24143 7.89151838E-07-6.65545505E-06 5.82650968E-07 4.03626141E-06 1.53262937E-07
24144 1.29528278E-06 2.59810458E-06 6.44753437E-06 3.04067095E-06-1.50560033E-05
24145-1.09411483E-05-2.72662710E-05-1.40672534E-05 1.61134699E-04 1.39291290E-05
24146 1.05228636E-04 4.82399312E-05-2.77371875E-03 5.16968682E-04 2.23043973E-04
24147 1.15540974E-04 6.97198153E-07-1.46787849E-07-5.50410304E-07-2.64098954E-06
24148-5.20666688E-07-2.12079008E-06-1.98270009E-07-1.97612687E-06 1.26391252E-06
24149 6.93548138E-07-1.98001328E-06 2.66073695E-05-5.90316971E-06-5.84207258E-06
24150 8.29712259E-06-1.20478534E-04 3.77985187E-05 8.23227256E-05-1.09086783E-06
24151-1.36561471E-03-2.85522027E-04-1.87601617E-04-8.43091564E-05-6.74758113E-07
24152 9.53523721E-07-2.78765608E-07 4.03925691E-06 3.34029803E-06 2.67564642E-06
24153-1.26606051E-05-1.62003893E-05-6.33036080E-07 2.10596684E-06-1.90844330E-06
24154 6.41105440E-05 3.01473367E-06-9.42914299E-06 1.05188413E-05-7.48344907E-04
24155-4.49226838E-05-5.49562839E-05 3.10889917E-04 9.89461137E-03 5.82702208E-04
24156-1.57331361E-03-2.86999180E-03-1.51058937E-06 3.30114190E-06-1.79055253E-06
24157 1.43567519E-05 6.55828090E-06 7.51275615E-06 1.41894479E-06 3.63965095E-05
24158-3.28832844E-04 9.27029481E-04-6.01439759E-06 9.29215782E-05 1.46293889E-05
24159-1.10279172E-03 1.20179143E-05-7.25153092E-05 6.02555050E-04 1.59769529E-03
24160 3.04393935E-07 8.03302701E-07-1.70202273E-05 8.64280828E-06 1.21411039E-05
24161 1.09362285E-05 8.96347394E-05-3.85802056E-05-5.49793364E-05-1.43700742E-04
24162-5.34158707E-04 2.04929935E-04 2.53604176E-04-1.32046963E-03 6.27737074E-04
24163-2.25386931E-03-1.16752016E-04-8.39843002E-06 9.22731007E-06-8.28880048E-07
24164 9.82159762E-06-1.27587833E-06-7.62923877E-06
25  1-6.07797553E-05-1.38794461E-04 1.35625031E-04-4.25545548E-05-2.65861228E-05
25  2 8.25090931E-04-8.12411643E-04 2.48061612E-04 2.59648189E-04 1.08171580E-05
25  3 6.39974927E-04-9.39855247E-04-1.11421653E-03 8.85081954E-02-2.19903720E-02
25  4-5.44293856E-03 1.00283015E-02 1.46474641E-04-6.75279037E-05-7.89467369E-05
25  5-4.36003642E-05 5.23207057E-05-6.96403796E-06-8.19178335E-04-7.43518590E-04
25  6 7.09451524E-05-3.18548510E-05 3.35686805E-05 3.92605511E-04-3.96145452E-04
25  7 3.49074416E-04-2.84822590E-04 2.90420807E-03-5.90822041E-04 1.06726662E-03
25  8 6.66157358E-04 4.01766054E-02-1.02303330E-02 7.17577135E-03-6.61775457E-03
25  9 9.72745542E-05-1.77657820E-04 8.03832655E-05-1.16651113E-04 1.67588146E-04
25 10 5.88767023E-05-6.46805977E-05-9.01446560E-05 1.48790878E-03 3.69985430E-04
25 11 2.36392437E-05 3.78007226E-04 6.48525028E-04 1.44843071E-03 7.56124898E-03
25 12 6.18399423E-03-4.23093723E-05-4.22237197E-04 1.59304876E-04 4.32452938E-05
25 13-6.20299318E-05 7.31735262E-04-3.47444980E-04-4.68724482E-03-2.53973655E-03
25 14-2.92402007E-03 6.10663100E-04-1.55666631E-01-2.54932971E-02-1.47624754E-03
25 15 2.08193418E-02-4.10031097E-04 5.40837184E-04-1.30806087E-04 4.40220664E-04
25 16-5.99609812E-05-3.96475847E-04 9.46611766E-05 1.71478527E-04 3.07378418E-03
25 17-6.01494213E-03-5.62841233E-01-4.63346115E-01 2.38562124E-05-2.46455423E-04
25 18-9.85362036E-05-2.01997366E-02-2.03713584E-04 1.74605731E-03 9.29369254E-04
25 19 3.24700428E-02 2.13044757E-03-7.61213422E-03-3.75799959E-03 1.38764011E-01
25 20 4.69123092E-03-2.36015045E-02-1.21064806E-02 1.78983617E-04-1.15892808E-04
25 21-6.30908092E-05-9.21371606E-05 4.61404506E-05-1.35317020E-05 6.69432082E-05
25 22-1.18620948E-03-2.76002993E-03-2.77993453E-03 3.63352826E-05-5.45744570E-04
25 23-1.94458327E-03 1.01220648E-03 5.37536615E-03 4.39828405E-03 1.47512704E-04
25 24-1.86641720E-04-3.75427698E-04-2.99877569E-04-2.01647896E-04 3.66377743E-04
25 25 5.59455138E-04-1.41915486E-03-2.83815441E-04-2.48774958E-03-2.79583959E-03
25 26-2.31419764E-01-7.64587275E-03 3.37550295E-02-3.94235541E-02-2.58375202E-04
25 27-3.22106266E-04 5.80481468E-04 1.04209901E-04-4.15906426E-04 3.90314253E-04
25 28 3.83125157E-05 5.60577937E-04 5.30731307E-03-1.16461682E-02 1.41126064E-04
25 29 1.61849968E-04 1.11821519E-04 7.65295627E-05 7.06294399E-05-1.40656646E-04
25 30-6.47505720E-04-1.29985650E-04-2.57039736E-04 1.14707873E-03 5.51520549E-03
25 31-4.58523515E-03 6.11683049E-04 1.67464797E-01 3.39311917E-02-1.32511920E-02
25 32 2.16865223E-03 7.43109281E-05-2.09028140E-04 1.34717212E-04-1.12033495E-04
25 33-1.50019909E-04-3.34166849E-04-8.30342528E-05-3.54612477E-05-2.24671401E-05
25 34-8.70764610E-06-2.24427004E-05-4.68352597E-04 1.15877796E-04 5.81416737E-05
25 35 1.17884843E-04 6.65740692E-03 2.70429904E-03-3.23930277E-05 9.50048956E-04
25 36 4.18568409E-03 1.63207054E-04 2.56992823E-03 2.41407499E-03 2.28522100E-06
25 37-6.21246466E-05 5.98394256E-05 7.92845286E-05 8.73450278E-06-1.75221892E-05
25 38 8.06266678E-05-4.95603392E-04 5.70086744E-04-4.24578616E-03 2.61196547E-05
25 39-4.84899960E-04 8.15593319E-04 1.99555247E-03 1.79199452E-05-5.19774780E-04
25 40 5.53324157E-04 2.73280828E-03 7.79503861E-06-4.72952075E-06 5.74665496E-05
25 41 2.40247626E-05 4.25373698E-05 1.70128125E-04-2.49020639E-04-8.53675921E-05
25 42-1.71505382E-04-3.67013265E-03 5.09367125E-04-1.31242760E-03-3.00880408E-04
25 43-4.61743889E-02-2.28898396E-03-8.38100158E-03-4.18473837E-03 5.79710460E-05
25 44-1.91556787E-05-3.88153672E-05-1.03876578E-04-4.77771447E-06-5.53073968E-05
25 45-1.65868188E-05 2.45566457E-04-8.36610364E-04 2.52345843E-06-6.06735781E-05
25 46 4.88741531E-04-8.56570237E-04-4.79429017E-04-2.34944728E-05 3.13673468E-04
25 47-6.02589974E-04-3.84778938E-04-3.31498062E-05-7.27526922E-05 6.53872154E-05
25 48-1.19432583E-04-1.13604576E-05 1.21916501E-04-4.02899396E-04 5.89155636E-04
25 49 2.14503246E-05 3.98444743E-03 4.35662680E-05-3.20620092E-03-1.90035247E-03
25 50-3.26653568E-02-9.46482351E-03-1.90981807E-03 9.65261472E-03-4.32623748E-05
25 51 6.98965159E-05-2.66341411E-05-4.02348022E-05-2.62078750E-05-2.33181754E-05
25 52-1.24233968E-04 7.08791460E-04 6.21465432E-03-9.61098632E-04-1.41928736E-06
25 53-1.04771573E-05 3.51302478E-05-1.62087371E-05 7.01763305E-06 1.01715493E-04
25 54-1.66139874E-04 6.78568627E-05-4.50918670E-05-9.62723722E-04 1.03834601E-03
25 55-4.87183061E-04 2.91565027E-04 3.48510025E-04-4.87798954E-04 4.88788361E-05
25 56-1.95975236E-03-1.35671023E-05 2.22888418E-05-8.72173957E-06 7.23094711E-07
25 57-2.90420289E-06 1.22577950E-05 3.14402992E-07 1.19253515E-05-8.79550596E-06
25 58 3.31407435E-06 3.53517057E-06-1.31977416E-04 5.00382463E-05-3.01782324E-05
25 59-1.36148740E-06 7.65235953E-04-8.49981614E-05 2.66592694E-04 5.37194711E-04
25 60 7.88657120E-03-2.40905406E-03 6.42836552E-04 2.57145996E-04 1.13208831E-05
25 61 1.79743119E-06-1.31183143E-05 1.48188654E-05-3.48907950E-06 3.43739811E-06
25 62 3.61805808E-07 3.39034827E-06 2.96526124E-06 1.64441147E-06 4.17629213E-06
25 63-4.18081477E-05-1.23294316E-05-1.03872204E-05-1.49050906E-05 9.61995205E-05
25 64 6.72598447E-06 1.97361893E-04 1.34816651E-04-1.91803430E-03-5.79884330E-05
25 65 3.66841199E-04 8.69785201E-04 4.68755881E-06 3.54560588E-06-8.23316469E-06
25 66 6.53916108E-06-5.03405778E-06-4.99277076E-06-1.41887786E-07-7.63274218E-07
25 67 5.86339979E-08-2.61240204E-06 3.22996309E-06 5.06588131E-06-1.50830569E-06
25 68 1.11187387E-05-1.30819976E-05 1.66555810E-04-3.02629286E-05 1.49837171E-05
25 69-3.54150322E-05 2.51560064E-04 5.03220622E-04 1.18966230E-04-2.83640770E-04
25 70 3.76342685E-07-1.48447929E-06 1.10813660E-06 9.19630935E-06 1.91716787E-06
25 71-6.55608792E-06-2.97418445E-04-2.02541754E-04-7.97701351E-06 1.87686950E-05
25 72-2.30596960E-05-6.16893060E-04 1.61102850E-04-3.70048737E-05 2.97239367E-05
25 73 2.65697536E-03-3.12936753E-03-1.29816573E-04 9.34819847E-04 1.97334227E-02
25 74-1.34415577E-03-4.64250870E-03 3.49127160E-03 7.05156652E-05-8.34921437E-05
25 75 1.29764786E-05 1.06865936E-04-1.54362055E-04-3.60827455E-05 2.08304371E-05
25 76-3.01787904E-05 3.14037592E-03-7.21971942E-03 1.77489163E-05-4.61638609E-04
25 77-1.98376247E-04-4.27611329E-04 5.64793915E-05-4.59836210E-04 6.57407106E-04
25 78 4.21056224E-03-9.70184953E-07-7.36847551E-06-1.15692130E-07-2.83858734E-05
25 79-2.59272248E-05 3.32227897E-05-6.15555882E-07 1.20440523E-04 1.16083695E-04
25 80 1.35288840E-04-1.20568476E-04-2.54439823E-04-1.98830883E-04-8.63123953E-04
25 81-5.24733187E-04 5.78233696E-04-3.28658616E-04-8.44636703E-06 7.95955033E-07
25 82 7.65041199E-06-5.83089390E-06-5.08197952E-06 3.08186374E-05-3.79648839E-06
25 83-1.21010869E-05 2.72646830E-05 9.72452694E-06-1.09248712E-05 5.54128796E-05
25 84-1.66597363E-04-5.75571489E-05 6.01796883E-05 2.00601709E-04 4.99379272E-04
25 85 8.26848750E-04-2.53891241E-04-1.66347451E-02-2.26214425E-03 6.27570863E-03
25 86 4.39235534E-03 1.21645655E-05-1.08047075E-05-1.35985799E-06 8.09412872E-06
25 87-7.08729503E-06-1.28736747E-05 4.53583716E-06 5.88964902E-06-2.46147950E-07
25 88-3.24117681E-06-2.26279411E-06-3.50280799E-05-1.45922382E-06 1.75567366E-05
25 89 7.05109660E-06 8.97244587E-05 8.00882305E-05-2.28757137E-04-7.89539303E-06
25 90-1.37926546E-02 3.10678940E-03-1.61230490E-03-2.88314585E-03-5.07337186E-06
25 91 1.87593191E-06 3.19743995E-06 1.92924472E-06 1.00166970E-06 1.26853486E-06
25 92 9.43677729E-07-2.80454119E-05 2.23122414E-05-6.10191611E-04 6.14992675E-06
25 93-4.34759183E-05 1.77785970E-04 1.91602412E-04-6.80743676E-06-8.95854818E-06
25 94 1.63584049E-06 9.93141144E-08-7.97273214E-07 3.42075515E-05-1.34106039E-05
25 95-2.17644064E-06 7.92647424E-06-2.97989090E-05-3.51999092E-05-2.12310831E-04
25 96 7.48680862E-05-8.60633727E-04 3.26827561E-04-9.65099864E-04 1.58826865E-03
25 97 2.17878271E-06-6.88297010E-06 4.70418739E-06 6.38359052E-07-1.63644678E-06
25 98-3.61479788E-06 2.37867770E-06-6.68159438E-06 2.18932068E-04-1.23320098E-04
25 99-1.59171141E-05-1.88805222E-05-1.47300791E-06 4.69586199E-07 8.26613480E-07
25100 6.29269926E-05 3.90662782E-06 3.51603798E-06-2.62960677E-06-5.32681069E-04
25101 1.90187034E-04-3.37403904E-05-6.39645151E-05-5.97671854E-03 1.20994850E-03
25102 3.35257950E-04 1.02797763E-03-1.67740579E-06-3.48151701E-06 5.15892281E-06
25103 3.32590441E-06 7.00791362E-06-9.04518568E-07 1.40110850E-06 1.34303397E-05
25104 1.30540146E-04-5.77195747E-04-1.81276386E-07 3.15951198E-05 4.24017521E-05
25105 3.66202151E-04-5.92674290E-06-8.64873277E-06 6.55886155E-06-8.51233210E-06
25106-6.78670642E-07 1.73511589E-05-3.62315275E-05 4.17298986E-05-5.16938336E-06
25107 5.13847942E-04 3.29966668E-04-2.68771552E-04-1.33713731E-04 3.14975778E-02
25108-2.01187818E-03 7.01885836E-05-5.52224411E-03-1.11542547E-06-1.00003479E-05
25109 1.11157733E-05-2.69901685E-06-4.64701349E-06 9.58865439E-06 6.02615513E-08
25110 1.09884663E-05-6.29815082E-04-7.83460508E-04-4.82294497E-06-7.07704279E-06
25111 1.33136699E-06-9.43559029E-06-4.54621503E-06 4.24285940E-05-3.74233025E-06
25112 5.68730621E-05 2.74659427E-05-1.65199369E-04-1.22985111E-04-2.95579190E-04
25113-3.21057559E-04-2.99558341E-02 5.60962076E-03 2.08025779E-03-5.11746018E-03
25114 4.59524179E-06 1.11034679E-06-5.70558858E-06-8.97648385E-07-1.57559645E-06
25115-1.75086297E-06-2.66739143E-05-1.76147816E-05-3.70474523E-06 3.53647489E-06
25116 1.00278656E-06-5.38705435E-05 1.71006571E-05-2.53794188E-05-5.30640823E-06
25117 1.48192172E-04-1.09229328E-04 1.30821216E-04 8.16839599E-05 3.52871476E-03
25118-1.83545808E-04 6.30683260E-04 4.67962329E-05-4.97746051E-07 4.12339510E-06
25119-3.62564905E-06-9.25703969E-07-2.79845797E-06 4.45341309E-06 1.09868584E-06
25120-1.20875293E-05 4.40372129E-04 8.50443662E-05 4.46794747E-06-3.10910512E-05
25121 4.38224339E-04-5.03270580E-04 7.91586164E-06-7.08680109E-05 5.91972355E-04
25122 5.54018401E-04 6.08996592E-06 2.40003570E-06-2.07641386E-06 1.06431214E-05
25123 7.65554465E-06 3.70478311E-05 3.08534781E-06-5.30666584E-05-2.64476123E-05
25124-1.86959939E-04 1.48111856E-04 4.29435677E-04 6.95712098E-05 1.49632593E-02
25125 1.23998886E-03-5.15700490E-05 4.84558490E-03-4.39730722E-07 6.11231814E-06
25126-5.67258741E-06 6.56448520E-06 3.84664412E-06-4.40012059E-07-2.75680982E-06
25127 6.29278989E-05-2.05540190E-03-2.59717569E-04 7.56351125E-07-1.93421004E-05
25128 1.00910783E-03 9.21332800E-04 2.29038328E-06 1.60323904E-05 1.25189781E-04
25129 1.34632691E-03 9.36450276E-08-1.38006100E-07-5.59527283E-06-3.95895413E-06
25130-9.68906989E-06 4.24658270E-05 3.37775746E-05 1.81261241E-05 4.09790560E-05
25131-9.60118274E-04 7.67248421E-05 2.13299390E-04-6.13513633E-04 1.80388532E-02
25132 2.57612173E-04-3.72026782E-03-5.98708113E-03 7.50022716E-06 4.01688499E-07
25133-7.90191566E-06-4.83696288E-06-3.47889128E-06 3.36914591E-06-1.70438019E-05
25134 1.78146178E-04-3.06587765E-04 1.16029818E-03 1.74835155E-07 1.60846169E-06
25135 4.74964716E-06-7.87146843E-07-1.62319798E-06-1.87890734E-05-2.08943728E-05
25136 5.58193538E-06 7.19639475E-06 1.20185380E-04 8.75834710E-05-7.33355225E-05
25137-2.15059144E-05-1.81440629E-03-3.80340585E-04 5.66626751E-04 5.93559959E-06
25138-1.65974110E-06 1.85917227E-06-1.99431166E-07 4.57502532E-07 6.60273838E-06
25139-3.52179064E-06 7.71462547E-08 1.97031797E-06-4.86675568E-06-1.38509962E-06
25140 5.04227953E-07-3.13720281E-05 2.05685799E-05 6.02797610E-06 3.65555048E-07
25141 3.02780905E-04-5.83111021E-05-4.67785151E-06 1.74811560E-05 1.40696984E-03
25142-6.02843045E-04-3.78473152E-04 6.28469112E-04-5.53121851E-06-4.99154542E-06
25143 1.05227639E-05-6.92539659E-06 8.91235976E-06 9.03725611E-07-2.28972196E-07
25144-1.91722898E-06 5.35811490E-07 1.35453578E-07-1.80177221E-07 2.61653266E-05
25145-3.52671686E-06-4.89283201E-07 7.47936784E-08-1.69585323E-04 5.52013105E-05
25146 1.85468766E-05 7.51609958E-05-6.21287352E-04 1.28888994E-04 1.75261226E-04
25147-2.96125128E-04 7.31844291E-07 3.27881849E-06-4.01066278E-06-5.26744117E-06
25148-5.52797826E-06 3.52108031E-07 1.20846074E-07 7.64115229E-07-2.96270398E-06
25149-9.47803429E-07 3.31832481E-06-4.69909393E-06 1.19232353E-05 3.47166246E-06
25150-1.40512549E-05-9.55362186E-06-7.87409133E-05 2.99508413E-05 1.86006674E-05
25151-1.02681194E-03-1.48622123E-05 4.80529722E-04-4.34093172E-04 8.34229194E-07
25152-3.14927285E-06 2.31504366E-06 8.57576610E-08-3.08847543E-06 2.27766133E-06
25153-1.15270428E-05-1.52297010E-05 1.64420767E-05 3.17665891E-06 5.30723826E-06
25154 6.64694010E-05-6.73699132E-05-1.38346100E-05-2.77325684E-05-3.96615120E-04
25155 4.58495457E-04-1.65713611E-04 4.03077829E-04 4.57668652E-03-1.07779250E-05
25156-9.88410611E-04-1.82736302E-03 1.32450687E-05-2.36825969E-06-1.08768090E-05
25157 2.57383222E-06 1.18925305E-06 1.52129035E-05-1.57309313E-05 1.59895428E-04
25158-9.44609327E-04 4.72781875E-04 1.31426670E-05-8.06420826E-05-6.04205717E-04
25159-3.08568444E-05-1.21979874E-05 9.80053193E-05-9.81470895E-04 2.45673571E-04
25160 3.14489684E-07 3.94382903E-07-1.87191528E-05 2.84169868E-06 9.62244367E-07
25161 1.95198989E-05 8.87854014E-05-1.53432464E-05-2.62569745E-06-2.66685061E-04
25162-4.51255742E-04 1.25082193E-04-1.98442000E-05 1.39036648E-03 2.22233686E-04
25163-2.17139062E-03 7.86812831E-04-1.19073838E-05 7.82933206E-06 4.07805178E-06
25164 6.16416656E-06 1.63516562E-06 1.82361174E-06
26  1 7.25726553E-04 5.77154374E-04-3.22635959E-04-3.33127215E-04 5.17855146E-05
26  2-2.80063306E-04 6.71049540E-04 5.89925062E-04-6.85465463E-05 8.74336663E-04
26  3-3.20841808E-03-4.51573794E-03 1.57149089E-03-1.80392660E-01-1.06394089E-02
26  4-2.49784046E-02-1.04808055E-02 7.78247786E-05 2.89249814E-04-3.67074592E-04
26  5 6.60793442E-04-1.63414378E-04-1.66642973E-04 2.00637389E-05 1.95351974E-05
26  6-2.56643894E-05 1.05569718E-05-4.43628344E-06-1.36880259E-04 1.08292941E-04
26  7-1.98905091E-05 3.67594635E-05 1.53394756E-03-8.05506742E-04-1.88882601E-06
26  8-1.43234114E-03-1.71277459E-02 3.19016977E-04-3.25006922E-03 8.63718988E-05
26  9 2.72277536E-05-4.99940504E-05 2.27662968E-05-1.96011385E-05-3.09057202E-05
26 10 1.01758679E-05-2.56798011E-05 1.82332458E-04 1.74290515E-03 2.79056905E-03
26 11 3.72855585E-05-3.18272825E-04 9.87557478E-04-1.08191079E-03 1.79328090E-05
26 12 1.79608269E-05 1.16384427E-05 2.80870021E-05 4.78005208E-06 6.77109139E-06
26 13-5.90575147E-05-1.54237528E-04-2.62876608E-05-1.03068282E-03-8.54794853E-04
26 14-6.29305084E-05-1.56027050E-04 1.28464981E-02 2.52464436E-04-2.29310893E-03
26 15-9.46736877E-05-2.45527692E-05-5.29474515E-05 7.75002207E-05-3.99300453E-05
26 16-6.97262768E-07 4.11637446E-05-4.92518788E-06-8.26599767E-06-2.19361249E-04
26 17-1.96040514E-03 2.87510647E-04 2.78733050E-04 8.17576594E-06-9.35102560E-06
26 18 1.53596781E-05-6.41620334E-04-9.23023835E-05 1.03371124E-04-1.74419086E-05
26 19 4.06480995E-03 1.77003546E-03-2.44307435E-03-1.99617202E-03 9.15540542E-03
26 20 1.45004005E-03-6.65893564E-03-2.20850509E-03-1.77551971E-05-3.44586235E-06
26 21 2.12010594E-05 3.50559270E-05-1.13958117E-04 8.74578170E-05 1.46331372E-05
26 22-4.13760502E-04 2.38299652E-03 1.60482555E-03 1.12327619E-05 1.76873378E-05
26 23 1.40438848E-03 4.96728963E-03-1.31893973E-04-1.50021895E-04-5.21067998E-05
26 24-1.66526608E-05-6.10955093E-06 3.26675702E-04 3.57266785E-04 1.03193267E-04
26 25 1.10686355E-05-3.79816074E-04-2.97695156E-04-1.67364641E-03-2.08323935E-03
26 26 7.03988376E-02 1.53063899E-02-9.71756402E-03 4.63064198E-03 1.05657321E-04
26 27 2.06703269E-06-1.07724354E-04-1.36216393E-04 3.08943968E-05-4.88864484E-05
26 28 1.64063310E-06 1.48816782E-04 7.36798806E-04 1.02853612E-04-7.71988904E-05
26 29-9.48520059E-05-3.01200813E-05-3.79348911E-05 6.16825020E-07 3.31211040E-04
26 30 1.86599105E-04 2.06229690E-04 2.23605119E-05-5.83583359E-04-4.88240619E-04
26 31-1.31677719E-03-1.43041844E-05-4.17644396E-02-1.37562553E-03-8.70630953E-03
26 32-2.28189430E-03-8.11704470E-06 3.17978715E-05-2.36808268E-05 2.01497331E-05
26 33 1.09549618E-05-4.87778482E-05-1.36900832E-05-8.40966443E-06-1.51291003E-05
26 34-6.76080423E-06-9.46276269E-06-7.08319762E-05 6.24582491E-05 1.67913486E-05
26 35 4.46131609E-05 8.72827322E-04 3.44188793E-04 1.74878935E-04-6.79063485E-06
26 36 1.40730806E-02 3.79796817E-03 2.03403316E-03 6.57921233E-04 3.56084068E-05
26 37-3.02549784E-05-5.35342834E-06 1.07318589E-05 7.66398901E-06 8.75334582E-06
26 38-1.13650055E-05 3.58132303E-05-2.80106150E-04-2.42463895E-03 8.93887441E-06
26 39-2.61319068E-05 5.05405809E-04 1.79868758E-03-1.57731505E-05 5.03277315E-05
26 40-8.81759568E-05 2.35671556E-04 6.82085465E-06 3.20820269E-06-1.97694117E-05
26 41-1.93085838E-05 1.73199417E-06-2.90231391E-05 7.15685105E-05 8.40908040E-05
26 42-8.14223112E-06 1.98432107E-04 1.47428006E-04 2.09541194E-04 1.52549044E-04
26 43-1.76517092E-03-1.13874373E-03-5.30151196E-04 7.85407106E-05-3.49992452E-05
26 44 1.99649036E-05 1.50343416E-05 2.20428027E-05 2.04210033E-05 1.40690617E-05
26 45-2.15946061E-05 2.59170296E-04 1.18653265E-03 1.89876080E-03-2.71472510E-05
26 46 9.40872424E-05 4.45058162E-04-1.15674972E-03-7.59043457E-06 1.35871592E-04
26 47-1.99748955E-04-1.28891842E-03-3.46729779E-05-8.25968545E-05 1.38262369E-05
26 48-5.53743515E-05 7.52529233E-05 5.91542052E-04-5.24337635E-05 4.28062302E-04
26 49-4.31513301E-04-2.94916029E-03-1.52485358E-03 9.15492127E-04 2.09581592E-03
26 50 2.37471416E-02 1.57833090E-03 3.79050903E-03 2.94772631E-03-1.13915837E-05
26 51-8.59231778E-05 9.73147615E-05-5.70644470E-05 2.17620550E-05-6.67458559E-05
26 52 4.07069821E-06 8.23186755E-04 8.97893680E-04-7.66985791E-03 2.14936540E-06
26 53 1.87552425E-05-1.00441926E-05 6.07891675E-05-7.69137664E-06-2.14261210E-04
26 54 6.07416456E-05-2.91822136E-04 2.53965809E-05 6.57336559E-04-5.34586122E-04
26 55 1.61202558E-03 6.93783582E-05 1.18955094E-02-2.79246422E-03 3.77868935E-03
26 56-2.91491311E-03-2.50491536E-05 5.87625860E-05-3.37134324E-05-3.10520326E-05
26 57-5.54778169E-06 5.32796652E-06 1.89617207E-07 2.23308521E-06-2.97790487E-06
26 58-7.85477389E-06-1.54625887E-06-1.71271440E-05-1.42368050E-05 6.40200625E-05
26 59-4.24074848E-06-2.80291416E-06 1.11694659E-04-7.47321819E-04-5.91570021E-04
26 60-1.18994220E-02-3.10471461E-03-1.99629763E-03-2.96437710E-04 9.15524346E-06
26 61-1.07869295E-05 1.63168603E-06 3.24837906E-05 1.65956572E-05 3.63138839E-05
26 62 1.73381103E-07 2.72519647E-06 7.57994452E-06-1.53382434E-06-4.10699916E-06
26 63-3.55276468E-05-3.06375658E-05 5.49466846E-06 2.28870531E-05 4.62309255E-04
26 64 1.06897480E-04-5.36945663E-05-3.61367813E-04 4.95599160E-03 6.42459155E-04
26 65-6.00599855E-04-9.73986308E-04 4.97653771E-06-1.26895172E-05 7.71297946E-06
26 66 8.53846572E-06-7.24998192E-06-1.55939205E-06 4.38560861E-07 2.93106433E-06
26 67-4.15804054E-06 1.78303870E-05-1.83922437E-05-2.61451218E-05 2.20973694E-05
26 68-8.51188489E-05 7.63822616E-05-4.60204787E-04 2.40600048E-05 2.68797100E-04
26 69-1.95116433E-04 6.28475238E-03 5.84015046E-04 9.69254079E-04-4.06548899E-04
26 70-8.46840659E-06 1.28074907E-05-4.33908409E-06-9.04729014E-06-3.67670677E-06
26 71 2.64964650E-06-5.62864440E-01-4.63531128E-01 1.86910735E-04-2.19036045E-05
26 72-1.04203781E-05-1.96649735E-02 1.42971018E-04 1.10004024E-03-3.11829761E-04
26 73 3.24592958E-02-5.16639886E-04-4.83185429E-03 1.79447581E-03 8.56060027E-02
26 74-1.34544254E-02-1.65198043E-02 6.32445695E-03-8.37107052E-06-6.05105663E-05
26 75 6.88816368E-05-1.38631404E-04-2.05184658E-05-7.42279635E-06-7.32447409E-05
26 76 3.78109880E-04-1.69802538E-02 2.66548632E-02 1.20420915E-04-1.07460881E-03
26 77-4.04813825E-03-3.67820683E-03 1.66805618E-04-1.17060260E-03-3.75462939E-03
26 78-2.44739246E-03-4.27713243E-06-3.13919381E-05-6.13649057E-07-4.35057275E-05
26 79-3.43359371E-05 2.42299115E-04 1.67381405E-05 2.45236726E-04 1.67970469E-04
26 80-8.55441911E-05-6.45624893E-05-6.65782302E-04-3.27114018E-04 5.80703278E-03
26 81-3.10472497E-04 6.78376929E-04-8.14754711E-04 6.24200292E-07-6.59412417E-05
26 82 6.53170415E-05-1.21864686E-04-3.15286678E-06 7.86743987E-06-7.49053626E-06
26 83-2.51696826E-05 5.75093851E-05-1.70153445E-05 5.11691652E-05 6.72217372E-05
26 84-3.68401683E-04 1.19669586E-04-2.70321299E-04 1.96711950E-03 1.05944121E-03
26 85-3.11230713E-04 9.27341524E-04 5.78492324E-02 4.16919298E-03-1.74899045E-02
26 86 1.67798479E-02 4.45133061E-05-5.70047046E-05 1.24913985E-05-1.80113892E-05
26 87 6.36387019E-06 2.28219802E-05 2.73163459E-05 4.14154781E-05-1.40350095E-06
26 88-7.89252359E-06-2.65743238E-07-1.95986175E-04 2.79205356E-05 5.33256976E-05
26 89-1.80066887E-05 2.33604383E-04-7.47809294E-04 5.24637764E-04 1.97723054E-04
26 90 2.40181708E-02-7.23774463E-03 2.94492607E-03 6.22463222E-03 1.94450616E-05
26 91-2.91037155E-05 9.65865385E-06-2.25145526E-05-3.40649267E-05 2.38165043E-05
26 92-1.03322937E-05 1.03510780E-04-2.52933900E-04 6.37977221E-04-2.46939708E-06
26 93-4.88880695E-05 2.39689157E-04 9.67094974E-04 3.98469766E-05 5.77262492E-05
26 94-1.13546958E-05 2.12379699E-05-3.93829010E-06-2.97744274E-04 6.35440249E-05
26 95-1.19544641E-04-6.24429460E-06 2.29546351E-03-7.59654656E-04 8.35219311E-04
26 96 1.03266195E-03 1.43262363E-02-9.00779960E-04 7.79817302E-03 5.42514578E-03
26 97-1.56681336E-05 3.50303893E-05-1.93622558E-05 1.21423272E-05-2.31600761E-05
26 98-2.08368064E-05-1.21567611E-05 1.43825893E-04 6.13017367E-06 3.63495076E-03
26 99 1.81366041E-05 2.30212946E-05 1.64151708E-06-3.09521592E-06-1.23434827E-06
26100-7.75077328E-05-4.84802736E-06 2.26519218E-05 1.81312233E-05 3.68696446E-04
26101-1.17372021E-04-5.60505899E-04 4.16824396E-04-2.23110495E-02 4.22892528E-03
26102-1.82820434E-03 3.33391110E-03-1.40991294E-08 5.42989277E-06-5.41579364E-06
26103 4.98045562E-06-1.57268686E-05 4.40470017E-05-1.42440732E-05 9.92425019E-05
26104 4.07566541E-04-4.04017240E-04 1.54060726E-05-1.61506836E-04-4.28901687E-04
26105-1.20799358E-03 9.39753500E-06 1.45440174E-05-9.74958271E-07-1.16581083E-05
26106 6.92948561E-07-1.03155857E-04 2.95606504E-05 4.19777536E-05-1.01935616E-05
26107 2.28905874E-03-6.93631995E-04-6.38973089E-04-1.46328125E-03-4.43867299E-02
26108 6.30412844E-03-8.55920535E-03-3.82340017E-03-9.03917276E-06 5.53804715E-06
26109 3.50112561E-06 9.61411258E-06 2.19187114E-05-1.11853145E-05 2.02825061E-05
26110-1.56704398E-04 1.63385890E-03 2.39025949E-03 2.05558087E-05 2.92348522E-05
26111-2.58781567E-06-1.22222500E-05-2.85894260E-05-1.21907482E-04 2.62943950E-05
26112 5.03997395E-05 1.44985734E-04 9.84740242E-04-1.55220537E-03 1.45829023E-04
26113-2.04868207E-03-1.94239215E-02 2.54900112E-02-2.88258346E-02 7.63461228E-03
26114 1.44774743E-05 3.30340873E-05-4.75115616E-05-5.37183919E-05 2.03889719E-05
26115-1.22980068E-05-2.05401775E-04-1.57219432E-04-2.33154197E-05 1.11760486E-05
26116 6.62932101E-06-1.24710587E-04 8.47389034E-05-6.74813674E-05-3.67174300E-05
26117 2.51363357E-04-1.86624790E-04 1.97406975E-04 6.88269681E-04-3.31671679E-02
26118-5.74315460E-04-8.00659090E-03-2.40944642E-03 3.05100103E-05-1.54891136E-05
26119-1.50208968E-05 2.31735684E-05-1.18052041E-05 5.05611499E-05-2.81579069E-05
26120 1.10830917E-04-8.45194631E-04-5.14225041E-04 1.62441978E-05-3.83037319E-05
26121 9.02750814E-04-1.62456807E-03 2.79179391E-05-2.66061107E-04 1.56836154E-03
26122-7.42220626E-04 5.22736841E-06 2.15982599E-06-3.32036170E-05 1.52720229E-05
26123 3.20472939E-05 9.07807676E-05 1.22682916E-04-5.94698458E-05-1.34206792E-04
26124-2.13674370E-03-1.03132924E-03 5.91773840E-04 7.12801616E-04 5.92501589E-02
26125 1.36208435E-02-5.07699739E-03 9.54114079E-03 3.50135980E-05 5.20625400E-05
26126-8.70761380E-05 7.73905441E-05-6.89720827E-05-8.11891339E-06 1.01355587E-06
26127-4.62311705E-04 3.74358058E-03-1.37281376E-02 4.65144812E-05-5.41881199E-04
26128 2.13279114E-03 4.95811426E-03 1.89183175E-06 3.31437042E-04 4.93058913E-04
26129 3.32404453E-03-6.30290328E-06-2.18510513E-05 3.71513537E-05 3.69363458E-06
26130-2.51972299E-06 2.15688901E-04-1.69005925E-04-3.14146937E-05 2.39713559E-05
26131-1.65649491E-03 1.15251816E-03-6.46230309E-04-1.03700989E-04-2.44008144E-02
26132-1.48673520E-03 7.39977444E-03 9.12725608E-03 8.45239462E-07 2.32758412E-06
26133-3.17282359E-06 2.27885129E-05 2.26232929E-05 2.96417941E-05-7.76520805E-07
26134 1.19650109E-04 1.84488321E-05-2.26814921E-03-1.76119296E-06-1.50383815E-05
26135 7.86022414E-06 4.62566592E-06 1.76875483E-05 1.59593869E-04-5.66587643E-05
26136-2.17759890E-05-7.33887538E-05-7.40797487E-04 5.69935563E-04 2.22318434E-04
26137 5.13041901E-04 9.77848991E-03-2.04890028E-03-7.42791939E-04 3.38543362E-03
26138-1.79759426E-05-8.01707225E-06 2.59930149E-05-2.27482063E-05 2.89043464E-06
26139 1.77922707E-05-2.44815547E-07-1.58305247E-05-2.91363762E-05 1.20770122E-05
26140 2.74097787E-06 2.33786233E-04 1.25112764E-04-7.57555626E-05-1.35445671E-05
26141-1.85995400E-03-8.92775224E-04 9.63176244E-04-3.17052687E-04-5.10770834E-03
26142-3.42363244E-04 1.63439394E-04-2.84851767E-03-6.87890181E-07 1.74625069E-05
26143-1.67746167E-05-1.45874483E-06-1.53293930E-05-2.55582174E-06 8.28815382E-08
26144 1.39211322E-06 7.49904127E-06-2.43453543E-06 8.71616806E-07-3.05113270E-05
26145-3.11959819E-05 1.22275042E-05-4.91815390E-06 4.84166399E-04 1.30057220E-06
26146-2.02702221E-04-3.45473614E-04 3.06603575E-03-5.86891294E-04 3.86187457E-04
26147 8.11351634E-05-9.72253401E-06-8.36376879E-06 1.80863028E-05 5.95698900E-06
26148-1.78761902E-07 1.76067767E-05 6.87139697E-07 4.88011815E-06-1.70976035E-05
26149-4.53385261E-06-4.41657274E-06-5.15156245E-05 8.10239227E-05 2.24979067E-05
26150 2.04016004E-05-1.88250512E-04-3.66611215E-04-1.48756064E-05-9.91414036E-05
26151-2.42180821E-03-2.34009968E-05 9.78920476E-04 5.81741316E-04 8.18201162E-06
26152 9.07295131E-06-1.72549629E-05 6.73069622E-06 1.41345013E-05-1.47351872E-05
26153 1.02428553E-05 1.53004461E-05-1.28657843E-05-1.06389876E-05-1.37215642E-05
26154-5.90767882E-05 6.93306954E-05 4.41508902E-05 1.02863864E-04-1.14056629E-03
26155-5.09390206E-04 4.50478916E-05 2.68292832E-04-2.63246016E-02 1.49025871E-03
26156 1.03110320E-03 4.31135463E-03-1.55500458E-06 1.48305911E-06 7.19454692E-08
26157-9.15825571E-06 2.63819480E-05-1.73280318E-05 1.34341777E-05-9.25841679E-05
26158 5.05325671E-04 8.40469347E-04-9.64125586E-06 1.04019613E-04 8.50354824E-05
26159 1.38637084E-04 2.58334786E-05-1.14284829E-04-8.94477074E-04 1.10922615E-04
26160-7.07845430E-07-9.65083148E-06-3.65022864E-05 5.88384280E-06 1.02965793E-05
26161 1.56843757E-04 1.78301156E-04-2.66189901E-05-4.67959470E-05-9.99588656E-04
26162-8.49279025E-04 1.09617977E-04 2.33488344E-04 3.67899877E-03-5.34003309E-04
26163-1.44169808E-03-4.06368002E-03-3.95508129E-05 1.12392385E-05 2.83115745E-05
26164-4.99940548E-06 2.44717332E-05-8.57694809E-06
27  1-3.41460367E-06-1.01984841E-05-5.57844698E-06 3.60757237E-06 4.66458359E-06
27  2 7.68212017E-05 2.64644776E-05-1.82239691E-05-1.34418805E-05-5.13186957E-04
27  3 6.59177586E-05 5.99677074E-04-2.47226295E-04-1.14962202E-02 1.72002725E-02
27  4-1.23191254E-03 2.24653003E-03 1.44851011E-06 7.54252903E-06-8.99103914E-06
27  5 1.55714644E-05-1.22643119E-05 6.84744873E-06 6.96667735E-06 7.09037657E-06
27  6 1.64634918E-06 6.01472975E-06-9.70406911E-07-2.72580539E-06-1.07212793E-05
27  7-2.86741763E-05 6.82029164E-06-3.06509261E-04-4.04425238E-04 2.94755366E-04
27  8 2.34048589E-04-7.91383867E-03 3.09627570E-03 2.60159763E-04 1.28889719E-03
27  9 1.07259863E-05-7.69068845E-06-3.03529788E-06-2.34806023E-06 1.41784626E-05
27 10-1.74541904E-06-1.47018290E-06 2.83764786E-06-3.45551208E-04-9.27865283E-04
27 11-1.04683368E-05 1.31717773E-04-2.13951994E-04 1.30469099E-03-1.62518007E-05
27 12-1.89425114E-05 2.84757624E-06 7.46599884E-07 1.81232008E-07 6.99023257E-05
27 13-5.49602446E-06-3.80688553E-06-4.60707404E-06-6.32869679E-04-1.67420963E-04
27 14 5.96613670E-05-6.02297052E-05-1.69303196E-03 1.38635069E-03-2.62826968E-03
27 15 2.99846948E-03-8.92415816E-06 6.96381262E-06 1.96034554E-06 2.29339307E-06
27 16 1.98173515E-06 3.21732464E-06-5.87738706E-06 6.32258979E-05-2.69703535E-04
27 17-3.50620788E-04-2.62132349E-05-2.61925940E-05-2.06393776E-06-2.04520006E-06
27 18 1.90014396E-06 4.05087072E-05 1.44310496E-05 3.85983192E-06-7.03070958E-06
27 19-2.51497934E-04-6.12358073E-05-1.12301547E-04 7.60005169E-06 8.60907406E-03
27 20-7.72794526E-04-1.67948147E-03-1.84368231E-03-8.73319464E-06 5.41005720E-06
27 21 3.32313744E-06 6.87269944E-06-4.77014635E-06-1.99470212E-06 2.13927450E-06
27 22 3.46959004E-06 3.88090546E-04 1.18055230E-03-3.40727429E-06 4.22895458E-05
27 23-3.01418148E-04 2.55961102E-04-1.20280252E-05-1.49375880E-05-2.62361757E-06
27 24 4.02518926E-06-2.86696706E-06 4.51802031E-05 1.88162307E-05-2.23579083E-05
27 25 1.67376655E-05-2.48408259E-04-1.40606312E-04-1.95371992E-05-2.88592083E-05
27 26 2.04236625E-02 9.14115774E-03-3.73459645E-03-2.61459423E-03 8.45102367E-07
27 27 6.43296784E-06-7.27807021E-06-7.37054781E-06-8.36942693E-07 5.15149712E-06
27 28-8.41491736E-06 8.29073190E-05-5.85303301E-04 6.97400579E-05-7.48017513E-06
27 29-9.20527405E-06-1.73734636E-06-5.25484841E-06-3.49824470E-06 4.17241437E-05
27 30 2.71517531E-06 2.37798730E-05 1.57162275E-05-4.53804105E-04 9.25094174E-05
27 31-1.53172087E-04 1.87727821E-05-1.31586855E-03 8.13827987E-03 5.51251749E-04
27 32 5.31902719E-03 1.16584716E-06-4.39419093E-06 3.22834376E-06 4.35000284E-06
27 33-1.74252558E-06-2.41049512E-06-9.35055372E-06-6.66506178E-06 2.23954807E-07
27 34-9.80912632E-07-2.67213978E-06-1.91648581E-05-1.48064715E-06 4.28728052E-06
27 35 1.15215411E-05 2.01935699E-04 1.03052968E-04-1.13212298E-04-4.54398901E-05
27 36 1.13184736E-02 2.33684399E-03-2.57733424E-04 4.98777899E-04 3.87860471E-06
27 37-1.96348797E-06-1.91511674E-06-5.86436243E-06-4.21590466E-07-5.79917534E-06
27 38-3.91950841E-06 2.90019960E-05-5.75239644E-05-2.74624184E-04 8.27098266E-06
27 39-6.45359091E-05 2.47046245E-04 4.50430181E-04 4.27948372E-06-3.98203734E-05
27 40 5.71236079E-05 6.70958780E-05-2.29966241E-05-1.24103957E-05 1.67286300E-05
27 41-8.98563700E-06 4.44792047E-07-6.43973629E-05-8.37030353E-05 3.86648835E-05
27 42-3.99109219E-06 2.40688103E-04 2.97060856E-04-1.59501956E-04-4.51404886E-05
27 43 4.02398206E-03-8.34572720E-04 1.38877744E-03-6.99724591E-04-5.32061920E-07
27 44 2.43124170E-06-1.89917978E-06 7.42788778E-07-7.54301284E-07-1.22204519E-06
27 45-2.42024570E-05 1.32160069E-04-1.21742025E-03 4.96141165E-04 2.68108306E-06
27 46-2.99574341E-05-9.26452110E-05-7.51506530E-04 8.77389827E-06-5.10313501E-05
27 47 1.36911033E-04 5.31245778E-05 6.95195282E-07 1.58898000E-06-1.16354360E-05
27 48 2.90783968E-06 8.26156390E-06-4.85559022E-05 7.59214368E-05-1.28483570E-05
27 49-3.42260142E-05 7.00615309E-04-6.89212947E-04-3.75406055E-04-2.46817740E-04
27 50-7.46339415E-03 3.38664759E-04-4.52574321E-03 1.07704895E-03-1.45440864E-05
27 51 1.09059606E-05 3.63812580E-06-8.87906867E-06-1.63006225E-05 4.89874170E-06
27 52-6.85966736E-07 5.11571496E-05-4.36483750E-04 1.19534495E-03-4.24701166E-07
27 53-4.83099163E-06 7.46037773E-06-4.18375421E-06 2.66347149E-06 6.58418971E-05
27 54-3.47761549E-05 2.31870230E-05-1.60160309E-05-4.74785093E-04 1.19917891E-04
27 55-1.80335103E-04 1.12118580E-04-1.88748114E-03 1.80053427E-03-1.33425581E-03
27 56 6.53599182E-04-3.22139525E-06-2.18785254E-06 5.40924779E-06 2.43215890E-06
27 57 1.59866081E-06-5.78249875E-06 5.78624132E-08 2.30820620E-06 1.85861634E-05
27 58 9.94295324E-06-9.49685625E-06-2.37656406E-05-8.51726388E-05-4.22301013E-05
27 59 5.04817839E-05-1.82557816E-05 5.12282229E-04 1.00625279E-04 3.58370940E-06
27 60-4.09834757E-03-1.76530270E-03 5.60386447E-03-7.83598839E-04 1.15101998E-05
27 61-9.17162486E-06-2.33857489E-06-1.44810133E-06-9.23855431E-07 6.29595784E-06
27 62 3.74708431E-09-4.71043623E-07-2.80156946E-06 2.59892146E-06 2.79071896E-06
27 63 1.17357160E-05 1.09392037E-05-1.15180616E-05-1.51490951E-05-5.95458220E-05
27 64-8.58410802E-05 4.72607739E-05 1.48330212E-04-2.37699882E-03 3.43393771E-04
27 65-1.14232175E-03 4.30332503E-04 2.32349773E-06 3.87598904E-06-6.19948677E-06
27 66 7.16364486E-06 4.98996585E-06-7.65350496E-07 1.23142919E-07 2.01010229E-06
27 67-4.85646117E-06-3.33184899E-06 6.19467128E-06-3.45825196E-05 1.65655380E-05
27 68 1.55776011E-05-1.88319979E-05 3.38203567E-04 6.36450877E-05-1.23845221E-04
27 69-1.13607019E-04 1.55032288E-03-1.82008411E-03-1.22281270E-03 2.77738534E-03
27 70 7.83190413E-06-3.32976945E-06-4.50213468E-06-1.34314999E-06 2.02884609E-05
27 71 1.41347190E-05-2.03487456E-04-1.79949887E-04-7.25476238E-06 9.59443949E-06
27 72 1.22506541E-05 1.37909112E-04 3.49976241E-05-4.71842394E-05-4.77101831E-05
27 73-1.18973748E-03-1.76079728E-04 5.97297904E-04 3.00077530E-04-2.68548509E-02
27 74-2.10533701E-03 3.24864549E-03-6.64735339E-04-1.02813536E-05-1.38020898E-06
27 75 1.16615626E-05-8.50814769E-07-1.03874933E-05 1.33738860E-05 3.76635151E-06
27 76 3.42433742E-05 7.54530690E-04 3.20228944E-02 2.18210041E-05-1.35578711E-04
27 77 2.82685984E-05-2.42189598E-03-1.29220719E-05 1.19487376E-04 4.15905788E-04
27 78-1.60093357E-03-5.63782111E-07-4.36937899E-06-8.82666828E-06 4.46237630E-06
27 79 3.55767116E-07 4.63199413E-05 4.25485881E-05-1.91057332E-05-1.50121686E-06
27 80-2.07167156E-04-2.34393024E-04 5.79082505E-05 3.22017287E-05 1.00120715E-04
27 81 6.16796233E-04 7.89820989E-05 3.68797598E-04-1.23901469E-06-4.62947931E-07
27 82 1.70196262E-06 5.78953671E-06-4.07854491E-06 7.29571968E-07 1.01532207E-05
27 83 4.05244313E-05 1.59057897E-05-5.62192037E-05-2.92947171E-05-3.79394008E-04
27 84-1.03588434E-04 3.13355001E-04 1.85439847E-04 1.55671482E-03-6.99720638E-04
27 85-1.47759790E-03-6.87568353E-04 8.41142280E-02 2.55364640E-03-4.17902564E-02
27 86-2.90952430E-02 3.88449226E-05-4.40268965E-05 5.18197385E-06 2.21235910E-05
27 87 4.53744389E-06 1.15761058E-05 4.59537879E-05 7.69662363E-05-3.55105575E-06
27 88-4.71703715E-05-1.36467503E-05-3.46562385E-04 5.84443220E-05 2.61972529E-04
27 89 5.50087271E-05 7.50703313E-04-1.00835556E-03-6.33400253E-04-5.41905577E-04
27 90 5.26305914E-02-1.52252670E-02 5.87970948E-03 1.53786035E-02 1.47305550E-06
27 91-5.35183964E-05 5.20453409E-05 2.99115281E-05-5.38454451E-06 3.27491908E-05
27 92-4.15207290E-06 4.54433662E-05-5.74701448E-04 3.38997431E-03 1.10132698E-05
27 93-3.45632703E-04-1.78836808E-03 1.58272140E-03 1.26603882E-04 1.74939670E-04
27 94-6.79764078E-05-7.63092718E-05 3.00599734E-05-5.03757518E-04 4.29402347E-04
27 95 4.41213533E-04-1.37002482E-04-3.55897678E-04 5.90123045E-04-3.45298607E-04
27 96 2.12008256E-03-2.81523615E-02 3.96505237E-03 1.58753808E-02-1.37502473E-02
27 97-1.54152424E-04 4.26222688E-05 1.11530155E-04-1.37635664E-04 5.63621668E-05
27 98-5.70116307E-06 2.31077282E-05-2.24445203E-04-4.25146582E-04 1.15083444E-03
27 99-1.61687389E-05-3.85781522E-05-1.80493264E-05-3.10469370E-05-2.61593913E-05
27100 5.54138371E-04 1.52121859E-05 1.63054671E-04 9.05121319E-05-5.37947243E-03
27101 3.41917341E-03-3.24510137E-04 2.42147843E-03-3.59185927E-03 1.06302687E-02
27102-2.53768782E-04 1.80505452E-03-4.63120886E-05 6.23253960E-05-1.60133074E-05
27103-2.43994093E-05-1.07587982E-04-1.21636108E-05 7.75828084E-06-1.61707626E-05
27104-2.24207539E-03-8.38598000E-03-9.12389378E-06 2.23499538E-04-1.83722271E-03
27105-2.19237446E-03 7.18443875E-05 1.11635114E-04-5.70055452E-06-2.99673324E-05
27106-1.14540228E-04-2.56029945E-04 5.71992959E-05 2.16192387E-04 6.54279881E-04
27107-3.28368444E-03 2.10436347E-03-5.82687675E-04-1.30871014E-03-2.05803907E-01
27108 1.53750950E-02 3.44740779E-03 3.58831775E-02 8.10707501E-05 7.81100686E-05
27109-1.59180819E-04-4.35757880E-06-3.77395916E-05-5.78586972E-05 5.34336845E-05
27110-4.32098683E-04 1.00456129E-03 6.48675580E-03-1.82987278E-03-1.44931086E-03
27111 1.26071658E-05-6.15862536E-04-1.00138938E-04-8.79940364E-05-2.84058686E-04
27112 1.67540161E-03 1.41620961E-04 2.57039893E-03 4.10414972E-03-8.61288600E-03
27113 5.13241418E-04 2.21812440E-01 3.27601268E-02-7.33035640E-02 6.56196963E-02
27114 4.82591940E-04-9.51674084E-04 4.69082144E-04 8.36726931E-05 1.65753905E-05
27115-2.57100839E-04 5.62879511E-01 4.63541602E-01 1.07214124E-04-2.44883351E-04
27116-6.06630917E-05 1.92618890E-02-1.91294740E-04 1.45084537E-03 2.91555640E-04
27117-3.15488185E-02-5.99333754E-04-6.65458536E-03-2.41695637E-03-1.16853762E-01
27118-2.39176214E-03-1.77156571E-02-7.99226480E-03-1.78807497E-04 3.00019130E-04
27119-1.21211633E-04-9.55791120E-05-7.98953195E-05 2.81157652E-06-1.36871488E-04
27120 1.47724200E-03 1.65424349E-03 4.31346538E-03-1.17446662E-04 9.90353986E-04
27121 3.66418071E-03 3.07348203E-03-1.38609121E-04 1.17325072E-03 2.76973219E-03
27122 1.36913174E-03-3.69817930E-04-2.30555976E-04-3.23166830E-05-6.05091530E-05
27123-2.20761274E-05-7.32504268E-04 5.50956801E-05 4.28840575E-04 6.85296315E-05
27124 5.44386034E-03 3.95600064E-04-2.00041677E-03 1.57085446E-04 4.68591149E-02
27125 1.44850905E-02-4.72397337E-04-9.02245162E-03-8.98414389E-05 1.44880800E-04
27126-5.50393613E-05 3.00783387E-05-4.16058277E-05 6.52188328E-05-4.72598957E-05
27127-3.57289170E-04 1.67280892E-03-2.16593606E-02 8.89277428E-05-8.63375374E-04
27128-2.77347444E-03 2.98974324E-03 8.42809833E-05-9.43245517E-04-9.64100167E-04
27129-1.89867467E-03 1.17858133E-06-1.78174750E-06-1.15321395E-05-3.46615028E-05
27130-1.86568094E-05 1.82974604E-04 2.21885270E-05 1.46522283E-04 6.19235606E-05
27131-2.26067961E-03 3.28535329E-04 1.24705269E-03 9.54488754E-05-3.95795350E-02
27132-8.01545288E-03 5.57578173E-03 2.04508764E-02 3.01934718E-05-4.01469502E-05
27133 9.95347839E-06-3.53131386E-05 1.79716922E-05-4.73043434E-05-7.99152574E-07
27134-2.03415002E-05-1.50727130E-03-4.57093020E-04-5.12496467E-07-3.57756858E-06
27135-2.90731474E-06 1.10946723E-05 4.70594885E-06 3.28372694E-05 1.85970632E-05
27136-5.51731859E-05-1.86155931E-05 8.51754967E-05-1.18752062E-04 2.15493437E-04
27137 5.27544002E-05-1.32095560E-03-5.14277476E-04 1.38338043E-03-3.89740537E-04
27138-3.97036216E-06-1.73087719E-06 5.70123935E-06 2.73384631E-06-1.14641596E-05
27139 7.78411202E-06-9.94097533E-08-2.89297012E-06-3.02754603E-06-4.91804032E-06
27140-1.05515864E-06 3.15727507E-05 1.02840580E-05 2.53261158E-05 8.47682723E-06
27141-2.25163718E-04-1.26226915E-04-1.76828540E-06 9.54725067E-05-3.52539912E-03
27142 3.02579361E-03 3.82920497E-04 1.95357006E-03 1.87955730E-06-1.28524666E-06
27143-5.94310633E-07 1.06159480E-06 2.44485169E-06-8.37852915E-06-5.28461171E-07
27144-4.26202240E-06 7.32243612E-06 9.10290255E-06-8.05879500E-06 4.49133184E-05
27145-3.11677304E-05-4.24139227E-05 3.21592020E-05-1.39038555E-04 1.19604651E-04
27146 1.94725345E-04-1.24641865E-04-7.97268393E-04-5.21345743E-04-8.16096820E-04
27147 7.07309196E-04 9.64735249E-07-4.77643322E-06 3.81169797E-06-9.99970842E-07
27148-4.04895255E-06-1.71360922E-06-3.73508190E-07-3.01595073E-06 4.20825327E-08
27149 4.27119016E-07 6.31533394E-07 3.21109589E-05 1.67417505E-06-2.69108454E-06
27150-1.87427410E-06-1.56455991E-04-1.32665392E-06 1.43900473E-06-9.32227442E-06
27151 3.16654173E-03 4.29436739E-04-5.05235962E-04 2.54376089E-04 1.90261058E-06
27152 2.35902281E-07-2.13851286E-06 1.37025717E-06-7.77682618E-07 9.84174709E-07
27153-1.01332615E-05-1.62280987E-05-9.24234032E-06-7.69616777E-06 6.69460236E-08
27154 1.38084374E-04 4.53720257E-05 2.60116409E-05-9.76684925E-06-1.01486648E-03
27155 6.64789956E-05 3.48559971E-04 9.28664391E-04 6.11163276E-03-5.00461901E-03
27156 5.23162997E-03 1.28306515E-03 2.07480499E-05 1.83522719E-05-3.91003218E-05
27157-1.54318808E-05-2.98828015E-05-3.50925253E-05 5.21055598E-06-6.85982972E-05
27158-5.17273241E-04-3.40719344E-03 2.80207185E-05-1.54633948E-04 7.51952322E-05
27159 5.17473896E-03 1.76121036E-05-3.67571869E-05-1.65832036E-03-3.04053856E-03
27160 3.03647454E-07 7.49024331E-07-1.43721488E-05-2.82729084E-06-2.97745072E-06
27161 1.82535038E-05 7.65692579E-05 1.22026151E-05 9.62364059E-06-2.19020517E-04
27162-8.52013381E-04 6.31216511E-05 2.19467406E-05-8.53301384E-03 2.23149359E-03
27163 2.51429087E-03 1.04530689E-03-2.67968691E-05 1.95519398E-05 7.24492931E-06
27164 1.86554577E-05 9.66894926E-06 7.95446090E-07
28  1 1.64348881E-05 5.33700827E-05-5.43397425E-05 8.56762685E-06 3.70951444E-06
28  2-5.03309135E-04 3.20479365E-04-2.12908158E-05-3.05738370E-05 2.73719081E-03
28  3-1.10490861E-03-1.46288555E-03-7.24756534E-04 6.11065803E-02-1.06148044E-02
28  4 1.61560567E-02-5.79714744E-03-5.42080801E-05 9.17088061E-06 4.50371995E-05
28  5 3.81507564E-05 1.00101863E-05 3.33291320E-05 8.44854396E-05 1.09466276E-04
28  6-4.32053877E-05 1.99312298E-05-8.35093838E-06-3.67510805E-04 2.44202068E-04
28  7-9.40163587E-05 1.01660536E-04 8.52487934E-04-5.78851720E-04-6.57722121E-04
28  8-1.08248821E-03 2.21115778E-02 1.17760610E-02-2.63401820E-03-7.19441855E-03
28  9 3.80251880E-06-3.29108326E-05 2.91083138E-05 5.64964393E-05-2.91487552E-05
28 10 9.66744217E-06-7.22898980E-06 7.75673270E-05-3.21961510E-04-7.21778644E-05
28 11 6.17400404E-06-3.36626308E-04-1.69288902E-03-2.25080632E-03 1.82474464E-04
28 12 2.20263018E-04-3.10607776E-05 1.43705083E-05-9.59922192E-05-5.28049959E-04
28 13 2.11644660E-04-4.96936921E-05 5.66686555E-04 6.90220228E-05 1.05986465E-03
28 14 1.93222918E-03-9.33736185E-04-2.07661524E-02 1.49197471E-02-8.90907798E-03
28 15 1.24162244E-02 6.59747999E-05 1.17873393E-04-1.83848193E-04-6.46550680E-06
28 16-5.69068825E-05-7.78124850E-05 1.75916348E-05-2.30788478E-04-4.25994015E-04
28 17 4.72353591E-03-7.18914272E-05-9.52371430E-05-4.39994054E-05-2.20082567E-05
28 18-1.95879496E-05 7.08516811E-04 2.09777823E-04 2.19731220E-05 4.83739957E-05
28 19-6.84866793E-03 6.57439385E-04 3.97112734E-03 2.30047981E-03-4.67250090E-02
28 20 7.89938479E-05 1.73030256E-02 1.37839763E-02 5.76786332E-05-6.25366704E-05
28 21 4.85803719E-06-5.88166614E-05-3.75671534E-05-8.89601308E-05-5.79516616E-06
28 22 8.22720469E-05-2.82491823E-03-1.26733340E-02-2.90828919E-05 3.79045070E-04
28 23-2.73459826E-03-3.22634790E-03 1.46092079E-04 1.84747433E-04-1.01454069E-04
28 24-6.49111335E-05 1.43406158E-05-4.43999039E-04 5.92897450E-04 3.69570183E-04
28 25-4.84797369E-05-6.06761529E-04-1.67730035E-03 1.22066150E-04 1.88065693E-03
28 26-8.29144270E-02 2.00911396E-02 1.58883570E-02 6.93862391E-03-5.10822252E-05
28 27-4.62025842E-05 9.72848093E-05-1.20850691E-04 2.50994057E-05 6.51500977E-05
28 28 2.93437377E-05-2.61061633E-04-1.02499931E-03 7.26127133E-03-2.50439761E-03
28 29-2.00087713E-03-5.81844139E-04 2.25914453E-04-1.66098371E-04-6.26497380E-05
28 30 1.57209731E-03-8.51120332E-04 3.24108597E-04 1.30964749E-03-7.54387427E-03
28 31 6.42817270E-03 1.15391732E-04 1.34102661E-01-3.50289824E-02 1.00356631E-01
28 32 1.87805396E-02-7.27015043E-04 2.89298354E-04 4.37716689E-04 5.74944877E-04
28 33-3.89347479E-04 1.37256496E-04 5.62872944E-01 4.63565575E-01-3.03815043E-04
28 34 1.20290497E-04-7.94916666E-05 1.89690853E-02 1.35366329E-03-4.94395334E-04
28 35 4.12719886E-04-2.99343354E-02-5.99340249E-03 5.75042904E-04-2.69552586E-03
28 36-1.05398398E-01-1.71329224E-02-4.25392680E-04-8.10926577E-03 2.05827981E-04
28 37-9.52485259E-05-1.10579455E-04-2.68964829E-04 2.48425571E-05-1.22369158E-04
28 38-1.25954165E-04 1.38890718E-03 2.91742634E-03 5.72714896E-03-1.16135386E-04
28 39 9.69784654E-04 4.45018310E-03 1.46680122E-03-1.25864199E-04 9.84613542E-04
28 40 3.83042860E-03 3.02377145E-04-4.25663319E-04-2.74784261E-04-4.08272369E-05
28 41 1.25268956E-05-2.79390708E-05-7.66314452E-04 2.95060802E-04-2.02540522E-04
28 42 1.07672347E-04 5.86993960E-03-1.07758613E-03 2.46229608E-03 1.20482471E-04
28 43 9.41246805E-02-1.27102505E-03 1.77172481E-02 7.40383120E-03 9.50033907E-05
28 44-7.30327268E-05-2.19706639E-05-7.06024223E-05 8.83959130E-05-4.09597709E-05
28 45-6.24084727E-05-2.75733025E-04 9.81991474E-04 5.80385455E-04 8.62773776E-05
28 46-1.01413095E-03-5.52463660E-04 1.37850304E-04 9.07687345E-05-8.19863878E-04
28 47 9.55193757E-05 1.85202661E-03-3.53163671E-07-6.85807691E-06-3.47981979E-05
28 48 4.09116273E-07-5.58542409E-06 2.76661751E-04 1.28276397E-04-2.51663013E-05
28 49 1.13994097E-06-3.41707432E-03 1.05056223E-03 5.14669964E-04 1.45899902E-03
28 50-1.46873434E-02 1.01809660E-03 1.17202753E-02-1.62575698E-02-3.36097435E-05
28 51 4.33764774E-05-9.76673387E-06 9.39497890E-06-2.44611681E-05 1.67622848E-05
28 52 6.75428857E-06-1.07764989E-04-2.25397430E-03 1.04785732E-02-1.95647891E-07
28 53-8.25687862E-07-1.48290695E-06 1.46690008E-06 3.72960087E-06 1.03200532E-06
28 54 1.13248663E-05-4.63806682E-06-1.56979469E-05 1.92777512E-04-2.46998836E-04
28 55 1.17669606E-04 4.75886367E-05-8.04424845E-04 8.36883234E-05 3.58622360E-05
28 56-4.82209822E-04 5.14804464E-06-6.71646284E-06 1.56841820E-06-1.49651195E-06
28 57 2.62035526E-06-3.53414790E-06-1.24541459E-07-4.71159598E-06-3.00399912E-06
28 58-4.77663078E-06-4.85908548E-07 5.90105211E-05 1.02866037E-05 2.32689830E-05
28 59 2.49354352E-06-4.08115579E-04 3.85301287E-05-2.93764051E-04-2.10707042E-04
28 60 1.13514038E-02 1.23083950E-03 1.46060687E-03 2.75286616E-04 3.78482925E-07
28 61-7.98334688E-07 4.19851763E-07 1.39269944E-06-2.39938395E-06-2.46604468E-06
28 62-1.81487110E-07-1.33456878E-06 1.75332741E-06-1.62036419E-06-1.07761519E-06
28 63 1.14996194E-05-8.61770017E-06 8.55388722E-06 2.53744553E-06 9.48920114E-05
28 64 6.44588658E-05-1.07535597E-04-1.00896515E-04-1.85960488E-03-6.64153679E-04
28 65 7.14721911E-04 2.83884680E-04-2.45358268E-06-1.40603454E-06 3.85961722E-06
28 66 9.86068594E-08-6.93474778E-07 3.14398276E-06-1.07788703E-07-1.06930462E-06
28 67 3.40019560E-06-3.47993681E-07 2.78588988E-06 1.15231482E-05-1.50238037E-05
28 68 3.25949436E-06-1.23426678E-05-1.19758879E-04 8.87561047E-05-4.93174046E-05
28 69 7.64794858E-05-2.42566349E-03-4.65675532E-05-5.91818229E-04-3.79290100E-04
28 70-1.19806653E-06 4.01064849E-07 7.97001685E-07-7.85184573E-07-2.07736023E-06
28 71 3.57926854E-06-1.25865150E-05-1.33305720E-05-9.75507319E-06-8.23185226E-06
28 72-1.05459819E-05 9.24647321E-05 3.18206465E-05 3.84882028E-05 4.85518529E-05
28 73-6.98338802E-04 3.09772141E-04 3.01233147E-04-3.10257925E-04-3.98063555E-02
28 74 1.40432973E-02 6.06808342E-03-4.13312491E-03-1.44097480E-05-1.23178400E-05
28 75 2.67275880E-05-3.76923358E-05 9.10248901E-06-4.71255688E-06-7.31513322E-06
28 76 1.14293180E-05 8.27105875E-05-8.96613426E-03 1.56046131E-05-6.38633938E-05
28 77-6.04018908E-04 4.51470477E-03 2.15951099E-05-1.22301127E-04-6.35331770E-04
28 78-3.45526558E-03-6.07508071E-07-7.17311555E-06 7.33348632E-07 2.14075173E-06
28 79-5.88796749E-06 1.09938006E-04-5.23802641E-06-4.98466482E-06 3.54743062E-05
28 80-9.22572111E-04 1.84454430E-04-3.00496397E-04-6.26075991E-04-5.05962684E-03
28 81 7.48078324E-04-9.70618209E-04-6.49043571E-04 1.82177084E-05-1.91084502E-06
28 82-1.63068634E-05 2.81755468E-06 2.40482305E-05-2.03444577E-05-4.81653628E-08
28 83-1.71942296E-07-1.77688156E-06-5.51071813E-06-2.83011323E-06 1.44441965E-05
28 84 1.29012664E-05 2.81406428E-05 1.70963428E-05-2.83636070E-04 1.61099493E-04
28 85-3.49947307E-04-1.88954928E-04 6.31536196E-03 3.30361279E-03-4.83826739E-05
28 86-2.84337899E-03-7.57507071E-06 5.92971174E-06 1.64535897E-06-6.69188283E-06
28 87-5.54958459E-06 3.12548177E-06 1.23811933E-06 2.17923482E-06 1.12952070E-06
28 88 1.05968748E-06 2.55905728E-06-1.60886637E-05-4.70015259E-06-4.87281496E-06
28 89-1.39537803E-05 2.70279298E-04-2.79699034E-05-4.49585622E-05 1.24134046E-04
28 90-7.42020864E-03 3.87218164E-04 3.21651331E-03-1.57273860E-04-1.00883241E-06
28 91 1.99073228E-07 8.09759181E-07 2.99647429E-06 7.93592121E-07 5.11214173E-07
28 92-3.33014543E-06 1.34485326E-05 1.58452917E-04-6.21055041E-04 4.61985320E-06
28 93-3.45118464E-05 5.16976420E-04-3.85884181E-04-1.15837894E-06-1.88159816E-06
28 94-2.97185464E-06-6.83884773E-07-1.82835916E-06 1.44332134E-05 1.20507986E-05
28 95 3.73292464E-06 9.48346031E-06-1.46114954E-04-3.25798169E-05-1.73538728E-05
28 96-6.15976736E-05 1.44125533E-02-1.45645701E-03 3.37957813E-03 1.36365318E-03
28 97 1.65529507E-06-9.77501210E-07-6.77793865E-07-3.22983221E-07-4.71210714E-06
28 98 3.23538912E-07-9.80596719E-07 6.43837553E-06-1.33032665E-04 7.27602345E-04
28 99 2.82893774E-07 4.71686123E-07 1.54049448E-06-6.39924444E-07 1.00658881E-06
28100-1.13404373E-05-9.37098403E-06 4.37834391E-06-5.06065817E-06 3.16378307E-04
28101-1.33376676E-04 4.99161737E-05 1.27156657E-05-8.12353571E-03 1.68932657E-03
28102-1.09632496E-03 2.21875509E-04 1.81770127E-06-8.16987625E-07-1.00071365E-06
28103 9.48651307E-07 1.34389638E-07 1.51562003E-06 3.85442022E-06-3.94937793E-05
28104 1.85989335E-04 9.54384928E-05 5.69993457E-07-9.57909642E-06 3.29785899E-05
28105-3.81191104E-04 3.77165808E-07 7.94672584E-07-3.70349943E-06 2.23096248E-07
28106-7.43190276E-07-8.00274317E-06 2.35971456E-05-3.35050737E-06 1.41576115E-06
28107 1.07271130E-05-3.41374831E-04-3.06080617E-05 3.43992386E-05-4.48363969E-04
28108 1.88382427E-03-2.80574477E-04 4.80641162E-04-3.88979658E-06 2.83276491E-06
28109 1.05703167E-06 8.98449673E-07-5.08084772E-07-3.34160695E-06 5.57385575E-06
28110-7.09801665E-05 4.21701841E-04 1.89701612E-04 1.96453199E-06 3.30065804E-06
28111-3.07972321E-06 2.68651697E-06-1.75501954E-06-2.09484990E-05 1.64331196E-05
28112-1.63436593E-05 9.68129509E-06 1.61232891E-04 1.62344000E-05 1.60753994E-04
28113-4.28156741E-05-7.98770391E-03 1.76623348E-03-1.94984956E-03 1.39359653E-03
28114 2.23242701E-06-2.02049556E-06-2.11931451E-07 1.69907370E-06 5.40312853E-06
28115 1.14140099E-06 9.12970619E-06 8.48713274E-06-2.15024903E-06-3.11275595E-06
28116 2.18018090E-06-8.87335587E-06 9.77346231E-06 1.49656113E-05-8.24640642E-06
28117 1.59708665E-04-5.30455161E-05-2.05748826E-05 9.46414846E-05 1.95541462E-04
28118 3.10800859E-04 2.72592438E-04-2.19367028E-04 3.61363197E-06-2.20941025E-06
28119-1.40422172E-06-7.99457186E-07-2.63000879E-07 4.23855237E-07 1.07778218E-06
28120-1.02559475E-05-7.80997625E-05-4.07484693E-05-4.12586179E-06 2.73113292E-05
28121 2.60295146E-06-2.14657241E-04-1.44292969E-06 2.42849420E-07-8.89456426E-05
28122 4.59435133E-04-1.45482289E-05-1.01010468E-05 2.93756482E-07 2.41836487E-06
28123 2.08802676E-06-2.86998188E-05-5.31179876E-06-9.42615928E-06-1.87168796E-05
28124 2.12252027E-05-5.00227052E-05-8.58959326E-06 2.34738759E-04 4.58213063E-03
28125 1.18660807E-03-8.77775788E-04 1.78152978E-03 3.43867138E-07-3.95497039E-06
28126 3.61110325E-06 5.25979438E-06-5.29884976E-06 1.88722289E-06 1.19107985E-06
28127-1.95273400E-05 6.58303446E-04 5.48407182E-03 9.43680706E-06-7.79770400E-05
28128 1.02176895E-04 6.55458672E-04 4.32994482E-06-1.61973691E-05 3.55835453E-04
28129 1.02767049E-04 2.99075981E-07 1.15091963E-06 1.45077774E-06-4.82279934E-06
28130 2.14727585E-06-2.63480929E-05-9.19035940E-06 2.78559461E-05-1.19165427E-05
28131 2.46206730E-04-7.47361476E-05-1.21754787E-04 2.05150128E-04-1.29625144E-02
28132 2.59019105E-03 1.02951327E-03 1.04471355E-03-3.12392456E-06 1.97740993E-06
28133 1.14651463E-06 1.22479891E-06 1.47564596E-06-2.15646375E-06 5.10852120E-06
28134-6.51260500E-05 6.03717130E-04-2.66180194E-04-6.84020113E-08-8.45939896E-07
28135-6.68750401E-06-1.67316082E-06-6.04095062E-07 1.16196650E-05 3.01075347E-05
28136 5.34881731E-06 2.70343390E-06-7.23846966E-05-1.26463211E-04 1.04418993E-05
28137-1.15559507E-05 2.09730447E-03 9.05804346E-04-6.51467703E-04-9.29812489E-05
28138 2.51679308E-07-1.11088600E-07-1.40590708E-07 2.80861625E-06 1.92227341E-07
28139 3.08300334E-06 1.67329756E-08 5.75300640E-07-1.08627983E-06-1.20993422E-06
28140-3.34792735E-07-4.86951239E-06 3.73366358E-06 5.04092289E-06-7.33728244E-08
28141-4.52134927E-05-3.09328843E-05-5.65904322E-05-4.27454826E-05-6.02255018E-04
28142 6.95728863E-04 4.96971921E-04-5.09691593E-04 7.62783040E-06-1.35396717E-06
28143-6.27386323E-06-1.31038326E-06-5.86782043E-06-2.15590394E-06 1.02160772E-07
28144 9.45264499E-07-8.23458866E-07 7.68124174E-08-1.90095838E-06-1.31041965E-05
28145 4.17294201E-06-4.01645630E-07 8.97372762E-06 9.50426520E-05-3.64674803E-05
28146-4.52988959E-06-7.71734422E-05 8.20564620E-04-3.34580093E-05-2.91427878E-04
28147 2.38344797E-04 2.38649344E-07-2.62226159E-06 2.38361224E-06 1.71245465E-06
28148 2.16108760E-06-1.54575082E-07-5.86521101E-08-4.04618191E-07 2.50580517E-06
28149-3.13484379E-07-1.54284406E-06 3.94304588E-06-1.10383659E-05 1.70257369E-06
28150 6.64003024E-06-3.62551440E-05 5.50683930E-05-1.16585373E-05-2.04346951E-05
28151 9.22423754E-04 6.03900698E-05-5.02179349E-04 3.96426930E-04 2.30442936E-07
28152 1.17488681E-06-1.40532974E-06 7.15536459E-07 1.47836945E-07-2.19652047E-06
28153 1.46429293E-06 2.41238915E-06 1.71079444E-07-1.19237542E-06 1.56295334E-06
28154-2.06380435E-05-3.82462526E-06 7.68437350E-06-6.45116869E-06 3.04184956E-04
28155-5.53658482E-05 1.25156905E-05-1.56763480E-04 2.02131188E-04-1.54976377E-04
28156-1.68292878E-04 3.20515861E-04-6.10283924E-06 4.09913343E-06 2.00370580E-06
28157 2.69230644E-06 2.01557280E-06-5.37524440E-07 9.22122875E-06-7.62856459E-05
28158 4.26345208E-04 3.56384329E-05-3.56639802E-06 2.14198338E-05-3.68344690E-05
28159-4.18973605E-05 2.79249648E-06-2.51829349E-05 3.52854811E-04-3.95841408E-04
28160-9.33699052E-08-2.33766519E-07 2.65435154E-06-5.36268891E-06-2.80156365E-06
28161-3.19218265E-06-1.27878124E-05 2.51386270E-05 1.31353513E-05 5.98589782E-05
28162 9.81235958E-05-1.44095774E-04-5.36306118E-05 2.29038182E-03 7.18356442E-04
28163 1.51536600E-03-6.35402838E-06 2.79197651E-06-2.57338747E-06-2.18589039E-07
28164-1.02916753E-06 4.23497234E-07 2.63475168E-07
29  1 3.37484281E-06 1.06816399E-05 2.76162328E-06-2.11855424E-05-4.33874538E-06
29  2-1.27964463E-04-3.94558164E-05 1.15301959E-04 1.83023927E-05 8.88082292E-04
29  3 4.93826369E-04-4.45778207E-04-1.00764676E-03 8.22828959E-02 2.17681453E-02
29  4 2.88271043E-03 1.53829078E-02 3.59102743E-06-6.51447081E-06 2.92344338E-06
29  5-2.39058109E-06-2.47262572E-05 2.06745184E-05 1.46966576E-05 2.02741695E-05
29  6-1.61878044E-05 3.61992534E-06 5.31401948E-06-8.74149962E-05 8.04594502E-05
29  7-5.69821444E-06-1.78082966E-05 1.40829077E-03-5.47860756E-04 5.51055875E-04
29  8-1.30306476E-04-2.00168429E-02-2.41143132E-03-1.93745798E-03 1.26093988E-03
29  9-1.41211453E-05 2.52102336E-06 1.16001220E-05-1.62740871E-05 2.89795502E-05
29 10-1.27481152E-05 2.51024936E-06-5.04555004E-05-4.00216910E-05-3.97896453E-04
29 11-2.82197079E-05 1.65619694E-04-5.10328530E-04-1.07111544E-03 4.26732296E-06
29 12 6.53805451E-06 1.01248641E-05-4.14309423E-06-5.66167221E-06-1.08382180E-05
29 13-5.52598188E-05 1.72707596E-05 2.80877249E-05-5.68606859E-04-2.80232061E-04
29 14 5.60439215E-05-4.71822229E-04-8.21568085E-03 1.32058818E-03-2.28485861E-03
29 15 2.60781805E-03-5.65724410E-06 6.30333631E-06-6.46092214E-07-4.82679521E-06
29 16-1.79302254E-06 1.00233903E-05-1.20664353E-05 8.84477256E-05 9.70943703E-05
29 17 2.03628168E-04 5.48556194E-06 7.78303878E-06 8.74348662E-06-9.29009962E-06
29 18-8.89749648E-06-3.68949159E-05-4.43671478E-05 6.00056498E-05 5.06688600E-05
29 19-5.20915748E-04 2.42020420E-04-3.07172582E-04 2.47124089E-04 2.41222662E-02
29 20 2.44970569E-03-5.57535293E-03-2.65568244E-03-8.24359047E-06 1.01626218E-05
29 21-1.91903133E-06-1.56014096E-06 7.74172420E-06 3.80710483E-06 1.02900999E-05
29 22-9.49584196E-05-4.39512383E-04-2.55722444E-05-1.70419467E-05 1.25939038E-04
29 23 2.07589619E-04 2.08237621E-03 6.88094015E-06 1.11785906E-05-1.98094573E-06
29 24-3.81952653E-07 8.75736566E-06-4.93562740E-05 1.36533011E-05 1.48748712E-06
29 25-6.35580690E-05-1.69173520E-04-3.33611379E-04 1.23985726E-04 7.98386374E-04
29 26-2.75103758E-02 1.22903644E-03 1.68545690E-03-9.18758687E-03 2.93859231E-06
29 27-1.52054011E-05 1.22668088E-05 1.66437883E-05 6.91453361E-06 2.99116149E-06
29 28-7.74454418E-06 1.12802354E-04 1.68521263E-04-8.49858627E-04 8.35986489E-06
29 29 1.23876290E-05 4.44163606E-06 4.59771840E-06-5.50573115E-06-6.03084590E-05
29 30-2.81507015E-05-2.39334735E-05 2.71119547E-05 1.15334759E-04 9.62761343E-05
29 31-3.23892613E-04-5.17001184E-04 1.82465720E-02 4.69552641E-03 3.93790086E-03
29 32 2.19509520E-03 4.00889624E-06-7.41068557E-06 3.40178933E-06-1.00778033E-05
29 33-7.61390983E-06 1.39117366E-06 1.42903260E-05 1.33067936E-05 4.87265358E-06
29 34 4.25752569E-07-6.10824419E-06-8.33086744E-06-2.17476101E-05-1.16637026E-06
29 35 2.10223189E-05-2.90049381E-05 1.09151554E-05 6.73858750E-05-3.70664235E-05
29 36-7.13378707E-04-7.65079829E-04 3.19591049E-05 6.24264826E-04-8.57734211E-06
29 37-3.99910480E-06 1.25764469E-05 3.48132591E-06 8.20712021E-06 1.53810061E-06
29 38-3.23548017E-06 1.19650933E-05-1.57485223E-04-8.41890986E-04 1.38572512E-07
29 39 1.26172879E-06 7.15307269E-05-1.83435790E-04 1.18140648E-05-8.11884589E-05
29 40 1.16487672E-04 5.42624550E-04-4.83298358E-06-3.52943910E-06 2.60042341E-06
29 41-6.25181224E-06 3.05214172E-06 1.11360539E-05-1.94844828E-05 3.20731198E-05
29 42-1.47701594E-05-1.92479557E-04 7.17901539E-05-5.08955037E-04 2.02944597E-04
29 43 3.51643133E-03-7.45372161E-04 1.57232796E-03-4.19748590E-04 8.46446600E-06
29 44-9.49222737E-06 1.02776137E-06 1.17515300E-05-5.06612046E-06-2.13899494E-06
29 45-2.15872795E-05 1.53894392E-04-1.05703088E-03 1.60714044E-03-1.98703090E-05
29 46 1.75824777E-04-3.10964275E-04-7.23577823E-04 1.35876109E-05-1.09578570E-04
29 47-3.44362781E-05 3.70880277E-04 5.91172879E-06 2.11208929E-05 2.28032261E-05
29 48-2.24543136E-06-7.38572312E-06-2.52400815E-04-1.26987114E-04 7.01284912E-07
29 49 6.03850737E-05 3.36793253E-03 1.97706100E-03-9.36477399E-04-5.39840087E-04
29 50-3.29578255E-02-4.52207550E-03-1.41334749E-02 1.83026882E-02 1.70915787E-05
29 51 2.13712195E-05-3.84627982E-05-3.63801256E-05-2.47659106E-06 2.12567074E-05
29 52 5.58194597E-06-2.01278019E-04 6.46204083E-04 1.15295225E-03 5.12324166E-07
29 53 4.77506151E-06-2.63340671E-06-8.60564174E-06-1.01035498E-05-5.63302302E-05
29 54-7.17515894E-06 4.08021419E-05 5.79841745E-05 4.96157429E-04 5.18359059E-04
29 55-3.25979127E-04-5.81819344E-04 4.07300840E-03 2.84021631E-04-6.56549190E-03
29 56 3.17648613E-03 1.04341278E-05-5.11126935E-07-9.92300091E-06 1.14979414E-05
29 57-4.35048314E-06-7.46154908E-06-1.20854777E-07 7.46324543E-06-4.84269668E-06
29 58-3.19496840E-07 1.04568603E-05-1.19827867E-04 6.54380806E-06-4.35623507E-06
29 59-3.73284297E-05 1.18202466E-03-1.42395339E-04 9.81625332E-04 2.06324719E-04
29 60-3.78273828E-02-5.72623299E-04-1.24130515E-03 6.55111585E-03-2.11845928E-05
29 61-1.55165212E-05 3.67011139E-05 3.47338481E-05-4.75239013E-06 1.06926316E-05
29 62-1.01836485E-06-8.81858767E-06 3.86458981E-06-1.61587044E-07-1.69303255E-05
29 63 1.10520244E-04-1.75445640E-05 3.93004281E-06 7.12379507E-05-1.04781944E-03
29 64 6.82553304E-05 5.59686863E-05 7.75451920E-05 9.11052320E-03 8.59529102E-04
29 65-6.94969116E-04-3.26513592E-03-2.72605180E-08 9.38434366E-06-9.35708314E-06
29 66-1.52685024E-06-1.09288942E-05-6.02869495E-06 1.06093234E-06 1.15433143E-05
29 67-4.83798437E-06-1.51561387E-05 1.68878766E-05-1.59446050E-04 1.62489700E-05
29 68 5.11233356E-05-6.12604706E-05 1.31522960E-03-1.08797427E-04 2.13548046E-04
29 69 2.68231125E-05 6.96705893E-03-2.24606841E-03-4.11077421E-04 3.62931278E-04
29 70 1.01620974E-05-1.00539554E-05-1.08142048E-07-1.37646263E-05 2.13882104E-05
29 71 1.23798077E-05 4.34144426E-06 3.50834847E-06-4.27000489E-06 2.83349876E-05
29 72-1.68542465E-05-5.52702281E-05 7.54505558E-06-1.33642905E-04 7.86609396E-05
29 73 1.36907861E-03 1.75342689E-03 6.76354277E-04-1.08727704E-04-1.11609572E-02
29 74 7.08795404E-03 2.65028953E-03-2.74494886E-03 9.78041228E-05-6.56684714E-05
29 75-3.21356514E-05-8.33917867E-05 1.72766897E-05 6.48937007E-06 8.48972640E-05
29 76-5.08039648E-04-7.52492577E-03-2.45087392E-02 1.21909655E-05-6.31482590E-05
29 77-1.58764816E-03 3.00313924E-03 9.48928921E-06-1.80388202E-05-1.98328950E-03
29 78 2.31445082E-04 8.06031938E-08 7.02602287E-07 2.69316269E-06-1.18757062E-05
29 79 4.34331681E-06-6.50459584E-06-1.86179183E-05 5.78920186E-05-1.95165641E-05
29 80-1.80991986E-04 2.57598778E-04-3.85430202E-04-3.48116282E-05-4.47443160E-03
29 81-1.62145122E-03-7.70314081E-04-2.80482971E-04-3.25548264E-06-4.21097916E-06
29 82 7.46646180E-06-4.51723875E-06 1.89941953E-06-1.17156832E-05 7.17351867E-06
29 83 1.50516744E-05-1.31381171E-05-3.44051826E-05-4.02537696E-05-2.02718705E-04
29 84 5.78423272E-05 1.38126282E-04 1.66307708E-04 1.17095754E-03-8.51530668E-04
29 85 1.35114830E-03-9.05079733E-04 5.39151388E-02-1.46132250E-02 2.89674977E-03
29 86-4.13673994E-02 1.43654730E-04-1.09049821E-05-1.32749748E-04-1.97356739E-05
29 87-4.37465881E-05-1.69894136E-04 4.75360283E-05 7.46994728E-05-3.08100741E-05
29 88-5.92310401E-05-4.24932536E-05-4.36450697E-04 1.21242838E-04 2.93125684E-04
29 89 1.91228634E-04 3.66503412E-03-2.10774281E-03 4.34856440E-04 5.50911490E-04
29 90-9.45750770E-03 1.82241518E-03 3.42727532E-03-2.26929446E-04-3.31410783E-05
29 91-6.09159831E-05 9.40570615E-05-1.92466112E-04-7.34023883E-05-3.38174575E-05
29 92 4.38298428E-05-2.42467654E-04 1.12711457E-03-1.93151444E-03 1.29350945E-04
29 93-1.41192143E-03 6.09036933E-04 1.17483833E-03 5.51658022E-05 7.15766091E-05
29 94-9.90844248E-05 1.40599040E-05 5.45889464E-05 2.77732544E-04 4.65931828E-04
29 95-9.69372146E-05-2.43268195E-04-5.96444506E-03 2.09433351E-03 1.89560824E-04
29 96 4.02998915E-04-5.33686306E-02 1.16758911E-02 1.33439022E-03-8.73242751E-03
29 97-2.40530797E-04 1.70479924E-04 7.00508725E-05-3.00532757E-05 1.14945817E-04
29 98-3.67550018E-05-3.26271698E-05 5.15838564E-04-6.33362637E-05-1.72493625E-03
29 99 9.60338889E-06 2.45729617E-05 1.83226126E-05-2.37768737E-05 2.03134178E-05
29100-2.55032883E-04-2.15605329E-05 9.10772411E-05-6.99607988E-05 2.70609801E-04
29101-7.80581791E-04-1.67074107E-03-8.34940376E-04 5.50322699E-02-1.04024561E-02
29102 2.01980313E-03-1.90856752E-03 8.17897728E-05-2.51808809E-05-5.66088919E-05
29103-1.94694578E-05 1.24437572E-04-1.31480923E-05-3.16960623E-05 2.50604552E-04
29104 9.51977134E-04 1.30602043E-03 7.51346429E-05-7.27116043E-04 2.17912666E-04
29105-8.80607718E-04 2.42344868E-05 1.93840272E-05 8.79652398E-06 4.47771657E-05
29106-1.38816748E-04 6.13105935E-04-9.84574346E-05-2.28846148E-04 6.33243223E-04
29107-9.12935433E-03 3.26532245E-03 3.85562156E-04 6.31640223E-04-1.12953598E-01
29108-1.40648997E-02-7.82018285E-03 2.84550054E-02 6.85810338E-05 1.45851378E-04
29109-2.14432412E-04-3.56316473E-05-8.52859471E-05 1.25227585E-04-7.15246006E-05
29110 1.06825415E-03-5.92260960E-04-6.60357189E-03-1.47616971E-03-1.17521197E-03
29111-4.41499671E-04 1.84012092E-04-3.01793588E-04-9.48784340E-05 1.07975368E-03
29112-2.88513425E-04 8.41972753E-04 8.15330864E-03-4.09639278E-03 2.56587530E-03
29113-2.37782067E-03 1.27333118E-01-2.60216164E-03 6.30710402E-02 1.75797539E-02
29114-3.37584615E-04 9.69983707E-05 2.40586244E-04 6.05896955E-04-6.34981219E-04
29115 2.93504454E-04 3.51551509E-04 3.60006723E-04-9.97843311E-06 6.01711081E-05
29116-4.77282113E-06-5.90249759E-04 1.06883207E-04-4.89339311E-04 2.47084897E-05
29117 3.21475255E-04-4.69533870E-04 4.02511077E-04-5.14337241E-04 5.99921422E-02
29118-4.50896142E-04 1.44350808E-02 1.12465105E-03 1.03203458E-04-7.84012940E-05
29119-2.48021642E-05-6.45354251E-05 1.12617271E-04-6.17473354E-05-7.44591877E-05
29120-3.30136741E-05 4.06989553E-04 2.64322914E-03 9.93619555E-05-7.00690447E-04
29121-5.99266441E-04-2.41540084E-04 1.01169205E-04-7.78501318E-04-6.99742304E-04
29122 1.48783044E-03 5.62886195E-01 4.63419967E-01-7.14596154E-05 6.07733967E-05
29123-2.29680110E-04 2.05317245E-02 9.58927872E-04-2.24483007E-04 1.10416545E-03
29124-3.61027079E-02-3.90370403E-03 1.63133600E-04-7.17198544E-03-9.60030548E-02
29125-1.28677316E-02-2.62891481E-03-1.11266011E-02 1.01335094E-04-4.50343505E-05
29126-5.63007435E-05-2.45576951E-04 1.13757681E-04-1.95230593E-04 6.43805638E-05
29127 7.06547241E-04 5.39918137E-03 1.57263979E-02-1.19696435E-04 1.42115097E-03
29128 8.44779292E-03-1.76704524E-03-4.03793954E-05 5.66897721E-04 4.53341882E-03
29129 2.40392866E-03-1.71940585E-05-8.24714610E-05 8.47774434E-06 1.15539367E-05
29130-1.21058791E-05 1.10390007E-03-1.18721994E-04-1.97048819E-04-3.06414457E-05
29131-6.22019162E-03 2.12382116E-03 4.96663357E-03 2.53782527E-03-1.96807203E-02
29132 4.88158534E-03 2.49599328E-03 2.75920704E-03 1.05912405E-04-4.96089403E-05
29133-5.63034644E-05-3.73930482E-05 8.52658097E-05-5.51848410E-05 6.70184929E-05
29134-6.11779156E-04-2.60221862E-03-9.21614023E-04 1.37429668E-06 1.39748512E-05
29135 1.15444247E-05 1.08059298E-05-8.63291540E-07-1.84850482E-04-4.59190921E-05
29136-4.24269372E-05 6.93881624E-06 1.93335148E-03 3.92781288E-04-7.35489372E-04
29137-2.11099113E-04-1.02610500E-02-3.68849183E-04 7.55552991E-03-2.30718755E-03
29138-3.88879474E-06 2.56114737E-06 1.32764737E-06-9.55931328E-06-1.63047243E-05
29139-1.61861851E-05 5.09715681E-07 1.36727957E-05-2.26056894E-05-4.25764219E-05
29140-9.75812351E-06-1.64215582E-04 9.85018804E-05 1.90202615E-04 4.70533803E-05
29141 8.95163574E-04-2.67431832E-04-1.15560262E-03-4.81090354E-04-8.10779123E-03
29142-2.28006297E-04 2.13447382E-03 2.80654466E-03-1.70565048E-05 3.13445312E-05
29143-1.42880265E-05 1.07896147E-06 3.23265860E-05-8.57533293E-07 2.55417507E-07
29144 2.24856403E-06-8.05381209E-06 1.48300131E-05-4.12255576E-06-1.62593672E-05
29145 3.84914532E-05-6.31507213E-05 1.72101133E-05 2.96924528E-04-1.42912795E-04
29146 3.06331245E-04-7.03282569E-05-4.97308155E-04 3.19281590E-04-2.67425077E-04
29147-7.05510227E-04-1.35794230E-07 4.24477435E-06-4.10898012E-06 5.54880465E-06
29148-5.15721715E-06-2.44307133E-05-2.58025857E-07-2.23112022E-06 4.35610657E-06
29149-1.54824479E-05 3.55178871E-06 3.40805402E-05-2.09071583E-05 6.44147277E-05
29150-1.91202194E-05-3.74956084E-04 5.09798320E-05 1.24686127E-05 1.45104052E-04
29151 2.62308569E-03 2.10000071E-04-6.38912141E-04-1.93536755E-04-1.56647202E-06
29152 5.28930701E-06-3.72283499E-06 1.20542484E-05 2.00196822E-05 1.24763454E-05
29153-1.60431829E-05-2.97076430E-05-1.66556455E-05-5.56972278E-06 4.21638011E-06
29154 1.88286576E-04 6.78314766E-05 4.29486227E-05-4.71804112E-05-9.83205791E-04
29155-3.76793003E-04-7.22242390E-04 8.28789153E-04 2.57146784E-02-1.37986800E-04
29156-8.08241762E-04-3.82910749E-03 6.53497365E-07 1.29241115E-05-1.35776089E-05
29157 2.61764024E-05-3.31296045E-05 3.02695453E-05-1.67567861E-05 2.00649024E-04
29158-6.54054240E-05-1.75060375E-04 1.02241807E-05 3.07026399E-05 8.41064798E-04
29159-9.34537228E-04 1.95240285E-05-1.68025360E-04-7.76938096E-04 6.59848952E-04
29160-3.28637838E-06-3.69139023E-05 2.66136769E-05 1.06903060E-05 1.53878649E-05
29161 4.96761598E-04-1.00965517E-04-7.69476707E-05-1.13047056E-04-3.40887285E-03
29162-3.06688662E-04 8.46464101E-04 1.30567287E-03-1.09991011E-02-3.45052504E-03
29163-2.23697091E-03-2.76215662E-03-4.32973134E-07 3.54547135E-05-3.50217404E-05
29164 2.30549929E-05-1.59421215E-05-4.72631674E-05
30  1-1.66227619E-05-4.13927827E-05 7.00247439E-05 4.96041280E-05 4.06252811E-05
30  2 2.90993480E-04-2.99995163E-04-2.32921990E-04-2.36804405E-04-1.28462130E-03
30  3 2.50237135E-05 2.58768695E-03-1.07931736E-05 9.13833381E-02-5.12129108E-02
30  4-2.31756531E-02 2.81784552E-02 1.26315044E-04-1.80204887E-05-1.08294556E-04
30  5 1.30621459E-04 1.57765846E-05 2.91248961E-05-8.73600444E-05-1.16875704E-04
30  6 6.30053967E-05 3.98184808E-05 6.09933419E-05 5.23012463E-04-2.94195771E-04
30  7-1.65865921E-04-2.79605711E-04-3.97982268E-03-9.21908466E-04 1.36166774E-03
30  8 2.97035229E-03 6.18106738E-02-2.13855628E-03 4.70935419E-03-1.36146036E-02
30  9-2.59016585E-07-1.03259509E-04 1.03518525E-04 3.92426006E-05 1.70243392E-04
30 10 2.54314727E-05 1.88601793E-06-7.84983665E-05-1.74009425E-03 4.40124485E-03
30 11-1.21625920E-04 1.68176604E-03-3.59582257E-04-3.54477203E-03-5.64285407E-05
30 12-6.08435941E-05-4.64262080E-05 8.07261293E-06 9.80313370E-05-4.43644400E-04
30 13 2.33578869E-04-7.75754232E-05-4.32346697E-04 7.42717809E-03-1.30584484E-04
30 14-1.33576034E-03-2.45302037E-03 3.92366489E-02 1.70103979E-03-8.95344004E-04
30 15-1.55751586E-02-1.06906840E-04-1.21126620E-04 2.28033460E-04 2.41682772E-05
30 16-7.95518009E-05 1.27591646E-04 1.59348875E-05-3.87980557E-04 3.32343463E-04
30 17 1.69002390E-03-4.92407457E-06-1.61544714E-05 9.92663868E-06-3.80909873E-05
30 18-1.59104669E-05 2.03273235E-04-2.93209720E-05 1.27154361E-04 3.35859740E-05
30 19-4.29722171E-04 1.19433554E-03 3.95139994E-04 5.58713025E-04 2.55539678E-02
30 20 6.54363057E-03-8.96625797E-03-3.74055982E-03 1.94794883E-05-9.11410786E-05
30 21 7.16615903E-05-7.18443868E-06-6.03532894E-05-1.09921217E-04 1.88971643E-05
30 22-4.42601484E-05-1.06504938E-03 2.96626453E-04-4.50911003E-05 5.04684444E-04
30 23 3.00729948E-04 6.32672452E-03-5.86776696E-05-6.95273349E-05 4.43644271E-05
30 24 1.19259546E-04-5.51860679E-05-2.84356213E-04-1.84687826E-04-5.54924611E-04
30 25 2.75110766E-04 5.97914397E-03-1.09551562E-03-9.70453432E-04-1.41788021E-03
30 26-4.23250790E-02-1.92767782E-02 3.41233974E-04-1.12279443E-02-1.05992046E-04
30 27 1.61605721E-04-5.56136746E-05 1.65920778E-04-1.35406573E-05-1.12798724E-04
30 28 6.83298154E-05-8.57793749E-04 4.39907092E-04-5.75401383E-03 1.87190958E-03
30 29 1.49162772E-03-3.71616648E-05 5.51927162E-04 2.45434230E-04 1.07986252E-04
30 30-3.37356911E-05-1.40698541E-03-7.15892314E-04-6.83212086E-03-1.49499201E-03
30 31 4.24456959E-03 8.25357101E-04-8.58407114E-02-8.65191736E-02 2.18638276E-02
30 32-2.98758590E-02-3.79467727E-04 8.06561902E-04-4.27094175E-04-3.45977298E-04
30 33-5.18566533E-05 6.19217235E-04-4.03794904E-04-4.03956821E-04-4.92164701E-05
30 34 3.37648445E-05-2.11613948E-06 5.80814720E-04 3.83239180E-04-2.73997800E-04
30 35 2.66532391E-05-6.40008439E-04-2.83090346E-04 9.68538331E-04 4.41582974E-04
30 36-1.00736944E-01-2.09598283E-02 8.06782781E-03-4.85658398E-03 9.88927632E-05
30 37-1.26608340E-04 2.77155765E-05 1.49084265E-05 3.78759040E-05-9.06301921E-05
30 38 8.37809746E-05-5.94862061E-05 1.32193809E-04-3.73668423E-03-8.71408498E-05
30 39 6.98826635E-04 2.40680659E-04-1.07296819E-03-7.84040549E-05 6.26823729E-04
30 40 9.09867444E-04 2.70636074E-04-5.62876490E-01-4.63506476E-01 1.20605484E-04
30 41 2.73537542E-04 1.12821224E-04-1.95281512E-02-2.67881735E-04-1.34651545E-03
30 42-7.07785634E-04 3.06466947E-02 2.26875684E-03 4.90747279E-03 3.14498024E-03
30 43 6.43446409E-02 5.00148162E-03 7.74879841E-03 8.26990503E-03 2.55947380E-04
30 44-3.09809682E-04 5.38623021E-05 1.38881389E-04 1.31222236E-04-1.36723166E-04
30 45 5.92671112E-06-8.86094291E-04-7.25324238E-03-5.59089699E-03 1.23342369E-04
30 46-1.03500708E-03-4.14864618E-03 4.77370740E-05 1.00738860E-04-9.33733176E-04
30 47-4.59180820E-03-2.69823492E-03 1.44483913E-05 5.58855405E-05-1.36461804E-05
30 48 1.55504967E-05 4.23057895E-06-8.25408287E-04 2.16888308E-04-5.26790182E-05
30 49 8.40551926E-05 4.30753322E-03-4.27738678E-03-2.11268413E-03-1.90720257E-03
30 50-9.55390797E-02 3.34051189E-02-1.04143954E-02 1.20514979E-02 1.03427438E-04
30 51-9.19621844E-05-1.14652541E-05-9.13332003E-06-2.13421094E-05-5.49499142E-05
30 52-2.18330681E-05 4.52428471E-04 1.40686822E-03-4.84418134E-03-2.33080184E-06
30 53-2.15138446E-05 2.97008049E-05 1.87825306E-06 2.10638338E-05 2.66590076E-04
30 54-1.62491733E-04 7.91066154E-06-1.05093476E-04-1.90710716E-03 1.42169479E-03
30 55-3.97114765E-04 5.59130305E-04-2.78135263E-04-7.00888757E-03 3.80720415E-03
30 56-4.10687545E-03-2.23783781E-05 1.20647441E-05 1.03136341E-05 2.17867930E-05
30 57 2.46503204E-06 3.92727081E-06 1.88976619E-07 1.10420966E-05-2.44455151E-06
30 58 5.33570388E-06-2.06161524E-05-1.17575047E-04 3.11731235E-05-3.25488615E-05
30 59 1.17735095E-04 1.87715851E-04-2.74219077E-04 2.96700997E-04-1.78375435E-04
30 60 9.99332988E-04 1.82257826E-03 1.67694995E-03-2.95258574E-04 1.21612438E-05
30 61 1.17405001E-06-1.33352938E-05 8.09322650E-06 1.82911001E-05-1.38840071E-05
30 62 3.01651566E-07 2.27489916E-06 1.95296177E-06 1.88892813E-06 2.53104911E-07
30 63-2.24075965E-05-9.97306803E-06-8.84657489E-06-4.20924100E-08 1.21942056E-04
30 64 8.94173558E-05 2.60090837E-06 3.30133071E-06-1.59290177E-03-7.83981469E-04
30 65-4.11906806E-04-3.51267706E-04-3.27497574E-06 4.34072718E-06-1.06575144E-06
30 66-2.27286653E-06-9.51316154E-08-4.64020465E-06 5.10586882E-07 4.35532890E-06
30 67-9.42051606E-06 1.65762351E-07-8.88561731E-06-5.22532746E-05 4.12162951E-05
30 68-4.34506183E-06 3.72384616E-05 3.83215804E-04-2.53084719E-04 1.87281150E-04
30 69-1.20737649E-04 2.23689861E-03-1.42159575E-03 6.66576074E-04-2.52575863E-04
30 70-1.38443937E-06 4.04293332E-06-2.65849395E-06-6.67184250E-06 2.39981391E-06
30 71-2.28098579E-06-6.92526046E-06-9.04121194E-06 1.41927433E-05 3.67801294E-06
30 72-8.33336320E-06 3.09396197E-05-7.25918607E-05-1.47386324E-05 2.88095037E-05
30 73-8.08315531E-04 9.56367334E-04-1.34867265E-04-4.60162925E-04 6.29119444E-02
30 74-7.33219148E-03-1.27933933E-02-2.90921618E-04-2.77683837E-05 4.09462527E-05
30 75-1.31778691E-05-1.08324886E-05 2.35747860E-05-8.63438653E-07 4.97888742E-06
30 76-7.38453690E-05-8.68215054E-04-9.37093446E-03-3.75615082E-05 2.90577256E-04
30 77-7.31502800E-04 2.68191223E-03-5.94042629E-06 8.98360511E-05-1.13268859E-03
30 78 2.33892745E-03 1.63508943E-07 9.60367294E-06 3.83687652E-05 1.11840059E-05
30 79-2.92508064E-05-1.75196000E-04-1.33740437E-04-4.07406410E-05 1.23228258E-04
30 80 2.12355517E-03-2.37570414E-04 1.29545805E-04 1.64326861E-05-4.31840681E-03
30 81 5.90272353E-04 4.46061900E-04-2.19547495E-03 1.91754898E-05 6.24430645E-06
30 82-2.54197963E-05 2.25354216E-05 3.15694659E-06-1.35935080E-06-1.16842150E-06
30 83-5.43059289E-06 8.89601390E-06 2.43731094E-06 6.82489884E-07 4.83103347E-05
30 84-4.97212851E-05-9.73909461E-06-2.02758689E-06-2.52253269E-04 2.12777126E-04
30 85 1.75961618E-04-2.57150200E-04-2.74442440E-02 7.19584998E-03 1.17142792E-02
30 86 1.46182098E-02 7.39600970E-06 1.30263135E-06-8.69864105E-06 5.91825322E-06
30 87 4.46504849E-07-6.84319954E-06 1.51228323E-06 2.80721297E-06 2.64759702E-07
30 88 5.05306216E-07 1.36807771E-07-2.52648555E-05-6.31710145E-07-2.72275885E-06
30 89 6.53954944E-07 2.02284543E-04-9.07413141E-05-5.47862418E-05-1.05268215E-04
30 90 5.50510685E-03-1.66920132E-05-1.67834041E-03 1.31394160E-03-2.50959618E-06
30 91 5.57307246E-06-3.06347629E-06-8.46984611E-06-1.24794066E-07-1.14655611E-06
30 92 3.57549725E-06-8.85395733E-06-4.39467009E-05-6.48708524E-05 2.94540567E-06
30 93-5.58672613E-05-3.06025793E-04 9.45465272E-04-1.96961814E-06-3.98969125E-06
30 94-3.13167925E-06 1.91895352E-07 5.47081258E-06 4.89650859E-05 1.76613623E-05
30 95 6.74346435E-07-2.65117638E-05-8.32194885E-04 2.73027446E-04 1.04618459E-04
30 96 2.82345197E-04-2.15329854E-02 2.90651185E-03-1.45730634E-03-3.75650050E-03
30 97-7.27948583E-06-4.06977554E-06 1.13492614E-05-1.47983486E-06 6.53219654E-06
30 98-5.47366318E-06-8.28685343E-06 1.10415241E-04 1.27345238E-04-1.01771174E-03
30 99-2.88170351E-06-5.20831968E-06 4.88169364E-07-4.17729437E-07-3.50504029E-06
30100 4.17463493E-05-6.54318760E-06 7.44269864E-07 1.25546758E-05-5.33530288E-04
30101 1.99445332E-04-5.12593637E-05-1.10829165E-04 1.35663853E-02-2.39932100E-03
30102-2.52099106E-05-1.51734994E-03-3.53570724E-06 1.53114682E-06 2.00456043E-06
30103-5.03458681E-06 2.02023569E-06-6.54291458E-06-7.98771967E-06 8.72709237E-05
30104-1.53864204E-04 1.08688238E-04-4.55073144E-06 3.58170769E-05-2.73495416E-04
30105 1.13806368E-04-3.26213821E-06-6.77493575E-06 9.13811335E-06 5.49744630E-06
30106 2.34203770E-06 5.37783025E-05-5.17867239E-05-2.29246079E-05-1.64247217E-05
30107-2.95204136E-04 5.50945170E-04 2.76045265E-04 5.45146495E-04 1.93208727E-02
30108-5.85742139E-03 4.37742706E-03-6.87693464E-04 7.32922270E-06 1.06462184E-05
30109-1.79754411E-05-4.83466587E-06-8.94323395E-06 9.41004493E-06-7.98939130E-06
30110 1.06020306E-04-8.73974837E-04 5.24019223E-04 1.32565990E-06 2.98057065E-06
30111 3.14533646E-06 3.70296835E-06-4.20300820E-06-6.33546816E-05-2.99448250E-05
30112-1.67782667E-05 1.95750477E-05 8.20919934E-04 2.19175385E-04 3.47856023E-05
30113-3.02596664E-05 2.20819014E-02-4.39302373E-03 1.53609305E-02 2.02347358E-04
30114-8.44629048E-06 7.72705103E-06 7.19239445E-07 7.44913660E-06 2.65592817E-06
30115-1.18767590E-06-2.19421853E-05-2.49709658E-05 6.23658955E-06 4.00843481E-07
30116-9.67028473E-06 8.52792488E-05-2.89415126E-05-6.37575024E-07 4.56123403E-05
30117-6.85424564E-04 8.86680123E-05-4.57894694E-04-2.36845362E-04 1.29786243E-02
30118 7.31812711E-04 3.39408636E-03-7.55056448E-04 9.31405654E-06-1.62680686E-05
30119 6.95401210E-06-1.78747749E-06 9.04037724E-06-9.70614804E-06 8.65566390E-06
30120-5.13433144E-05 9.97575238E-05 7.32608337E-05-8.14731715E-06 7.08851063E-05
30121-7.33996321E-04-7.90326728E-04 1.03260469E-05-1.75877701E-05-4.77412624E-04
30122 2.63474090E-03-4.50217813E-06-5.25652713E-06-2.26143226E-05-5.54785717E-06
30123 5.00134278E-06 5.36376510E-05 1.12710207E-04 2.66307565E-05-1.78663952E-05
30124-6.64489365E-04-7.19350889E-04-1.33432754E-05-1.46336036E-04-8.95114369E-03
30125-7.97954801E-03 1.07454413E-03-8.60528765E-04-1.65885276E-06 4.46778678E-06
30126-2.80893402E-06-4.42168163E-06-7.54034924E-06 1.53017244E-06-4.14363428E-06
[truncated: 10,447,207 more chars]
