# Supplementary material for: Computational Investigation of the Formation of Peroxide (ROOR) Accretion Products in the OH- and NO3-Initiated Oxidation of α-Pinene
Source: J Phys Chem A. 2021 Dec 9;125(50):10632–9. doi: 10.1021/acs.jpca.1c08969 (PMC8713291; doi:10.1021/acs.jpca.1c08969)
Supplement: Supplementary file 2 — jp1c08969_si_002.zip [file jp1c08969_si_002.zip › JPCA-secondnd-paper-updated-outfile/α-pinene, ( S-alkoxy,R-nitroxy)2/α-pinene( S-alkoxy,R-nitroxy)-monomer-alkoxy.log]

 Entering Gaussian System, Link 0=/appl/soft/chem/gaussian/G16RevB.01/g16/g16
 Initial command:
 /appl/soft/chem/gaussian/G16RevB.01/g16/l1.exe "/scratch/kurten/scratch_galib/2nd-paper-alphapinen/reoptimization/anomolus-structure/new-conf-sampling/monomer/8669562.GAUSS_SCRDIR/Gau-85508.inp" -scrdir="/scratch/kurten/scratch_galib/2nd-paper-alphapinen/reoptimization/anomolus-structure/new-conf-sampling/monomer/8669562.GAUSS_SCRDIR/"
 Entering Link 1 = /appl/soft/chem/gaussian/G16RevB.01/g16/l1.exe PID=     85514.
  
 Copyright (c) 1988-2017, Gaussian, Inc.  All Rights Reserved.
  
 This is part of the Gaussian(R) 16 program.  It is based on
 the Gaussian(R) 09 system (copyright 2009, Gaussian, Inc.),
 the Gaussian(R) 03 system (copyright 2003, Gaussian, Inc.),
 the Gaussian(R) 98 system (copyright 1998, Gaussian, Inc.),
 the Gaussian(R) 94 system (copyright 1995, Gaussian, Inc.),
 the Gaussian 92(TM) system (copyright 1992, Gaussian, Inc.),
 the Gaussian 90(TM) system (copyright 1990, Gaussian, Inc.),
 the Gaussian 88(TM) system (copyright 1988, Gaussian, Inc.),
 the Gaussian 86(TM) system (copyright 1986, Carnegie Mellon
 University), and the Gaussian 82(TM) system (copyright 1983,
 Carnegie Mellon University). Gaussian is a federally registered
 trademark of Gaussian, Inc.
  
 This software contains proprietary and confidential information,
 including trade secrets, belonging to Gaussian, Inc.
  
 This software is provided under written license and may be
 used, copied, transmitted, or stored only in accord with that
 written license.
  
 The following legend is applicable only to US Government
 contracts under FAR:
  
                    RESTRICTED RIGHTS LEGEND
  
 Use, reproduction and disclosure by the US Government is
 subject to restrictions as set forth in subparagraphs (a)
 and (c) of the Commercial Computer Software - Restricted
 Rights clause in FAR 52.227-19.
  
 Gaussian, Inc.
 340 Quinnipiac St., Bldg. 40, Wallingford CT 06492
  
  
 ---------------------------------------------------------------
 Warning -- This program may not be used in any manner that
 competes with the business of Gaussian, Inc. or will provide
 assistance to any competitor of Gaussian, Inc.  The licensee
 of this program is prohibited from giving any competitor of
 Gaussian, Inc. access to this program.  By using this program,
 the user acknowledges that Gaussian, Inc. is engaged in the
 business of creating and licensing software in the field of
 computational chemistry and represents and warrants to the
 licensee that it is not a competitor of Gaussian, Inc. and that
 it will not use this program in any manner prohibited above.
 ---------------------------------------------------------------
  

 Cite this work as:
 Gaussian 16, Revision B.01,
 M. J. Frisch, G. W. Trucks, H. B. Schlegel, G. E. Scuseria, 
 M. A. Robb, J. R. Cheeseman, G. Scalmani, V. Barone, 
 G. A. Petersson, H. Nakatsuji, X. Li, M. Caricato, A. V. Marenich, 
 J. Bloino, B. G. Janesko, R. Gomperts, B. Mennucci, H. P. Hratchian, 
 J. V. Ortiz, A. F. Izmaylov, J. L. Sonnenberg, D. Williams-Young, 
 F. Ding, F. Lipparini, F. Egidi, J. Goings, B. Peng, A. Petrone, 
 T. Henderson, D. Ranasinghe, V. G. Zakrzewski, J. Gao, N. Rega, 
 G. Zheng, W. Liang, M. Hada, M. Ehara, K. Toyota, R. Fukuda, 
 J. Hasegawa, M. Ishida, T. Nakajima, Y. Honda, O. Kitao, H. Nakai, 
 T. Vreven, K. Throssell, J. A. Montgomery, Jr., J. E. Peralta, 
 F. Ogliaro, M. J. Bearpark, J. J. Heyd, E. N. Brothers, K. N. Kudin, 
 V. N. Staroverov, T. A. Keith, R. Kobayashi, J. Normand, 
 K. Raghavachari, A. P. Rendell, J. C. Burant, S. S. Iyengar, 
 J. Tomasi, M. Cossi, J. M. Millam, M. Klene, C. Adamo, R. Cammi, 
 J. W. Ochterski, R. L. Martin, K. Morokuma, O. Farkas, 
 J. B. Foresman, and D. J. Fox, Gaussian, Inc., Wallingford CT, 2016.
 
 ******************************************
 Gaussian 16:  ES64L-G16RevB.01 20-Dec-2017
                22-Oct-2021 
 ******************************************
 %mem=12GB
 %NProcShared=8
 Will use up to    8 processors via shared memory.
 %chk=no3down-down-wb97-opt
 ---------------------------------------------------------------------
 # wb97xd 6-31++g** Opt Integral(Grid=SuperFineGrid) Freq MaxDisk=32GB
 ---------------------------------------------------------------------
 1/18=20,19=15,26=5,38=1/1,3;
 2/9=110,12=2,17=6,18=5,40=1/2;
 3/5=1,6=6,7=1111,11=2,25=1,30=1,71=1,74=-58,75=-7/1,2,3;
 4//1;
 5/5=2,38=5/2;
 6/7=2,8=2,9=2,10=2,28=1/1;
 7//1,2,3,16;
 1/18=20,19=15,26=5/3(2);
 2/9=110/2;
 99//99;
 2/9=110/2;
 3/5=1,6=6,7=1111,11=2,25=1,30=1,71=1,74=-58,75=-7/1,2,3;
 4/5=5,16=3,69=1/1;
 5/5=2,38=5/2;
 7//1,2,3,16;
 1/18=20,19=15,26=5/3(-5);
 2/9=110/2;
 6/7=2,8=2,9=2,10=2,19=2,28=1/1;
 99/9=1/99;
 -----
 Title
 -----
 Symbolic Z-matrix:
 Charge =  0 Multiplicity = 2
 C                    -0.5726    0.2124   -1.2319 
 C                    -1.0821   -0.4234    1.2866 
 H                    -1.724    -1.1794    1.7583 
 H                    -1.1177    0.4274    1.9677 
 C                     0.361    -0.9625    1.1937 
 H                     0.6637   -1.4627    2.1199 
 C                     0.597    -1.7864   -0.1116 
 H                    -0.2281   -2.4147   -0.4589 
 H                     1.4766   -2.4387   -0.1045 
 C                     0.7983   -0.3813   -0.7936 
 H                     1.5326   -0.3905   -1.6112 
 C                     1.4284    0.0549    0.6192 
 C                     2.9063   -0.3603    0.8015 
 H                     3.1241   -1.3803    0.4774 
 H                     3.1971   -0.2889    1.8556 
 H                     3.5612    0.3024    0.2242 
 C                     1.3193    1.5014    1.1093 
 H                     0.3079    1.9021    1.0733 
 H                     1.9535    2.1628    0.5085 
 H                     1.6481    1.5805    2.152 
 C                    -1.644    -0.1294   -0.1316 
 H                    -1.9713   -1.1403   -0.4209 
 O                    -2.8986    0.5451   -0.2353 
 N                    -2.898     1.9075    0.1288 
 O                    -2.2488    2.2353    1.1249 
 O                    -3.7918    2.5447   -0.4423 
 C                    -0.9848   -0.4087   -2.587 
 H                    -1.956    -0.0316   -2.9339 
 H                    -1.0658   -1.4998   -2.517 
 H                    -0.248    -0.2041   -3.376 
 O                    -0.4433    1.5062   -1.4454 
 

 GradGradGradGradGradGradGradGradGradGradGradGradGradGradGradGradGradGrad
 Berny optimization.
 Initialization pass.
                           ----------------------------
                           !    Initial Parameters    !
                           ! (Angstroms and Degrees)  !
 --------------------------                            --------------------------
 ! Name  Definition              Value          Derivative Info.                !
 --------------------------------------------------------------------------------
 ! R1    R(1,10)                 1.5569         estimate D2E/DX2                !
 ! R2    R(1,21)                 1.5733         estimate D2E/DX2                !
 ! R3    R(1,27)                 1.5466         estimate D2E/DX2                !
 ! R4    R(1,31)                 1.3177         estimate D2E/DX2                !
 ! R5    R(2,3)                  1.0982         estimate D2E/DX2                !
 ! R6    R(2,4)                  1.0904         estimate D2E/DX2                !
 ! R7    R(2,5)                  1.5433         estimate D2E/DX2                !
 ! R8    R(2,21)                 1.5535         estimate D2E/DX2                !
 ! R9    R(5,6)                  1.0953         estimate D2E/DX2                !
 ! R10   R(5,7)                  1.5615         estimate D2E/DX2                !
 ! R11   R(5,12)                 1.5826         estimate D2E/DX2                !
 ! R12   R(7,8)                  1.0937         estimate D2E/DX2                !
 ! R13   R(7,9)                  1.0951         estimate D2E/DX2                !
 ! R14   R(7,10)                 1.5748         estimate D2E/DX2                !
 ! R15   R(10,11)                1.099          estimate D2E/DX2                !
 ! R16   R(10,12)                1.6073         estimate D2E/DX2                !
 ! R17   R(12,13)                1.5459         estimate D2E/DX2                !
 ! R18   R(12,17)                1.5312         estimate D2E/DX2                !
 ! R19   R(13,14)                1.0922         estimate D2E/DX2                !
 ! R20   R(13,15)                1.0958         estimate D2E/DX2                !
 ! R21   R(13,16)                1.0961         estimate D2E/DX2                !
 ! R22   R(17,18)                1.0885         estimate D2E/DX2                !
 ! R23   R(17,19)                1.0957         estimate D2E/DX2                !
 ! R24   R(17,20)                1.0962         estimate D2E/DX2                !
 ! R25   R(21,22)                1.1012         estimate D2E/DX2                !
 ! R26   R(21,23)                1.4282         estimate D2E/DX2                !
 ! R27   R(23,24)                1.4102         estimate D2E/DX2                !
 ! R28   R(24,25)                1.2333         estimate D2E/DX2                !
 ! R29   R(24,26)                1.2374         estimate D2E/DX2                !
 ! R30   R(27,28)                1.0981         estimate D2E/DX2                !
 ! R31   R(27,29)                1.0963         estimate D2E/DX2                !
 ! R32   R(27,30)                1.0988         estimate D2E/DX2                !
 ! A1    A(10,1,21)            108.6566         estimate D2E/DX2                !
 ! A2    A(10,1,27)            109.1596         estimate D2E/DX2                !
 ! A3    A(10,1,31)            109.4898         estimate D2E/DX2                !
 ! A4    A(21,1,27)            110.1215         estimate D2E/DX2                !
 ! A5    A(21,1,31)            113.1693         estimate D2E/DX2                !
 ! A6    A(27,1,31)            106.171          estimate D2E/DX2                !
 ! A7    A(3,2,4)              104.4626         estimate D2E/DX2                !
 ! A8    A(3,2,5)              109.3862         estimate D2E/DX2                !
 ! A9    A(3,2,21)             108.1176         estimate D2E/DX2                !
 ! A10   A(4,2,5)              109.9182         estimate D2E/DX2                !
 ! A11   A(4,2,21)             114.2513         estimate D2E/DX2                !
 ! A12   A(5,2,21)             110.4483         estimate D2E/DX2                !
 ! A13   A(2,5,6)              111.5333         estimate D2E/DX2                !
 ! A14   A(2,5,7)              112.083          estimate D2E/DX2                !
 ! A15   A(2,5,12)             115.3386         estimate D2E/DX2                !
 ! A16   A(6,5,7)              115.0964         estimate D2E/DX2                !
 ! A17   A(6,5,12)             114.4668         estimate D2E/DX2                !
 ! A18   A(7,5,12)              86.2049         estimate D2E/DX2                !
 ! A19   A(5,7,8)              117.0351         estimate D2E/DX2                !
 ! A20   A(5,7,9)              115.484          estimate D2E/DX2                !
 ! A21   A(5,7,10)              84.8685         estimate D2E/DX2                !
 ! A22   A(8,7,9)              105.4162         estimate D2E/DX2                !
 ! A23   A(8,7,10)             118.1308         estimate D2E/DX2                !
 ! A24   A(9,7,10)             115.5695         estimate D2E/DX2                !
 ! A25   A(1,10,7)             110.4633         estimate D2E/DX2                !
 ! A26   A(1,10,11)            112.4633         estimate D2E/DX2                !
 ! A27   A(1,10,12)            119.2856         estimate D2E/DX2                !
 ! A28   A(7,10,11)            113.5865         estimate D2E/DX2                !
 ! A29   A(7,10,12)             84.9276         estimate D2E/DX2                !
 ! A30   A(11,10,12)           113.2211         estimate D2E/DX2                !
 ! A31   A(5,12,10)             83.1198         estimate D2E/DX2                !
 ! A32   A(5,12,13)            115.4252         estimate D2E/DX2                !
 ! A33   A(5,12,17)            116.3006         estimate D2E/DX2                !
 ! A34   A(10,12,13)           113.9258         estimate D2E/DX2                !
 ! A35   A(10,12,17)           120.6511         estimate D2E/DX2                !
 ! A36   A(13,12,17)           106.5052         estimate D2E/DX2                !
 ! A37   A(12,13,14)           113.9839         estimate D2E/DX2                !
 ! A38   A(12,13,15)           110.4652         estimate D2E/DX2                !
 ! A39   A(12,13,16)           110.2869         estimate D2E/DX2                !
 ! A40   A(14,13,15)           107.0604         estimate D2E/DX2                !
 ! A41   A(14,13,16)           106.8107         estimate D2E/DX2                !
 ! A42   A(15,13,16)           107.981          estimate D2E/DX2                !
 ! A43   A(12,17,18)           113.7905         estimate D2E/DX2                !
 ! A44   A(12,17,19)           110.7012         estimate D2E/DX2                !
 ! A45   A(12,17,20)           110.5649         estimate D2E/DX2                !
 ! A46   A(18,17,19)           107.3053         estimate D2E/DX2                !
 ! A47   A(18,17,20)           106.4757         estimate D2E/DX2                !
 ! A48   A(19,17,20)           107.7219         estimate D2E/DX2                !
 ! A49   A(1,21,2)             115.6728         estimate D2E/DX2                !
 ! A50   A(1,21,22)            102.5972         estimate D2E/DX2                !
 ! A51   A(1,21,23)            116.4122         estimate D2E/DX2                !
 ! A52   A(2,21,22)             99.9969         estimate D2E/DX2                !
 ! A53   A(2,21,23)            118.2546         estimate D2E/DX2                !
 ! A54   A(22,21,23)            98.8224         estimate D2E/DX2                !
 ! A55   A(21,23,24)           115.9217         estimate D2E/DX2                !
 ! A56   A(23,24,25)           117.7438         estimate D2E/DX2                !
 ! A57   A(23,24,26)           112.212          estimate D2E/DX2                !
 ! A58   A(25,24,26)           128.0334         estimate D2E/DX2                !
 ! A59   A(1,27,28)            112.0003         estimate D2E/DX2                !
 ! A60   A(1,27,29)            111.3103         estimate D2E/DX2                !
 ! A61   A(1,27,30)            112.0658         estimate D2E/DX2                !
 ! A62   A(28,27,29)           107.2537         estimate D2E/DX2                !
 ! A63   A(28,27,30)           107.5954         estimate D2E/DX2                !
 ! A64   A(29,27,30)           106.3028         estimate D2E/DX2                !
 ! D1    D(21,1,10,7)           38.4071         estimate D2E/DX2                !
 ! D2    D(21,1,10,11)         166.4634         estimate D2E/DX2                !
 ! D3    D(21,1,10,12)         -57.3945         estimate D2E/DX2                !
 ! D4    D(27,1,10,7)          -81.7051         estimate D2E/DX2                !
 ! D5    D(27,1,10,11)          46.3512         estimate D2E/DX2                !
 ! D6    D(27,1,10,12)        -177.5067         estimate D2E/DX2                !
 ! D7    D(31,1,10,7)          162.4634         estimate D2E/DX2                !
 ! D8    D(31,1,10,11)         -69.4803         estimate D2E/DX2                !
 ! D9    D(31,1,10,12)          66.6619         estimate D2E/DX2                !
 ! D10   D(10,1,21,2)           22.9672         estimate D2E/DX2                !
 ! D11   D(10,1,21,22)         -84.7778         estimate D2E/DX2                !
 ! D12   D(10,1,21,23)         168.5758         estimate D2E/DX2                !
 ! D13   D(27,1,21,2)          142.4803         estimate D2E/DX2                !
 ! D14   D(27,1,21,22)          34.7353         estimate D2E/DX2                !
 ! D15   D(27,1,21,23)         -71.9111         estimate D2E/DX2                !
 ! D16   D(31,1,21,2)          -98.8718         estimate D2E/DX2                !
 ! D17   D(31,1,21,22)         153.3832         estimate D2E/DX2                !
 ! D18   D(31,1,21,23)          46.7368         estimate D2E/DX2                !
 ! D19   D(10,1,27,28)         179.182          estimate D2E/DX2                !
 ! D20   D(10,1,27,29)          59.1168         estimate D2E/DX2                !
 ! D21   D(10,1,27,30)         -59.7817         estimate D2E/DX2                !
 ! D22   D(21,1,27,28)          59.9752         estimate D2E/DX2                !
 ! D23   D(21,1,27,29)         -60.0899         estimate D2E/DX2                !
 ! D24   D(21,1,27,30)        -178.9884         estimate D2E/DX2                !
 ! D25   D(31,1,27,28)         -62.8807         estimate D2E/DX2                !
 ! D26   D(31,1,27,29)         177.0542         estimate D2E/DX2                !
 ! D27   D(31,1,27,30)          58.1557         estimate D2E/DX2                !
 ! D28   D(3,2,5,6)            -43.368          estimate D2E/DX2                !
 ! D29   D(3,2,5,7)             87.336          estimate D2E/DX2                !
 ! D30   D(3,2,5,12)          -176.171          estimate D2E/DX2                !
 ! D31   D(4,2,5,6)             70.7811         estimate D2E/DX2                !
 ! D32   D(4,2,5,7)           -158.5149         estimate D2E/DX2                !
 ! D33   D(4,2,5,12)           -62.0219         estimate D2E/DX2                !
 ! D34   D(21,2,5,6)          -162.2515         estimate D2E/DX2                !
 ! D35   D(21,2,5,7)           -31.5475         estimate D2E/DX2                !
 ! D36   D(21,2,5,12)           64.9455         estimate D2E/DX2                !
 ! D37   D(3,2,21,1)          -146.3703         estimate D2E/DX2                !
 ! D38   D(3,2,21,22)          -37.0745         estimate D2E/DX2                !
 ! D39   D(3,2,21,23)           68.6811         estimate D2E/DX2                !
 ! D40   D(4,2,21,1)            97.8057         estimate D2E/DX2                !
 ! D41   D(4,2,21,22)         -152.8985         estimate D2E/DX2                !
 ! D42   D(4,2,21,23)          -47.1429         estimate D2E/DX2                !
 ! D43   D(5,2,21,1)           -26.7183         estimate D2E/DX2                !
 ! D44   D(5,2,21,22)           82.5775         estimate D2E/DX2                !
 ! D45   D(5,2,21,23)         -171.6669         estimate D2E/DX2                !
 ! D46   D(2,5,7,8)            -37.3052         estimate D2E/DX2                !
 ! D47   D(2,5,7,9)           -162.3229         estimate D2E/DX2                !
 ! D48   D(2,5,7,10)            81.7487         estimate D2E/DX2                !
 ! D49   D(6,5,7,8)             91.5541         estimate D2E/DX2                !
 ! D50   D(6,5,7,9)            -33.4636         estimate D2E/DX2                !
 ! D51   D(6,5,7,10)          -149.392          estimate D2E/DX2                !
 ! D52   D(12,5,7,8)          -153.1509         estimate D2E/DX2                !
 ! D53   D(12,5,7,9)            81.8313         estimate D2E/DX2                !
 ! D54   D(12,5,7,10)          -34.0971         estimate D2E/DX2                !
 ! D55   D(2,5,12,10)          -79.235          estimate D2E/DX2                !
 ! D56   D(2,5,12,13)          167.5026         estimate D2E/DX2                !
 ! D57   D(2,5,12,17)           41.6399         estimate D2E/DX2                !
 ! D58   D(6,5,12,10)          149.3397         estimate D2E/DX2                !
 ! D59   D(6,5,12,13)           36.0773         estimate D2E/DX2                !
 ! D60   D(6,5,12,17)          -89.7854         estimate D2E/DX2                !
 ! D61   D(7,5,12,10)           33.4381         estimate D2E/DX2                !
 ! D62   D(7,5,12,13)          -79.8243         estimate D2E/DX2                !
 ! D63   D(7,5,12,17)          154.313          estimate D2E/DX2                !
 ! D64   D(5,7,10,1)           -85.8405         estimate D2E/DX2                !
 ! D65   D(5,7,10,11)          146.7198         estimate D2E/DX2                !
 ! D66   D(5,7,10,12)           33.5686         estimate D2E/DX2                !
 ! D67   D(8,7,10,1)            32.1603         estimate D2E/DX2                !
 ! D68   D(8,7,10,11)          -95.2794         estimate D2E/DX2                !
 ! D69   D(8,7,10,12)          151.5693         estimate D2E/DX2                !
 ! D70   D(9,7,10,1)           158.3153         estimate D2E/DX2                !
 ! D71   D(9,7,10,11)           30.8756         estimate D2E/DX2                !
 ! D72   D(9,7,10,12)          -82.2756         estimate D2E/DX2                !
 ! D73   D(1,10,12,5)           77.464          estimate D2E/DX2                !
 ! D74   D(1,10,12,13)        -167.7289         estimate D2E/DX2                !
 ! D75   D(1,10,12,17)         -39.1045         estimate D2E/DX2                !
 ! D76   D(7,10,12,5)          -33.1844         estimate D2E/DX2                !
 ! D77   D(7,10,12,13)          81.6227         estimate D2E/DX2                !
 ! D78   D(7,10,12,17)        -149.7529         estimate D2E/DX2                !
 ! D79   D(11,10,12,5)        -146.7022         estimate D2E/DX2                !
 ! D80   D(11,10,12,13)        -31.8951         estimate D2E/DX2                !
 ! D81   D(11,10,12,17)         96.7293         estimate D2E/DX2                !
 ! D82   D(5,12,13,14)          49.7937         estimate D2E/DX2                !
 ! D83   D(5,12,13,15)         -70.788          estimate D2E/DX2                !
 ! D84   D(5,12,13,16)         169.9214         estimate D2E/DX2                !
 ! D85   D(10,12,13,14)        -43.9793         estimate D2E/DX2                !
 ! D86   D(10,12,13,15)       -164.561          estimate D2E/DX2                !
 ! D87   D(10,12,13,16)         76.1484         estimate D2E/DX2                !
 ! D88   D(17,12,13,14)       -179.4729         estimate D2E/DX2                !
 ! D89   D(17,12,13,15)         59.9454         estimate D2E/DX2                !
 ! D90   D(17,12,13,16)        -59.3452         estimate D2E/DX2                !
 ! D91   D(5,12,17,18)         -47.254          estimate D2E/DX2                !
 ! D92   D(5,12,17,19)        -168.1927         estimate D2E/DX2                !
 ! D93   D(5,12,17,20)          72.5107         estimate D2E/DX2                !
 ! D94   D(10,12,17,18)         50.6528         estimate D2E/DX2                !
 ! D95   D(10,12,17,19)        -70.2859         estimate D2E/DX2                !
 ! D96   D(10,12,17,20)        170.4175         estimate D2E/DX2                !
 ! D97   D(13,12,17,18)       -177.4903         estimate D2E/DX2                !
 ! D98   D(13,12,17,19)         61.571          estimate D2E/DX2                !
 ! D99   D(13,12,17,20)        -57.7256         estimate D2E/DX2                !
 ! D100  D(1,21,23,24)         -73.8496         estimate D2E/DX2                !
 ! D101  D(2,21,23,24)          70.8443         estimate D2E/DX2                !
 ! D102  D(22,21,23,24)        177.2746         estimate D2E/DX2                !
 ! D103  D(21,23,24,25)        -41.1895         estimate D2E/DX2                !
 ! D104  D(21,23,24,26)        153.6307         estimate D2E/DX2                !
 ! D105  D(23,24,25,26)       -162.5035         estimate D2E/DX2                !
 --------------------------------------------------------------------------------
 Trust Radius=3.00D-01 FncErr=1.00D-07 GrdErr=1.00D-07 EigMax=2.50D+02 EigMin=1.00D-04
 Number of steps in this run=    186 maximum allowed number of steps=    186.
 GradGradGradGradGradGradGradGradGradGradGradGradGradGradGradGradGradGrad

                          Input orientation:                          
 ---------------------------------------------------------------------
 Center     Atomic      Atomic             Coordinates (Angstroms)
 Number     Number       Type             X           Y           Z
 ---------------------------------------------------------------------
      1          6           0       -0.572600    0.212400   -1.231900
      2          6           0       -1.082100   -0.423400    1.286600
      3          1           0       -1.724000   -1.179400    1.758300
      4          1           0       -1.117700    0.427400    1.967700
      5          6           0        0.361000   -0.962500    1.193700
      6          1           0        0.663700   -1.462700    2.119900
      7          6           0        0.597000   -1.786400   -0.111600
      8          1           0       -0.228100   -2.414700   -0.458900
      9          1           0        1.476600   -2.438700   -0.104500
     10          6           0        0.798300   -0.381300   -0.793600
     11          1           0        1.532600   -0.390500   -1.611200
     12          6           0        1.428400    0.054900    0.619200
     13          6           0        2.906300   -0.360300    0.801500
     14          1           0        3.124100   -1.380300    0.477400
     15          1           0        3.197100   -0.288900    1.855600
     16          1           0        3.561200    0.302400    0.224200
     17          6           0        1.319300    1.501400    1.109300
     18          1           0        0.307900    1.902100    1.073300
     19          1           0        1.953500    2.162800    0.508500
     20          1           0        1.648100    1.580500    2.152000
     21          6           0       -1.644000   -0.129400   -0.131600
     22          1           0       -1.971300   -1.140300   -0.420900
     23          8           0       -2.898600    0.545100   -0.235300
     24          7           0       -2.898000    1.907500    0.128800
     25          8           0       -2.248800    2.235300    1.124900
     26          8           0       -3.791800    2.544700   -0.442300
     27          6           0       -0.984800   -0.408700   -2.587000
     28          1           0       -1.956000   -0.031600   -2.933900
     29          1           0       -1.065800   -1.499800   -2.517000
     30          1           0       -0.248000   -0.204100   -3.376000
     31          8           0       -0.443300    1.506200   -1.445400
 ---------------------------------------------------------------------
                    Distance matrix (angstroms):
                    1          2          3          4          5
     1  C    0.000000
     2  C    2.647012   0.000000
     3  H    3.493440   1.098213   0.000000
     4  H    3.252814   1.090424   1.730102   0.000000
     5  C    2.852286   1.543307   2.170955   2.171970   0.000000
     6  H    3.945752   2.195985   2.431486   2.601736   1.095296
     7  C    2.572594   2.575288   3.041713   3.487778   1.561511
     8  H    2.760048   2.782330   2.946126   3.841524   2.277501
     9  H    3.535333   3.541686   3.911483   4.386221   2.260321
    10  C    1.556905   2.804444   3.675752   3.456853   2.116220
    11  H    2.222436   3.903202   4.751982   4.527867   3.093104
    12  C    2.730454   2.641364   3.571928   2.905139   1.582560
    13  C    4.070067   4.018288   4.798549   4.262988   2.644810
    14  H    4.373099   4.388916   5.018480   4.845786   2.884851
    15  H    4.898428   4.318959   5.001968   4.375289   2.989199
    16  H    4.383678   4.818269   5.699345   4.994749   3.575078
    17  C    3.274450   3.082696   4.107258   2.798088   2.645045
    18  H    2.990704   2.717636   3.754129   2.237639   2.867621
    19  H    3.635139   4.063095   5.124091   3.817479   3.573941
    20  H    4.272468   3.495501   4.375284   3.002208   3.006961
    21  C    1.573336   1.553531   2.163475   2.234743   2.543718
    22  H    2.108051   2.054307   2.193536   2.981900   2.842212
    23  O    2.552289   2.560048   2.885832   2.835254   3.865216
    24  N    3.183136   3.173498   3.682730   2.956640   4.471241
    25  O    3.529345   2.907924   3.512376   2.293077   4.128161
    26  O    4.052942   4.375064   4.794513   4.176347   5.676504
    27  C    1.546600   3.874850   4.474598   4.632712   4.051119
    28  H    2.206838   4.327797   4.836115   4.993907   4.824121
    29  H    2.196897   3.953008   4.337519   4.881529   4.011701
    30  H    2.208167   4.741693   5.430545   5.450716   4.672067
    31  O    1.317657   3.405179   4.372223   3.642510   3.702192
                    6          7          8          9         10
     6  H    0.000000
     7  C    2.255842   0.000000
     8  H    2.889952   1.093695   0.000000
     9  H    2.561511   1.095099   1.741315   0.000000
    10  C    3.110631   1.574786   2.302224   2.273289   0.000000
    11  H    3.978154   2.252262   2.919802   2.543306   1.098977
    12  C    2.267152   2.148413   3.163102   2.596942   1.607265
    13  C    2.825371   2.863630   3.953939   2.680415   2.643567
    14  H    2.959420   2.626418   3.630962   2.042810   2.832453
    15  H    2.804599   3.587883   4.648433   3.379904   3.575058
    16  H    3.886485   3.641748   4.712542   3.459368   3.022744
    17  C    3.199533   3.580774   4.493277   4.125826   2.727092
    18  H    3.541729   3.884919   4.611908   4.647108   2.989937
    19  H    4.171863   4.221469   5.162242   4.666584   3.082596
    20  H    3.198615   4.191028   5.128211   4.612502   3.639695
    21  C    3.488900   2.787137   2.708227   3.882235   2.542937
    22  H    3.674620   2.666323   2.159696   3.697833   2.895802
    23  O    4.718920   4.203619   3.992741   5.297409   3.851881
    24  N    5.292300   5.090944   5.114213   6.170981   4.444329
    25  O    4.811225   5.079526   5.311699   6.102156   4.451074
    26  O    6.517331   6.174897   6.107035   7.259781   5.454714
    27  C    5.097389   3.244650   3.020834   4.042548   2.529126
    28  H    5.869563   4.190765   3.845833   5.057902   3.505616
    29  H    4.949080   2.938195   2.403031   3.628428   2.774170
    30  H    5.711409   3.724783   3.660139   4.320925   2.791941
    31  O    4.769820   3.701684   4.048821   4.587621   2.351397
                   11         12         13         14         15
    11  H    0.000000
    12  C    2.276823   0.000000
    13  C    2.776524   1.545902   0.000000
    14  H    2.806212   2.226051   1.092189   0.000000
    15  H    3.847023   2.185219   1.095805   1.759522   0.000000
    16  H    2.822060   2.183144   1.096057   1.756885   1.773040
    17  C    3.320527   1.531164   2.465611   3.458438   2.699680
    18  H    3.736636   2.207685   3.456011   4.365802   3.709441
    19  H    3.345090   2.175138   2.712879   3.731599   3.061381
    20  H    4.249689   2.173752   2.678362   3.707991   2.445794
    21  C    3.513997   3.168171   4.650723   4.966932   5.235518
    22  H    3.775755   3.750769   5.088580   5.179541   5.711365
    23  O    4.733284   4.437724   5.965867   6.363020   6.498075
    24  N    5.285700   4.731845   6.267802   6.869996   6.704943
    25  O    5.355376   4.304843   5.780725   6.508446   6.046762
    26  O    6.191200   5.880168   7.406120   8.005070   7.883803
    27  C    2.699967   4.039576   5.159935   5.217050   6.102404
    28  H    3.748156   4.907766   6.140295   6.266049   7.039883
    29  H    2.966935   4.298125   5.299857   5.151308   6.225610
    30  H    2.513921   4.340394   5.236937   5.253874   6.264626
    31  O    2.743928   3.141991   4.444345   4.975478   5.231778
                   16         17         18         19         20
    16  H    0.000000
    17  C    2.692047   0.000000
    18  H    3.723435   1.088479   0.000000
    19  H    2.475200   1.095728   1.759251   0.000000
    20  H    3.001650   1.096170   1.750188   1.770151   0.000000
    21  C    5.235184   3.602844   3.064097   4.313457   4.356204
    22  H    5.753789   4.488668   4.084554   5.213282   5.207938
    23  O    6.480668   4.529143   3.719614   5.168468   5.238677
    24  N    6.656329   4.348783   3.342141   4.873028   4.986712
    25  O    6.188979   3.642827   2.578837   4.247885   4.082833
    26  O    7.716135   5.442360   4.417864   5.835952   6.103490
    27  C    5.392089   4.756048   4.517595   4.982804   5.774703
    28  H    6.365897   5.424495   4.992203   5.652407   6.438539
    29  H    5.671969   5.276927   5.133247   5.628895   6.217159
    30  H    5.265737   5.048076   4.953925   5.053529   6.110546
    31  O    4.502524   3.103752   2.657986   3.161250   4.161822
                   21         22         23         24         25
    21  C    0.000000
    22  H    1.101244   0.000000
    23  O    1.428189   1.932590   0.000000
    24  N    2.406093   3.232650   1.410214   0.000000
    25  O    2.745247   3.723060   2.264765   1.233340   0.000000
    26  O    3.443892   4.110219   2.199785   1.237359   2.220967
    27  C    2.557644   2.490062   3.178499   4.049776   4.729338
    28  H    2.821311   2.746747   2.916079   3.745344   4.658157
    29  H    2.811129   2.311451   3.570284   4.686887   5.349196
    30  H    3.532779   3.546667   4.177437   4.874934   5.496542
    31  O    2.417217   3.223096   2.901130   2.943586   3.224571
                   26         27         28         29         30
    26  O    0.000000
    27  C    4.604515   0.000000
    28  H    4.026854   1.098077   0.000000
    29  H    5.300324   1.096339   1.766882   0.000000
    30  H    5.359199   1.098752   1.772702   1.756564   0.000000
    31  O    3.646525   2.294192   2.620825   3.251441   2.586597
                   31
    31  O    0.000000
 Stoichiometry    C10H16NO4(2)
 Framework group  C1[X(C10H16NO4)]
 Deg. of freedom    87
 Full point group                 C1      NOp   1
 Largest Abelian subgroup         C1      NOp   1
 Largest concise Abelian subgroup C1      NOp   1
                         Standard orientation:                         
 ---------------------------------------------------------------------
 Center     Atomic      Atomic             Coordinates (Angstroms)
 Number     Number       Type             X           Y           Z
 ---------------------------------------------------------------------
      1          6           0        0.067451    1.097248   -0.479195
      2          6           0       -0.086195   -0.641784    1.510487
      3          1           0        0.102372   -0.570853    2.590063
      4          1           0        0.216817   -1.655616    1.247139
      5          6           0       -1.594455   -0.456991    1.240672
      6          1           0       -2.202910   -1.017203    1.958738
      7          6           0       -1.981401    1.046802    1.075764
      8          1           0       -1.464472    1.766339    1.717028
      9          1           0       -3.047270    1.273662    1.183926
     10          6           0       -1.470870    0.869704   -0.403406
     11          1           0       -2.021809    1.477725   -1.134520
     12          6           0       -2.038413   -0.627976   -0.268686
     13          6           0       -3.561964   -0.744548   -0.503243
     14          1           0       -4.148059    0.033203   -0.008801
     15          1           0       -3.933296   -1.708423   -0.137391
     16          1           0       -3.787743   -0.679247   -1.573804
     17          6           0       -1.390051   -1.780783   -1.040131
     18          1           0       -0.309649   -1.836636   -0.920139
     19          1           0       -1.594710   -1.692432   -2.112945
     20          1           0       -1.790562   -2.743589   -0.702220
     21          6           0        0.732336    0.472978    0.802835
     22          1           0        0.633066    1.282216    1.543117
     23          8           0        2.156106    0.361477    0.789796
     24          7           0        2.687415   -0.654265   -0.031595
     25          8           0        2.112566   -1.745415   -0.039824
     26          8           0        3.835331   -0.394431   -0.413476
     27          6           0        0.353498    2.615908   -0.540993
     28          1           0        1.429652    2.830491   -0.581245
     29          1           0       -0.048565    3.133171    0.338065
     30          1           0       -0.112381    3.088384   -1.416767
     31          8           0        0.531996    0.590284   -1.603207
 ---------------------------------------------------------------------
 Rotational constants (GHZ):           1.0571929           0.4698825           0.4216151
 Standard basis: 6-31++G(d,p) (6D, 7F)
 There are   381 symmetry adapted cartesian basis functions of A   symmetry.
 There are   381 symmetry adapted basis functions of A   symmetry.
   381 basis functions,   608 primitive gaussians,   381 cartesian basis functions
    58 alpha electrons       57 beta electrons
       nuclear repulsion energy      1136.9503546795 Hartrees.
 NAtoms=   31 NActive=   31 NUniq=   31 SFac= 1.00D+00 NAtFMM=   60 NAOKFM=F Big=F
 Integral buffers will be    131072 words long.
 Raffenetti 2 integral format.
 Two-electron integral symmetry is turned on.
 Nuclear repulsion after empirical dispersion term =     1136.9220493412 Hartrees.
 One-electron integrals computed using PRISM.
 NBasis=   381 RedAO= T EigKep=  1.76D-06  NBF=   381
 NBsUse=   381 1.00D-06 EigRej= -1.00D+00 NBFU=   381
 ExpMin= 3.60D-02 ExpMax= 5.48D+03 ExpMxC= 8.25D+02 IAcc=3 IRadAn=         7 AccDes= 0.00D+00
 Harris functional with IExCor= 4639 and IRadAn=       7 diagonalized for initial guess.
 HarFok:  IExCor= 4639 AccDes= 0.00D+00 IRadAn=         7 IDoV= 1 UseB2=F ITyADJ=14
 ICtDFT=  3500011 ScaDFX=  1.000000  1.000000  1.000000  1.000000
 FoFCou: FMM=F IPFlag=           0 FMFlag=      100000 FMFlg1=           0
         NFxFlg=           0 DoJE=T BraDBF=F KetDBF=T FulRan=T
         wScrn=  0.000000 ICntrl=       500 IOpCl=  0 I1Cent=   200000004 NGrid=           0
         NMat0=    1 NMatS0=      1 NMatT0=    0 NMatD0=    1 NMtDS0=    0 NMtDT0=    0
 Petite list used in FoFCou.
 Initial guess <Sx>= 0.0000 <Sy>= 0.0000 <Sz>= 0.5000 <S**2>= 0.7500 S= 0.5000
 Requested convergence on RMS density matrix=1.00D-08 within 128 cycles.
 Requested convergence on MAX density matrix=1.00D-06.
 Requested convergence on             energy=1.00D-06.
 No special actions if energy rises.
 Rare condition: small coef for last iteration:  0.000D+00
 Rare condition: small coef for last iteration:  0.000D+00
 Rare condition: small coef for last iteration:  0.000D+00
 Rare condition: small coef for last iteration:  0.000D+00
 Restarting incremental Fock formation.
 Rare condition: small coef for last iteration:  0.000D+00
 Rare condition: small coef for last iteration:  0.000D+00
 Rare condition: small coef for last iteration:  0.000D+00
 Rare condition: small coef for last iteration:  0.000D+00
 Rare condition: small coef for last iteration:  0.000D+00
 Rare condition: small coef for last iteration:  0.000D+00
 Rare condition: small coef for last iteration:  0.000D+00
 Restarting incremental Fock formation.
 SCF Done:  E(UwB97XD) =  -745.902760674     A.U. after   55 cycles
            NFock= 55  Conv=0.26D-08     -V/T= 2.0094
 <Sx>= 0.0000 <Sy>= 0.0000 <Sz>= 0.5000 <S**2>= 0.7547 S= 0.5024
 <L.S>=  0.00000000000    
 Annihilation of the first spin contaminant:
 S**2 before annihilation     0.7547,   after     0.7500

 **********************************************************************

            Population analysis using the SCF Density.

 **********************************************************************

 Orbital symmetries:
 Alpha Orbitals:
       Occupied  (A) (A) (A) (A) (A) (A) (A) (A) (A) (A) (A) (A)
                 (A) (A) (A) (A) (A) (A) (A) (A) (A) (A) (A) (A)
                 (A) (A) (A) (A) (A) (A) (A) (A) (A) (A) (A) (A)
                 (A) (A) (A) (A) (A) (A) (A) (A) (A) (A) (A) (A)
                 (A) (A) (A) (A) (A) (A) (A) (A) (A) (A)
       Virtual   (A) (A) (A) (A) (A) (A) (A) (A) (A) (A) (A) (A)
                 (A) (A) (A) (A) (A) (A) (A) (A) (A) (A) (A) (A)
                 (A) (A) (A) (A) (A) (A) (A) (A) (A) (A) (A) (A)
                 (A) (A) (A) (A) (A) (A) (A) (A) (A) (A) (A) (A)
                 (A) (A) (A) (A) (A) (A) (A) (A) (A) (A) (A) (A)
                 (A) (A) (A) (A) (A) (A) (A) (A) (A) (A) (A) (A)
                 (A) (A) (A) (A) (A) (A) (A) (A) (A) (A) (A) (A)
                 (A) (A) (A) (A) (A) (A) (A) (A) (A) (A) (A) (A)
                 (A) (A) (A) (A) (A) (A) (A) (A) (A) (A) (A) (A)
                 (A) (A) (A) (A) (A) (A) (A) (A) (A) (A) (A) (A)
                 (A) (A) (A) (A) (A) (A) (A) (A) (A) (A) (A) (A)
                 (A) (A) (A) (A) (A) (A) (A) (A) (A) (A) (A) (A)
                 (A) (A) (A) (A) (A) (A) (A) (A) (A) (A) (A) (A)
                 (A) (A) (A) (A) (A) (A) (A) (A) (A) (A) (A) (A)
                 (A) (A) (A) (A) (A) (A) (A) (A) (A) (A) (A) (A)
                 (A) (A) (A) (A) (A) (A) (A) (A) (A) (A) (A) (A)
                 (A) (A) (A) (A) (A) (A) (A) (A) (A) (A) (A) (A)
                 (A) (A) (A) (A) (A) (A) (A) (A) (A) (A) (A) (A)
                 (A) (A) (A) (A) (A) (A) (A) (A) (A) (A) (A) (A)
                 (A) (A) (A) (A) (A) (A) (A) (A) (A) (A) (A) (A)
                 (A) (A) (A) (A) (A) (A) (A) (A) (A) (A) (A) (A)
                 (A) (A) (A) (A) (A) (A) (A) (A) (A) (A) (A) (A)
                 (A) (A) (A) (A) (A) (A) (A) (A) (A) (A) (A) (A)
                 (A) (A) (A) (A) (A) (A) (A) (A) (A) (A) (A) (A)
                 (A) (A) (A) (A) (A) (A) (A) (A) (A) (A) (A) (A)
                 (A) (A) (A) (A) (A) (A) (A) (A) (A) (A) (A) (A)
                 (A) (A) (A) (A) (A) (A) (A) (A) (A) (A) (A)
 Beta  Orbitals:
       Occupied  (A) (A) (A) (A) (A) (A) (A) (A) (A) (A) (A) (A)
                 (A) (A) (A) (A) (A) (A) (A) (A) (A) (A) (A) (A)
                 (A) (A) (A) (A) (A) (A) (A) (A) (A) (A) (A) (A)
                 (A) (A) (A) (A) (A) (A) (A) (A) (A) (A) (A) (A)
                 (A) (A) (A) (A) (A) (A) (A) (A) (A)
       Virtual   (A) (A) (A) (A) (A) (A) (A) (A) (A) (A) (A) (A)
                 (A) (A) (A) (A) (A) (A) (A) (A) (A) (A) (A) (A)
                 (A) (A) (A) (A) (A) (A) (A) (A) (A) (A) (A) (A)
                 (A) (A) (A) (A) (A) (A) (A) (A) (A) (A) (A) (A)
                 (A) (A) (A) (A) (A) (A) (A) (A) (A) (A) (A) (A)
                 (A) (A) (A) (A) (A) (A) (A) (A) (A) (A) (A) (A)
                 (A) (A) (A) (A) (A) (A) (A) (A) (A) (A) (A) (A)
                 (A) (A) (A) (A) (A) (A) (A) (A) (A) (A) (A) (A)
                 (A) (A) (A) (A) (A) (A) (A) (A) (A) (A) (A) (A)
                 (A) (A) (A) (A) (A) (A) (A) (A) (A) (A) (A) (A)
                 (A) (A) (A) (A) (A) (A) (A) (A) (A) (A) (A) (A)
                 (A) (A) (A) (A) (A) (A) (A) (A) (A) (A) (A) (A)
                 (A) (A) (A) (A) (A) (A) (A) (A) (A) (A) (A) (A)
                 (A) (A) (A) (A) (A) (A) (A) (A) (A) (A) (A) (A)
                 (A) (A) (A) (A) (A) (A) (A) (A) (A) (A) (A) (A)
                 (A) (A) (A) (A) (A) (A) (A) (A) (A) (A) (A) (A)
                 (A) (A) (A) (A) (A) (A) (A) (A) (A) (A) (A) (A)
                 (A) (A) (A) (A) (A) (A) (A) (A) (A) (A) (A) (A)
                 (A) (A) (A) (A) (A) (A) (A) (A) (A) (A) (A) (A)
                 (A) (A) (A) (A) (A) (A) (A) (A) (A) (A) (A) (A)
                 (A) (A) (A) (A) (A) (A) (A) (A) (A) (A) (A) (A)
                 (A) (A) (A) (A) (A) (A) (A) (A) (A) (A) (A) (A)
                 (A) (A) (A) (A) (A) (A) (A) (A) (A) (A) (A) (A)
                 (A) (A) (A) (A) (A) (A) (A) (A) (A) (A) (A) (A)
                 (A) (A) (A) (A) (A) (A) (A) (A) (A) (A) (A) (A)
                 (A) (A) (A) (A) (A) (A) (A) (A) (A) (A) (A) (A)
                 (A) (A) (A) (A) (A) (A) (A) (A) (A) (A) (A) (A)
 The electronic state is 2-A.
 Alpha  occ. eigenvalues --  -19.38941 -19.35244 -19.34917 -19.32722 -14.76973
 Alpha  occ. eigenvalues --  -10.41016 -10.38891 -10.33126 -10.32946 -10.32401
 Alpha  occ. eigenvalues --  -10.32334 -10.31533 -10.30096 -10.30008 -10.28228
 Alpha  occ. eigenvalues --   -1.38568  -1.20347  -1.19572  -1.17094  -0.99153
 Alpha  occ. eigenvalues --   -0.91472  -0.86424  -0.85323  -0.81582  -0.78697
 Alpha  occ. eigenvalues --   -0.77197  -0.73354  -0.71560  -0.69402  -0.67333
 Alpha  occ. eigenvalues --   -0.65763  -0.64524  -0.61082  -0.59030  -0.57801
 Alpha  occ. eigenvalues --   -0.57418  -0.56008  -0.54563  -0.53532  -0.51713
 Alpha  occ. eigenvalues --   -0.51268  -0.50087  -0.49095  -0.48419  -0.47768
 Alpha  occ. eigenvalues --   -0.47308  -0.46321  -0.46058  -0.44251  -0.43334
 Alpha  occ. eigenvalues --   -0.42612  -0.42132  -0.41049  -0.40158  -0.39663
 Alpha  occ. eigenvalues --   -0.38310  -0.37549  -0.35285
 Alpha virt. eigenvalues --   -0.02828   0.03378   0.04470   0.04775   0.05692
 Alpha virt. eigenvalues --    0.06664   0.06809   0.07356   0.07848   0.08201
 Alpha virt. eigenvalues --    0.09205   0.09532   0.09860   0.10450   0.10832
 Alpha virt. eigenvalues --    0.11170   0.11738   0.12937   0.13238   0.13886
 Alpha virt. eigenvalues --    0.14235   0.14771   0.15283   0.15935   0.16490
 Alpha virt. eigenvalues --    0.16704   0.17121   0.17385   0.17494   0.18360
 Alpha virt. eigenvalues --    0.18582   0.18758   0.19197   0.19299   0.19779
 Alpha virt. eigenvalues --    0.19972   0.20250   0.20426   0.20810   0.21141
 Alpha virt. eigenvalues --    0.21254   0.21765   0.22231   0.22505   0.23133
 Alpha virt. eigenvalues --    0.23517   0.23688   0.23915   0.24179   0.24566
 Alpha virt. eigenvalues --    0.24931   0.25642   0.25933   0.26349   0.26684
 Alpha virt. eigenvalues --    0.27013   0.27059   0.27919   0.28460   0.28698
 Alpha virt. eigenvalues --    0.29110   0.29895   0.30672   0.31157   0.31262
 Alpha virt. eigenvalues --    0.32172   0.32868   0.33825   0.34453   0.34683
 Alpha virt. eigenvalues --    0.35482   0.35693   0.36215   0.36448   0.36799
 Alpha virt. eigenvalues --    0.38053   0.38321   0.38870   0.39286   0.39648
 Alpha virt. eigenvalues --    0.40236   0.40954   0.41181   0.41587   0.42202
 Alpha virt. eigenvalues --    0.42698   0.43100   0.44006   0.44434   0.44742
 Alpha virt. eigenvalues --    0.45025   0.45440   0.46482   0.47134   0.47702
 Alpha virt. eigenvalues --    0.48024   0.48704   0.48778   0.49126   0.50084
 Alpha virt. eigenvalues --    0.50618   0.52031   0.52425   0.54418   0.55290
 Alpha virt. eigenvalues --    0.56058   0.57651   0.57706   0.61372   0.73018
 Alpha virt. eigenvalues --    0.74748   0.77467   0.77871   0.79269   0.80240
 Alpha virt. eigenvalues --    0.82040   0.82383   0.82925   0.85571   0.85746
 Alpha virt. eigenvalues --    0.86013   0.86177   0.86932   0.88232   0.88925
 Alpha virt. eigenvalues --    0.90946   0.93426   0.95048   0.97039   0.97607
 Alpha virt. eigenvalues --    0.98477   0.99764   1.00779   1.01878   1.02070
 Alpha virt. eigenvalues --    1.04285   1.05454   1.08784   1.10220   1.11411
 Alpha virt. eigenvalues --    1.12571   1.12889   1.13819   1.14451   1.14937
 Alpha virt. eigenvalues --    1.16166   1.16640   1.17333   1.19572   1.20385
 Alpha virt. eigenvalues --    1.20986   1.23198   1.23385   1.23741   1.25491
 Alpha virt. eigenvalues --    1.26132   1.27092   1.28354   1.29612   1.30953
 Alpha virt. eigenvalues --    1.31545   1.33363   1.34097   1.35182   1.35750
 Alpha virt. eigenvalues --    1.37398   1.39221   1.40627   1.42080   1.42870
 Alpha virt. eigenvalues --    1.44133   1.45433   1.47324   1.48843   1.50199
 Alpha virt. eigenvalues --    1.51087   1.55073   1.55630   1.56675   1.58739
 Alpha virt. eigenvalues --    1.61766   1.65148   1.66178   1.68213   1.68683
 Alpha virt. eigenvalues --    1.71680   1.71901   1.72245   1.73633   1.75557
 Alpha virt. eigenvalues --    1.76273   1.78422   1.81354   1.84014   1.86017
 Alpha virt. eigenvalues --    1.86057   1.87615   1.88667   1.89387   1.90283
 Alpha virt. eigenvalues --    1.91306   1.92680   1.92992   1.94587   1.94962
 Alpha virt. eigenvalues --    1.96325   1.97049   1.98230   2.01482   2.01766
 Alpha virt. eigenvalues --    2.03833   2.04368   2.06784   2.08142   2.09461
 Alpha virt. eigenvalues --    2.11128   2.11619   2.12616   2.13117   2.14466
 Alpha virt. eigenvalues --    2.14670   2.15859   2.17190   2.17537   2.19508
 Alpha virt. eigenvalues --    2.21073   2.22477   2.24116   2.24592   2.25585
 Alpha virt. eigenvalues --    2.26017   2.26702   2.28534   2.30181   2.30562
 Alpha virt. eigenvalues --    2.32657   2.34031   2.34703   2.36454   2.38477
 Alpha virt. eigenvalues --    2.40539   2.41316   2.44487   2.46383   2.48309
 Alpha virt. eigenvalues --    2.49892   2.51839   2.53062   2.54435   2.54998
 Alpha virt. eigenvalues --    2.56368   2.58720   2.60507   2.62534   2.66130
 Alpha virt. eigenvalues --    2.66806   2.67825   2.70356   2.71626   2.72324
 Alpha virt. eigenvalues --    2.73839   2.75543   2.77658   2.79594   2.80515
 Alpha virt. eigenvalues --    2.81296   2.82157   2.82708   2.84277   2.86370
 Alpha virt. eigenvalues --    2.87493   2.90370   2.90685   2.91500   2.92432
 Alpha virt. eigenvalues --    2.92675   2.94233   2.96448   2.98142   3.00752
 Alpha virt. eigenvalues --    3.01181   3.02547   3.03261   3.05567   3.06878
 Alpha virt. eigenvalues --    3.08332   3.10168   3.10760   3.12494   3.16970
 Alpha virt. eigenvalues --    3.27160   3.29956   3.36781   3.38260   3.41549
 Alpha virt. eigenvalues --    3.42529   3.44782   3.52249   3.55863   3.56310
 Alpha virt. eigenvalues --    3.57181   3.57662   3.59849   3.60470   3.61597
 Alpha virt. eigenvalues --    3.64931   3.66241   3.68074   4.25237   4.45667
 Alpha virt. eigenvalues --    4.47549   4.53720   4.58347   4.61022   4.67729
 Alpha virt. eigenvalues --    4.71099   4.72970   4.80835   4.82697   4.87380
 Alpha virt. eigenvalues --    4.90617   5.01733   5.10959
  Beta  occ. eigenvalues --  -19.38949 -19.35220 -19.34908 -19.30833 -14.76977
  Beta  occ. eigenvalues --  -10.40791 -10.38960 -10.33014 -10.32951 -10.32403
  Beta  occ. eigenvalues --  -10.32333 -10.31520 -10.30093 -10.29994 -10.28226
  Beta  occ. eigenvalues --   -1.38553  -1.20167  -1.19528  -1.12527  -0.98791
  Beta  occ. eigenvalues --   -0.91038  -0.85864  -0.85159  -0.81448  -0.78614
  Beta  occ. eigenvalues --   -0.76912  -0.72943  -0.71362  -0.68945  -0.67221
  Beta  occ. eigenvalues --   -0.65338  -0.64342  -0.60230  -0.58750  -0.57658
  Beta  occ. eigenvalues --   -0.56207  -0.55165  -0.54150  -0.53148  -0.51114
  Beta  occ. eigenvalues --   -0.50822  -0.49721  -0.48611  -0.47627  -0.47514
  Beta  occ. eigenvalues --   -0.46176  -0.46037  -0.45006  -0.43428  -0.43090
  Beta  occ. eigenvalues --   -0.42328  -0.41811  -0.40798  -0.39991  -0.38260
  Beta  occ. eigenvalues --   -0.37288  -0.34039
  Beta virt. eigenvalues --   -0.09143  -0.02533   0.03390   0.04498   0.04797
  Beta virt. eigenvalues --    0.05711   0.06683   0.06859   0.07357   0.07901
  Beta virt. eigenvalues --    0.08229   0.09246   0.09549   0.09889   0.10467
  Beta virt. eigenvalues --    0.10848   0.11215   0.11756   0.13017   0.13289
  Beta virt. eigenvalues --    0.13918   0.14264   0.14812   0.15308   0.15968
  Beta virt. eigenvalues --    0.16536   0.16727   0.17140   0.17397   0.17546
  Beta virt. eigenvalues --    0.18412   0.18666   0.18780   0.19330   0.19368
  Beta virt. eigenvalues --    0.19797   0.20009   0.20317   0.20452   0.20846
  Beta virt. eigenvalues --    0.21205   0.21302   0.21823   0.22266   0.22531
  Beta virt. eigenvalues --    0.23204   0.23547   0.23730   0.23952   0.24181
  Beta virt. eigenvalues --    0.24620   0.24967   0.25687   0.26062   0.26410
  Beta virt. eigenvalues --    0.26777   0.27056   0.27110   0.27981   0.28530
  Beta virt. eigenvalues --    0.28814   0.29140   0.29988   0.30803   0.31193
  Beta virt. eigenvalues --    0.31390   0.32394   0.32997   0.33880   0.34485
  Beta virt. eigenvalues --    0.34827   0.35715   0.35903   0.36288   0.36487
  Beta virt. eigenvalues --    0.36887   0.38122   0.38362   0.38929   0.39520
  Beta virt. eigenvalues --    0.39691   0.40312   0.41018   0.41349   0.41672
  Beta virt. eigenvalues --    0.42300   0.42767   0.43138   0.44168   0.44541
  Beta virt. eigenvalues --    0.44760   0.45179   0.45634   0.46666   0.47205
  Beta virt. eigenvalues --    0.47951   0.48169   0.48753   0.48997   0.49237
  Beta virt. eigenvalues --    0.50197   0.50692   0.52083   0.52585   0.54581
  Beta virt. eigenvalues --    0.55431   0.56251   0.57688   0.57781   0.61501
  Beta virt. eigenvalues --    0.73207   0.74929   0.77547   0.78123   0.79362
  Beta virt. eigenvalues --    0.80259   0.82115   0.82567   0.83112   0.85702
  Beta virt. eigenvalues --    0.85923   0.86083   0.86206   0.86966   0.88313
  Beta virt. eigenvalues --    0.88996   0.91006   0.93552   0.95096   0.97099
  Beta virt. eigenvalues --    0.97641   0.98518   0.99799   1.00856   1.01980
  Beta virt. eigenvalues --    1.02157   1.04417   1.05534   1.08813   1.10317
  Beta virt. eigenvalues --    1.11468   1.12661   1.12965   1.13886   1.14536
  Beta virt. eigenvalues --    1.14977   1.16200   1.16724   1.17390   1.19616
  Beta virt. eigenvalues --    1.20560   1.21069   1.23321   1.23592   1.23901
  Beta virt. eigenvalues --    1.25590   1.26302   1.27161   1.28533   1.29748
  Beta virt. eigenvalues --    1.31399   1.31659   1.33778   1.34308   1.35454
  Beta virt. eigenvalues --    1.36009   1.37862   1.39553   1.41043   1.42337
  Beta virt. eigenvalues --    1.42931   1.44591   1.45562   1.47464   1.49457
  Beta virt. eigenvalues --    1.50675   1.52351   1.55553   1.56368   1.56868
  Beta virt. eigenvalues --    1.58871   1.62361   1.65275   1.66818   1.68336
  Beta virt. eigenvalues --    1.69037   1.72075   1.72214   1.72968   1.73712
  Beta virt. eigenvalues --    1.76095   1.76533   1.78901   1.81497   1.84382
  Beta virt. eigenvalues --    1.86248   1.86759   1.87797   1.88940   1.89511
  Beta virt. eigenvalues --    1.90375   1.91521   1.92919   1.93331   1.94830
  Beta virt. eigenvalues --    1.95305   1.96853   1.97438   1.99119   2.01711
  Beta virt. eigenvalues --    2.01904   2.03949   2.04873   2.07008   2.09024
  Beta virt. eigenvalues --    2.09836   2.11671   2.12200   2.12859   2.13283
  Beta virt. eigenvalues --    2.14600   2.14824   2.16333   2.17319   2.17709
  Beta virt. eigenvalues --    2.19650   2.21227   2.22637   2.24334   2.24904
  Beta virt. eigenvalues --    2.25803   2.26187   2.26766   2.28869   2.30299
  Beta virt. eigenvalues --    2.30634   2.32880   2.34145   2.35026   2.36555
  Beta virt. eigenvalues --    2.38740   2.40815   2.41943   2.44941   2.46638
  Beta virt. eigenvalues --    2.48606   2.50214   2.52007   2.53190   2.54477
  Beta virt. eigenvalues --    2.55187   2.56529   2.58763   2.60583   2.62739
  Beta virt. eigenvalues --    2.66248   2.66901   2.67984   2.70433   2.71728
  Beta virt. eigenvalues --    2.72426   2.73889   2.75658   2.77954   2.79708
  Beta virt. eigenvalues --    2.80560   2.81416   2.82208   2.82806   2.84423
  Beta virt. eigenvalues --    2.86451   2.87719   2.90423   2.90728   2.91612
  Beta virt. eigenvalues --    2.92638   2.92899   2.94284   2.96531   2.98268
  Beta virt. eigenvalues --    3.00860   3.01360   3.02615   3.03379   3.05669
  Beta virt. eigenvalues --    3.06917   3.08397   3.10225   3.10802   3.12605
  Beta virt. eigenvalues --    3.17083   3.27748   3.30631   3.36797   3.38281
  Beta virt. eigenvalues --    3.41552   3.42558   3.44843   3.52315   3.55888
  Beta virt. eigenvalues --    3.56324   3.57199   3.57684   3.59913   3.60559
  Beta virt. eigenvalues --    3.61715   3.64992   3.66267   3.68131   4.25262
  Beta virt. eigenvalues --    4.45748   4.47755   4.54272   4.58451   4.61646
  Beta virt. eigenvalues --    4.68408   4.71192   4.73093   4.81022   4.83288
  Beta virt. eigenvalues --    4.87646   4.90837   5.01840   5.11092
          Condensed to atoms (all electrons):
               1          2          3          4          5          6
     1  C   14.573346   1.010551  -0.065637   0.078718  -0.114725   0.048257
     2  C    1.010551   9.785710   0.426992   0.467812  -2.747370   0.007777
     3  H   -0.065637   0.426992   0.622066  -0.061131  -0.079784  -0.016764
     4  H    0.078718   0.467812  -0.061131   0.547244  -0.100731  -0.002590
     5  C   -0.114725  -2.747370  -0.079784  -0.100731  12.329729   0.287015
     6  H    0.048257   0.007777  -0.016764  -0.002590   0.287015   0.535189
     7  C    0.268826   0.532028  -0.020549   0.081258  -1.569433  -0.016845
     8  H    0.188403   0.045145  -0.002698   0.004584   0.007445   0.001822
     9  H   -0.099720   0.016323  -0.002014   0.001083  -0.094629  -0.004547
    10  C   -4.627791   0.342534   0.030545  -0.089391  -1.163139   0.023036
    11  H   -0.006372   0.018070   0.000616  -0.000978   0.090222   0.007673
    12  C    1.880905   0.821856   0.055833   0.031387  -2.083810   0.023093
    13  C   -0.325718   0.022814  -0.011216   0.010966  -0.192172  -0.019266
    14  H   -0.015182   0.000759   0.000838  -0.001491   0.103730   0.000946
    15  H    0.000495   0.012317   0.000155   0.002498  -0.068563  -0.005525
    16  H    0.016842  -0.002902   0.000511  -0.000950  -0.007300   0.002020
    17  C   -0.515627  -0.260691   0.006241  -0.037766   0.536178   0.006626
    18  H   -0.147441  -0.087199  -0.001271   0.001975   0.008715  -0.002803
    19  H    0.028432  -0.011822   0.000243   0.000144   0.062747   0.002352
    20  H   -0.010317   0.045509   0.000343  -0.004078  -0.085993  -0.001736
    21  C   -3.775112  -3.949438  -0.021506  -0.125494   0.364421  -0.058540
    22  H   -0.238659  -0.356089  -0.046171   0.019110   0.016098  -0.003757
    23  O   -0.249505   0.082905   0.001452  -0.004201   0.100110   0.002887
    24  N    0.022940  -0.110258   0.007793  -0.025818  -0.030157  -0.000819
    25  O   -0.063580   0.189197   0.002962   0.015737   0.041516  -0.000013
    26  O    0.004933  -0.016277   0.000577  -0.000353  -0.007870  -0.000162
    27  C   -1.567587  -0.051281   0.011413   0.009130   0.062027  -0.010747
    28  H   -0.125384  -0.007477   0.001335  -0.001387   0.020318   0.000463
    29  H    0.033290   0.044788   0.001594   0.000137  -0.005107   0.000567
    30  H   -0.214980  -0.030799  -0.000925   0.000314  -0.003030  -0.000452
    31  O    0.330065   0.047449   0.000960   0.002275  -0.081997  -0.003174
               7          8          9         10         11         12
     1  C    0.268826   0.188403  -0.099720  -4.627791  -0.006372   1.880905
     2  C    0.532028   0.045145   0.016323   0.342534   0.018070   0.821856
     3  H   -0.020549  -0.002698  -0.002014   0.030545   0.000616   0.055833
     4  H    0.081258   0.004584   0.001083  -0.089391  -0.000978   0.031387
     5  C   -1.569433   0.007445  -0.094629  -1.163139   0.090222  -2.083810
     6  H   -0.016845   0.001822  -0.004547   0.023036   0.007673   0.023093
     7  C    7.625068   0.311856   0.427676  -1.034950  -0.102389   0.358318
     8  H    0.311856   0.584719  -0.060873  -0.101302   0.004711   0.001853
     9  H    0.427676  -0.060873   0.564328   0.028116  -0.008207   0.001984
    10  C   -1.034950  -0.101302   0.028116  13.195446   0.370708  -3.091865
    11  H   -0.102389   0.004711  -0.008207   0.370708   0.552823  -0.023451
    12  C    0.358318   0.001853   0.001984  -3.091865  -0.023451  11.702499
    13  C    0.026729   0.014979   0.011776   0.706734  -0.019656  -1.194365
    14  H   -0.123932   0.003435   0.006491   0.124602   0.002419  -0.200996
    15  H    0.054243   0.000223  -0.001396  -0.044303   0.001416   0.008886
    16  H    0.019558  -0.000137  -0.002735  -0.031052  -0.006602  -0.062748
    17  C   -0.438472  -0.027553   0.015442   0.634795   0.020184  -0.644507
    18  H   -0.014879  -0.004520   0.001999   0.095961  -0.002287  -0.229621
    19  H   -0.007231  -0.000025  -0.000905  -0.066375  -0.002171   0.004048
    20  H   -0.004170   0.000222   0.000101   0.040087   0.002349  -0.002115
    21  C    0.000288  -0.054118   0.032092   0.815029  -0.038486  -0.887398
    22  H    0.100621  -0.021830   0.014051  -0.007643  -0.010888  -0.033183
    23  O   -0.032467   0.002355  -0.000350   0.151696   0.003338  -0.008887
    24  N   -0.055725  -0.007507  -0.001601   0.056414   0.002736   0.042617
    25  O   -0.020941  -0.000954  -0.000536   0.022164   0.000915  -0.071167
    26  O    0.006258   0.000375   0.000201   0.006067  -0.000225   0.000105
    27  C    0.003934  -0.044697  -0.000141  -0.659889  -0.055193   0.025343
    28  H   -0.019614   0.000193  -0.000853  -0.001796   0.003273  -0.008357
    29  H   -0.020008   0.014499  -0.005359   0.012813   0.006027   0.011092
    30  H    0.027710  -0.002262   0.002178   0.048311  -0.011063   0.000246
    31  O    0.058584   0.000178   0.001950  -0.104594  -0.009891   0.019243
              13         14         15         16         17         18
     1  C   -0.325718  -0.015182   0.000495   0.016842  -0.515627  -0.147441
     2  C    0.022814   0.000759   0.012317  -0.002902  -0.260691  -0.087199
     3  H   -0.011216   0.000838   0.000155   0.000511   0.006241  -0.001271
     4  H    0.010966  -0.001491   0.002498  -0.000950  -0.037766   0.001975
     5  C   -0.192172   0.103730  -0.068563  -0.007300   0.536178   0.008715
     6  H   -0.019266   0.000946  -0.005525   0.002020   0.006626  -0.002803
     7  C    0.026729  -0.123932   0.054243   0.019558  -0.438472  -0.014879
     8  H    0.014979   0.003435   0.000223  -0.000137  -0.027553  -0.004520
     9  H    0.011776   0.006491  -0.001396  -0.002735   0.015442   0.001999
    10  C    0.706734   0.124602  -0.044303  -0.031052   0.634795   0.095961
    11  H   -0.019656   0.002419   0.001416  -0.006602   0.020184  -0.002287
    12  C   -1.194365  -0.200996   0.008886  -0.062748  -0.644507  -0.229621
    13  C    6.429429   0.440851   0.449303   0.460912  -0.265556   0.050905
    14  H    0.440851   0.574854  -0.036121  -0.030160   0.026360  -0.002750
    15  H    0.449303  -0.036121   0.541264  -0.028918  -0.045965   0.003652
    16  H    0.460912  -0.030160  -0.028918   0.536514  -0.022064   0.004000
    17  C   -0.265556   0.026360  -0.045965  -0.022064   6.014706   0.497296
    18  H    0.050905  -0.002750   0.003652   0.004000   0.497296   0.559722
    19  H   -0.103019   0.001529  -0.004441   0.003473   0.448613  -0.018014
    20  H    0.008371   0.004060   0.002029  -0.006756   0.393124  -0.041076
    21  C   -0.088016  -0.010479  -0.000665  -0.006332   0.075884   0.149351
    22  H   -0.010499  -0.003139   0.000210  -0.000532   0.019017   0.006945
    23  O    0.009126   0.000488  -0.000040   0.000156   0.015044   0.003257
    24  N    0.005892   0.000734  -0.000656  -0.000037   0.032286  -0.041671
    25  O   -0.007138   0.000124   0.000264   0.000043   0.004602   0.015475
    26  O   -0.000106  -0.000047   0.000019  -0.000015  -0.001969   0.000775
    27  C   -0.013582  -0.000728   0.000726   0.003644  -0.082856   0.013343
    28  H   -0.000231   0.000227  -0.000089   0.000112   0.002219   0.000434
    29  H   -0.005493  -0.000199   0.000152  -0.000108   0.001221  -0.000613
    30  H    0.005138  -0.000559   0.000095   0.000083  -0.007081   0.000147
    31  O    0.009937  -0.000472   0.000192   0.000258  -0.067995  -0.015413
              19         20         21         22         23         24
     1  C    0.028432  -0.010317  -3.775112  -0.238659  -0.249505   0.022940
     2  C   -0.011822   0.045509  -3.949438  -0.356089   0.082905  -0.110258
     3  H    0.000243   0.000343  -0.021506  -0.046171   0.001452   0.007793
     4  H    0.000144  -0.004078  -0.125494   0.019110  -0.004201  -0.025818
     5  C    0.062747  -0.085993   0.364421   0.016098   0.100110  -0.030157
     6  H    0.002352  -0.001736  -0.058540  -0.003757   0.002887  -0.000819
     7  C   -0.007231  -0.004170   0.000288   0.100621  -0.032467  -0.055725
     8  H   -0.000025   0.000222  -0.054118  -0.021830   0.002355  -0.007507
     9  H   -0.000905   0.000101   0.032092   0.014051  -0.000350  -0.001601
    10  C   -0.066375   0.040087   0.815029  -0.007643   0.151696   0.056414
    11  H   -0.002171   0.002349  -0.038486  -0.010888   0.003338   0.002736
    12  C    0.004048  -0.002115  -0.887398  -0.033183  -0.008887   0.042617
    13  C   -0.103019   0.008371  -0.088016  -0.010499   0.009126   0.005892
    14  H    0.001529   0.004060  -0.010479  -0.003139   0.000488   0.000734
    15  H   -0.004441   0.002029  -0.000665   0.000210  -0.000040  -0.000656
    16  H    0.003473  -0.006756  -0.006332  -0.000532   0.000156  -0.000037
    17  C    0.448613   0.393124   0.075884   0.019017   0.015044   0.032286
    18  H   -0.018014  -0.041076   0.149351   0.006945   0.003257  -0.041671
    19  H    0.547947  -0.047775   0.007101   0.002272  -0.001538  -0.000797
    20  H   -0.047775   0.585383  -0.029930  -0.002212  -0.000010   0.008452
    21  C    0.007101  -0.029930  14.065079   0.735934  -0.024959  -0.093929
    22  H    0.002272  -0.002212   0.735934   0.749122  -0.131312   0.050268
    23  O   -0.001538  -0.000010  -0.024959  -0.131312   8.260313  -0.124312
    24  N   -0.000797   0.008452  -0.093929   0.050268  -0.124312   6.695974
    25  O    0.001551  -0.004039  -0.167477  -0.004582  -0.087197   0.279499
    26  O    0.000086  -0.000316   0.033796  -0.000027  -0.092394   0.544272
    27  C    0.004282  -0.008599  -0.261387   0.007637  -0.044251   0.021724
    28  H   -0.000253   0.000107   0.006746  -0.016388   0.007314   0.007593
    29  H    0.000261  -0.000147  -0.074721  -0.011759   0.000681  -0.004080
    30  H    0.000250  -0.000104   0.033765   0.014434  -0.004487   0.001426
    31  O   -0.003577   0.001411  -0.057413   0.000527   0.037234   0.011719
              25         26         27         28         29         30
     1  C   -0.063580   0.004933  -1.567587  -0.125384   0.033290  -0.214980
     2  C    0.189197  -0.016277  -0.051281  -0.007477   0.044788  -0.030799
     3  H    0.002962   0.000577   0.011413   0.001335   0.001594  -0.000925
     4  H    0.015737  -0.000353   0.009130  -0.001387   0.000137   0.000314
     5  C    0.041516  -0.007870   0.062027   0.020318  -0.005107  -0.003030
     6  H   -0.000013  -0.000162  -0.010747   0.000463   0.000567  -0.000452
     7  C   -0.020941   0.006258   0.003934  -0.019614  -0.020008   0.027710
     8  H   -0.000954   0.000375  -0.044697   0.000193   0.014499  -0.002262
     9  H   -0.000536   0.000201  -0.000141  -0.000853  -0.005359   0.002178
    10  C    0.022164   0.006067  -0.659889  -0.001796   0.012813   0.048311
    11  H    0.000915  -0.000225  -0.055193   0.003273   0.006027  -0.011063
    12  C   -0.071167   0.000105   0.025343  -0.008357   0.011092   0.000246
    13  C   -0.007138  -0.000106  -0.013582  -0.000231  -0.005493   0.005138
    14  H    0.000124  -0.000047  -0.000728   0.000227  -0.000199  -0.000559
    15  H    0.000264   0.000019   0.000726  -0.000089   0.000152   0.000095
    16  H    0.000043  -0.000015   0.003644   0.000112  -0.000108   0.000083
    17  C    0.004602  -0.001969  -0.082856   0.002219   0.001221  -0.007081
    18  H    0.015475   0.000775   0.013343   0.000434  -0.000613   0.000147
    19  H    0.001551   0.000086   0.004282  -0.000253   0.000261   0.000250
    20  H   -0.004039  -0.000316  -0.008599   0.000107  -0.000147  -0.000104
    21  C   -0.167477   0.033796  -0.261387   0.006746  -0.074721   0.033765
    22  H   -0.004582  -0.000027   0.007637  -0.016388  -0.011759   0.014434
    23  O   -0.087197  -0.092394  -0.044251   0.007314   0.000681  -0.004487
    24  N    0.279499   0.544272   0.021724   0.007593  -0.004080   0.001426
    25  O    7.840968  -0.061209   0.025791  -0.001672   0.001461  -0.000376
    26  O   -0.061209   7.624144  -0.025723   0.001709  -0.000876  -0.000136
    27  C    0.025791  -0.025723   7.742340   0.488364   0.340112   0.504913
    28  H   -0.001672   0.001709   0.488364   0.520333  -0.033909  -0.023976
    29  H    0.001461  -0.000876   0.340112  -0.033909   0.584153  -0.039670
    30  H   -0.000376  -0.000136   0.504913  -0.023976  -0.039670   0.538507
    31  O   -0.003827  -0.007001  -0.080339  -0.001547   0.008228  -0.004314
              31
     1  C    0.330065
     2  C    0.047449
     3  H    0.000960
     4  H    0.002275
     5  C   -0.081997
     6  H   -0.003174
     7  C    0.058584
     8  H    0.000178
     9  H    0.001950
    10  C   -0.104594
    11  H   -0.009891
    12  C    0.019243
    13  C    0.009937
    14  H   -0.000472
    15  H    0.000192
    16  H    0.000258
    17  C   -0.067995
    18  H   -0.015413
    19  H   -0.003577
    20  H    0.001411
    21  C   -0.057413
    22  H    0.000527
    23  O    0.037234
    24  N    0.011719
    25  O   -0.003827
    26  O   -0.007001
    27  C   -0.080339
    28  H   -0.001547
    29  H    0.008228
    30  H   -0.004314
    31  O    8.000206
          Atomic-Atomic Spin Densities.
               1          2          3          4          5          6
     1  C    0.336865   0.087505   0.005499   0.002350  -0.030750   0.000133
     2  C    0.087505   0.086558   0.021978  -0.004424  -0.024240  -0.000222
     3  H    0.005499   0.021978   0.009391  -0.001665  -0.010527  -0.000214
     4  H    0.002350  -0.004424  -0.001665   0.001861   0.003595   0.000105
     5  C   -0.030750  -0.024240  -0.010527   0.003595  -0.070672  -0.002668
     6  H    0.000133  -0.000222  -0.000214   0.000105  -0.002668  -0.000654
     7  C    0.051837   0.042013   0.008803  -0.003189  -0.001593   0.000239
     8  H    0.018658   0.012229   0.002216  -0.000403  -0.008984  -0.000268
     9  H   -0.007117  -0.003908  -0.000535   0.000115   0.004210  -0.000107
    10  C   -0.226284  -0.077368  -0.006098   0.000444   0.000071  -0.000343
    11  H    0.012407   0.002365   0.000170  -0.000084  -0.001780  -0.000131
    12  C    0.035529  -0.005196   0.003332  -0.003075   0.039038   0.000675
    13  C   -0.013535  -0.002407   0.002460  -0.001982   0.010794   0.000807
    14  H    0.000981   0.000240  -0.000098   0.000086  -0.001828  -0.000109
    15  H   -0.000621   0.000113  -0.000021   0.000009   0.000045   0.000009
    16  H    0.000640   0.000122   0.000046  -0.000048   0.000024   0.000025
    17  C   -0.024965  -0.029374  -0.003818   0.002820  -0.008168  -0.001520
    18  H   -0.016107  -0.008721  -0.000230  -0.000299   0.004034   0.000100
    19  H    0.001087  -0.000502  -0.000200   0.000267   0.000057   0.000013
    20  H   -0.001439  -0.000689   0.000262  -0.000306   0.001097   0.000054
    21  C   -0.006312  -0.030851  -0.014707  -0.000273   0.074785   0.003423
    22  H   -0.039309  -0.035190  -0.004656   0.000535   0.021081   0.000573
    23  O   -0.012892  -0.004744   0.001089  -0.000504  -0.005413  -0.000235
    24  N    0.025745   0.011106  -0.001206   0.001947  -0.005594  -0.000043
    25  O   -0.010319  -0.005008   0.000273  -0.000843  -0.000724  -0.000050
    26  O   -0.000901   0.000929   0.000109  -0.000190   0.000239   0.000005
    27  C   -0.214996  -0.026491  -0.006100   0.003356   0.003634  -0.000069
    28  H   -0.006361   0.000178  -0.000135   0.000082  -0.000685  -0.000018
    29  H    0.014951   0.001420  -0.000012   0.000052  -0.001506  -0.000049
    30  H   -0.000973  -0.000619   0.000005  -0.000024   0.000087   0.000009
    31  O   -0.000255  -0.015156  -0.000608   0.000074   0.008765   0.000191
               7          8          9         10         11         12
     1  C    0.051837   0.018658  -0.007117  -0.226284   0.012407   0.035529
     2  C    0.042013   0.012229  -0.003908  -0.077368   0.002365  -0.005196
     3  H    0.008803   0.002216  -0.000535  -0.006098   0.000170   0.003332
     4  H   -0.003189  -0.000403   0.000115   0.000444  -0.000084  -0.003075
     5  C   -0.001593  -0.008984   0.004210   0.000071  -0.001780   0.039038
     6  H    0.000239  -0.000268  -0.000107  -0.000343  -0.000131   0.000675
     7  C    0.070512   0.014609  -0.010569  -0.030192   0.008163  -0.045741
     8  H    0.014609   0.004815  -0.003067  -0.012480   0.001268  -0.006577
     9  H   -0.010569  -0.003067   0.007383   0.001522  -0.001187   0.009877
    10  C   -0.030192  -0.012480   0.001522   0.235724  -0.005294  -0.035917
    11  H    0.008163   0.001268  -0.001187  -0.005294   0.000548  -0.009106
    12  C   -0.045741  -0.006577   0.009877  -0.035917  -0.009106   0.041242
    13  C    0.007994   0.003286  -0.004042   0.015780   0.006294  -0.010460
    14  H    0.000020  -0.000211   0.000191  -0.001492  -0.000142   0.002241
    15  H    0.000422   0.000036   0.000014   0.001049   0.000031  -0.001875
    16  H    0.000629   0.000080  -0.000158   0.000021   0.000145  -0.000504
    17  C   -0.016554  -0.003915   0.002643   0.008321  -0.002693   0.016100
    18  H   -0.003131  -0.000355   0.000220   0.011627  -0.000094  -0.005131
    19  H   -0.001294  -0.000196   0.000123  -0.001319  -0.000417  -0.000080
    20  H    0.000269   0.000142  -0.000117   0.000443   0.000198   0.000124
    21  C   -0.023466   0.000401   0.001456   0.068179   0.003181  -0.019964
    22  H   -0.021500  -0.006560   0.001343   0.030124  -0.000734  -0.001785
    23  O    0.001328  -0.000180   0.000150  -0.002341  -0.000186   0.001486
    24  N    0.000838  -0.000330  -0.000069  -0.014990  -0.000143   0.004633
    25  O    0.000582   0.000036   0.000026   0.003046   0.000037   0.001278
    26  O    0.000070   0.000062  -0.000002   0.000775   0.000019  -0.000081
    27  C   -0.041251  -0.015001   0.004947   0.084857  -0.016147   0.010757
    28  H    0.000082  -0.000268   0.000062   0.000056  -0.000284   0.000490
    29  H    0.001427   0.000499  -0.000109  -0.007555   0.000065  -0.000489
    30  H    0.000400   0.000108  -0.000021   0.003531   0.000236  -0.000642
    31  O    0.001386  -0.000112  -0.000090  -0.002801   0.002840  -0.022742
              13         14         15         16         17         18
     1  C   -0.013535   0.000981  -0.000621   0.000640  -0.024965  -0.016107
     2  C   -0.002407   0.000240   0.000113   0.000122  -0.029374  -0.008721
     3  H    0.002460  -0.000098  -0.000021   0.000046  -0.003818  -0.000230
     4  H   -0.001982   0.000086   0.000009  -0.000048   0.002820  -0.000299
     5  C    0.010794  -0.001828   0.000045   0.000024  -0.008168   0.004034
     6  H    0.000807  -0.000109   0.000009   0.000025  -0.001520   0.000100
     7  C    0.007994   0.000020   0.000422   0.000629  -0.016554  -0.003131
     8  H    0.003286  -0.000211   0.000036   0.000080  -0.003915  -0.000355
     9  H   -0.004042   0.000191   0.000014  -0.000158   0.002643   0.000220
    10  C    0.015780  -0.001492   0.001049   0.000021   0.008321   0.011627
    11  H    0.006294  -0.000142   0.000031   0.000145  -0.002693  -0.000094
    12  C   -0.010460   0.002241  -0.001875  -0.000504   0.016100  -0.005131
    13  C    0.002614  -0.000433   0.001010   0.000291  -0.012139  -0.000694
    14  H   -0.000433  -0.000257   0.000003  -0.000017  -0.000676  -0.000012
    15  H    0.001010   0.000003  -0.000048   0.000022   0.000042   0.000011
    16  H    0.000291  -0.000017   0.000022   0.000056  -0.000638  -0.000065
    17  C   -0.012139  -0.000676   0.000042  -0.000638   0.011003   0.004916
    18  H   -0.000694  -0.000012   0.000011  -0.000065   0.004916   0.001991
    19  H   -0.000619   0.000046  -0.000056  -0.000055   0.002221   0.000164
    20  H    0.000145  -0.000015   0.000046   0.000017  -0.000318  -0.000031
    21  C    0.016064   0.000526  -0.000241  -0.000194   0.031588   0.009836
    22  H   -0.002931   0.000177   0.000002  -0.000060   0.006817   0.000938
    23  O   -0.000258  -0.000038   0.000013  -0.000007  -0.001723   0.000424
    24  N   -0.000112   0.000014  -0.000021   0.000024  -0.001894  -0.002306
    25  O    0.000294  -0.000020   0.000007   0.000002  -0.001120   0.000831
    26  O    0.000024   0.000000   0.000000  -0.000001   0.000076   0.000095
    27  C   -0.015140   0.000703  -0.000038  -0.000384   0.019195   0.000647
    28  H    0.000059  -0.000001  -0.000002  -0.000001   0.000002   0.000026
    29  H    0.000002  -0.000022   0.000000   0.000001  -0.000392  -0.000037
    30  H   -0.000024  -0.000004   0.000002   0.000004   0.000280   0.000042
    31  O    0.001137  -0.000047   0.000019   0.000025   0.005842   0.000159
              19         20         21         22         23         24
     1  C    0.001087  -0.001439  -0.006312  -0.039309  -0.012892   0.025745
     2  C   -0.000502  -0.000689  -0.030851  -0.035190  -0.004744   0.011106
     3  H   -0.000200   0.000262  -0.014707  -0.004656   0.001089  -0.001206
     4  H    0.000267  -0.000306  -0.000273   0.000535  -0.000504   0.001947
     5  C    0.000057   0.001097   0.074785   0.021081  -0.005413  -0.005594
     6  H    0.000013   0.000054   0.003423   0.000573  -0.000235  -0.000043
     7  C   -0.001294   0.000269  -0.023466  -0.021500   0.001328   0.000838
     8  H   -0.000196   0.000142   0.000401  -0.006560  -0.000180  -0.000330
     9  H    0.000123  -0.000117   0.001456   0.001343   0.000150  -0.000069
    10  C   -0.001319   0.000443   0.068179   0.030124  -0.002341  -0.014990
    11  H   -0.000417   0.000198   0.003181  -0.000734  -0.000186  -0.000143
    12  C   -0.000080   0.000124  -0.019964  -0.001785   0.001486   0.004633
    13  C   -0.000619   0.000145   0.016064  -0.002931  -0.000258  -0.000112
    14  H    0.000046  -0.000015   0.000526   0.000177  -0.000038   0.000014
    15  H   -0.000056   0.000046  -0.000241   0.000002   0.000013  -0.000021
    16  H   -0.000055   0.000017  -0.000194  -0.000060  -0.000007   0.000024
    17  C    0.002221  -0.000318   0.031588   0.006817  -0.001723  -0.001894
    18  H    0.000164  -0.000031   0.009836   0.000938   0.000424  -0.002306
    19  H    0.000034   0.000119  -0.001760   0.000285   0.000072   0.000030
    20  H    0.000119  -0.000890   0.001749  -0.000188  -0.000022  -0.000026
    21  C   -0.001760   0.001749   0.179053  -0.007085   0.019755  -0.039714
    22  H    0.000285  -0.000188  -0.007085   0.022358   0.001003   0.002846
    23  O    0.000072  -0.000022   0.019755   0.001003  -0.000042  -0.007747
    24  N    0.000030  -0.000026  -0.039714   0.002846  -0.007747   0.014762
    25  O   -0.000123   0.000099   0.015562   0.000212  -0.000232  -0.004503
    26  O   -0.000027   0.000016   0.002399  -0.000546   0.001370  -0.003261
    27  C    0.001894  -0.000960  -0.139289   0.033408   0.002668   0.017233
    28  H   -0.000002   0.000001  -0.001792   0.001278   0.000377  -0.000113
    29  H    0.000011  -0.000006   0.000666  -0.000780  -0.000411   0.000171
    30  H    0.000000  -0.000004   0.000045  -0.000093  -0.000032   0.000025
    31  O    0.000333  -0.000231  -0.032172   0.004433   0.004408   0.009538
              25         26         27         28         29         30
     1  C   -0.010319  -0.000901  -0.214996  -0.006361   0.014951  -0.000973
     2  C   -0.005008   0.000929  -0.026491   0.000178   0.001420  -0.000619
     3  H    0.000273   0.000109  -0.006100  -0.000135  -0.000012   0.000005
     4  H   -0.000843  -0.000190   0.003356   0.000082   0.000052  -0.000024
     5  C   -0.000724   0.000239   0.003634  -0.000685  -0.001506   0.000087
     6  H   -0.000050   0.000005  -0.000069  -0.000018  -0.000049   0.000009
     7  C    0.000582   0.000070  -0.041251   0.000082   0.001427   0.000400
     8  H    0.000036   0.000062  -0.015001  -0.000268   0.000499   0.000108
     9  H    0.000026  -0.000002   0.004947   0.000062  -0.000109  -0.000021
    10  C    0.003046   0.000775   0.084857   0.000056  -0.007555   0.003531
    11  H    0.000037   0.000019  -0.016147  -0.000284   0.000065   0.000236
    12  C    0.001278  -0.000081   0.010757   0.000490  -0.000489  -0.000642
    13  C    0.000294   0.000024  -0.015140   0.000059   0.000002  -0.000024
    14  H   -0.000020   0.000000   0.000703  -0.000001  -0.000022  -0.000004
    15  H    0.000007   0.000000  -0.000038  -0.000002   0.000000   0.000002
    16  H    0.000002  -0.000001  -0.000384  -0.000001   0.000001   0.000004
    17  C   -0.001120   0.000076   0.019195   0.000002  -0.000392   0.000280
    18  H    0.000831   0.000095   0.000647   0.000026  -0.000037   0.000042
    19  H   -0.000123  -0.000027   0.001894  -0.000002   0.000011   0.000000
    20  H    0.000099   0.000016  -0.000960   0.000001  -0.000006  -0.000004
    21  C    0.015562   0.002399  -0.139289  -0.001792   0.000666   0.000045
    22  H    0.000212  -0.000546   0.033408   0.001278  -0.000780  -0.000093
    23  O   -0.000232   0.001370   0.002668   0.000377  -0.000411  -0.000032
    24  N   -0.004503  -0.003261   0.017233  -0.000113   0.000171   0.000025
    25  O    0.012001   0.000825  -0.002094   0.000036  -0.000048   0.000002
    26  O    0.000825   0.005408  -0.003286  -0.000023  -0.000025  -0.000010
    27  C   -0.002094  -0.003286   0.316178   0.006619  -0.006670  -0.003881
    28  H    0.000036  -0.000023   0.006619   0.000260  -0.000541  -0.000391
    29  H   -0.000048  -0.000025  -0.006670  -0.000541  -0.000548   0.000698
    30  H    0.000002  -0.000010  -0.003881  -0.000391   0.000698  -0.000680
    31  O   -0.001443  -0.001689  -0.003283   0.000382  -0.000396   0.001127
              31
     1  C   -0.000255
     2  C   -0.015156
     3  H   -0.000608
     4  H    0.000074
     5  C    0.008765
     6  H    0.000191
     7  C    0.001386
     8  H   -0.000112
     9  H   -0.000090
    10  C   -0.002801
    11  H    0.002840
    12  C   -0.022742
    13  C    0.001137
    14  H   -0.000047
    15  H    0.000019
    16  H    0.000025
    17  C    0.005842
    18  H    0.000159
    19  H    0.000333
    20  H   -0.000231
    21  C   -0.032172
    22  H    0.004433
    23  O    0.004408
    24  N    0.009538
    25  O   -0.001443
    26  O   -0.001689
    27  C   -0.003283
    28  H    0.000382
    29  H   -0.000396
    30  H    0.001127
    31  O    0.866096
 Mulliken charges and spin densities:
               1          2
     1  C   -0.322668  -0.018949
     2  C   -0.288934  -0.008353
     3  H    0.157197   0.004802
     4  H    0.181986   0.000390
     5  C    0.405542  -0.003576
     6  H    0.198015  -0.000339
     7  C   -0.421348   0.013143
     8  H    0.141476  -0.000462
     9  H    0.158075   0.003182
    10  C    0.319034   0.041097
    11  H    0.210380  -0.000453
    12  C   -0.446837  -0.002562
    13  C   -0.407829   0.004280
    14  H    0.133806  -0.000195
    15  H    0.158544  -0.000019
    16  H    0.161222   0.000045
    17  C   -0.331736   0.001962
    18  H    0.195608  -0.001154
    19  H    0.152613   0.000103
    20  H    0.157825  -0.000459
    21  C   -0.594083   0.110848
    22  H    0.162422   0.005994
    23  O    0.127555  -0.002863
    24  N   -0.294971   0.006839
    25  O    0.052439   0.008620
    26  O   -0.008612   0.002381
    27  C   -0.357721   0.011018
    28  H    0.182192  -0.000626
    29  H    0.140973   0.000369
    30  H    0.166697  -0.000796
    31  O   -0.088863   0.825731
 Sum of Mulliken charges =   0.00000   1.00000
 Mulliken charges and spin densities with hydrogens summed into heavy atoms:
               1          2
     1  C   -0.322668  -0.018949
     2  C    0.050249  -0.003161
     5  C    0.603557  -0.003914
     7  C   -0.121797   0.015864
    10  C    0.529414   0.040644
    12  C   -0.446837  -0.002562
    13  C    0.045744   0.004112
    17  C    0.174309   0.000451
    21  C   -0.431661   0.116842
    23  O    0.127555  -0.002863
    24  N   -0.294971   0.006839
    25  O    0.052439   0.008620
    26  O   -0.008612   0.002381
    27  C    0.132141   0.009965
    31  O   -0.088863   0.825731
 Electronic spatial extent (au):  <R**2>=           2958.9969
 Charge=              0.0000 electrons
 Dipole moment (field-independent basis, Debye):
    X=             -4.1682    Y=              1.5245    Z=              2.5628  Tot=              5.1251
 Quadrupole moment (field-independent basis, Debye-Ang):
   XX=            -98.3980   YY=            -89.7873   ZZ=            -90.6728
   XY=              1.6426   XZ=              3.2728   YZ=             -0.7260
 Traceless Quadrupole moment (field-independent basis, Debye-Ang):
   XX=             -5.4453   YY=              3.1654   ZZ=              2.2799
   XY=              1.6426   XZ=              3.2728   YZ=             -0.7260
 Octapole moment (field-independent basis, Debye-Ang**2):
  XXX=            -18.0499  YYY=              2.8744  ZZZ=              5.1959  XYY=              4.6089
  XXY=              2.0998  XXZ=              4.3488  XZZ=              7.4331  YZZ=             -1.4890
  YYZ=              0.1565  XYZ=             -1.4029
 Hexadecapole moment (field-independent basis, Debye-Ang**3):
 XXXX=          -2463.2395 YYYY=           -949.0483 ZZZZ=           -573.3706 XXXY=             -9.6368
 XXXZ=             19.4044 YYYX=              0.8472 YYYZ=            -13.7899 ZZZX=             12.0279
 ZZZY=             -0.4809 XXYY=           -551.5287 XXZZ=           -481.6041 YYZZ=           -247.6531
 XXYZ=            -10.6473 YYXZ=              1.4589 ZZXY=             -9.9053
 N-N= 1.136922049341D+03 E-N=-4.011876929353D+03  KE= 7.389596481958D+02
                          Isotropic Fermi Contact Couplings
        Atom                 a.u.       MegaHertz       Gauss      10(-4) cm-1
     1  C(13)             -0.03465     -38.95722     -13.90090     -12.99473
     2  C(13)             -0.00142      -1.59695      -0.56983      -0.53269
     3  H(1)               0.00262      11.72176       4.18262       3.90996
     4  H(1)               0.00014       0.60786       0.21690       0.20276
     5  C(13)              0.00038       0.42632       0.15212       0.14220
     6  H(1)              -0.00008      -0.35350      -0.12614      -0.11791
     7  C(13)              0.00271       3.05036       1.08845       1.01749
     8  H(1)               0.00003       0.12748       0.04549       0.04252
     9  H(1)               0.00142       6.33387       2.26008       2.11275
    10  C(13)              0.03656      41.10513      14.66733      13.71120
    11  H(1)              -0.00061      -2.71588      -0.96909      -0.90592
    12  C(13)             -0.00199      -2.23274      -0.79670      -0.74476
    13  C(13)              0.00096       1.08275       0.38635       0.36117
    14  H(1)              -0.00004      -0.17930      -0.06398      -0.05981
    15  H(1)              -0.00001      -0.03229      -0.01152      -0.01077
    16  H(1)              -0.00003      -0.14323      -0.05111      -0.04778
    17  C(13)              0.00080       0.89379       0.31893       0.29814
    18  H(1)              -0.00006      -0.27183      -0.09699      -0.09067
    19  H(1)              -0.00002      -0.07562      -0.02698      -0.02523
    20  H(1)              -0.00009      -0.39084      -0.13946      -0.13037
    21  C(13)              0.06845      76.95048      27.45785      25.66792
    22  H(1)               0.00260      11.63462       4.15152       3.88089
    23  O(17)              0.00131      -0.79113      -0.28230      -0.26389
    24  N(14)             -0.00040      -0.12773      -0.04558      -0.04261
    25  O(17)              0.00179      -1.08809      -0.38826      -0.36295
    26  O(17)              0.00059      -0.35877      -0.12802      -0.11967
    27  C(13)              0.00236       2.65439       0.94715       0.88541
    28  H(1)              -0.00039      -1.76475      -0.62971      -0.58866
    29  H(1)               0.00045       2.02827       0.72374       0.67656
    30  H(1)              -0.00063      -2.79379      -0.99690      -0.93191
    31  O(17)              0.09741     -59.04961     -21.07037     -19.69683
 --------------------------------------------------------
       Center         ----  Spin Dipole Couplings  ----
                      3XX-RR        3YY-RR        3ZZ-RR
 --------------------------------------------------------
     1   Atom        0.001855     -0.025207      0.023351
     2   Atom       -0.006000     -0.002959      0.008959
     3   Atom       -0.002471     -0.001528      0.003999
     4   Atom       -0.003559      0.002360      0.001199
     5   Atom        0.001521     -0.002699      0.001178
     6   Atom        0.000217     -0.000776      0.000559
     7   Atom        0.000840     -0.009013      0.008174
     8   Atom       -0.000649     -0.002268      0.002917
     9   Atom        0.002566     -0.002379     -0.000187
    10   Atom        0.081421     -0.045274     -0.036147
    11   Atom        0.011053     -0.006369     -0.004684
    12   Atom        0.004592     -0.002160     -0.002432
    13   Atom        0.004353     -0.001904     -0.002448
    14   Atom        0.002369     -0.001270     -0.001099
    15   Atom        0.001144     -0.000195     -0.000949
    16   Atom        0.002596     -0.001221     -0.001375
    17   Atom       -0.001255      0.004395     -0.003140
    18   Atom       -0.004027      0.009468     -0.005441
    19   Atom        0.000772      0.002559     -0.003331
    20   Atom       -0.000305      0.001966     -0.001661
    21   Atom       -0.068454     -0.076695      0.145148
    22   Atom       -0.010666      0.002137      0.008529
    23   Atom        0.000229      0.008050     -0.008279
    24   Atom        0.006130      0.001052     -0.007182
    25   Atom       -0.000769     -0.001317      0.002086
    26   Atom        0.010401     -0.002506     -0.007895
    27   Atom       -0.013652      0.021183     -0.007531
    28   Atom       -0.003764      0.008226     -0.004462
    29   Atom       -0.003941      0.004398     -0.000458
    30   Atom       -0.007027      0.013591     -0.006564
    31   Atom        1.158153     -0.690322     -0.467831
 --------------------------------------------------------
                        XY            XZ            YZ
 --------------------------------------------------------
     1   Atom       -0.030262     -0.007224      0.018178
     2   Atom        0.001160     -0.002879     -0.007002
     3   Atom        0.000708     -0.000523     -0.002026
     4   Atom        0.000764     -0.000735     -0.004478
     5   Atom        0.002397     -0.003302     -0.002826
     6   Atom        0.001134     -0.001810     -0.001383
     7   Atom        0.000537     -0.012701     -0.001005
     8   Atom       -0.001365     -0.002684      0.002785
     9   Atom       -0.001221     -0.002120      0.000223
    10   Atom       -0.000622     -0.033460      0.000566
    11   Atom       -0.007672     -0.000348     -0.002267
    12   Atom        0.003552     -0.002568     -0.000882
    13   Atom        0.002276     -0.000513     -0.000139
    14   Atom        0.000645     -0.000897     -0.000005
    15   Atom        0.001352     -0.000570     -0.000380
    16   Atom        0.001484      0.000342      0.000152
    17   Atom        0.005966     -0.000597      0.000544
    18   Atom        0.005539     -0.001203     -0.003236
    19   Atom        0.005509      0.001381      0.001621
    20   Atom        0.002518     -0.000479     -0.000703
    21   Atom       -0.012311      0.065434     -0.040654
    22   Atom       -0.002753      0.000599      0.009807
    23   Atom       -0.012638      0.013797     -0.011852
    24   Atom       -0.006699      0.002573     -0.000738
    25   Atom       -0.022498      0.024697     -0.022127
    26   Atom       -0.012628      0.013119     -0.010235
    27   Atom        0.004707      0.000904      0.015311
    28   Atom        0.006145      0.002202      0.005406
    29   Atom       -0.001367     -0.001397      0.005182
    30   Atom       -0.004095     -0.000112      0.000540
    31   Atom       -1.513441      1.710860     -0.963185
 --------------------------------------------------------


 ---------------------------------------------------------------------------------
              Anisotropic Spin Dipole Couplings in Principal Axis System
 ---------------------------------------------------------------------------------

       Atom             a.u.   MegaHertz   Gauss  10(-4) cm-1        Axes

              Baa    -0.0468    -6.274    -2.239    -2.093  0.5029  0.8479 -0.1680
     1 C(13)  Bbb     0.0075     1.012     0.361     0.338  0.7023 -0.2874  0.6513
              Bcc     0.0392     5.262     1.878     1.755 -0.5039  0.4455  0.7400
 
              Baa    -0.0066    -0.882    -0.315    -0.294  0.9162  0.2733  0.2930
     2 C(13)  Bbb    -0.0061    -0.823    -0.294    -0.275 -0.3658  0.8690  0.3333
              Bcc     0.0127     1.705     0.609     0.569 -0.1635 -0.4126  0.8961
 
              Baa    -0.0029    -1.550    -0.553    -0.517  0.8107 -0.5755 -0.1075
     3 H(1)   Bbb    -0.0018    -0.976    -0.348    -0.326  0.5769  0.7541  0.3139
              Bcc     0.0047     2.526     0.901     0.843 -0.0996 -0.3165  0.9433
 
              Baa    -0.0037    -1.960    -0.699    -0.654  0.9931 -0.0460  0.1076
     4 H(1)   Bbb    -0.0027    -1.459    -0.521    -0.487 -0.0502  0.6636  0.7464
              Bcc     0.0064     3.419     1.220     1.140  0.1057  0.7466 -0.6568
 
              Baa    -0.0043    -0.575    -0.205    -0.192 -0.1652  0.9132  0.3725
     5 C(13)  Bbb    -0.0019    -0.255    -0.091    -0.085  0.7359 -0.1373  0.6630
              Bcc     0.0062     0.830     0.296     0.277  0.6566  0.3837 -0.6493
 
              Baa    -0.0016    -0.877    -0.313    -0.293  0.0047  0.8452  0.5344
     6 H(1)   Bbb    -0.0014    -0.746    -0.266    -0.249  0.7977 -0.3254  0.5077
              Bcc     0.0030     1.623     0.579     0.541 -0.6031 -0.4239  0.6757
 
              Baa    -0.0091    -1.226    -0.437    -0.409  0.2835  0.9226  0.2617
     7 C(13)  Bbb    -0.0086    -1.159    -0.414    -0.387  0.7478 -0.3835  0.5419
              Bcc     0.0178     2.385     0.851     0.796 -0.6003 -0.0420  0.7986
 
              Baa    -0.0035    -1.867    -0.666    -0.623  0.1073  0.9277 -0.3577
     8 H(1)   Bbb    -0.0021    -1.110    -0.396    -0.370  0.8941  0.0673  0.4427
              Bcc     0.0056     2.978     1.062     0.993 -0.4348  0.3673  0.8222
 
              Baa    -0.0027    -1.443    -0.515    -0.481  0.2808  0.9476  0.1524
     9 H(1)   Bbb    -0.0012    -0.658    -0.235    -0.220  0.4050 -0.2609  0.8763
              Bcc     0.0039     2.101     0.750     0.701  0.8701 -0.1843 -0.4571
 
              Baa    -0.0456    -6.113    -2.181    -2.039 -0.1433  0.8167 -0.5590
    10 C(13)  Bbb    -0.0447    -6.002    -2.142    -2.002  0.2120  0.5771  0.7887
              Bcc     0.0903    12.115     4.323     4.041  0.9667 -0.0055 -0.2559
 
              Baa    -0.0102    -5.433    -1.939    -1.812  0.3200  0.8686  0.3783
    11 H(1)   Bbb    -0.0038    -2.017    -0.720    -0.673 -0.1569 -0.3452  0.9253
              Bcc     0.0140     7.450     2.658     2.485  0.9343 -0.3555  0.0258
 
              Baa    -0.0038    -0.504    -0.180    -0.168 -0.4535  0.8288 -0.3276
    12 C(13)  Bbb    -0.0031    -0.422    -0.151    -0.141  0.1085  0.4162  0.9028
              Bcc     0.0069     0.926     0.331     0.309  0.8846  0.3738 -0.2787
 
              Baa    -0.0026    -0.355    -0.127    -0.119 -0.3157  0.9353 -0.1600
    13 C(13)  Bbb    -0.0025    -0.333    -0.119    -0.111  0.0160  0.1739  0.9846
              Bcc     0.0051     0.688     0.246     0.230  0.9487  0.3083 -0.0698
 
              Baa    -0.0015    -0.796    -0.284    -0.265 -0.2651  0.7575 -0.5966
    14 H(1)   Bbb    -0.0012    -0.638    -0.228    -0.213  0.0790  0.6337  0.7695
              Bcc     0.0027     1.433     0.511     0.478  0.9610  0.1569 -0.2278
 
              Baa    -0.0011    -0.591    -0.211    -0.197  0.0293  0.3468  0.9375
    15 H(1)   Bbb    -0.0010    -0.548    -0.196    -0.183 -0.5591  0.7832 -0.2723
              Bcc     0.0021     1.139     0.407     0.380  0.8286  0.5161 -0.2168
 
              Baa    -0.0017    -0.925    -0.330    -0.308 -0.3158  0.9437 -0.0981
    16 H(1)   Bbb    -0.0014    -0.748    -0.267    -0.250 -0.1095  0.0664  0.9918
              Bcc     0.0031     1.673     0.597     0.558  0.9425  0.3239  0.0824
 
              Baa    -0.0053    -0.714    -0.255    -0.238  0.7919 -0.5054  0.3428
    17 C(13)  Bbb    -0.0029    -0.383    -0.137    -0.128 -0.2961  0.1732  0.9393
              Bcc     0.0082     1.097     0.391     0.366  0.5341  0.8453  0.0125
 
              Baa    -0.0061    -3.272    -1.168    -1.091  0.3603  0.0651  0.9306
    18 H(1)   Bbb    -0.0060    -3.199    -1.142    -1.067  0.8721 -0.3775 -0.3112
              Bcc     0.0121     6.471     2.309     2.159  0.3311  0.9237 -0.1928
 
              Baa    -0.0039    -2.089    -0.745    -0.697  0.7628 -0.6466 -0.0099
    19 H(1)   Bbb    -0.0037    -1.998    -0.713    -0.666 -0.1156 -0.1514  0.9817
              Bcc     0.0077     4.086     1.458     1.363  0.6362  0.7477  0.1902
 
              Baa    -0.0019    -1.032    -0.368    -0.344  0.8431 -0.5184  0.1431
    20 H(1)   Bbb    -0.0018    -0.956    -0.341    -0.319 -0.0379  0.2081  0.9774
              Bcc     0.0037     1.988     0.710     0.663  0.5364  0.8294 -0.1558
 
              Baa    -0.0871   -11.689    -4.171    -3.899  0.9435  0.2451 -0.2229
    21 C(13)  Bbb    -0.0838   -11.242    -4.011    -3.750 -0.1948  0.9546  0.2252
              Bcc     0.1709    22.931     8.182     7.649  0.2680 -0.1691  0.9485
 
              Baa    -0.0117    -6.244    -2.228    -2.083  0.9329  0.3124 -0.1791
    22 H(1)   Bbb    -0.0040    -2.131    -0.760    -0.711 -0.3575  0.7435 -0.5652
              Bcc     0.0157     8.375     2.988     2.794 -0.0434  0.5913  0.8053
 
              Baa    -0.0187     1.354     0.483     0.452 -0.5304  0.1211  0.8391
    23 O(17)  Bbb    -0.0078     0.565     0.202     0.189  0.6286  0.7202  0.2934
              Bcc     0.0265    -1.919    -0.685    -0.640 -0.5688  0.6831 -0.4581
 
              Baa    -0.0077    -0.297    -0.106    -0.099 -0.2238 -0.0894  0.9705
    24 N(14)  Bbb    -0.0034    -0.131    -0.047    -0.044  0.5274  0.8263  0.1977
              Bcc     0.0111     0.428     0.153     0.143  0.8196 -0.5561  0.1377
 
              Baa    -0.0245     1.773     0.633     0.591  0.8128  0.3313 -0.4792
    25 O(17)  Bbb    -0.0218     1.577     0.563     0.526  0.0660  0.7650  0.6407
              Bcc     0.0463    -3.350    -1.195    -1.117  0.5789 -0.5523  0.5999
 
              Baa    -0.0164     1.186     0.423     0.396 -0.2164  0.4441  0.8694
    26 O(17)  Bbb    -0.0098     0.708     0.253     0.236  0.6190  0.7511 -0.2295
              Bcc     0.0262    -1.894    -0.676    -0.632  0.7550 -0.4885  0.4375
 
              Baa    -0.0152    -2.040    -0.728    -0.681  0.7046 -0.3507  0.6169
    27 C(13)  Bbb    -0.0131    -1.762    -0.629    -0.588  0.7009  0.2082 -0.6822
              Bcc     0.0283     3.802     1.357     1.268  0.1108  0.9130  0.3925
 
              Baa    -0.0065    -3.454    -1.233    -1.152  0.3374 -0.4460  0.8290
    28 H(1)   Bbb    -0.0063    -3.370    -1.203    -1.124  0.8669 -0.1960 -0.4583
              Bcc     0.0128     6.825     2.435     2.276  0.3668  0.8733  0.3205
 
              Baa    -0.0045    -2.402    -0.857    -0.801  0.8520 -0.1595  0.4986
    29 H(1)   Bbb    -0.0035    -1.864    -0.665    -0.622 -0.4992 -0.5343  0.6821
              Bcc     0.0080     4.267     1.523     1.423 -0.1576  0.8301  0.5349
 
              Baa    -0.0078    -4.167    -1.487    -1.390  0.9822  0.1878  0.0066
    30 H(1)   Bbb    -0.0066    -3.510    -1.253    -1.171 -0.0016 -0.0271  0.9996
              Bcc     0.0144     7.677     2.739     2.561 -0.1879  0.9818  0.0263
 
              Baa    -1.5517   112.276    40.063    37.451 -0.3130  0.4088  0.8573
    31 O(17)  Bbb    -1.5389   111.353    39.734    37.143  0.5650  0.8057 -0.1779
              Bcc     3.0905  -223.630   -79.797   -74.595  0.7635 -0.4287  0.4831
 

 ---------------------------------------------------------------------------------

 Calling FoFJK, ICntrl=      2127 FMM=F ISym2X=0 I1Cent= 0 IOpClX= 1 NMat=1 NMatS=1 NMatT=0.
 ***** Axes restored to original set *****
 -------------------------------------------------------------------
 Center     Atomic                   Forces (Hartrees/Bohr)
 Number     Number              X              Y              Z
 -------------------------------------------------------------------
      1        6           0.007773608   -0.025589053   -0.024795784
      2        6           0.007622044    0.008771203    0.005098031
      3        1           0.000859661   -0.000952474   -0.004419810
      4        1           0.002055002    0.002386799   -0.004082086
      5        6           0.024745248   -0.015123561    0.000824232
      6        1          -0.004332606    0.001234796    0.003273185
      7        6          -0.020133952    0.007781403   -0.000574256
      8        1          -0.002420270    0.000362424   -0.001925851
      9        1          -0.000305655    0.008272646    0.001312190
     10        6           0.033563064   -0.024539908    0.017114293
     11        1          -0.008449802    0.006394969   -0.004233074
     12        6          -0.029795928    0.012918296   -0.001273678
     13        6          -0.007597448   -0.006016495   -0.005162247
     14        1          -0.000274969   -0.000786419   -0.000188359
     15        1          -0.002059137    0.001437736   -0.000462031
     16        1          -0.002084951    0.001062036    0.000721721
     17        6          -0.002261519    0.002389727   -0.003400016
     18        1          -0.001909153    0.000093299   -0.002910702
     19        1          -0.000642361   -0.000212157    0.000207616
     20        1           0.001795834   -0.002385674    0.000105111
     21        6           0.002049894   -0.031322416    0.016649770
     22        1          -0.000631340    0.007910634   -0.007188973
     23        8           0.015261794    0.015067223   -0.007272166
     24        7          -0.044175180    0.023042120    0.028567108
     25        8          -0.010255915   -0.004797661   -0.041913058
     26        8           0.045534432   -0.024062486    0.016540368
     27        6          -0.006742706   -0.017482035   -0.003619736
     28        1           0.002563527    0.001969422    0.004643816
     29        1          -0.000231068   -0.001039637   -0.000356123
     30        1          -0.000229320    0.003661124    0.006500977
     31        8           0.000709172    0.049554117    0.012219532
 -------------------------------------------------------------------
 Cartesian Forces:  Max     0.049554117 RMS     0.014443660

 GradGradGradGradGradGradGradGradGradGradGradGradGradGradGradGradGradGrad
 Berny optimization.
 FormGI is forming the generalized inverse of G from B-inverse, IUseBI=4.
 Internal  Forces:  Max     0.052918107 RMS     0.007239001
 Search for a local minimum.
 Step number   1 out of a maximum of  186
 All quantities printed in internal units (Hartrees-Bohrs-Radians)
 Mixed Optimization -- RFO/linear search
 Second derivative matrix not updated -- first step.
 ITU=  0
     Eigenvalues ---    0.00230   0.00230   0.00288   0.00354   0.00840
     Eigenvalues ---    0.01160   0.01319   0.01607   0.01763   0.02357
     Eigenvalues ---    0.02484   0.02952   0.03039   0.03170   0.03181
     Eigenvalues ---    0.03439   0.04284   0.04341   0.04770   0.04960
     Eigenvalues ---    0.05138   0.05219   0.05223   0.05244   0.05352
     Eigenvalues ---    0.05503   0.05548   0.05814   0.06360   0.06464
     Eigenvalues ---    0.06744   0.06963   0.07005   0.07559   0.07988
     Eigenvalues ---    0.08705   0.08960   0.09363   0.09978   0.11624
     Eigenvalues ---    0.12985   0.16000   0.16000   0.16000   0.16000
     Eigenvalues ---    0.16000   0.16000   0.16000   0.16000   0.16000
     Eigenvalues ---    0.19068   0.19582   0.19738   0.21233   0.22509
     Eigenvalues ---    0.23997   0.24568   0.25000   0.25000   0.25203
     Eigenvalues ---    0.25632   0.26896   0.27764   0.27942   0.28002
     Eigenvalues ---    0.29316   0.33545   0.33795   0.33820   0.33880
     Eigenvalues ---    0.33896   0.34090   0.34109   0.34122   0.34150
     Eigenvalues ---    0.34159   0.34208   0.34230   0.34389   0.34561
     Eigenvalues ---    0.34764   0.34989   0.41251   0.43969   0.62519
     Eigenvalues ---    0.88088   0.89709
 RFO step:  Lambda=-3.97938499D-02 EMin= 2.30000000D-03
 Linear search not attempted -- first point.
 Iteration  1 RMS(Cart)=  0.08914528 RMS(Int)=  0.00432393
 Iteration  2 RMS(Cart)=  0.00481936 RMS(Int)=  0.00118370
 Iteration  3 RMS(Cart)=  0.00005652 RMS(Int)=  0.00118235
 Iteration  4 RMS(Cart)=  0.00000019 RMS(Int)=  0.00118235
 Variable       Old X    -DE/DX   Delta X   Delta X   Delta X     New X
                                 (Linear)    (Quad)   (Total)
    R1        2.94212  -0.00557   0.00000  -0.01644  -0.01642   2.92571
    R2        2.97317  -0.00299   0.00000   0.00199   0.00191   2.97509
    R3        2.92265   0.00013   0.00000   0.00041   0.00041   2.92306
    R4        2.49001   0.04675   0.00000   0.07030   0.07030   2.56031
    R5        2.07532  -0.00174   0.00000  -0.00461  -0.00461   2.07071
    R6        2.06060  -0.00076   0.00000  -0.00195  -0.00195   2.05865
    R7        2.91643  -0.01042   0.00000  -0.03763  -0.03765   2.87878
    R8        2.93575  -0.00662   0.00000  -0.01339  -0.01339   2.92235
    R9        2.06981   0.00101   0.00000   0.00264   0.00264   2.07245
   R10        2.95083  -0.00445   0.00000  -0.01456  -0.01484   2.93599
   R11        2.99060  -0.01077   0.00000  -0.04045  -0.04000   2.95061
   R12        2.06678   0.00223   0.00000   0.00581   0.00581   2.07259
   R13        2.06944  -0.00516   0.00000  -0.01352  -0.01352   2.05592
   R14        2.97591  -0.00521   0.00000  -0.02260  -0.02272   2.95319
   R15        2.07677  -0.00255   0.00000  -0.00675  -0.00675   2.07002
   R16        3.03729  -0.01536   0.00000  -0.06455  -0.06453   2.97276
   R17        2.92133  -0.01093   0.00000  -0.03418  -0.03418   2.88715
   R18        2.89348  -0.00181   0.00000  -0.00545  -0.00545   2.88803
   R19        2.06394   0.00074   0.00000   0.00191   0.00191   2.06585
   R20        2.07077  -0.00090   0.00000  -0.00236  -0.00236   2.06842
   R21        2.07125  -0.00098   0.00000  -0.00258  -0.00258   2.06867
   R22        2.05693   0.00190   0.00000   0.00489   0.00489   2.06181
   R23        2.07063  -0.00061   0.00000  -0.00161  -0.00161   2.06902
   R24        2.07146   0.00047   0.00000   0.00123   0.00123   2.07269
   R25        2.08105  -0.00519   0.00000  -0.01382  -0.01382   2.06723
   R26        2.69889  -0.00093   0.00000  -0.00205  -0.00205   2.69684
   R27        2.66492  -0.00480   0.00000  -0.01001  -0.01001   2.65490
   R28        2.33068  -0.04052   0.00000  -0.04325  -0.04325   2.28742
   R29        2.33827  -0.05292   0.00000  -0.05748  -0.05748   2.28079
   R30        2.07507  -0.00306   0.00000  -0.00807  -0.00807   2.06699
   R31        2.07178   0.00103   0.00000   0.00270   0.00270   2.07448
   R32        2.07634  -0.00414   0.00000  -0.01095  -0.01095   2.06539
    A1        1.89642  -0.00291   0.00000  -0.02893  -0.02915   1.86726
    A2        1.90519   0.00209   0.00000   0.01922   0.01767   1.92286
    A3        1.91096   0.00087   0.00000   0.00754   0.00458   1.91554
    A4        1.92198  -0.00243   0.00000  -0.02021  -0.01903   1.90295
    A5        1.97518  -0.00625   0.00000  -0.05497  -0.05524   1.91994
    A6        1.85303   0.00909   0.00000   0.08162   0.08106   1.93409
    A7        1.82322   0.00234   0.00000   0.02667   0.02670   1.84992
    A8        1.90915   0.00066   0.00000   0.00507   0.00473   1.91388
    A9        1.88701  -0.00107   0.00000  -0.00909  -0.00879   1.87822
   A10        1.91844   0.00007   0.00000   0.00087   0.00065   1.91909
   A11        1.99406  -0.00125   0.00000  -0.00959  -0.01018   1.98388
   A12        1.92769  -0.00055   0.00000  -0.01149  -0.01110   1.91658
   A13        1.94662  -0.00116   0.00000  -0.00478  -0.00458   1.94205
   A14        1.95622  -0.00146   0.00000  -0.02418  -0.02361   1.93261
   A15        2.01304  -0.00820   0.00000  -0.07371  -0.07326   1.93978
   A16        2.00881   0.00419   0.00000   0.04183   0.04112   2.04993
   A17        1.99782   0.00611   0.00000   0.04249   0.04125   2.03907
   A18        1.50456   0.00100   0.00000   0.02340   0.02050   1.52506
   A19        2.04265   0.00218   0.00000   0.01974   0.02025   2.06289
   A20        2.01558  -0.00396   0.00000  -0.03246  -0.03240   1.98318
   A21        1.48124   0.00150   0.00000   0.01710   0.01528   1.49651
   A22        1.83986   0.00281   0.00000   0.02181   0.02180   1.86166
   A23        2.06177   0.00174   0.00000   0.00927   0.00927   2.07104
   A24        2.01707  -0.00516   0.00000  -0.04185  -0.04155   1.97552
   A25        1.92795  -0.00188   0.00000  -0.01429  -0.01295   1.91500
   A26        1.96285  -0.00295   0.00000  -0.03009  -0.03022   1.93263
   A27        2.08193  -0.00734   0.00000  -0.06803  -0.06781   2.01411
   A28        1.98246   0.00522   0.00000   0.05556   0.05432   2.03678
   A29        1.48227   0.00258   0.00000   0.03256   0.03014   1.51241
   A30        1.97608   0.00628   0.00000   0.04661   0.04393   2.02001
   A31        1.45071   0.00627   0.00000   0.03641   0.03510   1.48582
   A32        2.01455  -0.00715   0.00000  -0.03881  -0.03869   1.97586
   A33        2.02983   0.00017   0.00000   0.01513   0.01610   2.04592
   A34        1.98838  -0.00710   0.00000  -0.03782  -0.03758   1.95080
   A35        2.10576  -0.00171   0.00000  -0.01350  -0.01316   2.09260
   A36        1.85887   0.00745   0.00000   0.03086   0.03031   1.88918
   A37        1.98939   0.00083   0.00000   0.00648   0.00651   1.99591
   A38        1.92798  -0.00290   0.00000  -0.01598  -0.01606   1.91192
   A39        1.92487  -0.00238   0.00000  -0.01273  -0.01281   1.91206
   A40        1.86856   0.00158   0.00000   0.00949   0.00953   1.87809
   A41        1.86420   0.00155   0.00000   0.01054   0.01057   1.87477
   A42        1.88462   0.00164   0.00000   0.00353   0.00332   1.88794
   A43        1.98602  -0.00159   0.00000  -0.00745  -0.00746   1.97856
   A44        1.93210   0.00079   0.00000   0.00228   0.00227   1.93437
   A45        1.92972  -0.00319   0.00000  -0.01478  -0.01479   1.91493
   A46        1.87283  -0.00004   0.00000  -0.00221  -0.00222   1.87061
   A47        1.85835   0.00330   0.00000   0.01952   0.01950   1.87785
   A48        1.88010   0.00101   0.00000   0.00409   0.00408   1.88418
   A49        2.01887   0.00215   0.00000   0.01934   0.01762   2.03649
   A50        1.79066  -0.00075   0.00000  -0.00007  -0.00090   1.78976
   A51        2.03178  -0.00877   0.00000  -0.05892  -0.05893   1.97284
   A52        1.74528   0.00492   0.00000   0.06091   0.06081   1.80609
   A53        2.06393   0.00397   0.00000  -0.00047  -0.00143   2.06250
   A54        1.72478   0.00031   0.00000   0.00566   0.00527   1.73004
   A55        2.02322   0.00976   0.00000   0.03366   0.03366   2.05688
   A56        2.05502   0.00586   0.00000   0.03426   0.02630   2.08131
   A57        1.95847  -0.00272   0.00000   0.00430  -0.00369   1.95478
   A58        2.23461   0.00107   0.00000   0.01919   0.01124   2.24584
   A59        1.95477  -0.00574   0.00000  -0.03133  -0.03182   1.92296
   A60        1.94273   0.00376   0.00000   0.02403   0.02432   1.96705
   A61        1.95592  -0.00779   0.00000  -0.04164  -0.04208   1.91383
   A62        1.87193   0.00210   0.00000   0.01536   0.01559   1.88752
   A63        1.87789   0.00538   0.00000   0.01755   0.01632   1.89421
   A64        1.85533   0.00317   0.00000   0.02069   0.02101   1.87634
    D1        0.67033  -0.00060   0.00000  -0.02219  -0.02179   0.64854
    D2        2.90533   0.00252   0.00000   0.01682   0.01637   2.92170
    D3       -1.00172   0.00054   0.00000  -0.02409  -0.02230  -1.02403
    D4       -1.42602   0.00284   0.00000   0.00823   0.00828  -1.41774
    D5        0.80898   0.00596   0.00000   0.04724   0.04644   0.85542
    D6       -3.09808   0.00398   0.00000   0.00633   0.00777  -3.09031
    D7        2.83552  -0.00971   0.00000  -0.10457  -0.10439   2.73113
    D8       -1.21266  -0.00659   0.00000  -0.06556  -0.06623  -1.27889
    D9        1.16347  -0.00857   0.00000  -0.10647  -0.10490   1.05857
   D10        0.40085   0.00175   0.00000   0.03672   0.03743   0.43828
   D11       -1.47965  -0.00445   0.00000  -0.04234  -0.04171  -1.52136
   D12        2.94220  -0.00102   0.00000  -0.02649  -0.02577   2.91643
   D13        2.48675   0.00107   0.00000   0.03043   0.03074   2.51749
   D14        0.60624  -0.00512   0.00000  -0.04864  -0.04841   0.55784
   D15       -1.25509  -0.00169   0.00000  -0.03278  -0.03246  -1.28755
   D16       -1.72564   0.00686   0.00000   0.08421   0.08417  -1.64147
   D17        2.67704   0.00067   0.00000   0.00515   0.00503   2.68207
   D18        0.81571   0.00409   0.00000   0.02100   0.02097   0.83668
   D19        3.12732  -0.00250   0.00000  -0.02435  -0.02544   3.10188
   D20        1.03178  -0.00386   0.00000  -0.03917  -0.03989   0.99189
   D21       -1.04339  -0.00521   0.00000  -0.05386  -0.05414  -1.09753
   D22        1.04676   0.00124   0.00000   0.01144   0.01088   1.05764
   D23       -1.04877  -0.00012   0.00000  -0.00338  -0.00357  -1.05234
   D24       -3.12394  -0.00148   0.00000  -0.01807  -0.01782   3.14142
   D25       -1.09747   0.00457   0.00000   0.03902   0.03949  -1.05798
   D26        3.09018   0.00321   0.00000   0.02420   0.02504   3.11522
   D27        1.01501   0.00185   0.00000   0.00951   0.01079   1.02580
   D28       -0.75691  -0.00265   0.00000  -0.02771  -0.02738  -0.78429
   D29        1.52430   0.00087   0.00000   0.00504   0.00493   1.52923
   D30       -3.07476  -0.00248   0.00000  -0.01360  -0.01431  -3.08908
   D31        1.23536   0.00056   0.00000   0.00749   0.00780   1.24317
   D32       -2.76661   0.00407   0.00000   0.04025   0.04011  -2.72649
   D33       -1.08249   0.00073   0.00000   0.02160   0.02087  -1.06162
   D34       -2.83182  -0.00141   0.00000  -0.01271  -0.01282  -2.84465
   D35       -0.55061   0.00210   0.00000   0.02004   0.01949  -0.53112
   D36        1.13351  -0.00124   0.00000   0.00139   0.00024   1.13375
   D37       -2.55464  -0.00265   0.00000  -0.03113  -0.03216  -2.58681
   D38       -0.64707   0.00005   0.00000   0.01043   0.01058  -0.63649
   D39        1.19871   0.00473   0.00000   0.05401   0.05434   1.25305
   D40        1.70703  -0.00413   0.00000  -0.05268  -0.05356   1.65347
   D41       -2.66858  -0.00143   0.00000  -0.01112  -0.01082  -2.67940
   D42       -0.82280   0.00326   0.00000   0.03247   0.03294  -0.78985
   D43       -0.46632  -0.00283   0.00000  -0.03731  -0.03814  -0.50447
   D44        1.44125  -0.00012   0.00000   0.00425   0.00460   1.44585
   D45       -2.99615   0.00456   0.00000   0.04784   0.04836  -2.94779
   D46       -0.65110  -0.00193   0.00000  -0.00702  -0.00708  -0.65817
   D47       -2.83307  -0.00430   0.00000  -0.02644  -0.02656  -2.85963
   D48        1.42678   0.00124   0.00000   0.01621   0.01617   1.44296
   D49        1.59792  -0.00118   0.00000   0.00129   0.00108   1.59900
   D50       -0.58405  -0.00355   0.00000  -0.01812  -0.01841  -0.60246
   D51       -2.60738   0.00199   0.00000   0.02453   0.02433  -2.58306
   D52       -2.67299   0.00673   0.00000   0.06621   0.06639  -2.60659
   D53        1.42823   0.00436   0.00000   0.04679   0.04691   1.47514
   D54       -0.59511   0.00990   0.00000   0.08944   0.08964  -0.50546
   D55       -1.38291  -0.00572   0.00000  -0.05526  -0.05624  -1.43915
   D56        2.92347  -0.00024   0.00000  -0.02742  -0.02765   2.89582
   D57        0.72675  -0.00446   0.00000  -0.04978  -0.04973   0.67702
   D58        2.60647  -0.00187   0.00000  -0.01641  -0.01668   2.58979
   D59        0.62967   0.00361   0.00000   0.01144   0.01191   0.64157
   D60       -1.56705  -0.00061   0.00000  -0.01093  -0.01018  -1.57723
   D61        0.58360  -0.00789   0.00000  -0.08011  -0.08131   0.50229
   D62       -1.39320  -0.00241   0.00000  -0.05227  -0.05272  -1.44592
   D63        2.69327  -0.00663   0.00000  -0.07463  -0.07481   2.61846
   D64       -1.49820  -0.00175   0.00000  -0.02122  -0.02147  -1.51967
   D65        2.56074  -0.00037   0.00000  -0.01317  -0.01305   2.54770
   D66        0.58588  -0.00885   0.00000  -0.08344  -0.08418   0.50171
   D67        0.56130   0.00191   0.00000   0.01269   0.01257   0.57387
   D68       -1.66294   0.00328   0.00000   0.02074   0.02100  -1.64194
   D69        2.64538  -0.00519   0.00000  -0.04953  -0.05013   2.59525
   D70        2.76312   0.00262   0.00000   0.01219   0.01224   2.77536
   D71        0.53888   0.00399   0.00000   0.02024   0.02067   0.55955
   D72       -1.43598  -0.00448   0.00000  -0.05003  -0.05046  -1.48645
   D73        1.35200   0.00620   0.00000   0.07251   0.07311   1.42511
   D74       -2.92742   0.00056   0.00000   0.04300   0.04280  -2.88462
   D75       -0.68250   0.00250   0.00000   0.03501   0.03547  -0.64703
   D76       -0.57918   0.00776   0.00000   0.07848   0.07972  -0.49946
   D77        1.42459   0.00212   0.00000   0.04896   0.04941   1.47400
   D78       -2.61368   0.00406   0.00000   0.04097   0.04208  -2.57160
   D79       -2.56044   0.00039   0.00000  -0.00035  -0.00076  -2.56119
   D80       -0.55667  -0.00525   0.00000  -0.02986  -0.03107  -0.58774
   D81        1.68824  -0.00331   0.00000  -0.03785  -0.03840   1.64985
   D82        0.86906  -0.00027   0.00000  -0.00437  -0.00454   0.86452
   D83       -1.23548  -0.00075   0.00000  -0.00941  -0.00952  -1.24500
   D84        2.96569   0.00056   0.00000   0.00441   0.00417   2.96986
   D85       -0.76758  -0.00083   0.00000  -0.01066  -0.01057  -0.77815
   D86       -2.87213  -0.00131   0.00000  -0.01570  -0.01555  -2.88768
   D87        1.32904   0.00000   0.00000  -0.00188  -0.00186   1.32718
   D88       -3.13239   0.00081   0.00000   0.01247   0.01255  -3.11985
   D89        1.04624   0.00032   0.00000   0.00742   0.00757   1.05381
   D90       -1.03577   0.00163   0.00000   0.02125   0.02126  -1.01451
   D91       -0.82474  -0.00409   0.00000  -0.03029  -0.02976  -0.85450
   D92       -2.93552  -0.00350   0.00000  -0.02385  -0.02332  -2.95884
   D93        1.26555  -0.00322   0.00000  -0.02090  -0.02037   1.24518
   D94        0.88406   0.00318   0.00000   0.01928   0.01900   0.90305
   D95       -1.22672   0.00376   0.00000   0.02572   0.02544  -1.20128
   D96        2.97435   0.00405   0.00000   0.02867   0.02839   3.00274
   D97       -3.09779  -0.00107   0.00000  -0.01678  -0.01704  -3.11483
   D98        1.07462  -0.00048   0.00000  -0.01034  -0.01059   1.06402
   D99       -1.00750  -0.00020   0.00000  -0.00739  -0.00764  -1.01514
   D100      -1.28892   0.00368   0.00000   0.08339   0.08297  -1.20595
   D101       1.23647   0.00004   0.00000   0.02475   0.02506   1.26152
   D102       3.09403   0.00730   0.00000   0.09987   0.09999  -3.08917
   D103      -0.71889   0.01111   0.00000   0.17321   0.17284  -0.54606
   D104       2.68136  -0.00412   0.00000  -0.03719  -0.03682   2.64454
   D105      -2.83622  -0.01753   0.00000  -0.24650  -0.24716  -3.08338
         Item               Value     Threshold  Converged?
 Maximum Force            0.052918     0.000450     NO 
 RMS     Force            0.007239     0.000300     NO 
 Maximum Displacement     0.535616     0.001800     NO 
 RMS     Displacement     0.091055     0.001200     NO 
 Predicted change in Energy=-2.680285D-02
 GradGradGradGradGradGradGradGradGradGradGradGradGradGradGradGradGradGrad

                          Input orientation:                          
 ---------------------------------------------------------------------
 Center     Atomic      Atomic             Coordinates (Angstroms)
 Number     Number       Type             X           Y           Z
 ---------------------------------------------------------------------
      1          6           0       -0.537344    0.198724   -1.202904
      2          6           0       -1.022151   -0.479695    1.319251
      3          1           0       -1.671616   -1.229993    1.783979
      4          1           0       -1.034923    0.382259    1.985320
      5          6           0        0.394588   -1.028001    1.205618
      6          1           0        0.705763   -1.521788    2.134097
      7          6           0        0.574030   -1.817504   -0.120408
      8          1           0       -0.263343   -2.429960   -0.476227
      9          1           0        1.454686   -2.456207   -0.131851
     10          6           0        0.816807   -0.422714   -0.782108
     11          1           0        1.533035   -0.388809   -1.610226
     12          6           0        1.367019    0.042130    0.616420
     13          6           0        2.840501   -0.320240    0.794615
     14          1           0        3.096742   -1.334792    0.478215
     15          1           0        3.116638   -0.222659    1.849265
     16          1           0        3.460434    0.370432    0.214093
     17          6           0        1.171977    1.488713    1.069191
     18          1           0        0.137033    1.827446    1.001556
     19          1           0        1.775944    2.171358    0.462582
     20          1           0        1.488053    1.595238    2.114064
     21          6           0       -1.584064   -0.183138   -0.090640
     22          1           0       -1.947231   -1.157435   -0.430556
     23          8           0       -2.799388    0.558395   -0.189337
     24          7           0       -2.756854    1.930812    0.108067
     25          8           0       -1.965364    2.333503    0.930609
     26          8           0       -3.599154    2.550394   -0.494729
     27          6           0       -0.999114   -0.394104   -2.554927
     28          1           0       -1.974907    0.014744   -2.832562
     29          1           0       -1.081006   -1.488569   -2.531807
     30          1           0       -0.279066   -0.134692   -3.335176
     31          8           0       -0.417526    1.545852   -1.283684
 ---------------------------------------------------------------------
                    Distance matrix (angstroms):
                    1          2          3          4          5
     1  C    0.000000
     2  C    2.656419   0.000000
     3  H    3.499896   1.095775   0.000000
     4  H    3.232034   1.089393   1.745071   0.000000
     5  C    2.859078   1.523385   2.155111   2.154128   0.000000
     6  H    3.954878   2.176148   2.420674   2.584090   1.096691
     7  C    2.544038   2.531827   3.002463   3.444093   1.553660
     8  H    2.741006   2.757366   2.920905   3.816167   2.286256
     9  H    3.487693   3.485258   3.866235   4.328679   2.225400
    10  C    1.548219   2.792978   3.664526   3.425718   2.120305
    11  H    2.190337   3.888326   4.743207   4.485188   3.103805
    12  C    2.638382   2.544486   3.494967   2.785480   1.561395
    13  C    3.958439   3.901378   4.708045   4.114631   2.579213
    14  H    4.287705   4.289967   4.945022   4.721258   2.815115
    15  H    4.779632   4.180497   4.893502   4.197605   2.910741
    16  H    4.244950   4.694429   5.600343   4.831731   3.512570
    17  C    3.122221   2.958270   3.998538   2.633238   2.637574
    18  H    2.822616   2.601449   3.637489   2.104717   2.874291
    19  H    3.466473   3.948583   5.020055   3.663410   3.563165
    20  H    4.129741   3.352342   4.251399   2.802373   2.983676
    21  C    1.574348   1.546443   2.148899   2.220550   2.511800
    22  H    2.103204   2.092111   2.232799   3.006563   2.859708
    23  O    2.504701   2.551870   2.892088   2.805975   3.829364
    24  N    3.105640   3.207290   3.738597   2.981131   4.459908
    25  O    3.338922   2.992453   3.676007   2.405304   4.116395
    26  O    3.925116   4.371831   4.816558   4.174533   5.625482
    27  C    1.546817   3.875192   4.469572   4.606285   4.060286
    28  H    2.180876   4.288330   4.791013   4.922461   4.796741
    29  H    2.215515   3.981449   4.363678   4.889433   4.044483
    30  H    2.173582   4.725982   5.417068   5.398726   4.676604
    31  O    1.354857   3.353161   4.323033   3.524416   3.671630
                    6          7          8          9         10
     6  H    0.000000
     7  C    2.277629   0.000000
     8  H    2.928778   1.096769   0.000000
     9  H    2.562918   1.087947   1.752400   0.000000
    10  C    3.118421   1.562763   2.299853   2.228187   0.000000
    11  H    3.998497   2.276054   2.946052   2.542807   1.095405
    12  C    2.277376   2.151740   3.156451   2.609460   1.573116
    13  C    2.791959   2.866349   3.962298   2.709461   2.567468
    14  H    2.914394   2.637316   3.660672   2.079928   2.760145
    15  H    2.753394   3.589985   4.658793   3.416964   3.500480
    16  H    3.854235   3.637346   4.710122   3.483187   2.934324
    17  C    3.227151   3.564233   4.450220   4.133379   2.684587
    18  H    3.580987   3.838675   4.524339   4.622824   2.950723
    19  H    4.192682   4.206602   5.119783   4.676636   3.032888
    20  H    3.213756   4.180324   5.096981   4.632436   3.593120
    21  C    3.461900   2.707288   2.634614   3.795069   2.509922
    22  H    3.707908   2.624622   2.111133   3.653638   2.881546
    23  O    4.691652   4.126694   3.929898   5.214239   3.793524
    24  N    5.292917   5.019648   5.057206   6.086097   4.370647
    25  O    4.842166   4.978355   5.250394   5.980542   4.274413
    26  O    6.482723   6.052612   5.994322   7.123133   5.331291
    27  C    5.115196   3.229200   3.001176   4.018047   2.537967
    28  H    5.849328   4.148493   3.802413   5.016129   3.491333
    29  H    4.996429   2.943159   2.404203   3.622961   2.792703
    30  H    5.727729   3.727515   3.666346   4.319332   2.793216
    31  O    4.727941   3.694396   4.059906   4.566002   2.377059
                   11         12         13         14         15
    11  H    0.000000
    12  C    2.274033   0.000000
    13  C    2.738144   1.527813   0.000000
    14  H    2.775185   2.215164   1.093199   0.000000
    15  H    3.808344   2.156660   1.094559   1.765506   0.000000
    16  H    2.760336   2.156858   1.094692   1.763468   1.773059
    17  C    3.291615   1.528282   2.476221   3.467874   2.705368
    18  H    3.698920   2.201942   3.458918   4.362740   3.714779
    19  H    3.303029   2.173592   2.729759   3.746710   3.074356
    20  H    4.220048   2.160956   2.690561   3.721419   2.455027
    21  C    3.473867   3.042954   4.514338   4.853849   5.085409
    22  H    3.754285   3.676869   5.012416   5.128253   5.631532
    23  O    4.656825   4.274895   5.792107   6.228494   6.305974
    24  N    5.170718   4.564195   6.071982   6.713104   6.493621
    25  O    5.109366   4.056338   5.491555   6.267851   5.762346
    26  O    6.018522   5.673527   7.167432   7.802326   7.634525
    27  C    2.702640   3.980744   5.095834   5.182748   6.030398
    28  H    3.736659   4.802572   6.037945   6.205169   6.920960
    29  H    2.981944   4.271674   5.273356   5.151451   6.198106
    30  H    2.514705   4.284388   5.178929   5.232425   6.198143
    31  O    2.766628   3.009348   4.291429   4.873651   5.043144
                   16         17         18         19         20
    16  H    0.000000
    17  C    2.686779   0.000000
    18  H    3.713217   1.091065   0.000000
    19  H    2.478425   1.094876   1.759204   0.000000
    20  H    3.000055   1.096819   1.765460   1.772622   0.000000
    21  C    5.083922   3.425793   2.863130   4.139971   4.178665
    22  H    5.656217   4.356696   3.912111   5.073518   5.084631
    23  O    6.275625   4.268621   3.413398   4.894927   4.976228
    24  N    6.410983   4.068775   3.030444   4.552999   4.707002
    25  O    5.814321   3.252043   2.163608   3.773954   3.724471
    26  O    7.422428   5.131929   4.089084   5.472822   5.796360
    27  C    5.304673   4.625242   4.344500   4.836104   5.651810
    28  H    6.241118   5.224858   4.737788   5.438552   6.241728
    29  H    5.623213   5.187227   4.996421   5.524817   6.139548
    30  H    5.180379   4.913188   4.778113   4.895294   5.984111
    31  O    4.320130   2.840035   2.368364   2.872631   3.895941
                   21         22         23         24         25
    21  C    0.000000
    22  H    1.093932   0.000000
    23  O    1.427104   1.930915   0.000000
    24  N    2.425635   3.237726   1.404915   0.000000
    25  O    2.742594   3.746965   2.258513   1.210452   0.000000
    26  O    3.419951   4.059675   2.168166   1.206943   2.178967
    27  C    2.541531   2.448377   3.121580   3.947964   4.530170
    28  H    2.776698   2.672901   2.821696   3.595838   4.420203
    29  H    2.813630   2.296791   3.553881   4.633526   5.232461
    30  H    3.497482   3.502227   4.090073   4.718226   5.208888
    31  O    2.402826   3.221115   2.801060   2.749113   2.814123
                   26         27         28         29         30
    26  O    0.000000
    27  C    4.435616   0.000000
    28  H    3.812238   1.093806   0.000000
    29  H    5.177256   1.097768   1.774673   0.000000
    30  H    5.128431   1.092956   1.775057   1.766775   0.000000
    31  O    3.428456   2.391179   2.677453   3.347497   2.655565
                   31
    31  O    0.000000
 Stoichiometry    C10H16NO4(2)
 Framework group  C1[X(C10H16NO4)]
 Deg. of freedom    87
 Full point group                 C1      NOp   1
 Largest Abelian subgroup         C1      NOp   1
 Largest concise Abelian subgroup C1      NOp   1
                         Standard orientation:                         
 ---------------------------------------------------------------------
 Center     Atomic      Atomic             Coordinates (Angstroms)
 Number     Number       Type             X           Y           Z
 ---------------------------------------------------------------------
      1          6           0        0.076346    1.038548   -0.541589
      2          6           0       -0.196597   -0.504891    1.603139
      3          1           0       -0.043805   -0.335764    2.674947
      4          1           0        0.108468   -1.533660    1.415132
      5          6           0       -1.670760   -0.329064    1.261626
      6          1           0       -2.311779   -0.836312    1.992738
      7          6           0       -1.987488    1.157823    0.941142
      8          1           0       -1.481482    1.933666    1.528447
      9          1           0       -3.049654    1.392138    0.964099
     10          6           0       -1.458354    0.839898   -0.494536
     11          1           0       -1.942917    1.364629   -1.325059
     12          6           0       -1.940300   -0.636678   -0.245250
     13          6           0       -3.423379   -0.810899   -0.568264
     14          1           0       -4.065044   -0.013157   -0.184914
     15          1           0       -3.781514   -1.755325   -0.146531
     16          1           0       -3.559996   -0.848167   -1.653759
     17          6           0       -1.174687   -1.803344   -0.868445
     18          1           0       -0.103135   -1.775656   -0.664891
     19          1           0       -1.297026   -1.812507   -1.956426
     20          1           0       -1.562170   -2.751677   -0.476613
     21          6           0        0.646911    0.542218    0.839238
     22          1           0        0.569371    1.436967    1.463818
     23          8           0        2.066003    0.391267    0.835298
     24          7           0        2.613421   -0.647278    0.063584
     25          8           0        1.979881   -1.667193   -0.090016
     26          8           0        3.727178   -0.386005   -0.321115
     27          6           0        0.415022    2.537509   -0.717818
     28          1           0        1.499118    2.682744   -0.710581
     29          1           0       -0.019355    3.165595    0.070801
     30          1           0        0.023334    2.892910   -1.674282
     31          8           0        0.602357    0.304156   -1.551350
 ---------------------------------------------------------------------
 Rotational constants (GHZ):           1.0862972           0.4961471           0.4480166
 Standard basis: 6-31++G(d,p) (6D, 7F)
 There are   381 symmetry adapted cartesian basis functions of A   symmetry.
 There are   381 symmetry adapted basis functions of A   symmetry.
   381 basis functions,   608 primitive gaussians,   381 cartesian basis functions
    58 alpha electrons       57 beta electrons
       nuclear repulsion energy      1156.4189216081 Hartrees.
 NAtoms=   31 NActive=   31 NUniq=   31 SFac= 1.00D+00 NAtFMM=   60 NAOKFM=F Big=F
 Integral buffers will be    131072 words long.
 Raffenetti 2 integral format.
 Two-electron integral symmetry is turned on.
 Nuclear repulsion after empirical dispersion term =     1156.3900518388 Hartrees.
 One-electron integrals computed using PRISM.
 NBasis=   381 RedAO= T EigKep=  1.60D-06  NBF=   381
 NBsUse=   381 1.00D-06 EigRej= -1.00D+00 NBFU=   381
 Initial guess from the checkpoint file:  "no3down-down-wb97-opt.chk"
 B after Tr=     0.000000    0.000000    0.000000
         Rot=    0.999170    0.038396    0.013566   -0.000734 Ang=   4.67 deg.
 Initial guess <Sx>= 0.0000 <Sy>= 0.0000 <Sz>= 0.5000 <S**2>= 0.7548 S= 0.5024
 ExpMin= 3.60D-02 ExpMax= 5.48D+03 ExpMxC= 8.25D+02 IAcc=3 IRadAn=         7 AccDes= 0.00D+00
 Harris functional with IExCor= 4639 and IRadAn=       7 diagonalized for initial guess.
 HarFok:  IExCor= 4639 AccDes= 0.00D+00 IRadAn=         7 IDoV= 1 UseB2=F ITyADJ=14
 ICtDFT=  3500011 ScaDFX=  1.000000  1.000000  1.000000  1.000000
 FoFCou: FMM=F IPFlag=           0 FMFlag=      100000 FMFlg1=           0
         NFxFlg=           0 DoJE=T BraDBF=F KetDBF=T FulRan=T
         wScrn=  0.000000 ICntrl=       500 IOpCl=  0 I1Cent=   200000004 NGrid=           0
         NMat0=    1 NMatS0=      1 NMatT0=    0 NMatD0=    1 NMtDS0=    0 NMtDT0=    0
 Petite list used in FoFCou.
 Requested convergence on RMS density matrix=1.00D-08 within 128 cycles.
 Requested convergence on MAX density matrix=1.00D-06.
 Requested convergence on             energy=1.00D-06.
 No special actions if energy rises.
 Restarting incremental Fock formation.
 SCF Done:  E(UwB97XD) =  -745.924530009     A.U. after   26 cycles
            NFock= 26  Conv=0.19D-08     -V/T= 2.0089
 <Sx>= 0.0000 <Sy>= 0.0000 <Sz>= 0.5000 <S**2>= 0.7547 S= 0.5023
 <L.S>=  0.00000000000    
 Annihilation of the first spin contaminant:
 S**2 before annihilation     0.7547,   after     0.7500
 Calling FoFJK, ICntrl=      2127 FMM=F ISym2X=0 I1Cent= 0 IOpClX= 1 NMat=1 NMatS=1 NMatT=0.
 ***** Axes restored to original set *****
 -------------------------------------------------------------------
 Center     Atomic                   Forces (Hartrees/Bohr)
 Number     Number              X              Y              Z
 -------------------------------------------------------------------
      1        6           0.003710284   -0.005630826   -0.013365569
      2        6          -0.004984316    0.004710421    0.003486793
      3        1          -0.001189592   -0.000495459   -0.002024281
      4        1          -0.000494549    0.001884169   -0.002115145
      5        6           0.011911166   -0.006843561   -0.000458402
      6        1          -0.001191455    0.000961203   -0.000140307
      7        6          -0.008123650    0.002576513   -0.000774863
      8        1           0.000589520    0.001174366   -0.000024585
      9        1           0.002044814    0.001725392    0.000395388
     10        6           0.013636441   -0.011626248    0.008718724
     11        1          -0.003337600    0.002319570   -0.002223871
     12        6          -0.012099321    0.006115446   -0.001997370
     13        6           0.000632514   -0.001462869   -0.001157316
     14        1          -0.000681970   -0.000216214    0.000023186
     15        1           0.000700155    0.000483424    0.000187694
     16        1           0.000693765    0.000279777    0.000505838
     17        6          -0.001547017    0.001636176    0.001524311
     18        1           0.006050641   -0.000162972   -0.000214233
     19        1          -0.000040506   -0.000560956    0.000028120
     20        1           0.001487747   -0.000997922    0.000300931
     21        6           0.002144360   -0.012839794    0.010206461
     22        1          -0.001961354    0.003457393   -0.002907291
     23        8           0.000961163    0.005073239    0.000577725
     24        7          -0.007589357    0.009718476   -0.001545645
     25        8          -0.005762856   -0.005437835   -0.006178359
     26        8           0.006910371   -0.005966878    0.006475457
     27        6          -0.001782380   -0.000449115    0.000861024
     28        1           0.000371355    0.000714715    0.000487364
     29        1           0.001019169    0.001806054    0.001743476
     30        1           0.000023964    0.001660231    0.000501345
     31        8          -0.002101507    0.006394082   -0.000896601
 -------------------------------------------------------------------
 Cartesian Forces:  Max     0.013636441 RMS     0.004635006

 GradGradGradGradGradGradGradGradGradGradGradGradGradGradGradGradGradGrad
 Berny optimization.
 Using GEDIIS/GDIIS optimizer.
 FormGI is forming the generalized inverse of G from B-inverse, IUseBI=4.
 Internal  Forces:  Max     0.013363941 RMS     0.002273627
 Search for a local minimum.
 Step number   2 out of a maximum of  186
 All quantities printed in internal units (Hartrees-Bohrs-Radians)
 Mixed Optimization -- RFO/linear search
 Update second derivatives using D2CorX and points    1    2
 DE= -2.18D-02 DEPred=-2.68D-02 R= 8.12D-01
 TightC=F SS=  1.41D+00  RLast= 5.80D-01 DXNew= 5.0454D-01 1.7406D+00
 Trust test= 8.12D-01 RLast= 5.80D-01 DXMaxT set to 5.05D-01
 ITU=  1  0
 Use linear search instead of GDIIS.
     Eigenvalues ---    0.00230   0.00230   0.00296   0.00354   0.00879
     Eigenvalues ---    0.01165   0.01348   0.01561   0.01906   0.02483
     Eigenvalues ---    0.02659   0.02932   0.03034   0.03088   0.03586
     Eigenvalues ---    0.03875   0.04409   0.04580   0.04762   0.04854
     Eigenvalues ---    0.05134   0.05177   0.05286   0.05309   0.05605
     Eigenvalues ---    0.05615   0.05655   0.05767   0.06111   0.06194
     Eigenvalues ---    0.06668   0.07061   0.07189   0.07796   0.08133
     Eigenvalues ---    0.08539   0.09137   0.09468   0.10287   0.12050
     Eigenvalues ---    0.13070   0.15764   0.16000   0.16000   0.16000
     Eigenvalues ---    0.16000   0.16000   0.16000   0.16000   0.16236
     Eigenvalues ---    0.18573   0.19450   0.19616   0.21559   0.22920
     Eigenvalues ---    0.23474   0.24393   0.24985   0.25075   0.25288
     Eigenvalues ---    0.25887   0.26793   0.27891   0.27918   0.29304
     Eigenvalues ---    0.29486   0.33485   0.33785   0.33818   0.33881
     Eigenvalues ---    0.33890   0.34104   0.34108   0.34125   0.34153
     Eigenvalues ---    0.34158   0.34208   0.34255   0.34410   0.34560
     Eigenvalues ---    0.34764   0.35270   0.41426   0.43893   0.58701
     Eigenvalues ---    0.81566   0.89168
 RFO step:  Lambda=-7.84832833D-03 EMin= 2.29975438D-03
 Quartic linear search produced a step of  0.04628.
 Iteration  1 RMS(Cart)=  0.10604341 RMS(Int)=  0.00307048
 Iteration  2 RMS(Cart)=  0.00560370 RMS(Int)=  0.00032714
 Iteration  3 RMS(Cart)=  0.00001678 RMS(Int)=  0.00032703
 Iteration  4 RMS(Cart)=  0.00000000 RMS(Int)=  0.00032703
 Variable       Old X    -DE/DX   Delta X   Delta X   Delta X     New X
                                 (Linear)    (Quad)   (Total)
    R1        2.92571   0.00590  -0.00076   0.02023   0.01946   2.94517
    R2        2.97509   0.00811   0.00009   0.02746   0.02717   3.00225
    R3        2.92306  -0.00446   0.00002  -0.01606  -0.01604   2.90702
    R4        2.56031   0.00622   0.00325   0.02363   0.02689   2.58719
    R5        2.07071   0.00019  -0.00021  -0.00030  -0.00051   2.07020
    R6        2.05865   0.00020  -0.00009   0.00023   0.00014   2.05880
    R7        2.87878   0.00694  -0.00174   0.01837   0.01675   2.89553
    R8        2.92235  -0.00150  -0.00062  -0.01211  -0.01295   2.90941
    R9        2.07245  -0.00089   0.00012  -0.00215  -0.00203   2.07042
   R10        2.93599  -0.00230  -0.00069  -0.00543  -0.00665   2.92935
   R11        2.95061   0.00068  -0.00185  -0.00426  -0.00542   2.94519
   R12        2.07259  -0.00110   0.00027  -0.00217  -0.00190   2.07070
   R13        2.05592   0.00064  -0.00063  -0.00062  -0.00124   2.05468
   R14        2.95319  -0.00355  -0.00105  -0.01344  -0.01485   2.93835
   R15        2.07002  -0.00043  -0.00031  -0.00254  -0.00286   2.06716
   R16        2.97276  -0.00012  -0.00299  -0.01636  -0.01868   2.95408
   R17        2.88715   0.00146  -0.00158  -0.00100  -0.00258   2.88457
   R18        2.88803  -0.00035  -0.00025  -0.00222  -0.00247   2.88556
   R19        2.06585   0.00003   0.00009   0.00045   0.00054   2.06639
   R20        2.06842   0.00040  -0.00011   0.00075   0.00065   2.06906
   R21        2.06867   0.00030  -0.00012   0.00042   0.00030   2.06897
   R22        2.06181  -0.00578   0.00023  -0.01587  -0.01564   2.04618
   R23        2.06902  -0.00039  -0.00007  -0.00145  -0.00153   2.06749
   R24        2.07269   0.00062   0.00006   0.00207   0.00212   2.07481
   R25        2.06723  -0.00152  -0.00064  -0.00718  -0.00782   2.05941
   R26        2.69684   0.00647  -0.00009   0.01562   0.01552   2.71236
   R27        2.65490  -0.00211  -0.00046  -0.00678  -0.00725   2.64766
   R28        2.28742  -0.00978  -0.00200  -0.01956  -0.02156   2.26586
   R29        2.28079  -0.01112  -0.00266  -0.02407  -0.02673   2.25406
   R30        2.06699  -0.00019  -0.00037  -0.00206  -0.00244   2.06456
   R31        2.07448  -0.00184   0.00012  -0.00498  -0.00485   2.06963
   R32        2.06539   0.00005  -0.00051  -0.00188  -0.00239   2.06300
    A1        1.86726  -0.00179  -0.00135  -0.02141  -0.02330   1.84397
    A2        1.92286   0.00147   0.00082   0.01175   0.01236   1.93522
    A3        1.91554   0.00185   0.00021   0.02742   0.02732   1.94286
    A4        1.90295  -0.00033  -0.00088  -0.01009  -0.01047   1.89248
    A5        1.91994   0.00036  -0.00256  -0.01119  -0.01352   1.90642
    A6        1.93409  -0.00157   0.00375   0.00243   0.00551   1.93960
    A7        1.84992   0.00092   0.00124   0.02043   0.02131   1.87123
    A8        1.91388  -0.00004   0.00022  -0.00148  -0.00154   1.91234
    A9        1.87822  -0.00163  -0.00041  -0.02395  -0.02430   1.85392
   A10        1.91909   0.00199   0.00003   0.02614   0.02631   1.94540
   A11        1.98388  -0.00088  -0.00047  -0.00859  -0.00871   1.97517
   A12        1.91658  -0.00040  -0.00051  -0.01253  -0.01388   1.90270
   A13        1.94205  -0.00012  -0.00021  -0.00405  -0.00412   1.93793
   A14        1.93261  -0.00190  -0.00109  -0.02705  -0.02835   1.90427
   A15        1.93978   0.00163  -0.00339   0.01264   0.00921   1.94898
   A16        2.04993   0.00089   0.00190   0.01560   0.01726   2.06719
   A17        2.03907  -0.00047   0.00191   0.00678   0.00836   2.04744
   A18        1.52506  -0.00001   0.00095  -0.00436  -0.00311   1.52195
   A19        2.06289   0.00031   0.00094   0.00935   0.01016   2.07305
   A20        1.98318  -0.00147  -0.00150  -0.01496  -0.01630   1.96688
   A21        1.49651   0.00134   0.00071   0.00710   0.00748   1.50399
   A22        1.86166   0.00128   0.00101   0.01535   0.01638   1.87804
   A23        2.07104   0.00042   0.00043   0.00241   0.00275   2.07379
   A24        1.97552  -0.00227  -0.00192  -0.02471  -0.02660   1.94892
   A25        1.91500  -0.00144  -0.00060  -0.02199  -0.02269   1.89231
   A26        1.93263  -0.00161  -0.00140  -0.03167  -0.03260   1.90003
   A27        2.01411   0.00132  -0.00314   0.01368   0.01042   2.02454
   A28        2.03678   0.00140   0.00251   0.02819   0.02987   2.06665
   A29        1.51241   0.00064   0.00139   0.00207   0.00377   1.51617
   A30        2.02001   0.00025   0.00203   0.01848   0.01992   2.03993
   A31        1.48582  -0.00067   0.00162   0.00754   0.00818   1.49400
   A32        1.97586  -0.00059  -0.00179  -0.03025  -0.03204   1.94383
   A33        2.04592   0.00225   0.00074   0.03839   0.03774   2.08366
   A34        1.95080  -0.00109  -0.00174  -0.03419  -0.03583   1.91497
   A35        2.09260   0.00295  -0.00061   0.04188   0.03980   2.13239
   A36        1.88918  -0.00238   0.00140  -0.02062  -0.01800   1.87118
   A37        1.99591  -0.00116   0.00030  -0.00564  -0.00534   1.99057
   A38        1.91192   0.00065  -0.00074   0.00060  -0.00014   1.91178
   A39        1.91206   0.00092  -0.00059   0.00373   0.00314   1.91519
   A40        1.87809   0.00021   0.00044   0.00254   0.00298   1.88106
   A41        1.87477   0.00025   0.00049   0.00454   0.00503   1.87980
   A42        1.88794  -0.00092   0.00015  -0.00593  -0.00578   1.88216
   A43        1.97856   0.00275  -0.00035   0.01941   0.01911   1.99767
   A44        1.93437  -0.00100   0.00011  -0.00920  -0.00918   1.92520
   A45        1.91493  -0.00211  -0.00068  -0.01577  -0.01654   1.89839
   A46        1.87061  -0.00086  -0.00010  -0.00525  -0.00531   1.86530
   A47        1.87785   0.00057   0.00090   0.01343   0.01437   1.89223
   A48        1.88418   0.00065   0.00019  -0.00261  -0.00264   1.88154
   A49        2.03649   0.00000   0.00082  -0.00162  -0.00207   2.03441
   A50        1.78976  -0.00167  -0.00004  -0.01482  -0.01486   1.77490
   A51        1.97284   0.00241  -0.00273   0.00971   0.00750   1.98034
   A52        1.80609   0.00301   0.00281   0.04370   0.04676   1.85284
   A53        2.06250  -0.00174  -0.00007   0.00025   0.00064   2.06314
   A54        1.73004  -0.00249   0.00024  -0.04373  -0.04367   1.68637
   A55        2.05688   0.01336   0.00156   0.05997   0.06153   2.11841
   A56        2.08131  -0.00347   0.00122  -0.01127  -0.01042   2.07090
   A57        1.95478   0.00164  -0.00017   0.00387   0.00333   1.95812
   A58        2.24584   0.00178   0.00052   0.00712   0.00728   2.25312
   A59        1.92296  -0.00049  -0.00147  -0.00903  -0.01061   1.91234
   A60        1.96705  -0.00221   0.00113  -0.00835  -0.00723   1.95982
   A61        1.91383  -0.00115  -0.00195  -0.01520  -0.01728   1.89656
   A62        1.88752   0.00166   0.00072   0.01435   0.01507   1.90259
   A63        1.89421   0.00046   0.00076   0.00334   0.00385   1.89806
   A64        1.87634   0.00190   0.00097   0.01619   0.01714   1.89349
    D1        0.64854  -0.00068  -0.00101  -0.03671  -0.03749   0.61104
    D2        2.92170  -0.00125   0.00076  -0.04183  -0.04049   2.88121
    D3       -1.02403  -0.00123  -0.00103  -0.03345  -0.03430  -1.05832
    D4       -1.41774  -0.00005   0.00038  -0.01857  -0.01808  -1.43582
    D5        0.85542  -0.00062   0.00215  -0.02369  -0.02108   0.83434
    D6       -3.09031  -0.00060   0.00036  -0.01531  -0.01489  -3.10519
    D7        2.73113  -0.00028  -0.00483  -0.04747  -0.05262   2.67851
    D8       -1.27889  -0.00085  -0.00307  -0.05259  -0.05562  -1.33451
    D9        1.05857  -0.00083  -0.00486  -0.04420  -0.04942   1.00914
   D10        0.43828   0.00131   0.00173   0.07324   0.07478   0.51307
   D11       -1.52136  -0.00126  -0.00193   0.03071   0.02881  -1.49255
   D12        2.91643   0.00157  -0.00119   0.08471   0.08340   2.99983
   D13        2.51749   0.00187   0.00142   0.06964   0.07105   2.58853
   D14        0.55784  -0.00070  -0.00224   0.02711   0.02508   0.58292
   D15       -1.28755   0.00214  -0.00150   0.08111   0.07967  -1.20788
   D16       -1.64147  -0.00005   0.00390   0.05912   0.06293  -1.57853
   D17        2.68207  -0.00262   0.00023   0.01659   0.01696   2.69903
   D18        0.83668   0.00021   0.00097   0.07059   0.07155   0.90823
   D19        3.10188  -0.00127  -0.00118  -0.04127  -0.04279   3.05909
   D20        0.99189  -0.00154  -0.00185  -0.04758  -0.04969   0.94221
   D21       -1.09753  -0.00172  -0.00251  -0.05220  -0.05492  -1.15244
   D22        1.05764   0.00025   0.00050  -0.01617  -0.01549   1.04215
   D23       -1.05234  -0.00002  -0.00017  -0.02247  -0.02239  -1.07473
   D24        3.14142  -0.00020  -0.00082  -0.02709  -0.02762   3.11381
   D25       -1.05798   0.00101   0.00183   0.00281   0.00459  -1.05339
   D26        3.11522   0.00074   0.00116  -0.00350  -0.00230   3.11292
   D27        1.02580   0.00056   0.00050  -0.00812  -0.00753   1.01827
   D28       -0.78429  -0.00059  -0.00127   0.00720   0.00575  -0.77854
   D29        1.52923  -0.00113   0.00023   0.00154   0.00158   1.53082
   D30       -3.08908  -0.00127  -0.00066  -0.00969  -0.01037  -3.09945
   D31        1.24317   0.00166   0.00036   0.04613   0.04660   1.28977
   D32       -2.72649   0.00111   0.00186   0.04046   0.04243  -2.68406
   D33       -1.06162   0.00098   0.00097   0.02924   0.03047  -1.03115
   D34       -2.84465   0.00166  -0.00059   0.04476   0.04404  -2.80061
   D35       -0.53112   0.00112   0.00090   0.03909   0.03987  -0.49125
   D36        1.13375   0.00099   0.00001   0.02787   0.02791   1.16166
   D37       -2.58681   0.00022  -0.00149  -0.05144  -0.05299  -2.63980
   D38       -0.63649   0.00012   0.00049  -0.04228  -0.04184  -0.67834
   D39        1.25305  -0.00170   0.00252  -0.06711  -0.06461   1.18844
   D40        1.65347   0.00066  -0.00248  -0.05605  -0.05860   1.59487
   D41       -2.67940   0.00056  -0.00050  -0.04690  -0.04745  -2.72685
   D42       -0.78985  -0.00127   0.00152  -0.07172  -0.07021  -0.86007
   D43       -0.50447  -0.00102  -0.00177  -0.07448  -0.07611  -0.58057
   D44        1.44585  -0.00111   0.00021  -0.06533  -0.06496   1.38089
   D45       -2.94779  -0.00294   0.00224  -0.09015  -0.08773  -3.03551
   D46       -0.65817   0.00123  -0.00033   0.01258   0.01243  -0.64575
   D47       -2.85963   0.00051  -0.00123  -0.00398  -0.00502  -2.86465
   D48        1.44296   0.00256   0.00075   0.02161   0.02246   1.46542
   D49        1.59900   0.00001   0.00005  -0.00558  -0.00568   1.59332
   D50       -0.60246  -0.00071  -0.00085  -0.02214  -0.02312  -0.62558
   D51       -2.58306   0.00134   0.00113   0.00344   0.00436  -2.57870
   D52       -2.60659  -0.00033   0.00307   0.00343   0.00642  -2.60018
   D53        1.47514  -0.00105   0.00217  -0.01313  -0.01103   1.46411
   D54       -0.50546   0.00101   0.00415   0.01245   0.01645  -0.48901
   D55       -1.43915   0.00034  -0.00260   0.01769   0.01520  -1.42394
   D56        2.89582   0.00186  -0.00128   0.05413   0.05282   2.94865
   D57        0.67702   0.00382  -0.00230   0.07792   0.07591   0.75293
   D58        2.58979  -0.00065  -0.00077   0.00513   0.00438   2.59417
   D59        0.64157   0.00087   0.00055   0.04157   0.04199   0.68357
   D60       -1.57723   0.00284  -0.00047   0.06536   0.06508  -1.51215
   D61        0.50229  -0.00155  -0.00376  -0.01190  -0.01573   0.48656
   D62       -1.44592  -0.00003  -0.00244   0.02454   0.02189  -1.42404
   D63        2.61846   0.00193  -0.00346   0.04834   0.04497   2.66343
   D64       -1.51967  -0.00236  -0.00099  -0.02328  -0.02415  -1.54382
   D65        2.54770   0.00002  -0.00060   0.01725   0.01727   2.56497
   D66        0.50171  -0.00087  -0.00390  -0.01029  -0.01414   0.48757
   D67        0.57387  -0.00111   0.00058  -0.00768  -0.00721   0.56667
   D68       -1.64194   0.00127   0.00097   0.03285   0.03422  -1.60773
   D69        2.59525   0.00038  -0.00232   0.00530   0.00281   2.59806
   D70        2.77536  -0.00108   0.00057  -0.00733  -0.00686   2.76850
   D71        0.55955   0.00130   0.00096   0.03320   0.03456   0.59411
   D72       -1.48645   0.00040  -0.00234   0.00566   0.00315  -1.48329
   D73        1.42511   0.00018   0.00338  -0.01140  -0.00794   1.41718
   D74       -2.88462  -0.00081   0.00198  -0.04371  -0.04157  -2.92619
   D75       -0.64703  -0.00269   0.00164  -0.07019  -0.06875  -0.71578
   D76       -0.49946   0.00133   0.00369   0.01052   0.01436  -0.48510
   D77        1.47400   0.00034   0.00229  -0.02179  -0.01928   1.45472
   D78       -2.57160  -0.00154   0.00195  -0.04827  -0.04646  -2.61806
   D79       -2.56119  -0.00062  -0.00004  -0.02584  -0.02581  -2.58701
   D80       -0.58774  -0.00161  -0.00144  -0.05815  -0.05945  -0.64719
   D81        1.64985  -0.00349  -0.00178  -0.08463  -0.08663   1.56322
   D82        0.86452  -0.00081  -0.00021  -0.01643  -0.01634   0.84818
   D83       -1.24500  -0.00078  -0.00044  -0.01629  -0.01644  -1.26144
   D84        2.96986  -0.00060   0.00019  -0.01166  -0.01118   2.95868
   D85       -0.77815   0.00073  -0.00049   0.00348   0.00276  -0.77540
   D86       -2.88768   0.00076  -0.00072   0.00361   0.00266  -2.88502
   D87        1.32718   0.00094  -0.00009   0.00824   0.00792   1.33510
   D88       -3.11985  -0.00031   0.00058  -0.00685  -0.00633  -3.12617
   D89        1.05381  -0.00027   0.00035  -0.00672  -0.00642   1.04739
   D90       -1.01451  -0.00009   0.00098  -0.00209  -0.00117  -1.01567
   D91       -0.85450  -0.00157  -0.00138  -0.03796  -0.04001  -0.89451
   D92       -2.95884  -0.00165  -0.00108  -0.03801  -0.03969  -2.99853
   D93        1.24518  -0.00050  -0.00094  -0.01903  -0.02072   1.22447
   D94        0.90305   0.00094   0.00088   0.02463   0.02620   0.92925
   D95       -1.20128   0.00086   0.00118   0.02458   0.02652  -1.17476
   D96        3.00274   0.00201   0.00131   0.04356   0.04549   3.04823
   D97       -3.11483  -0.00041  -0.00079  -0.00862  -0.00943  -3.12426
   D98        1.06402  -0.00049  -0.00049  -0.00867  -0.00911   1.05491
   D99       -1.01514   0.00066  -0.00035   0.01030   0.00987  -1.00528
   D100      -1.20595  -0.00224   0.00384  -0.06916  -0.06503  -1.27099
   D101       1.26152  -0.00122   0.00116  -0.05819  -0.05731   1.20422
   D102      -3.08917   0.00015   0.00463  -0.03359  -0.02896  -3.11813
   D103      -0.54606   0.00073   0.00800   0.05850   0.06648  -0.47958
   D104       2.64454   0.00157  -0.00170   0.06388   0.06220   2.70675
   D105      -3.08338   0.00103  -0.01144   0.00664  -0.00484  -3.08821
         Item               Value     Threshold  Converged?
 Maximum Force            0.013364     0.000450     NO 
 RMS     Force            0.002274     0.000300     NO 
 Maximum Displacement     0.586333     0.001800     NO 
 RMS     Displacement     0.107536     0.001200     NO 
 Predicted change in Energy=-4.811924D-03
 GradGradGradGradGradGradGradGradGradGradGradGradGradGradGradGradGradGrad

                          Input orientation:                          
 ---------------------------------------------------------------------
 Center     Atomic      Atomic             Coordinates (Angstroms)
 Number     Number       Type             X           Y           Z
 ---------------------------------------------------------------------
      1          6           0       -0.510159    0.229619   -1.205587
      2          6           0       -1.019594   -0.412507    1.326243
      3          1           0       -1.679700   -1.149889    1.795985
      4          1           0       -1.049005    0.485415    1.942531
      5          6           0        0.400039   -0.981243    1.231518
      6          1           0        0.691611   -1.468963    2.168263
      7          6           0        0.540136   -1.778348   -0.090579
      8          1           0       -0.314480   -2.364858   -0.446021
      9          1           0        1.411269   -2.428942   -0.097856
     10          6           0        0.840843   -0.408835   -0.762698
     11          1           0        1.536774   -0.384763   -1.606323
     12          6           0        1.395027    0.053171    0.624069
     13          6           0        2.841615   -0.408356    0.780337
     14          1           0        3.016006   -1.441572    0.467669
     15          1           0        3.142416   -0.321295    1.829502
     16          1           0        3.500776    0.234536    0.187972
     17          6           0        1.333509    1.509113    1.080251
     18          1           0        0.346688    1.952298    1.033315
     19          1           0        1.989674    2.128795    0.461843
     20          1           0        1.692286    1.570228    2.116119
     21          6           0       -1.566609   -0.189562   -0.095522
     22          1           0       -1.887349   -1.167485   -0.453915
     23          8           0       -2.836388    0.464010   -0.239190
     24          7           0       -2.997817    1.820661    0.071394
     25          8           0       -2.274882    2.312660    0.891761
     26          8           0       -3.909428    2.312817   -0.519803
     27          6           0       -0.970792   -0.343920   -2.556635
     28          1           0       -1.957285    0.053964   -2.805858
     29          1           0       -1.018987   -1.438031   -2.548712
     30          1           0       -0.262477   -0.034158   -3.327433
     31          8           0       -0.423518    1.595142   -1.252840
 ---------------------------------------------------------------------
                    Distance matrix (angstroms):
                    1          2          3          4          5
     1  C    0.000000
     2  C    2.661205   0.000000
     3  H    3.504326   1.095503   0.000000
     4  H    3.204127   1.089468   1.758826   0.000000
     5  C    2.869517   1.532251   2.161569   2.180907   0.000000
     6  H    3.963874   2.180211   2.421470   2.626841   1.095617
     7  C    2.525528   2.511108   2.980228   3.432715   1.550143
     8  H    2.710450   2.729428   2.892501   3.790615   2.288900
     9  H    3.462210   3.464558   3.844047   4.325460   2.210351
    10  C    1.558519   2.797305   3.667309   3.418987   2.121050
    11  H    2.174394   3.890467   4.744136   4.476363   3.114690
    12  C    2.647359   2.557401   3.503525   2.810422   1.558527
    13  C    3.947822   3.899612   4.692942   4.157698   2.548148
    14  H    4.245763   4.252316   4.888676   4.734217   2.763810
    15  H    4.780855   4.193318   4.892902   4.269844   2.883357
    16  H    4.246131   4.706174   5.598184   4.882819   3.490225
    17  C    3.203322   3.047988   4.081911   2.732739   2.663854
    18  H    2.952032   2.746787   3.783051   2.219545   2.940714
    19  H    3.554765   4.032506   5.098432   3.758551   3.576545
    20  H    4.204965   3.451006   4.344170   2.953241   2.993731
    21  C    1.588724   1.539593   2.124339   2.208431   2.501099
    22  H    2.100848   2.119423   2.259530   3.029497   2.847370
    23  O    2.529863   2.553352   2.843332   2.820479   3.837473
    24  N    3.217225   3.236519   3.679105   3.013620   4.554336
    25  O    3.442698   3.031676   3.627824   2.438384   4.256810
    26  O    4.045373   4.380231   4.724923   4.193388   5.699953
    27  C    1.538330   3.883790   4.483016   4.575632   4.078659
    28  H    2.164693   4.262759   4.764795   4.853691   4.788427
    29  H    2.200897   4.008363   4.404084   4.885878   4.063549
    30  H    2.152477   4.730019   5.431647   5.353607   4.703183
    31  O    1.369085   3.322293   4.290515   3.439930   3.672606
                    6          7          8          9         10
     6  H    0.000000
     7  C    2.284958   0.000000
     8  H    2.940974   1.095765   0.000000
     9  H    2.564130   1.087289   1.761685   0.000000
    10  C    3.120364   1.554906   2.293704   2.201870   0.000000
    11  H    4.017124   2.287542   2.948596   2.543598   1.093894
    12  C    2.279522   2.143834   3.148710   2.585019   1.563231
    13  C    2.770152   2.816413   3.910600   2.626763   2.526668
    14  H    2.880204   2.560271   3.574832   1.967206   2.704013
    15  H    2.727333   3.547052   4.615657   3.339724   3.467622
    16  H    3.835996   3.590916   4.659933   3.397330   2.897057
    17  C    3.234925   3.578782   4.478060   4.111236   2.705126
    18  H    3.621065   3.901062   4.611227   4.648456   3.007458
    19  H    4.188162   4.203819   5.130912   4.628259   3.042841
    20  H    3.200118   4.172521   5.106523   4.579740   3.595725
    21  C    3.444002   2.638681   2.534282   3.725933   2.507793
    22  H    3.690223   2.529397   1.976785   3.549497   2.848495
    23  O    4.688176   4.056005   3.795430   5.141180   3.815488
    24  N    5.369392   5.049377   4.998658   6.125994   4.516821
    25  O    4.972948   5.062180   5.245189   6.086857   4.455503
    26  O    6.534304   6.059743   5.899978   7.139477   5.480097
    27  C    5.133611   3.228300   2.994933   4.008382   2.550381
    28  H    5.837622   4.119128   3.757437   4.984501   3.495455
    29  H    5.017664   2.930716   2.403466   3.590925   2.776339
    30  H    5.759482   3.763457   3.706400   4.355064   2.817014
    31  O    4.726119   3.695932   4.042826   4.570961   2.419664
                   11         12         13         14         15
    11  H    0.000000
    12  C    2.277394   0.000000
    13  C    2.720168   1.526449   0.000000
    14  H    2.757973   2.210496   1.093485   0.000000
    15  H    3.793020   2.155612   1.094900   1.767933   0.000000
    16  H    2.731359   2.158066   1.094851   1.767080   1.769743
    17  C    3.293290   1.526975   2.457849   3.451462   2.680283
    18  H    3.721001   2.207528   3.444031   4.354718   3.690425
    19  H    3.286396   2.165210   2.695251   3.714958   3.033521
    20  H    4.207463   2.148497   2.649541   3.679750   2.400601
    21  C    3.457110   3.057453   4.499716   4.783834   5.089006
    22  H    3.696663   3.664156   4.945984   4.996732   5.588252
    23  O    4.659830   4.338073   5.834397   6.195273   6.375131
    24  N    5.314240   4.767237   6.290476   6.853121   6.736570
    25  O    5.295775   4.318006   5.796110   6.501354   6.096244
    26  O    6.174025   5.878068   7.394034   7.939280   7.885828
    27  C    2.681912   3.983925   5.066950   5.123067   6.013085
    28  H    3.720190   4.796081   6.008659   6.138911   6.901763
    29  H    2.920512   4.256488   5.200678   5.037831   6.142730
    30  H    2.514448   4.285944   5.162286   5.208845   6.186253
    31  O    2.808509   3.034397   4.336924   4.900215   5.088168
                   16         17         18         19         20
    16  H    0.000000
    17  C    2.667911   0.000000
    18  H    3.689659   1.082789   0.000000
    19  H    2.438576   1.094069   1.748467   0.000000
    20  H    2.961834   1.097943   1.768920   1.771177   0.000000
    21  C    5.092996   3.560706   3.085862   4.281657   4.313771
    22  H    5.604424   4.460019   4.115316   5.170627   5.187864
    23  O    6.355688   4.496800   3.737144   5.153041   5.223035
    24  N    6.690373   4.458166   3.482576   5.012232   5.122566
    25  O    6.178360   3.701581   2.650005   4.290113   4.217663
    26  O    7.728604   5.540262   4.544961   5.983051   6.235281
    27  C    5.278484   4.687267   4.460506   4.897947   5.708816
    28  H    6.227844   5.296095   4.863251   5.528225   6.312233
    29  H    5.542127   5.233476   5.117648   5.553173   6.177482
    30  H    5.156776   4.935234   4.830447   4.910108   6.002285
    31  O    4.396279   2.921961   2.438705   3.008059   3.978333
                   21         22         23         24         25
    21  C    0.000000
    22  H    1.089795   0.000000
    23  O    1.435318   1.899621   0.000000
    24  N    2.473300   3.230806   1.401079   0.000000
    25  O    2.781635   3.751324   2.238715   1.199041   0.000000
    26  O    3.454087   4.025624   2.155979   1.192798   2.159688
    27  C    2.536907   2.437163   3.082815   3.962420   4.544172
    28  H    2.749155   2.651125   2.743856   3.533058   4.344532
    29  H    2.806547   2.283729   3.500657   4.625991   5.242309
    30  H    3.488576   3.490235   4.050980   4.740724   5.230576
    31  O    2.414790   3.226947   2.851120   2.903699   2.922617
                   26         27         28         29         30
    26  O    0.000000
    27  C    4.454494   0.000000
    28  H    3.760230   1.092516   0.000000
    29  H    5.151697   1.095201   1.781173   0.000000
    30  H    5.166365   1.091693   1.775438   1.774704   0.000000
    31  O    3.633726   2.399865   2.671991   3.351717   2.642819
                   31
    31  O    0.000000
 Stoichiometry    C10H16NO4(2)
 Framework group  C1[X(C10H16NO4)]
 Deg. of freedom    87
 Full point group                 C1      NOp   1
 Largest Abelian subgroup         C1      NOp   1
 Largest concise Abelian subgroup C1      NOp   1
                         Standard orientation:                         
 ---------------------------------------------------------------------
 Center     Atomic      Atomic             Coordinates (Angstroms)
 Number     Number       Type             X           Y           Z
 ---------------------------------------------------------------------
      1          6           0        0.043576    1.026651   -0.555939
      2          6           0       -0.152037   -0.638449    1.510747
      3          1           0        0.064639   -0.537524    2.579856
      4          1           0        0.150123   -1.642201    1.213894
      5          6           0       -1.646889   -0.407541    1.266024
      6          1           0       -2.253511   -0.939639    2.007143
      7          6           0       -1.898624    1.107592    1.056390
      8          1           0       -1.318502    1.825400    1.647078
      9          1           0       -2.948080    1.375554    1.151445
     10          6           0       -1.500847    0.862288   -0.426625
     11          1           0       -1.986493    1.462174   -1.201795
     12          6           0       -2.020690   -0.599443   -0.234794
     13          6           0       -3.534035   -0.637773   -0.430659
     14          1           0       -4.068744    0.174987    0.068557
     15          1           0       -3.929169   -1.583696   -0.046076
     16          1           0       -3.770018   -0.585103   -1.498478
     17          6           0       -1.435037   -1.778824   -1.007921
     18          1           0       -0.358903   -1.873262   -0.934101
     19          1           0       -1.673907   -1.691460   -2.072014
     20          1           0       -1.890895   -2.706050   -0.636539
     21          6           0        0.649182    0.469510    0.803060
     22          1           0        0.588922    1.346228    1.447565
     23          8           0        2.081009    0.370036    0.792366
     24          7           0        2.737770   -0.622756    0.053413
     25          8           0        2.165623   -1.654969   -0.158444
     26          8           0        3.850031   -0.305656   -0.238288
     27          6           0        0.427938    2.510366   -0.687530
     28          1           0        1.516121    2.607465   -0.692071
     29          1           0        0.018834    3.119161    0.125776
     30          1           0        0.037809    2.889728   -1.633932
     31          8           0        0.536106    0.294498   -1.602723
 ---------------------------------------------------------------------
 Rotational constants (GHZ):           1.1099249           0.4695803           0.4297564
 Standard basis: 6-31++G(d,p) (6D, 7F)
 There are   381 symmetry adapted cartesian basis functions of A   symmetry.
 There are   381 symmetry adapted basis functions of A   symmetry.
   381 basis functions,   608 primitive gaussians,   381 cartesian basis functions
    58 alpha electrons       57 beta electrons
       nuclear repulsion energy      1147.4756913447 Hartrees.
 NAtoms=   31 NActive=   31 NUniq=   31 SFac= 1.00D+00 NAtFMM=   60 NAOKFM=F Big=F
 Integral buffers will be    131072 words long.
 Raffenetti 2 integral format.
 Two-electron integral symmetry is turned on.
 Nuclear repulsion after empirical dispersion term =     1147.4472095834 Hartrees.
 One-electron integrals computed using PRISM.
 NBasis=   381 RedAO= T EigKep=  1.55D-06  NBF=   381
 NBsUse=   381 1.00D-06 EigRej= -1.00D+00 NBFU=   381
 Initial guess from the checkpoint file:  "no3down-down-wb97-opt.chk"
 B after Tr=     0.000000    0.000000    0.000000
         Rot=    0.999747   -0.019173   -0.010639    0.004943 Ang=  -2.58 deg.
 Initial guess <Sx>= 0.0000 <Sy>= 0.0000 <Sz>= 0.5000 <S**2>= 0.7548 S= 0.5024
 ExpMin= 3.60D-02 ExpMax= 5.48D+03 ExpMxC= 8.25D+02 IAcc=3 IRadAn=         7 AccDes= 0.00D+00
 Harris functional with IExCor= 4639 and IRadAn=       7 diagonalized for initial guess.
 HarFok:  IExCor= 4639 AccDes= 0.00D+00 IRadAn=         7 IDoV= 1 UseB2=F ITyADJ=14
 ICtDFT=  3500011 ScaDFX=  1.000000  1.000000  1.000000  1.000000
 FoFCou: FMM=F IPFlag=           0 FMFlag=      100000 FMFlg1=           0
         NFxFlg=           0 DoJE=T BraDBF=F KetDBF=T FulRan=T
         wScrn=  0.000000 ICntrl=       500 IOpCl=  0 I1Cent=   200000004 NGrid=           0
         NMat0=    1 NMatS0=      1 NMatT0=    0 NMatD0=    1 NMtDS0=    0 NMtDT0=    0
 Petite list used in FoFCou.
 Requested convergence on RMS density matrix=1.00D-08 within 128 cycles.
 Requested convergence on MAX density matrix=1.00D-06.
 Requested convergence on             energy=1.00D-06.
 No special actions if energy rises.
 Restarting incremental Fock formation.
 Restarting incremental Fock formation.
 SCF Done:  E(UwB97XD) =  -745.925669973     A.U. after   52 cycles
            NFock= 52  Conv=0.39D-08     -V/T= 2.0088
 <Sx>= 0.0000 <Sy>= 0.0000 <Sz>= 0.5000 <S**2>= 0.7548 S= 0.5024
 <L.S>=  0.00000000000    
 Annihilation of the first spin contaminant:
 S**2 before annihilation     0.7548,   after     0.7500
 Calling FoFJK, ICntrl=      2127 FMM=F ISym2X=0 I1Cent= 0 IOpClX= 1 NMat=1 NMatS=1 NMatT=0.
 ***** Axes restored to original set *****
 -------------------------------------------------------------------
 Center     Atomic                   Forces (Hartrees/Bohr)
 Number     Number              X              Y              Z
 -------------------------------------------------------------------
      1        6          -0.009575599    0.006231281   -0.000834002
      2        6          -0.004885112    0.002153546   -0.000624978
      3        1          -0.000187576    0.000341738    0.001249663
      4        1           0.000589676    0.001413105   -0.001421325
      5        6           0.001144185   -0.001574539   -0.000526573
      6        1           0.000084975    0.000311438   -0.000644059
      7        6          -0.000303218   -0.002568636   -0.001138952
      8        1           0.002370701    0.000154152    0.000686890
      9        1          -0.000020998   -0.001063156   -0.000515029
     10        6           0.002876824   -0.001486467    0.001686164
     11        1          -0.000352916    0.000234079   -0.001015155
     12        6          -0.005557393    0.003011105   -0.000716581
     13        6           0.004609879   -0.001102387    0.000621435
     14        1           0.000729247    0.001245658    0.000666222
     15        1           0.000866204   -0.000150220    0.000077661
     16        1           0.000738339   -0.000173654    0.000105609
     17        6           0.001289148   -0.001196084    0.001592794
     18        1          -0.004583445    0.000481777   -0.000783460
     19        1           0.000450668   -0.000055402   -0.000368551
     20        1          -0.000078258    0.000349943   -0.000763575
     21        6           0.003014230   -0.000948725    0.002870777
     22        1          -0.000689112   -0.000683952    0.000405897
     23        8          -0.003091867   -0.000046205   -0.003285468
     24        7           0.006115187   -0.007029233    0.000943800
     25        8           0.009647126    0.002754824    0.007222210
     26        8          -0.010470162    0.004045765   -0.005900969
     27        6           0.002816736    0.001992294    0.001088160
     28        1          -0.000257371   -0.000328699   -0.000507055
     29        1           0.000332343    0.000487964    0.000002721
     30        1          -0.000170391    0.000243647   -0.001546840
     31        8           0.002547952   -0.007044957    0.001372569
 -------------------------------------------------------------------
 Cartesian Forces:  Max     0.010470162 RMS     0.002954730

 GradGradGradGradGradGradGradGradGradGradGradGradGradGradGradGradGradGrad
 Berny optimization.
 Using GEDIIS/GDIIS optimizer.
 FormGI is forming the generalized inverse of G from B-inverse, IUseBI=4.
 Internal  Forces:  Max     0.019262000 RMS     0.002398192
 Search for a local minimum.
 Step number   3 out of a maximum of  186
 All quantities printed in internal units (Hartrees-Bohrs-Radians)
 Mixed Optimization -- RFO/linear search
 Update second derivatives using D2CorX and points    2    3
 DE= -1.14D-03 DEPred=-4.81D-03 R= 2.37D-01
 Trust test= 2.37D-01 RLast= 4.50D-01 DXMaxT set to 5.05D-01
 ITU=  0  1  0
 Use linear search instead of GDIIS.
     Eigenvalues ---    0.00229   0.00230   0.00354   0.00377   0.00893
     Eigenvalues ---    0.01074   0.01340   0.01513   0.01992   0.02449
     Eigenvalues ---    0.02718   0.02869   0.03128   0.03170   0.03661
     Eigenvalues ---    0.04325   0.04440   0.04586   0.04695   0.05152
     Eigenvalues ---    0.05157   0.05181   0.05371   0.05399   0.05626
     Eigenvalues ---    0.05653   0.05765   0.05828   0.05897   0.06250
     Eigenvalues ---    0.06633   0.06972   0.07146   0.07649   0.08143
     Eigenvalues ---    0.08839   0.09254   0.09623   0.10457   0.11980
     Eigenvalues ---    0.13149   0.15802   0.16000   0.16000   0.16000
     Eigenvalues ---    0.16000   0.16000   0.16000   0.16096   0.16220
     Eigenvalues ---    0.18496   0.19490   0.19620   0.21568   0.22933
     Eigenvalues ---    0.23541   0.24543   0.24999   0.25111   0.25550
     Eigenvalues ---    0.26560   0.27550   0.27887   0.27966   0.29308
     Eigenvalues ---    0.31936   0.33511   0.33794   0.33825   0.33881
     Eigenvalues ---    0.33890   0.34077   0.34119   0.34122   0.34150
     Eigenvalues ---    0.34162   0.34204   0.34235   0.34394   0.34568
     Eigenvalues ---    0.34764   0.36807   0.41746   0.43866   0.60031
     Eigenvalues ---    0.85454   0.89528
 RFO step:  Lambda=-2.49536939D-03 EMin= 2.29382753D-03
 Quartic linear search produced a step of -0.42860.
 Iteration  1 RMS(Cart)=  0.07907059 RMS(Int)=  0.00298631
 Iteration  2 RMS(Cart)=  0.00450538 RMS(Int)=  0.00018687
 Iteration  3 RMS(Cart)=  0.00001868 RMS(Int)=  0.00018666
 Iteration  4 RMS(Cart)=  0.00000000 RMS(Int)=  0.00018666
 Variable       Old X    -DE/DX   Delta X   Delta X   Delta X     New X
                                 (Linear)    (Quad)   (Total)
    R1        2.94517   0.00301  -0.00834   0.02190   0.01353   2.95870
    R2        3.00225  -0.00143  -0.01164   0.02412   0.01284   3.01509
    R3        2.90702  -0.00086   0.00687  -0.01442  -0.00754   2.89948
    R4        2.58719  -0.00691  -0.01152   0.00431  -0.00722   2.57998
    R5        2.07020   0.00042   0.00022   0.00099   0.00121   2.07141
    R6        2.05880   0.00034  -0.00006   0.00096   0.00090   2.05970
    R7        2.89553   0.00253  -0.00718   0.02353   0.01626   2.91180
    R8        2.90941  -0.00368   0.00555  -0.00932  -0.00354   2.90587
    R9        2.07042  -0.00067   0.00087  -0.00310  -0.00223   2.06819
   R10        2.92935   0.00270   0.00285  -0.00195   0.00105   2.93040
   R11        2.94519  -0.00097   0.00232   0.00051   0.00245   2.94764
   R12        2.07070  -0.00215   0.00081  -0.00590  -0.00509   2.06561
   R13        2.05468   0.00062   0.00053   0.00210   0.00263   2.05731
   R14        2.93835   0.00236   0.00636  -0.00911  -0.00271   2.93564
   R15        2.06716   0.00056   0.00122  -0.00029   0.00094   2.06810
   R16        2.95408  -0.00056   0.00801  -0.00670   0.00101   2.95509
   R17        2.88457   0.00679   0.00111   0.01676   0.01787   2.90244
   R18        2.88556  -0.00038   0.00106  -0.00185  -0.00079   2.88478
   R19        2.06639  -0.00125  -0.00023  -0.00190  -0.00213   2.06425
   R20        2.06906   0.00030  -0.00028   0.00136   0.00109   2.07015
   R21        2.06897   0.00028  -0.00013   0.00110   0.00097   2.06994
   R22        2.04618   0.00441   0.00670  -0.00598   0.00072   2.04690
   R23        2.06749   0.00045   0.00065  -0.00022   0.00043   2.06792
   R24        2.07481  -0.00073  -0.00091   0.00029  -0.00062   2.07419
   R25        2.05941   0.00068   0.00335  -0.00292   0.00043   2.05985
   R26        2.71236  -0.00197  -0.00665   0.00988   0.00322   2.71558
   R27        2.64766  -0.00033   0.00311  -0.00462  -0.00152   2.64614
   R28        2.26586   0.01189   0.00924  -0.00298   0.00626   2.27212
   R29        2.25406   0.01260   0.01146  -0.00431   0.00715   2.26121
   R30        2.06456   0.00023   0.00104  -0.00032   0.00073   2.06528
   R31        2.06963  -0.00050   0.00208  -0.00507  -0.00299   2.06664
   R32        2.06300   0.00105   0.00102   0.00153   0.00256   2.06556
    A1        1.84397  -0.00002   0.00998  -0.00379   0.00633   1.85030
    A2        1.93522   0.00058  -0.00530   0.01075   0.00529   1.94051
    A3        1.94286  -0.00240  -0.01171  -0.00271  -0.01439   1.92847
    A4        1.89248   0.00220   0.00449   0.01422   0.01839   1.91087
    A5        1.90642  -0.00043   0.00579  -0.00852  -0.00277   1.90365
    A6        1.93960   0.00017  -0.00236  -0.00940  -0.01146   1.92814
    A7        1.87123   0.00025  -0.00913   0.01323   0.00430   1.87553
    A8        1.91234   0.00103   0.00066   0.01017   0.01078   1.92312
    A9        1.85392   0.00066   0.01042  -0.00485   0.00548   1.85940
   A10        1.94540  -0.00118  -0.01128   0.00471  -0.00661   1.93879
   A11        1.97517  -0.00130   0.00373  -0.02439  -0.02092   1.95425
   A12        1.90270   0.00070   0.00595   0.00183   0.00812   1.91082
   A13        1.93793   0.00023   0.00177  -0.00100   0.00069   1.93862
   A14        1.90427   0.00177   0.01215  -0.00324   0.00901   1.91328
   A15        1.94898  -0.00305  -0.00395  -0.00944  -0.01352   1.93546
   A16        2.06719  -0.00036  -0.00740   0.00722  -0.00013   2.06705
   A17        2.04744   0.00067  -0.00358   0.00073  -0.00274   2.04469
   A18        1.52195   0.00070   0.00133   0.00622   0.00747   1.52942
   A19        2.07305   0.00011  -0.00435   0.00708   0.00284   2.07589
   A20        1.96688   0.00132   0.00699  -0.00511   0.00183   1.96871
   A21        1.50399  -0.00160  -0.00320  -0.00029  -0.00352   1.50047
   A22        1.87804  -0.00102  -0.00702   0.00470  -0.00236   1.87568
   A23        2.07379   0.00029  -0.00118   0.00457   0.00344   2.07723
   A24        1.94892   0.00112   0.01140  -0.01360  -0.00215   1.94678
   A25        1.89231   0.00190   0.00973  -0.00159   0.00824   1.90055
   A26        1.90003  -0.00016   0.01397  -0.02231  -0.00852   1.89151
   A27        2.02454  -0.00314  -0.00447  -0.01104  -0.01560   2.00893
   A28        2.06665  -0.00025  -0.01280   0.01719   0.00466   2.07131
   A29        1.51617   0.00067  -0.00162   0.01080   0.00911   1.52529
   A30        2.03993   0.00111  -0.00854   0.01417   0.00569   2.04562
   A31        1.49400   0.00049  -0.00351  -0.00184  -0.00508   1.48891
   A32        1.94383   0.00043   0.01373  -0.00571   0.00810   1.95193
   A33        2.08366  -0.00088  -0.01618   0.01336  -0.00218   2.08148
   A34        1.91497   0.00042   0.01536  -0.00856   0.00682   1.92179
   A35        2.13239  -0.00092  -0.01706   0.01860   0.00221   2.13460
   A36        1.87118   0.00051   0.00772  -0.01441  -0.00727   1.86391
   A37        1.99057   0.00107   0.00229  -0.00112   0.00116   1.99173
   A38        1.91178   0.00077   0.00006   0.00490   0.00496   1.91674
   A39        1.91519   0.00059  -0.00134   0.00629   0.00493   1.92012
   A40        1.88106  -0.00094  -0.00128  -0.00207  -0.00335   1.87771
   A41        1.87980  -0.00085  -0.00216  -0.00042  -0.00258   1.87722
   A42        1.88216  -0.00079   0.00248  -0.00833  -0.00586   1.87629
   A43        1.99767  -0.00228  -0.00819   0.00726  -0.00096   1.99671
   A44        1.92520  -0.00021   0.00393  -0.00832  -0.00435   1.92084
   A45        1.89839   0.00104   0.00709  -0.00618   0.00094   1.89933
   A46        1.86530   0.00105   0.00228  -0.00170   0.00055   1.86585
   A47        1.89223   0.00065  -0.00616   0.01057   0.00439   1.89661
   A48        1.88154  -0.00016   0.00113  -0.00168  -0.00046   1.88108
   A49        2.03441   0.00104   0.00089   0.00043   0.00123   2.03564
   A50        1.77490   0.00059   0.00637   0.01146   0.01760   1.79250
   A51        1.98034  -0.00005  -0.00321  -0.00636  -0.01061   1.96973
   A52        1.85284   0.00037  -0.02004   0.04594   0.02576   1.87860
   A53        2.06314  -0.00303  -0.00027  -0.02853  -0.02937   2.03378
   A54        1.68637   0.00213   0.01872  -0.00731   0.01191   1.69829
   A55        2.11841  -0.01926  -0.02637   0.00002  -0.02636   2.09205
   A56        2.07090  -0.00362   0.00446  -0.01895  -0.01457   2.05633
   A57        1.95812   0.00066  -0.00143   0.00597   0.00446   1.96258
   A58        2.25312   0.00297  -0.00312   0.01203   0.00882   2.26195
   A59        1.91234   0.00067   0.00455  -0.00133   0.00326   1.91560
   A60        1.95982  -0.00054   0.00310  -0.01138  -0.00826   1.95155
   A61        1.89656   0.00144   0.00740  -0.00177   0.00569   1.90224
   A62        1.90259  -0.00021  -0.00646   0.00798   0.00153   1.90412
   A63        1.89806  -0.00096  -0.00165  -0.00229  -0.00387   1.89419
   A64        1.89349  -0.00043  -0.00735   0.00902   0.00170   1.89519
    D1        0.61104   0.00124   0.01607   0.00501   0.02098   0.63202
    D2        2.88121   0.00219   0.01735   0.00974   0.02675   2.90796
    D3       -1.05832   0.00066   0.01470  -0.00264   0.01210  -1.04622
    D4       -1.43582  -0.00166   0.00775  -0.01519  -0.00749  -1.44331
    D5        0.83434  -0.00071   0.00903  -0.01045  -0.00172   0.83263
    D6       -3.10519  -0.00224   0.00638  -0.02284  -0.01637  -3.12156
    D7        2.67851  -0.00056   0.02255  -0.00889   0.01379   2.69230
    D8       -1.33451   0.00039   0.02384  -0.00416   0.01956  -1.31495
    D9        1.00914  -0.00114   0.02118  -0.01655   0.00491   1.01405
   D10        0.51307  -0.00050  -0.03205  -0.00532  -0.03724   0.47582
   D11       -1.49255  -0.00181  -0.01235  -0.06849  -0.08096  -1.57351
   D12        2.99983  -0.00450  -0.03575  -0.06386  -0.09968   2.90016
   D13        2.58853   0.00128  -0.03045   0.01238  -0.01793   2.57060
   D14        0.58292  -0.00003  -0.01075  -0.05079  -0.06165   0.52127
   D15       -1.20788  -0.00273  -0.03415  -0.04616  -0.08037  -1.28825
   D16       -1.57853   0.00257  -0.02697   0.00448  -0.02235  -1.60089
   D17        2.69903   0.00126  -0.00727  -0.05869  -0.06607   2.63296
   D18        0.90823  -0.00144  -0.03067  -0.05406  -0.08479   0.82345
   D19        3.05909   0.00109   0.01834  -0.02564  -0.00711   3.05197
   D20        0.94221   0.00125   0.02130  -0.02727  -0.00581   0.93639
   D21       -1.15244   0.00117   0.02354  -0.03022  -0.00653  -1.15897
   D22        1.04215  -0.00049   0.00664  -0.03528  -0.02882   1.01334
   D23       -1.07473  -0.00033   0.00959  -0.03691  -0.02752  -1.10224
   D24        3.11381  -0.00041   0.01184  -0.03986  -0.02823   3.08558
   D25       -1.05339  -0.00146  -0.00197  -0.02814  -0.03006  -1.08345
   D26        3.11292  -0.00131   0.00099  -0.02977  -0.02876   3.08415
   D27        1.01827  -0.00139   0.00323  -0.03272  -0.02947   0.98879
   D28       -0.77854  -0.00024  -0.00246  -0.00813  -0.01049  -0.78903
   D29        1.53082   0.00095  -0.00068  -0.00192  -0.00248   1.52833
   D30       -3.09945   0.00134   0.00445   0.00021   0.00461  -3.09484
   D31        1.28977   0.00000  -0.01997   0.01769  -0.00236   1.28741
   D32       -2.68406   0.00118  -0.01819   0.02391   0.00565  -2.67841
   D33       -1.03115   0.00157  -0.01306   0.02603   0.01274  -1.01840
   D34       -2.80061  -0.00199  -0.01887  -0.00900  -0.02792  -2.82853
   D35       -0.49125  -0.00081  -0.01709  -0.00278  -0.01991  -0.51116
   D36        1.16166  -0.00041  -0.01196  -0.00066  -0.01282   1.14885
   D37       -2.63980  -0.00146   0.02271  -0.00336   0.01932  -2.62048
   D38       -0.67834   0.00005   0.01793   0.04132   0.05941  -0.61893
   D39        1.18844   0.00150   0.02769   0.04886   0.07631   1.26475
   D40        1.59487  -0.00146   0.02511  -0.00301   0.02211   1.61699
   D41       -2.72685   0.00005   0.02034   0.04167   0.06220  -2.66465
   D42       -0.86007   0.00149   0.03009   0.04921   0.07910  -0.78097
   D43       -0.58057   0.00047   0.03262   0.00690   0.03938  -0.54119
   D44        1.38089   0.00198   0.02784   0.05157   0.07947   1.46036
   D45       -3.03551   0.00342   0.03760   0.05911   0.09637  -2.93915
   D46       -0.64575  -0.00178  -0.00533  -0.00053  -0.00595  -0.65170
   D47       -2.86465  -0.00171   0.00215  -0.00900  -0.00698  -2.87163
   D48        1.46542  -0.00237  -0.00963   0.00641  -0.00333   1.46209
   D49        1.59332  -0.00005   0.00243   0.00120   0.00369   1.59701
   D50       -0.62558   0.00002   0.00991  -0.00727   0.00266  -0.62292
   D51       -2.57870  -0.00064  -0.00187   0.00814   0.00632  -2.57238
   D52       -2.60018   0.00106  -0.00275   0.00758   0.00492  -2.59526
   D53        1.46411   0.00113   0.00473  -0.00089   0.00389   1.46800
   D54       -0.48901   0.00046  -0.00705   0.01452   0.00755  -0.48147
   D55       -1.42394  -0.00194  -0.00652  -0.01299  -0.01951  -1.44345
   D56        2.94865  -0.00261  -0.02264  -0.00275  -0.02532   2.92333
   D57        0.75293  -0.00298  -0.03253   0.01186  -0.02072   0.73221
   D58        2.59417   0.00014  -0.00188  -0.00274  -0.00465   2.58951
   D59        0.68357  -0.00053  -0.01800   0.00749  -0.01046   0.67311
   D60       -1.51215  -0.00091  -0.02789   0.02211  -0.00587  -1.51802
   D61        0.48656  -0.00001   0.00674  -0.01481  -0.00807   0.47849
   D62       -1.42404  -0.00068  -0.00938  -0.00457  -0.01388  -1.43792
   D63        2.66343  -0.00106  -0.01927   0.01004  -0.00929   2.65414
   D64       -1.54382   0.00236   0.01035  -0.00520   0.00513  -1.53869
   D65        2.56497   0.00108  -0.00740   0.01357   0.00589   2.57086
   D66        0.48757  -0.00054   0.00606  -0.01333  -0.00733   0.48024
   D67        0.56667   0.00160   0.00309   0.00405   0.00720   0.57386
   D68       -1.60773   0.00032  -0.01467   0.02282   0.00796  -1.59977
   D69        2.59806  -0.00130  -0.00120  -0.00408  -0.00526   2.59280
   D70        2.76850   0.00147   0.00294   0.00173   0.00476   2.77326
   D71        0.59411   0.00020  -0.01481   0.02050   0.00553   0.59963
   D72       -1.48329  -0.00143  -0.00135  -0.00640  -0.00769  -1.49099
   D73        1.41718   0.00206   0.00340   0.01601   0.01929   1.43647
   D74       -2.92619   0.00271   0.01782   0.00880   0.02648  -2.89971
   D75       -0.71578   0.00307   0.02947  -0.00470   0.02482  -0.69097
   D76       -0.48510  -0.00005  -0.00615   0.01363   0.00744  -0.47765
   D77        1.45472   0.00060   0.00826   0.00643   0.01464   1.46936
   D78       -2.61806   0.00096   0.01991  -0.00708   0.01297  -2.60509
   D79       -2.58701  -0.00040   0.01106  -0.01538  -0.00445  -2.59146
   D80       -0.64719   0.00026   0.02548  -0.02258   0.00274  -0.64445
   D81        1.56322   0.00061   0.03713  -0.03608   0.00108   1.56429
   D82        0.84818   0.00041   0.00701  -0.00916  -0.00231   0.84587
   D83       -1.26144   0.00033   0.00705  -0.00932  -0.00242  -1.26387
   D84        2.95868   0.00048   0.00479  -0.00585  -0.00121   2.95747
   D85       -0.77540  -0.00048  -0.00118  -0.00139  -0.00245  -0.77784
   D86       -2.88502  -0.00056  -0.00114  -0.00155  -0.00256  -2.88758
   D87        1.33510  -0.00042  -0.00339   0.00192  -0.00135   1.33376
   D88       -3.12617  -0.00001   0.00271  -0.00758  -0.00485  -3.13102
   D89        1.04739  -0.00008   0.00275  -0.00774  -0.00496   1.04243
   D90       -1.01567   0.00006   0.00050  -0.00427  -0.00374  -1.01942
   D91       -0.89451   0.00022   0.01715  -0.01567   0.00185  -0.89266
   D92       -2.99853   0.00059   0.01701  -0.01231   0.00503  -2.99350
   D93        1.22447   0.00029   0.00888  -0.00171   0.00756   1.23202
   D94        0.92925  -0.00048  -0.01123   0.00624  -0.00534   0.92391
   D95       -1.17476  -0.00011  -0.01137   0.00959  -0.00216  -1.17692
   D96        3.04823  -0.00041  -0.01950   0.02019   0.00037   3.04860
   D97       -3.12426  -0.00015   0.00404  -0.00493  -0.00090  -3.12516
   D98        1.05491   0.00023   0.00390  -0.00158   0.00228   1.05720
   D99       -1.00528  -0.00007  -0.00423   0.00902   0.00481  -1.00047
   D100      -1.27099   0.00129   0.02787  -0.02448   0.00291  -1.26808
   D101       1.20422  -0.00112   0.02456  -0.07223  -0.04715   1.15707
   D102      -3.11813  -0.00039   0.01241  -0.03219  -0.01980  -3.13793
   D103      -0.47958   0.00302  -0.02849   0.13764   0.10920  -0.37038
   D104       2.70675   0.00268  -0.02666   0.15748   0.13077   2.83752
   D105      -3.08821  -0.00028   0.00207   0.02408   0.02619  -3.06203
         Item               Value     Threshold  Converged?
 Maximum Force            0.019262     0.000450     NO 
 RMS     Force            0.002398     0.000300     NO 
 Maximum Displacement     0.574466     0.001800     NO 
 RMS     Displacement     0.080601     0.001200     NO 
 Predicted change in Energy=-2.306585D-03
 GradGradGradGradGradGradGradGradGradGradGradGradGradGradGradGradGradGrad

                          Input orientation:                          
 ---------------------------------------------------------------------
 Center     Atomic      Atomic             Coordinates (Angstroms)
 Number     Number       Type             X           Y           Z
 ---------------------------------------------------------------------
      1          6           0       -0.522750    0.184187   -1.231774
      2          6           0       -1.048995   -0.453020    1.303379
      3          1           0       -1.711812   -1.190696    1.770328
      4          1           0       -1.085476    0.450705    1.911599
      5          6           0        0.386525   -1.006479    1.218505
      6          1           0        0.682853   -1.478011    2.160653
      7          6           0        0.557441   -1.811458   -0.095826
      8          1           0       -0.276516   -2.419422   -0.455967
      9          1           0        1.444254   -2.442939   -0.091469
     10          6           0        0.836866   -0.440308   -0.770477
     11          1           0        1.537081   -0.401388   -1.610639
     12          6           0        1.357782    0.056064    0.617910
     13          6           0        2.828765   -0.344631    0.804061
     14          1           0        3.052120   -1.372495    0.509357
     15          1           0        3.114083   -0.232435    1.855760
     16          1           0        3.474600    0.315682    0.215244
     17          6           0        1.237680    1.511848    1.061358
     18          1           0        0.235987    1.918650    0.995149
     19          1           0        1.880369    2.146558    0.443637
     20          1           0        1.582840    1.595329    2.099942
     21          6           0       -1.591122   -0.213769   -0.115580
     22          1           0       -1.981067   -1.162470   -0.484443
     23          8           0       -2.811709    0.537699   -0.218052
     24          7           0       -2.832740    1.887630    0.153455
     25          8           0       -1.970887    2.279070    0.894831
     26          8           0       -3.784791    2.466710   -0.282510
     27          6           0       -0.962622   -0.384653   -2.587181
     28          1           0       -1.954366   -0.003589   -2.843437
     29          1           0       -0.990370   -1.477894   -2.579431
     30          1           0       -0.256392   -0.059516   -3.355473
     31          8           0       -0.427430    1.544740   -1.293108
 ---------------------------------------------------------------------
                    Distance matrix (angstroms):
                    1          2          3          4          5
     1  C    0.000000
     2  C    2.666453   0.000000
     3  H    3.509528   1.096145   0.000000
     4  H    3.204448   1.089945   1.762513   0.000000
     5  C    2.871991   1.540857   2.177490   2.184160   0.000000
     6  H    3.965469   2.187424   2.443220   2.628491   1.094439
     7  C    2.537674   2.526612   3.002896   3.441847   1.550699
     8  H    2.727872   2.749320   2.919971   3.807547   2.289080
     9  H    3.474362   3.481619   3.872357   4.334166   2.213196
    10  C    1.565677   2.803126   3.676212   3.418016   2.116460
    11  H    2.174704   3.896403   4.754918   4.473257   3.113514
    12  C    2.640861   2.553745   3.507832   2.792648   1.559825
    13  C    3.956883   3.911277   4.718721   4.144934   2.564048
    14  H    4.270186   4.277271   4.931343   4.733924   2.782490
    15  H    4.788840   4.205354   4.920856   4.255126   2.905996
    16  H    4.253229   4.715703   5.620171   4.867252   3.505831
    17  C    3.181234   3.024593   4.062744   2.691837   2.662918
    18  H    2.922880   2.714959   3.750048   2.177385   2.937504
    19  H    3.526029   4.009755   5.079482   3.718476   3.574022
    20  H    4.186306   3.428819   4.327275   2.909561   2.996249
    21  C    1.595518   1.537722   2.127346   2.192409   2.513814
    22  H    2.121008   2.137378   2.270966   3.024142   2.920591
    23  O    2.528228   2.530501   2.854957   2.742783   3.831042
    24  N    3.186948   3.159544   3.653334   2.865092   4.458012
    25  O    3.317843   2.912235   3.587882   2.271715   4.056722
    26  O    4.092912   4.304004   4.678462   4.020534   5.631693
    27  C    1.534339   3.892120   4.494316   4.577329   4.085353
    28  H    2.163849   4.268228   4.770208   4.855071   4.794259
    29  H    2.190288   4.016219   4.418525   4.888546   4.067233
    30  H    2.154167   4.742148   5.447169   5.356281   4.715014
    31  O    1.365266   3.334536   4.303125   3.449649   3.671435
                    6          7          8          9         10
     6  H    0.000000
     7  C    2.284428   0.000000
     8  H    2.941657   1.093072   0.000000
     9  H    2.565711   1.088680   1.759108   0.000000
    10  C    3.113209   1.553475   2.292472   2.200113   0.000000
    11  H    4.013909   2.289683   2.948705   2.546453   1.094389
    12  C    2.277931   2.153509   3.154707   2.599175   1.563764
    13  C    2.780257   2.849612   3.941471   2.668659   2.540863
    14  H    2.889868   2.604296   3.620459   2.022888   2.722921
    15  H    2.748690   3.583073   4.650070   3.386201   3.482248
    16  H    3.846531   3.623714   4.690649   3.438948   2.915615
    17  C    3.233502   3.584154   4.477717   4.124563   2.706878
    18  H    3.618756   3.899649   4.602963   4.654471   3.007187
    19  H    4.185652   4.207974   5.129290   4.641122   3.042178
    20  H    3.202979   4.180793   5.109608   4.596639   3.597166
    21  C    3.456951   2.677560   2.590166   3.766071   2.524943
    22  H    3.767302   2.648817   2.118073   3.677887   2.923025
    23  O    4.683298   4.109094   3.902355   5.197446   3.817561
    24  N    5.264578   5.023816   5.045431   6.091510   4.442855
    25  O    4.770776   4.909813   5.174107   5.910444   4.248735
    26  O    6.441251   6.098570   6.017672   7.175240   5.481659
    27  C    5.142465   3.248572   3.025409   4.032142   2.557669
    28  H    5.845490   4.138469   3.788329   5.007431   3.504120
    29  H    5.026736   2.945383   2.430054   3.612293   2.772668
    30  H    5.772517   3.789053   3.738542   4.384817   2.832388
    31  O    4.722098   3.696960   4.054400   4.566039   2.410809
                   11         12         13         14         15
    11  H    0.000000
    12  C    2.282069   0.000000
    13  C    2.739059   1.535903   0.000000
    14  H    2.780787   2.218861   1.092356   0.000000
    15  H    3.812008   2.167971   1.095475   1.765326   0.000000
    16  H    2.757176   2.170359   1.095364   1.764917   1.766833
    17  C    3.299952   1.526557   2.458509   3.452003   2.682254
    18  H    3.723648   2.206799   3.446948   4.358696   3.694760
    19  H    3.290885   2.161858   2.689866   3.709589   3.029150
    20  H    4.213951   2.148582   2.644821   3.673788   2.396883
    21  C    3.472183   3.050714   4.516444   4.826271   5.101518
    22  H    3.771594   3.721279   5.046145   5.134658   5.683490
    23  O    4.661883   4.279657   5.799841   6.209867   6.325252
    24  N    5.238986   4.596829   6.120369   6.736962   6.538901
    25  O    5.076226   4.012291   5.470713   6.221987   5.752214
    26  O    6.189688   5.750481   7.267971   7.880984   7.710515
    27  C    2.683734   3.981346   5.086918   5.165514   6.031784
    28  H    3.724007   4.791117   6.024856   6.178999   6.915489
    29  H    2.912976   4.253215   5.226671   5.088561   6.169977
    30  H    2.525443   4.290302   5.186637   5.254244   6.208619
    31  O    2.783440   3.009174   4.309367   4.885325   5.061228
                   16         17         18         19         20
    16  H    0.000000
    17  C    2.674048   0.000000
    18  H    3.696806   1.083172   0.000000
    19  H    2.438410   1.094296   1.749314   0.000000
    20  H    2.961138   1.097616   1.771756   1.770797   0.000000
    21  C    5.104048   3.516398   3.019810   4.234987   4.272634
    22  H    5.695506   4.461144   4.074042   5.169302   5.194798
    23  O    6.305134   4.356995   3.559119   5.004183   5.079738
    24  N    6.500568   4.187341   3.182216   4.729128   4.834418
    25  O    5.828384   3.303221   2.238361   3.879859   3.814285
    26  O    7.587717   5.286111   4.254344   5.720474   5.936906
    27  C    5.294620   4.663677   4.424359   4.865746   5.689361
    28  H    6.239482   5.266225   4.819480   5.489369   6.285329
    29  H    5.564448   5.211344   5.081149   5.524195   6.161383
    30  H    5.177943   4.920349   4.804528   4.885258   5.990229
    31  O    4.360223   2.883953   2.411649   2.950323   3.944177
                   21         22         23         24         25
    21  C    0.000000
    22  H    1.090023   0.000000
    23  O    1.437023   1.910891   0.000000
    24  N    2.455580   3.230383   1.400276   0.000000
    25  O    2.716505   3.707654   2.231112   1.202354   0.000000
    26  O    3.467711   4.057727   2.161511   1.196579   2.170620
    27  C    2.555979   2.462466   3.143665   4.021405   4.498492
    28  H    2.759950   2.628415   2.814369   3.650974   4.380120
    29  H    2.833633   2.338791   3.599444   4.710599   5.210248
    30  H    3.507450   3.526163   4.090198   4.768808   5.145247
    31  O    2.415182   3.224393   2.802617   2.827656   2.776433
                   26         27         28         29         30
    26  O    0.000000
    27  C    4.626707   0.000000
    28  H    4.001397   1.092901   0.000000
    29  H    5.352059   1.093621   1.781168   0.000000
    30  H    5.317379   1.093045   1.774380   1.775602   0.000000
    31  O    3.625357   2.384032   2.670651   3.332843   2.618442
                   31
    31  O    0.000000
 Stoichiometry    C10H16NO4(2)
 Framework group  C1[X(C10H16NO4)]
 Deg. of freedom    87
 Full point group                 C1      NOp   1
 Largest Abelian subgroup         C1      NOp   1
 Largest concise Abelian subgroup C1      NOp   1
                         Standard orientation:                         
 ---------------------------------------------------------------------
 Center     Atomic      Atomic             Coordinates (Angstroms)
 Number     Number       Type             X           Y           Z
 ---------------------------------------------------------------------
      1          6           0        0.036159    1.077934   -0.552521
      2          6           0       -0.116851   -0.539699    1.561674
      3          1           0        0.084572   -0.400354    2.630105
      4          1           0        0.231540   -1.536214    1.290450
      5          6           0       -1.623642   -0.383503    1.279853
      6          1           0       -2.220556   -0.929403    2.017066
      7          6           0       -1.953273    1.109755    1.022578
      8          1           0       -1.431901    1.874342    1.604287
      9          1           0       -3.019118    1.323046    1.083446
     10          6           0       -1.507727    0.842513   -0.441441
     11          1           0       -1.999702    1.393433   -1.248990
     12          6           0       -1.938114   -0.645248   -0.225355
     13          6           0       -3.445537   -0.800569   -0.475452
     14          1           0       -4.056522   -0.017925   -0.020032
     15          1           0       -3.790574   -1.762079   -0.079833
     16          1           0       -3.649572   -0.794799   -1.551630
     17          6           0       -1.250514   -1.805506   -0.940466
     18          1           0       -0.173203   -1.824250   -0.829508
     19          1           0       -1.459141   -1.761374   -2.013784
     20          1           0       -1.659561   -2.749554   -0.558086
     21          6           0        0.660084    0.562355    0.822460
     22          1           0        0.638460    1.456404    1.445645
     23          8           0        2.088252    0.413321    0.766244
     24          7           0        2.650963   -0.644444    0.041493
     25          8           0        1.958441   -1.601093   -0.184097
     26          8           0        3.809567   -0.467657   -0.199717
     27          6           0        0.358280    2.567036   -0.734202
     28          1           0        1.440919    2.715513   -0.717517
     29          1           0       -0.099055    3.180097    0.047468
     30          1           0       -0.022765    2.897651   -1.703865
     31          8           0        0.558273    0.347448   -1.580986
 ---------------------------------------------------------------------
 Rotational constants (GHZ):           1.0838322           0.4893185           0.4418884
 Standard basis: 6-31++G(d,p) (6D, 7F)
 There are   381 symmetry adapted cartesian basis functions of A   symmetry.
 There are   381 symmetry adapted basis functions of A   symmetry.
   381 basis functions,   608 primitive gaussians,   381 cartesian basis functions
    58 alpha electrons       57 beta electrons
       nuclear repulsion energy      1153.4315482274 Hartrees.
 NAtoms=   31 NActive=   31 NUniq=   31 SFac= 1.00D+00 NAtFMM=   60 NAOKFM=F Big=F
 Integral buffers will be    131072 words long.
 Raffenetti 2 integral format.
 Two-electron integral symmetry is turned on.
 Nuclear repulsion after empirical dispersion term =     1153.4028936782 Hartrees.
 One-electron integrals computed using PRISM.
 NBasis=   381 RedAO= T EigKep=  1.67D-06  NBF=   381
 NBsUse=   381 1.00D-06 EigRej= -1.00D+00 NBFU=   381
 Initial guess from the checkpoint file:  "no3down-down-wb97-opt.chk"
 B after Tr=     0.000000    0.000000    0.000000
         Rot=    0.999926    0.010269    0.002651   -0.006009 Ang=   1.40 deg.
 Initial guess <Sx>= 0.0000 <Sy>= 0.0000 <Sz>= 0.5000 <S**2>= 0.7547 S= 0.5024
 ExpMin= 3.60D-02 ExpMax= 5.48D+03 ExpMxC= 8.25D+02 IAcc=3 IRadAn=         7 AccDes= 0.00D+00
 Harris functional with IExCor= 4639 and IRadAn=       7 diagonalized for initial guess.
 HarFok:  IExCor= 4639 AccDes= 0.00D+00 IRadAn=         7 IDoV= 1 UseB2=F ITyADJ=14
 ICtDFT=  3500011 ScaDFX=  1.000000  1.000000  1.000000  1.000000
 FoFCou: FMM=F IPFlag=           0 FMFlag=      100000 FMFlg1=           0
         NFxFlg=           0 DoJE=T BraDBF=F KetDBF=T FulRan=T
         wScrn=  0.000000 ICntrl=       500 IOpCl=  0 I1Cent=   200000004 NGrid=           0
         NMat0=    1 NMatS0=      1 NMatT0=    0 NMatD0=    1 NMtDS0=    0 NMtDT0=    0
 Petite list used in FoFCou.
 Requested convergence on RMS density matrix=1.00D-08 within 128 cycles.
 Requested convergence on MAX density matrix=1.00D-06.
 Requested convergence on             energy=1.00D-06.
 No special actions if energy rises.
 Restarting incremental Fock formation.
 SCF Done:  E(UwB97XD) =  -745.927591930     A.U. after   30 cycles
            NFock= 30  Conv=0.75D-08     -V/T= 2.0089
 <Sx>= 0.0000 <Sy>= 0.0000 <Sz>= 0.5000 <S**2>= 0.7549 S= 0.5024
 <L.S>=  0.00000000000    
 Annihilation of the first spin contaminant:
 S**2 before annihilation     0.7549,   after     0.7500
 Calling FoFJK, ICntrl=      2127 FMM=F ISym2X=0 I1Cent= 0 IOpClX= 1 NMat=1 NMatS=1 NMatT=0.
 ***** Axes restored to original set *****
 -------------------------------------------------------------------
 Center     Atomic                   Forces (Hartrees/Bohr)
 Number     Number              X              Y              Z
 -------------------------------------------------------------------
      1        6          -0.003337647    0.004528329    0.000235342
      2        6           0.000392858   -0.001457029   -0.000515581
      3        1           0.000790788    0.000050883    0.000721759
      4        1           0.001232506   -0.001289200   -0.000598420
      5        6          -0.001680390    0.000465539    0.000741234
      6        1          -0.000294318   -0.000185816    0.000109007
      7        6           0.001089916    0.000579469    0.000066051
      8        1          -0.000430086    0.000100007   -0.000042574
      9        1           0.000007268   -0.000467432    0.000129116
     10        6           0.000113340    0.001164575   -0.000195809
     11        1          -0.000104785   -0.000174301   -0.000501124
     12        6          -0.000559654    0.000070699   -0.000259507
     13        6           0.000879924   -0.000823454    0.000224542
     14        1           0.000174542   -0.000175720    0.000037748
     15        1          -0.000161938   -0.000078844   -0.000052967
     16        1          -0.000316742   -0.000046131   -0.000174165
     17        6           0.001112478   -0.000381466    0.000581567
     18        1          -0.001604010    0.000026295   -0.000302877
     19        1           0.000384871    0.000064365   -0.000113383
     20        1          -0.000140891    0.000114563   -0.000439494
     21        6           0.003226037    0.002359139    0.000838050
     22        1           0.000469049   -0.001522308    0.000032858
     23        8          -0.003176863    0.001325467   -0.005073409
     24        7           0.000142203   -0.008411560    0.004775478
     25        8           0.002461135    0.006831794    0.001328215
     26        8          -0.002941348    0.002484619   -0.002787648
     27        6           0.000968575   -0.000155546    0.001380142
     28        1          -0.000308689   -0.000300457   -0.000266470
     29        1          -0.000111115   -0.000913705   -0.000705183
     30        1          -0.000309797   -0.000055610   -0.000180175
     31        8           0.002032783   -0.003727163    0.001007679
 -------------------------------------------------------------------
 Cartesian Forces:  Max     0.008411560 RMS     0.001808950

 GradGradGradGradGradGradGradGradGradGradGradGradGradGradGradGradGradGrad
 Berny optimization.
 Using GEDIIS/GDIIS optimizer.
 FormGI is forming the generalized inverse of G from B-inverse, IUseBI=4.
 Internal  Forces:  Max     0.009089462 RMS     0.001256475
 Search for a local minimum.
 Step number   4 out of a maximum of  186
 All quantities printed in internal units (Hartrees-Bohrs-Radians)
 Mixed Optimization -- RFO/linear search
 Update second derivatives using D2CorX and points    2    3    4
 DE= -1.92D-03 DEPred=-2.31D-03 R= 8.33D-01
 TightC=F SS=  1.41D+00  RLast= 3.63D-01 DXNew= 8.4853D-01 1.0879D+00
 Trust test= 8.33D-01 RLast= 3.63D-01 DXMaxT set to 8.49D-01
 ITU=  1  0  1  0
 Use linear search instead of GDIIS.
     Eigenvalues ---    0.00230   0.00231   0.00354   0.00378   0.00891
     Eigenvalues ---    0.00999   0.01349   0.01615   0.02223   0.02605
     Eigenvalues ---    0.02749   0.02833   0.03146   0.03504   0.03658
     Eigenvalues ---    0.04300   0.04352   0.04506   0.04655   0.05122
     Eigenvalues ---    0.05133   0.05178   0.05298   0.05426   0.05572
     Eigenvalues ---    0.05609   0.05732   0.05810   0.05865   0.06313
     Eigenvalues ---    0.06789   0.06930   0.07234   0.07790   0.08125
     Eigenvalues ---    0.08912   0.09233   0.09626   0.10451   0.12038
     Eigenvalues ---    0.13126   0.15843   0.16000   0.16000   0.16000
     Eigenvalues ---    0.16000   0.16000   0.16005   0.16034   0.16335
     Eigenvalues ---    0.18359   0.19246   0.19599   0.21638   0.22960
     Eigenvalues ---    0.23625   0.24362   0.25003   0.25351   0.26189
     Eigenvalues ---    0.26783   0.27384   0.27910   0.28964   0.29359
     Eigenvalues ---    0.33489   0.33787   0.33798   0.33873   0.33887
     Eigenvalues ---    0.34014   0.34117   0.34120   0.34147   0.34160
     Eigenvalues ---    0.34191   0.34218   0.34311   0.34533   0.34654
     Eigenvalues ---    0.35855   0.38023   0.43366   0.46230   0.60045
     Eigenvalues ---    0.84965   0.89444
 RFO step:  Lambda=-1.11087868D-03 EMin= 2.29992270D-03
 Quartic linear search produced a step of -0.18103.
 Iteration  1 RMS(Cart)=  0.03716748 RMS(Int)=  0.00117335
 Iteration  2 RMS(Cart)=  0.00140772 RMS(Int)=  0.00003125
 Iteration  3 RMS(Cart)=  0.00000421 RMS(Int)=  0.00003112
 Iteration  4 RMS(Cart)=  0.00000000 RMS(Int)=  0.00003112
 Variable       Old X    -DE/DX   Delta X   Delta X   Delta X     New X
                                 (Linear)    (Quad)   (Total)
    R1        2.95870  -0.00019  -0.00245   0.00770   0.00525   2.96395
    R2        3.01509  -0.00108  -0.00232   0.00124  -0.00111   3.01398
    R3        2.89948   0.00026   0.00137  -0.00331  -0.00194   2.89754
    R4        2.57998  -0.00362   0.00131  -0.00756  -0.00626   2.57372
    R5        2.07141  -0.00021  -0.00022   0.00017  -0.00005   2.07136
    R6        2.05970  -0.00144  -0.00016  -0.00256  -0.00272   2.05698
    R7        2.91180  -0.00170  -0.00294   0.00392   0.00099   2.91279
    R8        2.90587   0.00112   0.00064  -0.00208  -0.00144   2.90443
    R9        2.06819   0.00009   0.00040  -0.00096  -0.00055   2.06764
   R10        2.93040  -0.00037  -0.00019   0.00115   0.00097   2.93137
   R11        2.94764  -0.00009  -0.00044   0.00140   0.00097   2.94861
   R12        2.06561   0.00029   0.00092  -0.00205  -0.00113   2.06448
   R13        2.05731   0.00028  -0.00048   0.00188   0.00140   2.05871
   R14        2.93564  -0.00003   0.00049  -0.00051  -0.00001   2.93563
   R15        2.06810   0.00031  -0.00017   0.00112   0.00095   2.06905
   R16        2.95509  -0.00062  -0.00018  -0.00082  -0.00101   2.95408
   R17        2.90244   0.00085  -0.00323   0.01148   0.00824   2.91068
   R18        2.88478  -0.00023   0.00014  -0.00103  -0.00089   2.88389
   R19        2.06425   0.00019   0.00039  -0.00072  -0.00033   2.06392
   R20        2.07015  -0.00010  -0.00020   0.00034   0.00014   2.07029
   R21        2.06994  -0.00012  -0.00018   0.00023   0.00006   2.07000
   R22        2.04690   0.00151  -0.00013   0.00363   0.00350   2.05040
   R23        2.06792   0.00033  -0.00008   0.00092   0.00084   2.06876
   R24        2.07419  -0.00045   0.00011  -0.00129  -0.00118   2.07301
   R25        2.05985   0.00115  -0.00008   0.00262   0.00255   2.06239
   R26        2.71558   0.00428  -0.00058   0.00918   0.00859   2.72417
   R27        2.64614   0.00176   0.00027   0.00205   0.00233   2.64847
   R28        2.27212   0.00481  -0.00113   0.00696   0.00583   2.27795
   R29        2.26121   0.00456  -0.00129   0.00720   0.00591   2.26711
   R30        2.06528   0.00024  -0.00013   0.00084   0.00071   2.06599
   R31        2.06664   0.00091   0.00054   0.00040   0.00094   2.06758
   R32        2.06556  -0.00009  -0.00046   0.00108   0.00062   2.06617
    A1        1.85030   0.00047  -0.00115  -0.00124  -0.00238   1.84792
    A2        1.94051  -0.00086  -0.00096  -0.00243  -0.00333   1.93718
    A3        1.92847  -0.00067   0.00261  -0.01359  -0.01096   1.91751
    A4        1.91087  -0.00038  -0.00333   0.00872   0.00539   1.91627
    A5        1.90365   0.00039   0.00050   0.00606   0.00651   1.91016
    A6        1.92814   0.00103   0.00207   0.00274   0.00473   1.93287
    A7        1.87553   0.00015  -0.00078   0.00430   0.00351   1.87904
    A8        1.92312  -0.00093  -0.00195   0.00032  -0.00160   1.92152
    A9        1.85940   0.00061  -0.00099   0.00986   0.00888   1.86828
   A10        1.93879  -0.00058   0.00120  -0.00666  -0.00549   1.93330
   A11        1.95425   0.00017   0.00379  -0.00602  -0.00224   1.95201
   A12        1.91082   0.00058  -0.00147  -0.00095  -0.00243   1.90839
   A13        1.93862  -0.00015  -0.00012  -0.00086  -0.00097   1.93765
   A14        1.91328  -0.00005  -0.00163   0.00340   0.00176   1.91504
   A15        1.93546   0.00013   0.00245  -0.00478  -0.00232   1.93314
   A16        2.06705   0.00009   0.00002   0.00093   0.00096   2.06802
   A17        2.04469   0.00023   0.00050   0.00059   0.00108   2.04578
   A18        1.52942  -0.00024  -0.00135   0.00095  -0.00041   1.52901
   A19        2.07589  -0.00026  -0.00051  -0.00059  -0.00111   2.07478
   A20        1.96871   0.00013  -0.00033   0.00124   0.00091   1.96962
   A21        1.50047   0.00009   0.00064  -0.00082  -0.00017   1.50030
   A22        1.87568   0.00001   0.00043  -0.00096  -0.00053   1.87514
   A23        2.07723  -0.00016  -0.00062  -0.00036  -0.00098   2.07625
   A24        1.94678   0.00023   0.00039   0.00186   0.00224   1.94902
   A25        1.90055  -0.00014  -0.00149   0.00297   0.00145   1.90200
   A26        1.89151   0.00002   0.00154  -0.00633  -0.00477   1.88674
   A27        2.00893   0.00009   0.00282  -0.00705  -0.00421   2.00472
   A28        2.07131  -0.00007  -0.00084   0.00319   0.00234   2.07365
   A29        1.52529  -0.00018  -0.00165   0.00221   0.00055   1.52584
   A30        2.04562   0.00023  -0.00103   0.00667   0.00565   2.05126
   A31        1.48891   0.00019   0.00092  -0.00079   0.00014   1.48906
   A32        1.95193  -0.00028  -0.00147   0.00104  -0.00043   1.95149
   A33        2.08148  -0.00013   0.00040  -0.00077  -0.00039   2.08109
   A34        1.92179  -0.00002  -0.00123   0.00273   0.00149   1.92329
   A35        2.13460  -0.00048  -0.00040  -0.00212  -0.00252   2.13208
   A36        1.86391   0.00058   0.00132   0.00014   0.00147   1.86538
   A37        1.99173   0.00030  -0.00021   0.00200   0.00179   1.99352
   A38        1.91674  -0.00013  -0.00090   0.00208   0.00118   1.91792
   A39        1.92012  -0.00042  -0.00089   0.00057  -0.00033   1.91980
   A40        1.87771  -0.00007   0.00061  -0.00194  -0.00133   1.87638
   A41        1.87722   0.00004   0.00047  -0.00131  -0.00085   1.87638
   A42        1.87629   0.00029   0.00106  -0.00172  -0.00066   1.87564
   A43        1.99671  -0.00090   0.00017  -0.00472  -0.00455   1.99216
   A44        1.92084  -0.00005   0.00079  -0.00268  -0.00189   1.91895
   A45        1.89933   0.00039  -0.00017   0.00235   0.00218   1.90151
   A46        1.86585   0.00045  -0.00010   0.00196   0.00186   1.86771
   A47        1.89661   0.00024  -0.00079   0.00381   0.00302   1.89963
   A48        1.88108  -0.00010   0.00008  -0.00051  -0.00042   1.88066
   A49        2.03564  -0.00070  -0.00022  -0.00173  -0.00196   2.03368
   A50        1.79250   0.00008  -0.00319  -0.00219  -0.00535   1.78715
   A51        1.96973  -0.00037   0.00192   0.00508   0.00706   1.97680
   A52        1.87860  -0.00067  -0.00466  -0.00165  -0.00631   1.87230
   A53        2.03378   0.00217   0.00532   0.00498   0.01030   2.04408
   A54        1.69829  -0.00093  -0.00216  -0.00764  -0.00981   1.68847
   A55        2.09205   0.00909   0.00477   0.01242   0.01719   2.10925
   A56        2.05633   0.00804   0.00264   0.01657   0.01898   2.07531
   A57        1.96258  -0.00410  -0.00081  -0.00886  -0.00990   1.95268
   A58        2.26195  -0.00379  -0.00160  -0.00539  -0.00722   2.25473
   A59        1.91560   0.00030  -0.00059   0.00270   0.00211   1.91771
   A60        1.95155   0.00088   0.00150  -0.00008   0.00142   1.95297
   A61        1.90224   0.00022  -0.00103   0.00367   0.00264   1.90488
   A62        1.90412  -0.00061  -0.00028  -0.00166  -0.00194   1.90218
   A63        1.89419  -0.00031   0.00070  -0.00384  -0.00314   1.89105
   A64        1.89519  -0.00052  -0.00031  -0.00096  -0.00127   1.89392
    D1        0.63202  -0.00023  -0.00380  -0.00588  -0.00969   0.62234
    D2        2.90796  -0.00041  -0.00484  -0.00427  -0.00911   2.89885
    D3       -1.04622   0.00001  -0.00219  -0.00720  -0.00940  -1.05563
    D4       -1.44331   0.00040   0.00136  -0.01430  -0.01293  -1.45624
    D5        0.83263   0.00022   0.00031  -0.01269  -0.01236   0.82027
    D6       -3.12156   0.00065   0.00296  -0.01561  -0.01265  -3.13421
    D7        2.69230   0.00016  -0.00250  -0.00652  -0.00902   2.68328
    D8       -1.31495  -0.00002  -0.00354  -0.00490  -0.00845  -1.32339
    D9        1.01405   0.00040  -0.00089  -0.00783  -0.00874   1.00532
   D10        0.47582  -0.00036   0.00674   0.01073   0.01747   0.49329
   D11       -1.57351   0.00078   0.01466   0.01515   0.02981  -1.54370
   D12        2.90016   0.00192   0.01804   0.02319   0.04124   2.94140
   D13        2.57060  -0.00131   0.00325   0.01180   0.01502   2.58562
   D14        0.52127  -0.00017   0.01116   0.01621   0.02736   0.54863
   D15       -1.28825   0.00097   0.01455   0.02425   0.03880  -1.24945
   D16       -1.60089  -0.00004   0.00405   0.02429   0.02834  -1.57255
   D17        2.63296   0.00110   0.01196   0.02870   0.04068   2.67364
   D18        0.82345   0.00224   0.01535   0.03674   0.05212   0.87556
   D19        3.05197   0.00011   0.00129  -0.05117  -0.04990   3.00208
   D20        0.93639   0.00009   0.00105  -0.05087  -0.04983   0.88657
   D21       -1.15897   0.00004   0.00118  -0.05205  -0.05089  -1.20986
   D22        1.01334   0.00027   0.00522  -0.05355  -0.04830   0.96503
   D23       -1.10224   0.00025   0.00498  -0.05325  -0.04823  -1.15048
   D24        3.08558   0.00020   0.00511  -0.05444  -0.04929   3.03628
   D25       -1.08345  -0.00062   0.00544  -0.06832  -0.06290  -1.14635
   D26        3.08415  -0.00064   0.00521  -0.06802  -0.06283   3.02132
   D27        0.98879  -0.00069   0.00534  -0.06921  -0.06389   0.92490
   D28       -0.78903   0.00053   0.00190   0.01304   0.01493  -0.77410
   D29        1.52833   0.00048   0.00045   0.01649   0.01693   1.54526
   D30       -3.09484   0.00024  -0.00083   0.01711   0.01628  -3.07856
   D31        1.28741  -0.00024   0.00043   0.01438   0.01481   1.30221
   D32       -2.67841  -0.00029  -0.00102   0.01783   0.01680  -2.66161
   D33       -1.01840  -0.00054  -0.00231   0.01845   0.01615  -1.00225
   D34       -2.82853  -0.00001   0.00505   0.00144   0.00652  -2.82200
   D35       -0.51116  -0.00006   0.00360   0.00490   0.00852  -0.50264
   D36        1.14885  -0.00031   0.00232   0.00552   0.00787   1.15672
   D37       -2.62048   0.00069  -0.00350  -0.01553  -0.01901  -2.63949
   D38       -0.61893  -0.00009  -0.01075  -0.02044  -0.03120  -0.65013
   D39        1.26475  -0.00057  -0.01381  -0.02834  -0.04213   1.22262
   D40        1.61699   0.00004  -0.00400  -0.02344  -0.02743   1.58955
   D41       -2.66465  -0.00074  -0.01126  -0.02835  -0.03963  -2.70427
   D42       -0.78097  -0.00122  -0.01432  -0.03625  -0.05055  -0.83152
   D43       -0.54119   0.00025  -0.00713  -0.01003  -0.01715  -0.55834
   D44        1.46036  -0.00053  -0.01439  -0.01495  -0.02934   1.43102
   D45       -2.93915  -0.00101  -0.01745  -0.02285  -0.04027  -2.97941
   D46       -0.65170   0.00016   0.00108  -0.00169  -0.00061  -0.65231
   D47       -2.87163   0.00026   0.00126  -0.00096   0.00031  -2.87133
   D48        1.46209  -0.00004   0.00060  -0.00275  -0.00215   1.45994
   D49        1.59701  -0.00002  -0.00067   0.00124   0.00057   1.59758
   D50       -0.62292   0.00008  -0.00048   0.00197   0.00149  -0.62143
   D51       -2.57238  -0.00022  -0.00114   0.00018  -0.00096  -2.57335
   D52       -2.59526   0.00012  -0.00089   0.00274   0.00185  -2.59341
   D53        1.46800   0.00022  -0.00070   0.00347   0.00277   1.47076
   D54       -0.48147  -0.00008  -0.00137   0.00168   0.00031  -0.48115
   D55       -1.44345   0.00031   0.00353  -0.00518  -0.00166  -1.44511
   D56        2.92333   0.00028   0.00458  -0.00787  -0.00330   2.92003
   D57        0.73221  -0.00018   0.00375  -0.00840  -0.00466   0.72755
   D58        2.58951   0.00020   0.00084   0.00016   0.00101   2.59052
   D59        0.67311   0.00016   0.00189  -0.00253  -0.00063   0.67247
   D60       -1.51802  -0.00030   0.00106  -0.00306  -0.00199  -1.52001
   D61        0.47849   0.00018   0.00146  -0.00161  -0.00015   0.47834
   D62       -1.43792   0.00014   0.00251  -0.00430  -0.00179  -1.43971
   D63        2.65414  -0.00031   0.00168  -0.00483  -0.00315   2.65099
   D64       -1.53869   0.00016  -0.00093   0.00505   0.00413  -1.53456
   D65        2.57086   0.00032  -0.00107   0.00865   0.00759   2.57845
   D66        0.48024   0.00017   0.00133  -0.00131   0.00002   0.48026
   D67        0.57386  -0.00013  -0.00130   0.00378   0.00248   0.57634
   D68       -1.59977   0.00003  -0.00144   0.00737   0.00593  -1.59383
   D69        2.59280  -0.00012   0.00095  -0.00259  -0.00164   2.59116
   D70        2.77326  -0.00004  -0.00086   0.00387   0.00301   2.77627
   D71        0.59963   0.00012  -0.00100   0.00747   0.00647   0.60610
   D72       -1.49099  -0.00003   0.00139  -0.00249  -0.00110  -1.49209
   D73        1.43647  -0.00035  -0.00349   0.00486   0.00137   1.43784
   D74       -2.89971  -0.00058  -0.00479   0.00584   0.00105  -2.89866
   D75       -0.69097  -0.00018  -0.00449   0.00699   0.00249  -0.68847
   D76       -0.47765  -0.00012  -0.00135   0.00134   0.00000  -0.47766
   D77        1.46936  -0.00035  -0.00265   0.00232  -0.00033   1.46903
   D78       -2.60509   0.00006  -0.00235   0.00347   0.00112  -2.60397
   D79       -2.59146   0.00000   0.00081  -0.00531  -0.00451  -2.59597
   D80       -0.64445  -0.00023  -0.00050  -0.00434  -0.00484  -0.64928
   D81        1.56429   0.00018  -0.00019  -0.00319  -0.00339   1.56091
   D82        0.84587   0.00000   0.00042  -0.01090  -0.01048   0.83539
   D83       -1.26387  -0.00002   0.00044  -0.01131  -0.01086  -1.27473
   D84        2.95747  -0.00005   0.00022  -0.01080  -0.01058   2.94689
   D85       -0.77784  -0.00010   0.00044  -0.01155  -0.01111  -0.78895
   D86       -2.88758  -0.00012   0.00046  -0.01195  -0.01149  -2.89907
   D87        1.33376  -0.00015   0.00024  -0.01145  -0.01120   1.32255
   D88       -3.13102   0.00008   0.00088  -0.01101  -0.01014  -3.14116
   D89        1.04243   0.00006   0.00090  -0.01141  -0.01052   1.03191
   D90       -1.01942   0.00004   0.00068  -0.01091  -0.01024  -1.02965
   D91       -0.89266   0.00003  -0.00033  -0.00517  -0.00551  -0.89817
   D92       -2.99350   0.00009  -0.00091  -0.00248  -0.00340  -2.99690
   D93        1.23202   0.00002  -0.00137  -0.00171  -0.00309   1.22894
   D94        0.92391  -0.00017   0.00097  -0.00845  -0.00747   0.91644
   D95       -1.17692  -0.00011   0.00039  -0.00576  -0.00537  -1.18229
   D96        3.04860  -0.00018  -0.00007  -0.00499  -0.00505   3.04355
   D97       -3.12516  -0.00002   0.00016  -0.00613  -0.00597  -3.13112
   D98        1.05720   0.00004  -0.00041  -0.00345  -0.00386   1.05334
   D99       -1.00047  -0.00004  -0.00087  -0.00268  -0.00355  -1.00401
   D100      -1.26808  -0.00044  -0.00053  -0.02093  -0.02146  -1.28954
   D101       1.15707   0.00058   0.00853  -0.01142  -0.00288   1.15419
   D102      -3.13793   0.00001   0.00358  -0.01616  -0.01258   3.13268
   D103      -0.37038   0.00140  -0.01977   0.13587   0.11612  -0.25426
   D104       2.83752  -0.00038  -0.02367   0.10331   0.07961   2.91713
   D105      -3.06203  -0.00226  -0.00474  -0.03916  -0.04388  -3.10591
         Item               Value     Threshold  Converged?
 Maximum Force            0.009089     0.000450     NO 
 RMS     Force            0.001256     0.000300     NO 
 Maximum Displacement     0.265021     0.001800     NO 
 RMS     Displacement     0.037636     0.001200     NO 
 Predicted change in Energy=-7.115951D-04
 GradGradGradGradGradGradGradGradGradGradGradGradGradGradGradGradGradGrad

                          Input orientation:                          
 ---------------------------------------------------------------------
 Center     Atomic      Atomic             Coordinates (Angstroms)
 Number     Number       Type             X           Y           Z
 ---------------------------------------------------------------------
      1          6           0       -0.513519    0.196183   -1.223912
      2          6           0       -1.040914   -0.434268    1.309787
      3          1           0       -1.707450   -1.157470    1.793709
      4          1           0       -1.056255    0.477803    1.903704
      5          6           0        0.387796   -1.006245    1.223287
      6          1           0        0.679031   -1.478935    2.166103
      7          6           0        0.549349   -1.814784   -0.090648
      8          1           0       -0.291755   -2.412886   -0.448866
      9          1           0        1.428765   -2.457782   -0.086306
     10          6           0        0.841950   -0.447237   -0.767011
     11          1           0        1.536177   -0.414811   -1.613053
     12          6           0        1.369171    0.045916    0.619542
     13          6           0        2.840345   -0.369709    0.807479
     14          1           0        3.053446   -1.403212    0.525852
     15          1           0        3.131090   -0.247339    1.856634
     16          1           0        3.491484    0.276054    0.208399
     17          6           0        1.261114    1.503677    1.057950
     18          1           0        0.260635    1.916767    0.982579
     19          1           0        1.913213    2.128947    0.439674
     20          1           0        1.602446    1.589418    2.096955
     21          6           0       -1.582918   -0.201618   -0.109489
     22          1           0       -1.956617   -1.159736   -0.474794
     23          8           0       -2.824702    0.520848   -0.228406
     24          7           0       -2.909023    1.870550    0.139590
     25          8           0       -2.021248    2.351533    0.798066
     26          8           0       -3.925034    2.377080   -0.248273
     27          6           0       -0.952384   -0.356107   -2.585315
     28          1           0       -1.961251   -0.006649   -2.820506
     29          1           0       -0.940995   -1.449991   -2.604785
     30          1           0       -0.271798    0.011978   -3.357830
     31          8           0       -0.389947    1.551726   -1.270314
 ---------------------------------------------------------------------
                    Distance matrix (angstroms):
                    1          2          3          4          5
     1  C    0.000000
     2  C    2.663690   0.000000
     3  H    3.516232   1.096117   0.000000
     4  H    3.186825   1.088506   1.763596   0.000000
     5  C    2.871757   1.541381   2.176766   2.179599   0.000000
     6  H    3.964896   2.186966   2.436660   2.628478   1.094146
     7  C    2.541253   2.529028   3.012641   3.436766   1.551212
     8  H    2.730772   2.751187   2.934179   3.804620   2.288346
     9  H    3.479964   3.484682   3.880866   4.330489   2.214862
    10  C    1.568453   2.803290   3.682548   3.404644   2.116608
    11  H    2.173936   3.896764   4.762215   4.459265   3.116632
    12  C    2.639210   2.552553   3.506053   2.778182   1.560336
    13  C    3.961715   3.914161   4.719710   4.135635   2.567697
    14  H    4.282870   4.279859   4.932949   4.725076   2.783826
    15  H    4.792666   4.211841   4.923796   4.249930   2.915943
    16  H    4.254168   4.718077   5.621132   4.857643   3.508157
    17  C    3.172658   3.019666   4.054062   2.671688   2.662654
    18  H    2.903158   2.707113   3.739281   2.157149   2.935662
    19  H    3.520244   4.006749   5.073771   3.699649   3.573566
    20  H    4.176909   3.420861   4.311933   2.888204   2.996020
    21  C    1.594929   1.536957   2.133383   2.189049   2.511460
    22  H    2.117127   2.132966   2.282147   3.024804   2.898847
    23  O    2.537323   2.541688   2.855512   2.770406   3.841818
    24  N    3.225071   3.189260   3.653600   2.912832   4.507701
    25  O    3.317707   2.997266   3.660994   2.380024   4.154393
    26  O    4.164927   4.318492   4.645472   4.058097   5.675639
    27  C    1.533312   3.896892   4.515325   4.567000   4.089525
    28  H    2.164759   4.253139   4.762329   4.834446   4.782204
    29  H    2.190762   4.045436   4.474346   4.904707   4.076363
    30  H    2.155450   4.751560   5.474217   5.340047   4.739037
    31  O    1.361955   3.320369   4.296952   3.416382   3.655974
                    6          7          8          9         10
     6  H    0.000000
     7  C    2.285287   0.000000
     8  H    2.941556   1.092475   0.000000
     9  H    2.567799   1.089421   1.758879   0.000000
    10  C    3.113535   1.553469   2.291349   2.202272   0.000000
    11  H    4.018591   2.291609   2.947706   2.552690   1.094893
    12  C    2.278884   2.153761   3.153709   2.601976   1.563231
    13  C    2.783436   2.853689   3.945001   2.674222   2.545312
    14  H    2.886867   2.611507   3.627656   2.031365   2.734245
    15  H    2.761375   3.593630   4.660557   3.399851   3.487640
    16  H    3.849998   3.621767   4.687782   3.437371   2.914551
    17  C    3.234624   3.583025   4.474524   4.126813   2.704117
    18  H    3.620300   3.893539   4.593481   4.652282   2.997917
    19  H    4.185758   4.206469   5.126367   4.642136   3.039806
    20  H    3.205038   4.181293   5.107606   4.601807   3.595639
    21  C    3.453443   2.673802   2.583018   3.763117   2.524410
    22  H    3.744712   2.618496   2.083943   3.646458   2.902589
    23  O    4.691369   4.105895   3.882166   5.194652   3.830355
    24  N    5.310361   5.059153   5.054127   6.132039   4.501540
    25  O    4.882163   4.975538   5.219739   5.984499   4.298893
    26  O    6.472671   6.133243   6.015374   7.215628   5.565069
    27  C    5.147643   3.256733   3.038287   4.041282   2.556202
    28  H    5.831379   4.126086   3.768537   4.997611   3.502698
    29  H    5.038521   2.945350   2.448809   3.601964   2.749877
    30  H    5.800063   3.832208   3.787141   4.437849   2.857211
    31  O    4.704953   3.688805   4.050009   4.559139   2.401404
                   11         12         13         14         15
    11  H    0.000000
    12  C    2.285747   0.000000
    13  C    2.749884   1.540265   0.000000
    14  H    2.802491   2.223855   1.092179   0.000000
    15  H    3.822371   2.172729   1.095551   1.764385   0.000000
    16  H    2.760110   2.173986   1.095395   1.764253   1.766494
    17  C    3.300077   1.526088   2.462982   3.456239   2.683423
    18  H    3.714911   2.204707   3.451599   4.362414   3.699572
    19  H    3.290372   2.160405   2.690378   3.712642   3.022869
    20  H    4.217284   2.149317   2.652041   3.678261   2.401704
    21  C    3.469136   3.050834   4.520435   4.831496   5.107797
    22  H    3.748354   3.702977   5.027844   5.114812   5.670342
    23  O    4.670115   4.305015   5.827427   6.230854   6.356804
    24  N    5.296643   4.675745   6.206454   6.813058   6.626964
    25  O    5.110913   4.103984   5.571385   6.318602   5.866966
    26  O    6.283479   5.849448   7.377656   7.974275   7.817102
    27  C    2.672392   3.977732   5.088815   5.179041   6.034691
    28  H    3.722438   4.788362   6.029047   6.188351   6.918490
    29  H    2.862082   4.239209   5.206639   5.075296   6.158937
    30  H    2.548562   4.302723   5.213532   5.304997   6.231976
    31  O    2.773931   2.988899   4.294639   4.880044   5.041046
                   16         17         18         19         20
    16  H    0.000000
    17  C    2.683905   0.000000
    18  H    3.705358   1.085026   0.000000
    19  H    2.444921   1.094743   1.752364   0.000000
    20  H    2.976581   1.096991   1.774668   1.770381   0.000000
    21  C    5.106738   3.515602   3.013114   4.237457   4.268811
    22  H    5.675390   4.449367   4.062637   5.160162   5.180605
    23  O    6.336003   4.394833   3.596440   5.047787   5.113588
    24  N    6.596487   4.285793   3.280168   4.838468   4.925816
    25  O    5.919927   3.400044   2.330248   3.957015   3.924167
    26  O    7.721891   5.418965   4.387108   5.883874   6.055868
    27  C    5.287006   4.650995   4.400823   4.851566   5.677665
    28  H    6.243918   5.263757   4.806221   5.495545   6.279234
    29  H    5.526311   5.195100   5.064401   5.497638   6.149265
    30  H    5.191341   4.906536   4.769786   4.865888   5.979614
    31  O    4.345048   2.854667   2.373192   2.926053   3.912742
                   21         22         23         24         25
    21  C    0.000000
    22  H    1.091370   0.000000
    23  O    1.441571   1.907522   0.000000
    24  N    2.472747   3.235302   1.401509   0.000000
    25  O    2.744881   3.735421   2.247353   1.205438   0.000000
    26  O    3.486324   4.054016   2.157944   1.199704   2.172529
    27  C    2.559522   2.471559   3.135227   4.026356   4.463301
    28  H    2.744223   2.613809   2.782586   3.631021   4.319570
    29  H    2.863041   2.377519   3.616592   4.736109   5.215164
    30  H    3.509469   3.538845   4.070573   4.758276   5.079918
    31  O    2.417625   3.230996   2.841886   2.904345   2.753004
                   26         27         28         29         30
    26  O    0.000000
    27  C    4.665696   0.000000
    28  H    4.019327   1.093274   0.000000
    29  H    5.394823   1.094117   1.780645   0.000000
    30  H    5.348755   1.093372   1.772940   1.775459   0.000000
    31  O    3.771288   2.384406   2.701966   3.330882   2.596634
                   31
    31  O    0.000000
 Stoichiometry    C10H16NO4(2)
 Framework group  C1[X(C10H16NO4)]
 Deg. of freedom    87
 Full point group                 C1      NOp   1
 Largest Abelian subgroup         C1      NOp   1
 Largest concise Abelian subgroup C1      NOp   1
                         Standard orientation:                         
 ---------------------------------------------------------------------
 Center     Atomic      Atomic             Coordinates (Angstroms)
 Number     Number       Type             X           Y           Z
 ---------------------------------------------------------------------
      1          6           0        0.022421    1.059143   -0.564752
      2          6           0       -0.112774   -0.561301    1.545017
      3          1           0        0.107162   -0.444774    2.612501
      4          1           0        0.215033   -1.555548    1.246918
      5          6           0       -1.623242   -0.385397    1.293227
      6          1           0       -2.211307   -0.928093    2.039427
      7          6           0       -1.941912    1.112566    1.046617
      8          1           0       -1.400994    1.868472    1.620653
      9          1           0       -3.004483    1.338246    1.129387
     10          6           0       -1.525193    0.845479   -0.425890
     11          1           0       -2.019338    1.408354   -1.224504
     12          6           0       -1.966877   -0.638095   -0.207675
     13          6           0       -3.484221   -0.779572   -0.431433
     14          1           0       -4.082136   -0.000292    0.046141
     15          1           0       -3.829771   -1.744219   -0.043769
     16          1           0       -3.708527   -0.756613   -1.503370
     17          6           0       -1.300860   -1.799925   -0.939464
     18          1           0       -0.219766   -1.819862   -0.849359
     19          1           0       -1.532307   -1.749972   -2.008294
     20          1           0       -1.706004   -2.743353   -0.553210
     21          6           0        0.658834    0.541584    0.803060
     22          1           0        0.628380    1.435367    1.428611
     23          8           0        2.094308    0.419092    0.752680
     24          7           0        2.701922   -0.628235    0.046891
     25          8           0        2.029252   -1.568829   -0.293519
     26          8           0        3.878390   -0.444925   -0.100108
     27          6           0        0.356434    2.542250   -0.764437
     28          1           0        1.438745    2.689191   -0.716903
     29          1           0       -0.121996    3.173477   -0.009620
     30          1           0        0.009231    2.858151   -1.751918
     31          8           0        0.501670    0.313252   -1.598622
 ---------------------------------------------------------------------
 Rotational constants (GHZ):           1.0951076           0.4780419           0.4350980
 Standard basis: 6-31++G(d,p) (6D, 7F)
 There are   381 symmetry adapted cartesian basis functions of A   symmetry.
 There are   381 symmetry adapted basis functions of A   symmetry.
   381 basis functions,   608 primitive gaussians,   381 cartesian basis functions
    58 alpha electrons       57 beta electrons
       nuclear repulsion energy      1149.7535295797 Hartrees.
 NAtoms=   31 NActive=   31 NUniq=   31 SFac= 1.00D+00 NAtFMM=   60 NAOKFM=F Big=F
 Integral buffers will be    131072 words long.
 Raffenetti 2 integral format.
 Two-electron integral symmetry is turned on.
 Nuclear repulsion after empirical dispersion term =     1149.7249647778 Hartrees.
 One-electron integrals computed using PRISM.
 NBasis=   381 RedAO= T EigKep=  1.68D-06  NBF=   381
 NBsUse=   381 1.00D-06 EigRej= -1.00D+00 NBFU=   381
 Initial guess from the checkpoint file:  "no3down-down-wb97-opt.chk"
 B after Tr=     0.000000    0.000000    0.000000
         Rot=    0.999996   -0.000097   -0.002732   -0.000473 Ang=  -0.32 deg.
 Initial guess <Sx>= 0.0000 <Sy>= 0.0000 <Sz>= 0.5000 <S**2>= 0.7548 S= 0.5024
 ExpMin= 3.60D-02 ExpMax= 5.48D+03 ExpMxC= 8.25D+02 IAcc=3 IRadAn=         7 AccDes= 0.00D+00
 Harris functional with IExCor= 4639 and IRadAn=       7 diagonalized for initial guess.
 HarFok:  IExCor= 4639 AccDes= 0.00D+00 IRadAn=         7 IDoV= 1 UseB2=F ITyADJ=14
 ICtDFT=  3500011 ScaDFX=  1.000000  1.000000  1.000000  1.000000
 FoFCou: FMM=F IPFlag=           0 FMFlag=      100000 FMFlg1=           0
         NFxFlg=           0 DoJE=T BraDBF=F KetDBF=T FulRan=T
         wScrn=  0.000000 ICntrl=       500 IOpCl=  0 I1Cent=   200000004 NGrid=           0
         NMat0=    1 NMatS0=      1 NMatT0=    0 NMatD0=    1 NMtDS0=    0 NMtDT0=    0
 Petite list used in FoFCou.
 Requested convergence on RMS density matrix=1.00D-08 within 128 cycles.
 Requested convergence on MAX density matrix=1.00D-06.
 Requested convergence on             energy=1.00D-06.
 No special actions if energy rises.
 Restarting incremental Fock formation.
 SCF Done:  E(UwB97XD) =  -745.928210111     A.U. after   27 cycles
            NFock= 27  Conv=0.95D-08     -V/T= 2.0089
 <Sx>= 0.0000 <Sy>= 0.0000 <Sz>= 0.5000 <S**2>= 0.7548 S= 0.5024
 <L.S>=  0.00000000000    
 Annihilation of the first spin contaminant:
 S**2 before annihilation     0.7548,   after     0.7500
 Calling FoFJK, ICntrl=      2127 FMM=F ISym2X=0 I1Cent= 0 IOpClX= 1 NMat=1 NMatS=1 NMatT=0.
 ***** Axes restored to original set *****
 -------------------------------------------------------------------
 Center     Atomic                   Forces (Hartrees/Bohr)
 Number     Number              X              Y              Z
 -------------------------------------------------------------------
      1        6          -0.003176044    0.003702330    0.001559116
      2        6          -0.000324667   -0.000444440   -0.001369823
      3        1           0.000293294    0.000518117    0.000228288
      4        1           0.000482455    0.000475454    0.000568630
      5        6          -0.001358585    0.000999812    0.000084129
      6        1          -0.000196536   -0.000242697    0.000171392
      7        6           0.001369337    0.000603268    0.000236310
      8        1          -0.000525100   -0.000250987   -0.000219556
      9        1          -0.000215546    0.000061641    0.000153570
     10        6           0.000184068    0.000810803   -0.000350338
     11        1          -0.000004782   -0.000234807    0.000085333
     12        6           0.001603009   -0.000937602    0.000190704
     13        6          -0.000678451   -0.000047440   -0.000009868
     14        1          -0.000156012   -0.000342085   -0.000118527
     15        1          -0.000454258    0.000009356   -0.000072792
     16        1          -0.000428377    0.000046161   -0.000175782
     17        6           0.000345741   -0.000034947    0.000338844
     18        1          -0.000697830    0.000208902    0.000014403
     19        1          -0.000088719    0.000114886    0.000043298
     20        1          -0.000065015    0.000024502   -0.000057146
     21        6           0.002333796    0.000518004   -0.001516682
     22        1           0.000530098   -0.000838058    0.000198899
     23        8          -0.000611211    0.001565376   -0.001157862
     24        7           0.002324455   -0.002743500    0.001017107
     25        8          -0.000038253   -0.000607838   -0.000060848
     26        8          -0.000913029    0.000347911   -0.000022660
     27        6          -0.000154374   -0.000647603    0.000557969
     28        1          -0.000184327   -0.000265587   -0.000356331
     29        1          -0.000360735   -0.000692557   -0.000340578
     30        1          -0.000060554   -0.000111128    0.000487260
     31        8           0.001226149   -0.001565244   -0.000106460
 -------------------------------------------------------------------
 Cartesian Forces:  Max     0.003702330 RMS     0.000903760

 GradGradGradGradGradGradGradGradGradGradGradGradGradGradGradGradGradGrad
 Berny optimization.
 Using GEDIIS/GDIIS optimizer.
 FormGI is forming the generalized inverse of G from B-inverse, IUseBI=4.
 Internal  Forces:  Max     0.005346801 RMS     0.000634443
 Search for a local minimum.
 Step number   5 out of a maximum of  186
 All quantities printed in internal units (Hartrees-Bohrs-Radians)
 Mixed Optimization -- En-DIIS/RFO-DIIS
 Update second derivatives using D2CorX and points    3    4    5
 DE= -6.18D-04 DEPred=-7.12D-04 R= 8.69D-01
 TightC=F SS=  1.41D+00  RLast= 2.77D-01 DXNew= 1.4270D+00 8.3031D-01
 Trust test= 8.69D-01 RLast= 2.77D-01 DXMaxT set to 8.49D-01
 ITU=  1  1  0  1  0
 Use linear search instead of GDIIS.
     Eigenvalues ---    0.00228   0.00234   0.00354   0.00392   0.00666
     Eigenvalues ---    0.00932   0.01454   0.01646   0.02231   0.02595
     Eigenvalues ---    0.02752   0.02850   0.03138   0.03584   0.03678
     Eigenvalues ---    0.04298   0.04450   0.04617   0.04730   0.05108
     Eigenvalues ---    0.05191   0.05214   0.05331   0.05407   0.05600
     Eigenvalues ---    0.05705   0.05725   0.05793   0.06070   0.06130
     Eigenvalues ---    0.06692   0.06996   0.07195   0.07704   0.08140
     Eigenvalues ---    0.08892   0.09203   0.09874   0.10462   0.12032
     Eigenvalues ---    0.12924   0.15778   0.15931   0.16000   0.16000
     Eigenvalues ---    0.16000   0.16000   0.16004   0.16201   0.16306
     Eigenvalues ---    0.18495   0.19318   0.19625   0.22048   0.22980
     Eigenvalues ---    0.23566   0.24531   0.24992   0.25479   0.25587
     Eigenvalues ---    0.26659   0.27855   0.28028   0.28814   0.29387
     Eigenvalues ---    0.33411   0.33789   0.33836   0.33885   0.33898
     Eigenvalues ---    0.34075   0.34114   0.34124   0.34152   0.34162
     Eigenvalues ---    0.34203   0.34236   0.34428   0.34558   0.34669
     Eigenvalues ---    0.35433   0.38688   0.43466   0.54362   0.59163
     Eigenvalues ---    0.83936   0.89896
 RFO step:  Lambda=-6.49748008D-04 EMin= 2.28296361D-03
 Quartic linear search produced a step of -0.06237.
 Iteration  1 RMS(Cart)=  0.02609013 RMS(Int)=  0.00048869
 Iteration  2 RMS(Cart)=  0.00098870 RMS(Int)=  0.00001811
 Iteration  3 RMS(Cart)=  0.00000135 RMS(Int)=  0.00001808
 Iteration  4 RMS(Cart)=  0.00000000 RMS(Int)=  0.00001808
 Variable       Old X    -DE/DX   Delta X   Delta X   Delta X     New X
                                 (Linear)    (Quad)   (Total)
    R1        2.96395   0.00000  -0.00033   0.00427   0.00396   2.96790
    R2        3.01398  -0.00267   0.00007  -0.01145  -0.01135   3.00263
    R3        2.89754   0.00053   0.00012   0.00099   0.00111   2.89865
    R4        2.57372  -0.00144   0.00039  -0.00640  -0.00601   2.56771
    R5        2.07136  -0.00042   0.00000  -0.00119  -0.00119   2.07017
    R6        2.05698   0.00070   0.00017   0.00012   0.00029   2.05727
    R7        2.91279  -0.00166  -0.00006  -0.00671  -0.00679   2.90600
    R8        2.90443  -0.00065   0.00009  -0.00484  -0.00475   2.89967
    R9        2.06764   0.00020   0.00003   0.00026   0.00029   2.06793
   R10        2.93137  -0.00035  -0.00006   0.00036   0.00028   2.93165
   R11        2.94861  -0.00040  -0.00006  -0.00227  -0.00233   2.94627
   R12        2.06448   0.00061   0.00007   0.00097   0.00104   2.06552
   R13        2.05871  -0.00021  -0.00009   0.00024   0.00016   2.05887
   R14        2.93563  -0.00036   0.00000  -0.00002  -0.00003   2.93560
   R15        2.06905  -0.00008  -0.00006   0.00044   0.00038   2.06943
   R16        2.95408  -0.00002   0.00006   0.00028   0.00037   2.95444
   R17        2.91068  -0.00160  -0.00051  -0.00002  -0.00053   2.91015
   R18        2.88389   0.00043   0.00006   0.00080   0.00086   2.88475
   R19        2.06392   0.00032   0.00002   0.00061   0.00063   2.06455
   R20        2.07029  -0.00019  -0.00001  -0.00045  -0.00046   2.06983
   R21        2.07000  -0.00013   0.00000  -0.00034  -0.00035   2.06965
   R22        2.05040   0.00072  -0.00022   0.00482   0.00460   2.05501
   R23        2.06876  -0.00001  -0.00005   0.00055   0.00050   2.06927
   R24        2.07301  -0.00007   0.00007  -0.00103  -0.00095   2.07206
   R25        2.06239   0.00049  -0.00016   0.00308   0.00292   2.06531
   R26        2.72417  -0.00136  -0.00054   0.00184   0.00131   2.72548
   R27        2.64847  -0.00273  -0.00015  -0.00411  -0.00425   2.64421
   R28        2.27795  -0.00030  -0.00036   0.00383   0.00346   2.28141
   R29        2.26711   0.00093  -0.00037   0.00520   0.00483   2.27194
   R30        2.06599   0.00016  -0.00004   0.00089   0.00084   2.06683
   R31        2.06758   0.00070  -0.00006   0.00264   0.00258   2.07016
   R32        2.06617  -0.00042  -0.00004  -0.00075  -0.00079   2.06538
    A1        1.84792  -0.00040   0.00015  -0.00483  -0.00473   1.84319
    A2        1.93718   0.00035   0.00021  -0.00692  -0.00675   1.93043
    A3        1.91751  -0.00064   0.00068  -0.01087  -0.01013   1.90738
    A4        1.91627  -0.00069  -0.00034  -0.00516  -0.00555   1.91071
    A5        1.91016   0.00084  -0.00041   0.01570   0.01527   1.92542
    A6        1.93287   0.00050  -0.00030   0.01163   0.01129   1.94416
    A7        1.87904  -0.00012  -0.00022   0.00111   0.00086   1.87990
    A8        1.92152  -0.00012   0.00010   0.00102   0.00112   1.92264
    A9        1.86828   0.00036  -0.00055   0.01028   0.00977   1.87805
   A10        1.93330  -0.00010   0.00034  -0.00922  -0.00885   1.92445
   A11        1.95201   0.00021   0.00014   0.00059   0.00068   1.95268
   A12        1.90839  -0.00021   0.00015  -0.00299  -0.00292   1.90547
   A13        1.93765   0.00002   0.00006  -0.00078  -0.00071   1.93693
   A14        1.91504  -0.00003  -0.00011   0.00484   0.00470   1.91974
   A15        1.93314  -0.00001   0.00014  -0.00694  -0.00681   1.92633
   A16        2.06802  -0.00006  -0.00006   0.00085   0.00078   2.06879
   A17        2.04578   0.00017  -0.00007   0.00352   0.00346   2.04923
   A18        1.52901  -0.00012   0.00003  -0.00184  -0.00180   1.52721
   A19        2.07478  -0.00019   0.00007  -0.00138  -0.00131   2.07347
   A20        1.96962   0.00003  -0.00006  -0.00015  -0.00021   1.96941
   A21        1.50030   0.00018   0.00001   0.00073   0.00073   1.50103
   A22        1.87514   0.00005   0.00003  -0.00045  -0.00042   1.87473
   A23        2.07625  -0.00020   0.00006  -0.00192  -0.00187   2.07438
   A24        1.94902   0.00014  -0.00014   0.00366   0.00353   1.95255
   A25        1.90200  -0.00006  -0.00009  -0.00066  -0.00077   1.90124
   A26        1.88674   0.00021   0.00030  -0.00189  -0.00159   1.88515
   A27        2.00472  -0.00017   0.00026   0.00123   0.00148   2.00620
   A28        2.07365  -0.00012  -0.00015  -0.00087  -0.00102   2.07263
   A29        1.52584  -0.00024  -0.00003  -0.00255  -0.00257   1.52327
   A30        2.05126   0.00026  -0.00035   0.00459   0.00424   2.05551
   A31        1.48906   0.00009  -0.00001   0.00145   0.00141   1.49047
   A32        1.95149  -0.00018   0.00003  -0.00205  -0.00201   1.94948
   A33        2.08109  -0.00029   0.00002  -0.00483  -0.00479   2.07630
   A34        1.92329  -0.00024  -0.00009  -0.00020  -0.00029   1.92300
   A35        2.13208  -0.00003   0.00016  -0.00171  -0.00156   2.13052
   A36        1.86538   0.00050  -0.00009   0.00590   0.00580   1.87117
   A37        1.99352  -0.00014  -0.00011   0.00052   0.00041   1.99393
   A38        1.91792  -0.00043  -0.00007  -0.00177  -0.00184   1.91607
   A39        1.91980  -0.00046   0.00002  -0.00298  -0.00296   1.91684
   A40        1.87638   0.00030   0.00008   0.00068   0.00076   1.87714
   A41        1.87638   0.00031   0.00005   0.00101   0.00107   1.87744
   A42        1.87564   0.00048   0.00004   0.00285   0.00289   1.87852
   A43        1.99216  -0.00013   0.00028  -0.00475  -0.00446   1.98770
   A44        1.91895   0.00023   0.00012   0.00075   0.00087   1.91982
   A45        1.90151   0.00003  -0.00014   0.00194   0.00181   1.90332
   A46        1.86771  -0.00005  -0.00012   0.00121   0.00109   1.86880
   A47        1.89963  -0.00002  -0.00019   0.00102   0.00084   1.90047
   A48        1.88066  -0.00006   0.00003   0.00001   0.00004   1.88070
   A49        2.03368   0.00094   0.00012   0.00155   0.00163   2.03532
   A50        1.78715  -0.00038   0.00033  -0.00398  -0.00362   1.78353
   A51        1.97680   0.00044  -0.00044   0.00370   0.00328   1.98008
   A52        1.87230   0.00005   0.00039  -0.00252  -0.00211   1.87018
   A53        2.04408  -0.00164  -0.00064  -0.00413  -0.00474   2.03934
   A54        1.68847   0.00069   0.00061   0.00522   0.00582   1.69429
   A55        2.10925  -0.00535  -0.00107  -0.01124  -0.01231   2.09694
   A56        2.07531  -0.00082  -0.00118   0.00920   0.00797   2.08329
   A57        1.95268   0.00046   0.00062  -0.00499  -0.00442   1.94826
   A58        2.25473   0.00035   0.00045  -0.00356  -0.00316   2.25157
   A59        1.91771   0.00058  -0.00013   0.00486   0.00472   1.92243
   A60        1.95297   0.00056  -0.00009   0.00460   0.00451   1.95748
   A61        1.90488  -0.00054  -0.00016  -0.00150  -0.00166   1.90322
   A62        1.90218  -0.00057   0.00012  -0.00447  -0.00436   1.89782
   A63        1.89105  -0.00001   0.00020  -0.00210  -0.00190   1.88914
   A64        1.89392  -0.00004   0.00008  -0.00168  -0.00160   1.89232
    D1        0.62234  -0.00023   0.00060  -0.00254  -0.00191   0.62042
    D2        2.89885  -0.00028   0.00057  -0.00552  -0.00493   2.89392
    D3       -1.05563   0.00014   0.00059   0.00029   0.00090  -1.05473
    D4       -1.45624   0.00064   0.00081   0.01025   0.01107  -1.44518
    D5        0.82027   0.00060   0.00077   0.00728   0.00805   0.82832
    D6       -3.13421   0.00102   0.00079   0.01308   0.01388  -3.12033
    D7        2.68328   0.00021   0.00056   0.00770   0.00826   2.69154
    D8       -1.32339   0.00017   0.00053   0.00472   0.00524  -1.31815
    D9        1.00532   0.00058   0.00055   0.01053   0.01107   1.01638
   D10        0.49329   0.00025  -0.00109   0.01546   0.01435   0.50764
   D11       -1.54370  -0.00002  -0.00186   0.02043   0.01855  -1.52515
   D12        2.94140  -0.00076  -0.00257   0.01526   0.01266   2.95406
   D13        2.58562   0.00007  -0.00094   0.00168   0.00074   2.58636
   D14        0.54863  -0.00020  -0.00171   0.00665   0.00494   0.55357
   D15       -1.24945  -0.00094  -0.00242   0.00147  -0.00095  -1.25040
   D16       -1.57255   0.00079  -0.00177   0.02288   0.02113  -1.55142
   D17        2.67364   0.00053  -0.00254   0.02785   0.02533   2.69897
   D18        0.87556  -0.00022  -0.00325   0.02267   0.01944   0.89500
   D19        3.00208  -0.00009   0.00311  -0.01346  -0.01031   2.99176
   D20        0.88657  -0.00014   0.00311  -0.01421  -0.01108   0.87549
   D21       -1.20986  -0.00008   0.00317  -0.01403  -0.01083  -1.22069
   D22        0.96503   0.00061   0.00301  -0.00026   0.00274   0.96778
   D23       -1.15048   0.00056   0.00301  -0.00102   0.00198  -1.14850
   D24        3.03628   0.00061   0.00307  -0.00084   0.00223   3.03851
   D25       -1.14635  -0.00032   0.00392  -0.02402  -0.02012  -1.16646
   D26        3.02132  -0.00037   0.00392  -0.02478  -0.02088   3.00044
   D27        0.92490  -0.00031   0.00398  -0.02460  -0.02063   0.90427
   D28       -0.77410   0.00022  -0.00093   0.02562   0.02468  -0.74942
   D29        1.54526   0.00013  -0.00106   0.03026   0.02919   1.57445
   D30       -3.07856  -0.00002  -0.00102   0.02742   0.02637  -3.05219
   D31        1.30221  -0.00007  -0.00092   0.02185   0.02092   1.32314
   D32       -2.66161  -0.00016  -0.00105   0.02649   0.02544  -2.63617
   D33       -1.00225  -0.00031  -0.00101   0.02366   0.02261  -0.97964
   D34       -2.82200  -0.00002  -0.00041   0.01431   0.01389  -2.80811
   D35       -0.50264  -0.00010  -0.00053   0.01895   0.01840  -0.48424
   D36        1.15672  -0.00026  -0.00049   0.01611   0.01558   1.17230
   D37       -2.63949  -0.00023   0.00119  -0.03049  -0.02932  -2.66881
   D38       -0.65013  -0.00015   0.00195  -0.03632  -0.03438  -0.68451
   D39        1.22262  -0.00006   0.00263  -0.03353  -0.03089   1.19173
   D40        1.58955  -0.00042   0.00171  -0.03847  -0.03680   1.55275
   D41       -2.70427  -0.00034   0.00247  -0.04430  -0.04186  -2.74613
   D42       -0.83152  -0.00025   0.00315  -0.04151  -0.03837  -0.86989
   D43       -0.55834  -0.00029   0.00107  -0.02501  -0.02397  -0.58231
   D44        1.43102  -0.00020   0.00183  -0.03084  -0.02902   1.40199
   D45       -2.97941  -0.00012   0.00251  -0.02805  -0.02554  -3.00495
   D46       -0.65231  -0.00001   0.00004  -0.00774  -0.00772  -0.66003
   D47       -2.87133   0.00006  -0.00002  -0.00561  -0.00565  -2.87698
   D48        1.45994  -0.00018   0.00013  -0.00989  -0.00979   1.45016
   D49        1.59758  -0.00006  -0.00004  -0.00334  -0.00338   1.59420
   D50       -0.62143   0.00000  -0.00009  -0.00122  -0.00131  -0.62274
   D51       -2.57335  -0.00023   0.00006  -0.00549  -0.00545  -2.57880
   D52       -2.59341   0.00005  -0.00012  -0.00012  -0.00022  -2.59363
   D53        1.47076   0.00012  -0.00017   0.00201   0.00185   1.47261
   D54       -0.48115  -0.00012  -0.00002  -0.00227  -0.00229  -0.48345
   D55       -1.44511   0.00014   0.00010  -0.00165  -0.00154  -1.44665
   D56        2.92003   0.00038   0.00021  -0.00189  -0.00167   2.91836
   D57        0.72755   0.00008   0.00029  -0.00415  -0.00386   0.72369
   D58        2.59052  -0.00003  -0.00006   0.00300   0.00293   2.59346
   D59        0.67247   0.00020   0.00004   0.00276   0.00280   0.67528
   D60       -1.52001  -0.00009   0.00012   0.00050   0.00062  -1.51939
   D61        0.47834   0.00006   0.00001   0.00216   0.00217   0.48051
   D62       -1.43971   0.00029   0.00011   0.00193   0.00204  -1.43767
   D63        2.65099   0.00000   0.00020  -0.00033  -0.00014   2.65085
   D64       -1.53456   0.00033  -0.00026   0.00151   0.00126  -1.53330
   D65        2.57845   0.00019  -0.00047   0.00543   0.00496   2.58341
   D66        0.48026   0.00006   0.00000   0.00183   0.00183   0.48209
   D67        0.57634   0.00017  -0.00015  -0.00014  -0.00030   0.57604
   D68       -1.59383   0.00003  -0.00037   0.00377   0.00340  -1.59043
   D69        2.59116  -0.00010   0.00010   0.00017   0.00027   2.59143
   D70        2.77627   0.00020  -0.00019   0.00105   0.00087   2.77714
   D71        0.60610   0.00006  -0.00040   0.00496   0.00457   0.61067
   D72       -1.49209  -0.00007   0.00007   0.00137   0.00143  -1.49066
   D73        1.43784  -0.00026  -0.00009  -0.00405  -0.00415   1.43369
   D74       -2.89866  -0.00043  -0.00007  -0.00572  -0.00580  -2.90446
   D75       -0.68847   0.00004  -0.00016   0.00133   0.00116  -0.68731
   D76       -0.47766  -0.00007   0.00000  -0.00225  -0.00225  -0.47991
   D77        1.46903  -0.00024   0.00002  -0.00392  -0.00390   1.46513
   D78       -2.60397   0.00024  -0.00007   0.00313   0.00306  -2.60091
   D79       -2.59597   0.00014   0.00028  -0.00097  -0.00068  -2.59665
   D80       -0.64928  -0.00003   0.00030  -0.00264  -0.00233  -0.65161
   D81        1.56091   0.00045   0.00021   0.00441   0.00463   1.56554
   D82        0.83539   0.00001   0.00065  -0.00787  -0.00723   0.82816
   D83       -1.27473   0.00003   0.00068  -0.00780  -0.00713  -1.28186
   D84        2.94689  -0.00002   0.00066  -0.00841  -0.00776   2.93913
   D85       -0.78895   0.00007   0.00069  -0.00865  -0.00794  -0.79689
   D86       -2.89907   0.00010   0.00072  -0.00857  -0.00784  -2.90691
   D87        1.32255   0.00004   0.00070  -0.00918  -0.00847   1.31408
   D88       -3.14116  -0.00011   0.00063  -0.01104  -0.01041   3.13161
   D89        1.03191  -0.00009   0.00066  -0.01097  -0.01032   1.02160
   D90       -1.02965  -0.00014   0.00064  -0.01158  -0.01095  -1.04060
   D91       -0.89817   0.00009   0.00034   0.00194   0.00229  -0.89588
   D92       -2.99690   0.00008   0.00021   0.00307   0.00328  -2.99362
   D93        1.22894   0.00000   0.00019   0.00146   0.00166   1.23059
   D94        0.91644  -0.00003   0.00047  -0.00110  -0.00064   0.91580
   D95       -1.18229  -0.00005   0.00033   0.00002   0.00035  -1.18193
   D96        3.04355  -0.00012   0.00032  -0.00158  -0.00127   3.04227
   D97       -3.13112   0.00011   0.00037   0.00321   0.00359  -3.12753
   D98        1.05334   0.00009   0.00024   0.00434   0.00458   1.05792
   D99       -1.00401   0.00002   0.00022   0.00273   0.00296  -1.00106
   D100      -1.28954  -0.00116   0.00134  -0.08108  -0.07971  -1.36925
   D101       1.15419  -0.00109   0.00018  -0.07887  -0.07870   1.07548
   D102       3.13268  -0.00119   0.00078  -0.08009  -0.07933   3.05335
   D103      -0.25426   0.00008  -0.00724   0.08737   0.08013  -0.17413
   D104       2.91713   0.00031  -0.00497   0.06667   0.06170   2.97883
   D105      -3.10591   0.00028   0.00274  -0.02482  -0.02208  -3.12799
         Item               Value     Threshold  Converged?
 Maximum Force            0.005347     0.000450     NO 
 RMS     Force            0.000634     0.000300     NO 
 Maximum Displacement     0.190291     0.001800     NO 
 RMS     Displacement     0.026311     0.001200     NO 
 Predicted change in Energy=-3.459716D-04
 GradGradGradGradGradGradGradGradGradGradGradGradGradGradGradGradGradGrad

                          Input orientation:                          
 ---------------------------------------------------------------------
 Center     Atomic      Atomic             Coordinates (Angstroms)
 Number     Number       Type             X           Y           Z
 ---------------------------------------------------------------------
      1          6           0       -0.505267    0.205651   -1.238676
      2          6           0       -1.040158   -0.403129    1.292526
      3          1           0       -1.715142   -1.102878    1.797347
      4          1           0       -1.032409    0.521922    1.866462
      5          6           0        0.377164   -0.994994    1.217118
      6          1           0        0.655112   -1.467946    2.163984
      7          6           0        0.543648   -1.807426   -0.093974
      8          1           0       -0.299628   -2.400955   -0.456354
      9          1           0        1.417970   -2.457350   -0.080599
     10          6           0        0.846846   -0.443335   -0.772604
     11          1           0        1.543263   -0.418486   -1.617360
     12          6           0        1.369290    0.047221    0.616894
     13          6           0        2.834881   -0.382072    0.815135
     14          1           0        3.038751   -1.420565    0.543926
     15          1           0        3.120378   -0.252604    1.864623
     16          1           0        3.492693    0.252458    0.211693
     17          6           0        1.262884    1.506010    1.053863
     18          1           0        0.260144    1.918547    0.970801
     19          1           0        1.919285    2.130089    0.438473
     20          1           0        1.597564    1.593293    2.094370
     21          6           0       -1.573226   -0.188870   -0.130302
     22          1           0       -1.931645   -1.156879   -0.489414
     23          8           0       -2.821962    0.521415   -0.257895
     24          7           0       -2.928335    1.842094    0.192011
     25          8           0       -2.032537    2.318582    0.846234
     26          8           0       -3.966893    2.343600   -0.147575
     27          6           0       -0.939678   -0.366375   -2.594007
     28          1           0       -1.949988   -0.027086   -2.839728
     29          1           0       -0.924067   -1.461699   -2.604278
     30          1           0       -0.259219   -0.003977   -3.368727
     31          8           0       -0.359517    1.555444   -1.294169
 ---------------------------------------------------------------------
                    Distance matrix (angstroms):
                    1          2          3          4          5
     1  C    0.000000
     2  C    2.657763   0.000000
     3  H    3.520437   1.095489   0.000000
     4  H    3.165404   1.088660   1.763767   0.000000
     5  C    2.872483   1.537788   2.173947   2.170156   0.000000
     6  H    3.965539   2.183395   2.426067   2.625989   1.094301
     7  C    2.542251   2.530390   3.029128   3.428283   1.551362
     8  H    2.729232   2.756497   2.961056   3.804687   2.288074
     9  H    3.483039   3.485354   3.895853   4.321049   2.214911
    10  C    1.570546   2.797707   3.688282   3.380530   2.117527
    11  H    2.174725   3.891239   4.769258   4.433449   3.118720
    12  C    2.642386   2.542584   3.497129   2.748621   1.559101
    13  C    3.964864   3.904391   4.710309   4.108335   2.564690
    14  H    4.287460   4.270021   4.926610   4.700712   2.778191
    15  H    4.794347   4.202381   4.910167   4.224397   2.914726
    16  H    4.253169   4.705820   5.610061   4.825704   3.503361
    17  C    3.173803   3.000962   4.028362   2.626236   2.658228
    18  H    2.898561   2.680386   3.703233   2.103203   2.926276
    19  H    3.520616   3.988095   5.050512   3.652102   3.570794
    20  H    4.178115   3.403856   4.281540   2.848954   2.993022
    21  C    1.588923   1.534441   2.138079   2.187413   2.503877
    22  H    2.110080   2.130305   2.297622   3.029381   2.875597
    23  O    2.535490   2.536417   2.843834   2.777659   3.835305
    24  N    3.255160   3.133268   3.566763   2.853275   4.475068
    25  O    3.338245   2.931160   3.565352   2.295454   4.113879
    26  O    4.212384   4.264292   4.553165   3.998257   5.646187
    27  C    1.533900   3.888006   4.519709   4.549006   4.080920
    28  H    2.169045   4.247909   4.766020   4.826136   4.776032
    29  H    2.195523   4.039695   4.486519   4.892239   4.063752
    30  H    2.154437   4.743044   5.478650   5.318044   4.734667
    31  O    1.358773   3.315158   4.296727   3.392718   3.654312
                    6          7          8          9         10
     6  H    0.000000
     7  C    2.286055   0.000000
     8  H    2.940784   1.093028   0.000000
     9  H    2.568857   1.089505   1.759124   0.000000
    10  C    3.116109   1.553451   2.290565   2.204838   0.000000
    11  H    4.023524   2.291089   2.945227   2.556227   1.095093
    12  C    2.280190   2.150984   3.151303   2.600334   1.563425
    13  C    2.783865   2.847430   3.939253   2.667724   2.544985
    14  H    2.882458   2.604250   3.620290   2.022840   2.737275
    15  H    2.764816   3.590698   4.658195   3.397497   3.487161
    16  H    3.850077   3.610183   4.676386   3.425342   2.907486
    17  C    3.232053   3.579621   4.470634   4.125443   2.703519
    18  H    3.612204   3.885485   4.583472   4.646986   2.993688
    19  H    4.185854   4.204747   5.123929   4.643850   3.039629
    20  H    3.203786   4.179052   5.104855   4.601136   3.595966
    21  C    3.444601   2.664995   2.573263   3.754428   2.516754
    22  H    3.718682   2.589721   2.052388   3.616390   2.882595
    23  O    4.681143   4.096058   3.865462   5.184737   3.828292
    24  N    5.261762   5.045339   5.033283   6.119632   4.517262
    25  O    4.826770   4.954256   5.193624   5.964440   4.305771
    26  O    6.421380   6.130160   6.004580   7.214594   5.597299
    27  C    5.137635   3.244540   3.019724   4.030868   2.552469
    28  H    5.822351   4.114243   3.746921   4.986193   3.502649
    29  H    5.022964   2.928368   2.426046   3.584050   2.743761
    30  H    5.795696   3.823745   3.772141   4.432131   2.855918
    31  O    4.704167   3.683079   4.044578   4.553540   2.392167
                   11         12         13         14         15
    11  H    0.000000
    12  C    2.288895   0.000000
    13  C    2.754384   1.539983   0.000000
    14  H    2.812792   2.224145   1.092513   0.000000
    15  H    3.826096   2.170951   1.095306   1.764947   0.000000
    16  H    2.756062   2.171440   1.095211   1.765063   1.768017
    17  C    3.304199   1.526542   2.468404   3.461009   2.683344
    18  H    3.715737   2.203932   3.456350   4.364923   3.700507
    19  H    3.295918   2.161636   2.700212   3.724442   3.025517
    20  H    4.222220   2.150671   2.658846   3.682966   2.403972
    21  C    3.460718   3.045069   4.512492   4.820995   5.100363
    22  H    3.727261   3.683741   5.002193   5.083518   5.646427
    23  O    4.667628   4.307750   5.828168   6.225926   6.357325
    24  N    5.327217   4.676716   6.208853   6.809912   6.616065
    25  O    5.132951   4.096841   5.566530   6.307977   5.848131
    26  O    6.336499   5.859405   7.390550   7.982867   7.811442
    27  C    2.668623   3.976466   5.086235   5.175503   6.031283
    28  H    3.721584   4.792845   6.031501   6.186955   6.920288
    29  H    2.854824   4.232289   5.194965   5.061304   6.147399
    30  H    2.547164   4.305791   5.217385   5.309631   6.234696
    31  O    2.760693   2.985912   4.290374   4.876828   5.035540
                   16         17         18         19         20
    16  H    0.000000
    17  C    2.693083   0.000000
    18  H    3.715034   1.087462   0.000000
    19  H    2.460192   1.095008   1.755242   0.000000
    20  H    2.988951   1.096487   1.776764   1.770212   0.000000
    21  C    5.096594   3.509756   3.002479   4.230687   4.263705
    22  H    5.648117   4.435955   4.049001   5.147310   5.166692
    23  O    6.337801   4.401829   3.600145   5.054917   5.119989
    24  N    6.614903   4.292093   3.283102   4.862418   4.915754
    25  O    5.932932   3.400468   2.330650   3.977273   3.906600
    26  O    7.755474   5.430983   4.393094   5.919133   6.045864
    27  C    5.282122   4.654467   4.400943   4.858182   5.679681
    28  H    6.245966   5.275698   4.815632   5.511015   6.289363
    29  H    5.511424   5.193462   5.060594   5.499448   6.145640
    30  H    5.192495   4.914891   4.774656   4.878000   5.987014
    31  O    4.336464   2.854449   2.376113   2.919795   3.913284
                   21         22         23         24         25
    21  C    0.000000
    22  H    1.092917   0.000000
    23  O    1.442264   1.913880   0.000000
    24  N    2.462726   3.232889   1.399258   0.000000
    25  O    2.729817   3.724643   2.252133   1.207271   0.000000
    26  O    3.484730   4.063551   2.154854   1.202261   2.174860
    27  C    2.550046   2.457276   3.128671   4.073572   4.498733
    28  H    2.740276   2.607824   2.779758   3.693567   4.369816
    29  H    2.856932   2.362367   3.611130   4.769839   5.236914
    30  H    3.499742   3.523724   4.064598   4.817780   5.128823
    31  O    2.422872   3.236652   2.864736   2.981564   2.821826
                   26         27         28         29         30
    26  O    0.000000
    27  C    4.742682   0.000000
    28  H    4.115306   1.093720   0.000000
    29  H    5.456600   1.095483   1.779345   0.000000
    30  H    5.443692   1.092953   1.771743   1.775207   0.000000
    31  O    3.866398   2.391560   2.724473   3.337403   2.597238
                   31
    31  O    0.000000
 Stoichiometry    C10H16NO4(2)
 Framework group  C1[X(C10H16NO4)]
 Deg. of freedom    87
 Full point group                 C1      NOp   1
 Largest Abelian subgroup         C1      NOp   1
 Largest concise Abelian subgroup C1      NOp   1
                         Standard orientation:                         
 ---------------------------------------------------------------------
 Center     Atomic      Atomic             Coordinates (Angstroms)
 Number     Number       Type             X           Y           Z
 ---------------------------------------------------------------------
      1          6           0        0.004628    1.082266   -0.560757
      2          6           0       -0.071655   -0.602806    1.493122
      3          1           0        0.177184   -0.541256    2.558197
      4          1           0        0.247354   -1.579919    1.134424
      5          6           0       -1.586413   -0.430108    1.291935
      6          1           0       -2.148230   -0.998552    2.039416
      7          6           0       -1.927275    1.070041    1.091709
      8          1           0       -1.380347    1.816513    1.673395
      9          1           0       -2.989864    1.281307    1.206998
     10          6           0       -1.539523    0.847582   -0.396032
     11          1           0       -2.054672    1.429702   -1.167384
     12          6           0       -1.963007   -0.645302   -0.205617
     13          6           0       -3.484097   -0.794241   -0.394434
     14          1           0       -4.076827   -0.037542    0.124856
     15          1           0       -3.808553   -1.775048   -0.030509
     16          1           0       -3.733674   -0.736317   -1.459255
     17          6           0       -1.298478   -1.781286   -0.979096
     18          1           0       -0.213412   -1.787246   -0.907186
     19          1           0       -1.549829   -1.707606   -2.042316
     20          1           0       -1.683957   -2.739108   -0.609954
     21          6           0        0.665017    0.537425    0.777791
     22          1           0        0.617191    1.412107    1.431329
     23          8           0        2.102696    0.443518    0.711574
     24          7           0        2.706941   -0.628359    0.045323
     25          8           0        2.028815   -1.560683   -0.313034
     26          8           0        3.892126   -0.464960   -0.073284
     27          6           0        0.310448    2.577952   -0.709914
     28          1           0        1.390269    2.747373   -0.671089
     29          1           0       -0.168164    3.177482    0.072121
     30          1           0       -0.055057    2.921641   -1.680909
     31          8           0        0.454379    0.375354   -1.630460
 ---------------------------------------------------------------------
 Rotational constants (GHZ):           1.0904572           0.4791378           0.4340055
 Standard basis: 6-31++G(d,p) (6D, 7F)
 There are   381 symmetry adapted cartesian basis functions of A   symmetry.
 There are   381 symmetry adapted basis functions of A   symmetry.
   381 basis functions,   608 primitive gaussians,   381 cartesian basis functions
    58 alpha electrons       57 beta electrons
       nuclear repulsion energy      1149.7998120548 Hartrees.
 NAtoms=   31 NActive=   31 NUniq=   31 SFac= 1.00D+00 NAtFMM=   60 NAOKFM=F Big=F
 Integral buffers will be    131072 words long.
 Raffenetti 2 integral format.
 Two-electron integral symmetry is turned on.
 Nuclear repulsion after empirical dispersion term =     1149.7712601812 Hartrees.
 One-electron integrals computed using PRISM.
 NBasis=   381 RedAO= T EigKep=  1.67D-06  NBF=   381
 NBsUse=   381 1.00D-06 EigRej= -1.00D+00 NBFU=   381
 Initial guess from the checkpoint file:  "no3down-down-wb97-opt.chk"
 B after Tr=     0.000000    0.000000    0.000000
         Rot=    0.999931   -0.010633   -0.004032   -0.002939 Ang=  -1.35 deg.
 Initial guess <Sx>= 0.0000 <Sy>= 0.0000 <Sz>= 0.5000 <S**2>= 0.7548 S= 0.5024
 ExpMin= 3.60D-02 ExpMax= 5.48D+03 ExpMxC= 8.25D+02 IAcc=3 IRadAn=         7 AccDes= 0.00D+00
 Harris functional with IExCor= 4639 and IRadAn=       7 diagonalized for initial guess.
 HarFok:  IExCor= 4639 AccDes= 0.00D+00 IRadAn=         7 IDoV= 1 UseB2=F ITyADJ=14
 ICtDFT=  3500011 ScaDFX=  1.000000  1.000000  1.000000  1.000000
 FoFCou: FMM=F IPFlag=           0 FMFlag=      100000 FMFlg1=           0
         NFxFlg=           0 DoJE=T BraDBF=F KetDBF=T FulRan=T
         wScrn=  0.000000 ICntrl=       500 IOpCl=  0 I1Cent=   200000004 NGrid=           0
         NMat0=    1 NMatS0=      1 NMatT0=    0 NMatD0=    1 NMtDS0=    0 NMtDT0=    0
 Petite list used in FoFCou.
 Requested convergence on RMS density matrix=1.00D-08 within 128 cycles.
 Requested convergence on MAX density matrix=1.00D-06.
 Requested convergence on             energy=1.00D-06.
 No special actions if energy rises.
 Restarting incremental Fock formation.
 Restarting incremental Fock formation.
 Restarting incremental Fock formation.
 Restarting incremental Fock formation.
 Restarting incremental Fock formation.
 SCF Done:  E(UwB97XD) =  -745.928116437     A.U. after  102 cycles
            NFock=102  Conv=0.14D-08     -V/T= 2.0089
 <Sx>= 0.0000 <Sy>= 0.0000 <Sz>= 0.5000 <S**2>= 0.7547 S= 0.5024
 <L.S>=  0.00000000000    
 Annihilation of the first spin contaminant:
 S**2 before annihilation     0.7547,   after     0.7500
 Calling FoFJK, ICntrl=      2127 FMM=F ISym2X=0 I1Cent= 0 IOpClX= 1 NMat=1 NMatS=1 NMatT=0.
 ***** Axes restored to original set *****
 -------------------------------------------------------------------
 Center     Atomic                   Forces (Hartrees/Bohr)
 Number     Number              X              Y              Z
 -------------------------------------------------------------------
      1        6           0.015091704   -0.003108613    0.005107410
      2        6           0.000809928    0.000028569   -0.000008254
      3        1          -0.000723425    0.000186186   -0.000864508
      4        1          -0.000147229   -0.000813114    0.000661083
      5        6           0.000285993   -0.000062078   -0.000777442
      6        1           0.000042593   -0.000068321    0.000114047
      7        6           0.003081851   -0.001039658    0.000196662
      8        1          -0.000077568   -0.000492384   -0.000152189
      9        1          -0.000591344   -0.000401857    0.000706945
     10        6          -0.006053071   -0.003257963   -0.000768040
     11        1           0.000621450   -0.000250647    0.000463393
     12        6           0.002020337   -0.000773521   -0.000480880
     13        6          -0.000969032    0.000812950   -0.000047400
     14        1          -0.000278280    0.000046258   -0.000092521
     15        1          -0.000051624    0.000049866    0.000089162
     16        1          -0.000025770    0.000061023   -0.000030118
     17        6          -0.000139305    0.000262843   -0.000968745
     18        1           0.001303859    0.000503558    0.000414222
     19        1          -0.000547672   -0.000014933    0.000172170
     20        1          -0.000329942   -0.000140972    0.000412155
     21        6          -0.005118507    0.001320559    0.000620564
     22        1           0.000837102    0.000759616    0.000321987
     23        8           0.002374663    0.001099072    0.001001649
     24        7          -0.001309105    0.001497383   -0.003586630
     25        8          -0.000964195   -0.002038020   -0.002456737
     26        8           0.002096051   -0.000996868    0.002331030
     27        6          -0.003819711    0.002960275   -0.001652303
     28        1           0.000041494    0.000139883   -0.000284252
     29        1           0.000727797    0.000732468    0.001218504
     30        1           0.000073719   -0.000365978    0.000019472
     31        8          -0.008262759    0.003364417   -0.001680437
 -------------------------------------------------------------------
 Cartesian Forces:  Max     0.015091704 RMS     0.002377584

 GradGradGradGradGradGradGradGradGradGradGradGradGradGradGradGradGradGrad
 Berny optimization.
 Using GEDIIS/GDIIS optimizer.
 FormGI is forming the generalized inverse of G from B-inverse, IUseBI=4.
 Internal  Forces:  Max     0.004257459 RMS     0.001101115
 Search for a local minimum.
 Step number   6 out of a maximum of  186
 All quantities printed in internal units (Hartrees-Bohrs-Radians)
 Mixed Optimization -- RFO/linear search
 Update second derivatives using D2CorX and points    3    4    6    5
 DE=  9.37D-05 DEPred=-3.46D-04 R=-2.71D-01
 Trust test=-2.71D-01 RLast= 2.26D-01 DXMaxT set to 4.24D-01
 ITU= -1  1  1  0  1  0
 Use linear search instead of GDIIS.
     Eigenvalues ---    0.00229   0.00238   0.00344   0.00355   0.00563
     Eigenvalues ---    0.00932   0.01604   0.02204   0.02373   0.02599
     Eigenvalues ---    0.02749   0.02843   0.03115   0.03582   0.03683
     Eigenvalues ---    0.04219   0.04414   0.04502   0.04677   0.05117
     Eigenvalues ---    0.05194   0.05238   0.05362   0.05528   0.05572
     Eigenvalues ---    0.05623   0.05710   0.05803   0.05882   0.06574
     Eigenvalues ---    0.06924   0.07139   0.07644   0.07998   0.08620
     Eigenvalues ---    0.09156   0.09313   0.10484   0.11368   0.12069
     Eigenvalues ---    0.13506   0.15696   0.15924   0.16000   0.16000
     Eigenvalues ---    0.16000   0.16003   0.16025   0.16186   0.16903
     Eigenvalues ---    0.18775   0.19568   0.21216   0.22787   0.23364
     Eigenvalues ---    0.24252   0.24607   0.24971   0.25546   0.26272
     Eigenvalues ---    0.27045   0.27879   0.28545   0.29286   0.30371
     Eigenvalues ---    0.33673   0.33785   0.33835   0.33873   0.33887
     Eigenvalues ---    0.34112   0.34121   0.34140   0.34153   0.34189
     Eigenvalues ---    0.34214   0.34280   0.34360   0.34540   0.35196
     Eigenvalues ---    0.35767   0.38742   0.43455   0.48924   0.60242
     Eigenvalues ---    0.84834   0.89773
 RFO step:  Lambda=-6.75324888D-04 EMin= 2.28806650D-03
 Quartic linear search produced a step of -0.56135.
 Iteration  1 RMS(Cart)=  0.02590761 RMS(Int)=  0.00109733
 Iteration  2 RMS(Cart)=  0.00116663 RMS(Int)=  0.00001449
 Iteration  3 RMS(Cart)=  0.00000234 RMS(Int)=  0.00001437
 Iteration  4 RMS(Cart)=  0.00000000 RMS(Int)=  0.00001437
 Variable       Old X    -DE/DX   Delta X   Delta X   Delta X     New X
                                 (Linear)    (Quad)   (Total)
    R1        2.96790  -0.00067  -0.00222   0.00149  -0.00073   2.96717
    R2        3.00263  -0.00081   0.00637  -0.02137  -0.01501   2.98762
    R3        2.89865   0.00017  -0.00062   0.00331   0.00269   2.90134
    R4        2.56771   0.00253   0.00338  -0.00618  -0.00281   2.56490
    R5        2.07017  -0.00007   0.00067  -0.00190  -0.00124   2.06894
    R6        2.05727  -0.00035  -0.00016   0.00075   0.00059   2.05786
    R7        2.90600   0.00109   0.00381  -0.00885  -0.00503   2.90096
    R8        2.89967  -0.00003   0.00267  -0.00639  -0.00372   2.89595
    R9        2.06793   0.00014  -0.00016   0.00096   0.00080   2.06873
   R10        2.93165   0.00026  -0.00016   0.00057   0.00041   2.93206
   R11        2.94627   0.00010   0.00131  -0.00174  -0.00044   2.94583
   R12        2.06552   0.00038  -0.00059   0.00280   0.00222   2.06774
   R13        2.05887  -0.00023  -0.00009  -0.00046  -0.00054   2.05832
   R14        2.93560   0.00071   0.00002   0.00292   0.00295   2.93855
   R15        2.06943   0.00003  -0.00021   0.00037   0.00016   2.06958
   R16        2.95444   0.00010  -0.00020   0.00184   0.00163   2.95608
   R17        2.91015  -0.00154   0.00030  -0.00675  -0.00645   2.90369
   R18        2.88475   0.00057  -0.00048   0.00256   0.00208   2.88683
   R19        2.06455  -0.00007  -0.00035   0.00116   0.00080   2.06535
   R20        2.06983   0.00008   0.00026  -0.00071  -0.00046   2.06937
   R21        2.06965   0.00004   0.00019  -0.00055  -0.00036   2.06929
   R22        2.05501  -0.00104  -0.00258   0.00450   0.00192   2.05692
   R23        2.06927  -0.00044  -0.00028  -0.00003  -0.00031   2.06895
   R24        2.07206   0.00028   0.00054  -0.00071  -0.00017   2.07189
   R25        2.06531  -0.00105  -0.00164   0.00260   0.00096   2.06627
   R26        2.72548  -0.00188  -0.00073  -0.00271  -0.00344   2.72204
   R27        2.64421  -0.00263   0.00239  -0.00921  -0.00682   2.63739
   R28        2.28141  -0.00285  -0.00194   0.00237   0.00043   2.28184
   R29        2.27194  -0.00288  -0.00271   0.00456   0.00184   2.27379
   R30        2.06683   0.00007  -0.00047   0.00124   0.00076   2.06759
   R31        2.07016  -0.00073  -0.00145   0.00300   0.00155   2.07171
   R32        2.06538  -0.00009   0.00044  -0.00154  -0.00109   2.06429
    A1        1.84319   0.00022   0.00265  -0.00421  -0.00159   1.84160
    A2        1.93043   0.00027   0.00379  -0.00269   0.00106   1.93149
    A3        1.90738   0.00426   0.00569   0.01260   0.01826   1.92564
    A4        1.91071  -0.00030   0.00312  -0.01860  -0.01546   1.89526
    A5        1.92542  -0.00216  -0.00857   0.00845  -0.00018   1.92524
    A6        1.94416  -0.00217  -0.00634   0.00412  -0.00229   1.94187
    A7        1.87990  -0.00017  -0.00048  -0.00230  -0.00279   1.87711
    A8        1.92264   0.00073  -0.00063   0.00151   0.00089   1.92353
    A9        1.87805  -0.00074  -0.00548   0.00579   0.00031   1.87836
   A10        1.92445  -0.00019   0.00497  -0.00999  -0.00502   1.91943
   A11        1.95268   0.00066  -0.00038   0.00851   0.00816   1.96085
   A12        1.90547  -0.00028   0.00164  -0.00309  -0.00144   1.90403
   A13        1.93693   0.00013   0.00040  -0.00188  -0.00149   1.93544
   A14        1.91974   0.00055  -0.00264   0.00833   0.00571   1.92545
   A15        1.92633  -0.00041   0.00382  -0.00285   0.00098   1.92731
   A16        2.06879  -0.00055  -0.00044  -0.00160  -0.00202   2.06677
   A17        2.04923   0.00008  -0.00194   0.00339   0.00146   2.05069
   A18        1.52721   0.00020   0.00101  -0.00550  -0.00453   1.52268
   A19        2.07347   0.00009   0.00074  -0.00211  -0.00137   2.07210
   A20        1.96941   0.00007   0.00012  -0.00210  -0.00198   1.96743
   A21        1.50103  -0.00051  -0.00041  -0.00028  -0.00072   1.50031
   A22        1.87473  -0.00034   0.00023  -0.00178  -0.00156   1.87317
   A23        2.07438  -0.00017   0.00105  -0.00263  -0.00157   2.07281
   A24        1.95255   0.00096  -0.00198   0.00992   0.00795   1.96050
   A25        1.90124   0.00081   0.00043   0.00569   0.00612   1.90736
   A26        1.88515   0.00023   0.00089   0.00254   0.00345   1.88860
   A27        2.00620  -0.00014  -0.00083   0.00355   0.00274   2.00894
   A28        2.07263  -0.00044   0.00057  -0.00574  -0.00519   2.06744
   A29        1.52327   0.00005   0.00144  -0.00740  -0.00600   1.51727
   A30        2.05551  -0.00049  -0.00238   0.00015  -0.00226   2.05325
   A31        1.49047  -0.00027  -0.00079   0.00079  -0.00003   1.49044
   A32        1.94948   0.00019   0.00113  -0.00268  -0.00155   1.94793
   A33        2.07630   0.00031   0.00269  -0.00588  -0.00317   2.07312
   A34        1.92300   0.00032   0.00016  -0.00057  -0.00041   1.92259
   A35        2.13052   0.00016   0.00087  -0.00018   0.00071   2.13123
   A36        1.87117  -0.00057  -0.00325   0.00667   0.00341   1.87458
   A37        1.99393  -0.00038  -0.00023  -0.00126  -0.00149   1.99244
   A38        1.91607  -0.00003   0.00103  -0.00332  -0.00229   1.91378
   A39        1.91684   0.00000   0.00166  -0.00462  -0.00296   1.91388
   A40        1.87714   0.00021  -0.00043   0.00219   0.00177   1.87891
   A41        1.87744   0.00018  -0.00060   0.00223   0.00163   1.87907
   A42        1.87852   0.00005  -0.00162   0.00546   0.00384   1.88236
   A43        1.98770   0.00139   0.00251  -0.00164   0.00087   1.98857
   A44        1.91982   0.00015  -0.00049   0.00295   0.00246   1.92228
   A45        1.90332  -0.00044  -0.00101   0.00101   0.00000   1.90332
   A46        1.86880  -0.00075  -0.00061  -0.00055  -0.00117   1.86763
   A47        1.90047  -0.00059  -0.00047  -0.00250  -0.00297   1.89750
   A48        1.88070   0.00018  -0.00002   0.00078   0.00076   1.88146
   A49        2.03532  -0.00010  -0.00092  -0.00017  -0.00112   2.03420
   A50        1.78353   0.00114   0.00203  -0.00233  -0.00031   1.78322
   A51        1.98008  -0.00318  -0.00184  -0.00055  -0.00238   1.97770
   A52        1.87018  -0.00126   0.00119  -0.00932  -0.00814   1.86205
   A53        2.03934   0.00318   0.00266   0.00038   0.00305   2.04239
   A54        1.69429   0.00014  -0.00327   0.01288   0.00962   1.70392
   A55        2.09694  -0.00171   0.00691  -0.02409  -0.01718   2.07975
   A56        2.08329  -0.00275  -0.00448   0.00326  -0.00118   2.08210
   A57        1.94826   0.00224   0.00248  -0.00029   0.00222   1.95048
   A58        2.25157   0.00050   0.00177  -0.00285  -0.00105   2.25053
   A59        1.92243   0.00072  -0.00265   0.00950   0.00685   1.92928
   A60        1.95748  -0.00220  -0.00253   0.00036  -0.00217   1.95531
   A61        1.90322   0.00044   0.00093  -0.00192  -0.00100   1.90223
   A62        1.89782   0.00080   0.00245  -0.00433  -0.00187   1.89595
   A63        1.88914  -0.00017   0.00107  -0.00078   0.00028   1.88942
   A64        1.89232   0.00047   0.00090  -0.00305  -0.00216   1.89016
    D1        0.62042  -0.00014   0.00107  -0.01042  -0.00938   0.61105
    D2        2.89392   0.00004   0.00277  -0.01184  -0.00908   2.88484
    D3       -1.05473  -0.00056  -0.00050  -0.00601  -0.00652  -1.06125
    D4       -1.44518  -0.00006  -0.00621   0.01551   0.00931  -1.43586
    D5        0.82832   0.00012  -0.00452   0.01410   0.00961   0.83793
    D6       -3.12033  -0.00047  -0.00779   0.01992   0.01217  -3.10816
    D7        2.69154  -0.00039  -0.00464   0.00361  -0.00105   2.69049
    D8       -1.31815  -0.00021  -0.00294   0.00220  -0.00075  -1.31890
    D9        1.01638  -0.00080  -0.00621   0.00802   0.00181   1.01819
   D10        0.50764   0.00063  -0.00806   0.02558   0.01751   0.52515
   D11       -1.52515   0.00145  -0.01041   0.03860   0.02819  -1.49697
   D12        2.95406   0.00176  -0.00711   0.02528   0.01817   2.97223
   D13        2.58636   0.00092  -0.00042   0.01044   0.01003   2.59639
   D14        0.55357   0.00174  -0.00277   0.02346   0.02070   0.57427
   D15       -1.25040   0.00206   0.00053   0.01014   0.01069  -1.23971
   D16       -1.55142  -0.00343  -0.01186   0.00872  -0.00314  -1.55456
   D17        2.69897  -0.00261  -0.01422   0.02175   0.00753   2.70651
   D18        0.89500  -0.00229  -0.01091   0.00843  -0.00248   0.89252
   D19        2.99176  -0.00138   0.00579  -0.00083   0.00495   2.99671
   D20        0.87549  -0.00142   0.00622  -0.00220   0.00402   0.87950
   D21       -1.22069  -0.00090   0.00608   0.00268   0.00876  -1.21193
   D22        0.96778  -0.00163  -0.00154   0.01681   0.01529   0.98307
   D23       -1.14850  -0.00167  -0.00111   0.01545   0.01436  -1.13414
   D24        3.03851  -0.00115  -0.00125   0.02033   0.01910   3.05761
   D25       -1.16646   0.00275   0.01129   0.01617   0.02744  -1.13902
   D26        3.00044   0.00271   0.01172   0.01480   0.02651   3.02696
   D27        0.90427   0.00322   0.01158   0.01969   0.03125   0.93552
   D28       -0.74942  -0.00045  -0.01385   0.02369   0.00983  -0.73959
   D29        1.57445  -0.00061  -0.01639   0.02710   0.01073   1.58518
   D30       -3.05219  -0.00033  -0.01480   0.02307   0.00827  -3.04393
   D31        1.32314  -0.00033  -0.01174   0.01558   0.00384   1.32698
   D32       -2.63617  -0.00049  -0.01428   0.01899   0.00474  -2.63143
   D33       -0.97964  -0.00021  -0.01269   0.01497   0.00228  -0.97736
   D34       -2.80811   0.00018  -0.00780   0.01760   0.00980  -2.79832
   D35       -0.48424   0.00003  -0.01033   0.02102   0.01069  -0.47355
   D36        1.17230   0.00031  -0.00875   0.01699   0.00823   1.18053
   D37       -2.66881  -0.00080   0.01646  -0.03647  -0.02001  -2.68882
   D38       -0.68451  -0.00028   0.01930  -0.04584  -0.02654  -0.71104
   D39        1.19173   0.00063   0.01734  -0.03579  -0.01845   1.17328
   D40        1.55275  -0.00050   0.02066  -0.04217  -0.02151   1.53124
   D41       -2.74613   0.00001   0.02350  -0.05154  -0.02803  -2.77416
   D42       -0.86989   0.00092   0.02154  -0.04148  -0.01995  -0.88983
   D43       -0.58231  -0.00051   0.01345  -0.03304  -0.01958  -0.60189
   D44        1.40199   0.00001   0.01629  -0.04241  -0.02610   1.37589
   D45       -3.00495   0.00092   0.01434  -0.03236  -0.01801  -3.02297
   D46       -0.66003  -0.00032   0.00433  -0.01266  -0.00833  -0.66836
   D47       -2.87698   0.00004   0.00317  -0.00593  -0.00277  -2.87974
   D48        1.45016  -0.00080   0.00549  -0.01642  -0.01092   1.43923
   D49        1.59420  -0.00007   0.00190  -0.00855  -0.00665   1.58755
   D50       -0.62274   0.00028   0.00074  -0.00182  -0.00109  -0.62383
   D51       -2.57880  -0.00055   0.00306  -0.01231  -0.00925  -2.58805
   D52       -2.59363   0.00000   0.00012  -0.00833  -0.00819  -2.60182
   D53        1.47261   0.00035  -0.00104  -0.00160  -0.00263   1.46998
   D54       -0.48345  -0.00048   0.00129  -0.01209  -0.01079  -0.49424
   D55       -1.44665  -0.00005   0.00086   0.00558   0.00645  -1.44020
   D56        2.91836  -0.00030   0.00094   0.00605   0.00699   2.92535
   D57        0.72369   0.00006   0.00216   0.00421   0.00638   0.73007
   D58        2.59346   0.00008  -0.00165   0.00800   0.00635   2.59981
   D59        0.67528  -0.00017  -0.00157   0.00847   0.00689   0.68217
   D60       -1.51939   0.00020  -0.00035   0.00663   0.00628  -1.51312
   D61        0.48051   0.00058  -0.00122   0.01215   0.01093   0.49144
   D62       -1.43767   0.00033  -0.00115   0.01261   0.01147  -1.42620
   D63        2.65085   0.00069   0.00008   0.01077   0.01085   2.66170
   D64       -1.53330   0.00052  -0.00071   0.00971   0.00900  -1.52430
   D65        2.58341  -0.00017  -0.00279   0.00561   0.00284   2.58625
   D66        0.48209   0.00048  -0.00103   0.01147   0.01043   0.49252
   D67        0.57604   0.00028   0.00017   0.00643   0.00659   0.58263
   D68       -1.59043  -0.00041  -0.00191   0.00232   0.00042  -1.59001
   D69        2.59143   0.00024  -0.00015   0.00818   0.00801   2.59945
   D70        2.77714   0.00057  -0.00049   0.01115   0.01068   2.78781
   D71        0.61067  -0.00013  -0.00256   0.00705   0.00451   0.61517
   D72       -1.49066   0.00052  -0.00080   0.01291   0.01210  -1.47856
   D73        1.43369   0.00041   0.00233  -0.00859  -0.00626   1.42743
   D74       -2.90446   0.00053   0.00325  -0.01120  -0.00795  -2.91240
   D75       -0.68731   0.00017  -0.00065  -0.00193  -0.00259  -0.68990
   D76       -0.47991  -0.00050   0.00126  -0.01178  -0.01050  -0.49041
   D77        1.46513  -0.00038   0.00219  -0.01438  -0.01219   1.45294
   D78       -2.60091  -0.00074  -0.00172  -0.00512  -0.00683  -2.60774
   D79       -2.59665   0.00011   0.00038  -0.00080  -0.00042  -2.59707
   D80       -0.65161   0.00023   0.00131  -0.00341  -0.00211  -0.65372
   D81        1.56554  -0.00012  -0.00260   0.00586   0.00325   1.56879
   D82        0.82816  -0.00005   0.00406  -0.00569  -0.00164   0.82652
   D83       -1.28186  -0.00003   0.00400  -0.00520  -0.00121  -1.28307
   D84        2.93913  -0.00008   0.00436  -0.00709  -0.00275   2.93638
   D85       -0.79689   0.00005   0.00446  -0.00530  -0.00084  -0.79773
   D86       -2.90691   0.00007   0.00440  -0.00482  -0.00041  -2.90732
   D87        1.31408   0.00002   0.00476  -0.00671  -0.00194   1.31214
   D88        3.13161   0.00004   0.00585  -0.01013  -0.00428   3.12733
   D89        1.02160   0.00006   0.00579  -0.00965  -0.00385   1.01774
   D90       -1.04060   0.00001   0.00614  -0.01154  -0.00539  -1.04599
   D91       -0.89588   0.00003  -0.00129   0.00138   0.00010  -0.89578
   D92       -2.99362  -0.00006  -0.00184   0.00106  -0.00077  -2.99439
   D93        1.23059  -0.00010  -0.00093  -0.00222  -0.00314   1.22746
   D94        0.91580   0.00002   0.00036  -0.00226  -0.00191   0.91390
   D95       -1.18193  -0.00007  -0.00020  -0.00257  -0.00278  -1.18471
   D96        3.04227  -0.00012   0.00071  -0.00585  -0.00514   3.03713
   D97       -3.12753   0.00005  -0.00202   0.00370   0.00169  -3.12584
   D98        1.05792  -0.00004  -0.00257   0.00339   0.00082   1.05874
   D99       -1.00106  -0.00009  -0.00166   0.00011  -0.00155  -1.00260
   D100      -1.36925   0.00293   0.04474  -0.03076   0.01398  -1.35526
   D101       1.07548   0.00268   0.04418  -0.03128   0.01288   1.08836
   D102       3.05335   0.00241   0.04453  -0.03431   0.01025   3.06360
   D103      -0.17413   0.00230  -0.04498   0.14558   0.10059  -0.07354
   D104       2.97883   0.00256  -0.03464   0.13586   0.10123   3.08006
   D105      -3.12799   0.00030   0.01239  -0.01165   0.00074  -3.12725
         Item               Value     Threshold  Converged?
 Maximum Force            0.004257     0.000450     NO 
 RMS     Force            0.001101     0.000300     NO 
 Maximum Displacement     0.243693     0.001800     NO 
 RMS     Displacement     0.026036     0.001200     NO 
 Predicted change in Energy=-5.050409D-04
 GradGradGradGradGradGradGradGradGradGradGradGradGradGradGradGradGradGrad

                          Input orientation:                          
 ---------------------------------------------------------------------
 Center     Atomic      Atomic             Coordinates (Angstroms)
 Number     Number       Type             X           Y           Z
 ---------------------------------------------------------------------
      1          6           0       -0.506259    0.219280   -1.233540
      2          6           0       -1.039748   -0.393971    1.287025
      3          1           0       -1.717468   -1.087115    1.795857
      4          1           0       -1.024971    0.531459    1.860801
      5          6           0        0.373266   -0.989784    1.216299
      6          1           0        0.644173   -1.465707    2.164206
      7          6           0        0.551062   -1.800790   -0.094448
      8          1           0       -0.288569   -2.399442   -0.460384
      9          1           0        1.426345   -2.448717   -0.072925
     10          6           0        0.845578   -0.432289   -0.771598
     11          1           0        1.543535   -0.406959   -1.615175
     12          6           0        1.372234    0.048240    0.620784
     13          6           0        2.830873   -0.393528    0.816368
     14          1           0        3.024076   -1.433375    0.540859
     15          1           0        3.115462   -0.269854    1.866550
     16          1           0        3.491138    0.238213    0.213019
     17          6           0        1.272259    1.505550    1.067939
     18          1           0        0.270788    1.924371    0.987798
     19          1           0        1.931356    2.132763    0.458945
     20          1           0        1.603987    1.583724    2.110017
     21          6           0       -1.569004   -0.188643   -0.136421
     22          1           0       -1.902822   -1.167443   -0.491519
     23          8           0       -2.824873    0.503228   -0.274193
     24          7           0       -2.924813    1.824769    0.163268
     25          8           0       -1.981902    2.336667    0.717278
     26          8           0       -4.006859    2.293257   -0.076469
     27          6           0       -0.951810   -0.357424   -2.584876
     28          1           0       -1.960348   -0.014635   -2.834783
     29          1           0       -0.944000   -1.453699   -2.586818
     30          1           0       -0.269106   -0.008211   -3.362852
     31          8           0       -0.383381    1.569764   -1.291214
 ---------------------------------------------------------------------
                    Distance matrix (angstroms):
                    1          2          3          4          5
     1  C    0.000000
     2  C    2.648384   0.000000
     3  H    3.514391   1.094835   0.000000
     4  H    3.153008   1.088970   1.761690   0.000000
     5  C    2.870038   1.535125   2.171758   2.164401   0.000000
     6  H    3.963251   2.180288   2.419992   2.620452   1.094723
     7  C    2.548753   2.533434   3.037896   3.427282   1.551579
     8  H    2.739136   2.763988   2.975665   3.810560   2.288325
     9  H    3.492878   3.486125   3.902547   4.316213   2.213495
    10  C    1.570159   2.791748   3.686439   3.370057   2.117927
    11  H    2.177034   3.885395   4.767798   4.422699   3.118728
    12  C    2.645092   2.541080   3.495152   2.741849   1.558868
    13  C    3.964103   3.899132   4.704027   4.100485   2.560332
    14  H    4.282876   4.260492   4.917027   4.690160   2.771242
    15  H    4.792356   4.197264   4.902053   4.217265   2.908739
    16  H    4.251127   4.699157   5.602807   4.816266   3.497953
    17  C    3.180318   3.000259   4.023710   2.618158   2.656481
    18  H    2.906111   2.679879   3.697995   2.093162   2.924896
    19  H    3.530990   3.987174   5.046669   3.642697   3.570929
    20  H    4.182609   3.402636   4.273657   2.842673   2.989373
    21  C    1.580981   1.532472   2.136116   2.191669   2.498819
    22  H    2.103327   2.122823   2.296280   3.031551   2.851102
    23  O    2.525261   2.535555   2.835603   2.792605   3.831286
    24  N    3.221501   3.120754   3.549943   2.857213   4.461828
    25  O    3.235203   2.944256   3.599381   2.341396   4.106229
    26  O    4.230176   4.228954   4.491529   3.968450   5.624509
    27  C    1.535322   3.873072   4.506607   4.534259   4.074879
    28  H    2.175561   4.240366   4.759415   4.818885   4.775766
    29  H    2.195869   4.017319   4.465476   4.871214   4.051433
    30  H    2.154522   4.729066   5.465718   5.305575   4.727024
    31  O    1.357288   3.306719   4.285884   3.380076   3.662162
                    6          7          8          9         10
     6  H    0.000000
     7  C    2.285272   0.000000
     8  H    2.937744   1.094201   0.000000
     9  H    2.565708   1.089217   1.758830   0.000000
    10  C    3.118888   1.555013   2.291907   2.211654   0.000000
    11  H    4.026602   2.289187   2.942811   2.561453   1.095175
    12  C    2.281285   2.145878   3.149340   2.592094   1.564289
    13  C    2.783504   2.829754   3.922335   2.643358   2.542544
    14  H    2.881013   2.579614   3.592964   1.990074   2.733234
    15  H    2.761509   3.572873   4.640819   3.370775   3.484046
    16  H    3.849115   3.591116   4.657992   3.400694   2.901384
    17  C    3.228724   3.578149   4.474475   4.118439   2.705766
    18  H    3.607767   3.889297   4.594070   4.645896   2.996616
    19  H    4.184942   4.205269   5.129729   4.639814   3.045101
    20  H    3.197375   4.174116   5.104346   4.588831   3.597665
    21  C    3.438303   2.663731   2.575286   3.752877   2.508590
    22  H    3.691750   2.565217   2.030911   3.591690   2.858776
    23  O    4.675123   4.091179   3.859145   5.179512   3.820317
    24  N    5.250585   5.029195   5.018235   6.103363   4.492676
    25  O    4.842305   4.918674   5.165752   5.927939   4.228299
    26  O    6.386120   6.126678   5.999541   7.211521   5.608739
    27  C    5.131202   3.247177   3.020462   4.042155   2.554249
    28  H    5.820569   4.123950   3.757648   5.002229   3.507761
    29  H    5.009458   2.927045   2.417797   3.595588   2.746069
    30  H    5.788501   3.816868   3.760677   4.433310   2.852536
    31  O    4.712736   3.696764   4.056337   4.572475   2.405943
                   11         12         13         14         15
    11  H    0.000000
    12  C    2.288245   0.000000
    13  C    2.751331   1.536568   0.000000
    14  H    2.809629   2.220394   1.092938   0.000000
    15  H    3.822586   2.166093   1.095065   1.766235   0.000000
    16  H    2.748035   2.166129   1.095023   1.766304   1.770149
    17  C    3.306113   1.527643   2.469628   3.461784   2.680901
    18  H    3.718933   2.206298   3.457757   4.365181   3.698513
    19  H    3.301904   2.164265   2.705370   3.730695   3.025893
    20  H    4.224160   2.151566   2.662386   3.685348   2.404076
    21  C    3.452865   3.046368   4.506518   4.806709   5.095362
    22  H    3.703824   3.666210   4.971658   5.040917   5.616879
    23  O    4.659363   4.315519   5.829319   6.214897   6.361448
    24  N    5.301850   4.672257   6.202846   6.793184   6.616157
    25  O    5.039497   4.061580   5.534129   6.269302   5.839340
    26  O    6.361262   5.870341   7.400712   7.981411   7.814877
    27  C    2.677596   3.980201   5.087087   5.170644   6.030386
    28  H    3.730758   4.801145   6.035748   6.184841   6.923258
    29  H    2.868377   4.231958   5.191850   5.052564   6.141108
    30  H    2.549322   4.308891   5.217683   5.302367   6.234613
    31  O    2.779459   3.008813   4.315999   4.897561   5.059404
                   16         17         18         19         20
    16  H    0.000000
    17  C    2.694523   0.000000
    18  H    3.716728   1.088476   0.000000
    19  H    2.466318   1.094842   1.755163   0.000000
    20  H    2.995052   1.096394   1.775623   1.770495   0.000000
    21  C    5.090123   3.520448   3.018863   4.242158   4.272662
    22  H    5.618456   4.433728   4.058605   5.147393   5.160874
    23  O    6.340316   4.426338   3.632545   5.080806   5.144583
    24  N    6.609392   4.305316   3.301762   4.874901   4.935379
    25  O    5.883192   3.376875   2.306031   3.927072   3.919853
    26  O    7.779908   5.458868   4.423460   5.964463   6.063477
    27  C    5.284202   4.664785   4.411954   4.876323   5.687018
    28  H    6.250738   5.290742   4.832166   5.532207   6.301609
    29  H    5.511089   5.198674   5.066059   5.514259   6.146417
    30  H    5.194903   4.929421   4.791087   4.902238   5.999586
    31  O    4.364361   2.882859   2.397411   2.956016   3.939315
                   21         22         23         24         25
    21  C    0.000000
    22  H    1.093425   0.000000
    23  O    1.440442   1.920561   0.000000
    24  N    2.445783   3.229016   1.395647   0.000000
    25  O    2.697494   3.707591   2.248358   1.207497   0.000000
    26  O    3.479447   4.071325   2.154156   1.203236   2.175401
    27  C    2.530682   2.437765   3.096505   4.025793   4.384454
    28  H    2.732139   2.612118   2.751764   3.647178   4.259838
    29  H    2.827622   2.321973   3.565877   4.715395   5.134312
    30  H    3.483124   3.501057   4.041452   4.779762   5.007952
    31  O    2.414797   3.231179   2.851791   2.939289   2.679076
                   26         27         28         29         30
    26  O    0.000000
    27  C    4.759364   0.000000
    28  H    4.137978   1.094124   0.000000
    29  H    5.451847   1.096304   1.779144   0.000000
    30  H    5.483417   1.092374   1.771778   1.774020   0.000000
    31  O    3.889555   2.389713   2.716569   3.336797   2.606674
                   31
    31  O    0.000000
 Stoichiometry    C10H16NO4(2)
 Framework group  C1[X(C10H16NO4)]
 Deg. of freedom    87
 Full point group                 C1      NOp   1
 Largest Abelian subgroup         C1      NOp   1
 Largest concise Abelian subgroup C1      NOp   1
                         Standard orientation:                         
 ---------------------------------------------------------------------
 Center     Atomic      Atomic             Coordinates (Angstroms)
 Number     Number       Type             X           Y           Z
 ---------------------------------------------------------------------
      1          6           0        0.018023    1.057582   -0.581226
      2          6           0       -0.070709   -0.585992    1.493558
      3          1           0        0.185249   -0.517746    2.555862
      4          1           0        0.233255   -1.571959    1.145230
      5          6           0       -1.582666   -0.404385    1.299615
      6          1           0       -2.142993   -0.955370    2.061762
      7          6           0       -1.920804    1.092819    1.072814
      8          1           0       -1.371550    1.848165    1.642944
      9          1           0       -2.982398    1.306810    1.189524
     10          6           0       -1.528091    0.843253   -0.410951
     11          1           0       -2.040985    1.417073   -1.190103
     12          6           0       -1.972192   -0.640490   -0.191222
     13          6           0       -3.493468   -0.769111   -0.365050
     14          1           0       -4.069309    0.005835    0.147179
     15          1           0       -3.827261   -1.738994    0.018455
     16          1           0       -3.747806   -0.723328   -1.429142
     17          6           0       -1.326313   -1.801566   -0.945171
     18          1           0       -0.240078   -1.821754   -0.878352
     19          1           0       -1.580802   -1.748476   -2.008700
     20          1           0       -1.720584   -2.746451   -0.552967
     21          6           0        0.667216    0.542423    0.765124
     22          1           0        0.600789    1.425918    1.405907
     23          8           0        2.103882    0.454995    0.708359
     24          7           0        2.693985   -0.622706    0.046415
     25          8           0        1.992229   -1.498904   -0.398405
     26          8           0        3.893228   -0.528068    0.021180
     27          6           0        0.343776    2.549279   -0.742278
     28          1           0        1.425447    2.711302   -0.713264
     29          1           0       -0.122786    3.158923    0.040370
     30          1           0       -0.027666    2.891672   -1.710823
     31          8           0        0.481030    0.336282   -1.633643
 ---------------------------------------------------------------------
 Rotational constants (GHZ):           1.1012365           0.4794528           0.4360809
 Standard basis: 6-31++G(d,p) (6D, 7F)
 There are   381 symmetry adapted cartesian basis functions of A   symmetry.
 There are   381 symmetry adapted basis functions of A   symmetry.
   381 basis functions,   608 primitive gaussians,   381 cartesian basis functions
    58 alpha electrons       57 beta electrons
       nuclear repulsion energy      1152.0535694788 Hartrees.
 NAtoms=   31 NActive=   31 NUniq=   31 SFac= 1.00D+00 NAtFMM=   60 NAOKFM=F Big=F
 Integral buffers will be    131072 words long.
 Raffenetti 2 integral format.
 Two-electron integral symmetry is turned on.
 Nuclear repulsion after empirical dispersion term =     1152.0250255160 Hartrees.
 One-electron integrals computed using PRISM.
 NBasis=   381 RedAO= T EigKep=  1.63D-06  NBF=   381
 NBsUse=   381 1.00D-06 EigRej= -1.00D+00 NBFU=   381
 Lowest energy guess from the checkpoint file:  "no3down-down-wb97-opt.chk"
 B after Tr=     0.000000    0.000000    0.000000
         Rot=    0.999088    0.035035   -0.007421   -0.023267 Ang=   4.90 deg.
 B after Tr=     0.000000    0.000000    0.000000
         Rot=    0.999975    0.006087    0.000202    0.003486 Ang=   0.80 deg.
 Initial guess <Sx>= 0.0000 <Sy>= 0.0000 <Sz>= 0.5000 <S**2>= 0.7547 S= 0.5023
 Requested convergence on RMS density matrix=1.00D-08 within 128 cycles.
 Requested convergence on MAX density matrix=1.00D-06.
 Requested convergence on             energy=1.00D-06.
 No special actions if energy rises.
 Restarting incremental Fock formation.
 Restarting incremental Fock formation.
 SCF Done:  E(UwB97XD) =  -745.929403417     A.U. after   54 cycles
            NFock= 54  Conv=0.81D-08     -V/T= 2.0089
 <Sx>= 0.0000 <Sy>= 0.0000 <Sz>= 0.5000 <S**2>= 0.7542 S= 0.5021
 <L.S>=  0.00000000000    
 Annihilation of the first spin contaminant:
 S**2 before annihilation     0.7542,   after     0.7500
 Calling FoFJK, ICntrl=      2127 FMM=F ISym2X=0 I1Cent= 0 IOpClX= 1 NMat=1 NMatS=1 NMatT=0.
 ***** Axes restored to original set *****
 -------------------------------------------------------------------
 Center     Atomic                   Forces (Hartrees/Bohr)
 Number     Number              X              Y              Z
 -------------------------------------------------------------------
      1        6           0.020800974   -0.011058432    0.029707511
      2        6          -0.000451034    0.000145211    0.000956002
      3        1          -0.000756754   -0.000092088   -0.000501052
      4        1          -0.000650160   -0.000054783    0.000439142
      5        6           0.002007114   -0.001153542   -0.000678623
      6        1           0.000331731    0.000142089    0.000047479
      7        6           0.000866594   -0.001609008   -0.000379156
      8        1           0.000416644   -0.000277411    0.000126498
      9        1          -0.000686257   -0.000375568    0.000520002
     10        6          -0.007662507   -0.004702587   -0.007085886
     11        1           0.001859546   -0.000016504    0.000574574
     12        6          -0.000303922    0.000563035   -0.000394733
     13        6           0.000029836    0.001203628    0.000020322
     14        1          -0.000016166    0.000794403    0.000178715
     15        1           0.000523648    0.000000105    0.000188075
     16        1           0.000476400   -0.000015005    0.000153158
     17        6           0.000649565   -0.000697140   -0.003362444
     18        1           0.000230755    0.000500024    0.000174280
     19        1          -0.000160868   -0.000206486    0.000187645
     20        1          -0.001006284    0.000321307    0.000369424
     21        6          -0.008028646   -0.004256484   -0.006469790
     22        1          -0.001958872    0.001041348    0.002943749
     23        8           0.003249052    0.001617856    0.002102002
     24        7          -0.001565616    0.001535947   -0.001882879
     25        8          -0.002658585   -0.002260473   -0.000335574
     26        8           0.002631716   -0.000224167    0.001091533
     27        6          -0.003247792    0.009617090   -0.008698045
     28        1           0.000540340    0.000360172    0.000668448
     29        1           0.002234172    0.002594873    0.004475159
     30        1           0.000100503   -0.000624183   -0.001040298
     31        8          -0.007795127    0.007186774   -0.014095238
 -------------------------------------------------------------------
 Cartesian Forces:  Max     0.029707511 RMS     0.004984881

 GradGradGradGradGradGradGradGradGradGradGradGradGradGradGradGradGradGrad
 Berny optimization.
 Using GEDIIS/GDIIS optimizer.
 FormGI is forming the generalized inverse of G from B-inverse, IUseBI=4.
 Internal  Forces:  Max     0.008344771 RMS     0.001855410
 Search for a local minimum.
 Step number   7 out of a maximum of  186
 All quantities printed in internal units (Hartrees-Bohrs-Radians)
 Mixed Optimization -- RFO/linear search
 Update second derivatives using D2CorX and points    4    6    5    7
 DE= -1.19D-03 DEPred=-5.05D-04 R= 2.36D+00
 TightC=F SS=  1.41D+00  RLast= 3.58D-01 DXNew= 7.1352D-01 1.0750D+00
 Trust test= 2.36D+00 RLast= 3.58D-01 DXMaxT set to 7.14D-01
 ITU=  1 -1  1  1  0  1  0
 Use linear search instead of GDIIS.
     Eigenvalues ---    0.00206   0.00233   0.00245   0.00367   0.00517
     Eigenvalues ---    0.00939   0.01613   0.02113   0.02561   0.02662
     Eigenvalues ---    0.02744   0.02867   0.03109   0.03384   0.03675
     Eigenvalues ---    0.04002   0.04466   0.04542   0.04696   0.05138
     Eigenvalues ---    0.05163   0.05233   0.05359   0.05459   0.05568
     Eigenvalues ---    0.05647   0.05709   0.05806   0.05889   0.06511
     Eigenvalues ---    0.07067   0.07503   0.07608   0.08373   0.08810
     Eigenvalues ---    0.09106   0.09728   0.10554   0.11639   0.12770
     Eigenvalues ---    0.14187   0.15658   0.15922   0.16000   0.16000
     Eigenvalues ---    0.16002   0.16004   0.16059   0.16245   0.18669
     Eigenvalues ---    0.19413   0.20370   0.21622   0.22970   0.23057
     Eigenvalues ---    0.23770   0.24829   0.25042   0.25523   0.26119
     Eigenvalues ---    0.27777   0.28065   0.28473   0.29343   0.32970
     Eigenvalues ---    0.33651   0.33785   0.33840   0.33888   0.33916
     Eigenvalues ---    0.34109   0.34121   0.34150   0.34158   0.34193
     Eigenvalues ---    0.34221   0.34314   0.34508   0.34586   0.35242
     Eigenvalues ---    0.38461   0.42769   0.44576   0.48391   0.70667
     Eigenvalues ---    0.84953   0.90124
 RFO step:  Lambda=-3.09070791D-03 EMin= 2.05970449D-03
 Quartic linear search produced a step of -0.12977.
 Iteration  1 RMS(Cart)=  0.05296969 RMS(Int)=  0.00823041
 Iteration  2 RMS(Cart)=  0.01632889 RMS(Int)=  0.00063616
 Iteration  3 RMS(Cart)=  0.00063804 RMS(Int)=  0.00020516
 Iteration  4 RMS(Cart)=  0.00000077 RMS(Int)=  0.00020516
 Variable       Old X    -DE/DX   Delta X   Delta X   Delta X     New X
                                 (Linear)    (Quad)   (Total)
    R1        2.96717  -0.00443  -0.00042  -0.00739  -0.00773   2.95944
    R2        2.98762   0.00342   0.00342  -0.04130  -0.03787   2.94975
    R3        2.90134  -0.00034  -0.00049   0.00649   0.00600   2.90733
    R4        2.56490   0.00704   0.00114  -0.01097  -0.00983   2.55508
    R5        2.06894   0.00029   0.00031  -0.00369  -0.00338   2.06556
    R6        2.05786   0.00018  -0.00011  -0.00018  -0.00030   2.05756
    R7        2.90096   0.00266   0.00153  -0.01345  -0.01197   2.88899
    R8        2.89595  -0.00062   0.00110  -0.01086  -0.00983   2.88612
    R9        2.06873   0.00006  -0.00014   0.00210   0.00196   2.07069
   R10        2.93206   0.00122  -0.00009   0.00209   0.00210   2.93416
   R11        2.94583   0.00129   0.00036   0.00231   0.00265   2.94848
   R12        2.06774  -0.00021  -0.00042   0.00558   0.00516   2.07290
   R13        2.05832  -0.00032   0.00005  -0.00081  -0.00076   2.05756
   R14        2.93855   0.00140  -0.00038   0.00846   0.00806   2.94661
   R15        2.06958   0.00074  -0.00007   0.00239   0.00232   2.07190
   R16        2.95608  -0.00134  -0.00026  -0.00175  -0.00202   2.95406
   R17        2.90369   0.00046   0.00091  -0.01041  -0.00950   2.89419
   R18        2.88683  -0.00083  -0.00038   0.00343   0.00305   2.88988
   R19        2.06535  -0.00080  -0.00019   0.00138   0.00119   2.06654
   R20        2.06937   0.00032   0.00012  -0.00111  -0.00099   2.06838
   R21        2.06929   0.00019   0.00009  -0.00098  -0.00089   2.06841
   R22        2.05692  -0.00003  -0.00085   0.01168   0.01083   2.06776
   R23        2.06895  -0.00032  -0.00002   0.00002   0.00000   2.06895
   R24        2.07189   0.00007   0.00015  -0.00210  -0.00195   2.06994
   R25        2.06627  -0.00129  -0.00050   0.00534   0.00484   2.07111
   R26        2.72204  -0.00122   0.00028  -0.00190  -0.00162   2.72042
   R27        2.63739  -0.00114   0.00144  -0.01801  -0.01657   2.62082
   R28        2.28184  -0.00319  -0.00050   0.00660   0.00610   2.28794
   R29        2.27379  -0.00267  -0.00087   0.01141   0.01054   2.28433
   R30        2.06759  -0.00054  -0.00021   0.00217   0.00197   2.06956
   R31        2.07171  -0.00259  -0.00054   0.00369   0.00316   2.07487
   R32        2.06429   0.00060   0.00024  -0.00222  -0.00197   2.06231
    A1        1.84160   0.00198   0.00082   0.00240   0.00207   1.84367
    A2        1.93149  -0.00035   0.00074  -0.00875  -0.00790   1.92359
    A3        1.92564   0.00562  -0.00106   0.05318   0.05167   1.97731
    A4        1.89526  -0.00029   0.00273  -0.04179  -0.03910   1.85616
    A5        1.92524   0.00189  -0.00196   0.03246   0.02896   1.95420
    A6        1.94187  -0.00834  -0.00117  -0.03642  -0.03722   1.90465
    A7        1.87711  -0.00014   0.00025  -0.00444  -0.00448   1.87263
    A8        1.92353   0.00071  -0.00026   0.00581   0.00581   1.92935
    A9        1.87836  -0.00007  -0.00131   0.01714   0.01596   1.89431
   A10        1.91943   0.00001   0.00180  -0.02598  -0.02400   1.89543
   A11        1.96085  -0.00041  -0.00115   0.01644   0.01525   1.97610
   A12        1.90403  -0.00007   0.00057  -0.00777  -0.00780   1.89623
   A13        1.93544  -0.00046   0.00029  -0.00598  -0.00557   1.92987
   A14        1.92545   0.00042  -0.00135   0.01751   0.01608   1.94153
   A15        1.92731  -0.00036   0.00076  -0.00435  -0.00375   1.92357
   A16        2.06677   0.00008   0.00016  -0.00405  -0.00387   2.06291
   A17        2.05069   0.00037  -0.00064   0.00772   0.00712   2.05782
   A18        1.52268   0.00008   0.00082  -0.01018  -0.00932   1.51336
   A19        2.07210  -0.00008   0.00035  -0.00577  -0.00539   2.06670
   A20        1.96743   0.00046   0.00028  -0.00524  -0.00492   1.96251
   A21        1.50031  -0.00083   0.00000  -0.00123  -0.00148   1.49883
   A22        1.87317  -0.00046   0.00026  -0.00567  -0.00555   1.86761
   A23        2.07281   0.00057   0.00045  -0.00489  -0.00445   2.06836
   A24        1.96050   0.00042  -0.00149   0.02555   0.02419   1.98469
   A25        1.90736   0.00149  -0.00070   0.02010   0.01910   1.92646
   A26        1.88860   0.00101  -0.00024   0.01409   0.01382   1.90242
   A27        2.00894  -0.00227  -0.00055  -0.02009  -0.02045   1.98849
   A28        2.06744  -0.00067   0.00081  -0.00811  -0.00742   2.06003
   A29        1.51727   0.00087   0.00111  -0.01086  -0.00967   1.50760
   A30        2.05325  -0.00053  -0.00026   0.00043   0.00012   2.05337
   A31        1.49044   0.00002  -0.00018   0.00193   0.00153   1.49198
   A32        1.94793  -0.00010   0.00046  -0.00056  -0.00002   1.94791
   A33        2.07312   0.00110   0.00103  -0.00827  -0.00728   2.06584
   A34        1.92259   0.00101   0.00009   0.00604   0.00624   1.92882
   A35        2.13123  -0.00127   0.00011  -0.01621  -0.01612   2.11511
   A36        1.87458  -0.00055  -0.00119   0.01439   0.01320   1.88778
   A37        1.99244  -0.00003   0.00014  -0.00149  -0.00136   1.99108
   A38        1.91378   0.00051   0.00054  -0.00536  -0.00483   1.90896
   A39        1.91388   0.00050   0.00077  -0.00924  -0.00848   1.90539
   A40        1.87891  -0.00025  -0.00033   0.00351   0.00318   1.88208
   A41        1.87907  -0.00027  -0.00035   0.00354   0.00317   1.88224
   A42        1.88236  -0.00052  -0.00087   0.01018   0.00930   1.89166
   A43        1.98857   0.00060   0.00047  -0.00549  -0.00502   1.98354
   A44        1.92228  -0.00017  -0.00043   0.00565   0.00520   1.92748
   A45        1.90332   0.00056  -0.00023   0.00553   0.00527   1.90859
   A46        1.86763  -0.00027   0.00001  -0.00082  -0.00080   1.86683
   A47        1.89750  -0.00083   0.00028  -0.00751  -0.00723   1.89027
   A48        1.88146   0.00006  -0.00010   0.00280   0.00266   1.88412
   A49        2.03420  -0.00253  -0.00007  -0.01281  -0.01343   2.02077
   A50        1.78322   0.00256   0.00051   0.00531   0.00553   1.78874
   A51        1.97770   0.00039  -0.00012   0.00419   0.00435   1.98205
   A52        1.86205  -0.00056   0.00133  -0.02748  -0.02614   1.83590
   A53        2.04239   0.00130   0.00022   0.01156   0.01205   2.05444
   A54        1.70392  -0.00060  -0.00200   0.02055   0.01854   1.72246
   A55        2.07975   0.00136   0.00383  -0.03135  -0.02752   2.05223
   A56        2.08210  -0.00163  -0.00088   0.01891   0.01774   2.09984
   A57        1.95048   0.00196   0.00029  -0.00477  -0.00477   1.94571
   A58        2.25053  -0.00034   0.00055  -0.01359  -0.01332   2.23720
   A59        1.92928   0.00021  -0.00150   0.02236   0.02081   1.95009
   A60        1.95531  -0.00761  -0.00030  -0.02226  -0.02251   1.93280
   A61        1.90223   0.00281   0.00034   0.00693   0.00713   1.90935
   A62        1.89595   0.00336   0.00081  -0.00316  -0.00222   1.89373
   A63        1.88942  -0.00022   0.00021   0.00152   0.00150   1.89092
   A64        1.89016   0.00169   0.00049  -0.00525  -0.00480   1.88535
    D1        0.61105  -0.00255   0.00147  -0.05349  -0.05252   0.55853
    D2        2.88484  -0.00158   0.00182  -0.03890  -0.03719   2.84765
    D3       -1.06125  -0.00342   0.00073  -0.04290  -0.04229  -1.10355
    D4       -1.43586  -0.00316  -0.00265  -0.00099  -0.00385  -1.43971
    D5        0.83793  -0.00219  -0.00229   0.01360   0.01147   0.84940
    D6       -3.10816  -0.00403  -0.00338   0.00960   0.00637  -3.10179
    D7        2.69049   0.00379  -0.00094   0.01436   0.01331   2.70381
    D8       -1.31890   0.00476  -0.00058   0.02895   0.02864  -1.29026
    D9        1.01819   0.00292  -0.00167   0.02496   0.02354   1.04173
   D10        0.52515   0.00262  -0.00414   0.07702   0.07290   0.59805
   D11       -1.49697   0.00283  -0.00607   0.11314   0.10724  -1.38972
   D12        2.97223   0.00212  -0.00400   0.08575   0.08181   3.05404
   D13        2.59639   0.00313  -0.00140   0.04719   0.04597   2.64236
   D14        0.57427   0.00334  -0.00333   0.08331   0.08032   0.65459
   D15       -1.23971   0.00263  -0.00126   0.05591   0.05488  -1.18484
   D16       -1.55456  -0.00620  -0.00233  -0.00457  -0.00731  -1.56187
   D17        2.70651  -0.00599  -0.00426   0.03155   0.02704   2.73354
   D18        0.89252  -0.00671  -0.00220   0.00415   0.00160   0.89412
   D19        2.99671  -0.00051   0.00070  -0.02584  -0.02521   2.97150
   D20        0.87950   0.00027   0.00092  -0.02225  -0.02126   0.85824
   D21       -1.21193   0.00108   0.00027  -0.00629  -0.00594  -1.21788
   D22        0.98307  -0.00253  -0.00234   0.00020  -0.00187   0.98119
   D23       -1.13414  -0.00176  -0.00212   0.00379   0.00208  -1.13206
   D24        3.05761  -0.00095  -0.00277   0.01975   0.01740   3.07501
   D25       -1.13902   0.00059  -0.00095   0.01057   0.00913  -1.12989
   D26        3.02696   0.00137  -0.00073   0.01416   0.01308   3.04004
   D27        0.93552   0.00218  -0.00138   0.03012   0.02840   0.96392
   D28       -0.73959  -0.00059  -0.00448   0.04372   0.03917  -0.70041
   D29        1.58518  -0.00051  -0.00518   0.04822   0.04305   1.62823
   D30       -3.04393  -0.00040  -0.00449   0.04194   0.03733  -3.00660
   D31        1.32698  -0.00032  -0.00321   0.02583   0.02261   1.34959
   D32       -2.63143  -0.00024  -0.00392   0.03033   0.02649  -2.60495
   D33       -0.97736  -0.00013  -0.00323   0.02405   0.02077  -0.95659
   D34       -2.79832  -0.00088  -0.00307   0.02412   0.02103  -2.77729
   D35       -0.47355  -0.00080  -0.00378   0.02862   0.02491  -0.44864
   D36        1.18053  -0.00069  -0.00309   0.02234   0.01919   1.19972
   D37       -2.68882  -0.00093   0.00640  -0.07996  -0.07346  -2.76229
   D38       -0.71104   0.00049   0.00790  -0.09881  -0.09070  -0.80174
   D39        1.17328   0.00003   0.00640  -0.08556  -0.07909   1.09419
   D40        1.53124  -0.00048   0.00757  -0.09497  -0.08755   1.44369
   D41       -2.77416   0.00095   0.00907  -0.11382  -0.10479  -2.87895
   D42       -0.88983   0.00048   0.00757  -0.10057  -0.09318  -0.98301
   D43       -0.60189  -0.00017   0.00565  -0.06745  -0.06166  -0.66355
   D44        1.37589   0.00126   0.00715  -0.08630  -0.07889   1.29700
   D45       -3.02297   0.00079   0.00565  -0.07306  -0.06729  -3.09025
   D46       -0.66836  -0.00001   0.00208  -0.01741  -0.01544  -0.68380
   D47       -2.87974   0.00030   0.00109   0.00153   0.00241  -2.87733
   D48        1.43923   0.00014   0.00269  -0.02525  -0.02278   1.41645
   D49        1.58755  -0.00019   0.00130  -0.01235  -0.01102   1.57653
   D50       -0.62383   0.00011   0.00031   0.00658   0.00683  -0.61700
   D51       -2.58805  -0.00004   0.00191  -0.02019  -0.01836  -2.60641
   D52       -2.60182   0.00031   0.00109  -0.01047  -0.00922  -2.61104
   D53        1.46998   0.00061   0.00010   0.00847   0.00864   1.47861
   D54       -0.49424   0.00046   0.00170  -0.01831  -0.01656  -0.51079
   D55       -1.44020  -0.00043  -0.00064   0.00542   0.00485  -1.43535
   D56        2.92535  -0.00152  -0.00069  -0.00181  -0.00247   2.92288
   D57        0.73007  -0.00161  -0.00033  -0.01474  -0.01504   0.71503
   D58        2.59981   0.00025  -0.00120   0.01132   0.01014   2.60994
   D59        0.68217  -0.00084  -0.00126   0.00409   0.00282   0.68498
   D60       -1.51312  -0.00093  -0.00089  -0.00884  -0.00975  -1.52287
   D61        0.49144   0.00001  -0.00170   0.01991   0.01823   0.50967
   D62       -1.42620  -0.00108  -0.00175   0.01268   0.01091  -1.41529
   D63        2.66170  -0.00116  -0.00139  -0.00025  -0.00166   2.66004
   D64       -1.52430   0.00194  -0.00133   0.04217   0.04087  -1.48343
   D65        2.58625  -0.00027  -0.00101   0.01103   0.01012   2.59637
   D66        0.49252   0.00000  -0.00159   0.01902   0.01741   0.50993
   D67        0.58263   0.00149  -0.00082   0.03351   0.03265   0.61528
   D68       -1.59001  -0.00072  -0.00050   0.00237   0.00190  -1.58811
   D69        2.59945  -0.00045  -0.00107   0.01036   0.00919   2.60864
   D70        2.78781   0.00175  -0.00150   0.04590   0.04442   2.83224
   D71        0.61517  -0.00046  -0.00118   0.01475   0.01367   0.62885
   D72       -1.47856  -0.00019  -0.00176   0.02274   0.02097  -1.45759
   D73        1.42743   0.00186   0.00135  -0.00390  -0.00267   1.42476
   D74       -2.91240   0.00181   0.00178  -0.00345  -0.00176  -2.91416
   D75       -0.68990   0.00087   0.00018   0.00949   0.00955  -0.68035
   D76       -0.49041   0.00004   0.00165  -0.01876  -0.01709  -0.50750
   D77        1.45294   0.00000   0.00209  -0.01831  -0.01619   1.43676
   D78       -2.60774  -0.00094   0.00049  -0.00537  -0.00488  -2.61261
   D79       -2.59707   0.00045   0.00014  -0.00322  -0.00303  -2.60010
   D80       -0.65372   0.00040   0.00058  -0.00277  -0.00212  -0.65584
   D81        1.56879  -0.00054  -0.00102   0.01017   0.00919   1.57798
   D82        0.82652  -0.00015   0.00115  -0.01951  -0.01844   0.80808
   D83       -1.28307  -0.00018   0.00108  -0.01908  -0.01806  -1.30113
   D84        2.93638  -0.00015   0.00136  -0.02277  -0.02148   2.91491
   D85       -0.79773  -0.00055   0.00114  -0.02402  -0.02279  -0.82051
   D86       -2.90732  -0.00058   0.00107  -0.02358  -0.02241  -2.92973
   D87        1.31214  -0.00055   0.00135  -0.02727  -0.02583   1.28631
   D88        3.12733   0.00079   0.00191  -0.01922  -0.01734   3.10999
   D89        1.01774   0.00076   0.00184  -0.01878  -0.01697   1.00077
   D90       -1.04599   0.00078   0.00212  -0.02247  -0.02038  -1.06637
   D91       -0.89578  -0.00008  -0.00031  -0.01019  -0.01049  -0.90627
   D92       -2.99439  -0.00002  -0.00033  -0.00950  -0.00979  -3.00418
   D93        1.22746  -0.00033   0.00019  -0.01954  -0.01934   1.20811
   D94        0.91390  -0.00010   0.00033  -0.02562  -0.02529   0.88860
   D95       -1.18471  -0.00004   0.00031  -0.02492  -0.02459  -1.20930
   D96        3.03713  -0.00036   0.00083  -0.03497  -0.03415   3.00299
   D97       -3.12584  -0.00032  -0.00069  -0.01611  -0.01682   3.14053
   D98        1.05874  -0.00027  -0.00070  -0.01541  -0.01612   1.04262
   D99       -1.00260  -0.00058  -0.00018  -0.02546  -0.02567  -1.02828
   D100      -1.35526   0.00089   0.00853  -0.09707  -0.08848  -1.44375
   D101       1.08836  -0.00123   0.00854  -0.09860  -0.09020   0.99816
   D102       3.06360  -0.00179   0.00896  -0.11424  -0.10520   2.95840
   D103      -0.07354  -0.00156  -0.02345   0.31853   0.29520   0.22167
   D104       3.08006  -0.00077  -0.02114   0.27538   0.25411  -2.94901
   D105      -3.12725   0.00093   0.00277  -0.05166  -0.04877   3.10716
         Item               Value     Threshold  Converged?
 Maximum Force            0.008345     0.000450     NO 
 RMS     Force            0.001855     0.000300     NO 
 Maximum Displacement     0.441594     0.001800     NO 
 RMS     Displacement     0.063376     0.001200     NO 
 Predicted change in Energy=-8.454188D-04
 GradGradGradGradGradGradGradGradGradGradGradGradGradGradGradGradGradGrad

                          Input orientation:                          
 ---------------------------------------------------------------------
 Center     Atomic      Atomic             Coordinates (Angstroms)
 Number     Number       Type             X           Y           Z
 ---------------------------------------------------------------------
      1          6           0       -0.474656    0.261248   -1.218131
      2          6           0       -1.035240   -0.344963    1.264026
      3          1           0       -1.730909   -0.993729    1.802451
      4          1           0       -0.971787    0.591006    1.816701
      5          6           0        0.356251   -0.976056    1.212376
      6          1           0        0.598908   -1.452108    2.169027
      7          6           0        0.551714   -1.801367   -0.088203
      8          1           0       -0.290690   -2.397868   -0.459414
      9          1           0        1.412673   -2.465652   -0.033533
     10          6           0        0.856315   -0.435261   -0.775461
     11          1           0        1.560232   -0.426968   -1.616014
     12          6           0        1.385153    0.035312    0.618293
     13          6           0        2.826731   -0.435538    0.832231
     14          1           0        2.994037   -1.487368    0.584136
     15          1           0        3.104341   -0.290200    1.880958
     16          1           0        3.497398    0.166389    0.210990
     17          6           0        1.293783    1.500568    1.046431
     18          1           0        0.294542    1.930685    0.928913
     19          1           0        1.978070    2.115615    0.453013
     20          1           0        1.585356    1.590220    2.098461
     21          6           0       -1.544132   -0.167206   -0.164953
     22          1           0       -1.816564   -1.174483   -0.500149
     23          8           0       -2.819813    0.474803   -0.346248
     24          7           0       -2.978377    1.748252    0.179697
     25          8           0       -2.015903    2.376282    0.560581
     26          8           0       -4.136030    2.095474    0.157212
     27          6           0       -0.946518   -0.303804   -2.569066
     28          1           0       -1.956435    0.037007   -2.820661
     29          1           0       -0.942926   -1.401669   -2.553947
     30          1           0       -0.266791    0.025257   -3.356904
     31          8           0       -0.368534    1.605822   -1.313014
 ---------------------------------------------------------------------
                    Distance matrix (angstroms):
                    1          2          3          4          5
     1  C    0.000000
     2  C    2.615884   0.000000
     3  H    3.503863   1.093048   0.000000
     4  H    3.092909   1.088814   1.757230   0.000000
     5  C    2.851086   1.528788   2.169041   2.141163   0.000000
     6  H    3.944739   2.171460   2.402611   2.601064   1.095760
     7  C    2.566039   2.543238   3.072006   3.416601   1.552691
     8  H    2.771353   2.781909   3.026858   3.818110   2.288005
     9  H    3.521543   3.489019   3.926768   4.295599   2.210704
    10  C    1.566066   2.783099   3.694759   3.333839   2.119911
    11  H    2.184656   3.877864   4.778988   4.385308   3.122636
    12  C    2.623431   2.533749   3.488696   2.701878   1.560269
    13  C    3.948246   3.887090   4.693078   4.056071   2.557331
    14  H    4.282249   4.242925   4.904395   4.643987   2.759355
    15  H    4.766305   4.185658   4.886794   4.170787   2.910222
    16  H    4.222392   4.681364   5.586933   4.767832   3.489235
    17  C    3.129141   2.979544   3.992724   2.559966   2.653332
    18  H    2.826390   2.656914   3.663020   2.046092   2.921181
    19  H    3.499609   3.973943   5.024493   3.589670   3.572864
    20  H    4.124269   3.362847   4.214502   2.759855   2.980204
    21  C    1.560941   1.527268   2.142126   2.197593   2.482485
    22  H    2.092257   2.100209   2.311271   3.032885   2.773669
    23  O    2.511085   2.539625   2.821206   2.847288   3.823831
    24  N    3.230127   3.055012   3.421690   2.836442   4.428094
    25  O    3.164274   2.976863   3.602838   2.419757   4.158140
    26  O    4.319909   4.098252   4.246716   3.876824   5.543308
    27  C    1.538494   3.834339   4.494599   4.476190   4.055667
    28  H    2.194096   4.204660   4.741987   4.773005   4.758172
    29  H    2.183798   3.962583   4.445845   4.803556   4.006769
    30  H    2.161770   4.698996   5.459022   5.251978   4.719018
    31  O    1.352088   3.300180   4.280169   3.344978   3.683612
                    6          7          8          9         10
     6  H    0.000000
     7  C    2.284578   0.000000
     8  H    2.931646   1.096930   0.000000
     9  H    2.557490   1.088813   1.757104   0.000000
    10  C    3.125740   1.559280   2.295068   2.232147   0.000000
    11  H    4.037523   2.289167   2.940762   2.585005   1.096402
    12  C    2.288094   2.137088   3.144880   2.584657   1.563221
    13  C    2.789916   2.808628   3.903511   2.621158   2.543071
    14  H    2.872241   2.552563   3.564750   1.959405   2.743226
    15  H    2.776726   3.560495   4.630965   3.355533   3.482991
    16  H    3.854178   3.555086   4.623253   3.366527   2.882774
    17  C    3.234404   3.569431   4.469444   4.112342   2.694086
    18  H    3.615772   3.876709   4.583265   4.637272   2.969542
    19  H    4.192307   4.203589   5.133355   4.641596   3.045399
    20  H    3.199034   4.165667   5.095794   4.585337   3.590752
    21  C    3.419219   2.658749   2.575593   3.747375   2.491329
    22  H    3.610551   2.484235   1.956175   3.508962   2.786849
    23  O    4.661249   4.076117   3.829035   5.163139   3.811345
    24  N    5.195835   5.013293   4.982212   6.089644   4.514965
    25  O    4.907230   4.946346   5.177766   5.962586   4.235495
    26  O    6.249190   6.100864   5.946175   7.185288   5.674329
    27  C    5.114339   3.262219   3.043985   4.082682   2.546469
    28  H    5.800365   4.139657   3.778731   5.038082   3.509621
    29  H    4.968529   2.910945   2.409335   3.610179   2.708177
    30  H    5.785149   3.832872   3.777242   4.479957   2.852593
    31  O    4.734077   3.735767   4.094414   4.624572   2.440335
                   11         12         13         14         15
    11  H    0.000000
    12  C    2.288337   0.000000
    13  C    2.756446   1.531540   0.000000
    14  H    2.832120   2.215452   1.093567   0.000000
    15  H    3.825152   2.157750   1.094541   1.768368   0.000000
    16  H    2.728118   2.155146   1.094555   1.768480   1.775320
    17  C    3.297727   1.529257   2.478773   3.468766   2.679814
    18  H    3.692852   2.208700   3.467036   4.369122   3.705899
    19  H    3.304572   2.169454   2.715219   3.745781   3.015868
    20  H    4.226938   2.156088   2.692219   3.707979   2.427056
    21  C    3.436587   3.038947   4.491194   4.785284   5.080273
    22  H    3.634099   3.600764   4.886866   4.941199   5.537772
    23  O    4.648686   4.336500   5.839605   6.206172   6.375050
    24  N    5.343700   4.708176   6.236506   6.804596   6.636944
    25  O    5.038306   4.129244   5.606356   6.326757   5.922028
    26  O    6.477225   5.911035   7.439201   7.991050   7.815735
    27  C    2.684636   3.963704   5.081690   5.183771   6.017670
    28  H    3.746116   4.795062   6.037018   6.198672   6.915470
    29  H    2.845269   4.189030   5.158480   5.035334   6.106072
    30  H    2.563828   4.304789   5.227911   5.334119   6.236925
    31  O    2.818542   3.044974   4.356482   4.947108   5.084998
                   16         17         18         19         20
    16  H    0.000000
    17  C    2.708120   0.000000
    18  H    3.726452   1.094209   0.000000
    19  H    2.483227   1.094841   1.759246   0.000000
    20  H    3.040682   1.095363   1.774813   1.771373   0.000000
    21  C    5.066522   3.507518   2.996399   4.242530   4.243264
    22  H    5.526467   4.384297   4.017592   5.111996   5.096019
    23  O    6.349235   4.462445   3.666719   5.133299   5.160065
    24  N    6.666253   4.366225   3.362529   4.977552   4.953210
    25  O    5.949986   3.457882   2.381676   4.003915   3.994000
    26  O    7.873594   5.534211   4.500294   6.121284   6.062837
    27  C    5.262906   4.620230   4.332323   4.851780   5.637687
    28  H    6.241148   5.259308   4.765733   5.524299   6.257357
    29  H    5.460783   5.136980   4.976567   5.472231   6.081818
    30  H    5.188342   4.899111   4.723767   4.891264   5.969971
    31  O    4.397724   2.888140   2.360390   2.980820   3.931423
                   21         22         23         24         25
    21  C    0.000000
    22  H    1.095984   0.000000
    23  O    1.439584   1.936579   0.000000
    24  N    2.417606   3.217821   1.386878   0.000000
    25  O    2.686689   3.711175   2.254824   1.210723   0.000000
    26  O    3.455640   4.062593   2.147667   1.208814   2.176350
    27  C    2.481040   2.407380   3.009382   3.986864   4.256893
    28  H    2.695270   2.621459   2.657030   3.602065   4.112000
    29  H    2.755475   2.243423   3.452215   4.640891   5.012433
    30  H    3.443428   3.464422   3.972916   4.777966   4.892178
    31  O    2.417375   3.238461   2.867509   3.009942   2.611091
                   26         27         28         29         30
    26  O    0.000000
    27  C    4.833437   0.000000
    28  H    4.225595   1.095164   0.000000
    29  H    5.456767   1.097974   1.779923   0.000000
    30  H    5.621906   1.091329   1.772736   1.771444   0.000000
    31  O    4.073740   2.357627   2.693624   3.303762   2.585734
                   31
    31  O    0.000000
 Stoichiometry    C10H16NO4(2)
 Framework group  C1[X(C10H16NO4)]
 Deg. of freedom    87
 Full point group                 C1      NOp   1
 Largest Abelian subgroup         C1      NOp   1
 Largest concise Abelian subgroup C1      NOp   1
                         Standard orientation:                         
 ---------------------------------------------------------------------
 Center     Atomic      Atomic             Coordinates (Angstroms)
 Number     Number       Type             X           Y           Z
 ---------------------------------------------------------------------
      1          6           0       -0.010354    1.027220   -0.595284
      2          6           0       -0.024409   -0.641676    1.419024
      3          1           0        0.285752   -0.649410    2.467115
      4          1           0        0.232657   -1.612430    0.998227
      5          6           0       -1.536762   -0.447332    1.308519
      6          1           0       -2.056489   -1.022253    2.083142
      7          6           0       -1.900347    1.052774    1.140178
      8          1           0       -1.333525    1.794977    1.715595
      9          1           0       -2.956081    1.247533    1.321853
     10          6           0       -1.549673    0.852701   -0.365927
     11          1           0       -2.091233    1.454370   -1.105389
     12          6           0       -1.997372   -0.632260   -0.170696
     13          6           0       -3.520576   -0.751893   -0.276305
     14          1           0       -4.068179   -0.003933    0.303846
     15          1           0       -3.832204   -1.741234    0.073140
     16          1           0       -3.817569   -0.646670   -1.324529
     17          6           0       -1.372533   -1.762032   -0.990342
     18          1           0       -0.278401   -1.760352   -0.977483
     19          1           0       -1.679746   -1.688862   -2.038647
     20          1           0       -1.719640   -2.726162   -0.603315
     21          6           0        0.670188    0.522557    0.715714
     22          1           0        0.549785    1.378306    1.389790
     23          8           0        2.107935    0.500983    0.646277
     24          7           0        2.705579   -0.598512    0.048477
     25          8           0        2.041292   -1.381799   -0.592644
     26          8           0        3.899547   -0.610352    0.236969
     27          6           0        0.342728    2.519464   -0.719798
     28          1           0        1.425680    2.682194   -0.708955
     29          1           0       -0.104298    3.094675    0.101692
     30          1           0       -0.053628    2.908555   -1.659218
     31          8           0        0.445317    0.371561   -1.686439
 ---------------------------------------------------------------------
 Rotational constants (GHZ):           1.1145232           0.4743079           0.4363314
 Standard basis: 6-31++G(d,p) (6D, 7F)
 There are   381 symmetry adapted cartesian basis functions of A   symmetry.
 There are   381 symmetry adapted basis functions of A   symmetry.
   381 basis functions,   608 primitive gaussians,   381 cartesian basis functions
    58 alpha electrons       57 beta electrons
       nuclear repulsion energy      1153.3738829823 Hartrees.
 NAtoms=   31 NActive=   31 NUniq=   31 SFac= 1.00D+00 NAtFMM=   60 NAOKFM=F Big=F
 Integral buffers will be    131072 words long.
 Raffenetti 2 integral format.
 Two-electron integral symmetry is turned on.
 Nuclear repulsion after empirical dispersion term =     1153.3453616059 Hartrees.
 One-electron integrals computed using PRISM.
 NBasis=   381 RedAO= T EigKep=  1.53D-06  NBF=   381
 NBsUse=   381 1.00D-06 EigRej= -1.00D+00 NBFU=   381
 Initial guess from the checkpoint file:  "no3down-down-wb97-opt.chk"
 B after Tr=     0.000000    0.000000    0.000000
         Rot=    0.999924   -0.011434   -0.004503   -0.000582 Ang=  -1.41 deg.
 Initial guess <Sx>= 0.0000 <Sy>= 0.0000 <Sz>= 0.5000 <S**2>= 0.7541 S= 0.5021
 ExpMin= 3.60D-02 ExpMax= 5.48D+03 ExpMxC= 8.25D+02 IAcc=3 IRadAn=         7 AccDes= 0.00D+00
 Harris functional with IExCor= 4639 and IRadAn=       7 diagonalized for initial guess.
 HarFok:  IExCor= 4639 AccDes= 0.00D+00 IRadAn=         7 IDoV= 1 UseB2=F ITyADJ=14
 ICtDFT=  3500011 ScaDFX=  1.000000  1.000000  1.000000  1.000000
 FoFCou: FMM=F IPFlag=           0 FMFlag=      100000 FMFlg1=           0
         NFxFlg=           0 DoJE=T BraDBF=F KetDBF=T FulRan=T
         wScrn=  0.000000 ICntrl=       500 IOpCl=  0 I1Cent=   200000004 NGrid=           0
         NMat0=    1 NMatS0=      1 NMatT0=    0 NMatD0=    1 NMtDS0=    0 NMtDT0=    0
 Petite list used in FoFCou.
 Requested convergence on RMS density matrix=1.00D-08 within 128 cycles.
 Requested convergence on MAX density matrix=1.00D-06.
 Requested convergence on             energy=1.00D-06.
 No special actions if energy rises.
 Restarting incremental Fock formation.
 SCF Done:  E(UwB97XD) =  -745.928407778     A.U. after   23 cycles
            NFock= 23  Conv=0.42D-08     -V/T= 2.0088
 <Sx>= 0.0000 <Sy>= 0.0000 <Sz>= 0.5000 <S**2>= 0.7542 S= 0.5021
 <L.S>=  0.00000000000    
 Annihilation of the first spin contaminant:
 S**2 before annihilation     0.7542,   after     0.7500
 Calling FoFJK, ICntrl=      2127 FMM=F ISym2X=0 I1Cent= 0 IOpClX= 1 NMat=1 NMatS=1 NMatT=0.
 ***** Axes restored to original set *****
 -------------------------------------------------------------------
 Center     Atomic                   Forces (Hartrees/Bohr)
 Number     Number              X              Y              Z
 -------------------------------------------------------------------
      1        6           0.010921587   -0.016249367    0.016409409
      2        6          -0.002998582    0.002791978    0.003876842
      3        1          -0.001872033   -0.001188174   -0.000923586
      4        1          -0.002601035    0.001334369    0.000364979
      5        6           0.006361146   -0.003638053   -0.000834488
      6        1           0.001162237    0.000784673   -0.000598530
      7        6          -0.007590429   -0.001264049   -0.001487397
      8        1           0.001986573    0.000062557    0.000482611
      9        1           0.000116928    0.001372061   -0.001216652
     10        6          -0.000786889   -0.003072925   -0.003979923
     11        1           0.000796799    0.000759687    0.000908414
     12        6          -0.002462297    0.002938945    0.000749963
     13        6           0.000863721    0.001964634    0.000103748
     14        1           0.000354980    0.001749770    0.000483282
     15        1           0.001498827    0.000057574    0.000188668
     16        1           0.001642160   -0.000137545    0.000750733
     17        6          -0.001816275   -0.000067995   -0.003528754
     18        1           0.003463018   -0.000314206    0.000168350
     19        1          -0.000154770   -0.000443512    0.000142667
     20        1          -0.000220951    0.000110984    0.000905365
     21        6          -0.007644144   -0.009072875   -0.003127732
     22        1          -0.003851323    0.004423244    0.002310090
     23        8           0.007873103   -0.000223687    0.007520075
     24        7          -0.009716054    0.012337850   -0.002267818
     25        8          -0.004549789   -0.009316888    0.000947574
     26        8           0.006850183   -0.000878798    0.000921390
     27        6          -0.000642049    0.004451103   -0.011854231
     28        1           0.001764556    0.000996565    0.002304031
     29        1           0.001913949    0.003200834    0.002824945
     30        1           0.000483405    0.000006976   -0.001560124
     31        8          -0.001146554    0.006524272   -0.010983903
 -------------------------------------------------------------------
 Cartesian Forces:  Max     0.016409409 RMS     0.004622502

 GradGradGradGradGradGradGradGradGradGradGradGradGradGradGradGradGradGrad
 Berny optimization.
 Using GEDIIS/GDIIS optimizer.
 FormGI is forming the generalized inverse of G from B-inverse, IUseBI=4.
 Internal  Forces:  Max     0.011892859 RMS     0.002359395
 Search for a local minimum.
 Step number   8 out of a maximum of  186
 All quantities printed in internal units (Hartrees-Bohrs-Radians)
 Mixed Optimization -- RFO/linear search
 Update second derivatives using D2CorX and points    4    6    5    8    7
 DE=  9.96D-04 DEPred=-8.45D-04 R=-1.18D+00
 Trust test=-1.18D+00 RLast= 5.76D-01 DXMaxT set to 3.57D-01
 ITU= -1  1 -1  1  1  0  1  0
 Use linear search instead of GDIIS.
     Eigenvalues ---    0.00229   0.00235   0.00354   0.00504   0.00680
     Eigenvalues ---    0.00937   0.01633   0.02210   0.02560   0.02691
     Eigenvalues ---    0.02849   0.02928   0.03167   0.03685   0.03741
     Eigenvalues ---    0.04444   0.04596   0.04666   0.04712   0.05184
     Eigenvalues ---    0.05242   0.05260   0.05388   0.05610   0.05635
     Eigenvalues ---    0.05679   0.05708   0.05785   0.06353   0.06751
     Eigenvalues ---    0.07033   0.07437   0.07612   0.08611   0.08922
     Eigenvalues ---    0.09244   0.09728   0.10512   0.11395   0.12699
     Eigenvalues ---    0.13423   0.15828   0.15991   0.16000   0.16000
     Eigenvalues ---    0.16002   0.16019   0.16185   0.16249   0.18484
     Eigenvalues ---    0.18762   0.19695   0.20899   0.22793   0.23406
     Eigenvalues ---    0.23908   0.24882   0.25056   0.25521   0.26399
     Eigenvalues ---    0.27644   0.28367   0.28602   0.29358   0.30306
     Eigenvalues ---    0.33633   0.33804   0.33836   0.33888   0.33944
     Eigenvalues ---    0.34118   0.34124   0.34144   0.34156   0.34182
     Eigenvalues ---    0.34202   0.34284   0.34348   0.34526   0.34983
     Eigenvalues ---    0.36099   0.38941   0.43237   0.49946   0.61770
     Eigenvalues ---    0.84611   0.90020
 RFO step:  Lambda=-2.81600269D-03 EMin= 2.29476644D-03
 Quartic linear search produced a step of -0.66714.
 Iteration  1 RMS(Cart)=  0.04791904 RMS(Int)=  0.00311103
 Iteration  2 RMS(Cart)=  0.00355800 RMS(Int)=  0.00012960
 Iteration  3 RMS(Cart)=  0.00002837 RMS(Int)=  0.00012797
 Iteration  4 RMS(Cart)=  0.00000000 RMS(Int)=  0.00012797
 Variable       Old X    -DE/DX   Delta X   Delta X   Delta X     New X
                                 (Linear)    (Quad)   (Total)
    R1        2.95944  -0.00315   0.00516  -0.01041  -0.00524   2.95420
    R2        2.94975   0.01189   0.02526   0.01179   0.03713   2.98688
    R3        2.90733   0.00301  -0.00400   0.00451   0.00051   2.90785
    R4        2.55508   0.00717   0.00656   0.00458   0.01113   2.56621
    R5        2.06556   0.00144   0.00225   0.00083   0.00308   2.06864
    R6        2.05756   0.00118   0.00020  -0.00081  -0.00061   2.05695
    R7        2.88899   0.00691   0.00799   0.00787   0.01584   2.90483
    R8        2.88612  -0.00089   0.00656   0.00334   0.00990   2.89602
    R9        2.07069  -0.00061  -0.00131  -0.00010  -0.00140   2.06928
   R10        2.93416   0.00197  -0.00140   0.00085  -0.00063   2.93353
   R11        2.94848   0.00309  -0.00177   0.00593   0.00411   2.95259
   R12        2.07290  -0.00172  -0.00344  -0.00041  -0.00385   2.06905
   R13        2.05756  -0.00081   0.00051  -0.00108  -0.00057   2.05699
   R14        2.94661   0.00000  -0.00538  -0.00072  -0.00614   2.94048
   R15        2.07190  -0.00018  -0.00155   0.00042  -0.00113   2.07077
   R16        2.95406   0.00135   0.00135  -0.00278  -0.00134   2.95272
   R17        2.89419   0.00320   0.00634   0.00144   0.00778   2.90197
   R18        2.88988  -0.00141  -0.00203  -0.00136  -0.00340   2.88648
   R19        2.06654  -0.00174  -0.00079  -0.00151  -0.00230   2.06424
   R20        2.06838   0.00057   0.00066   0.00046   0.00112   2.06950
   R21        2.06841   0.00050   0.00059   0.00030   0.00089   2.06930
   R22        2.06776  -0.00330  -0.00723  -0.00183  -0.00906   2.05870
   R23        2.06895  -0.00043   0.00000  -0.00058  -0.00058   2.06837
   R24        2.06994   0.00082   0.00130   0.00049   0.00179   2.07173
   R25        2.07111  -0.00381  -0.00323  -0.00367  -0.00690   2.06421
   R26        2.72042  -0.00045   0.00108   0.00191   0.00299   2.72341
   R27        2.62082   0.00266   0.01105   0.00013   0.01119   2.63201
   R28        2.28794  -0.00815  -0.00407  -0.00285  -0.00692   2.28102
   R29        2.28433  -0.00683  -0.00703  -0.00240  -0.00943   2.27489
   R30        2.06956  -0.00185  -0.00131  -0.00161  -0.00292   2.06664
   R31        2.07487  -0.00316  -0.00211  -0.00306  -0.00516   2.06971
   R32        2.06231   0.00143   0.00132   0.00097   0.00228   2.06460
    A1        1.84367   0.00091  -0.00138   0.00863   0.00755   1.85123
    A2        1.92359   0.00034   0.00527   0.00310   0.00801   1.93160
    A3        1.97731   0.00117  -0.03447   0.02376  -0.01040   1.96691
    A4        1.85616   0.00276   0.02608   0.00256   0.02861   1.88476
    A5        1.95420   0.00188  -0.01932   0.00091  -0.01727   1.93694
    A6        1.90465  -0.00664   0.02483  -0.03839  -0.01367   1.89098
    A7        1.87263  -0.00016   0.00299  -0.00131   0.00165   1.87428
    A8        1.92935   0.00177  -0.00388   0.00550   0.00149   1.93084
    A9        1.89431  -0.00080  -0.01065  -0.00164  -0.01216   1.88215
   A10        1.89543   0.00093   0.01601  -0.00143   0.01470   1.91013
   A11        1.97610  -0.00075  -0.01017  -0.00056  -0.01078   1.96531
   A12        1.89623  -0.00089   0.00520  -0.00031   0.00489   1.90112
   A13        1.92987  -0.00058   0.00372  -0.00137   0.00231   1.93218
   A14        1.94153  -0.00038  -0.01073  -0.00109  -0.01184   1.92969
   A15        1.92357   0.00068   0.00250   0.00033   0.00291   1.92648
   A16        2.06291   0.00079   0.00258  -0.00082   0.00175   2.06465
   A17        2.05782  -0.00065  -0.00475   0.00005  -0.00466   2.05315
   A18        1.51336   0.00037   0.00622   0.00387   0.01000   1.52336
   A19        2.06670   0.00070   0.00360   0.00197   0.00557   2.07228
   A20        1.96251  -0.00020   0.00328  -0.00115   0.00210   1.96462
   A21        1.49883   0.00004   0.00099  -0.00049   0.00051   1.49934
   A22        1.86761  -0.00004   0.00371  -0.00185   0.00190   1.86952
   A23        2.06836   0.00124   0.00297   0.00335   0.00631   2.07467
   A24        1.98469  -0.00183  -0.01614  -0.00158  -0.01773   1.96696
   A25        1.92646   0.00036  -0.01274   0.00439  -0.00818   1.91828
   A26        1.90242   0.00001  -0.00922   0.00626  -0.00292   1.89950
   A27        1.98849  -0.00086   0.01364  -0.01880  -0.00529   1.98320
   A28        2.06003   0.00017   0.00495   0.00273   0.00777   2.06780
   A29        1.50760   0.00155   0.00645   0.00714   0.01348   1.52108
   A30        2.05337  -0.00096  -0.00008  -0.00262  -0.00273   2.05064
   A31        1.49198  -0.00073  -0.00102  -0.00143  -0.00249   1.48949
   A32        1.94791   0.00072   0.00002   0.00477   0.00481   1.95272
   A33        2.06584   0.00187   0.00486   0.00621   0.01118   2.07702
   A34        1.92882   0.00137  -0.00416   0.00710   0.00291   1.93173
   A35        2.11511   0.00004   0.01075  -0.00971   0.00109   2.11620
   A36        1.88778  -0.00255  -0.00880  -0.00482  -0.01371   1.87407
   A37        1.99108   0.00029   0.00091   0.00063   0.00154   1.99261
   A38        1.90896   0.00134   0.00322   0.00170   0.00492   1.91387
   A39        1.90539   0.00188   0.00566   0.00198   0.00764   1.91303
   A40        1.88208  -0.00087  -0.00212  -0.00091  -0.00303   1.87905
   A41        1.88224  -0.00106  -0.00212  -0.00105  -0.00317   1.87907
   A42        1.89166  -0.00178  -0.00620  -0.00261  -0.00882   1.88284
   A43        1.98354   0.00141   0.00335   0.00338   0.00673   1.99027
   A44        1.92748  -0.00067  -0.00347  -0.00082  -0.00428   1.92320
   A45        1.90859   0.00002  -0.00352   0.00055  -0.00296   1.90563
   A46        1.86683  -0.00049   0.00053  -0.00201  -0.00148   1.86535
   A47        1.89027  -0.00054   0.00483  -0.00231   0.00251   1.89278
   A48        1.88412   0.00021  -0.00177   0.00107  -0.00069   1.88342
   A49        2.02077  -0.00175   0.00896  -0.00593   0.00305   2.02381
   A50        1.78874   0.00031  -0.00369   0.00623   0.00281   1.79156
   A51        1.98205   0.00519  -0.00290   0.00407   0.00108   1.98313
   A52        1.83590   0.00170   0.01744  -0.00395   0.01348   1.84939
   A53        2.05444  -0.00415  -0.00804   0.00475  -0.00328   2.05116
   A54        1.72246  -0.00074  -0.01237  -0.00595  -0.01836   1.70411
   A55        2.05223   0.00521   0.01836   0.01942   0.03779   2.09002
   A56        2.09984  -0.00731  -0.01184   0.00053  -0.01122   2.08862
   A57        1.94571   0.00517   0.00318   0.00321   0.00648   1.95218
   A58        2.23720   0.00221   0.00889  -0.00380   0.00517   2.24237
   A59        1.95009  -0.00281  -0.01388  -0.00209  -0.01596   1.93412
   A60        1.93280  -0.00453   0.01502  -0.01762  -0.00265   1.93014
   A61        1.90935   0.00245  -0.00476   0.00784   0.00317   1.91252
   A62        1.89373   0.00351   0.00148   0.00789   0.00926   1.90298
   A63        1.89092   0.00062  -0.00100   0.00323   0.00237   1.89329
   A64        1.88535   0.00098   0.00321   0.00126   0.00449   1.88984
    D1        0.55853  -0.00041   0.03504  -0.01290   0.02249   0.58102
    D2        2.84765   0.00009   0.02481  -0.00087   0.02409   2.87173
    D3       -1.10355  -0.00204   0.02822  -0.01558   0.01284  -1.09070
    D4       -1.43971  -0.00428   0.00257  -0.02195  -0.01927  -1.45898
    D5        0.84940  -0.00377  -0.00765  -0.00993  -0.01767   0.83173
    D6       -3.10179  -0.00591  -0.00425  -0.02463  -0.02892  -3.13071
    D7        2.70381   0.00328  -0.00888   0.00876  -0.00011   2.70370
    D8       -1.29026   0.00379  -0.01911   0.02079   0.00149  -1.28877
    D9        1.04173   0.00165  -0.01570   0.00609  -0.00976   1.03197
   D10        0.59805   0.00076  -0.04863   0.00207  -0.04671   0.55134
   D11       -1.38972  -0.00068  -0.07155   0.00562  -0.06616  -1.45588
   D12        3.05404  -0.00180  -0.05458   0.00781  -0.04696   3.00708
   D13        2.64236   0.00286  -0.03067   0.01088  -0.01983   2.62254
   D14        0.65459   0.00143  -0.05358   0.01442  -0.03927   0.61531
   D15       -1.18484   0.00030  -0.03661   0.01662  -0.02007  -1.20491
   D16       -1.56187  -0.00244   0.00488  -0.03367  -0.02857  -1.59044
   D17        2.73354  -0.00387  -0.01804  -0.03012  -0.04801   2.68553
   D18        0.89412  -0.00500  -0.00107  -0.02793  -0.02881   0.86531
   D19        2.97150   0.00137   0.01682   0.00049   0.01743   2.98892
   D20        0.85824   0.00195   0.01418   0.00408   0.01827   0.87651
   D21       -1.21788   0.00199   0.00396   0.00839   0.01237  -1.20550
   D22        0.98119  -0.00134   0.00125  -0.01249  -0.01148   0.96971
   D23       -1.13206  -0.00075  -0.00139  -0.00890  -0.01063  -1.14269
   D24        3.07501  -0.00072  -0.01161  -0.00458  -0.01653   3.05847
   D25       -1.12989  -0.00152  -0.00609   0.00606   0.00031  -1.12958
   D26        3.04004  -0.00094  -0.00873   0.00965   0.00115   3.04119
   D27        0.96392  -0.00090  -0.01895   0.01397  -0.00475   0.95918
   D28       -0.70041  -0.00119  -0.02613  -0.01359  -0.03976  -0.74017
   D29        1.62823  -0.00095  -0.02872  -0.01691  -0.04569   1.58255
   D30       -3.00660  -0.00040  -0.02490  -0.01278  -0.03781  -3.04441
   D31        1.34959   0.00018  -0.01508  -0.01287  -0.02796   1.32163
   D32       -2.60495   0.00042  -0.01767  -0.01620  -0.03389  -2.63884
   D33       -0.95659   0.00097  -0.01385  -0.01207  -0.02601  -0.98260
   D34       -2.77729  -0.00071  -0.01403  -0.01465  -0.02879  -2.80607
   D35       -0.44864  -0.00048  -0.01662  -0.01798  -0.03472  -0.48336
   D36        1.19972   0.00008  -0.01280  -0.01385  -0.02684   1.17288
   D37       -2.76229   0.00045   0.04901   0.01110   0.06002  -2.70226
   D38       -0.80174   0.00105   0.06051   0.01325   0.07366  -0.72808
   D39        1.09419  -0.00069   0.05276   0.00563   0.05839   1.15258
   D40        1.44369   0.00166   0.05841   0.01420   0.07254   1.51623
   D41       -2.87895   0.00226   0.06991   0.01636   0.08618  -2.79277
   D42       -0.98301   0.00052   0.06216   0.00874   0.07091  -0.91211
   D43       -0.66355   0.00160   0.04114   0.01659   0.05754  -0.60601
   D44        1.29700   0.00219   0.05263   0.01874   0.07118   1.36817
   D45       -3.09025   0.00045   0.04489   0.01112   0.05590  -3.03435
   D46       -0.68380   0.00037   0.01030   0.00654   0.01686  -0.66695
   D47       -2.87733   0.00000  -0.00161   0.00855   0.00698  -2.87035
   D48        1.41645   0.00199   0.01520   0.01060   0.02583   1.44228
   D49        1.57653  -0.00013   0.00736   0.00263   0.00996   1.58648
   D50       -0.61700  -0.00050  -0.00456   0.00464   0.00008  -0.61692
   D51       -2.60641   0.00149   0.01225   0.00669   0.01893  -2.58748
   D52       -2.61104  -0.00048   0.00615   0.00475   0.01088  -2.60016
   D53        1.47861  -0.00085  -0.00576   0.00677   0.00100   1.47962
   D54       -0.51079   0.00115   0.01104   0.00882   0.01985  -0.49094
   D55       -1.43535  -0.00115  -0.00324  -0.00867  -0.01189  -1.44724
   D56        2.92288  -0.00238   0.00165  -0.01605  -0.01434   2.90854
   D57        0.71503  -0.00105   0.01003  -0.01922  -0.00917   0.70586
   D58        2.60994  -0.00040  -0.00676  -0.00706  -0.01388   2.59606
   D59        0.68498  -0.00163  -0.00188  -0.01444  -0.01633   0.66866
   D60       -1.52287  -0.00030   0.00651  -0.01761  -0.01115  -1.53402
   D61        0.50967  -0.00136  -0.01216  -0.00836  -0.02054   0.48913
   D62       -1.41529  -0.00260  -0.00728  -0.01574  -0.02299  -1.43828
   D63        2.66004  -0.00127   0.00111  -0.01892  -0.01782   2.64223
   D64       -1.48343  -0.00055  -0.02726   0.00973  -0.01752  -1.50095
   D65        2.59637  -0.00104  -0.00675  -0.00557  -0.01234   2.58403
   D66        0.50993  -0.00086  -0.01162  -0.00728  -0.01895   0.49098
   D67        0.61528   0.00057  -0.02178   0.01252  -0.00922   0.60606
   D68       -1.58811   0.00008  -0.00127  -0.00278  -0.00403  -1.59214
   D69        2.60864   0.00027  -0.00613  -0.00449  -0.01065   2.59799
   D70        2.83224  -0.00015  -0.02964   0.01138  -0.01824   2.81400
   D71        0.62885  -0.00064  -0.00912  -0.00391  -0.01305   0.61580
   D72       -1.45759  -0.00046  -0.01399  -0.00563  -0.01967  -1.47726
   D73        1.42476   0.00204   0.00178   0.01431   0.01609   1.44086
   D74       -2.91416   0.00262   0.00118   0.01932   0.02050  -2.89367
   D75       -0.68035   0.00026  -0.00637   0.01039   0.00402  -0.67632
   D76       -0.50750   0.00103   0.01140   0.00815   0.01957  -0.48793
   D77        1.43676   0.00161   0.01080   0.01316   0.02398   1.46073
   D78       -2.61261  -0.00075   0.00325   0.00423   0.00750  -2.60511
   D79       -2.60010   0.00018   0.00202   0.00154   0.00355  -2.59655
   D80       -0.65584   0.00076   0.00142   0.00655   0.00796  -0.64788
   D81        1.57798  -0.00160  -0.00613  -0.00238  -0.00852   1.56946
   D82        0.80808  -0.00032   0.01230  -0.00365   0.00863   0.81672
   D83       -1.30113  -0.00038   0.01205  -0.00414   0.00790  -1.29324
   D84        2.91491  -0.00011   0.01433  -0.00313   0.01118   2.92608
   D85       -0.82051  -0.00034   0.01520  -0.00687   0.00834  -0.81217
   D86       -2.92973  -0.00040   0.01495  -0.00736   0.00760  -2.92213
   D87        1.28631  -0.00013   0.01723  -0.00636   0.01088   1.29719
   D88        3.10999   0.00065   0.01157   0.00447   0.01605   3.12604
   D89        1.00077   0.00059   0.01132   0.00398   0.01531   1.01608
   D90       -1.06637   0.00085   0.01360   0.00499   0.01859  -1.04778
   D91       -0.90627  -0.00045   0.00700  -0.00556   0.00146  -0.90481
   D92       -3.00418  -0.00030   0.00653  -0.00469   0.00187  -3.00231
   D93        1.20811  -0.00018   0.01290  -0.00585   0.00709   1.21520
   D94        0.88860  -0.00002   0.01687  -0.00960   0.00720   0.89581
   D95       -1.20930   0.00012   0.01641  -0.00873   0.00761  -1.20169
   D96        3.00299   0.00025   0.02278  -0.00988   0.01283   3.01582
   D97        3.14053  -0.00063   0.01122  -0.01297  -0.00172   3.13881
   D98        1.04262  -0.00048   0.01075  -0.01210  -0.00131   1.04131
   D99       -1.02828  -0.00035   0.01713  -0.01326   0.00391  -1.02436
   D100      -1.44375  -0.00229   0.05903  -0.02916   0.02995  -1.41380
   D101       0.99816  -0.00379   0.06018  -0.02777   0.03238   1.03054
   D102       2.95840  -0.00382   0.07018  -0.03442   0.03571   2.99411
   D103       0.22167  -0.00601  -0.19694  -0.00888  -0.20590   0.01577
   D104      -2.94901  -0.00331  -0.16953  -0.01076  -0.18022  -3.12923
   D105       3.10716   0.00320   0.03254  -0.00208   0.03040   3.13756
         Item               Value     Threshold  Converged?
 Maximum Force            0.011893     0.000450     NO 
 RMS     Force            0.002359     0.000300     NO 
 Maximum Displacement     0.328442     0.001800     NO 
 RMS     Displacement     0.048313     0.001200     NO 
 Predicted change in Energy=-1.798259D-03
 GradGradGradGradGradGradGradGradGradGradGradGradGradGradGradGradGradGrad

                          Input orientation:                          
 ---------------------------------------------------------------------
 Center     Atomic      Atomic             Coordinates (Angstroms)
 Number     Number       Type             X           Y           Z
 ---------------------------------------------------------------------
      1          6           0       -0.476885    0.226855   -1.220205
      2          6           0       -1.040410   -0.388359    1.284021
      3          1           0       -1.729442   -1.068423    1.794972
      4          1           0       -1.009661    0.535699    1.858462
      5          6           0        0.369899   -0.996124    1.216672
      6          1           0        0.633983   -1.468060    2.168826
      7          6           0        0.546885   -1.820023   -0.087048
      8          1           0       -0.295908   -2.416597   -0.451172
      9          1           0        1.413237   -2.478041   -0.050936
     10          6           0        0.855469   -0.458132   -0.773536
     11          1           0        1.559338   -0.443949   -1.613272
     12          6           0        1.378184    0.034223    0.614196
     13          6           0        2.835824   -0.398508    0.829292
     14          1           0        3.033209   -1.443905    0.581474
     15          1           0        3.114123   -0.247296    1.877623
     16          1           0        3.497363    0.219589    0.213331
     17          6           0        1.272447    1.501410    1.025671
     18          1           0        0.274319    1.923081    0.912709
     19          1           0        1.946620    2.113599    0.418446
     20          1           0        1.575916    1.604302    2.074107
     21          6           0       -1.559736   -0.178192   -0.142414
     22          1           0       -1.887862   -1.160254   -0.490379
     23          8           0       -2.816154    0.510164   -0.299054
     24          7           0       -2.961111    1.804698    0.193950
     25          8           0       -2.027497    2.346266    0.734385
     26          8           0       -4.067462    2.237227   -0.001228
     27          6           0       -0.936956   -0.317535   -2.583940
     28          1           0       -1.940837    0.041688   -2.827207
     29          1           0       -0.940711   -1.412763   -2.580059
     30          1           0       -0.250022    0.020041   -3.363558
     31          8           0       -0.365960    1.577019   -1.314327
 ---------------------------------------------------------------------
                    Distance matrix (angstroms):
                    1          2          3          4          5
     1  C    0.000000
     2  C    2.639544   0.000000
     3  H    3.512539   1.094679   0.000000
     4  H    3.139653   1.088490   1.759352   0.000000
     5  C    2.855012   1.537169   2.178736   2.159065   0.000000
     6  H    3.948708   2.179960   2.425954   2.610161   1.095017
     7  C    2.553793   2.539487   3.047715   3.428887   1.552359
     8  H    2.758986   2.771087   2.986261   3.815744   2.289704
     9  H    3.500887   3.488447   3.907790   4.312639   2.211664
    10  C    1.563294   2.798708   3.694787   3.375474   2.118051
    11  H    2.179607   3.893082   4.777255   4.428589   3.119013
    12  C    2.615992   2.544963   3.502484   2.738883   1.562443
    13  C    3.945322   3.902829   4.714125   4.088972   2.566709
    14  H    4.284653   4.266395   4.929138   4.679138   2.774383
    15  H    4.766204   4.199096   4.913369   4.197504   2.920336
    16  H    4.224894   4.701847   5.610709   4.808290   3.502240
    17  C    3.119072   2.997879   4.025816   2.614222   2.662471
    18  H    2.826803   2.684985   3.707093   2.113737   2.936544
    19  H    3.481143   3.991411   5.053070   3.647330   3.576813
    20  H    4.118718   3.382321   4.259901   2.805998   2.991970
    21  C    1.580589   1.532509   2.138872   2.194476   2.497923
    22  H    2.108927   2.112461   2.292675   3.027300   2.835216
    23  O    2.530012   2.542978   2.838631   2.814062   3.836309
    24  N    3.265088   3.112370   3.512137   2.861663   4.470592
    25  O    3.273640   2.958820   3.588005   2.361714   4.141459
    26  O    4.291822   4.208160   4.429446   3.962801   5.623879
    27  C    1.538766   3.869992   4.512952   4.524183   4.075906
    28  H    2.181719   4.230591   4.758316   4.802773   4.771741
    29  H    2.180065   3.998806   4.458874   4.847857   4.038124
    30  H    2.165226   4.731965   5.475752   5.302117   4.732378
    31  O    1.357979   3.327012   4.304090   3.400778   3.683546
                    6          7          8          9         10
     6  H    0.000000
     7  C    2.284826   0.000000
     8  H    2.937484   1.094892   0.000000
     9  H    2.560204   1.088511   1.756457   0.000000
    10  C    3.118735   1.556032   2.294597   2.216594   0.000000
    11  H    4.026084   2.290851   2.946821   2.569001   1.095805
    12  C    2.286386   2.149658   3.153429   2.599057   1.562513
    13  C    2.790411   2.845984   3.939545   2.668897   2.548416
    14  H    2.876900   2.601959   3.618771   2.023287   2.747791
    15  H    2.779596   3.595012   4.664490   3.404200   3.489214
    16  H    3.856302   3.599384   4.666899   3.419156   2.900486
    17  C    3.245334   3.577220   4.471195   4.124917   2.692736
    18  H    3.634147   3.883894   4.584554   4.647109   2.975119
    19  H    4.197038   4.205730   5.129117   4.646286   3.037307
    20  H    3.214905   4.177977   5.103762   4.605192   3.589115
    21  C    3.437730   2.671427   2.589025   3.759819   2.511950
    22  H    3.677747   2.554597   2.028362   3.581470   2.845878
    23  O    4.680518   4.096919   3.865321   5.184465   3.826688
    24  N    5.247455   5.052088   5.033768   6.126723   4.541223
    25  O    4.867256   4.965899   5.204691   5.977400   4.295342
    26  O    6.367250   6.144985   6.007091   7.230095   5.665392
    27  C    5.136180   3.270126   3.060344   4.075206   2.551493
    28  H    5.819741   4.142849   3.794008   5.030558   3.505240
    29  H    5.003461   2.931536   2.440412   3.615569   2.720497
    30  H    5.796825   3.841408   3.797539   4.469933   2.856391
    31  O    4.733365   3.725506   4.086431   4.604911   2.434375
                   11         12         13         14         15
    11  H    0.000000
    12  C    2.285406   0.000000
    13  C    2.756375   1.535656   0.000000
    14  H    2.826502   2.219244   1.092351   0.000000
    15  H    3.826536   2.165406   1.095132   1.765906   0.000000
    16  H    2.744577   2.164712   1.095028   1.765837   1.770515
    17  C    3.291011   1.527459   2.468280   3.460127   2.678725
    18  H    3.692518   2.208033   3.458040   4.365523   3.702173
    19  H    3.289213   2.164542   2.696324   3.723317   3.010995
    20  H    4.218100   2.153041   2.673609   3.693674   2.415182
    21  C    3.458710   3.041209   4.507072   4.818836   5.092178
    22  H    3.695561   3.648824   4.963366   5.044430   5.608991
    23  O    4.667166   4.318914   5.834699   6.229668   6.362378
    24  N    5.362549   4.705387   6.233958   6.829017   6.629774
    25  O    5.114898   4.118088   5.585220   6.324518   5.871100
    26  O    6.438033   5.906525   7.435874   8.019340   7.828033
    27  C    2.681354   3.963796   5.088279   5.201035   6.026750
    28  H    3.736403   4.781131   6.031604   6.210251   6.911697
    29  H    2.850179   4.204082   5.187928   5.078217   6.137663
    30  H    2.559799   4.298114   5.222798   5.337230   6.233692
    31  O    2.807215   3.023485   4.330038   4.926905   5.062376
                   16         17         18         19         20
    16  H    0.000000
    17  C    2.693180   0.000000
    18  H    3.712011   1.089415   0.000000
    19  H    2.456451   1.094535   1.754190   0.000000
    20  H    3.011956   1.096311   1.773307   1.771445   0.000000
    21  C    5.085178   3.493815   2.982012   4.226275   4.233504
    22  H    5.603555   4.401184   4.018786   5.123215   5.120265
    23  O    6.340937   4.410683   3.607733   5.076399   5.110705
    24  N    6.650176   4.325131   3.316420   4.922565   4.915258
    25  O    5.942923   3.418809   2.347178   3.993439   3.915347
    26  O    7.832208   5.487310   4.448038   6.029975   6.046100
    27  C    5.270334   4.606443   4.325980   4.820762   5.630753
    28  H    6.233020   5.225003   4.736405   5.471691   6.231548
    29  H    5.492185   5.137291   4.980319   5.455542   6.090759
    30  H    5.184289   4.876239   4.709879   4.848895   5.950809
    31  O    4.370540   2.857566   2.342948   2.939123   3.905523
                   21         22         23         24         25
    21  C    0.000000
    22  H    1.092333   0.000000
    23  O    1.441165   1.920580   0.000000
    24  N    2.451295   3.226625   1.392797   0.000000
    25  O    2.713018   3.716884   2.249722   1.207063   0.000000
    26  O    3.484663   4.066055   2.153420   1.203823   2.171284
    27  C    2.523554   2.448959   3.071999   4.039523   4.392766
    28  H    2.720607   2.628352   2.716101   3.643701   4.243057
    29  H    2.801691   2.308163   3.523907   4.704168   5.128054
    30  H    3.482875   3.511520   4.026964   4.815690   5.036256
    31  O    2.424717   3.238479   2.858743   3.010240   2.747666
                   26         27         28         29         30
    26  O    0.000000
    27  C    4.795548   0.000000
    28  H    4.162821   1.093616   0.000000
    29  H    5.454298   1.095242   1.782347   0.000000
    30  H    5.549236   1.092538   1.773977   1.773090   0.000000
    31  O    3.982615   2.351019   2.669511   3.297152   2.576232
                   31
    31  O    0.000000
 Stoichiometry    C10H16NO4(2)
 Framework group  C1[X(C10H16NO4)]
 Deg. of freedom    87
 Full point group                 C1      NOp   1
 Largest Abelian subgroup         C1      NOp   1
 Largest concise Abelian subgroup C1      NOp   1
                         Standard orientation:                         
 ---------------------------------------------------------------------
 Center     Atomic      Atomic             Coordinates (Angstroms)
 Number     Number       Type             X           Y           Z
 ---------------------------------------------------------------------
      1          6           0       -0.021972    1.052594   -0.571219
      2          6           0       -0.050983   -0.623346    1.467795
      3          1           0        0.229523   -0.586423    2.525281
      4          1           0        0.242369   -1.600083    1.087350
      5          6           0       -1.568927   -0.445093    1.303603
      6          1           0       -2.110668   -1.023845    2.058999
      7          6           0       -1.926131    1.055666    1.130553
      8          1           0       -1.374057    1.798901    1.715022
      9          1           0       -2.986031    1.252777    1.280940
     10          6           0       -1.559422    0.855205   -0.368305
     11          1           0       -2.094229    1.445878   -1.120552
     12          6           0       -1.980997   -0.638879   -0.191012
     13          6           0       -3.500267   -0.796221   -0.350067
     14          1           0       -4.086592   -0.059455    0.203674
     15          1           0       -3.805670   -1.790170   -0.006400
     16          1           0       -3.770058   -0.708614   -1.407717
     17          6           0       -1.319725   -1.750554   -1.003434
     18          1           0       -0.230953   -1.738401   -0.968063
     19          1           0       -1.604355   -1.668881   -2.057152
     20          1           0       -1.667997   -2.722382   -0.634443
     21          6           0        0.664920    0.527013    0.751735
     22          1           0        0.590200    1.388858    1.418693
     23          8           0        2.102786    0.470129    0.672605
     24          7           0        2.718274   -0.611537    0.047260
     25          8           0        2.041585   -1.485272   -0.438211
     26          8           0        3.918398   -0.521159    0.074171
     27          6           0        0.318708    2.545500   -0.722772
     28          1           0        1.401223    2.700385   -0.709775
     29          1           0       -0.135200    3.128166    0.085944
     30          1           0       -0.072662    2.915694   -1.673258
     31          8           0        0.451733    0.393432   -1.659895
 ---------------------------------------------------------------------
 Rotational constants (GHZ):           1.1020977           0.4742650           0.4336873
 Standard basis: 6-31++G(d,p) (6D, 7F)
 There are   381 symmetry adapted cartesian basis functions of A   symmetry.
 There are   381 symmetry adapted basis functions of A   symmetry.
   381 basis functions,   608 primitive gaussians,   381 cartesian basis functions
    58 alpha electrons       57 beta electrons
       nuclear repulsion energy      1150.3393204629 Hartrees.
 NAtoms=   31 NActive=   31 NUniq=   31 SFac= 1.00D+00 NAtFMM=   60 NAOKFM=F Big=F
 Integral buffers will be    131072 words long.
 Raffenetti 2 integral format.
 Two-electron integral symmetry is turned on.
 Nuclear repulsion after empirical dispersion term =     1150.3107771269 Hartrees.
 One-electron integrals computed using PRISM.
 NBasis=   381 RedAO= T EigKep=  1.63D-06  NBF=   381
 NBsUse=   381 1.00D-06 EigRej= -1.00D+00 NBFU=   381
 Lowest energy guess from the checkpoint file:  "no3down-down-wb97-opt.chk"
 B after Tr=     0.000000    0.000000    0.000000
         Rot=    0.999938   -0.010335   -0.001948   -0.003694 Ang=  -1.28 deg.
 B after Tr=     0.000000    0.000000    0.000000
         Rot=    0.999991    0.001093    0.002598   -0.003046 Ang=   0.48 deg.
 Initial guess <Sx>= 0.0000 <Sy>= 0.0000 <Sz>= 0.5000 <S**2>= 0.7542 S= 0.5021
 Requested convergence on RMS density matrix=1.00D-08 within 128 cycles.
 Requested convergence on MAX density matrix=1.00D-06.
 Requested convergence on             energy=1.00D-06.
 No special actions if energy rises.
 Restarting incremental Fock formation.
 SCF Done:  E(UwB97XD) =  -745.932118622     A.U. after   27 cycles
            NFock= 27  Conv=0.79D-08     -V/T= 2.0089
 <Sx>= 0.0000 <Sy>= 0.0000 <Sz>= 0.5000 <S**2>= 0.7541 S= 0.5020
 <L.S>=  0.00000000000    
 Annihilation of the first spin contaminant:
 S**2 before annihilation     0.7541,   after     0.7500
 Calling FoFJK, ICntrl=      2127 FMM=F ISym2X=0 I1Cent= 0 IOpClX= 1 NMat=1 NMatS=1 NMatT=0.
 ***** Axes restored to original set *****
 -------------------------------------------------------------------
 Center     Atomic                   Forces (Hartrees/Bohr)
 Number     Number              X              Y              Z
 -------------------------------------------------------------------
      1        6           0.004189812   -0.008497562    0.027596642
      2        6          -0.000532187    0.000716914    0.001583530
      3        1          -0.000204116   -0.000574443   -0.000245472
      4        1          -0.000985117    0.000771075    0.000484082
      5        6           0.001067031   -0.000435536   -0.000324913
      6        1           0.000633577    0.000370165   -0.000217926
      7        6          -0.002190897    0.000315533   -0.000098595
      8        1           0.000537652    0.000269358    0.000250621
      9        1           0.000656203    0.000383892   -0.000336037
     10        6          -0.002098395   -0.000256982   -0.006947865
     11        1           0.001135576    0.000117526    0.000570872
     12        6          -0.000231045   -0.000039535    0.000511837
     13        6          -0.000204665    0.001094607    0.000063493
     14        1          -0.000206651    0.000082607   -0.000013409
     15        1           0.000514045   -0.000062535    0.000073071
     16        1           0.000544241   -0.000067682    0.000197488
     17        6           0.000230951   -0.000994666   -0.002760645
     18        1          -0.000518420    0.000305541    0.000183932
     19        1           0.000308453   -0.000313091    0.000179710
     20        1          -0.000902924    0.000562023    0.000241541
     21        6          -0.002767447   -0.006893560   -0.007706349
     22        1          -0.003108581    0.000491138    0.002505094
     23        8           0.002692812    0.001182945    0.002988307
     24        7          -0.000391015    0.004256519   -0.002882497
     25        8          -0.000987846   -0.003833236    0.001166244
     26        8           0.001385550   -0.001146040    0.000516135
     27        6          -0.000619065    0.006734043   -0.009181538
     28        1           0.000611871    0.000114947    0.001139813
     29        1           0.001348432    0.001654051    0.003219788
     30        1           0.000175822   -0.000207285   -0.000415181
     31        8          -0.000083655    0.003899268   -0.012341772
 -------------------------------------------------------------------
 Cartesian Forces:  Max     0.027596642 RMS     0.003937470

 GradGradGradGradGradGradGradGradGradGradGradGradGradGradGradGradGradGrad
 Berny optimization.
 Using GEDIIS/GDIIS optimizer.
 FormGI is forming the generalized inverse of G from B-inverse, IUseBI=4.
 Internal  Forces:  Max     0.006233950 RMS     0.001452401
 Search for a local minimum.
 Step number   9 out of a maximum of  186
 All quantities printed in internal units (Hartrees-Bohrs-Radians)
 Mixed Optimization -- RFO/linear search
 Update second derivatives using D2CorX and points    6    5    8    7    9
 DE= -2.72D-03 DEPred=-1.80D-03 R= 1.51D+00
 TightC=F SS=  1.41D+00  RLast= 2.44D-01 DXNew= 6.0000D-01 7.3183D-01
 Trust test= 1.51D+00 RLast= 2.44D-01 DXMaxT set to 6.00D-01
 ITU=  1 -1  1 -1  1  1  0  1  0
 Use linear search instead of GDIIS.
     Eigenvalues ---    0.00218   0.00230   0.00352   0.00384   0.00662
     Eigenvalues ---    0.00927   0.01614   0.01699   0.02299   0.02620
     Eigenvalues ---    0.02756   0.02811   0.03059   0.03461   0.03829
     Eigenvalues ---    0.04094   0.04437   0.04590   0.04674   0.04869
     Eigenvalues ---    0.05141   0.05226   0.05239   0.05480   0.05641
     Eigenvalues ---    0.05652   0.05670   0.05768   0.05822   0.06477
     Eigenvalues ---    0.06726   0.07066   0.07599   0.07768   0.08504
     Eigenvalues ---    0.08955   0.09276   0.10199   0.11136   0.11851
     Eigenvalues ---    0.14485   0.15671   0.15839   0.15935   0.16000
     Eigenvalues ---    0.16000   0.16004   0.16082   0.16254   0.16832
     Eigenvalues ---    0.18479   0.19478   0.20058   0.21560   0.22988
     Eigenvalues ---    0.23425   0.24241   0.25062   0.25681   0.26185
     Eigenvalues ---    0.26712   0.27803   0.28464   0.29285   0.31932
     Eigenvalues ---    0.33610   0.33793   0.33848   0.33865   0.33903
     Eigenvalues ---    0.34061   0.34122   0.34141   0.34150   0.34199
     Eigenvalues ---    0.34205   0.34315   0.34405   0.34629   0.34939
     Eigenvalues ---    0.35911   0.41202   0.43298   0.50834   0.59742
     Eigenvalues ---    0.86453   0.89720
 RFO step:  Lambda=-7.41075540D-03 EMin= 2.17661746D-03
 Quartic linear search produced a step of  0.61458.
 Iteration  1 RMS(Cart)=  0.07153943 RMS(Int)=  0.00456383
 Iteration  2 RMS(Cart)=  0.00480866 RMS(Int)=  0.00054665
 Iteration  3 RMS(Cart)=  0.00002264 RMS(Int)=  0.00054637
 Iteration  4 RMS(Cart)=  0.00000001 RMS(Int)=  0.00054637
 Variable       Old X    -DE/DX   Delta X   Delta X   Delta X     New X
                                 (Linear)    (Quad)   (Total)
    R1        2.95420  -0.00412  -0.00797  -0.04807  -0.05567   2.89852
    R2        2.98688   0.00120  -0.00045   0.03075   0.03105   3.01793
    R3        2.90785   0.00125   0.00400   0.04374   0.04774   2.95558
    R4        2.56621   0.00473   0.00080   0.01898   0.01978   2.58599
    R5        2.06864   0.00037  -0.00018   0.00332   0.00314   2.07179
    R6        2.05695   0.00088  -0.00056   0.00329   0.00273   2.05968
    R7        2.90483   0.00116   0.00237   0.01736   0.01914   2.92397
    R8        2.89602  -0.00005   0.00004   0.01183   0.01220   2.90822
    R9        2.06928  -0.00020   0.00034  -0.00041  -0.00007   2.06921
   R10        2.93353   0.00039   0.00091   0.00316   0.00372   2.93725
   R11        2.95259   0.00056   0.00415   0.01211   0.01602   2.96861
   R12        2.06905  -0.00064   0.00080  -0.00019   0.00061   2.06966
   R13        2.05699   0.00028  -0.00082  -0.00509  -0.00591   2.05108
   R14        2.94048  -0.00012   0.00118  -0.01667  -0.01568   2.92479
   R15        2.07077   0.00029   0.00073  -0.00263  -0.00190   2.06887
   R16        2.95272  -0.00113  -0.00206   0.00329   0.00113   2.95386
   R17        2.90197   0.00036  -0.00106  -0.01289  -0.01394   2.88802
   R18        2.88648  -0.00094  -0.00021  -0.00297  -0.00319   2.88329
   R19        2.06424  -0.00011  -0.00068  -0.00217  -0.00285   2.06139
   R20        2.06950   0.00019   0.00008   0.00069   0.00077   2.07027
   R21        2.06930   0.00018   0.00001   0.00086   0.00086   2.07016
   R22        2.05870   0.00057   0.00109  -0.01033  -0.00924   2.04945
   R23        2.06837  -0.00009  -0.00036  -0.00323  -0.00358   2.06479
   R24        2.07173   0.00004  -0.00010   0.00411   0.00401   2.07574
   R25        2.06421  -0.00031  -0.00127  -0.01637  -0.01764   2.04657
   R26        2.72341  -0.00233   0.00084  -0.00888  -0.00804   2.71537
   R27        2.63201  -0.00110  -0.00331  -0.01009  -0.01340   2.61860
   R28        2.28102  -0.00196  -0.00050  -0.02040  -0.02090   2.26012
   R29        2.27489  -0.00177   0.00068  -0.01712  -0.01644   2.25846
   R30        2.06664  -0.00078  -0.00059  -0.00991  -0.01050   2.05613
   R31        2.06971  -0.00165  -0.00123  -0.00768  -0.00891   2.06079
   R32        2.06460   0.00035   0.00019   0.00085   0.00104   2.06564
    A1        1.85123   0.00143   0.00591   0.02839   0.03331   1.88454
    A2        1.93160  -0.00005   0.00007   0.00708   0.00607   1.93767
    A3        1.96691   0.00127   0.02536   0.02191   0.04316   2.01007
    A4        1.88476   0.00036  -0.00645   0.02870   0.02200   1.90676
    A5        1.93694   0.00345   0.00719   0.03455   0.03788   1.97482
    A6        1.89098  -0.00623  -0.03127  -0.11554  -0.14526   1.74572
    A7        1.87428  -0.00015  -0.00174  -0.00803  -0.00975   1.86454
    A8        1.93084   0.00090   0.00449   0.02241   0.02673   1.95757
    A9        1.88215   0.00027   0.00233  -0.00913  -0.00653   1.87562
   A10        1.91013   0.00006  -0.00572   0.00019  -0.00536   1.90477
   A11        1.96531  -0.00031   0.00275   0.00543   0.00787   1.97318
   A12        1.90112  -0.00073  -0.00179  -0.01009  -0.01181   1.88931
   A13        1.93218  -0.00027  -0.00201  -0.00238  -0.00418   1.92801
   A14        1.92969   0.00003   0.00261  -0.00054   0.00182   1.93151
   A15        1.92648  -0.00001  -0.00051   0.00156   0.00092   1.92740
   A16        2.06465   0.00051  -0.00130   0.00107  -0.00027   2.06438
   A17        2.05315   0.00006   0.00151  -0.00236  -0.00076   2.05240
   A18        1.52336  -0.00029   0.00042   0.00397   0.00442   1.52778
   A19        2.07228  -0.00017   0.00011   0.01083   0.01079   2.08306
   A20        1.96462   0.00022  -0.00173   0.00083  -0.00093   1.96368
   A21        1.49934   0.00003  -0.00060   0.00575   0.00493   1.50427
   A22        1.86952   0.00016  -0.00224   0.00156  -0.00065   1.86887
   A23        2.07467   0.00044   0.00114   0.01509   0.01610   2.09077
   A24        1.96696  -0.00074   0.00397  -0.03606  -0.03201   1.93495
   A25        1.91828   0.00047   0.00671  -0.01155  -0.00461   1.91367
   A26        1.89950   0.00081   0.00670   0.02286   0.02902   1.92852
   A27        1.98320  -0.00157  -0.01582  -0.02046  -0.03636   1.94684
   A28        2.06780  -0.00020   0.00022   0.00279   0.00275   2.07055
   A29        1.52108   0.00042   0.00234   0.01321   0.01560   1.53667
   A30        2.05064  -0.00012  -0.00160  -0.01231  -0.01372   2.03692
   A31        1.48949   0.00029  -0.00058  -0.00337  -0.00423   1.48526
   A32        1.95272  -0.00043   0.00294  -0.00003   0.00290   1.95562
   A33        2.07702   0.00056   0.00239   0.02231   0.02501   2.10203
   A34        1.93173   0.00039   0.00562   0.01605   0.02169   1.95342
   A35        2.11620  -0.00119  -0.00923  -0.01836  -0.02734   2.08886
   A36        1.87407   0.00033  -0.00031  -0.01268  -0.01328   1.86079
   A37        1.99261  -0.00054   0.00011  -0.00785  -0.00773   1.98488
   A38        1.91387   0.00063   0.00006   0.00490   0.00494   1.91881
   A39        1.91303   0.00074  -0.00052   0.01036   0.00983   1.92286
   A40        1.87905  -0.00013   0.00009  -0.00068  -0.00059   1.87846
   A41        1.87907  -0.00014   0.00000  -0.00051  -0.00049   1.87859
   A42        1.88284  -0.00059   0.00029  -0.00661  -0.00634   1.87650
   A43        1.99027   0.00005   0.00105   0.02062   0.02165   2.01192
   A44        1.92320  -0.00044   0.00057  -0.00261  -0.00205   1.92115
   A45        1.90563   0.00096   0.00142   0.00149   0.00290   1.90853
   A46        1.86535   0.00025  -0.00140  -0.00747  -0.00888   1.85647
   A47        1.89278  -0.00076  -0.00290  -0.01541  -0.01832   1.87446
   A48        1.88342  -0.00009   0.00121   0.00229   0.00349   1.88692
   A49        2.02381  -0.00121  -0.00638  -0.01244  -0.01849   2.00532
   A50        1.79156   0.00221   0.00513   0.04623   0.05145   1.84301
   A51        1.98313   0.00006   0.00334  -0.01587  -0.01361   1.96952
   A52        1.84939   0.00007  -0.00778   0.00592  -0.00165   1.84773
   A53        2.05116  -0.00035   0.00539  -0.01214  -0.00792   2.04324
   A54        1.70411   0.00001   0.00012   0.00727   0.00763   1.71173
   A55        2.09002  -0.00361   0.00631   0.02554   0.03184   2.12186
   A56        2.08862  -0.00333   0.00401  -0.03478  -0.03176   2.05686
   A57        1.95218   0.00121   0.00105   0.02683   0.02688   1.97906
   A58        2.24237   0.00213  -0.00501   0.00824   0.00225   2.24462
   A59        1.93412  -0.00061   0.00298  -0.02185  -0.01930   1.91483
   A60        1.93014  -0.00515  -0.01547  -0.04169  -0.05755   1.87260
   A61        1.91252   0.00156   0.00633   0.01339   0.01979   1.93231
   A62        1.90298   0.00247   0.00432   0.02619   0.02959   1.93257
   A63        1.89329   0.00039   0.00238   0.01699   0.01939   1.91268
   A64        1.88984   0.00150  -0.00019   0.00882   0.00876   1.89861
    D1        0.58102  -0.00201  -0.01845   0.00059  -0.01824   0.56278
    D2        2.87173  -0.00128  -0.00805   0.01320   0.00506   2.87679
    D3       -1.09070  -0.00208  -0.01810  -0.00095  -0.01949  -1.11019
    D4       -1.45898  -0.00322  -0.01421  -0.05324  -0.06800  -1.52698
    D5        0.83173  -0.00249  -0.00381  -0.04063  -0.04470   0.78703
    D6       -3.13071  -0.00329  -0.01386  -0.05478  -0.06925   3.08323
    D7        2.70370   0.00397   0.00812   0.07536   0.08481   2.78851
    D8       -1.28877   0.00470   0.01852   0.08796   0.10811  -1.18066
    D9        1.03197   0.00390   0.00847   0.07382   0.08356   1.11554
   D10        0.55134   0.00199   0.01609  -0.01492   0.00153   0.55287
   D11       -1.45588   0.00106   0.02525  -0.04584  -0.02042  -1.47631
   D12        3.00708  -0.00010   0.02142  -0.07223  -0.05048   2.95660
   D13        2.62254   0.00287   0.01607   0.02283   0.03950   2.66203
   D14        0.61531   0.00194   0.02522  -0.00809   0.01754   0.63286
   D15       -1.20491   0.00078   0.02139  -0.03448  -0.01251  -1.21742
   D16       -1.59044  -0.00251  -0.02205  -0.08022  -0.10259  -1.69302
   D17        2.68553  -0.00344  -0.01289  -0.11114  -0.12454   2.56098
   D18        0.86531  -0.00459  -0.01673  -0.13753  -0.15460   0.71071
   D19        2.98892   0.00086  -0.00479   0.03831   0.03321   3.02213
   D20        0.87651   0.00161  -0.00184   0.04779   0.04509   0.92161
   D21       -1.20550   0.00196   0.00395   0.05426   0.05767  -1.14783
   D22        0.96971  -0.00103  -0.00821  -0.01604  -0.02404   0.94568
   D23       -1.14269  -0.00028  -0.00526  -0.00656  -0.01216  -1.15485
   D24        3.05847   0.00007   0.00053  -0.00009   0.00043   3.05890
   D25       -1.12958  -0.00182   0.00580  -0.00807  -0.00140  -1.13098
   D26        3.04119  -0.00107   0.00875   0.00141   0.01048   3.05167
   D27        0.95918  -0.00072   0.01454   0.00788   0.02306   0.98224
   D28       -0.74017  -0.00044  -0.00036  -0.01759  -0.01797  -0.75814
   D29        1.58255   0.00004  -0.00162  -0.01864  -0.02038   1.56216
   D30       -3.04441  -0.00029  -0.00029  -0.01369  -0.01422  -3.05862
   D31        1.32163  -0.00004  -0.00329  -0.01383  -0.01717   1.30447
   D32       -2.63884   0.00044  -0.00455  -0.01489  -0.01958  -2.65841
   D33       -0.98260   0.00011  -0.00322  -0.00993  -0.01341  -0.99601
   D34       -2.80607  -0.00086  -0.00477  -0.01353  -0.01843  -2.82450
   D35       -0.48336  -0.00038  -0.00603  -0.01458  -0.02084  -0.50420
   D36        1.17288  -0.00071  -0.00470  -0.00963  -0.01467   1.15821
   D37       -2.70226  -0.00093  -0.00826   0.01879   0.01024  -2.69203
   D38       -0.72808   0.00119  -0.01047   0.07293   0.06252  -0.66556
   D39        1.15258   0.00109  -0.01272   0.07991   0.06707   1.21965
   D40        1.51623  -0.00075  -0.00923   0.03139   0.02187   1.53810
   D41       -2.79277   0.00138  -0.01144   0.08552   0.07415  -2.71862
   D42       -0.91211   0.00127  -0.01369   0.09250   0.07870  -0.83341
   D43       -0.60601  -0.00011  -0.00253   0.03463   0.03177  -0.57424
   D44        1.36817   0.00202  -0.00474   0.08876   0.08406   1.45223
   D45       -3.03435   0.00192  -0.00700   0.09574   0.08860  -2.94575
   D46       -0.66695  -0.00002   0.00087  -0.00255  -0.00176  -0.66871
   D47       -2.87035  -0.00030   0.00577  -0.01558  -0.00987  -2.88022
   D48        1.44228   0.00047   0.00187   0.02112   0.02293   1.46521
   D49        1.58648   0.00008  -0.00066  -0.00557  -0.00630   1.58018
   D50       -0.61692  -0.00021   0.00425  -0.01861  -0.01441  -0.63134
   D51       -2.58748   0.00057   0.00035   0.01809   0.01839  -2.56909
   D52       -2.60016   0.00011   0.00102  -0.00569  -0.00462  -2.60478
   D53        1.47962  -0.00018   0.00593  -0.01873  -0.01273   1.46689
   D54       -0.49094   0.00059   0.00202   0.01798   0.02007  -0.47087
   D55       -1.44724  -0.00034  -0.00433  -0.02221  -0.02625  -1.47349
   D56        2.90854  -0.00085  -0.01033  -0.03819  -0.04818   2.86035
   D57        0.70586  -0.00141  -0.01488  -0.03986  -0.05456   0.65130
   D58        2.59606   0.00001  -0.00230  -0.01820  -0.02047   2.57560
   D59        0.66866  -0.00050  -0.00830  -0.03418  -0.04240   0.62625
   D60       -1.53402  -0.00106  -0.01285  -0.03584  -0.04878  -1.58280
   D61        0.48913  -0.00042  -0.00142  -0.02114  -0.02253   0.46660
   D62       -1.43828  -0.00093  -0.00743  -0.03713  -0.04446  -1.48275
   D63        2.64223  -0.00149  -0.01197  -0.03879  -0.05084   2.59139
   D64       -1.50095   0.00117   0.01435   0.00153   0.01578  -1.48517
   D65        2.58403  -0.00025  -0.00136  -0.02238  -0.02364   2.56039
   D66        0.49098  -0.00031  -0.00095  -0.01663  -0.01774   0.47324
   D67        0.60606   0.00109   0.01440   0.02131   0.03570   0.64176
   D68       -1.59214  -0.00033  -0.00131  -0.00261  -0.00372  -1.59586
   D69        2.59799  -0.00039  -0.00089   0.00314   0.00218   2.60018
   D70        2.81400   0.00099   0.01609   0.00173   0.01775   2.83175
   D71        0.61580  -0.00043   0.00038  -0.02219  -0.02167   0.59413
   D72       -1.47726  -0.00049   0.00080  -0.01644  -0.01576  -1.49302
   D73        1.44086   0.00087   0.00825   0.00875   0.01701   1.45786
   D74       -2.89367   0.00055   0.01151   0.00846   0.01991  -2.87376
   D75       -0.67632   0.00034   0.00834  -0.01081  -0.00275  -0.67908
   D76       -0.48793   0.00035   0.00152   0.01775   0.01936  -0.46857
   D77        1.46073   0.00002   0.00479   0.01746   0.02226   1.48299
   D78       -2.60511  -0.00019   0.00161  -0.00181  -0.00040  -2.60551
   D79       -2.59655   0.00037   0.00032   0.01003   0.01082  -2.58573
   D80       -0.64788   0.00004   0.00358   0.00974   0.01372  -0.63417
   D81        1.56946  -0.00017   0.00041  -0.00953  -0.00894   1.56052
   D82        0.81672  -0.00013  -0.00602   0.00386  -0.00228   0.81444
   D83       -1.29324  -0.00005  -0.00625   0.00651   0.00015  -1.29309
   D84        2.92608  -0.00014  -0.00633   0.00545  -0.00101   2.92508
   D85       -0.81217  -0.00045  -0.00888   0.00093  -0.00788  -0.82005
   D86       -2.92213  -0.00037  -0.00910   0.00358  -0.00544  -2.92757
   D87        1.29719  -0.00047  -0.00918   0.00253  -0.00661   1.29059
   D88        3.12604   0.00055  -0.00079   0.02314   0.02240  -3.13474
   D89        1.01608   0.00064  -0.00102   0.02579   0.02484   1.04092
   D90       -1.04778   0.00054  -0.00110   0.02474   0.02367  -1.02410
   D91       -0.90481  -0.00006  -0.00555   0.01192   0.00661  -0.89820
   D92       -3.00231  -0.00010  -0.00487   0.00935   0.00471  -2.99760
   D93        1.21520  -0.00031  -0.00753   0.00720  -0.00010   1.21511
   D94        0.89581  -0.00009  -0.01112   0.01106  -0.00051   0.89530
   D95       -1.20169  -0.00013  -0.01044   0.00848  -0.00241  -1.20410
   D96        3.01582  -0.00034  -0.01310   0.00633  -0.00721   3.00861
   D97        3.13881  -0.00024  -0.01139   0.00538  -0.00580   3.13301
   D98        1.04131  -0.00027  -0.01071   0.00280  -0.00770   1.03361
   D99       -1.02436  -0.00048  -0.01337   0.00065  -0.01250  -1.03686
   D100      -1.41380   0.00054  -0.03597  -0.01365  -0.04978  -1.46358
   D101       1.03054  -0.00194  -0.03554  -0.07207  -0.10748   0.92305
   D102       2.99411  -0.00197  -0.04271  -0.06495  -0.10762   2.88649
   D103       0.01577  -0.00306   0.05489  -0.20507  -0.15039  -0.13462
   D104      -3.12923  -0.00138   0.04541  -0.12128  -0.07566   3.07830
   D105       3.13756   0.00198  -0.01129   0.09937   0.08784  -3.05779
         Item               Value     Threshold  Converged?
 Maximum Force            0.006234     0.000450     NO 
 RMS     Force            0.001452     0.000300     NO 
 Maximum Displacement     0.538320     0.001800     NO 
 RMS     Displacement     0.071585     0.001200     NO 
 Predicted change in Energy=-5.436528D-03
 GradGradGradGradGradGradGradGradGradGradGradGradGradGradGradGradGradGrad

                          Input orientation:                          
 ---------------------------------------------------------------------
 Center     Atomic      Atomic             Coordinates (Angstroms)
 Number     Number       Type             X           Y           Z
 ---------------------------------------------------------------------
      1          6           0       -0.450944    0.181468   -1.201286
      2          6           0       -1.060569   -0.424877    1.298497
[truncated: 1,117,750 more chars]
