# Supplementary material for: Computational Investigation of the Formation of Peroxide (ROOR) Accretion Products in the OH- and NO3-Initiated Oxidation of α-Pinene
Source: J Phys Chem A. 2021 Dec 9;125(50):10632–9. doi: 10.1021/acs.jpca.1c08969 (PMC8713291; doi:10.1021/acs.jpca.1c08969)
Supplement: Supplementary file 2 — jp1c08969_si_002.zip [file jp1c08969_si_002.zip › JPCA-secondnd-paper-updated-outfile/α-pinene, ( S-alkoxy,R-nitroxy)2/α-pinene-(S-alkoxy,R-nitroxy).log]

 Entering Gaussian System, Link 0=/appl/chem/G16RevB.01//g16/g16
 Initial command:
 /appl/chem/G16RevB.01/g16/l1.exe "/wrk/hasangal/alkoxy/alphapine-conformarsampling/Alpha-Pinene-RO-NO3down-Odown/SYS_2A/DFT_high/calc-LM/TMP/G1647172543/Gau-10772.inp" -scrdir="/wrk/hasangal/alkoxy/alphapine-conformarsampling/Alpha-Pinene-RO-NO3down-Odown/SYS_2A/DFT_high/calc-LM/TMP/G1647172543/"
 Entering Link 1 = /appl/chem/G16RevB.01/g16/l1.exe PID=     10773.
  
 Copyright (c) 1988-2017, Gaussian, Inc.  All Rights Reserved.
  
 This is part of the Gaussian(R) 16 program.  It is based on
 the Gaussian(R) 09 system (copyright 2009, Gaussian, Inc.),
 the Gaussian(R) 03 system (copyright 2003, Gaussian, Inc.),
 the Gaussian(R) 98 system (copyright 1998, Gaussian, Inc.),
 the Gaussian(R) 94 system (copyright 1995, Gaussian, Inc.),
 the Gaussian 92(TM) system (copyright 1992, Gaussian, Inc.),
 the Gaussian 90(TM) system (copyright 1990, Gaussian, Inc.),
 the Gaussian 88(TM) system (copyright 1988, Gaussian, Inc.),
 the Gaussian 86(TM) system (copyright 1986, Carnegie Mellon
 University), and the Gaussian 82(TM) system (copyright 1983,
 Carnegie Mellon University). Gaussian is a federally registered
 trademark of Gaussian, Inc.
  
 This software contains proprietary and confidential information,
 including trade secrets, belonging to Gaussian, Inc.
  
 This software is provided under written license and may be
 used, copied, transmitted, or stored only in accord with that
 written license.
  
 The following legend is applicable only to US Government
 contracts under FAR:
  
                    RESTRICTED RIGHTS LEGEND
  
 Use, reproduction and disclosure by the US Government is
 subject to restrictions as set forth in subparagraphs (a)
 and (c) of the Commercial Computer Software - Restricted
 Rights clause in FAR 52.227-19.
  
 Gaussian, Inc.
 340 Quinnipiac St., Bldg. 40, Wallingford CT 06492
  
  
 ---------------------------------------------------------------
 Warning -- This program may not be used in any manner that
 competes with the business of Gaussian, Inc. or will provide
 assistance to any competitor of Gaussian, Inc.  The licensee
 of this program is prohibited from giving any competitor of
 Gaussian, Inc. access to this program.  By using this program,
 the user acknowledges that Gaussian, Inc. is engaged in the
 business of creating and licensing software in the field of
 computational chemistry and represents and warrants to the
 licensee that it is not a competitor of Gaussian, Inc. and that
 it will not use this program in any manner prohibited above.
 ---------------------------------------------------------------
  

 Cite this work as:
 Gaussian 16, Revision B.01,
 M. J. Frisch, G. W. Trucks, H. B. Schlegel, G. E. Scuseria, 
 M. A. Robb, J. R. Cheeseman, G. Scalmani, V. Barone, 
 G. A. Petersson, H. Nakatsuji, X. Li, M. Caricato, A. V. Marenich, 
 J. Bloino, B. G. Janesko, R. Gomperts, B. Mennucci, H. P. Hratchian, 
 J. V. Ortiz, A. F. Izmaylov, J. L. Sonnenberg, D. Williams-Young, 
 F. Ding, F. Lipparini, F. Egidi, J. Goings, B. Peng, A. Petrone, 
 T. Henderson, D. Ranasinghe, V. G. Zakrzewski, J. Gao, N. Rega, 
 G. Zheng, W. Liang, M. Hada, M. Ehara, K. Toyota, R. Fukuda, 
 J. Hasegawa, M. Ishida, T. Nakajima, Y. Honda, O. Kitao, H. Nakai, 
 T. Vreven, K. Throssell, J. A. Montgomery, Jr., J. E. Peralta, 
 F. Ogliaro, M. J. Bearpark, J. J. Heyd, E. N. Brothers, K. N. Kudin, 
 V. N. Staroverov, T. A. Keith, R. Kobayashi, J. Normand, 
 K. Raghavachari, A. P. Rendell, J. C. Burant, S. S. Iyengar, 
 J. Tomasi, M. Cossi, J. M. Millam, M. Klene, C. Adamo, R. Cammi, 
 J. W. Ochterski, R. L. Martin, K. Morokuma, O. Farkas, 
 J. B. Foresman, and D. J. Fox, Gaussian, Inc., Wallingford CT, 2016.
 
 ******************************************
 Gaussian 16:  ES64L-G16RevB.01 20-Dec-2017
                18-May-2020 
 ******************************************
 %Nprocshared=8
 Will use up to    8 processors via shared memory.
 %Mem=4000mb
 ---------------------------------------------------------------------
 # wb97xd 6-31++g** Opt Integral(Grid=SuperFineGrid) Freq MaxDisk=32GB
 ---------------------------------------------------------------------
 1/18=20,19=15,26=5,38=1/1,3;
 2/9=110,12=2,17=6,18=5,40=1/2;
 3/5=1,6=6,7=1111,11=2,25=1,30=1,71=1,74=-58,75=-7/1,2,3;
 4//1;
 5/5=2,38=5/2;
 6/7=2,8=2,9=2,10=2,28=1/1;
 7//1,2,3,16;
 1/18=20,19=15,26=5/3(2);
 2/9=110/2;
 99//99;
 2/9=110/2;
 3/5=1,6=6,7=1111,11=2,25=1,30=1,71=1,74=-58,75=-7/1,2,3;
 4/5=5,16=3,69=1/1;
 5/5=2,38=5/2;
 7//1,2,3,16;
 1/18=20,19=15,26=5/3(-5);
 2/9=110/2;
 6/7=2,8=2,9=2,10=2,19=2,28=1/1;
 99/9=1/99;
 ----------------------------------------------------------------------
 /wrk/hasangal/alkoxy/alphapine-conformarsampling/Alpha-Pinene-RO-NO3do
 wn-Odown/SYS_2A/DFT_opt/calc-LM/2_1_1260.xyz
 ----------------------------------------------------------------------
 Symbolic Z-matrix:
 Charge =  0 Multiplicity = 3
 C                    -2.32604   0.39776  -0.74326 
 C                    -3.32342  -0.63065   1.47048 
 H                    -3.14699  -0.43641   2.53265 
 H                    -3.49335  -1.70795   1.3665 
 C                    -4.5483    0.1519    0.9933 
 H                    -5.38735   0.03699   1.68857 
 C                    -4.10452   1.58427   0.60326 
 H                    -3.29875   2.04207   1.18764 
 H                    -4.92905   2.29679   0.55233 
 C                    -3.75607   0.98526  -0.78301 
 H                    -3.87218   1.6055   -1.67806 
 C                    -4.83294  -0.11258  -0.51668 
 C                    -6.22966   0.36601  -0.92854 
 H                    -6.47423   1.36355  -0.55131 
 H                    -6.99202  -0.32598  -0.55075 
 H                    -6.31461   0.39395  -2.02137 
 C                    -4.62946  -1.52102  -1.06858 
 H                    -3.63576  -1.93474  -0.87438 
 H                    -4.77335  -1.52847  -2.15466 
 H                    -5.36586  -2.20501  -0.62686 
 C                    -2.057    -0.22924   0.67994 
 H                    -1.47417   0.48722   1.2615 
 O                    -1.20303  -1.3658    0.43661 
 N                    -0.48421  -1.80472   1.52197 
 O                    -0.60815  -1.22951   2.57888 
 O                     0.20936  -2.75976   1.26962 
 C                    -1.29456   1.53327  -1.00328 
 H                    -0.27823   1.16182  -0.87008 
 H                    -1.47185   2.33912  -0.28475 
 H                    -1.41411   1.92391  -2.01594 
 O                    -2.12116  -0.45911  -1.78012 
 C                     2.65055   0.12816   0.78354 
 C                     4.14156   0.55174  -1.36775 
 H                     5.15542   0.96371  -1.41854 
 H                     3.62168   0.87713  -2.27409 
 C                     4.21167  -0.97322  -1.31357 
 H                     4.82733  -1.36319  -2.13189 
 C                     4.55433  -1.39238   0.1336 
 H                     5.21564  -0.72664   0.70096 
 H                     4.94375  -2.40778   0.21935 
 C                     3.03097  -1.32251   0.40488 
 H                     2.58506  -2.01726   1.12127 
 C                     2.79993  -1.60597  -1.11081 
 C                     2.79612  -3.11323  -1.38871 
 H                     3.63229  -3.64195  -0.9207 
 H                     2.85049  -3.29691  -2.46848 
 H                     1.86774  -3.55795  -1.01429 
 C                     1.59562  -0.98899  -1.8146 
 H                     1.52434   0.09486  -1.69536 
 H                     0.66558  -1.42454  -1.43402 
 H                     1.64323  -1.19285  -2.8918 
 C                     3.41965   1.1656   -0.13787 
 H                     4.12366   1.73547   0.4712 
 O                     2.49492   2.10468  -0.73143 
 N                     1.98288   3.08541   0.09417 
 O                     2.46713   3.22648   1.19403 
 O                     1.10495   3.72356  -0.42544 
 C                     3.01012   0.33609   2.29129 
 H                     2.74989   1.34369   2.61474 
 H                     4.08717   0.18461   2.41063 
 H                     2.47253  -0.39857   2.89432 
 O                     1.30773   0.32063   0.763 
 
 Add virtual bond connecting atoms H49        and H28        Dist= 4.25D+00.

 GradGradGradGradGradGradGradGradGradGradGradGradGradGradGradGradGradGrad
 Berny optimization.
 Initialization pass.
                           ----------------------------
                           !    Initial Parameters    !
                           ! (Angstroms and Degrees)  !
 --------------------------                            --------------------------
 ! Name  Definition              Value          Derivative Info.                !
 --------------------------------------------------------------------------------
 ! R1    R(1,10)                 1.5465         estimate D2E/DX2                !
 ! R2    R(1,21)                 1.5783         estimate D2E/DX2                !
 ! R3    R(1,27)                 1.5559         estimate D2E/DX2                !
 ! R4    R(1,31)                 1.3606         estimate D2E/DX2                !
 ! R5    R(2,3)                  1.0941         estimate D2E/DX2                !
 ! R6    R(2,4)                  1.0956         estimate D2E/DX2                !
 ! R7    R(2,5)                  1.5298         estimate D2E/DX2                !
 ! R8    R(2,21)                 1.5459         estimate D2E/DX2                !
 ! R9    R(5,6)                  1.0957         estimate D2E/DX2                !
 ! R10   R(5,7)                  1.5494         estimate D2E/DX2                !
 ! R11   R(5,12)                 1.5592         estimate D2E/DX2                !
 ! R12   R(7,8)                  1.0956         estimate D2E/DX2                !
 ! R13   R(7,9)                  1.0909         estimate D2E/DX2                !
 ! R14   R(7,10)                 1.5498         estimate D2E/DX2                !
 ! R15   R(10,11)                1.0951         estimate D2E/DX2                !
 ! R16   R(10,12)                1.5607         estimate D2E/DX2                !
 ! R17   R(12,13)                1.5328         estimate D2E/DX2                !
 ! R18   R(12,17)                1.5263         estimate D2E/DX2                !
 ! R19   R(13,14)                1.0942         estimate D2E/DX2                !
 ! R20   R(13,15)                1.0967         estimate D2E/DX2                !
 ! R21   R(13,16)                1.0965         estimate D2E/DX2                !
 ! R22   R(17,18)                1.0938         estimate D2E/DX2                !
 ! R23   R(17,19)                1.0956         estimate D2E/DX2                !
 ! R24   R(17,20)                1.0978         estimate D2E/DX2                !
 ! R25   R(21,22)                1.0914         estimate D2E/DX2                !
 ! R26   R(21,23)                1.4423         estimate D2E/DX2                !
 ! R27   R(23,24)                1.3738         estimate D2E/DX2                !
 ! R28   R(24,25)                1.2097         estimate D2E/DX2                !
 ! R29   R(24,26)                1.207          estimate D2E/DX2                !
 ! R30   R(27,28)                1.0902         estimate D2E/DX2                !
 ! R31   R(27,29)                1.0941         estimate D2E/DX2                !
 ! R32   R(27,30)                1.092          estimate D2E/DX2                !
 ! R33   R(28,49)                2.2514         estimate D2E/DX2                !
 ! R34   R(32,41)                1.5468         estimate D2E/DX2                !
 ! R35   R(32,52)                1.5864         estimate D2E/DX2                !
 ! R36   R(32,58)                1.5639         estimate D2E/DX2                !
 ! R37   R(32,62)                1.3567         estimate D2E/DX2                !
 ! R38   R(33,34)                1.0955         estimate D2E/DX2                !
 ! R39   R(33,35)                1.0943         estimate D2E/DX2                !
 ! R40   R(33,36)                1.5275         estimate D2E/DX2                !
 ! R41   R(33,52)                1.5526         estimate D2E/DX2                !
 ! R42   R(36,37)                1.0958         estimate D2E/DX2                !
 ! R43   R(36,38)                1.5451         estimate D2E/DX2                !
 ! R44   R(36,43)                1.5603         estimate D2E/DX2                !
 ! R45   R(38,39)                1.0966         estimate D2E/DX2                !
 ! R46   R(38,40)                1.0909         estimate D2E/DX2                !
 ! R47   R(38,41)                1.5489         estimate D2E/DX2                !
 ! R48   R(41,42)                1.093          estimate D2E/DX2                !
 ! R49   R(41,43)                1.5592         estimate D2E/DX2                !
 ! R50   R(43,44)                1.5327         estimate D2E/DX2                !
 ! R51   R(43,48)                1.5252         estimate D2E/DX2                !
 ! R52   R(44,45)                1.0944         estimate D2E/DX2                !
 ! R53   R(44,46)                1.0966         estimate D2E/DX2                !
 ! R54   R(44,47)                1.0954         estimate D2E/DX2                !
 ! R55   R(48,49)                1.0927         estimate D2E/DX2                !
 ! R56   R(48,50)                1.0952         estimate D2E/DX2                !
 ! R57   R(48,51)                1.0973         estimate D2E/DX2                !
 ! R58   R(52,53)                1.0915         estimate D2E/DX2                !
 ! R59   R(52,54)                1.4454         estimate D2E/DX2                !
 ! R60   R(54,55)                1.3804         estimate D2E/DX2                !
 ! R61   R(55,56)                1.21           estimate D2E/DX2                !
 ! R62   R(55,57)                1.2033         estimate D2E/DX2                !
 ! R63   R(58,59)                1.0898         estimate D2E/DX2                !
 ! R64   R(58,60)                1.0942         estimate D2E/DX2                !
 ! R65   R(58,61)                1.092          estimate D2E/DX2                !
 ! A1    A(10,1,21)            109.3729         estimate D2E/DX2                !
 ! A2    A(10,1,27)            109.3576         estimate D2E/DX2                !
 ! A3    A(10,1,31)            111.0319         estimate D2E/DX2                !
 ! A4    A(21,1,27)            109.1235         estimate D2E/DX2                !
 ! A5    A(21,1,31)            114.2875         estimate D2E/DX2                !
 ! A6    A(27,1,31)            103.44           estimate D2E/DX2                !
 ! A7    A(3,2,4)              106.9611         estimate D2E/DX2                !
 ! A8    A(3,2,5)              109.9438         estimate D2E/DX2                !
 ! A9    A(3,2,21)             108.5569         estimate D2E/DX2                !
 ! A10   A(4,2,5)              110.439          estimate D2E/DX2                !
 ! A11   A(4,2,21)             109.5032         estimate D2E/DX2                !
 ! A12   A(5,2,21)             111.3199         estimate D2E/DX2                !
 ! A13   A(2,5,6)              111.1951         estimate D2E/DX2                !
 ! A14   A(2,5,7)              108.7883         estimate D2E/DX2                !
 ! A15   A(2,5,12)             111.1902         estimate D2E/DX2                !
 ! A16   A(6,5,7)              118.4248         estimate D2E/DX2                !
 ! A17   A(6,5,12)             117.1892         estimate D2E/DX2                !
 ! A18   A(7,5,12)              88.0116         estimate D2E/DX2                !
 ! A19   A(5,7,8)              117.5587         estimate D2E/DX2                !
 ! A20   A(5,7,9)              113.5196         estimate D2E/DX2                !
 ! A21   A(5,7,10)              86.1164         estimate D2E/DX2                !
 ! A22   A(8,7,9)              107.9294         estimate D2E/DX2                !
 ! A23   A(8,7,10)             118.245          estimate D2E/DX2                !
 ! A24   A(9,7,10)             112.3711         estimate D2E/DX2                !
 ! A25   A(1,10,7)             109.3737         estimate D2E/DX2                !
 ! A26   A(1,10,11)            109.5239         estimate D2E/DX2                !
 ! A27   A(1,10,12)            111.4941         estimate D2E/DX2                !
 ! A28   A(7,10,11)            119.2303         estimate D2E/DX2                !
 ! A29   A(7,10,12)             87.9428         estimate D2E/DX2                !
 ! A30   A(11,10,12)           117.6912         estimate D2E/DX2                !
 ! A31   A(5,12,10)             85.4106         estimate D2E/DX2                !
 ! A32   A(5,12,13)            111.938          estimate D2E/DX2                !
 ! A33   A(5,12,17)            118.8401         estimate D2E/DX2                !
 ! A34   A(10,12,13)           111.2996         estimate D2E/DX2                !
 ! A35   A(10,12,17)           119.6964         estimate D2E/DX2                !
 ! A36   A(13,12,17)           108.2056         estimate D2E/DX2                !
 ! A37   A(12,13,14)           113.3089         estimate D2E/DX2                !
 ! A38   A(12,13,15)           110.1119         estimate D2E/DX2                !
 ! A39   A(12,13,16)           110.2644         estimate D2E/DX2                !
 ! A40   A(14,13,15)           107.5241         estimate D2E/DX2                !
 ! A41   A(14,13,16)           107.6418         estimate D2E/DX2                !
 ! A42   A(15,13,16)           107.7918         estimate D2E/DX2                !
 ! A43   A(12,17,18)           113.9507         estimate D2E/DX2                !
 ! A44   A(12,17,19)           110.3171         estimate D2E/DX2                !
 ! A45   A(12,17,20)           109.8774         estimate D2E/DX2                !
 ! A46   A(18,17,19)           107.0233         estimate D2E/DX2                !
 ! A47   A(18,17,20)           107.5953         estimate D2E/DX2                !
 ! A48   A(19,17,20)           107.8502         estimate D2E/DX2                !
 ! A49   A(1,21,2)             115.127          estimate D2E/DX2                !
 ! A50   A(1,21,22)            108.1034         estimate D2E/DX2                !
 ! A51   A(1,21,23)            105.1797         estimate D2E/DX2                !
 ! A52   A(2,21,22)            109.5986         estimate D2E/DX2                !
 ! A53   A(2,21,23)            111.5117         estimate D2E/DX2                !
 ! A54   A(22,21,23)           106.9182         estimate D2E/DX2                !
 ! A55   A(21,23,24)           115.358          estimate D2E/DX2                !
 ! A56   A(23,24,25)           118.9959         estimate D2E/DX2                !
 ! A57   A(23,24,26)           112.8482         estimate D2E/DX2                !
 ! A58   A(25,24,26)           128.1551         estimate D2E/DX2                !
 ! A59   A(1,27,28)            110.4214         estimate D2E/DX2                !
 ! A60   A(1,27,29)            108.6835         estimate D2E/DX2                !
 ! A61   A(1,27,30)            110.0891         estimate D2E/DX2                !
 ! A62   A(28,27,29)           108.7687         estimate D2E/DX2                !
 ! A63   A(28,27,30)           109.709          estimate D2E/DX2                !
 ! A64   A(29,27,30)           109.1356         estimate D2E/DX2                !
 ! A65   A(27,28,49)           149.6598         estimate D2E/DX2                !
 ! A66   A(41,32,52)           110.603          estimate D2E/DX2                !
 ! A67   A(41,32,58)           107.7075         estimate D2E/DX2                !
 ! A68   A(41,32,62)           111.8868         estimate D2E/DX2                !
 ! A69   A(52,32,58)           111.1944         estimate D2E/DX2                !
 ! A70   A(52,32,62)           112.227          estimate D2E/DX2                !
 ! A71   A(58,32,62)           102.9027         estimate D2E/DX2                !
 ! A72   A(34,33,35)           106.8242         estimate D2E/DX2                !
 ! A73   A(34,33,36)           109.5468         estimate D2E/DX2                !
 ! A74   A(34,33,52)           108.5628         estimate D2E/DX2                !
 ! A75   A(35,33,36)           110.3659         estimate D2E/DX2                !
 ! A76   A(35,33,52)           108.518          estimate D2E/DX2                !
 ! A77   A(36,33,52)           112.8271         estimate D2E/DX2                !
 ! A78   A(33,36,37)           110.7681         estimate D2E/DX2                !
 ! A79   A(33,36,38)           108.3138         estimate D2E/DX2                !
 ! A80   A(33,36,43)           111.5881         estimate D2E/DX2                !
 ! A81   A(37,36,38)           118.5742         estimate D2E/DX2                !
 ! A82   A(37,36,43)           117.4561         estimate D2E/DX2                !
 ! A83   A(38,36,43)            88.2196         estimate D2E/DX2                !
 ! A84   A(36,38,39)           116.9778         estimate D2E/DX2                !
 ! A85   A(36,38,40)           113.9093         estimate D2E/DX2                !
 ! A86   A(36,38,41)            86.1978         estimate D2E/DX2                !
 ! A87   A(39,38,40)           108.0085         estimate D2E/DX2                !
 ! A88   A(39,38,41)           118.3677         estimate D2E/DX2                !
 ! A89   A(40,38,41)           112.2907         estimate D2E/DX2                !
 ! A90   A(32,41,38)           109.0911         estimate D2E/DX2                !
 ! A91   A(32,41,42)           109.5928         estimate D2E/DX2                !
 ! A92   A(32,41,43)           111.8409         estimate D2E/DX2                !
 ! A93   A(38,41,42)           119.1666         estimate D2E/DX2                !
 ! A94   A(38,41,43)            88.125          estimate D2E/DX2                !
 ! A95   A(42,41,43)           117.4598         estimate D2E/DX2                !
 ! A96   A(36,43,41)            85.3268         estimate D2E/DX2                !
 ! A97   A(36,43,44)           112.179          estimate D2E/DX2                !
 ! A98   A(36,43,48)           119.3676         estimate D2E/DX2                !
 ! A99   A(41,43,44)           110.8187         estimate D2E/DX2                !
 ! A100  A(41,43,48)           119.4736         estimate D2E/DX2                !
 ! A101  A(44,43,48)           108.1903         estimate D2E/DX2                !
 ! A102  A(43,44,45)           113.3066         estimate D2E/DX2                !
 ! A103  A(43,44,46)           110.0669         estimate D2E/DX2                !
 ! A104  A(43,44,47)           109.8401         estimate D2E/DX2                !
 ! A105  A(45,44,46)           107.5934         estimate D2E/DX2                !
 ! A106  A(45,44,47)           107.7727         estimate D2E/DX2                !
 ! A107  A(46,44,47)           108.0947         estimate D2E/DX2                !
 ! A108  A(43,48,49)           113.727          estimate D2E/DX2                !
 ! A109  A(43,48,50)           110.4439         estimate D2E/DX2                !
 ! A110  A(43,48,51)           110.0936         estimate D2E/DX2                !
 ! A111  A(49,48,50)           107.5259         estimate D2E/DX2                !
 ! A112  A(49,48,51)           107.1106         estimate D2E/DX2                !
 ! A113  A(50,48,51)           107.7025         estimate D2E/DX2                !
 ! A114  A(28,49,48)           124.2149         estimate D2E/DX2                !
 ! A115  A(32,52,33)           115.2736         estimate D2E/DX2                !
 ! A116  A(32,52,53)           109.2698         estimate D2E/DX2                !
 ! A117  A(32,52,54)           110.6834         estimate D2E/DX2                !
 ! A118  A(33,52,53)           110.3988         estimate D2E/DX2                !
 ! A119  A(33,52,54)           103.241          estimate D2E/DX2                !
 ! A120  A(53,52,54)           107.6132         estimate D2E/DX2                !
 ! A121  A(52,54,55)           116.9536         estimate D2E/DX2                !
 ! A122  A(54,55,56)           118.5561         estimate D2E/DX2                !
 ! A123  A(54,55,57)           112.9007         estimate D2E/DX2                !
 ! A124  A(56,55,57)           128.5105         estimate D2E/DX2                !
 ! A125  A(32,58,59)           110.7428         estimate D2E/DX2                !
 ! A126  A(32,58,60)           108.2436         estimate D2E/DX2                !
 ! A127  A(32,58,61)           109.2547         estimate D2E/DX2                !
 ! A128  A(59,58,60)           109.3106         estimate D2E/DX2                !
 ! A129  A(59,58,61)           109.9127         estimate D2E/DX2                !
 ! A130  A(60,58,61)           109.3442         estimate D2E/DX2                !
 ! D1    D(21,1,10,7)           35.4762         estimate D2E/DX2                !
 ! D2    D(21,1,10,11)         167.8448         estimate D2E/DX2                !
 ! D3    D(21,1,10,12)         -60.1234         estimate D2E/DX2                !
 ! D4    D(27,1,10,7)          -83.9703         estimate D2E/DX2                !
 ! D5    D(27,1,10,11)          48.3983         estimate D2E/DX2                !
 ! D6    D(27,1,10,12)        -179.5699         estimate D2E/DX2                !
 ! D7    D(31,1,10,7)          162.5126         estimate D2E/DX2                !
 ! D8    D(31,1,10,11)         -65.1188         estimate D2E/DX2                !
 ! D9    D(31,1,10,12)          66.913          estimate D2E/DX2                !
 ! D10   D(10,1,21,2)           22.9393         estimate D2E/DX2                !
 ! D11   D(10,1,21,22)         -99.9562         estimate D2E/DX2                !
 ! D12   D(10,1,21,23)         146.0946         estimate D2E/DX2                !
 ! D13   D(27,1,21,2)          142.5301         estimate D2E/DX2                !
 ! D14   D(27,1,21,22)          19.6346         estimate D2E/DX2                !
 ! D15   D(27,1,21,23)         -94.3146         estimate D2E/DX2                !
 ! D16   D(31,1,21,2)         -102.2332         estimate D2E/DX2                !
 ! D17   D(31,1,21,22)         134.8713         estimate D2E/DX2                !
 ! D18   D(31,1,21,23)          20.9221         estimate D2E/DX2                !
 ! D19   D(10,1,27,28)         173.737          estimate D2E/DX2                !
 ! D20   D(10,1,27,29)          54.5061         estimate D2E/DX2                !
 ! D21   D(10,1,27,30)         -64.975          estimate D2E/DX2                !
 ! D22   D(21,1,27,28)          54.1367         estimate D2E/DX2                !
 ! D23   D(21,1,27,29)         -65.0942         estimate D2E/DX2                !
 ! D24   D(21,1,27,30)         175.4248         estimate D2E/DX2                !
 ! D25   D(31,1,27,28)         -67.8998         estimate D2E/DX2                !
 ! D26   D(31,1,27,29)         172.8693         estimate D2E/DX2                !
 ! D27   D(31,1,27,30)          53.3883         estimate D2E/DX2                !
 ! D28   D(3,2,5,6)            -47.0442         estimate D2E/DX2                !
 ! D29   D(3,2,5,7)             85.1154         estimate D2E/DX2                !
 ! D30   D(3,2,5,12)          -179.5726         estimate D2E/DX2                !
 ! D31   D(4,2,5,6)             70.7574         estimate D2E/DX2                !
 ! D32   D(4,2,5,7)           -157.0831         estimate D2E/DX2                !
 ! D33   D(4,2,5,12)           -61.771          estimate D2E/DX2                !
 ! D34   D(21,2,5,6)          -167.3781         estimate D2E/DX2                !
 ! D35   D(21,2,5,7)           -35.2185         estimate D2E/DX2                !
 ! D36   D(21,2,5,12)           60.0935         estimate D2E/DX2                !
 ! D37   D(3,2,21,1)          -144.3263         estimate D2E/DX2                !
 ! D38   D(3,2,21,22)          -22.2323         estimate D2E/DX2                !
 ! D39   D(3,2,21,23)           95.9559         estimate D2E/DX2                !
 ! D40   D(4,2,21,1)            99.2279         estimate D2E/DX2                !
 ! D41   D(4,2,21,22)         -138.678          estimate D2E/DX2                !
 ! D42   D(4,2,21,23)          -20.4899         estimate D2E/DX2                !
 ! D43   D(5,2,21,1)           -23.178          estimate D2E/DX2                !
 ! D44   D(5,2,21,22)           98.9161         estimate D2E/DX2                !
 ! D45   D(5,2,21,23)         -142.8958         estimate D2E/DX2                !
 ! D46   D(2,5,7,8)            -34.6447         estimate D2E/DX2                !
 ! D47   D(2,5,7,9)           -161.9336         estimate D2E/DX2                !
 ! D48   D(2,5,7,10)            85.3296         estimate D2E/DX2                !
 ! D49   D(6,5,7,8)             93.5534         estimate D2E/DX2                !
 ! D50   D(6,5,7,9)            -33.7355         estimate D2E/DX2                !
 ! D51   D(6,5,7,10)          -146.4723         estimate D2E/DX2                !
 ! D52   D(12,5,7,8)          -146.3744         estimate D2E/DX2                !
 ! D53   D(12,5,7,9)            86.3367         estimate D2E/DX2                !
 ! D54   D(12,5,7,10)          -26.4001         estimate D2E/DX2                !
 ! D55   D(2,5,12,10)          -83.1733         estimate D2E/DX2                !
 ! D56   D(2,5,12,13)          165.6939         estimate D2E/DX2                !
 ! D57   D(2,5,12,17)           38.3716         estimate D2E/DX2                !
 ! D58   D(6,5,12,10)          147.4007         estimate D2E/DX2                !
 ! D59   D(6,5,12,13)           36.268          estimate D2E/DX2                !
 ! D60   D(6,5,12,17)          -91.0544         estimate D2E/DX2                !
 ! D61   D(7,5,12,10)           26.2277         estimate D2E/DX2                !
 ! D62   D(7,5,12,13)          -84.9051         estimate D2E/DX2                !
 ! D63   D(7,5,12,17)          147.7726         estimate D2E/DX2                !
 ! D64   D(5,7,10,1)           -85.714          estimate D2E/DX2                !
 ! D65   D(5,7,10,11)          147.221          estimate D2E/DX2                !
 ! D66   D(5,7,10,12)           26.3733         estimate D2E/DX2                !
 ! D67   D(8,7,10,1)            33.622          estimate D2E/DX2                !
 ! D68   D(8,7,10,11)          -93.443          estimate D2E/DX2                !
 ! D69   D(8,7,10,12)          145.7093         estimate D2E/DX2                !
 ! D70   D(9,7,10,1)           160.4203         estimate D2E/DX2                !
 ! D71   D(9,7,10,11)           33.3553         estimate D2E/DX2                !
 ! D72   D(9,7,10,12)          -87.4925         estimate D2E/DX2                !
 ! D73   D(1,10,12,5)           83.8141         estimate D2E/DX2                !
 ! D74   D(1,10,12,13)        -164.4094         estimate D2E/DX2                !
 ! D75   D(1,10,12,17)         -36.9368         estimate D2E/DX2                !
 ! D76   D(7,10,12,5)          -26.2217         estimate D2E/DX2                !
 ! D77   D(7,10,12,13)          85.5548         estimate D2E/DX2                !
 ! D78   D(7,10,12,17)        -146.9725         estimate D2E/DX2                !
 ! D79   D(11,10,12,5)        -148.4294         estimate D2E/DX2                !
 ! D80   D(11,10,12,13)        -36.6528         estimate D2E/DX2                !
 ! D81   D(11,10,12,17)         90.8198         estimate D2E/DX2                !
 ! D82   D(5,12,13,14)          45.6441         estimate D2E/DX2                !
 ! D83   D(5,12,13,15)         -74.8153         estimate D2E/DX2                !
 ! D84   D(5,12,13,16)         166.3642         estimate D2E/DX2                !
 ! D85   D(10,12,13,14)        -48.0509         estimate D2E/DX2                !
 ! D86   D(10,12,13,15)       -168.5103         estimate D2E/DX2                !
 ! D87   D(10,12,13,16)         72.6692         estimate D2E/DX2                !
 ! D88   D(17,12,13,14)        178.4794         estimate D2E/DX2                !
 ! D89   D(17,12,13,15)         58.0199         estimate D2E/DX2                !
 ! D90   D(17,12,13,16)        -60.8006         estimate D2E/DX2                !
 ! D91   D(5,12,17,18)         -54.0961         estimate D2E/DX2                !
 ! D92   D(5,12,17,19)        -174.4978         estimate D2E/DX2                !
 ! D93   D(5,12,17,20)          66.723          estimate D2E/DX2                !
 ! D94   D(10,12,17,18)         47.9615         estimate D2E/DX2                !
 ! D95   D(10,12,17,19)        -72.4402         estimate D2E/DX2                !
 ! D96   D(10,12,17,20)        168.7806         estimate D2E/DX2                !
 ! D97   D(13,12,17,18)        176.8474         estimate D2E/DX2                !
 ! D98   D(13,12,17,19)         56.4457         estimate D2E/DX2                !
 ! D99   D(13,12,17,20)        -62.3336         estimate D2E/DX2                !
 ! D100  D(1,21,23,24)         159.4033         estimate D2E/DX2                !
 ! D101  D(2,21,23,24)         -75.1563         estimate D2E/DX2                !
 ! D102  D(22,21,23,24)         44.6283         estimate D2E/DX2                !
 ! D103  D(21,23,24,25)         -0.009          estimate D2E/DX2                !
 ! D104  D(21,23,24,26)        179.6831         estimate D2E/DX2                !
 ! D105  D(23,24,25,26)        179.6392         estimate D2E/DX2                !
 ! D106  D(1,27,28,49)          83.3328         estimate D2E/DX2                !
 ! D107  D(29,27,28,49)       -157.4879         estimate D2E/DX2                !
 ! D108  D(30,27,28,49)        -38.1807         estimate D2E/DX2                !
 ! D109  D(27,28,49,48)        -76.167          estimate D2E/DX2                !
 ! D110  D(52,32,41,38)         41.341          estimate D2E/DX2                !
 ! D111  D(52,32,41,42)        173.4547         estimate D2E/DX2                !
 ! D112  D(52,32,41,43)        -54.4799         estimate D2E/DX2                !
 ! D113  D(58,32,41,38)        -80.3594         estimate D2E/DX2                !
 ! D114  D(58,32,41,42)         51.7543         estimate D2E/DX2                !
 ! D115  D(58,32,41,43)       -176.1802         estimate D2E/DX2                !
 ! D116  D(62,32,41,38)        167.2528         estimate D2E/DX2                !
 ! D117  D(62,32,41,42)        -60.6335         estimate D2E/DX2                !
 ! D118  D(62,32,41,43)         71.4319         estimate D2E/DX2                !
 ! D119  D(41,32,52,33)         11.5456         estimate D2E/DX2                !
 ! D120  D(41,32,52,53)       -113.4409         estimate D2E/DX2                !
 ! D121  D(41,32,52,54)        128.2245         estimate D2E/DX2                !
 ! D122  D(58,32,52,33)        131.1683         estimate D2E/DX2                !
 ! D123  D(58,32,52,53)          6.1819         estimate D2E/DX2                !
 ! D124  D(58,32,52,54)       -112.1528         estimate D2E/DX2                !
 ! D125  D(62,32,52,33)       -114.1752         estimate D2E/DX2                !
 ! D126  D(62,32,52,53)        120.8383         estimate D2E/DX2                !
 ! D127  D(62,32,52,54)          2.5037         estimate D2E/DX2                !
 ! D128  D(41,32,58,59)       -179.3203         estimate D2E/DX2                !
 ! D129  D(41,32,58,60)         60.8673         estimate D2E/DX2                !
 ! D130  D(41,32,58,61)        -58.1177         estimate D2E/DX2                !
 ! D131  D(52,32,58,59)         59.3477         estimate D2E/DX2                !
 ! D132  D(52,32,58,60)        -60.4648         estimate D2E/DX2                !
 ! D133  D(52,32,58,61)       -179.4497         estimate D2E/DX2                !
 ! D134  D(62,32,58,59)        -60.9875         estimate D2E/DX2                !
 ! D135  D(62,32,58,60)        179.2001         estimate D2E/DX2                !
 ! D136  D(62,32,58,61)         60.2151         estimate D2E/DX2                !
 ! D137  D(34,33,36,37)        -52.256          estimate D2E/DX2                !
 ! D138  D(34,33,36,38)         79.3761         estimate D2E/DX2                !
 ! D139  D(34,33,36,43)        174.8718         estimate D2E/DX2                !
 ! D140  D(35,33,36,37)         65.0933         estimate D2E/DX2                !
 ! D141  D(35,33,36,38)       -163.2746         estimate D2E/DX2                !
 ! D142  D(35,33,36,43)        -67.7789         estimate D2E/DX2                !
 ! D143  D(52,33,36,37)       -173.3177         estimate D2E/DX2                !
 ! D144  D(52,33,36,38)        -41.6857         estimate D2E/DX2                !
 ! D145  D(52,33,36,43)         53.8101         estimate D2E/DX2                !
 ! D146  D(34,33,52,32)       -133.0857         estimate D2E/DX2                !
 ! D147  D(34,33,52,53)         -8.6876         estimate D2E/DX2                !
 ! D148  D(34,33,52,54)        106.0936         estimate D2E/DX2                !
 ! D149  D(35,33,52,32)        111.1625         estimate D2E/DX2                !
 ! D150  D(35,33,52,53)       -124.4393         estimate D2E/DX2                !
 ! D151  D(35,33,52,54)         -9.6581         estimate D2E/DX2                !
 ! D152  D(36,33,52,32)        -11.4659         estimate D2E/DX2                !
 ! D153  D(36,33,52,53)        112.9322         estimate D2E/DX2                !
 ! D154  D(36,33,52,54)       -132.2866         estimate D2E/DX2                !
 ! D155  D(33,36,38,39)        -33.8534         estimate D2E/DX2                !
 ! D156  D(33,36,38,40)       -161.0926         estimate D2E/DX2                !
 ! D157  D(33,36,38,41)         86.179          estimate D2E/DX2                !
 ! D158  D(37,36,38,39)         93.4167         estimate D2E/DX2                !
 ! D159  D(37,36,38,40)        -33.8225         estimate D2E/DX2                !
 ! D160  D(37,36,38,41)       -146.5509         estimate D2E/DX2                !
 ! D161  D(43,36,38,39)       -146.0299         estimate D2E/DX2                !
 ! D162  D(43,36,38,40)         86.7309         estimate D2E/DX2                !
 ! D163  D(43,36,38,41)        -25.9975         estimate D2E/DX2                !
 ! D164  D(33,36,43,41)        -83.1687         estimate D2E/DX2                !
 ! D165  D(33,36,43,44)        166.2359         estimate D2E/DX2                !
 ! D166  D(33,36,43,48)         38.1944         estimate D2E/DX2                !
 ! D167  D(37,36,43,41)        147.3863         estimate D2E/DX2                !
 ! D168  D(37,36,43,44)         36.7909         estimate D2E/DX2                !
 ! D169  D(37,36,43,48)        -91.2506         estimate D2E/DX2                !
 ! D170  D(38,36,43,41)         25.8447         estimate D2E/DX2                !
 ! D171  D(38,36,43,44)        -84.7507         estimate D2E/DX2                !
 ! D172  D(38,36,43,48)        147.2077         estimate D2E/DX2                !
 ! D173  D(36,38,41,32)        -86.4739         estimate D2E/DX2                !
 ! D174  D(36,38,41,42)        146.6889         estimate D2E/DX2                !
 ! D175  D(36,38,41,43)         26.0187         estimate D2E/DX2                !
 ! D176  D(39,38,41,32)         32.2642         estimate D2E/DX2                !
 ! D177  D(39,38,41,42)        -94.573          estimate D2E/DX2                !
 ! D178  D(39,38,41,43)        144.7568         estimate D2E/DX2                !
 ! D179  D(40,38,41,32)        159.2116         estimate D2E/DX2                !
 ! D180  D(40,38,41,42)         32.3744         estimate D2E/DX2                !
 ! D181  D(40,38,41,43)        -88.2958         estimate D2E/DX2                !
 ! D182  D(32,41,43,36)         84.0637         estimate D2E/DX2                !
 ! D183  D(32,41,43,44)       -163.9655         estimate D2E/DX2                !
 ! D184  D(32,41,43,48)        -37.2011         estimate D2E/DX2                !
 ! D185  D(38,41,43,36)        -25.7786         estimate D2E/DX2                !
 ! D186  D(38,41,43,44)         86.1923         estimate D2E/DX2                !
 ! D187  D(38,41,43,48)       -147.0434         estimate D2E/DX2                !
 ! D188  D(42,41,43,36)       -147.9539         estimate D2E/DX2                !
 ! D189  D(42,41,43,44)        -35.983          estimate D2E/DX2                !
 ! D190  D(42,41,43,48)         90.7813         estimate D2E/DX2                !
 ! D191  D(36,43,44,45)         46.1499         estimate D2E/DX2                !
 ! D192  D(36,43,44,46)        -74.3647         estimate D2E/DX2                !
 ! D193  D(36,43,44,47)        166.7321         estimate D2E/DX2                !
 ! D194  D(41,43,44,45)        -47.3405         estimate D2E/DX2                !
 ! D195  D(41,43,44,46)       -167.8551         estimate D2E/DX2                !
 ! D196  D(41,43,44,47)         73.2417         estimate D2E/DX2                !
 ! D197  D(48,43,44,45)        179.8919         estimate D2E/DX2                !
 ! D198  D(48,43,44,46)         59.3773         estimate D2E/DX2                !
 ! D199  D(48,43,44,47)        -59.5258         estimate D2E/DX2                !
 ! D200  D(36,43,48,49)        -48.7187         estimate D2E/DX2                !
 ! D201  D(36,43,48,50)       -169.7093         estimate D2E/DX2                !
 ! D202  D(36,43,48,51)         71.4803         estimate D2E/DX2                !
 ! D203  D(41,43,48,49)         53.4418         estimate D2E/DX2                !
 ! D204  D(41,43,48,50)        -67.5488         estimate D2E/DX2                !
 ! D205  D(41,43,48,51)        173.6407         estimate D2E/DX2                !
 ! D206  D(44,43,48,49)       -178.5749         estimate D2E/DX2                !
 ! D207  D(44,43,48,50)         60.4345         estimate D2E/DX2                !
 ! D208  D(44,43,48,51)        -58.376          estimate D2E/DX2                !
 ! D209  D(43,48,49,28)       -124.4721         estimate D2E/DX2                !
 ! D210  D(50,48,49,28)         -1.8622         estimate D2E/DX2                !
 ! D211  D(51,48,49,28)        113.6599         estimate D2E/DX2                !
 ! D212  D(32,52,54,55)         74.512          estimate D2E/DX2                !
 ! D213  D(33,52,54,55)       -161.5944         estimate D2E/DX2                !
 ! D214  D(53,52,54,55)        -44.826          estimate D2E/DX2                !
 ! D215  D(52,54,55,56)         10.3401         estimate D2E/DX2                !
 ! D216  D(52,54,55,57)       -171.5654         estimate D2E/DX2                !
 ! D217  D(54,55,56,57)        177.7566         estimate D2E/DX2                !
 --------------------------------------------------------------------------------
 Trust Radius=3.00D-01 FncErr=1.00D-07 GrdErr=1.00D-07 EigMax=2.50D+02 EigMin=1.00D-04
 Number of steps in this run=    372 maximum allowed number of steps=    372.
 GradGradGradGradGradGradGradGradGradGradGradGradGradGradGradGradGradGrad

 Stoichiometry    C20H32N2O8(3)
 Framework group  C1[X(C20H32N2O8)]
 Deg. of freedom   180
 Full point group                 C1      NOp   1
 Largest Abelian subgroup         C1      NOp   1
 Largest concise Abelian subgroup C1      NOp   1
                         Standard orientation:                         
 ---------------------------------------------------------------------
 Center     Atomic      Atomic             Coordinates (Angstroms)
 Number     Number       Type             X           Y           Z
 ---------------------------------------------------------------------
      1          6           0       -2.326038    0.397762   -0.743263
      2          6           0       -3.323419   -0.630651    1.470477
      3          1           0       -3.146993   -0.436406    2.532652
      4          1           0       -3.493345   -1.707953    1.366504
      5          6           0       -4.548302    0.151901    0.993304
      6          1           0       -5.387347    0.036991    1.688567
      7          6           0       -4.104519    1.584265    0.603256
      8          1           0       -3.298749    2.042068    1.187636
      9          1           0       -4.929046    2.296789    0.552328
     10          6           0       -3.756072    0.985262   -0.783014
     11          1           0       -3.872184    1.605496   -1.678064
     12          6           0       -4.832936   -0.112577   -0.516682
     13          6           0       -6.229665    0.366009   -0.928542
     14          1           0       -6.474228    1.363548   -0.551311
     15          1           0       -6.992024   -0.325977   -0.550748
     16          1           0       -6.314614    0.393954   -2.021374
     17          6           0       -4.629462   -1.521015   -1.068582
     18          1           0       -3.635759   -1.934738   -0.874378
     19          1           0       -4.773354   -1.528470   -2.154664
     20          1           0       -5.365857   -2.205013   -0.626856
     21          6           0       -2.056996   -0.229235    0.679939
     22          1           0       -1.474169    0.487222    1.261498
     23          8           0       -1.203025   -1.365797    0.436607
     24          7           0       -0.484210   -1.804716    1.521965
     25          8           0       -0.608150   -1.229514    2.578879
     26          8           0        0.209364   -2.759759    1.269621
     27          6           0       -1.294562    1.533273   -1.003281
     28          1           0       -0.278234    1.161822   -0.870077
     29          1           0       -1.471851    2.339117   -0.284748
     30          1           0       -1.414105    1.923913   -2.015941
     31          8           0       -2.121157   -0.459111   -1.780123
     32          6           0        2.650547    0.128158    0.783537
     33          6           0        4.141561    0.551744   -1.367752
     34          1           0        5.155420    0.963712   -1.418536
     35          1           0        3.621683    0.877133   -2.274088
     36          6           0        4.211671   -0.973219   -1.313573
     37          1           0        4.827325   -1.363194   -2.131888
     38          6           0        4.554334   -1.392381    0.133603
     39          1           0        5.215643   -0.726639    0.700963
     40          1           0        4.943751   -2.407784    0.219348
     41          6           0        3.030973   -1.322512    0.404879
     42          1           0        2.585056   -2.017263    1.121271
     43          6           0        2.799932   -1.605967   -1.110813
     44          6           0        2.796115   -3.113234   -1.388713
     45          1           0        3.632294   -3.641953   -0.920700
     46          1           0        2.850489   -3.296906   -2.468477
     47          1           0        1.867741   -3.557948   -1.014294
     48          6           0        1.595622   -0.988992   -1.814603
     49          1           0        1.524342    0.094856   -1.695356
     50          1           0        0.665582   -1.424541   -1.434019
     51          1           0        1.643228   -1.192847   -2.891798
     52          6           0        3.419650    1.165601   -0.137873
     53          1           0        4.123657    1.735467    0.471200
     54          8           0        2.494918    2.104678   -0.731432
     55          7           0        1.982883    3.085406    0.094168
     56          8           0        2.467130    3.226481    1.194026
     57          8           0        1.104947    3.723558   -0.425437
     58          6           0        3.010121    0.336090    2.291292
     59          1           0        2.749892    1.343694    2.614743
     60          1           0        4.087172    0.184608    2.410625
     61          1           0        2.472528   -0.398566    2.894320
     62          8           0        1.307726    0.320625    0.763004
 ---------------------------------------------------------------------
 Rotational constants (GHZ):           0.2651951           0.1058053           0.0937280
 Standard basis: 6-31++G(d,p) (6D, 7F)
 There are   762 symmetry adapted cartesian basis functions of A   symmetry.
 There are   762 symmetry adapted basis functions of A   symmetry.
   762 basis functions,  1216 primitive gaussians,   762 cartesian basis functions
   116 alpha electrons      114 beta electrons
       nuclear repulsion energy      3467.4810482061 Hartrees.
 NAtoms=   62 NActive=   62 NUniq=   62 SFac= 1.00D+00 NAtFMM=   60 NAOKFM=T Big=T
 Integral buffers will be    131072 words long.
 Raffenetti 2 integral format.
 Two-electron integral symmetry is turned on.
 Nuclear repulsion after empirical dispersion term =     3467.4133210476 Hartrees.
 One-electron integrals computed using PRISM.
 NBasis=   762 RedAO= T EigKep=  1.07D-06  NBF=   762
 NBsUse=   761 1.00D-06 EigRej=  9.27D-07 NBFU=   761
 ExpMin= 3.60D-02 ExpMax= 5.48D+03 ExpMxC= 8.25D+02 IAcc=3 IRadAn=         7 AccDes= 0.00D+00
 Harris functional with IExCor= 4639 and IRadAn=       7 diagonalized for initial guess.
 HarFok:  IExCor= 4639 AccDes= 0.00D+00 IRadAn=         7 IDoV= 1 UseB2=F ITyADJ=14
 ICtDFT=  3500011 ScaDFX=  1.000000  1.000000  1.000000  1.000000
 FoFCou: FMM=F IPFlag=           0 FMFlag=      100000 FMFlg1=        2001
         NFxFlg=           0 DoJE=T BraDBF=F KetDBF=T FulRan=T
         wScrn=  0.000000 ICntrl=       500 IOpCl=  0 I1Cent=   200000004 NGrid=           0
         NMat0=    1 NMatS0=      1 NMatT0=    0 NMatD0=    1 NMtDS0=    0 NMtDT0=    0
 Petite list used in FoFCou.
 Initial guess <Sx>= 0.0000 <Sy>= 0.0000 <Sz>= 1.0000 <S**2>= 2.0000 S= 1.0000
 Requested convergence on RMS density matrix=1.00D-08 within 128 cycles.
 Requested convergence on MAX density matrix=1.00D-06.
 Requested convergence on             energy=1.00D-06.
 No special actions if energy rises.
 EnCoef did     2 forward-backward iterations
 EnCoef did     6 forward-backward iterations
 Restarting incremental Fock formation.
 Rare condition: small coef for last iteration:  0.000D+00
 Rare condition: small coef for last iteration:  0.000D+00
 Rare condition: small coef for last iteration:  0.000D+00
 Rare condition: small coef for last iteration:  0.000D+00
 Restarting incremental Fock formation.
 SCF Done:  E(UwB97XD) =  -1491.90144859     A.U. after   48 cycles
            NFock= 48  Conv=0.22D-08     -V/T= 2.0089
 <Sx>= 0.0000 <Sy>= 0.0000 <Sz>= 1.0000 <S**2>= 2.0087 S= 1.0029
 <L.S>= 0.000000000000E+00
 Annihilation of the first spin contaminant:
 S**2 before annihilation     2.0087,   after     2.0000

 **********************************************************************

            Population analysis using the SCF Density.

 **********************************************************************

 Orbital symmetries:
 Alpha Orbitals:
       Occupied  (A) (A) (A) (A) (A) (A) (A) (A) (A) (A) (A) (A)
                 (A) (A) (A) (A) (A) (A) (A) (A) (A) (A) (A) (A)
                 (A) (A) (A) (A) (A) (A) (A) (A) (A) (A) (A) (A)
                 (A) (A) (A) (A) (A) (A) (A) (A) (A) (A) (A) (A)
                 (A) (A) (A) (A) (A) (A) (A) (A) (A) (A) (A) (A)
                 (A) (A) (A) (A) (A) (A) (A) (A) (A) (A) (A) (A)
                 (A) (A) (A) (A) (A) (A) (A) (A) (A) (A) (A) (A)
                 (A) (A) (A) (A) (A) (A) (A) (A) (A) (A) (A) (A)
                 (A) (A) (A) (A) (A) (A) (A) (A) (A) (A) (A) (A)
                 (A) (A) (A) (A) (A) (A) (A) (A)
       Virtual   (A) (A) (A) (A) (A) (A) (A) (A) (A) (A) (A) (A)
                 (A) (A) (A) (A) (A) (A) (A) (A) (A) (A) (A) (A)
                 (A) (A) (A) (A) (A) (A) (A) (A) (A) (A) (A) (A)
                 (A) (A) (A) (A) (A) (A) (A) (A) (A) (A) (A) (A)
                 (A) (A) (A) (A) (A) (A) (A) (A) (A) (A) (A) (A)
                 (A) (A) (A) (A) (A) (A) (A) (A) (A) (A) (A) (A)
                 (A) (A) (A) (A) (A) (A) (A) (A) (A) (A) (A) (A)
                 (A) (A) (A) (A) (A) (A) (A) (A) (A) (A) (A) (A)
                 (A) (A) (A) (A) (A) (A) (A) (A) (A) (A) (A) (A)
                 (A) (A) (A) (A) (A) (A) (A) (A) (A) (A) (A) (A)
                 (A) (A) (A) (A) (A) (A) (A) (A) (A) (A) (A) (A)
                 (A) (A) (A) (A) (A) (A) (A) (A) (A) (A) (A) (A)
                 (A) (A) (A) (A) (A) (A) (A) (A) (A) (A) (A) (A)
                 (A) (A) (A) (A) (A) (A) (A) (A) (A) (A) (A) (A)
                 (A) (A) (A) (A) (A) (A) (A) (A) (A) (A) (A) (A)
                 (A) (A) (A) (A) (A) (A) (A) (A) (A) (A) (A) (A)
                 (A) (A) (A) (A) (A) (A) (A) (A) (A) (A) (A) (A)
                 (A) (A) (A) (A) (A) (A) (A) (A) (A) (A) (A) (A)
                 (A) (A) (A) (A) (A) (A) (A) (A) (A) (A) (A) (A)
                 (A) (A) (A) (A) (A) (A) (A) (A) (A) (A) (A) (A)
                 (A) (A) (A) (A) (A) (A) (A) (A) (A) (A) (A) (A)
                 (A) (A) (A) (A) (A) (A) (A) (A) (A) (A) (A) (A)
                 (A) (A) (A) (A) (A) (A) (A) (A) (A) (A) (A) (A)
                 (A) (A) (A) (A) (A) (A) (A) (A) (A) (A) (A) (A)
                 (A) (A) (A) (A) (A) (A) (A) (A) (A) (A) (A) (A)
                 (A) (A) (A) (A) (A) (A) (A) (A) (A) (A) (A) (A)
                 (A) (A) (A) (A) (A) (A) (A) (A) (A) (A) (A) (A)
                 (A) (A) (A) (A) (A) (A) (A) (A) (A) (A) (A) (A)
                 (A) (A) (A) (A) (A) (A) (A) (A) (A) (A) (A) (A)
                 (A) (A) (A) (A) (A) (A) (A) (A) (A) (A) (A) (A)
                 (A) (A) (A) (A) (A) (A) (A) (A) (A) (A) (A) (A)
                 (A) (A) (A) (A) (A) (A) (A) (A) (A) (A) (A) (A)
                 (A) (A) (A) (A) (A) (A) (A) (A) (A) (A) (A) (A)
                 (A) (A) (A) (A) (A) (A) (A) (A) (A) (A) (A) (A)
                 (A) (A) (A) (A) (A) (A) (A) (A) (A) (A) (A) (A)
                 (A) (A) (A) (A) (A) (A) (A) (A) (A) (A) (A) (A)
                 (A) (A) (A) (A) (A) (A) (A) (A) (A) (A) (A) (A)
                 (A) (A) (A) (A) (A) (A) (A) (A) (A) (A) (A) (A)
                 (A) (A) (A) (A) (A) (A) (A) (A) (A) (A) (A) (A)
                 (A) (A) (A) (A) (A) (A) (A) (A) (A) (A) (A) (A)
                 (A) (A) (A) (A) (A) (A) (A) (A) (A) (A) (A) (A)
                 (A) (A) (A) (A) (A) (A) (A) (A) (A) (A) (A) (A)
                 (A) (A) (A) (A) (A) (A) (A) (A) (A) (A) (A) (A)
                 (A) (A) (A) (A) (A) (A) (A) (A) (A) (A) (A) (A)
                 (A) (A) (A) (A) (A) (A) (A) (A) (A) (A) (A) (A)
                 (A) (A) (A) (A) (A) (A) (A) (A) (A) (A) (A) (A)
                 (A) (A) (A) (A) (A) (A) (A) (A) (A) (A) (A) (A)
                 (A) (A) (A) (A) (A) (A) (A) (A) (A) (A) (A) (A)
                 (A) (A) (A) (A) (A) (A) (A) (A) (A) (A) (A) (A)
                 (A) (A) (A) (A) (A) (A) (A) (A) (A) (A) (A) (A)
                 (A) (A) (A) (A) (A) (A) (A) (A) (A) (A) (A) (A)
                 (A) (A) (A) (A) (A) (A) (A) (A) (A) (A) (A) (A)
                 (A) (A) (A) (A) (A) (A) (A) (A) (A) (A) (A) (A)
                 (A) (A) (A) (A) (A) (A) (A) (A) (A)
 Beta  Orbitals:
       Occupied  (A) (A) (A) (A) (A) (A) (A) (A) (A) (A) (A) (A)
                 (A) (A) (A) (A) (A) (A) (A) (A) (A) (A) (A) (A)
                 (A) (A) (A) (A) (A) (A) (A) (A) (A) (A) (A) (A)
                 (A) (A) (A) (A) (A) (A) (A) (A) (A) (A) (A) (A)
                 (A) (A) (A) (A) (A) (A) (A) (A) (A) (A) (A) (A)
                 (A) (A) (A) (A) (A) (A) (A) (A) (A) (A) (A) (A)
                 (A) (A) (A) (A) (A) (A) (A) (A) (A) (A) (A) (A)
                 (A) (A) (A) (A) (A) (A) (A) (A) (A) (A) (A) (A)
                 (A) (A) (A) (A) (A) (A) (A) (A) (A) (A) (A) (A)
                 (A) (A) (A) (A) (A) (A)
       Virtual   (A) (A) (A) (A) (A) (A) (A) (A) (A) (A) (A) (A)
                 (A) (A) (A) (A) (A) (A) (A) (A) (A) (A) (A) (A)
                 (A) (A) (A) (A) (A) (A) (A) (A) (A) (A) (A) (A)
                 (A) (A) (A) (A) (A) (A) (A) (A) (A) (A) (A) (A)
                 (A) (A) (A) (A) (A) (A) (A) (A) (A) (A) (A) (A)
                 (A) (A) (A) (A) (A) (A) (A) (A) (A) (A) (A) (A)
                 (A) (A) (A) (A) (A) (A) (A) (A) (A) (A) (A) (A)
                 (A) (A) (A) (A) (A) (A) (A) (A) (A) (A) (A) (A)
                 (A) (A) (A) (A) (A) (A) (A) (A) (A) (A) (A) (A)
                 (A) (A) (A) (A) (A) (A) (A) (A) (A) (A) (A) (A)
                 (A) (A) (A) (A) (A) (A) (A) (A) (A) (A) (A) (A)
                 (A) (A) (A) (A) (A) (A) (A) (A) (A) (A) (A) (A)
                 (A) (A) (A) (A) (A) (A) (A) (A) (A) (A) (A) (A)
                 (A) (A) (A) (A) (A) (A) (A) (A) (A) (A) (A) (A)
                 (A) (A) (A) (A) (A) (A) (A) (A) (A) (A) (A) (A)
                 (A) (A) (A) (A) (A) (A) (A) (A) (A) (A) (A) (A)
                 (A) (A) (A) (A) (A) (A) (A) (A) (A) (A) (A) (A)
                 (A) (A) (A) (A) (A) (A) (A) (A) (A) (A) (A) (A)
                 (A) (A) (A) (A) (A) (A) (A) (A) (A) (A) (A) (A)
                 (A) (A) (A) (A) (A) (A) (A) (A) (A) (A) (A) (A)
                 (A) (A) (A) (A) (A) (A) (A) (A) (A) (A) (A) (A)
                 (A) (A) (A) (A) (A) (A) (A) (A) (A) (A) (A) (A)
                 (A) (A) (A) (A) (A) (A) (A) (A) (A) (A) (A) (A)
                 (A) (A) (A) (A) (A) (A) (A) (A) (A) (A) (A) (A)
                 (A) (A) (A) (A) (A) (A) (A) (A) (A) (A) (A) (A)
                 (A) (A) (A) (A) (A) (A) (A) (A) (A) (A) (A) (A)
                 (A) (A) (A) (A) (A) (A) (A) (A) (A) (A) (A) (A)
                 (A) (A) (A) (A) (A) (A) (A) (A) (A) (A) (A) (A)
                 (A) (A) (A) (A) (A) (A) (A) (A) (A) (A) (A) (A)
                 (A) (A) (A) (A) (A) (A) (A) (A) (A) (A) (A) (A)
                 (A) (A) (A) (A) (A) (A) (A) (A) (A) (A) (A) (A)
                 (A) (A) (A) (A) (A) (A) (A) (A) (A) (A) (A) (A)
                 (A) (A) (A) (A) (A) (A) (A) (A) (A) (A) (A) (A)
                 (A) (A) (A) (A) (A) (A) (A) (A) (A) (A) (A) (A)
                 (A) (A) (A) (A) (A) (A) (A) (A) (A) (A) (A) (A)
                 (A) (A) (A) (A) (A) (A) (A) (A) (A) (A) (A) (A)
                 (A) (A) (A) (A) (A) (A) (A) (A) (A) (A) (A) (A)
                 (A) (A) (A) (A) (A) (A) (A) (A) (A) (A) (A) (A)
                 (A) (A) (A) (A) (A) (A) (A) (A) (A) (A) (A) (A)
                 (A) (A) (A) (A) (A) (A) (A) (A) (A) (A) (A) (A)
                 (A) (A) (A) (A) (A) (A) (A) (A) (A) (A) (A) (A)
                 (A) (A) (A) (A) (A) (A) (A) (A) (A) (A) (A) (A)
                 (A) (A) (A) (A) (A) (A) (A) (A) (A) (A) (A) (A)
                 (A) (A) (A) (A) (A) (A) (A) (A) (A) (A) (A) (A)
                 (A) (A) (A) (A) (A) (A) (A) (A) (A) (A) (A) (A)
                 (A) (A) (A) (A) (A) (A) (A) (A) (A) (A) (A) (A)
                 (A) (A) (A) (A) (A) (A) (A) (A) (A) (A) (A) (A)
                 (A) (A) (A) (A) (A) (A) (A) (A) (A) (A) (A) (A)
                 (A) (A) (A) (A) (A) (A) (A) (A) (A) (A) (A) (A)
                 (A) (A) (A) (A) (A) (A) (A) (A) (A) (A) (A) (A)
                 (A) (A) (A) (A) (A) (A) (A) (A) (A) (A) (A) (A)
                 (A) (A) (A) (A) (A) (A) (A) (A) (A) (A) (A) (A)
                 (A) (A) (A) (A) (A) (A) (A) (A) (A) (A) (A) (A)
                 (A) (A) (A) (A) (A) (A) (A) (A) (A) (A) (A)
 The electronic state is 3-A.
 Alpha  occ. eigenvalues --  -19.37787 -19.36962 -19.34313 -19.33989 -19.33508
 Alpha  occ. eigenvalues --  -19.33378 -19.33040 -19.31912 -14.76873 -14.76053
 Alpha  occ. eigenvalues --  -10.38706 -10.38504 -10.37591 -10.37454 -10.31921
 Alpha  occ. eigenvalues --  -10.31720 -10.31664 -10.31575 -10.31538 -10.31496
 Alpha  occ. eigenvalues --  -10.31432 -10.31216 -10.30860 -10.30845 -10.30598
 Alpha  occ. eigenvalues --  -10.30440 -10.29274 -10.28674 -10.28583 -10.27943
 Alpha  occ. eigenvalues --   -1.40603  -1.39798  -1.21155  -1.20166  -1.20153
 Alpha  occ. eigenvalues --   -1.19439  -1.15771  -1.14335  -0.99567  -0.99249
 Alpha  occ. eigenvalues --   -0.90869  -0.90114  -0.87195  -0.86112  -0.84896
 Alpha  occ. eigenvalues --   -0.84854  -0.80878  -0.80770  -0.78764  -0.78510
 Alpha  occ. eigenvalues --   -0.76029  -0.75744  -0.72792  -0.72075  -0.71293
 Alpha  occ. eigenvalues --   -0.70468  -0.69068  -0.68432  -0.68125  -0.67058
 Alpha  occ. eigenvalues --   -0.66363  -0.66303  -0.64451  -0.63632  -0.60983
 Alpha  occ. eigenvalues --   -0.60355  -0.59753  -0.59240  -0.57140  -0.56698
 Alpha  occ. eigenvalues --   -0.56425  -0.55757  -0.55239  -0.54976  -0.54562
 Alpha  occ. eigenvalues --   -0.54350  -0.53453  -0.51683  -0.51401  -0.51319
 Alpha  occ. eigenvalues --   -0.50746  -0.50276  -0.50145  -0.49814  -0.48891
 Alpha  occ. eigenvalues --   -0.48551  -0.47764  -0.47450  -0.46901  -0.46549
 Alpha  occ. eigenvalues --   -0.46167  -0.45898  -0.45832  -0.45691  -0.45307
 Alpha  occ. eigenvalues --   -0.45157  -0.43993  -0.43500  -0.43152  -0.43058
 Alpha  occ. eigenvalues --   -0.42842  -0.42512  -0.42142  -0.41425  -0.41028
 Alpha  occ. eigenvalues --   -0.40693  -0.40259  -0.40052  -0.39805  -0.39310
 Alpha  occ. eigenvalues --   -0.38189  -0.37992  -0.36649  -0.36148  -0.35849
 Alpha  occ. eigenvalues --   -0.35628
 Alpha virt. eigenvalues --   -0.00049   0.00787   0.03686   0.04069   0.04896
 Alpha virt. eigenvalues --    0.05253   0.05465   0.05575   0.05896   0.06919
 Alpha virt. eigenvalues --    0.07081   0.07252   0.07584   0.07800   0.07838
 Alpha virt. eigenvalues --    0.08117   0.08945   0.09316   0.09556   0.09774
 Alpha virt. eigenvalues --    0.10222   0.10445   0.10514   0.11109   0.11444
 Alpha virt. eigenvalues --    0.11631   0.11710   0.12109   0.12348   0.12513
 Alpha virt. eigenvalues --    0.13075   0.13589   0.13763   0.13964   0.14530
 Alpha virt. eigenvalues --    0.14658   0.14766   0.15072   0.15527   0.15887
 Alpha virt. eigenvalues --    0.16157   0.16377   0.16442   0.16490   0.16627
 Alpha virt. eigenvalues --    0.17010   0.17324   0.17473   0.17566   0.17911
 Alpha virt. eigenvalues --    0.18002   0.18168   0.18369   0.18733   0.18858
 Alpha virt. eigenvalues --    0.19152   0.19172   0.19526   0.19847   0.20002
 Alpha virt. eigenvalues --    0.20220   0.20332   0.20550   0.20766   0.20978
 Alpha virt. eigenvalues --    0.21088   0.21255   0.21378   0.21547   0.21638
 Alpha virt. eigenvalues --    0.21844   0.22112   0.22357   0.22451   0.22656
 Alpha virt. eigenvalues --    0.22812   0.22946   0.23081   0.23328   0.23583
 Alpha virt. eigenvalues --    0.23702   0.23882   0.24165   0.24222   0.24558
 Alpha virt. eigenvalues --    0.24869   0.24974   0.25151   0.25334   0.25437
 Alpha virt. eigenvalues --    0.25628   0.25737   0.26095   0.26277   0.26488
 Alpha virt. eigenvalues --    0.26616   0.27043   0.27255   0.27297   0.27561
 Alpha virt. eigenvalues --    0.28160   0.28439   0.28443   0.28609   0.28760
 Alpha virt. eigenvalues --    0.28881   0.29282   0.29326   0.29515   0.29615
 Alpha virt. eigenvalues --    0.29971   0.30078   0.30562   0.30748   0.30963
 Alpha virt. eigenvalues --    0.31248   0.31321   0.31746   0.32005   0.32844
 Alpha virt. eigenvalues --    0.32983   0.33320   0.33628   0.33830   0.34122
 Alpha virt. eigenvalues --    0.34249   0.34475   0.34748   0.35172   0.35387
 Alpha virt. eigenvalues --    0.35520   0.35979   0.36189   0.36613   0.36787
 Alpha virt. eigenvalues --    0.37157   0.37334   0.37459   0.37736   0.37877
 Alpha virt. eigenvalues --    0.38207   0.38363   0.38710   0.38812   0.39045
 Alpha virt. eigenvalues --    0.39453   0.39818   0.40111   0.40420   0.40493
 Alpha virt. eigenvalues --    0.40975   0.41287   0.41651   0.41755   0.41978
 Alpha virt. eigenvalues --    0.42094   0.42533   0.43054   0.43197   0.43353
 Alpha virt. eigenvalues --    0.43388   0.43934   0.44219   0.44481   0.44625
 Alpha virt. eigenvalues --    0.44857   0.45250   0.45626   0.45837   0.46103
 Alpha virt. eigenvalues --    0.46292   0.46659   0.46789   0.47006   0.47357
 Alpha virt. eigenvalues --    0.47475   0.47740   0.48505   0.48781   0.49198
 Alpha virt. eigenvalues --    0.49464   0.49694   0.50104   0.50581   0.50781
 Alpha virt. eigenvalues --    0.51202   0.51385   0.51728   0.52272   0.52364
 Alpha virt. eigenvalues --    0.53102   0.53328   0.53657   0.54069   0.54413
 Alpha virt. eigenvalues --    0.54785   0.55626   0.55673   0.56020   0.56446
 Alpha virt. eigenvalues --    0.56992   0.57399   0.57535   0.57940   0.58816
 Alpha virt. eigenvalues --    0.59025   0.59573   0.60421   0.60909   0.61777
 Alpha virt. eigenvalues --    0.62416   0.62614   0.63272   0.64875   0.66404
 Alpha virt. eigenvalues --    0.66984   0.70208   0.76820   0.77323   0.78461
 Alpha virt. eigenvalues --    0.79506   0.79776   0.80533   0.80872   0.82220
 Alpha virt. eigenvalues --    0.82915   0.83584   0.83861   0.84146   0.84790
 Alpha virt. eigenvalues --    0.84916   0.85601   0.86066   0.86662   0.86829
 Alpha virt. eigenvalues --    0.87524   0.87782   0.88198   0.88645   0.89279
 Alpha virt. eigenvalues --    0.89813   0.89978   0.90794   0.91113   0.91897
 Alpha virt. eigenvalues --    0.93297   0.93429   0.94241   0.94595   0.95444
 Alpha virt. eigenvalues --    0.95469   0.96670   0.97551   0.98080   0.98382
 Alpha virt. eigenvalues --    0.99450   0.99927   1.00425   1.00775   1.01266
 Alpha virt. eigenvalues --    1.02372   1.03090   1.03430   1.04226   1.05050
 Alpha virt. eigenvalues --    1.05663   1.06343   1.07170   1.08028   1.08725
 Alpha virt. eigenvalues --    1.09060   1.09508   1.10876   1.11247   1.11716
 Alpha virt. eigenvalues --    1.12117   1.13477   1.13665   1.14675   1.14839
 Alpha virt. eigenvalues --    1.15530   1.15715   1.16577   1.17131   1.17390
 Alpha virt. eigenvalues --    1.17529   1.18148   1.18294   1.18693   1.19195
 Alpha virt. eigenvalues --    1.19795   1.20299   1.20361   1.20944   1.21546
 Alpha virt. eigenvalues --    1.22024   1.22795   1.23337   1.24153   1.24628
 Alpha virt. eigenvalues --    1.24687   1.25771   1.26289   1.26842   1.28081
 Alpha virt. eigenvalues --    1.28184   1.28427   1.29272   1.29513   1.31187
 Alpha virt. eigenvalues --    1.31363   1.31954   1.32222   1.32498   1.34096
 Alpha virt. eigenvalues --    1.34427   1.34891   1.35258   1.36136   1.37310
 Alpha virt. eigenvalues --    1.37762   1.38030   1.38794   1.39606   1.40804
 Alpha virt. eigenvalues --    1.41552   1.41887   1.42035   1.42823   1.43560
 Alpha virt. eigenvalues --    1.44060   1.44216   1.45011   1.45265   1.46165
 Alpha virt. eigenvalues --    1.46870   1.47760   1.48513   1.48994   1.49724
 Alpha virt. eigenvalues --    1.50688   1.50959   1.51962   1.52683   1.53233
 Alpha virt. eigenvalues --    1.53583   1.54661   1.55634   1.56143   1.56540
 Alpha virt. eigenvalues --    1.57776   1.58844   1.59608   1.61747   1.62231
 Alpha virt. eigenvalues --    1.62400   1.64172   1.64500   1.65430   1.66592
 Alpha virt. eigenvalues --    1.67173   1.68053   1.69062   1.70108   1.70458
 Alpha virt. eigenvalues --    1.71266   1.73758   1.73854   1.75028   1.75481
 Alpha virt. eigenvalues --    1.75598   1.77070   1.77753   1.77853   1.78781
 Alpha virt. eigenvalues --    1.79073   1.80164   1.80846   1.81882   1.82335
 Alpha virt. eigenvalues --    1.83019   1.83625   1.84675   1.85500   1.86303
 Alpha virt. eigenvalues --    1.86712   1.87903   1.88079   1.88912   1.89597
 Alpha virt. eigenvalues --    1.90499   1.91064   1.91263   1.92182   1.92411
 Alpha virt. eigenvalues --    1.93057   1.93568   1.94743   1.94847   1.95302
 Alpha virt. eigenvalues --    1.95863   1.96026   1.96454   1.97076   1.97797
 Alpha virt. eigenvalues --    1.98258   1.98551   1.98942   1.99589   2.00115
 Alpha virt. eigenvalues --    2.01098   2.01708   2.01763   2.02911   2.03646
 Alpha virt. eigenvalues --    2.03922   2.04061   2.05378   2.05935   2.06793
 Alpha virt. eigenvalues --    2.07255   2.07619   2.08372   2.09018   2.09572
 Alpha virt. eigenvalues --    2.10887   2.11642   2.12060   2.12793   2.13760
 Alpha virt. eigenvalues --    2.14095   2.14990   2.15345   2.15860   2.15885
 Alpha virt. eigenvalues --    2.16132   2.17073   2.17692   2.18404   2.19011
 Alpha virt. eigenvalues --    2.19279   2.19470   2.20336   2.20595   2.21132
 Alpha virt. eigenvalues --    2.21451   2.22216   2.22457   2.23550   2.24051
 Alpha virt. eigenvalues --    2.24319   2.25685   2.25804   2.26446   2.26618
 Alpha virt. eigenvalues --    2.27059   2.27564   2.28243   2.28670   2.28953
 Alpha virt. eigenvalues --    2.30469   2.30799   2.31155   2.31565   2.32436
 Alpha virt. eigenvalues --    2.33059   2.33898   2.34201   2.35322   2.36056
 Alpha virt. eigenvalues --    2.36529   2.36989   2.38136   2.38596   2.40504
 Alpha virt. eigenvalues --    2.40843   2.41976   2.42677   2.43723   2.44709
 Alpha virt. eigenvalues --    2.45676   2.46136   2.46724   2.47673   2.49073
 Alpha virt. eigenvalues --    2.49632   2.50561   2.51255   2.51945   2.53314
 Alpha virt. eigenvalues --    2.53864   2.54400   2.55259   2.56348   2.56921
 Alpha virt. eigenvalues --    2.57782   2.58615   2.59175   2.61100   2.61802
 Alpha virt. eigenvalues --    2.62157   2.63074   2.63899   2.64691   2.65362
 Alpha virt. eigenvalues --    2.66138   2.67859   2.68497   2.68910   2.69844
 Alpha virt. eigenvalues --    2.70589   2.70806   2.71691   2.72106   2.72713
 Alpha virt. eigenvalues --    2.73047   2.73997   2.74100   2.75247   2.76328
 Alpha virt. eigenvalues --    2.76955   2.78033   2.79712   2.80652   2.80986
 Alpha virt. eigenvalues --    2.81792   2.82015   2.83058   2.83310   2.83829
 Alpha virt. eigenvalues --    2.85194   2.85622   2.86272   2.86934   2.87685
 Alpha virt. eigenvalues --    2.87765   2.88370   2.89006   2.89333   2.90299
 Alpha virt. eigenvalues --    2.91562   2.91739   2.92206   2.93503   2.93915
 Alpha virt. eigenvalues --    2.94137   2.94815   2.95639   2.96245   2.96472
 Alpha virt. eigenvalues --    2.97666   2.97709   2.98562   2.99089   3.00346
 Alpha virt. eigenvalues --    3.01060   3.01551   3.02914   3.03951   3.04239
 Alpha virt. eigenvalues --    3.04841   3.05950   3.06968   3.08303   3.08976
 Alpha virt. eigenvalues --    3.09317   3.09760   3.11525   3.12102   3.12984
 Alpha virt. eigenvalues --    3.14238   3.14711   3.15428   3.15663   3.16770
 Alpha virt. eigenvalues --    3.17935   3.22830   3.23678   3.24638   3.30903
 Alpha virt. eigenvalues --    3.32013   3.36412   3.38214   3.39044   3.40536
 Alpha virt. eigenvalues --    3.41260   3.41419   3.43289   3.43541   3.44336
 Alpha virt. eigenvalues --    3.45103   3.46303   3.47533   3.53539   3.54142
 Alpha virt. eigenvalues --    3.55879   3.56483   3.57576   3.58104   3.58273
 Alpha virt. eigenvalues --    3.58963   3.59360   3.59894   3.61486   3.62181
 Alpha virt. eigenvalues --    3.62655   3.63197   3.64344   3.65020   3.65388
 Alpha virt. eigenvalues --    3.66977   3.68517   3.69073   3.69970   3.71328
 Alpha virt. eigenvalues --    4.34151   4.41850   4.52348   4.54395   4.55709
 Alpha virt. eigenvalues --    4.56559   4.61867   4.63431   4.65228   4.67043
 Alpha virt. eigenvalues --    4.69207   4.72367   4.74184   4.77328   4.78188
 Alpha virt. eigenvalues --    4.79733   4.82436   4.83765   4.86884   4.87720
 Alpha virt. eigenvalues --    4.88652   4.92202   4.96120   4.98226   5.00236
 Alpha virt. eigenvalues --    5.06353   5.11483   5.13709   5.19582   5.26783
  Beta  occ. eigenvalues --  -19.37788 -19.36958 -19.34312 -19.33989 -19.33507
  Beta  occ. eigenvalues --  -19.33040 -19.31452 -19.29948 -14.76872 -14.76054
  Beta  occ. eigenvalues --  -10.38699 -10.38542 -10.37635 -10.37447 -10.31917
  Beta  occ. eigenvalues --  -10.31668 -10.31544 -10.31500 -10.31488 -10.31432
  Beta  occ. eigenvalues --  -10.31422 -10.31216 -10.30858 -10.30839 -10.30595
  Beta  occ. eigenvalues --  -10.30235 -10.29270 -10.28668 -10.28563 -10.27931
  Beta  occ. eigenvalues --   -1.40601  -1.39796  -1.21145  -1.20153  -1.20048
  Beta  occ. eigenvalues --   -1.19338  -1.11088  -1.09586  -0.99233  -0.98877
  Beta  occ. eigenvalues --   -0.90700  -0.89808  -0.86256  -0.85509  -0.84612
  Beta  occ. eigenvalues --   -0.84485  -0.80630  -0.80518  -0.78568  -0.78313
  Beta  occ. eigenvalues --   -0.75782  -0.75490  -0.72697  -0.71999  -0.71164
  Beta  occ. eigenvalues --   -0.70383  -0.69026  -0.68379  -0.68103  -0.66682
  Beta  occ. eigenvalues --   -0.66139  -0.65822  -0.64400  -0.63514  -0.60735
  Beta  occ. eigenvalues --   -0.60189  -0.58565  -0.58146  -0.56926  -0.56476
  Beta  occ. eigenvalues --   -0.55498  -0.54967  -0.54604  -0.54051  -0.53692
  Beta  occ. eigenvalues --   -0.52835  -0.52396  -0.51390  -0.51000  -0.50567
  Beta  occ. eigenvalues --   -0.50388  -0.50044  -0.49249  -0.48989  -0.48643
  Beta  occ. eigenvalues --   -0.47838  -0.47217  -0.47083  -0.46636  -0.46319
  Beta  occ. eigenvalues --   -0.45888  -0.45721  -0.45489  -0.45218  -0.45104
  Beta  occ. eigenvalues --   -0.44872  -0.43320  -0.43188  -0.43080  -0.42388
  Beta  occ. eigenvalues --   -0.42318  -0.41890  -0.41236  -0.40714  -0.40322
  Beta  occ. eigenvalues --   -0.40012  -0.39957  -0.39454  -0.38249  -0.38097
  Beta  occ. eigenvalues --   -0.36881  -0.36682  -0.35439  -0.34303
  Beta virt. eigenvalues --   -0.07989  -0.06297  -0.00032   0.00815   0.03726
  Beta virt. eigenvalues --    0.04080   0.04968   0.05278   0.05513   0.05601
  Beta virt. eigenvalues --    0.05930   0.06978   0.07104   0.07281   0.07609
  Beta virt. eigenvalues --    0.07823   0.07863   0.08133   0.08983   0.09340
  Beta virt. eigenvalues --    0.09589   0.09826   0.10247   0.10475   0.10553
  Beta virt. eigenvalues --    0.11152   0.11467   0.11674   0.11762   0.12138
  Beta virt. eigenvalues --    0.12389   0.12557   0.13146   0.13623   0.13794
  Beta virt. eigenvalues --    0.14034   0.14575   0.14689   0.14802   0.15105
  Beta virt. eigenvalues --    0.15572   0.15914   0.16194   0.16404   0.16483
  Beta virt. eigenvalues --    0.16545   0.16707   0.17051   0.17347   0.17507
  Beta virt. eigenvalues --    0.17633   0.17961   0.18063   0.18222   0.18406
  Beta virt. eigenvalues --    0.18767   0.18927   0.19190   0.19200   0.19562
  Beta virt. eigenvalues --    0.19876   0.20049   0.20315   0.20384   0.20603
  Beta virt. eigenvalues --    0.20810   0.21060   0.21129   0.21306   0.21404
  Beta virt. eigenvalues --    0.21611   0.21684   0.21886   0.22146   0.22395
  Beta virt. eigenvalues --    0.22507   0.22692   0.22878   0.22975   0.23161
  Beta virt. eigenvalues --    0.23403   0.23698   0.23781   0.23971   0.24241
  Beta virt. eigenvalues --    0.24285   0.24616   0.24933   0.25060   0.25192
  Beta virt. eigenvalues --    0.25427   0.25472   0.25686   0.25800   0.26135
  Beta virt. eigenvalues --    0.26329   0.26605   0.26671   0.27162   0.27305
  Beta virt. eigenvalues --    0.27378   0.27620   0.28273   0.28489   0.28497
  Beta virt. eigenvalues --    0.28661   0.28945   0.28979   0.29319   0.29384
  Beta virt. eigenvalues --    0.29585   0.29731   0.30023   0.30124   0.30600
  Beta virt. eigenvalues --    0.30836   0.31082   0.31368   0.31413   0.31848
  Beta virt. eigenvalues --    0.32092   0.32894   0.33148   0.33432   0.33712
  Beta virt. eigenvalues --    0.33898   0.34203   0.34344   0.34661   0.34893
  Beta virt. eigenvalues --    0.35231   0.35450   0.35675   0.36193   0.36388
  Beta virt. eigenvalues --    0.36682   0.36897   0.37193   0.37387   0.37629
  Beta virt. eigenvalues --    0.37836   0.37960   0.38289   0.38604   0.38814
  Beta virt. eigenvalues --    0.38907   0.39221   0.39571   0.39910   0.40201
  Beta virt. eigenvalues --    0.40530   0.40619   0.41051   0.41398   0.41702
  Beta virt. eigenvalues --    0.41879   0.42058   0.42257   0.42763   0.43155
  Beta virt. eigenvalues --    0.43347   0.43430   0.43489   0.43970   0.44300
  Beta virt. eigenvalues --    0.44526   0.44693   0.44917   0.45362   0.45692
  Beta virt. eigenvalues --    0.45899   0.46339   0.46387   0.46733   0.46954
  Beta virt. eigenvalues --    0.47088   0.47501   0.47526   0.47826   0.48568
  Beta virt. eigenvalues --    0.48868   0.49278   0.49577   0.49830   0.50222
  Beta virt. eigenvalues --    0.50662   0.50869   0.51272   0.51484   0.51882
  Beta virt. eigenvalues --    0.52369   0.52526   0.53162   0.53471   0.53771
  Beta virt. eigenvalues --    0.54163   0.54582   0.54817   0.55725   0.55826
  Beta virt. eigenvalues --    0.56142   0.56696   0.57105   0.57521   0.57598
  Beta virt. eigenvalues --    0.58100   0.59043   0.59191   0.59749   0.60483
  Beta virt. eigenvalues --    0.61145   0.61889   0.62548   0.62706   0.63408
  Beta virt. eigenvalues --    0.65068   0.66563   0.67316   0.70433   0.76982
  Beta virt. eigenvalues --    0.77407   0.78534   0.79668   0.79907   0.80613
  Beta virt. eigenvalues --    0.80971   0.82333   0.83036   0.83781   0.83932
  Beta virt. eigenvalues --    0.84287   0.84944   0.85068   0.85744   0.86191
  Beta virt. eigenvalues --    0.86828   0.86977   0.87575   0.87906   0.88317
  Beta virt. eigenvalues --    0.88759   0.89351   0.89881   0.90123   0.90925
  Beta virt. eigenvalues --    0.91241   0.92075   0.93411   0.93542   0.94344
  Beta virt. eigenvalues --    0.94692   0.95496   0.95547   0.96750   0.97644
  Beta virt. eigenvalues --    0.98179   0.98486   0.99578   0.99999   1.00521
  Beta virt. eigenvalues --    1.00855   1.01316   1.02475   1.03203   1.03562
  Beta virt. eigenvalues --    1.04300   1.05154   1.05765   1.06487   1.07258
  Beta virt. eigenvalues --    1.08263   1.08819   1.09119   1.09568   1.10952
  Beta virt. eigenvalues --    1.11297   1.11841   1.12185   1.13604   1.13800
  Beta virt. eigenvalues --    1.14718   1.14911   1.15606   1.15870   1.16671
  Beta virt. eigenvalues --    1.17224   1.17454   1.17612   1.18231   1.18415
  Beta virt. eigenvalues --    1.18768   1.19331   1.19892   1.20376   1.20438
  Beta virt. eigenvalues --    1.21080   1.21607   1.22129   1.22840   1.23432
  Beta virt. eigenvalues --    1.24243   1.24760   1.24890   1.25902   1.26455
  Beta virt. eigenvalues --    1.26969   1.28179   1.28320   1.28592   1.29401
  Beta virt. eigenvalues --    1.29718   1.31278   1.31572   1.32137   1.32351
  Beta virt. eigenvalues --    1.32651   1.34293   1.34580   1.35201   1.35429
  Beta virt. eigenvalues --    1.36310   1.37469   1.38097   1.38343   1.39275
  Beta virt. eigenvalues --    1.39767   1.40958   1.41933   1.42101   1.42277
  Beta virt. eigenvalues --    1.43012   1.43705   1.44274   1.44505   1.45178
  Beta virt. eigenvalues --    1.45544   1.46338   1.47074   1.47897   1.48818
  Beta virt. eigenvalues --    1.49136   1.49765   1.50966   1.51576   1.52425
  Beta virt. eigenvalues --    1.52946   1.53402   1.54375   1.55004   1.55945
  Beta virt. eigenvalues --    1.56686   1.57005   1.57955   1.59660   1.60520
  Beta virt. eigenvalues --    1.62325   1.62606   1.63392   1.64602   1.64685
  Beta virt. eigenvalues --    1.66184   1.67016   1.67428   1.68567   1.69395
  Beta virt. eigenvalues --    1.70538   1.70939   1.71548   1.74026   1.74296
  Beta virt. eigenvalues --    1.75265   1.75906   1.76336   1.77342   1.77941
  Beta virt. eigenvalues --    1.78210   1.79040   1.79379   1.80585   1.81290
  Beta virt. eigenvalues --    1.82257   1.82553   1.83333   1.83864   1.85056
  Beta virt. eigenvalues --    1.85779   1.86644   1.87097   1.88285   1.88367
  Beta virt. eigenvalues --    1.89389   1.89875   1.90903   1.91328   1.91543
  Beta virt. eigenvalues --    1.92373   1.92633   1.93243   1.94130   1.94883
  Beta virt. eigenvalues --    1.95095   1.95840   1.96124   1.96491   1.96847
  Beta virt. eigenvalues --    1.97565   1.97964   1.98733   1.98938   1.99112
  Beta virt. eigenvalues --    1.99977   2.00428   2.01357   2.01922   2.02213
  Beta virt. eigenvalues --    2.03304   2.03787   2.04181   2.04516   2.05720
  Beta virt. eigenvalues --    2.06535   2.07172   2.07446   2.07973   2.08621
  Beta virt. eigenvalues --    2.09370   2.10463   2.11507   2.12121   2.12759
  Beta virt. eigenvalues --    2.13256   2.13827   2.14276   2.15147   2.15497
  Beta virt. eigenvalues --    2.15967   2.16140   2.16516   2.17278   2.17889
  Beta virt. eigenvalues --    2.18711   2.19280   2.19643   2.19697   2.20568
  Beta virt. eigenvalues --    2.20744   2.21653   2.21718   2.22429   2.22608
  Beta virt. eigenvalues --    2.23803   2.24158   2.24524   2.25880   2.26010
  Beta virt. eigenvalues --    2.26572   2.26863   2.27221   2.27758   2.28485
  Beta virt. eigenvalues --    2.28901   2.29114   2.30614   2.31158   2.31399
  Beta virt. eigenvalues --    2.31754   2.32551   2.33311   2.34040   2.34396
  Beta virt. eigenvalues --    2.35489   2.36314   2.36685   2.37275   2.38373
  Beta virt. eigenvalues --    2.38890   2.40786   2.41058   2.42457   2.43049
  Beta virt. eigenvalues --    2.44223   2.45017   2.46308   2.46615   2.46998
  Beta virt. eigenvalues --    2.48252   2.49149   2.49864   2.50824   2.51520
  Beta virt. eigenvalues --    2.52284   2.53732   2.54115   2.54496   2.55356
  Beta virt. eigenvalues --    2.56463   2.57023   2.58188   2.59010   2.59326
  Beta virt. eigenvalues --    2.61218   2.61887   2.62310   2.63174   2.64071
  Beta virt. eigenvalues --    2.64860   2.65494   2.66340   2.68116   2.68611
  Beta virt. eigenvalues --    2.69110   2.70031   2.70747   2.70957   2.71998
  Beta virt. eigenvalues --    2.72190   2.72854   2.73180   2.74068   2.74211
  Beta virt. eigenvalues --    2.75350   2.76434   2.77030   2.78103   2.79778
  Beta virt. eigenvalues --    2.80747   2.81054   2.81931   2.82109   2.83155
  Beta virt. eigenvalues --    2.83370   2.83905   2.85374   2.85725   2.86434
  Beta virt. eigenvalues --    2.87206   2.87763   2.87833   2.88456   2.89078
  Beta virt. eigenvalues --    2.89441   2.90403   2.91702   2.91826   2.92312
  Beta virt. eigenvalues --    2.93577   2.94006   2.94273   2.94940   2.95715
  Beta virt. eigenvalues --    2.96324   2.96571   2.97757   2.97846   2.98685
  Beta virt. eigenvalues --    2.99135   3.00564   3.01170   3.01738   3.03046
  Beta virt. eigenvalues --    3.04149   3.04407   3.04965   3.06094   3.07153
  Beta virt. eigenvalues --    3.08358   3.09055   3.09388   3.09832   3.11583
  Beta virt. eigenvalues --    3.12132   3.13049   3.14303   3.14787   3.15491
  Beta virt. eigenvalues --    3.15754   3.16829   3.18026   3.22877   3.23724
  Beta virt. eigenvalues --    3.24693   3.31078   3.32836   3.36645   3.38643
  Beta virt. eigenvalues --    3.39190   3.40725   3.41442   3.41484   3.43359
  Beta virt. eigenvalues --    3.43700   3.44414   3.45162   3.46330   3.47553
  Beta virt. eigenvalues --    3.53577   3.54191   3.55982   3.56528   3.57593
  Beta virt. eigenvalues --    3.58141   3.58459   3.58988   3.59470   3.59961
  Beta virt. eigenvalues --    3.61641   3.62233   3.62745   3.63282   3.64384
  Beta virt. eigenvalues --    3.65104   3.65431   3.67037   3.68606   3.69169
  Beta virt. eigenvalues --    3.70050   3.71388   4.34169   4.41879   4.52626
  Beta virt. eigenvalues --    4.54458   4.55809   4.56942   4.62086   4.63704
  Beta virt. eigenvalues --    4.65277   4.67403   4.69341   4.72573   4.74271
  Beta virt. eigenvalues --    4.77729   4.78751   4.79785   4.82650   4.83861
  Beta virt. eigenvalues --    4.87027   4.87813   4.88889   4.92384   4.96249
  Beta virt. eigenvalues --    4.98592   5.00831   5.06800   5.11889   5.13827
  Beta virt. eigenvalues --    5.19833   5.28061
          Condensed to atoms (all electrons):
          Atomic-Atomic Spin Densities.
 Mulliken charges and spin densities:
               1          2
     1  C   -0.746545   0.040962
     2  C   -0.191717   0.014344
     3  H    0.186043   0.000874
     4  H    0.148356   0.000413
     5  C    0.269396   0.001600
     6  H    0.197394  -0.000237
     7  C   -0.202221   0.002288
     8  H    0.167739   0.001472
     9  H    0.180520   0.002429
    10  C   -0.120100   0.055466
    11  H    0.178483  -0.002497
    12  C   -0.233737  -0.027871
    13  C   -0.373141   0.002046
    14  H    0.134882   0.000075
    15  H    0.152800   0.000074
    16  H    0.157079   0.000098
    17  C   -0.283995   0.015044
    18  H    0.186082   0.000166
    19  H    0.161307  -0.001458
    20  H    0.163018   0.007882
    21  C   -0.306278  -0.030786
    22  H    0.166277  -0.002970
    23  O    0.286403   0.002967
    24  N   -0.942485  -0.012068
    25  O    0.224284   0.002439
    26  O    0.195003   0.001737
    27  C   -0.300155   0.054904
    28  H    0.199902   0.036945
    29  H    0.195779   0.016112
    30  H    0.173665  -0.009911
    31  O   -0.012554   0.830995
    32  C   -1.677138   0.013211
    33  C   -0.447674   0.002332
    34  H    0.161677   0.000349
    35  H    0.185417   0.000325
    36  C    0.388576  -0.001092
    37  H    0.187944  -0.000153
    38  C   -0.330012  -0.003401
    39  H    0.168172   0.001566
    40  H    0.181838   0.002237
    41  C    1.008182   0.058132
    42  H    0.247069  -0.002194
    43  C   -0.752210   0.001056
    44  C   -0.286926  -0.002044
    45  H    0.122939  -0.000150
    46  H    0.148041   0.000320
    47  H    0.170097  -0.000222
    48  C   -0.219117   0.000985
    49  H    0.040679   0.002301
    50  H    0.232678  -0.001146
    51  H    0.167097   0.005422
    52  C    0.135236   0.006113
    53  H    0.195335   0.002145
    54  O    0.117213  -0.002033
    55  N   -0.256140   0.002987
    56  O   -0.047595  -0.000475
    57  O    0.065941  -0.000344
    58  C   -0.476661   0.093977
    59  H    0.188839  -0.003068
    60  H    0.135601   0.013681
    61  H    0.173035  -0.003189
    62  O    0.060381   0.808838
 Sum of Mulliken charges =  -0.00000   2.00000
 Mulliken charges and spin densities with hydrogens summed into heavy atoms:
               1          2
     1  C   -0.746545   0.040962
     2  C    0.142682   0.015632
     5  C    0.466790   0.001364
     7  C    0.146038   0.006189
    10  C    0.058383   0.052969
    12  C   -0.233737  -0.027871
    13  C    0.071621   0.002293
    17  C    0.226413   0.021633
    21  C   -0.140002  -0.033755
    23  O    0.286403   0.002967
    24  N   -0.942485  -0.012068
    25  O    0.224284   0.002439
    26  O    0.195003   0.001737
    27  C    0.269191   0.098050
    31  O   -0.012554   0.830995
    32  C   -1.677138   0.013211
    33  C   -0.100581   0.003006
    36  C    0.576520  -0.001244
    38  C    0.019998   0.000401
    41  C    1.255250   0.055939
    43  C   -0.752210   0.001056
    44  C    0.154152  -0.002096
    48  C    0.221337   0.007561
    52  C    0.330572   0.008258
    54  O    0.117213  -0.002033
    55  N   -0.256140   0.002987
    56  O   -0.047595  -0.000475
    57  O    0.065941  -0.000344
    58  C    0.020814   0.101401
    62  O    0.060381   0.808838
 Electronic spatial extent (au):  <R**2>=          12394.6454
 Charge=             -0.0000 electrons
 Dipole moment (field-independent basis, Debye):
    X=              1.0463    Y=              0.0468    Z=              0.0615  Tot=              1.0492
 Quadrupole moment (field-independent basis, Debye-Ang):
   XX=           -148.7570   YY=           -194.5425   ZZ=           -185.1361
   XY=             -5.3092   XZ=             -4.1399   YZ=              0.3106
 Traceless Quadrupole moment (field-independent basis, Debye-Ang):
   XX=             27.3882   YY=            -18.3973   ZZ=             -8.9909
   XY=             -5.3092   XZ=             -4.1399   YZ=              0.3106
 Octapole moment (field-independent basis, Debye-Ang**2):
  XXX=             41.6600  YYY=            -17.3397  ZZZ=              7.0482  XYY=            -10.3918
  XXY=              7.9471  XXZ=             13.6335  XZZ=             16.7217  YZZ=              9.9629
  YYZ=             -6.3996  XYZ=              3.0554
 Hexadecapole moment (field-independent basis, Debye-Ang**3):
 XXXX=         -10944.8999 YYYY=          -3456.5765 ZZZZ=          -1904.3353 XXXY=            110.0240
 XXXZ=            -14.6171 YYYX=             24.7375 YYYZ=            -34.5133 ZZZX=              2.6929
 ZZZY=             -7.1300 XXYY=          -2397.5984 XXZZ=          -2190.0769 YYZZ=           -883.9853
 XXYZ=            -36.5828 YYXZ=            -28.4333 ZZXY=              6.9049
 N-N= 3.467413321048D+03 E-N=-1.041303125138D+04  KE= 1.478736784414D+03
                          Isotropic Fermi Contact Couplings
        Atom                 a.u.       MegaHertz       Gauss      10(-4) cm-1
     1  C(13)             -0.03015     -16.94741      -6.04726      -5.65305
     2  C(13)              0.00169       0.94842       0.33842       0.31636
     3  H(1)               0.00027       0.59825       0.21347       0.19955
     4  H(1)               0.00002       0.05447       0.01944       0.01817
     5  C(13)             -0.00025      -0.14096      -0.05030      -0.04702
     6  H(1)              -0.00003      -0.06268      -0.02237      -0.02091
     7  C(13)             -0.00012      -0.06829      -0.02437      -0.02278
     8  H(1)               0.00037       0.83394       0.29757       0.27817
     9  H(1)               0.00097       2.16959       0.77417       0.72370
    10  C(13)              0.01595       8.96800       3.20001       2.99140
    11  H(1)              -0.00066      -1.48601      -0.53025      -0.49568
    12  C(13)             -0.00253      -1.42178      -0.50733      -0.47426
    13  C(13)              0.00215       1.20679       0.43061       0.40254
    14  H(1)              -0.00003      -0.07096      -0.02532      -0.02367
    15  H(1)               0.00003       0.07175       0.02560       0.02393
    16  H(1)              -0.00003      -0.06622      -0.02363      -0.02209
    17  C(13)              0.00385       2.16391       0.77214       0.72180
    18  H(1)               0.00271       6.05845       2.16181       2.02088
    19  H(1)               0.00032       0.71453       0.25496       0.23834
    20  H(1)               0.00245       5.47364       1.95313       1.82581
    21  C(13)              0.00032       0.17735       0.06328       0.05916
    22  H(1)              -0.00032      -0.71078      -0.25362      -0.23709
    23  O(17)             -0.00178       0.54001       0.19269       0.18013
    24  N(14)             -0.00002      -0.00288      -0.00103      -0.00096
    25  O(17)             -0.00016       0.04715       0.01683       0.01573
    26  O(17)             -0.00020       0.06171       0.02202       0.02058
    27  C(13)              0.06419      36.08164      12.87482      12.03554
    28  H(1)              -0.00183      -4.08367      -1.45716      -1.36217
    29  H(1)               0.00734      16.41446       5.85709       5.47528
    30  H(1)              -0.00139      -3.11271      -1.11069      -1.03829
    31  O(17)              0.10263     -31.10647     -11.09956     -10.37600
    32  C(13)             -0.03091     -17.37498      -6.19982      -5.79567
    33  C(13)              0.00128       0.71892       0.25653       0.23981
    34  H(1)               0.00024       0.54614       0.19488       0.18217
    35  H(1)               0.00007       0.15880       0.05666       0.05297
    36  C(13)             -0.00041      -0.23298      -0.08313      -0.07771
    37  H(1)               0.00002       0.03942       0.01407       0.01315
    38  C(13)             -0.00059      -0.33181      -0.11840      -0.11068
    39  H(1)               0.00045       0.99517       0.35510       0.33195
    40  H(1)               0.00100       2.22829       0.79511       0.74328
    41  C(13)              0.01614       9.06971       3.23630       3.02533
    42  H(1)              -0.00080      -1.77973      -0.63505      -0.59365
    43  C(13)             -0.00197      -1.10794      -0.39534      -0.36957
    44  C(13)              0.00213       1.19597       0.42675       0.39893
    45  H(1)              -0.00005      -0.10481      -0.03740      -0.03496
    46  H(1)               0.00013       0.29943       0.10684       0.09988
    47  H(1)              -0.00003      -0.07420      -0.02648      -0.02475
    48  C(13)              0.00164       0.92073       0.32854       0.30712
    49  H(1)               0.00200       4.46234       1.59227       1.48848
    50  H(1)               0.00077       1.71057       0.61037       0.57059
    51  H(1)               0.00212       4.74458       1.69298       1.58262
    52  C(13)              0.00010       0.05785       0.02064       0.01930
    53  H(1)              -0.00017      -0.38854      -0.13864      -0.12960
    54  O(17)             -0.00050       0.15175       0.05415       0.05062
    55  N(14)              0.00032       0.05182       0.01849       0.01729
    56  O(17)             -0.00005       0.01438       0.00513       0.00480
    57  O(17)              0.00090      -0.27244      -0.09721      -0.09088
    58  C(13)              0.06780      38.10815      13.59793      12.71151
    59  H(1)              -0.00208      -4.64026      -1.65576      -1.54782
    60  H(1)               0.00762      17.02346       6.07439       5.67841
    61  H(1)              -0.00175      -3.90197      -1.39232      -1.30156
    62  O(17)              0.10046     -30.45003     -10.86533     -10.15704
 --------------------------------------------------------
       Center         ----  Spin Dipole Couplings  ----
                      3XX-RR        3YY-RR        3ZZ-RR
 --------------------------------------------------------
     1   Atom        0.011819     -0.006470     -0.005348
     2   Atom        0.000527     -0.005535      0.005008
     3   Atom        0.000231     -0.002768      0.002537
     4   Atom       -0.000574     -0.001903      0.002477
     5   Atom        0.001844     -0.003005      0.001161
     6   Atom        0.001376     -0.001740      0.000364
     7   Atom        0.002659     -0.003976      0.001317
     8   Atom        0.000038     -0.001145      0.001108
     9   Atom        0.001204     -0.000177     -0.001026
    10   Atom        0.050613     -0.017049     -0.033564
    11   Atom        0.002456      0.002954     -0.005410
    12   Atom        0.008562     -0.004409     -0.004153
    13   Atom        0.005812     -0.002581     -0.003231
    14   Atom        0.002585     -0.000972     -0.001613
    15   Atom        0.002765     -0.001305     -0.001460
    16   Atom        0.003673     -0.001943     -0.001730
    17   Atom        0.024214     -0.011293     -0.012921
    18   Atom        0.007402      0.001090     -0.008491
    19   Atom        0.008870     -0.004721     -0.004149
    20   Atom        0.002997     -0.000198     -0.002800
    21   Atom       -0.006712     -0.009421      0.016134
    22   Atom        0.005966     -0.009037      0.003072
    23   Atom        0.005615     -0.006576      0.000961
    24   Atom        0.000029      0.001395     -0.001425
    25   Atom        0.000236     -0.000187     -0.000049
    26   Atom       -0.001824      0.004620     -0.002796
    27   Atom       -0.000347      0.076262     -0.075915
    28   Atom        0.018128     -0.007663     -0.010465
    29   Atom       -0.004491      0.006179     -0.001688
    30   Atom       -0.012762      0.012370      0.000393
    31   Atom        1.797016     -0.361533     -1.435483
    32   Atom        0.017485     -0.034360      0.016875
    33   Atom        0.003177     -0.004999      0.001822
    34   Atom        0.002559     -0.001963     -0.000596
    35   Atom        0.001341     -0.002976      0.001634
    36   Atom        0.002351     -0.002533      0.000182
    37   Atom        0.001383     -0.001349     -0.000034
    38   Atom        0.005562     -0.003069     -0.002493
    39   Atom        0.005546     -0.002681     -0.002865
    40   Atom        0.001728      0.000310     -0.002038
    41   Atom       -0.018776      0.048991     -0.030216
    42   Atom       -0.004375      0.010656     -0.006282
    43   Atom       -0.001157     -0.001533      0.002690
    44   Atom       -0.002032      0.004818     -0.002786
    45   Atom       -0.000105      0.001463     -0.001358
    46   Atom       -0.000302      0.000477     -0.000175
    47   Atom       -0.000893      0.002913     -0.002020
    48   Atom       -0.001413     -0.000961      0.002373
    49   Atom       -0.004460     -0.008946      0.013406
    50   Atom        0.003164     -0.001515     -0.001649
    51   Atom        0.000564     -0.003713      0.003149
    52   Atom        0.007975     -0.008436      0.000461
    53   Atom        0.005157     -0.001200     -0.003957
    54   Atom       -0.001189      0.001571     -0.000382
    55   Atom       -0.003921      0.008650     -0.004729
    56   Atom       -0.002833      0.006832     -0.003999
    57   Atom       -0.002170      0.004932     -0.002762
    58   Atom       -0.027669     -0.081561      0.109230
    59   Atom       -0.006167      0.002609      0.003559
    60   Atom        0.015909     -0.011919     -0.003991
    61   Atom       -0.006622     -0.007434      0.014056
    62   Atom       -1.521452     -0.864657      2.386110
 --------------------------------------------------------
                        XY            XZ            YZ
 --------------------------------------------------------
     1   Atom        0.027523     -0.017619      0.027703
     2   Atom        0.002033     -0.005992     -0.002201
     3   Atom        0.000680     -0.002040     -0.000315
     4   Atom        0.002214     -0.002689     -0.002645
     5   Atom       -0.000497     -0.004390      0.000360
     6   Atom       -0.000081     -0.002281      0.000181
     7   Atom       -0.003259     -0.007243      0.003842
     8   Atom       -0.002022     -0.001798      0.003649
     9   Atom       -0.002641     -0.001520      0.001297
    10   Atom       -0.038757     -0.013289      0.008832
    11   Atom       -0.010350      0.002341     -0.003114
    12   Atom        0.000145     -0.004840      0.001066
    13   Atom       -0.002424      0.000240     -0.000106
    14   Atom       -0.001393     -0.000575      0.000422
    15   Atom        0.000066     -0.000693     -0.000012
    16   Atom       -0.000997      0.001005     -0.000140
    17   Atom        0.000274     -0.008740     -0.000095
    18   Atom        0.013484     -0.007020     -0.009631
    19   Atom        0.005864      0.004268      0.000676
    20   Atom        0.004027     -0.002086     -0.001786
    21   Atom        0.002611     -0.000657     -0.004893
    22   Atom       -0.000078      0.000274      0.001968
    23   Atom        0.009646      0.002831     -0.008824
    24   Atom        0.005348      0.000031     -0.004481
    25   Atom        0.006571     -0.003678     -0.004030
    26   Atom        0.003324     -0.000175     -0.003805
    27   Atom        0.102993      0.012124      0.010264
    28   Atom        0.000080      0.017574     -0.001162
    29   Atom       -0.002869     -0.002021      0.011181
    30   Atom        0.006614     -0.000244     -0.012244
    31   Atom        2.048759     -0.718749     -0.441045
    32   Atom       -0.004610      0.008119      0.037574
    33   Atom        0.000479     -0.006673     -0.000065
    34   Atom        0.001079     -0.002045     -0.000467
    35   Atom        0.001097     -0.003244     -0.001144
    36   Atom       -0.002042     -0.003715      0.001028
    37   Atom       -0.001154     -0.001900      0.000873
    38   Atom       -0.005906     -0.004340      0.003257
    39   Atom       -0.001532     -0.000250      0.000551
    40   Atom       -0.002910     -0.000337      0.000167
    41   Atom       -0.040646     -0.011819      0.032483
    42   Atom       -0.005494      0.000463     -0.004646
    43   Atom       -0.005029     -0.002716      0.007117
    44   Atom       -0.002452     -0.000542      0.003214
    45   Atom       -0.002142     -0.000240      0.001211
    46   Atom       -0.001632     -0.000737      0.001792
    47   Atom       -0.001501      0.000153      0.001669
    48   Atom       -0.008517     -0.005470      0.012521
    49   Atom        0.000985     -0.002284      0.002184
    50   Atom       -0.001359      0.004441      0.006764
    51   Atom       -0.001642     -0.001812      0.002650
    52   Atom        0.009595     -0.011250     -0.007325
    53   Atom        0.006335     -0.001519     -0.001472
    54   Atom        0.007381     -0.003269     -0.005296
    55   Atom        0.004069     -0.000073     -0.003185
    56   Atom        0.005169     -0.000108     -0.000418
    57   Atom        0.001085      0.001637     -0.001035
    58   Atom        0.008703      0.102096      0.016246
    59   Atom        0.001706      0.009875      0.015529
    60   Atom       -0.003689      0.004779      0.001126
    61   Atom        0.001684      0.004347     -0.014273
    62   Atom        0.177830      0.416985      1.656985
 --------------------------------------------------------


 ---------------------------------------------------------------------------------
              Anisotropic Spin Dipole Couplings in Principal Axis System
 ---------------------------------------------------------------------------------

       Atom             a.u.   MegaHertz   Gauss  10(-4) cm-1        Axes

              Baa    -0.0503    -6.745    -2.407    -2.250 -0.4612  0.6629 -0.5898
     1 C(13)  Bbb     0.0184     2.468     0.881     0.823 -0.4375  0.4083  0.8012
              Bcc     0.0319     4.277     1.526     1.427  0.7719  0.6275  0.1017
 
              Baa    -0.0062    -0.829    -0.296    -0.276 -0.2369  0.9694  0.0639
     2 C(13)  Bbb    -0.0036    -0.478    -0.171    -0.160  0.7908  0.1542  0.5923
              Bcc     0.0097     1.307     0.466     0.436 -0.5643 -0.1908  0.8032
 
              Baa    -0.0029    -1.557    -0.556    -0.519 -0.2293  0.9729 -0.0296
     3 H(1)   Bbb    -0.0009    -0.462    -0.165    -0.154  0.8296  0.2112  0.5168
              Bcc     0.0038     2.020     0.721     0.674 -0.5091 -0.0940  0.8556
 
              Baa    -0.0036    -1.940    -0.692    -0.647 -0.4816  0.8615  0.1610
     4 H(1)   Bbb    -0.0020    -1.045    -0.373    -0.349  0.7303  0.2928  0.6172
              Bcc     0.0056     2.985     1.065     0.996 -0.4846 -0.4148  0.7701
 
              Baa    -0.0031    -0.413    -0.147    -0.138  0.3064  0.9214  0.2392
     5 C(13)  Bbb    -0.0029    -0.385    -0.137    -0.129  0.6077 -0.3827  0.6959
              Bcc     0.0059     0.798     0.285     0.266  0.7327 -0.0679 -0.6772
 
              Baa    -0.0018    -0.946    -0.338    -0.316 -0.1504  0.9586 -0.2417
     6 H(1)   Bbb    -0.0014    -0.769    -0.274    -0.256  0.6087  0.2824  0.7414
              Bcc     0.0032     1.714     0.612     0.572  0.7790 -0.0357 -0.6260
 
              Baa    -0.0061    -0.819    -0.292    -0.273 -0.2197  0.7623 -0.6089
     7 C(13)  Bbb    -0.0048    -0.649    -0.231    -0.216  0.6876  0.5637  0.4576
              Bcc     0.0109     1.468     0.524     0.490  0.6920 -0.3181 -0.6480
 
              Baa    -0.0039    -2.102    -0.750    -0.701  0.1788  0.8265 -0.5338
     8 H(1)   Bbb    -0.0012    -0.659    -0.235    -0.220  0.8695  0.1212  0.4788
              Bcc     0.0052     2.761     0.985     0.921 -0.4604  0.5498  0.6970
 
              Baa    -0.0022    -1.193    -0.426    -0.398  0.5404  0.8178 -0.1979
     9 H(1)   Bbb    -0.0018    -0.958    -0.342    -0.319  0.4137 -0.0534  0.9088
              Bcc     0.0040     2.151     0.767     0.717  0.7327 -0.5730 -0.3672
 
              Baa    -0.0379    -5.086    -1.815    -1.696 -0.1484 -0.6066  0.7810
    10 C(13)  Bbb    -0.0327    -4.390    -1.566    -1.464  0.4128  0.6797  0.6063
              Bcc     0.0706     9.475     3.381     3.161  0.8986 -0.4124 -0.1496
 
              Baa    -0.0078    -4.160    -1.485    -1.388  0.6475  0.7062  0.2864
    11 H(1)   Bbb    -0.0060    -3.221    -1.149    -1.074 -0.3409 -0.0677  0.9376
              Bcc     0.0138     7.381     2.634     2.462 -0.6816  0.7047 -0.1969
 
              Baa    -0.0064    -0.853    -0.304    -0.285  0.2754 -0.4768  0.8347
    12 C(13)  Bbb    -0.0038    -0.515    -0.184    -0.172  0.1645  0.8789  0.4478
              Bcc     0.0102     1.368     0.488     0.456  0.9471 -0.0140 -0.3205
 
              Baa    -0.0033    -0.439    -0.157    -0.147  0.1562  0.6584  0.7363
    13 C(13)  Bbb    -0.0032    -0.429    -0.153    -0.143  0.2082  0.7067 -0.6762
              Bcc     0.0065     0.868     0.310     0.290  0.9655 -0.2589  0.0267
 
              Baa    -0.0018    -0.975    -0.348    -0.325 -0.0454 -0.5008  0.8644
    14 H(1)   Bbb    -0.0013    -0.713    -0.254    -0.238  0.3553  0.8006  0.4825
              Bcc     0.0032     1.688     0.602     0.563  0.9337 -0.3290 -0.1415
 
              Baa    -0.0016    -0.838    -0.299    -0.280  0.1579  0.0042  0.9875
    15 H(1)   Bbb    -0.0013    -0.697    -0.249    -0.232 -0.0166  0.9999 -0.0016
              Bcc     0.0029     1.535     0.548     0.512  0.9873  0.0161 -0.1579
 
              Baa    -0.0021    -1.131    -0.404    -0.377  0.1931  0.9696 -0.1505
    16 H(1)   Bbb    -0.0019    -1.016    -0.362    -0.339 -0.1433  0.1796  0.9732
              Bcc     0.0040     2.147     0.766     0.716  0.9707 -0.1663  0.1736
 
              Baa    -0.0149    -1.996    -0.712    -0.666  0.2181  0.0092  0.9759
    17 C(13)  Bbb    -0.0113    -1.516    -0.541    -0.506 -0.0095  0.9999 -0.0073
              Bcc     0.0262     3.512     1.253     1.171  0.9759  0.0077 -0.2182
 
              Baa    -0.0146    -7.774    -2.774    -2.593 -0.0991  0.5818  0.8073
    18 H(1)   Bbb    -0.0078    -4.181    -1.492    -1.395  0.6958 -0.5394  0.4742
              Bcc     0.0224    11.955     4.266     3.988  0.7114  0.6087 -0.3514
 
              Baa    -0.0072    -3.866    -1.379    -1.289 -0.4029  0.8359  0.3728
    19 H(1)   Bbb    -0.0049    -2.619    -0.934    -0.874 -0.0889 -0.4412  0.8930
              Bcc     0.0122     6.485     2.314     2.163  0.9109  0.3266  0.2520
 
              Baa    -0.0037    -1.979    -0.706    -0.660  0.0162  0.4386  0.8985
    20 H(1)   Bbb    -0.0028    -1.506    -0.537    -0.502 -0.6145  0.7133 -0.3371
              Bcc     0.0065     3.485     1.244     1.162  0.7888  0.5467 -0.2810
 
              Baa    -0.0116    -1.553    -0.554    -0.518 -0.4532  0.8796  0.1446
    21 C(13)  Bbb    -0.0055    -0.741    -0.264    -0.247  0.8902  0.4379  0.1260
              Bcc     0.0171     2.294     0.818     0.765 -0.0475 -0.1858  0.9814
 
              Baa    -0.0094    -4.989    -1.780    -1.664  0.0078  0.9876 -0.1567
    22 H(1)   Bbb     0.0034     1.792     0.639     0.598 -0.0985  0.1567  0.9827
              Bcc     0.0060     3.197     1.141     1.066  0.9951  0.0077  0.0985
 
              Baa    -0.0166     1.203     0.429     0.401 -0.4018  0.7909  0.4615
    23 O(17)  Bbb     0.0052    -0.379    -0.135    -0.126  0.4511 -0.2676  0.8514
              Bcc     0.0114    -0.824    -0.294    -0.275  0.7969  0.5503 -0.2493
 
              Baa    -0.0067    -0.258    -0.092    -0.086 -0.5190  0.6500  0.5551
    24 N(14)  Bbb    -0.0008    -0.030    -0.011    -0.010  0.6631 -0.1036  0.7413
              Bcc     0.0075     0.288     0.103     0.096  0.5393  0.7528 -0.3773
 
              Baa    -0.0066     0.476     0.170     0.159 -0.6698  0.7384  0.0785
    25 O(17)  Bbb    -0.0031     0.223     0.080     0.074  0.4097  0.2793  0.8684
              Bcc     0.0097    -0.699    -0.249    -0.233  0.6193  0.6138 -0.4896
 
              Baa    -0.0050     0.359     0.128     0.120 -0.4430  0.4593  0.7699
    26 O(17)  Bbb    -0.0023     0.170     0.061     0.057  0.8345 -0.1025  0.5413
              Bcc     0.0073    -0.529    -0.189    -0.176  0.3276  0.8823 -0.3379
 
              Baa    -0.0792   -10.634    -3.795    -3.547 -0.4341  0.2300  0.8710
    27 C(13)  Bbb    -0.0696    -9.346    -3.335    -3.117  0.6973 -0.5264  0.4865
              Bcc     0.1489    19.980     7.129     6.665  0.5704  0.8185  0.0681
 
              Baa    -0.0189   -10.099    -3.603    -3.369 -0.4267  0.0958  0.8993
    28 H(1)   Bbb    -0.0076    -4.036    -1.440    -1.346  0.0524  0.9953 -0.0812
              Bcc     0.0265    14.134     5.044     4.715  0.9029 -0.0125  0.4297
 
              Baa    -0.0096    -5.126    -1.829    -1.710 -0.0019 -0.5782  0.8159
    29 H(1)   Bbb    -0.0051    -2.738    -0.977    -0.913  0.9837  0.1454  0.1054
              Bcc     0.0147     7.864     2.806     2.623 -0.1796  0.8028  0.5685
 
              Baa    -0.0151    -8.049    -2.872    -2.685  0.9116 -0.3293 -0.2462
    30 H(1)   Bbb    -0.0059    -3.155    -1.126    -1.052  0.3746  0.4186  0.8273
              Bcc     0.0210    11.204     3.998     3.737  0.1695  0.8464 -0.5049
 
              Baa    -1.6011   115.855    41.340    38.645 -0.3875  0.8021  0.4543
    31 O(17)  Bbb    -1.5861   114.770    40.953    38.283  0.3750 -0.3131  0.8726
              Bcc     3.1872  -230.625   -82.293   -76.928  0.8422  0.5085 -0.1795
 
              Baa    -0.0551    -7.391    -2.637    -2.465  0.1082  0.8761 -0.4698
    32 C(13)  Bbb     0.0171     2.291     0.817     0.764  0.9634 -0.2091 -0.1680
              Bcc     0.0380     5.100     1.820     1.701  0.2454  0.4344  0.8667
 
              Baa    -0.0051    -0.684    -0.244    -0.228 -0.2168  0.9555 -0.2002
    33 C(13)  Bbb    -0.0041    -0.553    -0.197    -0.185  0.6343  0.2938  0.7151
              Bcc     0.0092     1.237     0.441     0.413  0.7421  0.0280 -0.6697
 
              Baa    -0.0022    -1.178    -0.420    -0.393 -0.2188  0.9758  0.0050
    34 H(1)   Bbb    -0.0016    -0.851    -0.304    -0.284  0.4209  0.0898  0.9027
              Bcc     0.0038     2.029     0.724     0.677  0.8803  0.1996 -0.4303
 
              Baa    -0.0033    -1.755    -0.626    -0.585 -0.1349  0.9810  0.1391
    35 H(1)   Bbb    -0.0018    -0.939    -0.335    -0.313  0.7227  0.0013  0.6912
              Bcc     0.0050     2.694     0.961     0.898 -0.6779 -0.1938  0.7091
 
              Baa    -0.0033    -0.449    -0.160    -0.150  0.4601  0.8562  0.2350
    36 C(13)  Bbb    -0.0024    -0.322    -0.115    -0.108  0.4252 -0.4448  0.7883
              Bcc     0.0057     0.772     0.275     0.257  0.7795 -0.2628 -0.5687
 
              Baa    -0.0018    -0.970    -0.346    -0.324  0.1803  0.9456 -0.2707
    37 H(1)   Bbb    -0.0013    -0.718    -0.256    -0.240  0.5993  0.1126  0.7925
              Bcc     0.0032     1.689     0.603     0.563  0.7799 -0.3051 -0.5465
 
              Baa    -0.0065    -0.871    -0.311    -0.290  0.2809  0.8704 -0.4044
    38 C(13)  Bbb    -0.0042    -0.569    -0.203    -0.190  0.5044  0.2246  0.8338
              Bcc     0.0107     1.440     0.514     0.480  0.8165 -0.4382 -0.3759
 
              Baa    -0.0034    -1.823    -0.651    -0.608  0.1053  0.7271 -0.6784
    39 H(1)   Bbb    -0.0024    -1.290    -0.460    -0.430  0.1505  0.6627  0.7336
              Bcc     0.0058     3.114     1.111     1.039  0.9830 -0.1793 -0.0396
 
              Baa    -0.0021    -1.123    -0.401    -0.375  0.3553  0.3686  0.8590
    40 H(1)   Bbb    -0.0019    -1.030    -0.368    -0.344  0.5068  0.6962 -0.5083
              Bcc     0.0040     2.154     0.768     0.718  0.7854 -0.6160 -0.0606
 
              Baa    -0.0428    -5.744    -2.049    -1.916 -0.3503 -0.4465  0.8234
    41 C(13)  Bbb    -0.0361    -4.844    -1.728    -1.616  0.8483  0.2216  0.4810
              Bcc     0.0789    10.587     3.778     3.531 -0.3972  0.8669  0.3011
 
              Baa    -0.0079    -4.209    -1.502    -1.404  0.4109  0.3342  0.8482
    42 H(1)   Bbb    -0.0056    -2.996    -1.069    -0.999  0.8638  0.1548 -0.4795
              Bcc     0.0135     7.205     2.571     2.403 -0.2915  0.9297 -0.2251
 
              Baa    -0.0080    -1.070    -0.382    -0.357  0.4204  0.8005 -0.4272
    43 C(13)  Bbb    -0.0024    -0.325    -0.116    -0.109  0.8049 -0.1117  0.5828
              Bcc     0.0104     1.395     0.498     0.465 -0.4188  0.5889  0.6913
 
              Baa    -0.0040    -0.542    -0.194    -0.181 -0.2325 -0.3879  0.8919
    44 C(13)  Bbb    -0.0027    -0.357    -0.127    -0.119  0.9331  0.1696  0.3170
              Bcc     0.0067     0.900     0.321     0.300 -0.2743  0.9060  0.3225
 
              Baa    -0.0021    -1.122    -0.400    -0.374 -0.4805 -0.5267  0.7012
    45 H(1)   Bbb    -0.0011    -0.607    -0.217    -0.203  0.6945  0.2597  0.6710
              Bcc     0.0032     1.729     0.617     0.577 -0.5355  0.8094  0.2410
 
              Baa    -0.0019    -1.032    -0.368    -0.344  0.4721  0.7089 -0.5240
    46 H(1)   Bbb    -0.0010    -0.522    -0.186    -0.174  0.7406  0.0034  0.6719
              Bcc     0.0029     1.554     0.555     0.518 -0.4781  0.7053  0.5234
 
              Baa    -0.0028    -1.469    -0.524    -0.490 -0.3530 -0.3492  0.8680
    47 H(1)   Bbb    -0.0011    -0.578    -0.206    -0.193  0.8912  0.1569  0.4256
              Bcc     0.0038     2.048     0.731     0.683 -0.2848  0.9238  0.2558
 
              Baa    -0.0129    -1.734    -0.619    -0.578  0.3318  0.7846 -0.5237
    48 C(13)  Bbb    -0.0053    -0.711    -0.254    -0.237  0.8300  0.0210  0.5573
              Bcc     0.0182     2.445     0.872     0.816 -0.4483  0.6196  0.6443
 
              Baa    -0.0095    -5.046    -1.801    -1.683 -0.2430  0.9630 -0.1163
    49 H(1)   Bbb    -0.0044    -2.358    -0.841    -0.786  0.9628  0.2541  0.0922
              Bcc     0.0139     7.404     2.642     2.470 -0.1184  0.0895  0.9889
 
              Baa    -0.0097    -5.172    -1.846    -1.725 -0.3111 -0.6358  0.7064
    50 H(1)   Bbb     0.0028     1.473     0.526     0.491  0.7193 -0.6433 -0.2622
              Bcc     0.0069     3.699     1.320     1.234  0.6211  0.4265  0.6575
 
              Baa    -0.0048    -2.567    -0.916    -0.856  0.1974  0.9427 -0.2689
    51 H(1)   Bbb    -0.0004    -0.191    -0.068    -0.064  0.8734 -0.0446  0.4849
              Bcc     0.0052     2.758     0.984     0.920 -0.4452  0.3305  0.8322
 
              Baa    -0.0134    -1.798    -0.641    -0.600 -0.2754  0.9241  0.2649
    52 C(13)  Bbb    -0.0076    -1.023    -0.365    -0.341  0.6036 -0.0482  0.7959
              Bcc     0.0210     2.821     1.007     0.941  0.7482  0.3791 -0.5445
 
              Baa    -0.0053    -2.831    -1.010    -0.944 -0.4328  0.8097  0.3963
    53 H(1)   Bbb    -0.0041    -2.177    -0.777    -0.726  0.3313 -0.2660  0.9053
              Bcc     0.0094     5.008     1.787     1.671  0.8384  0.5230 -0.1531
 
              Baa    -0.0075     0.541     0.193     0.181  0.7058 -0.6838 -0.1851
    54 O(17)  Bbb    -0.0036     0.257     0.092     0.086  0.4534  0.2353  0.8597
              Bcc     0.0110    -0.799    -0.285    -0.266  0.5443  0.6907 -0.4761
 
              Baa    -0.0061    -0.234    -0.083    -0.078 -0.5894  0.3233  0.7404
    55 N(14)  Bbb    -0.0044    -0.170    -0.061    -0.057  0.7623 -0.0809  0.6421
              Bcc     0.0105     0.404     0.144     0.135  0.2675  0.9428 -0.1988
 
              Baa    -0.0051     0.368     0.131     0.123  0.9148 -0.3991 -0.0627
    56 O(17)  Bbb    -0.0040     0.290     0.104     0.097  0.0705  0.0049  0.9975
              Bcc     0.0091    -0.658    -0.235    -0.219  0.3978  0.9169 -0.0326
 
              Baa    -0.0044     0.316     0.113     0.105 -0.6388  0.1583  0.7529
    57 O(17)  Bbb    -0.0008     0.058     0.021     0.019  0.7595 -0.0264  0.6500
              Bcc     0.0052    -0.374    -0.134    -0.125  0.1227  0.9870 -0.1034
 
              Baa    -0.0829   -11.130    -3.971    -3.712 -0.0693  0.9965 -0.0474
    58 C(13)  Bbb    -0.0821   -11.022    -3.933    -3.677  0.8803  0.0387 -0.4729
              Bcc     0.1651    22.152     7.904     7.389  0.4694  0.0745  0.8798
 
              Baa    -0.0163    -8.718    -3.111    -2.908 -0.5618 -0.4935  0.6640
    59 H(1)   Bbb    -0.0049    -2.599    -0.927    -0.867  0.7716 -0.6021  0.2053
              Bcc     0.0212    11.317     4.038     3.775  0.2985  0.6276  0.7190
 
              Baa    -0.0128    -6.815    -2.432    -2.273  0.1591  0.9646 -0.2102
    60 H(1)   Bbb    -0.0046    -2.459    -0.878    -0.820 -0.1796  0.2377  0.9546
              Bcc     0.0174     9.274     3.309     3.094  0.9708 -0.1141  0.2111
 
              Baa    -0.0159    -8.471    -3.023    -2.826 -0.3579  0.8216  0.4437
    61 H(1)   Bbb    -0.0057    -3.017    -1.076    -1.006  0.9270  0.3696  0.0632
              Bcc     0.0215    11.488     4.099     3.832  0.1121 -0.4340  0.8939
 
              Baa    -1.5667   113.364    40.451    37.814  0.9241 -0.3774  0.0607
    62 O(17)  Bbb    -1.5594   112.834    40.262    37.637  0.3697  0.8421 -0.3927
              Bcc     3.1260  -226.198   -80.713   -75.451  0.0971  0.3853  0.9177
 

 ---------------------------------------------------------------------------------

 Calling FoFJK, ICntrl=      2127 FMM=T ISym2X=0 I1Cent= 0 IOpClX= 1 NMat=1 NMatS=1 NMatT=0.
 ***** Axes restored to original set *****
 -------------------------------------------------------------------
 Center     Atomic                   Forces (Hartrees/Bohr)
 Number     Number              X              Y              Z
 -------------------------------------------------------------------
      1        6          -0.000039543    0.000250771    0.000067720
      2        6          -0.000164883   -0.000233501    0.000408189
      3        1           0.000026742   -0.000098528   -0.000555104
      4        1           0.000178801    0.000465271   -0.000113871
      5        6          -0.000214832   -0.000102027    0.000316942
      6        1           0.000413822    0.000026001   -0.000308429
      7        6           0.000029010    0.000648321    0.000301763
      8        1          -0.000369715   -0.000183589   -0.000329640
      9        1           0.000348573   -0.000450386   -0.000046681
     10        6          -0.000167559    0.000194925   -0.000243346
     11        1           0.000169357   -0.000289480    0.000313687
     12        6          -0.000301319   -0.000140950   -0.000178575
     13        6          -0.000779874    0.000300079   -0.000209621
     14        1           0.000259459   -0.000536873   -0.000138467
     15        1           0.000550217    0.000372490   -0.000203098
     16        1           0.000141302   -0.000065494    0.000674177
     17        6           0.000070967   -0.000705566   -0.000226538
     18        1          -0.000366482    0.000327705   -0.000045621
     19        1           0.000067255    0.000109309    0.000697014
     20        1           0.000422481    0.000503981   -0.000264207
     21        6          -0.000024565   -0.000035130    0.000190233
     22        1          -0.000111286    0.000004023   -0.000028199
     23        8          -0.000018755   -0.000229370   -0.000196840
     24        7           0.000011637    0.000132884   -0.000035011
     25        8          -0.000020102    0.000089178    0.000045129
     26        8           0.000159358   -0.000175035   -0.000048960
     27        6           0.000520427    0.000547766   -0.000340129
     28        1          -0.000341569    0.000054203    0.000125839
     29        1          -0.000006080   -0.000467777   -0.000290282
     30        1          -0.000055909   -0.000295639    0.000573328
     31        8           0.000078560   -0.000109123    0.000029932
     32        6           0.000166698   -0.000088305    0.000178635
     33        6           0.000332264    0.000272206   -0.000356201
     34        1          -0.000545986   -0.000263313    0.000075200
     35        1           0.000099451   -0.000123809    0.000492044
     36        6           0.000214877    0.000003155   -0.000318227
     37        1          -0.000294365    0.000222200    0.000360924
     38        6           0.000619593   -0.000169093    0.000393582
     39        1          -0.000353875   -0.000331569   -0.000218796
     40        1          -0.000299268    0.000473551   -0.000093802
     41        6          -0.000026976   -0.000306907    0.000107499
     42        1          -0.000076127    0.000328926   -0.000164927
     43        6          -0.000209313   -0.000252282   -0.000200669
     44        6           0.000066356   -0.000861413   -0.000173018
     45        1          -0.000422188    0.000420602   -0.000203724
     46        1          -0.000036324    0.000223259    0.000655807
     47        1           0.000472365    0.000384000   -0.000148146
     48        6          -0.000337558    0.000286201   -0.000410324
     49        1           0.000000429   -0.000413102    0.000091668
     50        1           0.000364209    0.000269501   -0.000105976
     51        1           0.000027271    0.000081226    0.000751124
     52        6           0.000229001    0.000166647   -0.000272219
     53        1          -0.000119370   -0.000154084    0.000097457
     54        8          -0.000262767   -0.000163834   -0.000223811
     55        7           0.000071826    0.000090450   -0.000102194
     56        8           0.000062813   -0.000020098    0.000175163
     57        8          -0.000086028   -0.000057241    0.000047377
     58        6           0.000150301    0.000119382    0.000914184
     59        1           0.000100442   -0.000441175   -0.000398275
     60        1          -0.000534734    0.000024980   -0.000297933
     61        1           0.000205540    0.000310803   -0.000476120
     62        8          -0.000044049    0.000060700   -0.000117635
 -------------------------------------------------------------------
 Cartesian Forces:  Max     0.000914184 RMS     0.000305755

 GradGradGradGradGradGradGradGradGradGradGradGradGradGradGradGradGradGrad
 Berny optimization.
 FormGI is forming the generalized inverse of G from B-inverse, IUseBI=4.
 Internal  Forces:  Max     0.001264776 RMS     0.000215569
 Search for a local minimum.
 Step number   1 out of a maximum of  372
 All quantities printed in internal units (Hartrees-Bohrs-Radians)
 Mixed Optimization -- En-DIIS/RFO-DIIS
 Second derivative matrix not updated -- first step.
 ITU=  0
     Eigenvalues ---    0.00230   0.00230   0.00230   0.00230   0.00232
     Eigenvalues ---    0.00260   0.00291   0.00332   0.00334   0.00418
     Eigenvalues ---    0.00432   0.00893   0.00897   0.01091   0.01132
     Eigenvalues ---    0.01510   0.01516   0.01554   0.01641   0.01905
     Eigenvalues ---    0.02185   0.02200   0.02766   0.02768   0.02802
     Eigenvalues ---    0.02817   0.02882   0.02888   0.03116   0.03117
     Eigenvalues ---    0.03215   0.03233   0.03504   0.03536   0.03630
     Eigenvalues ---    0.03688   0.04243   0.04378   0.04444   0.04454
     Eigenvalues ---    0.04544   0.04649   0.04676   0.04800   0.04848
     Eigenvalues ---    0.04854   0.05210   0.05225   0.05276   0.05281
     Eigenvalues ---    0.05303   0.05379   0.05477   0.05590   0.05614
     Eigenvalues ---    0.05626   0.05627   0.05664   0.05688   0.05831
     Eigenvalues ---    0.05855   0.05863   0.06389   0.06512   0.06749
     Eigenvalues ---    0.06761   0.07194   0.07313   0.07350   0.07397
     Eigenvalues ---    0.07543   0.07602   0.08076   0.08331   0.08684
     Eigenvalues ---    0.08701   0.09117   0.09212   0.09530   0.09599
     Eigenvalues ---    0.10332   0.10373   0.10944   0.11541   0.11957
     Eigenvalues ---    0.11991   0.12533   0.12742   0.13654   0.13940
     Eigenvalues ---    0.16000   0.16000   0.16000   0.16000   0.16000
     Eigenvalues ---    0.16000   0.16000   0.16000   0.16000   0.16000
     Eigenvalues ---    0.16000   0.16000   0.16000   0.16000   0.16000
     Eigenvalues ---    0.16000   0.16383   0.16449   0.18681   0.18717
     Eigenvalues ---    0.20864   0.20961   0.21809   0.21994   0.23468
     Eigenvalues ---    0.23722   0.24585   0.24753   0.24993   0.25000
     Eigenvalues ---    0.25000   0.25000   0.25000   0.25000   0.25610
     Eigenvalues ---    0.25781   0.26501   0.26921   0.26991   0.27153
     Eigenvalues ---    0.27505   0.27684   0.28871   0.29047   0.29165
     Eigenvalues ---    0.29178   0.29765   0.29868   0.33922   0.33977
     Eigenvalues ---    0.34049   0.34058   0.34066   0.34074   0.34152
     Eigenvalues ---    0.34160   0.34173   0.34174   0.34177   0.34180
     Eigenvalues ---    0.34199   0.34216   0.34228   0.34306   0.34315
     Eigenvalues ---    0.34334   0.34336   0.34340   0.34342   0.34381
     Eigenvalues ---    0.34464   0.34501   0.34587   0.34588   0.34641
     Eigenvalues ---    0.34648   0.34705   0.34710   0.34784   0.34839
     Eigenvalues ---    0.38848   0.39271   0.49021   0.50252   0.52822
     Eigenvalues ---    0.53620   0.99958   1.00114   1.01387   1.03168
 RFO step:  Lambda=-4.21045979D-04 EMin= 2.30000000D-03
 Linear search not attempted -- first point.
 Iteration  1 RMS(Cart)=  0.19777704 RMS(Int)=  0.00525005
 Iteration  2 RMS(Cart)=  0.03303568 RMS(Int)=  0.00010833
 Iteration  3 RMS(Cart)=  0.00023980 RMS(Int)=  0.00000211
 Iteration  4 RMS(Cart)=  0.00000003 RMS(Int)=  0.00000211
 Variable       Old X    -DE/DX   Delta X   Delta X   Delta X     New X
                                 (Linear)    (Quad)   (Total)
    R1        2.92251  -0.00014   0.00000  -0.00042  -0.00042   2.92209
    R2        2.98254  -0.00023   0.00000  -0.00129  -0.00129   2.98125
    R3        2.94029  -0.00030   0.00000  -0.00112  -0.00112   2.93918
    R4        2.57120   0.00006   0.00000   0.00011   0.00011   2.57131
    R5        2.06757  -0.00055   0.00000  -0.00161  -0.00161   2.06596
    R6        2.07032  -0.00047   0.00000  -0.00139  -0.00139   2.06893
    R7        2.89098  -0.00010   0.00000  -0.00027  -0.00027   2.89071
    R8        2.92139  -0.00028   0.00000  -0.00147  -0.00147   2.91992
    R9        2.07060  -0.00052   0.00000  -0.00151  -0.00151   2.06909
   R10        2.92801   0.00003   0.00000   0.00041   0.00041   2.92842
   R11        2.94641  -0.00007   0.00000  -0.00007  -0.00007   2.94634
   R12        2.07039  -0.00052   0.00000  -0.00153  -0.00153   2.06886
   R13        2.06156  -0.00056   0.00000  -0.00160  -0.00160   2.05996
   R14        2.92875  -0.00001   0.00000  -0.00016  -0.00016   2.92859
   R15        2.06948  -0.00044   0.00000  -0.00128  -0.00128   2.06820
   R16        2.94932  -0.00017   0.00000  -0.00031  -0.00031   2.94900
   R17        2.89660  -0.00017   0.00000  -0.00057  -0.00057   2.89603
   R18        2.88435  -0.00025   0.00000  -0.00084  -0.00084   2.88352
   R19        2.06767  -0.00060   0.00000  -0.00173  -0.00173   2.06594
   R20        2.07247  -0.00069   0.00000  -0.00202  -0.00202   2.07046
   R21        2.07206  -0.00068   0.00000  -0.00201  -0.00201   2.07005
   R22        2.06692  -0.00046   0.00000  -0.00135  -0.00135   2.06557
   R23        2.07038  -0.00070   0.00000  -0.00205  -0.00205   2.06833
   R24        2.07462  -0.00070   0.00000  -0.00207  -0.00207   2.07255
   R25        2.06249  -0.00007   0.00000  -0.00021  -0.00021   2.06229
   R26        2.72557   0.00026   0.00000   0.00066   0.00066   2.72623
   R27        2.59612   0.00003   0.00000   0.00007   0.00007   2.59619
   R28        2.28593   0.00008   0.00000   0.00008   0.00008   2.28602
   R29        2.28088   0.00024   0.00000   0.00024   0.00024   2.28112
   R30        2.06027  -0.00078   0.00000  -0.00224  -0.00224   2.05803
   R31        2.06759  -0.00053   0.00000  -0.00155  -0.00155   2.06604
   R32        2.06350  -0.00063   0.00000  -0.00182  -0.00182   2.06168
   R33        4.25452  -0.00044   0.00000  -0.02253  -0.02253   4.23199
   R34        2.92300  -0.00013   0.00000  -0.00042  -0.00042   2.92258
   R35        2.99794  -0.00017   0.00000  -0.00050  -0.00050   2.99744
   R36        2.95539  -0.00026   0.00000  -0.00100  -0.00100   2.95439
   R37        2.56379   0.00005   0.00000   0.00010   0.00010   2.56389
   R38        2.07027  -0.00061   0.00000  -0.00178  -0.00178   2.06849
   R39        2.06802  -0.00049   0.00000  -0.00143  -0.00143   2.06659
   R40        2.88662  -0.00013   0.00000  -0.00053  -0.00053   2.88609
   R41        2.93400  -0.00028   0.00000  -0.00096  -0.00097   2.93303
   R42        2.07074  -0.00051   0.00000  -0.00150  -0.00150   2.06923
   R43        2.91988   0.00012   0.00000   0.00041   0.00041   2.92028
   R44        2.94851  -0.00018   0.00000  -0.00038  -0.00038   2.94813
   R45        2.07219  -0.00053   0.00000  -0.00155  -0.00155   2.07065
   R46        2.06148  -0.00055   0.00000  -0.00160  -0.00160   2.05989
   R47        2.92700   0.00004   0.00000  -0.00044  -0.00044   2.92657
   R48        2.06555  -0.00029   0.00000  -0.00083  -0.00083   2.06472
   R49        2.94643  -0.00031   0.00000  -0.00099  -0.00098   2.94544
   R50        2.89634  -0.00019   0.00000  -0.00064  -0.00064   2.89570
   R51        2.88228  -0.00048   0.00000  -0.00160  -0.00160   2.88067
   R52        2.06817  -0.00061   0.00000  -0.00178  -0.00178   2.06639
   R53        2.07232  -0.00069   0.00000  -0.00201  -0.00201   2.07031
   R54        2.06995  -0.00061   0.00000  -0.00177  -0.00177   2.06818
   R55        2.06493  -0.00053   0.00000  -0.00153  -0.00153   2.06340
   R56        2.06968  -0.00045   0.00000  -0.00132  -0.00132   2.06836
   R57        2.07369  -0.00075   0.00000  -0.00221  -0.00221   2.07148
   R58        2.06261  -0.00010   0.00000  -0.00030  -0.00030   2.06231
   R59        2.73149   0.00008   0.00000   0.00021   0.00021   2.73170
   R60        2.60866   0.00006   0.00000   0.00013   0.00013   2.60879
   R61        2.28656   0.00018   0.00000   0.00018   0.00018   2.28674
   R62        2.27396   0.00001   0.00000   0.00001   0.00001   2.27397
   R63        2.05937  -0.00055   0.00000  -0.00158  -0.00158   2.05780
   R64        2.06770  -0.00056   0.00000  -0.00164  -0.00164   2.06606
   R65        2.06350  -0.00057   0.00000  -0.00166  -0.00166   2.06184
    A1        1.90892   0.00008   0.00000   0.00107   0.00107   1.90999
    A2        1.90865   0.00021   0.00000   0.00259   0.00259   1.91125
    A3        1.93787   0.00005   0.00000   0.00094   0.00094   1.93881
    A4        1.90456  -0.00020   0.00000  -0.00186  -0.00187   1.90270
    A5        1.99469  -0.00013   0.00000  -0.00216  -0.00216   1.99253
    A6        1.80537   0.00000   0.00000  -0.00052  -0.00052   1.80484
    A7        1.86682   0.00004   0.00000   0.00086   0.00086   1.86768
    A8        1.91888   0.00009   0.00000   0.00120   0.00120   1.92009
    A9        1.89467  -0.00006   0.00000  -0.00050  -0.00050   1.89418
   A10        1.92752   0.00002   0.00000   0.00024   0.00024   1.92777
   A11        1.91119  -0.00011   0.00000  -0.00150  -0.00150   1.90969
   A12        1.94290   0.00002   0.00000  -0.00028  -0.00028   1.94262
   A13        1.94072  -0.00001   0.00000  -0.00051  -0.00051   1.94021
   A14        1.89871   0.00004   0.00000   0.00160   0.00160   1.90031
   A15        1.94064  -0.00006   0.00000  -0.00032  -0.00032   1.94032
   A16        2.06690   0.00003   0.00000   0.00012   0.00012   2.06702
   A17        2.04534   0.00004   0.00000  -0.00020  -0.00020   2.04513
   A18        1.53609  -0.00004   0.00000  -0.00054  -0.00054   1.53555
   A19        2.05179  -0.00000   0.00000   0.00092   0.00092   2.05271
   A20        1.98129   0.00001   0.00000  -0.00075  -0.00075   1.98054
   A21        1.50301  -0.00003   0.00000  -0.00015  -0.00015   1.50287
   A22        1.88372   0.00003   0.00000   0.00053   0.00053   1.88426
   A23        2.06377  -0.00002   0.00000  -0.00004  -0.00004   2.06372
   A24        1.96125  -0.00001   0.00000  -0.00077  -0.00077   1.96048
   A25        1.90893  -0.00002   0.00000   0.00002   0.00002   1.90895
   A26        1.91155   0.00003   0.00000  -0.00056  -0.00056   1.91099
   A27        1.94594  -0.00009   0.00000  -0.00081  -0.00081   1.94513
   A28        2.08096   0.00001   0.00000   0.00098   0.00098   2.08194
   A29        1.53489   0.00000   0.00000  -0.00027  -0.00027   1.53462
   A30        2.05410   0.00005   0.00000   0.00065   0.00065   2.05475
   A31        1.49070   0.00005   0.00000   0.00006   0.00005   1.49075
   A32        1.95369  -0.00005   0.00000  -0.00023  -0.00023   1.95346
   A33        2.07415  -0.00008   0.00000  -0.00060  -0.00060   2.07355
   A34        1.94254  -0.00004   0.00000   0.00003   0.00003   1.94258
   A35        2.08910  -0.00011   0.00000  -0.00149  -0.00150   2.08760
   A36        1.88854   0.00018   0.00000   0.00177   0.00177   1.89031
   A37        1.97761  -0.00016   0.00000  -0.00098  -0.00098   1.97663
   A38        1.92181  -0.00009   0.00000  -0.00057  -0.00057   1.92124
   A39        1.92448  -0.00009   0.00000  -0.00052  -0.00052   1.92396
   A40        1.87665   0.00013   0.00000   0.00077   0.00077   1.87742
   A41        1.87870   0.00013   0.00000   0.00085   0.00085   1.87955
   A42        1.88132   0.00009   0.00000   0.00058   0.00058   1.88190
   A43        1.98881  -0.00018   0.00000  -0.00116  -0.00116   1.98765
   A44        1.92540  -0.00011   0.00000  -0.00080  -0.00080   1.92460
   A45        1.91772  -0.00004   0.00000  -0.00011  -0.00011   1.91761
   A46        1.86791   0.00013   0.00000   0.00057   0.00057   1.86847
   A47        1.87789   0.00014   0.00000   0.00111   0.00111   1.87901
   A48        1.88234   0.00008   0.00000   0.00053   0.00053   1.88288
   A49        2.00934   0.00002   0.00000  -0.00073  -0.00073   2.00861
   A50        1.88676  -0.00001   0.00000  -0.00028  -0.00028   1.88648
   A51        1.83573  -0.00019   0.00000  -0.00145  -0.00144   1.83429
   A52        1.91286   0.00001   0.00000   0.00046   0.00046   1.91331
   A53        1.94625   0.00013   0.00000   0.00111   0.00110   1.94735
   A54        1.86607   0.00004   0.00000   0.00093   0.00093   1.86700
   A55        2.01338  -0.00001   0.00000  -0.00003  -0.00003   2.01335
   A56        2.07687  -0.00008   0.00000  -0.00033  -0.00033   2.07654
   A57        1.96957   0.00005   0.00000   0.00020   0.00020   1.96978
   A58        2.23673   0.00003   0.00000   0.00013   0.00013   2.23686
   A59        1.92722  -0.00126   0.00000  -0.00911  -0.00912   1.91810
   A60        1.89689   0.00026   0.00000   0.00074   0.00073   1.89762
   A61        1.92142   0.00010   0.00000   0.00087   0.00088   1.92230
   A62        1.89837   0.00028   0.00000   0.00026   0.00025   1.89862
   A63        1.91478   0.00067   0.00000   0.00500   0.00500   1.91978
   A64        1.90478  -0.00004   0.00000   0.00230   0.00229   1.90707
   A65        2.61206   0.00037   0.00000   0.00232   0.00232   2.61438
   A66        1.93039   0.00004   0.00000   0.00080   0.00080   1.93118
   A67        1.87985   0.00004   0.00000   0.00101   0.00101   1.88086
   A68        1.95279  -0.00000   0.00000  -0.00054  -0.00054   1.95226
   A69        1.94071  -0.00002   0.00000  -0.00006  -0.00006   1.94065
   A70        1.95873  -0.00010   0.00000  -0.00150  -0.00150   1.95723
   A71        1.79599   0.00005   0.00000   0.00035   0.00035   1.79634
   A72        1.86443   0.00005   0.00000   0.00092   0.00092   1.86535
   A73        1.91195   0.00001   0.00000   0.00063   0.00063   1.91258
   A74        1.89478   0.00004   0.00000   0.00076   0.00076   1.89554
   A75        1.92625   0.00000   0.00000  -0.00050  -0.00049   1.92575
   A76        1.89400  -0.00013   0.00000  -0.00187  -0.00187   1.89213
   A77        1.96920   0.00003   0.00000   0.00010   0.00010   1.96930
   A78        1.93327  -0.00004   0.00000  -0.00036  -0.00036   1.93291
   A79        1.89043   0.00009   0.00000   0.00158   0.00158   1.89201
   A80        1.94758  -0.00013   0.00000  -0.00189  -0.00190   1.94568
   A81        2.06951   0.00006   0.00000   0.00022   0.00022   2.06973
   A82        2.05000   0.00009   0.00000   0.00030   0.00030   2.05030
   A83        1.53972  -0.00007   0.00000   0.00028   0.00028   1.54001
   A84        2.04165   0.00001   0.00000   0.00092   0.00092   2.04257
   A85        1.98809   0.00004   0.00000  -0.00047  -0.00047   1.98762
   A86        1.50444  -0.00006   0.00000  -0.00026  -0.00027   1.50417
   A87        1.88510   0.00002   0.00000   0.00054   0.00054   1.88565
   A88        2.06591  -0.00002   0.00000  -0.00011  -0.00011   2.06579
   A89        1.95984   0.00000   0.00000  -0.00087  -0.00087   1.95897
   A90        1.90400   0.00007   0.00000   0.00123   0.00123   1.90523
   A91        1.91276  -0.00003   0.00000  -0.00110  -0.00111   1.91165
   A92        1.95199  -0.00017   0.00000  -0.00302  -0.00302   1.94897
   A93        2.07985   0.00005   0.00000   0.00210   0.00210   2.08195
   A94        1.53807  -0.00000   0.00000   0.00076   0.00076   1.53883
   A95        2.05006   0.00007   0.00000   0.00027   0.00027   2.05033
   A96        1.48923   0.00014   0.00000   0.00016   0.00016   1.48939
   A97        1.95789  -0.00005   0.00000   0.00158   0.00158   1.95947
   A98        2.08336  -0.00012   0.00000  -0.00079  -0.00080   2.08255
   A99        1.93415  -0.00005   0.00000   0.00049   0.00049   1.93464
   A100       2.08521  -0.00030   0.00000  -0.00513  -0.00513   2.08008
   A101       1.88828   0.00031   0.00000   0.00305   0.00305   1.89132
   A102       1.97757  -0.00015   0.00000  -0.00094  -0.00095   1.97663
   A103       1.92103  -0.00009   0.00000  -0.00046  -0.00046   1.92057
   A104       1.91707  -0.00017   0.00000  -0.00110  -0.00110   1.91597
   A105       1.87786   0.00013   0.00000   0.00093   0.00093   1.87879
   A106       1.88099   0.00016   0.00000   0.00082   0.00082   1.88181
   A107       1.88661   0.00013   0.00000   0.00089   0.00089   1.88750
   A108       1.98491  -0.00053   0.00000  -0.00390  -0.00391   1.98101
   A109       1.92761  -0.00008   0.00000  -0.00197  -0.00198   1.92563
   A110       1.92150   0.00029   0.00000   0.00342   0.00342   1.92492
   A111       1.87668   0.00012   0.00000  -0.00147  -0.00149   1.87519
   A112       1.86943   0.00023   0.00000   0.00301   0.00301   1.87245
   A113       1.87976  -0.00001   0.00000   0.00121   0.00121   1.88097
   A114       2.16796  -0.00088   0.00000  -0.00551  -0.00551   2.16244
   A115       2.01190   0.00003   0.00000   0.00037   0.00037   2.01227
   A116       1.90712  -0.00008   0.00000  -0.00120  -0.00119   1.90592
   A117       1.93179  -0.00021   0.00000  -0.00209  -0.00209   1.92970
   A118       1.92682   0.00007   0.00000   0.00101   0.00101   1.92783
   A119       1.80189   0.00010   0.00000   0.00051   0.00051   1.80240
   A120       1.87820   0.00011   0.00000   0.00159   0.00159   1.87979
   A121       2.04123  -0.00040   0.00000  -0.00161  -0.00161   2.03962
   A122       2.06919  -0.00005   0.00000  -0.00016  -0.00016   2.06903
   A123       1.97049   0.00004   0.00000   0.00018   0.00018   1.97067
   A124       2.24293   0.00001   0.00000   0.00006   0.00006   2.24299
   A125       1.93283  -0.00025   0.00000  -0.00159  -0.00159   1.93123
   A126       1.88921  -0.00028   0.00000  -0.00185  -0.00185   1.88736
   A127       1.90685  -0.00017   0.00000  -0.00091  -0.00091   1.90594
   A128       1.90783   0.00024   0.00000   0.00123   0.00122   1.90905
   A129       1.91834   0.00024   0.00000   0.00175   0.00175   1.92009
   A130       1.90842   0.00022   0.00000   0.00136   0.00136   1.90977
    D1        0.61918   0.00002   0.00000  -0.00107  -0.00107   0.61810
    D2        2.92944   0.00004   0.00000  -0.00020  -0.00020   2.92925
    D3       -1.04935   0.00006   0.00000  -0.00046  -0.00045  -1.04981
    D4       -1.46556   0.00009   0.00000  -0.00101  -0.00101  -1.46657
    D5        0.84471   0.00011   0.00000  -0.00013  -0.00014   0.84457
    D6       -3.13409   0.00013   0.00000  -0.00039  -0.00039  -3.13448
    D7        2.83638  -0.00006   0.00000  -0.00239  -0.00239   2.83399
    D8       -1.13654  -0.00004   0.00000  -0.00151  -0.00151  -1.13805
    D9        1.16785  -0.00002   0.00000  -0.00177  -0.00177   1.16608
   D10        0.40037  -0.00000   0.00000   0.00237   0.00237   0.40274
   D11       -1.74456  -0.00003   0.00000   0.00250   0.00250  -1.74206
   D12        2.54983   0.00003   0.00000   0.00225   0.00225   2.55209
   D13        2.48762   0.00017   0.00000   0.00505   0.00505   2.49267
   D14        0.34269   0.00015   0.00000   0.00518   0.00518   0.34787
   D15       -1.64610   0.00021   0.00000   0.00493   0.00493  -1.64117
   D16       -1.78431  -0.00004   0.00000   0.00189   0.00189  -1.78242
   D17        2.35395  -0.00006   0.00000   0.00201   0.00202   2.35596
   D18        0.36516  -0.00001   0.00000   0.00177   0.00177   0.36693
   D19        3.03228  -0.00025   0.00000  -0.04739  -0.04739   2.98489
   D20        0.95131  -0.00000   0.00000  -0.04274  -0.04274   0.90857
   D21       -1.13403  -0.00018   0.00000  -0.04652  -0.04652  -1.18054
   D22        0.94486  -0.00035   0.00000  -0.04913  -0.04913   0.89574
   D23       -1.13611  -0.00010   0.00000  -0.04448  -0.04448  -1.18059
   D24        3.06174  -0.00028   0.00000  -0.04825  -0.04825   3.01349
   D25       -1.18508  -0.00009   0.00000  -0.04538  -0.04538  -1.23046
   D26        3.01714   0.00016   0.00000  -0.04074  -0.04074   2.97640
   D27        0.93180  -0.00002   0.00000  -0.04451  -0.04451   0.88729
   D28       -0.82108  -0.00006   0.00000   0.00102   0.00102  -0.82006
   D29        1.48554   0.00000   0.00000   0.00210   0.00210   1.48764
   D30       -3.13413  -0.00005   0.00000   0.00204   0.00204  -3.13210
   D31        1.23495   0.00006   0.00000   0.00296   0.00296   1.23791
   D32       -2.74162   0.00012   0.00000   0.00404   0.00404  -2.73758
   D33       -1.07811   0.00007   0.00000   0.00398   0.00398  -1.07413
   D34       -2.92130  -0.00005   0.00000   0.00103   0.00103  -2.92027
   D35       -0.61468   0.00001   0.00000   0.00210   0.00210  -0.61258
   D36        1.04883  -0.00004   0.00000   0.00204   0.00204   1.05087
   D37       -2.51897  -0.00008   0.00000  -0.00374  -0.00374  -2.52271
   D38       -0.38803  -0.00007   0.00000  -0.00428  -0.00428  -0.39231
   D39        1.67475   0.00006   0.00000  -0.00216  -0.00215   1.67259
   D40        1.73185  -0.00004   0.00000  -0.00367  -0.00366   1.72819
   D41       -2.42039  -0.00003   0.00000  -0.00420  -0.00420  -2.42459
   D42       -0.35762   0.00010   0.00000  -0.00208  -0.00208  -0.35969
   D43       -0.40453   0.00000   0.00000  -0.00275  -0.00275  -0.40728
   D44        1.72641   0.00001   0.00000  -0.00329  -0.00329   1.72312
   D45       -2.49400   0.00014   0.00000  -0.00116  -0.00116  -2.49516
   D46       -0.60466  -0.00003   0.00000  -0.00132  -0.00132  -0.60598
   D47       -2.82627  -0.00008   0.00000  -0.00223  -0.00224  -2.82851
   D48        1.48928  -0.00006   0.00000  -0.00124  -0.00125   1.48804
   D49        1.63281   0.00002   0.00000  -0.00042  -0.00042   1.63240
   D50       -0.58880  -0.00004   0.00000  -0.00133  -0.00133  -0.59013
   D51       -2.55642  -0.00002   0.00000  -0.00034  -0.00034  -2.55677
   D52       -2.55472   0.00004   0.00000  -0.00095  -0.00095  -2.55566
   D53        1.50686  -0.00001   0.00000  -0.00186  -0.00186   1.50500
   D54       -0.46077   0.00001   0.00000  -0.00087  -0.00087  -0.46164
   D55       -1.45165  -0.00001   0.00000  -0.00059  -0.00059  -1.45224
   D56        2.89190   0.00002   0.00000  -0.00063  -0.00063   2.89127
   D57        0.66971  -0.00012   0.00000  -0.00245  -0.00245   0.66726
   D58        2.57263   0.00003   0.00000   0.00066   0.00066   2.57329
   D59        0.63300   0.00006   0.00000   0.00062   0.00062   0.63361
   D60       -1.58920  -0.00009   0.00000  -0.00120  -0.00120  -1.59040
   D61        0.45776   0.00001   0.00000   0.00089   0.00089   0.45865
   D62       -1.48187   0.00004   0.00000   0.00085   0.00085  -1.48103
   D63        2.57912  -0.00010   0.00000  -0.00097  -0.00097   2.57815
   D64       -1.49599   0.00010   0.00000   0.00186   0.00186  -1.49413
   D65        2.56949   0.00007   0.00000   0.00180   0.00180   2.57129
   D66        0.46030   0.00001   0.00000   0.00091   0.00091   0.46121
   D67        0.58682   0.00008   0.00000   0.00284   0.00284   0.58965
   D68       -1.63089   0.00005   0.00000   0.00277   0.00277  -1.62812
   D69        2.54311  -0.00001   0.00000   0.00188   0.00188   2.54499
   D70        2.79986   0.00010   0.00000   0.00282   0.00282   2.80268
   D71        0.58216   0.00007   0.00000   0.00275   0.00275   0.58491
   D72       -1.52703   0.00000   0.00000   0.00187   0.00187  -1.52517
   D73        1.46283  -0.00005   0.00000  -0.00115  -0.00115   1.46168
   D74       -2.86949  -0.00009   0.00000  -0.00137  -0.00138  -2.87086
   D75       -0.64467   0.00004   0.00000  -0.00011  -0.00011  -0.64478
   D76       -0.45766  -0.00002   0.00000  -0.00098  -0.00098  -0.45863
   D77        1.49321  -0.00005   0.00000  -0.00120  -0.00120   1.49201
   D78       -2.56515   0.00007   0.00000   0.00006   0.00006  -2.56509
   D79       -2.59058  -0.00005   0.00000  -0.00215  -0.00215  -2.59273
   D80       -0.63971  -0.00009   0.00000  -0.00237  -0.00237  -0.64209
   D81        1.58510   0.00004   0.00000  -0.00111  -0.00111   1.58399
   D82        0.79664   0.00000   0.00000  -0.00002  -0.00002   0.79662
   D83       -1.30577   0.00001   0.00000   0.00007   0.00007  -1.30570
   D84        2.90360   0.00001   0.00000   0.00003   0.00003   2.90363
   D85       -0.83865  -0.00002   0.00000   0.00000   0.00000  -0.83864
   D86       -2.94106  -0.00001   0.00000   0.00009   0.00009  -2.94097
   D87        1.26832  -0.00002   0.00000   0.00005   0.00005   1.26837
   D88        3.11505   0.00001   0.00000   0.00049   0.00049   3.11555
   D89        1.01264   0.00001   0.00000   0.00058   0.00058   1.01322
   D90       -1.06117   0.00001   0.00000   0.00054   0.00054  -1.06063
   D91       -0.94415   0.00001   0.00000  -0.00048  -0.00048  -0.94463
   D92       -3.04556   0.00004   0.00000   0.00017   0.00017  -3.04539
   D93        1.16454   0.00004   0.00000   0.00008   0.00008   1.16461
   D94        0.83709  -0.00005   0.00000  -0.00185  -0.00185   0.83524
   D95       -1.26432  -0.00002   0.00000  -0.00119  -0.00119  -1.26551
   D96        2.94578  -0.00002   0.00000  -0.00129  -0.00129   2.94449
   D97        3.08657  -0.00003   0.00000  -0.00135  -0.00135   3.08521
   D98        0.98516   0.00000   0.00000  -0.00070  -0.00070   0.98446
   D99       -1.08793  -0.00000   0.00000  -0.00080  -0.00080  -1.08872
   D100       2.78211  -0.00016   0.00000  -0.01132  -0.01132   2.77079
   D101      -1.31172  -0.00018   0.00000  -0.01253  -0.01253  -1.32425
   D102       0.77891  -0.00007   0.00000  -0.01075  -0.01075   0.76816
   D103      -0.00016  -0.00002   0.00000  -0.00060  -0.00060  -0.00075
   D104       3.13606   0.00001   0.00000   0.00029   0.00029   3.13636
   D105       3.13530   0.00003   0.00000   0.00104   0.00104   3.13634
   D106       1.45443  -0.00020   0.00000  -0.07094  -0.07095   1.38348
   D107      -2.74868  -0.00046   0.00000  -0.07531  -0.07531  -2.82400
   D108      -0.66638   0.00006   0.00000  -0.06941  -0.06940  -0.73578
   D109      -1.32937   0.00027   0.00000   0.09961   0.09961  -1.22976
   D110       0.72154   0.00002   0.00000   0.00308   0.00308   0.72462
   D111       3.02736   0.00013   0.00000   0.00596   0.00596   3.03331
   D112      -0.95085   0.00005   0.00000   0.00285   0.00285  -0.94800
   D113      -1.40254   0.00000   0.00000   0.00202   0.00202  -1.40051
   D114       0.90328   0.00011   0.00000   0.00490   0.00490   0.90818
   D115      -3.07493   0.00003   0.00000   0.00179   0.00179  -3.07313
   D116       2.91911  -0.00008   0.00000   0.00131   0.00131   2.92042
   D117      -1.05825   0.00002   0.00000   0.00419   0.00419  -1.05406
   D118       1.24672  -0.00005   0.00000   0.00108   0.00108   1.24780
   D119       0.20151  -0.00000   0.00000  -0.00617  -0.00617   0.19534
   D120      -1.97992  -0.00006   0.00000  -0.00682  -0.00682  -1.98674
   D121       2.23794  -0.00001   0.00000  -0.00677  -0.00678   2.23116
   D122       2.28932   0.00005   0.00000  -0.00442  -0.00442   2.28490
   D123       0.10789   0.00000   0.00000  -0.00507  -0.00507   0.10283
   D124      -1.95743   0.00004   0.00000  -0.00502  -0.00502  -1.96246
   D125      -1.99273   0.00005   0.00000  -0.00495  -0.00495  -1.99768
   D126       2.10903  -0.00001   0.00000  -0.00559  -0.00559   2.10343
   D127       0.04370   0.00004   0.00000  -0.00555  -0.00555   0.03815
   D128      -3.12973  -0.00003   0.00000  -0.00447  -0.00447  -3.13420
   D129       1.06233   0.00001   0.00000  -0.00387  -0.00387   1.05847
   D130      -1.01434   0.00000   0.00000  -0.00391  -0.00391  -1.01825
   D131       1.03581  -0.00008   0.00000  -0.00608  -0.00607   1.02974
   D132      -1.05531  -0.00005   0.00000  -0.00547  -0.00547  -1.06078
   D133      -3.13199  -0.00005   0.00000  -0.00551  -0.00551  -3.13750
   D134      -1.06443   0.00001   0.00000  -0.00448  -0.00448  -1.06891
   D135       3.12763   0.00004   0.00000  -0.00387  -0.00387   3.12376
   D136       1.05095   0.00004   0.00000  -0.00391  -0.00391   1.04704
   D137      -0.91204  -0.00006   0.00000  -0.00386  -0.00386  -0.91589
   D138       1.38537   0.00005   0.00000  -0.00258  -0.00258   1.38280
   D139       3.05209  -0.00004   0.00000  -0.00228  -0.00228   3.04980
   D140       1.13609   0.00001   0.00000  -0.00265  -0.00265   1.13345
   D141      -2.84968   0.00012   0.00000  -0.00137  -0.00137  -2.85105
   D142      -1.18297   0.00003   0.00000  -0.00108  -0.00108  -1.18404
   D143      -3.02497  -0.00014   0.00000  -0.00534  -0.00534  -3.03031
   D144      -0.72755  -0.00003   0.00000  -0.00406  -0.00406  -0.73162
   D145       0.93916  -0.00012   0.00000  -0.00377  -0.00377   0.93539
   D146      -2.32278  -0.00004   0.00000   0.00544   0.00544  -2.31734
   D147      -0.15163  -0.00006   0.00000   0.00495   0.00495  -0.14668
   D148       1.85168   0.00015   0.00000   0.00747   0.00747   1.85915
   D149       1.94015  -0.00005   0.00000   0.00495   0.00495   1.94510
   D150      -2.17188  -0.00008   0.00000   0.00445   0.00445  -2.16742
   D151      -0.16857   0.00013   0.00000   0.00698   0.00698  -0.16159
   D152      -0.20012   0.00002   0.00000   0.00684   0.00684  -0.19328
   D153       1.97104  -0.00000   0.00000   0.00635   0.00635   1.97739
   D154      -2.30884   0.00021   0.00000   0.00887   0.00887  -2.29996
   D155      -0.59085  -0.00005   0.00000  -0.00062  -0.00062  -0.59147
   D156      -2.81160  -0.00013   0.00000  -0.00182  -0.00182  -2.81342
   D157       1.50411  -0.00011   0.00000  -0.00069  -0.00069   1.50342
   D158       1.63043   0.00002   0.00000   0.00054   0.00054   1.63097
   D159      -0.59031  -0.00006   0.00000  -0.00066  -0.00066  -0.59098
   D160      -2.55780  -0.00004   0.00000   0.00047   0.00047  -2.55733
   D161      -2.54870   0.00010   0.00000   0.00113   0.00113  -2.54757
   D162       1.51374   0.00002   0.00000  -0.00007  -0.00007   1.51367
   D163      -0.45374   0.00004   0.00000   0.00106   0.00106  -0.45268
   D164      -1.45157  -0.00004   0.00000  -0.00260  -0.00260  -1.45416
   D165       2.90136  -0.00004   0.00000  -0.00329  -0.00329   2.89807
   D166       0.66662  -0.00034   0.00000  -0.00872  -0.00872   0.65790
   D167       2.57238   0.00006   0.00000  -0.00047  -0.00047   2.57191
   D168       0.64212   0.00005   0.00000  -0.00116  -0.00116   0.64096
   D169      -1.59262  -0.00024   0.00000  -0.00659  -0.00659  -1.59921
   D170       0.45107   0.00001   0.00000  -0.00098  -0.00098   0.45010
   D171      -1.47918   0.00001   0.00000  -0.00167  -0.00167  -1.48085
   D172       2.56926  -0.00029   0.00000  -0.00710  -0.00710   2.56216
   D173      -1.50925   0.00015   0.00000   0.00184   0.00184  -1.50741
   D174       2.56020   0.00007   0.00000   0.00045   0.00045   2.56065
   D175       0.45411  -0.00002   0.00000  -0.00097  -0.00097   0.45315
   D176       0.56312   0.00011   0.00000   0.00273   0.00273   0.56584
   D177      -1.65061   0.00004   0.00000   0.00134   0.00134  -1.64927
   D178       2.52648  -0.00005   0.00000  -0.00008  -0.00008   2.52640
   D179       2.77877   0.00013   0.00000   0.00256   0.00256   2.78133
   D180       0.56504   0.00006   0.00000   0.00117   0.00117   0.56621
   D181      -1.54105  -0.00004   0.00000  -0.00024  -0.00024  -1.54130
   D182       1.46719   0.00004   0.00000   0.00215   0.00215   1.46934
   D183      -2.86174   0.00003   0.00000   0.00394   0.00393  -2.85780
   D184      -0.64928   0.00017   0.00000   0.00426   0.00426  -0.64503
   D185      -0.44992  -0.00002   0.00000   0.00084   0.00084  -0.44908
   D186       1.50434  -0.00003   0.00000   0.00263   0.00262   1.50696
   D187      -2.56639   0.00011   0.00000   0.00295   0.00295  -2.56344
   D188      -2.58228  -0.00010   0.00000  -0.00213  -0.00213  -2.58441
   D189      -0.62802  -0.00011   0.00000  -0.00035  -0.00035  -0.62837
   D190       1.58443   0.00003   0.00000  -0.00003  -0.00003   1.58441
   D191       0.80547   0.00003   0.00000  -0.00116  -0.00116   0.80431
   D192      -1.29791   0.00002   0.00000  -0.00138  -0.00139  -1.29929
   D193       2.91002   0.00001   0.00000  -0.00152  -0.00152   2.90850
   D194      -0.82625  -0.00009   0.00000  -0.00219  -0.00219  -0.82844
   D195      -2.92962  -0.00011   0.00000  -0.00242  -0.00242  -2.93204
   D196       1.27831  -0.00011   0.00000  -0.00255  -0.00255   1.27576
   D197       3.13971   0.00009   0.00000   0.00177   0.00177   3.14148
   D198       1.03633   0.00008   0.00000   0.00154   0.00154   1.03787
   D199      -1.03892   0.00007   0.00000   0.00141   0.00141  -1.03751
   D200      -0.85030  -0.00005   0.00000   0.00225   0.00225  -0.84805
   D201      -2.96199   0.00022   0.00000   0.00834   0.00834  -2.95365
   D202       1.24757   0.00010   0.00000   0.00594   0.00594   1.25350
   D203       0.93274  -0.00016   0.00000  -0.00167  -0.00166   0.93107
   D204      -1.17895   0.00011   0.00000   0.00442   0.00442  -1.17453
   D205       3.03060  -0.00001   0.00000   0.00202   0.00202   3.03262
   D206      -3.11672  -0.00018   0.00000  -0.00241  -0.00240  -3.11912
   D207       1.05478   0.00009   0.00000   0.00368   0.00368   1.05846
   D208      -1.01885  -0.00003   0.00000   0.00128   0.00128  -1.01757
   D209      -2.17245   0.00059   0.00000   0.15227   0.15227  -2.02018
   D210      -0.03250   0.00023   0.00000   0.14613   0.14614   0.11364
   D211       1.98374   0.00039   0.00000   0.14830   0.14830   2.13204
   D212       1.30048  -0.00004   0.00000  -0.00044  -0.00044   1.30004
   D213      -2.82035  -0.00007   0.00000  -0.00081  -0.00081  -2.82117
   D214      -0.78236   0.00011   0.00000   0.00124   0.00125  -0.78112
   D215       0.18047   0.00004   0.00000   0.00374   0.00374   0.18421
   D216      -2.99438   0.00012   0.00000   0.00625   0.00625  -2.98813
   D217       3.10244   0.00010   0.00000   0.00296   0.00296   3.10540
         Item               Value     Threshold  Converged?
 Maximum Force            0.001265     0.000450     NO 
 RMS     Force            0.000216     0.000300     YES
 Maximum Displacement     1.205656     0.001800     NO 
 RMS     Displacement     0.228367     0.001200     NO 
 Predicted change in Energy=-2.344897D-04
 GradGradGradGradGradGradGradGradGradGradGradGradGradGradGradGradGradGrad

 Stoichiometry    C20H32N2O8(3)
 Framework group  C1[X(C20H32N2O8)]
 Deg. of freedom   180
 Full point group                 C1      NOp   1
 Largest Abelian subgroup         C1      NOp   1
 Largest concise Abelian subgroup C1      NOp   1
                         Standard orientation:                         
 ---------------------------------------------------------------------
 Center     Atomic      Atomic             Coordinates (Angstroms)
 Number     Number       Type             X           Y           Z
 ---------------------------------------------------------------------
      1          6           0       -2.218398    0.398103   -0.775793
      2          6           0       -3.012480   -0.714919    1.476743
      3          1           0       -2.766580   -0.539044    2.527369
      4          1           0       -3.147942   -1.794597    1.355903
      5          6           0       -4.296917    0.029542    1.107991
      6          1           0       -5.077575   -0.133401    1.858236
      7          6           0       -3.938435    1.486562    0.720687
      8          1           0       -3.111702    1.965020    1.255630
      9          1           0       -4.791554    2.164717    0.744690
     10          6           0       -3.668213    0.930454   -0.700376
     11          1           0       -3.870697    1.562987   -1.570266
     12          6           0       -4.680581   -0.214081   -0.383435
     13          6           0       -6.120401    0.217773   -0.681792
     14          1           0       -6.372939    1.196000   -0.264070
     15          1           0       -6.825373   -0.511047   -0.266750
     16          1           0       -6.285247    0.265201   -1.763702
     17          6           0       -4.462374   -1.600746   -0.981674
     18          1           0       -3.441761   -1.975585   -0.869378
     19          1           0       -4.684558   -1.590651   -2.053353
     20          1           0       -5.136320   -2.322734   -0.504833
     21          6           0       -1.823073   -0.246140    0.608954
     22          1           0       -1.228865    0.481761    1.163975
     23          8           0       -0.944659   -1.341266    0.276758
     24          7           0       -0.121887   -1.764437    1.292344
     25          8           0       -0.183060   -1.209934    2.365739
     26          8           0        0.588655   -2.684665    0.967625
     27          6           0       -1.248467    1.574591   -1.082726
     28          1           0       -0.216857    1.240724   -0.980862
     29          1           0       -1.431410    2.377151   -0.363187
     30          1           0       -1.421080    1.950082   -2.092417
     31          8           0       -2.056232   -0.431043   -1.842406
     32          6           0        2.304336    0.164560    0.781033
     33          6           0        4.104882    0.552872   -1.125795
     34          1           0        5.122882    0.941939   -1.023560
     35          1           0        3.732920    0.888349   -2.097926
     36          6           0        4.131562   -0.972955   -1.065440
     37          1           0        4.850410   -1.377146   -1.785783
     38          6           0        4.248163   -1.400706    0.414942
     39          1           0        4.833824   -0.752167    1.076034
     40          1           0        4.595478   -2.424758    0.552369
     41          6           0        2.703780   -1.294549    0.459625
     42          1           0        2.139406   -1.977125    1.099431
     43          6           0        2.690396   -1.570295   -1.074392
     44          6           0        2.687715   -3.076203   -1.357743
     45          1           0        3.433034   -3.626150   -0.776564
     46          1           0        2.892571   -3.259033   -2.418337
     47          1           0        1.704279   -3.495370   -1.123358
     48          6           0        1.616979   -0.917256   -1.937567
     49          1           0        1.561276    0.166581   -1.817336
     50          1           0        0.631479   -1.325581   -1.692519
     51          1           0        1.807981   -1.117883   -2.998169
     52          6           0        3.219901    1.184060   -0.017913
     53          1           0        3.834891    1.743950    0.688706
     54          8           0        2.407837    2.134782   -0.743385
     55          7           0        1.795971    3.125965   -0.002449
     56          8           0        2.118812    3.265114    1.155450
     57          8           0        1.008987    3.772021   -0.643760
     58          6           0        2.445003    0.368656    2.324652
     59          1           0        2.166685    1.383466    2.604808
     60          1           0        3.488454    0.190088    2.597883
     61          1           0        1.806642   -0.349715    2.841271
     62          8           0        0.983333    0.385905    0.564845
 ---------------------------------------------------------------------
 Rotational constants (GHZ):           0.2720564           0.1171316           0.1015430
 Standard basis: 6-31++G(d,p) (6D, 7F)
 There are   762 symmetry adapted cartesian basis functions of A   symmetry.
 There are   762 symmetry adapted basis functions of A   symmetry.
   762 basis functions,  1216 primitive gaussians,   762 cartesian basis functions
   116 alpha electrons      114 beta electrons
       nuclear repulsion energy      3558.2549530448 Hartrees.
 NAtoms=   62 NActive=   62 NUniq=   62 SFac= 1.00D+00 NAtFMM=   60 NAOKFM=T Big=T
 Integral buffers will be    131072 words long.
 Raffenetti 2 integral format.
 Two-electron integral symmetry is turned on.
 Nuclear repulsion after empirical dispersion term =     3558.1839888318 Hartrees.
 One-electron integrals computed using PRISM.
 NBasis=   762 RedAO= T EigKep=  1.91D-06  NBF=   762
 NBsUse=   760 1.00D-06 EigRej=  9.62D-07 NBFU=   760
 Initial guess from the checkpoint file:  "/wrk/hasangal/alkoxy/alphapine-conformarsampling/Alpha-Pinene-RO-NO3down-Odown/SYS_2A/DFT_high/calc-LM/TMP/G1647172543/Gau-10773.chk"
 B after Tr=    -0.000000    0.000000    0.000000
         Rot=    0.999938   -0.000416   -0.000247   -0.011137 Ang=  -1.28 deg.
 Initial guess <Sx>= 0.0000 <Sy>= 0.0000 <Sz>= 1.0000 <S**2>= 2.0092 S= 1.0031
 ExpMin= 3.60D-02 ExpMax= 5.48D+03 ExpMxC= 8.25D+02 IAcc=3 IRadAn=         7 AccDes= 0.00D+00
 Harris functional with IExCor= 4639 and IRadAn=       7 diagonalized for initial guess.
 HarFok:  IExCor= 4639 AccDes= 0.00D+00 IRadAn=         7 IDoV= 1 UseB2=F ITyADJ=14
 ICtDFT=  3500011 ScaDFX=  1.000000  1.000000  1.000000  1.000000
 FoFCou: FMM=F IPFlag=           0 FMFlag=      100000 FMFlg1=        2001
         NFxFlg=           0 DoJE=T BraDBF=F KetDBF=T FulRan=T
         wScrn=  0.000000 ICntrl=       500 IOpCl=  0 I1Cent=   200000004 NGrid=           0
         NMat0=    1 NMatS0=      1 NMatT0=    0 NMatD0=    1 NMtDS0=    0 NMtDT0=    0
 Petite list used in FoFCou.
 Requested convergence on RMS density matrix=1.00D-08 within 128 cycles.
 Requested convergence on MAX density matrix=1.00D-06.
 Requested convergence on             energy=1.00D-06.
 No special actions if energy rises.
 Restarting incremental Fock formation.
 SCF Done:  E(UwB97XD) =  -1491.87703253     A.U. after   30 cycles
            NFock= 30  Conv=0.38D-08     -V/T= 2.0087
 <Sx>= 0.0000 <Sy>= 0.0000 <Sz>= 1.0000 <S**2>= 2.0087 S= 1.0029
 <L.S>= 0.000000000000E+00
 Annihilation of the first spin contaminant:
 S**2 before annihilation     2.0087,   after     2.0000
 Calling FoFJK, ICntrl=      2127 FMM=T ISym2X=0 I1Cent= 0 IOpClX= 1 NMat=1 NMatS=1 NMatT=0.
 ***** Axes restored to original set *****
 -------------------------------------------------------------------
 Center     Atomic                   Forces (Hartrees/Bohr)
 Number     Number              X              Y              Z
 -------------------------------------------------------------------
      1        6          -0.000500005   -0.000208253    0.000045391
      2        6           0.000178488   -0.000856229   -0.000236890
      3        1          -0.000019224    0.000055737    0.000129700
      4        1          -0.000277575    0.000019845    0.000099042
      5        6           0.000018663    0.000054428    0.000050620
      6        1          -0.000006826    0.000014371    0.000034679
      7        6           0.000192075    0.000090021    0.000025720
      8        1           0.000053767    0.000011847   -0.000056955
      9        1          -0.000041079   -0.000076302    0.000035679
     10        6           0.000035230   -0.000228250    0.000182229
     11        1           0.000122022    0.000030454   -0.000003602
     12        6           0.000015129    0.000021395   -0.000115973
     13        6          -0.000155158   -0.000014725    0.000016873
     14        1           0.000045904   -0.000040991   -0.000006771
     15        1          -0.000011340   -0.000023537    0.000002824
     16        1           0.000034909   -0.000010210    0.000008493
     17        6          -0.000083643   -0.000152210   -0.000022770
     18        1          -0.000012391    0.000050794   -0.000043494
     19        1           0.000017662    0.000013532    0.000008632
     20        1          -0.000021023   -0.000007681    0.000009744
     21        6          -0.001159539    0.000664865    0.000728798
     22        1          -0.001329643   -0.000890110   -0.000597939
     23        8          -0.001309757   -0.004327428    0.002943068
     24        7          -0.020404487   -0.002537862   -0.001755128
     25        8          -0.002390784   -0.005692107    0.002787894
     26        8          -0.024702572   -0.011534780    0.004204999
     27        6           0.000247582   -0.000006427   -0.002156072
     28        1          -0.002271200    0.001497572   -0.001930829
     29        1          -0.000238478   -0.000166939    0.000256804
     30        1          -0.000666144    0.000281074    0.000135075
     31        8           0.000076823    0.000004215   -0.000088675
     32        6           0.003107436    0.001717601   -0.002377850
     33        6           0.000007994   -0.000172062    0.000064512
     34        1          -0.000006981   -0.000009666    0.000087522
     35        1           0.000046694    0.000037313   -0.000035145
     36        6           0.000273425   -0.000192857   -0.000027781
     37        1           0.000075372    0.000070205   -0.000283060
     38        6          -0.000041288    0.001929197   -0.000980727
     39        1           0.000352272    0.000088873   -0.000099125
     40        1          -0.000225214   -0.000144690    0.000083903
     41        6           0.011586507    0.002958666    0.003291428
     42        1           0.019705508    0.007679373   -0.003319055
     43        6          -0.000042432   -0.000272751   -0.000241329
     44        6          -0.000234402   -0.000572103   -0.000833949
     45        1           0.000017867    0.000103078    0.000129832
     46        1           0.000284145    0.000161637   -0.000124511
     47        1           0.000961057    0.000071997   -0.000610610
     48        6          -0.000224644   -0.000229939   -0.000441894
     49        1          -0.000277696   -0.000174630   -0.000698668
     50        1           0.000233503    0.000135318   -0.000385568
     51        1           0.000298653    0.000063608    0.000012472
     52        6           0.000265056    0.000034797    0.000319504
     53        1          -0.000081405    0.000057762   -0.000045589
     54        8          -0.000136556    0.000734770    0.000118729
     55        7           0.000408795   -0.000097526   -0.000333360
     56        8          -0.000113684    0.000180429    0.000332989
     57        8           0.000242451    0.000515800    0.000045140
     58        6           0.001630458    0.000297598    0.002506223
     59        1           0.000082672    0.000238649   -0.000229519
     60        1           0.000343894    0.000337451   -0.000617888
     61        1           0.002346517    0.001702259   -0.000304473
     62        8           0.013676644    0.006713735    0.000306678
 -------------------------------------------------------------------
 Cartesian Forces:  Max     0.024702572 RMS     0.003420750

 GradGradGradGradGradGradGradGradGradGradGradGradGradGradGradGradGradGrad
 Berny optimization.
 Using GEDIIS/GDIIS optimizer.
 FormGI is forming the generalized inverse of G from B-inverse, IUseBI=4.
 Internal  Forces:  Max     0.327800138 RMS     0.029575134
 Search for a local minimum.
 Step number   2 out of a maximum of  372
 All quantities printed in internal units (Hartrees-Bohrs-Radians)
 Mixed Optimization -- RFO/linear search
 Update second derivatives using D2CorX and points    2    1
 DE=  2.44D-02 DEPred=-2.34D-04 R=-1.04D+02
 Trust test=-1.04D+02 RLast= 3.38D-01 DXMaxT set to 1.50D-01
 ITU= -1  0
 Use linear search instead of GDIIS.
     Eigenvalues ---    0.00099   0.00230   0.00230   0.00231   0.00259
     Eigenvalues ---    0.00291   0.00332   0.00334   0.00418   0.00423
     Eigenvalues ---    0.00893   0.00894   0.01077   0.01091   0.01506
     Eigenvalues ---    0.01514   0.01549   0.01626   0.01826   0.02156
     Eigenvalues ---    0.02201   0.02717   0.02761   0.02787   0.02804
     Eigenvalues ---    0.02861   0.02890   0.03005   0.03110   0.03210
     Eigenvalues ---    0.03212   0.03442   0.03509   0.03623   0.03682
     Eigenvalues ---    0.04039   0.04223   0.04360   0.04442   0.04451
     Eigenvalues ---    0.04562   0.04667   0.04690   0.04819   0.04858
     Eigenvalues ---    0.04942   0.05206   0.05226   0.05284   0.05289
     Eigenvalues ---    0.05312   0.05360   0.05603   0.05614   0.05626
     Eigenvalues ---    0.05633   0.05673   0.05693   0.05824   0.05855
     Eigenvalues ---    0.05871   0.06177   0.06393   0.06719   0.06760
     Eigenvalues ---    0.06806   0.07284   0.07342   0.07383   0.07534
     Eigenvalues ---    0.07592   0.07890   0.08060   0.08329   0.08677
     Eigenvalues ---    0.08702   0.09205   0.09271   0.09605   0.09745
     Eigenvalues ---    0.10344   0.10391   0.10996   0.11509   0.11886
     Eigenvalues ---    0.12000   0.12705   0.13148   0.13580   0.14106
     Eigenvalues ---    0.15498   0.16000   0.16000   0.16000   0.16000
     Eigenvalues ---    0.16000   0.16000   0.16000   0.16000   0.16000
     Eigenvalues ---    0.16000   0.16000   0.16000   0.16000   0.16000
     Eigenvalues ---    0.16389   0.16431   0.18604   0.18713   0.20857
     Eigenvalues ---    0.20952   0.21732   0.21939   0.23454   0.23701
     Eigenvalues ---    0.24529   0.24759   0.24942   0.24992   0.24994
     Eigenvalues ---    0.25000   0.25000   0.25000   0.25601   0.25755
     Eigenvalues ---    0.26475   0.26914   0.26989   0.27019   0.27472
     Eigenvalues ---    0.27656   0.28854   0.29033   0.29144   0.29172
     Eigenvalues ---    0.29702   0.29795   0.31891   0.33934   0.33992
     Eigenvalues ---    0.34052   0.34062   0.34070   0.34105   0.34155
     Eigenvalues ---    0.34163   0.34173   0.34176   0.34179   0.34194
     Eigenvalues ---    0.34212   0.34225   0.34274   0.34311   0.34322
     Eigenvalues ---    0.34335   0.34339   0.34341   0.34377   0.34406
     Eigenvalues ---    0.34480   0.34551   0.34587   0.34640   0.34648
     Eigenvalues ---    0.34656   0.34702   0.34708   0.34829   0.38847
     Eigenvalues ---    0.39250   0.49021   0.50212   0.52822   0.53601
     Eigenvalues ---    0.99949   1.00112   1.01361   1.03168   4.75557
 RFO step:  Lambda=-5.96182828D-03 EMin= 9.88336007D-04
 Quartic linear search produced a step of -0.96444.
 Iteration  1 RMS(Cart)=  0.23046227 RMS(Int)=  0.01907846
 Iteration  2 RMS(Cart)=  0.23438408 RMS(Int)=  0.01039455
 Iteration  3 RMS(Cart)=  0.04928906 RMS(Int)=  0.00033040
 Iteration  4 RMS(Cart)=  0.00110706 RMS(Int)=  0.00000887
 Iteration  5 RMS(Cart)=  0.00000039 RMS(Int)=  0.00000887
 Variable       Old X    -DE/DX   Delta X   Delta X   Delta X     New X
                                 (Linear)    (Quad)   (Total)
    R1        2.92209   0.01290   0.00040  -0.00030   0.00010   2.92218
    R2        2.98125   0.02285   0.00124  -0.00163  -0.00039   2.98086
    R3        2.93918   0.05351   0.00108  -0.00020   0.00088   2.94006
    R4        2.57131   0.00007  -0.00011   0.00034   0.00023   2.57154
    R5        2.06596   0.00013   0.00155  -0.00493  -0.00338   2.06258
    R6        2.06893   0.00001   0.00134  -0.00426  -0.00292   2.06601
    R7        2.89071  -0.01595   0.00026  -0.00229  -0.00202   2.88869
    R8        2.91992  -0.00467   0.00142  -0.00378  -0.00234   2.91758
    R9        2.06909   0.00003   0.00145  -0.00463  -0.00317   2.06592
   R10        2.92842   0.01028  -0.00040   0.00041   0.00000   2.92842
   R11        2.94634  -0.02015   0.00007  -0.00076  -0.00069   2.94565
   R12        2.06886   0.00002   0.00148  -0.00471  -0.00323   2.06563
   R13        2.05996  -0.00002   0.00154  -0.00491  -0.00337   2.05659
   R14        2.92859   0.00107   0.00016  -0.00093  -0.00077   2.92781
   R15        2.06820  -0.00000   0.00123  -0.00393  -0.00269   2.06550
   R16        2.94900  -0.00173   0.00030  -0.00128  -0.00099   2.94802
   R17        2.89603   0.00005   0.00055  -0.00175  -0.00120   2.89483
   R18        2.88352   0.00009   0.00081  -0.00256  -0.00176   2.88176
   R19        2.06594  -0.00005   0.00167  -0.00532  -0.00365   2.06229
   R20        2.07046   0.00002   0.00195  -0.00619  -0.00425   2.06621
   R21        2.07005  -0.00001   0.00193  -0.00616  -0.00423   2.06582
   R22        2.06557  -0.00003   0.00130  -0.00415  -0.00285   2.06272
   R23        2.06833  -0.00001   0.00197  -0.00629  -0.00431   2.06402
   R24        2.07255   0.00002   0.00200  -0.00636  -0.00436   2.06818
   R25        2.06229  -0.00163   0.00020  -0.00071  -0.00051   2.06177
   R26        2.72623  -0.01245  -0.00064   0.00152   0.00088   2.72711
   R27        2.59619  -0.01836  -0.00006  -0.00040  -0.00047   2.59572
   R28        2.28602  -0.00007  -0.00008   0.00026   0.00018   2.28619
   R29        2.28112  -0.00644  -0.00023   0.00062   0.00039   2.28151
   R30        2.05803   0.04057   0.00216  -0.00494  -0.00279   2.05525
   R31        2.06604   0.00008   0.00150  -0.00477  -0.00327   2.06277
   R32        2.06168   0.00008   0.00176  -0.00559  -0.00384   2.05784
   R33        4.23199   0.03276   0.02173  -0.04948  -0.02775   4.20424
   R34        2.92258   0.01077   0.00041  -0.00042  -0.00002   2.92256
   R35        2.99744  -0.00452   0.00049  -0.00192  -0.00144   2.99600
   R36        2.95439   0.00211   0.00096  -0.00293  -0.00197   2.95242
   R37        2.56389  -0.01215  -0.00010  -0.00007  -0.00016   2.56373
   R38        2.06849  -0.00000   0.00171  -0.00545  -0.00374   2.06475
   R39        2.06659   0.00003   0.00138  -0.00439  -0.00301   2.06357
   R40        2.88609  -0.00169   0.00051  -0.00189  -0.00137   2.88472
   R41        2.93303  -0.00793   0.00093  -0.00375  -0.00282   2.93021
   R42        2.06923   0.00021   0.00145  -0.00461  -0.00316   2.06608
   R43        2.92028  -0.00627  -0.00039   0.00068   0.00028   2.92057
   R44        2.94813   0.01105   0.00037  -0.00052  -0.00014   2.94798
   R45        2.07065   0.00019   0.00149  -0.00474  -0.00325   2.06740
   R46        2.05989   0.00008   0.00154  -0.00490  -0.00336   2.05653
   R47        2.92657  -0.00665   0.00042  -0.00171  -0.00129   2.92528
   R48        2.06472  -0.01698   0.00080  -0.00336  -0.00256   2.06216
   R49        2.94544   0.01687   0.00095  -0.00150  -0.00054   2.94490
   R50        2.89570   0.00048   0.00062  -0.00195  -0.00133   2.89437
   R51        2.88067   0.02588   0.00155  -0.00350  -0.00195   2.87872
   R52        2.06639   0.00003   0.00172  -0.00548  -0.00376   2.06263
   R53        2.07031   0.00014   0.00194  -0.00616  -0.00423   2.06608
   R54        2.06818  -0.00103   0.00171  -0.00549  -0.00378   2.06440
   R55        2.06340  -0.02161   0.00147  -0.00573  -0.00425   2.05915
   R56        2.06836  -0.00035   0.00128  -0.00408  -0.00280   2.06555
   R57        2.07148   0.00003   0.00213  -0.00678  -0.00465   2.06683
   R58        2.06231  -0.00005   0.00029  -0.00091  -0.00063   2.06169
   R59        2.73170   0.00058  -0.00020   0.00067   0.00047   2.73217
   R60        2.60879   0.00023  -0.00012   0.00040   0.00028   2.60907
   R61        2.28674   0.00031  -0.00018   0.00056   0.00039   2.28713
   R62        2.27397   0.00010  -0.00001   0.00004   0.00003   2.27400
   R63        2.05780   0.00015   0.00152  -0.00483  -0.00331   2.05448
   R64        2.06606   0.00012   0.00158  -0.00502  -0.00344   2.06262
   R65        2.06184  -0.00264   0.00160  -0.00521  -0.00361   2.05823
    A1        1.90999  -0.01993  -0.00104   0.00254   0.00150   1.91149
    A2        1.91125  -0.09142  -0.00250  -0.00519  -0.00771   1.90353
    A3        1.93881   0.01384  -0.00090   0.00085  -0.00006   1.93875
    A4        1.90270   0.11698   0.00180   0.00992   0.01174   1.91444
    A5        1.99253  -0.01710   0.00208  -0.00740  -0.00532   1.98721
    A6        1.80484  -0.00296   0.00051  -0.00076  -0.00025   1.80459
    A7        1.86768   0.00077  -0.00083   0.00225   0.00142   1.86910
    A8        1.92009  -0.00341  -0.00116   0.00509   0.00393   1.92401
    A9        1.89418  -0.00650   0.00048  -0.00113  -0.00067   1.89351
   A10        1.92777   0.00037  -0.00023  -0.00198  -0.00222   1.92555
   A11        1.90969   0.00374   0.00145  -0.00638  -0.00493   1.90476
   A12        1.94262   0.00477   0.00027   0.00212   0.00239   1.94501
   A13        1.94021   0.00114   0.00050  -0.00115  -0.00066   1.93954
   A14        1.90031   0.00396  -0.00154   0.00576   0.00421   1.90453
   A15        1.94032  -0.00552   0.00031  -0.00372  -0.00342   1.93690
   A16        2.06702  -0.00065  -0.00012   0.00042   0.00031   2.06733
   A17        2.04513  -0.00108   0.00020  -0.00022  -0.00003   2.04510
   A18        1.53555   0.00214   0.00052  -0.00075  -0.00022   1.53533
   A19        2.05271   0.00865  -0.00089   0.00333   0.00244   2.05515
   A20        1.98054  -0.00525   0.00072  -0.00259  -0.00186   1.97868
   A21        1.50287  -0.00602   0.00014  -0.00106  -0.00092   1.50194
   A22        1.88426  -0.00123  -0.00051   0.00174   0.00122   1.88548
   A23        2.06372  -0.00033   0.00004  -0.00008  -0.00003   2.06369
   A24        1.96048   0.00357   0.00074  -0.00224  -0.00150   1.95897
   A25        1.90895   0.00449  -0.00002   0.00005   0.00002   1.90897
   A26        1.91099  -0.00819   0.00054  -0.00341  -0.00287   1.90813
   A27        1.94513   0.01115   0.00078   0.00130   0.00206   1.94720
   A28        2.08194   0.00464  -0.00095   0.00172   0.00076   2.08271
   A29        1.53462  -0.00092   0.00026  -0.00013   0.00013   1.53475
   A30        2.05475  -0.00793  -0.00063   0.00136   0.00074   2.05549
   A31        1.49075   0.00447  -0.00005  -0.00057  -0.00063   1.49012
   A32        1.95346  -0.00051   0.00022  -0.00073  -0.00050   1.95296
   A33        2.07355  -0.00278   0.00058  -0.00157  -0.00100   2.07255
   A34        1.94258  -0.00194  -0.00003   0.00018   0.00016   1.94273
   A35        2.08760  -0.00128   0.00144  -0.00445  -0.00300   2.08460
   A36        1.89031   0.00199  -0.00171   0.00556   0.00385   1.89416
   A37        1.97663  -0.00004   0.00095  -0.00303  -0.00208   1.97455
   A38        1.92124   0.00001   0.00055  -0.00176  -0.00121   1.92003
   A39        1.92396  -0.00004   0.00050  -0.00160  -0.00110   1.92286
   A40        1.87742   0.00002  -0.00074   0.00237   0.00163   1.87905
   A41        1.87955   0.00004  -0.00082   0.00262   0.00180   1.88135
   A42        1.88190   0.00002  -0.00056   0.00179   0.00123   1.88313
   A43        1.98765  -0.00003   0.00112  -0.00359  -0.00247   1.98518
   A44        1.92460  -0.00002   0.00077  -0.00246  -0.00170   1.92290
   A45        1.91761   0.00001   0.00011  -0.00034  -0.00023   1.91738
   A46        1.86847  -0.00000  -0.00054   0.00172   0.00118   1.86965
   A47        1.87901   0.00003  -0.00107   0.00345   0.00237   1.88138
   A48        1.88288   0.00001  -0.00052   0.00165   0.00113   1.88401
   A49        2.00861   0.00539   0.00071  -0.00174  -0.00107   2.00755
   A50        1.88648   0.01209   0.00027   0.00331   0.00357   1.89005
   A51        1.83429   0.02400   0.00139  -0.00388  -0.00252   1.83176
   A52        1.91331  -0.01979  -0.00044   0.00123   0.00081   1.91412
   A53        1.94735  -0.04548  -0.00107  -0.00711  -0.00819   1.93916
   A54        1.86700   0.02869  -0.00090   0.00916   0.00827   1.87527
   A55        2.01335   0.00149   0.00002   0.00002   0.00004   2.01340
   A56        2.07654   0.00884   0.00032  -0.00045  -0.00013   2.07641
   A57        1.96978  -0.01128  -0.00020  -0.00012  -0.00033   1.96945
   A58        2.23686   0.00236  -0.00013   0.00055   0.00041   2.23727
   A59        1.91810   0.32780   0.00879   0.00955   0.01835   1.93645
   A60        1.89762  -0.05256  -0.00071  -0.00083  -0.00156   1.89606
   A61        1.92230  -0.10190  -0.00085  -0.00960  -0.01046   1.91184
   A62        1.89862  -0.09178  -0.00024  -0.00367  -0.00393   1.89470
   A63        1.91978  -0.11204  -0.00482   0.00360  -0.00118   1.91861
   A64        1.90707   0.02983  -0.00221   0.00092  -0.00132   1.90575
   A65        2.61438  -0.01958  -0.00224   0.00518   0.00294   2.61732
   A66        1.93118   0.00407  -0.00077   0.00339   0.00260   1.93378
   A67        1.88086   0.00035  -0.00097   0.00300   0.00204   1.88290
   A68        1.95226   0.00211   0.00052  -0.00091  -0.00039   1.95187
   A69        1.94065  -0.00565   0.00006  -0.00115  -0.00109   1.93956
   A70        1.95723  -0.00389   0.00145  -0.00546  -0.00401   1.95322
   A71        1.79634   0.00283  -0.00033   0.00123   0.00088   1.79722
   A72        1.86535   0.00007  -0.00089   0.00289   0.00201   1.86736
   A73        1.91258  -0.00010  -0.00061   0.00172   0.00111   1.91369
   A74        1.89554  -0.00375  -0.00074   0.00204   0.00131   1.89686
   A75        1.92575  -0.00015   0.00048  -0.00117  -0.00069   1.92507
   A76        1.89213   0.00343   0.00180  -0.00535  -0.00354   1.88859
   A77        1.96930   0.00045  -0.00009   0.00003  -0.00009   1.96921
   A78        1.93291  -0.00192   0.00034  -0.00189  -0.00154   1.93137
   A79        1.89201  -0.00071  -0.00152   0.00564   0.00412   1.89613
   A80        1.94568   0.00807   0.00183  -0.00421  -0.00239   1.94329
   A81        2.06973  -0.00213  -0.00021   0.00002  -0.00020   2.06953
   A82        2.05030  -0.00690  -0.00029  -0.00006  -0.00035   2.04995
   A83        1.54001   0.00560  -0.00027   0.00135   0.00109   1.54109
   A84        2.04257  -0.00184  -0.00089   0.00283   0.00193   2.04450
   A85        1.98762   0.00128   0.00046  -0.00132  -0.00086   1.98676
   A86        1.50417   0.00085   0.00026  -0.00117  -0.00092   1.50325
   A87        1.88565   0.00021  -0.00052   0.00174   0.00122   1.88687
   A88        2.06579   0.00109   0.00011  -0.00028  -0.00017   2.06562
   A89        1.95897  -0.00152   0.00084  -0.00265  -0.00181   1.95717
   A90        1.90523  -0.01067  -0.00118   0.00165   0.00046   1.90569
   A91        1.91165   0.00707   0.00107  -0.00277  -0.00170   1.90995
   A92        1.94897   0.00244   0.00291  -0.00744  -0.00454   1.94444
   A93        2.08195  -0.00342  -0.00203   0.00482   0.00279   2.08474
   A94        1.53883   0.00380  -0.00073   0.00246   0.00173   1.54057
   A95        2.05033  -0.00095  -0.00026   0.00178   0.00151   2.05184
   A96        1.48939  -0.01197  -0.00015  -0.00085  -0.00101   1.48838
   A97        1.95947   0.00010  -0.00152   0.00212   0.00061   1.96008
   A98        2.08255  -0.00096   0.00078  -0.00428  -0.00352   2.07903
   A99        1.93464   0.00755  -0.00047   0.00382   0.00335   1.93799
   A100       2.08008   0.01731   0.00495  -0.01147  -0.00654   2.07353
   A101       1.89132  -0.01020  -0.00294   0.00866   0.00574   1.89706
   A102       1.97663  -0.00027   0.00091  -0.00294  -0.00203   1.97460
   A103       1.92057  -0.00039   0.00044  -0.00145  -0.00102   1.91956
   A104       1.91597   0.00071   0.00106  -0.00330  -0.00224   1.91373
   A105       1.87879   0.00016  -0.00090   0.00286   0.00196   1.88075
   A106       1.88181  -0.00009  -0.00079   0.00254   0.00174   1.88356
   A107       1.88750  -0.00012  -0.00086   0.00273   0.00188   1.88937
   A108       1.98101  -0.04373   0.00377  -0.01704  -0.01328   1.96773
   A109       1.92563   0.06570   0.00191   0.00245   0.00433   1.92996
   A110       1.92492  -0.04520  -0.00330   0.00412   0.00083   1.92574
   A111       1.87519  -0.01502   0.00143  -0.00543  -0.00400   1.87119
   A112       1.87245   0.04390  -0.00291   0.01235   0.00945   1.88190
   A113       1.88097  -0.00405  -0.00117   0.00454   0.00336   1.88434
   A114       2.16244   0.05838   0.00532  -0.01107  -0.00576   2.15669
   A115       2.01227  -0.00163  -0.00035   0.00078   0.00040   2.01267
   A116       1.90592   0.00016   0.00115  -0.00363  -0.00247   1.90346
   A117       1.92970   0.00179   0.00202  -0.00618  -0.00416   1.92554
   A118       1.92783  -0.00133  -0.00097   0.00301   0.00204   1.92987
   A119       1.80240   0.00211  -0.00049   0.00178   0.00130   1.80371
   A120       1.87979  -0.00100  -0.00153   0.00483   0.00329   1.88308
   A121       2.03962  -0.00010   0.00155  -0.00495  -0.00340   2.03622
   A122       2.06903   0.00016   0.00015  -0.00048  -0.00033   2.06870
   A123       1.97067   0.00024  -0.00018   0.00058   0.00040   1.97107
   A124       2.24299  -0.00040  -0.00006   0.00015   0.00009   2.24308
   A125       1.93123  -0.00052   0.00154  -0.00497  -0.00343   1.92780
   A126       1.88736  -0.00122   0.00178  -0.00586  -0.00408   1.88327
   A127       1.90594   0.00197   0.00088  -0.00256  -0.00168   1.90426
   A128       1.90905   0.00028  -0.00118   0.00370   0.00252   1.91157
   A129       1.92009  -0.00025  -0.00168   0.00543   0.00374   1.92383
   A130       1.90977  -0.00027  -0.00131   0.00416   0.00284   1.91262
    D1        0.61810   0.02088   0.00103   0.00798   0.00902   0.62713
    D2        2.92925   0.02409   0.00019   0.00757   0.00777   2.93701
    D3       -1.04981   0.01564   0.00044   0.00761   0.00805  -1.04176
    D4       -1.46657  -0.05460   0.00097  -0.00252  -0.00154  -1.46811
    D5        0.84457  -0.05139   0.00013  -0.00294  -0.00280   0.84178
    D6       -3.13448  -0.05984   0.00038  -0.00290  -0.00251  -3.13699
    D7        2.83399  -0.00610   0.00230   0.00091   0.00320   2.83720
    D8       -1.13805  -0.00288   0.00146   0.00049   0.00195  -1.13610
    D9        1.16608  -0.01134   0.00171   0.00053   0.00223   1.16832
   D10        0.40274  -0.00868  -0.00229  -0.00667  -0.00897   0.39377
   D11       -1.74206   0.00408  -0.00241  -0.00962  -0.01204  -1.75410
   D12        2.55209  -0.04542  -0.00217  -0.01966  -0.02184   2.53025
   D13        2.49267  -0.06135  -0.00487  -0.00549  -0.01034   2.48233
   D14        0.34787  -0.04859  -0.00500  -0.00843  -0.01341   0.33446
   D15       -1.64117  -0.09809  -0.00476  -0.01848  -0.02322  -1.66438
   D16       -1.78242   0.00166  -0.00182  -0.00430  -0.00612  -1.78854
   D17        2.35596   0.01442  -0.00194  -0.00724  -0.00919   2.34678
   D18        0.36693  -0.03508  -0.00170  -0.01728  -0.01899   0.34793
   D19        2.98489   0.02665   0.04570  -0.14048  -0.09477   2.89012
   D20        0.90857  -0.02289   0.04122  -0.14113  -0.09992   0.80865
   D21       -1.18054   0.03408   0.04486  -0.13600  -0.09118  -1.27172
   D22        0.89574   0.03498   0.04738  -0.14646  -0.09904   0.79670
   D23       -1.18059  -0.01457   0.04290  -0.14711  -0.10419  -1.28477
   D24        3.01349   0.04241   0.04654  -0.14197  -0.09544   2.91804
   D25       -1.23046  -0.00127   0.04377  -0.14230  -0.09852  -1.32897
   D26        2.97640  -0.05081   0.03929  -0.14295  -0.10366   2.87274
   D27        0.88729   0.00616   0.04293  -0.13782  -0.09492   0.79237
   D28       -0.82006  -0.00100  -0.00098   0.00368   0.00270  -0.81736
   D29        1.48764   0.00234  -0.00202   0.00811   0.00610   1.49374
   D30       -3.13210   0.00434  -0.00196   0.00827   0.00631  -3.12579
   D31        1.23791  -0.00193  -0.00286   0.00836   0.00550   1.24342
   D32       -2.73758   0.00142  -0.00390   0.01280   0.00890  -2.72867
   D33       -1.07413   0.00342  -0.00384   0.01296   0.00912  -1.06501
   D34       -2.92027   0.00633  -0.00099   0.00033  -0.00066  -2.92093
   D35       -0.61258   0.00967  -0.00203   0.00477   0.00274  -0.60983
   D36        1.05087   0.01167  -0.00197   0.00493   0.00295   1.05383
   D37       -2.52271  -0.00128   0.00361  -0.00644  -0.00282  -2.52553
   D38       -0.39231   0.00312   0.00413  -0.00238   0.00175  -0.39056
   D39        1.67259  -0.00210   0.00208   0.00537   0.00744   1.68003
   D40        1.72819  -0.00061   0.00353  -0.00499  -0.00144   1.72675
   D41       -2.42459   0.00379   0.00405  -0.00093   0.00312  -2.42146
   D42       -0.35969  -0.00143   0.00200   0.00682   0.00882  -0.35087
   D43       -0.40728  -0.00681   0.00265   0.00047   0.00314  -0.40415
   D44        1.72312  -0.00241   0.00317   0.00453   0.00771   1.73083
   D45       -2.49516  -0.00763   0.00112   0.01228   0.01340  -2.48177
   D46       -0.60598  -0.00352   0.00127  -0.00616  -0.00489  -0.61087
   D47       -2.82851  -0.00469   0.00216  -0.00931  -0.00715  -2.83566
   D48        1.48804  -0.00537   0.00120  -0.00610  -0.00490   1.48314
   D49        1.63240   0.00134   0.00040  -0.00191  -0.00151   1.63089
   D50       -0.59013   0.00017   0.00129  -0.00506  -0.00378  -0.59390
   D51       -2.55677  -0.00051   0.00033  -0.00186  -0.00152  -2.55829
   D52       -2.55566   0.00120   0.00091  -0.00251  -0.00159  -2.55726
   D53        1.50500   0.00003   0.00180  -0.00566  -0.00386   1.50114
   D54       -0.46164  -0.00065   0.00084  -0.00245  -0.00161  -0.46325
   D55       -1.45224  -0.00383   0.00057  -0.00306  -0.00248  -1.45472
   D56        2.89127  -0.00349   0.00061  -0.00298  -0.00237   2.88891
   D57        0.66726  -0.00333   0.00236  -0.00897  -0.00660   0.66066
   D58        2.57329   0.00093  -0.00063   0.00248   0.00185   2.57513
   D59        0.63361   0.00126  -0.00059   0.00256   0.00196   0.63557
   D60       -1.59040   0.00143   0.00116  -0.00343  -0.00227  -1.59267
   D61        0.45865   0.00074  -0.00085   0.00248   0.00162   0.46027
   D62       -1.48103   0.00107  -0.00082   0.00256   0.00174  -1.47929
   D63        2.57815   0.00124   0.00094  -0.00343  -0.00249   2.57565
   D64       -1.49413  -0.01440  -0.00180   0.00119  -0.00060  -1.49473
   D65        2.57129  -0.01101  -0.00173   0.00456   0.00283   2.57412
   D66        0.46121  -0.00240  -0.00088   0.00253   0.00165   0.46286
   D67        0.58965  -0.00795  -0.00274   0.00442   0.00168   0.59134
   D68       -1.62812  -0.00456  -0.00267   0.00779   0.00512  -1.62300
   D69        2.54499   0.00405  -0.00182   0.00575   0.00393   2.54892
   D70        2.80268  -0.00655  -0.00272   0.00468   0.00197   2.80465
   D71        0.58491  -0.00316  -0.00266   0.00805   0.00540   0.59031
   D72       -1.52517   0.00545  -0.00180   0.00602   0.00422  -1.52095
   D73        1.46168   0.00330   0.00111  -0.00256  -0.00145   1.46023
   D74       -2.87086   0.00435   0.00133  -0.00355  -0.00223  -2.87309
   D75       -0.64478   0.00414   0.00011   0.00073   0.00083  -0.64395
   D76       -0.45863  -0.00234   0.00094  -0.00269  -0.00175  -0.46038
   D77        1.49201  -0.00129   0.00116  -0.00368  -0.00252   1.48949
   D78       -2.56509  -0.00150  -0.00006   0.00059   0.00054  -2.56456
   D79       -2.59273  -0.00491   0.00207  -0.00501  -0.00294  -2.59567
   D80       -0.64209  -0.00386   0.00229  -0.00600  -0.00371  -0.64579
   D81        1.58399  -0.00407   0.00107  -0.00172  -0.00065   1.58334
   D82        0.79662   0.00221   0.00002  -0.00042  -0.00041   0.79622
   D83       -1.30570   0.00220  -0.00007  -0.00015  -0.00022  -1.30592
   D84        2.90363   0.00220  -0.00003  -0.00027  -0.00031   2.90333
   D85       -0.83864  -0.00192  -0.00000   0.00046   0.00046  -0.83818
   D86       -2.94097  -0.00192  -0.00009   0.00073   0.00065  -2.94032
   D87        1.26837  -0.00193  -0.00005   0.00061   0.00056   1.26893
   D88        3.11555  -0.00028  -0.00048   0.00160   0.00113   3.11667
   D89        1.01322  -0.00029  -0.00056   0.00187   0.00131   1.01453
   D90       -1.06063  -0.00029  -0.00052   0.00175   0.00123  -1.05940
   D91       -0.94463  -0.00149   0.00046  -0.00137  -0.00091  -0.94554
   D92       -3.04539  -0.00146  -0.00017   0.00066   0.00050  -3.04489
   D93        1.16461  -0.00146  -0.00007   0.00036   0.00029   1.16490
   D94        0.83524   0.00168   0.00178  -0.00627  -0.00449   0.83075
   D95       -1.26551   0.00171   0.00115  -0.00423  -0.00308  -1.26860
   D96        2.94449   0.00171   0.00125  -0.00454  -0.00329   2.94119
   D97        3.08521  -0.00027   0.00131  -0.00439  -0.00308   3.08213
   D98        0.98446  -0.00024   0.00068  -0.00235  -0.00168   0.98278
   D99       -1.08872  -0.00024   0.00077  -0.00265  -0.00189  -1.09061
   D100       2.77079   0.05444   0.01092   0.00711   0.01801   2.78881
   D101      -1.32425   0.04953   0.01208  -0.00203   0.01008  -1.31417
   D102       0.76816   0.01713   0.01036   0.00114   0.01149   0.77966
   D103      -0.00075  -0.01233   0.00057  -0.01392  -0.01334  -0.01409
   D104       3.13636  -0.03027  -0.00028  -0.01900  -0.01928   3.11708
   D105       3.13634  -0.02106  -0.00101  -0.00596  -0.00696   3.12937
   D106       1.38348  -0.05055   0.06843  -0.30705  -0.23859   1.14489
   D107      -2.82400   0.02330   0.07263  -0.30464  -0.23201  -3.05600
   D108      -0.73578  -0.06352   0.06693  -0.30361  -0.23670  -0.97248
   D109      -1.22976  -0.27000  -0.09607  -0.21078  -0.30684  -1.53660
   D110       0.72462   0.00118  -0.00297   0.01198   0.00901   0.73363
   D111       3.03331  -0.00624  -0.00575   0.01748   0.01173   3.04504
   D112      -0.94800   0.00052  -0.00275   0.01134   0.00860  -0.93941
   D113      -1.40051   0.00542  -0.00195   0.00940   0.00745  -1.39306
   D114       0.90818  -0.00200  -0.00473   0.01490   0.01017   0.91836
   D115      -3.07313   0.00476  -0.00173   0.00877   0.00704  -3.06609
   D116       2.92042   0.00077  -0.00126   0.00671   0.00544   2.92586
   D117      -1.05406  -0.00665  -0.00404   0.01221   0.00816  -1.04590
   D118       1.24780   0.00011  -0.00104   0.00607   0.00503   1.25283
   D119       0.19534  -0.00215   0.00595  -0.02140  -0.01546   0.17987
   D120      -1.98674   0.00073   0.00658  -0.02304  -0.01647  -2.00321
   D121       2.23116   0.00078   0.00653  -0.02303  -0.01651   2.21466
   D122       2.28490  -0.00272   0.00426  -0.01615  -0.01189   2.27301
   D123       0.10283   0.00016   0.00489  -0.01779  -0.01290   0.08993
   D124      -1.96246   0.00021   0.00484  -0.01777  -0.01293  -1.97539
   D125      -1.99768  -0.00513   0.00477  -0.01869  -0.01392  -2.01160
   D126       2.10343  -0.00225   0.00539  -0.02033  -0.01493   2.08850
   D127       0.03815  -0.00219   0.00535  -0.02032  -0.01497   0.02318
   D128      -3.13420  -0.00097   0.00431  -0.01506  -0.01076   3.13823
   D129       1.05847  -0.00024   0.00373  -0.01300  -0.00928   1.04919
   D130      -1.01825  -0.00032   0.00377  -0.01314  -0.00938  -1.02764
   D131       1.02974  -0.00276   0.00586  -0.02049  -0.01462   1.01512
   D132      -1.06078  -0.00203   0.00528  -0.01843  -0.01314  -1.07392
   D133      -3.13750  -0.00212   0.00531  -0.01857  -0.01325   3.13244
   D134      -1.06891   0.00296   0.00432  -0.01420  -0.00988  -1.07878
   D135       3.12376   0.00369   0.00373  -0.01213  -0.00840   3.11536
   D136       1.04704   0.00360   0.00377  -0.01227  -0.00850   1.03854
   D137      -0.91589   0.00159   0.00372  -0.01128  -0.00756  -0.92346
   D138       1.38280  -0.00330   0.00249  -0.00820  -0.00572   1.37708
   D139       3.04980   0.00577   0.00220  -0.00582  -0.00362   3.04618
   D140       1.13345   0.00153   0.00255  -0.00741  -0.00486   1.12859
   D141      -2.85105  -0.00336   0.00132  -0.00433  -0.00301  -2.85406
   D142      -1.18404   0.00571   0.00104  -0.00195  -0.00091  -1.18495
   D143      -3.03031   0.00615   0.00515  -0.01511  -0.00996  -3.04027
   D144      -0.73162   0.00125   0.00392  -0.01203  -0.00812  -0.73973
   D145       0.93539   0.01032   0.00364  -0.00965  -0.00602   0.92937
   D146      -2.31734   0.00239  -0.00525   0.01814   0.01289  -2.30445
   D147      -0.14668   0.00024  -0.00477   0.01633   0.01155  -0.13513
   D148       1.85915  -0.00038  -0.00721   0.02412   0.01692   1.87607
   D149       1.94510   0.00246  -0.00477   0.01649   0.01172   1.95682
   D150      -2.16742   0.00032  -0.00429   0.01468   0.01038  -2.15704
   D151      -0.16159  -0.00031  -0.00673   0.02247   0.01574  -0.14584
   D152      -0.19328  -0.00008  -0.00660   0.02177   0.01516  -0.17812
   D153       1.97739  -0.00222  -0.00612   0.01996   0.01383   1.99121
   D154      -2.29996  -0.00285  -0.00856   0.02775   0.01919  -2.28078
   D155      -0.59147   0.00540   0.00060  -0.00110  -0.00051  -0.59198
   D156      -2.81342   0.00557   0.00176  -0.00504  -0.00328  -2.81670
   D157       1.50342   0.00671   0.00067  -0.00145  -0.00079   1.50263
   D158       1.63097   0.00025  -0.00052   0.00155   0.00103   1.63200
   D159      -0.59098   0.00042   0.00064  -0.00239  -0.00175  -0.59273
   D160      -2.55733   0.00156  -0.00045   0.00120   0.00075  -2.55658
   D161      -2.54757  -0.00502  -0.00109   0.00231   0.00123  -2.54635
   D162       1.51367  -0.00485   0.00007  -0.00162  -0.00155   1.51211
   D163      -0.45268  -0.00371  -0.00102   0.00197   0.00094  -0.45174
   D164      -1.45416  -0.00203   0.00250  -0.00820  -0.00569  -1.45985
   D165       2.89807  -0.00534   0.00317  -0.01213  -0.00895   2.88912
   D166       0.65790   0.01078   0.00841  -0.02320  -0.01479   0.64311
   D167       2.57191  -0.00080   0.00045  -0.00119  -0.00074   2.57117
   D168       0.64096  -0.00411   0.00112  -0.00512  -0.00400   0.63696
   D169      -1.59921   0.01201   0.00635  -0.01619  -0.00984  -1.60905
   D170       0.45010   0.00032   0.00094  -0.00199  -0.00105   0.44905
   D171      -1.48085  -0.00299   0.00161  -0.00592  -0.00431  -1.48516
   D172       2.56216   0.01313   0.00685  -0.01699  -0.01015   2.55201
   D173      -1.50741  -0.00004  -0.00177   0.00502   0.00326  -1.50416
   D174       2.56065   0.00304  -0.00043   0.00328   0.00285   2.56350
   D175       0.45315   0.00277   0.00093  -0.00182  -0.00089   0.45226
   D176       0.56584  -0.00144  -0.00263   0.00755   0.00493   0.57077
   D177      -1.64927   0.00165  -0.00129   0.00581   0.00452  -1.64476
   D178       2.52640   0.00138   0.00008   0.00071   0.00078   2.52718
   D179       2.78133  -0.00162  -0.00247   0.00724   0.00477   2.78610
   D180       0.56621   0.00147  -0.00113   0.00549   0.00436   0.57058
   D181      -1.54130   0.00120   0.00023   0.00039   0.00063  -1.54067
   D182       1.46934  -0.01012  -0.00208   0.00359   0.00151   1.47085
   D183      -2.85780  -0.01403  -0.00380   0.00580   0.00200  -2.85580
   D184      -0.64503  -0.00597  -0.00411   0.01189   0.00777  -0.63726
   D185      -0.44908  -0.00040  -0.00081   0.00161   0.00080  -0.44828
   D186       1.50696  -0.00431  -0.00253   0.00382   0.00129   1.50826
   D187      -2.56344   0.00374  -0.00284   0.00991   0.00706  -2.55638
   D188      -2.58441   0.00159   0.00206  -0.00598  -0.00393  -2.58835
   D189      -0.62837  -0.00232   0.00034  -0.00378  -0.00344  -0.63181
   D190       1.58441   0.00574   0.00002   0.00231   0.00232   1.58673
   D191       0.80431  -0.00009   0.00112  -0.00231  -0.00119   0.80312
   D192      -1.29929   0.00016   0.00134  -0.00294  -0.00160  -1.30090
   D193       2.90850   0.00011   0.00147  -0.00338  -0.00191   2.90659
   D194      -0.82844   0.01041   0.00211  -0.00385  -0.00173  -0.83017
   D195      -2.93204   0.01066   0.00233  -0.00448  -0.00215  -2.93419
   D196       1.27576   0.01061   0.00246  -0.00492  -0.00245   1.27330
   D197       3.14148  -0.01038  -0.00171   0.00131  -0.00041   3.14107
   D198       1.03787  -0.01013  -0.00149   0.00067  -0.00082   1.03705
   D199      -1.03751  -0.01018  -0.00136   0.00024  -0.00113  -1.03864
   D200      -0.84805  -0.02296  -0.00217  -0.02884  -0.03102  -0.87907
   D201      -2.95365  -0.02112  -0.00804  -0.01188  -0.01992  -2.97357
   D202       1.25350  -0.02896  -0.00573  -0.02162  -0.02736   1.22615
   D203       0.93107  -0.02766   0.00160  -0.04086  -0.03925   0.89182
   D204      -1.17453  -0.02582  -0.00426  -0.02390  -0.02815  -1.20268
   D205       3.03262  -0.03365  -0.00195  -0.03364  -0.03559   2.99704
   D206      -3.11912  -0.01190   0.00232  -0.03685  -0.03454   3.12952
   D207       1.05846  -0.01006  -0.00355  -0.01989  -0.02343   1.03503
   D208      -1.01757  -0.01790  -0.00123  -0.02963  -0.03087  -1.04844
   D209      -2.02018  -0.13163  -0.14686   0.30908   0.16218  -1.85800
   D210       0.11364  -0.08731  -0.14094   0.29730   0.15639   0.27003
   D211       2.13204  -0.07759  -0.14303   0.30603   0.16301   2.29505
   D212       1.30004   0.00064   0.00042  -0.00072  -0.00029   1.29975
   D213      -2.82117   0.00094   0.00078  -0.00201  -0.00125  -2.82241
   D214      -0.78112   0.00002  -0.00120   0.00431   0.00311  -0.77801
   D215       0.18421  -0.00045  -0.00361   0.01159   0.00799   0.19220
   D216      -2.98813  -0.00070  -0.00603   0.01937   0.01334  -2.97479
   D217       3.10540  -0.00027  -0.00285   0.00915   0.00630   3.11170
         Item               Value     Threshold  Converged?
 Maximum Force            0.327800     0.000450     NO 
 RMS     Force            0.029575     0.000300     NO 
 Maximum Displacement     2.389606     0.001800     NO 
 RMS     Displacement     0.494511     0.001200     NO 
 Predicted change in Energy=-1.436822D-02
 GradGradGradGradGradGradGradGradGradGradGradGradGradGradGradGradGradGrad

 Stoichiometry    C20H32N2O8(3)
 Framework group  C1[X(C20H32N2O8)]
 Deg. of freedom   180
 Full point group                 C1      NOp   1
 Largest Abelian subgroup         C1      NOp   1
 Largest concise Abelian subgroup C1      NOp   1
                         Standard orientation:                         
 ---------------------------------------------------------------------
 Center     Atomic      Atomic             Coordinates (Angstroms)
 Number     Number       Type             X           Y           Z
 ---------------------------------------------------------------------
      1          6           0       -2.161575    0.578104   -0.533789
      2          6           0       -3.076549   -1.220873    1.156981
      3          1           0       -2.785383   -1.516999    2.166358
      4          1           0       -3.379495   -2.129760    0.630271
      5          6           0       -4.236718   -0.227014    1.211433
      6          1           0       -5.016915   -0.569217    1.896532
      7          6           0       -3.670962    1.204252    1.392615
      8          1           0       -2.773636    1.323061    2.005415
      9          1           0       -4.412897    1.921055    1.739210
     10          6           0       -3.513790    1.221818   -0.148625
     11          1           0       -3.632177    2.164986   -0.688168
     12          6           0       -4.681761    0.190320   -0.222978
     13          6           0       -6.044184    0.890621   -0.217327
     14          1           0       -6.134463    1.646538    0.564602
     15          1           0       -6.840931    0.157732   -0.063790
     16          1           0       -6.219782    1.381360   -1.178263
     17          6           0       -4.682717   -0.862623   -1.326072
     18          1           0       -3.726679   -1.375877   -1.444545
     19          1           0       -4.921300   -0.401327   -2.286934
     20          1           0       -5.445021   -1.619529   -1.116854
     21          6           0       -1.845488   -0.613149    0.450697
     22          1           0       -1.131051   -0.260872    1.196255
     23          8           0       -1.173020   -1.598694   -0.361145
     24          7           0       -0.424464   -2.519363    0.330806
     25          8           0       -0.365629   -2.439549    1.536537
     26          8           0        0.095460   -3.337098   -0.389347
     27          6           0       -1.040580    1.652309   -0.433771
     28          1           0       -0.056350    1.189779   -0.448226
     29          1           0       -1.157230    2.191546    0.508112
     30          1           0       -1.133286    2.353654   -1.261636
     31          8           0       -2.143990    0.225518   -1.848000
     32          6           0        2.432392    0.397776    0.936083
     33          6           0        4.095356    0.467894   -1.125485
     34          1           0        5.115704    0.857947   -1.149281
     35          1           0        3.660607    0.651164   -2.110299
     36          6           0        4.125055   -1.029479   -0.830055
     37          1           0        4.789948   -1.547002   -1.526790
     38          6           0        4.343345   -1.229466    0.686822
     39          1           0        4.973335   -0.497704    1.201133
     40          1           0        4.694333   -2.224554    0.953151
     41          6           0        2.806587   -1.098236    0.818825
     42          1           0        2.284179   -1.664777    1.591446
     43          6           0        2.684804   -1.601524   -0.651005
     44          6           0        2.655957   -3.131841   -0.707594
     45          1           0        3.438164   -3.598074   -0.105808
     46          1           0        2.782943   -3.470024   -1.739516
     47          1           0        1.691532   -3.494727   -0.344822
     48          6           0        1.558312   -1.059429   -1.521496
     49          1           0        1.510735    0.029186   -1.519182
     50          1           0        0.590546   -1.426212   -1.169867
     51          1           0        1.687067   -1.386714   -2.557125
     52          6           0        3.280717    1.271474   -0.079071
     53          1           0        3.933864    1.939037    0.484872
     54          8           0        2.406503    2.087374   -0.891721
     55          7           0        1.834754    3.184047   -0.278019
     56          8           0        2.243045    3.514415    0.812380
     57          8           0        0.984834    3.707409   -0.950161
     58          6           0        2.688364    0.842074    2.411894
     59          1           0        2.441006    1.892885    2.540662
     60          1           0        3.746478    0.686969    2.630282
     61          1           0        2.084167    0.228515    3.078812
     62          8           0        1.099114    0.597765    0.784706
 ---------------------------------------------------------------------
 Rotational constants (GHZ):           0.2575610           0.1197787           0.0964527
 Standard basis: 6-31++G(d,p) (6D, 7F)
 There are   762 symmetry adapted cartesian basis functions of A   symmetry.
 There are   762 symmetry adapted basis functions of A   symmetry.
   762 basis functions,  1216 primitive gaussians,   762 cartesian basis functions
   116 alpha electrons      114 beta electrons
       nuclear repulsion energy      3528.9265634917 Hartrees.
 NAtoms=   62 NActive=   62 NUniq=   62 SFac= 1.00D+00 NAtFMM=   60 NAOKFM=T Big=T
 Integral buffers will be    131072 words long.
 Raffenetti 2 integral format.
 Two-electron integral symmetry is turned on.
 Nuclear repulsion after empirical dispersion term =     3528.8559021409 Hartrees.
 One-electron integrals computed using PRISM.
 NBasis=   762 RedAO= T EigKep=  1.44D-06  NBF=   762
 NBsUse=   760 1.00D-06 EigRej=  9.36D-07 NBFU=   760
 Lowest energy guess from the checkpoint file:  "/wrk/hasangal/alkoxy/alphapine-conformarsampling/Alpha-Pinene-RO-NO3down-Odown/SYS_2A/DFT_high/calc-LM/TMP/G1647172543/Gau-10773.chk"
 B after Tr=     0.000000    0.000000   -0.000000
         Rot=    0.998900   -0.046879   -0.001042    0.000596 Ang=  -5.38 deg.
 B after Tr=     0.000000   -0.000000   -0.000000
         Rot=    0.999004   -0.041986   -0.003911    0.014583 Ang=  -5.11 deg.
 Initial guess <Sx>= 0.0000 <Sy>= 0.0000 <Sz>= 1.0000 <S**2>= 2.0127 S= 1.0042
 Requested convergence on RMS density matrix=1.00D-08 within 128 cycles.
 Requested convergence on MAX density matrix=1.00D-06.
 Requested convergence on             energy=1.00D-06.
 No special actions if energy rises.
 Restarting incremental Fock formation.
 SCF Done:  E(UwB97XD) =  -1491.85612767     A.U. after   32 cycles
            NFock= 32  Conv=0.52D-08     -V/T= 2.0085
 <Sx>= 0.0000 <Sy>= 0.0000 <Sz>= 1.0000 <S**2>= 2.0088 S= 1.0029
 <L.S>= 0.000000000000E+00
 Annihilation of the first spin contaminant:
 S**2 before annihilation     2.0088,   after     2.0000
 Calling FoFJK, ICntrl=      2127 FMM=T ISym2X=0 I1Cent= 0 IOpClX= 1 NMat=1 NMatS=1 NMatT=0.
 ***** Axes restored to original set *****
 -------------------------------------------------------------------
 Center     Atomic                   Forces (Hartrees/Bohr)
 Number     Number              X              Y              Z
 -------------------------------------------------------------------
      1        6          -0.001086568    0.000048947   -0.001220272
      2        6           0.000470753    0.000025220   -0.000541465
      3        1          -0.000019805   -0.000173702    0.001334941
      4        1          -0.000717888   -0.001050119    0.000079577
      5        6           0.000247684    0.000302471   -0.000560403
      6        1          -0.000784241   -0.000283333    0.000819584
      7        6           0.000179899   -0.001044943   -0.001012430
      8        1           0.001156978    0.000021673    0.000612238
      9        1          -0.000756665    0.000722489    0.000558648
     10        6          -0.000214803   -0.001086968    0.000442117
     11        1           0.000057069    0.000769910   -0.000424688
     12        6           0.000585831    0.000412174    0.000169115
     13        6           0.001176648   -0.000761331   -0.000012803
     14        1          -0.000323380    0.000899119    0.000670148
     15        1          -0.001204995   -0.000905152    0.000261742
     16        1          -0.000326993    0.000609736   -0.001234834
     17        6          -0.000044908    0.000863206    0.000797934
     18        1           0.000511213   -0.000551296   -0.000416716
     19        1          -0.000230444    0.000357661   -0.001381054
     20        1          -0.001000652   -0.001167862    0.000275266
     21        6          -0.002794362    0.003146692    0.001863100
     22        1           0.000140321   -0.000496395   -0.001087249
     23        8          -0.003212552   -0.002335890    0.003778294
     24        7          -0.016894655   -0.004611919    0.005854054
     25        8           0.004196191    0.000562096    0.002677437
     26        8          -0.038427803   -0.005368580    0.004708210
     27        6          -0.006643357   -0.000824361   -0.009194736
     28        1          -0.010650128    0.003337610   -0.007341218
     29        1           0.000482596    0.000128525    0.001988255
     30        1          -0.002015612    0.001084795   -0.000299586
     31        8           0.000195168    0.000331644    0.000601530
     32        6           0.001694727   -0.005360350   -0.001820471
     33        6          -0.000177942   -0.000595269    0.001059538
     34        1           0.001115014    0.000708376    0.000047576
     35        1          -0.000165276   -0.000073624   -0.000991948
     36        6          -0.000676923    0.001207922    0.000308311
     37        1           0.000391514   -0.000709600   -0.000364491
     38        6          -0.001369707   -0.000727756   -0.000609040
     39        1           0.000633460    0.001024711    0.000429052
     40        1           0.000514974   -0.001038369    0.000013929
     41        6           0.001084575    0.002177120   -0.001015892
     42        1          -0.000658468   -0.000836458    0.001915460
     43        6           0.002297757   -0.001941558   -0.001095352
     44        6           0.012128437    0.000018419    0.001964395
     45        1           0.003582331    0.000241158    0.000110323
     46        1           0.000275602   -0.000455731   -0.001808225
     47        1           0.024657535   -0.000726502   -0.002459394
     48        6           0.001187961    0.002072539    0.001881302
     49        1          -0.000625908    0.000619904   -0.003121989
     50        1           0.013099895    0.008405266   -0.013820436
     51        1          -0.000185292   -0.000331056   -0.001045033
     52        6           0.000230767    0.000592640    0.000425763
     53        1          -0.000013741    0.000431961   -0.000410553
     54        8           0.001179475    0.001062991    0.000552304
     55        7          -0.001351218    0.001578928   -0.001251582
     56        8           0.000142069    0.000333207    0.000837886
     57        8           0.003680926    0.001688642    0.000373314
     58        6          -0.001035860    0.000560468   -0.001155211
     59        1          -0.000331665    0.001256968    0.000366203
     60        1           0.000811099   -0.000330689    0.000428207
     61        1          -0.000127666   -0.000641417    0.001286798
     62        8           0.015961007   -0.003174958    0.016204523
 -------------------------------------------------------------------
 Cartesian Forces:  Max     0.038427803 RMS     0.004730991

 GradGradGradGradGradGradGradGradGradGradGradGradGradGradGradGradGradGrad
 Berny optimization.
 Using GEDIIS/GDIIS optimizer.
 FormGI is forming the generalized inverse of G from B-inverse, IUseBI=4.
 Internal  Forces:  Max     0.365632698 RMS     0.031228849
 Search for a local minimum.
 Step number   3 out of a maximum of  372
 All quantities printed in internal units (Hartrees-Bohrs-Radians)
 Mixed Optimization -- RFO/linear search
 Iteration  1 RMS(Cart)=  0.23454620 RMS(Int)=  0.01808850
 Iteration  2 RMS(Cart)=  0.23790209 RMS(Int)=  0.00982075
 Iteration  3 RMS(Cart)=  0.04085356 RMS(Int)=  0.00018221
 Iteration  4 RMS(Cart)=  0.00056794 RMS(Int)=  0.00000003
 Iteration  5 RMS(Cart)=  0.00000012 RMS(Int)=  0.00000000
 Update second derivatives using D2CorX and points    2    1
 DE=  2.44D-02 DEPred=-1.44D-02 R=-1.70D+00
 Trust test=-1.70D+00 RLast= 3.38D-01 DXMaxT set to 7.50D-02
 ITU= -1 -1  0
 Use linear search instead of GDIIS.
 Energy rises -- skip Quadratic/GDIIS search.
 Quartic linear search produced a step of -0.96444.
 Iteration  1 RMS(Cart)=  0.18882178 RMS(Int)=  0.00461146
 Iteration  2 RMS(Cart)=  0.01925602 RMS(Int)=  0.00004780
 Iteration  3 RMS(Cart)=  0.00020976 RMS(Int)=  0.00000764
 Iteration  4 RMS(Cart)=  0.00000001 RMS(Int)=  0.00000764
 Variable       Old X    -DE/DX   Delta X   Delta X   Delta X     New X
                                 (Linear)    (Quad)   (Total)
    R1        2.92209   0.01290   0.00040   0.00000   0.00050   2.92258
    R2        2.98125   0.02285   0.00124   0.00000   0.00085   2.98210
    R3        2.93918   0.05351   0.00108   0.00000   0.00196   2.94113
    R4        2.57131   0.00007  -0.00011   0.00000   0.00013   2.57144
    R5        2.06596   0.00013   0.00155   0.00000  -0.00183   2.06413
    R6        2.06893   0.00001   0.00134   0.00000  -0.00158   2.06735
    R7        2.89071  -0.01595   0.00026   0.00000  -0.00175   2.88896
    R8        2.91992  -0.00467   0.00142   0.00000  -0.00092   2.91900
    R9        2.06909   0.00003   0.00145   0.00000  -0.00172   2.06737
   R10        2.92842   0.01028  -0.00040   0.00000  -0.00039   2.92803
   R11        2.94634  -0.02015   0.00007   0.00000  -0.00061   2.94572
   R12        2.06886   0.00002   0.00148   0.00000  -0.00175   2.06711
   R13        2.05996  -0.00002   0.00154   0.00000  -0.00183   2.05814
   R14        2.92859   0.00107   0.00016   0.00000  -0.00062   2.92797
   R15        2.06820  -0.00000   0.00123   0.00000  -0.00146   2.06674
   R16        2.94900  -0.00173   0.00030   0.00000  -0.00068   2.94832
   R17        2.89603   0.00005   0.00055   0.00000  -0.00065   2.89538
   R18        2.88352   0.00009   0.00081   0.00000  -0.00095   2.88257
   R19        2.06594  -0.00005   0.00167   0.00000  -0.00198   2.06396
   R20        2.07046   0.00002   0.00195   0.00000  -0.00230   2.06816
   R21        2.07005  -0.00001   0.00193   0.00000  -0.00229   2.06776
   R22        2.06557  -0.00003   0.00130   0.00000  -0.00154   2.06403
   R23        2.06833  -0.00001   0.00197   0.00000  -0.00234   2.06599
   R24        2.07255   0.00002   0.00200   0.00000  -0.00237   2.07018
   R25        2.06229  -0.00163   0.00020   0.00000  -0.00031   2.06197
   R26        2.72623  -0.01245  -0.00064   0.00000   0.00023   2.72646
   R27        2.59619  -0.01836  -0.00006   0.00000  -0.00053   2.59566
   R28        2.28602  -0.00007  -0.00008   0.00000   0.00009   2.28611
   R29        2.28112  -0.00644  -0.00023   0.00000   0.00016   2.28128
   R30        2.05803   0.04057   0.00216   0.00000  -0.00063   2.05740
   R31        2.06604   0.00008   0.00150   0.00000  -0.00177   2.06427
   R32        2.06168   0.00008   0.00176   0.00000  -0.00208   2.05960
   R33        4.23199   0.03276   0.02173   0.00000  -0.00602   4.22597
   R34        2.92258   0.01077   0.00041   0.00000   0.00039   2.92297
   R35        2.99744  -0.00452   0.00049   0.00000  -0.00095   2.99649
   R36        2.95439   0.00211   0.00096   0.00000  -0.00101   2.95338
   R37        2.56389  -0.01215  -0.00010   0.00000  -0.00026   2.56363
   R38        2.06849  -0.00000   0.00171   0.00000  -0.00203   2.06647
   R39        2.06659   0.00003   0.00138   0.00000  -0.00163   2.06495
   R40        2.88609  -0.00169   0.00051   0.00000  -0.00086   2.88523
   R41        2.93303  -0.00793   0.00093   0.00000  -0.00189   2.93114
   R42        2.06923   0.00021   0.00145   0.00000  -0.00171   2.06753
   R43        2.92028  -0.00627  -0.00039   0.00000  -0.00010   2.92018
   R44        2.94813   0.01105   0.00037   0.00000   0.00022   2.94835
   R45        2.07065   0.00019   0.00149   0.00000  -0.00176   2.06889
   R46        2.05989   0.00008   0.00154   0.00000  -0.00182   2.05807
   R47        2.92657  -0.00665   0.00042   0.00000  -0.00086   2.92570
   R48        2.06472  -0.01698   0.00080   0.00000  -0.00176   2.06296
   R49        2.94544   0.01687   0.00095   0.00000   0.00039   2.94584
   R50        2.89570   0.00048   0.00062   0.00000  -0.00071   2.89499
   R51        2.88067   0.02588   0.00155   0.00000  -0.00041   2.88027
   R52        2.06639   0.00003   0.00172   0.00000  -0.00204   2.06435
   R53        2.07031   0.00014   0.00194   0.00000  -0.00229   2.06802
   R54        2.06818  -0.00103   0.00171   0.00000  -0.00207   2.06611
   R55        2.06340  -0.02161   0.00147   0.00000  -0.00278   2.06063
   R56        2.06836  -0.00035   0.00128   0.00000  -0.00153   2.06683
   R57        2.07148   0.00003   0.00213   0.00000  -0.00252   2.06896
   R58        2.06231  -0.00005   0.00029   0.00000  -0.00034   2.06197
   R59        2.73170   0.00058  -0.00020   0.00000   0.00026   2.73197
   R60        2.60879   0.00023  -0.00012   0.00000   0.00015   2.60894
   R61        2.28674   0.00031  -0.00018   0.00000   0.00021   2.28695
   R62        2.27397   0.00010  -0.00001   0.00000   0.00001   2.27399
   R63        2.05780   0.00015   0.00152   0.00000  -0.00179   2.05600
   R64        2.06606   0.00012   0.00158   0.00000  -0.00186   2.06420
   R65        2.06184  -0.00264   0.00160   0.00000  -0.00202   2.05983
    A1        1.90999  -0.01993  -0.00104   0.00000   0.00047   1.91046
    A2        1.91125  -0.09142  -0.00250   0.00000  -0.01020   1.90104
    A3        1.93881   0.01384  -0.00090   0.00000  -0.00096   1.93785
    A4        1.90270   0.11698   0.00180   0.00000   0.01354   1.91624
    A5        1.99253  -0.01710   0.00208   0.00000  -0.00324   1.98929
    A6        1.80484  -0.00296   0.00051   0.00000   0.00023   1.80507
    A7        1.86768   0.00077  -0.00083   0.00000   0.00059   1.86828
    A8        1.92009  -0.00341  -0.00116   0.00000   0.00276   1.92285
    A9        1.89418  -0.00650   0.00048   0.00000  -0.00018   1.89399
   A10        1.92777   0.00037  -0.00023   0.00000  -0.00245   1.92532
   A11        1.90969   0.00374   0.00145   0.00000  -0.00348   1.90621
   A12        1.94262   0.00477   0.00027   0.00000   0.00266   1.94528
   A13        1.94021   0.00114   0.00050   0.00000  -0.00016   1.94004
   A14        1.90031   0.00396  -0.00154   0.00000   0.00267   1.90299
   A15        1.94032  -0.00552   0.00031   0.00000  -0.00311   1.93720
   A16        2.06702  -0.00065  -0.00012   0.00000   0.00019   2.06722
   A17        2.04513  -0.00108   0.00020   0.00000   0.00017   2.04530
   A18        1.53555   0.00214   0.00052   0.00000   0.00030   1.53585
   A19        2.05271   0.00865  -0.00089   0.00000   0.00155   2.05426
   A20        1.98054  -0.00525   0.00072   0.00000  -0.00114   1.97940
   A21        1.50287  -0.00602   0.00014   0.00000  -0.00078   1.50209
   A22        1.88426  -0.00123  -0.00051   0.00000   0.00071   1.88496
   A23        2.06372  -0.00033   0.00004   0.00000   0.00001   2.06373
   A24        1.96048   0.00357   0.00074   0.00000  -0.00076   1.95972
   A25        1.90895   0.00449  -0.00002   0.00000  -0.00001   1.90895
   A26        1.91099  -0.00819   0.00054   0.00000  -0.00233   1.90867
   A27        1.94513   0.01115   0.00078   0.00000   0.00284   1.94797
   A28        2.08194   0.00464  -0.00095   0.00000  -0.00018   2.08176
   A29        1.53462  -0.00092   0.00026   0.00000   0.00040   1.53502
   A30        2.05475  -0.00793  -0.00063   0.00000   0.00011   2.05486
   A31        1.49075   0.00447  -0.00005   0.00000  -0.00068   1.49007
   A32        1.95346  -0.00051   0.00022   0.00000  -0.00027   1.95318
   A33        2.07355  -0.00278   0.00058   0.00000  -0.00042   2.07313
   A34        1.94258  -0.00194  -0.00003   0.00000   0.00012   1.94270
   A35        2.08760  -0.00128   0.00144   0.00000  -0.00156   2.08604
   A36        1.89031   0.00199  -0.00171   0.00000   0.00214   1.89245
   A37        1.97663  -0.00004   0.00095   0.00000  -0.00114   1.97550
   A38        1.92124   0.00001   0.00055   0.00000  -0.00066   1.92059
   A39        1.92396  -0.00004   0.00050   0.00000  -0.00060   1.92336
   A40        1.87742   0.00002  -0.00074   0.00000   0.00089   1.87831
   A41        1.87955   0.00004  -0.00082   0.00000   0.00098   1.88053
   A42        1.88190   0.00002  -0.00056   0.00000   0.00067   1.88257
   A43        1.98765  -0.00003   0.00112   0.00000  -0.00134   1.98631
   A44        1.92460  -0.00002   0.00077   0.00000  -0.00093   1.92367
   A45        1.91761   0.00001   0.00011   0.00000  -0.00012   1.91749
   A46        1.86847  -0.00000  -0.00054   0.00000   0.00063   1.86911
   A47        1.87901   0.00003  -0.00107   0.00000   0.00130   1.88030
   A48        1.88288   0.00001  -0.00052   0.00000   0.00062   1.88349
   A49        2.00861   0.00539   0.00071   0.00000  -0.00037   2.00824
   A50        1.88648   0.01209   0.00027   0.00000   0.00384   1.89032
   A51        1.83429   0.02400   0.00139   0.00000  -0.00112   1.83317
   A52        1.91331  -0.01979  -0.00044   0.00000   0.00037   1.91368
   A53        1.94735  -0.04548  -0.00107   0.00000  -0.00925   1.93811
   A54        1.86700   0.02869  -0.00090   0.00000   0.00736   1.87436
   A55        2.01335   0.00149   0.00002   0.00000   0.00007   2.01342
   A56        2.07654   0.00884   0.00032   0.00000   0.00018   2.07672
   A57        1.96978  -0.01128  -0.00020   0.00000  -0.00052   1.96925
   A58        2.23686   0.00236  -0.00013   0.00000   0.00029   2.23715
   A59        1.91810   0.32780   0.00879   0.00000   0.02713   1.94523
   A60        1.89762  -0.05256  -0.00071   0.00000  -0.00231   1.89531
   A61        1.92230  -0.10190  -0.00085   0.00000  -0.01130   1.91099
   A62        1.89862  -0.09178  -0.00024   0.00000  -0.00421   1.89441
   A63        1.91978  -0.11204  -0.00482   0.00000  -0.00598   1.91380
   A64        1.90707   0.02983  -0.00221   0.00000  -0.00355   1.90352
   A65        2.61438  -0.01958  -0.00224   0.00000   0.00069   2.61507
   A66        1.93118   0.00407  -0.00077   0.00000   0.00185   1.93303
   A67        1.88086   0.00035  -0.00097   0.00000   0.00106   1.88192
   A68        1.95226   0.00211   0.00052   0.00000   0.00013   1.95238
   A69        1.94065  -0.00565   0.00006   0.00000  -0.00104   1.93961
   A70        1.95723  -0.00389   0.00145   0.00000  -0.00257   1.95466
   A71        1.79634   0.00283  -0.00033   0.00000   0.00055   1.79689
   A72        1.86535   0.00007  -0.00089   0.00000   0.00112   1.86648
   A73        1.91258  -0.00010  -0.00061   0.00000   0.00050   1.91308
   A74        1.89554  -0.00375  -0.00074   0.00000   0.00056   1.89611
   A75        1.92575  -0.00015   0.00048   0.00000  -0.00022   1.92554
   A76        1.89213   0.00343   0.00180   0.00000  -0.00174   1.89039
   A77        1.96930   0.00045  -0.00009   0.00000  -0.00015   1.96915
   A78        1.93291  -0.00192   0.00034   0.00000  -0.00120   1.93171
   A79        1.89201  -0.00071  -0.00152   0.00000   0.00260   1.89461
   A80        1.94568   0.00807   0.00183   0.00000  -0.00055   1.94513
   A81        2.06973  -0.00213  -0.00021   0.00000  -0.00041   2.06932
   A82        2.05030  -0.00690  -0.00029   0.00000  -0.00064   2.04966
   A83        1.54001   0.00560  -0.00027   0.00000   0.00080   1.54081
   A84        2.04257  -0.00184  -0.00089   0.00000   0.00105   2.04361
   A85        1.98762   0.00128   0.00046   0.00000  -0.00041   1.98721
   A86        1.50417   0.00085   0.00026   0.00000  -0.00065   1.50351
   A87        1.88565   0.00021  -0.00052   0.00000   0.00070   1.88634
   A88        2.06579   0.00109   0.00011   0.00000  -0.00007   2.06573
   A89        1.95897  -0.00152   0.00084   0.00000  -0.00097   1.95800
   A90        1.90523  -0.01067  -0.00118   0.00000  -0.00072   1.90451
   A91        1.91165   0.00707   0.00107   0.00000  -0.00063   1.91102
   A92        1.94897   0.00244   0.00291   0.00000  -0.00161   1.94736
   A93        2.08195  -0.00342  -0.00203   0.00000   0.00077   2.08272
   A94        1.53883   0.00380  -0.00073   0.00000   0.00099   1.53982
   A95        2.05033  -0.00095  -0.00026   0.00000   0.00127   2.05160
   A96        1.48939  -0.01197  -0.00015   0.00000  -0.00114   1.48825
   A97        1.95947   0.00010  -0.00152   0.00000  -0.00092   1.95855
   A98        2.08255  -0.00096   0.00078   0.00000  -0.00271   2.07985
   A99        1.93464   0.00755  -0.00047   0.00000   0.00287   1.93751
   A100       2.08008   0.01731   0.00495   0.00000  -0.00158   2.07849
   A101       1.89132  -0.01020  -0.00294   0.00000   0.00279   1.89411
   A102       1.97663  -0.00027   0.00091   0.00000  -0.00112   1.97551
   A103       1.92057  -0.00039   0.00044   0.00000  -0.00057   1.92000
   A104       1.91597   0.00071   0.00106   0.00000  -0.00118   1.91479
   A105       1.87879   0.00016  -0.00090   0.00000   0.00106   1.87985
   A106       1.88181  -0.00009  -0.00079   0.00000   0.00095   1.88276
   A107       1.88750  -0.00012  -0.00086   0.00000   0.00102   1.88852
   A108       1.98101  -0.04373   0.00377   0.00000  -0.00950   1.97151
   A109       1.92563   0.06570   0.00191   0.00000   0.00629   1.93192
   A110       1.92492  -0.04520  -0.00330   0.00000  -0.00248   1.92243
   A111       1.87519  -0.01502   0.00143   0.00000  -0.00252   1.87267
   A112       1.87245   0.04390  -0.00291   0.00000   0.00652   1.87896
   A113       1.88097  -0.00405  -0.00117   0.00000   0.00220   1.88318
   A114       2.16244   0.05838   0.00532   0.00000  -0.00044   2.16201
   A115       2.01227  -0.00163  -0.00035   0.00000   0.00007   2.01234
   A116       1.90592   0.00016   0.00115   0.00000  -0.00133   1.90459
   A117       1.92970   0.00179   0.00202   0.00000  -0.00215   1.92755
   A118       1.92783  -0.00133  -0.00097   0.00000   0.00107   1.92890
   A119       1.80240   0.00211  -0.00049   0.00000   0.00080   1.80320
   A120       1.87979  -0.00100  -0.00153   0.00000   0.00177   1.88156
   A121       2.03962  -0.00010   0.00155   0.00000  -0.00185   2.03777
   A122       2.06903   0.00016   0.00015   0.00000  -0.00018   2.06886
   A123       1.97067   0.00024  -0.00018   0.00000   0.00022   1.97090
   A124       2.24299  -0.00040  -0.00006   0.00000   0.00004   2.24303
   A125       1.93123  -0.00052   0.00154   0.00000  -0.00189   1.92934
   A126       1.88736  -0.00122   0.00178   0.00000  -0.00229   1.88506
   A127       1.90594   0.00197   0.00088   0.00000  -0.00080   1.90514
   A128       1.90905   0.00028  -0.00118   0.00000   0.00134   1.91040
   A129       1.92009  -0.00025  -0.00168   0.00000   0.00206   1.92214
   A130       1.90977  -0.00027  -0.00131   0.00000   0.00154   1.91131
    D1        0.61810   0.02088   0.00103   0.00000   0.01006   0.62816
    D2        2.92925   0.02409   0.00019   0.00000   0.00796   2.93721
    D3       -1.04981   0.01564   0.00044   0.00000   0.00849  -1.04131
    D4       -1.46657  -0.05460   0.00097   0.00000  -0.00057  -1.46714
    D5        0.84457  -0.05139   0.00013   0.00000  -0.00267   0.84191
    D6       -3.13448  -0.05984   0.00038   0.00000  -0.00213  -3.13661
    D7        2.83399  -0.00610   0.00230   0.00000   0.00550   2.83950
    D8       -1.13805  -0.00288   0.00146   0.00000   0.00340  -1.13465
    D9        1.16608  -0.01134   0.00171   0.00000   0.00394   1.17002
   D10        0.40274  -0.00868  -0.00229   0.00000  -0.01126   0.39149
   D11       -1.74206   0.00408  -0.00241   0.00000  -0.01445  -1.75651
   D12        2.55209  -0.04542  -0.00217   0.00000  -0.02402   2.52807
   D13        2.49267  -0.06135  -0.00487   0.00000  -0.01522   2.47746
   D14        0.34787  -0.04859  -0.00500   0.00000  -0.01841   0.32946
   D15       -1.64117  -0.09809  -0.00476   0.00000  -0.02798  -1.66915
   D16       -1.78242   0.00166  -0.00182   0.00000  -0.00794  -1.79035
   D17        2.35596   0.01442  -0.00194   0.00000  -0.01113   2.34484
   D18        0.36693  -0.03508  -0.00170   0.00000  -0.02070   0.34623
   D19        2.98489   0.02665   0.04570   0.00000  -0.04906   2.93583
   D20        0.90857  -0.02289   0.04122   0.00000  -0.05871   0.84986
   D21       -1.18054   0.03408   0.04486   0.00000  -0.04634  -1.22688
   D22        0.89574   0.03498   0.04738   0.00000  -0.05163   0.84411
   D23       -1.18059  -0.01457   0.04290   0.00000  -0.06128  -1.24187
   D24        3.01349   0.04241   0.04654   0.00000  -0.04890   2.96458
   D25       -1.23046  -0.00127   0.04377   0.00000  -0.05473  -1.28519
   D26        2.97640  -0.05081   0.03929   0.00000  -0.06438   2.91202
   D27        0.88729   0.00616   0.04293   0.00000  -0.05201   0.83529
   D28       -0.82006  -0.00100  -0.00098   0.00000   0.00171  -0.81834
   D29        1.48764   0.00234  -0.00202   0.00000   0.00407   1.49171
   D30       -3.13210   0.00434  -0.00196   0.00000   0.00435  -3.12775
   D31        1.23791  -0.00193  -0.00286   0.00000   0.00264   1.24056
   D32       -2.73758   0.00142  -0.00390   0.00000   0.00500  -2.73257
   D33       -1.07413   0.00342  -0.00384   0.00000   0.00528  -1.06885
   D34       -2.92027   0.00633  -0.00099   0.00000  -0.00165  -2.92192
   D35       -0.61258   0.00967  -0.00203   0.00000   0.00071  -0.61187
   D36        1.05087   0.01167  -0.00197   0.00000   0.00098   1.05186
   D37       -2.52271  -0.00128   0.00361   0.00000   0.00079  -2.52192
   D38       -0.39231   0.00312   0.00413   0.00000   0.00587  -0.38643
   D39        1.67259  -0.00210   0.00208   0.00000   0.00952   1.68211
   D40        1.72819  -0.00061   0.00353   0.00000   0.00209   1.73028
   D41       -2.42459   0.00379   0.00405   0.00000   0.00717  -2.41742
   D42       -0.35969  -0.00143   0.00200   0.00000   0.01082  -0.34887
   D43       -0.40728  -0.00681   0.00265   0.00000   0.00579  -0.40149
   D44        1.72312  -0.00241   0.00317   0.00000   0.01088   1.73400
   D45       -2.49516  -0.00763   0.00112   0.00000   0.01452  -2.48064
   D46       -0.60598  -0.00352   0.00127   0.00000  -0.00362  -0.60960
   D47       -2.82851  -0.00469   0.00216   0.00000  -0.00500  -2.83351
   D48        1.48804  -0.00537   0.00120   0.00000  -0.00370   1.48434
   D49        1.63240   0.00134   0.00040   0.00000  -0.00111   1.63129
   D50       -0.59013   0.00017   0.00129   0.00000  -0.00249  -0.59262
   D51       -2.55677  -0.00051   0.00033   0.00000  -0.00120  -2.55796
   D52       -2.55566   0.00120   0.00091   0.00000  -0.00068  -2.55634
   D53        1.50500   0.00003   0.00180   0.00000  -0.00206   1.50294
   D54       -0.46164  -0.00065   0.00084   0.00000  -0.00076  -0.46241
   D55       -1.45224  -0.00383   0.00057   0.00000  -0.00192  -1.45416
   D56        2.89127  -0.00349   0.00061   0.00000  -0.00176   2.88951
   D57        0.66726  -0.00333   0.00236   0.00000  -0.00424   0.66302
   D58        2.57329   0.00093  -0.00063   0.00000   0.00121   2.57450
   D59        0.63361   0.00126  -0.00059   0.00000   0.00137   0.63498
   D60       -1.59040   0.00143   0.00116   0.00000  -0.00111  -1.59151
   D61        0.45865   0.00074  -0.00085   0.00000   0.00077   0.45941
   D62       -1.48103   0.00107  -0.00082   0.00000   0.00093  -1.48010
   D63        2.57815   0.00124   0.00094   0.00000  -0.00156   2.57659
   D64       -1.49413  -0.01440  -0.00180   0.00000  -0.00240  -1.49652
   D65        2.57129  -0.01101  -0.00173   0.00000   0.00110   2.57239
   D66        0.46121  -0.00240  -0.00088   0.00000   0.00077   0.46198
   D67        0.58965  -0.00795  -0.00274   0.00000  -0.00105   0.58860
   D68       -1.62812  -0.00456  -0.00267   0.00000   0.00245  -1.62567
   D69        2.54499   0.00405  -0.00182   0.00000   0.00212   2.54711
   D70        2.80268  -0.00655  -0.00272   0.00000  -0.00075   2.80193
   D71        0.58491  -0.00316  -0.00266   0.00000   0.00275   0.58766
   D72       -1.52517   0.00545  -0.00180   0.00000   0.00242  -1.52275
   D73        1.46168   0.00330   0.00111   0.00000  -0.00035   1.46133
   D74       -2.87086   0.00435   0.00133   0.00000  -0.00090  -2.87176
   D75       -0.64478   0.00414   0.00011   0.00000   0.00094  -0.64384
   D76       -0.45863  -0.00234   0.00094   0.00000  -0.00081  -0.45944
   D77        1.49201  -0.00129   0.00116   0.00000  -0.00136   1.49065
   D78       -2.56509  -0.00150  -0.00006   0.00000   0.00048  -2.56461
   D79       -2.59273  -0.00491   0.00207   0.00000  -0.00086  -2.59359
   D80       -0.64209  -0.00386   0.00229   0.00000  -0.00142  -0.64350
   D81        1.58399  -0.00407   0.00107   0.00000   0.00042   1.58442
   D82        0.79662   0.00221   0.00002   0.00000  -0.00039   0.79623
   D83       -1.30570   0.00220  -0.00007   0.00000  -0.00029  -1.30599
   D84        2.90363   0.00220  -0.00003   0.00000  -0.00034   2.90330
   D85       -0.83864  -0.00192  -0.00000   0.00000   0.00046  -0.83818
   D86       -2.94097  -0.00192  -0.00009   0.00000   0.00056  -2.94041
   D87        1.26837  -0.00193  -0.00005   0.00000   0.00051   1.26888
   D88        3.11555  -0.00028  -0.00048   0.00000   0.00065   3.11620
   D89        1.01322  -0.00029  -0.00056   0.00000   0.00075   1.01397
   D90       -1.06063  -0.00029  -0.00052   0.00000   0.00070  -1.05992
   D91       -0.94463  -0.00149   0.00046   0.00000  -0.00045  -0.94508
   D92       -3.04539  -0.00146  -0.00017   0.00000   0.00033  -3.04506
   D93        1.16461  -0.00146  -0.00007   0.00000   0.00022   1.16483
   D94        0.83524   0.00168   0.00178   0.00000  -0.00271   0.83253
   D95       -1.26551   0.00171   0.00115   0.00000  -0.00193  -1.26745
   D96        2.94449   0.00171   0.00125   0.00000  -0.00205   2.94244
   D97        3.08521  -0.00027   0.00131   0.00000  -0.00178   3.08344
   D98        0.98446  -0.00024   0.00068   0.00000  -0.00100   0.98346
   D99       -1.08872  -0.00024   0.00077   0.00000  -0.00112  -1.08984
   D100       2.77079   0.05444   0.01092   0.00000   0.02894   2.79973
   D101      -1.32425   0.04953   0.01208   0.00000   0.02215  -1.30210
   D102       0.76816   0.01713   0.01036   0.00000   0.02186   0.79002
   D103      -0.00075  -0.01233   0.00057   0.00000  -0.01277  -0.01352
   D104       3.13636  -0.03027  -0.00028   0.00000  -0.01956   3.11679
   D105       3.13634  -0.02106  -0.00101   0.00000  -0.00797   3.12837
   D106       1.38348  -0.05055   0.06843   0.00000  -0.17017   1.21331
   D107      -2.82400   0.02330   0.07263   0.00000  -0.15937  -2.98337
   D108      -0.73578  -0.06352   0.06693   0.00000  -0.16976  -0.90554
   D109      -1.22976  -0.27000  -0.09607   0.00000  -0.40291  -1.63267
   D110       0.72462   0.00118  -0.00297   0.00000   0.00604   0.73066
   D111       3.03331  -0.00624  -0.00575   0.00000   0.00599   3.03930
   D112      -0.94800   0.00052  -0.00275   0.00000   0.00584  -0.94216
   D113      -1.40051   0.00542  -0.00195   0.00000   0.00551  -1.39501
   D114       0.90818  -0.00200  -0.00473   0.00000   0.00545   0.91364
   D115      -3.07313   0.00476  -0.00173   0.00000   0.00531  -3.06782
   D116       2.92042   0.00077  -0.00126   0.00000   0.00418   2.92460
   D117      -1.05406  -0.00665  -0.00404   0.00000   0.00413  -1.04994
   D118       1.24780   0.00011  -0.00104   0.00000   0.00398   1.25179
   D119       0.19534  -0.00215   0.00595   0.00000  -0.00950   0.18584
   D120      -1.98674   0.00073   0.00658   0.00000  -0.00989  -1.99663
   D121       2.23116   0.00078   0.00653   0.00000  -0.00996   2.22120
   D122       2.28490  -0.00272   0.00426   0.00000  -0.00762   2.27728
   D123       0.10283   0.00016   0.00489   0.00000  -0.00802   0.09481
   D124      -1.96246   0.00021   0.00484   0.00000  -0.00809  -1.97054
   D125      -1.99768  -0.00513   0.00477   0.00000  -0.00915  -2.00683
   D126       2.10343  -0.00225   0.00539   0.00000  -0.00955   2.09389
   D127       0.03815  -0.00219   0.00535   0.00000  -0.00961   0.02853
   D128       3.14898  -0.00097   0.00431   0.00000  -0.00643  -3.14064
   D129       1.05847  -0.00024   0.00373   0.00000  -0.00554   1.05293
   D130      -1.01825  -0.00032   0.00377   0.00000  -0.00560  -1.02386
   D131       1.02974  -0.00276   0.00586   0.00000  -0.00877   1.02096
   D132      -1.06078  -0.00203   0.00528   0.00000  -0.00788  -1.06865
   D133       3.14569  -0.00212   0.00531   0.00000  -0.00794   3.13775
   D134      -1.06891   0.00296   0.00432   0.00000  -0.00556  -1.07447
   D135       3.12376   0.00369   0.00373   0.00000  -0.00466   3.11910
   D136       1.04704   0.00360   0.00377   0.00000  -0.00473   1.04231
   D137      -0.91589   0.00159   0.00372   0.00000  -0.00384  -0.91974
   D138       1.38280  -0.00330   0.00249   0.00000  -0.00323   1.37957
   D139       3.04980   0.00577   0.00220   0.00000  -0.00141   3.04839
   D140       1.13345   0.00153   0.00255   0.00000  -0.00231   1.13114
   D141      -2.85105  -0.00336   0.00132   0.00000  -0.00169  -2.85274
   D142      -1.18404   0.00571   0.00104   0.00000   0.00013  -1.18391
   D143      -3.03031   0.00615   0.00515   0.00000  -0.00481  -3.03512
   D144      -0.73162   0.00125   0.00392   0.00000  -0.00420  -0.73581
   D145       0.93539   0.01032   0.00364   0.00000  -0.00238   0.93301
   D146      -2.31734   0.00239  -0.00525   0.00000   0.00764  -2.30970
   D147      -0.14668   0.00024  -0.00477   0.00000   0.00679  -0.13989
   D148       1.85915  -0.00038  -0.00721   0.00000   0.00971   1.86886
   D149       1.94510   0.00246  -0.00477   0.00000   0.00695   1.95205
   D150      -2.16742   0.00032  -0.00429   0.00000   0.00610  -2.16133
   D151      -0.16159  -0.00031  -0.00673   0.00000   0.00901  -0.15257
   D152      -0.19328  -0.00008  -0.00660   0.00000   0.00857  -0.18471
   D153       1.97739  -0.00222  -0.00612   0.00000   0.00771   1.98510
   D154      -2.29996  -0.00285  -0.00856   0.00000   0.01063  -2.28933
   D155      -0.59147   0.00540   0.00060   0.00000   0.00009  -0.59138
   D156      -2.81342   0.00557   0.00176   0.00000  -0.00152  -2.81494
   D157       1.50342   0.00671   0.00067   0.00000  -0.00011   1.50330
   D158       1.63097   0.00025  -0.00052   0.00000   0.00051   1.63148
   D159      -0.59098   0.00042   0.00064   0.00000  -0.00111  -0.59209
   D160      -2.55733   0.00156  -0.00045   0.00000   0.00030  -2.55703
   D161      -2.54757  -0.00502  -0.00109   0.00000   0.00013  -2.54744
   D162       1.51367  -0.00485   0.00007   0.00000  -0.00148   1.51218
   D163      -0.45268  -0.00371  -0.00102   0.00000  -0.00007  -0.45276
   D164      -1.45416  -0.00203   0.00250   0.00000  -0.00319  -1.45735
   D165       2.89807  -0.00534   0.00317   0.00000  -0.00577   2.89230
   D166       0.65790   0.01078   0.00841   0.00000  -0.00638   0.65152
   D167       2.57191  -0.00080   0.00045   0.00000  -0.00029   2.57162
   D168       0.64096  -0.00411   0.00112   0.00000  -0.00288   0.63808
   D169      -1.59921   0.01201   0.00635   0.00000  -0.00348  -1.60270
   D170       0.45010   0.00032   0.00094   0.00000  -0.00011   0.44999
   D171      -1.48085  -0.00299   0.00161   0.00000  -0.00270  -1.48355
   D172       2.56216   0.01313   0.00685   0.00000  -0.00330   2.55886
   D173      -1.50741  -0.00004  -0.00177   0.00000   0.00148  -1.50594
   D174       2.56065   0.00304  -0.00043   0.00000   0.00241   2.56307
   D175       0.45315   0.00277   0.00093   0.00000   0.00004   0.45319
   D176       0.56584  -0.00144  -0.00263   0.00000   0.00229   0.56814
   D177      -1.64927   0.00165  -0.00129   0.00000   0.00323  -1.64604
   D178       2.52640   0.00138   0.00008   0.00000   0.00086   2.52726
   D179       2.78133  -0.00162  -0.00247   0.00000   0.00230   2.78363
   D180       0.56621   0.00147  -0.00113   0.00000   0.00323   0.56945
   D181      -1.54130   0.00120   0.00023   0.00000   0.00086  -1.54043
   D182       1.46934  -0.01012  -0.00208   0.00000  -0.00056   1.46878
   D183      -2.85780  -0.01403  -0.00380   0.00000  -0.00179  -2.85959
   D184      -0.64503  -0.00597  -0.00411   0.00000   0.00367  -0.64135
   D185      -0.44908  -0.00040  -0.00081   0.00000  -0.00001  -0.44909
   D186       1.50696  -0.00431  -0.00253   0.00000  -0.00124   1.50572
   D187      -2.56344   0.00374  -0.00284   0.00000   0.00422  -2.55922
   D188      -2.58441   0.00159   0.00206   0.00000  -0.00187  -2.58629
   D189      -0.62837  -0.00232   0.00034   0.00000  -0.00310  -0.63147
   D190       1.58441   0.00574   0.00002   0.00000   0.00236   1.58676
   D191       0.80431  -0.00009   0.00112   0.00000  -0.00007   0.80424
   D192      -1.29929   0.00016   0.00134   0.00000  -0.00027  -1.29956
   D193       2.90850   0.00011   0.00147   0.00000  -0.00044   2.90806
   D194      -0.82844   0.01041   0.00211   0.00000   0.00038  -0.82806
   D195      -2.93204   0.01066   0.00233   0.00000   0.00018  -2.93186
   D196       1.27576   0.01061   0.00246   0.00000   0.00001   1.27576
   D197       3.14148  -0.01038  -0.00171   0.00000  -0.00212   3.13936
   D198       1.03787  -0.01013  -0.00149   0.00000  -0.00231   1.03556
   D199      -1.03751  -0.01018  -0.00136   0.00000  -0.00248  -1.04000
   D200      -0.84805  -0.02296  -0.00217   0.00000  -0.03320  -0.88125
   D201      -2.95365  -0.02112  -0.00804   0.00000  -0.02795  -2.98160
   D202       1.25350  -0.02896  -0.00573   0.00000  -0.03307   1.22044
   D203       0.93107  -0.02766   0.00160   0.00000  -0.03768   0.89340
   D204      -1.17453  -0.02582  -0.00426   0.00000  -0.03242  -1.20695
   D205       3.03262  -0.03365  -0.00195   0.00000  -0.03754   2.99508
   D206       3.16406  -0.01190   0.00232   0.00000  -0.03222   3.13184
   D207       1.05846  -0.01006  -0.00355   0.00000  -0.02697   1.03149
   D208      -1.01757  -0.01790  -0.00123   0.00000  -0.03209  -1.04966
   D209      -2.02018  -0.13163  -0.14686   0.00000   0.01535  -2.00483
   D210       0.11364  -0.08731  -0.14094   0.00000   0.01543   0.12906
   D211       2.13204  -0.07759  -0.14303   0.00000   0.01998   2.15202
   D212       1.30004   0.00064   0.00042   0.00000   0.00013   1.30017
   D213      -2.82117   0.00094   0.00078   0.00000  -0.00045  -2.82161
   D214      -0.78112   0.00002  -0.00120   0.00000   0.00190  -0.77921
   D215       0.18421  -0.00045  -0.00361   0.00000   0.00438   0.18859
   D216      -2.98813  -0.00070  -0.00603   0.00000   0.00731  -2.98082
   D217       3.10540  -0.00027  -0.00285   0.00000   0.00345   3.10884
         Item               Value     Threshold  Converged?
 Maximum Force            0.365633     0.000450     NO 
 RMS     Force            0.031229     0.000300     NO 
 Maximum Displacement     1.053690     0.001800     NO 
 RMS     Displacement     0.204644     0.001200     NO 
 Predicted change in Energy=-2.092862D-02
 GradGradGradGradGradGradGradGradGradGradGradGradGradGradGradGradGradGrad

 Stoichiometry    C20H32N2O8(3)
 Framework group  C1[X(C20H32N2O8)]
 Deg. of freedom   180
 Full point group                 C1      NOp   1
 Largest Abelian subgroup         C1      NOp   1
 Largest concise Abelian subgroup C1      NOp   1
                         Standard orientation:                         
 ---------------------------------------------------------------------
 Center     Atomic      Atomic             Coordinates (Angstroms)
 Number     Number       Type             X           Y           Z
 ---------------------------------------------------------------------
      1          6           0       -2.252951    0.576023   -0.496290
      2          6           0       -3.349992   -1.147571    1.167220
      3          1           0       -3.135090   -1.432811    2.199478
      4          1           0       -3.660730   -2.055394    0.641745
      5          6           0       -4.466858   -0.104313    1.130196
      6          1           0       -5.303005   -0.398096    1.771604
      7          6           0       -3.849451    1.303896    1.321348
      8          1           0       -2.986324    1.394571    1.987182
      9          1           0       -4.578009    2.060302    1.609848
     10          6           0       -3.597334    1.283813   -0.207284
     11          1           0       -3.641645    2.221161   -0.769005
     12          6           0       -4.803024    0.302109   -0.336671
     13          6           0       -6.131052    1.060545   -0.429723
     14          1           0       -6.237337    1.836591    0.331434
     15          1           0       -6.968669    0.365788   -0.313678
     16          1           0       -6.225077    1.539022   -1.409273
     17          6           0       -4.784520   -0.772493   -1.419121
     18          1           0       -3.847643   -1.331715   -1.469236
     19          1           0       -4.942326   -0.321174   -2.402311
     20          1           0       -5.592952   -1.490824   -1.244368
     21          6           0       -2.051813   -0.608512    0.526793
     22          1           0       -1.368546   -0.273643    1.308852
     23          8           0       -1.376879   -1.639999   -0.222954
     24          7           0       -0.726496   -2.585738    0.531534
     25          8           0       -0.747310   -2.489612    1.737286
     26          8           0       -0.201444   -3.440608   -0.139926
     27          6           0       -1.096820    1.606676   -0.343186
     28          1           0       -0.124876    1.116209   -0.333025
     29          1           0       -1.227352    2.138674    0.601905
     30          1           0       -1.137302    2.323119   -1.163514
     31          8           0       -2.169872    0.199676   -1.801314
     32          6           0        2.738662    0.355733    0.922496
     33          6           0        4.100076    0.474242   -1.347940
     34          1           0        5.102801    0.879618   -1.509222
     35          1           0        3.529791    0.662772   -2.260783
     36          6           0        4.190895   -1.026062   -1.079705
     37          1           0        4.761898   -1.525618   -1.868013
     38          6           0        4.618936   -1.237765    0.389951
     39          1           0        5.303371   -0.500027    0.821109
     40          1           0        5.019383   -2.229868    0.593598
     41          6           0        3.113095   -1.133167    0.734153
     42          1           0        2.712575   -1.717414    1.564806
     43          6           0        2.798190   -1.625044   -0.711173
     44          6           0        2.789028   -3.155395   -0.780803
     45          1           0        3.654372   -3.613223   -0.296109
     46          1           0        2.780577   -3.482658   -1.825039
     47          1           0        1.888944   -3.541246   -0.294643
     48          6           0        1.553590   -1.100693   -1.417662
     49          1           0        1.482354   -0.012695   -1.402309
     50          1           0        0.647742   -1.492553   -0.946381
     51          1           0        1.552426   -1.418812   -2.465271
     52          6           0        3.431214    1.253837   -0.185722
     53          1           0        4.151313    1.919749    0.292425
     54          8           0        2.448492    2.074370   -0.857300
     55          7           0        1.958220    3.157119   -0.154929
     56          8           0        2.506720    3.473681    0.876345
     57          8           0        1.025052    3.686034   -0.700346
     58          6           0        3.187909    0.784306    2.356732
     59          1           0        2.943552    1.829042    2.537116
     60          1           0        4.269156    0.646089    2.427295
     61          1           0        2.691186    0.150596    3.091448
     62          8           0        1.394829    0.538185    0.957516
 ---------------------------------------------------------------------
 Rotational constants (GHZ):           0.2541928           0.1100134           0.0898759
 Standard basis: 6-31++G(d,p) (6D, 7F)
 There are   762 symmetry adapted cartesian basis functions of A   symmetry.
 There are   762 symmetry adapted basis functions of A   symmetry.
   762 basis functions,  1216 primitive gaussians,   762 cartesian basis functions
   116 alpha electrons      114 beta electrons
       nuclear repulsion energy      3459.0157178792 Hartrees.
 NAtoms=   62 NActive=   62 NUniq=   62 SFac= 1.00D+00 NAtFMM=   60 NAOKFM=T Big=T
 Integral buffers will be    131072 words long.
 Raffenetti 2 integral format.
 Two-electron integral symmetry is turned on.
 Nuclear repulsion after empirical dispersion term =     3458.9478969405 Hartrees.
 One-electron integrals computed using PRISM.
 NBasis=   762 RedAO= T EigKep=  1.04D-06  NBF=   762
 NBsUse=   761 1.00D-06 EigRej=  7.79D-07 NBFU=   761
 Lowest energy guess from the checkpoint file:  "/wrk/hasangal/alkoxy/alphapine-conformarsampling/Alpha-Pinene-RO-NO3down-Odown/SYS_2A/DFT_high/calc-LM/TMP/G1647172543/Gau-10773.chk"
 B after Tr=     0.000000   -0.000000   -0.000000
         Rot=    0.998627   -0.051509   -0.001892    0.009295 Ang=  -6.00 deg.
 B after Tr=     0.000000   -0.000000   -0.000000
         Rot=    0.999935   -0.000397   -0.003526    0.010813 Ang=  -1.30 deg.
 Initial guess <Sx>= 0.0000 <Sy>= 0.0000 <Sz>= 1.0000 <S**2>= 2.0121 S= 1.0040
 Requested convergence on RMS density matrix=1.00D-08 within 128 cycles.
 Requested convergence on MAX density matrix=1.00D-06.
 Requested convergence on             energy=1.00D-06.
 No special actions if energy rises.
 Restarting incremental Fock formation.
 SCF Done:  E(UwB97XD) =  -1491.88820642     A.U. after   32 cycles
            NFock= 32  Conv=0.33D-08     -V/T= 2.0087
 <Sx>= 0.0000 <Sy>= 0.0000 <Sz>= 1.0000 <S**2>= 2.0088 S= 1.0029
 <L.S>= 0.000000000000E+00
 Annihilation of the first spin contaminant:
 S**2 before annihilation     2.0088,   after     2.0000
 Calling FoFJK, ICntrl=      2127 FMM=T ISym2X=0 I1Cent= 0 IOpClX= 1 NMat=1 NMatS=1 NMatT=0.
 ***** Axes restored to original set *****
 -------------------------------------------------------------------
 Center     Atomic                   Forces (Hartrees/Bohr)
 Number     Number              X              Y              Z
 -------------------------------------------------------------------
      1        6          -0.000201611    0.000085233   -0.000807605
      2        6           0.000179932    0.000298971    0.000319214
      3        1          -0.000124910   -0.000045335    0.000685701
      4        1          -0.000278065   -0.000554527    0.000067671
      5        6           0.000054610    0.000087159   -0.000339557
      6        1          -0.000438944   -0.000162242    0.000427876
      7        6           0.000152760   -0.000638866   -0.000502167
      8        1           0.000620667   -0.000032724    0.000399209
      9        1          -0.000399206    0.000399073    0.000258137
     10        6          -0.000357641   -0.000504734    0.000136047
     11        1           0.000125550    0.000396034   -0.000243980
     12        6           0.000319308    0.000327466    0.000084880
     13        6           0.000576074   -0.000374728    0.000016440
     14        1          -0.000176980    0.000486264    0.000336876
     15        1          -0.000655908   -0.000487374    0.000099927
     16        1          -0.000112402    0.000315990   -0.000675943
     17        6          -0.000012549    0.000415306    0.000392211
     18        1           0.000291596   -0.000248519   -0.000284224
     19        1          -0.000059910    0.000193037   -0.000743234
     20        1          -0.000571771   -0.000612116    0.000106505
     21        6          -0.001887192    0.001670406    0.000447097
     22        1           0.000630754    0.000140864   -0.000240656
     23        8          -0.000540969   -0.000483563    0.001070218
     24        7          -0.006976695   -0.004560420    0.002628306
     25        8           0.002199827    0.001620779    0.001524482
     26        8          -0.005212421   -0.001764629    0.001707406
     27        6          -0.002394735   -0.000903434   -0.003047080
     28        1          -0.003601225   -0.000107806   -0.002086073
     29        1           0.000016248    0.000046587    0.001174733
     30        1          -0.000451829    0.000458688    0.000189668
     31        8           0.000075441    0.000057409    0.000448524
     32        6           0.000016254   -0.001402432   -0.000103132
     33        6           0.000064804   -0.000190646    0.000514085
     34        1           0.000594572    0.000328634   -0.000077402
     35        1          -0.000157006   -0.000059879   -0.000525211
     36        6          -0.000445443    0.000572977    0.000014227
     37        1           0.000224363   -0.000391454   -0.000185198
     38        6          -0.000625200   -0.000510342   -0.000079512
     39        1           0.000279327    0.000508905    0.000201338
     40        1           0.000324625   -0.000608704   -0.000071925
     41        6          -0.000387050    0.001111189   -0.001651178
     42        1          -0.000620949   -0.000704645    0.001613586
     43        6           0.001039350   -0.000858292   -0.000452416
     44        6           0.001452711    0.000345264    0.001498261
     45        1           0.001405267    0.000044683    0.000030835
     46        1          -0.000412278   -0.000296337   -0.000555423
     47        1           0.003381242   -0.000491845   -0.001579774
     48        6           0.001534258    0.001403433    0.002171358
     49        1          -0.000827918    0.000332321   -0.002078790
     50        1           0.007007741    0.003425874   -0.007195464
     51        1          -0.000950773   -0.000269774   -0.000219916
     52        6           0.000420014    0.000182556   -0.000080442
     53        1          -0.000063144    0.000280872   -0.000242034
     54        8           0.000860543    0.000615899    0.000244159
     55        7          -0.001159496    0.000553387   -0.000469261
     56        8           0.000176831    0.000219062    0.000476891
     57        8           0.002541316    0.001253537    0.000218721
     58        6          -0.000149906    0.000241426   -0.001047396
     59        1          -0.000148193    0.000687793    0.000234123
     60        1           0.000476173   -0.000054589    0.000377380
     61        1           0.000134119   -0.000321630    0.000708903
     62        8           0.003226044   -0.001465494    0.004760001
 -------------------------------------------------------------------
 Cartesian Forces:  Max     0.007195464 RMS     0.001440027

 GradGradGradGradGradGradGradGradGradGradGradGradGradGradGradGradGradGrad
 Berny optimization.
 Using GEDIIS/GDIIS optimizer.
 FormGI is forming the generalized inverse of G from B-inverse, IUseBI=4.
 Internal  Forces:  Max     0.073422761 RMS     0.006469327
 Search for a local minimum.
 Step number   4 out of a maximum of  372
 All quantities printed in internal units (Hartrees-Bohrs-Radians)
 Mixed Optimization -- RFO/linear search
 Update second derivatives using D2CorX and points    2    4    1
 ITU=  0 -1 -1  0
 Use linear search instead of GDIIS.
 Energy rises -- skip Quadratic/GDIIS search.
 Quartic linear search produced a step of -0.99055.
 Iteration  1 RMS(Cart)=  0.24156996 RMS(Int)=  0.01765183
 Iteration  2 RMS(Cart)=  0.24120871 RMS(Int)=  0.00931277
 Iteration  3 RMS(Cart)=  0.02630961 RMS(Int)=  0.00005628
 Iteration  4 RMS(Cart)=  0.00023368 RMS(Int)=  0.00000009
 Iteration  5 RMS(Cart)=  0.00000002 RMS(Int)=  0.00000009
 Variable       Old X    -DE/DX   Delta X   Delta X   Delta X     New X
                                 (Linear)    (Quad)   (Total)
    R1        2.92258   0.00343  -0.00008   0.00000  -0.00007   2.92251
    R2        2.98210   0.01172   0.00044   0.00000   0.00044   2.98254
    R3        2.94113   0.01152  -0.00083   0.00000  -0.00083   2.94030
    R4        2.57144  -0.00043  -0.00023   0.00000  -0.00023   2.57120
    R5        2.06413   0.00064   0.00340   0.00000   0.00340   2.06753
    R6        2.06735   0.00052   0.00294   0.00000   0.00294   2.07029
    R7        2.88896  -0.00409   0.00200   0.00000   0.00200   2.89097
    R8        2.91900   0.00036   0.00237   0.00000   0.00237   2.92137
    R9        2.06737   0.00063   0.00320   0.00000   0.00320   2.07057
   R10        2.92803   0.00098  -0.00002   0.00000  -0.00002   2.92801
   R11        2.94572  -0.00377   0.00068   0.00000   0.00068   2.94640
   R12        2.06711   0.00072   0.00325   0.00000   0.00325   2.07036
   R13        2.05814   0.00061   0.00339   0.00000   0.00339   2.06153
   R14        2.92797  -0.00118   0.00077   0.00000   0.00077   2.92874
   R15        2.06674   0.00046   0.00271   0.00000   0.00271   2.06945
   R16        2.94832   0.00077   0.00099   0.00000   0.00099   2.94931
   R17        2.89538   0.00032   0.00121   0.00000   0.00121   2.89659
   R18        2.88257   0.00052   0.00177   0.00000   0.00177   2.88433
   R19        2.06396   0.00061   0.00368   0.00000   0.00368   2.06764
   R20        2.06816   0.00082   0.00428   0.00000   0.00428   2.07243
   R21        2.06776   0.00075   0.00426   0.00000   0.00426   2.07202
   R22        2.06403   0.00038   0.00287   0.00000   0.00287   2.06689
   R23        2.06599   0.00077   0.00434   0.00000   0.00434   2.07034
   R24        2.07018   0.00084   0.00440   0.00000   0.00440   2.07458
   R25        2.06197   0.00027   0.00052   0.00000   0.00052   2.06249
   R26        2.72646  -0.00465  -0.00089   0.00000  -0.00089   2.72557
   R27        2.59566   0.00158   0.00046   0.00000   0.00046   2.59612
   R28        2.28611   0.00168  -0.00018   0.00000  -0.00018   2.28593
   R29        2.28128  -0.00199  -0.00040   0.00000  -0.00040   2.28089
   R30        2.05740   0.01208   0.00284   0.00000   0.00284   2.06024
   R31        2.06427   0.00099   0.00329   0.00000   0.00329   2.06756
   R32        2.05960   0.00015   0.00386   0.00000   0.00386   2.06346
   R33        4.22597   0.01349   0.02828   0.00000   0.02828   4.25425
   R34        2.92297  -0.00139   0.00003   0.00000   0.00003   2.92300
   R35        2.99649   0.00426   0.00144   0.00000   0.00144   2.99793
   R36        2.95338   0.00052   0.00199   0.00000   0.00199   2.95537
   R37        2.56363  -0.00332   0.00016   0.00000   0.00016   2.56379
   R38        2.06647   0.00068   0.00377   0.00000   0.00377   2.07023
   R39        2.06495   0.00052   0.00304   0.00000   0.00304   2.06799
   R40        2.88523  -0.00007   0.00138   0.00000   0.00138   2.88661
   R41        2.93114   0.00221   0.00282   0.00000   0.00282   2.93397
   R42        2.06753   0.00044   0.00318   0.00000   0.00318   2.07071
   R43        2.92018  -0.00233  -0.00030   0.00000  -0.00030   2.91988
   R44        2.94835   0.00194   0.00016   0.00000   0.00016   2.94851
   R45        2.06889   0.00060   0.00327   0.00000   0.00327   2.07216
   R46        2.05807   0.00065   0.00338   0.00000   0.00338   2.06145
   R47        2.92570  -0.00184   0.00129   0.00000   0.00129   2.92699
   R48        2.06296   0.00185   0.00256   0.00000   0.00256   2.06552
   R49        2.94584   0.00538   0.00058   0.00000   0.00058   2.94642
   R50        2.89499   0.00056   0.00134   0.00000   0.00134   2.89633
   R51        2.88027   0.01223   0.00199   0.00000   0.00199   2.88226
   R52        2.06435   0.00113   0.00378   0.00000   0.00378   2.06814
   R53        2.06802   0.00062   0.00426   0.00000   0.00426   2.07228
   R54        2.06611  -0.00331   0.00381   0.00000   0.00381   2.06992
   R55        2.06063  -0.00218   0.00427   0.00000   0.00427   2.06489
   R56        2.06683  -0.01019   0.00282   0.00000   0.00282   2.06965
   R57        2.06896   0.00028   0.00468   0.00000   0.00468   2.07364
   R58        2.06197   0.00005   0.00063   0.00000   0.00063   2.06260
   R59        2.73197  -0.00058  -0.00047   0.00000  -0.00047   2.73150
   R60        2.60894   0.00113  -0.00028   0.00000  -0.00028   2.60866
   R61        2.28695   0.00055  -0.00039   0.00000  -0.00039   2.28656
   R62        2.27399  -0.00163  -0.00003   0.00000  -0.00003   2.27396
   R63        2.05600   0.00072   0.00334   0.00000   0.00334   2.05934
   R64        2.06420   0.00051   0.00347   0.00000   0.00347   2.06766
   R65        2.05983   0.00062   0.00364   0.00000   0.00364   2.06346
    A1        1.91046  -0.00515  -0.00153   0.00000  -0.00153   1.90893
    A2        1.90104  -0.01735   0.00754   0.00000   0.00754   1.90858
    A3        1.93785   0.00004   0.00002   0.00000   0.00002   1.93787
    A4        1.91624   0.01894  -0.01157   0.00000  -0.01157   1.90467
    A5        1.98929   0.00157   0.00535   0.00000   0.00535   1.99464
    A6        1.80507   0.00175   0.00029   0.00000   0.00029   1.80537
    A7        1.86828   0.00036  -0.00144   0.00000  -0.00144   1.86684
    A8        1.92285  -0.00318  -0.00393   0.00000  -0.00393   1.91892
    A9        1.89399  -0.00044   0.00067   0.00000   0.00067   1.89467
   A10        1.92532   0.00136   0.00219   0.00000   0.00219   1.92750
   A11        1.90621  -0.00093   0.00493   0.00000   0.00493   1.91114
   A12        1.94528   0.00272  -0.00236   0.00000  -0.00236   1.94292
   A13        1.94004  -0.00004   0.00067   0.00000   0.00067   1.94071
   A14        1.90299  -0.00034  -0.00423   0.00000  -0.00423   1.89875
   A15        1.93720   0.00051   0.00340   0.00000   0.00340   1.94060
   A16        2.06722  -0.00014  -0.00031   0.00000  -0.00031   2.06691
   A17        2.04530  -0.00037   0.00003   0.00000   0.00003   2.04534
   A18        1.53585   0.00049   0.00024   0.00000   0.00024   1.53609
   A19        2.05426   0.00137  -0.00245   0.00000  -0.00245   2.05181
   A20        1.97940  -0.00113   0.00187   0.00000   0.00187   1.98127
   A21        1.50209  -0.00055   0.00092   0.00000   0.00092   1.50301
   A22        1.88496  -0.00009  -0.00123   0.00000  -0.00123   1.88374
   A23        2.06373  -0.00001   0.00003   0.00000   0.00003   2.06376
   A24        1.95972   0.00031   0.00151   0.00000   0.00151   1.96123
   A25        1.90895   0.00238  -0.00001   0.00000  -0.00001   1.90893
   A26        1.90867  -0.00246   0.00286   0.00000   0.00286   1.91153
   A27        1.94797   0.00221  -0.00202   0.00000  -0.00202   1.94596
   A28        2.08176   0.00030  -0.00079   0.00000  -0.00079   2.08097
   A29        1.53502  -0.00031  -0.00012   0.00000  -0.00012   1.53489
   A30        2.05486  -0.00120  -0.00076   0.00000  -0.00076   2.05411
   A31        1.49007   0.00033   0.00062   0.00000   0.00062   1.49069
   A32        1.95318  -0.00045   0.00050   0.00000   0.00050   1.95368
   A33        2.07313   0.00041   0.00101   0.00000   0.00101   2.07414
   A34        1.94270   0.00003  -0.00015   0.00000  -0.00015   1.94255
   A35        2.08604  -0.00013   0.00303   0.00000   0.00303   2.08907
   A36        1.89245  -0.00014  -0.00387   0.00000  -0.00387   1.88858
   A37        1.97550   0.00014   0.00210   0.00000   0.00210   1.97759
   A38        1.92059   0.00006   0.00122   0.00000   0.00122   1.92180
   A39        1.92336   0.00003   0.00111   0.00000   0.00111   1.92447
   A40        1.87831  -0.00009  -0.00164   0.00000  -0.00164   1.87667
   A41        1.88053  -0.00010  -0.00181   0.00000  -0.00181   1.87872
   A42        1.88257  -0.00006  -0.00124   0.00000  -0.00124   1.88133
   A43        1.98631   0.00033   0.00248   0.00000   0.00248   1.98879
   A44        1.92367   0.00001   0.00171   0.00000   0.00171   1.92538
   A45        1.91749   0.00006   0.00023   0.00000   0.00023   1.91772
   A46        1.86911  -0.00023  -0.00119   0.00000  -0.00119   1.86792
   A47        1.88030  -0.00015  -0.00239   0.00000  -0.00239   1.87792
   A48        1.88349  -0.00006  -0.00114   0.00000  -0.00114   1.88235
   A49        2.00824  -0.00096   0.00109   0.00000   0.00109   2.00933
   A50        1.89032   0.00019  -0.00353   0.00000  -0.00353   1.88679
   A51        1.83317   0.01677   0.00254   0.00000   0.00254   1.83571
   A52        1.91368  -0.00170  -0.00082   0.00000  -0.00082   1.91286
   A53        1.93811  -0.01667   0.00806   0.00000   0.00806   1.94617
   A54        1.87436   0.00351  -0.00821   0.00000  -0.00821   1.86615
   A55        2.01342  -0.01464  -0.00004   0.00000  -0.00004   2.01338
   A56        2.07672  -0.00001   0.00015   0.00000   0.00015   2.07687
   A57        1.96925   0.00044   0.00032   0.00000   0.00032   1.96957
   A58        2.23715  -0.00045  -0.00041   0.00000  -0.00041   2.23673
   A59        1.94523   0.07342  -0.01784   0.00000  -0.01784   1.92739
   A60        1.89531  -0.02513   0.00156   0.00000   0.00156   1.89687
   A61        1.91099  -0.01016   0.01032   0.00000   0.01032   1.92132
   A62        1.89441  -0.01414   0.00392   0.00000   0.00392   1.89834
   A63        1.91380  -0.03155   0.00098   0.00000   0.00097   1.91477
   A64        1.90352   0.00667   0.00125   0.00000   0.00125   1.90476
   A65        2.61507   0.00039  -0.00299   0.00000  -0.00299   2.61208
   A66        1.93303  -0.00056  -0.00262   0.00000  -0.00262   1.93041
   A67        1.88192   0.00023  -0.00205   0.00000  -0.00205   1.87987
   A68        1.95238  -0.00011   0.00040   0.00000   0.00040   1.95279
   A69        1.93961  -0.00079   0.00109   0.00000   0.00109   1.94070
   A70        1.95466   0.00253   0.00403   0.00000   0.00403   1.95869
   A71        1.79689  -0.00144  -0.00089   0.00000  -0.00089   1.79600
   A72        1.86648  -0.00009  -0.00202   0.00000  -0.00202   1.86445
   A73        1.91308  -0.00087  -0.00112   0.00000  -0.00112   1.91196
   A74        1.89611  -0.00116  -0.00132   0.00000  -0.00132   1.89479
   A75        1.92554   0.00110   0.00071   0.00000   0.00071   1.92624
   A76        1.89039   0.00150   0.00358   0.00000   0.00358   1.89396
   A77        1.96915  -0.00047   0.00006   0.00000   0.00006   1.96920
   A78        1.93171   0.00100   0.00154   0.00000   0.00154   1.93325
   A79        1.89461  -0.00195  -0.00414   0.00000  -0.00414   1.89047
   A80        1.94513   0.00355   0.00243   0.00000   0.00243   1.94756
   A81        2.06932  -0.00110   0.00019   0.00000   0.00019   2.06951
   A82        2.04966  -0.00230   0.00034   0.00000   0.00034   2.04999
   A83        1.54081   0.00084  -0.00108   0.00000  -0.00108   1.53973
   A84        2.04361   0.00030  -0.00195   0.00000  -0.00195   2.04167
   A85        1.98721  -0.00123   0.00087   0.00000   0.00087   1.98808
   A86        1.50351   0.00133   0.00091   0.00000   0.00091   1.50443
   A87        1.88634   0.00037  -0.00123   0.00000  -0.00123   1.88512
   A88        2.06573   0.00003   0.00017   0.00000   0.00017   2.06590
   A89        1.95800  -0.00083   0.00182   0.00000   0.00182   1.95983
   A90        1.90451  -0.00244  -0.00050   0.00000  -0.00050   1.90400
   A91        1.91102  -0.00008   0.00172   0.00000   0.00172   1.91274
   A92        1.94736   0.00437   0.00459   0.00000   0.00459   1.95195
   A93        2.08272  -0.00025  -0.00284   0.00000  -0.00284   2.07988
   A94        1.53982  -0.00047  -0.00174   0.00000  -0.00174   1.53809
   A95        2.05160  -0.00099  -0.00153   0.00000  -0.00153   2.05007
   A96        1.48825  -0.00229   0.00098   0.00000   0.00098   1.48922
   A97        1.95855  -0.00136  -0.00065   0.00000  -0.00065   1.95790
   A98        2.07985   0.00092   0.00348   0.00000   0.00348   2.08333
   A99        1.93751  -0.00135  -0.00333   0.00000  -0.00333   1.93418
   A100       2.07849   0.00668   0.00665   0.00000   0.00665   2.08515
   A101       1.89411  -0.00244  -0.00578   0.00000  -0.00578   1.88833
   A102       1.97551  -0.00121   0.00204   0.00000   0.00204   1.97755
   A103       1.92000  -0.00026   0.00102   0.00000   0.00102   1.92102
   A104       1.91479   0.00281   0.00226   0.00000   0.00226   1.91705
   A105       1.87985   0.00022  -0.00198   0.00000  -0.00198   1.87788
   A106       1.88276  -0.00062  -0.00176   0.00000  -0.00176   1.88100
   A107       1.88852  -0.00102  -0.00189   0.00000  -0.00189   1.88663
   A108       1.97151   0.01799   0.01328   0.00000   0.01328   1.98478
   A109       1.93192   0.00410  -0.00426   0.00000  -0.00426   1.92765
   A110       1.92243  -0.01002  -0.00093   0.00000  -0.00093   1.92151
   A111       1.87267  -0.00567   0.00397   0.00000   0.00397   1.87664
   A112       1.87896  -0.00731  -0.00944   0.00000  -0.00944   1.86952
   A113       1.88318   0.00011  -0.00338   0.00000  -0.00338   1.87980
   A114       2.16201   0.04529   0.00590   0.00000   0.00590   2.16790
   A115       2.01234  -0.00068  -0.00044   0.00000  -0.00044   2.01191
   A116       1.90459   0.00012   0.00250   0.00000   0.00250   1.90709
   A117       1.92755   0.00342   0.00420   0.00000   0.00420   1.93175
   A118       1.92890  -0.00061  -0.00206   0.00000  -0.00206   1.92684
   A119       1.80320   0.00015  -0.00129   0.00000  -0.00129   1.80191
   A120       1.88156  -0.00253  -0.00332   0.00000  -0.00332   1.87824
   A121       2.03777  -0.00337   0.00342   0.00000   0.00342   2.04119
   A122       2.06886  -0.00053   0.00033   0.00000   0.00033   2.06919
   A123       1.97090   0.00121  -0.00040   0.00000  -0.00040   1.97049
   A124       2.24303  -0.00072  -0.00010   0.00000  -0.00010   2.24293
   A125       1.92934   0.00014   0.00345   0.00000   0.00345   1.93279
   A126       1.88506   0.00030   0.00411   0.00000   0.00411   1.88917
   A127       1.90514   0.00044   0.00170   0.00000   0.00170   1.90684
   A128       1.91040  -0.00020  -0.00254   0.00000  -0.00254   1.90785
   A129       1.92214  -0.00021  -0.00377   0.00000  -0.00377   1.91838
   A130       1.91131  -0.00047  -0.00287   0.00000  -0.00287   1.90844
    D1        0.62816   0.00196  -0.00890   0.00000  -0.00890   0.61926
    D2        2.93721   0.00230  -0.00769   0.00000  -0.00769   2.92952
    D3       -1.04131   0.00041  -0.00796   0.00000  -0.00796  -1.04928
    D4       -1.46714  -0.00751   0.00156   0.00000   0.00156  -1.46557
    D5        0.84191  -0.00717   0.00278   0.00000   0.00278   0.84468
    D6       -3.13661  -0.00906   0.00250   0.00000   0.00250  -3.13411
    D7        2.83950   0.00020  -0.00309   0.00000  -0.00309   2.83641
    D8       -1.13465   0.00053  -0.00187   0.00000  -0.00187  -1.13652
    D9        1.17002  -0.00136  -0.00215   0.00000  -0.00215   1.16787
   D10        0.39149  -0.00116   0.00880   0.00000   0.00880   0.40028
   D11       -1.75651   0.00159   0.01183   0.00000   0.01183  -1.74468
   D12        2.52807  -0.01067   0.02156   0.00000   0.02156   2.54963
   D13        2.47746  -0.01404   0.01007   0.00000   0.01007   2.48752
   D14        0.32946  -0.01129   0.01310   0.00000   0.01310   0.34256
   D15       -1.66915  -0.02354   0.02283   0.00000   0.02283  -1.64632
   D16       -1.79035   0.00169   0.00599   0.00000   0.00599  -1.78436
   D17        2.34484   0.00444   0.00903   0.00000   0.00903   2.35386
   D18        0.34623  -0.00782   0.01875   0.00000   0.01875   0.36498
   D19        2.93583   0.01029   0.09554   0.00000   0.09554   3.03137
   D20        0.84986  -0.00084   0.10050   0.00000   0.10050   0.95035
   D21       -1.22688   0.01184   0.09197   0.00000   0.09197  -1.13490
   D22        0.84411   0.01579   0.09981   0.00000   0.09981   0.94391
   D23       -1.24187   0.00467   0.10476   0.00000   0.10476  -1.13711
   D24        2.96458   0.01734   0.09624   0.00000   0.09624   3.06082
   D25       -1.28519   0.00336   0.09917   0.00000   0.09917  -1.18602
   D26        2.91202  -0.00777   0.10413   0.00000   0.10413   3.01614
   D27        0.83529   0.00491   0.09560   0.00000   0.09560   0.93089
   D28       -0.81834  -0.00010  -0.00271   0.00000  -0.00271  -0.82105
   D29        1.49171  -0.00060  -0.00611   0.00000  -0.00611   1.48560
   D30       -3.12775   0.00001  -0.00632   0.00000  -0.00632  -3.13407
   D31        1.24056  -0.00078  -0.00556   0.00000  -0.00556   1.23500
   D32       -2.73257  -0.00128  -0.00896   0.00000  -0.00896  -2.74153
   D33       -1.06885  -0.00067  -0.00917   0.00000  -0.00917  -1.07802
   D34       -2.92192   0.00081   0.00062   0.00000   0.00062  -2.92131
   D35       -0.61187   0.00031  -0.00279   0.00000  -0.00279  -0.61465
   D36        1.05186   0.00092  -0.00300   0.00000  -0.00300   1.04886
   D37       -2.52192   0.00254   0.00293   0.00000   0.00293  -2.51900
   D38       -0.38643   0.00076  -0.00158   0.00000  -0.00158  -0.38801
   D39        1.68211  -0.00623  -0.00730   0.00000  -0.00730   1.67482
   D40        1.73028   0.00286   0.00156   0.00000   0.00156   1.73184
   D41       -2.41742   0.00109  -0.00294   0.00000  -0.00294  -2.42036
   D42       -0.34887  -0.00590  -0.00866   0.00000  -0.00866  -0.35753
   D43       -0.40149  -0.00000  -0.00301   0.00000  -0.00301  -0.40450
   D44        1.73400  -0.00177  -0.00752   0.00000  -0.00752   1.72648
   D45       -2.48064  -0.00876  -0.01323   0.00000  -0.01323  -2.49388
   D46       -0.60960   0.00037   0.00489   0.00000   0.00489  -0.60471
   D47       -2.83351   0.00033   0.00716   0.00000   0.00716  -2.82634
   D48        1.48434   0.00036   0.00490   0.00000   0.00490   1.48924
   D49        1.63129  -0.00013   0.00151   0.00000   0.00151   1.63280
   D50       -0.59262  -0.00017   0.00379   0.00000   0.00379  -0.58883
   D51       -2.55796  -0.00015   0.00152   0.00000   0.00152  -2.55644
   D52       -2.55634  -0.00031   0.00161   0.00000   0.00161  -2.55473
   D53        1.50294  -0.00035   0.00389   0.00000   0.00389   1.50682
   D54       -0.46241  -0.00032   0.00162   0.00000   0.00162  -0.46078
   D55       -1.45416   0.00008   0.00248   0.00000   0.00248  -1.45167
   D56        2.88951  -0.00006   0.00237   0.00000   0.00237   2.89188
   D57        0.66302   0.00022   0.00663   0.00000   0.00663   0.66965
   D58        2.57450  -0.00002  -0.00185   0.00000  -0.00185   2.57265
   D59        0.63498  -0.00016  -0.00197   0.00000  -0.00197   0.63301
   D60       -1.59151   0.00012   0.00229   0.00000   0.00229  -1.58922
   D61        0.45941  -0.00004  -0.00164   0.00000  -0.00164   0.45777
   D62       -1.48010  -0.00017  -0.00176   0.00000  -0.00176  -1.48186
   D63        2.57659   0.00010   0.00250   0.00000   0.00250   2.57909
   D64       -1.49652  -0.00293   0.00053   0.00000   0.00053  -1.49600
   D65        2.57239  -0.00196  -0.00287   0.00000  -0.00287   2.56952
   D66        0.46198  -0.00043  -0.00167   0.00000  -0.00167   0.46032
   D67        0.58860  -0.00166  -0.00177   0.00000  -0.00177   0.58683
   D68       -1.62567  -0.00069  -0.00517   0.00000  -0.00517  -1.63084
   D69        2.54711   0.00083  -0.00396   0.00000  -0.00396   2.54314
   D70        2.80193  -0.00150  -0.00205   0.00000  -0.00205   2.79988
   D71        0.58766  -0.00053  -0.00545   0.00000  -0.00545   0.58221
   D72       -1.52275   0.00100  -0.00424   0.00000  -0.00424  -1.52699
   D73        1.46133   0.00235   0.00149   0.00000   0.00149   1.46282
   D74       -2.87176   0.00199   0.00226   0.00000   0.00226  -2.86951
   D75       -0.64384   0.00170  -0.00082   0.00000  -0.00082  -0.64466
   D76       -0.45944  -0.00034   0.00177   0.00000   0.00177  -0.45767
   D77        1.49065  -0.00070   0.00254   0.00000   0.00254   1.49319
   D78       -2.56461  -0.00098  -0.00054   0.00000  -0.00054  -2.56515
   D79       -2.59359  -0.00016   0.00299   0.00000   0.00299  -2.59061
   D80       -0.64350  -0.00052   0.00375   0.00000   0.00375  -0.63975
   D81        1.58442  -0.00080   0.00068   0.00000   0.00068   1.58510
   D82        0.79623   0.00005   0.00040   0.00000   0.00040   0.79664
   D83       -1.30599   0.00003   0.00022   0.00000   0.00022  -1.30578
   D84        2.90330   0.00004   0.00030   0.00000   0.00030   2.90360
   D85       -0.83818  -0.00015  -0.00046   0.00000  -0.00046  -0.83864
   D86       -2.94041  -0.00017  -0.00064   0.00000  -0.00064  -2.94105
   D87        1.26888  -0.00016  -0.00056   0.00000  -0.00056   1.26832
   D88        3.11620   0.00011  -0.00113   0.00000  -0.00113   3.11506
   D89        1.01397   0.00009  -0.00132   0.00000  -0.00132   1.01265
   D90       -1.05992   0.00010  -0.00123   0.00000  -0.00123  -1.06116
   D91       -0.94508  -0.00042   0.00092   0.00000   0.00092  -0.94416
   D92       -3.04506  -0.00036  -0.00050   0.00000  -0.00050  -3.04556
   D93        1.16483  -0.00033  -0.00029   0.00000  -0.00029   1.16454
   D94        0.83253   0.00021   0.00452   0.00000   0.00452   0.83704
   D95       -1.26745   0.00027   0.00310   0.00000   0.00310  -1.26435
   D96        2.94244   0.00029   0.00331   0.00000   0.00331   2.94575
   D97        3.08344   0.00001   0.00310   0.00000   0.00310   3.08654
   D98        0.98346   0.00006   0.00169   0.00000   0.00169   0.98515
   D99       -1.08984   0.00009   0.00190   0.00000   0.00190  -1.08794
   D100       2.79973   0.01016  -0.01745   0.00000  -0.01745   2.78228
   D101      -1.30210   0.01006  -0.00953   0.00000  -0.00953  -1.31163
   D102       0.79002   0.00047  -0.01100   0.00000  -0.01100   0.77902
   D103      -0.01352  -0.00749   0.01324   0.00000   0.01324  -0.00028
   D104       3.11679  -0.00911   0.01909   0.00000   0.01909   3.13588
   D105       3.12837  -0.00190   0.00686   0.00000   0.00686   3.13523
   D106       1.21331   0.01828   0.23884   0.00000   0.23884   1.45215
   D107      -2.98337   0.02285   0.23247   0.00000   0.23247  -2.75090
   D108      -0.90554   0.00416   0.23690   0.00000   0.23690  -0.66864
   D109      -1.63267  -0.00435   0.30043   0.00000   0.30043  -1.33223
   D110       0.73066   0.00028  -0.00903   0.00000  -0.00903   0.72162
   D111       3.03930  -0.00205  -0.01183   0.00000  -0.01183   3.02747
   D112      -0.94216   0.00017  -0.00861   0.00000  -0.00861  -0.95077
   D113      -1.39501   0.00146  -0.00746   0.00000  -0.00746  -1.40246
   D114       0.91364  -0.00088  -0.01026   0.00000  -0.01026   0.90338
   D115      -3.06782   0.00135  -0.00703   0.00000  -0.00703  -3.07486
   D116       2.92460   0.00310  -0.00544   0.00000  -0.00544   2.91916
   D117      -1.04994   0.00077  -0.00824   0.00000  -0.00824  -1.05818
   D118       1.25179   0.00299  -0.00502   0.00000  -0.00502   1.24677
   D119       0.18584  -0.00012   0.01552   0.00000   0.01552   0.20136
   D120      -1.99663   0.00110   0.01655   0.00000   0.01655  -1.98007
   D121       2.22120   0.00208   0.01658   0.00000   0.01658   2.23778
   D122       2.27728  -0.00073   0.01193   0.00000   0.01193   2.28921
   D123       0.09481   0.00050   0.01296   0.00000   0.01296   0.10777
   D124      -1.97054   0.00148   0.01298   0.00000   0.01298  -1.95756
   D125      -2.00683  -0.00146   0.01396   0.00000   0.01396  -1.99287
   D126       2.09389  -0.00024   0.01500   0.00000   0.01500   2.10888
   D127       0.02853   0.00074   0.01502   0.00000   0.01502   0.04355
   D128      -3.14064  -0.00009   0.01081   0.00000   0.01081  -3.12983
   D129       1.05293  -0.00012   0.00932   0.00000   0.00932   1.06225
   D130      -1.02386   0.00003   0.00942   0.00000   0.00942  -1.01443
   D131       1.02096   0.00095   0.01471   0.00000   0.01471   1.03567
   D132      -1.06865   0.00091   0.01322   0.00000   0.01322  -1.05544
   D133       3.13775   0.00106   0.01332   0.00000   0.01332  -3.13212
   D134      -1.07447  -0.00081   0.00994   0.00000   0.00994  -1.06453
   D135       3.11910  -0.00085   0.00845   0.00000   0.00845   3.12755
   D136       1.04231  -0.00070   0.00856   0.00000   0.00856   1.05087
   D137      -0.91974   0.00120   0.00763   0.00000   0.00763  -0.91211
   D138       1.37957  -0.00105   0.00575   0.00000   0.00575   1.38532
   D139       3.04839   0.00040   0.00366   0.00000   0.00366   3.05205
   D140       1.13114   0.00122   0.00491   0.00000   0.00491   1.13605
   D141      -2.85274  -0.00102   0.00303   0.00000   0.00303  -2.84971
   D142      -1.18391   0.00043   0.00094   0.00000   0.00094  -1.18297
   D143      -3.03512   0.00361   0.01006   0.00000   0.01006  -3.02506
   D144      -0.73581   0.00136   0.00818   0.00000   0.00818  -0.72763
   D145       0.93301   0.00282   0.00609   0.00000   0.00609   0.93910
   D146      -2.30970   0.00149  -0.01296   0.00000  -0.01296  -2.32266
   D147      -0.13989   0.00063  -0.01162   0.00000  -0.01162  -0.15152
   D148       1.86886  -0.00247  -0.01702   0.00000  -0.01702   1.85185
   D149       1.95205   0.00141  -0.01178   0.00000  -0.01178   1.94026
   D150      -2.16133   0.00055  -0.01045   0.00000  -0.01045  -2.17178
   D151      -0.15257  -0.00255  -0.01584   0.00000  -0.01584  -0.16841
   D152      -0.18471  -0.00073  -0.01526   0.00000  -0.01526  -0.19997
   D153       1.98510  -0.00160  -0.01393   0.00000  -0.01393   1.97117
   D154      -2.28933  -0.00470  -0.01932   0.00000  -0.01932  -2.30865
   D155      -0.59138   0.00171   0.00052   0.00000   0.00052  -0.59086
   D156      -2.81494   0.00210   0.00331   0.00000   0.00331  -2.81163
   D157       1.50330   0.00255   0.00080   0.00000   0.00080   1.50410
   D158       1.63148   0.00037  -0.00104   0.00000  -0.00104   1.63044
   D159      -0.59209   0.00076   0.00176   0.00000   0.00176  -0.59033
   D160      -2.55703   0.00120  -0.00076   0.00000  -0.00076  -2.55779
   D161      -2.54744  -0.00214  -0.00125   0.00000  -0.00125  -2.54869
   D162       1.51218  -0.00175   0.00154   0.00000   0.00154   1.51372
   D163      -0.45276  -0.00130  -0.00097   0.00000  -0.00097  -0.45373
   D164      -1.45735   0.00163   0.00573   0.00000   0.00573  -1.45162
   D165       2.89230   0.00411   0.00898   0.00000   0.00898   2.90128
   D166       0.65152   0.00828   0.01496   0.00000   0.01496   0.66647
   D167       2.57162  -0.00120   0.00075   0.00000   0.00075   2.57237
   D168       0.63808   0.00129   0.00400   0.00000   0.00400   0.64208
   D169      -1.60270   0.00545   0.00998   0.00000   0.00998  -1.59272
   D170       0.44999   0.00024   0.00108   0.00000   0.00108   0.45106
   D171      -1.48355   0.00273   0.00433   0.00000   0.00433  -1.47922
   D172       2.55886   0.00689   0.01030   0.00000   0.01030   2.56916
   D173      -1.50594  -0.00346  -0.00329   0.00000  -0.00329  -1.50922
   D174       2.56307  -0.00079  -0.00283   0.00000  -0.00283   2.56023
   D175       0.45319   0.00076   0.00092   0.00000   0.00092   0.45410
   D176       0.56814  -0.00234  -0.00497   0.00000  -0.00497   0.56316
   D177      -1.64604   0.00033  -0.00452   0.00000  -0.00452  -1.65057
   D178       2.52726   0.00188  -0.00077   0.00000  -0.00077   2.52649
   D179       2.78363  -0.00259  -0.00482   0.00000  -0.00482   2.77881
   D180       0.56945   0.00009  -0.00436   0.00000  -0.00436   0.56508
   D181      -1.54043   0.00163  -0.00061   0.00000  -0.00061  -1.54105
   D182       1.46878  -0.00253  -0.00158   0.00000  -0.00158   1.46720
   D183      -2.85959  -0.00495  -0.00213   0.00000  -0.00213  -2.86172
   D184      -0.64135  -0.00381  -0.00785   0.00000  -0.00785  -0.64921
   D185      -0.44909  -0.00018  -0.00082   0.00000  -0.00082  -0.44991
   D186       1.50572  -0.00260  -0.00137   0.00000  -0.00137   1.50435
   D187      -2.55922  -0.00147  -0.00710   0.00000  -0.00710  -2.56632
   D188      -2.58629   0.00069   0.00397   0.00000   0.00397  -2.58232
   D189      -0.63147  -0.00174   0.00342   0.00000   0.00342  -0.62805
   D190       1.58676  -0.00060  -0.00231   0.00000  -0.00231   1.58446
   D191       0.80424  -0.00124   0.00122   0.00000   0.00122   0.80546
   D192      -1.29956  -0.00052   0.00164   0.00000   0.00164  -1.29792
   D193       2.90806  -0.00084   0.00194   0.00000   0.00194   2.91001
   D194      -0.82806   0.00256   0.00179   0.00000   0.00179  -0.82626
   D195      -2.93186   0.00327   0.00221   0.00000   0.00221  -2.92965
   D196       1.27576   0.00295   0.00252   0.00000   0.00252   1.27829
   D197       3.13936  -0.00329   0.00034   0.00000   0.00034   3.13970
   D198       1.03556  -0.00257   0.00076   0.00000   0.00076   1.03632
   D199      -1.04000  -0.00289   0.00107   0.00000   0.00107  -1.03893
   D200      -0.88125   0.00313   0.03066   0.00000   0.03066  -0.85059
   D201      -2.98160  -0.00484   0.01943   0.00000   0.01943  -2.96217
   D202       1.22044  -0.00118   0.02687   0.00000   0.02687   1.24731
   D203       0.89340   0.00527   0.03897   0.00000   0.03897   0.93236
   D204      -1.20695  -0.00270   0.02774   0.00000   0.02774  -1.17921
   D205       2.99508   0.00097   0.03519   0.00000   0.03519   3.03027
   D206       3.13184   0.00674   0.03430   0.00000   0.03430  -3.11705
   D207       1.03149  -0.00123   0.02307   0.00000   0.02307   1.05456
   D208      -1.04966   0.00244   0.03052   0.00000   0.03052  -1.01914
   D209      -2.00483  -0.01495  -0.16604   0.00000  -0.16603  -2.17086
   D210       0.12906  -0.00231  -0.16004   0.00000  -0.16004  -0.03097
   D211       2.15202  -0.00871  -0.16669   0.00000  -0.16669   1.98533
   D212       1.30017   0.00146   0.00031   0.00000   0.00031   1.30048
   D213      -2.82161   0.00257   0.00125   0.00000   0.00125  -2.82037
   D214      -0.77921   0.00087  -0.00312   0.00000  -0.00312  -0.78233
   D215       0.18859  -0.00171  -0.00805   0.00000  -0.00805   0.18055
   D216      -2.98082  -0.00291  -0.01343   0.00000  -0.01343  -2.99425
   D217       3.10884  -0.00139  -0.00634   0.00000  -0.00634   3.10250
         Item               Value     Threshold  Converged?
 Maximum Force            0.073423     0.000450     NO 
 RMS     Force            0.006469     0.000300     NO 
 Maximum Displacement     2.372854     0.001800     NO 
 RMS     Displacement     0.486521     0.001200     NO 
 Predicted change in Energy=-4.307889D-03
 GradGradGradGradGradGradGradGradGradGradGradGradGradGradGradGradGradGrad

 Stoichiometry    C20H32N2O8(3)
 Framework group  C1[X(C20H32N2O8)]
 Deg. of freedom   180
 Full point group                 C1      NOp   1
 Largest Abelian subgroup         C1      NOp   1
 Largest concise Abelian subgroup C1      NOp   1
                         Standard orientation:                         
 ---------------------------------------------------------------------
 Center     Atomic      Atomic             Coordinates (Angstroms)
 Number     Number       Type             X           Y           Z
 ---------------------------------------------------------------------
      1          6           0       -2.325572    0.400946   -0.740760
      2          6           0       -3.323269   -0.638227    1.467782
      3          1           0       -3.146057   -0.450077    2.530905
      4          1           0       -3.494677   -1.714697    1.357946
      5          6           0       -4.547332    0.148544    0.995500
      6          1           0       -5.386177    0.030945    1.690530
      7          6           0       -4.101883    1.582429    0.613013
      8          1           0       -3.295262    2.036032    1.199460
      9          1           0       -4.925516    2.296250    0.566327
     10          6           0       -3.754867    0.990493   -0.776643
     11          1           0       -3.870569    1.615708   -1.668257
     12          6           0       -4.833038   -0.107363   -0.515756
     13          6           0       -6.229332    0.375279   -0.924324
     14          1           0       -6.472380    1.371058   -0.541557
     15          1           0       -6.992391   -0.317743   -0.549920
     16          1           0       -6.314760    0.409266   -2.016925
     17          6           0       -4.631622   -1.513035   -1.075384
     18          1           0       -3.638355   -1.929034   -0.883914
     19          1           0       -4.776047   -1.514397   -2.161398
     20          1           0       -5.368659   -2.198469   -0.637022
     21          6           0       -2.056689   -0.234208    0.678848
     22          1           0       -1.472581    0.478221    1.264054
     23          8           0       -1.204516   -1.370671    0.428813
     24          7           0       -0.485904   -1.816711    1.511396
     25          8           0       -0.608443   -1.247148    2.571523
     26          8           0        0.205984   -2.771489    1.253477
     27          6           0       -1.292838    1.536593   -0.995155
     28          1           0       -0.276876    1.163595   -0.863607
     29          1           0       -1.469431    2.339169   -0.272829
     30          1           0       -1.411891    1.932162   -2.005936
     31          8           0       -2.122275   -0.450536   -1.782363
     32          6           0        2.651244    0.129541    0.784976
     33          6           0        4.141292    0.552734   -1.367042
     34          1           0        5.155231    0.964399   -1.418272
     35          1           0        3.621091    0.878283   -2.273116
     36          6           0        4.210963   -0.972244   -1.312918
     37          1           0        4.826066   -1.362376   -2.131551
     38          6           0        4.554224   -1.391588    0.134065
     39          1           0        5.216020   -0.726108    0.701132
     40          1           0        4.943329   -2.407114    0.219555
     41          6           0        3.031027   -1.321240    0.406101
     42          1           0        2.585225   -2.015845    1.122687
     43          6           0        2.799116   -1.604531   -1.109485
     44          6           0        2.794636   -3.111766   -1.387513
     45          1           0        3.630873   -3.640785   -0.919988
     46          1           0        2.848371   -3.295348   -2.467303
     47          1           0        1.866320   -3.556167   -1.012635
     48          6           0        1.594678   -0.987010   -1.812555
     49          1           0        1.523819    0.096788   -1.692798
     50          1           0        0.664671   -1.422372   -1.431718
     51          1           0        1.641775   -1.190494   -2.889819
     52          6           0        3.420096    1.166783   -0.136857
     53          1           0        4.124488    1.736541    0.471866
     54          8           0        2.495208    2.105970   -0.730006
     55          7           0        1.983756    3.086804    0.095832
     56          8           0        2.468652    3.227884    1.195406
     57          8           0        1.105556    3.724991   -0.423283
     58          6           0        3.011719    0.337392    2.292517
     59          1           0        2.752051    1.345102    2.616032
     60          1           0        4.088764    0.185503    2.411223
     61          1           0        2.474180   -0.397034    2.895841
     62          8           0        1.308470    0.322407    0.765177
 ---------------------------------------------------------------------
 Rotational constants (GHZ):           0.2650839           0.1058528           0.0936818
 Standard basis: 6-31++G(d,p) (6D, 7F)
 There are   762 symmetry adapted cartesian basis functions of A   symmetry.
 There are   762 symmetry adapted basis functions of A   symmetry.
   762 basis functions,  1216 primitive gaussians,   762 cartesian basis functions
   116 alpha electrons      114 beta electrons
       nuclear repulsion energy      3467.3523010608 Hartrees.
 NAtoms=   62 NActive=   62 NUniq=   62 SFac= 1.00D+00 NAtFMM=   60 NAOKFM=T Big=T
 Integral buffers will be    131072 words long.
 Raffenetti 2 integral format.
 Two-electron integral symmetry is turned on.
 Nuclear repulsion after empirical dispersion term =     3467.2845630404 Hartrees.
 One-electron integrals computed using PRISM.
 NBasis=   762 RedAO= T EigKep=  1.07D-06  NBF=   762
 NBsUse=   761 1.00D-06 EigRej=  9.27D-07 NBFU=   761
 Lowest energy guess from the checkpoint file:  "/wrk/hasangal/alkoxy/alphapine-conformarsampling/Alpha-Pinene-RO-NO3down-Odown/SYS_2A/DFT_high/calc-LM/TMP/G1647172543/Gau-10773.chk"
 B after Tr=     0.000000    0.000000   -0.000000
         Rot=    0.999999   -0.001202   -0.000032    0.000133 Ang=  -0.14 deg.
 B after Tr=    -0.000000    0.000000   -0.000000
         Rot=    0.998689    0.050329    0.001874   -0.009167 Ang=   5.87 deg.
 Initial guess <Sx>= 0.0000 <Sy>= 0.0000 <Sz>= 1.0000 <S**2>= 2.0087 S= 1.0029
 Requested convergence on RMS density matrix=1.00D-08 within 128 cycles.
 Requested convergence on MAX density matrix=1.00D-06.
 Requested convergence on             energy=1.00D-06.
 No special actions if energy rises.
 SCF Done:  E(UwB97XD) =  -1491.90145207     A.U. after   17 cycles
            NFock= 17  Conv=0.42D-08     -V/T= 2.0089
 <Sx>= 0.0000 <Sy>= 0.0000 <Sz>= 1.0000 <S**2>= 2.0087 S= 1.0029
 <L.S>= 0.000000000000E+00
 Annihilation of the first spin contaminant:
 S**2 before annihilation     2.0087,   after     2.0000
 Calling FoFJK, ICntrl=      2127 FMM=T ISym2X=0 I1Cent= 0 IOpClX= 1 NMat=1 NMatS=1 NMatT=0.
 ***** Axes restored to original set *****
 -------------------------------------------------------------------
 Center     Atomic                   Forces (Hartrees/Bohr)
 Number     Number              X              Y              Z
 -------------------------------------------------------------------
      1        6          -0.000040556    0.000242510    0.000062855
      2        6          -0.000162061   -0.000239330    0.000391617
      3        1           0.000028440   -0.000085753   -0.000545468
      4        1           0.000171361    0.000460916   -0.000094921
      5        6          -0.000213103   -0.000107191    0.000307400
      6        1           0.000407161    0.000035226   -0.000298503
      7        6           0.000022732    0.000630486    0.000309014
      8        1          -0.000357438   -0.000177365   -0.000328134
      9        1           0.000346573   -0.000437397   -0.000051410
     10        6          -0.000171591    0.000189383   -0.000239649
     11        1           0.000169595   -0.000287792    0.000302942
     12        6          -0.000290874   -0.000135196   -0.000178329
     13        6          -0.000769223    0.000289657   -0.000205656
     14        1           0.000262037   -0.000520805   -0.000143697
     15        1           0.000536450    0.000373900   -0.000188827
     16        1           0.000136031   -0.000075539    0.000660360
     17        6           0.000077402   -0.000688820   -0.000239999
     18        1          -0.000363802    0.000318493   -0.000036784
     19        1           0.000060794    0.000095043    0.000685454
     20        1           0.000409744    0.000502947   -0.000247194
     21        6          -0.000047424   -0.000016641    0.000190087
     22        1          -0.000105372    0.000003460   -0.000038254
     23        8           0.000009210   -0.000203577   -0.000205113
     24        7           0.000002314    0.000156219    0.000009405
     25        8          -0.000009874    0.000086221    0.000045026
     26        8           0.000214930   -0.000168583   -0.000063903
     27        6           0.000505258    0.000548578   -0.000337261
     28        1          -0.000357034    0.000039769    0.000113071
     29        1          -0.000001123   -0.000454726   -0.000287625
     30        1          -0.000055569   -0.000292467    0.000561937
     31        8           0.000084015   -0.000107418    0.000031579
     32        6           0.000170301   -0.000118515    0.000165801
     33        6           0.000327942    0.000273150   -0.000343146
     34        1          -0.000532716   -0.000264399    0.000068902
     35        1           0.000095230   -0.000127804    0.000481869
     36        6           0.000208128    0.000016112   -0.000311376
     37        1          -0.000294118    0.000208089    0.000357197
     38        6           0.000607202   -0.000177351    0.000393570
     39        1          -0.000342935   -0.000324993   -0.000219408
     40        1          -0.000298284    0.000461700   -0.000090881
     41        6          -0.000033502   -0.000269578    0.000087920
     42        1          -0.000090883    0.000299949   -0.000140863
     43        6          -0.000204072   -0.000265341   -0.000205863
     44        6           0.000067294   -0.000853645   -0.000181397
     45        1          -0.000413451    0.000411559   -0.000196420
     46        1          -0.000038031    0.000214470    0.000644150
     47        1           0.000461597    0.000390797   -0.000137370
     48        6          -0.000328198    0.000283184   -0.000390939
     49        1          -0.000002726   -0.000400840    0.000067442
     50        1           0.000366690    0.000266489   -0.000117859
     51        1           0.000019104    0.000072565    0.000740883
     52        6           0.000228839    0.000178834   -0.000262167
     53        1          -0.000117311   -0.000151832    0.000091922
     54        8          -0.000249094   -0.000158631   -0.000219803
     55        7           0.000055941    0.000098179   -0.000104450
     56        8           0.000064619   -0.000020047    0.000178618
     57        8          -0.000070765   -0.000057007    0.000048963
     58        6           0.000135099    0.000116846    0.000901535
     59        1           0.000107448   -0.000423139   -0.000396841
     60        1          -0.000525333    0.000020682   -0.000295552
     61        1           0.000206017    0.000310471   -0.000461428
     62        8          -0.000079037    0.000015840   -0.000093030
 -------------------------------------------------------------------
 Cartesian Forces:  Max     0.000901535 RMS     0.000300435

 GradGradGradGradGradGradGradGradGradGradGradGradGradGradGradGradGradGrad
 Berny optimization.
 Using GEDIIS/GDIIS optimizer.
 FormGI is forming the generalized inverse of G from B-inverse, IUseBI=4.
 Internal  Forces:  Max     0.001680631 RMS     0.000226441
 Search for a local minimum.
 Step number   5 out of a maximum of  372
 All quantities printed in internal units (Hartrees-Bohrs-Radians)
 Mixed Optimization -- En-DIIS/RFO-DIIS
 Update second derivatives using D2CorX and points    2    1    5
 ITU=  0  0 -1 -1  0
 Use linear search instead of GDIIS.
     Eigenvalues ---    0.00172   0.00230   0.00230   0.00258   0.00272
     Eigenvalues ---    0.00332   0.00333   0.00354   0.00418   0.00420
     Eigenvalues ---    0.00893   0.00907   0.01090   0.01201   0.01503
     Eigenvalues ---    0.01519   0.01546   0.01670   0.01906   0.02137
     Eigenvalues ---    0.02215   0.02713   0.02767   0.02791   0.02797
     Eigenvalues ---    0.02871   0.02886   0.03111   0.03117   0.03196
     Eigenvalues ---    0.03221   0.03375   0.03539   0.03611   0.03673
     Eigenvalues ---    0.03949   0.04267   0.04399   0.04444   0.04459
     Eigenvalues ---    0.04655   0.04669   0.04779   0.04830   0.04857
     Eigenvalues ---    0.05125   0.05223   0.05259   0.05275   0.05281
     Eigenvalues ---    0.05304   0.05571   0.05599   0.05622   0.05627
     Eigenvalues ---    0.05658   0.05669   0.05688   0.05818   0.05855
     Eigenvalues ---    0.05869   0.06286   0.06529   0.06704   0.06755
     Eigenvalues ---    0.06849   0.07276   0.07337   0.07427   0.07521
     Eigenvalues ---    0.07558   0.08024   0.08091   0.08330   0.08693
     Eigenvalues ---    0.08783   0.09194   0.09272   0.09590   0.09765
     Eigenvalues ---    0.10336   0.10384   0.10967   0.11574   0.11922
     Eigenvalues ---    0.11998   0.12683   0.13140   0.13889   0.14122
     Eigenvalues ---    0.15643   0.15987   0.16000   0.16000   0.16000
     Eigenvalues ---    0.16000   0.16000   0.16000   0.16000   0.16000
     Eigenvalues ---    0.16000   0.16000   0.16000   0.16000   0.16372
     Eigenvalues ---    0.16408   0.18545   0.18694   0.19453   0.20860
     Eigenvalues ---    0.20964   0.21780   0.21909   0.23482   0.23784
     Eigenvalues ---    0.24499   0.24755   0.24937   0.24993   0.24995
     Eigenvalues ---    0.24998   0.25000   0.25254   0.25626   0.25786
     Eigenvalues ---    0.26465   0.26910   0.26955   0.27023   0.27478
     Eigenvalues ---    0.27640   0.28840   0.29035   0.29126   0.29171
     Eigenvalues ---    0.29655   0.29856   0.31354   0.33934   0.33991
     Eigenvalues ---    0.34052   0.34062   0.34070   0.34104   0.34154
     Eigenvalues ---    0.34163   0.34173   0.34176   0.34179   0.34196
     Eigenvalues ---    0.34219   0.34234   0.34287   0.34311   0.34322
     Eigenvalues ---    0.34335   0.34339   0.34342   0.34377   0.34411
     Eigenvalues ---    0.34473   0.34547   0.34587   0.34641   0.34647
     Eigenvalues ---    0.34680   0.34708   0.34779   0.34829   0.38847
     Eigenvalues ---    0.39246   0.49026   0.50141   0.52821   0.53464
     Eigenvalues ---    0.66563   0.99952   1.00120   1.01468   1.03178
 RFO step:  Lambda=-4.20350175D-04 EMin= 1.72059230D-03
 Quartic linear search produced a step of  1.10886.
 Iteration  1 RMS(Cart)=  0.18560169 RMS(Int)=  0.00472741
 Iteration  2 RMS(Cart)=  0.01927846 RMS(Int)=  0.00003495
 Iteration  3 RMS(Cart)=  0.00009707 RMS(Int)=  0.00000744
 Iteration  4 RMS(Cart)=  0.00000000 RMS(Int)=  0.00000744
 Variable       Old X    -DE/DX   Delta X   Delta X   Delta X     New X
                                 (Linear)    (Quad)   (Total)
    R1        2.92251  -0.00015   0.00000   0.00003   0.00002   2.92253
    R2        2.98254  -0.00025  -0.00000  -0.00010  -0.00011   2.98243
    R3        2.94030  -0.00038   0.00001   0.00024   0.00025   2.94055
    R4        2.57120   0.00006   0.00000   0.00026   0.00027   2.57147
    R5        2.06753  -0.00054  -0.00004  -0.00417  -0.00420   2.06333
    R6        2.07029  -0.00047  -0.00003  -0.00361  -0.00365   2.06665
    R7        2.89097  -0.00008  -0.00002  -0.00236  -0.00237   2.88859
    R8        2.92137  -0.00027  -0.00003  -0.00284  -0.00285   2.91852
    R9        2.07057  -0.00050  -0.00003  -0.00391  -0.00394   2.06663
   R10        2.92801   0.00001   0.00000   0.00006   0.00006   2.92807
   R11        2.94640  -0.00004  -0.00001  -0.00078  -0.00079   2.94561
   R12        2.07036  -0.00051  -0.00003  -0.00397  -0.00400   2.06636
   R13        2.06153  -0.00054  -0.00004  -0.00416  -0.00419   2.05733
   R14        2.92874  -0.00002  -0.00001  -0.00095  -0.00095   2.92779
   R15        2.06945  -0.00043  -0.00003  -0.00333  -0.00336   2.06609
   R16        2.94931  -0.00016  -0.00001  -0.00119  -0.00120   2.94810
   R17        2.89659  -0.00016  -0.00001  -0.00147  -0.00148   2.89511
   R18        2.88433  -0.00024  -0.00002  -0.00214  -0.00216   2.88218
   R19        2.06764  -0.00058  -0.00004  -0.00451  -0.00455   2.06309
   R20        2.07243  -0.00067  -0.00005  -0.00524  -0.00528   2.06715
   R21        2.07202  -0.00067  -0.00005  -0.00522  -0.00526   2.06675
   R22        2.06689  -0.00046  -0.00003  -0.00353  -0.00356   2.06334
   R23        2.07034  -0.00069  -0.00005  -0.00532  -0.00537   2.06497
   R24        2.07458  -0.00069  -0.00005  -0.00538  -0.00543   2.06915
   R25        2.06249  -0.00007  -0.00001  -0.00061  -0.00061   2.06188
   R26        2.72557   0.00027   0.00001   0.00108   0.00109   2.72666
   R27        2.59612   0.00008  -0.00000  -0.00009  -0.00010   2.59602
   R28        2.28593   0.00008   0.00000   0.00026   0.00026   2.28619
   R29        2.28089   0.00027   0.00000   0.00055   0.00055   2.28144
   R30        2.06024  -0.00080  -0.00003  -0.00361  -0.00364   2.05660
   R31        2.06756  -0.00052  -0.00003  -0.00399  -0.00403   2.06353
   R32        2.06346  -0.00062  -0.00004  -0.00479  -0.00483   2.05863
   R33        4.25425  -0.00044  -0.00030  -0.02489  -0.02519   4.22907
   R34        2.92300  -0.00018  -0.00000  -0.00085  -0.00085   2.92215
   R35        2.99793  -0.00014  -0.00002  -0.00154  -0.00156   2.99637
   R36        2.95537  -0.00026  -0.00002  -0.00245  -0.00247   2.95289
   R37        2.56379   0.00008  -0.00000  -0.00010  -0.00010   2.56368
   R38        2.07023  -0.00060  -0.00004  -0.00462  -0.00466   2.06558
   R39        2.06799  -0.00048  -0.00003  -0.00372  -0.00376   2.06423
   R40        2.88661  -0.00012  -0.00001  -0.00139  -0.00140   2.88521
   R41        2.93397  -0.00025  -0.00003  -0.00322  -0.00325   2.93072
   R42        2.07071  -0.00051  -0.00003  -0.00392  -0.00395   2.06675
   R43        2.91988   0.00012   0.00000   0.00083   0.00083   2.92071
   R44        2.94851  -0.00019  -0.00000  -0.00056  -0.00056   2.94795
   R45        2.07216  -0.00052  -0.00003  -0.00401  -0.00405   2.06812
   R46        2.06145  -0.00054  -0.00004  -0.00415  -0.00418   2.05727
   R47        2.92699   0.00003  -0.00001  -0.00120  -0.00122   2.92577
   R48        2.06552  -0.00025  -0.00003  -0.00255  -0.00258   2.06295
   R49        2.94642  -0.00030  -0.00001  -0.00081  -0.00081   2.94561
   R50        2.89633  -0.00018  -0.00001  -0.00162  -0.00164   2.89469
   R51        2.88226  -0.00047  -0.00002  -0.00200  -0.00202   2.88024
   R52        2.06814  -0.00060  -0.00004  -0.00459  -0.00463   2.06350
   R53        2.07228  -0.00067  -0.00005  -0.00522  -0.00527   2.06701
   R54        2.06992  -0.00060  -0.00004  -0.00497  -0.00501   2.06491
   R55        2.06489  -0.00046  -0.00005  -0.00473  -0.00478   2.06012
   R56        2.06965  -0.00046  -0.00003  -0.00432  -0.00435   2.06530
   R57        2.07364  -0.00074  -0.00005  -0.00580  -0.00585   2.06779
   R58        2.06260  -0.00010  -0.00001  -0.00078  -0.00079   2.06182
   R59        2.73150   0.00008   0.00000   0.00053   0.00053   2.73203
   R60        2.60866   0.00007   0.00000   0.00043   0.00044   2.60910
   R61        2.28656   0.00019   0.00000   0.00051   0.00051   2.28708
   R62        2.27396   0.00000   0.00000  -0.00003  -0.00003   2.27393
   R63        2.05934  -0.00054  -0.00004  -0.00408  -0.00411   2.05523
   R64        2.06766  -0.00055  -0.00004  -0.00427  -0.00431   2.06336
   R65        2.06346  -0.00056  -0.00004  -0.00441  -0.00445   2.05901
    A1        1.90893   0.00010   0.00002   0.00150   0.00150   1.91043
    A2        1.90858   0.00034  -0.00008  -0.00731  -0.00739   1.90119
    A3        1.93787   0.00003  -0.00000   0.00048   0.00049   1.93836
    A4        1.90467  -0.00038   0.00012   0.00875   0.00889   1.91357
    A5        1.99464  -0.00009  -0.00006  -0.00408  -0.00414   1.99050
    A6        1.80537   0.00001  -0.00000   0.00048   0.00047   1.80583
    A7        1.86684   0.00004   0.00002   0.00166   0.00167   1.86851
    A8        1.91892   0.00009   0.00004   0.00419   0.00423   1.92315
    A9        1.89467  -0.00005  -0.00001  -0.00093  -0.00095   1.89371
   A10        1.92750   0.00002  -0.00002  -0.00197  -0.00199   1.92551
   A11        1.91114  -0.00011  -0.00005  -0.00569  -0.00574   1.90541
   A12        1.94292   0.00001   0.00002   0.00268   0.00270   1.94562
   A13        1.94071  -0.00001  -0.00001  -0.00090  -0.00091   1.93980
   A14        1.89875   0.00003   0.00004   0.00455   0.00459   1.90335
   A15        1.94060  -0.00004  -0.00004  -0.00356  -0.00360   1.93700
   A16        2.06691   0.00003   0.00000   0.00035   0.00035   2.06726
   A17        2.04534   0.00004  -0.00000   0.00003   0.00003   2.04536
   A18        1.53609  -0.00004  -0.00000  -0.00018  -0.00018   1.53591
   A19        2.05181  -0.00001   0.00003   0.00281   0.00283   2.05464
   A20        1.98127   0.00002  -0.00002  -0.00218  -0.00220   1.97907
   A21        1.50301  -0.00002  -0.00001  -0.00102  -0.00104   1.50196
   A22        1.88374   0.00003   0.00001   0.00151   0.00153   1.88526
   A23        2.06376  -0.00002  -0.00000  -0.00007  -0.00007   2.06370
   A24        1.96123  -0.00002  -0.00002  -0.00183  -0.00184   1.95939
   A25        1.90893  -0.00003   0.00000   0.00031   0.00029   1.90923
   A26        1.91153   0.00003  -0.00003  -0.00346  -0.00348   1.90804
   A27        1.94596  -0.00010   0.00002   0.00207   0.00208   1.94803
   A28        2.08097   0.00001   0.00001   0.00093   0.00093   2.08190
   A29        1.53489   0.00001   0.00000   0.00028   0.00029   1.53518
   A30        2.05411   0.00006   0.00001   0.00092   0.00093   2.05504
   A31        1.49069   0.00004  -0.00001  -0.00067  -0.00069   1.49000
   A32        1.95368  -0.00005  -0.00001  -0.00061  -0.00061   1.95308
   A33        2.07414  -0.00007  -0.00001  -0.00121  -0.00123   2.07291
   A34        1.94255  -0.00004   0.00000   0.00016   0.00017   1.94272
   A35        2.08907  -0.00011  -0.00003  -0.00368  -0.00371   2.08536
   A36        1.88858   0.00017   0.00004   0.00466   0.00470   1.89328
   A37        1.97759  -0.00016  -0.00002  -0.00259  -0.00261   1.97498
   A38        1.92180  -0.00009  -0.00001  -0.00149  -0.00151   1.92030
   A39        1.92447  -0.00008  -0.00001  -0.00136  -0.00138   1.92309
   A40        1.87667   0.00013   0.00002   0.00203   0.00204   1.87871
   A41        1.87872   0.00013   0.00002   0.00223   0.00225   1.88097
   A42        1.88133   0.00009   0.00001   0.00153   0.00154   1.88287
   A43        1.98879  -0.00018  -0.00003  -0.00304  -0.00307   1.98572
   A44        1.92538  -0.00011  -0.00002  -0.00210  -0.00212   1.92326
   A45        1.91772  -0.00004  -0.00000  -0.00028  -0.00028   1.91744
   A46        1.86792   0.00013   0.00001   0.00147   0.00148   1.86940
   A47        1.87792   0.00014   0.00003   0.00292   0.00294   1.88086
   A48        1.88235   0.00008   0.00001   0.00140   0.00141   1.88376
   A49        2.00933   0.00001  -0.00001  -0.00042  -0.00046   2.00887
   A50        1.88679  -0.00004   0.00004   0.00225   0.00229   1.88908
   A51        1.83571  -0.00020  -0.00003  -0.00038  -0.00042   1.83529
   A52        1.91286   0.00005   0.00001   0.00038   0.00041   1.91327
   A53        1.94617   0.00018  -0.00009  -0.00824  -0.00833   1.93784
   A54        1.86615  -0.00002   0.00009   0.00725   0.00733   1.87348
   A55        2.01338  -0.00002   0.00000  -0.00156  -0.00156   2.01181
   A56        2.07687  -0.00007  -0.00000  -0.00035  -0.00035   2.07652
   A57        1.96957   0.00005  -0.00000  -0.00003  -0.00003   1.96954
   A58        2.23673   0.00002   0.00000   0.00035   0.00035   2.23709
   A59        1.92739  -0.00168   0.00019   0.01473   0.01493   1.94231
   A60        1.89687   0.00029  -0.00002  -0.00452  -0.00455   1.89232
   A61        1.92132   0.00027  -0.00011  -0.00722  -0.00735   1.91396
   A62        1.89834   0.00043  -0.00004  -0.00262  -0.00266   1.89568
   A63        1.91477   0.00078  -0.00001   0.00009   0.00010   1.91487
   A64        1.90476  -0.00008  -0.00001  -0.00060  -0.00065   1.90412
   A65        2.61208   0.00033   0.00003   0.00417   0.00420   2.61628
   A66        1.93041   0.00003   0.00003   0.00248   0.00249   1.93290
   A67        1.87987   0.00005   0.00002   0.00209   0.00212   1.88199
   A68        1.95279  -0.00002  -0.00000  -0.00073  -0.00073   1.95205
   A69        1.94070  -0.00003  -0.00001  -0.00174  -0.00175   1.93895
   A70        1.95869  -0.00007  -0.00004  -0.00272  -0.00275   1.95594
   A71        1.79600   0.00005   0.00001   0.00059   0.00059   1.79659
   A72        1.86445   0.00005   0.00002   0.00246   0.00248   1.86694
   A73        1.91196   0.00001   0.00001   0.00089   0.00090   1.91286
   A74        1.89479   0.00004   0.00001   0.00110   0.00112   1.89591
   A75        1.92624   0.00000  -0.00001  -0.00045  -0.00045   1.92579
   A76        1.89396  -0.00013  -0.00004  -0.00396  -0.00400   1.88997
   A77        1.96920   0.00003  -0.00000   0.00009   0.00007   1.96928
   A78        1.93325  -0.00003  -0.00002  -0.00157  -0.00159   1.93166
   A79        1.89047   0.00008   0.00004   0.00468   0.00472   1.89519
   A80        1.94756  -0.00013  -0.00003  -0.00240  -0.00243   1.94513
   A81        2.06951   0.00005  -0.00000   0.00001   0.00001   2.06952
   A82        2.04999   0.00009  -0.00000  -0.00039  -0.00040   2.04959
   A83        1.53973  -0.00007   0.00001   0.00036   0.00038   1.54011
   A84        2.04167   0.00001   0.00002   0.00239   0.00241   2.04407
   A85        1.98808   0.00003  -0.00001  -0.00120  -0.00121   1.98688
   A86        1.50443  -0.00006  -0.00001  -0.00102  -0.00103   1.50339
   A87        1.88512   0.00002   0.00001   0.00154   0.00155   1.88667
   A88        2.06590  -0.00002  -0.00000  -0.00034  -0.00034   2.06556
   A89        1.95983   0.00001  -0.00002  -0.00210  -0.00212   1.95770
   A90        1.90400   0.00009   0.00001   0.00078   0.00078   1.90478
   A91        1.91274  -0.00004  -0.00002  -0.00279  -0.00281   1.90993
   A92        1.95195  -0.00015  -0.00005  -0.00321  -0.00326   1.94869
   A93        2.07988   0.00005   0.00003   0.00370   0.00373   2.08361
   A94        1.53809  -0.00000   0.00002   0.00111   0.00113   1.53922
   A95        2.05007   0.00007   0.00002   0.00104   0.00104   2.05111
   A96        1.48922   0.00014  -0.00001  -0.00069  -0.00071   1.48851
   A97        1.95790  -0.00004   0.00001   0.00012   0.00013   1.95803
   A98        2.08333  -0.00013  -0.00004  -0.00346  -0.00353   2.07980
   A99        1.93418  -0.00007   0.00004   0.00157   0.00161   1.93579
   A100       2.08515  -0.00028  -0.00007  -0.00572  -0.00581   2.07934
   A101       1.88833   0.00030   0.00006   0.00653   0.00660   1.89494
   A102       1.97755  -0.00015  -0.00002  -0.00275  -0.00277   1.97478
   A103       1.92102  -0.00009  -0.00001  -0.00141  -0.00142   1.91960
   A104       1.91705  -0.00017  -0.00002  -0.00235  -0.00238   1.91467
   A105       1.87788   0.00013   0.00002   0.00234   0.00236   1.88024
   A106       1.88100   0.00016   0.00002   0.00224   0.00225   1.88326
   A107       1.88663   0.00014   0.00002   0.00232   0.00234   1.88896
   A108       1.98478  -0.00035  -0.00014  -0.00886  -0.00900   1.97578
   A109       1.92765  -0.00016   0.00005   0.00307   0.00309   1.93074
   A110       1.92151   0.00030   0.00001   0.00068   0.00069   1.92220
   A111       1.87664   0.00013  -0.00004  -0.00286  -0.00291   1.87373
   A112       1.86952   0.00011   0.00010   0.00630   0.00640   1.87592
   A113       1.87980  -0.00000   0.00004   0.00222   0.00225   1.88204
   A114       2.16790  -0.00081  -0.00006  -0.00193  -0.00199   2.16591
   A115       2.01191   0.00002   0.00001   0.00011   0.00009   2.01200
   A116       1.90709  -0.00008  -0.00003  -0.00334  -0.00336   1.90374
   A117       1.93175  -0.00020  -0.00004  -0.00368  -0.00372   1.92803
   A118       1.92684   0.00007   0.00002   0.00196   0.00198   1.92882
   A119       1.80191   0.00010   0.00001   0.00244   0.00246   1.80437
   A120       1.87824   0.00010   0.00004   0.00305   0.00307   1.88130
   A121       2.04119  -0.00041  -0.00004  -0.00465  -0.00469   2.03651
   A122       2.06919  -0.00005  -0.00000  -0.00049  -0.00050   2.06869
   A123       1.97049   0.00004   0.00000   0.00064   0.00064   1.97113
   A124       2.24293   0.00001   0.00000   0.00004   0.00003   2.24297
   A125       1.93279  -0.00025  -0.00004  -0.00419  -0.00423   1.92856
   A126       1.88917  -0.00027  -0.00004  -0.00502  -0.00507   1.88409
   A127       1.90684  -0.00016  -0.00002  -0.00209  -0.00211   1.90473
   A128       1.90785   0.00023   0.00003   0.00315   0.00316   1.91101
   A129       1.91838   0.00024   0.00004   0.00471   0.00474   1.92312
   A130       1.90844   0.00021   0.00003   0.00339   0.00341   1.91186
    D1        0.61926  -0.00002   0.00009   0.01102   0.01112   0.63038
    D2        2.92952  -0.00001   0.00008   0.00973   0.00981   2.93933
    D3       -1.04928   0.00002   0.00008   0.00976   0.00985  -1.03943
    D4       -1.46557   0.00018  -0.00002   0.00386   0.00384  -1.46173
    D5        0.84468   0.00019  -0.00003   0.00256   0.00254   0.84722
    D6       -3.13411   0.00022  -0.00003   0.00259   0.00257  -3.13154
    D7        2.83641  -0.00004   0.00003   0.00720   0.00722   2.84363
    D8       -1.13652  -0.00003   0.00002   0.00590   0.00592  -1.13060
    D9        1.16787   0.00000   0.00002   0.00593   0.00595   1.17383
   D10        0.40028   0.00001  -0.00009  -0.01221  -0.01230   0.38798
   D11       -1.74468  -0.00003  -0.00013  -0.01415  -0.01428  -1.75895
   D12        2.54963   0.00010  -0.00023  -0.02323  -0.02347   2.52616
   D13        2.48752   0.00026  -0.00011  -0.01495  -0.01504   2.47248
   D14        0.34256   0.00022  -0.00014  -0.01689  -0.01701   0.32555
   D15       -1.64632   0.00035  -0.00024  -0.02597  -0.02621  -1.67252
   D16       -1.78436  -0.00003  -0.00006  -0.01099  -0.01105  -1.79541
   D17        2.35386  -0.00008  -0.00010  -0.01293  -0.01302   2.34084
   D18        0.36498   0.00005  -0.00020  -0.02202  -0.02222   0.34276
   D19        3.03137  -0.00026  -0.00101  -0.03356  -0.03458   2.99679
   D20        0.95035   0.00004  -0.00106  -0.03635  -0.03742   0.91293
   D21       -1.13490  -0.00020  -0.00097  -0.02856  -0.02957  -1.16448
   D22        0.94391  -0.00035  -0.00106  -0.03626  -0.03729   0.90662
   D23       -1.13711  -0.00005  -0.00111  -0.03905  -0.04013  -1.17724
   D24        3.06082  -0.00030  -0.00102  -0.03127  -0.03228   3.02854
   D25       -1.18602  -0.00006  -0.00105  -0.03612  -0.03716  -1.22318
   D26        3.01614   0.00024  -0.00110  -0.03891  -0.04000   2.97615
   D27        0.93089  -0.00001  -0.00101  -0.03112  -0.03215   0.89874
   D28       -0.82105  -0.00005   0.00003   0.00089   0.00093  -0.82012
   D29        1.48560  -0.00000   0.00006   0.00442   0.00449   1.49010
   D30       -3.13407  -0.00006   0.00007   0.00478   0.00485  -3.12923
   D31        1.23500   0.00006   0.00006   0.00430   0.00436   1.23937
   D32       -2.74153   0.00011   0.00009   0.00783   0.00793  -2.73360
   D33       -1.07802   0.00006   0.00010   0.00819   0.00828  -1.06973
   D34       -2.92131  -0.00006  -0.00001  -0.00246  -0.00247  -2.92377
   D35       -0.61465  -0.00001   0.00003   0.00107   0.00110  -0.61355
   D36        1.04886  -0.00006   0.00003   0.00143   0.00145   1.05031
   D37       -2.51900  -0.00007  -0.00003  -0.00001  -0.00003  -2.51903
   D38       -0.38801  -0.00007   0.00002   0.00295   0.00296  -0.38505
   D39        1.67482   0.00005   0.00008   0.00709   0.00717   1.68199
   D40        1.73184  -0.00003  -0.00002   0.00166   0.00165   1.73349
   D41       -2.42036  -0.00003   0.00003   0.00462   0.00465  -2.41571
   D42       -0.35753   0.00009   0.00009   0.00877   0.00885  -0.34868
   D43       -0.40450   0.00001   0.00003   0.00627   0.00631  -0.39819
   D44        1.72648   0.00001   0.00008   0.00922   0.00930   1.73579
   D45       -2.49388   0.00013   0.00014   0.01337   0.01351  -2.48037
   D46       -0.60471  -0.00002  -0.00005  -0.00492  -0.00497  -0.60968
   D47       -2.82634  -0.00007  -0.00008  -0.00764  -0.00772  -2.83406
   D48        1.48924  -0.00005  -0.00005  -0.00495  -0.00501   1.48423
   D49        1.63280   0.00002  -0.00002  -0.00154  -0.00156   1.63124
   D50       -0.58883  -0.00004  -0.00004  -0.00427  -0.00430  -0.59314
   D51       -2.55644  -0.00001  -0.00002  -0.00158  -0.00159  -2.55803
   D52       -2.55473   0.00004  -0.00002  -0.00152  -0.00154  -2.55627
   D53        1.50682  -0.00002  -0.00004  -0.00425  -0.00429   1.50254
   D54       -0.46078   0.00001  -0.00002  -0.00155  -0.00157  -0.46236
   D55       -1.45167   0.00000  -0.00003  -0.00290  -0.00292  -1.45459
   D56        2.89188   0.00003  -0.00003  -0.00276  -0.00279   2.88909
   D57        0.66965  -0.00011  -0.00007  -0.00789  -0.00796   0.66169
   D58        2.57265   0.00003   0.00002   0.00188   0.00191   2.57455
   D59        0.63301   0.00005   0.00002   0.00202   0.00204   0.63505
   D60       -1.58922  -0.00009  -0.00002  -0.00311  -0.00313  -1.59235
   D61        0.45777   0.00001   0.00002   0.00157   0.00159   0.45937
   D62       -1.48186   0.00004   0.00002   0.00171   0.00172  -1.48013
   D63        2.57909  -0.00010  -0.00003  -0.00342  -0.00344   2.57565
   D64       -1.49600   0.00012  -0.00001  -0.00072  -0.00072  -1.49671
   D65        2.56952   0.00009   0.00003   0.00315   0.00319   2.57271
   D66        0.46032   0.00001   0.00002   0.00161   0.00163   0.46195
   D67        0.58683   0.00009   0.00002   0.00192   0.00194   0.58878
   D68       -1.63084   0.00006   0.00005   0.00579   0.00585  -1.62499
   D69        2.54314  -0.00002   0.00004   0.00425   0.00429   2.54744
   D70        2.79988   0.00010   0.00002   0.00228   0.00230   2.80219
   D71        0.58221   0.00007   0.00006   0.00615   0.00621   0.58842
   D72       -1.52699  -0.00000   0.00004   0.00461   0.00465  -1.52234
   D73        1.46282  -0.00005  -0.00002  -0.00107  -0.00110   1.46172
   D74       -2.86951  -0.00009  -0.00002  -0.00197  -0.00201  -2.87151
   D75       -0.64466   0.00003   0.00001   0.00167   0.00167  -0.64299
   D76       -0.45767  -0.00001  -0.00002  -0.00174  -0.00176  -0.45943
   D77        1.49319  -0.00005  -0.00003  -0.00264  -0.00266   1.49053
   D78       -2.56515   0.00007   0.00001   0.00101   0.00102  -2.56413
   D79       -2.59061  -0.00004  -0.00003  -0.00325  -0.00328  -2.59389
   D80       -0.63975  -0.00008  -0.00004  -0.00415  -0.00419  -0.64394
   D81        1.58510   0.00004  -0.00001  -0.00050  -0.00051   1.58459
   D82        0.79664  -0.00000  -0.00000  -0.00057  -0.00057   0.79606
   D83       -1.30578   0.00000  -0.00000  -0.00035  -0.00035  -1.30613
   D84        2.90360   0.00000  -0.00000  -0.00045  -0.00046   2.90314
   D85       -0.83864  -0.00002   0.00000   0.00039   0.00040  -0.83824
   D86       -2.94105  -0.00001   0.00001   0.00061   0.00062  -2.94043
   D87        1.26832  -0.00001   0.00001   0.00050   0.00051   1.26883
   D88        3.11506   0.00001   0.00001   0.00127   0.00128   3.11635
   D89        1.01265   0.00002   0.00001   0.00149   0.00150   1.01416
   D90       -1.06116   0.00001   0.00001   0.00138   0.00140  -1.05976
   D91       -0.94416   0.00001  -0.00001  -0.00076  -0.00077  -0.94493
   D92       -3.04556   0.00004   0.00001   0.00097   0.00097  -3.04458
   D93        1.16454   0.00004   0.00000   0.00071   0.00072   1.16525
   D94        0.83704  -0.00005  -0.00005  -0.00503  -0.00508   0.83197
   D95       -1.26435  -0.00002  -0.00003  -0.00330  -0.00334  -1.26768
   D96        2.94575  -0.00003  -0.00003  -0.00356  -0.00359   2.94215
   D97        3.08654  -0.00003  -0.00003  -0.00339  -0.00342   3.08312
   D98        0.98515   0.00001  -0.00002  -0.00166  -0.00168   0.98347
   D99       -1.08794   0.00000  -0.00002  -0.00191  -0.00194  -1.08988
   D100       2.78228  -0.00022   0.00018   0.01428   0.01447   2.79675
   D101      -1.31163  -0.00023   0.00010   0.00845   0.00856  -1.30307
   D102       0.77902  -0.00008   0.00012   0.00872   0.00882   0.78784
   D103      -0.00028   0.00001  -0.00014  -0.02014  -0.02028  -0.02056
   D104       3.13588   0.00007  -0.00020  -0.02395  -0.02415   3.11173
   D105       3.13523   0.00007  -0.00007  -0.00447  -0.00454   3.13068
   D106       1.45215  -0.00005  -0.00253  -0.04248  -0.04500   1.40716
   D107      -2.75090  -0.00043  -0.00246  -0.04082  -0.04328  -2.79418
   D108      -0.66864   0.00019  -0.00251  -0.04308  -0.04560  -0.71424
   D109      -1.33223   0.00075  -0.00318   0.00661   0.00343  -1.32881
   D110       0.72162   0.00002   0.00010   0.00807   0.00817   0.72979
   D111       3.02747   0.00012   0.00013   0.01139   0.01151   3.03898
   D112      -0.95077   0.00005   0.00009   0.00771   0.00780  -0.94297
   D113      -1.40246   0.00001   0.00008   0.00736   0.00744  -1.39503
   D114       0.90338   0.00011   0.00011   0.01068   0.01078   0.91416
   D115      -3.07486   0.00004   0.00007   0.00700   0.00707  -3.06779
   D116       2.91916  -0.00006   0.00006   0.00585   0.00590   2.92507
   D117      -1.05818   0.00004   0.00009   0.00916   0.00924  -1.04893
   D118       1.24677  -0.00003   0.00005   0.00548   0.00553   1.25230
   D119       0.20136  -0.00000  -0.00016  -0.01216  -0.01233   0.18903
   D120      -1.98007  -0.00006  -0.00018  -0.01213  -0.01230  -1.99238
   D121       2.23778  -0.00001  -0.00018  -0.01159  -0.01178   2.22601
   D122       2.28921   0.00006  -0.00013  -0.00903  -0.00917   2.28004
   D123       0.10777   0.00001  -0.00014  -0.00900  -0.00914   0.09863
   D124      -1.95756   0.00005  -0.00014  -0.00846  -0.00861  -1.96617
   D125      -1.99287   0.00005  -0.00015  -0.01105  -0.01120  -2.00407
   D126       2.10888   0.00000  -0.00016  -0.01102  -0.01117   2.09771
   D127       0.04355   0.00005  -0.00016  -0.01049  -0.01065   0.03291
   D128      -3.12983  -0.00002  -0.00011  -0.01116  -0.01128  -3.14111
   D129       1.06225   0.00001  -0.00010  -0.00938  -0.00948   1.05276
   D130      -1.01443   0.00001  -0.00010  -0.00934  -0.00945  -1.02388
   D131       1.03567  -0.00008  -0.00016  -0.01452  -0.01466   1.02101
   D132      -1.05544  -0.00004  -0.00014  -0.01273  -0.01287  -1.06830
   D133      -3.13212  -0.00004  -0.00014  -0.01269  -0.01283   3.13824
   D134      -1.06453  -0.00001  -0.00011  -0.01080  -0.01090  -1.07543
   D135       3.12755   0.00003  -0.00009  -0.00902  -0.00911   3.11844
   D136       1.05087   0.00003  -0.00009  -0.00898  -0.00907   1.04180
   D137      -0.91211  -0.00006  -0.00008  -0.00533  -0.00541  -0.91752
   D138       1.38532   0.00005  -0.00006  -0.00279  -0.00285   1.38247
   D139       3.05205  -0.00005  -0.00004  -0.00126  -0.00130   3.05075
   D140       1.13605   0.00001  -0.00005  -0.00206  -0.00211   1.13394
   D141      -2.84971   0.00012  -0.00003   0.00048   0.00045  -2.84926
   D142      -1.18297   0.00003  -0.00001   0.00201   0.00200  -1.18097
   D143      -3.02506  -0.00014  -0.00011  -0.00742  -0.00752  -3.03258
   D144      -0.72763  -0.00003  -0.00009  -0.00487  -0.00496  -0.73259
   D145       0.93910  -0.00012  -0.00006  -0.00335  -0.00342   0.93569
   D146      -2.32266  -0.00003   0.00014   0.00891   0.00904  -2.31362
   D147      -0.15152  -0.00006   0.00012   0.00610   0.00622  -0.14530
   D148       1.85185   0.00013   0.00018   0.01171   0.01190   1.86374
   D149       1.94026  -0.00004   0.00012   0.00753   0.00765   1.94792
   D150      -2.17178  -0.00007   0.00011   0.00472   0.00483  -2.16695
   D151      -0.16841   0.00012   0.00017   0.01033   0.01050  -0.15791
   D152      -0.19997   0.00003   0.00016   0.01086   0.01102  -0.18895
   D153       1.97117  -0.00000   0.00015   0.00806   0.00819   1.97937
   D154      -2.30865   0.00019   0.00020   0.01367   0.01387  -2.29478
   D155      -0.59086  -0.00006  -0.00001  -0.00171  -0.00172  -0.59258
   D156      -2.81163  -0.00013  -0.00004  -0.00506  -0.00509  -2.81672
   D157       1.50410  -0.00012  -0.00001  -0.00215  -0.00216   1.50194
   D158       1.63044   0.00002   0.00001   0.00046   0.00048   1.63092
   D159      -0.59033  -0.00006  -0.00002  -0.00288  -0.00290  -0.59323
   D160      -2.55779  -0.00004   0.00001   0.00003   0.00004  -2.55775
   D161      -2.54869   0.00010   0.00001   0.00023   0.00024  -2.54845
   D162       1.51372   0.00002  -0.00002  -0.00312  -0.00313   1.51059
   D163      -0.45373   0.00004   0.00001  -0.00020  -0.00020  -0.45393
   D164      -1.45162  -0.00004  -0.00006  -0.00482  -0.00488  -1.45650
   D165       2.90128  -0.00002  -0.00010  -0.00625  -0.00634   2.89493
   D166       0.66647  -0.00031  -0.00016  -0.01281  -0.01297   0.65350
   D167       2.57237   0.00005  -0.00001   0.00025   0.00024   2.57261
   D168       0.64208   0.00007  -0.00004  -0.00118  -0.00122   0.64086
   D169      -1.59272  -0.00022  -0.00011  -0.00774  -0.00785  -1.60057
   D170       0.45106   0.00001  -0.00001   0.00013   0.00012   0.45118
   D171      -1.47922   0.00003  -0.00005  -0.00129  -0.00134  -1.48056
   D172       2.56916  -0.00026  -0.00011  -0.00786  -0.00797   2.56119
   D173      -1.50922   0.00013   0.00003   0.00316   0.00320  -1.50602
   D174       2.56023   0.00007   0.00003   0.00324   0.00328   2.56351
   D175       0.45410  -0.00002  -0.00001   0.00023   0.00023   0.45433
   D176       0.56316   0.00011   0.00005   0.00526   0.00532   0.56848
   D177      -1.65057   0.00004   0.00005   0.00534   0.00539  -1.64518
   D178       2.52649  -0.00005   0.00001   0.00233   0.00234   2.52883
   D179       2.77881   0.00012   0.00005   0.00513   0.00518   2.78399
   D180       0.56508   0.00006   0.00005   0.00521   0.00526   0.57034
   D181      -1.54105  -0.00004   0.00001   0.00220   0.00220  -1.53884
   D182       1.46720   0.00006   0.00002   0.00049   0.00051   1.46771
   D183      -2.86172   0.00006   0.00002   0.00046   0.00048  -2.86123
   D184      -0.64921   0.00019   0.00008   0.00640   0.00648  -0.64273
   D185      -0.44991  -0.00002   0.00001  -0.00046  -0.00045  -0.45036
   D186       1.50435  -0.00001   0.00001  -0.00049  -0.00047   1.50388
   D187      -2.56632   0.00011   0.00008   0.00545   0.00553  -2.56080
   D188      -2.58232  -0.00010  -0.00004  -0.00572  -0.00577  -2.58809
   D189      -0.62805  -0.00009  -0.00004  -0.00576  -0.00579  -0.63385
   D190       1.58446   0.00003   0.00002   0.00019   0.00020   1.58466
   D191       0.80546   0.00003  -0.00001  -0.00355  -0.00357   0.80189
   D192      -1.29792   0.00002  -0.00002  -0.00369  -0.00371  -1.30163
   D193       2.91001   0.00001  -0.00002  -0.00422  -0.00424   2.90577
   D194      -0.82626  -0.00009  -0.00002  -0.00348  -0.00349  -0.82976
   D195      -2.92965  -0.00010  -0.00002  -0.00361  -0.00363  -2.93328
   D196       1.27829  -0.00011  -0.00003  -0.00414  -0.00417   1.27412
   D197       3.13970   0.00008  -0.00000  -0.00246  -0.00247   3.13723
   D198       1.03632   0.00008  -0.00001  -0.00260  -0.00261   1.03371
   D199      -1.03893   0.00007  -0.00001  -0.00313  -0.00314  -1.04208
   D200      -0.85059   0.00003  -0.00032  -0.00328  -0.00361  -0.85421
   D201      -2.96217   0.00023  -0.00021   0.00436   0.00415  -2.95802
   D202       1.24731   0.00014  -0.00028  -0.00071  -0.00100   1.24631
   D203       0.93236  -0.00006  -0.00041  -0.01062  -0.01102   0.92134
   D204      -1.17921   0.00013  -0.00029  -0.00298  -0.00326  -1.18247
   D205       3.03027   0.00005  -0.00037  -0.00805  -0.00841   3.02185
   D206      -3.11705  -0.00011  -0.00036  -0.00692  -0.00729  -3.12434
   D207       1.05456   0.00009  -0.00024   0.00072   0.00048   1.05504
   D208      -1.01914   0.00001  -0.00032  -0.00435  -0.00468  -1.02382
   D209      -2.17086   0.00069   0.00176   0.18133   0.18307  -1.98780
   D210      -0.03097   0.00035   0.00169   0.17736   0.17906   0.14809
   D211       1.98533   0.00046   0.00176   0.18165   0.18341   2.16875
   D212       1.30048  -0.00004  -0.00000   0.00360   0.00361   1.30409
   D213      -2.82037  -0.00006  -0.00001   0.00325   0.00322  -2.81714
   D214      -0.78233   0.00011   0.00003   0.00792   0.00796  -0.77438
   D215       0.18055   0.00003   0.00009   0.00575   0.00584   0.18638
   D216      -2.99425   0.00011   0.00014   0.01116   0.01130  -2.98295
   D217       3.10250   0.00009   0.00007   0.00637   0.00644   3.10894
         Item               Value     Threshold  Converged?
 Maximum Force            0.001681     0.000450     NO 
 RMS     Force            0.000226     0.000300     YES
 Maximum Displacement     1.022453     0.001800     NO 
 RMS     Displacement     0.201973     0.001200     NO 
 Predicted change in Energy=-2.339281D-04
 GradGradGradGradGradGradGradGradGradGradGradGradGradGradGradGradGradGrad

 Stoichiometry    C20H32N2O8(3)
 Framework group  C1[X(C20H32N2O8)]
 Deg. of freedom   180
 Full point group                 C1      NOp   1
 Largest Abelian subgroup         C1      NOp   1
 Largest concise Abelian subgroup C1      NOp   1
                         Standard orientation:                         
 ---------------------------------------------------------------------
 Center     Atomic      Atomic             Coordinates (Angstroms)
 Number     Number       Type             X           Y           Z
 ---------------------------------------------------------------------
      1          6           0       -2.198883    0.423035   -0.732267
      2          6           0       -3.097995   -0.814331    1.413536
      3          1           0       -2.861278   -0.734587    2.476446
      4          1           0       -3.289739   -1.870815    1.205964
      5          6           0       -4.332796    0.024149    1.083733
      6          1           0       -5.134259   -0.152753    1.806472
      7          6           0       -3.894151    1.484979    0.810952
      8          1           0       -3.057016    1.881629    1.391941
      9          1           0       -4.712983    2.200118    0.868779
     10          6           0       -3.622974    1.019288   -0.641627
     11          1           0       -3.774092    1.721954   -1.465516
     12          6           0       -4.698112   -0.090639   -0.427252
     13          6           0       -6.107420    0.436162   -0.716108
     14          1           0       -6.316278    1.391828   -0.231362
     15          1           0       -6.854732   -0.282648   -0.367640
     16          1           0       -6.246875    0.570334   -1.792530
     17          6           0       -4.534180   -1.438607   -1.121725
     18          1           0       -3.535312   -1.867636   -1.019851
     19          1           0       -4.733496   -1.338541   -2.191458
     20          1           0       -5.250262   -2.158077   -0.711241
     21          6           0       -1.867930   -0.353024    0.601536
     22          1           0       -1.238478    0.286988    1.221753
     23          8           0       -1.064923   -1.480017    0.192887
     24          7           0       -0.312999   -2.055849    1.187988
     25          8           0       -0.353549   -1.583515    2.301036
     26          8           0        0.315485   -3.013315    0.806140
     27          6           0       -1.178474    1.580967   -0.930564
     28          1           0       -0.153886    1.222092   -0.854118
     29          1           0       -1.345993    2.325992   -0.149996
     30          1           0       -1.334014    2.043849   -1.904372
     31          8           0       -2.052697   -0.324721   -1.859725
     32          6           0        2.370736    0.179478    0.805328
     33          6           0        4.149106    0.652685   -1.100720
     34          1           0        5.155253    1.066364   -0.994369
     35          1           0        3.763390    0.995987   -2.063312
     36          6           0        4.216415   -0.872297   -1.069344
     37          1           0        4.941401   -1.241949   -1.800019
     38          6           0        4.350089   -1.329361    0.401035
     39          1           0        4.921066   -0.682703    1.074483
     40          1           0        4.721188   -2.346608    0.513604
     41          6           0        2.804152   -1.262401    0.452783
     42          1           0        2.258127   -1.969425    1.080243
     43          6           0        2.791328   -1.506636   -1.086662
     44          6           0        2.828905   -3.004971   -1.402893
     45          1           0        3.592174   -3.543918   -0.837800
     46          1           0        3.032282   -3.157521   -2.466752
     47          1           0        1.860080   -3.454580   -1.172182
     48          6           0        1.700444   -0.859370   -1.931688
     49          1           0        1.619499    0.216813   -1.777605
     50          1           0        0.725303   -1.295940   -1.701558
     51          1           0        1.899355   -1.025185   -2.994831
     52          6           0        3.251560    1.238614    0.020126
     53          1           0        3.852180    1.802991    0.735081
     54          8           0        2.406173    2.176441   -0.684095
     55          7           0        1.774620    3.137062    0.080506
     56          8           0        2.107814    3.266525    1.236780
     57          8           0        0.958751    3.768047   -0.539317
     58          6           0        2.519286    0.359483    2.350405
     59          1           0        2.223942    1.363284    2.647029
     60          1           0        3.567573    0.196769    2.608907
     61          1           0        1.899927   -0.379897    2.857262
     62          8           0        1.042942    0.371066    0.603492
 ---------------------------------------------------------------------
 Rotational constants (GHZ):           0.2655047           0.1153155           0.0988370
 Standard basis: 6-31++G(d,p) (6D, 7F)
 There are   762 symmetry adapted cartesian basis functions of A   symmetry.
 There are   762 symmetry adapted basis functions of A   symmetry.
   762 basis functions,  1216 primitive gaussians,   762 cartesian basis functions
   116 alpha electrons      114 beta electrons
       nuclear repulsion energy      3525.3542926234 Hartrees.
 NAtoms=   62 NActive=   62 NUniq=   62 SFac= 1.00D+00 NAtFMM=   60 NAOKFM=T Big=T
 Integral buffers will be    131072 words long.
 Raffenetti 2 integral format.
 Two-electron integral symmetry is turned on.
 Nuclear repulsion after empirical dispersion term =     3525.2840622722 Hartrees.
 One-electron integrals computed using PRISM.
 NBasis=   762 RedAO= T EigKep=  1.76D-06  NBF=   762
 NBsUse=   760 1.00D-06 EigRej=  9.98D-07 NBFU=   760
 Initial guess from the checkpoint file:  "/wrk/hasangal/alkoxy/alphapine-conformarsampling/Alpha-Pinene-RO-NO3down-Odown/SYS_2A/DFT_high/calc-LM/TMP/G1647172543/Gau-10773.chk"
 B after Tr=    -0.000000    0.000000   -0.000000
         Rot=    0.999639   -0.024676    0.004760   -0.009526 Ang=  -3.08 deg.
 Initial guess <Sx>= 0.0000 <Sy>= 0.0000 <Sz>= 1.0000 <S**2>= 2.0093 S= 1.0031
 ExpMin= 3.60D-02 ExpMax= 5.48D+03 ExpMxC= 8.25D+02 IAcc=3 IRadAn=         7 AccDes= 0.00D+00
 Harris functional with IExCor= 4639 and IRadAn=       7 diagonalized for initial guess.
 HarFok:  IExCor= 4639 AccDes= 0.00D+00 IRadAn=         7 IDoV= 1 UseB2=F ITyADJ=14
 ICtDFT=  3500011 ScaDFX=  1.000000  1.000000  1.000000  1.000000
 FoFCou: FMM=F IPFlag=           0 FMFlag=      100000 FMFlg1=        2001
         NFxFlg=           0 DoJE=T BraDBF=F KetDBF=T FulRan=T
         wScrn=  0.000000 ICntrl=       500 IOpCl=  0 I1Cent=   200000004 NGrid=           0
         NMat0=    1 NMatS0=      1 NMatT0=    0 NMatD0=    1 NMtDS0=    0 NMtDT0=    0
 Petite list used in FoFCou.
 Requested convergence on RMS density matrix=1.00D-08 within 128 cycles.
 Requested convergence on MAX density matrix=1.00D-06.
 Requested convergence on             energy=1.00D-06.
 No special actions if energy rises.
 Restarting incremental Fock formation.
 SCF Done:  E(UwB97XD) =  -1491.89663015     A.U. after   30 cycles
            NFock= 30  Conv=0.37D-08     -V/T= 2.0087
 <Sx>= 0.0000 <Sy>= 0.0000 <Sz>= 1.0000 <S**2>= 2.0087 S= 1.0029
 <L.S>= 0.000000000000E+00
 Annihilation of the first spin contaminant:
 S**2 before annihilation     2.0087,   after     2.0000
 Calling FoFJK, ICntrl=      2127 FMM=T ISym2X=0 I1Cent= 0 IOpClX= 1 NMat=1 NMatS=1 NMatT=0.
 ***** Axes restored to original set *****
 -------------------------------------------------------------------
 Center     Atomic                   Forces (Hartrees/Bohr)
 Number     Number              X              Y              Z
 -------------------------------------------------------------------
      1        6           0.000150416   -0.000814956   -0.000388711
      2        6          -0.000117407    0.000248719   -0.000462888
      3        1          -0.000067419    0.000212775    0.000968542
      4        1          -0.000521863   -0.000765080    0.000299375
      5        6           0.000205881   -0.000046273   -0.000284235
      6        1          -0.000687215   -0.000043443    0.000618497
      7        6           0.000299595   -0.001003426   -0.000400989
      8        1           0.000738853    0.000188804    0.000499906
      9        1          -0.000631125    0.000636455    0.000167507
     10        6          -0.000036171   -0.000385594    0.000324375
     11        1          -0.000138715    0.000488251   -0.000521668
     12        6           0.000462783    0.000400196    0.000091289
     13        6           0.000980465   -0.000414325    0.000139407
     14        1          -0.000321374    0.000786197    0.000293255
     15        1          -0.000862252   -0.000693490    0.000372044
     16        1          -0.000253254    0.000153382   -0.001093126
     17        6           0.000004385    0.000781444    0.000374930
     18        1           0.000471227   -0.000430419   -0.000141081
     19        1          -0.000185454   -0.000042522   -0.001164369
     20        1          -0.000704172   -0.000855141    0.000414303
     21        6          -0.001353564    0.000993727    0.000403664
     22        1          -0.000404037   -0.000877966   -0.000772342
     23        8           0.001140805   -0.000988217    0.001890012
     24        7          -0.007467770    0.000117125   -0.002819181
     25        8           0.001094138   -0.000723178    0.001488484
     26        8          -0.001388156   -0.001266695    0.001029701
     27        6          -0.001075128    0.000098398   -0.002737197
     28        1          -0.003738555   -0.000103165   -0.001782255
     29        1          -0.000147247    0.000533562    0.000884839
     30        1          -0.000866753    0.000997338   -0.000838896
     31        8           0.000094930    0.000287792   -0.000031211
     32        6           0.000977010   -0.000544034   -0.001808655
     33        6          -0.000291303   -0.000449845    0.000664444
     34        1           0.000859498    0.000430301    0.000076211
     35        1           0.000008010    0.000139598   -0.000843101
     36        6          -0.000429015    0.000246695    0.000196628
     37        1           0.000566675   -0.000393066   -0.000510845
     38        6          -0.001021076    0.000395306   -0.000703448
     39        1           0.000515047    0.000574877    0.000382933
     40        1           0.000367888   -0.000803701    0.000061755
     41        6           0.001179263    0.001294992    0.000698726
     42        1           0.003172825    0.000171509    0.000058643
     43        6           0.000034865   -0.000401119    0.000185469
     44        6          -0.000397915    0.000737549   -0.000086476
     45        1           0.000596839   -0.000538782    0.000503473
     46        1           0.000408143   -0.000114064   -0.001132951
     47        1          -0.000276533   -0.000438148   -0.000027017
     48        6           0.000576155   -0.000338762    0.000940492
     49        1          -0.000610042    0.000791683   -0.001247472
     50        1          -0.000803762   -0.000762512    0.000306727
     51        1           0.000239887    0.000026162   -0.001161091
     52        6           0.000263688   -0.000079601    0.000411423
     53        1           0.000019756    0.000333113   -0.000227149
     54        8           0.000587426    0.000643351    0.000544279
     55        7          -0.000463458    0.000513236   -0.000197471
     56        8          -0.000121662    0.000246732    0.000162476
     57        8           0.001237186    0.000662931    0.000170602
     58        6          -0.000270328    0.000010363    0.000011840
     59        1          -0.000197502    0.000859631    0.000392769
     60        1           0.000813748   -0.000036373    0.000243380
     61        1          -0.000216002   -0.000475208    0.000563241
     62        8           0.007998842   -0.000173091    0.004548185
 -------------------------------------------------------------------
 Cartesian Forces:  Max     0.007998842 RMS     0.001170512

 GradGradGradGradGradGradGradGradGradGradGradGradGradGradGradGradGradGrad
 Berny optimization.
 Using GEDIIS/GDIIS optimizer.
 FormGI is forming the generalized inverse of G from B-inverse, IUseBI=4.
 Internal  Forces:  Max     0.049230190 RMS     0.005368927
 Search for a local minimum.
 Step number   6 out of a maximum of  372
 All quantities printed in internal units (Hartrees-Bohrs-Radians)
 Mixed Optimization -- RFO/linear search
 Update second derivatives using D2CorX and points    2    1    6    5
 DE=  4.82D-03 DEPred=-2.34D-04 R=-2.06D+01
 Trust test=-2.06D+01 RLast= 3.61D-01 DXMaxT set to 5.00D-02
 ITU= -1  0  0 -1 -1  0
 Use linear search instead of GDIIS.
     Eigenvalues ---    0.00228   0.00230   0.00247   0.00262   0.00303
     Eigenvalues ---    0.00332   0.00334   0.00413   0.00418   0.00830
     Eigenvalues ---    0.00900   0.00985   0.01101   0.01191   0.01513
     Eigenvalues ---    0.01537   0.01594   0.01671   0.02003   0.02165
     Eigenvalues ---    0.02267   0.02728   0.02776   0.02789   0.02859
     Eigenvalues ---    0.02880   0.02882   0.03095   0.03166   0.03211
     Eigenvalues ---    0.03250   0.03485   0.03591   0.03666   0.03779
     Eigenvalues ---    0.04249   0.04317   0.04423   0.04435   0.04525
     Eigenvalues ---    0.04662   0.04692   0.04793   0.04850   0.05034
     Eigenvalues ---    0.05048   0.05226   0.05231   0.05300   0.05303
     Eigenvalues ---    0.05329   0.05617   0.05624   0.05626   0.05644
     Eigenvalues ---    0.05684   0.05702   0.05723   0.05820   0.05899
     Eigenvalues ---    0.06148   0.06285   0.06454   0.06753   0.06801
     Eigenvalues ---    0.06867   0.07276   0.07334   0.07475   0.07549
     Eigenvalues ---    0.07728   0.07971   0.08085   0.08326   0.08704
     Eigenvalues ---    0.08928   0.09216   0.09305   0.09612   0.09798
     Eigenvalues ---    0.10364   0.10418   0.11073   0.11519   0.11953
     Eigenvalues ---    0.12211   0.12800   0.13117   0.13899   0.14262
     Eigenvalues ---    0.15479   0.15988   0.16000   0.16000   0.16000
     Eigenvalues ---    0.16000   0.16000   0.16000   0.16000   0.16000
     Eigenvalues ---    0.16000   0.16000   0.16000   0.16337   0.16405
     Eigenvalues ---    0.16867   0.18537   0.18643   0.20699   0.20872
     Eigenvalues ---    0.21105   0.21887   0.23176   0.23702   0.24405
     Eigenvalues ---    0.24666   0.24807   0.24945   0.24995   0.24995
     Eigenvalues ---    0.25000   0.25058   0.25350   0.25764   0.26074
     Eigenvalues ---    0.26513   0.26921   0.26984   0.27295   0.27484
     Eigenvalues ---    0.27732   0.28851   0.29031   0.29151   0.29172
     Eigenvalues ---    0.29735   0.30682   0.32014   0.33934   0.33994
     Eigenvalues ---    0.34052   0.34062   0.34070   0.34107   0.34155
     Eigenvalues ---    0.34163   0.34173   0.34176   0.34179   0.34196
     Eigenvalues ---    0.34223   0.34249   0.34285   0.34311   0.34322
     Eigenvalues ---    0.34335   0.34339   0.34342   0.34377   0.34430
     Eigenvalues ---    0.34499   0.34551   0.34588   0.34641   0.34652
     Eigenvalues ---    0.34686   0.34708   0.34828   0.34932   0.38846
     Eigenvalues ---    0.39252   0.49030   0.50189   0.52822   0.53414
     Eigenvalues ---    0.99950   1.00084   1.01402   1.03178   1.34373
 RFO step:  Lambda=-2.19986613D-04 EMin= 2.27898135D-03
 Quartic linear search produced a step of -0.93648.
 Iteration  1 RMS(Cart)=  0.16698821 RMS(Int)=  0.00416076
 Iteration  2 RMS(Cart)=  0.01722937 RMS(Int)=  0.00003858
 Iteration  3 RMS(Cart)=  0.00014855 RMS(Int)=  0.00000841
 Iteration  4 RMS(Cart)=  0.00000001 RMS(Int)=  0.00000841
 Variable       Old X    -DE/DX   Delta X   Delta X   Delta X     New X
                                 (Linear)    (Quad)   (Total)
    R1        2.92253   0.00237  -0.00002  -0.00006  -0.00007   2.92246
    R2        2.98243   0.00382   0.00010  -0.00047  -0.00036   2.98207
    R3        2.94055   0.00943  -0.00024  -0.00033  -0.00057   2.93999
    R4        2.57147  -0.00013  -0.00025   0.00014  -0.00011   2.57135
    R5        2.06333   0.00095   0.00394  -0.00234   0.00159   2.06492
    R6        2.06665   0.00079   0.00341  -0.00205   0.00136   2.06801
    R7        2.88859  -0.00238   0.00222  -0.00114   0.00107   2.88967
    R8        2.91852   0.00041   0.00267  -0.00156   0.00110   2.91962
    R9        2.06663   0.00092   0.00369  -0.00218   0.00151   2.06814
   R10        2.92807   0.00140  -0.00005   0.00026   0.00021   2.92827
   R11        2.94561  -0.00237   0.00074  -0.00026   0.00048   2.94610
   R12        2.06636   0.00090   0.00375  -0.00222   0.00153   2.06789
   R13        2.05733   0.00090   0.00393  -0.00235   0.00158   2.05891
   R14        2.92779   0.00018   0.00089  -0.00058   0.00031   2.92810
   R15        2.06609   0.00072   0.00314  -0.00188   0.00127   2.06736
   R16        2.94810   0.00030   0.00113  -0.00048   0.00065   2.94875
   R17        2.89511   0.00042   0.00139  -0.00079   0.00060   2.89571
   R18        2.88218   0.00067   0.00202  -0.00113   0.00089   2.88307
   R19        2.06309   0.00088   0.00426  -0.00255   0.00170   2.06479
   R20        2.06715   0.00116   0.00495  -0.00294   0.00201   2.06916
   R21        2.06675   0.00113   0.00493  -0.00294   0.00199   2.06874
   R22        2.06334   0.00059   0.00333  -0.00202   0.00131   2.06464
   R23        2.06497   0.00117   0.00503  -0.00299   0.00204   2.06701
   R24        2.06915   0.00118   0.00508  -0.00302   0.00206   2.07121
   R25        2.06188  -0.00119   0.00057  -0.00061  -0.00004   2.06184
   R26        2.72666  -0.00182  -0.00102   0.00077  -0.00025   2.72641
   R27        2.59602  -0.00379   0.00009  -0.00002   0.00007   2.59609
   R28        2.28619   0.00101  -0.00024   0.00019  -0.00005   2.28614
   R29        2.28144   0.00000  -0.00052   0.00053   0.00001   2.28145
   R30        2.05660   0.01022   0.00341  -0.00165   0.00176   2.05836
   R31        2.06353   0.00101   0.00377  -0.00220   0.00157   2.06511
   R32        2.05863   0.00128   0.00452  -0.00267   0.00186   2.06049
   R33        4.22907   0.00963   0.02359  -0.00245   0.02114   4.25020
   R34        2.92215   0.00053   0.00080  -0.00127  -0.00046   2.92169
   R35        2.99637   0.00176   0.00146  -0.00074   0.00072   2.99709
   R36        2.95289   0.00126   0.00232  -0.00120   0.00112   2.95401
   R37        2.56368  -0.00852   0.00010  -0.00066  -0.00056   2.56312
   R38        2.06558   0.00096   0.00436  -0.00260   0.00176   2.06733
   R39        2.06423   0.00079   0.00352  -0.00211   0.00141   2.06564
   R40        2.88521  -0.00050   0.00131  -0.00060   0.00070   2.88591
   R41        2.93072  -0.00029   0.00304  -0.00211   0.00093   2.93165
   R42        2.06675   0.00085   0.00370  -0.00223   0.00148   2.06823
   R43        2.92071  -0.00317  -0.00078   0.00070  -0.00008   2.92062
   R44        2.94795   0.00480   0.00053  -0.00033   0.00020   2.94815
   R45        2.06812   0.00085   0.00379  -0.00226   0.00153   2.06965
   R46        2.05727   0.00088   0.00392  -0.00234   0.00158   2.05884
   R47        2.92577  -0.00330   0.00114  -0.00069   0.00045   2.92622
   R48        2.06295  -0.00164   0.00241  -0.00126   0.00115   2.06410
   R49        2.94561   0.00862   0.00076   0.00120   0.00195   2.94756
   R50        2.89469   0.00048   0.00153  -0.00091   0.00063   2.89531
   R51        2.88024   0.01278   0.00189   0.00071   0.00260   2.88284
   R52        2.06350   0.00094   0.00434  -0.00258   0.00176   2.06526
   R53        2.06701   0.00119   0.00493  -0.00291   0.00202   2.06903
   R54        2.06491   0.00041   0.00469  -0.00285   0.00184   2.06675
   R55        2.06012  -0.00104   0.00447  -0.00196   0.00252   2.06263
   R56        2.06530   0.00108   0.00407  -0.00228   0.00180   2.06710
   R57        2.06779   0.00116   0.00548  -0.00332   0.00216   2.06995
   R58        2.06182   0.00005   0.00074  -0.00046   0.00027   2.06209
   R59        2.73203   0.00023  -0.00050   0.00034  -0.00016   2.73187
   R60        2.60910   0.00080  -0.00041   0.00041   0.00000   2.60910
   R61        2.28708   0.00016  -0.00048   0.00034  -0.00014   2.28693
   R62        2.27393  -0.00060   0.00003  -0.00008  -0.00006   2.27388
   R63        2.05523   0.00095   0.00385  -0.00227   0.00158   2.05681
   R64        2.06336   0.00084   0.00403  -0.00245   0.00159   2.06494
   R65        2.05901   0.00072   0.00417  -0.00250   0.00167   2.06068
    A1        1.91043  -0.00339  -0.00141   0.00103  -0.00036   1.91007
    A2        1.90119  -0.01294   0.00692  -0.00139   0.00553   1.90672
    A3        1.93836   0.00185  -0.00046   0.00057   0.00011   1.93847
    A4        1.91357   0.01723  -0.00833   0.00172  -0.00662   1.90694
    A5        1.99050  -0.00180   0.00388  -0.00155   0.00233   1.99283
    A6        1.80583  -0.00107  -0.00044  -0.00048  -0.00091   1.80492
    A7        1.86851   0.00002  -0.00157   0.00088  -0.00069   1.86782
    A8        1.92315  -0.00077  -0.00396   0.00194  -0.00202   1.92113
    A9        1.89371  -0.00066   0.00089  -0.00042   0.00049   1.89420
   A10        1.92551   0.00006   0.00187  -0.00057   0.00130   1.92681
   A11        1.90541   0.00081   0.00537  -0.00300   0.00237   1.90778
   A12        1.94562   0.00053  -0.00253   0.00112  -0.00140   1.94422
   A13        1.93980   0.00013   0.00085  -0.00077   0.00009   1.93989
   A14        1.90335   0.00034  -0.00430   0.00267  -0.00163   1.90172
   A15        1.93700  -0.00052   0.00337  -0.00157   0.00181   1.93881
   A16        2.06726  -0.00008  -0.00033   0.00003  -0.00030   2.06696
   A17        2.04536  -0.00019  -0.00002   0.00009   0.00007   2.04544
   A18        1.53591   0.00033   0.00017  -0.00022  -0.00006   1.53585
   A19        2.05464   0.00124  -0.00265   0.00181  -0.00084   2.05380
   A20        1.97907  -0.00094   0.00206  -0.00155   0.00050   1.97958
   A21        1.50196  -0.00066   0.00098  -0.00052   0.00046   1.50242
   A22        1.88526  -0.00013  -0.00143   0.00094  -0.00048   1.88478
   A23        2.06370  -0.00005   0.00006   0.00014   0.00021   2.06390
   A24        1.95939   0.00044   0.00173  -0.00132   0.00040   1.95979
   A25        1.90923   0.00068  -0.00028   0.00005  -0.00022   1.90901
   A26        1.90804  -0.00140   0.00326  -0.00220   0.00105   1.90910
   A27        1.94803   0.00199  -0.00194   0.00107  -0.00087   1.94717
   A28        2.08190   0.00072  -0.00087   0.00092   0.00005   2.08195
   A29        1.53518  -0.00016  -0.00027   0.00012  -0.00015   1.53503
   A30        2.05504  -0.00127  -0.00087   0.00066  -0.00022   2.05482
   A31        1.49000   0.00050   0.00064  -0.00039   0.00026   1.49026
   A32        1.95308  -0.00001   0.00057  -0.00032   0.00024   1.95332
   A33        2.07291  -0.00009   0.00116  -0.00058   0.00059   2.07349
   A34        1.94272  -0.00012  -0.00016   0.00012  -0.00005   1.94267
   A35        2.08536  -0.00002   0.00348  -0.00225   0.00123   2.08659
   A36        1.89328  -0.00015  -0.00441   0.00265  -0.00176   1.89153
   A37        1.97498   0.00020   0.00245  -0.00156   0.00089   1.97587
   A38        1.92030   0.00007   0.00141  -0.00088   0.00053   1.92082
   A39        1.92309   0.00010   0.00129  -0.00080   0.00049   1.92358
   A40        1.87871  -0.00014  -0.00191   0.00121  -0.00070   1.87801
   A41        1.88097  -0.00016  -0.00211   0.00132  -0.00078   1.88019
   A42        1.88287  -0.00010  -0.00144   0.00091  -0.00053   1.88234
   A43        1.98572   0.00035   0.00288  -0.00181   0.00107   1.98679
   A44        1.92326   0.00005   0.00198  -0.00125   0.00073   1.92400
   A45        1.91744   0.00010   0.00027  -0.00013   0.00014   1.91758
   A46        1.86940  -0.00023  -0.00139   0.00087  -0.00051   1.86889
   A47        1.88086  -0.00021  -0.00276   0.00170  -0.00105   1.87981
   A48        1.88376  -0.00010  -0.00132   0.00081  -0.00051   1.88325
   A49        2.00887   0.00103   0.00043   0.00023   0.00069   2.00956
   A50        1.88908   0.00137  -0.00214   0.00011  -0.00203   1.88705
   A51        1.83529   0.00350   0.00039  -0.00044  -0.00005   1.83524
   A52        1.91327  -0.00269  -0.00038   0.00045   0.00006   1.91333
   A53        1.93784  -0.00608   0.00780  -0.00207   0.00573   1.94357
   A54        1.87348   0.00343  -0.00687   0.00185  -0.00501   1.86847
   A55        2.01181  -0.00058   0.00146  -0.00079   0.00068   2.01249
   A56        2.07652   0.00220   0.00033   0.00032   0.00065   2.07716
   A57        1.96954  -0.00050   0.00003   0.00009   0.00012   1.96966
   A58        2.23709  -0.00171  -0.00033  -0.00039  -0.00073   2.23636
   A59        1.94231   0.04923  -0.01398   0.00195  -0.01203   1.93028
   A60        1.89232  -0.00814   0.00426  -0.00211   0.00217   1.89449
   A61        1.91396  -0.01561   0.00689  -0.00240   0.00450   1.91847
   A62        1.89568  -0.01312   0.00249   0.00081   0.00329   1.89897
   A63        1.91487  -0.01709  -0.00009   0.00130   0.00120   1.91607
   A64        1.90412   0.00431   0.00061   0.00041   0.00104   1.90515
   A65        2.61628  -0.01323  -0.00393  -0.00305  -0.00698   2.60930
   A66        1.93290   0.00071  -0.00233   0.00234   0.00001   1.93291
   A67        1.88199  -0.00026  -0.00199   0.00021  -0.00180   1.88020
   A68        1.95205   0.00048   0.00069  -0.00034   0.00034   1.95240
   A69        1.93895  -0.00072   0.00164  -0.00245  -0.00081   1.93814
   A70        1.95594   0.00053   0.00258   0.00083   0.00340   1.95934
   A71        1.79659  -0.00092  -0.00056  -0.00093  -0.00148   1.79511
   A72        1.86694  -0.00017  -0.00232   0.00146  -0.00086   1.86607
   A73        1.91286  -0.00027  -0.00084  -0.00014  -0.00098   1.91188
   A74        1.89591  -0.00187  -0.00105  -0.00009  -0.00115   1.89477
   A75        1.92579   0.00059   0.00042   0.00010   0.00052   1.92631
   A76        1.88997   0.00239   0.00374  -0.00199   0.00175   1.89172
   A77        1.96928  -0.00066  -0.00007   0.00069   0.00064   1.96992
   A78        1.93166   0.00035   0.00149  -0.00136   0.00014   1.93180
   A79        1.89519  -0.00152  -0.00442   0.00396  -0.00046   1.89473
   A80        1.94513   0.00447   0.00228   0.00062   0.00290   1.94803
   A81        2.06952  -0.00152  -0.00001  -0.00074  -0.00075   2.06877
   A82        2.04959  -0.00345   0.00038  -0.00108  -0.00071   2.04888
   A83        1.54011   0.00220  -0.00035  -0.00081  -0.00116   1.53895
   A84        2.04407  -0.00008  -0.00226   0.00172  -0.00053   2.04355
   A85        1.98688  -0.00074   0.00113  -0.00109   0.00004   1.98692
   A86        1.50339   0.00117   0.00097  -0.00076   0.00020   1.50359
   A87        1.88667   0.00029  -0.00145   0.00107  -0.00039   1.88628
   A88        2.06556   0.00037   0.00032  -0.00022   0.00010   2.06566
   A89        1.95770  -0.00102   0.00199  -0.00125   0.00074   1.95845
   A90        1.90478  -0.00458  -0.00073  -0.00228  -0.00300   1.90178
   A91        1.90993   0.00187   0.00263  -0.00208   0.00052   1.91046
   A92        1.94869   0.00386   0.00306   0.00492   0.00798   1.95667
   A93        2.08361  -0.00094  -0.00350   0.00075  -0.00275   2.08086
   A94        1.53922   0.00099  -0.00106  -0.00086  -0.00191   1.53731
   A95        2.05111  -0.00149  -0.00097   0.00014  -0.00084   2.05028
   A96        1.48851  -0.00508   0.00067  -0.00102  -0.00036   1.48815
   A97        1.95803   0.00107  -0.00012  -0.00258  -0.00271   1.95532
   A98        2.07980   0.00249   0.00330  -0.00129   0.00198   2.08178
   A99        1.93579   0.00114  -0.00151  -0.00128  -0.00279   1.93300
   A100       2.07934   0.01044   0.00544   0.00658   0.01203   2.09137
   A101       1.89494  -0.00836  -0.00619  -0.00060  -0.00678   1.88815
   A102       1.97478   0.00007   0.00259  -0.00161   0.00099   1.97577
   A103       1.91960  -0.00025   0.00133  -0.00114   0.00020   1.91979
   A104       1.91467   0.00048   0.00223  -0.00155   0.00068   1.91535
   A105       1.88024  -0.00002  -0.00221   0.00138  -0.00083   1.87941
   A106       1.88326  -0.00023  -0.00211   0.00150  -0.00061   1.88265
   A107       1.88896  -0.00006  -0.00219   0.00166  -0.00053   1.88844
   A108       1.97578   0.02106   0.00843   0.00939   0.01780   1.99358
   A109       1.93074   0.00905  -0.00289   0.00318   0.00022   1.93096
   A110       1.92220  -0.01909  -0.00065  -0.00750  -0.00812   1.91407
   A111       1.87373  -0.01285   0.00273  -0.00197   0.00068   1.87441
   A112       1.87592  -0.00098  -0.00599  -0.00220  -0.00815   1.86778
   A113       1.88204   0.00206  -0.00211  -0.00134  -0.00347   1.87858
   A114       2.16591   0.00360   0.00187  -0.00279  -0.00092   2.16499
   A115       2.01200  -0.00072  -0.00009  -0.00029  -0.00036   2.01163
   A116       1.90374   0.00011   0.00314  -0.00242   0.00071   1.90445
   A117       1.92803   0.00265   0.00348  -0.00014   0.00334   1.93137
   A118       1.92882  -0.00084  -0.00185   0.00035  -0.00150   1.92732
   A119       1.80437   0.00026  -0.00230   0.00233   0.00001   1.80438
   A120       1.88130  -0.00150  -0.00287   0.00049  -0.00237   1.87893
   A121       2.03651   0.00047   0.00439  -0.00274   0.00165   2.03816
   A122       2.06869   0.00022   0.00047  -0.00027   0.00020   2.06889
   A123       1.97113   0.00019  -0.00060   0.00043  -0.00016   1.97097
   A124       2.24297  -0.00043  -0.00003  -0.00010  -0.00013   2.24284
   A125       1.92856   0.00020   0.00396  -0.00243   0.00154   1.93011
   A126       1.88409  -0.00003   0.00475  -0.00323   0.00153   1.88562
   A127       1.90473   0.00032   0.00198  -0.00113   0.00085   1.90557
   A128       1.91101  -0.00014  -0.00296   0.00179  -0.00116   1.90986
   A129       1.92312  -0.00017  -0.00444   0.00306  -0.00138   1.92174
   A130       1.91186  -0.00017  -0.00319   0.00184  -0.00135   1.91050
    D1        0.63038   0.00293  -0.01041   0.00652  -0.00390   0.62648
    D2        2.93933   0.00331  -0.00919   0.00603  -0.00317   2.93617
    D3       -1.03943   0.00203  -0.00922   0.00594  -0.00329  -1.04272
    D4       -1.46173  -0.00820  -0.00360   0.00465   0.00105  -1.46068
    D5        0.84722  -0.00783  -0.00238   0.00416   0.00178   0.84900
    D6       -3.13154  -0.00910  -0.00241   0.00407   0.00165  -3.12988
    D7        2.84363  -0.00058  -0.00677   0.00570  -0.00106   2.84257
    D8       -1.13060  -0.00020  -0.00554   0.00521  -0.00033  -1.13093
    D9        1.17383  -0.00147  -0.00558   0.00512  -0.00046   1.17337
   D10        0.38798  -0.00128   0.01152  -0.00765   0.00387   0.39185
   D11       -1.75895   0.00045   0.01337  -0.00849   0.00488  -1.75408
   D12        2.52616  -0.00579   0.02198  -0.01045   0.01153   2.53769
   D13        2.47248  -0.00872   0.01409  -0.00769   0.00639   2.47888
   D14        0.32555  -0.00698   0.01593  -0.00852   0.00740   0.33295
   D15       -1.67252  -0.01322   0.02454  -0.01048   0.01405  -1.65847
   D16       -1.79541   0.00030   0.01035  -0.00808   0.00227  -1.79315
   D17        2.34084   0.00204   0.01220  -0.00892   0.00328   2.34411
   D18        0.34276  -0.00421   0.02081  -0.01088   0.00993   0.35269
   D19        2.99679   0.00518   0.03239  -0.03019   0.00220   2.99899
   D20        0.91293  -0.00313   0.03504  -0.03103   0.00401   0.91695
   D21       -1.16448   0.00553   0.02769  -0.02889  -0.00117  -1.16565
   D22        0.90662   0.00684   0.03492  -0.03163   0.00328   0.90990
   D23       -1.17724  -0.00147   0.03758  -0.03247   0.00509  -1.17215
   D24        3.02854   0.00719   0.03023  -0.03033  -0.00010   3.02844
   D25       -1.22318   0.00085   0.03480  -0.03041   0.00439  -1.21880
   D26        2.97615  -0.00746   0.03746  -0.03125   0.00620   2.98234
   D27        0.89874   0.00120   0.03011  -0.02911   0.00101   0.89975
   D28       -0.82012  -0.00002  -0.00087  -0.00031  -0.00118  -0.82131
   D29        1.49010   0.00027  -0.00421   0.00134  -0.00288   1.48722
   D30       -3.12923   0.00058  -0.00454   0.00160  -0.00294  -3.13217
   D31        1.23937  -0.00044  -0.00409   0.00161  -0.00248   1.23689
   D32       -2.73360  -0.00015  -0.00743   0.00326  -0.00417  -2.73777
   D33       -1.06973   0.00016  -0.00776   0.00352  -0.00424  -1.07397
   D34       -2.92377   0.00099   0.00231  -0.00183   0.00048  -2.92329
   D35       -0.61355   0.00127  -0.00103  -0.00018  -0.00121  -0.61477
   D36        1.05031   0.00159  -0.00136   0.00008  -0.00128   1.04903
   D37       -2.51903   0.00016   0.00003   0.00179   0.00181  -2.51722
   D38       -0.38505   0.00061  -0.00278   0.00246  -0.00032  -0.38537
   D39        1.68199  -0.00057  -0.00671   0.00376  -0.00295   1.67903
   D40        1.73349   0.00007  -0.00155   0.00261   0.00106   1.73455
   D41       -2.41571   0.00051  -0.00435   0.00328  -0.00107  -2.41678
   D42       -0.34868  -0.00067  -0.00829   0.00458  -0.00370  -0.35238
   D43       -0.39819  -0.00091  -0.00591   0.00464  -0.00127  -0.39947
   D44        1.73579  -0.00046  -0.00871   0.00531  -0.00340   1.73238
   D45       -2.48037  -0.00164  -0.01265   0.00662  -0.00604  -2.48640
   D46       -0.60968  -0.00033   0.00466  -0.00276   0.00190  -0.60778
   D47       -2.83406  -0.00038   0.00723  -0.00432   0.00291  -2.83115
   D48        1.48423  -0.00048   0.00469  -0.00248   0.00221   1.48644
   D49        1.63124   0.00012   0.00146  -0.00125   0.00020   1.63145
   D50       -0.59314   0.00007   0.00403  -0.00282   0.00121  -0.59193
   D51       -2.55803  -0.00003   0.00149  -0.00098   0.00051  -2.55752
   D52       -2.55627   0.00007   0.00144  -0.00127   0.00017  -2.55610
   D53        1.50254   0.00002   0.00401  -0.00284   0.00117   1.50371
   D54       -0.46236  -0.00008   0.00147  -0.00100   0.00048  -0.46188
   D55       -1.45459  -0.00043   0.00273  -0.00165   0.00108  -1.45352
   D56        2.88909  -0.00050   0.00261  -0.00160   0.00101   2.89010
   D57        0.66169  -0.00018   0.00745  -0.00464   0.00281   0.66450
   D58        2.57455   0.00006  -0.00178   0.00090  -0.00089   2.57366
   D59        0.63505  -0.00001  -0.00191   0.00095  -0.00095   0.63410
   D60       -1.59235   0.00031   0.00293  -0.00209   0.00084  -1.59151
   D61        0.45937   0.00002  -0.00149   0.00097  -0.00052   0.45885
   D62       -1.48013  -0.00006  -0.00161   0.00102  -0.00059  -1.48072
   D63        2.57565   0.00026   0.00322  -0.00202   0.00121   2.57686
   D64       -1.49671  -0.00250   0.00067  -0.00016   0.00050  -1.49621
   D65        2.57271  -0.00176  -0.00299   0.00215  -0.00084   2.57187
   D66        0.46195  -0.00037  -0.00153   0.00103  -0.00050   0.46145
   D67        0.58878  -0.00145  -0.00182   0.00167  -0.00016   0.58862
   D68       -1.62499  -0.00072  -0.00548   0.00398  -0.00150  -1.62649
   D69        2.54744   0.00068  -0.00402   0.00286  -0.00116   2.54628
   D70        2.80219  -0.00125  -0.00216   0.00188  -0.00028   2.80191
   D71        0.58842  -0.00052  -0.00582   0.00419  -0.00162   0.58680
   D72       -1.52234   0.00088  -0.00436   0.00307  -0.00128  -1.52362
   D73        1.46172   0.00065   0.00103  -0.00089   0.00015   1.46187
   D74       -2.87151   0.00082   0.00188  -0.00137   0.00051  -2.87100
   D75       -0.64299   0.00046  -0.00157   0.00057  -0.00099  -0.64398
   D76       -0.45943  -0.00023   0.00164  -0.00111   0.00054  -0.45889
   D77        1.49053  -0.00006   0.00249  -0.00159   0.00090   1.49142
   D78       -2.56413  -0.00042  -0.00095   0.00035  -0.00060  -2.56474
   D79       -2.59389  -0.00060   0.00307  -0.00244   0.00063  -2.59326
   D80       -0.64394  -0.00043   0.00392  -0.00293   0.00099  -0.64295
   D81        1.58459  -0.00079   0.00048  -0.00099  -0.00051   1.58408
   D82        0.79606   0.00026   0.00054  -0.00010   0.00044   0.79651
   D83       -1.30613   0.00025   0.00033   0.00004   0.00037  -1.30576
   D84        2.90314   0.00026   0.00043  -0.00004   0.00040   2.90354
   D85       -0.83824  -0.00026  -0.00037   0.00044   0.00006  -0.83818
   D86       -2.94043  -0.00027  -0.00058   0.00057  -0.00001  -2.94044
   D87        1.26883  -0.00026  -0.00048   0.00050   0.00002   1.26885
   D88        3.11635  -0.00001  -0.00120   0.00113  -0.00007   3.11628
   D89        1.01416  -0.00001  -0.00141   0.00126  -0.00014   1.01401
   D90       -1.05976  -0.00000  -0.00131   0.00119  -0.00012  -1.05988
   D91       -0.94493  -0.00031   0.00072  -0.00122  -0.00051  -0.94544
   D92       -3.04458  -0.00030  -0.00091  -0.00020  -0.00111  -3.04570
   D93        1.16525  -0.00027  -0.00067  -0.00036  -0.00103   1.16423
   D94        0.83197   0.00027   0.00476  -0.00367   0.00108   0.83305
   D95       -1.26768   0.00029   0.00312  -0.00265   0.00048  -1.26721
   D96        2.94215   0.00032   0.00336  -0.00280   0.00056   2.94272
   D97        3.08312  -0.00007   0.00320  -0.00285   0.00035   3.08347
   D98        0.98347  -0.00005   0.00157  -0.00183  -0.00025   0.98321
   D99       -1.08988  -0.00002   0.00181  -0.00198  -0.00017  -1.09005
   D100       2.79675   0.00696  -0.01355   0.00392  -0.00963   2.78712
   D101      -1.30307   0.00688  -0.00801   0.00267  -0.00535  -1.30842
   D102       0.78784   0.00222  -0.00826   0.00317  -0.00509   0.78275
   D103      -0.02056  -0.00163   0.01899  -0.00626   0.01273  -0.00784
   D104       3.11173  -0.00278   0.02262  -0.00438   0.01824   3.12997
   D105       3.13068  -0.00134   0.00426   0.00221   0.00647   3.13715
   D106       1.40716  -0.00793   0.04214  -0.06154  -0.01941   1.38775
   D107      -2.79418   0.00346   0.04053  -0.06244  -0.02192  -2.81610
   D108      -0.71424  -0.00917   0.04270  -0.06069  -0.01798  -0.73222
   D109      -1.32881  -0.04155  -0.00321   0.04624   0.04303  -1.28577
   D110       0.72979   0.00095  -0.00765   0.01304   0.00539   0.73518
   D111       3.03898  -0.00244  -0.01078   0.01059  -0.00019   3.03879
   D112      -0.94297   0.00031  -0.00731   0.01310   0.00580  -0.93717
   D113      -1.39503   0.00157  -0.00697   0.01450   0.00753  -1.38750
   D114       0.91416  -0.00183  -0.01009   0.01204   0.00195   0.91611
   D115      -3.06779   0.00092  -0.00662   0.01455   0.00794  -3.05984
   D116       2.92507   0.00256  -0.00553   0.01567   0.01014   2.93521
   D117      -1.04893  -0.00084  -0.00865   0.01322   0.00456  -1.04437
   D118       1.25230   0.00192  -0.00518   0.01572   0.01055   1.26286
   D119       0.18903  -0.00093   0.01155  -0.01552  -0.00395   0.18507
   D120      -1.99238   0.00064   0.01152  -0.01378  -0.00225  -1.99463
   D121       2.22601   0.00083   0.01103  -0.01282  -0.00178   2.22423
   D122       2.28004  -0.00125   0.00858  -0.01532  -0.00673   2.27331
   D123       0.09863   0.00032   0.00856  -0.01359  -0.00503   0.09360
   D124      -1.96617   0.00051   0.00806  -0.01262  -0.00456  -1.97072
   D125      -2.00407  -0.00251   0.01049  -0.01750  -0.00700  -2.01107
   D126       2.09771  -0.00094   0.01046  -0.01576  -0.00530   2.09241
   D127       0.03291  -0.00075   0.00997  -0.01479  -0.00482   0.02808
   D128      -3.14111   0.00008   0.01056  -0.01922  -0.00866   3.13342
   D129       1.05276   0.00015   0.00888  -0.01799  -0.00910   1.04366
   D130      -1.02388   0.00019   0.00885  -0.01769  -0.00884  -1.03272
   D131       1.02101  -0.00020   0.01373  -0.02074  -0.00702   1.01400
   D132      -1.06830  -0.00012   0.01205  -0.01950  -0.00746  -1.07576
   D133       3.13824  -0.00008   0.01201  -0.01921  -0.00720   3.13104
   D134      -1.07543   0.00006   0.01021  -0.01998  -0.00977  -1.08520
   D135       3.11844   0.00014   0.00853  -0.01874  -0.01021   3.10823
   D136       1.04180   0.00018   0.00849  -0.01845  -0.00995   1.03185
   D137      -0.91752   0.00138   0.00507  -0.00191   0.00316  -0.91436
   D138       1.38247  -0.00159   0.00267  -0.00076   0.00191   1.38437
   D139       3.05075   0.00195   0.00122   0.00025   0.00147   3.05222
   D140       1.13394   0.00136   0.00197  -0.00015   0.00182   1.13576
   D141      -2.84926  -0.00161  -0.00042   0.00100   0.00057  -2.84869
   D142      -1.18097   0.00193  -0.00187   0.00201   0.00014  -1.18084
   D143      -3.03258   0.00440   0.00704  -0.00215   0.00489  -3.02770
   D144      -0.73259   0.00143   0.00465  -0.00101   0.00363  -0.72896
   D145       0.93569   0.00497   0.00320   0.00000   0.00320   0.93889
   D146      -2.31362   0.00166  -0.00847   0.00954   0.00107  -2.31254
   D147      -0.14530   0.00056  -0.00583   0.00633   0.00051  -0.14478
   D148       1.86374  -0.00140  -0.01114   0.00827  -0.00287   1.86087
   D149       1.94792   0.00157  -0.00716   0.00893   0.00177   1.94968
   D150      -2.16695   0.00047  -0.00452   0.00572   0.00121  -2.16574
   D151      -0.15791  -0.00149  -0.00984   0.00766  -0.00218  -0.16009
   D152      -0.18895  -0.00043  -0.01032   0.00976  -0.00056  -0.18951
   D153       1.97937  -0.00153  -0.00767   0.00655  -0.00112   1.97825
   D154      -2.29478  -0.00349  -0.01299   0.00848  -0.00450  -2.29929
   D155      -0.59258   0.00253   0.00161  -0.00264  -0.00103  -0.59360
   D156      -2.81672   0.00291   0.00477  -0.00477  -0.00000  -2.81672
   D157       1.50194   0.00359   0.00202  -0.00293  -0.00091   1.50103
   D158       1.63092   0.00032  -0.00045  -0.00144  -0.00189   1.62903
   D159      -0.59323   0.00070   0.00271  -0.00358  -0.00087  -0.59409
   D160      -2.55775   0.00137  -0.00004  -0.00174  -0.00178  -2.55953
   D161      -2.54845  -0.00282  -0.00023  -0.00342  -0.00365  -2.55210
   D162       1.51059  -0.00243   0.00293  -0.00555  -0.00262   1.50797
   D163      -0.45393  -0.00176   0.00018  -0.00372  -0.00353  -0.45746
   D164      -1.45650   0.00031   0.00457  -0.00062   0.00395  -1.45255
   D165       2.89493   0.00106   0.00594   0.00135   0.00729   2.90222
   D166       0.65350   0.01006   0.01215   0.00616   0.01830   0.67181
   D167       2.57261  -0.00141  -0.00023   0.00175   0.00153   2.57414
   D168       0.64086  -0.00066   0.00115   0.00373   0.00487   0.64573
   D169      -1.60057   0.00834   0.00735   0.00853   0.01588  -1.58469
   D170       0.45118   0.00003  -0.00011   0.00340   0.00328   0.45447
   D171      -1.48056   0.00078   0.00126   0.00537   0.00662  -1.47394
   D172       2.56119   0.00978   0.00746   0.01017   0.01764   2.57883
   D173      -1.50602  -0.00282  -0.00300  -0.00121  -0.00422  -1.51024
   D174       2.56351  -0.00028  -0.00307   0.00332   0.00024   2.56375
   D175       0.45433   0.00115  -0.00021   0.00347   0.00326   0.45759
   D176       0.56848  -0.00215  -0.00498   0.00029  -0.00469   0.56379
   D177      -1.64518   0.00039  -0.00505   0.00482  -0.00023  -1.64541
   D178       2.52883   0.00182  -0.00219   0.00498   0.00279   2.53162
   D179       2.78399  -0.00239  -0.00485   0.00043  -0.00443   2.77957
   D180       0.57034   0.00015  -0.00492   0.00495   0.00003   0.57037
   D181      -1.53884   0.00158  -0.00206   0.00511   0.00305  -1.53580
   D182       1.46771  -0.00419  -0.00047  -0.00589  -0.00637   1.46134
   D183      -2.86123  -0.00489  -0.00045  -0.00913  -0.00959  -2.87082
   D184      -0.64273  -0.00653  -0.00607  -0.00534  -0.01141  -0.65414
   D185      -0.45036  -0.00007   0.00042  -0.00362  -0.00320  -0.45356
   D186       1.50388  -0.00077   0.00044  -0.00685  -0.00642   1.49746
   D187      -2.56080  -0.00241  -0.00517  -0.00306  -0.00824  -2.56904
   D188      -2.58809   0.00088   0.00540  -0.00403   0.00138  -2.58671
   D189      -0.63385   0.00018   0.00542  -0.00726  -0.00184  -0.63568
   D190       1.58466  -0.00147  -0.00019  -0.00347  -0.00366   1.58100
   D191       0.80189  -0.00064   0.00334  -0.00217   0.00117   0.80306
   D192      -1.30163  -0.00048   0.00347  -0.00204   0.00142  -1.30021
   D193       2.90577  -0.00055   0.00397  -0.00243   0.00153   2.90730
   D194      -0.82976   0.00429   0.00327   0.00061   0.00388  -0.82588
   D195      -2.93328   0.00445   0.00340   0.00074   0.00414  -2.92914
   D196       1.27412   0.00438   0.00390   0.00035   0.00425   1.27837
   D197       3.13723  -0.00370   0.00231  -0.00669  -0.00437   3.13287
   D198       1.03371  -0.00355   0.00244  -0.00656  -0.00411   1.02960
   D199      -1.04208  -0.00361   0.00294  -0.00695  -0.00400  -1.04608
   D200      -0.85421  -0.00511   0.00338  -0.01412  -0.01071  -0.86492
   D201      -2.95802  -0.00959  -0.00389  -0.02035  -0.02425  -2.98227
   D202       1.24631  -0.00572   0.00094  -0.01592  -0.01500   1.23131
   D203       0.92134  -0.00302   0.01032  -0.01185  -0.00149   0.91985
   D204      -1.18247  -0.00750   0.00305  -0.01808  -0.01504  -1.19751
   D205       3.02185  -0.00363   0.00788  -0.01365  -0.00578   3.01607
   D206      -3.12434  -0.00048   0.00683  -0.00857  -0.00173  -3.12606
   D207       1.05504  -0.00496  -0.00045  -0.01480  -0.01527   1.03977
   D208      -1.02382  -0.00109   0.00438  -0.01038  -0.00601  -1.02984
   D209      -1.98780  -0.03406  -0.17144   0.00356  -0.16789  -2.15569
   D210       0.14809  -0.01819  -0.16769   0.01221  -0.15547  -0.00738
   D211       2.16875  -0.02272  -0.17176   0.00857  -0.16318   2.00556
   D212       1.30409   0.00101  -0.00338   0.00910   0.00572   1.30980
   D213      -2.81714   0.00172  -0.00302   0.01010   0.00709  -2.81005
   D214      -0.77438   0.00025  -0.00745   0.01183   0.00437  -0.77000
   D215       0.18638  -0.00093  -0.00547  -0.00005  -0.00551   0.18087
   D216      -2.98295  -0.00164  -0.01058   0.00204  -0.00854  -2.99149
   D217       3.10894  -0.00083  -0.00603   0.00247  -0.00356   3.10538
         Item               Value     Threshold  Converged?
 Maximum Force            0.049230     0.000450     NO 
 RMS     Force            0.005369     0.000300     NO 
 Maximum Displacement     1.016742     0.001800     NO 
 RMS     Displacement     0.181428     0.001200     NO 
 Predicted change in Energy=-1.259547D-03
 GradGradGradGradGradGradGradGradGradGradGradGradGradGradGradGradGradGrad

 Stoichiometry    C20H32N2O8(3)
 Framework group  C1[X(C20H32N2O8)]
 Deg. of freedom   180
 Full point group                 C1      NOp   1
 Largest Abelian subgroup         C1      NOp   1
 Largest concise Abelian subgroup C1      NOp   1
                         Standard orientation:                         
 ---------------------------------------------------------------------
 Center     Atomic      Atomic             Coordinates (Angstroms)
 Number     Number       Type             X           Y           Z
 ---------------------------------------------------------------------
      1          6           0       -2.334071    0.438390   -0.738661
      2          6           0       -3.273970   -0.661001    1.465120
      3          1           0       -3.063520   -0.506116    2.526126
      4          1           0       -3.453791   -1.731623    1.327214
      5          6           0       -4.506507    0.144057    1.051576
      6          1           0       -5.324138    0.009469    1.766491
      7          6           0       -4.068840    1.587016    0.694506
      8          1           0       -3.246447    2.025303    1.268112
      9          1           0       -4.892378    2.300334    0.688249
     10          6           0       -3.762518    1.030678   -0.718842
     11          1           0       -3.899246    1.678104   -1.590038
     12          6           0       -4.836461   -0.070652   -0.456911
     13          6           0       -6.241861    0.426603   -0.811400
     14          1           0       -6.468058    1.411110   -0.394929
     15          1           0       -6.994248   -0.273524   -0.433701
     16          1           0       -6.357811    0.489744   -1.898141
     17          6           0       -4.651753   -1.460166   -1.059200
     18          1           0       -3.653487   -1.877705   -0.908138
     19          1           0       -4.827955   -1.431255   -2.138341
     20          1           0       -5.374453   -2.156333   -0.618348
     21          6           0       -2.028807   -0.243176    0.651483
     22          1           0       -1.420173    0.444776    1.240328
     23          8           0       -1.198903   -1.381310    0.339302
     24          7           0       -0.456997   -1.871945    1.386277
     25          8           0       -0.536901   -1.331904    2.465870
     26          8           0        0.210268   -2.830208    1.079610
     27          6           0       -1.308249    1.581614   -0.985959
     28          1           0       -0.289743    1.216066   -0.861619
     29          1           0       -1.489285    2.374883   -0.256451
     30          1           0       -1.435733    1.984099   -1.991269
     31          8           0       -2.158922   -0.380376   -1.811253
     32          6           0        2.642186    0.142964    0.803236
     33          6           0        4.131857    0.480490   -1.362129
     34          1           0        5.158371    0.854270   -1.420114
     35          1           0        3.621485    0.810163   -2.270800
     36          6           0        4.147143   -1.044623   -1.284590
     37          1           0        4.744798   -1.467102   -2.098324
     38          6           0        4.477782   -1.460117    0.166856
     39          1           0        5.165735   -0.816501    0.725399
     40          1           0        4.824230   -2.488626    0.262450
     41          6           0        2.959547   -1.326048    0.440364
     42          1           0        2.487984   -1.990600    1.167730
     43          6           0        2.714273   -1.623553   -1.071012
     44          6           0        2.660658   -3.133474   -1.325376
     45          1           0        3.480142   -3.679377   -0.851202
     46          1           0        2.705962   -3.333820   -2.400819
     47          1           0        1.720511   -3.539601   -0.941563
     48          6           0        1.533848   -0.977514   -1.789678
     49          1           0        1.485624    0.107920   -1.685381
     50          1           0        0.588031   -1.383933   -1.419833
     51          1           0        1.591516   -1.194265   -2.861840
     52          6           0        3.434580    1.139173   -0.142836
     53          1           0        4.157559    1.698783    0.452882
     54          8           0        2.533002    2.093429   -0.748179
     55          7           0        2.066824    3.109416    0.062204
     56          8           0        2.572981    3.258684    1.151283
     57          8           0        1.200681    3.763443   -0.457349
     58          6           0        3.035054    0.358869    2.300773
     59          1           0        2.837494    1.385322    2.604113
     60          1           0        4.102278    0.148288    2.404350
     61          1           0        2.466207   -0.332200    2.923629
     62          8           0        1.307846    0.386301    0.803276
 ---------------------------------------------------------------------
 Rotational constants (GHZ):           0.2648649           0.1070712           0.0936560
 Standard basis: 6-31++G(d,p) (6D, 7F)
 There are   762 symmetry adapted cartesian basis functions of A   symmetry.
 There are   762 symmetry adapted basis functions of A   symmetry.
   762 basis functions,  1216 primitive gaussians,   762 cartesian basis functions
   116 alpha electrons      114 beta electrons
       nuclear repulsion energy      3473.4670598365 Hartrees.
 NAtoms=   62 NActive=   62 NUniq=   62 SFac= 1.00D+00 NAtFMM=   60 NAOKFM=T Big=T
 Integral buffers will be    131072 words long.
 Raffenetti 2 integral format.
 Two-electron integral symmetry is turned on.
 Nuclear repulsion after empirical dispersion term =     3473.3988769562 Hartrees.
 One-electron integrals computed using PRISM.
 NBasis=   762 RedAO= T EigKep=  1.06D-06  NBF=   762
 NBsUse=   761 1.00D-06 EigRej=  9.38D-07 NBFU=   761
 Lowest energy guess from the checkpoint file:  "/wrk/hasangal/alkoxy/alphapine-conformarsampling/Alpha-Pinene-RO-NO3down-Odown/SYS_2A/DFT_high/calc-LM/TMP/G1647172543/Gau-10773.chk"
 B after Tr=    -0.000000   -0.000000    0.000000
         Rot=    0.999977   -0.003226   -0.003373    0.004969 Ang=  -0.78 deg.
 B after Tr=    -0.000000   -0.000000    0.000000
         Rot=    0.999641    0.020904   -0.008253    0.014570 Ang=   3.07 deg.
 Initial guess <Sx>= 0.0000 <Sy>= 0.0000 <Sz>= 1.0000 <S**2>= 2.0088 S= 1.0029
 Requested convergence on RMS density matrix=1.00D-08 within 128 cycles.
 Requested convergence on MAX density matrix=1.00D-06.
 Requested convergence on             energy=1.00D-06.
 No special actions if energy rises.
 Restarting incremental Fock formation.
 SCF Done:  E(UwB97XD) =  -1491.90109537     A.U. after   29 cycles
            NFock= 29  Conv=0.27D-08     -V/T= 2.0088
 <Sx>= 0.0000 <Sy>= 0.0000 <Sz>= 1.0000 <S**2>= 2.0087 S= 1.0029
 <L.S>= 0.000000000000E+00
 Annihilation of the first spin contaminant:
 S**2 before annihilation     2.0087,   after     2.0000
 Calling FoFJK, ICntrl=      2127 FMM=T ISym2X=0 I1Cent= 0 IOpClX= 1 NMat=1 NMatS=1 NMatT=0.
 ***** Axes restored to original set *****
 -------------------------------------------------------------------
 Center     Atomic                   Forces (Hartrees/Bohr)
 Number     Number              X              Y              Z
 -------------------------------------------------------------------
      1        6          -0.000079915   -0.000293780   -0.000034198
      2        6           0.000025543    0.000202237   -0.000111530
      3        1           0.000003063    0.000072759    0.000333641
      4        1          -0.000180242   -0.000304707    0.000070568
      5        6           0.000087292   -0.000029997   -0.000144277
      6        1          -0.000266710   -0.000008152    0.000209064
      7        6           0.000192321   -0.000447265   -0.000074706
      8        1           0.000277713    0.000048439    0.000238737
      9        1          -0.000249985    0.000230161    0.000060703
     10        6          -0.000009028   -0.000041783    0.000006544
     11        1          -0.000052128    0.000236440   -0.000244301
     12        6           0.000208802    0.000152170    0.000016700
     13        6           0.000342633   -0.000119598    0.000044342
     14        1          -0.000137650    0.000284292    0.000102894
     15        1          -0.000309273   -0.000281559    0.000133397
     16        1          -0.000080196    0.000044713   -0.000427183
     17        6          -0.000004211    0.000275275    0.000132562
     18        1           0.000205795   -0.000170187   -0.000032832
     19        1          -0.000055911   -0.000021382   -0.000460738
     20        1          -0.000256435   -0.000330695    0.000141827
     21        6          -0.000285449    0.000492124    0.000090535
     22        1           0.000222806   -0.000020539    0.000014300
     23        8           0.000291004    0.000124536    0.000320067
     24        7          -0.000770556    0.000741795    0.001346083
     25        8          -0.000138086   -0.000737112   -0.000390139
     26        8          -0.000459189   -0.000443546    0.000204738
     27        6           0.000122322    0.000029749    0.000120751
     28        1           0.000368078   -0.000274118   -0.000010794
     29        1           0.000128219    0.000203266    0.000354691
     30        1          -0.000032485    0.000293056   -0.000334455
     31        8          -0.000032116   -0.000114302   -0.000104999
     32        6          -0.000231766   -0.000244184   -0.000696654
     33        6          -0.000115143   -0.000263220    0.000458592
     34        1           0.000356856    0.000161448   -0.000072726
     35        1          -0.000090103   -0.000005220   -0.000336806
     36        6          -0.000145088   -0.000117087    0.000003918
     37        1           0.000218378   -0.000172617   -0.000293549
     38        6          -0.000212985    0.000324007   -0.000341912
     39        1           0.000230662    0.000213357    0.000025970
     40        1           0.000250069   -0.000177227   -0.000016592
     41        6           0.000484238    0.000122065    0.000135831
     42        1           0.000284457   -0.000141793    0.000151539
     43        6          -0.000011749    0.000670743    0.000198149
     44        6          -0.000313995   -0.000090856    0.000006511
     45        1           0.000179196   -0.000224730    0.000054530
     46        1           0.000124938   -0.000035611   -0.000460760
     47        1          -0.000049904   -0.000098151   -0.000102769
     48        6           0.000107056   -0.000295505    0.000003869
     49        1           0.000694001    0.000509814    0.000690983
     50        1           0.000125337   -0.000243438   -0.000080431
     51        1          -0.000175807   -0.000048153   -0.000651252
     52        6           0.000239055    0.000007084    0.000010036
     53        1           0.000005335    0.000110666   -0.000077223
     54        8           0.000086570   -0.000138295    0.000233727
     55        7          -0.000427339   -0.000143110    0.000219342
     56        8          -0.000025760    0.000087668   -0.000004957
     57        8          -0.000005687   -0.000137817   -0.000049988
     58        6          -0.000038962    0.000130984   -0.000063384
     59        1          -0.000214009    0.000394204    0.000157948
     60        1           0.000224490   -0.000004837    0.000192783
     61        1          -0.000096038   -0.000265181    0.000277689
     62        8          -0.000532328    0.000322707   -0.001144406
 -------------------------------------------------------------------
 Cartesian Forces:  Max     0.001346083 RMS     0.000287964

 GradGradGradGradGradGradGradGradGradGradGradGradGradGradGradGradGradGrad
 Berny optimization.
 Using GEDIIS/GDIIS optimizer.
 FormGI is forming the generalized inverse of G from B-inverse, IUseBI=4.
 Internal  Forces:  Max     0.008624193 RMS     0.000908602
 Search for a local minimum.
 Step number   7 out of a maximum of  372
 All quantities printed in internal units (Hartrees-Bohrs-Radians)
 Mixed Optimization -- En-DIIS/RFO-DIIS
 Update second derivatives using D2CorX and points    2    1    6    7    5
 DE=  3.57D-04 DEPred=-1.26D-03 R=-2.83D-01
 Trust test=-2.83D-01 RLast= 1.99D-01 DXMaxT set to 5.00D-02
 ITU= -1 -1  0  0 -1 -1  0
 Use linear search instead of GDIIS.
 Energy rises -- skip Quadratic/GDIIS search.
 Quartic linear search produced a step of -0.83287.
 Iteration  1 RMS(Cart)=  0.05001489 RMS(Int)=  0.00034472
 Iteration  2 RMS(Cart)=  0.00101133 RMS(Int)=  0.00000086
 Iteration  3 RMS(Cart)=  0.00000030 RMS(Int)=  0.00000085
 Variable       Old X    -DE/DX   Delta X   Delta X   Delta X     New X
                                 (Linear)    (Quad)   (Total)
    R1        2.92246   0.00050   0.00004   0.00000   0.00004   2.92250
    R2        2.98207   0.00211   0.00039   0.00000   0.00039   2.98246
    R3        2.93999   0.00152   0.00026   0.00000   0.00026   2.94025
    R4        2.57135   0.00015  -0.00013   0.00000  -0.00013   2.57123
    R5        2.06492   0.00034   0.00217   0.00000   0.00217   2.06710
    R6        2.06801   0.00031   0.00190   0.00000   0.00190   2.06991
    R7        2.88967  -0.00063   0.00108   0.00000   0.00108   2.89075
    R8        2.91962   0.00028   0.00146   0.00000   0.00146   2.92108
    R9        2.06814   0.00034   0.00203   0.00000   0.00203   2.07016
   R10        2.92827   0.00008  -0.00022   0.00000  -0.00022   2.92805
   R11        2.94610  -0.00038   0.00026   0.00000   0.00026   2.94635
   R12        2.06789   0.00035   0.00206   0.00000   0.00206   2.06995
   R13        2.05891   0.00034   0.00218   0.00000   0.00218   2.06109
   R14        2.92810  -0.00011   0.00053   0.00000   0.00053   2.92863
   R15        2.06736   0.00034   0.00174   0.00000   0.00174   2.06910
   R16        2.94875   0.00018   0.00046   0.00000   0.00046   2.94921
   R17        2.89571   0.00018   0.00074   0.00000   0.00074   2.89644
   R18        2.88307   0.00030   0.00106   0.00000   0.00106   2.88412
   R19        2.06479   0.00033   0.00237   0.00000   0.00237   2.06716
   R20        2.06916   0.00044   0.00273   0.00000   0.00273   2.07189
   R21        2.06874   0.00043   0.00273   0.00000   0.00273   2.07147
   R22        2.06464   0.00025   0.00187   0.00000   0.00187   2.06652
   R23        2.06701   0.00046   0.00277   0.00000   0.00277   2.06978
   R24        2.07121   0.00044   0.00281   0.00000   0.00281   2.07401
   R25        2.06184   0.00011   0.00054   0.00000   0.00054   2.06238
   R26        2.72641  -0.00072  -0.00070   0.00000  -0.00070   2.72571
   R27        2.59609   0.00031   0.00002   0.00000   0.00002   2.59611
   R28        2.28614  -0.00066  -0.00017   0.00000  -0.00017   2.28597
   R29        2.28145   0.00003  -0.00047   0.00000  -0.00047   2.28098
   R30        2.05836   0.00104   0.00157   0.00000   0.00157   2.05993
   R31        2.06511   0.00036   0.00204   0.00000   0.00204   2.06715
   R32        2.06049   0.00042   0.00248   0.00000   0.00248   2.06297
   R33        4.25020   0.00121   0.00337   0.00000   0.00337   4.25357
   R34        2.92169   0.00000   0.00110   0.00000   0.00110   2.92278
   R35        2.99709  -0.00064   0.00070   0.00000   0.00070   2.99779
   R36        2.95401   0.00055   0.00113   0.00000   0.00113   2.95514
   R37        2.56312   0.00059   0.00055   0.00000   0.00055   2.56368
   R38        2.06733   0.00039   0.00242   0.00000   0.00242   2.06975
   R39        2.06564   0.00032   0.00195   0.00000   0.00195   2.06760
   R40        2.88591   0.00008   0.00058   0.00000   0.00058   2.88649
   R41        2.93165  -0.00012   0.00193   0.00000   0.00193   2.93358
   R42        2.06823   0.00040   0.00206   0.00000   0.00206   2.07029
   R43        2.92062   0.00023  -0.00062   0.00000  -0.00062   2.92000
   R44        2.94815  -0.00006   0.00030   0.00000   0.00030   2.94845
   R45        2.06965   0.00028   0.00209   0.00000   0.00209   2.07174
   R46        2.05884   0.00025   0.00217   0.00000   0.00217   2.06102
   R47        2.92622   0.00054   0.00064   0.00000   0.00064   2.92686
   R48        2.06410   0.00007   0.00119   0.00000   0.00119   2.06529
   R49        2.94756  -0.00091  -0.00095   0.00000  -0.00095   2.94661
   R50        2.89531   0.00053   0.00084   0.00000   0.00084   2.89616
   R51        2.88284  -0.00071  -0.00048   0.00000  -0.00048   2.88235
   R52        2.06526   0.00027   0.00239   0.00000   0.00239   2.06765
   R53        2.06903   0.00047   0.00271   0.00000   0.00271   2.07173
   R54        2.06675   0.00005   0.00264   0.00000   0.00264   2.06939
   R55        2.06263   0.00055   0.00188   0.00000   0.00188   2.06451
   R56        2.06710  -0.00004   0.00213   0.00000   0.00213   2.06922
   R57        2.06995   0.00063   0.00307   0.00000   0.00307   2.07303
   R58        2.06209   0.00002   0.00043   0.00000   0.00043   2.06252
   R59        2.73187  -0.00015  -0.00031   0.00000  -0.00031   2.73156
   R60        2.60910   0.00012  -0.00037   0.00000  -0.00037   2.60874
   R61        2.28693  -0.00000  -0.00031   0.00000  -0.00031   2.28662
   R62        2.27388  -0.00005   0.00007   0.00000   0.00007   2.27395
   R63        2.05681   0.00046   0.00211   0.00000   0.00211   2.05892
   R64        2.06494   0.00024   0.00227   0.00000   0.00227   2.06721
   R65        2.06068   0.00038   0.00232   0.00000   0.00232   2.06300
    A1        1.91007  -0.00071  -0.00095   0.00000  -0.00095   1.90912
    A2        1.90672  -0.00205   0.00155   0.00000   0.00155   1.90827
    A3        1.93847  -0.00012  -0.00050   0.00000  -0.00050   1.93797
    A4        1.90694   0.00241  -0.00189   0.00000  -0.00189   1.90505
    A5        1.99283   0.00046   0.00151   0.00000   0.00151   1.99434
    A6        1.80492   0.00001   0.00037   0.00000   0.00037   1.80529
    A7        1.86782   0.00006  -0.00082   0.00000  -0.00082   1.86700
    A8        1.92113  -0.00052  -0.00184   0.00000  -0.00184   1.91929
    A9        1.89420  -0.00009   0.00039   0.00000   0.00039   1.89459
   A10        1.92681   0.00011   0.00058   0.00000   0.00058   1.92739
   A11        1.90778  -0.00008   0.00280   0.00000   0.00280   1.91058
   A12        1.94422   0.00049  -0.00108   0.00000  -0.00108   1.94314
   A13        1.93989  -0.00001   0.00068   0.00000   0.00068   1.94058
   A14        1.90172  -0.00015  -0.00247   0.00000  -0.00247   1.89925
   A15        1.93881   0.00015   0.00149   0.00000   0.00149   1.94030
   A16        2.06696  -0.00001  -0.00004   0.00000  -0.00004   2.06692
   A17        2.04544  -0.00008  -0.00008   0.00000  -0.00008   2.04535
   A18        1.53585   0.00011   0.00020   0.00000   0.00020   1.53605
   A19        2.05380   0.00017  -0.00166   0.00000  -0.00166   2.05214
   A20        1.97958  -0.00019   0.00141   0.00000   0.00141   1.98099
   A21        1.50242  -0.00005   0.00049   0.00000   0.00049   1.50291
   A22        1.88478  -0.00000  -0.00087   0.00000  -0.00087   1.88391
   A23        2.06390   0.00005  -0.00012   0.00000  -0.00012   2.06379
   A24        1.95979   0.00001   0.00120   0.00000   0.00120   1.96099
   A25        1.90901   0.00032  -0.00007   0.00000  -0.00006   1.90894
   A26        1.90910  -0.00036   0.00202   0.00000   0.00202   1.91112
   A27        1.94717   0.00033  -0.00101   0.00000  -0.00101   1.94616
   A28        2.08195   0.00007  -0.00082   0.00000  -0.00082   2.08113
   A29        1.53503  -0.00001  -0.00011   0.00000  -0.00011   1.53492
   A30        2.05482  -0.00021  -0.00059   0.00000  -0.00059   2.05423
   A31        1.49026  -0.00000   0.00035   0.00000   0.00036   1.49062
   A32        1.95332  -0.00004   0.00030   0.00000   0.00030   1.95362
   A33        2.07349   0.00015   0.00054   0.00000   0.00054   2.07403
   A34        1.94267   0.00006  -0.00010   0.00000  -0.00010   1.94257
   A35        2.08659   0.00002   0.00207   0.00000   0.00207   2.08865
   A36        1.89153  -0.00014  -0.00246   0.00000  -0.00246   1.88907
   A37        1.97587   0.00008   0.00144   0.00000   0.00144   1.97730
   A38        1.92082  -0.00000   0.00081   0.00000   0.00081   1.92164
   A39        1.92358   0.00004   0.00074   0.00000   0.00074   1.92432
   A40        1.87801  -0.00004  -0.00112   0.00000  -0.00112   1.87689
[truncated: 1,722,290 more chars]
