# Supplementary material for: Computational Investigation of the Formation of Peroxide (ROOR) Accretion Products in the OH- and NO3-Initiated Oxidation of α-Pinene
Source: J Phys Chem A. 2021 Dec 9;125(50):10632–9. doi: 10.1021/acs.jpca.1c08969 (PMC8713291; doi:10.1021/acs.jpca.1c08969)
Supplement: Supplementary file 2 — jp1c08969_si_002.zip [file jp1c08969_si_002.zip › JPCA-secondnd-paper-updated-outfile/α-pinene, (R-alkoxy,R-hydroxy)2/2_2_2010-local-minima-dimer.log]

 Entering Gaussian System, Link 0=/appl/soft/chem/gaussian/G16RevB.01/g16/g16
 Initial command:
 /appl/soft/chem/gaussian/G16RevB.01/g16/l1.exe "/scratch/kurten/scratch_galib/2nd-paper-alphapinen/alphapinine-config-sampling/tertiary-alphapinene/Alpha-Pinene-RO-OHdown-Oup/new-conf-sampling/SYS_2A/DFT_opt_new/calc-LM/dft-high/restart/3784872.GAUSS_SCRDIR/Gau-262177.inp" -scrdir="/scratch/kurten/scratch_galib/2nd-paper-alphapinen/alphapinine-config-sampling/tertiary-alphapinene/Alpha-Pinene-RO-OHdown-Oup/new-conf-sampling/SYS_2A/DFT_opt_new/calc-LM/dft-high/restart/3784872.GAUSS_SCRDIR/"
 Entering Link 1 = /appl/soft/chem/gaussian/G16RevB.01/g16/l1.exe PID=    262181.
  
 Copyright (c) 1988-2017, Gaussian, Inc.  All Rights Reserved.
  
 This is part of the Gaussian(R) 16 program.  It is based on
 the Gaussian(R) 09 system (copyright 2009, Gaussian, Inc.),
 the Gaussian(R) 03 system (copyright 2003, Gaussian, Inc.),
 the Gaussian(R) 98 system (copyright 1998, Gaussian, Inc.),
 the Gaussian(R) 94 system (copyright 1995, Gaussian, Inc.),
 the Gaussian 92(TM) system (copyright 1992, Gaussian, Inc.),
 the Gaussian 90(TM) system (copyright 1990, Gaussian, Inc.),
 the Gaussian 88(TM) system (copyright 1988, Gaussian, Inc.),
 the Gaussian 86(TM) system (copyright 1986, Carnegie Mellon
 University), and the Gaussian 82(TM) system (copyright 1983,
 Carnegie Mellon University). Gaussian is a federally registered
 trademark of Gaussian, Inc.
  
 This software contains proprietary and confidential information,
 including trade secrets, belonging to Gaussian, Inc.
  
 This software is provided under written license and may be
 used, copied, transmitted, or stored only in accord with that
 written license.
  
 The following legend is applicable only to US Government
 contracts under FAR:
  
                    RESTRICTED RIGHTS LEGEND
  
 Use, reproduction and disclosure by the US Government is
 subject to restrictions as set forth in subparagraphs (a)
 and (c) of the Commercial Computer Software - Restricted
 Rights clause in FAR 52.227-19.
  
 Gaussian, Inc.
 340 Quinnipiac St., Bldg. 40, Wallingford CT 06492
  
  
 ---------------------------------------------------------------
 Warning -- This program may not be used in any manner that
 competes with the business of Gaussian, Inc. or will provide
 assistance to any competitor of Gaussian, Inc.  The licensee
 of this program is prohibited from giving any competitor of
 Gaussian, Inc. access to this program.  By using this program,
 the user acknowledges that Gaussian, Inc. is engaged in the
 business of creating and licensing software in the field of
 computational chemistry and represents and warrants to the
 licensee that it is not a competitor of Gaussian, Inc. and that
 it will not use this program in any manner prohibited above.
 ---------------------------------------------------------------
  

 Cite this work as:
 Gaussian 16, Revision B.01,
 M. J. Frisch, G. W. Trucks, H. B. Schlegel, G. E. Scuseria, 
 M. A. Robb, J. R. Cheeseman, G. Scalmani, V. Barone, 
 G. A. Petersson, H. Nakatsuji, X. Li, M. Caricato, A. V. Marenich, 
 J. Bloino, B. G. Janesko, R. Gomperts, B. Mennucci, H. P. Hratchian, 
 J. V. Ortiz, A. F. Izmaylov, J. L. Sonnenberg, D. Williams-Young, 
 F. Ding, F. Lipparini, F. Egidi, J. Goings, B. Peng, A. Petrone, 
 T. Henderson, D. Ranasinghe, V. G. Zakrzewski, J. Gao, N. Rega, 
 G. Zheng, W. Liang, M. Hada, M. Ehara, K. Toyota, R. Fukuda, 
 J. Hasegawa, M. Ishida, T. Nakajima, Y. Honda, O. Kitao, H. Nakai, 
 T. Vreven, K. Throssell, J. A. Montgomery, Jr., J. E. Peralta, 
 F. Ogliaro, M. J. Bearpark, J. J. Heyd, E. N. Brothers, K. N. Kudin, 
 V. N. Staroverov, T. A. Keith, R. Kobayashi, J. Normand, 
 K. Raghavachari, A. P. Rendell, J. C. Burant, S. S. Iyengar, 
 J. Tomasi, M. Cossi, J. M. Millam, M. Klene, C. Adamo, R. Cammi, 
 J. W. Ochterski, R. L. Martin, K. Morokuma, O. Farkas, 
 J. B. Foresman, and D. J. Fox, Gaussian, Inc., Wallingford CT, 2016.
 
 ******************************************
 Gaussian 16:  ES64L-G16RevB.01 20-Dec-2017
                24-Oct-2020 
 ******************************************
 %mem=8GB
 %NProcShared=8
 Will use up to    8 processors via shared memory.
 %chk=2_2_2010-restart-wb97-opt
 ---------------------------------------------------------------------
 # wb97xd 6-31++g** Opt Integral(Grid=SuperFineGrid) Freq MaxDisk=32GB
 ---------------------------------------------------------------------
 1/18=20,19=15,26=5,38=1/1,3;
 2/9=110,12=2,17=6,18=5,40=1/2;
 3/5=1,6=6,7=1111,11=2,25=1,30=1,71=1,74=-58,75=-7/1,2,3;
 4//1;
 5/5=2,38=5/2;
 6/7=2,8=2,9=2,10=2,28=1/1;
 7//1,2,3,16;
 1/18=20,19=15,26=5/3(2);
 2/9=110/2;
 99//99;
 2/9=110/2;
 3/5=1,6=6,7=1111,11=2,25=1,30=1,71=1,74=-58,75=-7/1,2,3;
 4/5=5,16=3,69=1/1;
 5/5=2,38=5/2;
 7//1,2,3,16;
 1/18=20,19=15,26=5/3(-5);
 2/9=110/2;
 6/7=2,8=2,9=2,10=2,19=2,28=1/1;
 99/9=1/99;
 -----
 Title
 -----
 Symbolic Z-matrix:
 Charge =  0 Multiplicity = 3
 C                    -2.94068   0.8497   -1.51473 
 H                    -3.26007   1.89084  -1.40261 
 H                    -2.51682   0.75303  -2.52105 
 C                    -1.79548   0.61372  -0.49707 
 C                    -2.17015  -0.52367   0.67185 
 C                    -3.5597   -1.12644   0.36776 
 H                    -3.78228  -1.89628   1.11723 
 C                    -4.68986  -0.08603   0.0695 
 C                    -4.13177  -0.09562  -1.3827 
 H                    -4.84873   0.06487  -2.19705 
 C                    -3.60854  -1.52603  -1.12437 
 H                    -2.65467  -1.80709  -1.58055 
 H                    -4.34137  -2.30584  -1.33925 
 C                    -6.06834  -0.75203   0.1617 
 H                    -6.34116  -0.91476   1.21189 
 H                    -6.11528  -1.72049  -0.34485 
 H                    -6.83352  -0.10563  -0.28594 
 C                    -4.76945   1.25323   0.80012 
 H                    -3.84507   1.83297   0.76205 
 H                    -5.0332    1.10437   1.85459 
 H                    -5.5598    1.86645   0.34751 
 H                    -0.93213   0.19758  -1.02076 
 O                    -1.45629   1.83813   0.08024 
 H                    -0.55814   1.77225   0.45293 
 C                    -2.03788   0.0502    2.08726 
 H                    -0.99904   0.32873   2.28352 
 H                    -2.32304  -0.72906   2.80355 
 H                    -2.66811   0.92364   2.2527 
 O                    -1.19958  -1.43963   0.45072 
 C                     2.69783  -0.48838   1.59452 
 H                     3.0521    0.27603   2.29643 
 H                     2.128    -1.21036   2.18944 
 C                     1.70711   0.15848   0.59001 
 C                     2.31158   0.3774   -0.89445 
 C                     3.61394  -0.44044  -1.03941 
 H                     3.94867  -0.39803  -2.08263 
 C                     4.69693  -0.1809    0.06134 
 C                     3.87779  -1.18795   0.92026 
 H                     4.43306  -1.80608   1.63512 
 C                     3.38568  -1.83108  -0.39833 
 H                     2.36455  -2.22194  -0.42712 
 H                     4.05811  -2.5982   -0.78407 
 C                     6.05033  -0.75819  -0.37463 
 H                     6.51366  -0.11046  -1.12892 
 H                     5.97388  -1.76015  -0.80493 
 H                     6.73323  -0.81641   0.48173 
 C                     4.9664    1.21036   0.63207 
 H                     4.08386   1.70399   1.04614 
 H                     5.38827   1.87311  -0.13258 
 H                     5.69724   1.13634   1.44699 
 H                     0.86005  -0.51974   0.47245 
 O                     1.12038   1.33667   1.11014 
 H                     1.79507   2.01479   1.24576 
 C                     2.4392    1.85174  -1.30058 
 H                     1.4559    2.3279   -1.27737 
 H                     2.81476   1.89716  -2.32819 
 H                     3.13204   2.42076  -0.6767 
 O                     1.32679  -0.19426  -1.65938 
 
 Add virtual bond connecting atoms O52        and H24        Dist= 3.50D+00.

 GradGradGradGradGradGradGradGradGradGradGradGradGradGradGradGradGradGrad
 Berny optimization.
 Initialization pass.
                           ----------------------------
                           !    Initial Parameters    !
                           ! (Angstroms and Degrees)  !
 --------------------------                            --------------------------
 ! Name  Definition              Value          Derivative Info.                !
 --------------------------------------------------------------------------------
 ! R1    R(1,2)                  1.0948         estimate D2E/DX2                !
 ! R2    R(1,3)                  1.0962         estimate D2E/DX2                !
 ! R3    R(1,4)                  1.5501         estimate D2E/DX2                !
 ! R4    R(1,9)                  1.5264         estimate D2E/DX2                !
 ! R5    R(4,5)                  1.6734         estimate D2E/DX2                !
 ! R6    R(4,22)                 1.0922         estimate D2E/DX2                !
 ! R7    R(4,23)                 1.3955         estimate D2E/DX2                !
 ! R8    R(5,6)                  1.5449         estimate D2E/DX2                !
 ! R9    R(5,25)                 1.533          estimate D2E/DX2                !
 ! R10   R(5,29)                 1.3527         estimate D2E/DX2                !
 ! R11   R(6,7)                  1.0972         estimate D2E/DX2                !
 ! R12   R(6,8)                  1.5648         estimate D2E/DX2                !
 ! R13   R(6,11)                 1.5455         estimate D2E/DX2                !
 ! R14   R(8,9)                  1.5558         estimate D2E/DX2                !
 ! R15   R(8,14)                 1.5337         estimate D2E/DX2                !
 ! R16   R(8,18)                 1.5277         estimate D2E/DX2                !
 ! R17   R(9,10)                 1.0968         estimate D2E/DX2                !
 ! R18   R(9,11)                 1.5449         estimate D2E/DX2                !
 ! R19   R(11,12)                1.0941         estimate D2E/DX2                !
 ! R20   R(11,13)                1.0915         estimate D2E/DX2                !
 ! R21   R(14,15)                1.0972         estimate D2E/DX2                !
 ! R22   R(14,16)                1.0939         estimate D2E/DX2                !
 ! R23   R(14,17)                1.0971         estimate D2E/DX2                !
 ! R24   R(18,19)                1.0918         estimate D2E/DX2                !
 ! R25   R(18,20)                1.0971         estimate D2E/DX2                !
 ! R26   R(18,21)                1.098          estimate D2E/DX2                !
 ! R27   R(23,24)                0.9746         estimate D2E/DX2                !
 ! R28   R(24,52)                1.8545         estimate D2E/DX2                !
 ! R29   R(25,26)                1.0933         estimate D2E/DX2                !
 ! R30   R(25,27)                1.0962         estimate D2E/DX2                !
 ! R31   R(25,28)                1.0897         estimate D2E/DX2                !
 ! R32   R(30,31)                1.0966         estimate D2E/DX2                !
 ! R33   R(30,32)                1.0954         estimate D2E/DX2                !
 ! R34   R(30,33)                1.5521         estimate D2E/DX2                !
 ! R35   R(30,38)                1.5285         estimate D2E/DX2                !
 ! R36   R(33,34)                1.6177         estimate D2E/DX2                !
 ! R37   R(33,51)                1.0915         estimate D2E/DX2                !
 ! R38   R(33,52)                1.4152         estimate D2E/DX2                !
 ! R39   R(34,35)                1.5447         estimate D2E/DX2                !
 ! R40   R(34,54)                1.5346         estimate D2E/DX2                !
 ! R41   R(34,58)                1.3718         estimate D2E/DX2                !
 ! R42   R(35,36)                1.0964         estimate D2E/DX2                !
 ! R43   R(35,37)                1.5658         estimate D2E/DX2                !
 ! R44   R(35,40)                1.5482         estimate D2E/DX2                !
 ! R45   R(37,38)                1.5566         estimate D2E/DX2                !
 ! R46   R(37,43)                1.5346         estimate D2E/DX2                !
 ! R47   R(37,47)                1.5277         estimate D2E/DX2                !
 ! R48   R(38,39)                1.0961         estimate D2E/DX2                !
 ! R49   R(38,40)                1.5474         estimate D2E/DX2                !
 ! R50   R(40,41)                1.0938         estimate D2E/DX2                !
 ! R51   R(40,42)                1.0906         estimate D2E/DX2                !
 ! R52   R(43,44)                1.0969         estimate D2E/DX2                !
 ! R53   R(43,45)                1.0931         estimate D2E/DX2                !
 ! R54   R(43,46)                1.0969         estimate D2E/DX2                !
 ! R55   R(47,48)                1.0927         estimate D2E/DX2                !
 ! R56   R(47,49)                1.0963         estimate D2E/DX2                !
 ! R57   R(47,50)                1.0971         estimate D2E/DX2                !
 ! R58   R(52,53)                0.9662         estimate D2E/DX2                !
 ! R59   R(54,55)                1.0928         estimate D2E/DX2                !
 ! R60   R(54,56)                1.095          estimate D2E/DX2                !
 ! R61   R(54,57)                1.0923         estimate D2E/DX2                !
 ! A1    A(2,1,3)              106.8988         estimate D2E/DX2                !
 ! A2    A(2,1,4)              107.0421         estimate D2E/DX2                !
 ! A3    A(2,1,9)              110.6384         estimate D2E/DX2                !
 ! A4    A(3,1,4)              107.6735         estimate D2E/DX2                !
 ! A5    A(3,1,9)              109.0577         estimate D2E/DX2                !
 ! A6    A(4,1,9)              115.1787         estimate D2E/DX2                !
 ! A7    A(1,4,5)              113.3685         estimate D2E/DX2                !
 ! A8    A(1,4,22)             109.1003         estimate D2E/DX2                !
 ! A9    A(1,4,23)             108.5171         estimate D2E/DX2                !
 ! A10   A(5,4,22)             104.6523         estimate D2E/DX2                !
 ! A11   A(5,4,23)             111.2097         estimate D2E/DX2                !
 ! A12   A(22,4,23)            109.9093         estimate D2E/DX2                !
 ! A13   A(4,5,6)              109.2127         estimate D2E/DX2                !
 ! A14   A(4,5,25)             111.7881         estimate D2E/DX2                !
 ! A15   A(4,5,29)             100.684          estimate D2E/DX2                !
 ! A16   A(6,5,25)             113.9158         estimate D2E/DX2                !
 ! A17   A(6,5,29)             110.4249         estimate D2E/DX2                !
 ! A18   A(25,5,29)            110.0287         estimate D2E/DX2                !
 ! A19   A(5,6,7)              108.7697         estimate D2E/DX2                !
 ! A20   A(5,6,8)              115.3226         estimate D2E/DX2                !
 ! A21   A(5,6,11)             108.6235         estimate D2E/DX2                !
 ! A22   A(7,6,8)              116.755          estimate D2E/DX2                !
 ! A23   A(7,6,11)             118.1422         estimate D2E/DX2                !
 ! A24   A(8,6,11)              87.9976         estimate D2E/DX2                !
 ! A25   A(6,8,9)               85.1088         estimate D2E/DX2                !
 ! A26   A(6,8,14)             110.4235         estimate D2E/DX2                !
 ! A27   A(6,8,18)             121.9613         estimate D2E/DX2                !
 ! A28   A(9,8,14)             112.0769         estimate D2E/DX2                !
 ! A29   A(9,8,18)             118.0675         estimate D2E/DX2                !
 ! A30   A(14,8,18)            107.7648         estimate D2E/DX2                !
 ! A31   A(1,9,8)              110.907          estimate D2E/DX2                !
 ! A32   A(1,9,10)             110.8091         estimate D2E/DX2                !
 ! A33   A(1,9,11)             108.8818         estimate D2E/DX2                !
 ! A34   A(8,9,10)             117.2361         estimate D2E/DX2                !
 ! A35   A(8,9,11)              88.3449         estimate D2E/DX2                !
 ! A36   A(10,9,11)            118.7535         estimate D2E/DX2                !
 ! A37   A(6,11,9)              86.144          estimate D2E/DX2                !
 ! A38   A(6,11,12)            116.1956         estimate D2E/DX2                !
 ! A39   A(6,11,13)            113.3295         estimate D2E/DX2                !
 ! A40   A(9,11,12)            117.609          estimate D2E/DX2                !
 ! A41   A(9,11,13)            113.6535         estimate D2E/DX2                !
 ! A42   A(12,11,13)           108.6479         estimate D2E/DX2                !
 ! A43   A(8,14,15)            110.2083         estimate D2E/DX2                !
 ! A44   A(8,14,16)            113.276          estimate D2E/DX2                !
 ! A45   A(8,14,17)            110.2718         estimate D2E/DX2                !
 ! A46   A(15,14,16)           107.5323         estimate D2E/DX2                !
 ! A47   A(15,14,17)           107.7278         estimate D2E/DX2                !
 ! A48   A(16,14,17)           107.6218         estimate D2E/DX2                !
 ! A49   A(8,18,19)            113.8737         estimate D2E/DX2                !
 ! A50   A(8,18,20)            110.6862         estimate D2E/DX2                !
 ! A51   A(8,18,21)            109.2673         estimate D2E/DX2                !
 ! A52   A(19,18,20)           108.0052         estimate D2E/DX2                !
 ! A53   A(19,18,21)           107.3682         estimate D2E/DX2                !
 ! A54   A(20,18,21)           107.3936         estimate D2E/DX2                !
 ! A55   A(4,23,24)            108.8361         estimate D2E/DX2                !
 ! A56   A(5,25,26)            110.0651         estimate D2E/DX2                !
 ! A57   A(5,25,27)            108.3455         estimate D2E/DX2                !
 ! A58   A(5,25,28)            112.9741         estimate D2E/DX2                !
 ! A59   A(26,25,27)           108.1187         estimate D2E/DX2                !
 ! A60   A(26,25,28)           108.5474         estimate D2E/DX2                !
 ! A61   A(27,25,28)           108.6715         estimate D2E/DX2                !
 ! A62   A(31,30,32)           106.2526         estimate D2E/DX2                !
 ! A63   A(31,30,33)           109.2662         estimate D2E/DX2                !
 ! A64   A(31,30,38)           110.6097         estimate D2E/DX2                !
 ! A65   A(32,30,33)           107.1059         estimate D2E/DX2                !
 ! A66   A(32,30,38)           109.8464         estimate D2E/DX2                !
 ! A67   A(33,30,38)           113.4538         estimate D2E/DX2                !
 ! A68   A(30,33,34)           114.3168         estimate D2E/DX2                !
 ! A69   A(30,33,51)           107.8251         estimate D2E/DX2                !
 ! A70   A(30,33,52)           111.9459         estimate D2E/DX2                !
 ! A71   A(34,33,51)           105.9764         estimate D2E/DX2                !
 ! A72   A(34,33,52)           112.3028         estimate D2E/DX2                !
 ! A73   A(51,33,52)           103.5999         estimate D2E/DX2                !
 ! A74   A(33,34,35)           109.2391         estimate D2E/DX2                !
 ! A75   A(33,34,54)           113.8253         estimate D2E/DX2                !
 ! A76   A(33,34,58)           100.7808         estimate D2E/DX2                !
 ! A77   A(35,34,54)           114.4389         estimate D2E/DX2                !
 ! A78   A(35,34,58)           109.4091         estimate D2E/DX2                !
 ! A79   A(54,34,58)           108.2102         estimate D2E/DX2                !
 ! A80   A(34,35,36)           109.039          estimate D2E/DX2                !
 ! A81   A(34,35,37)           115.4299         estimate D2E/DX2                !
 ! A82   A(34,35,40)           108.2043         estimate D2E/DX2                !
 ! A83   A(36,35,37)           116.8271         estimate D2E/DX2                !
 ! A84   A(36,35,40)           118.2772         estimate D2E/DX2                !
 ! A85   A(37,35,40)            87.6941         estimate D2E/DX2                !
 ! A86   A(35,37,38)            85.2216         estimate D2E/DX2                !
 ! A87   A(35,37,43)           110.359          estimate D2E/DX2                !
 ! A88   A(35,37,47)           122.3817         estimate D2E/DX2                !
 ! A89   A(38,37,43)           112.1786         estimate D2E/DX2                !
 ! A90   A(38,37,47)           118.4152         estimate D2E/DX2                !
 ! A91   A(43,37,47)           107.0467         estimate D2E/DX2                !
 ! A92   A(30,38,37)           110.705          estimate D2E/DX2                !
 ! A93   A(30,38,39)           111.1911         estimate D2E/DX2                !
 ! A94   A(30,38,40)           108.6999         estimate D2E/DX2                !
 ! A95   A(37,38,39)           117.2671         estimate D2E/DX2                !
 ! A96   A(37,38,40)            88.054          estimate D2E/DX2                !
 ! A97   A(39,38,40)           118.8468         estimate D2E/DX2                !
 ! A98   A(35,40,38)            86.1378         estimate D2E/DX2                !
 ! A99   A(35,40,41)           116.5981         estimate D2E/DX2                !
 ! A100  A(35,40,42)           113.231          estimate D2E/DX2                !
 ! A101  A(38,40,41)           117.8953         estimate D2E/DX2                !
 ! A102  A(38,40,42)           113.4314         estimate D2E/DX2                !
 ! A103  A(41,40,42)           108.358          estimate D2E/DX2                !
 ! A104  A(37,43,44)           110.2271         estimate D2E/DX2                !
 ! A105  A(37,43,45)           113.2634         estimate D2E/DX2                !
 ! A106  A(37,43,46)           110.3189         estimate D2E/DX2                !
 ! A107  A(44,43,45)           107.4644         estimate D2E/DX2                !
 ! A108  A(44,43,46)           107.7726         estimate D2E/DX2                !
 ! A109  A(45,43,46)           107.5911         estimate D2E/DX2                !
 ! A110  A(37,47,48)           114.2363         estimate D2E/DX2                !
 ! A111  A(37,47,49)           110.9674         estimate D2E/DX2                !
 ! A112  A(37,47,50)           109.4839         estimate D2E/DX2                !
 ! A113  A(48,47,49)           107.5779         estimate D2E/DX2                !
 ! A114  A(48,47,50)           106.6801         estimate D2E/DX2                !
 ! A115  A(49,47,50)           107.6088         estimate D2E/DX2                !
 ! A116  A(24,52,33)           116.138          estimate D2E/DX2                !
 ! A117  A(24,52,53)           121.1284         estimate D2E/DX2                !
 ! A118  A(33,52,53)           110.2667         estimate D2E/DX2                !
 ! A119  A(34,54,55)           109.7661         estimate D2E/DX2                !
 ! A120  A(34,54,56)           108.4654         estimate D2E/DX2                !
 ! A121  A(34,54,57)           113.7092         estimate D2E/DX2                !
 ! A122  A(55,54,56)           108.0875         estimate D2E/DX2                !
 ! A123  A(55,54,57)           109.3685         estimate D2E/DX2                !
 ! A124  A(56,54,57)           107.2689         estimate D2E/DX2                !
 ! A125  L(23,24,52,22,-1)     171.4743         estimate D2E/DX2                !
 ! A126  L(23,24,52,22,-2)     185.0128         estimate D2E/DX2                !
 ! D1    D(2,1,4,5)            116.6208         estimate D2E/DX2                !
 ! D2    D(2,1,4,22)          -127.1965         estimate D2E/DX2                !
 ! D3    D(2,1,4,23)            -7.4589         estimate D2E/DX2                !
 ! D4    D(3,1,4,5)           -128.7488         estimate D2E/DX2                !
 ! D5    D(3,1,4,22)           -12.566          estimate D2E/DX2                !
 ! D6    D(3,1,4,23)           107.1716         estimate D2E/DX2                !
 ! D7    D(9,1,4,5)             -6.8469         estimate D2E/DX2                !
 ! D8    D(9,1,4,22)           109.3358         estimate D2E/DX2                !
 ! D9    D(9,1,4,23)          -130.9266         estimate D2E/DX2                !
 ! D10   D(2,1,9,8)            -67.6884         estimate D2E/DX2                !
 ! D11   D(2,1,9,10)            64.3231         estimate D2E/DX2                !
 ! D12   D(2,1,9,11)          -163.311          estimate D2E/DX2                !
 ! D13   D(3,1,9,8)            175.0058         estimate D2E/DX2                !
 ! D14   D(3,1,9,10)           -52.9827         estimate D2E/DX2                !
 ! D15   D(3,1,9,11)            79.3832         estimate D2E/DX2                !
 ! D16   D(4,1,9,8)             53.853          estimate D2E/DX2                !
 ! D17   D(4,1,9,10)          -174.1355         estimate D2E/DX2                !
 ! D18   D(4,1,9,11)           -41.7696         estimate D2E/DX2                !
 ! D19   D(1,4,5,6)              3.8728         estimate D2E/DX2                !
 ! D20   D(1,4,5,25)          -123.1142         estimate D2E/DX2                !
 ! D21   D(1,4,5,29)           120.0933         estimate D2E/DX2                !
 ! D22   D(22,4,5,6)          -114.9052         estimate D2E/DX2                !
 ! D23   D(22,4,5,25)          118.1078         estimate D2E/DX2                !
 ! D24   D(22,4,5,29)            1.3154         estimate D2E/DX2                !
 ! D25   D(23,4,5,6)           126.4736         estimate D2E/DX2                !
 ! D26   D(23,4,5,25)           -0.5134         estimate D2E/DX2                !
 ! D27   D(23,4,5,29)         -117.3058         estimate D2E/DX2                !
 ! D28   D(1,4,23,24)         -159.3183         estimate D2E/DX2                !
 ! D29   D(5,4,23,24)           75.3248         estimate D2E/DX2                !
 ! D30   D(22,4,23,24)         -40.0875         estimate D2E/DX2                !
 ! D31   D(4,5,6,7)            177.9871         estimate D2E/DX2                !
 ! D32   D(4,5,6,8)            -48.635          estimate D2E/DX2                !
 ! D33   D(4,5,6,11)            48.1801         estimate D2E/DX2                !
 ! D34   D(25,5,6,7)           -56.2433         estimate D2E/DX2                !
 ! D35   D(25,5,6,8)            77.1346         estimate D2E/DX2                !
 ! D36   D(25,5,6,11)          173.9498         estimate D2E/DX2                !
 ! D37   D(29,5,6,7)            68.1546         estimate D2E/DX2                !
 ! D38   D(29,5,6,8)          -158.4675         estimate D2E/DX2                !
 ! D39   D(29,5,6,11)          -61.6523         estimate D2E/DX2                !
 ! D40   D(4,5,25,26)          -63.5972         estimate D2E/DX2                !
 ! D41   D(4,5,25,27)          178.373          estimate D2E/DX2                !
 ! D42   D(4,5,25,28)           57.914          estimate D2E/DX2                !
 ! D43   D(6,5,25,26)          172.0042         estimate D2E/DX2                !
 ! D44   D(6,5,25,27)           53.9744         estimate D2E/DX2                !
 ! D45   D(6,5,25,28)          -66.4845         estimate D2E/DX2                !
 ! D46   D(29,5,25,26)          47.3939         estimate D2E/DX2                !
 ! D47   D(29,5,25,27)         -70.6358         estimate D2E/DX2                !
 ! D48   D(29,5,25,28)         168.9052         estimate D2E/DX2                !
 ! D49   D(5,6,8,9)             83.622          estimate D2E/DX2                !
 ! D50   D(5,6,8,14)          -164.6215         estimate D2E/DX2                !
 ! D51   D(5,6,8,18)           -36.5911         estimate D2E/DX2                !
 ! D52   D(7,6,8,9)           -146.7945         estimate D2E/DX2                !
 ! D53   D(7,6,8,14)           -35.038          estimate D2E/DX2                !
 ! D54   D(7,6,8,18)            92.9924         estimate D2E/DX2                !
 ! D55   D(11,6,8,9)           -26.0701         estimate D2E/DX2                !
 ! D56   D(11,6,8,14)           85.6864         estimate D2E/DX2                !
 ! D57   D(11,6,8,18)         -146.2833         estimate D2E/DX2                !
 ! D58   D(5,6,11,9)           -89.8643         estimate D2E/DX2                !
 ! D59   D(5,6,11,12)           29.115          estimate D2E/DX2                !
 ! D60   D(5,6,11,13)          156.0031         estimate D2E/DX2                !
 ! D61   D(7,6,11,9)           145.7109         estimate D2E/DX2                !
 ! D62   D(7,6,11,12)          -95.3098         estimate D2E/DX2                !
 ! D63   D(7,6,11,13)           31.5783         estimate D2E/DX2                !
 ! D64   D(8,6,11,9)            26.2294         estimate D2E/DX2                !
 ! D65   D(8,6,11,12)          145.2088         estimate D2E/DX2                !
 ! D66   D(8,6,11,13)          -87.9031         estimate D2E/DX2                !
 ! D67   D(6,8,9,1)            -83.5288         estimate D2E/DX2                !
 ! D68   D(6,8,9,10)           147.8373         estimate D2E/DX2                !
 ! D69   D(6,8,9,11)            26.0761         estimate D2E/DX2                !
 ! D70   D(14,8,9,1)           166.3971         estimate D2E/DX2                !
 ! D71   D(14,8,9,10)           37.7632         estimate D2E/DX2                !
 ! D72   D(14,8,9,11)          -83.998          estimate D2E/DX2                !
 ! D73   D(18,8,9,1)            40.2825         estimate D2E/DX2                !
 ! D74   D(18,8,9,10)          -88.3514         estimate D2E/DX2                !
 ! D75   D(18,8,9,11)          149.8874         estimate D2E/DX2                !
 ! D76   D(6,8,14,15)           75.3782         estimate D2E/DX2                !
 ! D77   D(6,8,14,16)          -45.1384         estimate D2E/DX2                !
 ! D78   D(6,8,14,17)         -165.8156         estimate D2E/DX2                !
 ! D79   D(9,8,14,15)          168.4074         estimate D2E/DX2                !
 ! D80   D(9,8,14,16)           47.8908         estimate D2E/DX2                !
 ! D81   D(9,8,14,17)          -72.7864         estimate D2E/DX2                !
 ! D82   D(18,8,14,15)         -60.0553         estimate D2E/DX2                !
 ! D83   D(18,8,14,16)         179.4282         estimate D2E/DX2                !
 ! D84   D(18,8,14,17)          58.751          estimate D2E/DX2                !
 ! D85   D(6,8,18,19)           53.0805         estimate D2E/DX2                !
 ! D86   D(6,8,18,20)          -68.8195         estimate D2E/DX2                !
 ! D87   D(6,8,18,21)          173.1148         estimate D2E/DX2                !
 ! D88   D(9,8,18,19)          -49.5581         estimate D2E/DX2                !
 ! D89   D(9,8,18,20)         -171.4581         estimate D2E/DX2                !
 ! D90   D(9,8,18,21)           70.4762         estimate D2E/DX2                !
 ! D91   D(14,8,18,19)        -177.7363         estimate D2E/DX2                !
 ! D92   D(14,8,18,20)          60.3637         estimate D2E/DX2                !
 ! D93   D(14,8,18,21)         -57.702          estimate D2E/DX2                !
 ! D94   D(1,9,11,6)            85.1684         estimate D2E/DX2                !
 ! D95   D(1,9,11,12)          -32.4798         estimate D2E/DX2                !
 ! D96   D(1,9,11,13)         -161.0157         estimate D2E/DX2                !
 ! D97   D(8,9,11,6)           -26.3882         estimate D2E/DX2                !
 ! D98   D(8,9,11,12)         -144.0365         estimate D2E/DX2                !
 ! D99   D(8,9,11,13)           87.4276         estimate D2E/DX2                !
 ! D100  D(10,9,11,6)         -146.8118         estimate D2E/DX2                !
 ! D101  D(10,9,11,12)          95.54           estimate D2E/DX2                !
 ! D102  D(10,9,11,13)         -32.9959         estimate D2E/DX2                !
 ! D103  D(4,23,52,33)          15.0489         estimate D2E/DX2                !
 ! D104  D(4,23,52,53)         153.4952         estimate D2E/DX2                !
 ! D105  D(31,30,33,34)        105.9535         estimate D2E/DX2                !
 ! D106  D(31,30,33,51)       -136.4937         estimate D2E/DX2                !
 ! D107  D(31,30,33,52)        -23.1744         estimate D2E/DX2                !
 ! D108  D(32,30,33,34)       -139.3527         estimate D2E/DX2                !
 ! D109  D(32,30,33,51)        -21.7999         estimate D2E/DX2                !
 ! D110  D(32,30,33,52)         91.5194         estimate D2E/DX2                !
 ! D111  D(38,30,33,34)        -17.9719         estimate D2E/DX2                !
 ! D112  D(38,30,33,51)         99.5809         estimate D2E/DX2                !
 ! D113  D(38,30,33,52)       -147.0997         estimate D2E/DX2                !
 ! D114  D(31,30,38,37)        -63.384          estimate D2E/DX2                !
 ! D115  D(31,30,38,39)         68.8243         estimate D2E/DX2                !
 ! D116  D(31,30,38,40)       -158.5251         estimate D2E/DX2                !
 ! D117  D(32,30,38,37)        179.6394         estimate D2E/DX2                !
 ! D118  D(32,30,38,39)        -48.1523         estimate D2E/DX2                !
 ! D119  D(32,30,38,40)         84.4983         estimate D2E/DX2                !
 ! D120  D(33,30,38,37)         59.8067         estimate D2E/DX2                !
 ! D121  D(33,30,38,39)       -167.985          estimate D2E/DX2                !
 ! D122  D(33,30,38,40)        -35.3344         estimate D2E/DX2                !
 ! D123  D(30,33,34,35)         14.2841         estimate D2E/DX2                !
 ! D124  D(30,33,34,54)       -114.9973         estimate D2E/DX2                !
 ! D125  D(30,33,34,58)        129.4186         estimate D2E/DX2                !
 ! D126  D(51,33,34,35)       -104.3217         estimate D2E/DX2                !
 ! D127  D(51,33,34,54)        126.397          estimate D2E/DX2                !
 ! D128  D(51,33,34,58)         10.8129         estimate D2E/DX2                !
 ! D129  D(52,33,34,35)        143.233          estimate D2E/DX2                !
 ! D130  D(52,33,34,54)         13.9516         estimate D2E/DX2                !
 ! D131  D(52,33,34,58)       -101.6325         estimate D2E/DX2                !
 ! D132  D(30,33,52,24)       -152.7632         estimate D2E/DX2                !
 ! D133  D(30,33,52,53)         64.5771         estimate D2E/DX2                !
 ! D134  D(34,33,52,24)         77.0619         estimate D2E/DX2                !
 ! D135  D(34,33,52,53)        -65.5979         estimate D2E/DX2                !
 ! D136  D(51,33,52,24)        -36.8489         estimate D2E/DX2                !
 ! D137  D(51,33,52,53)       -179.5086         estimate D2E/DX2                !
 ! D138  D(33,34,35,36)        172.5304         estimate D2E/DX2                !
 ! D139  D(33,34,35,37)        -53.6241         estimate D2E/DX2                !
 ! D140  D(33,34,35,40)         42.6606         estimate D2E/DX2                !
 ! D141  D(54,34,35,36)        -58.5265         estimate D2E/DX2                !
 ! D142  D(54,34,35,37)         75.319          estimate D2E/DX2                !
 ! D143  D(54,34,35,40)        171.6038         estimate D2E/DX2                !
 ! D144  D(58,34,35,36)         63.0783         estimate D2E/DX2                !
 ! D145  D(58,34,35,37)       -163.0762         estimate D2E/DX2                !
 ! D146  D(58,34,35,40)        -66.7915         estimate D2E/DX2                !
 ! D147  D(33,34,54,55)        -59.7755         estimate D2E/DX2                !
 ! D148  D(33,34,54,56)       -177.6677         estimate D2E/DX2                !
 ! D149  D(33,34,54,57)         63.0925         estimate D2E/DX2                !
 ! D150  D(35,34,54,55)        173.6172         estimate D2E/DX2                !
 ! D151  D(35,34,54,56)         55.7249         estimate D2E/DX2                !
 ! D152  D(35,34,54,57)        -63.5149         estimate D2E/DX2                !
 ! D153  D(58,34,54,55)         51.3572         estimate D2E/DX2                !
 ! D154  D(58,34,54,56)        -66.5351         estimate D2E/DX2                !
 ! D155  D(58,34,54,57)        174.2251         estimate D2E/DX2                !
 ! D156  D(34,35,37,38)         82.5195         estimate D2E/DX2                !
 ! D157  D(34,35,37,43)       -165.5777         estimate D2E/DX2                !
 ! D158  D(34,35,37,47)        -38.3065         estimate D2E/DX2                !
 ! D159  D(36,35,37,38)       -147.2972         estimate D2E/DX2                !
 ! D160  D(36,35,37,43)        -35.3944         estimate D2E/DX2                !
 ! D161  D(36,35,37,47)         91.8768         estimate D2E/DX2                !
 ! D162  D(40,35,37,38)        -26.5707         estimate D2E/DX2                !
 ! D163  D(40,35,37,43)         85.3321         estimate D2E/DX2                !
 ! D164  D(40,35,37,47)       -147.3967         estimate D2E/DX2                !
 ! D165  D(34,35,40,38)        -89.3445         estimate D2E/DX2                !
 ! D166  D(34,35,40,41)         30.0368         estimate D2E/DX2                !
 ! D167  D(34,35,40,42)        156.7806         estimate D2E/DX2                !
 ! D168  D(36,35,40,38)        146.1255         estimate D2E/DX2                !
 ! D169  D(36,35,40,41)        -94.4933         estimate D2E/DX2                !
 ! D170  D(36,35,40,42)         32.2505         estimate D2E/DX2                !
 ! D171  D(37,35,40,38)         26.7055         estimate D2E/DX2                !
 ! D172  D(37,35,40,41)        146.0868         estimate D2E/DX2                !
 ! D173  D(37,35,40,42)        -87.1694         estimate D2E/DX2                !
 ! D174  D(35,37,38,30)        -82.6961         estimate D2E/DX2                !
 ! D175  D(35,37,38,39)        148.2866         estimate D2E/DX2                !
 ! D176  D(35,37,38,40)         26.579          estimate D2E/DX2                !
 ! D177  D(43,37,38,30)        167.2483         estimate D2E/DX2                !
 ! D178  D(43,37,38,39)         38.2309         estimate D2E/DX2                !
 ! D179  D(43,37,38,40)        -83.4767         estimate D2E/DX2                !
 ! D180  D(47,37,38,30)         41.7628         estimate D2E/DX2                !
 ! D181  D(47,37,38,39)        -87.2546         estimate D2E/DX2                !
 ! D182  D(47,37,38,40)        151.0378         estimate D2E/DX2                !
 ! D183  D(35,37,43,44)         75.9433         estimate D2E/DX2                !
 ! D184  D(35,37,43,45)        -44.491          estimate D2E/DX2                !
 ! D185  D(35,37,43,46)       -165.1539         estimate D2E/DX2                !
 ! D186  D(38,37,43,44)        169.1147         estimate D2E/DX2                !
 ! D187  D(38,37,43,45)         48.6804         estimate D2E/DX2                !
 ! D188  D(38,37,43,46)        -71.9825         estimate D2E/DX2                !
 ! D189  D(47,37,43,44)        -59.3953         estimate D2E/DX2                !
 ! D190  D(47,37,43,45)       -179.8296         estimate D2E/DX2                !
 ! D191  D(47,37,43,46)         59.5075         estimate D2E/DX2                !
 ! D192  D(35,37,47,48)         55.4078         estimate D2E/DX2                !
 ! D193  D(35,37,47,49)        -66.4083         estimate D2E/DX2                !
 ! D194  D(35,37,47,50)        174.9567         estimate D2E/DX2                !
 ! D195  D(38,37,47,48)        -47.9459         estimate D2E/DX2                !
 ! D196  D(38,37,47,49)       -169.7619         estimate D2E/DX2                !
 ! D197  D(38,37,47,50)         71.6031         estimate D2E/DX2                !
 ! D198  D(43,37,47,48)       -175.8849         estimate D2E/DX2                !
 ! D199  D(43,37,47,49)         62.299          estimate D2E/DX2                !
 ! D200  D(43,37,47,50)        -56.336          estimate D2E/DX2                !
 ! D201  D(30,38,40,35)         84.3507         estimate D2E/DX2                !
 ! D202  D(30,38,40,41)        -33.814          estimate D2E/DX2                !
 ! D203  D(30,38,40,42)       -161.9705         estimate D2E/DX2                !
 ! D204  D(37,38,40,35)        -26.8708         estimate D2E/DX2                !
 ! D205  D(37,38,40,41)       -145.0356         estimate D2E/DX2                !
 ! D206  D(37,38,40,42)         86.8079         estimate D2E/DX2                !
 ! D207  D(39,38,40,35)       -147.1775         estimate D2E/DX2                !
 ! D208  D(39,38,40,41)         94.6578         estimate D2E/DX2                !
 ! D209  D(39,38,40,42)        -33.4987         estimate D2E/DX2                !
 --------------------------------------------------------------------------------
 Trust Radius=3.00D-01 FncErr=1.00D-07 GrdErr=1.00D-07 EigMax=2.50D+02 EigMin=1.00D-04
 Number of steps in this run=    348 maximum allowed number of steps=    348.
 GradGradGradGradGradGradGradGradGradGradGradGradGradGradGradGradGradGrad

 Stoichiometry    C20H34O4(3)
 Framework group  C1[X(C20H34O4)]
 Deg. of freedom   168
 Full point group                 C1      NOp   1
 Largest Abelian subgroup         C1      NOp   1
 Largest concise Abelian subgroup C1      NOp   1
                         Standard orientation:                         
 ---------------------------------------------------------------------
 Center     Atomic      Atomic             Coordinates (Angstroms)
 Number     Number       Type             X           Y           Z
 ---------------------------------------------------------------------
      1          6           0       -2.940680    0.849700   -1.514730
      2          1           0       -3.260070    1.890840   -1.402610
      3          1           0       -2.516820    0.753030   -2.521050
      4          6           0       -1.795480    0.613720   -0.497070
      5          6           0       -2.170150   -0.523670    0.671850
      6          6           0       -3.559700   -1.126440    0.367760
      7          1           0       -3.782280   -1.896280    1.117230
      8          6           0       -4.689860   -0.086030    0.069500
      9          6           0       -4.131770   -0.095620   -1.382700
     10          1           0       -4.848730    0.064870   -2.197050
     11          6           0       -3.608540   -1.526030   -1.124370
     12          1           0       -2.654670   -1.807090   -1.580550
     13          1           0       -4.341370   -2.305840   -1.339250
     14          6           0       -6.068340   -0.752030    0.161700
     15          1           0       -6.341160   -0.914760    1.211890
     16          1           0       -6.115280   -1.720490   -0.344850
     17          1           0       -6.833520   -0.105630   -0.285940
     18          6           0       -4.769450    1.253230    0.800120
     19          1           0       -3.845070    1.832970    0.762050
     20          1           0       -5.033200    1.104370    1.854590
     21          1           0       -5.559800    1.866450    0.347510
     22          1           0       -0.932130    0.197580   -1.020760
     23          8           0       -1.456290    1.838130    0.080240
     24          1           0       -0.558140    1.772250    0.452930
     25          6           0       -2.037880    0.050200    2.087260
     26          1           0       -0.999040    0.328730    2.283520
     27          1           0       -2.323040   -0.729060    2.803550
     28          1           0       -2.668110    0.923640    2.252700
     29          8           0       -1.199580   -1.439630    0.450720
     30          6           0        2.697830   -0.488380    1.594520
     31          1           0        3.052100    0.276030    2.296430
     32          1           0        2.128000   -1.210360    2.189440
     33          6           0        1.707110    0.158480    0.590010
     34          6           0        2.311580    0.377400   -0.894450
     35          6           0        3.613940   -0.440440   -1.039410
     36          1           0        3.948670   -0.398030   -2.082630
     37          6           0        4.696930   -0.180900    0.061340
     38          6           0        3.877790   -1.187950    0.920260
     39          1           0        4.433060   -1.806080    1.635120
     40          6           0        3.385680   -1.831080   -0.398330
     41          1           0        2.364550   -2.221940   -0.427120
     42          1           0        4.058110   -2.598200   -0.784070
     43          6           0        6.050330   -0.758190   -0.374630
     44          1           0        6.513660   -0.110460   -1.128920
     45          1           0        5.973880   -1.760150   -0.804930
     46          1           0        6.733230   -0.816410    0.481730
     47          6           0        4.966400    1.210360    0.632070
     48          1           0        4.083860    1.703990    1.046140
     49          1           0        5.388270    1.873110   -0.132580
     50          1           0        5.697240    1.136340    1.446990
     51          1           0        0.860050   -0.519740    0.472450
     52          8           0        1.120380    1.336670    1.110140
     53          1           0        1.795070    2.014790    1.245760
     54          6           0        2.439200    1.851740   -1.300580
     55          1           0        1.455900    2.327900   -1.277370
     56          1           0        2.814760    1.897160   -2.328190
     57          1           0        3.132040    2.420760   -0.676700
     58          8           0        1.326790   -0.194260   -1.659380
 ---------------------------------------------------------------------
 Rotational constants (GHZ):           0.6403118           0.1111558           0.1102616
 Standard basis: 6-31++G(d,p) (6D, 7F)
 There are   660 symmetry adapted cartesian basis functions of A   symmetry.
 There are   660 symmetry adapted basis functions of A   symmetry.
   660 basis functions,  1040 primitive gaussians,   660 cartesian basis functions
    94 alpha electrons       92 beta electrons
       nuclear repulsion energy      2356.3254028675 Hartrees.
 NAtoms=   58 NActive=   58 NUniq=   58 SFac= 1.00D+00 NAtFMM=   60 NAOKFM=F Big=F
 Integral buffers will be    131072 words long.
 Raffenetti 2 integral format.
 Two-electron integral symmetry is turned on.
 Nuclear repulsion after empirical dispersion term =     2356.2637597642 Hartrees.
 One-electron integrals computed using PRISM.
 NBasis=   660 RedAO= T EigKep=  1.56D-06  NBF=   660
 NBsUse=   659 1.00D-06 EigRej=  9.71D-07 NBFU=   659
 ExpMin= 3.60D-02 ExpMax= 5.48D+03 ExpMxC= 8.25D+02 IAcc=3 IRadAn=         7 AccDes= 0.00D+00
 Harris functional with IExCor= 4639 and IRadAn=       7 diagonalized for initial guess.
 HarFok:  IExCor= 4639 AccDes= 0.00D+00 IRadAn=         7 IDoV= 1 UseB2=F ITyADJ=14
 ICtDFT=  3500011 ScaDFX=  1.000000  1.000000  1.000000  1.000000
 FoFCou: FMM=F IPFlag=           0 FMFlag=      100000 FMFlg1=           0
         NFxFlg=           0 DoJE=T BraDBF=F KetDBF=T FulRan=T
         wScrn=  0.000000 ICntrl=       500 IOpCl=  0 I1Cent=   200000004 NGrid=           0
         NMat0=    1 NMatS0=      1 NMatT0=    0 NMatD0=    1 NMtDS0=    0 NMtDT0=    0
 Petite list used in FoFCou.
 Initial guess <Sx>= 0.0000 <Sy>= 0.0000 <Sz>= 1.0000 <S**2>= 2.0000 S= 1.0000
 Requested convergence on RMS density matrix=1.00D-08 within 128 cycles.
 Requested convergence on MAX density matrix=1.00D-06.
 Requested convergence on             energy=1.00D-06.
 No special actions if energy rises.
 Restarting incremental Fock formation.
 SCF Done:  E(UwB97XD) =  -1083.08615951     A.U. after   29 cycles
            NFock= 29  Conv=0.53D-08     -V/T= 2.0093
 <Sx>= 0.0000 <Sy>= 0.0000 <Sz>= 1.0000 <S**2>= 2.0104 S= 1.0035
 <L.S>=  0.00000000000    
 Annihilation of the first spin contaminant:
 S**2 before annihilation     2.0104,   after     2.0001

 **********************************************************************

            Population analysis using the SCF Density.

 **********************************************************************

 Orbital symmetries:
 Alpha Orbitals:
       Occupied  (A) (A) (A) (A) (A) (A) (A) (A) (A) (A) (A) (A)
                 (A) (A) (A) (A) (A) (A) (A) (A) (A) (A) (A) (A)
                 (A) (A) (A) (A) (A) (A) (A) (A) (A) (A) (A) (A)
                 (A) (A) (A) (A) (A) (A) (A) (A) (A) (A) (A) (A)
                 (A) (A) (A) (A) (A) (A) (A) (A) (A) (A) (A) (A)
                 (A) (A) (A) (A) (A) (A) (A) (A) (A) (A) (A) (A)
                 (A) (A) (A) (A) (A) (A) (A) (A) (A) (A) (A) (A)
                 (A) (A) (A) (A) (A) (A) (A) (A) (A) (A)
       Virtual   (A) (A) (A) (A) (A) (A) (A) (A) (A) (A) (A) (A)
                 (A) (A) (A) (A) (A) (A) (A) (A) (A) (A) (A) (A)
                 (A) (A) (A) (A) (A) (A) (A) (A) (A) (A) (A) (A)
                 (A) (A) (A) (A) (A) (A) (A) (A) (A) (A) (A) (A)
                 (A) (A) (A) (A) (A) (A) (A) (A) (A) (A) (A) (A)
                 (A) (A) (A) (A) (A) (A) (A) (A) (A) (A) (A) (A)
                 (A) (A) (A) (A) (A) (A) (A) (A) (A) (A) (A) (A)
                 (A) (A) (A) (A) (A) (A) (A) (A) (A) (A) (A) (A)
                 (A) (A) (A) (A) (A) (A) (A) (A) (A) (A) (A) (A)
                 (A) (A) (A) (A) (A) (A) (A) (A) (A) (A) (A) (A)
                 (A) (A) (A) (A) (A) (A) (A) (A) (A) (A) (A) (A)
                 (A) (A) (A) (A) (A) (A) (A) (A) (A) (A) (A) (A)
                 (A) (A) (A) (A) (A) (A) (A) (A) (A) (A) (A) (A)
                 (A) (A) (A) (A) (A) (A) (A) (A) (A) (A) (A) (A)
                 (A) (A) (A) (A) (A) (A) (A) (A) (A) (A) (A) (A)
                 (A) (A) (A) (A) (A) (A) (A) (A) (A) (A) (A) (A)
                 (A) (A) (A) (A) (A) (A) (A) (A) (A) (A) (A) (A)
                 (A) (A) (A) (A) (A) (A) (A) (A) (A) (A) (A) (A)
                 (A) (A) (A) (A) (A) (A) (A) (A) (A) (A) (A) (A)
                 (A) (A) (A) (A) (A) (A) (A) (A) (A) (A) (A) (A)
                 (A) (A) (A) (A) (A) (A) (A) (A) (A) (A) (A) (A)
                 (A) (A) (A) (A) (A) (A) (A) (A) (A) (A) (A) (A)
                 (A) (A) (A) (A) (A) (A) (A) (A) (A) (A) (A) (A)
                 (A) (A) (A) (A) (A) (A) (A) (A) (A) (A) (A) (A)
                 (A) (A) (A) (A) (A) (A) (A) (A) (A) (A) (A) (A)
                 (A) (A) (A) (A) (A) (A) (A) (A) (A) (A) (A) (A)
                 (A) (A) (A) (A) (A) (A) (A) (A) (A) (A) (A) (A)
                 (A) (A) (A) (A) (A) (A) (A) (A) (A) (A) (A) (A)
                 (A) (A) (A) (A) (A) (A) (A) (A) (A) (A) (A) (A)
                 (A) (A) (A) (A) (A) (A) (A) (A) (A) (A) (A) (A)
                 (A) (A) (A) (A) (A) (A) (A) (A) (A) (A) (A) (A)
                 (A) (A) (A) (A) (A) (A) (A) (A) (A) (A) (A) (A)
                 (A) (A) (A) (A) (A) (A) (A) (A) (A) (A) (A) (A)
                 (A) (A) (A) (A) (A) (A) (A) (A) (A) (A) (A) (A)
                 (A) (A) (A) (A) (A) (A) (A) (A) (A) (A) (A) (A)
                 (A) (A) (A) (A) (A) (A) (A) (A) (A) (A) (A) (A)
                 (A) (A) (A) (A) (A) (A) (A) (A) (A) (A) (A) (A)
                 (A) (A) (A) (A) (A) (A) (A) (A) (A) (A) (A) (A)
                 (A) (A) (A) (A) (A) (A) (A) (A) (A) (A) (A) (A)
                 (A) (A) (A) (A) (A) (A) (A) (A) (A) (A) (A) (A)
                 (A) (A) (A) (A) (A) (A) (A) (A) (A) (A) (A) (A)
                 (A) (A) (A) (A) (A) (A) (A) (A) (A) (A) (A) (A)
                 (A) (A) (A) (A) (A) (A) (A) (A) (A) (A) (A) (A)
                 (A) (A) (A) (A) (A) (A) (A) (A) (A) (A) (A) (A)
                 (A) (A) (A) (A) (A) (A) (A) (A) (A) (A) (A) (A)
                 (A) (A) (A) (A) (A) (A) (A) (A) (A) (A) (A) (A)
                 (A) (A) (A) (A) (A) (A) (A) (A) (A) (A) (A) (A)
                 (A)
 Beta  Orbitals:
       Occupied  (A) (A) (A) (A) (A) (A) (A) (A) (A) (A) (A) (A)
                 (A) (A) (A) (A) (A) (A) (A) (A) (A) (A) (A) (A)
                 (A) (A) (A) (A) (A) (A) (A) (A) (A) (A) (A) (A)
                 (A) (A) (A) (A) (A) (A) (A) (A) (A) (A) (A) (A)
                 (A) (A) (A) (A) (A) (A) (A) (A) (A) (A) (A) (A)
                 (A) (A) (A) (A) (A) (A) (A) (A) (A) (A) (A) (A)
                 (A) (A) (A) (A) (A) (A) (A) (A) (A) (A) (A) (A)
                 (A) (A) (A) (A) (A) (A) (A) (A)
       Virtual   (A) (A) (A) (A) (A) (A) (A) (A) (A) (A) (A) (A)
                 (A) (A) (A) (A) (A) (A) (A) (A) (A) (A) (A) (A)
                 (A) (A) (A) (A) (A) (A) (A) (A) (A) (A) (A) (A)
                 (A) (A) (A) (A) (A) (A) (A) (A) (A) (A) (A) (A)
                 (A) (A) (A) (A) (A) (A) (A) (A) (A) (A) (A) (A)
                 (A) (A) (A) (A) (A) (A) (A) (A) (A) (A) (A) (A)
                 (A) (A) (A) (A) (A) (A) (A) (A) (A) (A) (A) (A)
                 (A) (A) (A) (A) (A) (A) (A) (A) (A) (A) (A) (A)
                 (A) (A) (A) (A) (A) (A) (A) (A) (A) (A) (A) (A)
                 (A) (A) (A) (A) (A) (A) (A) (A) (A) (A) (A) (A)
                 (A) (A) (A) (A) (A) (A) (A) (A) (A) (A) (A) (A)
                 (A) (A) (A) (A) (A) (A) (A) (A) (A) (A) (A) (A)
                 (A) (A) (A) (A) (A) (A) (A) (A) (A) (A) (A) (A)
                 (A) (A) (A) (A) (A) (A) (A) (A) (A) (A) (A) (A)
                 (A) (A) (A) (A) (A) (A) (A) (A) (A) (A) (A) (A)
                 (A) (A) (A) (A) (A) (A) (A) (A) (A) (A) (A) (A)
                 (A) (A) (A) (A) (A) (A) (A) (A) (A) (A) (A) (A)
                 (A) (A) (A) (A) (A) (A) (A) (A) (A) (A) (A) (A)
                 (A) (A) (A) (A) (A) (A) (A) (A) (A) (A) (A) (A)
                 (A) (A) (A) (A) (A) (A) (A) (A) (A) (A) (A) (A)
                 (A) (A) (A) (A) (A) (A) (A) (A) (A) (A) (A) (A)
                 (A) (A) (A) (A) (A) (A) (A) (A) (A) (A) (A) (A)
                 (A) (A) (A) (A) (A) (A) (A) (A) (A) (A) (A) (A)
                 (A) (A) (A) (A) (A) (A) (A) (A) (A) (A) (A) (A)
                 (A) (A) (A) (A) (A) (A) (A) (A) (A) (A) (A) (A)
                 (A) (A) (A) (A) (A) (A) (A) (A) (A) (A) (A) (A)
                 (A) (A) (A) (A) (A) (A) (A) (A) (A) (A) (A) (A)
                 (A) (A) (A) (A) (A) (A) (A) (A) (A) (A) (A) (A)
                 (A) (A) (A) (A) (A) (A) (A) (A) (A) (A) (A) (A)
                 (A) (A) (A) (A) (A) (A) (A) (A) (A) (A) (A) (A)
                 (A) (A) (A) (A) (A) (A) (A) (A) (A) (A) (A) (A)
                 (A) (A) (A) (A) (A) (A) (A) (A) (A) (A) (A) (A)
                 (A) (A) (A) (A) (A) (A) (A) (A) (A) (A) (A) (A)
                 (A) (A) (A) (A) (A) (A) (A) (A) (A) (A) (A) (A)
                 (A) (A) (A) (A) (A) (A) (A) (A) (A) (A) (A) (A)
                 (A) (A) (A) (A) (A) (A) (A) (A) (A) (A) (A) (A)
                 (A) (A) (A) (A) (A) (A) (A) (A) (A) (A) (A) (A)
                 (A) (A) (A) (A) (A) (A) (A) (A) (A) (A) (A) (A)
                 (A) (A) (A) (A) (A) (A) (A) (A) (A) (A) (A) (A)
                 (A) (A) (A) (A) (A) (A) (A) (A) (A) (A) (A) (A)
                 (A) (A) (A) (A) (A) (A) (A) (A) (A) (A) (A) (A)
                 (A) (A) (A) (A) (A) (A) (A) (A) (A) (A) (A) (A)
                 (A) (A) (A) (A) (A) (A) (A) (A) (A) (A) (A) (A)
                 (A) (A) (A) (A) (A) (A) (A) (A) (A) (A) (A) (A)
                 (A) (A) (A) (A) (A) (A) (A) (A) (A) (A) (A) (A)
                 (A) (A) (A) (A) (A) (A) (A) (A) (A) (A) (A) (A)
                 (A) (A) (A) (A) (A) (A) (A) (A) (A) (A) (A) (A)
                 (A) (A) (A)
 The electronic state is 3-A.
 Alpha  occ. eigenvalues --  -19.31889 -19.31637 -19.28971 -19.27304 -10.37815
 Alpha  occ. eigenvalues --  -10.37134 -10.35955 -10.35037 -10.32288 -10.31231
 Alpha  occ. eigenvalues --  -10.31182 -10.31119 -10.30343 -10.30163 -10.30048
 Alpha  occ. eigenvalues --  -10.29689 -10.29685 -10.29236 -10.29232 -10.28968
 Alpha  occ. eigenvalues --  -10.28023 -10.27951 -10.27528 -10.27402  -1.17071
 Alpha  occ. eigenvalues --   -1.13786  -1.13462  -1.11479  -0.98948  -0.96887
 Alpha  occ. eigenvalues --   -0.87953  -0.85656  -0.85561  -0.84781  -0.83324
 Alpha  occ. eigenvalues --   -0.82610  -0.79443  -0.78740  -0.77044  -0.76148
 Alpha  occ. eigenvalues --   -0.73254  -0.70892  -0.70406  -0.68457  -0.67826
 Alpha  occ. eigenvalues --   -0.65324  -0.63512  -0.61867  -0.59077  -0.58633
 Alpha  occ. eigenvalues --   -0.58222  -0.57028  -0.56637  -0.55660  -0.55134
 Alpha  occ. eigenvalues --   -0.54796  -0.54359  -0.53582  -0.52856  -0.52237
 Alpha  occ. eigenvalues --   -0.51341  -0.50874  -0.50761  -0.49769  -0.49010
 Alpha  occ. eigenvalues --   -0.48577  -0.47814  -0.47714  -0.47438  -0.47095
 Alpha  occ. eigenvalues --   -0.46507  -0.46423  -0.45755  -0.45590  -0.45455
 Alpha  occ. eigenvalues --   -0.44979  -0.44749  -0.44280  -0.43451  -0.43130
 Alpha  occ. eigenvalues --   -0.42323  -0.40696  -0.39814  -0.39368  -0.38892
 Alpha  occ. eigenvalues --   -0.38500  -0.37990  -0.37675  -0.36764  -0.36598
 Alpha  occ. eigenvalues --   -0.35866  -0.35429  -0.33471  -0.32142
 Alpha virt. eigenvalues --    0.03328   0.04496   0.04756   0.04838   0.05632
 Alpha virt. eigenvalues --    0.05913   0.06294   0.06523   0.06982   0.07142
 Alpha virt. eigenvalues --    0.07469   0.07560   0.08232   0.08415   0.08823
 Alpha virt. eigenvalues --    0.09140   0.09242   0.09619   0.10198   0.10259
 Alpha virt. eigenvalues --    0.10578   0.10973   0.11410   0.11538   0.11829
 Alpha virt. eigenvalues --    0.12207   0.12393   0.12865   0.13165   0.13807
 Alpha virt. eigenvalues --    0.14229   0.14333   0.14596   0.14834   0.15111
 Alpha virt. eigenvalues --    0.15496   0.15939   0.16140   0.16388   0.16564
 Alpha virt. eigenvalues --    0.16906   0.17233   0.17288   0.17461   0.17746
 Alpha virt. eigenvalues --    0.18072   0.18256   0.18354   0.18525   0.18733
 Alpha virt. eigenvalues --    0.18990   0.19204   0.19468   0.19550   0.19754
 Alpha virt. eigenvalues --    0.19903   0.20091   0.20360   0.20602   0.20878
 Alpha virt. eigenvalues --    0.21036   0.21266   0.21421   0.21500   0.21689
 Alpha virt. eigenvalues --    0.21810   0.22183   0.22248   0.22307   0.22683
 Alpha virt. eigenvalues --    0.22986   0.23187   0.23223   0.23458   0.23570
 Alpha virt. eigenvalues --    0.23783   0.24277   0.24604   0.24680   0.24898
 Alpha virt. eigenvalues --    0.24962   0.25287   0.25494   0.25627   0.25876
 Alpha virt. eigenvalues --    0.26094   0.26459   0.26737   0.26897   0.27343
 Alpha virt. eigenvalues --    0.27375   0.27641   0.27778   0.27925   0.28166
 Alpha virt. eigenvalues --    0.28425   0.28674   0.28820   0.29017   0.29289
 Alpha virt. eigenvalues --    0.29395   0.29648   0.29876   0.30023   0.30286
 Alpha virt. eigenvalues --    0.30665   0.30797   0.31124   0.31409   0.31487
 Alpha virt. eigenvalues --    0.31696   0.31853   0.32719   0.32919   0.33122
 Alpha virt. eigenvalues --    0.33467   0.33786   0.34153   0.34248   0.34622
 Alpha virt. eigenvalues --    0.35033   0.35521   0.35848   0.36222   0.36454
 Alpha virt. eigenvalues --    0.36714   0.37441   0.37545   0.37751   0.38342
 Alpha virt. eigenvalues --    0.38787   0.38926   0.38980   0.39634   0.39997
 Alpha virt. eigenvalues --    0.40474   0.40783   0.41182   0.41556   0.41808
 Alpha virt. eigenvalues --    0.42013   0.42667   0.42732   0.43071   0.43546
 Alpha virt. eigenvalues --    0.43777   0.44123   0.44558   0.44887   0.45135
 Alpha virt. eigenvalues --    0.45489   0.45714   0.46170   0.46467   0.46678
 Alpha virt. eigenvalues --    0.46807   0.47243   0.47417   0.48211   0.48356
 Alpha virt. eigenvalues --    0.48584   0.49121   0.49528   0.50278   0.50459
 Alpha virt. eigenvalues --    0.50824   0.51268   0.51876   0.52104   0.52493
 Alpha virt. eigenvalues --    0.53631   0.53782   0.54124   0.54511   0.55177
 Alpha virt. eigenvalues --    0.55775   0.56052   0.56747   0.57017   0.57485
 Alpha virt. eigenvalues --    0.58337   0.59809   0.60416   0.60970   0.61261
 Alpha virt. eigenvalues --    0.62636   0.63410   0.65543   0.66741   0.77297
 Alpha virt. eigenvalues --    0.77794   0.78874   0.79324   0.79756   0.79857
 Alpha virt. eigenvalues --    0.80863   0.81312   0.81934   0.82514   0.82583
 Alpha virt. eigenvalues --    0.82900   0.84131   0.84575   0.84829   0.85282
 Alpha virt. eigenvalues --    0.85440   0.85741   0.87021   0.87418   0.87549
 Alpha virt. eigenvalues --    0.88032   0.88466   0.89104   0.89839   0.90232
 Alpha virt. eigenvalues --    0.90604   0.90725   0.91583   0.93285   0.93762
 Alpha virt. eigenvalues --    0.94402   0.94860   0.96031   0.96830   0.97512
 Alpha virt. eigenvalues --    0.98197   0.98593   0.99068   0.99359   0.99553
 Alpha virt. eigenvalues --    1.00214   1.01557   1.01664   1.02909   1.03754
 Alpha virt. eigenvalues --    1.03975   1.04805   1.06012   1.06643   1.07195
 Alpha virt. eigenvalues --    1.07988   1.08953   1.10314   1.11716   1.12476
 Alpha virt. eigenvalues --    1.13186   1.14190   1.14351   1.15049   1.15105
 Alpha virt. eigenvalues --    1.15975   1.16194   1.17057   1.17232   1.17435
 Alpha virt. eigenvalues --    1.17836   1.18378   1.18826   1.19395   1.20271
 Alpha virt. eigenvalues --    1.20487   1.20946   1.21367   1.22680   1.23408
 Alpha virt. eigenvalues --    1.23802   1.24062   1.25018   1.25647   1.25892
 Alpha virt. eigenvalues --    1.26891   1.27727   1.28343   1.28945   1.29548
 Alpha virt. eigenvalues --    1.29623   1.30329   1.31185   1.31477   1.32637
 Alpha virt. eigenvalues --    1.33834   1.34944   1.37523   1.37685   1.38437
 Alpha virt. eigenvalues --    1.39791   1.40221   1.41047   1.41475   1.42290
 Alpha virt. eigenvalues --    1.43025   1.43955   1.46783   1.47087   1.48115
 Alpha virt. eigenvalues --    1.48642   1.49420   1.50661   1.51529   1.52409
 Alpha virt. eigenvalues --    1.53186   1.54178   1.54671   1.55915   1.57838
 Alpha virt. eigenvalues --    1.60435   1.60744   1.61686   1.62973   1.63885
 Alpha virt. eigenvalues --    1.63905   1.64671   1.66405   1.66967   1.68464
 Alpha virt. eigenvalues --    1.69291   1.70119   1.71017   1.72032   1.73546
 Alpha virt. eigenvalues --    1.73825   1.74523   1.75635   1.76220   1.77155
 Alpha virt. eigenvalues --    1.77406   1.77704   1.79679   1.80343   1.81189
 Alpha virt. eigenvalues --    1.82916   1.83591   1.84965   1.85528   1.86109
 Alpha virt. eigenvalues --    1.86668   1.88110   1.89127   1.89639   1.90361
 Alpha virt. eigenvalues --    1.91543   1.92437   1.93447   1.95505   1.95951
 Alpha virt. eigenvalues --    1.96802   1.96963   1.97770   1.98373   1.98432
 Alpha virt. eigenvalues --    1.99193   1.99385   2.00214   2.01840   2.02264
 Alpha virt. eigenvalues --    2.02887   2.03356   2.04469   2.05071   2.06609
 Alpha virt. eigenvalues --    2.06727   2.07167   2.08504   2.09728   2.10789
 Alpha virt. eigenvalues --    2.11581   2.12203   2.13171   2.13308   2.13928
 Alpha virt. eigenvalues --    2.14014   2.14867   2.15282   2.15621   2.15830
 Alpha virt. eigenvalues --    2.16669   2.17839   2.18139   2.18312   2.19262
 Alpha virt. eigenvalues --    2.19914   2.20250   2.21730   2.22331   2.22403
 Alpha virt. eigenvalues --    2.23131   2.23738   2.24002   2.24676   2.24969
 Alpha virt. eigenvalues --    2.25560   2.26052   2.26871   2.27076   2.28401
 Alpha virt. eigenvalues --    2.29212   2.29439   2.29764   2.30463   2.31875
 Alpha virt. eigenvalues --    2.32467   2.32886   2.33100   2.35171   2.35493
 Alpha virt. eigenvalues --    2.35958   2.37440   2.37674   2.38751   2.40293
 Alpha virt. eigenvalues --    2.41145   2.41771   2.43581   2.44394   2.45246
 Alpha virt. eigenvalues --    2.47743   2.48182   2.49543   2.50142   2.50762
 Alpha virt. eigenvalues --    2.51079   2.52181   2.53197   2.54459   2.54887
 Alpha virt. eigenvalues --    2.55396   2.56410   2.56843   2.57692   2.59052
 Alpha virt. eigenvalues --    2.60202   2.60943   2.61891   2.62312   2.64910
 Alpha virt. eigenvalues --    2.65380   2.65484   2.66646   2.67243   2.68535
 Alpha virt. eigenvalues --    2.68636   2.68824   2.69193   2.70708   2.71712
 Alpha virt. eigenvalues --    2.71928   2.72859   2.73552   2.74715   2.75216
 Alpha virt. eigenvalues --    2.75771   2.76171   2.77912   2.78525   2.79213
 Alpha virt. eigenvalues --    2.79530   2.79723   2.80644   2.81035   2.81358
 Alpha virt. eigenvalues --    2.81496   2.83240   2.83758   2.84120   2.85436
 Alpha virt. eigenvalues --    2.85611   2.86446   2.87618   2.88102   2.89372
 Alpha virt. eigenvalues --    2.89423   2.91083   2.91204   2.91477   2.92206
 Alpha virt. eigenvalues --    2.92944   2.93473   2.94380   2.94839   2.95350
 Alpha virt. eigenvalues --    2.95985   2.96588   2.96813   2.97682   2.97895
 Alpha virt. eigenvalues --    2.99230   3.00151   3.00816   3.02071   3.03127
 Alpha virt. eigenvalues --    3.03899   3.06165   3.06681   3.08198   3.09002
 Alpha virt. eigenvalues --    3.09971   3.11107   3.12290   3.13884   3.15194
 Alpha virt. eigenvalues --    3.16206   3.17555   3.20566   3.20883   3.23229
 Alpha virt. eigenvalues --    3.31066   3.31559   3.37464   3.39797   3.40029
 Alpha virt. eigenvalues --    3.40323   3.42442   3.43450   3.44960   3.46664
 Alpha virt. eigenvalues --    3.46801   3.48716   3.53188   3.55022   3.55981
 Alpha virt. eigenvalues --    3.56346   3.57582   3.57923   3.58264   3.59068
 Alpha virt. eigenvalues --    3.59737   3.60107   3.61584   3.61989   3.62572
 Alpha virt. eigenvalues --    3.62745   3.64085   3.64899   3.65649   3.66021
 Alpha virt. eigenvalues --    3.67179   3.68844   3.69835   3.71452   3.76047
 Alpha virt. eigenvalues --    3.83760   4.51010   4.52735   4.55188   4.56775
 Alpha virt. eigenvalues --    4.60660   4.63066   4.66196   4.71272   4.73106
 Alpha virt. eigenvalues --    4.74732   4.75603   4.80337   4.82339   4.84377
 Alpha virt. eigenvalues --    4.86932   4.87909   4.90645   4.91187   4.93871
 Alpha virt. eigenvalues --    5.01017   5.08672   5.10265   5.15970   5.21269
  Beta  occ. eigenvalues --  -19.31842 -19.29699 -19.27197 -19.27196 -10.37588
  Beta  occ. eigenvalues --  -10.37184 -10.35670 -10.35068 -10.32286 -10.31197
  Beta  occ. eigenvalues --  -10.31175 -10.31087 -10.30343 -10.30164 -10.30012
  Beta  occ. eigenvalues --  -10.29690 -10.29683 -10.29235 -10.29188 -10.28933
  Beta  occ. eigenvalues --  -10.28021 -10.27953 -10.27492 -10.27402  -1.16743
  Beta  occ. eigenvalues --   -1.12760  -1.09126  -1.07560  -0.98661  -0.96647
  Beta  occ. eigenvalues --   -0.87673  -0.85332  -0.84720  -0.84666  -0.82630
  Beta  occ. eigenvalues --   -0.82261  -0.79262  -0.78458  -0.76977  -0.75750
  Beta  occ. eigenvalues --   -0.73022  -0.70746  -0.70180  -0.67927  -0.67011
  Beta  occ. eigenvalues --   -0.64452  -0.63095  -0.61404  -0.58722  -0.58391
  Beta  occ. eigenvalues --   -0.58027  -0.56411  -0.56183  -0.55180  -0.54884
  Beta  occ. eigenvalues --   -0.54317  -0.53459  -0.52988  -0.52730  -0.51598
  Beta  occ. eigenvalues --   -0.50736  -0.50425  -0.50115  -0.49149  -0.48369
  Beta  occ. eigenvalues --   -0.47964  -0.47449  -0.47325  -0.47081  -0.46669
  Beta  occ. eigenvalues --   -0.46271  -0.46034  -0.45467  -0.45087  -0.44917
  Beta  occ. eigenvalues --   -0.43962  -0.43718  -0.43153  -0.42611  -0.41134
  Beta  occ. eigenvalues --   -0.40927  -0.40478  -0.38992  -0.38590  -0.38383
  Beta  occ. eigenvalues --   -0.37609  -0.36896  -0.36502  -0.36390  -0.34317
  Beta  occ. eigenvalues --   -0.33487  -0.32040
  Beta virt. eigenvalues --   -0.06693  -0.05008   0.03385   0.04518   0.04824
  Beta virt. eigenvalues --    0.04895   0.05686   0.05964   0.06336   0.06576
  Beta virt. eigenvalues --    0.07022   0.07201   0.07541   0.07602   0.08269
  Beta virt. eigenvalues --    0.08508   0.08859   0.09173   0.09296   0.09650
  Beta virt. eigenvalues --    0.10243   0.10307   0.10615   0.11027   0.11458
  Beta virt. eigenvalues --    0.11578   0.11870   0.12257   0.12464   0.12963
  Beta virt. eigenvalues --    0.13235   0.13880   0.14263   0.14390   0.14652
  Beta virt. eigenvalues --    0.14899   0.15163   0.15612   0.16004   0.16193
  Beta virt. eigenvalues --    0.16436   0.16639   0.16987   0.17309   0.17365
  Beta virt. eigenvalues --    0.17571   0.17805   0.18138   0.18315   0.18448
  Beta virt. eigenvalues --    0.18594   0.18828   0.19039   0.19266   0.19509
  Beta virt. eigenvalues --    0.19603   0.19814   0.19963   0.20124   0.20412
  Beta virt. eigenvalues --    0.20639   0.20928   0.21120   0.21330   0.21491
  Beta virt. eigenvalues --    0.21598   0.21779   0.21894   0.22244   0.22391
  Beta virt. eigenvalues --    0.22429   0.22764   0.23119   0.23238   0.23348
  Beta virt. eigenvalues --    0.23559   0.23728   0.23818   0.24349   0.24672
  Beta virt. eigenvalues --    0.24792   0.25008   0.25034   0.25330   0.25588
  Beta virt. eigenvalues --    0.25721   0.25992   0.26221   0.26560   0.26848
  Beta virt. eigenvalues --    0.27015   0.27462   0.27504   0.27752   0.27930
  Beta virt. eigenvalues --    0.28040   0.28258   0.28515   0.28787   0.28918
  Beta virt. eigenvalues --    0.29057   0.29372   0.29655   0.29748   0.30067
  Beta virt. eigenvalues --    0.30109   0.30370   0.30822   0.30948   0.31261
  Beta virt. eigenvalues --    0.31540   0.31584   0.31845   0.31992   0.32788
  Beta virt. eigenvalues --    0.33095   0.33262   0.33598   0.33893   0.34229
  Beta virt. eigenvalues --    0.34403   0.34719   0.35102   0.35589   0.35937
  Beta virt. eigenvalues --    0.36341   0.36569   0.36813   0.37551   0.37751
  Beta virt. eigenvalues --    0.37901   0.38527   0.38935   0.39011   0.39129
  Beta virt. eigenvalues --    0.39753   0.40125   0.40605   0.40863   0.41296
  Beta virt. eigenvalues --    0.41664   0.41915   0.42118   0.42791   0.42851
  Beta virt. eigenvalues --    0.43147   0.43670   0.43928   0.44357   0.44762
  Beta virt. eigenvalues --    0.45047   0.45290   0.45640   0.46106   0.46366
  Beta virt. eigenvalues --    0.46724   0.46948   0.46981   0.47360   0.47611
  Beta virt. eigenvalues --    0.48325   0.48586   0.48705   0.49230   0.49655
  Beta virt. eigenvalues --    0.50384   0.50613   0.50903   0.51371   0.51969
  Beta virt. eigenvalues --    0.52195   0.52621   0.53807   0.53998   0.54383
  Beta virt. eigenvalues --    0.54594   0.55341   0.55882   0.56223   0.56911
  Beta virt. eigenvalues --    0.57184   0.57633   0.58554   0.59921   0.60626
  Beta virt. eigenvalues --    0.61127   0.61447   0.62855   0.63636   0.65736
  Beta virt. eigenvalues --    0.66958   0.77389   0.77856   0.78986   0.79419
  Beta virt. eigenvalues --    0.79836   0.79903   0.81030   0.81384   0.82102
  Beta virt. eigenvalues --    0.82637   0.82697   0.82971   0.84230   0.84626
  Beta virt. eigenvalues --    0.85065   0.85423   0.85587   0.86062   0.87070
  Beta virt. eigenvalues --    0.87535   0.87655   0.88177   0.88564   0.89222
  Beta virt. eigenvalues --    0.90005   0.90303   0.90679   0.91027   0.91762
  Beta virt. eigenvalues --    0.93379   0.93908   0.94512   0.94916   0.96137
  Beta virt. eigenvalues --    0.96905   0.97784   0.98299   0.98683   0.99180
  Beta virt. eigenvalues --    0.99579   0.99638   1.00307   1.01668   1.01796
  Beta virt. eigenvalues --    1.03018   1.03958   1.04079   1.04918   1.06084
  Beta virt. eigenvalues --    1.06703   1.07304   1.08046   1.09062   1.10517
  Beta virt. eigenvalues --    1.11759   1.12526   1.13314   1.14263   1.14394
  Beta virt. eigenvalues --    1.15106   1.15205   1.16011   1.16221   1.17142
  Beta virt. eigenvalues --    1.17291   1.17850   1.17891   1.18448   1.18928
  Beta virt. eigenvalues --    1.19454   1.20528   1.20610   1.21087   1.21541
  Beta virt. eigenvalues --    1.22911   1.23550   1.23898   1.24392   1.25221
  Beta virt. eigenvalues --    1.25779   1.26002   1.27031   1.27875   1.28521
  Beta virt. eigenvalues --    1.29110   1.29646   1.29710   1.30360   1.31367
  Beta virt. eigenvalues --    1.31948   1.33044   1.33945   1.35151   1.37689
  Beta virt. eigenvalues --    1.38040   1.38561   1.39967   1.40414   1.41382
  Beta virt. eigenvalues --    1.41771   1.42518   1.43165   1.44260   1.47266
  Beta virt. eigenvalues --    1.47525   1.48763   1.49711   1.50102   1.51289
  Beta virt. eigenvalues --    1.52214   1.52576   1.53555   1.55028   1.55835
  Beta virt. eigenvalues --    1.56802   1.58581   1.60921   1.61281   1.61915
  Beta virt. eigenvalues --    1.63604   1.64110   1.64360   1.64990   1.66777
  Beta virt. eigenvalues --    1.68110   1.68876   1.69864   1.70600   1.71700
  Beta virt. eigenvalues --    1.72448   1.74042   1.74341   1.74819   1.76059
  Beta virt. eigenvalues --    1.76511   1.77444   1.77616   1.78011   1.79839
  Beta virt. eigenvalues --    1.80814   1.81502   1.83183   1.83815   1.85350
  Beta virt. eigenvalues --    1.85935   1.86577   1.87379   1.88406   1.89373
  Beta virt. eigenvalues --    1.89992   1.91061   1.91751   1.92661   1.93829
  Beta virt. eigenvalues --    1.95640   1.96160   1.97200   1.97532   1.98053
  Beta virt. eigenvalues --    1.98751   1.99034   1.99678   1.99971   2.00633
  Beta virt. eigenvalues --    2.02103   2.03050   2.03749   2.04316   2.05015
  Beta virt. eigenvalues --    2.05735   2.07216   2.07320   2.07951   2.08815
  Beta virt. eigenvalues --    2.10277   2.11159   2.11956   2.12625   2.13407
  Beta virt. eigenvalues --    2.13506   2.14164   2.14460   2.15023   2.15671
  Beta virt. eigenvalues --    2.15928   2.16126   2.17000   2.18239   2.18482
  Beta virt. eigenvalues --    2.19001   2.19524   2.20052   2.20510   2.22064
  Beta virt. eigenvalues --    2.22466   2.22943   2.23375   2.23969   2.24514
  Beta virt. eigenvalues --    2.25006   2.25226   2.25854   2.26364   2.26988
  Beta virt. eigenvalues --    2.27250   2.28720   2.29377   2.29591   2.29898
  Beta virt. eigenvalues --    2.30547   2.31971   2.32673   2.33139   2.33347
  Beta virt. eigenvalues --    2.35245   2.35751   2.36278   2.37602   2.37859
  Beta virt. eigenvalues --    2.38875   2.40779   2.41436   2.42002   2.43938
  Beta virt. eigenvalues --    2.44950   2.45431   2.47956   2.48570   2.49822
  Beta virt. eigenvalues --    2.50301   2.50930   2.51264   2.52370   2.53368
  Beta virt. eigenvalues --    2.54528   2.54960   2.55484   2.56582   2.56950
  Beta virt. eigenvalues --    2.57814   2.59194   2.60296   2.61067   2.62069
  Beta virt. eigenvalues --    2.62388   2.65120   2.65592   2.65713   2.67206
  Beta virt. eigenvalues --    2.67411   2.68679   2.68825   2.68946   2.69333
  Beta virt. eigenvalues --    2.70948   2.71895   2.72111   2.73057   2.73821
  Beta virt. eigenvalues --    2.74837   2.75314   2.75837   2.76303   2.78069
  Beta virt. eigenvalues --    2.78610   2.79408   2.79677   2.79935   2.80837
  Beta virt. eigenvalues --    2.81189   2.81427   2.81618   2.83313   2.83840
  Beta virt. eigenvalues --    2.84204   2.85518   2.85715   2.86491   2.87680
  Beta virt. eigenvalues --    2.88302   2.89435   2.89490   2.91217   2.91301
  Beta virt. eigenvalues --    2.91605   2.92350   2.93087   2.93523   2.94474
  Beta virt. eigenvalues --    2.94926   2.95475   2.96089   2.96699   2.96940
  Beta virt. eigenvalues --    2.97773   2.97954   2.99360   3.00266   3.00919
  Beta virt. eigenvalues --    3.02144   3.03283   3.03922   3.06279   3.06733
  Beta virt. eigenvalues --    3.08329   3.09081   3.10042   3.11257   3.12400
  Beta virt. eigenvalues --    3.13952   3.15288   3.16296   3.17681   3.20763
  Beta virt. eigenvalues --    3.21054   3.23503   3.32119   3.32579   3.37480
  Beta virt. eigenvalues --    3.39823   3.40054   3.40353   3.42445   3.43481
  Beta virt. eigenvalues --    3.45015   3.46704   3.46838   3.48760   3.53207
  Beta virt. eigenvalues --    3.55049   3.55993   3.56356   3.57604   3.57946
  Beta virt. eigenvalues --    3.58275   3.59110   3.59773   3.60153   3.61645
  Beta virt. eigenvalues --    3.62022   3.62659   3.62794   3.64174   3.64991
  Beta virt. eigenvalues --    3.65685   3.66069   3.67215   3.68945   3.69862
  Beta virt. eigenvalues --    3.71478   3.76152   3.83820   4.51111   4.52900
  Beta virt. eigenvalues --    4.55518   4.57117   4.61090   4.63466   4.66957
  Beta virt. eigenvalues --    4.71616   4.73293   4.75024   4.75843   4.80812
  Beta virt. eigenvalues --    4.82491   4.84508   4.87523   4.88064   4.91282
  Beta virt. eigenvalues --    4.91553   4.94553   5.01781   5.08750   5.10354
  Beta virt. eigenvalues --    5.16073   5.21682
          Condensed to atoms (all electrons):
          Atomic-Atomic Spin Densities.
 Mulliken charges and spin densities:
               1          2
     1  C   -0.377227   0.004206
     2  H    0.151051   0.003920
     3  H    0.161953   0.001860
     4  C   -0.759713   0.190706
     5  C   -0.826372   0.011880
     6  C    0.480238  -0.000745
     7  H    0.182729   0.005452
     8  C   -0.550871  -0.003533
     9  C    0.353209  -0.008039
    10  H    0.186241  -0.000193
    11  C   -0.419147  -0.000853
    12  H    0.191666   0.000183
    13  H    0.159287   0.001152
    14  C   -0.384999   0.001784
    15  H    0.153654  -0.000127
    16  H    0.137102  -0.000497
    17  H    0.145055   0.000402
    18  C   -0.366611  -0.003164
    19  H    0.190595   0.001415
    20  H    0.160634   0.000395
    21  H    0.153900  -0.000299
    22  H    0.207307  -0.016280
    23  O   -0.288467   0.038681
    24  H    0.540298  -0.000863
    25  C    0.005461   0.017523
    26  H    0.097694  -0.001417
    27  H    0.166829   0.000785
    28  H    0.140075  -0.002678
    29  O   -0.048191   0.762213
    30  C   -0.057721   0.019291
    31  H    0.126382   0.002356
    32  H    0.182510   0.001973
    33  C   -0.859679   0.110829
    34  C   -0.556166   0.009684
    35  C    0.117935   0.003221
    36  H    0.185029   0.002546
    37  C   -0.389389   0.002675
    38  C    0.087931  -0.007168
    39  H    0.193362   0.000014
    40  C   -0.194774   0.002627
    41  H    0.203465  -0.000671
    42  H    0.174679   0.000760
    43  C   -0.430925   0.000105
    44  H    0.157369  -0.000180
    45  H    0.138394  -0.000228
    46  H    0.146011   0.000404
    47  C   -0.296410  -0.002477
    48  H    0.085006  -0.000362
    49  H    0.171329   0.000531
    50  H    0.169279  -0.000126
    51  H    0.301935  -0.006591
    52  O   -0.399807   0.018026
    53  H    0.456660   0.000467
    54  C   -0.089427   0.003728
    55  H    0.155043   0.000046
    56  H    0.175467   0.000283
    57  H    0.112862  -0.001517
    58  O   -0.009725   0.835883
 Sum of Mulliken charges =   0.00000   2.00000
 Mulliken charges and spin densities with hydrogens summed into heavy atoms:
               1          2
     1  C   -0.064223   0.009985
     4  C   -0.552407   0.174425
     5  C   -0.826372   0.011880
     6  C    0.662967   0.004706
     8  C   -0.550871  -0.003533
     9  C    0.539450  -0.008232
    11  C   -0.068194   0.000483
    14  C    0.050813   0.001562
    18  C    0.138518  -0.001653
    23  O    0.251831   0.037818
    25  C    0.410059   0.014213
    29  O   -0.048191   0.762213
    30  C    0.251171   0.023619
    33  C   -0.557744   0.104239
    34  C   -0.556166   0.009684
    35  C    0.302963   0.005768
    37  C   -0.389389   0.002675
    38  C    0.281293  -0.007154
    40  C    0.183370   0.002717
    43  C    0.010848   0.000101
    47  C    0.129204  -0.002434
    52  O    0.056853   0.018493
    54  C    0.353945   0.002540
    58  O   -0.009725   0.835883
 Electronic spatial extent (au):  <R**2>=          10497.0875
 Charge=              0.0000 electrons
 Dipole moment (field-independent basis, Debye):
    X=              3.6844    Y=              1.1233    Z=              0.9915  Tot=              3.9774
 Quadrupole moment (field-independent basis, Debye-Ang):
   XX=           -133.1086   YY=           -152.4471   ZZ=           -149.2667
   XY=              4.7810   XZ=              3.0525   YZ=             -0.7765
 Traceless Quadrupole moment (field-independent basis, Debye-Ang):
   XX=             11.8322   YY=             -7.5063   ZZ=             -4.3259
   XY=              4.7810   XZ=              3.0525   YZ=             -0.7765
 Octapole moment (field-independent basis, Debye-Ang**2):
  XXX=             44.8202  YYY=              8.2836  ZZZ=              2.3989  XYY=             22.8874
  XXY=              0.9909  XXZ=             -2.0679  XZZ=              4.4956  YZZ=              4.7507
  YYZ=              3.3349  XYZ=              3.4392
 Hexadecapole moment (field-independent basis, Debye-Ang**3):
 XXXX=         -11818.6628 YYYY=          -1330.9034 ZZZZ=          -1241.7641 XXXY=              0.8431
 XXXZ=             33.3083 YYYX=             28.8032 YYYZ=             21.3766 ZZZX=             -5.3276
 ZZZY=            -10.4437 XXYY=          -2188.1851 XXZZ=          -2153.4779 YYZZ=           -418.1982
 XXYZ=            -10.0206 YYXZ=              9.1009 ZZXY=             12.5002
 N-N= 2.356263759764D+03 E-N=-7.231132946341D+03  KE= 1.073154385582D+03
                          Isotropic Fermi Contact Couplings
        Atom                 a.u.       MegaHertz       Gauss      10(-4) cm-1
     1  C(13)              0.01130       6.35320       2.26698       2.11920
     2  H(1)               0.00086       1.91483       0.68326       0.63872
     3  H(1)               0.00126       2.80799       1.00196       0.93665
     4  C(13)              0.08154      45.83425      16.35480      15.28866
     5  C(13)             -0.03402     -19.12340      -6.82370      -6.37888
     6  C(13)              0.01263       7.10121       2.53389       2.36871
     7  H(1)               0.00040       0.89616       0.31977       0.29893
     8  C(13)             -0.00006      -0.03486      -0.01244      -0.01163
     9  C(13)              0.00003       0.01880       0.00671       0.00627
    10  H(1)              -0.00006      -0.12335      -0.04402      -0.04115
    11  C(13)             -0.00154      -0.86797      -0.30971      -0.28953
    12  H(1)               0.00055       1.23952       0.44229       0.41346
    13  H(1)               0.00047       1.05838       0.37766       0.35304
    14  C(13)              0.00084       0.47064       0.16794       0.15699
    15  H(1)              -0.00002      -0.04800      -0.01713      -0.01601
    16  H(1)              -0.00002      -0.03536      -0.01262      -0.01180
    17  H(1)               0.00011       0.24296       0.08669       0.08104
    18  C(13)             -0.00021      -0.11591      -0.04136      -0.03866
    19  H(1)               0.00009       0.19861       0.07087       0.06625
    20  H(1)              -0.00001      -0.03305      -0.01179      -0.01102
    21  H(1)              -0.00002      -0.03799      -0.01355      -0.01267
    22  H(1)              -0.00235      -5.25549      -1.87529      -1.75304
    23  O(17)              0.00478      -1.44955      -0.51724      -0.48352
    24  H(1)              -0.00028      -0.62545      -0.22318      -0.20863
    25  C(13)              0.00817       4.58985       1.63777       1.53101
    26  H(1)              -0.00041      -0.90698      -0.32363      -0.30254
    27  H(1)              -0.00069      -1.54730      -0.55212      -0.51612
    28  H(1)               0.00008       0.17173       0.06128       0.05728
    29  O(17)              0.09259     -28.06294     -10.01356      -9.36079
    30  C(13)              0.01336       7.51212       2.68051       2.50577
    31  H(1)               0.00054       1.21306       0.43285       0.40463
    32  H(1)               0.00082       1.83110       0.65338       0.61079
    33  C(13)              0.07995      44.93904      16.03537      14.99005
    34  C(13)             -0.02946     -16.55784      -5.90825      -5.52310
    35  C(13)              0.00879       4.93827       1.76210       1.64723
    36  H(1)              -0.00023      -0.51484      -0.18371      -0.17173
    37  C(13)              0.00068       0.38333       0.13678       0.12786
    38  C(13)             -0.00017      -0.09756      -0.03481      -0.03254
    39  H(1)              -0.00001      -0.03152      -0.01125      -0.01051
    40  C(13)             -0.00130      -0.73310      -0.26159      -0.24454
    41  H(1)               0.00045       1.00245       0.35770       0.33438
    42  H(1)               0.00029       0.64129       0.22883       0.21391
    43  C(13)              0.00059       0.33077       0.11803       0.11033
    44  H(1)              -0.00001      -0.02658      -0.00949      -0.00887
    45  H(1)              -0.00002      -0.04163      -0.01485      -0.01388
    46  H(1)               0.00011       0.24683       0.08807       0.08233
    47  C(13)             -0.00013      -0.07321      -0.02612      -0.02442
    48  H(1)               0.00008       0.18512       0.06605       0.06175
    49  H(1)              -0.00002      -0.03889      -0.01388      -0.01297
    50  H(1)               0.00001       0.01451       0.00518       0.00484
    51  H(1)              -0.00055      -1.22643      -0.43762      -0.40909
    52  O(17)              0.00262      -0.79557      -0.28388      -0.26537
    53  H(1)              -0.00035      -0.79009      -0.28192      -0.26355
    54  C(13)              0.00974       5.47523       1.95370       1.82634
    55  H(1)              -0.00043      -0.95984      -0.34250      -0.32017
    56  H(1)              -0.00081      -1.80048      -0.64246      -0.60058
    57  H(1)               0.00050       1.11094       0.39641       0.37057
    58  O(17)              0.10107     -30.63348     -10.93079     -10.21823
 --------------------------------------------------------
       Center         ----  Spin Dipole Couplings  ----
                      3XX-RR        3YY-RR        3ZZ-RR
 --------------------------------------------------------
     1   Atom        0.002233     -0.012321      0.010088
     2   Atom        0.000549      0.001772     -0.002321
     3   Atom        0.000754     -0.004469      0.003715
     4   Atom       -0.098640      0.057250      0.041389
     5   Atom       -0.007295      0.014567     -0.007272
     6   Atom        0.041378     -0.017504     -0.023874
     7   Atom        0.010456     -0.004932     -0.005523
     8   Atom        0.008335     -0.003714     -0.004621
     9   Atom        0.005167     -0.002813     -0.002353
    10   Atom        0.002749     -0.002013     -0.000736
    11   Atom        0.005444     -0.004854     -0.000590
    12   Atom        0.001964     -0.005578      0.003613
    13   Atom        0.003246     -0.001884     -0.001363
    14   Atom        0.004357     -0.002089     -0.002268
    15   Atom        0.002488     -0.001366     -0.001122
    16   Atom        0.002777     -0.001289     -0.001489
    17   Atom        0.002040     -0.000952     -0.001088
    18   Atom        0.003043     -0.000805     -0.002238
    19   Atom        0.002278      0.000502     -0.002780
    20   Atom        0.001992     -0.000914     -0.001077
    21   Atom        0.001919     -0.000486     -0.001433
    22   Atom        0.013185     -0.010692     -0.002493
    23   Atom       -0.077163      0.077855     -0.000692
    24   Atom        0.006326      0.002079     -0.008405
    25   Atom       -0.019208     -0.003617      0.022825
    26   Atom       -0.005449     -0.000850      0.006299
    27   Atom       -0.004720     -0.005035      0.009754
    28   Atom       -0.002144      0.000576      0.001568
    29   Atom       -0.982323      0.176208      0.806114
    30   Atom       -0.002406     -0.013606      0.016011
    31   Atom       -0.000519     -0.002411      0.002930
    32   Atom        0.000630     -0.003324      0.002694
    33   Atom       -0.072279     -0.084329      0.156608
    34   Atom        0.010119     -0.031892      0.021774
    35   Atom        0.032084     -0.013262     -0.018823
    36   Atom        0.013365     -0.008280     -0.005085
    37   Atom        0.007725     -0.004287     -0.003438
    38   Atom        0.003601     -0.002989     -0.000612
    39   Atom        0.001894     -0.001347     -0.000547
    40   Atom        0.004416     -0.001194     -0.003222
    41   Atom        0.000002      0.005147     -0.005149
    42   Atom        0.002397      0.000502     -0.002899
    43   Atom        0.003832     -0.001812     -0.002020
    44   Atom        0.002642     -0.001408     -0.001234
    45   Atom        0.002530     -0.001069     -0.001461
    46   Atom        0.001829     -0.001103     -0.000726
    47   Atom        0.002889     -0.001582     -0.001307
    48   Atom        0.001889     -0.001031     -0.000858
    49   Atom        0.002316     -0.000863     -0.001453
    50   Atom        0.001688     -0.001133     -0.000556
    51   Atom        0.012704     -0.017504      0.004800
    52   Atom       -0.037556     -0.047548      0.085103
    53   Atom       -0.002665      0.003074     -0.000409
    54   Atom       -0.015973      0.036621     -0.020649
    55   Atom       -0.006161      0.014006     -0.007845
    56   Atom       -0.001811      0.005816     -0.004006
    57   Atom       -0.000136      0.003583     -0.003446
    58   Atom       -0.499083     -1.365421      1.864504
 --------------------------------------------------------
                        XY            XZ            YZ
 --------------------------------------------------------
     1   Atom       -0.011094      0.023805     -0.014716
     2   Atom       -0.005420      0.003008     -0.002050
     3   Atom       -0.003239      0.003068     -0.002557
     4   Atom       -0.005325     -0.013280     -0.162198
     5   Atom       -0.008459     -0.033813     -0.036877
     6   Atom        0.013727      0.006634      0.002173
     7   Atom        0.004432     -0.004465     -0.002884
     8   Atom       -0.001629     -0.001262      0.000729
     9   Atom        0.000257      0.004112     -0.001544
    10   Atom       -0.000395      0.002534     -0.000399
    11   Atom        0.003634      0.004487     -0.000030
    12   Atom        0.004209      0.009400      0.003869
    13   Atom        0.002637      0.003068      0.001286
    14   Atom        0.000495      0.000209      0.000001
    15   Atom        0.000034     -0.000878     -0.000109
    16   Atom        0.000745      0.000453      0.000079
    17   Atom       -0.000373      0.000196     -0.000136
    18   Atom       -0.002633     -0.001271      0.000488
    19   Atom       -0.004370     -0.002105      0.001200
    20   Atom       -0.001772     -0.001820      0.000720
    21   Atom       -0.001721     -0.000399      0.000083
    22   Atom       -0.007776     -0.023245     -0.013043
    23   Atom        0.052124     -0.046086     -0.140272
    24   Atom        0.001580      0.002213      0.002724
    25   Atom       -0.003640     -0.004804      0.027655
    26   Atom        0.001981      0.000737      0.009238
    27   Atom       -0.001350     -0.007322      0.002518
    28   Atom       -0.004617     -0.004166      0.004589
    29   Atom        0.860723     -1.006855     -1.905299
    30   Atom       -0.010093      0.023620     -0.015585
    31   Atom        0.001611      0.005431      0.001769
    32   Atom        0.000917      0.003885     -0.004186
    33   Atom        0.014606     -0.017653     -0.013037
    34   Atom        0.027551     -0.003632      0.004869
    35   Atom       -0.017308      0.005723     -0.000631
    36   Atom       -0.002338     -0.004275      0.000388
    37   Atom        0.000200      0.003362      0.000234
    38   Atom       -0.002943      0.003665     -0.001779
    39   Atom       -0.001702      0.002107     -0.001083
    40   Atom       -0.006142      0.001267     -0.003057
    41   Atom       -0.008611      0.002337     -0.005927
    42   Atom       -0.004250      0.000535     -0.000729
    43   Atom       -0.001241      0.000498     -0.000065
    44   Atom        0.000121     -0.000094     -0.000066
    45   Atom       -0.001290      0.000217     -0.000053
    46   Atom       -0.000290      0.000730     -0.000070
    47   Atom        0.001683      0.001815      0.000767
    48   Atom        0.003069      0.002498      0.001663
    49   Atom        0.002000      0.000820      0.000414
    50   Atom        0.000916      0.001346      0.000399
    51   Atom        0.023694     -0.007938     -0.007842
    52   Atom        0.004976     -0.038163      0.017629
    53   Atom        0.005380      0.001920      0.007021
    54   Atom        0.013754      0.000798     -0.000524
    55   Atom        0.001057     -0.000984      0.000871
    56   Atom        0.010011     -0.004030     -0.005378
    57   Atom        0.006554      0.002154      0.001918
    58   Atom        0.471022     -1.918002     -0.843710
 --------------------------------------------------------


 ---------------------------------------------------------------------------------
              Anisotropic Spin Dipole Couplings in Principal Axis System
 ---------------------------------------------------------------------------------

       Atom             a.u.   MegaHertz   Gauss  10(-4) cm-1        Axes

              Baa    -0.0197    -2.647    -0.945    -0.883 -0.1808  0.8170  0.5475
     1 C(13)  Bbb    -0.0174    -2.336    -0.833    -0.779  0.7784  0.4592 -0.4282
              Bcc     0.0371     4.983     1.778     1.662  0.6012 -0.3488  0.7189
 
              Baa    -0.0048    -2.579    -0.920    -0.860  0.7331  0.4407 -0.5179
     2 H(1)   Bbb    -0.0030    -1.609    -0.574    -0.537  0.2109  0.5767  0.7893
              Bcc     0.0078     4.188     1.494     1.397 -0.6466  0.6879 -0.3299
 
              Baa    -0.0061    -3.275    -1.169    -1.092  0.3778  0.9180  0.1206
     3 H(1)   Bbb    -0.0009    -0.454    -0.162    -0.151  0.7459 -0.2246 -0.6271
              Bcc     0.0070     3.729     1.330     1.244  0.5486 -0.3269  0.7696
 
              Baa    -0.1210   -16.237    -5.794    -5.416  0.5123  0.5863  0.6275
     4 C(13)  Bbb    -0.0908   -12.185    -4.348    -4.064  0.8586 -0.3642 -0.3607
              Bcc     0.2118    28.422    10.142     9.481  0.0171  0.7236 -0.6900
 
              Baa    -0.0566    -7.594    -2.710    -2.533  0.5592  0.4329  0.7070
     5 C(13)  Bbb     0.0101     1.353     0.483     0.451  0.7693 -0.5887 -0.2481
              Bcc     0.0465     6.241     2.227     2.082  0.3088  0.6827 -0.6622
 
              Baa    -0.0247    -3.313    -1.182    -1.105 -0.0611 -0.1802  0.9817
     6 C(13)  Bbb    -0.0204    -2.742    -0.978    -0.915 -0.2305  0.9595  0.1618
              Bcc     0.0451     6.055     2.161     2.020  0.9712  0.2164  0.1002
 
              Baa    -0.0081    -4.341    -1.549    -1.448  0.0292  0.6461  0.7627
     7 H(1)   Bbb    -0.0049    -2.611    -0.932    -0.871 -0.3777  0.7136 -0.5900
              Bcc     0.0130     6.953     2.481     2.319  0.9255  0.2709 -0.2648
 
              Baa    -0.0050    -0.676    -0.241    -0.225  0.0284 -0.4559  0.8896
     8 C(13)  Bbb    -0.0037    -0.490    -0.175    -0.164  0.1664  0.8797  0.4455
              Bcc     0.0087     1.166     0.416     0.389  0.9856 -0.1354 -0.1009
 
              Baa    -0.0052    -0.692    -0.247    -0.231 -0.3218  0.5459  0.7736
     9 C(13)  Bbb    -0.0018    -0.247    -0.088    -0.082  0.2538  0.8369 -0.4849
              Bcc     0.0070     0.939     0.335     0.313  0.9121 -0.0403  0.4079
 
              Baa    -0.0022    -1.191    -0.425    -0.397 -0.2813  0.6953  0.6613
    10 H(1)   Bbb    -0.0019    -1.012    -0.361    -0.337  0.3814  0.7134 -0.5879
              Bcc     0.0041     2.203     0.786     0.735  0.8806 -0.0868  0.4659
 
              Baa    -0.0064    -0.864    -0.308    -0.288 -0.3798  0.8765  0.2959
    11 C(13)  Bbb    -0.0022    -0.291    -0.104    -0.097 -0.3035 -0.4202  0.8551
              Bcc     0.0086     1.155     0.412     0.385  0.8739  0.2349  0.4256
 
              Baa    -0.0075    -4.003    -1.428    -1.335 -0.5197  0.8417  0.1465
    12 H(1)   Bbb    -0.0064    -3.409    -1.216    -1.137 -0.5506 -0.4611  0.6958
              Bcc     0.0139     7.412     2.645     2.472  0.6532  0.2809  0.7031
 
              Baa    -0.0030    -1.599    -0.571    -0.534 -0.4159  0.9069  0.0671
    13 H(1)   Bbb    -0.0029    -1.541    -0.550    -0.514 -0.3545 -0.2296  0.9064
              Bcc     0.0059     3.141     1.121     1.048  0.8374  0.3532  0.4171
 
              Baa    -0.0023    -0.305    -0.109    -0.102 -0.0384  0.0950  0.9947
    14 C(13)  Bbb    -0.0021    -0.285    -0.102    -0.095 -0.0727  0.9926 -0.0976
              Bcc     0.0044     0.591     0.211     0.197  0.9966  0.0761  0.0312
 
              Baa    -0.0014    -0.772    -0.275    -0.257  0.1305  0.7782  0.6143
    15 H(1)   Bbb    -0.0012    -0.664    -0.237    -0.221  0.1836 -0.6278  0.7564
              Bcc     0.0027     1.436     0.512     0.479  0.9743  0.0141 -0.2248
 
              Baa    -0.0015    -0.820    -0.292    -0.273 -0.1031 -0.0082  0.9946
    16 H(1)   Bbb    -0.0014    -0.758    -0.271    -0.253 -0.1737  0.9847 -0.0098
              Bcc     0.0030     1.578     0.563     0.526  0.9794  0.1738  0.1029
 
              Baa    -0.0012    -0.625    -0.223    -0.209  0.0111  0.5376  0.8431
    17 H(1)   Bbb    -0.0009    -0.495    -0.177    -0.165  0.1401  0.8340 -0.5336
              Bcc     0.0021     1.120     0.400     0.374  0.9901 -0.1240  0.0661
 
              Baa    -0.0026    -0.342    -0.122    -0.114  0.3069  0.2029  0.9299
    18 C(13)  Bbb    -0.0021    -0.281    -0.100    -0.094  0.3706  0.8744 -0.3131
              Bcc     0.0046     0.624     0.222     0.208  0.8766 -0.4407 -0.1931
 
              Baa    -0.0037    -1.951    -0.696    -0.651  0.5077  0.3004  0.8075
    19 H(1)   Bbb    -0.0028    -1.500    -0.535    -0.500  0.4128  0.7379 -0.5340
              Bcc     0.0065     3.451     1.231     1.151  0.7562 -0.6044 -0.2506
 
              Baa    -0.0020    -1.043    -0.372    -0.348  0.5107  0.3163  0.7994
    20 H(1)   Bbb    -0.0017    -0.899    -0.321    -0.300  0.1883  0.8661 -0.4630
              Bcc     0.0036     1.942     0.693     0.648  0.8389 -0.3870 -0.3828
 
              Baa    -0.0015    -0.824    -0.294    -0.275  0.3264  0.4662  0.8223
    21 H(1)   Bbb    -0.0013    -0.698    -0.249    -0.233  0.3342  0.7568 -0.5617
              Bcc     0.0029     1.521     0.543     0.507  0.8842 -0.4581 -0.0912
 
              Baa    -0.0307   -16.360    -5.838    -5.457  0.4542  0.6043  0.6546
    22 H(1)   Bbb     0.0007     0.395     0.141     0.132 -0.3812  0.7959 -0.4703
              Bcc     0.0299    15.966     5.697     5.326  0.8052  0.0359 -0.5919
 
              Baa    -0.1089     7.878     2.811     2.628  0.3223  0.5094  0.7979
    23 O(17)  Bbb    -0.0927     6.705     2.392     2.236  0.9153 -0.3828 -0.1253
              Bcc     0.2015   -14.582    -5.203    -4.864  0.2416  0.7707 -0.5897
 
              Baa    -0.0093    -4.950    -1.766    -1.651 -0.1156 -0.2164  0.9694
    24 H(1)   Bbb     0.0019     0.989     0.353     0.330 -0.3962  0.9050  0.1548
              Bcc     0.0074     3.961     1.413     1.321  0.9109  0.3662  0.1903
 
              Baa    -0.0212    -2.850    -1.017    -0.951  0.3381  0.8133 -0.4736
    25 C(13)  Bbb    -0.0196    -2.633    -0.940    -0.878  0.9358 -0.2374  0.2606
              Bcc     0.0409     5.483     1.956     1.829 -0.0995  0.5313  0.8413
 
              Baa    -0.0078    -4.183    -1.493    -1.395 -0.4762  0.7473 -0.4634
    26 H(1)   Bbb    -0.0050    -2.643    -0.943    -0.882  0.8742  0.3456 -0.3410
              Bcc     0.0128     6.826     2.436     2.277  0.0947  0.5675  0.8179
 
              Baa    -0.0078    -4.167    -1.487    -1.390  0.9226  0.1147  0.3682
    27 H(1)   Bbb    -0.0054    -2.905    -1.037    -0.969 -0.0480  0.9814 -0.1857
              Bcc     0.0133     7.072     2.523     2.359 -0.3827  0.1537  0.9110
 
              Baa    -0.0057    -3.041    -1.085    -1.014  0.8493  0.4993  0.1715
    28 H(1)   Bbb    -0.0034    -1.814    -0.647    -0.605  0.2134 -0.6219  0.7535
              Bcc     0.0091     4.855     1.732     1.619 -0.4829  0.6033  0.6347
 
              Baa    -1.4435   104.451    37.271    34.841 -0.5589  0.7391  0.3759
    29 O(17)  Bbb    -1.4335   103.724    37.011    34.598  0.7630  0.2810  0.5821
              Bcc     2.8770  -208.174   -74.282   -69.440 -0.3246 -0.6121  0.7210
 
              Baa    -0.0203    -2.724    -0.972    -0.908 -0.0166  0.9148  0.4035
    30 C(13)  Bbb    -0.0184    -2.475    -0.883    -0.825  0.8481  0.2267 -0.4789
              Bcc     0.0387     5.198     1.855     1.734  0.5296 -0.3342  0.7796
 
              Baa    -0.0045    -2.419    -0.863    -0.807  0.8159 -0.1552 -0.5570
    31 H(1)   Bbb    -0.0029    -1.571    -0.560    -0.524 -0.0091  0.9598 -0.2807
              Bcc     0.0075     3.989     1.424     1.331  0.5781  0.2340  0.7817
 
              Baa    -0.0065    -3.482    -1.243    -1.162 -0.3759  0.7739  0.5097
    32 H(1)   Bbb     0.0000    -0.017    -0.006    -0.006  0.7867  0.5572 -0.2657
              Bcc     0.0066     3.500     1.249     1.167  0.4896 -0.3012  0.8183
 
              Baa    -0.0941   -12.629    -4.506    -4.212 -0.5537  0.8327  0.0043
    33 C(13)  Bbb    -0.0647    -8.679    -3.097    -2.895  0.8289  0.5506  0.0986
              Bcc     0.1588    21.307     7.603     7.107 -0.0797 -0.0582  0.9951
 
              Baa    -0.0461    -6.181    -2.205    -2.062 -0.4432  0.8921 -0.0878
    34 C(13)  Bbb     0.0217     2.914     1.040     0.972  0.3876  0.2790  0.8786
              Bcc     0.0243     3.266     1.166     1.090  0.8083  0.3554 -0.4695
 
              Baa    -0.0205    -2.748    -0.981    -0.917 -0.2817 -0.6107  0.7401
    35 C(13)  Bbb    -0.0180    -2.416    -0.862    -0.806  0.1748  0.7258  0.6654
              Bcc     0.0385     5.165     1.843     1.723  0.9435 -0.3167  0.0977
 
              Baa    -0.0085    -4.552    -1.624    -1.518  0.1112  0.9935  0.0261
    36 H(1)   Bbb    -0.0060    -3.213    -1.146    -1.072  0.2094 -0.0491  0.9766
              Bcc     0.0146     7.764     2.771     2.590  0.9715 -0.1031 -0.2135
 
              Baa    -0.0045    -0.605    -0.216    -0.202 -0.1983 -0.6211  0.7583
    37 C(13)  Bbb    -0.0042    -0.558    -0.199    -0.186 -0.1814  0.7835  0.5943
              Bcc     0.0087     1.163     0.415     0.388  0.9632  0.0197  0.2680
 
              Baa    -0.0042    -0.562    -0.200    -0.187  0.2619  0.9438  0.2015
    38 C(13)  Bbb    -0.0027    -0.366    -0.131    -0.122 -0.5145 -0.0401  0.8566
              Bcc     0.0069     0.928     0.331     0.310  0.8165 -0.3280  0.4751
 
              Baa    -0.0021    -1.142    -0.408    -0.381  0.1968  0.9121  0.3597
    39 H(1)   Bbb    -0.0017    -0.930    -0.332    -0.310 -0.5588 -0.1971  0.8056
              Bcc     0.0039     2.073     0.740     0.691  0.8056 -0.3595  0.4708
 
              Baa    -0.0064    -0.865    -0.309    -0.289  0.3548  0.7442  0.5659
    40 C(13)  Bbb    -0.0025    -0.340    -0.121    -0.113 -0.4773 -0.3763  0.7941
              Bcc     0.0090     1.205     0.430     0.402  0.8039 -0.5519  0.2217
 
              Baa    -0.0084    -4.494    -1.604    -1.499  0.3604  0.5559  0.7491
    41 H(1)   Bbb    -0.0052    -2.759    -0.985    -0.920  0.7563  0.2960 -0.5835
              Bcc     0.0136     7.253     2.588     2.419 -0.5461  0.7768 -0.3137
 
              Baa    -0.0032    -1.698    -0.606    -0.566  0.3451  0.5488  0.7614
    42 H(1)   Bbb    -0.0027    -1.445    -0.516    -0.482 -0.5298 -0.5558  0.6407
              Bcc     0.0059     3.143     1.122     1.048  0.7747 -0.6245  0.0990
 
              Baa    -0.0021    -0.283    -0.101    -0.094  0.2079  0.7358 -0.6445
    43 C(13)  Bbb    -0.0020    -0.272    -0.097    -0.091  0.0721  0.6455  0.7603
              Bcc     0.0041     0.555     0.198     0.185  0.9755 -0.2045  0.0811
 
              Baa    -0.0014    -0.764    -0.273    -0.255 -0.0211  0.9512  0.3078
    44 H(1)   Bbb    -0.0012    -0.649    -0.231    -0.216  0.0327 -0.3070  0.9511
              Bcc     0.0026     1.413     0.504     0.471  0.9992  0.0301 -0.0246
 
              Baa    -0.0015    -0.797    -0.285    -0.266  0.2777  0.7695 -0.5751
    45 H(1)   Bbb    -0.0015    -0.780    -0.278    -0.260  0.1368  0.5609  0.8165
              Bcc     0.0030     1.577     0.563     0.526  0.9509 -0.3054  0.0505
 
              Baa    -0.0011    -0.604    -0.215    -0.201  0.0992  0.9950 -0.0064
    46 H(1)   Bbb    -0.0009    -0.490    -0.175    -0.164 -0.2534  0.0315  0.9668
              Bcc     0.0021     1.094     0.390     0.365  0.9623 -0.0943  0.2553
 
              Baa    -0.0022    -0.300    -0.107    -0.100 -0.1003  0.8547 -0.5093
    47 C(13)  Bbb    -0.0019    -0.258    -0.092    -0.086 -0.4452  0.4192  0.7912
              Bcc     0.0042     0.558     0.199     0.186  0.8898  0.3061  0.3385
 
              Baa    -0.0030    -1.588    -0.567    -0.530 -0.4976  0.8627 -0.0906
    48 H(1)   Bbb    -0.0023    -1.235    -0.441    -0.412 -0.4220 -0.1495  0.8942
              Bcc     0.0053     2.823     1.007     0.942  0.7578  0.4832  0.4385
 
              Baa    -0.0018    -0.976    -0.348    -0.326 -0.4206  0.9039 -0.0781
    49 H(1)   Bbb    -0.0016    -0.867    -0.309    -0.289 -0.1997 -0.0083  0.9798
              Bcc     0.0035     1.843     0.657     0.615  0.8850  0.4277  0.1840
 
              Baa    -0.0014    -0.749    -0.267    -0.250 -0.2842  0.9588  0.0004
    50 H(1)   Bbb    -0.0012    -0.631    -0.225    -0.210 -0.3909 -0.1162  0.9131
              Bcc     0.0026     1.380     0.492     0.460  0.8755  0.2593  0.4078
 
              Baa    -0.0308   -16.422    -5.860    -5.478 -0.4637  0.8813  0.0908
    51 H(1)   Bbb     0.0005     0.281     0.100     0.094  0.3859  0.1086  0.9161
              Bcc     0.0303    16.140     5.759     5.384  0.7976  0.4598 -0.3904
 
              Baa    -0.0584     4.228     1.508     1.410 -0.6465  0.7172 -0.2600
    52 O(17)  Bbb    -0.0393     2.841     1.014     0.948  0.7149  0.6885  0.1218
              Bcc     0.0977    -7.069    -2.522    -2.358 -0.2664  0.1071  0.9579
 
              Baa    -0.0071    -3.812    -1.360    -1.272 -0.5575  0.6491 -0.5176
    53 H(1)   Bbb    -0.0036    -1.941    -0.693    -0.647  0.7390  0.1040 -0.6656
              Bcc     0.0108     5.753     2.053     1.919  0.3782  0.7536  0.5376
 
              Baa    -0.0211    -2.833    -1.011    -0.945 -0.4412  0.1132  0.8902
    54 C(13)  Bbb    -0.0189    -2.535    -0.905    -0.846  0.8651 -0.2100  0.4555
              Bcc     0.0400     5.368     1.915     1.791  0.2385  0.9711 -0.0052
 
              Baa    -0.0084    -4.464    -1.593    -1.489  0.4289 -0.0554  0.9016
    55 H(1)   Bbb    -0.0057    -3.055    -1.090    -1.019  0.9019 -0.0293 -0.4309
              Bcc     0.0141     7.519     2.683     2.508  0.0503  0.9980  0.0374
 
              Baa    -0.0087    -4.662    -1.663    -1.555  0.8367 -0.5384  0.1007
    56 H(1)   Bbb    -0.0063    -3.384    -1.207    -1.129  0.1007  0.3319  0.9379
              Bcc     0.0151     8.045     2.871     2.684  0.5383  0.7746 -0.3320
 
              Baa    -0.0053    -2.844    -1.015    -0.949  0.7790 -0.4880 -0.3937
    57 H(1)   Bbb    -0.0038    -2.049    -0.731    -0.683  0.1975 -0.4050  0.8927
              Bcc     0.0092     4.893     1.746     1.632  0.5952  0.7732  0.2191
 
              Baa    -1.5725   113.788    40.602    37.956 -0.0621  0.9768  0.2051
    58 O(17)  Bbb    -1.5701   113.614    40.540    37.898  0.8769 -0.0448  0.4787
              Bcc     3.1427  -227.403   -81.143   -75.853 -0.4767 -0.2096  0.8537
 

 ---------------------------------------------------------------------------------

 Calling FoFJK, ICntrl=      2127 FMM=F ISym2X=0 I1Cent= 0 IOpClX= 1 NMat=1 NMatS=1 NMatT=0.
 ***** Axes restored to original set *****
 -------------------------------------------------------------------
 Center     Atomic                   Forces (Hartrees/Bohr)
 Number     Number              X              Y              Z
 -------------------------------------------------------------------
      1        6          -0.000049342    0.000274044   -0.000594097
      2        1           0.000236088   -0.000469321    0.000130620
      3        1          -0.000194230   -0.000023572    0.000562965
      4        6           0.000115577    0.000475459   -0.000127551
      5        6          -0.000122730    0.000120876    0.000330647
      6        6          -0.000113361   -0.000343112    0.000091128
      7        1           0.000208063    0.000364230   -0.000212930
      8        6          -0.000419642    0.000092766    0.000128665
      9        6          -0.000141695    0.000103243   -0.000409648
     10        1           0.000347184   -0.000028826    0.000384961
     11        6           0.000060655   -0.000613095   -0.000363661
     12        1          -0.000387820    0.000146659    0.000277883
     13        1           0.000284722    0.000454369    0.000207881
     14        6          -0.000783824   -0.000392760    0.000038844
     15        1           0.000250986    0.000146224   -0.000624759
     16        1           0.000169661    0.000544474    0.000239804
     17        1           0.000543182   -0.000321344    0.000268567
     18        6          -0.000070286    0.000677567    0.000358322
     19        1          -0.000207127   -0.000332289   -0.000006157
     20        1           0.000136468   -0.000007514   -0.000669056
     21        1           0.000464962   -0.000493999    0.000248750
     22        1          -0.000081642   -0.000249124    0.000018198
     23        8           0.002477367   -0.000433926    0.001245051
     24        1          -0.002637325    0.000213165   -0.001029700
     25        6           0.000047451    0.000073009    0.000904075
     26        1          -0.000474103   -0.000106069   -0.000388156
     27        1           0.000150286    0.000408265   -0.000593271
     28        1           0.000238902   -0.000350854   -0.000296808
     29        8           0.000107536    0.000038020   -0.000194651
     30        6          -0.000079364   -0.000068809    0.000477025
     31        1          -0.000141023   -0.000189354   -0.000459834
     32        1           0.000282465    0.000355222   -0.000352206
     33        6          -0.000398491    0.000295954    0.000431384
     34        6           0.000101962    0.000169485   -0.000191086
     35        6           0.000185338   -0.000073888   -0.000287122
     36        1          -0.000238155    0.000090511    0.000388626
     37        6           0.000418794    0.000055174    0.000013367
     38        6           0.000085380   -0.000229407    0.000348004
     39        1          -0.000274235    0.000318212   -0.000299590
     40        6          -0.000198083   -0.000614518   -0.000269973
     41        1           0.000460251    0.000219982   -0.000023094
     42        1          -0.000220716    0.000478214    0.000203267
     43        6           0.000759102   -0.000337018   -0.000224598
     44        1          -0.000363641   -0.000340683    0.000477241
     45        1          -0.000108891    0.000539929    0.000250798
     46        1          -0.000481013    0.000090511   -0.000469797
     47        6           0.000072992    0.000663372    0.000323121
     48        1           0.000323476   -0.000285476   -0.000246136
     49        1          -0.000261458   -0.000451469    0.000407392
     50        1          -0.000449957   -0.000052352   -0.000544396
     51        1           0.000049778   -0.000346278   -0.000245258
     52        8           0.002797978    0.002483791    0.000331888
     53        1          -0.002340411   -0.002343090   -0.000347773
     54        6           0.000108146    0.000756257   -0.000339674
     55        1           0.000466497   -0.000438697    0.000050076
     56        1          -0.000213232   -0.000159439    0.000672204
     57        1          -0.000332945   -0.000442789   -0.000160197
     58        8          -0.000166507   -0.000109912    0.000160427
 -------------------------------------------------------------------
 Cartesian Forces:  Max     0.002797978 RMS     0.000587577

 GradGradGradGradGradGradGradGradGradGradGradGradGradGradGradGradGradGrad
 Berny optimization.
 FormGI is forming the generalized inverse of G from B-inverse, IUseBI=4.
 Internal  Forces:  Max     0.003327707 RMS     0.000293104
 Search for a local minimum.
 Step number   1 out of a maximum of  348
 All quantities printed in internal units (Hartrees-Bohrs-Radians)
 Mixed Optimization -- En-DIIS/RFO-DIIS
 Second derivative matrix not updated -- first step.
 ITU=  0
     Eigenvalues ---    0.00230   0.00230   0.00230   0.00255   0.00271
     Eigenvalues ---    0.00308   0.00309   0.00320   0.00329   0.00399
     Eigenvalues ---    0.00400   0.00891   0.00905   0.01490   0.01508
     Eigenvalues ---    0.01517   0.01751   0.02115   0.02222   0.02233
     Eigenvalues ---    0.02691   0.02746   0.02760   0.02836   0.02871
     Eigenvalues ---    0.02902   0.03116   0.03155   0.03388   0.03409
     Eigenvalues ---    0.03465   0.03694   0.03980   0.04189   0.04411
     Eigenvalues ---    0.04420   0.04702   0.04729   0.04868   0.04893
     Eigenvalues ---    0.05179   0.05197   0.05242   0.05245   0.05247
     Eigenvalues ---    0.05266   0.05272   0.05349   0.05535   0.05596
     Eigenvalues ---    0.05612   0.05625   0.05633   0.05672   0.05702
     Eigenvalues ---    0.05707   0.05731   0.05825   0.05826   0.06083
     Eigenvalues ---    0.06170   0.06321   0.06692   0.06702   0.06729
     Eigenvalues ---    0.06952   0.07042   0.07903   0.08074   0.08453
     Eigenvalues ---    0.08716   0.08748   0.08780   0.09216   0.09345
     Eigenvalues ---    0.09726   0.09866   0.10268   0.10390   0.11828
     Eigenvalues ---    0.11927   0.12790   0.13188   0.14196   0.16000
     Eigenvalues ---    0.16000   0.16000   0.16000   0.16000   0.16000
     Eigenvalues ---    0.16000   0.16000   0.16000   0.16000   0.16000
     Eigenvalues ---    0.16000   0.16000   0.16000   0.16000   0.16000
     Eigenvalues ---    0.16000   0.16000   0.16000   0.16000   0.16688
     Eigenvalues ---    0.17273   0.18669   0.18991   0.19897   0.20927
     Eigenvalues ---    0.21021   0.21708   0.21925   0.22027   0.24638
     Eigenvalues ---    0.24849   0.25527   0.25688   0.26927   0.27038
     Eigenvalues ---    0.27515   0.27673   0.28986   0.29002   0.29005
     Eigenvalues ---    0.29084   0.29145   0.29146   0.29634   0.29640
     Eigenvalues ---    0.33907   0.33991   0.33996   0.34000   0.34001
     Eigenvalues ---    0.34005   0.34028   0.34032   0.34039   0.34062
     Eigenvalues ---    0.34080   0.34093   0.34104   0.34107   0.34117
     Eigenvalues ---    0.34196   0.34238   0.34266   0.34348   0.34361
     Eigenvalues ---    0.34382   0.34435   0.34454   0.34494   0.34502
     Eigenvalues ---    0.34552   0.34565   0.34606   0.34643   0.34643
     Eigenvalues ---    0.34742   0.34847   0.43185   0.46368   0.50640
     Eigenvalues ---    0.52441   0.54171   0.54444
 RFO step:  Lambda=-2.32565292D-04 EMin= 2.30000000D-03
 Linear search not attempted -- first point.
 Iteration  1 RMS(Cart)=  0.18422054 RMS(Int)=  0.00352594
 Iteration  2 RMS(Cart)=  0.03275368 RMS(Int)=  0.00018801
 Iteration  3 RMS(Cart)=  0.00017867 RMS(Int)=  0.00017951
 Iteration  4 RMS(Cart)=  0.00000016 RMS(Int)=  0.00017951
 Variable       Old X    -DE/DX   Delta X   Delta X   Delta X     New X
                                 (Linear)    (Quad)   (Total)
    R1        2.06884  -0.00050   0.00000  -0.00146  -0.00146   2.06738
    R2        2.07154  -0.00059   0.00000  -0.00173  -0.00173   2.06981
    R3        2.92926  -0.00021   0.00000  -0.00088  -0.00089   2.92837
    R4        2.88439  -0.00012   0.00000  -0.00050  -0.00050   2.88389
    R5        3.16235  -0.00035   0.00000  -0.00179  -0.00179   3.16055
    R6        2.06387   0.00002   0.00000   0.00006   0.00004   2.06391
    R7        2.63718  -0.00012   0.00000  -0.00026  -0.00025   2.63693
    R8        2.91940  -0.00016   0.00000  -0.00043  -0.00043   2.91896
    R9        2.89702  -0.00034   0.00000  -0.00116  -0.00116   2.89586
   R10        2.55630   0.00008   0.00000   0.00015   0.00015   2.55645
   R11        2.07345  -0.00044   0.00000  -0.00130  -0.00130   2.07215
   R12        2.95709  -0.00014   0.00000  -0.00035  -0.00035   2.95674
   R13        2.92053  -0.00005   0.00000  -0.00051  -0.00051   2.92003
   R14        2.93999  -0.00005   0.00000   0.00013   0.00013   2.94012
   R15        2.89829  -0.00016   0.00000  -0.00054  -0.00054   2.89775
   R16        2.88687  -0.00019   0.00000  -0.00063  -0.00063   2.88624
   R17        2.07264  -0.00052   0.00000  -0.00152  -0.00152   2.07112
   R18        2.91935   0.00006   0.00000   0.00021   0.00021   2.91956
   R19        2.06747  -0.00049   0.00000  -0.00143  -0.00143   2.06604
   R20        2.06259  -0.00056   0.00000  -0.00161  -0.00161   2.06098
   R21        2.07338  -0.00068   0.00000  -0.00200  -0.00200   2.07137
   R22        2.06725  -0.00060   0.00000  -0.00175  -0.00175   2.06551
   R23        2.07329  -0.00068   0.00000  -0.00199  -0.00199   2.07130
   R24        2.06320  -0.00035   0.00000  -0.00102  -0.00102   2.06219
   R25        2.07322  -0.00067   0.00000  -0.00198  -0.00198   2.07124
   R26        2.07487  -0.00071   0.00000  -0.00210  -0.00210   2.07277
   R27        1.84179  -0.00296   0.00000  -0.00564  -0.00565   1.83614
   R28        3.50445  -0.00012   0.00000  -0.00220  -0.00220   3.50225
   R29        2.06602  -0.00055   0.00000  -0.00159  -0.00159   2.06443
   R30        2.07150  -0.00072   0.00000  -0.00210  -0.00210   2.06940
   R31        2.05924  -0.00046   0.00000  -0.00133  -0.00133   2.05791
   R32        2.07225  -0.00047   0.00000  -0.00138  -0.00138   2.07087
   R33        2.07000  -0.00057   0.00000  -0.00167  -0.00167   2.06832
   R34        2.93303  -0.00028   0.00000  -0.00125  -0.00125   2.93178
   R35        2.88846  -0.00014   0.00000  -0.00060  -0.00060   2.88785
   R36        3.05700  -0.00025   0.00000  -0.00116  -0.00116   3.05584
   R37        2.06259   0.00020   0.00000   0.00059   0.00059   2.06317
   R38        2.67443  -0.00020   0.00000  -0.00046  -0.00046   2.67397
   R39        2.91901  -0.00015   0.00000  -0.00036  -0.00036   2.91865
   R40        2.89992  -0.00033   0.00000  -0.00114  -0.00114   2.89878
   R41        2.59225   0.00008   0.00000   0.00015   0.00015   2.59240
   R42        2.07195  -0.00044   0.00000  -0.00129  -0.00129   2.07066
   R43        2.95902  -0.00012   0.00000  -0.00026  -0.00026   2.95876
   R44        2.92570  -0.00007   0.00000  -0.00048  -0.00048   2.92522
   R45        2.94147  -0.00011   0.00000  -0.00023  -0.00023   2.94124
   R46        2.89999  -0.00016   0.00000  -0.00056  -0.00056   2.89943
   R47        2.88699  -0.00019   0.00000  -0.00065  -0.00065   2.88634
   R48        2.07133  -0.00051   0.00000  -0.00150  -0.00150   2.06982
   R49        2.92418   0.00004   0.00000   0.00020   0.00020   2.92437
   R50        2.06690  -0.00051   0.00000  -0.00148  -0.00148   2.06543
   R51        2.06095  -0.00054   0.00000  -0.00157  -0.00157   2.05939
   R52        2.07283  -0.00068   0.00000  -0.00201  -0.00201   2.07083
   R53        2.06571  -0.00059   0.00000  -0.00170  -0.00170   2.06401
   R54        2.07276  -0.00067   0.00000  -0.00197  -0.00197   2.07079
   R55        2.06491  -0.00048   0.00000  -0.00140  -0.00140   2.06351
   R56        2.07173  -0.00066   0.00000  -0.00193  -0.00193   2.06980
   R57        2.07328  -0.00070   0.00000  -0.00206  -0.00206   2.07122
   R58        1.82576  -0.00333   0.00000  -0.00614  -0.00614   1.81962
   R59        2.06504  -0.00061   0.00000  -0.00177  -0.00177   2.06327
   R60        2.06931  -0.00071   0.00000  -0.00207  -0.00207   2.06723
   R61        2.06408  -0.00053   0.00000  -0.00154  -0.00154   2.06253
    A1        1.86574   0.00005   0.00000   0.00116   0.00116   1.86690
    A2        1.86824  -0.00013   0.00000  -0.00205  -0.00204   1.86619
    A3        1.93100   0.00006   0.00000   0.00001   0.00001   1.93102
    A4        1.87926   0.00002   0.00000   0.00037   0.00037   1.87962
    A5        1.90342   0.00003   0.00000   0.00066   0.00066   1.90407
    A6        2.01025  -0.00003   0.00000  -0.00006  -0.00007   2.01018
    A7        1.97865   0.00008   0.00000   0.00032   0.00032   1.97897
    A8        1.90416   0.00000   0.00000   0.00035   0.00036   1.90452
    A9        1.89398   0.00011   0.00000   0.00079   0.00079   1.89478
   A10        1.82653  -0.00013   0.00000  -0.00211  -0.00213   1.82440
   A11        1.94098  -0.00021   0.00000  -0.00177  -0.00178   1.93920
   A12        1.91828   0.00015   0.00000   0.00249   0.00250   1.92078
   A13        1.90612   0.00006   0.00000   0.00062   0.00062   1.90674
   A14        1.95107  -0.00020   0.00000  -0.00212  -0.00211   1.94896
   A15        1.75727  -0.00006   0.00000  -0.00122  -0.00122   1.75605
   A16        1.98821   0.00010   0.00000   0.00064   0.00064   1.98884
   A17        1.92728  -0.00001   0.00000   0.00080   0.00080   1.92808
   A18        1.92036   0.00009   0.00000   0.00107   0.00107   1.92143
   A19        1.89839   0.00001   0.00000  -0.00090  -0.00090   1.89749
   A20        2.01276  -0.00012   0.00000  -0.00142  -0.00142   2.01134
   A21        1.89584   0.00002   0.00000   0.00076   0.00076   1.89660
   A22        2.03776   0.00005   0.00000   0.00062   0.00061   2.03837
   A23        2.06197   0.00002   0.00000   0.00095   0.00095   2.06292
   A24        1.53585   0.00001   0.00000   0.00029   0.00029   1.53614
   A25        1.48543   0.00005   0.00000  -0.00019  -0.00019   1.48524
   A26        1.92725  -0.00003   0.00000   0.00034   0.00034   1.92759
   A27        2.12863  -0.00014   0.00000  -0.00214  -0.00214   2.12648
   A28        1.95611  -0.00006   0.00000  -0.00004  -0.00003   1.95608
   A29        2.06067  -0.00006   0.00000  -0.00038  -0.00038   2.06028
   A30        1.88085   0.00019   0.00000   0.00193   0.00193   1.88278
   A31        1.93569  -0.00007   0.00000  -0.00070  -0.00070   1.93499
   A32        1.93398  -0.00002   0.00000  -0.00043  -0.00043   1.93355
   A33        1.90035   0.00005   0.00000   0.00122   0.00122   1.90157
   A34        2.04616   0.00005   0.00000  -0.00002  -0.00002   2.04614
   A35        1.54191  -0.00005   0.00000  -0.00010  -0.00010   1.54181
   A36        2.07264   0.00004   0.00000   0.00016   0.00016   2.07280
   A37        1.50350  -0.00001   0.00000  -0.00017  -0.00017   1.50333
   A38        2.02800  -0.00004   0.00000  -0.00043  -0.00043   2.02756
   A39        1.97797  -0.00002   0.00000  -0.00087  -0.00087   1.97710
   A40        2.05266  -0.00003   0.00000   0.00055   0.00055   2.05321
   A41        1.98363   0.00003   0.00000  -0.00033  -0.00033   1.98330
   A42        1.89626   0.00006   0.00000   0.00090   0.00090   1.89717
   A43        1.92350  -0.00008   0.00000  -0.00051  -0.00051   1.92299
   A44        1.97704  -0.00017   0.00000  -0.00105  -0.00105   1.97598
   A45        1.92461  -0.00009   0.00000  -0.00056  -0.00056   1.92405
   A46        1.87679   0.00013   0.00000   0.00078   0.00078   1.87758
   A47        1.88020   0.00009   0.00000   0.00062   0.00062   1.88082
   A48        1.87836   0.00014   0.00000   0.00086   0.00086   1.87921
   A49        1.98747  -0.00016   0.00000  -0.00099  -0.00099   1.98649
   A50        1.93184  -0.00010   0.00000  -0.00078  -0.00078   1.93106
   A51        1.90707  -0.00009   0.00000  -0.00043  -0.00043   1.90664
   A52        1.88505   0.00012   0.00000   0.00055   0.00055   1.88560
   A53        1.87393   0.00017   0.00000   0.00135   0.00135   1.87528
   A54        1.87437   0.00008   0.00000   0.00044   0.00044   1.87482
   A55        1.89955  -0.00030   0.00000  -0.00189  -0.00189   1.89766
   A56        1.92100  -0.00031   0.00000  -0.00217  -0.00218   1.91882
   A57        1.89099  -0.00010   0.00000  -0.00022  -0.00022   1.89077
   A58        1.97177  -0.00023   0.00000  -0.00168  -0.00168   1.97009
   A59        1.88703   0.00025   0.00000   0.00201   0.00201   1.88904
   A60        1.89451   0.00022   0.00000   0.00058   0.00058   1.89508
   A61        1.89668   0.00021   0.00000   0.00169   0.00169   1.89837
   A62        1.85446   0.00007   0.00000   0.00118   0.00118   1.85564
   A63        1.90706  -0.00011   0.00000  -0.00176  -0.00176   1.90529
   A64        1.93050   0.00001   0.00000  -0.00059  -0.00059   1.92992
   A65        1.86935   0.00001   0.00000   0.00038   0.00038   1.86973
   A66        1.91718   0.00000   0.00000   0.00053   0.00053   1.91772
   A67        1.98014   0.00003   0.00000   0.00035   0.00035   1.98049
   A68        1.99520   0.00002   0.00000  -0.00026  -0.00026   1.99494
   A69        1.88190   0.00002   0.00000   0.00036   0.00035   1.88226
   A70        1.95382  -0.00003   0.00000  -0.00034  -0.00034   1.95348
   A71        1.84964  -0.00014   0.00000  -0.00214  -0.00214   1.84750
   A72        1.96005  -0.00006   0.00000  -0.00091  -0.00091   1.95914
   A73        1.80816   0.00019   0.00000   0.00366   0.00366   1.81182
   A74        1.90658   0.00006   0.00000   0.00064   0.00064   1.90722
   A75        1.98663  -0.00012   0.00000  -0.00152  -0.00152   1.98511
   A76        1.75896  -0.00007   0.00000  -0.00122  -0.00122   1.75773
   A77        1.99734   0.00000   0.00000  -0.00011  -0.00011   1.99723
   A78        1.90955   0.00003   0.00000   0.00087   0.00087   1.91041
   A79        1.88862   0.00011   0.00000   0.00132   0.00132   1.88994
   A80        1.90309   0.00001   0.00000  -0.00102  -0.00102   1.90207
   A81        2.01463  -0.00011   0.00000  -0.00057  -0.00057   2.01406
   A82        1.88852   0.00001   0.00000   0.00050   0.00050   1.88902
   A83        2.03902   0.00006   0.00000   0.00052   0.00052   2.03954
   A84        2.06433   0.00002   0.00000   0.00077   0.00077   2.06510
   A85        1.53055   0.00001   0.00000   0.00010   0.00010   1.53065
   A86        1.48740   0.00004   0.00000  -0.00024  -0.00024   1.48716
   A87        1.92613  -0.00003   0.00000   0.00029   0.00029   1.92642
   A88        2.13596  -0.00010   0.00000  -0.00144  -0.00144   2.13452
   A89        1.95789  -0.00004   0.00000  -0.00012  -0.00012   1.95777
   A90        2.06674  -0.00008   0.00000  -0.00079  -0.00080   2.06594
   A91        1.86832   0.00017   0.00000   0.00184   0.00184   1.87016
   A92        1.93217  -0.00007   0.00000  -0.00098  -0.00098   1.93119
   A93        1.94065  -0.00001   0.00000  -0.00043  -0.00043   1.94022
   A94        1.89717   0.00003   0.00000   0.00151   0.00151   1.89868
   A95        2.04670   0.00003   0.00000  -0.00014  -0.00014   2.04656
   A96        1.53683  -0.00003   0.00000  -0.00013  -0.00013   1.53670
   A97        2.07427   0.00003   0.00000   0.00028   0.00028   2.07455
   A98        1.50339  -0.00002   0.00000  -0.00031  -0.00031   1.50308
   A99        2.03502  -0.00003   0.00000  -0.00009  -0.00009   2.03493
   A100       1.97625  -0.00001   0.00000  -0.00081  -0.00081   1.97544
   A101       2.05766  -0.00001   0.00000   0.00070   0.00070   2.05837
   A102       1.97975   0.00001   0.00000  -0.00063  -0.00063   1.97912
   A103       1.89120   0.00005   0.00000   0.00080   0.00080   1.89201
   A104       1.92383  -0.00008   0.00000  -0.00053  -0.00053   1.92329
   A105       1.97682  -0.00017   0.00000  -0.00109  -0.00109   1.97573
   A106       1.92543  -0.00008   0.00000  -0.00048  -0.00048   1.92495
   A107       1.87561   0.00013   0.00000   0.00077   0.00077   1.87638
   A108       1.88099   0.00009   0.00000   0.00061   0.00061   1.88159
   A109       1.87782   0.00014   0.00000   0.00086   0.00086   1.87868
   A110       1.99380  -0.00011   0.00000  -0.00068  -0.00068   1.99312
   A111       1.93675  -0.00006   0.00000  -0.00047  -0.00047   1.93628
   A112       1.91086  -0.00010   0.00000  -0.00055  -0.00055   1.91031
   A113       1.87759   0.00008   0.00000   0.00039   0.00039   1.87798
   A114       1.86192   0.00012   0.00000   0.00090   0.00090   1.86282
   A115       1.87813   0.00008   0.00000   0.00054   0.00054   1.87867
   A116       2.02699  -0.00052   0.00000  -0.00302  -0.00243   2.02456
   A117       2.11409   0.00013   0.00000   0.00099   0.00044   2.11454
   A118       1.92452   0.00034   0.00000   0.00240   0.00354   1.92806
   A119       1.91578  -0.00021   0.00000  -0.00141  -0.00141   1.91437
   A120       1.89308  -0.00009   0.00000  -0.00037  -0.00037   1.89271
   A121       1.98460  -0.00024   0.00000  -0.00158  -0.00158   1.98302
   A122       1.88648   0.00017   0.00000   0.00129   0.00129   1.88778
   A123       1.90884   0.00021   0.00000   0.00100   0.00100   1.90983
   A124       1.87219   0.00018   0.00000   0.00127   0.00127   1.87346
   A125       2.99279  -0.00040   0.00000  -0.15514  -0.15475   2.83804
   A126       3.22908   0.00024   0.00000   0.09754   0.09810   3.32718
    D1        2.03542   0.00000   0.00000   0.00402   0.00403   2.03944
    D2       -2.22000  -0.00011   0.00000   0.00182   0.00180  -2.21819
    D3       -0.13018   0.00014   0.00000   0.00550   0.00551  -0.12467
    D4       -2.24709   0.00001   0.00000   0.00454   0.00454  -2.24255
    D5       -0.21932  -0.00010   0.00000   0.00233   0.00232  -0.21700
    D6        1.87050   0.00014   0.00000   0.00601   0.00602   1.87652
    D7       -0.11950   0.00004   0.00000   0.00562   0.00562  -0.11388
    D8        1.90827  -0.00007   0.00000   0.00341   0.00340   1.91167
    D9       -2.28510   0.00017   0.00000   0.00709   0.00710  -2.27800
   D10       -1.18139   0.00006   0.00000  -0.00041  -0.00041  -1.18179
   D11        1.12265   0.00005   0.00000  -0.00140  -0.00140   1.12125
   D12       -2.85031   0.00013   0.00000  -0.00053  -0.00053  -2.85084
   D13        3.05443  -0.00005   0.00000  -0.00222  -0.00222   3.05220
   D14       -0.92472  -0.00007   0.00000  -0.00322  -0.00322  -0.92794
   D15        1.38550   0.00001   0.00000  -0.00235  -0.00235   1.38315
   D16        0.93991  -0.00008   0.00000  -0.00315  -0.00315   0.93676
   D17       -3.03924  -0.00009   0.00000  -0.00415  -0.00415  -3.04339
   D18       -0.72902  -0.00001   0.00000  -0.00328  -0.00328  -0.73229
   D19        0.06759  -0.00002   0.00000  -0.00515  -0.00515   0.06244
   D20       -2.14875  -0.00005   0.00000  -0.00490  -0.00490  -2.15365
   D21        2.09602  -0.00004   0.00000  -0.00460  -0.00460   2.09142
   D22       -2.00547   0.00002   0.00000  -0.00441  -0.00441  -2.00988
   D23        2.06137  -0.00001   0.00000  -0.00415  -0.00415   2.05722
   D24        0.02296   0.00000   0.00000  -0.00385  -0.00386   0.01910
   D25        2.20738   0.00002   0.00000  -0.00522  -0.00523   2.20215
   D26       -0.00896  -0.00001   0.00000  -0.00497  -0.00497  -0.01393
   D27       -2.04737   0.00000   0.00000  -0.00467  -0.00468  -2.05205
   D28       -2.78063  -0.00018   0.00000  -0.00867  -0.00865  -2.78928
   D29        1.31467  -0.00021   0.00000  -0.00843  -0.00840   1.30626
   D30       -0.69966  -0.00002   0.00000  -0.00631  -0.00626  -0.70592
   D31        3.10646   0.00006   0.00000   0.00387   0.00387   3.11033
   D32       -0.84884   0.00003   0.00000   0.00258   0.00258  -0.84626
   D33        0.84090   0.00001   0.00000   0.00275   0.00275   0.84365
   D34       -0.98163  -0.00008   0.00000   0.00204   0.00204  -0.97959
   D35        1.34625  -0.00011   0.00000   0.00075   0.00075   1.34700
   D36        3.03600  -0.00013   0.00000   0.00092   0.00092   3.03692
   D37        1.18952   0.00010   0.00000   0.00458   0.00458   1.19410
   D38       -2.76578   0.00008   0.00000   0.00329   0.00329  -2.76249
   D39       -1.07604   0.00005   0.00000   0.00346   0.00346  -1.07258
   D40       -1.10998   0.00011   0.00000   0.00514   0.00513  -1.10485
   D41        3.11320   0.00005   0.00000   0.00407   0.00407   3.11727
   D42        1.01079   0.00000   0.00000   0.00316   0.00316   1.01395
   D43        3.00204   0.00011   0.00000   0.00551   0.00551   3.00755
   D44        0.94203   0.00005   0.00000   0.00444   0.00444   0.94648
   D45       -1.16037   0.00001   0.00000   0.00353   0.00353  -1.15684
   D46        0.82718  -0.00002   0.00000   0.00312   0.00312   0.83030
   D47       -1.23283  -0.00008   0.00000   0.00206   0.00206  -1.23077
   D48        2.94795  -0.00012   0.00000   0.00114   0.00114   2.94910
   D49        1.45948   0.00000   0.00000   0.00057   0.00057   1.46005
   D50       -2.87319  -0.00004   0.00000   0.00049   0.00049  -2.87270
   D51       -0.63863   0.00007   0.00000   0.00173   0.00173  -0.63691
   D52       -2.56205  -0.00006   0.00000  -0.00164  -0.00164  -2.56369
   D53       -0.61153  -0.00010   0.00000  -0.00173  -0.00173  -0.61326
   D54        1.62302   0.00001   0.00000  -0.00049  -0.00049   1.62253
   D55       -0.45501  -0.00002   0.00000  -0.00023  -0.00023  -0.45524
   D56        1.49551  -0.00006   0.00000  -0.00031  -0.00031   1.49520
   D57       -2.55312   0.00006   0.00000   0.00093   0.00093  -2.55220
   D58       -1.56843   0.00012   0.00000   0.00152   0.00152  -1.56691
   D59        0.50815   0.00008   0.00000   0.00196   0.00196   0.51012
   D60        2.72277   0.00010   0.00000   0.00205   0.00205   2.72482
   D61        2.54313   0.00007   0.00000   0.00135   0.00135   2.54448
   D62       -1.66347   0.00003   0.00000   0.00180   0.00180  -1.66167
   D63        0.55115   0.00005   0.00000   0.00189   0.00188   0.55303
   D64        0.45779   0.00000   0.00000   0.00021   0.00021   0.45800
   D65        2.53437  -0.00004   0.00000   0.00066   0.00066   2.53503
   D66       -1.53420  -0.00002   0.00000   0.00075   0.00075  -1.53345
   D67       -1.45785  -0.00003   0.00000  -0.00109  -0.00108  -1.45894
   D68        2.58025   0.00003   0.00000   0.00023   0.00023   2.58048
   D69        0.45511   0.00000   0.00000   0.00011   0.00011   0.45523
   D70        2.90418  -0.00001   0.00000  -0.00137  -0.00137   2.90281
   D71        0.65909   0.00005   0.00000  -0.00006  -0.00006   0.65904
   D72       -1.46604   0.00002   0.00000  -0.00017  -0.00017  -1.46621
   D73        0.70306  -0.00017   0.00000  -0.00378  -0.00378   0.69928
   D74       -1.54202  -0.00011   0.00000  -0.00247  -0.00247  -1.54449
   D75        2.61603  -0.00015   0.00000  -0.00258  -0.00258   2.61345
   D76        1.31560  -0.00003   0.00000  -0.00088  -0.00088   1.31471
   D77       -0.78781  -0.00003   0.00000  -0.00081  -0.00081  -0.78862
   D78       -2.89403  -0.00003   0.00000  -0.00079  -0.00079  -2.89482
   D79        2.93926  -0.00001   0.00000  -0.00097  -0.00097   2.93829
   D80        0.83585   0.00000   0.00000  -0.00090  -0.00090   0.83496
   D81       -1.27036   0.00000   0.00000  -0.00088  -0.00088  -1.27124
   D82       -1.04816   0.00002   0.00000   0.00009   0.00009  -1.04808
   D83        3.13161   0.00003   0.00000   0.00016   0.00016   3.13177
   D84        1.02540   0.00003   0.00000   0.00018   0.00018   1.02558
   D85        0.92643  -0.00007   0.00000  -0.00420  -0.00420   0.92223
   D86       -1.20113  -0.00004   0.00000  -0.00362  -0.00362  -1.20475
   D87        3.02142  -0.00003   0.00000  -0.00343  -0.00343   3.01799
   D88       -0.86495   0.00000   0.00000  -0.00219  -0.00219  -0.86714
   D89       -2.99251   0.00003   0.00000  -0.00161  -0.00161  -2.99412
   D90        1.23004   0.00004   0.00000  -0.00142  -0.00142   1.22862
   D91       -3.10208  -0.00004   0.00000  -0.00362  -0.00362  -3.10570
   D92        1.05354  -0.00001   0.00000  -0.00304  -0.00304   1.05050
   D93       -1.00709   0.00000   0.00000  -0.00285  -0.00285  -1.00994
   D94        1.48647  -0.00008   0.00000  -0.00080  -0.00080   1.48567
   D95       -0.56688  -0.00002   0.00000  -0.00031  -0.00031  -0.56719
   D96       -2.81025  -0.00010   0.00000  -0.00187  -0.00187  -2.81212
   D97       -0.46056   0.00001   0.00000  -0.00014  -0.00014  -0.46070
   D98       -2.51391   0.00007   0.00000   0.00034   0.00034  -2.51357
   D99        1.52590  -0.00001   0.00000  -0.00121  -0.00121   1.52469
   D100      -2.56235  -0.00002   0.00000  -0.00010  -0.00010  -2.56245
   D101       1.66749   0.00004   0.00000   0.00038   0.00038   1.66787
   D102      -0.57589  -0.00005   0.00000  -0.00117  -0.00117  -0.57706
   D103       0.26265  -0.00024   0.00000  -0.08737  -0.08527   0.17738
   D104       2.67900  -0.00020   0.00000  -0.08785  -0.08970   2.58930
   D105       1.84924  -0.00001   0.00000  -0.00130  -0.00130   1.84794
   D106      -2.38226  -0.00015   0.00000  -0.00389  -0.00389  -2.38615
   D107      -0.40447   0.00008   0.00000   0.00053   0.00053  -0.40394
   D108      -2.43216   0.00001   0.00000  -0.00060  -0.00060  -2.43276
   D109      -0.38048  -0.00013   0.00000  -0.00318  -0.00318  -0.38367
   D110       1.59732   0.00010   0.00000   0.00123   0.00123   1.59855
   D111      -0.31367   0.00003   0.00000   0.00055   0.00055  -0.31311
   D112       1.73802  -0.00011   0.00000  -0.00203  -0.00203   1.73598
   D113      -2.56737   0.00012   0.00000   0.00238   0.00238  -2.56499
   D114      -1.10626   0.00006   0.00000   0.00307   0.00307  -1.10319
   D115       1.20121   0.00004   0.00000   0.00166   0.00166   1.20287
   D116      -2.76678   0.00011   0.00000   0.00296   0.00296  -2.76382
   D117       3.13530  -0.00002   0.00000   0.00165   0.00165   3.13695
   D118      -0.84042  -0.00004   0.00000   0.00024   0.00024  -0.84018
   D119       1.47477   0.00002   0.00000   0.00154   0.00154   1.47632
   D120       1.04382  -0.00005   0.00000   0.00056   0.00056   1.04438
   D121      -2.93189  -0.00007   0.00000  -0.00085  -0.00085  -2.93274
   D122      -0.61670  -0.00001   0.00000   0.00045   0.00045  -0.61625
   D123       0.24930  -0.00002   0.00000  -0.00132  -0.00132   0.24798
   D124      -2.00708   0.00003   0.00000  -0.00049  -0.00049  -2.00758
   D125       2.25878   0.00000   0.00000  -0.00069  -0.00069   2.25809
   D126      -1.82076   0.00003   0.00000  -0.00018  -0.00018  -1.82094
   D127       2.20604   0.00008   0.00000   0.00065   0.00065   2.20669
   D128       0.18872   0.00005   0.00000   0.00045   0.00045   0.18917
   D129       2.49989  -0.00009   0.00000  -0.00287  -0.00287   2.49702
   D130       0.24350  -0.00004   0.00000  -0.00204  -0.00204   0.24146
   D131      -1.77382  -0.00007   0.00000  -0.00224  -0.00224  -1.77606
   D132      -2.66622  -0.00014   0.00000  -0.00660  -0.00595  -2.67217
   D133       1.12708  -0.00015   0.00000  -0.00759  -0.00824   1.11884
   D134       1.34498  -0.00009   0.00000  -0.00514  -0.00450   1.34049
   D135      -1.14490  -0.00011   0.00000  -0.00613  -0.00678  -1.15168
   D136      -0.64313  -0.00001   0.00000  -0.00427  -0.00362  -0.64676
   D137      -3.13302  -0.00003   0.00000  -0.00526  -0.00591  -3.13892
   D138       3.01122   0.00006   0.00000   0.00205   0.00205   3.01327
   D139      -0.93592   0.00005   0.00000   0.00126   0.00126  -0.93466
   D140       0.74457   0.00002   0.00000   0.00142   0.00142   0.74599
   D141      -1.02148  -0.00006   0.00000   0.00044   0.00044  -1.02104
   D142       1.31457  -0.00007   0.00000  -0.00034  -0.00034   1.31422
   D143       2.99505  -0.00010   0.00000  -0.00018  -0.00018   2.99487
   D144       1.10092   0.00010   0.00000   0.00273   0.00273   1.10365
   D145      -2.84622   0.00009   0.00000   0.00195   0.00195  -2.84427
   D146      -1.16573   0.00007   0.00000   0.00211   0.00210  -1.16363
   D147      -1.04328   0.00003   0.00000  -0.00371  -0.00371  -1.04698
   D148      -3.10089   0.00000   0.00000  -0.00425  -0.00425  -3.10513
   D149       1.10117  -0.00002   0.00000  -0.00460  -0.00460   1.09657
   D150       3.03019   0.00006   0.00000  -0.00316  -0.00316   3.02703
   D151       0.97258   0.00003   0.00000  -0.00370  -0.00370   0.96888
   D152      -1.10854   0.00002   0.00000  -0.00405  -0.00405  -1.11260
   D153       0.89635  -0.00006   0.00000  -0.00519  -0.00519   0.89116
   D154      -1.16126  -0.00009   0.00000  -0.00573  -0.00573  -1.16699
   D155       3.04080  -0.00011   0.00000  -0.00608  -0.00608   3.03472
   D156       1.44024  -0.00001   0.00000  -0.00010  -0.00010   1.44014
   D157      -2.88988  -0.00005   0.00000  -0.00030  -0.00030  -2.89018
   D158      -0.66858   0.00008   0.00000   0.00144   0.00144  -0.66714
   D159      -2.57082  -0.00006   0.00000  -0.00172  -0.00172  -2.57254
   D160      -0.61775  -0.00009   0.00000  -0.00192  -0.00192  -0.61967
   D161       1.60355   0.00003   0.00000  -0.00018  -0.00018   1.60337
   D162      -0.46375  -0.00002   0.00000  -0.00064  -0.00064  -0.46439
   D163       1.48933  -0.00005   0.00000  -0.00084  -0.00084   1.48849
   D164      -2.57256   0.00007   0.00000   0.00090   0.00090  -2.57166
   D165      -1.55936   0.00011   0.00000   0.00108   0.00108  -1.55828
   D166       0.52424   0.00007   0.00000   0.00169   0.00169   0.52594
   D167       2.73634   0.00010   0.00000   0.00200   0.00200   2.73834
   D168       2.55037   0.00007   0.00000   0.00144   0.00144   2.55181
   D169      -1.64922   0.00004   0.00000   0.00205   0.00205  -1.64717
   D170       0.56288   0.00007   0.00000   0.00236   0.00236   0.56524
   D171       0.46610   0.00000   0.00000   0.00057   0.00057   0.46667
   D172       2.54970  -0.00004   0.00000   0.00119   0.00119   2.55088
   D173      -1.52139  -0.00001   0.00000   0.00149   0.00149  -1.51990
   D174      -1.44332  -0.00001   0.00000  -0.00095  -0.00095  -1.44427
   D175       2.58809   0.00003   0.00000   0.00074   0.00074   2.58883
   D176       0.46389   0.00000   0.00000   0.00053   0.00053   0.46442
   D177       2.91903   0.00001   0.00000  -0.00116  -0.00116   2.91787
   D178       0.66726   0.00005   0.00000   0.00053   0.00053   0.66779
   D179      -1.45694   0.00003   0.00000   0.00032   0.00032  -1.45662
   D180       0.72890  -0.00013   0.00000  -0.00300  -0.00300   0.72590
   D181      -1.52288  -0.00008   0.00000  -0.00130  -0.00130  -1.52418
   D182       2.63611  -0.00011   0.00000  -0.00152  -0.00152   2.63459
   D183       1.32546  -0.00002   0.00000  -0.00100  -0.00100   1.32446
   D184      -0.77651  -0.00001   0.00000  -0.00087  -0.00087  -0.77738
   D185      -2.88248  -0.00001   0.00000  -0.00088  -0.00088  -2.88336
   D186       2.95161   0.00000   0.00000  -0.00120  -0.00120   2.95041
   D187       0.84963   0.00000   0.00000  -0.00107  -0.00107   0.84857
   D188      -1.25633   0.00000   0.00000  -0.00108  -0.00108  -1.25741
   D189      -1.03664   0.00000   0.00000  -0.00085  -0.00085  -1.03749
   D190      -3.13862   0.00001   0.00000  -0.00071  -0.00071  -3.13933
   D191       1.03860   0.00001   0.00000  -0.00073  -0.00073   1.03788
   D192       0.96705  -0.00005   0.00000  -0.00221  -0.00221   0.96483
   D193      -1.15904  -0.00003   0.00000  -0.00188  -0.00187  -1.16092
   D194       3.05357  -0.00004   0.00000  -0.00191  -0.00191   3.05166
   D195      -0.83681   0.00002   0.00000  -0.00024  -0.00024  -0.83706
   D196      -2.96290   0.00004   0.00000   0.00010   0.00010  -2.96281
   D197       1.24971   0.00004   0.00000   0.00006   0.00006   1.24977
   D198      -3.06977  -0.00001   0.00000  -0.00113  -0.00113  -3.07090
   D199       1.08732   0.00000   0.00000  -0.00080  -0.00080   1.08653
   D200      -0.98325   0.00000   0.00000  -0.00083  -0.00083  -0.98407
   D201       1.47220  -0.00007   0.00000  -0.00151  -0.00151   1.47069
   D202      -0.59017  -0.00003   0.00000  -0.00138  -0.00138  -0.59154
   D203      -2.82692  -0.00010   0.00000  -0.00261  -0.00261  -2.82953
   D204      -0.46898   0.00000   0.00000  -0.00057  -0.00057  -0.46956
   D205      -2.53135   0.00005   0.00000  -0.00044  -0.00044  -2.53179
   D206       1.51508  -0.00002   0.00000  -0.00168  -0.00168   1.51341
   D207      -2.56873  -0.00002   0.00000  -0.00041  -0.00041  -2.56914
   D208       1.65209   0.00002   0.00000  -0.00028  -0.00028   1.65181
   D209      -0.58466  -0.00005   0.00000  -0.00151  -0.00151  -0.58617
         Item               Value     Threshold  Converged?
 Maximum Force            0.003328     0.000450     NO 
 RMS     Force            0.000293     0.000300     YES
 Maximum Displacement     0.912883     0.001800     NO 
 RMS     Displacement     0.214747     0.001200     NO 
 Predicted change in Energy=-1.218756D-04
 GradGradGradGradGradGradGradGradGradGradGradGradGradGradGradGradGradGrad

 Stoichiometry    C20H34O4(3)
 Framework group  C1[X(C20H34O4)]
 Deg. of freedom   168
 Full point group                 C1      NOp   1
 Largest Abelian subgroup         C1      NOp   1
 Largest concise Abelian subgroup C1      NOp   1
                         Standard orientation:                         
 ---------------------------------------------------------------------
 Center     Atomic      Atomic             Coordinates (Angstroms)
 Number     Number       Type             X           Y           Z
 ---------------------------------------------------------------------
      1          6           0       -2.814484    0.712356   -1.596506
      2          1           0       -3.252471    1.714864   -1.598180
      3          1           0       -2.366855    0.557500   -2.584092
      4          6           0       -1.666587    0.723300   -0.555563
      5          6           0       -1.922192   -0.321018    0.725569
      6          6           0       -3.228729   -1.109626    0.486826
      7          1           0       -3.371055   -1.813855    1.315194
      8          6           0       -4.465604   -0.243306    0.077286
      9          6           0       -3.890769   -0.344492   -1.364927
     10          1           0       -4.609912   -0.354925   -2.191919
     11          6           0       -3.212124   -1.669929   -0.953128
     12          1           0       -2.227060   -1.887681   -1.374484
     13          1           0       -3.849035   -2.545797   -1.082205
     14          6           0       -5.760615   -1.048347    0.239299
     15          1           0       -6.025946   -1.128328    1.299812
     16          1           0       -5.690036   -2.063079   -0.160737
     17          1           0       -6.587096   -0.544650   -0.275115
     18          6           0       -4.702834    1.148519    0.659771
     19          1           0       -3.847157    1.818724    0.562325
     20          1           0       -4.963600    1.083371    1.722355
     21          1           0       -5.548566    1.617619    0.142287
     22          1           0       -0.751799    0.358768   -1.027922
     23          8           0       -1.485097    2.032520   -0.108172
     24          1           0       -0.597012    2.109820    0.278377
     25          6           0       -1.874597    0.411450    2.070763
     26          1           0       -0.878882    0.831207    2.231404
     27          1           0       -2.072489   -0.315159    2.865795
     28          1           0       -2.605624    1.215550    2.141086
     29          8           0       -0.848843   -1.135037    0.601472
     30          6           0        2.477531   -0.276228    1.639969
     31          1           0        2.904257    0.528601    2.249113
     32          1           0        1.862583   -0.879781    2.314888
     33          6           0        1.525182    0.337423    0.580059
     34          6           0        2.119406    0.344526   -0.923867
     35          6           0        3.349928   -0.586516   -0.990287
     36          1           0        3.668812   -0.681795   -2.034266
     37          6           0        4.467917   -0.298336    0.067306
     38          6           0        3.585678   -1.138144    1.036263
     39          1           0        4.101475   -1.717719    1.809397
     40          6           0        3.023463   -1.877718   -0.201369
     41          1           0        1.975269   -2.186697   -0.180814
     42          1           0        3.627912   -2.731518   -0.506805
     43          6           0        5.763885   -1.026042   -0.313514
     44          1           0        6.263352   -0.503284   -1.136989
     45          1           0        5.600458   -2.058345   -0.630693
     46          1           0        6.453145   -1.045490    0.538161
     47          6           0        4.853069    1.120371    0.481830
     48          1           0        4.017848    1.722947    0.844721
     49          1           0        5.313360    1.660603   -0.352405
     50          1           0        5.587135    1.076588    1.294566
     51          1           0        0.624991   -0.279189    0.542168
     52          8           0        1.046762    1.609756    0.973151
     53          1           0        1.773502    2.238404    1.035026
     54          6           0        2.357047    1.751339   -1.487306
     55          1           0        1.414761    2.302412   -1.510099
     56          1           0        2.721139    1.655847   -2.514441
     57          1           0        3.099979    2.325509   -0.930857
     58          8           0        1.078076   -0.224556   -1.612140
 ---------------------------------------------------------------------
 Rotational constants (GHZ):           0.6193360           0.1236758           0.1217647
 Standard basis: 6-31++G(d,p) (6D, 7F)
 There are   660 symmetry adapted cartesian basis functions of A   symmetry.
 There are   660 symmetry adapted basis functions of A   symmetry.
   660 basis functions,  1040 primitive gaussians,   660 cartesian basis functions
    94 alpha electrons       92 beta electrons
       nuclear repulsion energy      2405.8863782676 Hartrees.
 NAtoms=   58 NActive=   58 NUniq=   58 SFac= 1.00D+00 NAtFMM=   60 NAOKFM=F Big=F
 Integral buffers will be    131072 words long.
 Raffenetti 2 integral format.
 Two-electron integral symmetry is turned on.
 Nuclear repulsion after empirical dispersion term =     2405.8225564897 Hartrees.
 One-electron integrals computed using PRISM.
 NBasis=   660 RedAO= T EigKep=  1.31D-06  NBF=   660
 NBsUse=   659 1.00D-06 EigRej=  7.85D-07 NBFU=   659
 Initial guess from the checkpoint file:  "2_2_2010-restart-wb97-opt.chk"
 B after Tr=     0.000000    0.000000    0.000000
         Rot=    0.998491    0.054875   -0.000754   -0.002054 Ang=   6.30 deg.
 Initial guess <Sx>= 0.0000 <Sy>= 0.0000 <Sz>= 1.0000 <S**2>= 2.0110 S= 1.0037
 ExpMin= 3.60D-02 ExpMax= 5.48D+03 ExpMxC= 8.25D+02 IAcc=3 IRadAn=         7 AccDes= 0.00D+00
 Harris functional with IExCor= 4639 and IRadAn=       7 diagonalized for initial guess.
 HarFok:  IExCor= 4639 AccDes= 0.00D+00 IRadAn=         7 IDoV= 1 UseB2=F ITyADJ=14
 ICtDFT=  3500011 ScaDFX=  1.000000  1.000000  1.000000  1.000000
 FoFCou: FMM=F IPFlag=           0 FMFlag=      100000 FMFlg1=           0
         NFxFlg=           0 DoJE=T BraDBF=F KetDBF=T FulRan=T
         wScrn=  0.000000 ICntrl=       500 IOpCl=  0 I1Cent=   200000004 NGrid=           0
         NMat0=    1 NMatS0=      1 NMatT0=    0 NMatD0=    1 NMtDS0=    0 NMtDT0=    0
 Petite list used in FoFCou.
 Requested convergence on RMS density matrix=1.00D-08 within 128 cycles.
 Requested convergence on MAX density matrix=1.00D-06.
 Requested convergence on             energy=1.00D-06.
 No special actions if energy rises.
 Restarting incremental Fock formation.
 SCF Done:  E(UwB97XD) =  -1083.07786952     A.U. after   27 cycles
            NFock= 27  Conv=0.51D-08     -V/T= 2.0091
 <Sx>= 0.0000 <Sy>= 0.0000 <Sz>= 1.0000 <S**2>= 2.0104 S= 1.0035
 <L.S>=  0.00000000000    
 Annihilation of the first spin contaminant:
 S**2 before annihilation     2.0104,   after     2.0001
 Calling FoFJK, ICntrl=      2127 FMM=F ISym2X=0 I1Cent= 0 IOpClX= 1 NMat=1 NMatS=1 NMatT=0.
 ***** Axes restored to original set *****
 -------------------------------------------------------------------
 Center     Atomic                   Forces (Hartrees/Bohr)
 Number     Number              X              Y              Z
 -------------------------------------------------------------------
      1        6           0.000136608    0.000307473    0.000202815
      2        1          -0.000112863    0.000002618   -0.000069217
      3        1           0.000213823   -0.000158454    0.000031876
      4        6          -0.002192397    0.002876907   -0.002127750
      5        6           0.001576289    0.001134584    0.002707095
      6        6           0.000062939   -0.001383480   -0.001493568
      7        1           0.000348012    0.000242829    0.000137975
      8        6           0.000209870    0.000747077    0.000003117
      9        6           0.000111402    0.000171914   -0.000193294
     10        1           0.000020612   -0.000074630    0.000049461
     11        6           0.000314655   -0.000314502   -0.000382780
     12        1          -0.000029855    0.000218227    0.000039014
     13        1          -0.000115233    0.000068320    0.000114947
     14        6           0.000079801   -0.000372706    0.000194838
     15        1          -0.000008611    0.000019975   -0.000010133
     16        1          -0.000009764    0.000040559   -0.000009529
     17        1           0.000173586    0.000072925    0.000007224
     18        6          -0.000021655    0.000230452    0.000091209
     19        1          -0.000172466   -0.000100632   -0.000053860
     20        1          -0.000033707   -0.000030282   -0.000018894
     21        1           0.000018231   -0.000072573   -0.000020870
     22        1          -0.003919606    0.001200873    0.000139808
     23        8          -0.001329876    0.000603094    0.000136977
     24        1          -0.000425276   -0.001824270   -0.000608340
     25        6          -0.000839032   -0.000450248    0.000670159
     26        1          -0.000831173   -0.000160221    0.000264619
     27        1          -0.000129177   -0.000121166   -0.000024424
     28        1           0.000144030   -0.000080102    0.000242019
     29        8          -0.016372558   -0.011008411    0.001547024
     30        6          -0.000742282    0.000833572   -0.000976325
     31        1           0.000202390   -0.000028190    0.000300403
     32        1          -0.000671927   -0.000394994   -0.000079047
     33        6           0.009064063    0.003108780   -0.000994020
     34        6           0.000234582    0.001754550    0.000663666
     35        6          -0.000260621   -0.000542553   -0.000403760
     36        1           0.000070564   -0.000002166   -0.000098673
     37        6          -0.000161228    0.000166426    0.000139524
     38        6          -0.000239906    0.000038458    0.000207520
     39        1           0.000095309   -0.000101621   -0.000028141
     40        6          -0.000618394   -0.000251548   -0.000059049
     41        1          -0.000137702    0.000328079    0.000220640
     42        1           0.000237333    0.000040708   -0.000002557
     43        6           0.000048942    0.000018910   -0.000158803
     44        1           0.000032698    0.000030540   -0.000023976
     45        1          -0.000054262    0.000028093    0.000032356
     46        1          -0.000032659    0.000035417    0.000047895
     47        6           0.000054264    0.000164318    0.000084052
     48        1           0.000038600   -0.000162907   -0.000077285
     49        1           0.000041564    0.000012631   -0.000049649
     50        1           0.000040620   -0.000036211    0.000019260
     51        1           0.008159077    0.001447752    0.002166427
     52        8           0.001902227    0.002849080    0.000446192
     53        1           0.000225282   -0.000094085    0.000253572
     54        6           0.000694586   -0.000202102   -0.000448366
     55        1          -0.000009595    0.000038265    0.000024108
     56        1          -0.000006345    0.000183673   -0.000130510
     57        1          -0.000137454    0.000152380   -0.000002219
     58        8           0.005063669   -0.001201402   -0.002640757
 -------------------------------------------------------------------
 Cartesian Forces:  Max     0.016372558 RMS     0.001966190

 GradGradGradGradGradGradGradGradGradGradGradGradGradGradGradGradGradGrad
 Berny optimization.
 Using GEDIIS/GDIIS optimizer.
 FormGI is forming the generalized inverse of G from B-inverse, IUseBI=4.
 Internal  Forces:  Max     0.100219765 RMS     0.008348624
 Search for a local minimum.
 Step number   2 out of a maximum of  348
 All quantities printed in internal units (Hartrees-Bohrs-Radians)
 Mixed Optimization -- RFO/linear search
 Update second derivatives using D2CorX and points    2    1
 DE=  8.29D-03 DEPred=-1.22D-04 R=-6.80D+01
 Trust test=-6.80D+01 RLast= 2.25D-01 DXMaxT set to 1.50D-01
 ITU= -1  0
 Use linear search instead of GDIIS.
     Eigenvalues ---    0.00204   0.00230   0.00252   0.00271   0.00307
     Eigenvalues ---    0.00308   0.00320   0.00328   0.00399   0.00399
     Eigenvalues ---    0.00887   0.00905   0.01441   0.01509   0.01518
     Eigenvalues ---    0.01595   0.02115   0.02215   0.02217   0.02690
     Eigenvalues ---    0.02744   0.02756   0.02819   0.02870   0.02903
     Eigenvalues ---    0.03103   0.03148   0.03319   0.03403   0.03465
     Eigenvalues ---    0.03662   0.03977   0.04164   0.04389   0.04414
     Eigenvalues ---    0.04579   0.04716   0.04827   0.04869   0.05050
     Eigenvalues ---    0.05118   0.05203   0.05246   0.05259   0.05274
     Eigenvalues ---    0.05278   0.05281   0.05367   0.05602   0.05614
     Eigenvalues ---    0.05618   0.05632   0.05677   0.05688   0.05702
     Eigenvalues ---    0.05737   0.05830   0.05834   0.05930   0.06102
     Eigenvalues ---    0.06307   0.06640   0.06700   0.06715   0.06766
     Eigenvalues ---    0.06962   0.07536   0.07911   0.08451   0.08698
     Eigenvalues ---    0.08711   0.08748   0.08886   0.09223   0.09376
     Eigenvalues ---    0.09719   0.09914   0.10297   0.10391   0.11570
     Eigenvalues ---    0.11887   0.12835   0.13178   0.13992   0.15223
     Eigenvalues ---    0.16000   0.16000   0.16000   0.16000   0.16000
     Eigenvalues ---    0.16000   0.16000   0.16000   0.16000   0.16000
     Eigenvalues ---    0.16000   0.16000   0.16000   0.16000   0.16000
     Eigenvalues ---    0.16000   0.16000   0.16000   0.16671   0.17262
     Eigenvalues ---    0.18645   0.18981   0.19782   0.20915   0.20983
     Eigenvalues ---    0.21678   0.21841   0.21984   0.24620   0.24842
     Eigenvalues ---    0.25509   0.25683   0.26710   0.27000   0.27035
     Eigenvalues ---    0.27602   0.28004   0.28989   0.29003   0.29059
     Eigenvalues ---    0.29098   0.29144   0.29458   0.29637   0.29873
     Eigenvalues ---    0.33917   0.33992   0.33997   0.34001   0.34004
     Eigenvalues ---    0.34017   0.34030   0.34037   0.34056   0.34071
     Eigenvalues ---    0.34084   0.34098   0.34106   0.34115   0.34182
     Eigenvalues ---    0.34220   0.34259   0.34321   0.34353   0.34376
     Eigenvalues ---    0.34417   0.34445   0.34480   0.34500   0.34528
     Eigenvalues ---    0.34544   0.34594   0.34601   0.34633   0.34730
     Eigenvalues ---    0.34837   0.43132   0.46060   0.46852   0.50636
     Eigenvalues ---    0.52849   0.54370   1.30128
 RFO step:  Lambda=-6.73852401D-04 EMin= 2.04433543D-03
 Quartic linear search produced a step of -0.96926.
 Maximum step size (   0.150) exceeded in Quadratic search.
    -- Step size scaled by   0.994
 Iteration  1 RMS(Cart)=  0.19736131 RMS(Int)=  0.00847475
 Iteration  2 RMS(Cart)=  0.09517280 RMS(Int)=  0.00147619
 Iteration  3 RMS(Cart)=  0.00362016 RMS(Int)=  0.00055740
 Iteration  4 RMS(Cart)=  0.00000796 RMS(Int)=  0.00055740
 Iteration  5 RMS(Cart)=  0.00000003 RMS(Int)=  0.00055740
 Variable       Old X    -DE/DX   Delta X   Delta X   Delta X     New X
                                 (Linear)    (Quad)   (Total)
    R1        2.06738   0.00004   0.00142  -0.00346  -0.00204   2.06534
    R2        2.06981   0.00007   0.00168  -0.00409  -0.00241   2.06740
    R3        2.92837   0.00132   0.00086  -0.00169  -0.00082   2.92755
    R4        2.88389  -0.00174   0.00049  -0.00139  -0.00089   2.88300
    R5        3.16055   0.01622   0.00174  -0.00148   0.00025   3.16080
    R6        2.06391  -0.00347  -0.00004  -0.00018  -0.00020   2.06371
    R7        2.63693   0.00776   0.00024  -0.00010   0.00012   2.63705
    R8        2.91896   0.00045   0.00042  -0.00108  -0.00067   2.91829
    R9        2.89586   0.00071   0.00113  -0.00269  -0.00156   2.89430
   R10        2.55645  -0.00668  -0.00015   0.00000  -0.00015   2.55630
   R11        2.07215  -0.00013   0.00126  -0.00310  -0.00183   2.07032
   R12        2.95674  -0.00117   0.00034  -0.00087  -0.00052   2.95621
   R13        2.92003  -0.00015   0.00049  -0.00157  -0.00108   2.91894
   R14        2.94012  -0.00230  -0.00012   0.00018   0.00007   2.94019
   R15        2.89775  -0.00006   0.00052  -0.00128  -0.00076   2.89699
   R16        2.88624   0.00005   0.00061  -0.00148  -0.00087   2.88537
   R17        2.07112  -0.00006   0.00147  -0.00360  -0.00213   2.06899
   R18        2.91956   0.00010  -0.00020   0.00024   0.00004   2.91960
   R19        2.06604  -0.00008   0.00139  -0.00339  -0.00201   2.06403
   R20        2.06098  -0.00001   0.00156  -0.00380  -0.00225   2.05874
   R21        2.07137  -0.00001   0.00194  -0.00475  -0.00280   2.06857
   R22        2.06551  -0.00003   0.00169  -0.00414  -0.00244   2.06306
   R23        2.07130  -0.00010   0.00193  -0.00472  -0.00279   2.06851
   R24        2.06219  -0.00020   0.00098  -0.00242  -0.00144   2.06075
   R25        2.07124   0.00000   0.00192  -0.00470  -0.00277   2.06846
   R26        2.07277  -0.00004   0.00204  -0.00498  -0.00294   2.06983
   R27        1.83614   0.02095   0.00548  -0.01215  -0.00656   1.82958
   R28        3.50225   0.01716   0.00213   0.00355   0.00562   3.50787
   R29        2.06443  -0.00077   0.00154  -0.00382  -0.00229   2.06215
   R30        2.06940   0.00010   0.00204  -0.00497  -0.00293   2.06647
   R31        2.05791  -0.00012   0.00129  -0.00316  -0.00187   2.05604
   R32        2.07087   0.00025   0.00134  -0.00326  -0.00191   2.06895
   R33        2.06832   0.00058   0.00162  -0.00391  -0.00229   2.06604
   R34        2.93178  -0.00136   0.00121  -0.00307  -0.00186   2.92992
   R35        2.88785  -0.00053   0.00059  -0.00154  -0.00096   2.88690
   R36        3.05584   0.00503   0.00112  -0.00200  -0.00088   3.05496
   R37        2.06317  -0.00776  -0.00057   0.00073   0.00016   2.06333
   R38        2.67397   0.00315   0.00044  -0.00086  -0.00042   2.67355
   R39        2.91865  -0.00013   0.00034  -0.00082  -0.00048   2.91817
   R40        2.89878   0.00040   0.00110  -0.00266  -0.00155   2.89723
   R41        2.59240  -0.00199  -0.00015   0.00024   0.00009   2.59249
   R42        2.07066   0.00012   0.00125  -0.00304  -0.00179   2.06887
   R43        2.95876  -0.00025   0.00025  -0.00056  -0.00031   2.95846
   R44        2.92522   0.00014   0.00047  -0.00128  -0.00081   2.92440
   R45        2.94124  -0.00035   0.00022  -0.00058  -0.00036   2.94088
   R46        2.89943  -0.00002   0.00054  -0.00134  -0.00079   2.89864
   R47        2.88634   0.00002   0.00063  -0.00154  -0.00091   2.88543
   R48        2.06982   0.00009   0.00146  -0.00356  -0.00210   2.06773
   R49        2.92437   0.00021  -0.00019   0.00046   0.00026   2.92464
   R50        2.06543   0.00004   0.00143  -0.00349  -0.00206   2.06337
   R51        2.05939   0.00010   0.00152  -0.00370  -0.00218   2.05721
   R52        2.07083   0.00005   0.00194  -0.00474  -0.00280   2.06803
   R53        2.06401  -0.00003   0.00165  -0.00403  -0.00238   2.06163
   R54        2.07079   0.00001   0.00191  -0.00466  -0.00275   2.06803
   R55        2.06351  -0.00014   0.00136  -0.00333  -0.00197   2.06154
   R56        2.06980   0.00006   0.00187  -0.00456  -0.00269   2.06711
   R57        2.07122   0.00005   0.00200  -0.00487  -0.00288   2.06835
   R58        1.81962   0.00015   0.00595  -0.01448  -0.00852   1.81109
   R59        2.06327   0.00003   0.00171  -0.00418  -0.00247   2.06080
   R60        2.06723   0.00012   0.00201  -0.00490  -0.00289   2.06434
   R61        2.06253  -0.00002   0.00150  -0.00365  -0.00216   2.06037
    A1        1.86690   0.00093  -0.00113   0.00263   0.00149   1.86839
    A2        1.86619  -0.00105   0.00198  -0.00622  -0.00422   1.86197
    A3        1.93102  -0.00191  -0.00001  -0.00131  -0.00129   1.92973
    A4        1.87962  -0.00275  -0.00036   0.00126   0.00094   1.88057
    A5        1.90407  -0.00154  -0.00064   0.00208   0.00146   1.90553
    A6        2.01018   0.00603   0.00007   0.00165   0.00162   2.01180
    A7        1.97897  -0.00826  -0.00031  -0.00061  -0.00104   1.97793
    A8        1.90452  -0.00345  -0.00035  -0.00017  -0.00050   1.90402
    A9        1.89478  -0.00959  -0.00077  -0.00260  -0.00334   1.89144
   A10        1.82440   0.00834   0.00206  -0.00115   0.00096   1.82536
   A11        1.93920   0.01048   0.00172  -0.00355  -0.00180   1.93740
   A12        1.92078   0.00324  -0.00242   0.00869   0.00624   1.92701
   A13        1.90674   0.00095  -0.00060   0.00214   0.00145   1.90820
   A14        1.94896  -0.00107   0.00205  -0.00493  -0.00285   1.94611
   A15        1.75605   0.00608   0.00118  -0.00032   0.00089   1.75694
   A16        1.98884  -0.00089  -0.00062   0.00097   0.00039   1.98924
   A17        1.92808  -0.00723  -0.00078  -0.00128  -0.00204   1.92604
   A18        1.92143   0.00281  -0.00104   0.00322   0.00216   1.92359
   A19        1.89749  -0.00090   0.00087  -0.00269  -0.00179   1.89570
   A20        2.01134   0.00084   0.00137  -0.00237  -0.00102   2.01032
   A21        1.89660   0.00052  -0.00074   0.00111   0.00035   1.89695
   A22        2.03837  -0.00062  -0.00060   0.00152   0.00093   2.03930
   A23        2.06292   0.00028  -0.00092   0.00221   0.00129   2.06421
   A24        1.53614   0.00026  -0.00028   0.00107   0.00080   1.53694
   A25        1.48524   0.00012   0.00018  -0.00090  -0.00073   1.48451
   A26        1.92759  -0.00023  -0.00033   0.00087   0.00055   1.92814
   A27        2.12648   0.00013   0.00208  -0.00524  -0.00316   2.12332
   A28        1.95608   0.00001   0.00003   0.00009   0.00013   1.95621
   A29        2.06028  -0.00008   0.00037  -0.00086  -0.00049   2.05979
   A30        1.88278   0.00004  -0.00187   0.00480   0.00292   1.88570
   A31        1.93499  -0.00032   0.00068  -0.00261  -0.00194   1.93305
   A32        1.93355   0.00007   0.00042  -0.00116  -0.00073   1.93283
   A33        1.90157   0.00036  -0.00118   0.00404   0.00284   1.90440
   A34        2.04614  -0.00039   0.00002   0.00006   0.00009   2.04622
   A35        1.54181   0.00056   0.00010   0.00013   0.00024   1.54205
   A36        2.07280  -0.00020  -0.00015  -0.00008  -0.00024   2.07256
   A37        1.50333  -0.00096   0.00016  -0.00071  -0.00055   1.50277
   A38        2.02756   0.00028   0.00042  -0.00095  -0.00054   2.02702
   A39        1.97710   0.00023   0.00084  -0.00224  -0.00139   1.97571
   A40        2.05321   0.00073  -0.00053   0.00161   0.00107   2.05428
   A41        1.98330  -0.00028   0.00032  -0.00097  -0.00064   1.98266
   A42        1.89717  -0.00009  -0.00088   0.00233   0.00145   1.89862
   A43        1.92299   0.00004   0.00049  -0.00120  -0.00071   1.92228
   A44        1.97598   0.00005   0.00102  -0.00252  -0.00149   1.97449
   A45        1.92405  -0.00025   0.00054  -0.00139  -0.00085   1.92320
   A46        1.87758   0.00001  -0.00076   0.00189   0.00113   1.87871
   A47        1.88082   0.00008  -0.00060   0.00149   0.00089   1.88171
   A48        1.87921   0.00008  -0.00083   0.00206   0.00123   1.88044
   A49        1.98649   0.00002   0.00096  -0.00235  -0.00139   1.98509
   A50        1.93106  -0.00002   0.00076  -0.00190  -0.00114   1.92992
   A51        1.90664  -0.00010   0.00042  -0.00104  -0.00062   1.90602
   A52        1.88560   0.00004  -0.00053   0.00130   0.00077   1.88636
   A53        1.87528   0.00003  -0.00131   0.00329   0.00197   1.87725
   A54        1.87482   0.00004  -0.00043   0.00105   0.00062   1.87544
   A55        1.89766   0.10022   0.00183   0.01384   0.01565   1.91330
   A56        1.91882   0.00064   0.00211  -0.00510  -0.00300   1.91583
   A57        1.89077  -0.00034   0.00021  -0.00055  -0.00034   1.89043
   A58        1.97009   0.00029   0.00163  -0.00400  -0.00237   1.96772
   A59        1.88904  -0.00013  -0.00195   0.00486   0.00291   1.89195
   A60        1.89508  -0.00039  -0.00056   0.00123   0.00066   1.89575
   A61        1.89837  -0.00010  -0.00164   0.00405   0.00241   1.90077
   A62        1.85564   0.00026  -0.00115   0.00292   0.00177   1.85741
   A63        1.90529   0.00025   0.00171  -0.00460  -0.00289   1.90240
   A64        1.92992  -0.00052   0.00057  -0.00187  -0.00130   1.92862
   A65        1.86973  -0.00105  -0.00037   0.00097   0.00060   1.87033
   A66        1.91772  -0.00014  -0.00052   0.00152   0.00100   1.91871
   A67        1.98049   0.00115  -0.00034   0.00127   0.00094   1.98143
   A68        1.99494  -0.00134   0.00025  -0.00116  -0.00091   1.99404
   A69        1.88226  -0.00210  -0.00034   0.00019  -0.00015   1.88211
   A70        1.95348  -0.00220   0.00033  -0.00206  -0.00173   1.95175
   A71        1.84750   0.00225   0.00207  -0.00399  -0.00192   1.84558
   A72        1.95914   0.00179   0.00088  -0.00230  -0.00142   1.95772
   A73        1.81182   0.00205  -0.00355   0.01054   0.00699   1.81881
   A74        1.90722  -0.00037  -0.00062   0.00180   0.00118   1.90840
   A75        1.98511  -0.00032   0.00147  -0.00361  -0.00214   1.98297
   A76        1.75773   0.00245   0.00119  -0.00217  -0.00098   1.75675
   A77        1.99723   0.00044   0.00011  -0.00036  -0.00025   1.99698
   A78        1.91041  -0.00212  -0.00084   0.00113   0.00029   1.91071
   A79        1.88994   0.00003  -0.00128   0.00318   0.00191   1.89185
   A80        1.90207  -0.00017   0.00098  -0.00276  -0.00177   1.90030
   A81        2.01406   0.00033   0.00055  -0.00083  -0.00028   2.01378
   A82        1.88902  -0.00010  -0.00049   0.00092   0.00043   1.88945
   A83        2.03954  -0.00024  -0.00050   0.00119   0.00069   2.04023
   A84        2.06510   0.00020  -0.00075   0.00200   0.00125   2.06635
   A85        1.53065   0.00008  -0.00010   0.00032   0.00022   1.53088
   A86        1.48716   0.00012   0.00023  -0.00078  -0.00055   1.48661
   A87        1.92642  -0.00012  -0.00028   0.00079   0.00051   1.92693
   A88        2.13452   0.00005   0.00140  -0.00355  -0.00215   2.13237
   A89        1.95777   0.00003   0.00012  -0.00023  -0.00012   1.95765
   A90        2.06594  -0.00007   0.00077  -0.00193  -0.00116   2.06478
   A91        1.87016   0.00000  -0.00178   0.00453   0.00274   1.87290
   A92        1.93119   0.00002   0.00095  -0.00282  -0.00188   1.92931
   A93        1.94022  -0.00004   0.00042  -0.00112  -0.00071   1.93951
   A94        1.89868   0.00007  -0.00147   0.00426   0.00279   1.90147
   A95        2.04656  -0.00013   0.00014  -0.00034  -0.00020   2.04635
   A96        1.53670   0.00009   0.00013  -0.00024  -0.00011   1.53659
   A97        2.07455   0.00003  -0.00028   0.00059   0.00032   2.07487
   A98        1.50308  -0.00019   0.00030  -0.00089  -0.00059   1.50249
   A99        2.03493   0.00010   0.00009  -0.00006   0.00002   2.03495
   A100       1.97544  -0.00009   0.00079  -0.00219  -0.00140   1.97404
   A101       2.05837   0.00016  -0.00068   0.00194   0.00126   2.05963
   A102       1.97912  -0.00021   0.00062  -0.00178  -0.00117   1.97795
   A103       1.89201   0.00015  -0.00078   0.00208   0.00130   1.89331
   A104       1.92329   0.00004   0.00052  -0.00127  -0.00075   1.92254
   A105       1.97573  -0.00007   0.00105  -0.00262  -0.00157   1.97417
   A106       1.92495  -0.00009   0.00046  -0.00116  -0.00070   1.92425
   A107       1.87638   0.00003  -0.00074   0.00184   0.00110   1.87747
   A108       1.88159   0.00002  -0.00059   0.00146   0.00088   1.88247
   A109       1.87868   0.00007  -0.00083   0.00206   0.00123   1.87991
   A110       1.99312  -0.00015   0.00066  -0.00166  -0.00100   1.99212
   A111       1.93628   0.00001   0.00046  -0.00114  -0.00068   1.93560
   A112       1.91031  -0.00001   0.00053  -0.00131  -0.00077   1.90953
   A113       1.87798   0.00008  -0.00038   0.00094   0.00056   1.87854
   A114       1.86282   0.00008  -0.00087   0.00218   0.00131   1.86413
   A115       1.87867   0.00001  -0.00052   0.00130   0.00077   1.87944
   A116       2.02456   0.04295   0.00236   0.00173   0.00267   2.02722
   A117       2.11454  -0.01211  -0.00043  -0.00057   0.00061   2.11514
   A118       1.92806  -0.02692  -0.00343   0.00279  -0.00437   1.92369
   A119       1.91437  -0.00008   0.00137  -0.00343  -0.00206   1.91231
   A120       1.89271   0.00025   0.00036  -0.00079  -0.00044   1.89227
   A121       1.98302   0.00017   0.00154  -0.00378  -0.00224   1.98077
   A122       1.88778  -0.00011  -0.00125   0.00310   0.00185   1.88962
   A123       1.90983  -0.00013  -0.00096   0.00229   0.00132   1.91115
   A124       1.87346  -0.00012  -0.00123   0.00306   0.00183   1.87530
   A125       2.83804   0.07709   0.14999  -0.01666   0.13196   2.97000
   A126       3.32718  -0.06452  -0.09508  -0.13711  -0.23368   3.09350
    D1        2.03944  -0.00025  -0.00390   0.02707   0.02316   2.06260
    D2       -2.21819   0.00294  -0.00175   0.02516   0.02341  -2.19479
    D3       -0.12467  -0.00087  -0.00534   0.03403   0.02868  -0.09600
    D4       -2.24255  -0.00102  -0.00440   0.02766   0.02326  -2.21929
    D5       -0.21700   0.00216  -0.00225   0.02575   0.02351  -0.19349
    D6        1.87652  -0.00164  -0.00584   0.03462   0.02878   1.90530
    D7       -0.11388  -0.00104  -0.00545   0.03240   0.02695  -0.08693
    D8        1.91167   0.00214  -0.00329   0.03049   0.02720   1.93887
    D9       -2.27800  -0.00167  -0.00688   0.03936   0.03247  -2.24553
   D10       -1.18179   0.00025   0.00039  -0.00841  -0.00802  -1.18981
   D11        1.12125  -0.00050   0.00136  -0.01153  -0.01017   1.11108
   D12       -2.85084  -0.00042   0.00051  -0.00924  -0.00873  -2.85957
   D13        3.05220   0.00116   0.00216  -0.01210  -0.00996   3.04224
   D14       -0.92794   0.00042   0.00312  -0.01522  -0.01211  -0.94005
   D15        1.38315   0.00050   0.00228  -0.01293  -0.01067   1.37248
   D16        0.93676   0.00176   0.00306  -0.01646  -0.01343   0.92333
   D17       -3.04339   0.00101   0.00402  -0.01958  -0.01558  -3.05896
   D18       -0.73229   0.00109   0.00318  -0.01730  -0.01413  -0.74643
   D19        0.06244   0.00015   0.00499  -0.03245  -0.02744   0.03500
   D20       -2.15365   0.00138   0.00475  -0.03171  -0.02696  -2.18061
   D21        2.09142  -0.00470   0.00446  -0.03322  -0.02876   2.06266
   D22       -2.00988   0.00344   0.00427  -0.03118  -0.02689  -2.03677
   D23        2.05722   0.00467   0.00403  -0.03044  -0.02641   2.03080
   D24        0.01910  -0.00141   0.00374  -0.03195  -0.02821  -0.00911
   D25        2.20215  -0.01056   0.00507  -0.03901  -0.03394   2.16822
   D26       -0.01393  -0.00933   0.00482  -0.03827  -0.03346  -0.04739
   D27       -2.05205  -0.01541   0.00453  -0.03978  -0.03525  -2.08730
   D28       -2.78928   0.01826   0.00839   0.00622   0.01456  -2.77473
   D29        1.30626   0.02841   0.00815   0.01128   0.01945   1.32572
   D30       -0.70592   0.01014   0.00607   0.00957   0.01559  -0.69033
   D31        3.11033   0.00107  -0.00375   0.02084   0.01710   3.12742
   D32       -0.84626   0.00009  -0.00250   0.01826   0.01577  -0.83049
   D33        0.84365   0.00100  -0.00267   0.01915   0.01649   0.86014
   D34       -0.97959  -0.00026  -0.00197   0.01675   0.01478  -0.96482
   D35        1.34700  -0.00125  -0.00073   0.01416   0.01345   1.36045
   D36        3.03692  -0.00034  -0.00089   0.01505   0.01416   3.05108
   D37        1.19410  -0.00295  -0.00444   0.02075   0.01632   1.21042
   D38       -2.76249  -0.00394  -0.00319   0.01816   0.01499  -2.74750
   D39       -1.07258  -0.00303  -0.00335   0.01905   0.01571  -1.05686
   D40       -1.10485  -0.00295  -0.00497   0.01834   0.01333  -1.09152
   D41        3.11727  -0.00295  -0.00394   0.01570   0.01172   3.12899
   D42        1.01395  -0.00278  -0.00306   0.01352   0.01043   1.02438
   D43        3.00755  -0.00265  -0.00534   0.01868   0.01337   3.02091
   D44        0.94648  -0.00266  -0.00431   0.01604   0.01176   0.95824
   D45       -1.15684  -0.00249  -0.00342   0.01387   0.01047  -1.14637
   D46        0.83030   0.00539  -0.00302   0.01709   0.01407   0.84437
   D47       -1.23077   0.00538  -0.00199   0.01445   0.01246  -1.21831
   D48        2.94910   0.00555  -0.00111   0.01228   0.01117   2.96027
   D49        1.46005   0.00065  -0.00056   0.00091   0.00033   1.46038
   D50       -2.87270   0.00069  -0.00047   0.00073   0.00023  -2.87246
   D51       -0.63691   0.00063  -0.00168   0.00392   0.00222  -0.63468
   D52       -2.56369  -0.00047   0.00159  -0.00409  -0.00250  -2.56619
   D53       -0.61326  -0.00043   0.00168  -0.00427  -0.00260  -0.61586
   D54        1.62253  -0.00050   0.00047  -0.00108  -0.00061   1.62193
   D55       -0.45524  -0.00017   0.00022  -0.00054  -0.00032  -0.45555
   D56        1.49520  -0.00012   0.00030  -0.00072  -0.00041   1.49478
   D57       -2.55220  -0.00019  -0.00090   0.00247   0.00158  -2.55062
   D58       -1.56691  -0.00125  -0.00147   0.00251   0.00107  -1.56584
   D59        0.51012  -0.00088  -0.00190   0.00377   0.00188   0.51200
   D60        2.72482  -0.00055  -0.00199   0.00415   0.00217   2.72700
   D61        2.54448  -0.00068  -0.00131   0.00351   0.00221   2.54670
   D62       -1.66167  -0.00031  -0.00174   0.00476   0.00303  -1.65865
   D63        0.55303   0.00001  -0.00183   0.00514   0.00332   0.55635
   D64        0.45800  -0.00020  -0.00021   0.00052   0.00031   0.45831
   D65        2.53503   0.00018  -0.00064   0.00177   0.00112   2.53615
   D66       -1.53345   0.00050  -0.00072   0.00215   0.00142  -1.53203
   D67       -1.45894  -0.00045   0.00105  -0.00387  -0.00280  -1.46174
   D68        2.58048   0.00011  -0.00022   0.00025   0.00003   2.58051
   D69        0.45523   0.00012  -0.00011   0.00025   0.00014   0.45536
   D70        2.90281  -0.00025   0.00133  -0.00446  -0.00311   2.89969
   D71        0.65904   0.00031   0.00005  -0.00034  -0.00028   0.65875
   D72       -1.46621   0.00032   0.00017  -0.00034  -0.00017  -1.46639
   D73        0.69928  -0.00025   0.00367  -0.01070  -0.00702   0.69226
   D74       -1.54449   0.00031   0.00239  -0.00658  -0.00419  -1.54868
   D75        2.61345   0.00033   0.00250  -0.00658  -0.00408   2.60937
   D76        1.31471   0.00002   0.00086  -0.00304  -0.00218   1.31253
   D77       -0.78862  -0.00005   0.00079  -0.00290  -0.00211  -0.79073
   D78       -2.89482  -0.00001   0.00076  -0.00282  -0.00206  -2.89687
   D79        2.93829   0.00007   0.00094  -0.00367  -0.00273   2.93556
   D80        0.83496   0.00000   0.00087  -0.00353  -0.00266   0.83230
   D81       -1.27124   0.00004   0.00085  -0.00345  -0.00261  -1.27384
   D82       -1.04808   0.00001  -0.00008  -0.00077  -0.00086  -1.04893
   D83        3.13177  -0.00007  -0.00015  -0.00063  -0.00078   3.13099
   D84        1.02558  -0.00003  -0.00018  -0.00055  -0.00073   1.02485
   D85        0.92223   0.00016   0.00407  -0.01517  -0.01110   0.91112
   D86       -1.20475   0.00010   0.00351  -0.01376  -0.01025  -1.21500
   D87        3.01799   0.00013   0.00333  -0.01327  -0.00995   3.00804
   D88       -0.86714  -0.00003   0.00212  -0.00972  -0.00759  -0.87473
   D89       -2.99412  -0.00009   0.00156  -0.00830  -0.00673  -3.00085
   D90        1.22862  -0.00006   0.00137  -0.00781  -0.00643   1.22219
   D91       -3.10570  -0.00002   0.00351  -0.01360  -0.01009  -3.11580
   D92        1.05050  -0.00008   0.00295  -0.01219  -0.00924   1.04126
   D93       -1.00994  -0.00005   0.00276  -0.01170  -0.00894  -1.01888
   D94        1.48567  -0.00009   0.00077  -0.00266  -0.00191   1.48377
   D95       -0.56719  -0.00002   0.00030  -0.00149  -0.00119  -0.56839
   D96       -2.81212  -0.00031   0.00181  -0.00555  -0.00375  -2.81587
   D97       -0.46070   0.00001   0.00014  -0.00036  -0.00022  -0.46093
   D98       -2.51357   0.00008  -0.00033   0.00081   0.00049  -2.51308
   D99        1.52469  -0.00021   0.00117  -0.00325  -0.00207   1.52262
   D100      -2.56245   0.00018   0.00010  -0.00049  -0.00041  -2.56286
   D101       1.66787   0.00025  -0.00037   0.00068   0.00031   1.66818
   D102      -0.57706  -0.00004   0.00113  -0.00339  -0.00225  -0.57931
   D103       0.17738   0.02106   0.08265  -0.20418  -0.12786   0.04953
   D104       2.58930   0.02048   0.08694  -0.26819  -0.17514   2.41416
   D105       1.84794  -0.00021   0.00126  -0.00316  -0.00190   1.84603
   D106      -2.38615   0.00038   0.00377  -0.00871  -0.00494  -2.39109
   D107      -0.40394   0.00046  -0.00051   0.00296   0.00245  -0.40149
   D108      -2.43276  -0.00034   0.00058  -0.00154  -0.00096  -2.43372
   D109      -0.38367   0.00025   0.00309  -0.00708  -0.00400  -0.38766
   D110       1.59855   0.00033  -0.00119   0.00458   0.00339   1.60194
   D111      -0.31311  -0.00053  -0.00054   0.00184   0.00130  -0.31181
   D112       1.73598   0.00006   0.00197  -0.00371  -0.00173   1.73425
   D113      -2.56499   0.00014  -0.00231   0.00796   0.00565  -2.55934
   D114      -1.10319   0.00007  -0.00297   0.00863   0.00565  -1.09754
   D115       1.20287  -0.00012  -0.00161   0.00476   0.00315   1.20602
   D116      -2.76382  -0.00006  -0.00287   0.00822   0.00535  -2.75847
   D117       3.13695   0.00016  -0.00160   0.00526   0.00366   3.14060
   D118      -0.84018  -0.00004  -0.00023   0.00139   0.00115  -0.83902
   D119       1.47632   0.00002  -0.00150   0.00485   0.00335   1.47967
   D120       1.04438   0.00084  -0.00054   0.00210   0.00155   1.04594
   D121      -2.93274   0.00064   0.00082  -0.00177  -0.00095  -2.93369
   D122      -0.61625   0.00070  -0.00044   0.00169   0.00125  -0.61500
   D123       0.24798   0.00005   0.00128  -0.00479  -0.00351   0.24447
   D124      -2.00758   0.00002   0.00048  -0.00292  -0.00244  -2.01002
   D125       2.25809  -0.00130   0.00067  -0.00388  -0.00321   2.25488
   D126      -1.82094   0.00191   0.00017  -0.00171  -0.00153  -1.82247
   D127       2.20669   0.00188  -0.00063   0.00017  -0.00046   2.20623
   D128       0.18917   0.00056  -0.00044  -0.00079  -0.00123   0.18794
   D129       2.49702  -0.00263   0.00278  -0.01082  -0.00803   2.48898
   D130       0.24146  -0.00267   0.00198  -0.00894  -0.00696   0.23450
   D131      -1.77606  -0.00398   0.00217  -0.00990  -0.00773  -1.78379
   D132      -2.67217   0.00227   0.00577  -0.01248  -0.00867  -2.68084
   D133       1.11884   0.00347   0.00798  -0.01732  -0.00737   1.11147
   D134       1.34049   0.00450   0.00436  -0.00708  -0.00469   1.33580
   D135      -1.15168   0.00570   0.00657  -0.01192  -0.00339  -1.15506
   D136      -0.64676  -0.00008   0.00351  -0.00724  -0.00569  -0.65245
   D137      -3.13892   0.00112   0.00573  -0.01208  -0.00439   3.13987
   D138       3.01327   0.00038  -0.00198   0.00636   0.00437   3.01764
   D139      -0.93466   0.00016  -0.00122   0.00458   0.00336  -0.93129
   D140       0.74599   0.00033  -0.00138   0.00511   0.00373   0.74972
   D141      -1.02104  -0.00001  -0.00043   0.00269   0.00226  -1.01878
   D142       1.31422  -0.00023   0.00033   0.00092   0.00125   1.31547
   D143       2.99487  -0.00006   0.00018   0.00144   0.00162   2.99649
   D144       1.10365  -0.00126  -0.00265   0.00743   0.00479   1.10844
   D145      -2.84427  -0.00148  -0.00189   0.00566   0.00377  -2.84050
   D146      -1.16363  -0.00131  -0.00204   0.00619   0.00415  -1.15948
   D147      -1.04698  -0.00106   0.00359  -0.01856  -0.01497  -1.06195
   D148      -3.10513  -0.00104   0.00412  -0.01989  -0.01577  -3.12091
   D149       1.09657  -0.00117   0.00446  -0.02083  -0.01638   1.08020
   D150       3.02703  -0.00065   0.00306  -0.01757  -0.01450   3.01253
   D151       0.96888  -0.00062   0.00359  -0.01890  -0.01531   0.95357
   D152      -1.11260  -0.00076   0.00393  -0.01984  -0.01591  -1.12851
   D153       0.89116   0.00176   0.00503  -0.02117  -0.01614   0.87502
   D154      -1.16699   0.00179   0.00556  -0.02250  -0.01694  -1.18393
   D155       3.03472   0.00166   0.00589  -0.02344  -0.01755   3.01718
   D156       1.44014   0.00002   0.00010  -0.00066  -0.00056   1.43958
   D157      -2.89018   0.00008   0.00029  -0.00115  -0.00086  -2.89103
   D158      -0.66714   0.00001  -0.00139   0.00321   0.00181  -0.66533
   D159      -2.57254  -0.00015   0.00167  -0.00452  -0.00286  -2.57540
   D160      -0.61967  -0.00009   0.00186  -0.00501  -0.00315  -0.62282
   D161       1.60337  -0.00016   0.00018  -0.00066  -0.00048   1.60289
   D162      -0.46439   0.00005   0.00062  -0.00173  -0.00111  -0.46550
   D163       1.48849   0.00012   0.00081  -0.00222  -0.00141   1.48708
   D164      -2.57166   0.00005  -0.00087   0.00213   0.00126  -2.57040
   D165      -1.55828  -0.00050  -0.00105   0.00223   0.00118  -1.55709
   D166       0.52594  -0.00040  -0.00164   0.00395   0.00230   0.52824
   D167       2.73834  -0.00018  -0.00194   0.00482   0.00288   2.74122
   D168       2.55181  -0.00033  -0.00139   0.00366   0.00227   2.55408
   D169      -1.64717  -0.00022  -0.00199   0.00538   0.00339  -1.64377
   D170       0.56524   0.00000  -0.00229   0.00626   0.00397   0.56921
   D171       0.46667  -0.00014  -0.00055   0.00156   0.00101   0.46768
   D172       2.55088  -0.00003  -0.00115   0.00328   0.00213   2.55301
   D173      -1.51990   0.00019  -0.00145   0.00415   0.00271  -1.51719
   D174      -1.44427  -0.00017   0.00092  -0.00276  -0.00183  -1.44610
   D175       2.58883  -0.00001  -0.00072   0.00190   0.00118   2.59001
   D176       0.46442  -0.00006  -0.00051   0.00145   0.00093   0.46535
   D177       2.91787  -0.00009   0.00113  -0.00329  -0.00216   2.91571
   D178       0.66779   0.00006  -0.00052   0.00137   0.00085   0.66864
   D179      -1.45662   0.00001  -0.00031   0.00092   0.00061  -1.45602
   D180       0.72590  -0.00006   0.00290  -0.00788  -0.00498   0.72092
   D181      -1.52418   0.00010   0.00126  -0.00323  -0.00197  -1.52615
   D182       2.63459   0.00005   0.00147  -0.00368  -0.00221   2.63238
   D183       1.32446  -0.00003   0.00097  -0.00429  -0.00332   1.32114
   D184      -0.77738  -0.00006   0.00084  -0.00397  -0.00313  -0.78051
   D185      -2.88336  -0.00003   0.00085  -0.00400  -0.00314  -2.88650
   D186       2.95041   0.00006   0.00116  -0.00494  -0.00378   2.94663
   D187       0.84857   0.00004   0.00103  -0.00462  -0.00359   0.84498
   D188      -1.25741   0.00006   0.00105  -0.00465  -0.00360  -1.26101
   D189      -1.03749  -0.00001   0.00082  -0.00398  -0.00316  -1.04065
   D190      -3.13933  -0.00003   0.00069  -0.00366  -0.00297   3.14089
   D191       1.03788  -0.00001   0.00070  -0.00368  -0.00298   1.03490
   D192       0.96483   0.00009   0.00215  -0.00715  -0.00500   0.95983
   D193      -1.16092   0.00009   0.00182  -0.00630  -0.00449  -1.16540
   D194       3.05166   0.00008   0.00185  -0.00639  -0.00454   3.04713
   D195      -0.83706  -0.00005   0.00024  -0.00208  -0.00184  -0.83890
   D196      -2.96281  -0.00005  -0.00009  -0.00124  -0.00133  -2.96414
   D197       1.24977  -0.00006  -0.00006  -0.00132  -0.00138   1.24839
   D198      -3.07090  -0.00003   0.00110  -0.00438  -0.00328  -3.07419
   D199       1.08653  -0.00003   0.00077  -0.00354  -0.00277   1.08376
   D200      -0.98407  -0.00004   0.00080  -0.00362  -0.00282  -0.98690
   D201       1.47069   0.00018   0.00146  -0.00426  -0.00280   1.46789
   D202      -0.59154   0.00013   0.00134  -0.00409  -0.00275  -0.59430
   D203      -2.82953  -0.00003   0.00253  -0.00726  -0.00473  -2.83426
   D204      -0.46956   0.00012   0.00056  -0.00159  -0.00103  -0.47059
   D205      -2.53179   0.00007   0.00043  -0.00141  -0.00098  -2.53278
   D206       1.51341  -0.00009   0.00162  -0.00459  -0.00296   1.51045
   D207      -2.56914   0.00021   0.00040  -0.00121  -0.00081  -2.56995
   D208       1.65181   0.00016   0.00027  -0.00103  -0.00076   1.65105
   D209      -0.58617   0.00000   0.00146  -0.00421  -0.00274  -0.58892
         Item               Value     Threshold  Converged?
 Maximum Force            0.100220     0.000450     NO 
 RMS     Force            0.008349     0.000300     NO 
 Maximum Displacement     1.022058     0.001800     NO 
 RMS     Displacement     0.288428     0.001200     NO 
 Predicted change in Energy=-3.152671D-03
 GradGradGradGradGradGradGradGradGradGradGradGradGradGradGradGradGradGrad

 Stoichiometry    C20H34O4(3)
 Framework group  C1[X(C20H34O4)]
 Deg. of freedom   168
 Full point group                 C1      NOp   1
 Largest Abelian subgroup         C1      NOp   1
 Largest concise Abelian subgroup C1      NOp   1
                         Standard orientation:                         
 ---------------------------------------------------------------------
 Center     Atomic      Atomic             Coordinates (Angstroms)
 Number     Number       Type             X           Y           Z
 ---------------------------------------------------------------------
      1          6           0       -2.843729    0.471950   -1.665850
      2          1           0       -3.150079    1.510416   -1.814953
      3          1           0       -2.386629    0.134928   -2.600922
      4          6           0       -1.740110    0.485548   -0.578726
      5          6           0       -2.154966   -0.370608    0.796978
      6          6           0       -3.547000   -1.009862    0.600916
      7          1           0       -3.800506   -1.579059    1.502033
      8          6           0       -4.647060   -0.050058    0.038893
      9          6           0       -4.053316   -0.404263   -1.354940
     10          1           0       -4.744890   -0.425816   -2.203462
     11          6           0       -3.567543   -1.743914   -0.758000
     12          1           0       -2.610314   -2.137756   -1.106695
     13          1           0       -4.311868   -2.538007   -0.805630
     14          6           0       -6.041047   -0.654768    0.242087
     15          1           0       -6.339885   -0.568643    1.291616
     16          1           0       -6.094704   -1.710252   -0.031665
     17          1           0       -6.778307   -0.115788   -0.361330
     18          6           0       -4.707116    1.422002    0.439846
     19          1           0       -3.763524    1.952140    0.306493
     20          1           0       -5.008703    1.523450    1.487161
     21          1           0       -5.461200    1.931084   -0.169978
     22          1           0       -0.853913   -0.023999   -0.962959
     23          8           0       -1.442584    1.813661   -0.270627
     24          1           0       -0.565024    1.864587    0.135139
     25          6           0       -2.039913    0.496741    2.054063
     26          1           0       -1.004286    0.812053    2.191406
     27          1           0       -2.334011   -0.107647    2.916632
     28          1           0       -2.670203    1.382637    2.012960
     29          8           0       -1.195269   -1.323958    0.797456
     30          6           0        2.887348    0.238700    1.708246
     31          1           0        3.289521    1.223379    1.967759
     32          1           0        2.428422   -0.157319    2.618113
     33          6           0        1.754856    0.415190    0.664120
     34          6           0        2.164112   -0.017347   -0.838833
     35          6           0        3.476761   -0.829701   -0.797790
     36          1           0        3.679594   -1.225892   -1.798027
     37          6           0        4.669411   -0.140579   -0.053723
     38          6           0        4.006793   -0.690679    1.242517
     39          1           0        4.670652   -0.954620    2.071302
     40          6           0        3.394624   -1.824288    0.384959
     41          1           0        2.399608   -2.187484    0.650003
     42          1           0        4.055276   -2.681696    0.268763
     43          6           0        5.987077   -0.855560   -0.378359
     44          1           0        6.322124   -0.589633   -1.385650
     45          1           0        5.906551   -1.942662   -0.334321
     46          1           0        6.767038   -0.550696    0.326151
     47          6           0        4.930824    1.360551   -0.152224
     48          1           0        4.077223    1.981143    0.124067
     49          1           0        5.228220    1.639102   -1.167367
     50          1           0        5.750361    1.631932    0.520596
     51          1           0        0.932120   -0.243929    0.948450
     52          8           0        1.192831    1.712669    0.711912
     53          1           0        1.851177    2.367736    0.475310
     54          6           0        2.171757    1.149572   -1.833206
     55          1           0        1.173375    1.584054   -1.894130
     56          1           0        2.436905    0.761138   -2.819189
     57          1           0        2.892993    1.928294   -1.583862
     58          8           0        1.120810   -0.849739   -1.156198
 ---------------------------------------------------------------------
 Rotational constants (GHZ):           0.6458748           0.1132088           0.1122185
 Standard basis: 6-31++G(d,p) (6D, 7F)
 There are   660 symmetry adapted cartesian basis functions of A   symmetry.
 There are   660 symmetry adapted basis functions of A   symmetry.
   660 basis functions,  1040 primitive gaussians,   660 cartesian basis functions
    94 alpha electrons       92 beta electrons
       nuclear repulsion energy      2367.6803364660 Hartrees.
 NAtoms=   58 NActive=   58 NUniq=   58 SFac= 1.00D+00 NAtFMM=   60 NAOKFM=F Big=F
 Integral buffers will be    131072 words long.
 Raffenetti 2 integral format.
 Two-electron integral symmetry is turned on.
 Nuclear repulsion after empirical dispersion term =     2367.6181429541 Hartrees.
 One-electron integrals computed using PRISM.
 NBasis=   660 RedAO= T EigKep=  1.80D-06  NBF=   660
 NBsUse=   659 1.00D-06 EigRej=  9.31D-07 NBFU=   659
 Lowest energy guess from the checkpoint file:  "2_2_2010-restart-wb97-opt.chk"
 B after Tr=     0.000000    0.000000    0.000000
         Rot=    0.987475    0.157704   -0.004691   -0.000783 Ang=  18.16 deg.
 B after Tr=     0.000000    0.000000    0.000000
         Rot=    0.994958    0.100186   -0.004356    0.001392 Ang=  11.51 deg.
 Initial guess <Sx>= 0.0000 <Sy>= 0.0000 <Sz>= 1.0000 <S**2>= 2.0113 S= 1.0038
 Requested convergence on RMS density matrix=1.00D-08 within 128 cycles.
 Requested convergence on MAX density matrix=1.00D-06.
 Requested convergence on             energy=1.00D-06.
 No special actions if energy rises.
 Restarting incremental Fock formation.
 SCF Done:  E(UwB97XD) =  -1083.08460743     A.U. after   28 cycles
            NFock= 28  Conv=0.58D-08     -V/T= 2.0091
 <Sx>= 0.0000 <Sy>= 0.0000 <Sz>= 1.0000 <S**2>= 2.0103 S= 1.0034
 <L.S>=  0.00000000000    
 Annihilation of the first spin contaminant:
 S**2 before annihilation     2.0103,   after     2.0001
 Calling FoFJK, ICntrl=      2127 FMM=F ISym2X=0 I1Cent= 0 IOpClX= 1 NMat=1 NMatS=1 NMatT=0.
 ***** Axes restored to original set *****
 -------------------------------------------------------------------
 Center     Atomic                   Forces (Hartrees/Bohr)
 Number     Number              X              Y              Z
 -------------------------------------------------------------------
      1        6           0.000061547   -0.000464594    0.000672209
      2        1          -0.000428604    0.000740831   -0.000253559
      3        1           0.000166690   -0.000180266   -0.000993127
      4        6          -0.000854276   -0.001559099   -0.000177234
      5        6           0.000219899    0.000574883   -0.002082605
      6        6          -0.000051842    0.000399218    0.000443976
      7        1          -0.000384708   -0.000673494    0.000286182
      8        6           0.000193588   -0.000404537   -0.000008068
      9        6           0.000120172    0.000001042    0.000398578
     10        1          -0.000543903    0.000116728   -0.000595760
     11        6           0.000261686    0.000805439    0.000468091
     12        1           0.000630139   -0.000016138   -0.000219893
     13        1          -0.000586187   -0.000488232   -0.000300933
     14        6           0.000883661    0.000468266   -0.000009208
     15        1          -0.000347768   -0.000244318    0.000868989
     16        1          -0.000146691   -0.000677301   -0.000430049
     17        1          -0.000720064    0.000580370   -0.000354207
     18        6           0.000247015   -0.000473426   -0.000423234
     19        1          -0.000086153    0.000329969    0.000043436
     20        1          -0.000391024   -0.000178767    0.000957694
     21        1          -0.000723094    0.000722888   -0.000306631
     22        1          -0.000929288    0.000579277    0.001428544
     23        8          -0.002543635    0.001902184   -0.000308917
     24        1           0.003169097   -0.000252998   -0.000348494
     25        6          -0.000462032   -0.000253490   -0.001154881
     26        1           0.000898633    0.000185297    0.000978371
     27        1           0.000107469   -0.000554496    0.000767018
     28        1          -0.000295620    0.000472616    0.000398295
     29        8           0.000712830    0.000001302    0.001465864
     30        6           0.000264420   -0.000097968   -0.000422145
     31        1           0.000270728    0.000099398    0.000662114
     32        1           0.000052876   -0.000437865    0.000724784
     33        6          -0.000227278    0.000045827    0.001130573
     34        6          -0.000897175   -0.000111880    0.000438229
     35        6          -0.000193656   -0.000294130    0.000115820
     36        1           0.000176150   -0.000176186   -0.000585391
     37        6          -0.000593711    0.000042367   -0.000050818
     38        6          -0.000019482    0.000127656   -0.000234187
     39        1           0.000444343   -0.000406820    0.000452535
     40        6          -0.000122112    0.000750401    0.000318919
     41        1          -0.000717867   -0.000194275   -0.000038971
     42        1           0.000402065   -0.000589540   -0.000150484
     43        6          -0.000810013    0.000443663    0.000216272
     44        1           0.000378574    0.000436942   -0.000749232
     45        1           0.000067127   -0.000704985   -0.000220720
     46        1           0.000671246    0.000025614    0.000626304
     47        6           0.000029266   -0.000698944   -0.000249885
     48        1          -0.000164444    0.000341987    0.000208622
     49        1           0.000234791    0.000541607   -0.000694080
     50        1           0.000718953    0.000158559    0.000690377
     51        1          -0.000983113    0.000493766   -0.001410801
     52        8          -0.003618742   -0.004616274    0.000804545
     53        1           0.002843287    0.003496283   -0.000015824
     54        6           0.000141908   -0.000724581    0.000291875
     55        1          -0.000715126    0.000750374    0.000238423
     56        1           0.000280418    0.000068872   -0.000984646
     57        1           0.000276126    0.000729505   -0.000041406
     58        8           0.003632903   -0.000958525   -0.002281245
 -------------------------------------------------------------------
 Cartesian Forces:  Max     0.004616274 RMS     0.000916926

 GradGradGradGradGradGradGradGradGradGradGradGradGradGradGradGradGradGrad
 Berny optimization.
 Using GEDIIS/GDIIS optimizer.
 FormGI is forming the generalized inverse of G from B-inverse, IUseBI=4.
 Internal  Forces:  Max     0.007717234 RMS     0.000940099
 Search for a local minimum.
 Step number   3 out of a maximum of  348
 All quantities printed in internal units (Hartrees-Bohrs-Radians)
 Mixed Optimization -- En-DIIS/RFO-DIIS
 Update second derivatives using D2CorX and points    2    3    1
 DE=  1.55D-03 DEPred=-3.15D-03 R=-4.92D-01
 Trust test=-4.92D-01 RLast= 4.14D-01 DXMaxT set to 7.50D-02
 ITU= -1 -1  0
 Use linear search instead of GDIIS.
 Energy rises -- skip Quadratic/GDIIS search.
 Quartic linear search produced a step of -0.90805.
 Iteration  1 RMS(Cart)=  0.14867594 RMS(Int)=  0.00581172
 Iteration  2 RMS(Cart)=  0.03277150 RMS(Int)=  0.00019657
 Iteration  3 RMS(Cart)=  0.00051622 RMS(Int)=  0.00001520
 Iteration  4 RMS(Cart)=  0.00000009 RMS(Int)=  0.00001520
 Variable       Old X    -DE/DX   Delta X   Delta X   Delta X     New X
                                 (Linear)    (Quad)   (Total)
    R1        2.06534   0.00078   0.00318   0.00000   0.00318   2.06852
    R2        2.06740   0.00097   0.00376   0.00000   0.00376   2.07116
    R3        2.92755   0.00087   0.00155   0.00000   0.00155   2.92910
    R4        2.88300   0.00044   0.00126   0.00000   0.00126   2.88426
    R5        3.16080   0.00010   0.00140   0.00000   0.00141   3.16221
    R6        2.06371  -0.00165   0.00014   0.00000   0.00014   2.06385
    R7        2.63705  -0.00026   0.00011   0.00000   0.00012   2.63717
    R8        2.91829   0.00069   0.00100   0.00000   0.00100   2.91930
    R9        2.89430   0.00092   0.00247   0.00000   0.00247   2.89677
   R10        2.55630   0.00020   0.00000   0.00000   0.00000   2.55630
   R11        2.07032   0.00077   0.00285   0.00000   0.00285   2.07316
   R12        2.95621   0.00060   0.00079   0.00000   0.00079   2.95701
   R13        2.91894   0.00010   0.00145   0.00000   0.00145   2.92039
   R14        2.94019   0.00067  -0.00018   0.00000  -0.00018   2.94001
   R15        2.89699   0.00025   0.00118   0.00000   0.00118   2.89817
   R16        2.88537   0.00053   0.00136   0.00000   0.00136   2.88673
   R17        2.06899   0.00081   0.00331   0.00000   0.00331   2.07230
   R18        2.91960  -0.00015  -0.00022   0.00000  -0.00022   2.91938
   R19        2.06403   0.00065   0.00312   0.00000   0.00312   2.06715
   R20        2.05874   0.00081   0.00350   0.00000   0.00350   2.06223
   R21        2.06857   0.00096   0.00437   0.00000   0.00437   2.07293
   R22        2.06306   0.00081   0.00381   0.00000   0.00381   2.06687
   R23        2.06851   0.00099   0.00435   0.00000   0.00435   2.07285
   R24        2.06075   0.00009   0.00223   0.00000   0.00223   2.06298
   R25        2.06846   0.00105   0.00432   0.00000   0.00432   2.07278
   R26        2.06983   0.00106   0.00458   0.00000   0.00458   2.07441
   R27        1.82958   0.00401   0.01109   0.00000   0.01109   1.84067
   R28        3.50787   0.00162  -0.00311   0.00000  -0.00311   3.50477
   R29        2.06215   0.00111   0.00352   0.00000   0.00352   2.06566
   R30        2.06647   0.00084   0.00457   0.00000   0.00457   2.07104
   R31        2.05604   0.00063   0.00291   0.00000   0.00291   2.05895
   R32        2.06895   0.00051   0.00299   0.00000   0.00299   2.07195
   R33        2.06604   0.00073   0.00360   0.00000   0.00360   2.06963
   R34        2.92992   0.00142   0.00282   0.00000   0.00282   2.93275
   R35        2.88690   0.00021   0.00142   0.00000   0.00142   2.88831
   R36        3.05496   0.00349   0.00185   0.00000   0.00185   3.05681
   R37        2.06333   0.00035  -0.00068   0.00000  -0.00068   2.06265
   R38        2.67355   0.00195   0.00079   0.00000   0.00079   2.67435
   R39        2.91817   0.00031   0.00076   0.00000   0.00076   2.91893
   R40        2.89723   0.00095   0.00244   0.00000   0.00244   2.89967
   R41        2.59249  -0.00131  -0.00022   0.00000  -0.00022   2.59227
   R42        2.06887   0.00062   0.00279   0.00000   0.00279   2.07166
   R43        2.95846   0.00024   0.00052   0.00000   0.00052   2.95897
   R44        2.92440   0.00009   0.00118   0.00000   0.00118   2.92558
   R45        2.94088   0.00014   0.00054   0.00000   0.00054   2.94142
   R46        2.89864   0.00023   0.00123   0.00000   0.00123   2.89987
   R47        2.88543   0.00046   0.00142   0.00000   0.00142   2.88684
   R48        2.06773   0.00075   0.00327   0.00000   0.00327   2.07100
   R49        2.92464   0.00033  -0.00042   0.00000  -0.00042   2.92422
   R50        2.06337   0.00073   0.00321   0.00000   0.00321   2.06658
   R51        2.05721   0.00072   0.00340   0.00000   0.00340   2.06061
   R52        2.06803   0.00094   0.00436   0.00000   0.00436   2.07239
   R53        2.06163   0.00073   0.00370   0.00000   0.00370   2.06534
   R54        2.06803   0.00092   0.00429   0.00000   0.00429   2.07232
   R55        2.06154   0.00037   0.00306   0.00000   0.00306   2.06460
   R56        2.06711   0.00091   0.00419   0.00000   0.00419   2.07131
   R57        2.06835   0.00100   0.00448   0.00000   0.00448   2.07283
   R58        1.81109   0.00449   0.01332   0.00000   0.01332   1.82441
   R59        2.06080   0.00097   0.00385   0.00000   0.00385   2.06465
   R60        2.06434   0.00102   0.00451   0.00000   0.00451   2.06885
   R61        2.06037   0.00060   0.00336   0.00000   0.00336   2.06374
    A1        1.86839  -0.00006  -0.00241   0.00000  -0.00240   1.86598
    A2        1.86197   0.00053   0.00569   0.00000   0.00569   1.86766
    A3        1.92973  -0.00028   0.00116   0.00000   0.00115   1.93088
    A4        1.88057  -0.00001  -0.00119   0.00000  -0.00119   1.87937
    A5        1.90553   0.00000  -0.00192   0.00000  -0.00193   1.90361
    A6        2.01180  -0.00016  -0.00141   0.00000  -0.00140   2.01040
    A7        1.97793   0.00010   0.00065   0.00000   0.00067   1.97860
    A8        1.90402   0.00017   0.00012   0.00000   0.00012   1.90415
    A9        1.89144   0.00157   0.00231   0.00000   0.00231   1.89374
   A10        1.82536   0.00007   0.00106   0.00000   0.00106   1.82641
   A11        1.93740  -0.00160   0.00325   0.00000   0.00324   1.94064
   A12        1.92701  -0.00038  -0.00793   0.00000  -0.00793   1.91909
   A13        1.90820  -0.00008  -0.00188   0.00000  -0.00187   1.90632
   A14        1.94611   0.00036   0.00450   0.00000   0.00450   1.95061
   A15        1.75694   0.00017   0.00030   0.00000   0.00030   1.75723
   A16        1.98924  -0.00012  -0.00094   0.00000  -0.00094   1.98830
   A17        1.92604   0.00039   0.00113   0.00000   0.00113   1.92716
   A18        1.92359  -0.00067  -0.00293   0.00000  -0.00293   1.92066
   A19        1.89570   0.00006   0.00244   0.00000   0.00244   1.89814
   A20        2.01032   0.00056   0.00222   0.00000   0.00222   2.01254
   A21        1.89695  -0.00040  -0.00101   0.00000  -0.00101   1.89594
   A22        2.03930  -0.00027  -0.00140   0.00000  -0.00140   2.03790
   A23        2.06421   0.00006  -0.00204   0.00000  -0.00204   2.06218
   A24        1.53694  -0.00003  -0.00099   0.00000  -0.00099   1.53595
   A25        1.48451  -0.00023   0.00083   0.00000   0.00084   1.48535
   A26        1.92814   0.00018  -0.00081   0.00000  -0.00081   1.92733
   A27        2.12332   0.00036   0.00482   0.00000   0.00482   2.12814
   A28        1.95621   0.00018  -0.00009   0.00000  -0.00009   1.95612
   A29        2.05979   0.00023   0.00079   0.00000   0.00079   2.06059
   A30        1.88570  -0.00058  -0.00440   0.00000  -0.00440   1.88130
   A31        1.93305   0.00040   0.00240   0.00000   0.00240   1.93545
   A32        1.93283   0.00004   0.00105   0.00000   0.00105   1.93387
   A33        1.90440  -0.00027  -0.00368   0.00000  -0.00368   1.90072
   A34        2.04622  -0.00023  -0.00006   0.00000  -0.00006   2.04616
   A35        1.54205   0.00003  -0.00013   0.00000  -0.00013   1.54192
   A36        2.07256   0.00004   0.00007   0.00000   0.00007   2.07263
   A37        1.50277   0.00018   0.00065   0.00000   0.00066   1.50343
   A38        2.02702  -0.00001   0.00088   0.00000   0.00088   2.02791
   A39        1.97571  -0.00009   0.00205   0.00000   0.00205   1.97776
   A40        2.05428   0.00001  -0.00147   0.00000  -0.00147   2.05281
   A41        1.98266  -0.00020   0.00088   0.00000   0.00088   1.98354
   A42        1.89862   0.00009  -0.00214   0.00000  -0.00214   1.89648
   A43        1.92228   0.00007   0.00111   0.00000   0.00111   1.92339
   A44        1.97449   0.00012   0.00232   0.00000   0.00232   1.97680
   A45        1.92320   0.00008   0.00128   0.00000   0.00128   1.92448
   A46        1.87871  -0.00009  -0.00174   0.00000  -0.00174   1.87697
   A47        1.88171  -0.00009  -0.00137   0.00000  -0.00137   1.88034
   A48        1.88044  -0.00010  -0.00189   0.00000  -0.00189   1.87855
   A49        1.98509   0.00041   0.00216   0.00000   0.00216   1.98725
   A50        1.92992  -0.00006   0.00175   0.00000   0.00175   1.93166
   A51        1.90602   0.00007   0.00096   0.00000   0.00096   1.90698
   A52        1.88636  -0.00010  -0.00120   0.00000  -0.00120   1.88517
   A53        1.87725  -0.00025  -0.00302   0.00000  -0.00302   1.87423
   A54        1.87544  -0.00011  -0.00097   0.00000  -0.00097   1.87447
   A55        1.91330  -0.00033  -0.01249   0.00000  -0.01249   1.90081
   A56        1.91583   0.00089   0.00470   0.00000   0.00470   1.92052
   A57        1.89043   0.00024   0.00050   0.00000   0.00050   1.89093
   A58        1.96772   0.00020   0.00368   0.00000   0.00368   1.97140
   A59        1.89195  -0.00067  -0.00447   0.00000  -0.00447   1.88748
   A60        1.89575  -0.00047  -0.00113   0.00000  -0.00112   1.89462
   A61        1.90077  -0.00023  -0.00372   0.00000  -0.00372   1.89705
   A62        1.85741  -0.00008  -0.00268   0.00000  -0.00268   1.85473
   A63        1.90240   0.00025   0.00423   0.00000   0.00423   1.90663
   A64        1.92862  -0.00024   0.00171   0.00000   0.00171   1.93033
   A65        1.87033  -0.00020  -0.00089   0.00000  -0.00089   1.86944
   A66        1.91871  -0.00041  -0.00139   0.00000  -0.00139   1.91732
   A67        1.98143   0.00064  -0.00116   0.00000  -0.00116   1.98026
   A68        1.99404  -0.00139   0.00106   0.00000   0.00106   1.99510
   A69        1.88211   0.00028  -0.00018   0.00000  -0.00018   1.88192
   A70        1.95175  -0.00110   0.00188   0.00000   0.00188   1.95363
   A71        1.84558   0.00048   0.00368   0.00000   0.00368   1.84926
   A72        1.95772   0.00173   0.00212   0.00000   0.00212   1.95984
   A73        1.81881   0.00021  -0.00967   0.00000  -0.00967   1.80914
   A74        1.90840   0.00013  -0.00166   0.00000  -0.00166   1.90675
   A75        1.98297  -0.00041   0.00332   0.00000   0.00332   1.98629
   A76        1.75675   0.00163   0.00200   0.00000   0.00200   1.75875
   A77        1.99698   0.00018   0.00033   0.00000   0.00033   1.99730
   A78        1.91071  -0.00156  -0.00105   0.00000  -0.00105   1.90966
   A79        1.89185   0.00012  -0.00293   0.00000  -0.00293   1.88892
   A80        1.90030  -0.00015   0.00253   0.00000   0.00253   1.90283
   A81        2.01378   0.00047   0.00077   0.00000   0.00077   2.01455
   A82        1.88945  -0.00007  -0.00085   0.00000  -0.00085   1.88861
   A83        2.04023  -0.00034  -0.00110   0.00000  -0.00110   2.03913
   A84        2.06635   0.00010  -0.00184   0.00000  -0.00184   2.06451
   A85        1.53088   0.00008  -0.00029   0.00000  -0.00029   1.53058
   A86        1.48661  -0.00004   0.00072   0.00000   0.00072   1.48733
   A87        1.92693   0.00002  -0.00073   0.00000  -0.00073   1.92620
   A88        2.13237   0.00026   0.00327   0.00000   0.00327   2.13563
   A89        1.95765   0.00013   0.00021   0.00000   0.00021   1.95786
   A90        2.06478   0.00015   0.00177   0.00000   0.00177   2.06656
   A91        1.87290  -0.00042  -0.00416   0.00000  -0.00416   1.86874
   A92        1.92931   0.00028   0.00259   0.00000   0.00259   1.93190
   A93        1.93951  -0.00012   0.00103   0.00000   0.00104   1.94055
   A94        1.90147   0.00000  -0.00391   0.00000  -0.00391   1.89757
   A95        2.04635  -0.00015   0.00031   0.00000   0.00031   2.04666
   A96        1.53659   0.00004   0.00022   0.00000   0.00022   1.53681
   A97        2.07487   0.00002  -0.00055   0.00000  -0.00055   2.07432
   A98        1.50249  -0.00005   0.00082   0.00000   0.00082   1.50331
   A99        2.03495   0.00004   0.00006   0.00000   0.00006   2.03501
   A100       1.97404  -0.00004   0.00201   0.00000   0.00201   1.97605
   A101       2.05963   0.00026  -0.00179   0.00000  -0.00179   2.05784
   A102       1.97795  -0.00022   0.00164   0.00000   0.00164   1.97958
   A103       1.89331  -0.00001  -0.00191   0.00000  -0.00191   1.89140
   A104       1.92254   0.00009   0.00116   0.00000   0.00116   1.92371
   A105       1.97417   0.00015   0.00241   0.00000   0.00241   1.97658
   A106       1.92425   0.00001   0.00107   0.00000   0.00107   1.92532
   A107       1.87747  -0.00011  -0.00169   0.00000  -0.00169   1.87578
   A108       1.88247  -0.00006  -0.00135   0.00000  -0.00135   1.88112
   A109       1.87991  -0.00009  -0.00190   0.00000  -0.00190   1.87801
   A110       1.99212   0.00026   0.00152   0.00000   0.00152   1.99365
   A111       1.93560   0.00002   0.00104   0.00000   0.00104   1.93664
   A112       1.90953   0.00010   0.00120   0.00000   0.00120   1.91073
   A113       1.87854  -0.00015  -0.00086   0.00000  -0.00086   1.87768
   A114       1.86413  -0.00019  -0.00201   0.00000  -0.00201   1.86212
   A115       1.87944  -0.00007  -0.00119   0.00000  -0.00119   1.87825
   A116       2.02722   0.00772  -0.00021   0.00000  -0.00017   2.02706
   A117       2.11514  -0.00105  -0.00096   0.00000  -0.00100   2.11415
   A118       1.92369  -0.00517   0.00075   0.00000   0.00085   1.92454
   A119       1.91231   0.00025   0.00315   0.00000   0.00315   1.91546
   A120       1.89227   0.00005   0.00073   0.00000   0.00073   1.89300
   A121       1.98077   0.00058   0.00347   0.00000   0.00347   1.98425
   A122       1.88962  -0.00009  -0.00285   0.00000  -0.00285   1.88677
   A123       1.91115  -0.00051  -0.00210   0.00000  -0.00210   1.90905
   A124       1.87530  -0.00032  -0.00282   0.00000  -0.00282   1.87248
   A125       2.97000   0.00474   0.02069   0.00000   0.02072   2.99072
   A126       3.09350   0.00264   0.12311   0.00000   0.12316   3.21666
    D1        2.06260  -0.00028  -0.02468   0.00000  -0.02468   2.03792
    D2       -2.19479  -0.00003  -0.02289   0.00000  -0.02289  -2.21768
    D3       -0.09600   0.00055  -0.03104   0.00000  -0.03104  -0.12704
    D4       -2.21929  -0.00010  -0.02524   0.00000  -0.02524  -2.24453
    D5       -0.19349   0.00016  -0.02345   0.00000  -0.02345  -0.21694
    D6        1.90530   0.00073  -0.03160   0.00000  -0.03160   1.87370
    D7       -0.08693  -0.00022  -0.02957   0.00000  -0.02957  -0.11651
    D8        1.93887   0.00004  -0.02778   0.00000  -0.02778   1.91108
    D9       -2.24553   0.00061  -0.03593   0.00000  -0.03593  -2.28146
   D10       -1.18981  -0.00006   0.00765   0.00000   0.00765  -1.18216
   D11        1.11108   0.00000   0.01051   0.00000   0.01051   1.12158
   D12       -2.85957  -0.00013   0.00840   0.00000   0.00840  -2.85117
   D13        3.04224   0.00019   0.01107   0.00000   0.01107   3.05331
   D14       -0.94005   0.00025   0.01392   0.00000   0.01392  -0.92613
   D15        1.37248   0.00011   0.01182   0.00000   0.01182   1.38430
   D16        0.92333   0.00031   0.01506   0.00000   0.01506   0.93839
   D17       -3.05896   0.00037   0.01791   0.00000   0.01791  -3.04105
   D18       -0.74643   0.00024   0.01581   0.00000   0.01581  -0.73062
   D19        0.03500   0.00005   0.02960   0.00000   0.02960   0.06460
   D20       -2.18061   0.00000   0.02893   0.00000   0.02893  -2.15168
   D21        2.06266   0.00054   0.03029   0.00000   0.03029   2.09296
   D22       -2.03677  -0.00025   0.02842   0.00000   0.02842  -2.00835
   D23        2.03080  -0.00030   0.02776   0.00000   0.02776   2.05856
   D24       -0.00911   0.00024   0.02912   0.00000   0.02912   0.02001
   D25        2.16822   0.00098   0.03556   0.00000   0.03556   2.20378
   D26       -0.04739   0.00093   0.03490   0.00000   0.03490  -0.01249
   D27       -2.08730   0.00146   0.03626   0.00000   0.03626  -2.05104
   D28       -2.77473   0.00018  -0.00536   0.00000  -0.00535  -2.78008
   D29        1.32572   0.00003  -0.01003   0.00000  -0.01004   1.31568
   D30       -0.69033   0.00113  -0.00847   0.00000  -0.00847  -0.69880
   D31        3.12742  -0.00021  -0.01903   0.00000  -0.01903   3.10839
   D32       -0.83049  -0.00002  -0.01666   0.00000  -0.01666  -0.84716
   D33        0.86014  -0.00004  -0.01747   0.00000  -0.01747   0.84267
   D34       -0.96482   0.00012  -0.01527   0.00000  -0.01527  -0.98008
   D35        1.36045   0.00031  -0.01289   0.00000  -0.01289   1.34756
   D36        3.05108   0.00029  -0.01370   0.00000  -0.01370   3.03738
   D37        1.21042  -0.00056  -0.01898   0.00000  -0.01898   1.19144
   D38       -2.74750  -0.00037  -0.01660   0.00000  -0.01661  -2.76410
   D39       -1.05686  -0.00039  -0.01741   0.00000  -0.01741  -1.07427
   D40       -1.09152  -0.00007  -0.01676   0.00000  -0.01676  -1.10828
   D41        3.12899   0.00010  -0.01434   0.00000  -0.01434   3.11465
   D42        1.02438   0.00010  -0.01234   0.00000  -0.01234   1.01204
   D43        3.02091  -0.00016  -0.01714   0.00000  -0.01714   3.00377
   D44        0.95824   0.00001  -0.01472   0.00000  -0.01472   0.94352
   D45       -1.14637   0.00001  -0.01272   0.00000  -0.01272  -1.15909
   D46        0.84437  -0.00005  -0.01561   0.00000  -0.01561   0.82876
   D47       -1.21831   0.00012  -0.01318   0.00000  -0.01318  -1.23149
   D48        2.96027   0.00012  -0.01118   0.00000  -0.01119   2.94908
   D49        1.46038  -0.00037  -0.00082   0.00000  -0.00082   1.45957
   D50       -2.87246  -0.00025  -0.00066   0.00000  -0.00065  -2.87312
   D51       -0.63468  -0.00058  -0.00359   0.00000  -0.00359  -0.63827
   D52       -2.56619   0.00003   0.00376   0.00000   0.00376  -2.56243
   D53       -0.61586   0.00015   0.00393   0.00000   0.00393  -0.61193
   D54        1.62193  -0.00018   0.00100   0.00000   0.00100   1.62292
   D55       -0.45555   0.00001   0.00049   0.00000   0.00049  -0.45506
   D56        1.49478   0.00013   0.00066   0.00000   0.00066   1.49544
   D57       -2.55062  -0.00020  -0.00227   0.00000  -0.00227  -2.55289
   D58       -1.56584  -0.00043  -0.00235   0.00000  -0.00235  -1.56819
   D59        0.51200  -0.00032  -0.00349   0.00000  -0.00349   0.50850
   D60        2.72700  -0.00028  -0.00384   0.00000  -0.00384   2.72315
   D61        2.54670  -0.00021  -0.00324   0.00000  -0.00324   2.54346
   D62       -1.65865  -0.00010  -0.00438   0.00000  -0.00438  -1.66303
   D63        0.55635  -0.00006  -0.00473   0.00000  -0.00473   0.55162
   D64        0.45831   0.00011  -0.00048   0.00000  -0.00048   0.45784
   D65        2.53615   0.00022  -0.00162   0.00000  -0.00162   2.53454
   D66       -1.53203   0.00026  -0.00197   0.00000  -0.00197  -1.53400
   D67       -1.46174   0.00026   0.00353   0.00000   0.00353  -1.45821
   D68        2.58051   0.00003  -0.00024   0.00000  -0.00024   2.58027
   D69        0.45536   0.00003  -0.00023   0.00000  -0.00023   0.45514
   D70        2.89969   0.00015   0.00407   0.00000   0.00407   2.90376
   D71        0.65875  -0.00009   0.00031   0.00000   0.00031   0.65906
   D72       -1.46639  -0.00009   0.00032   0.00000   0.00032  -1.46607
   D73        0.69226   0.00060   0.00981   0.00000   0.00980   0.70207
   D74       -1.54868   0.00037   0.00604   0.00000   0.00604  -1.54263
   D75        2.60937   0.00037   0.00605   0.00000   0.00605   2.61542
   D76        1.31253   0.00009   0.00279   0.00000   0.00278   1.31532
   D77       -0.79073   0.00007   0.00265   0.00000   0.00265  -0.78808
   D78       -2.89687   0.00007   0.00258   0.00000   0.00258  -2.89429
   D79        2.93556  -0.00003   0.00336   0.00000   0.00336   2.93892
   D80        0.83230  -0.00004   0.00323   0.00000   0.00323   0.83553
   D81       -1.27384  -0.00004   0.00316   0.00000   0.00316  -1.27068
   D82       -1.04893  -0.00006   0.00070   0.00000   0.00070  -1.04823
   D83        3.13099  -0.00007   0.00057   0.00000   0.00057   3.13155
   D84        1.02485  -0.00007   0.00050   0.00000   0.00050   1.02535
   D85        0.91112   0.00010   0.01390   0.00000   0.01390   0.92502
   D86       -1.21500  -0.00002   0.01260   0.00000   0.01260  -1.20240
   D87        3.00804   0.00010   0.01215   0.00000   0.01215   3.02019
   D88       -0.87473  -0.00001   0.00888   0.00000   0.00887  -0.86585
   D89       -3.00085  -0.00012   0.00758   0.00000   0.00757  -2.99328
   D90        1.22219   0.00000   0.00713   0.00000   0.00713   1.22932
   D91       -3.11580   0.00009   0.01245   0.00000   0.01245  -3.10334
   D92        1.04126  -0.00003   0.01115   0.00000   0.01115   1.05242
   D93       -1.01888   0.00009   0.01071   0.00000   0.01071  -1.00817
   D94        1.48377   0.00031   0.00245   0.00000   0.00246   1.48622
   D95       -0.56839   0.00022   0.00137   0.00000   0.00137  -0.56702
   D96       -2.81587   0.00027   0.00510   0.00000   0.00510  -2.81077
   D97       -0.46093  -0.00009   0.00033   0.00000   0.00033  -0.46059
   D98       -2.51308  -0.00019  -0.00076   0.00000  -0.00076  -2.51384
   D99        1.52262  -0.00013   0.00298   0.00000   0.00298   1.52560
   D100      -2.56286   0.00015   0.00046   0.00000   0.00046  -2.56239
   D101       1.66818   0.00005  -0.00063   0.00000  -0.00062   1.66755
   D102      -0.57931   0.00011   0.00311   0.00000   0.00311  -0.57620
   D103       0.04953   0.00427   0.19353   0.00000   0.19370   0.24323
   D104       2.41416   0.00616   0.24049   0.00000   0.24032   2.65448
   D105       1.84603   0.00020   0.00291   0.00000   0.00291   1.84894
   D106      -2.39109   0.00016   0.00801   0.00000   0.00801  -2.38308
   D107      -0.40149  -0.00002  -0.00270   0.00000  -0.00270  -0.40420
   D108      -2.43372   0.00012   0.00142   0.00000   0.00142  -2.43231
   D109      -0.38766   0.00008   0.00652   0.00000   0.00652  -0.38114
   D110       1.60194  -0.00009  -0.00420   0.00000  -0.00420   1.59774
   D111      -0.31181  -0.00013  -0.00168   0.00000  -0.00168  -0.31350
   D112       1.73425  -0.00017   0.00342   0.00000   0.00342   1.73767
   D113      -2.55934  -0.00035  -0.00730   0.00000  -0.00730  -2.56664
   D114      -1.09754  -0.00010  -0.00792   0.00000  -0.00792  -1.10546
   D115       1.20602  -0.00018  -0.00437   0.00000  -0.00437   1.20165
   D116      -2.75847  -0.00025  -0.00755   0.00000  -0.00755  -2.76602
   D117       3.14060   0.00038  -0.00482   0.00000  -0.00482   3.13579
   D118      -0.83902   0.00031  -0.00127   0.00000  -0.00127  -0.84029
   D119       1.47967   0.00024  -0.00444   0.00000  -0.00444   1.47522
   D120       1.04594   0.00050  -0.00192   0.00000  -0.00192   1.04402
   D121      -2.93369   0.00043   0.00163   0.00000   0.00163  -2.93206
   D122      -0.61500   0.00036  -0.00154   0.00000  -0.00155  -0.61655
   D123       0.24447  -0.00008   0.00439   0.00000   0.00439   0.24886
   D124      -2.01002  -0.00011   0.00267   0.00000   0.00267  -2.00735
   D125       2.25488  -0.00101   0.00354   0.00000   0.00354   2.25842
   D126      -1.82247   0.00003   0.00156   0.00000   0.00156  -1.82091
   D127       2.20623   0.00001  -0.00017   0.00000  -0.00017   2.20606
   D128       0.18794  -0.00089   0.00071   0.00000   0.00071   0.18865
   D129       2.48898  -0.00130   0.00990   0.00000   0.00990   2.49888
   D130       0.23450  -0.00133   0.00818   0.00000   0.00818   0.24267
   D131      -1.78379  -0.00223   0.00905   0.00000   0.00905  -1.77474
   D132      -2.68084   0.00227   0.01328   0.00000   0.01333  -2.66751
   D133       1.11147   0.00105   0.01417   0.00000   0.01412   1.12559
   D134       1.33580   0.00366   0.00834   0.00000   0.00839   1.34419
   D135      -1.15506   0.00244   0.00923   0.00000   0.00918  -1.14589
   D136      -0.65245   0.00219   0.00845   0.00000   0.00851  -0.64394
   D137       3.13987   0.00098   0.00935   0.00000   0.00929  -3.13402
   D138       3.01764   0.00016  -0.00583   0.00000  -0.00583   3.01181
   D139      -0.93129  -0.00005  -0.00420   0.00000  -0.00420  -0.93549
   D140       0.74972   0.00019  -0.00468   0.00000  -0.00468   0.74504
   D141      -1.01878  -0.00014  -0.00245   0.00000  -0.00245  -1.02123
   D142       1.31547  -0.00034  -0.00082   0.00000  -0.00082   1.31465
   D143       2.99649  -0.00011  -0.00131   0.00000  -0.00131   2.99518
   D144       1.10844  -0.00104  -0.00683   0.00000  -0.00683   1.10161
   D145      -2.84050  -0.00124  -0.00519   0.00000  -0.00519  -2.84569
   D146      -1.15948  -0.00101  -0.00568   0.00000  -0.00568  -1.16516
   D147      -1.06195  -0.00050   0.01696   0.00000   0.01696  -1.04500
   D148      -3.12091  -0.00057   0.01818   0.00000   0.01818  -3.10273
   D149       1.08020  -0.00056   0.01904   0.00000   0.01904   1.09924
   D150       3.01253  -0.00048   0.01604   0.00000   0.01604   3.02857
   D151       0.95357  -0.00055   0.01726   0.00000   0.01726   0.97084
   D152      -1.12851  -0.00054   0.01813   0.00000   0.01813  -1.11038
   D153       0.87502   0.00132   0.01937   0.00000   0.01937   0.89439
   D154      -1.18393   0.00125   0.02059   0.00000   0.02059  -1.16334
   D155       3.01718   0.00127   0.02145   0.00000   0.02145   3.03863
   D156       1.43958   0.00002   0.00060   0.00000   0.00060   1.44018
   D157      -2.89103   0.00015   0.00105   0.00000   0.00105  -2.88998
   D158      -0.66533  -0.00021  -0.00295   0.00000  -0.00295  -0.66828
   D159      -2.57540  -0.00007   0.00415   0.00000   0.00415  -2.57124
   D160      -0.62282   0.00006   0.00460   0.00000   0.00460  -0.61821
   D161       1.60289  -0.00030   0.00060   0.00000   0.00060   1.60349
   D162      -0.46550   0.00000   0.00159   0.00000   0.00159  -0.46391
   D163       1.48708   0.00013   0.00204   0.00000   0.00204   1.48912
   D164      -2.57040  -0.00022  -0.00196   0.00000  -0.00196  -2.57236
   D165      -1.55709  -0.00055  -0.00205   0.00000  -0.00205  -1.55915
   D166       0.52824  -0.00027  -0.00363   0.00000  -0.00363   0.52461
   D167       2.74122  -0.00029  -0.00443   0.00000  -0.00443   2.73679
   D168       2.55408  -0.00035  -0.00337   0.00000  -0.00337   2.55071
   D169      -1.64377  -0.00007  -0.00494   0.00000  -0.00494  -1.64872
   D170       0.56921  -0.00009  -0.00575   0.00000  -0.00575   0.56346
   D171       0.46768  -0.00004  -0.00143   0.00000  -0.00143   0.46624
   D172       2.55301   0.00024  -0.00301   0.00000  -0.00301   2.55000
   D173      -1.51719   0.00023  -0.00381   0.00000  -0.00381  -1.52101
   D174      -1.44610  -0.00009   0.00253   0.00000   0.00253  -1.44358
   D175       2.59001  -0.00004  -0.00175   0.00000  -0.00175   2.58827
   D176       0.46535  -0.00004  -0.00133   0.00000  -0.00133   0.46402
   D177       2.91571  -0.00010   0.00302   0.00000   0.00302   2.91873
   D178       0.66864  -0.00006  -0.00126   0.00000  -0.00126   0.66738
   D179      -1.45602  -0.00006  -0.00084   0.00000  -0.00084  -1.45686
   D180       0.72092   0.00024   0.00724   0.00000   0.00724   0.72816
   D181      -1.52615   0.00028   0.00297   0.00000   0.00297  -1.52318
   D182       2.63238   0.00028   0.00339   0.00000   0.00339   2.63576
   D183       1.32114   0.00002   0.00392   0.00000   0.00392   1.32506
   D184      -0.78051  -0.00001   0.00363   0.00000   0.00363  -0.77688
   D185      -2.88650   0.00000   0.00366   0.00000   0.00365  -2.88285
   D186       2.94663   0.00004   0.00452   0.00000   0.00452   2.95115
   D187       0.84498   0.00001   0.00423   0.00000   0.00423   0.84921
   D188      -1.26101   0.00002   0.00425   0.00000   0.00425  -1.25676
   D189      -1.04065   0.00000   0.00364   0.00000   0.00364  -1.03701
   D190       3.14089  -0.00003   0.00334   0.00000   0.00334  -3.13896
   D191       1.03490  -0.00002   0.00337   0.00000   0.00337   1.03826
   D192       0.95983   0.00015   0.00655   0.00000   0.00655   0.96638
   D193      -1.16540   0.00014   0.00578   0.00000   0.00578  -1.15963
   D194       3.04713   0.00016   0.00585   0.00000   0.00585   3.05298
   D195      -0.83890  -0.00009   0.00190   0.00000   0.00190  -0.83700
   D196      -2.96414  -0.00011   0.00112   0.00000   0.00112  -2.96302
   D197       1.24839  -0.00009   0.00120   0.00000   0.00120   1.24959
   D198      -3.07419  -0.00002   0.00401   0.00000   0.00401  -3.07018
   D199       1.08376  -0.00003   0.00324   0.00000   0.00324   1.08700
   D200      -0.98690  -0.00001   0.00331   0.00000   0.00331  -0.98358
   D201       1.46789   0.00033   0.00391   0.00000   0.00391   1.47180
   D202      -0.59430   0.00025   0.00375   0.00000   0.00375  -0.59055
   D203      -2.83426   0.00024   0.00667   0.00000   0.00667  -2.82759
   D204      -0.47059   0.00002   0.00146   0.00000   0.00146  -0.46913
   D205      -2.53278  -0.00006   0.00130   0.00000   0.00130  -2.53148
   D206       1.51045  -0.00007   0.00421   0.00000   0.00421   1.51466
   D207      -2.56995   0.00017   0.00111   0.00000   0.00111  -2.56884
   D208       1.65105   0.00009   0.00095   0.00000   0.00095   1.65199
   D209      -0.58892   0.00008   0.00386   0.00000   0.00386  -0.58505
         Item               Value     Threshold  Converged?
 Maximum Force            0.007717     0.000450     NO 
 RMS     Force            0.000940     0.000300     NO 
 Maximum Displacement     0.705055     0.001800     NO 
 RMS     Displacement     0.173540     0.001200     NO 
 Predicted change in Energy=-9.263525D-05
 GradGradGradGradGradGradGradGradGradGradGradGradGradGradGradGradGradGrad

 Stoichiometry    C20H34O4(3)
 Framework group  C1[X(C20H34O4)]
 Deg. of freedom   168
 Full point group                 C1      NOp   1
 Largest Abelian subgroup         C1      NOp   1
 Largest concise Abelian subgroup C1      NOp   1
                         Standard orientation:                         
 ---------------------------------------------------------------------
 Center     Atomic      Atomic             Coordinates (Angstroms)
 Number     Number       Type             X           Y           Z
 ---------------------------------------------------------------------
      1          6           0       -2.930629    0.816343   -1.532185
      2          1           0       -3.249172    1.859896   -1.444383
      3          1           0       -2.503038    0.696725   -2.534232
      4          6           0       -1.789743    0.602570   -0.504944
      5          6           0       -2.168588   -0.510725    0.685521
      6          6           0       -3.558096   -1.117936    0.390478
      7          1           0       -3.783804   -1.870767    1.155898
      8          6           0       -4.685598   -0.082384    0.066584
      9          6           0       -4.123323   -0.124349   -1.383435
     10          1           0       -4.837522    0.019658   -2.203037
     11          6           0       -3.603333   -1.549724   -1.092689
     12          1           0       -2.648764   -1.842269   -1.539692
     13          1           0       -4.336937   -2.332543   -1.292502
     14          6           0       -6.065464   -0.743841    0.169135
     15          1           0       -6.341287   -0.883573    1.221605
     16          1           0       -6.112498   -1.722606   -0.316737
     17          1           0       -6.827987   -0.105858   -0.294266
     18          6           0       -4.764151    1.272389    0.767977
     19          1           0       -3.838029    1.848445    0.720816
     20          1           0       -5.032007    1.146726    1.824190
     21          1           0       -5.551094    1.877603    0.299527
     22          1           0       -0.923829    0.176350   -1.016129
     23          8           0       -1.454953    1.839005    0.048812
     24          1           0       -0.558822    1.783485    0.426460
     25          6           0       -2.038863    0.091756    2.089084
     26          1           0       -1.000492    0.374398    2.280846
     27          1           0       -2.325114   -0.672701    2.820360
     28          1           0       -2.669385    0.968234    2.235182
     29          8           0       -1.198681   -1.432110    0.484973
     30          6           0        2.714448   -0.425892    1.618736
     31          1           0        3.074888    0.366521    2.285309
     32          1           0        2.153591   -1.124867    2.248294
     33          6           0        1.710513    0.178849    0.601423
     34          6           0        2.297133    0.340367   -0.897376
     35          6           0        3.600090   -0.479283   -1.025315
     36          1           0        3.922553   -0.476566   -2.073091
     37          6           0        4.694760   -0.174165    0.051899
     38          6           0        3.888331   -1.148816    0.958828
     39          1           0        4.453366   -1.736910    1.690901
     40          6           0        3.383346   -1.844363   -0.327928
     41          1           0        2.363348   -2.238736   -0.329959
     42          1           0        4.053880   -2.623859   -0.690977
     43          6           0        6.044761   -0.764738   -0.376521
     44          1           0        6.497252   -0.146220   -1.160968
     45          1           0        5.966170   -1.782932   -0.765877
     46          1           0        6.737366   -0.787244    0.473409
     47          6           0        4.965966    1.239089    0.564617
     48          1           0        4.086429    1.745972    0.968507
     49          1           0        5.377306    1.872261   -0.229928
     50          1           0        5.705682    1.198999    1.373559
     51          1           0        0.864058   -0.505483    0.520198
     52          8           0        1.127654    1.375715    1.081615
     53          1           0        1.802221    2.058856    1.183334
     54          6           0        2.415807    1.797848   -1.362316
     55          1           0        1.431254    2.271284   -1.347832
     56          1           0        2.781038    1.803866   -2.394368
     57          1           0        3.112714    2.392627   -0.768007
     58          8           0        1.305038   -0.263452   -1.627381
 ---------------------------------------------------------------------
 Rotational constants (GHZ):           0.6408074           0.1113575           0.1104690
 Standard basis: 6-31++G(d,p) (6D, 7F)
 There are   660 symmetry adapted cartesian basis functions of A   symmetry.
 There are   660 symmetry adapted basis functions of A   symmetry.
   660 basis functions,  1040 primitive gaussians,   660 cartesian basis functions
    94 alpha electrons       92 beta electrons
       nuclear repulsion energy      2357.3976420105 Hartrees.
 NAtoms=   58 NActive=   58 NUniq=   58 SFac= 1.00D+00 NAtFMM=   60 NAOKFM=F Big=F
 Integral buffers will be    131072 words long.
 Raffenetti 2 integral format.
 Two-electron integral symmetry is turned on.
 Nuclear repulsion after empirical dispersion term =     2357.3359509627 Hartrees.
 One-electron integrals computed using PRISM.
 NBasis=   660 RedAO= T EigKep=  1.59D-06  NBF=   660
 NBsUse=   659 1.00D-06 EigRej=  9.65D-07 NBFU=   659
 Lowest energy guess from the checkpoint file:  "2_2_2010-restart-wb97-opt.chk"
 B after Tr=     0.000000    0.000000    0.000000
         Rot=    0.999895    0.014461   -0.000400   -0.000115 Ang=   1.66 deg.
 B after Tr=     0.000000    0.000000    0.000000
         Rot=    0.989655   -0.143402    0.004298    0.000668 Ang= -16.50 deg.
 Initial guess <Sx>= 0.0000 <Sy>= 0.0000 <Sz>= 1.0000 <S**2>= 2.0104 S= 1.0035
 Requested convergence on RMS density matrix=1.00D-08 within 128 cycles.
 Requested convergence on MAX density matrix=1.00D-06.
 Requested convergence on             energy=1.00D-06.
 No special actions if energy rises.
 Restarting incremental Fock formation.
 SCF Done:  E(UwB97XD) =  -1083.08616776     A.U. after   24 cycles
            NFock= 24  Conv=0.19D-08     -V/T= 2.0092
 <Sx>= 0.0000 <Sy>= 0.0000 <Sz>= 1.0000 <S**2>= 2.0104 S= 1.0035
 <L.S>=  0.00000000000    
 Annihilation of the first spin contaminant:
 S**2 before annihilation     2.0104,   after     2.0001
 Calling FoFJK, ICntrl=      2127 FMM=F ISym2X=0 I1Cent= 0 IOpClX= 1 NMat=1 NMatS=1 NMatT=0.
 ***** Axes restored to original set *****
 -------------------------------------------------------------------
 Center     Atomic                   Forces (Hartrees/Bohr)
 Number     Number              X              Y              Z
 -------------------------------------------------------------------
      1        6          -0.000031544    0.000201860   -0.000485955
      2        1           0.000165238   -0.000361265    0.000107832
      3        1          -0.000163303   -0.000045975    0.000427183
      4        6           0.000063031    0.000275452   -0.000131971
      5        6          -0.000133534    0.000122514    0.000133528
      6        6          -0.000116788   -0.000294684    0.000084629
      7        1           0.000157788    0.000271158   -0.000159794
      8        6          -0.000369055    0.000068881    0.000131879
      9        6          -0.000094421    0.000102094   -0.000342999
     10        1           0.000263144   -0.000022069    0.000297776
     11        6           0.000076653   -0.000470713   -0.000268187
     12        1          -0.000297366    0.000133785    0.000227445
     13        1           0.000206773    0.000363265    0.000169859
     14        6          -0.000632607   -0.000311549    0.000024367
     15        1           0.000201829    0.000116989   -0.000483932
     16        1           0.000140385    0.000429003    0.000185761
     17        1           0.000424214   -0.000245112    0.000211881
     18        6          -0.000047014    0.000575658    0.000286764
     19        1          -0.000192425   -0.000273131   -0.000019622
     20        1           0.000096347   -0.000015556   -0.000517386
     21        1           0.000350741   -0.000389496    0.000197991
     22        1          -0.000115325   -0.000151952    0.000106314
     23        8           0.002011172   -0.000238133    0.001111975
     24        1          -0.002081892    0.000153582   -0.000990789
     25        6           0.000008033    0.000026243    0.000711714
     26        1          -0.000331511   -0.000063342   -0.000263534
     27        1           0.000154718    0.000330072   -0.000463059
     28        1           0.000216931   -0.000285674   -0.000237839
     29        8           0.000180813    0.000066576   -0.000070457
     30        6          -0.000024208   -0.000051567    0.000388050
     31        1          -0.000116832   -0.000182354   -0.000347838
     32        1           0.000256100    0.000266508   -0.000267127
     33        6          -0.000392461    0.000251604    0.000496251
     34        6           0.000020675    0.000136277   -0.000156180
     35        6           0.000197899   -0.000072273   -0.000235770
     36        1          -0.000190208    0.000074707    0.000299258
     37        6           0.000317750    0.000041653   -0.000005516
     38        6           0.000060282   -0.000199335    0.000329927
     39        1          -0.000215328    0.000241444   -0.000232032
     40        6          -0.000223465   -0.000493486   -0.000246579
     41        1           0.000348502    0.000185449   -0.000036623
     42        1          -0.000146815    0.000389312    0.000163406
     43        6           0.000612813   -0.000266712   -0.000186467
     44        1          -0.000282458   -0.000257373    0.000380479
     45        1          -0.000107188    0.000424952    0.000196165
     46        1          -0.000384965    0.000068805   -0.000361633
     47        6           0.000066132    0.000547044    0.000247953
     48        1           0.000288117   -0.000224861   -0.000190845
     49        1          -0.000202888   -0.000350234    0.000322410
     50        1          -0.000354249   -0.000050823   -0.000419211
     51        1          -0.000058167   -0.000282588   -0.000326868
     52        8           0.002177573    0.001890225    0.000258081
     53        1          -0.001869726   -0.001838534   -0.000215968
     54        6           0.000089242    0.000615025   -0.000303939
     55        1           0.000354489   -0.000336281    0.000073022
     56        1          -0.000153837   -0.000119262    0.000528241
     57        1          -0.000270290   -0.000342113   -0.000126829
     58        8           0.000092486   -0.000133688   -0.000005191
 -------------------------------------------------------------------
 Cartesian Forces:  Max     0.002177573 RMS     0.000468087

 GradGradGradGradGradGradGradGradGradGradGradGradGradGradGradGradGradGrad
 Berny optimization.
 Using GEDIIS/GDIIS optimizer.
 FormGI is forming the generalized inverse of G from B-inverse, IUseBI=4.
 Internal  Forces:  Max     0.002628173 RMS     0.000236734
 Search for a local minimum.
 Step number   4 out of a maximum of  348
 All quantities printed in internal units (Hartrees-Bohrs-Radians)
 Mixed Optimization -- En-DIIS/RFO-DIIS
 Swapping is turned off.
 Update second derivatives using D2CorX and points    2    1    3    4
 ITU=  0 -1 -1  0
     Eigenvalues ---    0.00198   0.00244   0.00270   0.00304   0.00308
     Eigenvalues ---    0.00320   0.00326   0.00397   0.00399   0.00854
     Eigenvalues ---    0.00881   0.00947   0.01503   0.01512   0.01538
     Eigenvalues ---    0.02007   0.02168   0.02209   0.02416   0.02739
     Eigenvalues ---    0.02750   0.02786   0.02860   0.02881   0.02923
     Eigenvalues ---    0.03110   0.03153   0.03284   0.03424   0.03484
     Eigenvalues ---    0.03665   0.03995   0.04164   0.04340   0.04416
     Eigenvalues ---    0.04478   0.04720   0.04807   0.04880   0.05006
     Eigenvalues ---    0.05123   0.05198   0.05243   0.05248   0.05268
     Eigenvalues ---    0.05274   0.05326   0.05353   0.05597   0.05613
     Eigenvalues ---    0.05618   0.05636   0.05673   0.05691   0.05730
     Eigenvalues ---    0.05740   0.05823   0.05829   0.05944   0.06119
     Eigenvalues ---    0.06421   0.06667   0.06701   0.06721   0.06760
     Eigenvalues ---    0.07116   0.07552   0.08024   0.08464   0.08663
     Eigenvalues ---    0.08719   0.08747   0.08919   0.09225   0.09368
     Eigenvalues ---    0.09732   0.09874   0.10286   0.10393   0.11639
     Eigenvalues ---    0.11888   0.12861   0.13339   0.14141   0.15136
     Eigenvalues ---    0.16000   0.16000   0.16000   0.16000   0.16000
     Eigenvalues ---    0.16000   0.16000   0.16000   0.16000   0.16000
     Eigenvalues ---    0.16000   0.16000   0.16000   0.16000   0.16000
     Eigenvalues ---    0.16000   0.16000   0.16579   0.17257   0.18340
     Eigenvalues ---    0.18642   0.19062   0.19751   0.20901   0.20992
     Eigenvalues ---    0.21759   0.21961   0.22501   0.24586   0.24861
     Eigenvalues ---    0.25529   0.25689   0.26940   0.27023   0.27266
     Eigenvalues ---    0.27625   0.27808   0.28989   0.29006   0.29054
     Eigenvalues ---    0.29103   0.29147   0.29376   0.29638   0.29751
     Eigenvalues ---    0.33916   0.33992   0.33997   0.34001   0.34004
     Eigenvalues ---    0.34018   0.34030   0.34038   0.34057   0.34072
     Eigenvalues ---    0.34084   0.34098   0.34107   0.34115   0.34181
     Eigenvalues ---    0.34221   0.34259   0.34321   0.34353   0.34376
     Eigenvalues ---    0.34418   0.34447   0.34480   0.34501   0.34537
     Eigenvalues ---    0.34546   0.34601   0.34631   0.34727   0.34748
     Eigenvalues ---    0.34838   0.43274   0.45775   0.46705   0.50679
     Eigenvalues ---    0.52896   0.54383   1.31998
 En-DIIS/RFO-DIIS/Sim-DIIS IScMMF=       -3 using points:     4    3
 RFO step:  Lambda=-2.00835034D-04.
 DidBck=F Rises=F RFO-DIIS coefs:    0.96157    0.03843
 Maximum step size (   0.075) exceeded in Quadratic search.
    -- Step size scaled by   0.812
 Iteration  1 RMS(Cart)=  0.06706283 RMS(Int)=  0.00079335
 Iteration  2 RMS(Cart)=  0.00214690 RMS(Int)=  0.00000470
 Iteration  3 RMS(Cart)=  0.00000083 RMS(Int)=  0.00000469
 Variable       Old X    -DE/DX   Delta X   Delta X   Delta X     New X
                                 (Linear)    (Quad)   (Total)
    R1        2.06852  -0.00038  -0.00010  -0.00234  -0.00244   2.06608
    R2        2.07116  -0.00045  -0.00012  -0.00277  -0.00289   2.06827
    R3        2.92910  -0.00013  -0.00005  -0.00117  -0.00122   2.92788
    R4        2.88426  -0.00007  -0.00004  -0.00082  -0.00086   2.88341
    R5        3.16221  -0.00032  -0.00004  -0.00182  -0.00187   3.16034
    R6        2.06385  -0.00009   0.00000  -0.00029  -0.00030   2.06356
    R7        2.63717  -0.00011   0.00000  -0.00020  -0.00020   2.63697
    R8        2.91930  -0.00008  -0.00003  -0.00062  -0.00065   2.91865
    R9        2.89677  -0.00022  -0.00008  -0.00174  -0.00182   2.89496
   R10        2.55630   0.00010   0.00000   0.00011   0.00011   2.55641
   R11        2.07316  -0.00033  -0.00009  -0.00208  -0.00217   2.07100
   R12        2.95701  -0.00006  -0.00002  -0.00041  -0.00043   2.95658
   R13        2.92039  -0.00005  -0.00005  -0.00103  -0.00107   2.91932
   R14        2.94001   0.00002   0.00001   0.00030   0.00030   2.94031
   R15        2.89817  -0.00012  -0.00004  -0.00086  -0.00090   2.89727
   R16        2.88673  -0.00013  -0.00004  -0.00096  -0.00101   2.88572
   R17        2.07230  -0.00040  -0.00010  -0.00244  -0.00255   2.06976
   R18        2.91938   0.00004   0.00001   0.00025   0.00025   2.91963
   R19        2.06715  -0.00039  -0.00010  -0.00233  -0.00243   2.06473
   R20        2.06223  -0.00043  -0.00011  -0.00259  -0.00270   2.05953
   R21        2.07293  -0.00053  -0.00014  -0.00324  -0.00338   2.06956
   R22        2.06687  -0.00047  -0.00012  -0.00283  -0.00295   2.06391
   R23        2.07285  -0.00053  -0.00014  -0.00322  -0.00336   2.06949
   R24        2.06298  -0.00031  -0.00007  -0.00172  -0.00179   2.06118
   R25        2.07278  -0.00052  -0.00013  -0.00319  -0.00332   2.06946
   R26        2.07441  -0.00055  -0.00014  -0.00339  -0.00353   2.07087
   R27        1.84067  -0.00240  -0.00035  -0.00866  -0.00900   1.83166
   R28        3.50477  -0.00009   0.00010   0.00087   0.00097   3.50574
   R29        2.06566  -0.00038  -0.00011  -0.00249  -0.00260   2.06306
   R30        2.07104  -0.00058  -0.00014  -0.00344  -0.00358   2.06746
   R31        2.05895  -0.00039  -0.00009  -0.00222  -0.00231   2.05664
   R32        2.07195  -0.00038  -0.00009  -0.00227  -0.00236   2.06959
   R33        2.06963  -0.00046  -0.00011  -0.00270  -0.00281   2.06682
   R34        2.93275  -0.00014  -0.00009  -0.00175  -0.00183   2.93091
   R35        2.88831  -0.00012  -0.00004  -0.00110  -0.00115   2.88717
   R36        3.05681   0.00003  -0.00006  -0.00061  -0.00067   3.05614
   R37        2.06265   0.00025   0.00002   0.00084   0.00086   2.06351
   R38        2.67435  -0.00007  -0.00002  -0.00048  -0.00050   2.67384
   R39        2.91893  -0.00010  -0.00002  -0.00053  -0.00055   2.91838
   R40        2.89967  -0.00022  -0.00008  -0.00173  -0.00180   2.89787
   R41        2.59227  -0.00001   0.00001   0.00009   0.00009   2.59237
   R42        2.07166  -0.00034  -0.00009  -0.00207  -0.00216   2.06950
   R43        2.95897  -0.00010  -0.00002  -0.00044  -0.00046   2.95851
   R44        2.92558  -0.00006  -0.00004  -0.00093  -0.00096   2.92462
   R45        2.94142  -0.00007  -0.00002  -0.00033  -0.00035   2.94107
   R46        2.89987  -0.00014  -0.00004  -0.00094  -0.00098   2.89888
   R47        2.88684  -0.00012  -0.00004  -0.00097  -0.00102   2.88583
   R48        2.07100  -0.00040  -0.00010  -0.00242  -0.00252   2.06847
   R49        2.92422   0.00008   0.00001   0.00040   0.00041   2.92463
   R50        2.06658  -0.00039  -0.00010  -0.00237  -0.00247   2.06410
   R51        2.06061  -0.00042  -0.00011  -0.00252  -0.00263   2.05798
   R52        2.07239  -0.00053  -0.00014  -0.00324  -0.00338   2.06901
   R53        2.06534  -0.00046  -0.00012  -0.00275  -0.00287   2.06247
   R54        2.07232  -0.00053  -0.00013  -0.00319  -0.00333   2.06900
   R55        2.06460  -0.00041  -0.00010  -0.00234  -0.00243   2.06217
   R56        2.07131  -0.00051  -0.00013  -0.00311  -0.00324   2.06806
   R57        2.07283  -0.00055  -0.00014  -0.00333  -0.00347   2.06936
   R58        1.82441  -0.00263  -0.00042  -0.00996  -0.01038   1.81403
   R59        2.06465  -0.00046  -0.00012  -0.00283  -0.00295   2.06170
   R60        2.06885  -0.00055  -0.00014  -0.00334  -0.00348   2.06537
   R61        2.06374  -0.00043  -0.00010  -0.00252  -0.00262   2.06111
    A1        1.86598   0.00005   0.00008   0.00195   0.00202   1.86800
    A2        1.86766  -0.00006  -0.00018  -0.00366  -0.00383   1.86382
    A3        1.93088   0.00003  -0.00004  -0.00052  -0.00055   1.93034
    A4        1.87937   0.00001   0.00004   0.00073   0.00077   1.88015
    A5        1.90361   0.00004   0.00006   0.00106   0.00112   1.90473
    A6        2.01040  -0.00006   0.00004   0.00057   0.00058   2.01098
    A7        1.97860   0.00010  -0.00002  -0.00014  -0.00019   1.97841
    A8        1.90415   0.00002   0.00000   0.00066   0.00066   1.90480
    A9        1.89374   0.00025  -0.00007   0.00008   0.00002   1.89376
   A10        1.82641  -0.00013  -0.00003  -0.00185  -0.00187   1.82455
   A11        1.94064  -0.00036  -0.00010  -0.00363  -0.00372   1.93692
   A12        1.91909   0.00011   0.00025   0.00516   0.00540   1.92449
   A13        1.90632   0.00004   0.00006   0.00139   0.00142   1.90774
   A14        1.95061  -0.00016  -0.00014  -0.00345  -0.00358   1.94703
   A15        1.75723  -0.00004  -0.00001  -0.00072  -0.00072   1.75651
   A16        1.98830   0.00012   0.00003   0.00090   0.00094   1.98923
   A17        1.92716   0.00003  -0.00004   0.00023   0.00020   1.92736
   A18        1.92066   0.00000   0.00009   0.00147   0.00155   1.92221
   A19        1.89814   0.00001  -0.00008  -0.00161  -0.00167   1.89646
   A20        2.01254  -0.00007  -0.00007  -0.00160  -0.00168   2.01086
   A21        1.89594  -0.00001   0.00003   0.00068   0.00070   1.89665
   A22        2.03790   0.00003   0.00004   0.00102   0.00106   2.03896
   A23        2.06218   0.00003   0.00006   0.00148   0.00154   2.06372
   A24        1.53595   0.00001   0.00003   0.00053   0.00057   1.53651
   A25        1.48535   0.00002  -0.00003  -0.00052  -0.00055   1.48479
   A26        1.92733  -0.00002   0.00003   0.00048   0.00051   1.92784
   A27        2.12814  -0.00008  -0.00015  -0.00318  -0.00333   2.12481
   A28        1.95612  -0.00003   0.00000  -0.00006  -0.00005   1.95607
   A29        2.06059  -0.00004  -0.00002  -0.00055  -0.00058   2.06000
   A30        1.88130   0.00012   0.00014   0.00303   0.00317   1.88447
   A31        1.93545  -0.00003  -0.00008  -0.00116  -0.00124   1.93422
   A32        1.93387  -0.00002  -0.00003  -0.00077  -0.00080   1.93308
   A33        1.90072   0.00003   0.00011   0.00227   0.00238   1.90310
   A34        2.04616   0.00003   0.00000  -0.00005  -0.00005   2.04611
   A35        1.54192  -0.00005   0.00000  -0.00012  -0.00011   1.54181
   A36        2.07263   0.00004   0.00000   0.00007   0.00007   2.07270
   A37        1.50343   0.00001  -0.00002  -0.00032  -0.00034   1.50309
   A38        2.02791  -0.00004  -0.00003  -0.00078  -0.00081   2.02710
   A39        1.97776  -0.00003  -0.00006  -0.00148  -0.00154   1.97622
   A40        2.05281  -0.00003   0.00005   0.00092   0.00096   2.05377
   A41        1.98354   0.00001  -0.00003  -0.00063  -0.00065   1.98289
   A42        1.89648   0.00006   0.00007   0.00166   0.00172   1.89820
   A43        1.92339  -0.00007  -0.00003  -0.00084  -0.00087   1.92251
   A44        1.97680  -0.00014  -0.00007  -0.00175  -0.00183   1.97498
   A45        1.92448  -0.00008  -0.00004  -0.00096  -0.00100   1.92348
   A46        1.87697   0.00011   0.00005   0.00132   0.00137   1.87834
   A47        1.88034   0.00008   0.00004   0.00102   0.00106   1.88140
   A48        1.87855   0.00012   0.00006   0.00144   0.00149   1.88004
   A49        1.98725  -0.00013  -0.00007  -0.00158  -0.00165   1.98561
   A50        1.93166  -0.00009  -0.00005  -0.00133  -0.00138   1.93028
   A51        1.90698  -0.00007  -0.00003  -0.00076  -0.00079   1.90618
   A52        1.88517   0.00011   0.00004   0.00102   0.00106   1.88623
   A53        1.87423   0.00013   0.00009   0.00222   0.00231   1.87654
   A54        1.87447   0.00007   0.00003   0.00067   0.00070   1.87517
   A55        1.90081  -0.00061   0.00039   0.00407   0.00446   1.90528
   A56        1.92052  -0.00020  -0.00015  -0.00331  -0.00346   1.91706
   A57        1.89093  -0.00007  -0.00002  -0.00030  -0.00032   1.89062
   A58        1.97140  -0.00019  -0.00011  -0.00270  -0.00282   1.96858
   A59        1.88748   0.00016   0.00014   0.00307   0.00321   1.89069
   A60        1.89462   0.00015   0.00004   0.00075   0.00077   1.89540
   A61        1.89705   0.00017   0.00012   0.00283   0.00295   1.90000
   A62        1.85473   0.00005   0.00008   0.00172   0.00180   1.85653
   A63        1.90663  -0.00007  -0.00013  -0.00299  -0.00313   1.90350
   A64        1.93033   0.00000  -0.00005  -0.00132  -0.00137   1.92896
   A65        1.86944   0.00000   0.00003   0.00078   0.00080   1.87024
   A66        1.91732  -0.00003   0.00004   0.00074   0.00078   1.91810
   A67        1.98026   0.00006   0.00004   0.00118   0.00122   1.98148
   A68        1.99510  -0.00006  -0.00003  -0.00111  -0.00115   1.99395
   A69        1.88192   0.00003   0.00001   0.00079   0.00080   1.88272
   A70        1.95363  -0.00003  -0.00006  -0.00188  -0.00195   1.95169
   A71        1.84926  -0.00008  -0.00011  -0.00235  -0.00246   1.84680
   A72        1.95984  -0.00001  -0.00007  -0.00185  -0.00192   1.95792
   A73        1.80914   0.00018   0.00030   0.00742   0.00772   1.81686
   A74        1.90675   0.00005   0.00005   0.00144   0.00149   1.90824
   A75        1.98629  -0.00015  -0.00010  -0.00260  -0.00270   1.98359
   A76        1.75875   0.00005  -0.00006  -0.00042  -0.00048   1.75827
   A77        1.99730   0.00004  -0.00001  -0.00026  -0.00027   1.99703
   A78        1.90966  -0.00008   0.00003  -0.00017  -0.00014   1.90952
   A79        1.88892   0.00009   0.00009   0.00207   0.00216   1.89108
   A80        1.90283   0.00000  -0.00008  -0.00186  -0.00193   1.90090
   A81        2.01455  -0.00004  -0.00002  -0.00005  -0.00008   2.01448
   A82        1.88861  -0.00001   0.00003   0.00020   0.00023   1.88883
   A83        2.03913   0.00002   0.00003   0.00082   0.00085   2.03998
   A84        2.06451   0.00002   0.00006   0.00117   0.00123   2.06574
   A85        1.53058   0.00002   0.00001   0.00025   0.00026   1.53084
   A86        1.48733   0.00004  -0.00002  -0.00052  -0.00055   1.48678
   A87        1.92620  -0.00004   0.00002   0.00032   0.00034   1.92654
   A88        2.13563  -0.00007  -0.00010  -0.00213  -0.00224   2.13340
   A89        1.95786  -0.00004  -0.00001  -0.00031  -0.00032   1.95755
   A90        2.06656  -0.00005  -0.00006  -0.00100  -0.00106   2.06550
   A91        1.86874   0.00012   0.00013   0.00288   0.00301   1.87175
   A92        1.93190  -0.00003  -0.00008  -0.00176  -0.00184   1.93006
   A93        1.94055  -0.00002  -0.00003  -0.00077  -0.00080   1.93974
   A94        1.89757   0.00003   0.00012   0.00283   0.00295   1.90052
   A95        2.04666   0.00002  -0.00001  -0.00026  -0.00028   2.04639
   A96        1.53681  -0.00004  -0.00001  -0.00022  -0.00022   1.53659
   A97        2.07432   0.00004   0.00002   0.00040   0.00042   2.07474
   A98        1.50331  -0.00002  -0.00003  -0.00061  -0.00064   1.50267
   A99        2.03501  -0.00002   0.00000  -0.00019  -0.00019   2.03482
   A100       1.97605  -0.00002  -0.00006  -0.00144  -0.00150   1.97455
   A101       2.05784   0.00001   0.00006   0.00134   0.00140   2.05924
   A102       1.97958  -0.00001  -0.00005  -0.00126  -0.00132   1.97827
   A103       1.89140   0.00005   0.00006   0.00152   0.00158   1.89298
   A104       1.92371  -0.00006  -0.00004  -0.00084  -0.00087   1.92283
   A105       1.97658  -0.00016  -0.00008  -0.00194  -0.00202   1.97456
   A106       1.92532  -0.00007  -0.00003  -0.00081  -0.00084   1.92448
   A107       1.87578   0.00012   0.00005   0.00133   0.00138   1.87716
   A108       1.88112   0.00007   0.00004   0.00103   0.00108   1.88220
   A109       1.87801   0.00012   0.00006   0.00146   0.00152   1.87953
   A110       1.99365  -0.00005  -0.00005  -0.00094  -0.00099   1.99266
   A111       1.93664  -0.00006  -0.00003  -0.00083  -0.00086   1.93578
   A112       1.91073  -0.00008  -0.00004  -0.00094  -0.00097   1.90976
   A113       1.87768   0.00006   0.00003   0.00062   0.00065   1.87833
   A114       1.86212   0.00009   0.00006   0.00142   0.00148   1.86360
   A115       1.87825   0.00007   0.00004   0.00087   0.00090   1.87915
   A116       2.02706  -0.00015   0.00001   0.00027   0.00028   2.02734
   A117       2.11415   0.00013   0.00003   0.00088   0.00090   2.11505
   A118       1.92454   0.00002  -0.00003   0.00020   0.00018   1.92472
   A119       1.91546  -0.00018  -0.00010  -0.00242  -0.00252   1.91294
   A120       1.89300  -0.00007  -0.00002  -0.00053  -0.00056   1.89245
   A121       1.98425  -0.00017  -0.00011  -0.00250  -0.00261   1.98164
   A122       1.88677   0.00015   0.00009   0.00224   0.00233   1.88910
   A123       1.90905   0.00016   0.00007   0.00147   0.00154   1.91059
   A124       1.87248   0.00013   0.00009   0.00206   0.00215   1.87463
   A125       2.99072  -0.00029  -0.00065   0.03805   0.03740   3.02813
   A126       3.21666   0.00070  -0.00384   0.06096   0.05712   3.27379
    D1        2.03792  -0.00003   0.00077   0.01179   0.01255   2.05047
    D2       -2.21768  -0.00012   0.00071   0.00984   0.01055  -2.20713
    D3       -0.12704   0.00018   0.00097   0.01651   0.01748  -0.10956
    D4       -2.24453   0.00000   0.00079   0.01259   0.01338  -2.23116
    D5       -0.21694  -0.00009   0.00073   0.01064   0.01137  -0.20557
    D6        1.87370   0.00021   0.00099   0.01731   0.01830   1.89200
    D7       -0.11651   0.00002   0.00092   0.01488   0.01580  -0.10071
    D8        1.91108  -0.00006   0.00087   0.01293   0.01379   1.92488
    D9       -2.28146   0.00023   0.00112   0.01961   0.02073  -2.26073
   D10       -1.18216   0.00006  -0.00024  -0.00277  -0.00301  -1.18517
   D11        1.12158   0.00005  -0.00033  -0.00449  -0.00482   1.11677
   D12       -2.85117   0.00012  -0.00026  -0.00314  -0.00340  -2.85457
   D13        3.05331  -0.00003  -0.00035  -0.00548  -0.00583   3.04748
   D14       -0.92613  -0.00004  -0.00043  -0.00720  -0.00763  -0.93376
   D15        1.38430   0.00002  -0.00037  -0.00585  -0.00622   1.37808
   D16        0.93839  -0.00004  -0.00047  -0.00762  -0.00809   0.93030
   D17       -3.04105  -0.00005  -0.00056  -0.00934  -0.00990  -3.05095
   D18       -0.73062   0.00001  -0.00049  -0.00799  -0.00848  -0.73910
   D19        0.06460  -0.00002  -0.00092  -0.01471  -0.01563   0.04896
   D20       -2.15168  -0.00008  -0.00090  -0.01439  -0.01530  -2.16697
   D21        2.09296   0.00001  -0.00095  -0.01427  -0.01522   2.07774
   D22       -2.00835  -0.00002  -0.00089  -0.01426  -0.01514  -2.02349
   D23        2.05856  -0.00007  -0.00087  -0.01394  -0.01481   2.04375
   D24        0.02001   0.00001  -0.00091  -0.01382  -0.01473   0.00528
   D25        2.20378   0.00011  -0.00111  -0.01746  -0.01857   2.18521
   D26       -0.01249   0.00005  -0.00109  -0.01714  -0.01823  -0.03073
   D27       -2.05104   0.00014  -0.00113  -0.01702  -0.01816  -2.06920
   D28       -2.78008  -0.00023   0.00017  -0.00333  -0.00318  -2.78326
   D29        1.31568  -0.00029   0.00031  -0.00073  -0.00041   1.31527
   D30       -0.69880   0.00001   0.00026   0.00055   0.00082  -0.69798
   D31        3.10839   0.00004   0.00059   0.00976   0.01035   3.11874
   D32       -0.84716   0.00003   0.00052   0.00820   0.00872  -0.83844
   D33        0.84267   0.00001   0.00054   0.00854   0.00908   0.85175
   D34       -0.98008  -0.00006   0.00048   0.00696   0.00744  -0.97265
   D35        1.34756  -0.00007   0.00040   0.00540   0.00580   1.35336
   D36        3.03738  -0.00009   0.00043   0.00574   0.00617   3.04355
   D37        1.19144   0.00006   0.00059   0.00977   0.01036   1.20181
   D38       -2.76410   0.00005   0.00052   0.00821   0.00873  -2.75537
   D39       -1.07427   0.00002   0.00054   0.00855   0.00910  -1.06518
   D40       -1.10828   0.00010   0.00052   0.01023   0.01074  -1.09754
   D41        3.11465   0.00006   0.00045   0.00859   0.00902   3.12368
   D42        1.01204   0.00001   0.00038   0.00694   0.00732   1.01936
   D43        3.00377   0.00009   0.00053   0.01045   0.01099   3.01476
   D44        0.94352   0.00006   0.00046   0.00881   0.00928   0.95280
   D45       -1.15909   0.00001   0.00040   0.00717   0.00758  -1.15152
   D46        0.82876  -0.00003   0.00049   0.00831   0.00880   0.83756
   D47       -1.23149  -0.00007   0.00041   0.00667   0.00708  -1.22441
   D48        2.94908  -0.00012   0.00035   0.00503   0.00538   2.95446
   D49        1.45957  -0.00003   0.00003   0.00029   0.00031   1.45988
   D50       -2.87312  -0.00006   0.00002   0.00007   0.00009  -2.87303
   D51       -0.63827   0.00003   0.00011   0.00215   0.00226  -0.63601
   D52       -2.56243  -0.00005  -0.00012  -0.00277  -0.00289  -2.56532
   D53       -0.61193  -0.00008  -0.00012  -0.00300  -0.00312  -0.61505
   D54        1.62292   0.00000  -0.00003  -0.00092  -0.00095   1.62197
   D55       -0.45506  -0.00001  -0.00002  -0.00051  -0.00052  -0.45558
   D56        1.49544  -0.00003  -0.00002  -0.00073  -0.00075   1.49469
   D57       -2.55289   0.00005   0.00007   0.00135   0.00142  -2.55148
   D58       -1.56819   0.00008   0.00007   0.00193   0.00202  -1.56618
   D59        0.50850   0.00005   0.00011   0.00265   0.00277   0.51127
   D60        2.72315   0.00007   0.00012   0.00294   0.00306   2.72622
   D61        2.54346   0.00005   0.00010   0.00240   0.00250   2.54597
   D62       -1.66303   0.00002   0.00014   0.00312   0.00325  -1.65977
   D63        0.55162   0.00004   0.00015   0.00340   0.00355   0.55517
   D64        0.45784   0.00001   0.00001   0.00051   0.00052   0.45836
   D65        2.53454  -0.00002   0.00005   0.00123   0.00127   2.53581
   D66       -1.53400   0.00000   0.00006   0.00151   0.00157  -1.53243
   D67       -1.45821  -0.00001  -0.00011  -0.00197  -0.00207  -1.46028
   D68        2.58027   0.00002   0.00001   0.00030   0.00031   2.58058
   D69        0.45514   0.00000   0.00001   0.00031   0.00031   0.45545
   D70        2.90376   0.00000  -0.00013  -0.00227  -0.00240   2.90137
   D71        0.65906   0.00004  -0.00001  -0.00001  -0.00002   0.65905
   D72       -1.46607   0.00001  -0.00001   0.00000  -0.00001  -1.46609
   D73        0.70207  -0.00010  -0.00031  -0.00610  -0.00640   0.69566
   D74       -1.54263  -0.00007  -0.00019  -0.00383  -0.00402  -1.54666
   D75        2.61542  -0.00010  -0.00019  -0.00383  -0.00402   2.61140
   D76        1.31532  -0.00002  -0.00009  -0.00171  -0.00180   1.31352
   D77       -0.78808  -0.00001  -0.00008  -0.00161  -0.00169  -0.78978
   D78       -2.89429  -0.00001  -0.00008  -0.00157  -0.00165  -2.89594
   D79        2.93892  -0.00001  -0.00010  -0.00213  -0.00223   2.93669
   D80        0.83553  -0.00001  -0.00010  -0.00203  -0.00213   0.83339
   D81       -1.27068  -0.00001  -0.00010  -0.00199  -0.00209  -1.27277
   D82       -1.04823   0.00001  -0.00002  -0.00041  -0.00043  -1.04866
   D83        3.13155   0.00001  -0.00002  -0.00031  -0.00033   3.13123
   D84        1.02535   0.00001  -0.00002  -0.00027  -0.00028   1.02507
   D85        0.92502  -0.00005  -0.00043  -0.00754  -0.00797   0.91705
   D86       -1.20240  -0.00003  -0.00039  -0.00673  -0.00713  -1.20953
   D87        3.02019  -0.00002  -0.00038  -0.00629  -0.00667   3.01352
   D88       -0.86585   0.00001  -0.00028  -0.00423  -0.00450  -0.87035
   D89       -2.99328   0.00002  -0.00024  -0.00342  -0.00366  -2.99693
   D90        1.22932   0.00004  -0.00022  -0.00298  -0.00320   1.22612
   D91       -3.10334  -0.00003  -0.00039  -0.00651  -0.00690  -3.11025
   D92        1.05242  -0.00001  -0.00035  -0.00571  -0.00606   1.04636
   D93       -1.00817   0.00000  -0.00033  -0.00527  -0.00560  -1.01378
   D94        1.48622  -0.00005  -0.00008  -0.00144  -0.00152   1.48470
   D95       -0.56702   0.00000  -0.00004  -0.00055  -0.00060  -0.56761
   D96       -2.81077  -0.00007  -0.00016  -0.00328  -0.00345  -2.81422
   D97       -0.46059   0.00000  -0.00001  -0.00041  -0.00042  -0.46101
   D98       -2.51384   0.00005   0.00002   0.00048   0.00051  -2.51333
   D99        1.52560  -0.00002  -0.00009  -0.00225  -0.00234   1.52326
   D100      -2.56239  -0.00001  -0.00001  -0.00029  -0.00031  -2.56270
   D101       1.66755   0.00004   0.00002   0.00060   0.00062   1.66817
   D102      -0.57620  -0.00003  -0.00010  -0.00213  -0.00223  -0.57843
   D103       0.24323   0.00009  -0.00604  -0.00105  -0.00707   0.23616
   D104       2.65448   0.00025  -0.00750   0.02611   0.01859   2.67307
   D105       1.84894  -0.00001  -0.00009  -0.00078  -0.00087   1.84807
   D106      -2.38308  -0.00012  -0.00025  -0.00384  -0.00409  -2.38717
   D107      -0.40420   0.00009   0.00008   0.00452   0.00461  -0.39959
   D108      -2.43231   0.00002  -0.00004   0.00014   0.00010  -2.43221
   D109      -0.38114  -0.00010  -0.00020  -0.00292  -0.00312  -0.38426
   D110       1.59774   0.00011   0.00013   0.00545   0.00558   1.60332
   D111      -0.31350   0.00001   0.00005   0.00236   0.00241  -0.31109
   D112       1.73767  -0.00011  -0.00011  -0.00070  -0.00081   1.73686
   D113      -2.56664   0.00010   0.00023   0.00766   0.00789  -2.55875
   D114      -1.10546   0.00005   0.00025   0.00520   0.00545  -1.10001
   D115       1.20165   0.00003   0.00014   0.00265   0.00279   1.20444
   D116      -2.76602   0.00009   0.00024   0.00494   0.00518  -2.76084
   D117       3.13579   0.00001   0.00015   0.00344   0.00358   3.13937
   D118      -0.84029  -0.00001   0.00004   0.00089   0.00093  -0.83936
   D119       1.47522   0.00005   0.00014   0.00318   0.00332   1.47854
   D120       1.04402   0.00000   0.00006   0.00113   0.00119   1.04521
   D121      -2.93206  -0.00002  -0.00005  -0.00142  -0.00147  -2.93352
   D122      -0.61655   0.00004   0.00005   0.00087   0.00092  -0.61562
   D123       0.24886  -0.00002  -0.00014  -0.00474  -0.00488   0.24398
   D124      -2.00735   0.00000  -0.00008  -0.00351  -0.00359  -2.01094
   D125       2.25842  -0.00007  -0.00011  -0.00459  -0.00470   2.25372
   D126      -1.82091   0.00003  -0.00005  -0.00352  -0.00357  -1.82448
   D127       2.20606   0.00006   0.00001  -0.00228  -0.00228   2.20378
   D128       0.18865  -0.00001  -0.00002  -0.00337  -0.00339   0.18526
   D129       2.49888  -0.00013  -0.00031  -0.01008  -0.01038   2.48850
   D130       0.24267  -0.00010  -0.00026  -0.00884  -0.00910   0.23358
   D131      -1.77474  -0.00017  -0.00028  -0.00993  -0.01021  -1.78495
   D132      -2.66751   0.00001  -0.00042  -0.00251  -0.00291  -2.67042
   D133       1.12559  -0.00003  -0.00044  -0.00457  -0.00502   1.12057
   D134       1.34419   0.00013  -0.00026   0.00230   0.00204   1.34623
   D135      -1.14589   0.00008  -0.00029   0.00023  -0.00007  -1.14596
   D136      -0.64394   0.00013  -0.00027   0.00175   0.00149  -0.64244
   D137      -3.13402   0.00009  -0.00029  -0.00032  -0.00061  -3.13463
   D138       3.01181   0.00006   0.00018   0.00488   0.00506   3.01687
   D139      -0.93549   0.00005   0.00013   0.00418   0.00431  -0.93118
   D140       0.74504   0.00005   0.00015   0.00456   0.00471   0.74975
   D141      -1.02123  -0.00007   0.00008   0.00235   0.00243  -1.01880
   D142       1.31465  -0.00008   0.00003   0.00166   0.00168   1.31633
   D143       2.99518  -0.00008   0.00004   0.00204   0.00208   2.99726
   D144       1.10161   0.00001   0.00021   0.00474   0.00495   1.10656
   D145      -2.84569   0.00000   0.00016   0.00404   0.00420  -2.84149
   D146      -1.16516   0.00000   0.00018   0.00442   0.00460  -1.16056
   D147      -1.04500   0.00000  -0.00053  -0.00786  -0.00839  -1.05339
   D148      -3.10273  -0.00004  -0.00057  -0.00888  -0.00944  -3.11217
   D149       1.09924  -0.00005  -0.00059  -0.00954  -0.01013   1.08911
   D150       3.02857   0.00003  -0.00050  -0.00734  -0.00784   3.02073
   D151       0.97084  -0.00001  -0.00054  -0.00836  -0.00889   0.96194
   D152      -1.11038  -0.00002  -0.00057  -0.00902  -0.00958  -1.11996
   D153       0.89439   0.00004  -0.00060  -0.00849  -0.00910   0.88530
   D154      -1.16334   0.00000  -0.00064  -0.00951  -0.01015  -1.17349
   D155       3.03863  -0.00001  -0.00067  -0.01017  -0.01084   3.02779
   D156       1.44018  -0.00003  -0.00002  -0.00087  -0.00088   1.43929
   D157      -2.88998  -0.00005  -0.00003  -0.00137  -0.00141  -2.89139
   D158      -0.66828   0.00003   0.00009   0.00131   0.00140  -0.66687
   D159      -2.57124  -0.00006  -0.00013  -0.00291  -0.00304  -2.57428
   D160      -0.61821  -0.00008  -0.00014  -0.00341  -0.00356  -0.62177
   D161       1.60349   0.00000  -0.00002  -0.00073  -0.00075   1.60274
   D162      -0.46391  -0.00002  -0.00005  -0.00121  -0.00126  -0.46516
   D163       1.48912  -0.00005  -0.00006  -0.00172  -0.00178   1.48734
   D164      -2.57236   0.00004   0.00006   0.00097   0.00103  -2.57133
   D165      -1.55915   0.00004   0.00006   0.00103   0.00110  -1.55805
   D166       0.52461   0.00004   0.00011   0.00219   0.00230   0.52691
   D167       2.73679   0.00006   0.00014   0.00285   0.00299   2.73977
   D168       2.55071   0.00003   0.00011   0.00250   0.00260   2.55331
   D169      -1.64872   0.00003   0.00015   0.00366   0.00381  -1.64491
   D170       0.56346   0.00006   0.00018   0.00431   0.00449   0.56795
   D171       0.46624   0.00000   0.00004   0.00109   0.00113   0.46738
   D172       2.55000  -0.00001   0.00009   0.00225   0.00234   2.55234
   D173      -1.52101   0.00002   0.00012   0.00291   0.00302  -1.51798
   D174      -1.44358  -0.00002  -0.00008  -0.00179  -0.00187  -1.44545
   D175       2.58827   0.00002   0.00005   0.00126   0.00131   2.58958
   D176       0.46402   0.00000   0.00004   0.00099   0.00103   0.46506
   D177       2.91873   0.00001  -0.00009  -0.00191  -0.00200   2.91673
   D178       0.66738   0.00005   0.00004   0.00114   0.00118   0.66857
   D179      -1.45686   0.00003   0.00003   0.00088   0.00090  -1.45596
   D180       0.72816  -0.00009  -0.00023  -0.00487  -0.00509   0.72307
   D181      -1.52318  -0.00005  -0.00009  -0.00182  -0.00191  -1.52509
   D182       2.63576  -0.00007  -0.00011  -0.00209  -0.00219   2.63357
   D183       1.32506  -0.00002  -0.00012  -0.00226  -0.00238   1.32268
   D184      -0.77688  -0.00001  -0.00011  -0.00205  -0.00216  -0.77905
   D185      -2.88285  -0.00001  -0.00011  -0.00202  -0.00213  -2.88498
   D186       2.95115   0.00000  -0.00014  -0.00285  -0.00299   2.94816
   D187       0.84921   0.00000  -0.00013  -0.00264  -0.00277   0.84643
   D188      -1.25676   0.00000  -0.00013  -0.00261  -0.00274  -1.25950
   D189      -1.03701   0.00000  -0.00011  -0.00207  -0.00219  -1.03920
   D190      -3.13896   0.00000  -0.00010  -0.00186  -0.00197  -3.14092
   D191       1.03826   0.00001  -0.00011  -0.00183  -0.00193   1.03633
   D192       0.96638  -0.00003  -0.00020  -0.00357  -0.00377   0.96262
   D193      -1.15963  -0.00002  -0.00018  -0.00307  -0.00325  -1.16288
   D194       3.05298  -0.00001  -0.00018  -0.00304  -0.00323   3.04975
   D195      -0.83700   0.00001  -0.00006  -0.00056  -0.00062  -0.83762
   D196      -2.96302   0.00002  -0.00003  -0.00006  -0.00009  -2.96311
   D197       1.24959   0.00002  -0.00004  -0.00004  -0.00007   1.24951
   D198      -3.07018  -0.00001  -0.00013  -0.00197  -0.00210  -3.07227
   D199       1.08700   0.00000  -0.00010  -0.00147  -0.00157   1.08542
   D200      -0.98358   0.00000  -0.00010  -0.00145  -0.00155  -0.98514
   D201       1.47180  -0.00003  -0.00012  -0.00276  -0.00288   1.46892
   D202      -0.59055   0.00000  -0.00012  -0.00247  -0.00259  -0.59314
   D203      -2.82759  -0.00007  -0.00021  -0.00475  -0.00495  -2.83255
   D204      -0.46913   0.00001  -0.00005  -0.00109  -0.00113  -0.47026
   D205      -2.53148   0.00004  -0.00004  -0.00080  -0.00084  -2.53232
   D206       1.51466  -0.00003  -0.00013  -0.00308  -0.00321   1.51145
   D207      -2.56884   0.00000  -0.00003  -0.00076  -0.00079  -2.56963
   D208       1.65199   0.00003  -0.00003  -0.00047  -0.00050   1.65149
   D209      -0.58505  -0.00004  -0.00012  -0.00275  -0.00287  -0.58792
         Item               Value     Threshold  Converged?
 Maximum Force            0.002628     0.000450     NO 
 RMS     Force            0.000237     0.000300     YES
 Maximum Displacement     0.288015     0.001800     NO 
 RMS     Displacement     0.067436     0.001200     NO 
 Predicted change in Energy=-9.835007D-05
 GradGradGradGradGradGradGradGradGradGradGradGradGradGradGradGradGradGrad

 Stoichiometry    C20H34O4(3)
 Framework group  C1[X(C20H34O4)]
 Deg. of freedom   168
 Full point group                 C1      NOp   1
 Largest Abelian subgroup         C1      NOp   1
 Largest concise Abelian subgroup C1      NOp   1
                         Standard orientation:                         
 ---------------------------------------------------------------------
 Center     Atomic      Atomic             Coordinates (Angstroms)
 Number     Number       Type             X           Y           Z
 ---------------------------------------------------------------------
      1          6           0       -3.010131    0.962725   -1.460431
      2          1           0       -3.313873    1.992896   -1.255884
      3          1           0       -2.631939    0.937940   -2.487196
      4          6           0       -1.824627    0.649256   -0.513403
      5          6           0       -2.148568   -0.584237    0.568449
      6          6           0       -3.557771   -1.151340    0.289226
      7          1           0       -3.749637   -1.973536    0.987961
      8          6           0       -4.687759   -0.080819    0.131291
      9          6           0       -4.202764    0.018164   -1.343820
     10          1           0       -4.956144    0.248415   -2.104750
     11          6           0       -3.686493   -1.433109   -1.224232
     12          1           0       -2.761353   -1.687279   -1.747017
     13          1           0       -4.439647   -2.185082   -1.458936
     14          6           0       -6.068266   -0.738674    0.241015
     15          1           0       -6.288201   -0.982175    1.285868
     16          1           0       -6.151820   -1.660930   -0.338047
     17          1           0       -6.843990   -0.051454   -0.112945
     18          6           0       -4.706761    1.196667    0.967696
     19          1           0       -3.773428    1.759918    0.931178
     20          1           0       -4.924437    0.967461    2.016194
     21          1           0       -5.503617    1.854684    0.603086
     22          1           0       -0.982394    0.282123   -1.103567
     23          8           0       -1.471040    1.821213    0.156448
     24          1           0       -0.564605    1.736445    0.489139
     25          6           0       -1.934819   -0.133209    2.016807
     26          1           0       -0.887328    0.132816    2.171276
     27          1           0       -2.178093   -0.970743    2.677340
     28          1           0       -2.553327    0.720144    2.288263
     29          8           0       -1.199914   -1.481705    0.215381
     30          6           0        2.680691   -0.571890    1.561734
     31          1           0        3.018259    0.160961    2.302273
     32          1           0        2.109434   -1.325170    2.111684
     33          6           0        1.700121    0.117416    0.577432
     34          6           0        2.325001    0.412758   -0.884679
     35          6           0        3.638758   -0.382180   -1.049322
     36          1           0        3.988622   -0.279717   -2.081996
     37          6           0        4.699692   -0.168743    0.082002
     38          6           0        3.876690   -1.226904    0.872688
     39          1           0        4.425327   -1.873736    1.564592
     40          6           0        3.416312   -1.806568   -0.486448
     41          1           0        2.402397   -2.206838   -0.555935
     42          1           0        4.106255   -2.541825   -0.898002
     43          6           0        6.066170   -0.709378   -0.358087
     44          1           0        6.532638   -0.021440   -1.070758
     45          1           0        6.006043   -1.688370   -0.836767
     46          1           0        6.733408   -0.801520    0.505067
     47          6           0        4.938776    1.194268    0.727845
     48          1           0        4.041849    1.653997    1.146175
     49          1           0        5.366634    1.898234    0.007416
     50          1           0        5.652385    1.086787    1.551473
     51          1           0        0.860622   -0.560714    0.410813
     52          8           0        1.105741    1.268350    1.146736
     53          1           0        1.773915    1.933983    1.325542
     54          6           0        2.442045    1.905999   -1.213483
     55          1           0        1.452258    2.364382   -1.191261
     56          1           0        2.842950    2.006618   -2.225254
     57          1           0        3.109157    2.448761   -0.542674
     58          8           0        1.358198   -0.132513   -1.690820
 ---------------------------------------------------------------------
 Rotational constants (GHZ):           0.6448962           0.1109826           0.1100363
 Standard basis: 6-31++G(d,p) (6D, 7F)
 There are   660 symmetry adapted cartesian basis functions of A   symmetry.
 There are   660 symmetry adapted basis functions of A   symmetry.
   660 basis functions,  1040 primitive gaussians,   660 cartesian basis functions
    94 alpha electrons       92 beta electrons
       nuclear repulsion energy      2357.6947823484 Hartrees.
 NAtoms=   58 NActive=   58 NUniq=   58 SFac= 1.00D+00 NAtFMM=   60 NAOKFM=F Big=F
 Integral buffers will be    131072 words long.
 Raffenetti 2 integral format.
 Two-electron integral symmetry is turned on.
 Nuclear repulsion after empirical dispersion term =     2357.6330070373 Hartrees.
 One-electron integrals computed using PRISM.
 NBasis=   660 RedAO= T EigKep=  1.62D-06  NBF=   660
 NBsUse=   659 1.00D-06 EigRej=  9.52D-07 NBFU=   659
 Initial guess from the checkpoint file:  "2_2_2010-restart-wb97-opt.chk"
 B after Tr=     0.000000    0.000000    0.000000
         Rot=    0.998958   -0.045621   -0.001170   -0.000014 Ang=  -5.23 deg.
 Initial guess <Sx>= 0.0000 <Sy>= 0.0000 <Sz>= 1.0000 <S**2>= 2.0104 S= 1.0035
 ExpMin= 3.60D-02 ExpMax= 5.48D+03 ExpMxC= 8.25D+02 IAcc=3 IRadAn=         7 AccDes= 0.00D+00
 Harris functional with IExCor= 4639 and IRadAn=       7 diagonalized for initial guess.
 HarFok:  IExCor= 4639 AccDes= 0.00D+00 IRadAn=         7 IDoV= 1 UseB2=F ITyADJ=14
 ICtDFT=  3500011 ScaDFX=  1.000000  1.000000  1.000000  1.000000
 FoFCou: FMM=F IPFlag=           0 FMFlag=      100000 FMFlg1=           0
         NFxFlg=           0 DoJE=T BraDBF=F KetDBF=T FulRan=T
         wScrn=  0.000000 ICntrl=       500 IOpCl=  0 I1Cent=   200000004 NGrid=           0
         NMat0=    1 NMatS0=      1 NMatT0=    0 NMatD0=    1 NMtDS0=    0 NMtDT0=    0
 Petite list used in FoFCou.
 Requested convergence on RMS density matrix=1.00D-08 within 128 cycles.
 Requested convergence on MAX density matrix=1.00D-06.
 Requested convergence on             energy=1.00D-06.
 No special actions if energy rises.
 Restarting incremental Fock formation.
 SCF Done:  E(UwB97XD) =  -1083.08601855     A.U. after   26 cycles
            NFock= 26  Conv=0.61D-08     -V/T= 2.0091
 <Sx>= 0.0000 <Sy>= 0.0000 <Sz>= 1.0000 <S**2>= 2.0104 S= 1.0034
 <L.S>=  0.00000000000    
 Annihilation of the first spin contaminant:
 S**2 before annihilation     2.0104,   after     2.0001
 Calling FoFJK, ICntrl=      2127 FMM=F ISym2X=0 I1Cent= 0 IOpClX= 1 NMat=1 NMatS=1 NMatT=0.
 ***** Axes restored to original set *****
 -------------------------------------------------------------------
 Center     Atomic                   Forces (Hartrees/Bohr)
 Number     Number              X              Y              Z
 -------------------------------------------------------------------
      1        6           0.000042485   -0.000324023    0.000160195
      2        1          -0.000192149    0.000407409   -0.000126292
      3        1           0.000015216   -0.000079585   -0.000524875
      4        6          -0.000050177   -0.000272727    0.000251995
      5        6          -0.000163489   -0.000029319   -0.000543956
      6        6           0.000047093    0.000194858    0.000012280
      7        1          -0.000134477   -0.000353165    0.000243765
      8        6           0.000159846   -0.000190790    0.000023720
      9        6           0.000103097   -0.000048885    0.000290345
     10        1          -0.000327311    0.000053745   -0.000344630
     11        6           0.000091689    0.000508136    0.000271580
     12        1           0.000355406   -0.000074090   -0.000212493
     13        1          -0.000358032   -0.000313918   -0.000161640
     14        6           0.000528866    0.000268835   -0.000060138
     15        1          -0.000163483   -0.000114217    0.000574882
     16        1          -0.000106801   -0.000449246   -0.000238078
     17        1          -0.000460903    0.000347029   -0.000213956
     18        6           0.000116836   -0.000289326   -0.000271501
     19        1          -0.000068095    0.000236040    0.000021576
     20        1          -0.000170219   -0.000073476    0.000612599
     21        1          -0.000471945    0.000429586   -0.000203407
     22        1           0.000809100    0.000264981    0.000242802
     23        8          -0.001444687    0.000465720   -0.001705189
     24        1           0.001771069   -0.000366538    0.001240528
     25        6           0.000104336   -0.000367556   -0.000260916
     26        1           0.000010937    0.000203798    0.000544045
     27        1          -0.000173153   -0.000422754    0.000423841
     28        1          -0.000196937    0.000255505    0.000253845
     29        8           0.000243879   -0.000167070    0.000221008
     30        6           0.000005712   -0.000105402   -0.000302460
     31        1           0.000141625    0.000075276    0.000419963
     32        1          -0.000235515   -0.000345149    0.000350365
     33        6           0.000304753   -0.000065503   -0.000281819
     34        6          -0.000051636   -0.000475065    0.000099548
     35        6          -0.000048908    0.000084980    0.000148287
     36        1           0.000183587   -0.000080966   -0.000408906
     37        6          -0.000286211   -0.000033171   -0.000213640
     38        6          -0.000003093    0.000141970   -0.000122910
     39        1           0.000234400   -0.000312465    0.000296498
     40        6          -0.000087165    0.000531607    0.000265757
     41        1          -0.000432940   -0.000133036    0.000013979
     42        1           0.000273266   -0.000383657   -0.000092953
     43        6          -0.000478569    0.000290515    0.000133061
     44        1           0.000315915    0.000325942   -0.000425638
     45        1           0.000063616   -0.000425353   -0.000174955
     46        1           0.000394048   -0.000040672    0.000459595
     47        6           0.000016982   -0.000420949   -0.000221657
     48        1          -0.000155048    0.000187526    0.000152703
     49        1           0.000232397    0.000387073   -0.000403050
     50        1           0.000400198    0.000050719    0.000516783
     51        1          -0.000424675    0.000436967   -0.000105419
     52        8          -0.002015168   -0.002196094   -0.000781302
     53        1           0.001989384    0.002073642    0.000610215
     54        6          -0.000048965   -0.000418270    0.000001016
     55        1          -0.000371133    0.000366915   -0.000018115
     56        1           0.000231824    0.000156844   -0.000578392
     57        1           0.000259806    0.000348332    0.000104449
     58        8          -0.000326484    0.000278489    0.000037061
 -------------------------------------------------------------------
 Cartesian Forces:  Max     0.002196094 RMS     0.000489150

 GradGradGradGradGradGradGradGradGradGradGradGradGradGradGradGradGradGrad
 Berny optimization.
 Using GEDIIS/GDIIS optimizer.
 FormGI is forming the generalized inverse of G from B-inverse, IUseBI=4.
 Internal  Forces:  Max     0.003005725 RMS     0.000403562
 Search for a local minimum.
 Step number   5 out of a maximum of  348
 All quantities printed in internal units (Hartrees-Bohrs-Radians)
 Mixed Optimization -- En-DIIS/RFO-DIIS
 Swapping is turned off.
 Update second derivatives using D2CorX and points    2    1    3    4    5
 DE=  1.49D-04 DEPred=-9.84D-05 R=-1.52D+00
 Trust test=-1.52D+00 RLast= 1.21D-01 DXMaxT set to 5.00D-02
 ITU= -1  0 -1 -1  0
     Eigenvalues ---    0.00186   0.00269   0.00299   0.00308   0.00320
     Eigenvalues ---    0.00324   0.00390   0.00399   0.00455   0.00864
     Eigenvalues ---    0.00913   0.01144   0.01474   0.01513   0.01588
     Eigenvalues ---    0.02018   0.02187   0.02244   0.02589   0.02744
     Eigenvalues ---    0.02755   0.02837   0.02870   0.02889   0.03072
     Eigenvalues ---    0.03105   0.03157   0.03425   0.03452   0.03614
     Eigenvalues ---    0.03778   0.03997   0.04156   0.04405   0.04412
     Eigenvalues ---    0.04679   0.04734   0.04840   0.04930   0.05029
     Eigenvalues ---    0.05208   0.05225   0.05260   0.05275   0.05284
     Eigenvalues ---    0.05290   0.05380   0.05473   0.05607   0.05613
     Eigenvalues ---    0.05624   0.05636   0.05683   0.05721   0.05739
     Eigenvalues ---    0.05793   0.05827   0.05843   0.05945   0.06237
     Eigenvalues ---    0.06432   0.06637   0.06710   0.06722   0.06772
     Eigenvalues ---    0.07193   0.07565   0.08053   0.08471   0.08714
     Eigenvalues ---    0.08753   0.08804   0.08992   0.09234   0.09432
     Eigenvalues ---    0.09727   0.09946   0.10312   0.10397   0.11877
     Eigenvalues ---    0.12112   0.12841   0.13326   0.14178   0.15525
     Eigenvalues ---    0.15999   0.16000   0.16000   0.16000   0.16000
     Eigenvalues ---    0.16000   0.16000   0.16000   0.16000   0.16000
     Eigenvalues ---    0.16000   0.16000   0.16000   0.16000   0.16000
     Eigenvalues ---    0.16000   0.16144   0.16740   0.17233   0.18548
     Eigenvalues ---    0.18774   0.19048   0.20487   0.20930   0.21161
     Eigenvalues ---    0.21942   0.22254   0.22531   0.24699   0.24853
     Eigenvalues ---    0.25529   0.25696   0.26922   0.27031   0.27548
     Eigenvalues ---    0.27636   0.28964   0.28992   0.29045   0.29060
     Eigenvalues ---    0.29142   0.29260   0.29629   0.29682   0.30394
     Eigenvalues ---    0.33916   0.33993   0.33997   0.34001   0.34004
     Eigenvalues ---    0.34018   0.34030   0.34038   0.34059   0.34073
     Eigenvalues ---    0.34085   0.34099   0.34107   0.34116   0.34181
     Eigenvalues ---    0.34221   0.34259   0.34322   0.34353   0.34376
     Eigenvalues ---    0.34435   0.34454   0.34480   0.34508   0.34543
     Eigenvalues ---    0.34564   0.34617   0.34676   0.34737   0.34747
     Eigenvalues ---    0.34836   0.43244   0.46081   0.47260   0.50677
     Eigenvalues ---    0.53047   0.54397   1.27022
 En-DIIS/RFO-DIIS/Sim-DIIS IScMMF=       -3 using points:     5    4    3
 RFO step:  Lambda=-6.04461050D-04.
 EnCoef did     2 forward-backward iterations
 DidBck=T Rises=T En-DIIS coefs:    0.36832    0.37634    0.25534
 Iteration  1 RMS(Cart)=  0.13863851 RMS(Int)=  0.00482505
 Iteration  2 RMS(Cart)=  0.03523439 RMS(Int)=  0.00024215
 Iteration  3 RMS(Cart)=  0.00064616 RMS(Int)=  0.00004780
 Iteration  4 RMS(Cart)=  0.00000019 RMS(Int)=  0.00004780
 Variable       Old X    -DE/DX   Delta X   Delta X   Delta X     New X
                                 (Linear)    (Quad)   (Total)
    R1        2.06608   0.00043   0.00073  -0.00305  -0.00232   2.06376
    R2        2.06827   0.00050   0.00087  -0.00361  -0.00274   2.06553
    R3        2.92788   0.00073   0.00037  -0.00119  -0.00081   2.92707
    R4        2.88341   0.00014   0.00022  -0.00088  -0.00067   2.88274
    R5        3.16034   0.00124   0.00082  -0.00187  -0.00104   3.15930
    R6        2.06356   0.00046   0.00015  -0.00033  -0.00017   2.06338
    R7        2.63697  -0.00002   0.00010  -0.00037  -0.00028   2.63669
    R8        2.91865   0.00043   0.00015  -0.00040  -0.00024   2.91841
    R9        2.89496   0.00073   0.00052  -0.00180  -0.00128   2.89367
   R10        2.55641   0.00024  -0.00007   0.00034   0.00027   2.55668
   R11        2.07100   0.00044   0.00064  -0.00265  -0.00200   2.06899
   R12        2.95658   0.00044   0.00007  -0.00012  -0.00006   2.95652
   R13        2.91932  -0.00007   0.00031  -0.00120  -0.00089   2.91842
   R14        2.94031   0.00031  -0.00015   0.00075   0.00060   2.94091
   R15        2.89727   0.00017   0.00027  -0.00109  -0.00083   2.89645
   R16        2.88572   0.00035   0.00029  -0.00105  -0.00076   2.88496
   R17        2.06976   0.00048   0.00076  -0.00316  -0.00239   2.06736
   R18        2.91963  -0.00024  -0.00010   0.00041   0.00030   2.91993
   R19        2.06473   0.00042   0.00074  -0.00306  -0.00233   2.06240
   R20        2.05953   0.00050   0.00081  -0.00337  -0.00256   2.05697
   R21        2.06956   0.00061   0.00102  -0.00422  -0.00320   2.06635
   R22        2.06391   0.00051   0.00089  -0.00372  -0.00282   2.06109
   R23        2.06949   0.00061   0.00101  -0.00419  -0.00318   2.06632
   R24        2.06118   0.00006   0.00056  -0.00250  -0.00194   2.05924
   R25        2.06946   0.00064   0.00100  -0.00411  -0.00312   2.06634
   R26        2.07087   0.00067   0.00106  -0.00439  -0.00333   2.06755
   R27        1.83166   0.00201   0.00286  -0.01175  -0.00889   1.82277
   R28        3.50574  -0.00019   0.00018   0.00046   0.00064   3.50638
   R29        2.06306   0.00013   0.00074  -0.00339  -0.00265   2.06042
   R30        2.06746   0.00062   0.00109  -0.00454  -0.00344   2.06402
   R31        2.05664   0.00036   0.00072  -0.00298  -0.00226   2.05438
   R32        2.06959   0.00036   0.00073  -0.00303  -0.00231   2.06728
   R33        2.06682   0.00054   0.00086  -0.00352  -0.00266   2.06416
   R34        2.93091   0.00051   0.00044  -0.00176  -0.00132   2.92959
   R35        2.88717   0.00024   0.00036  -0.00136  -0.00100   2.88617
   R36        3.05614   0.00032  -0.00005   0.00017   0.00012   3.05627
   R37        2.06351   0.00006  -0.00037   0.00146   0.00110   2.06461
   R38        2.67384  -0.00018   0.00012  -0.00063  -0.00051   2.67333
   R39        2.91838   0.00022   0.00015  -0.00059  -0.00043   2.91795
   R40        2.89787   0.00058   0.00051  -0.00191  -0.00139   2.89647
   R41        2.59237   0.00009   0.00000   0.00006   0.00006   2.59242
   R42        2.06950   0.00044   0.00065  -0.00266  -0.00201   2.06749
   R43        2.95851   0.00033   0.00016  -0.00053  -0.00037   2.95814
   R44        2.92462   0.00006   0.00031  -0.00115  -0.00084   2.92378
   R45        2.94107   0.00054   0.00008   0.00006   0.00014   2.94122
   R46        2.89888   0.00021   0.00031  -0.00120  -0.00089   2.89799
   R47        2.88583   0.00028   0.00028  -0.00111  -0.00083   2.88500
   R48        2.06847   0.00049   0.00076  -0.00313  -0.00237   2.06611
   R49        2.92463  -0.00009  -0.00015   0.00060   0.00044   2.92507
   R50        2.06410   0.00045   0.00074  -0.00309  -0.00235   2.06176
   R51        2.05798   0.00047   0.00079  -0.00330  -0.00251   2.05547
   R52        2.06901   0.00062   0.00102  -0.00422  -0.00320   2.06581
   R53        2.06247   0.00046   0.00087  -0.00365  -0.00278   2.05969
   R54        2.06900   0.00061   0.00101  -0.00416  -0.00316   2.06584
   R55        2.06217   0.00026   0.00076  -0.00323  -0.00248   2.05969
   R56        2.06806   0.00060   0.00098  -0.00405  -0.00307   2.06499
   R57        2.06936   0.00065   0.00105  -0.00432  -0.00327   2.06609
   R58        1.81403   0.00293   0.00315  -0.01307  -0.00991   1.80412
   R59        2.06170   0.00049   0.00088  -0.00370  -0.00282   2.05888
   R60        2.06537   0.00063   0.00105  -0.00436  -0.00331   2.06206
   R61        2.06111   0.00041   0.00080  -0.00336  -0.00256   2.05855
    A1        1.86800   0.00002  -0.00066   0.00268   0.00202   1.87002
    A2        1.86382  -0.00002   0.00097  -0.00379  -0.00282   1.86100
    A3        1.93034  -0.00008   0.00005   0.00017   0.00022   1.93055
    A4        1.88015   0.00000  -0.00018   0.00051   0.00032   1.88046
    A5        1.90473  -0.00028  -0.00022   0.00011  -0.00011   1.90462
    A6        2.01098   0.00035  -0.00001   0.00049   0.00050   2.01148
    A7        1.97841  -0.00056  -0.00005  -0.00079  -0.00082   1.97759
    A8        1.90480   0.00025  -0.00045   0.00134   0.00088   1.90569
    A9        1.89376   0.00004  -0.00060   0.00226   0.00165   1.89541
   A10        1.82455   0.00025   0.00091  -0.00242  -0.00151   1.82303
   A11        1.93692   0.00076   0.00152  -0.00442  -0.00290   1.93403
   A12        1.92449  -0.00077  -0.00139   0.00417   0.00277   1.92726
   A13        1.90774   0.00002  -0.00042   0.00172   0.00132   1.90906
   A14        1.94703   0.00091   0.00111  -0.00305  -0.00194   1.94509
   A15        1.75651  -0.00022   0.00038  -0.00106  -0.00069   1.75582
   A16        1.98923  -0.00081  -0.00035  -0.00001  -0.00036   1.98887
   A17        1.92736   0.00020  -0.00041   0.00102   0.00061   1.92796
   A18        1.92221  -0.00001  -0.00023   0.00128   0.00106   1.92327
   A19        1.89646  -0.00007   0.00043  -0.00215  -0.00172   1.89474
   A20        2.01086   0.00031   0.00049  -0.00157  -0.00107   2.00979
   A21        1.89665  -0.00005  -0.00019   0.00107   0.00088   1.89753
   A22        2.03896  -0.00010  -0.00031   0.00111   0.00079   2.03976
   A23        2.06372  -0.00003  -0.00045   0.00191   0.00146   2.06517
   A24        1.53651  -0.00003  -0.00010   0.00028   0.00017   1.53668
   A25        1.48479  -0.00021   0.00014  -0.00074  -0.00060   1.48419
   A26        1.92784   0.00013  -0.00012   0.00038   0.00026   1.92811
   A27        2.12481   0.00026   0.00087  -0.00313  -0.00226   2.12255
   A28        1.95607   0.00008   0.00005  -0.00050  -0.00045   1.95562
   A29        2.06000   0.00020   0.00017  -0.00026  -0.00009   2.05991
   A30        1.88447  -0.00038  -0.00088   0.00329   0.00241   1.88688
   A31        1.93422   0.00032   0.00017   0.00037   0.00053   1.93475
   A32        1.93308   0.00002   0.00024  -0.00111  -0.00088   1.93220
   A33        1.90310  -0.00022  -0.00056   0.00179   0.00123   1.90433
   A34        2.04611  -0.00015   0.00005  -0.00041  -0.00036   2.04575
   A35        1.54181   0.00007   0.00010  -0.00054  -0.00044   1.54137
   A36        2.07270  -0.00002  -0.00006   0.00025   0.00019   2.07289
   A37        1.50309   0.00013   0.00005  -0.00030  -0.00025   1.50284
   A38        2.02710   0.00001   0.00028  -0.00121  -0.00092   2.02618
   A39        1.97622  -0.00004   0.00045  -0.00187  -0.00142   1.97480
   A40        2.05377  -0.00001  -0.00023   0.00102   0.00079   2.05456
   A41        1.98289  -0.00011   0.00019  -0.00099  -0.00081   1.98208
   A42        1.89820   0.00003  -0.00054   0.00245   0.00191   1.90011
   A43        1.92251   0.00004   0.00027  -0.00115  -0.00088   1.92163
   A44        1.97498   0.00008   0.00056  -0.00243  -0.00187   1.97311
   A45        1.92348   0.00003   0.00030  -0.00136  -0.00106   1.92242
   A46        1.87834  -0.00005  -0.00042   0.00187   0.00144   1.87978
   A47        1.88140  -0.00004  -0.00032   0.00139   0.00107   1.88247
   A48        1.88004  -0.00006  -0.00046   0.00199   0.00153   1.88157
   A49        1.98561   0.00030   0.00049  -0.00170  -0.00121   1.98439
   A50        1.93028  -0.00004   0.00043  -0.00200  -0.00157   1.92871
   A51        1.90618   0.00002   0.00026  -0.00119  -0.00094   1.90525
   A52        1.88623  -0.00008  -0.00036   0.00158   0.00122   1.88744
   A53        1.87654  -0.00017  -0.00069   0.00287   0.00219   1.87873
   A54        1.87517  -0.00005  -0.00019   0.00071   0.00051   1.87568
   A55        1.90528  -0.00215   0.00037  -0.00006   0.00031   1.90559
   A56        1.91706   0.00082   0.00099  -0.00318  -0.00219   1.91487
   A57        1.89062  -0.00015   0.00007  -0.00077  -0.00070   1.88992
   A58        1.96858   0.00009   0.00084  -0.00378  -0.00294   1.96564
   A59        1.89069  -0.00027  -0.00089   0.00385   0.00296   1.89365
   A60        1.89540  -0.00039  -0.00020   0.00066   0.00046   1.89585
   A61        1.90000  -0.00011  -0.00091   0.00360   0.00268   1.90268
   A62        1.85653  -0.00009  -0.00045   0.00197   0.00152   1.85805
   A63        1.90350   0.00014   0.00089  -0.00338  -0.00248   1.90102
   A64        1.92896  -0.00001   0.00043  -0.00163  -0.00120   1.92776
   A65        1.87024   0.00008  -0.00028   0.00112   0.00084   1.87109
   A66        1.91810  -0.00002  -0.00014   0.00052   0.00038   1.91849
   A67        1.98148  -0.00011  -0.00047   0.00150   0.00103   1.98251
   A68        1.99395   0.00004   0.00045  -0.00182  -0.00137   1.99258
   A69        1.88272   0.00020  -0.00046   0.00204   0.00158   1.88430
   A70        1.95169   0.00032   0.00075  -0.00207  -0.00132   1.95036
   A71        1.84680  -0.00012   0.00062  -0.00364  -0.00302   1.84378
   A72        1.95792  -0.00005   0.00068  -0.00223  -0.00156   1.95636
   A73        1.81686  -0.00045  -0.00241   0.00896   0.00655   1.82341
   A74        1.90824  -0.00005  -0.00052   0.00188   0.00136   1.90960
   A75        1.98359   0.00041   0.00086  -0.00300  -0.00215   1.98144
   A76        1.75827  -0.00023  -0.00021   0.00010  -0.00011   1.75816
   A77        1.99703  -0.00019   0.00009  -0.00047  -0.00038   1.99665
   A78        1.90952   0.00021   0.00035  -0.00086  -0.00050   1.90902
   A79        1.89108  -0.00015  -0.00062   0.00247   0.00185   1.89294
   A80        1.90090  -0.00001   0.00057  -0.00241  -0.00183   1.89907
   A81        2.01448   0.00018  -0.00015   0.00026   0.00011   2.01459
   A82        1.88883  -0.00010   0.00007  -0.00017  -0.00010   1.88874
   A83        2.03998  -0.00008  -0.00026   0.00119   0.00093   2.04091
   A84        2.06574   0.00000  -0.00031   0.00144   0.00113   2.06687
   A85        1.53084   0.00001  -0.00009   0.00035   0.00026   1.53111
   A86        1.48678  -0.00013   0.00016  -0.00068  -0.00051   1.48627
   A87        1.92654   0.00012  -0.00003   0.00027   0.00024   1.92678
   A88        2.13340   0.00015   0.00058  -0.00239  -0.00182   2.13158
   A89        1.95755   0.00010   0.00015  -0.00049  -0.00034   1.95720
   A90        2.06550   0.00018   0.00022  -0.00078  -0.00057   2.06493
   A91        1.87175  -0.00033  -0.00084   0.00317   0.00234   1.87408
   A92        1.93006   0.00023   0.00050  -0.00137  -0.00087   1.92920
   A93        1.93974  -0.00003   0.00024  -0.00103  -0.00078   1.93896
   A94        1.90052  -0.00014  -0.00087   0.00294   0.00207   1.90259
   A95        2.04639  -0.00004   0.00009  -0.00035  -0.00026   2.04613
   A96        1.53659  -0.00001   0.00008  -0.00041  -0.00033   1.53626
   A97        2.07474   0.00001  -0.00013   0.00050   0.00038   2.07512
   A98        1.50267   0.00015   0.00019  -0.00066  -0.00047   1.50220
   A99        2.03482   0.00000   0.00010  -0.00050  -0.00040   2.03443
   A100       1.97455  -0.00006   0.00043  -0.00179  -0.00135   1.97319
   A101       2.05924  -0.00004  -0.00043   0.00175   0.00133   2.06056
   A102       1.97827  -0.00008   0.00041  -0.00190  -0.00149   1.97678
   A103       1.89298   0.00003  -0.00051   0.00221   0.00170   1.89468
   A104       1.92283   0.00006   0.00025  -0.00109  -0.00084   1.92199
   A105       1.97456   0.00010   0.00066  -0.00273  -0.00207   1.97249
   A106       1.92448   0.00002   0.00026  -0.00117  -0.00091   1.92356
   A107       1.87716  -0.00008  -0.00044   0.00187   0.00143   1.87859
   A108       1.88220  -0.00005  -0.00034   0.00142   0.00108   1.88328
   A109       1.87953  -0.00007  -0.00048   0.00202   0.00154   1.88107
   A110       1.99266   0.00012   0.00023  -0.00104  -0.00080   1.99185
   A111       1.93578   0.00001   0.00028  -0.00121  -0.00093   1.93485
   A112       1.90976   0.00008   0.00031  -0.00126  -0.00095   1.90881
   A113       1.87833  -0.00006  -0.00019   0.00080   0.00061   1.87894
   A114       1.86360  -0.00011  -0.00042   0.00180   0.00138   1.86498
   A115       1.87915  -0.00005  -0.00027   0.00116   0.00089   1.88005
   A116       2.02734  -0.00203  -0.00014  -0.00129  -0.00157   2.02577
   A117       2.11505   0.00073  -0.00032   0.00227   0.00210   2.11715
   A118       1.92472   0.00101  -0.00033   0.00152   0.00088   1.92559
   A119       1.91294   0.00018   0.00079  -0.00322  -0.00244   1.91051
   A120       1.89245   0.00012   0.00017  -0.00060  -0.00044   1.89201
   A121       1.98164   0.00017   0.00076  -0.00326  -0.00250   1.97914
   A122       1.88910  -0.00014  -0.00074   0.00313   0.00238   1.89148
   A123       1.91059  -0.00019  -0.00043   0.00177   0.00133   1.91192
   A124       1.87463  -0.00018  -0.00064   0.00260   0.00196   1.87659
   A125       3.02813  -0.00301  -0.02892  -0.10899  -0.13798   2.89015
   A126       3.27379  -0.00202  -0.06753  -0.03126  -0.09895   3.17483
    D1        2.05047   0.00016  -0.00163   0.00485   0.00322   2.05370
    D2       -2.20713   0.00030  -0.00082   0.00224   0.00143  -2.20570
    D3       -0.10956  -0.00046  -0.00312   0.00942   0.00630  -0.10325
    D4       -2.23116   0.00017  -0.00200   0.00633   0.00433  -2.22683
    D5       -0.20557   0.00031  -0.00119   0.00372   0.00253  -0.20304
    D6        1.89200  -0.00045  -0.00349   0.01090   0.00741   1.89941
    D7       -0.10071   0.00005  -0.00243   0.00718   0.00476  -0.09595
    D8        1.92488   0.00018  -0.00162   0.00457   0.00296   1.92784
    D9       -2.26073  -0.00058  -0.00392   0.01175   0.00784  -2.25290
   D10       -1.18517  -0.00012  -0.00005   0.00037   0.00032  -1.18485
   D11        1.11677  -0.00003   0.00036  -0.00082  -0.00047   1.11630
   D12       -2.85457  -0.00023   0.00000   0.00009   0.00010  -2.85447
   D13        3.04748   0.00008   0.00086  -0.00307  -0.00221   3.04527
   D14       -0.93376   0.00016   0.00127  -0.00426  -0.00299  -0.93676
   D15        1.37808  -0.00003   0.00091  -0.00334  -0.00243   1.37565
   D16        0.93030   0.00005   0.00127  -0.00415  -0.00288   0.92742
   D17       -3.05095   0.00014   0.00168  -0.00534  -0.00366  -3.05461
   D18       -0.73910  -0.00006   0.00132  -0.00442  -0.00310  -0.74220
   D19        0.04896   0.00004   0.00232  -0.00613  -0.00381   0.04515
   D20       -2.16697   0.00041   0.00227  -0.00518  -0.00290  -2.16988
   D21        2.07774   0.00016   0.00188  -0.00483  -0.00296   2.07478
   D22       -2.02349  -0.00012   0.00231  -0.00579  -0.00348  -2.02698
   D23        2.04375   0.00025   0.00226  -0.00484  -0.00258   2.04118
   D24        0.00528   0.00000   0.00187  -0.00450  -0.00263   0.00265
   D25        2.18521   0.00026   0.00265  -0.00708  -0.00443   2.18078
   D26       -0.03073   0.00063   0.00261  -0.00613  -0.00352  -0.03425
   D27       -2.06920   0.00039   0.00221  -0.00579  -0.00358  -2.07277
   D28       -2.78326   0.00093   0.00338   0.00552   0.00889  -2.77437
   D29        1.31527   0.00110   0.00282   0.00793   0.01074   1.32601
   D30       -0.69798   0.00080   0.00165   0.01100   0.01264  -0.68534
   D31        3.11874  -0.00029  -0.00168   0.00457   0.00290   3.12164
   D32       -0.83844  -0.00021  -0.00125   0.00267   0.00141  -0.83702
   D33        0.85175  -0.00016  -0.00128   0.00292   0.00164   0.85340
   D34       -0.97265   0.00033  -0.00080   0.00190   0.00110  -0.97155
   D35        1.35336   0.00041  -0.00037  -0.00001  -0.00038   1.35298
   D36        3.04355   0.00046  -0.00040   0.00024  -0.00015   3.04340
   D37        1.20181  -0.00014  -0.00170   0.00442   0.00271   1.20452
   D38       -2.75537  -0.00006  -0.00128   0.00251   0.00123  -2.75414
   D39       -1.06518  -0.00001  -0.00130   0.00276   0.00146  -1.06372
   D40       -1.09754  -0.00005  -0.00250   0.01214   0.00965  -1.08790
   D41        3.12368  -0.00010  -0.00204   0.00976   0.00773   3.13141
   D42        1.01936   0.00009  -0.00147   0.00817   0.00670   1.02606
   D43        3.01476  -0.00018  -0.00257   0.01230   0.00973   3.02449
   D44        0.95280  -0.00023  -0.00210   0.00992   0.00781   0.96061
   D45       -1.15152  -0.00004  -0.00154   0.00832   0.00678  -1.14473
   D46        0.83756   0.00017  -0.00157   0.00993   0.00836   0.84591
   D47       -1.22441   0.00012  -0.00111   0.00755   0.00644  -1.21797
   D48        2.95446   0.00031  -0.00054   0.00595   0.00541   2.95987
   D49        1.45988  -0.00003   0.00001  -0.00028  -0.00027   1.45961
   D50       -2.87303  -0.00001   0.00011  -0.00107  -0.00095  -2.87399
   D51       -0.63601  -0.00020  -0.00051   0.00133   0.00082  -0.63519
   D52       -2.56532   0.00009   0.00087  -0.00404  -0.00317  -2.56849
   D53       -0.61505   0.00010   0.00097  -0.00483  -0.00386  -0.61891
   D54        1.62197  -0.00009   0.00035  -0.00243  -0.00208   1.61989
   D55       -0.45558   0.00000   0.00021  -0.00140  -0.00119  -0.45677
   D56        1.49469   0.00002   0.00031  -0.00218  -0.00188   1.49281
   D57       -2.55148  -0.00017  -0.00032   0.00021  -0.00010  -2.55158
   D58       -1.56618  -0.00024  -0.00067   0.00287   0.00219  -1.56399
   D59        0.51127  -0.00018  -0.00086   0.00363   0.00277   0.51404
   D60        2.72622  -0.00017  -0.00095   0.00431   0.00335   2.72957
   D61        2.54597  -0.00007  -0.00076   0.00341   0.00265   2.54861
   D62       -1.65977  -0.00001  -0.00094   0.00417   0.00323  -1.65655
   D63        0.55517   0.00000  -0.00104   0.00484   0.00381   0.55898
   D64        0.45836   0.00008  -0.00021   0.00144   0.00123   0.45959
   D65        2.53581   0.00013  -0.00039   0.00220   0.00181   2.53762
   D66       -1.53243   0.00015  -0.00049   0.00288   0.00239  -1.53004
   D67       -1.46028   0.00020   0.00041  -0.00061  -0.00021  -1.46049
   D68        2.58058  -0.00001  -0.00014   0.00100   0.00086   2.58144
   D69        0.45545   0.00002  -0.00014   0.00114   0.00100   0.45645
   D70        2.90137   0.00014   0.00048  -0.00070  -0.00022   2.90114
   D71        0.65905  -0.00006  -0.00007   0.00091   0.00084   0.65989
   D72       -1.46609  -0.00003  -0.00007   0.00105   0.00098  -1.46510
   D73        0.69566   0.00043   0.00154  -0.00474  -0.00320   0.69246
   D74       -1.54666   0.00023   0.00100  -0.00313  -0.00213  -1.54879
   D75        2.61140   0.00026   0.00099  -0.00299  -0.00199   2.60940
   D76        1.31352   0.00010   0.00042  -0.00205  -0.00163   1.31189
   D77       -0.78978   0.00008   0.00039  -0.00197  -0.00158  -0.79136
   D78       -2.89594   0.00009   0.00038  -0.00190  -0.00152  -2.89746
   D79        2.93669  -0.00005   0.00055  -0.00294  -0.00238   2.93431
   D80        0.83339  -0.00007   0.00052  -0.00286  -0.00234   0.83106
   D81       -1.27277  -0.00006   0.00051  -0.00278  -0.00227  -1.27504
   D82       -1.04866  -0.00004   0.00009  -0.00094  -0.00085  -1.04951
   D83        3.13123  -0.00005   0.00006  -0.00086  -0.00080   3.13043
   D84        1.02507  -0.00005   0.00005  -0.00079  -0.00074   1.02433
   D85        0.91705   0.00006   0.00148  -0.00688  -0.00540   0.91166
   D86       -1.20953  -0.00003   0.00128  -0.00623  -0.00494  -1.21447
   D87        3.01352   0.00005   0.00111  -0.00518  -0.00407   3.00945
   D88       -0.87035   0.00000   0.00058  -0.00355  -0.00298  -0.87333
   D89       -2.99693  -0.00008   0.00038  -0.00290  -0.00252  -2.99946
   D90        1.22612  -0.00001   0.00020  -0.00185  -0.00165   1.22447
   D91       -3.11025   0.00008   0.00118  -0.00571  -0.00453  -3.11478
   D92        1.04636   0.00000   0.00098  -0.00506  -0.00408   1.04228
   D93       -1.01378   0.00007   0.00081  -0.00401  -0.00320  -1.01698
   D94        1.48470   0.00025   0.00033  -0.00093  -0.00060   1.48410
   D95       -0.56761   0.00017   0.00003   0.00042   0.00045  -0.56717
   D96       -2.81422   0.00024   0.00087  -0.00323  -0.00236  -2.81658
   D97       -0.46101  -0.00010   0.00018  -0.00132  -0.00114  -0.46215
   D98       -2.51333  -0.00017  -0.00013   0.00004  -0.00009  -2.51342
   D99        1.52326  -0.00010   0.00072  -0.00362  -0.00290   1.52036
   D100      -2.56270   0.00004   0.00008  -0.00057  -0.00050  -2.56320
   D101       1.66817  -0.00003  -0.00023   0.00078   0.00055   1.66872
   D102      -0.57843   0.00004   0.00062  -0.00287  -0.00226  -0.58069
   D103       0.23616   0.00090  -0.04500   0.17798   0.13243   0.36859
   D104       2.67307  -0.00034  -0.07311   0.16471   0.09211   2.76518
   D105       1.84807   0.00007  -0.00019  -0.00146  -0.00166   1.84642
   D106      -2.38717   0.00008   0.00054  -0.00572  -0.00518  -2.39235
   D107      -0.39959  -0.00017  -0.00222   0.00512   0.00290  -0.39669
   D108      -2.43221   0.00008  -0.00043  -0.00026  -0.00068  -2.43289
   D109      -0.38426   0.00009   0.00031  -0.00451  -0.00421  -0.38847
   D110       1.60332  -0.00016  -0.00245   0.00633   0.00388   1.60719
   D111      -0.31109   0.00005  -0.00109   0.00214   0.00104  -0.31004
   D112       1.73686   0.00006  -0.00036  -0.00212  -0.00248   1.73438
   D113      -2.55875  -0.00019  -0.00312   0.00872   0.00560  -2.55315
   D114      -1.10001  -0.00015  -0.00142   0.00609   0.00467  -1.09534
   D115       1.20444  -0.00003  -0.00065   0.00355   0.00291   1.20735
   D116      -2.76084  -0.00017  -0.00135   0.00587   0.00452  -2.75632
   D117       3.13937  -0.00003  -0.00103   0.00433   0.00330  -3.14052
   D118      -0.83936   0.00009  -0.00026   0.00180   0.00154  -0.83782
   D119       1.47854  -0.00004  -0.00096   0.00411   0.00315   1.48169
   D120       1.04521  -0.00005  -0.00026   0.00151   0.00125   1.04646
   D121      -2.93352   0.00007   0.00051  -0.00102  -0.00051  -2.93403
   D122      -0.61562  -0.00007  -0.00019   0.00130   0.00111  -0.61451
   D123       0.24398   0.00002   0.00196  -0.00474  -0.00278   0.24120
   D124      -2.01094  -0.00001   0.00159  -0.00327  -0.00169  -2.01263
   D125       2.25372   0.00013   0.00207  -0.00496  -0.00289   2.25083
   D126      -1.82448  -0.00017   0.00185  -0.00381  -0.00195  -1.82643
   D127       2.20378  -0.00020   0.00148  -0.00233  -0.00085   2.20293
   D128       0.18526  -0.00006   0.00196  -0.00402  -0.00206   0.18320
   D129       2.48850   0.00045   0.00403  -0.01127  -0.00724   2.48126
   D130       0.23358   0.00042   0.00366  -0.00980  -0.00614   0.22743
   D131      -1.78495   0.00056   0.00414  -0.01149  -0.00735  -1.79229
   D132      -2.67042  -0.00003  -0.00156   0.00339   0.00166  -2.66877
   D133       1.12057   0.00000  -0.00043  -0.00077  -0.00103   1.11954
   D134       1.34623  -0.00031  -0.00343   0.00963   0.00602   1.35226
   D135      -1.14596  -0.00028  -0.00230   0.00546   0.00333  -1.14262
   D136      -0.64244   0.00010  -0.00311   0.00992   0.00663  -0.63581
   D137      -3.13463   0.00013  -0.00198   0.00575   0.00394  -3.13069
   D138       3.01687  -0.00022  -0.00171   0.00470   0.00299   3.01986
   D139      -0.93118  -0.00018  -0.00165   0.00428   0.00263  -0.92855
   D140       0.74975  -0.00015  -0.00178   0.00471   0.00293   0.75268
   D141      -1.01880   0.00014  -0.00091   0.00183   0.00092  -1.01788
   D142       1.31633   0.00018  -0.00085   0.00141   0.00056   1.31689
   D143       2.99726   0.00021  -0.00098   0.00184   0.00086   2.99812
   D144       1.10656  -0.00003  -0.00138   0.00407   0.00269   1.10925
   D145      -2.84149   0.00001  -0.00133   0.00366   0.00233  -2.83916
   D146      -1.16056   0.00004  -0.00146   0.00408   0.00263  -1.15793
   D147      -1.05339   0.00011   0.00097  -0.00540  -0.00443  -1.05781
   D148      -3.11217   0.00010   0.00132  -0.00698  -0.00566  -3.11783
   D149       1.08911   0.00013   0.00154  -0.00780  -0.00626   1.08285
   D150       3.02073  -0.00001   0.00086  -0.00495  -0.00410   3.01663
   D151       0.96194  -0.00002   0.00121  -0.00654  -0.00533   0.95661
   D152      -1.11996   0.00001   0.00142  -0.00736  -0.00593  -1.12589
   D153       0.88530  -0.00005   0.00080  -0.00538  -0.00458   0.88072
   D154      -1.17349  -0.00006   0.00115  -0.00696  -0.00581  -1.17930
   D155       3.02779  -0.00003   0.00137  -0.00778  -0.00641   3.02138
   D156       1.43929  -0.00002   0.00041  -0.00150  -0.00110   1.43820
   D157      -2.89139   0.00004   0.00062  -0.00226  -0.00164  -2.89303
   D158      -0.66687  -0.00019  -0.00013   0.00057   0.00044  -0.66644
   D159      -2.57428   0.00007   0.00086  -0.00368  -0.00282  -2.57710
   D160      -0.62177   0.00013   0.00107  -0.00443  -0.00336  -0.62513
   D161       1.60274  -0.00009   0.00032  -0.00160  -0.00128   1.60146
   D162      -0.46516   0.00006   0.00039  -0.00152  -0.00113  -0.46630
   D163       1.48734   0.00012   0.00060  -0.00227  -0.00167   1.48567
   D164      -2.57133  -0.00010  -0.00015   0.00055   0.00040  -2.57093
   D165      -1.55805  -0.00014  -0.00017   0.00105   0.00088  -1.55717
   D166       0.52691  -0.00010  -0.00053   0.00259   0.00206   0.52897
   D167       2.73977  -0.00011  -0.00075   0.00362   0.00287   2.74264
   D168       2.55331  -0.00004  -0.00078   0.00340   0.00261   2.55593
   D169      -1.64491   0.00000  -0.00114   0.00493   0.00379  -1.64112
   D170       0.56795  -0.00001  -0.00137   0.00597   0.00460   0.57255
   D171       0.46738   0.00004  -0.00035   0.00143   0.00108   0.46846
   D172       2.55234   0.00008  -0.00071   0.00296   0.00226   2.55460
   D173      -1.51798   0.00007  -0.00094   0.00400   0.00306  -1.51492
   D174      -1.44545   0.00010   0.00054  -0.00163  -0.00109  -1.44654
   D175       2.58958  -0.00004  -0.00038   0.00148   0.00110   2.59068
   D176       0.46506  -0.00003  -0.00031   0.00123   0.00092   0.46598
   D177       2.91673   0.00002   0.00049  -0.00162  -0.00112   2.91560
   D178       0.66857  -0.00012  -0.00043   0.00149   0.00106   0.66963
   D179      -1.45596  -0.00011  -0.00035   0.00124   0.00089  -1.45507
   D180       0.72307   0.00025   0.00137  -0.00503  -0.00366   0.71941
   D181      -1.52509   0.00011   0.00045  -0.00192  -0.00147  -1.52656
   D182       2.63357   0.00011   0.00052  -0.00217  -0.00165   2.63192
   D183       1.32268   0.00004   0.00050  -0.00240  -0.00189   1.32079
   D184      -0.77905   0.00003   0.00044  -0.00218  -0.00174  -0.78078
   D185      -2.88498   0.00003   0.00041  -0.00206  -0.00165  -2.88663
   D186       2.94816  -0.00003   0.00074  -0.00325  -0.00251   2.94564
   D187       0.84643  -0.00004   0.00067  -0.00303  -0.00236   0.84407
   D188      -1.25950  -0.00004   0.00065  -0.00292  -0.00227  -1.26177
   D189      -1.03920   0.00001   0.00045  -0.00207  -0.00162  -1.04082
   D190      -3.14092   0.00000   0.00039  -0.00185  -0.00146   3.14080
   D191       1.03633   0.00000   0.00036  -0.00174  -0.00138   1.03495
   D192       0.96262   0.00004   0.00071  -0.00332  -0.00261   0.96000
   D193      -1.16288   0.00003   0.00058  -0.00270  -0.00212  -1.16500
   D194       3.04975   0.00003   0.00054  -0.00260  -0.00206   3.04769
   D195      -0.83762  -0.00002  -0.00009  -0.00011  -0.00020  -0.83782
   D196      -2.96311  -0.00003  -0.00023   0.00051   0.00029  -2.96282
   D197       1.24951  -0.00003  -0.00026   0.00061   0.00035   1.24987
   D198      -3.07227   0.00001   0.00030  -0.00173  -0.00143  -3.07370
   D199       1.08542   0.00000   0.00017  -0.00110  -0.00094   1.08448
   D200      -0.98514   0.00000   0.00014  -0.00101  -0.00087  -0.98601
   D201       1.46892   0.00022   0.00082  -0.00267  -0.00185   1.46707
   D202      -0.59314   0.00014   0.00068  -0.00208  -0.00140  -0.59454
   D203      -2.83255   0.00021   0.00143  -0.00513  -0.00370  -2.83625
   D204      -0.47026   0.00000   0.00034  -0.00135  -0.00101  -0.47127
   D205      -2.53232  -0.00008   0.00020  -0.00076  -0.00056  -2.53288
   D206       1.51145  -0.00001   0.00095  -0.00382  -0.00287   1.50858
   D207      -2.56963   0.00005   0.00022  -0.00083  -0.00061  -2.57024
   D208       1.65149  -0.00004   0.00007  -0.00024  -0.00016   1.65133
   D209      -0.58792   0.00003   0.00082  -0.00329  -0.00247  -0.59039
         Item               Value     Threshold  Converged?
 Maximum Force            0.003006     0.000450     NO 
 RMS     Force            0.000404     0.000300     NO 
 Maximum Displacement     0.808223     0.001800     NO 
 RMS     Displacement     0.171508     0.001200     NO 
 Predicted change in Energy=-3.188414D-04
 GradGradGradGradGradGradGradGradGradGradGradGradGradGradGradGradGradGrad

 Stoichiometry    C20H34O4(3)
 Framework group  C1[X(C20H34O4)]
 Deg. of freedom   168
 Full point group                 C1      NOp   1
 Largest Abelian subgroup         C1      NOp   1
 Largest concise Abelian subgroup C1      NOp   1
                         Standard orientation:                         
 ---------------------------------------------------------------------
 Center     Atomic      Atomic             Coordinates (Angstroms)
 Number     Number       Type             X           Y           Z
 ---------------------------------------------------------------------
      1          6           0       -2.786324    0.538659   -1.614641
      2          1           0       -3.074581    1.586520   -1.722172
      3          1           0       -2.293141    0.243127   -2.544237
      4          6           0       -1.731053    0.483228   -0.482147
      5          6           0       -2.219643   -0.425439    0.833380
      6          6           0       -3.605836   -1.041747    0.544138
      7          1           0       -3.903347   -1.649749    1.404689
      8          6           0       -4.671947   -0.045358   -0.020094
      9          6           0       -4.016641   -0.337584   -1.401085
     10          1           0       -4.667982   -0.310611   -2.279644
     11          6           0       -3.570640   -1.709653   -0.847883
     12          1           0       -2.602413   -2.096562   -1.170280
     13          1           0       -4.319189   -2.490935   -0.966668
     14          6           0       -6.077759   -0.646350    0.088404
     15          1           0       -6.423303   -0.609321    1.125177
     16          1           0       -6.124502   -1.685406   -0.239872
     17          1           0       -6.781115   -0.071442   -0.520199
     18          6           0       -4.738653    1.405740    0.449526
     19          1           0       -3.786273    1.931300    0.384589
     20          1           0       -5.086292    1.457671    1.484952
     21          1           0       -5.460402    1.949902   -0.166929
     22          1           0       -0.837689   -0.026447   -0.848707
     23          8           0       -1.423301    1.788325   -0.096384
     24          1           0       -0.565882    1.794378    0.345419
     25          6           0       -2.159104    0.388072    2.129260
     26          1           0       -1.129982    0.689312    2.326672
     27          1           0       -2.497240   -0.248701    2.949719
     28          1           0       -2.780824    1.279140    2.093055
     29          8           0       -1.266950   -1.386046    0.840013
     30          6           0        2.663687   -0.446956    1.584769
     31          1           0        3.007699    0.341031    2.261141
     32          1           0        2.090747   -1.149497    2.194117
     33          6           0        1.684826    0.168766    0.552266
     34          6           0        2.308837    0.342896   -0.929615
     35          6           0        3.618968   -0.467717   -1.033278
     36          1           0        3.966329   -0.445577   -2.070505
     37          6           0        4.682042   -0.171846    0.077017
     38          6           0        3.854172   -1.161026    0.948001
     39          1           0        4.399458   -1.753269    1.687795
     40          6           0        3.391182   -1.843033   -0.362130
     41          1           0        2.376988   -2.243278   -0.401753
     42          1           0        4.079294   -2.608174   -0.714511
     43          6           0        6.044909   -0.752382   -0.319652
     44          1           0        6.512070   -0.126489   -1.084545
     45          1           0        5.977344   -1.764872   -0.717481
     46          1           0        6.711168   -0.777935    0.546674
     47          6           0        4.925131    1.236551    0.613726
     48          1           0        4.029905    1.729672    0.992372
     49          1           0        5.355444    1.878457   -0.158855
     50          1           0        5.636557    1.190876    1.442670
     51          1           0        0.841092   -0.515854    0.438003
     52          8           0        1.105200    1.367661    1.029716
     53          1           0        1.776726    2.035307    1.151174
     54          6           0        2.431884    1.804695   -1.373823
     55          1           0        1.443916    2.263725   -1.389599
     56          1           0        2.836336    1.823964   -2.387112
     57          1           0        3.097368    2.393679   -0.743832
     58          8           0        1.338486   -0.261321   -1.688113
 ---------------------------------------------------------------------
 Rotational constants (GHZ):           0.6369189           0.1118864           0.1111592
 Standard basis: 6-31++G(d,p) (6D, 7F)
 There are   660 symmetry adapted cartesian basis functions of A   symmetry.
 There are   660 symmetry adapted basis functions of A   symmetry.
   660 basis functions,  1040 primitive gaussians,   660 cartesian basis functions
    94 alpha electrons       92 beta electrons
       nuclear repulsion energy      2360.5833380166 Hartrees.
 NAtoms=   58 NActive=   58 NUniq=   58 SFac= 1.00D+00 NAtFMM=   60 NAOKFM=F Big=F
 Integral buffers will be    131072 words long.
 Raffenetti 2 integral format.
 Two-electron integral symmetry is turned on.
 Nuclear repulsion after empirical dispersion term =     2360.5216055096 Hartrees.
 One-electron integrals computed using PRISM.
 NBasis=   660 RedAO= T EigKep=  1.05D-06  NBF=   660
 NBsUse=   660 1.00D-06 EigRej= -1.00D+00 NBFU=   660
 Initial guess from the checkpoint file:  "2_2_2010-restart-wb97-opt.chk"
 B after Tr=     0.000000    0.000000    0.000000
         Rot=    0.996663    0.081469    0.005020    0.000911 Ang=   9.36 deg.
 Initial guess <Sx>= 0.0000 <Sy>= 0.0000 <Sz>= 1.0000 <S**2>= 2.0113 S= 1.0038
 ExpMin= 3.60D-02 ExpMax= 5.48D+03 ExpMxC= 8.25D+02 IAcc=3 IRadAn=         7 AccDes= 0.00D+00
 Harris functional with IExCor= 4639 and IRadAn=       7 diagonalized for initial guess.
 HarFok:  IExCor= 4639 AccDes= 0.00D+00 IRadAn=         7 IDoV= 1 UseB2=F ITyADJ=14
 ICtDFT=  3500011 ScaDFX=  1.000000  1.000000  1.000000  1.000000
 FoFCou: FMM=F IPFlag=           0 FMFlag=      100000 FMFlg1=           0
         NFxFlg=           0 DoJE=T BraDBF=F KetDBF=T FulRan=T
         wScrn=  0.000000 ICntrl=       500 IOpCl=  0 I1Cent=   200000004 NGrid=           0
         NMat0=    1 NMatS0=      1 NMatT0=    0 NMatD0=    1 NMtDS0=    0 NMtDT0=    0
 Petite list used in FoFCou.
 Requested convergence on RMS density matrix=1.00D-08 within 128 cycles.
 Requested convergence on MAX density matrix=1.00D-06.
 Requested convergence on             energy=1.00D-06.
 No special actions if energy rises.
 Restarting incremental Fock formation.
 SCF Done:  E(UwB97XD) =  -1083.08529167     A.U. after   27 cycles
            NFock= 27  Conv=0.48D-08     -V/T= 2.0091
 <Sx>= 0.0000 <Sy>= 0.0000 <Sz>= 1.0000 <S**2>= 2.0104 S= 1.0035
 <L.S>=  0.00000000000    
 Annihilation of the first spin contaminant:
 S**2 before annihilation     2.0104,   after     2.0001
 Calling FoFJK, ICntrl=      2127 FMM=F ISym2X=0 I1Cent= 0 IOpClX= 1 NMat=1 NMatS=1 NMatT=0.
 ***** Axes restored to original set *****
 -------------------------------------------------------------------
 Center     Atomic                   Forces (Hartrees/Bohr)
 Number     Number              X              Y              Z
 -------------------------------------------------------------------
      1        6           0.000340090   -0.000749211    0.000897262
      2        1          -0.000452883    0.001117670   -0.000425788
      3        1           0.000686292   -0.000154584   -0.001198366
      4        6          -0.000851793   -0.000259576    0.001281506
      5        6           0.000146169   -0.000886404   -0.000387409
      6        6           0.000122024    0.000776790   -0.000181539
      7        1          -0.000481942   -0.000854738    0.000673509
      8        6           0.000813668   -0.000431323   -0.000127209
      9        6           0.000309389   -0.000115814    0.001117109
     10        1          -0.000774362    0.000038664   -0.001041870
     11        6           0.000088239    0.001468891    0.000699132
     12        1           0.001015105   -0.000363105   -0.000610417
     13        1          -0.000811654   -0.001031898   -0.000465198
     14        6           0.001658650    0.000788011   -0.000056563
     15        1          -0.000672168   -0.000179011    0.001564731
     16        1          -0.000347548   -0.001324787   -0.000526481
     17        1          -0.001236226    0.000857368   -0.000822191
     18        6           0.000209426   -0.001279108   -0.000751225
     19        1           0.000252681    0.000724018   -0.000058028
     20        1          -0.000531887    0.000079850    0.001646535
     21        1          -0.001124630    0.001179813   -0.000829559
     22        1          -0.000687693    0.001481195   -0.000957297
     23        8          -0.005827561    0.000948022   -0.003821298
     24        1           0.005965266   -0.001305072    0.001646897
     25        6           0.000224077   -0.000099842   -0.001393793
     26        1           0.001317197   -0.000161254    0.000744579
     27        1          -0.000392978   -0.000902474    0.001383982
     28        1          -0.000814560    0.000737818    0.000544363
     29        8           0.000528349    0.000330313   -0.000176682
     30        6          -0.000065497   -0.000517245   -0.000891744
     31        1           0.000287755    0.000348099    0.001034929
     32        1          -0.000883889   -0.000749219    0.000674898
     33        6           0.000432265   -0.000100747   -0.000252895
     34        6          -0.000186320    0.000047270   -0.000668948
     35        6          -0.000278395   -0.000218169    0.000541262
     36        1           0.000497546   -0.000061696   -0.001056323
     37        6          -0.000909989   -0.000126118   -0.000148029
     38        6          -0.000216907    0.000683250   -0.000694285
     39        1           0.000628469   -0.000884576    0.000693865
     40        6           0.000279563    0.001421556    0.000785243
     41        1          -0.001059826   -0.000540696    0.000098434
     42        1           0.000626019   -0.001116034   -0.000471828
     43        6          -0.001556127    0.000753177    0.000421609
     44        1           0.000883761    0.000972336   -0.001125813
     45        1           0.000230350   -0.001234139   -0.000647952
     46        1           0.001117082   -0.000243000    0.001213627
     47        6          -0.000086314   -0.001316542   -0.000759387
     48        1          -0.000638243    0.000561994    0.000532680
     49        1           0.000640467    0.001169748   -0.001001661
     50        1           0.001120629    0.000005542    0.001391872
     51        1           0.000792097    0.001106325    0.002261990
     52        8          -0.006691605   -0.006866299   -0.001404491
     53        1           0.006073581    0.005565767    0.001684932
     54        6          -0.000229133   -0.001362041    0.000483918
     55        1          -0.001204139    0.000856827   -0.000073972
     56        1           0.000630392    0.000477057   -0.001580556
     57        1           0.000846147    0.001014301    0.000448595
     58        8           0.000251526   -0.000076947    0.000141343
 -------------------------------------------------------------------
 Cartesian Forces:  Max     0.006866299 RMS     0.001439957

 GradGradGradGradGradGradGradGradGradGradGradGradGradGradGradGradGradGrad
 Berny optimization.
 Using GEDIIS/GDIIS optimizer.
 FormGI is forming the generalized inverse of G from B-inverse, IUseBI=4.
 Internal  Forces:  Max     0.008404043 RMS     0.000919501
 Search for a local minimum.
 Step number   6 out of a maximum of  348
 All quantities printed in internal units (Hartrees-Bohrs-Radians)
 Mixed Optimization -- En-DIIS/RFO-DIIS
 Swapping is turned off.
 Update second derivatives using D2CorX and points    2    1    3    4    5
                                                      6
 DE=  7.27D-04 DEPred=-3.19D-04 R=-2.28D+00
 Trust test=-2.28D+00 RLast= 2.41D-01 DXMaxT set to 5.00D-02
 ITU= -1 -1  0 -1 -1  0
     Eigenvalues ---    0.00266   0.00269   0.00305   0.00308   0.00320
     Eigenvalues ---    0.00325   0.00398   0.00399   0.00809   0.00893
     Eigenvalues ---    0.00928   0.01287   0.01493   0.01524   0.02024
     Eigenvalues ---    0.02197   0.02239   0.02506   0.02736   0.02744
     Eigenvalues ---    0.02818   0.02866   0.02873   0.03012   0.03092
     Eigenvalues ---    0.03140   0.03419   0.03437   0.03562   0.03730
     Eigenvalues ---    0.03903   0.04015   0.04243   0.04399   0.04408
     Eigenvalues ---    0.04634   0.04727   0.04882   0.04936   0.05171
     Eigenvalues ---    0.05218   0.05272   0.05299   0.05301   0.05305
     Eigenvalues ---    0.05331   0.05427   0.05545   0.05617   0.05633
     Eigenvalues ---    0.05635   0.05691   0.05700   0.05736   0.05756
     Eigenvalues ---    0.05800   0.05844   0.05870   0.05918   0.06302
     Eigenvalues ---    0.06459   0.06717   0.06727   0.06750   0.06917
     Eigenvalues ---    0.07163   0.07560   0.08014   0.08482   0.08709
     Eigenvalues ---    0.08760   0.08820   0.09182   0.09238   0.09430
     Eigenvalues ---    0.09722   0.09951   0.10312   0.10404   0.11872
     Eigenvalues ---    0.12109   0.12863   0.13302   0.14092   0.15255
     Eigenvalues ---    0.15999   0.16000   0.16000   0.16000   0.16000
     Eigenvalues ---    0.16000   0.16000   0.16000   0.16000   0.16000
     Eigenvalues ---    0.16000   0.16000   0.16000   0.16000   0.16000
     Eigenvalues ---    0.16012   0.16157   0.16803   0.17213   0.18568
     Eigenvalues ---    0.18791   0.19038   0.20718   0.20925   0.21216
     Eigenvalues ---    0.21911   0.22145   0.22703   0.24700   0.24817
     Eigenvalues ---    0.25522   0.25724   0.26764   0.27049   0.27192
     Eigenvalues ---    0.27559   0.28484   0.28989   0.29016   0.29052
     Eigenvalues ---    0.29108   0.29156   0.29404   0.29639   0.29781
     Eigenvalues ---    0.33917   0.33993   0.33997   0.34001   0.34004
     Eigenvalues ---    0.34019   0.34030   0.34038   0.34062   0.34073
     Eigenvalues ---    0.34085   0.34100   0.34108   0.34117   0.34182
     Eigenvalues ---    0.34221   0.34260   0.34323   0.34354   0.34376
     Eigenvalues ---    0.34435   0.34449   0.34480   0.34512   0.34544
     Eigenvalues ---    0.34586   0.34619   0.34671   0.34735   0.34783
     Eigenvalues ---    0.34836   0.42480   0.43678   0.46646   0.50679
     Eigenvalues ---    0.53266   0.54500   0.83094
 En-DIIS/RFO-DIIS/Sim-DIIS IScMMF=       -3 using points:     6    5    4    3
 RFO step:  Lambda=-1.88497299D-03.
 EnCoef did     5 forward-backward iterations
 DidBck=T Rises=T En-DIIS coefs:    0.28773    0.28109    0.18230    0.24887
 Iteration  1 RMS(Cart)=  0.11259585 RMS(Int)=  0.00292195
 Iteration  2 RMS(Cart)=  0.01517247 RMS(Int)=  0.00007629
 Iteration  3 RMS(Cart)=  0.00009296 RMS(Int)=  0.00006165
 Iteration  4 RMS(Cart)=  0.00000002 RMS(Int)=  0.00006165
 Variable       Old X    -DE/DX   Delta X   Delta X   Delta X     New X
                                 (Linear)    (Quad)   (Total)
    R1        2.06376   0.00120   0.00191   0.00000   0.00191   2.06567
    R2        2.06553   0.00138   0.00226   0.00000   0.00226   2.06779
    R3        2.92707   0.00042   0.00072   0.00000   0.00072   2.92779
    R4        2.88274   0.00045   0.00053   0.00000   0.00053   2.88327
    R5        3.15930   0.00097   0.00120   0.00000   0.00120   3.16049
    R6        2.06338  -0.00090   0.00022   0.00000   0.00021   2.06360
    R7        2.63669  -0.00053   0.00025   0.00000   0.00026   2.63695
    R8        2.91841   0.00072   0.00020   0.00000   0.00020   2.91861
    R9        2.89367   0.00097   0.00108   0.00000   0.00108   2.89475
   R10        2.55668   0.00015  -0.00024   0.00000  -0.00024   2.55644
   R11        2.06899   0.00116   0.00165   0.00000   0.00165   2.07065
   R12        2.95652   0.00100   0.00003   0.00000   0.00003   2.95655
   R13        2.91842   0.00003   0.00074   0.00000   0.00074   2.91916
   R14        2.94091   0.00064  -0.00051   0.00000  -0.00052   2.94040
   R15        2.89645   0.00050   0.00068   0.00000   0.00068   2.89713
   R16        2.88496   0.00070   0.00064   0.00000   0.00064   2.88560
   R17        2.06736   0.00130   0.00198   0.00000   0.00198   2.06934
   R18        2.91993  -0.00037  -0.00027   0.00000  -0.00027   2.91966
   R19        2.06240   0.00122   0.00193   0.00000   0.00193   2.06433
   R20        2.05697   0.00137   0.00212   0.00000   0.00212   2.05909
   R21        2.06635   0.00170   0.00265   0.00000   0.00265   2.06901
   R22        2.06109   0.00144   0.00234   0.00000   0.00234   2.06343
   R23        2.06632   0.00170   0.00263   0.00000   0.00263   2.06895
   R24        2.05924   0.00058   0.00160   0.00000   0.00160   2.06084
   R25        2.06634   0.00173   0.00258   0.00000   0.00258   2.06892
   R26        2.06755   0.00181   0.00275   0.00000   0.00275   2.07030
   R27        1.82277   0.00803   0.00746   0.00000   0.00745   1.83022
   R28        3.50638   0.00187  -0.00010   0.00000  -0.00010   3.50628
   R29        2.06042   0.00135   0.00213   0.00000   0.00213   2.06255
   R30        2.06402   0.00167   0.00286   0.00000   0.00286   2.06687
   R31        2.05438   0.00110   0.00188   0.00000   0.00188   2.05626
   R32        2.06728   0.00103   0.00192   0.00000   0.00192   2.06920
   R33        2.06416   0.00131   0.00221   0.00000   0.00221   2.06637
   R34        2.92959   0.00069   0.00103   0.00000   0.00103   2.93062
   R35        2.88617   0.00055   0.00086   0.00000   0.00085   2.88702
   R36        3.05627   0.00147  -0.00026   0.00000  -0.00026   3.05601
   R37        2.06461  -0.00165  -0.00098   0.00000  -0.00098   2.06362
   R38        2.67333  -0.00047   0.00039   0.00000   0.00039   2.67371
   R39        2.91795   0.00071   0.00036   0.00000   0.00036   2.91831
   R40        2.89647   0.00111   0.00116   0.00000   0.00116   2.89764
   R41        2.59242  -0.00023  -0.00003   0.00000  -0.00003   2.59240
   R42        2.06749   0.00114   0.00167   0.00000   0.00167   2.06916
   R43        2.95814   0.00062   0.00033   0.00000   0.00033   2.95848
   R44        2.92378   0.00020   0.00072   0.00000   0.00072   2.92450
   R45        2.94122   0.00087  -0.00009   0.00000  -0.00008   2.94113
   R46        2.89799   0.00055   0.00076   0.00000   0.00076   2.89874
   R47        2.88500   0.00061   0.00068   0.00000   0.00068   2.88567
   R48        2.06611   0.00128   0.00196   0.00000   0.00196   2.06807
   R49        2.92507  -0.00027  -0.00039   0.00000  -0.00039   2.92468
   R50        2.06176   0.00118   0.00194   0.00000   0.00194   2.06370
   R51        2.05547   0.00133   0.00207   0.00000   0.00207   2.05755
   R52        2.06581   0.00172   0.00265   0.00000   0.00265   2.06846
   R53        2.05969   0.00138   0.00230   0.00000   0.00230   2.06198
   R54        2.06584   0.00166   0.00262   0.00000   0.00262   2.06846
   R55        2.05969   0.00097   0.00205   0.00000   0.00205   2.06174
   R56        2.06499   0.00166   0.00254   0.00000   0.00254   2.06753
   R57        2.06609   0.00177   0.00271   0.00000   0.00271   2.06880
   R58        1.80412   0.00840   0.00822   0.00000   0.00822   1.81234
   R59        2.05888   0.00145   0.00232   0.00000   0.00232   2.06120
   R60        2.06206   0.00174   0.00274   0.00000   0.00274   2.06480
   R61        2.05855   0.00129   0.00212   0.00000   0.00212   2.06067
    A1        1.87002  -0.00012  -0.00171   0.00000  -0.00171   1.86831
    A2        1.86100   0.00022   0.00225   0.00000   0.00224   1.86325
    A3        1.93055   0.00005  -0.00020   0.00000  -0.00021   1.93034
    A4        1.88046  -0.00001  -0.00026   0.00000  -0.00027   1.88020
    A5        1.90462  -0.00007   0.00007   0.00000   0.00007   1.90469
    A6        2.01148  -0.00007  -0.00026   0.00000  -0.00024   2.01124
    A7        1.97759   0.00017   0.00050   0.00000   0.00052   1.97811
    A8        1.90569  -0.00028  -0.00094   0.00000  -0.00094   1.90474
    A9        1.89541  -0.00076  -0.00176   0.00000  -0.00176   1.89365
   A10        1.82303   0.00005   0.00162   0.00000   0.00161   1.82465
   A11        1.93403   0.00138   0.00286   0.00000   0.00286   1.93688
   A12        1.92726  -0.00056  -0.00233   0.00000  -0.00232   1.92494
   A13        1.90906  -0.00038  -0.00108   0.00000  -0.00107   1.90799
   A14        1.94509   0.00101   0.00181   0.00000   0.00180   1.94689
   A15        1.75582  -0.00040   0.00073   0.00000   0.00073   1.75655
   A16        1.98887  -0.00021   0.00009   0.00000   0.00008   1.98895
   A17        1.92796   0.00038  -0.00080   0.00000  -0.00080   1.92717
   A18        1.92327  -0.00041  -0.00069   0.00000  -0.00069   1.92258
   A19        1.89474  -0.00008   0.00134   0.00000   0.00134   1.89608
   A20        2.00979   0.00051   0.00093   0.00000   0.00093   2.01073
   A21        1.89753  -0.00018  -0.00068   0.00000  -0.00068   1.89685
   A22        2.03976  -0.00007  -0.00068   0.00000  -0.00067   2.03908
   A23        2.06517  -0.00005  -0.00119   0.00000  -0.00119   2.06398
   A24        1.53668  -0.00011  -0.00012   0.00000  -0.00012   1.53656
   A25        1.48419  -0.00034   0.00046   0.00000   0.00046   1.48465
   A26        1.92811   0.00018  -0.00020   0.00000  -0.00021   1.92790
   A27        2.12255   0.00059   0.00185   0.00000   0.00185   2.12439
   A28        1.95562   0.00024   0.00036   0.00000   0.00036   1.95598
   A29        2.05991   0.00026   0.00012   0.00000   0.00012   2.06004
   A30        1.88688  -0.00075  -0.00199   0.00000  -0.00199   1.88489
   A31        1.93475   0.00051  -0.00045   0.00000  -0.00044   1.93431
   A32        1.93220   0.00004   0.00071   0.00000   0.00070   1.93291
   A33        1.90433  -0.00034  -0.00099   0.00000  -0.00098   1.90335
   A34        2.04575  -0.00020   0.00029   0.00000   0.00029   2.04604
   A35        1.54137   0.00014   0.00039   0.00000   0.00039   1.54176
   A36        2.07289  -0.00011  -0.00018   0.00000  -0.00018   2.07271
   A37        1.50284   0.00028   0.00016   0.00000   0.00016   1.50300
   A38        2.02618   0.00005   0.00079   0.00000   0.00079   2.02696
   A39        1.97480  -0.00004   0.00116   0.00000   0.00116   1.97597
   A40        2.05456  -0.00007  -0.00061   0.00000  -0.00061   2.05395
   A41        1.98208  -0.00017   0.00064   0.00000   0.00064   1.98272
   A42        1.90011  -0.00002  -0.00157   0.00000  -0.00157   1.89854
   A43        1.92163   0.00015   0.00073   0.00000   0.00073   1.92236
   A44        1.97311   0.00033   0.00154   0.00000   0.00154   1.97465
   A45        1.92242   0.00014   0.00087   0.00000   0.00087   1.92329
   A46        1.87978  -0.00024  -0.00119   0.00000  -0.00119   1.87860
   A47        1.88247  -0.00017  -0.00088   0.00000  -0.00088   1.88159
   A48        1.88157  -0.00025  -0.00126   0.00000  -0.00126   1.88031
   A49        1.98439   0.00054   0.00103   0.00000   0.00104   1.98543
   A50        1.92871   0.00010   0.00128   0.00000   0.00128   1.92999
   A51        1.90525   0.00013   0.00077   0.00000   0.00077   1.90602
   A52        1.88744  -0.00025  -0.00103   0.00000  -0.00103   1.88642
   A53        1.87873  -0.00042  -0.00180   0.00000  -0.00180   1.87693
   A54        1.87568  -0.00016  -0.00043   0.00000  -0.00043   1.87526
   A55        1.90559   0.00281   0.00096   0.00000   0.00096   1.90655
   A56        1.91487   0.00020   0.00189   0.00000   0.00189   1.91676
   A57        1.88992   0.00016   0.00051   0.00000   0.00051   1.89043
   A58        1.96564   0.00055   0.00239   0.00000   0.00240   1.96803
   A59        1.89365  -0.00046  -0.00238   0.00000  -0.00238   1.89127
   A60        1.89585  -0.00004  -0.00038   0.00000  -0.00037   1.89548
   A61        1.90268  -0.00045  -0.00226   0.00000  -0.00226   1.90043
   A62        1.85805  -0.00013  -0.00119   0.00000  -0.00119   1.85686
   A63        1.90102   0.00015   0.00206   0.00000   0.00206   1.90308
   A64        1.92776  -0.00002   0.00102   0.00000   0.00102   1.92878
   A65        1.87109  -0.00014  -0.00073   0.00000  -0.00073   1.87036
   A66        1.91849   0.00012  -0.00026   0.00000  -0.00026   1.91823
   A67        1.98251   0.00001  -0.00097   0.00000  -0.00097   1.98154
   A68        1.99258  -0.00009   0.00121   0.00000   0.00121   1.99379
   A69        1.88430  -0.00035  -0.00142   0.00000  -0.00142   1.88288
   A70        1.95036  -0.00021   0.00131   0.00000   0.00132   1.95168
   A71        1.84378   0.00054   0.00230   0.00000   0.00230   1.84608
   A72        1.95636   0.00079   0.00141   0.00000   0.00141   1.95777
   A73        1.82341  -0.00076  -0.00559   0.00000  -0.00559   1.81782
   A74        1.90960  -0.00024  -0.00120   0.00000  -0.00120   1.90840
   A75        1.98144   0.00063   0.00187   0.00000   0.00187   1.98331
   A76        1.75816  -0.00019  -0.00021   0.00000  -0.00021   1.75795
   A77        1.99665  -0.00006   0.00031   0.00000   0.00031   1.99696
   A78        1.90902  -0.00006   0.00068   0.00000   0.00068   1.90970
   A79        1.89294  -0.00011  -0.00152   0.00000  -0.00152   1.89141
   A80        1.89907  -0.00007   0.00151   0.00000   0.00151   1.90058
   A81        2.01459   0.00033  -0.00024   0.00000  -0.00024   2.01435
   A82        1.88874  -0.00004   0.00018   0.00000   0.00018   1.88892
   A83        2.04091  -0.00012  -0.00076   0.00000  -0.00076   2.04016
   A84        2.06687  -0.00002  -0.00088   0.00000  -0.00088   2.06600
   A85        1.53111  -0.00005  -0.00023   0.00000  -0.00023   1.53088
   A86        1.48627  -0.00024   0.00042   0.00000   0.00042   1.48669
   A87        1.92678   0.00019  -0.00014   0.00000  -0.00014   1.92665
   A88        2.13158   0.00033   0.00144   0.00000   0.00145   2.13303
   A89        1.95720   0.00019   0.00033   0.00000   0.00033   1.95753
   A90        2.06493   0.00034   0.00042   0.00000   0.00042   2.06535
   A91        1.87408  -0.00065  -0.00192   0.00000  -0.00192   1.87216
   A92        1.92920   0.00041   0.00077   0.00000   0.00077   1.92996
   A93        1.93896  -0.00005   0.00065   0.00000   0.00065   1.93961
   A94        1.90259  -0.00017  -0.00178   0.00000  -0.00178   1.90081
   A95        2.04613  -0.00008   0.00022   0.00000   0.00023   2.04636
   A96        1.53626   0.00002   0.00027   0.00000   0.00027   1.53654
   A97        2.07512  -0.00008  -0.00031   0.00000  -0.00031   2.07481
   A98        1.50220   0.00025   0.00040   0.00000   0.00040   1.50261
   A99        2.03443   0.00007   0.00035   0.00000   0.00035   2.03478
   A100       1.97319  -0.00004   0.00111   0.00000   0.00111   1.97431
   A101       2.06056  -0.00011  -0.00110   0.00000  -0.00110   2.05946
   A102       1.97678  -0.00008   0.00122   0.00000   0.00122   1.97800
   A103       1.89468  -0.00004  -0.00141   0.00000  -0.00141   1.89326
   A104       1.92199   0.00019   0.00069   0.00000   0.00069   1.92268
   A105       1.97249   0.00038   0.00174   0.00000   0.00174   1.97423
   A106       1.92356   0.00008   0.00075   0.00000   0.00075   1.92431
   A107       1.87859  -0.00027  -0.00120   0.00000  -0.00120   1.87740
   A108       1.88328  -0.00016  -0.00090   0.00000  -0.00090   1.88238
   A109       1.88107  -0.00026  -0.00128   0.00000  -0.00128   1.87979
   A110       1.99185   0.00028   0.00062   0.00000   0.00062   1.99247
   A111       1.93485   0.00007   0.00077   0.00000   0.00078   1.93563
   A112       1.90881   0.00022   0.00080   0.00000   0.00080   1.90961
   A113       1.87894  -0.00018  -0.00050   0.00000  -0.00050   1.87844
   A114       1.86498  -0.00028  -0.00112   0.00000  -0.00112   1.86386
   A115       1.88005  -0.00015  -0.00073   0.00000  -0.00073   1.87932
   A116       2.02577   0.00337   0.00104   0.00000   0.00122   2.02698
   A117       2.11715  -0.00159  -0.00164   0.00000  -0.00181   2.11534
   A118       1.92559  -0.00096  -0.00091   0.00000  -0.00052   1.92508
   A119       1.91051   0.00026   0.00204   0.00000   0.00204   1.91254
   A120       1.89201   0.00021   0.00037   0.00000   0.00037   1.89238
   A121       1.97914   0.00060   0.00204   0.00000   0.00204   1.98118
   A122       1.89148  -0.00029  -0.00199   0.00000  -0.00199   1.88949
   A123       1.91192  -0.00036  -0.00109   0.00000  -0.00108   1.91083
   A124       1.87659  -0.00046  -0.00162   0.00000  -0.00162   1.87497
   A125       2.89015   0.00673   0.07700   0.00000   0.07712   2.96726
   A126       3.17483   0.00218   0.01520   0.00000   0.01539   3.19023
    D1        2.05370   0.00038  -0.00157   0.00000  -0.00156   2.05213
    D2       -2.20570   0.00036   0.00013   0.00000   0.00013  -2.20557
    D3       -0.10325  -0.00095  -0.00430   0.00000  -0.00430  -0.10755
    D4       -2.22683   0.00035  -0.00257   0.00000  -0.00257  -2.22940
    D5       -0.20304   0.00033  -0.00087   0.00000  -0.00087  -0.20391
    D6        1.89941  -0.00098  -0.00530   0.00000  -0.00530   1.89410
    D7       -0.09595   0.00020  -0.00284   0.00000  -0.00284  -0.09879
    D8        1.92784   0.00018  -0.00114   0.00000  -0.00114   1.92670
    D9       -2.25290  -0.00113  -0.00557   0.00000  -0.00557  -2.25847
   D10       -1.18485  -0.00022  -0.00083   0.00000  -0.00083  -1.18568
   D11        1.11630  -0.00004  -0.00021   0.00000  -0.00021   1.11610
   D12       -2.85447  -0.00043  -0.00069   0.00000  -0.00069  -2.85517
   D13        3.04527  -0.00007   0.00133   0.00000   0.00134   3.04661
   D14       -0.93676   0.00012   0.00196   0.00000   0.00196  -0.93480
   D15        1.37565  -0.00027   0.00147   0.00000   0.00147   1.37712
   D16        0.92742   0.00005   0.00179   0.00000   0.00180   0.92922
   D17       -3.05461   0.00024   0.00242   0.00000   0.00242  -3.05219
   D18       -0.74220  -0.00016   0.00193   0.00000   0.00193  -0.74027
   D19        0.04515  -0.00011   0.00209   0.00000   0.00209   0.04724
   D20       -2.16988  -0.00029   0.00146   0.00000   0.00146  -2.16841
   D21        2.07478  -0.00001   0.00113   0.00000   0.00113   2.07591
   D22       -2.02698   0.00011   0.00194   0.00000   0.00194  -2.02504
   D23        2.04118  -0.00007   0.00131   0.00000   0.00131   2.04249
   D24        0.00265   0.00021   0.00098   0.00000   0.00098   0.00363
   D25        2.18078   0.00005   0.00231   0.00000   0.00231   2.18309
   D26       -0.03425  -0.00013   0.00169   0.00000   0.00169  -0.03256
   D27       -2.07277   0.00015   0.00135   0.00000   0.00135  -2.07142
   D28       -2.77437  -0.00082  -0.00363   0.00000  -0.00362  -2.77799
   D29        1.32601  -0.00143  -0.00498   0.00000  -0.00498   1.32103
   D30       -0.68534  -0.00197  -0.00725   0.00000  -0.00724  -0.69258
   D31        3.12164  -0.00042  -0.00179   0.00000  -0.00179   3.11985
   D32       -0.83702  -0.00014  -0.00062   0.00000  -0.00062  -0.83764
   D33        0.85340  -0.00016  -0.00074   0.00000  -0.00074   0.85266
   D34       -0.97155   0.00046  -0.00019   0.00000  -0.00019  -0.97174
   D35        1.35298   0.00074   0.00098   0.00000   0.00098   1.35395
   D36        3.04340   0.00072   0.00086   0.00000   0.00086   3.04426
   D37        1.20452   0.00005  -0.00168   0.00000  -0.00168   1.20284
   D38       -2.75414   0.00033  -0.00051   0.00000  -0.00051  -2.75465
   D39       -1.06372   0.00031  -0.00063   0.00000  -0.00063  -1.06435
   D40       -1.08790  -0.00021  -0.00733   0.00000  -0.00732  -1.09522
   D41        3.13141   0.00014  -0.00583   0.00000  -0.00583   3.12558
   D42        1.02606   0.00024  -0.00486   0.00000  -0.00486   1.02121
   D43        3.02449  -0.00036  -0.00740   0.00000  -0.00741   3.01709
   D44        0.96061  -0.00001  -0.00590   0.00000  -0.00591   0.95470
   D45       -1.14473   0.00009  -0.00493   0.00000  -0.00494  -1.14967
   D46        0.84591  -0.00037  -0.00586   0.00000  -0.00586   0.84005
   D47       -1.21797  -0.00002  -0.00436   0.00000  -0.00436  -1.22233
   D48        2.95987   0.00008  -0.00339   0.00000  -0.00339   2.95648
   D49        1.45961  -0.00012   0.00026   0.00000   0.00026   1.45987
   D50       -2.87399   0.00002   0.00080   0.00000   0.00081  -2.87318
   D51       -0.63519  -0.00036  -0.00067   0.00000  -0.00066  -0.63585
   D52       -2.56849   0.00021   0.00257   0.00000   0.00257  -2.56592
   D53       -0.61891   0.00035   0.00312   0.00000   0.00312  -0.61579
   D54        1.61989  -0.00003   0.00165   0.00000   0.00165   1.62153
   D55       -0.45677   0.00007   0.00095   0.00000   0.00095  -0.45582
   D56        1.49281   0.00020   0.00150   0.00000   0.00150   1.49431
   D57       -2.55158  -0.00018   0.00003   0.00000   0.00003  -2.55155
   D58       -1.56399  -0.00040  -0.00185   0.00000  -0.00185  -1.56583
   D59        0.51404  -0.00032  -0.00230   0.00000  -0.00230   0.51174
   D60        2.72957  -0.00034  -0.00275   0.00000  -0.00275   2.72681
   D61        2.54861  -0.00009  -0.00216   0.00000  -0.00216   2.54645
   D62       -1.65655   0.00000  -0.00261   0.00000  -0.00261  -1.65916
   D63        0.55898  -0.00002  -0.00307   0.00000  -0.00307   0.55592
   D64        0.45959   0.00008  -0.00098   0.00000  -0.00098   0.45861
   D65        2.53762   0.00016  -0.00144   0.00000  -0.00143   2.53619
   D66       -1.53004   0.00015  -0.00189   0.00000  -0.00189  -1.53193
   D67       -1.46049   0.00026   0.00016   0.00000   0.00016  -1.46033
   D68        2.58144  -0.00011  -0.00069   0.00000  -0.00069   2.58075
   D69        0.45645   0.00000  -0.00079   0.00000  -0.00079   0.45566
   D70        2.90114   0.00019   0.00018   0.00000   0.00018   2.90132
   D71        0.65989  -0.00018  -0.00067   0.00000  -0.00067   0.65922
   D72       -1.46510  -0.00007  -0.00077   0.00000  -0.00077  -1.46587
   D73        0.69246   0.00081   0.00260   0.00000   0.00260   0.69506
   D74       -1.54879   0.00045   0.00175   0.00000   0.00175  -1.54704
   D75        2.60940   0.00055   0.00165   0.00000   0.00165   2.61105
   D76        1.31189   0.00019   0.00124   0.00000   0.00124   1.31313
   D77       -0.79136   0.00016   0.00120   0.00000   0.00120  -0.79016
   D78       -2.89746   0.00017   0.00115   0.00000   0.00115  -2.89631
   D79        2.93431  -0.00003   0.00182   0.00000   0.00182   2.93613
   D80        0.83106  -0.00006   0.00178   0.00000   0.00178   0.83284
   D81       -1.27504  -0.00006   0.00173   0.00000   0.00173  -1.27331
   D82       -1.04951  -0.00012   0.00062   0.00000   0.00062  -1.04890
   D83        3.13043  -0.00014   0.00057   0.00000   0.00057   3.13100
   D84        1.02433  -0.00014   0.00052   0.00000   0.00052   1.02485
   D85        0.91166   0.00016   0.00382   0.00000   0.00382   0.91548
   D86       -1.21447   0.00001   0.00346   0.00000   0.00346  -1.21101
   D87        3.00945   0.00007   0.00275   0.00000   0.00275   3.01220
   D88       -0.87333   0.00002   0.00185   0.00000   0.00185  -0.87148
   D89       -2.99946  -0.00012   0.00149   0.00000   0.00149  -2.99797
   D90        1.22447  -0.00007   0.00078   0.00000   0.00078   1.22525
   D91       -3.11478   0.00018   0.00310   0.00000   0.00310  -3.11167
   D92        1.04228   0.00003   0.00274   0.00000   0.00274   1.04502
   D93       -1.01698   0.00008   0.00203   0.00000   0.00203  -1.01495
   D94        1.48410   0.00042   0.00047   0.00000   0.00047   1.48458
   D95       -0.56717   0.00021  -0.00040   0.00000  -0.00040  -0.56757
   D96       -2.81658   0.00048   0.00190   0.00000   0.00190  -2.81468
   D97       -0.46215  -0.00014   0.00091   0.00000   0.00091  -0.46124
   D98       -2.51342  -0.00034   0.00004   0.00000   0.00003  -2.51339
   D99        1.52036  -0.00008   0.00233   0.00000   0.00233   1.52269
   D100      -2.56320   0.00005   0.00037   0.00000   0.00037  -2.56283
   D101       1.66872  -0.00016  -0.00050   0.00000  -0.00050   1.66822
   D102      -0.58069   0.00011   0.00180   0.00000   0.00180  -0.57890
   D103       0.36859  -0.00314  -0.13949   0.00000  -0.13878   0.22981
   D104       2.76518  -0.00074  -0.13343   0.00000  -0.13410   2.63109
   D105       1.84642   0.00021   0.00083   0.00000   0.00083   1.84725
   D106      -2.39235   0.00060   0.00346   0.00000   0.00346  -2.38889
   D107      -0.39669  -0.00064  -0.00338   0.00000  -0.00338  -0.40007
   D108      -2.43289   0.00006   0.00009   0.00000   0.00009  -2.43280
   D109      -0.38847   0.00044   0.00272   0.00000   0.00272  -0.38575
   D110       1.60719  -0.00079  -0.00412   0.00000  -0.00412   1.60307
   D111      -0.31004   0.00012  -0.00136   0.00000  -0.00136  -0.31141
   D112       1.73438   0.00050   0.00127   0.00000   0.00127   1.73564
   D113      -2.55315  -0.00073  -0.00558   0.00000  -0.00557  -2.55872
   D114      -1.09534  -0.00022  -0.00370   0.00000  -0.00370  -1.09904
   D115       1.20735  -0.00003  -0.00219   0.00000  -0.00219   1.20516
   D116      -2.75632  -0.00033  -0.00358   0.00000  -0.00358  -2.75989
   D117      -3.14052  -0.00013  -0.00270   0.00000  -0.00270   3.13997
   D118      -0.83782   0.00006  -0.00118   0.00000  -0.00118  -0.83900
   D119       1.48169  -0.00024  -0.00257   0.00000  -0.00257   1.47912
   D120       1.04646  -0.00004  -0.00093   0.00000  -0.00093   1.04553
   D121      -2.93403   0.00015   0.00059   0.00000   0.00059  -2.93344
   D122      -0.61451  -0.00015  -0.00080   0.00000  -0.00080  -0.61532
   D123       0.24120   0.00000   0.00299   0.00000   0.00299   0.24419
   D124      -2.01263  -0.00022   0.00209   0.00000   0.00209  -2.01054
   D125       2.25083  -0.00025   0.00320   0.00000   0.00321   2.25404
   D126      -1.82643   0.00012   0.00254   0.00000   0.00254  -1.82389
   D127       2.20293  -0.00010   0.00163   0.00000   0.00163   2.20456
   D128       0.18320  -0.00013   0.00275   0.00000   0.00275   0.18595
   D129       2.48126   0.00034   0.00717   0.00000   0.00717   2.48843
   D130       0.22743   0.00012   0.00626   0.00000   0.00626   0.23370
   D131      -1.79229   0.00009   0.00738   0.00000   0.00738  -1.78491
   D132      -2.66877   0.00014  -0.00324   0.00000  -0.00302  -2.67179
   D133       1.11954  -0.00020  -0.00061   0.00000  -0.00084   1.11870
   D134       1.35226  -0.00024  -0.00726   0.00000  -0.00704   1.34522
   D135      -1.14262  -0.00058  -0.00463   0.00000  -0.00485  -1.14747
   D136      -0.63581  -0.00081  -0.00748   0.00000  -0.00726  -0.64308
   D137      -3.13069  -0.00115  -0.00486   0.00000  -0.00508  -3.13577
   D138       3.01986  -0.00037  -0.00286   0.00000  -0.00286   3.01700
   D139      -0.92855  -0.00031  -0.00269   0.00000  -0.00269  -0.93124
   D140       0.75268  -0.00026  -0.00295   0.00000  -0.00295   0.74973
   D141      -1.01788   0.00023  -0.00109   0.00000  -0.00109  -1.01897
   D142       1.31689   0.00029  -0.00092   0.00000  -0.00092   1.31597
   D143       2.99812   0.00034  -0.00118   0.00000  -0.00118   2.99694
   D144       1.10925   0.00000  -0.00235   0.00000  -0.00235   1.10690
   D145      -2.83916   0.00006  -0.00218   0.00000  -0.00218  -2.84134
   D146      -1.15793   0.00011  -0.00244   0.00000  -0.00244  -1.16037
   D147      -1.05781  -0.00001   0.00255   0.00000   0.00255  -1.05526
   D148      -3.11783   0.00008   0.00358   0.00000   0.00358  -3.11425
   D149       1.08285   0.00013   0.00409   0.00000   0.00409   1.08694
   D150       3.01663  -0.00017   0.00231   0.00000   0.00231   3.01894
   D151       0.95661  -0.00009   0.00333   0.00000   0.00333   0.95995
   D152      -1.12589  -0.00003   0.00385   0.00000   0.00385  -1.12205
   D153       0.88072   0.00003   0.00236   0.00000   0.00236   0.88308
   D154      -1.17930   0.00011   0.00339   0.00000   0.00339  -1.17591
   D155       3.02138   0.00017   0.00390   0.00000   0.00390   3.02528
   D156       1.43820   0.00005   0.00101   0.00000   0.00101   1.43921
   D157      -2.89303   0.00018   0.00151   0.00000   0.00151  -2.89151
   D158      -0.66644  -0.00029  -0.00018   0.00000  -0.00018  -0.66662
   D159      -2.57710   0.00017   0.00228   0.00000   0.00228  -2.57481
   D160      -0.62513   0.00029   0.00278   0.00000   0.00278  -0.62235
   D161       1.60146  -0.00017   0.00109   0.00000   0.00109   1.60255
   D162      -0.46630   0.00008   0.00095   0.00000   0.00095  -0.46534
   D163       1.48567   0.00021   0.00145   0.00000   0.00145   1.48712
   D164      -2.57093  -0.00026  -0.00024   0.00000  -0.00024  -2.57117
   D165      -1.55717  -0.00023  -0.00059   0.00000  -0.00059  -1.55776
   D166       0.52897  -0.00022  -0.00156   0.00000  -0.00156   0.52741
   D167       2.74264  -0.00025  -0.00223   0.00000  -0.00223   2.74041
   D168       2.55593  -0.00008  -0.00215   0.00000  -0.00215   2.55378
   D169      -1.64112  -0.00006  -0.00311   0.00000  -0.00311  -1.64423
   D170       0.57255  -0.00009  -0.00378   0.00000  -0.00378   0.56877
   D171       0.46846   0.00009  -0.00090   0.00000  -0.00090   0.46756
   D172       2.55460   0.00011  -0.00187   0.00000  -0.00187   2.55273
   D173      -1.51492   0.00008  -0.00254   0.00000  -0.00254  -1.51746
   D174      -1.44654   0.00013   0.00095   0.00000   0.00095  -1.44558
   D175       2.59068  -0.00011  -0.00091   0.00000  -0.00091   2.58976
   D176       0.46598   0.00000  -0.00077   0.00000  -0.00077   0.46521
   D177       2.91560   0.00002   0.00091   0.00000   0.00091   2.91651
   D178       0.66963  -0.00023  -0.00095   0.00000  -0.00095   0.66868
   D179      -1.45507  -0.00012  -0.00081   0.00000  -0.00081  -1.45588
   D180       0.71941   0.00047   0.00300   0.00000   0.00300   0.72241
   D181      -1.52656   0.00023   0.00113   0.00000   0.00113  -1.52543
   D182       2.63192   0.00033   0.00128   0.00000   0.00128   2.63320
   D183       1.32079   0.00009   0.00140   0.00000   0.00140   1.32218
   D184      -0.78078   0.00004   0.00127   0.00000   0.00127  -0.77952
   D185      -2.88663   0.00006   0.00119   0.00000   0.00118  -2.88545
   D186       2.94564  -0.00003   0.00196   0.00000   0.00196   2.94760
   D187       0.84407  -0.00008   0.00182   0.00000   0.00182   0.84590
   D188      -1.26177  -0.00006   0.00174   0.00000   0.00174  -1.26003
   D189      -1.04082   0.00003   0.00119   0.00000   0.00119  -1.03963
   D190       3.14080  -0.00001   0.00106   0.00000   0.00106  -3.14133
   D191       1.03495   0.00000   0.00098   0.00000   0.00098   1.03593
   D192       0.96000   0.00011   0.00186   0.00000   0.00185   0.96186
   D193      -1.16500   0.00009   0.00147   0.00000   0.00147  -1.16352
   D194       3.04769   0.00010   0.00140   0.00000   0.00140   3.04909
   D195      -0.83782  -0.00005  -0.00006   0.00000  -0.00006  -0.83789
   D196      -2.96282  -0.00008  -0.00044   0.00000  -0.00044  -2.96327
   D197       1.24987  -0.00007  -0.00052   0.00000  -0.00052   1.24935
   D198      -3.07370   0.00001   0.00092   0.00000   0.00092  -3.07278
   D199       1.08448  -0.00002   0.00054   0.00000   0.00054   1.08503
   D200      -0.98601  -0.00001   0.00047   0.00000   0.00047  -0.98554
   D201       1.46707   0.00038   0.00158   0.00000   0.00158   1.46866
   D202      -0.59454   0.00017   0.00118   0.00000   0.00118  -0.59336
   D203      -2.83625   0.00043   0.00312   0.00000   0.00312  -2.83314
   D204      -0.47127  -0.00005   0.00084   0.00000   0.00084  -0.47043
   D205      -2.53288  -0.00025   0.00044   0.00000   0.00044  -2.53244
   D206       1.50858   0.00000   0.00238   0.00000   0.00238   1.51096
   D207      -2.57024   0.00006   0.00050   0.00000   0.00050  -2.56975
   D208       1.65133  -0.00014   0.00010   0.00000   0.00010   1.65143
   D209      -0.59039   0.00011   0.00203   0.00000   0.00203  -0.58836
         Item               Value     Threshold  Converged?
 Maximum Force            0.008404     0.000450     NO 
 RMS     Force            0.000920     0.000300     NO 
 Maximum Displacement     0.495889     0.001800     NO 
 RMS     Displacement     0.126327     0.001200     NO 
 Predicted change in Energy=-7.856014D-04
 GradGradGradGradGradGradGradGradGradGradGradGradGradGradGradGradGradGrad

 Stoichiometry    C20H34O4(3)
 Framework group  C1[X(C20H34O4)]
 Deg. of freedom   168
 Full point group                 C1      NOp   1
 Largest Abelian subgroup         C1      NOp   1
 Largest concise Abelian subgroup C1      NOp   1
                         Standard orientation:                         
 ---------------------------------------------------------------------
 Center     Atomic      Atomic             Coordinates (Angstroms)
 Number     Number       Type             X           Y           Z
 ---------------------------------------------------------------------
      1          6           0       -2.886863    0.699242   -1.582059
      2          1           0       -3.191500    1.749021   -1.575623
      3          1           0       -2.444012    0.499757   -2.562582
      4          6           0       -1.768072    0.552292   -0.520408
      5          6           0       -2.173561   -0.480790    0.730770
      6          6           0       -3.568297   -1.086959    0.461261
      7          1           0       -3.812978   -1.778197    1.275488
      8          6           0       -4.673951   -0.058556    0.051753
      9          6           0       -4.094901   -0.211528   -1.384356
     10          1           0       -4.795552   -0.113484   -2.220183
     11          6           0       -3.603855   -1.621674   -0.987560
     12          1           0       -2.650482   -1.961401   -1.398649
     13          1           0       -4.349199   -2.401884   -1.139258
     14          6           0       -6.065837   -0.687960    0.181694
     15          1           0       -6.354194   -0.750986    1.236028
     16          1           0       -6.122378   -1.694630   -0.237479
     17          1           0       -6.809427   -0.070384   -0.332453
     18          6           0       -4.731234    1.342206    0.656971
     19          1           0       -3.790710    1.889781    0.587100
     20          1           0       -5.018846    1.294034    1.712244
     21          1           0       -5.494728    1.929419    0.134956
     22          1           0       -0.893158    0.091591   -0.983832
     23          8           0       -1.447532    1.821241   -0.036464
     24          1           0       -0.564159    1.797836    0.359918
     25          6           0       -2.047565    0.208602    2.092898
     26          1           0       -1.009807    0.498948    2.266182
     27          1           0       -2.339485   -0.505783    2.867953
     28          1           0       -2.674310    1.094204    2.176070
     29          8           0       -1.214406   -1.425193    0.595805
     30          6           0        2.732939   -0.319772    1.647437
     31          1           0        3.096882    0.519475    2.249247
     32          1           0        2.188579   -0.976723    2.331379
     33          6           0        1.709627    0.208688    0.608883
     34          6           0        2.273093    0.271445   -0.905647
     35          6           0        3.582977   -0.541274   -0.998175
     36          1           0        3.889685   -0.601236   -2.047582
     37          6           0        4.687949   -0.155384    0.041583
     38          6           0        3.903006   -1.076095    1.020599
     39          1           0        4.482400   -1.607585    1.781831
     40          6           0        3.390926   -1.860148   -0.211609
     41          1           0        2.377339   -2.265134   -0.176610
     42          1           0        4.067631   -2.650971   -0.531247
     43          6           0        6.038083   -0.759926   -0.364210
     44          1           0        6.471296   -0.192661   -1.194059
     45          1           0        5.963251   -1.801446   -0.680837
     46          1           0        6.740090   -0.716609    0.474488
     47          6           0        4.945540    1.291435    0.456538
     48          1           0        4.063738    1.811576    0.833656
     49          1           0        5.340378    1.873500   -0.381520
     50          1           0        5.691929    1.312970    1.257125
     51          1           0        0.867867   -0.486531    0.583853
     52          8           0        1.133333    1.435245    1.015447
     53          1           0        1.804367    2.118847    1.062126
     54          6           0        2.369382    1.695012   -1.467240
     55          1           0        1.378866    2.151613   -1.477721
     56          1           0        2.730251    1.636392   -2.496903
     57          1           0        3.058902    2.334671   -0.915424
     58          8           0        1.276749   -0.391433   -1.576340
 ---------------------------------------------------------------------
 Rotational constants (GHZ):           0.6424005           0.1118666           0.1110089
 Standard basis: 6-31++G(d,p) (6D, 7F)
 There are   660 symmetry adapted cartesian basis functions of A   symmetry.
 There are   660 symmetry adapted basis functions of A   symmetry.
   660 basis functions,  1040 primitive gaussians,   660 cartesian basis functions
    94 alpha electrons       92 beta electrons
       nuclear repulsion energy      2360.8908320512 Hartrees.
 NAtoms=   58 NActive=   58 NUniq=   58 SFac= 1.00D+00 NAtFMM=   60 NAOKFM=F Big=F
 Integral buffers will be    131072 words long.
 Raffenetti 2 integral format.
 Two-electron integral symmetry is turned on.
 Nuclear repulsion after empirical dispersion term =     2360.8289870621 Hartrees.
 One-electron integrals computed using PRISM.
 NBasis=   660 RedAO= T EigKep=  1.61D-06  NBF=   660
 NBsUse=   659 1.00D-06 EigRej=  9.74D-07 NBFU=   659
 Initial guess from the checkpoint file:  "2_2_2010-restart-wb97-opt.chk"
 B after Tr=     0.000000    0.000000    0.000000
         Rot=    0.999984   -0.003626   -0.004160   -0.000780 Ang=  -0.64 deg.
 Initial guess <Sx>= 0.0000 <Sy>= 0.0000 <Sz>= 1.0000 <S**2>= 2.0110 S= 1.0036
 ExpMin= 3.60D-02 ExpMax= 5.48D+03 ExpMxC= 8.25D+02 IAcc=3 IRadAn=         7 AccDes= 0.00D+00
 Harris functional with IExCor= 4639 and IRadAn=       7 diagonalized for initial guess.
 HarFok:  IExCor= 4639 AccDes= 0.00D+00 IRadAn=         7 IDoV= 1 UseB2=F ITyADJ=14
 ICtDFT=  3500011 ScaDFX=  1.000000  1.000000  1.000000  1.000000
 FoFCou: FMM=F IPFlag=           0 FMFlag=      100000 FMFlg1=           0
         NFxFlg=           0 DoJE=T BraDBF=F KetDBF=T FulRan=T
         wScrn=  0.000000 ICntrl=       500 IOpCl=  0 I1Cent=   200000004 NGrid=           0
         NMat0=    1 NMatS0=      1 NMatT0=    0 NMatD0=    1 NMtDS0=    0 NMtDT0=    0
 Petite list used in FoFCou.
 Requested convergence on RMS density matrix=1.00D-08 within 128 cycles.
 Requested convergence on MAX density matrix=1.00D-06.
 Requested convergence on             energy=1.00D-06.
 No special actions if energy rises.
 Restarting incremental Fock formation.
 SCF Done:  E(UwB97XD) =  -1083.08606685     A.U. after   28 cycles
            NFock= 28  Conv=0.31D-08     -V/T= 2.0091
 <Sx>= 0.0000 <Sy>= 0.0000 <Sz>= 1.0000 <S**2>= 2.0104 S= 1.0035
 <L.S>=  0.00000000000    
 Annihilation of the first spin contaminant:
 S**2 before annihilation     2.0104,   after     2.0001
 Calling FoFJK, ICntrl=      2127 FMM=F ISym2X=0 I1Cent= 0 IOpClX= 1 NMat=1 NMatS=1 NMatT=0.
 ***** Axes restored to original set *****
 -------------------------------------------------------------------
 Center     Atomic                   Forces (Hartrees/Bohr)
 Number     Number              X              Y              Z
 -------------------------------------------------------------------
      1        6           0.000129624   -0.000419007    0.000377291
      2        1          -0.000270572    0.000554094   -0.000173245
      3        1           0.000211000   -0.000120047   -0.000653047
      4        6          -0.000309202   -0.000573653    0.000385002
      5        6          -0.000131955   -0.000223654   -0.000695335
      6        6          -0.000006370    0.000337530    0.000092216
      7        1          -0.000233477   -0.000474732    0.000303570
      8        6           0.000278883   -0.000251510   -0.000013442
      9        6           0.000134072   -0.000052425    0.000458100
     10        1          -0.000410143    0.000058464   -0.000479711
     11        6           0.000137130    0.000669741    0.000328787
     12        1           0.000481836   -0.000085151   -0.000276131
     13        1          -0.000431279   -0.000438889   -0.000233243
     14        6           0.000721673    0.000369931   -0.000035783
     15        1          -0.000272921   -0.000144192    0.000742253
     16        1          -0.000138826   -0.000592709   -0.000304399
     17        1          -0.000596165    0.000446056   -0.000323817
     18        6           0.000129997   -0.000436087   -0.000359897
     19        1           0.000050561    0.000282556   -0.000034578
     20        1          -0.000264545   -0.000064995    0.000796027
     21        1          -0.000586559    0.000570347   -0.000308927
     22        1          -0.000021646    0.000684651    0.000137119
     23        8          -0.002344867    0.000870782   -0.001389155
     24        1           0.002692627   -0.000578005    0.000489127
     25        6           0.000027377   -0.000173685   -0.000642608
     26        1           0.000641151    0.000062233    0.000519237
     27        1          -0.000085394   -0.000464054    0.000609089
     28        1          -0.000303298    0.000329678    0.000289764
     29        8           0.000458917    0.000172964    0.000262311
     30        6           0.000059200   -0.000195386   -0.000378742
     31        1           0.000179086    0.000120576    0.000519262
     32        1          -0.000257379   -0.000396671    0.000425950
     33        6          -0.000012941   -0.000072621    0.000144134
     34        6          -0.000177086   -0.000087750   -0.000153999
     35        6          -0.000159023   -0.000150931    0.000157263
     36        1           0.000205155   -0.000081290   -0.000512328
     37        6          -0.000434272    0.000014098   -0.000136416
     38        6          -0.000042852    0.000216220   -0.000250789
     39        1           0.000317090   -0.000396960    0.000359597
     40        6          -0.000003179    0.000652895    0.000352392
     41        1          -0.000542844   -0.000197025    0.000041742
     42        1           0.000352332   -0.000500835   -0.000156769
     43        6          -0.000670033    0.000369242    0.000171785
     44        1           0.000387950    0.000421733   -0.000569768
     45        1           0.000056160   -0.000587715   -0.000240877
     46        1           0.000528767   -0.000054350    0.000570745
     47        6           0.000007996   -0.000580749   -0.000278913
     48        1          -0.000213580    0.000266920    0.000209178
     49        1           0.000272642    0.000506645   -0.000526488
     50        1           0.000549789    0.000057450    0.000642447
     51        1          -0.000336445    0.000530317    0.000280164
     52        8          -0.003124314   -0.003309826   -0.000293613
     53        1           0.002659558    0.002698216    0.000571663
     54        6          -0.000051819   -0.000568998    0.000152747
     55        1          -0.000580543    0.000447502    0.000056299
     56        1           0.000289572    0.000168072   -0.000773212
     57        1           0.000329808    0.000500770    0.000105131
     58        8           0.000723572   -0.000105781   -0.000355158
 -------------------------------------------------------------------
 Cartesian Forces:  Max     0.003309826 RMS     0.000653128

 GradGradGradGradGradGradGradGradGradGradGradGradGradGradGradGradGradGrad
 Berny optimization.
 Using GEDIIS/GDIIS optimizer.
 FormGI is forming the generalized inverse of G from B-inverse, IUseBI=4.
 Internal  Forces:  Max     0.003828845 RMS     0.000381283
 Search for a local minimum.
 Step number   7 out of a maximum of  348
 All quantities printed in internal units (Hartrees-Bohrs-Radians)
 Mixed Optimization -- En-DIIS/RFO-DIIS
 Swapping is turned off.
 Update second derivatives using D2CorX and points    2    1    3    4    5
                                                      6    7
 DE= -7.75D-04 DEPred=-7.86D-04 R= 9.87D-01
 TightC=F SS=  1.41D+00  RLast= 2.13D-01 DXNew= 8.4090D-02 6.3909D-01
 Trust test= 9.87D-01 RLast= 2.13D-01 DXMaxT set to 8.41D-02
 ITU=  1 -1 -1  0 -1 -1  0
     Eigenvalues ---    0.00251   0.00269   0.00306   0.00308   0.00320
     Eigenvalues ---    0.00325   0.00399   0.00399   0.00805   0.00895
     Eigenvalues ---    0.00916   0.01283   0.01498   0.01521   0.01963
     Eigenvalues ---    0.02207   0.02225   0.02407   0.02740   0.02749
     Eigenvalues ---    0.02811   0.02862   0.02870   0.02952   0.03102
     Eigenvalues ---    0.03145   0.03416   0.03437   0.03535   0.03757
     Eigenvalues ---    0.03987   0.04076   0.04251   0.04405   0.04414
     Eigenvalues ---    0.04693   0.04730   0.04875   0.04932   0.05185
     Eigenvalues ---    0.05210   0.05261   0.05278   0.05287   0.05292
     Eigenvalues ---    0.05328   0.05411   0.05588   0.05609   0.05625
     Eigenvalues ---    0.05632   0.05684   0.05697   0.05741   0.05750
     Eigenvalues ---    0.05807   0.05842   0.05898   0.06030   0.06387
     Eigenvalues ---    0.06452   0.06705   0.06721   0.06766   0.06922
     Eigenvalues ---    0.07170   0.07626   0.08050   0.08480   0.08719
     Eigenvalues ---    0.08756   0.08810   0.09221   0.09278   0.09498
     Eigenvalues ---    0.09720   0.09965   0.10311   0.10407   0.11871
     Eigenvalues ---    0.12104   0.12846   0.13316   0.14175   0.15563
     Eigenvalues ---    0.16000   0.16000   0.16000   0.16000   0.16000
     Eigenvalues ---    0.16000   0.16000   0.16000   0.16000   0.16000
     Eigenvalues ---    0.16000   0.16000   0.16000   0.16000   0.16000
     Eigenvalues ---    0.16014   0.16136   0.16773   0.17239   0.18350
     Eigenvalues ---    0.18713   0.18988   0.20721   0.20925   0.21198
     Eigenvalues ---    0.21938   0.22160   0.22474   0.24686   0.24846
     Eigenvalues ---    0.25530   0.25729   0.26923   0.27052   0.27551
     Eigenvalues ---    0.27673   0.28990   0.28998   0.29045   0.29087
     Eigenvalues ---    0.29155   0.29243   0.29636   0.29673   0.33218
     Eigenvalues ---    0.33917   0.33995   0.33998   0.34001   0.34004
     Eigenvalues ---    0.34020   0.34030   0.34038   0.34064   0.34077
     Eigenvalues ---    0.34088   0.34103   0.34110   0.34129   0.34181
     Eigenvalues ---    0.34221   0.34260   0.34323   0.34354   0.34376
     Eigenvalues ---    0.34438   0.34458   0.34480   0.34527   0.34545
     Eigenvalues ---    0.34619   0.34642   0.34710   0.34745   0.34831
     Eigenvalues ---    0.34857   0.43219   0.46175   0.49564   0.50674
     Eigenvalues ---    0.53578   0.54539   1.33460
 En-DIIS/RFO-DIIS/Sim-DIIS IScMMF=       -3 using points:     7    6    5    4    3
 RFO step:  Lambda=-2.80570551D-04.
 EnCoef did   100 forward-backward iterations
 EnCoef did   100 forward-backward iterations
 EnCoef did     3 forward-backward iterations
 DidBck=T Rises=T En-DIIS coefs:    0.23008    0.00000    0.29248    0.47743    0.00000
 Iteration  1 RMS(Cart)=  0.03646296 RMS(Int)=  0.00022602
 Iteration  2 RMS(Cart)=  0.00066617 RMS(Int)=  0.00000167
 Iteration  3 RMS(Cart)=  0.00000015 RMS(Int)=  0.00000167
 Variable       Old X    -DE/DX   Delta X   Delta X   Delta X     New X
                                 (Linear)    (Quad)   (Total)
    R1        2.06567   0.00059   0.00148   0.00000   0.00148   2.06715
    R2        2.06779   0.00069   0.00175   0.00000   0.00175   2.06954
    R3        2.92779   0.00046   0.00065   0.00000   0.00065   2.92844
    R4        2.88327   0.00026   0.00051   0.00000   0.00051   2.88378
    R5        3.16049   0.00051   0.00077   0.00000   0.00077   3.16127
    R6        2.06360  -0.00037   0.00011   0.00000   0.00011   2.06371
    R7        2.63695  -0.00017   0.00011   0.00000   0.00011   2.63706
    R8        2.91861   0.00047   0.00034   0.00000   0.00034   2.91895
    R9        2.89475   0.00065   0.00102   0.00000   0.00102   2.89578
   R10        2.55644   0.00016  -0.00008   0.00000  -0.00008   2.55636
   R11        2.07065   0.00059   0.00130   0.00000   0.00130   2.07195
   R12        2.95655   0.00054   0.00023   0.00000   0.00023   2.95678
   R13        2.91916   0.00003   0.00063   0.00000   0.00063   2.91979
   R14        2.94040   0.00042  -0.00021   0.00000  -0.00021   2.94019
   R15        2.89713   0.00023   0.00054   0.00000   0.00054   2.89767
   R16        2.88560   0.00038   0.00058   0.00000   0.00058   2.88617
   R17        2.06934   0.00063   0.00153   0.00000   0.00153   2.07088
   R18        2.91966  -0.00020  -0.00015   0.00000  -0.00015   2.91952
   R19        2.06433   0.00056   0.00147   0.00000   0.00147   2.06579
   R20        2.05909   0.00065   0.00163   0.00000   0.00163   2.06072
   R21        2.06901   0.00080   0.00204   0.00000   0.00204   2.07104
   R22        2.06343   0.00067   0.00178   0.00000   0.00178   2.06521
   R23        2.06895   0.00081   0.00203   0.00000   0.00203   2.07097
   R24        2.06084   0.00019   0.00112   0.00000   0.00112   2.06196
   R25        2.06892   0.00084   0.00200   0.00000   0.00200   2.07092
   R26        2.07030   0.00087   0.00213   0.00000   0.00213   2.07243
   R27        1.83022   0.00305   0.00541   0.00000   0.00541   1.83563
   R28        3.50628   0.00041  -0.00088   0.00000  -0.00088   3.50540
   R29        2.06255   0.00072   0.00164   0.00000   0.00164   2.06419
   R30        2.06687   0.00075   0.00216   0.00000   0.00216   2.06903
   R31        2.05626   0.00048   0.00139   0.00000   0.00139   2.05765
   R32        2.06920   0.00047   0.00143   0.00000   0.00143   2.07063
   R33        2.06637   0.00063   0.00169   0.00000   0.00169   2.06806
   R34        2.93062   0.00068   0.00110   0.00000   0.00110   2.93172
   R35        2.88702   0.00027   0.00066   0.00000   0.00066   2.88768
   R36        3.05601   0.00127   0.00042   0.00000   0.00042   3.05643
   R37        2.06362  -0.00010  -0.00050   0.00000  -0.00050   2.06313
   R38        2.67371   0.00012   0.00034   0.00000   0.00034   2.67405
   R39        2.91831   0.00030   0.00032   0.00000   0.00032   2.91863
   R40        2.89764   0.00065   0.00104   0.00000   0.00104   2.89868
   R41        2.59240  -0.00029  -0.00007   0.00000  -0.00007   2.59233
   R42        2.06916   0.00055   0.00129   0.00000   0.00129   2.07046
   R43        2.95848   0.00033   0.00025   0.00000   0.00025   2.95872
   R44        2.92450   0.00010   0.00055   0.00000   0.00055   2.92505
   R45        2.94113   0.00046   0.00012   0.00000   0.00012   2.94125
   R46        2.89874   0.00023   0.00058   0.00000   0.00058   2.89932
   R47        2.88567   0.00035   0.00060   0.00000   0.00060   2.88628
   R48        2.06807   0.00062   0.00152   0.00000   0.00152   2.06958
   R49        2.92468  -0.00005  -0.00024   0.00000  -0.00024   2.92444
   R50        2.06370   0.00058   0.00149   0.00000   0.00149   2.06519
   R51        2.05755   0.00062   0.00159   0.00000   0.00159   2.05914
   R52        2.06846   0.00080   0.00204   0.00000   0.00204   2.07050
   R53        2.06198   0.00063   0.00174   0.00000   0.00174   2.06372
   R54        2.06846   0.00078   0.00201   0.00000   0.00201   2.07046
   R55        2.06174   0.00037   0.00149   0.00000   0.00149   2.06323
   R56        2.06753   0.00078   0.00196   0.00000   0.00196   2.06949
   R57        2.06880   0.00084   0.00209   0.00000   0.00209   2.07089
   R58        1.81234   0.00383   0.00626   0.00000   0.00626   1.81860
   R59        2.06120   0.00072   0.00179   0.00000   0.00179   2.06299
   R60        2.06480   0.00083   0.00210   0.00000   0.00210   2.06690
   R61        2.06067   0.00054   0.00159   0.00000   0.00159   2.06226
    A1        1.86831  -0.00003  -0.00120   0.00000  -0.00120   1.86711
    A2        1.86325   0.00016   0.00227   0.00000   0.00227   1.86552
    A3        1.93034  -0.00006   0.00026   0.00000   0.00025   1.93060
    A4        1.88020   0.00001  -0.00041   0.00000  -0.00041   1.87979
    A5        1.90469  -0.00009  -0.00051   0.00000  -0.00051   1.90418
    A6        2.01124   0.00001  -0.00047   0.00000  -0.00046   2.01077
    A7        1.97811  -0.00003   0.00033   0.00000   0.00034   1.97844
    A8        1.90474   0.00008  -0.00027   0.00000  -0.00027   1.90447
    A9        1.89365   0.00018   0.00008   0.00000   0.00007   1.89372
   A10        1.82465   0.00000   0.00082   0.00000   0.00081   1.82546
   A11        1.93688   0.00019   0.00181   0.00000   0.00181   1.93869
   A12        1.92494  -0.00046  -0.00293   0.00000  -0.00292   1.92201
   A13        1.90799  -0.00012  -0.00087   0.00000  -0.00086   1.90713
   A14        1.94689   0.00053   0.00182   0.00000   0.00181   1.94870
   A15        1.75655  -0.00018   0.00032   0.00000   0.00031   1.75686
   A16        1.98895  -0.00018  -0.00023   0.00000  -0.00024   1.98872
   A17        1.92717   0.00028   0.00005   0.00000   0.00005   1.92722
   A18        1.92258  -0.00032  -0.00102   0.00000  -0.00102   1.92156
   A19        1.89608  -0.00002   0.00109   0.00000   0.00109   1.89717
   A20        2.01073   0.00032   0.00090   0.00000   0.00091   2.01163
   A21        1.89685  -0.00016  -0.00049   0.00000  -0.00049   1.89636
   A22        2.03908  -0.00009  -0.00060   0.00000  -0.00060   2.03848
   A23        2.06398   0.00000  -0.00094   0.00000  -0.00094   2.06304
   A24        1.53656  -0.00006  -0.00031   0.00000  -0.00031   1.53625
   A25        1.48465  -0.00019   0.00037   0.00000   0.00037   1.48503
   A26        1.92790   0.00012  -0.00029   0.00000  -0.00029   1.92761
   A27        2.12439   0.00030   0.00191   0.00000   0.00191   2.12630
   A28        1.95598   0.00012   0.00009   0.00000   0.00009   1.95607
   A29        2.06004   0.00015   0.00026   0.00000   0.00026   2.06029
   A30        1.88489  -0.00041  -0.00184   0.00000  -0.00184   1.88305
   A31        1.93431   0.00031   0.00052   0.00000   0.00052   1.93483
   A32        1.93291   0.00002   0.00051   0.00000   0.00051   1.93342
   A33        1.90335  -0.00021  -0.00133   0.00000  -0.00132   1.90202
   A34        2.04604  -0.00014   0.00008   0.00000   0.00008   2.04612
   A35        1.54176   0.00006   0.00009   0.00000   0.00009   1.54185
   A36        2.07271  -0.00002  -0.00004   0.00000  -0.00004   2.07267
   A37        1.50300   0.00016   0.00023   0.00000   0.00023   1.50323
   A38        2.02696   0.00001   0.00049   0.00000   0.00049   2.02745
   A39        1.97597  -0.00005   0.00093   0.00000   0.00093   1.97690
   A40        2.05395  -0.00003  -0.00060   0.00000  -0.00059   2.05336
   A41        1.98272  -0.00012   0.00044   0.00000   0.00044   1.98316
   A42        1.89854   0.00003  -0.00108   0.00000  -0.00108   1.89746
   A43        1.92236   0.00006   0.00053   0.00000   0.00054   1.92289
   A44        1.97465   0.00012   0.00112   0.00000   0.00112   1.97578
   A45        1.92329   0.00005   0.00062   0.00000   0.00062   1.92391
   A46        1.87860  -0.00009  -0.00085   0.00000  -0.00085   1.87775
   A47        1.88159  -0.00007  -0.00065   0.00000  -0.00065   1.88094
   A48        1.88031  -0.00009  -0.00092   0.00000  -0.00092   1.87939
   A49        1.98543   0.00022   0.00092   0.00000   0.00092   1.98635
   A50        1.92999   0.00001   0.00088   0.00000   0.00088   1.93087
   A51        1.90602   0.00006   0.00051   0.00000   0.00051   1.90652
   A52        1.88642  -0.00006  -0.00065   0.00000  -0.00065   1.88577
   A53        1.87693  -0.00018  -0.00140   0.00000  -0.00140   1.87553
   A54        1.87526  -0.00008  -0.00040   0.00000  -0.00040   1.87486
   A55        1.90655  -0.00101  -0.00311   0.00000  -0.00311   1.90344
   A56        1.91676   0.00042   0.00189   0.00000   0.00189   1.91865
   A57        1.89043   0.00006   0.00030   0.00000   0.00030   1.89073
   A58        1.96803   0.00020   0.00177   0.00000   0.00177   1.96980
   A59        1.89127  -0.00033  -0.00198   0.00000  -0.00198   1.88929
   A60        1.89548  -0.00019  -0.00043   0.00000  -0.00043   1.89505
   A61        1.90043  -0.00018  -0.00174   0.00000  -0.00174   1.89869
   A62        1.85686  -0.00008  -0.00111   0.00000  -0.00111   1.85575
   A63        1.90308   0.00014   0.00181   0.00000   0.00181   1.90490
   A64        1.92878  -0.00006   0.00079   0.00000   0.00079   1.92957
   A65        1.87036  -0.00003  -0.00047   0.00000  -0.00047   1.86989
   A66        1.91823  -0.00007  -0.00047   0.00000  -0.00047   1.91776
   A67        1.98154   0.00009  -0.00063   0.00000  -0.00063   1.98091
   A68        1.99379  -0.00030   0.00067   0.00000   0.00067   1.99446
   A69        1.88288   0.00006  -0.00050   0.00000  -0.00050   1.88238
   A70        1.95168  -0.00011   0.00093   0.00000   0.00094   1.95262
   A71        1.84608   0.00020   0.00173   0.00000   0.00173   1.84781
   A72        1.95777   0.00049   0.00103   0.00000   0.00103   1.95880
   A73        1.81782  -0.00035  -0.00443   0.00000  -0.00443   1.81339
   A74        1.90840  -0.00006  -0.00084   0.00000  -0.00084   1.90757
   A75        1.98331   0.00019   0.00150   0.00000   0.00150   1.98481
   A76        1.75795   0.00019   0.00048   0.00000   0.00048   1.75843
   A77        1.99696   0.00001   0.00019   0.00000   0.00019   1.99714
   A78        1.90970  -0.00028  -0.00007   0.00000  -0.00007   1.90963
   A79        1.89141  -0.00006  -0.00129   0.00000  -0.00129   1.89013
   A80        1.90058  -0.00006   0.00117   0.00000   0.00117   1.90175
   A81        2.01435   0.00024   0.00013   0.00000   0.00014   2.01449
   A82        1.88892  -0.00005  -0.00017   0.00000  -0.00017   1.88874
   A83        2.04016  -0.00012  -0.00054   0.00000  -0.00054   2.03962
   A84        2.06600   0.00002  -0.00078   0.00000  -0.00078   2.06521
   A85        1.53088   0.00000  -0.00015   0.00000  -0.00015   1.53073
   A86        1.48669  -0.00011   0.00033   0.00000   0.00033   1.48702
   A87        1.92665   0.00008  -0.00024   0.00000  -0.00024   1.92640
   A88        2.13303   0.00020   0.00135   0.00000   0.00135   2.13438
   A89        1.95753   0.00009   0.00016   0.00000   0.00016   1.95769
   A90        2.06535   0.00018   0.00062   0.00000   0.00062   2.06597
   A91        1.87216  -0.00035  -0.00175   0.00000  -0.00175   1.87040
   A92        1.92996   0.00025   0.00096   0.00000   0.00096   1.93092
   A93        1.93961  -0.00005   0.00049   0.00000   0.00049   1.94010
   A94        1.90081  -0.00009  -0.00164   0.00000  -0.00164   1.89918
   A95        2.04636  -0.00007   0.00016   0.00000   0.00016   2.04651
   A96        1.53654   0.00000   0.00015   0.00000   0.00015   1.53668
   A97        2.07481  -0.00002  -0.00025   0.00000  -0.00025   2.07456
   A98        1.50261   0.00012   0.00035   0.00000   0.00035   1.50296
   A99        2.03478   0.00003   0.00013   0.00000   0.00013   2.03490
   A100       1.97431  -0.00006   0.00090   0.00000   0.00090   1.97521
   A101       2.05946   0.00000  -0.00084   0.00000  -0.00084   2.05862
   A102       1.97800  -0.00011   0.00083   0.00000   0.00083   1.97884
   A103       1.89326   0.00002  -0.00097   0.00000  -0.00097   1.89229
   A104       1.92268   0.00009   0.00054   0.00000   0.00054   1.92322
   A105       1.97423   0.00011   0.00121   0.00000   0.00121   1.97545
   A106       1.92431   0.00003   0.00053   0.00000   0.00053   1.92484
   A107       1.87740  -0.00009  -0.00084   0.00000  -0.00084   1.87656
   A108       1.88238  -0.00006  -0.00065   0.00000  -0.00065   1.88173
   A109       1.87979  -0.00008  -0.00093   0.00000  -0.00093   1.87886
   A110       1.99247   0.00017   0.00061   0.00000   0.00061   1.99309
   A111       1.93563   0.00002   0.00053   0.00000   0.00053   1.93616
   A112       1.90961   0.00009   0.00058   0.00000   0.00058   1.91019
   A113       1.87844  -0.00010  -0.00040   0.00000  -0.00040   1.87804
   A114       1.86386  -0.00014  -0.00091   0.00000  -0.00091   1.86295
   A115       1.87932  -0.00006  -0.00056   0.00000  -0.00056   1.87876
   A116       2.02698   0.00116   0.00014   0.00000   0.00014   2.02713
   A117       2.11534  -0.00024  -0.00065   0.00000  -0.00066   2.11468
   A118       1.92508  -0.00065  -0.00036   0.00000  -0.00036   1.92472
   A119       1.91254   0.00011   0.00151   0.00000   0.00151   1.91405
   A120       1.89238   0.00011   0.00032   0.00000   0.00032   1.89270
   A121       1.98118   0.00033   0.00160   0.00000   0.00160   1.98278
   A122       1.88949  -0.00010  -0.00141   0.00000  -0.00141   1.88808
   A123       1.91083  -0.00023  -0.00092   0.00000  -0.00092   1.90991
   A124       1.87497  -0.00024  -0.00129   0.00000  -0.00129   1.87368
   A125       2.96726   0.00100   0.02900   0.00000   0.02901   2.99627
   A126       3.19023   0.00137   0.03706   0.00000   0.03706   3.22729
    D1        2.05213   0.00010  -0.00727   0.00000  -0.00727   2.04486
    D2       -2.20557   0.00014  -0.00624   0.00000  -0.00624  -2.21181
    D3       -0.10755  -0.00026  -0.00989   0.00000  -0.00989  -0.11744
    D4       -2.22940   0.00015  -0.00774   0.00000  -0.00774  -2.23714
    D5       -0.20391   0.00019  -0.00671   0.00000  -0.00671  -0.21062
    D6        1.89410  -0.00022  -0.01036   0.00000  -0.01036   1.88374
    D7       -0.09879   0.00005  -0.00902   0.00000  -0.00902  -0.10781
    D8        1.92670   0.00009  -0.00799   0.00000  -0.00798   1.91871
    D9       -2.25847  -0.00032  -0.01164   0.00000  -0.01164  -2.27011
   D10       -1.18568  -0.00011   0.00183   0.00000   0.00183  -1.18385
   D11        1.11610  -0.00001   0.00282   0.00000   0.00282   1.11891
   D12       -2.85517  -0.00021   0.00208   0.00000   0.00208  -2.85308
   D13        3.04661   0.00002   0.00346   0.00000   0.00346   3.05006
   D14       -0.93480   0.00012   0.00444   0.00000   0.00444  -0.93036
   D15        1.37712  -0.00008   0.00371   0.00000   0.00371   1.38083
   D16        0.92922   0.00007   0.00470   0.00000   0.00470   0.93392
   D17       -3.05219   0.00016   0.00568   0.00000   0.00568  -3.04651
   D18       -0.74027  -0.00003   0.00495   0.00000   0.00495  -0.73532
   D19        0.04724  -0.00003   0.00879   0.00000   0.00879   0.05603
   D20       -2.16841  -0.00009   0.00841   0.00000   0.00841  -2.16000
   D21        2.07591   0.00015   0.00867   0.00000   0.00867   2.08459
   D22       -2.02504  -0.00012   0.00842   0.00000   0.00842  -2.01662
   D23        2.04249  -0.00018   0.00804   0.00000   0.00804   2.05053
   D24        0.00363   0.00006   0.00830   0.00000   0.00830   0.01193
   D25        2.18309   0.00033   0.01050   0.00000   0.01050   2.19359
   D26       -0.03256   0.00027   0.01012   0.00000   0.01012  -0.02244
   D27       -2.07142   0.00051   0.01038   0.00000   0.01038  -2.06104
   D28       -2.77799  -0.00021  -0.00254   0.00000  -0.00254  -2.78052
   D29        1.32103  -0.00043  -0.00424   0.00000  -0.00425   1.31679
   D30       -0.69258  -0.00027  -0.00455   0.00000  -0.00455  -0.69713
   D31        3.11985  -0.00023  -0.00580   0.00000  -0.00579   3.11405
   D32       -0.83764  -0.00008  -0.00477   0.00000  -0.00477  -0.84242
   D33        0.85266  -0.00010  -0.00503   0.00000  -0.00503   0.84763
   D34       -0.97174   0.00023  -0.00425   0.00000  -0.00425  -0.97599
   D35        1.35395   0.00038  -0.00323   0.00000  -0.00323   1.35073
   D36        3.04426   0.00037  -0.00349   0.00000  -0.00349   3.04077
   D37        1.20284  -0.00010  -0.00575   0.00000  -0.00575   1.19710
   D38       -2.75465   0.00004  -0.00472   0.00000  -0.00472  -2.75937
   D39       -1.06435   0.00003  -0.00498   0.00000  -0.00498  -1.06933
   D40       -1.09522  -0.00003  -0.00691   0.00000  -0.00691  -1.10213
   D41        3.12558   0.00009  -0.00578   0.00000  -0.00577   3.11981
   D42        1.02121   0.00015  -0.00491   0.00000  -0.00491   1.01630
   D43        3.01709  -0.00016  -0.00704   0.00000  -0.00704   3.01005
   D44        0.95470  -0.00003  -0.00590   0.00000  -0.00590   0.94880
   D45       -1.14967   0.00003  -0.00504   0.00000  -0.00504  -1.15471
   D46        0.84005  -0.00014  -0.00612   0.00000  -0.00612   0.83393
   D47       -1.22233  -0.00001  -0.00498   0.00000  -0.00498  -1.22731
   D48        2.95648   0.00005  -0.00412   0.00000  -0.00412   2.95236
   D49        1.45987  -0.00013  -0.00015   0.00000  -0.00014   1.45973
   D50       -2.87318  -0.00006   0.00007   0.00000   0.00007  -2.87311
   D51       -0.63585  -0.00026  -0.00120   0.00000  -0.00120  -0.63705
   D52       -2.56592   0.00009   0.00184   0.00000   0.00185  -2.56408
   D53       -0.61579   0.00015   0.00206   0.00000   0.00206  -0.61373
   D54        1.62153  -0.00005   0.00079   0.00000   0.00079   1.62233
   D55       -0.45582   0.00003   0.00043   0.00000   0.00043  -0.45539
   D56        1.49431   0.00010   0.00065   0.00000   0.00065   1.49496
   D57       -2.55155  -0.00010  -0.00062   0.00000  -0.00062  -2.55217
   D58       -1.56583  -0.00025  -0.00123   0.00000  -0.00123  -1.56706
   D59        0.51174  -0.00019  -0.00168   0.00000  -0.00169   0.51006
   D60        2.72681  -0.00018  -0.00192   0.00000  -0.00192   2.72489
   D61        2.54645  -0.00008  -0.00157   0.00000  -0.00157   2.54488
   D62       -1.65916  -0.00002  -0.00203   0.00000  -0.00203  -1.66118
   D63        0.55592  -0.00001  -0.00227   0.00000  -0.00227   0.55365
   D64        0.45861   0.00006  -0.00044   0.00000  -0.00044   0.45817
   D65        2.53619   0.00011  -0.00090   0.00000  -0.00090   2.53529
   D66       -1.53193   0.00012  -0.00114   0.00000  -0.00113  -1.53306
   D67       -1.46033   0.00018   0.00102   0.00000   0.00102  -1.45931
   D68        2.58075  -0.00003  -0.00028   0.00000  -0.00028   2.58047
   D69        0.45566   0.00001  -0.00031   0.00000  -0.00031   0.45535
   D70        2.90132   0.00012   0.00118   0.00000   0.00118   2.90250
   D71        0.65922  -0.00009  -0.00013   0.00000  -0.00013   0.65909
   D72       -1.46587  -0.00006  -0.00016   0.00000  -0.00015  -1.46603
   D73        0.69506   0.00045   0.00352   0.00000   0.00352   0.69858
   D74       -1.54704   0.00025   0.00222   0.00000   0.00222  -1.54482
   D75        2.61105   0.00028   0.00218   0.00000   0.00219   2.61324
   D76        1.31313   0.00010   0.00116   0.00000   0.00116   1.31429
   D77       -0.79016   0.00008   0.00110   0.00000   0.00110  -0.78906
   D78       -2.89631   0.00008   0.00107   0.00000   0.00107  -2.89524
   D79        2.93613  -0.00003   0.00150   0.00000   0.00150   2.93763
   D80        0.83284  -0.00004   0.00145   0.00000   0.00145   0.83428
   D81       -1.27331  -0.00004   0.00141   0.00000   0.00141  -1.27190
   D82       -1.04890  -0.00006   0.00039   0.00000   0.00039  -1.04851
   D83        3.13100  -0.00008   0.00033   0.00000   0.00033   3.13133
   D84        1.02485  -0.00007   0.00030   0.00000   0.00030   1.02515
   D85        0.91548   0.00007   0.00502   0.00000   0.00502   0.92050
   D86       -1.21101  -0.00001   0.00455   0.00000   0.00455  -1.20647
   D87        3.01220   0.00004   0.00420   0.00000   0.00420   3.01641
   D88       -0.87148   0.00001   0.00302   0.00000   0.00301  -0.86846
   D89       -2.99797  -0.00007   0.00254   0.00000   0.00254  -2.99543
   D90        1.22525  -0.00002   0.00220   0.00000   0.00220   1.22745
   D91       -3.11167   0.00009   0.00439   0.00000   0.00439  -3.10728
   D92        1.04502   0.00001   0.00392   0.00000   0.00392   1.04894
   D93       -1.01495   0.00006   0.00358   0.00000   0.00358  -1.01137
   D94        1.48458   0.00025   0.00082   0.00000   0.00082   1.48540
   D95       -0.56757   0.00015   0.00025   0.00000   0.00025  -0.56732
   D96       -2.81468   0.00025   0.00200   0.00000   0.00200  -2.81268
   D97       -0.46124  -0.00008   0.00038   0.00000   0.00038  -0.46087
   D98       -2.51339  -0.00018  -0.00020   0.00000  -0.00020  -2.51358
   D99        1.52269  -0.00007   0.00155   0.00000   0.00155   1.52424
   D100      -2.56283   0.00005   0.00024   0.00000   0.00024  -2.56258
   D101       1.66822  -0.00005  -0.00033   0.00000  -0.00033   1.66788
   D102      -0.57890   0.00006   0.00142   0.00000   0.00142  -0.57747
   D103       0.22981  -0.00003   0.00826   0.00000   0.00828   0.23808
   D104       2.63109   0.00071   0.02345   0.00000   0.02344   2.65453
   D105       1.84725   0.00010   0.00105   0.00000   0.00105   1.84830
   D106      -2.38889   0.00022   0.00328   0.00000   0.00328  -2.38561
   D107      -0.40007  -0.00022  -0.00183   0.00000  -0.00183  -0.40190
   D108      -2.43280   0.00007   0.00041   0.00000   0.00041  -2.43239
   D109      -0.38575   0.00018   0.00264   0.00000   0.00264  -0.38311
   D110       1.60307  -0.00025  -0.00247   0.00000  -0.00247   1.60060
[truncated: 1,406,231 more chars]
