# Supplementary material for: Computational Investigation of the Formation of Peroxide (ROOR) Accretion Products in the OH- and NO3-Initiated Oxidation of α-Pinene
Source: J Phys Chem A. 2021 Dec 9;125(50):10632–9. doi: 10.1021/acs.jpca.1c08969 (PMC8713291; doi:10.1021/acs.jpca.1c08969)
Supplement: Supplementary file 2 — jp1c08969_si_002.zip [file jp1c08969_si_002.zip › JPCA-secondnd-paper-updated-outfile/α-pinene, (R-alkoxy,R-hydroxy)2/soc-2010-local-minima.inp]

 $CONTRL SCFTYP=none CITYP=GUGA MPLEVL=0 RUNTYP=TRANSITN
  itol=30 icut=11 maxit=200
  MULT=1 icharg=0 ispher=0
  EXETYP=run
 $END
 $BASIS GBASIS=N311 NGAUSS=6 NDFUNC=1 Diffs=.true. DIFFSP=.true. $END
 $SYSTEM TIMLIM=360000 MWORDS=350 $END
! $GUESS GUESS=moread norb=536 $END
 $TRANST operat=HSO1
! ZEFF(1)=1150.4 
  NUMCI=2 NUMVEC=1
  NFZC=90 NOCC=94 IROOTS(1)=4,4
  rstate=0000
  ONECNT=0
  TMOMNT=.t.
  PRTPRM=.t.
! Diagonal energies from TDDFT
 ENGYST(1)=-1080.195734690918,
-1080.187261687915,
-1080.183316528298,
-1080.174848709494,
-1080.195670610838,
-1080.187358893512,
-1080.183555871552,
-1080.174887953449,
 $end
 $trans dirtrf=.t. CUTTRF=1.d-12 $end
 $SCF DIRSCF=.TRUE. soscf=.t. $END
 $DRT1 group=c1 fors=.t. nfzc=90 ndoc=3 nalp=0 nval=1 $END
 $DRT2 group=c1 fors=.t. nfzc=90 ndoc=2 nalp=2 nval=0 $END
 $GUGDIA ITERMX=500 $END
 $DATA
 C20H34O4
C1
CARBON      6.0     -2.939704000         0.843348000        -1.519644000
HYDROGEN    1.0     -3.256943000         1.884799000        -1.411783000
HYDROGEN    1.0     -2.518505000         0.739602000        -2.525337000
CARBON      6.0     -1.793006000         0.613926000        -0.502481000
CARBON      6.0     -2.161185000        -0.526849000         0.665118000
CARBON      6.0     -3.553262000        -1.128023000         0.369981000
HYDROGEN    1.0     -3.771833000        -1.894795000         1.122827000
CARBON      6.0     -4.682746000        -0.085605000         0.075892000
CARBON      6.0     -4.131663000        -0.099289000        -1.379197000
HYDROGEN    1.0     -4.851772000         0.061439000        -2.189653000
CARBON      6.0     -3.611021000        -1.530716000        -1.120692000
HYDROGEN    1.0     -2.660724000        -1.815310000        -1.580214000
HYDROGEN    1.0     -4.347532000        -2.307628000        -1.328994000
CARBON      6.0     -6.062207000        -0.748013000         0.175649000
HYDROGEN    1.0     -6.328543000        -0.910089000         1.226483000
HYDROGEN    1.0     -6.113165000        -1.715083000        -0.331066000
HYDROGEN    1.0     -6.826834000        -0.099400000        -0.267091000
CARBON      6.0     -4.753084000         1.254913000         0.804814000
HYDROGEN    1.0     -3.825563000         1.828116000         0.763739000
HYDROGEN    1.0     -5.015390000         1.107855000         1.858839000
HYDROGEN    1.0     -5.540678000         1.870577000         0.353411000
HYDROGEN    1.0     -0.927288000         0.202853000        -1.026056000
OXYGEN      8.0     -1.462147000         1.839238000         0.077542000
HYDROGEN    1.0     -0.565635000         1.781737000         0.447185000
CARBON      6.0     -2.018380000         0.043518000         2.080549000
HYDROGEN    1.0     -0.980735000         0.331330000         2.264430000
HYDROGEN    1.0     -2.288596000        -0.740366000         2.795759000
HYDROGEN    1.0     -2.654886000         0.910114000         2.253213000
OXYGEN      8.0     -1.192232000        -1.442185000         0.433640000
CARBON      6.0      2.690249000        -0.475100000         1.596720000
HYDROGEN    1.0      3.052085000         0.292089000         2.290595000
HYDROGEN    1.0      2.117415000        -1.188083000         2.197932000
CARBON      6.0      1.701822000         0.171278000         0.590719000
CARBON      6.0      2.308244000         0.382487000        -0.894657000
CARBON      6.0      3.605028000        -0.444577000        -1.037603000
HYDROGEN    1.0      3.938080000        -0.406728000        -2.080854000
CARBON      6.0      4.690454000        -0.188933000         0.061575000
CARBON      6.0      3.863795000        -1.186767000         0.924438000
HYDROGEN    1.0      4.414181000        -1.805594000         1.641257000
CARBON      6.0      3.367538000        -1.831407000        -0.392097000
HYDROGEN    1.0      2.344829000        -2.215826000        -0.420593000
HYDROGEN    1.0      4.036142000        -2.602458000        -0.774235000
CARBON      6.0      6.039184000        -0.778112000        -0.372314000
HYDROGEN    1.0      6.505466000        -0.137815000        -1.129564000
HYDROGEN    1.0      5.953830000        -1.780805000        -0.796765000
HYDROGEN    1.0      6.721063000        -0.836389000         0.483498000
CARBON      6.0      4.968505000         1.202767000         0.626517000
HYDROGEN    1.0      4.089300000         1.702460000         1.038051000
HYDROGEN    1.0      5.393337000         1.858662000        -0.140943000
HYDROGEN    1.0      5.698741000         1.127079000         1.440362000
HYDROGEN    1.0      0.854018000        -0.506379000         0.473300000
OXYGEN      8.0      1.120829000         1.353760000         1.105595000
HYDROGEN    1.0      1.797411000         2.022793000         1.252457000
CARBON      6.0      2.445284000         1.855225000        -1.302068000
HYDROGEN    1.0      1.463763000         2.333079000        -1.286045000
HYDROGEN    1.0      2.829256000         1.897418000        -2.325516000
HYDROGEN    1.0      3.134145000         2.420649000        -0.672172000
OXYGEN      8.0      1.319613000        -0.185105000        -1.657248000
 $END
 $VEC1   
 1  1-5.19308112E-08 2.65913156E-07-1.39773958E-06 3.74959415E-07-4.63422957E-07
 1  2-6.12737999E-07 7.00808496E-06-1.03359038E-06 2.45006509E-06-3.41108909E-07
 1  3-3.19928800E-05 1.16188133E-05-4.34136080E-05 4.02448670E-03 6.60303268E-04
 1  4-4.20987140E-04 6.42685256E-04-4.78638237E-07 2.90021830E-06-2.42158007E-06
 1  5-7.02295138E-08-2.33391559E-06 6.04492709E-07-2.72676279E-07-2.26312358E-06
 1  6-4.90015444E-05 1.16215723E-04-4.91259501E-07 8.26610085E-06-1.71252393E-04
 1  7 2.62828154E-04-3.66192634E-07 1.33063561E-06 3.22538765E-06-1.70547195E-08
 1  8-1.25302203E-06-1.23288606E-05-1.27544267E-05-2.56887432E-06 2.65377606E-06
 1  9 1.43275353E-04-1.78379012E-05 7.98886596E-05 6.79457547E-05 2.49892029E-04
 1 10 1.15679658E-03-8.04921652E-04 4.70620964E-04-4.62559806E-06 2.52721950E-06
 1 11 2.09837856E-06 4.06317527E-06 5.34157294E-06-1.69816623E-06 2.04155485E-07
 1 12-9.08731564E-07-2.01001595E-06 1.89139608E-07 8.05389378E-08 1.33225993E-05
 1 13 1.22692778E-05 1.18252815E-06-3.74220040E-07-1.02813118E-04-1.36243210E-04
 1 14-2.84316688E-05-3.47477358E-05-9.63117808E-04 2.61707073E-04 2.19094933E-06
 1 15 7.78403840E-04 8.12367164E-07-2.89990450E-07-5.22376714E-07 2.20958506E-06
 1 16 2.13794247E-06 3.18544620E-08-4.58889488E-08 2.32900888E-07 1.12684281E-07
 1 17 3.95212992E-07 1.06737448E-07-1.05605651E-06-1.78001051E-06-2.29524329E-06
 1 18-8.55252268E-07-5.25421847E-06-2.30299295E-05 1.08676841E-05-7.84205038E-06
 1 19-2.52510788E-03 4.03560570E-04-1.28739371E-04 6.74288939E-04 3.50822520E-07
 1 20 7.61882540E-08-4.27010774E-07 7.64308090E-08-9.43123586E-07 7.81934233E-07
 1 21-2.51746475E-07 4.03042925E-06 3.69889683E-05-6.35227520E-05-4.32451511E-08
 1 22 2.12214199E-07-1.56905233E-07 1.00998410E-07-8.67895988E-07-1.69623119E-06
 1 23 9.69968171E-07-4.92954728E-07 4.23959210E-06-7.04211759E-06-3.16137480E-05
 1 24 1.00467227E-06-3.20977864E-06 2.74273371E-03 1.01842802E-03-1.67244831E-04
 1 25-3.35314097E-04 3.91003102E-07-3.54360119E-08-3.55567090E-07 5.53920299E-07
 1 26 6.63404299E-07-4.90007558E-07-2.25421075E-07 1.05233890E-06 6.54584685E-07
 1 27-1.28103072E-07-1.85987252E-07-1.16560854E-05-3.88367385E-06 6.04444940E-07
 1 28-4.53789271E-07 5.75358445E-05 4.84032463E-05-3.06667465E-05 4.45119103E-05
 1 29-4.40275422E-03-7.16014422E-04 4.52482401E-04-6.83982897E-04 2.41197823E-07
 1 30 3.66460126E-07-6.07657948E-07-5.51438321E-07-2.13111649E-07-1.25872386E-07
 1 31-6.28568805E-07 9.99058875E-06 4.82397669E-05-1.83965350E-04-8.95055074E-08
 1 32 4.47016322E-07-8.17909298E-07-7.32863902E-07-7.26072707E-07-2.76068619E-06
 1 33 2.23644551E-06 2.10406815E-06 3.96818644E-06 9.96956082E-06-1.36710060E-06
 1 34-5.15638979E-05-1.83165640E-05 3.74233266E-03 9.43426115E-06 7.21188956E-04
 1 35 4.72252911E-04 9.66356410E-07-7.59390999E-07-2.06965411E-07 1.88920180E-06
 1 36 2.43912230E-07-6.49580206E-07-1.81640312E-06 1.62526504E-05-1.45393879E-04
 1 37 3.24203300E-04 9.10822471E-07-8.56648612E-06-5.32894280E-05 2.65295757E-05
 1 38 2.31233744E-08-9.78525365E-08-7.73120538E-08-4.01403694E-08 1.92300887E-07
 1 39 1.93468092E-06 2.42480227E-07 2.82491216E-07-9.28091531E-07-2.83941267E-05
 1 40-1.72136965E-05-1.22767270E-05 3.06602717E-06 4.51698549E-04 9.44596359E-05
 1 41 7.07339510E-05 7.50982275E-05-2.97786477E-07 3.42715999E-08 2.63514877E-07
 1 42-8.95242389E-07-1.07549344E-07 1.88650760E-07-6.86274487E-07 4.90193578E-06
 1 43-4.00470770E-05-2.65025947E-05 3.41952374E-08-1.82087626E-07-1.10434780E-05
 1 44 5.34780244E-05 5.74339372E-07-2.41683008E-06 9.87748457E-06 4.57418051E-05
 1 45-6.42178546E-08 2.99242437E-07 9.36398386E-08 3.89339477E-07 8.79261376E-07
 1 46-3.13960474E-06-1.31452231E-06-1.58572550E-06-3.62694988E-06 1.54717405E-05
 1 47 2.36814701E-05 2.16003695E-06 1.70641062E-05 5.32982428E-05-4.44064122E-05
 1 48-6.53796204E-05 9.76767709E-05 7.50139121E-07-4.52331473E-07-2.97807648E-07
 1 49-1.42927376E-06-1.11376196E-06-1.61997191E-07-1.15502095E-06 6.39913719E-06
 1 50-4.06731060E-05 9.58914575E-05-4.35503164E-07 1.74056151E-06-6.04566324E-05
 1 51-1.13091009E-04 5.71771113E-07-2.06230731E-06 1.36335427E-05 2.82234621E-05
 1 52 6.40619077E-07 4.25196146E-05-5.40231477E-05-3.56642163E-03-1.64763465E-07
 1 53-3.72805803E-07-7.57304386E-07-7.42975171E-07 2.41922498E-07 2.62774389E-06
 1 54 3.63897891E-06 2.41894083E-06-8.42044004E-07-1.00610368E-05-7.48842472E-06
 1 55 7.74796293E-06 1.01713960E-05-6.64917938E-04-3.02220282E-04 2.18664740E-04
 1 56 2.29289923E-05-9.26739827E-07-5.86321292E-07 1.51306112E-06 4.68640994E-07
 1 57 4.88629568E-07-1.45935429E-06 3.31650525E-06-1.45758914E-05 5.05795849E-04
 1 58 8.68529975E-05-1.24647779E-07 4.03065701E-07-1.20093036E-06 1.06949021E-06
 1 59-2.18917491E-07-8.29653789E-06 4.53432230E-06-4.83942375E-06 1.22536637E-06
 1 60 9.22764592E-05 2.30932980E-06 1.87410966E-05-8.19612197E-05-1.10190714E-03
 1 61 1.13435001E-04 2.27142294E-04 3.13105361E-04-1.24568919E-06-1.55789935E-06
 1 62 2.80358854E-06-1.59950147E-06-2.25309696E-06 5.82916155E-07 3.14113558E-07
 1 63-1.09431466E-05 3.58381951E-05-3.85494698E-04-2.37561957E-08-6.42559852E-07
 1 64 1.01093829E-04 5.12070531E-05 1.80973276E-06-1.58747250E-05 9.43841288E-05
 1 65 1.14339026E-05 5.26164679E-06 4.58013169E-06 1.51560626E-06 1.35901224E-06
 1 66-1.51916221E-06 3.68195121E-08-4.91112132E-06-4.66720896E-06 1.19063953E-06
 1 67 3.26885797E-06 1.52457578E-06 2.44667290E-05 1.01545371E-05 9.25001279E-05
 1 68-1.62901086E-04 2.67614755E-05 5.99717827E-06-8.51800097E-07 1.23606795E-06
 1 69-3.84267857E-07-1.82286753E-07-2.28576204E-07-2.54120201E-07 2.67361381E-07
 1 70-5.24525287E-07-1.18871154E-06 3.47010227E-06 3.45116500E-07 9.19399504E-06
 1 71 7.56176220E-06-1.73436906E-05 1.86464627E-07 1.02908524E-06-2.72928817E-05
 1 72 1.98207755E-04-1.51806507E-05 1.16178643E-03-7.34579929E-04 1.23625959E-03
 1 73-2.95740451E-04-1.64319947E-06 2.59663357E-06-9.53434092E-07 8.66555509E-07
 1 74-1.52518239E-06 1.33564358E-06 3.38030397E-06-3.33437366E-05 1.09296599E-04
 1 75-3.14472096E-04-5.27885983E-06 4.21962020E-05 1.29872304E-04 2.86090047E-04
 1 76-1.00675470E-06-1.08380141E-06 2.74122405E-06 1.27898693E-06-4.97681969E-06
 1 77 2.42428254E-06-5.54652636E-06-2.91776066E-06 3.76292349E-07 7.88896367E-05
 1 78-1.51284983E-04-8.59468567E-05-1.49309401E-04-1.09398064E-02-2.32474141E-03
 1 79-2.31327558E-04 7.85433936E-05-4.29436120E-06 2.86893580E-07 4.00746762E-06
 1 80-4.96746141E-07 1.86917789E-05 8.81552652E-06 1.08969432E-06 3.92094400E-05
 1 81 1.32904730E-05 9.37186001E-06 1.40476800E-05-1.18860552E-04 2.21784634E-04
 1 82 1.20671883E-04 1.68593157E-04-6.24914434E-05-7.28012506E-05 1.01280120E-04
 1 83-1.47279709E-04 1.53531151E-02-2.71046079E-03-8.44092929E-04 2.35982939E-03
 1 84-4.69449401E-05 5.01813818E-05-3.23644173E-06-9.12684376E-05-1.20685140E-04
 1 85-6.99941919E-05-1.44232886E-06 1.93669281E-06-8.02455544E-06 3.92518451E-06
 1 86 2.13999668E-06-1.28688680E-05 2.39821295E-05-9.82092379E-06-1.17919984E-05
 1 87-1.00353718E-04-1.77136586E-04-1.05519868E-04 4.36628208E-05 3.04757521E-03
 1 88 1.12060977E-03 1.86113229E-04 9.93853389E-04-1.60638995E-06-6.89794548E-06
 1 89 8.50433543E-06 1.81882242E-05 1.32542004E-05-2.14262931E-06-5.18556196E-06
 1 90 2.88085894E-05-1.26706591E-04 3.27496890E-04-3.14855040E-07 2.54797975E-06
 1 91 3.56230074E-07-1.32021296E-06-4.27913288E-06-2.15101582E-05 9.81201442E-08
 1 92 7.06616235E-06 2.51282330E-05 1.76009000E-04 2.30178305E-05-1.23159697E-04
 1 93-1.43691885E-04-3.72380544E-03 2.54413104E-03-2.43225772E-03-6.88335172E-04
 1 94 6.77474875E-07 1.54341087E-06-2.22088574E-06-1.87790051E-06-6.76180473E-06
 1 95-4.54900338E-07 2.14315456E-07-6.93447827E-07 2.25337356E-06-3.39080237E-07
 1 96 9.14566831E-07 1.01821232E-05-9.39269891E-06 2.57157815E-06-7.06863706E-06
 1 97 5.02040898E-05 2.47724819E-05-7.06515565E-05 1.60351994E-04 5.03939522E-03
 1 98-1.35672724E-03 6.93060999E-04 1.89433550E-05-3.28184593E-07 1.90984238E-06
 1 99-1.58165779E-06-4.16364251E-07 1.84762904E-06 1.07270599E-06 5.11332147E-06
 1100-4.96391208E-05-1.25354665E-04 1.98227048E-04-3.49555456E-07 3.26680427E-07
 1101-2.12358277E-06-5.29108085E-07-7.57941672E-07-2.32355253E-06 1.33334656E-05
 1102-1.58958973E-07 7.14683899E-06-1.15817901E-04-9.38172252E-05-3.06501997E-05
 1103 1.47580704E-05-3.88460343E-03 1.00456098E-04-1.21060710E-03-3.50736863E-04
 1104 5.26983177E-06-3.91403914E-07-4.87842786E-06-3.32779659E-06 5.07179031E-06
 1105-2.60438047E-06-4.30016421E-06-2.87779257E-06-9.70331970E-05-2.80630624E-04
 1106-4.26377260E-06 3.67060297E-05-1.61974075E-05-2.74209848E-04-1.40025292E-07
 1107 5.53455646E-07-2.26506849E-06 3.65999832E-07 6.30246080E-07 7.65979168E-07
 1108 1.05182955E-05-1.23858878E-06-3.50285483E-06-1.24577578E-04 5.25856870E-05
 1109-2.36514433E-07 8.85304498E-06-3.27147868E-03 7.24744293E-04-1.74285376E-04
 1110 7.16237601E-05-3.05867209E-06 1.27817467E-06 1.78049743E-06 8.03636417E-07
 1111-4.90374346E-07 2.20897642E-07 2.57697898E-06-1.15999321E-05 7.24003499E-05
 1112-2.15742568E-06-8.13920884E-07 7.56673904E-06-1.50561708E-05 1.33128903E-04
 1113-3.36569400E-06 2.03729332E-05-8.87634512E-05-2.23073679E-04-1.51350457E-07
 1114 8.19981760E-07 8.00295762E-07-2.06529101E-06-2.96842599E-07-7.04212358E-06
 1115-5.48151937E-06 9.47149316E-06 1.10722360E-06 1.21243777E-04 6.15593350E-06
 1116-9.41218685E-05 4.28737080E-05 2.60057638E-03-3.35176945E-04-4.69495444E-04
 1117-3.00655608E-04 7.02142222E-08 1.48601851E-06-1.55623274E-06-2.25052991E-06
 1118 6.72314346E-07-2.53764210E-06 5.24547778E-06-3.19907432E-05 2.04300885E-04
 1119 4.59694763E-04-1.93376202E-06 1.40409441E-05 8.22968418E-05 9.82528159E-05
 1120 1.43204571E-06-2.27106660E-05 3.84885105E-05 7.82937471E-06 1.77090759E-06
 1121-1.08909080E-05-3.25057723E-04 5.51951222E-04-1.47456795E-05-1.16611503E-05
 1122-6.73653328E-07-2.08128567E-07 9.28990111E-08-8.29493723E-06 6.99702579E-07
 1123 1.57164009E-06 6.01126898E-07 6.17338021E-05 9.09547922E-06-4.53170730E-07
 1124 1.09212587E-05-5.97146761E-04 1.22312021E-04 2.62282194E-05 4.03141273E-04
 1125 4.22225019E-07 1.07456451E-07-5.29681470E-07-5.26181600E-07-9.12233524E-07
 1126-1.26583631E-06 1.14209575E-06-7.42259569E-06 1.06030314E-04 1.54351461E-04
 1127-1.38301972E-06 1.43645743E-06-2.44665427E-07-6.60322392E-06 2.83431016E-06
 1128-2.33910050E-06 2.92341493E-07 1.90627634E-05-1.20067561E-05-1.73105569E-04
 1129-1.14503956E-04 5.84990340E-05-1.07261455E-04-1.42406586E-03 6.74894692E-04
 1130 4.42084996E-04 7.50277989E-05 1.43094590E-05-1.67254192E-05 2.41596022E-06
 1131 1.00244107E-05 1.84402472E-06 1.57782459E-05-3.19924434E-06-4.45300331E-06
 1132-4.34669657E-04 5.52679235E-04 3.53487177E-06-3.31962412E-05-1.20837564E-04
 1133 1.46469946E-04-7.72658533E-06 2.33083481E-05-1.26721637E-04-9.22145677E-04
 1134-5.51485287E-01-4.71732230E-01-1.05349782E-03-5.95703271E-04-7.46195104E-04
 1135-5.48424946E-03 4.67506240E-04 2.60281916E-04 3.07422939E-04 1.45354868E-03
 1136-2.19918580E-04-1.18013822E-04-7.98067586E-05-4.74118248E-03-1.06991955E-04
 1137-2.97453867E-04-6.79619359E-04 4.51933703E-06-3.13275100E-07-4.20606193E-06
 1138 4.06403878E-06 1.14330611E-05 5.29719522E-06
 2  1 3.60312516E-07-1.67640823E-06-2.48716614E-06-1.38828925E-06-1.58622014E-06
 2  2 1.65211322E-05 1.30660408E-05 6.18037653E-06 7.60736588E-06-6.39193731E-05
 2  3-6.83158421E-05-3.38386176E-05-2.54263652E-05 5.64355913E-04-8.11687116E-04
 2  4-2.33769998E-04 1.12976893E-05-1.03020303E-06-2.57891198E-06 3.60911501E-06
 2  5 5.37658755E-07-1.13163072E-06-2.14801077E-07-2.84019461E-06 3.44015557E-05
 2  6 8.17424772E-05-4.76194377E-05-1.83721337E-06 1.38334292E-05 1.93244794E-05
 2  7 1.58205528E-04 4.11460714E-07-2.21353879E-06-4.96579809E-06-9.71813212E-07
 2  8-4.35198195E-06 6.47676790E-06 2.33465267E-05 7.99816633E-06 2.06432543E-05
 2  9 8.45272180E-05 8.31532354E-06 1.13641064E-05-4.28340861E-05 2.94214043E-04
 2 10 6.97399353E-04 4.63425165E-04-1.08967717E-03-2.20909119E-06-1.06510941E-06
 2 11 3.27420060E-06 4.68944069E-06 8.64365694E-06 8.06184056E-07 3.17560284E-08
 2 12-3.42852237E-07-5.24461935E-06-1.17472949E-06-1.13733880E-06 4.58744803E-06
 2 13 2.15426843E-05 4.81245527E-06 8.09325302E-06-5.56810848E-05-2.65611168E-04
 2 14 7.12041506E-05-1.12450941E-04 1.88532610E-03-1.37569815E-03 2.78031201E-04
 2 15-6.45535125E-04 5.22633236E-06-1.00565344E-06-4.22067892E-06 1.22612856E-05
 2 16 3.05496235E-06-1.76696333E-06 3.43675122E-07-1.57568448E-06 9.69938045E-08
 2 17-1.06646699E-06 1.17691206E-06 2.24915822E-05-2.74867394E-06 5.76072347E-06
 2 18-8.57258370E-06-1.99832878E-04-3.97690145E-05-1.60248409E-04 6.22702368E-05
 2 19-2.17861292E-03-1.09440518E-04-2.50118953E-04 3.85517395E-04-1.30119871E-06
 2 20-8.26864645E-07 2.12806336E-06 1.00425616E-07-2.72858874E-06-4.11865836E-07
 2 21 2.99396344E-06-2.49507988E-05-1.17303677E-04-8.12186518E-05-1.30305902E-08
 2 22 5.33530109E-08-9.54052266E-07 9.42821870E-07-1.48340398E-06-3.42674262E-06
 2 23 5.82975275E-06-4.89371339E-06 7.79351965E-06 7.86617844E-05 3.73975594E-05
 2 24-5.41516589E-05-2.28585879E-05 8.42726140E-04-2.09725905E-04 1.54536599E-05
 2 25-3.07042129E-04 1.86124081E-06-1.71492164E-06-1.46319165E-07-2.04655046E-06
 2 26 2.77186241E-07 3.41487270E-09-1.08504558E-07 4.58327784E-07-9.61049569E-07
 2 27 4.15470899E-07 2.00865890E-07-1.22384902E-05 3.47482701E-06-1.84593228E-06
 2 28-2.16508045E-06 5.34028866E-05 2.82602494E-05-1.61188598E-06 5.23012539E-05
 2 29-3.03007717E-03-3.55371799E-04-3.63744035E-04-2.68339607E-04-6.58106700E-08
 2 30-1.05632675E-07 1.71443345E-07 1.51931627E-07 1.63550065E-06-1.75415703E-06
 2 31 4.44980359E-07 5.44480003E-08 1.24097438E-04-7.61822889E-05 2.59193064E-07
 2 32-1.28265814E-06-6.16923855E-07 8.91057858E-07-1.78488225E-06 1.37212626E-05
 2 33 3.11101300E-06-2.13345632E-06 1.09436834E-05-4.83996032E-06 8.57798454E-07
 2 34 1.40000982E-05-3.08043936E-05 1.44439786E-03 1.87666712E-04 3.84053243E-04
 2 35 2.36209297E-04 3.84847239E-07-2.90948049E-07-9.38991909E-08-2.22677848E-07
 2 36 7.68281907E-07 5.15058119E-07-3.04963486E-07 6.51990429E-06-6.15263230E-05
 2 37-5.06654539E-07-1.06182648E-07 4.30872496E-06 1.21352880E-05 1.74497514E-04
 2 38 2.60691150E-08-1.00035292E-07 5.23676406E-07-4.72166148E-07-2.92865650E-07
 2 39 1.98583580E-06-1.76648317E-06 1.97537480E-06 1.18407365E-06-1.03385773E-05
 2 40-1.20896939E-06-7.62790780E-07-4.46692395E-06-2.96658452E-04-1.45609148E-05
 2 41-9.40167582E-05 3.84595977E-05-7.17996219E-07 6.22449410E-07 9.55468094E-08
 2 42 4.15046805E-07 5.73505506E-07-4.32277619E-07-7.81552860E-07 5.46668229E-06
 2 43 9.28391145E-06-1.42016563E-05 2.05356329E-07 1.73476846E-06 1.21215279E-06
 2 44-7.75717872E-05-6.58101098E-07 3.85521621E-06-3.91310744E-06 7.26560522E-05
 2 45-6.64138941E-08 3.19392448E-07-1.57170856E-06 6.83850432E-08-1.58235690E-06
 2 46-4.22021358E-06 5.66586455E-06 3.69193972E-07 6.87353958E-06 1.77190657E-05
 2 47-3.33854707E-05-2.72902826E-05-5.26674486E-05 1.90838361E-04 1.48010442E-05
 2 48 4.28663300E-06-1.67526765E-04 2.10621488E-07 2.08909143E-08-2.31512403E-07
 2 49-1.25270297E-06-3.03350994E-07 1.01083073E-06 1.13974872E-06-1.43710611E-06
 2 50 1.37532718E-04-3.31550820E-05-9.34786728E-07 3.53376618E-06 3.01146361E-05
 2 51 1.92111206E-04 6.02266883E-07-5.04283367E-06-6.83673756E-05-1.20279921E-04
 2 52 1.13706111E-06 1.50456144E-05 8.21835133E-05-1.29489915E-03-3.52022506E-05
 2 53-3.26616242E-05-3.78618157E-06-1.05696657E-06-1.32547511E-06 3.00988529E-05
 2 54 6.29208027E-06 3.76219769E-06 1.75453872E-06-1.57360459E-04-1.26291087E-04
 2 55 1.83596545E-05-3.58985065E-05 1.43807009E-03 5.93362807E-04-1.20131445E-04
 2 56 1.62815074E-04-9.88589715E-06 4.15277793E-06 5.73311921E-06 3.78714682E-06
 2 57-1.01870657E-05-1.16652241E-06-3.50361379E-05 2.27262782E-04-1.44859941E-03
 2 58 1.43924549E-04-2.17569280E-07 1.43849346E-06-3.26813523E-06-1.80870947E-06
 2 59 3.41722630E-06-2.63954375E-05 1.23382127E-05 5.99662654E-06-1.45338992E-05
 2 60 3.28568927E-04 1.64963717E-04-5.67744686E-05 3.21639306E-05 1.55894644E-03
 2 61 4.46905915E-04-9.10775467E-05-1.93400428E-04 7.46651298E-06-3.57403178E-06
 2 62-3.89248120E-06 5.89997565E-06-2.39727694E-06 8.01792533E-07 1.01921071E-05
 2 63-9.77778220E-05-2.81541664E-04-4.76122688E-04 4.35216949E-06-3.41329042E-05
 2 64-1.54926162E-04-7.06445539E-05-1.95626574E-06 1.33852395E-05-5.03141819E-05
 2 65 8.30810994E-05 1.90504180E-04 1.63775698E-04-2.99204567E-07 7.30081010E-07
 2 66-6.42305100E-07-8.35816003E-06-1.41004270E-07-4.05281203E-06 2.08106506E-06
 2 67 6.80945023E-05-1.75433978E-05 6.08978149E-05 1.50349530E-05 7.67420856E-04
 2 68 2.21444052E-04 1.87069344E-04-3.63273723E-06 1.28739794E-07 1.52976176E-06
 2 69-1.65850155E-06 1.44618611E-07-1.67005741E-06 2.55155604E-07 1.64705877E-06
 2 70-2.24736739E-06 4.74256426E-06-4.94073570E-06 2.38214256E-06 2.57178744E-05
 2 71-1.43553201E-05 1.31418557E-05-4.29954496E-06-6.16846708E-05 7.14381312E-05
 2 72-9.50156084E-05-5.74674953E-05-1.01386643E-02 5.67503181E-04-1.28152906E-04
 2 73 1.62518674E-03 1.45742543E-06-9.46549864E-06 8.00807321E-06 1.21068708E-06
 2 74 3.74097296E-06-1.10138968E-05 1.22202887E-06 2.98495206E-05 6.28288218E-05
 2 75-1.37863210E-04 4.24955979E-08 2.82928553E-06 5.64022688E-05-1.68230015E-04
 2 76-1.78315949E-06-3.27998072E-05-9.61988638E-06 2.57413306E-05 8.69964531E-06
 2 77 1.28611014E-04-1.00814760E-04 1.75241894E-04 8.73964403E-05-2.57380620E-04
 2 78 8.51512190E-05-1.25947458E-04-1.79781461E-04 3.73562387E-04 5.85584549E-03
 2 79-3.42086780E-03 3.67311073E-03-3.62353181E-05 6.80569388E-05-3.18216207E-05
 2 80-6.22695787E-05-3.07241597E-05 6.05968492E-05 1.50956791E-06-2.19468905E-06
 2 81 3.15012699E-06 1.62959274E-06-6.10917762E-06 3.55915878E-05-1.17326127E-05
 2 82-4.95119174E-06 9.65703293E-06-2.64608211E-04 1.98695039E-04 4.54887999E-05
 2 83-3.80329053E-05-1.24754857E-03-1.82437723E-03-8.80380400E-04-6.69150963E-05
 2 84-1.51070417E-06-4.84368967E-06 6.35439383E-06 4.65464769E-06 4.77413171E-06
 2 85-5.42558022E-06-2.36542115E-07 5.63775677E-07 9.72637063E-07 2.04734901E-06
 2 86 1.22225671E-06-1.21954854E-05-7.26687790E-06-7.14521529E-06-4.59791609E-06
 2 87 6.10583528E-05 8.44826094E-06-4.41487991E-05 4.33410061E-05 4.07083267E-03
 2 88-4.36362003E-05 3.64248382E-04 4.16378084E-04 6.03567944E-06-1.62326158E-06
 2 89-4.41241786E-06 1.83413665E-07 1.84760247E-06-3.41619389E-06 3.60707335E-07
 2 90 3.05116351E-06-3.93208554E-05-1.77054966E-04-1.01271584E-07 3.52466223E-07
 2 91-1.97936612E-06 2.64402643E-06-9.84684408E-09-9.27273806E-07 1.03248762E-05
 2 92-1.17848028E-05-6.60854398E-07-7.96744518E-05-5.35186704E-05 5.12682596E-05
 2 93 2.37355111E-05-6.74812131E-04 1.00429356E-03 2.93023934E-06 1.78508771E-04
 2 94-1.12691554E-06-5.28994793E-07 1.65591033E-06 3.78093479E-06 2.93318141E-07
 2 95-1.24095499E-06 1.08437790E-07-1.38261889E-06 1.56000842E-06 1.95865570E-06
 2 96-1.34700594E-06 1.04087785E-05-1.12124278E-05-5.43589630E-06 5.32372631E-06
 2 97-8.36478048E-05 6.81088070E-05-5.12976823E-06-3.03310231E-05 3.51836403E-03
 2 98-7.98859637E-04 5.37391230E-05-7.99204829E-05 2.37175287E-06-2.32057718E-06
 2 99-5.11756907E-08 9.44711967E-07-3.69489731E-06 2.67555633E-06-2.41655162E-07
 2100 6.97577428E-06-2.90763516E-06-3.25129432E-06 2.68431538E-07-1.58183365E-06
 2101 1.71090330E-06-7.44760230E-07 3.24746268E-07 1.63975024E-05-8.82525050E-06
 2102 4.99573417E-06 8.00183573E-07-8.07920040E-05 4.93761047E-05-8.29188588E-05
 2103 1.22329502E-05-2.99627737E-03 2.40311141E-04-8.28190882E-04-4.07360121E-04
 2104 8.40163807E-07-3.21307396E-06 2.37291015E-06-4.99002871E-07 2.19027124E-07
 2105 1.19783586E-06 2.92329655E-07 8.03956671E-06 2.53151709E-05-2.69606738E-04
 2106 2.07845043E-06-1.37587480E-05 5.73992825E-06-1.74157618E-04 6.03765511E-09
 2107-8.21690438E-08 1.02644295E-06 8.62779455E-09 4.80753371E-07-8.50275192E-07
 2108-5.62040230E-06 1.18248251E-07-1.75442512E-06 6.74979127E-05-1.67163326E-05
 2109 1.25170186E-05 2.16317073E-05-4.37410584E-04 9.55171028E-05-3.79943348E-06
 2110 1.48108749E-05 8.60131652E-07-1.18413916E-06 3.24007503E-07-5.90342058E-07
 2111 1.40740768E-07-3.82186108E-08-3.78139132E-07 1.25216482E-06-2.66616454E-05
 2112-4.18176362E-05 1.96176710E-07-1.04753650E-06 1.94465423E-05 1.09338020E-04
 2113-7.02733209E-07-1.61727290E-07-5.17342487E-05-8.74325704E-05-1.93162578E-07
 2114 1.14560956E-06-6.40345530E-07-2.15343718E-07-7.55984389E-08-9.45593661E-06
 2115 7.13020815E-06-2.27421325E-07-6.16401954E-07-5.89642370E-07-1.38197026E-05
 2116-5.59705511E-06-2.79315567E-05-1.32335643E-04-2.80862299E-04 2.58347437E-04
 2117 2.57037718E-04-6.71954272E-07 1.50694991E-06-8.34995637E-07 1.38548492E-06
 2118 1.33118066E-06-1.00472145E-06-5.57345035E-06 3.39195049E-05-1.52170314E-05
 2119-9.34703951E-04 8.99745552E-07-9.41725203E-06 4.24687343E-05 2.54834185E-04
 2120-2.55748576E-06 1.64012465E-05-6.94376413E-06 8.61395858E-05 9.96047837E-06
 2121-6.42440385E-05 2.01121355E-04 2.55452036E-03 5.51456115E-01 4.71639316E-01
 2122 1.56261090E-03-1.13176418E-04-3.39540037E-04 5.78620290E-03-6.74251712E-04
 2123 8.24220928E-05 1.37944136E-04-1.33068789E-03 5.86008556E-04 8.30367097E-05
 2124-4.39856482E-06 3.96352568E-03-1.26585283E-03-9.03713668E-04-8.17904424E-04
 2125 1.16348130E-05-9.38160473E-05 8.21812344E-05 9.05082464E-06 2.22035795E-05
 2126-9.20130507E-05 2.17126055E-04-2.05582489E-04 8.53482622E-04 8.20047695E-04
 2127 1.08615885E-06-3.04362174E-06 1.80184508E-06 3.77314112E-07 7.45034517E-08
 2128 3.24145708E-05-1.23656389E-05-5.76532573E-06 1.87524976E-06-4.71106569E-05
 2129 3.27466305E-05-5.58924847E-05-4.95767082E-05 2.46947723E-03 8.20005945E-05
 2130-3.12910146E-04 6.79369448E-04-1.16187276E-06 7.62933534E-06-6.46746259E-06
 2131 4.23148979E-07 5.26451177E-06-3.96669657E-06 3.43132294E-06-3.17498846E-06
 2132 3.13880455E-04-1.03109613E-05 5.90685077E-06-1.49422939E-05 2.19400137E-05
 2133 3.39820673E-04-9.93064946E-06 7.43318010E-05 1.25616808E-06-4.91481969E-04
 2134-1.48783836E-05-1.32094092E-05 1.98230883E-06 4.58872408E-07-8.89257283E-07
 2135 3.86967125E-06-3.77504501E-06-1.53745675E-06 7.62977977E-07-2.69699865E-07
 2136 3.32109913E-05 2.53715767E-05 8.64916380E-06 9.15599027E-04-1.59751532E-04
 2137 1.71358811E-04 4.13206674E-04 8.18845410E-07 1.01071214E-06-1.82955755E-06
 2138-1.87042766E-07 1.83815122E-07 3.71244075E-07
 3  1 3.38310946E-07-9.97241370E-07 2.20331016E-06 2.45034124E-06 2.60190496E-06
 3  2 1.91597422E-05-1.19128170E-05-1.22321554E-05-1.35474103E-05-1.59343134E-04
 3  3-2.70129771E-06 1.95209381E-04 9.70327628E-05 2.84106633E-03 8.66547071E-04
 3  4 3.17988767E-04 1.00415130E-03-3.19605941E-06 3.26592993E-06-6.98705161E-08
 3  5 1.78543474E-06-7.29145892E-07 4.41372271E-06 3.17806162E-06-3.24109462E-05
 3  6 2.48400571E-05-2.19608146E-04-5.96626772E-06 6.06385590E-05 6.80952418E-05
 3  7 1.93814859E-04-9.36637390E-07-1.08342241E-06-2.95006598E-06-3.02501306E-06
 3  8 2.73631085E-06-6.01833648E-06 1.09575390E-05-1.89517415E-06 7.31260640E-06
 3  9 1.85822022E-04 4.59059293E-05-2.06399535E-04-8.80854884E-05-9.65866004E-03
 3 10 2.78147947E-03 3.21805610E-05 1.39816888E-04-3.07936682E-07 8.68563435E-06
 3 11-8.37769767E-06-1.23034794E-05 1.23133095E-05 2.87753850E-07 9.82588527E-07
 3 12 4.07245475E-05-1.78182478E-05 2.08960395E-05 3.65266295E-06-1.25392378E-04
 3 13-2.23103627E-04 2.04683397E-04 4.53032307E-05-5.01115161E-05 5.18080890E-05
 3 14-5.09382801E-05 2.28945415E-04 1.27416556E-02 3.66189949E-03 2.06450881E-03
 3 15-1.37725013E-03-4.37357349E-05-3.85588815E-05 8.22946163E-05 1.50626055E-04
 3 16 3.81995148E-05-1.98408061E-05-1.28571099E-06 1.15095544E-06 7.42747100E-06
 3 17 2.86874623E-06-1.20989643E-07-3.34993999E-06-1.87402518E-05-8.71390279E-06
 3 18 5.72985571E-06-1.24777569E-04 1.24411535E-04-8.90031589E-05-1.52701300E-04
 3 19 5.04408827E-03-2.68004384E-04 9.33683152E-04-1.65320069E-04-3.46295922E-06
 3 20 1.34233126E-06 2.12062796E-06-2.21176238E-05-7.53238924E-06-2.74095202E-06
 3 21-3.49707053E-06 2.33783297E-05-1.42287047E-04 3.22934789E-04-2.69347142E-07
 3 22 2.30553053E-06-6.41081787E-07-4.24264431E-06 8.34113203E-07-1.99645948E-05
 3 23 1.16928222E-06 2.39946553E-05-5.68564877E-06 1.66358770E-04-5.26726992E-05
 3 24-1.73328219E-04 2.40963292E-05-3.03503333E-03-2.18071988E-03-1.91129973E-03
 3 25-1.03693112E-03 6.64024860E-07-1.19010995E-06 5.26085089E-07 6.67378154E-06
 3 26-1.28617863E-06 8.67583629E-07 3.75262754E-08 1.77031536E-07-1.56878712E-06
 3 27-8.25256888E-07-3.72758263E-07-1.34251610E-06 7.01230922E-06 3.87440219E-06
 3 28 2.87462174E-06 1.17433187E-04 2.33507338E-07 3.12949927E-05-1.08012314E-04
 3 29 3.84132088E-03 1.27513951E-03 2.17527296E-04 2.42360403E-04-2.20261108E-07
 3 30 1.44814978E-06-1.22788867E-06-4.56259547E-07-5.04984928E-08 1.97701158E-06
 3 31 4.22379010E-06-3.96069881E-05-1.01799786E-04 2.55587740E-04-4.85405463E-07
 3 32 7.75627090E-07 1.73646359E-06-2.44094927E-07-1.11955803E-06-8.48322353E-06
 3 33-1.26246836E-05-2.20178741E-07 4.51765274E-07-1.53906613E-04 1.22169848E-04
 3 34 6.13178949E-06-3.49857699E-05-3.89602035E-03-3.10826682E-04-1.06254272E-03
 3 35-6.10130192E-04 8.20150099E-06-5.99158494E-06-2.20991604E-06-1.57531648E-06
 3 36 6.04833650E-06 3.81640197E-06-3.86593451E-06-4.98631238E-06-8.54650095E-06
 3 37-6.61895641E-05-6.01369074E-06 5.16732133E-05-1.92126097E-06-3.96866956E-04
 3 38-1.01826988E-07 3.50143360E-07 2.32362356E-06 3.48695350E-07-3.11845990E-07
 3 39 3.10696221E-06-1.03920265E-05-1.80183576E-06 2.22887755E-06-1.47485930E-04
 3 40-6.07746026E-05-4.03383918E-06 5.97728799E-06-2.52552682E-03-5.60491380E-04
 3 41 1.57969522E-05 4.05918088E-05-3.06265041E-06 1.43247967E-06 1.63017074E-06
 3 42-3.50870322E-07-2.85385654E-07-2.17113952E-07 2.13543731E-06-8.16202193E-06
 3 43 5.00288893E-05-5.40311424E-05-1.22860547E-06 1.07681228E-05-3.95144050E-05
 3 44 1.96009240E-04-2.78952633E-06 1.85533926E-05-7.79296405E-05-1.70781694E-04
 3 45-4.47892029E-08 3.03971175E-07-1.20917908E-06-1.29876317E-06-1.31373790E-06
 3 46-9.96573287E-07 7.59184036E-06 5.66226519E-06 5.71502684E-06 7.21584827E-05
 3 47-3.59423407E-05-5.65022019E-06-9.38232646E-05 2.59835512E-03 2.46985215E-04
 3 48-5.78639788E-04-2.34396497E-04 9.80879331E-07-2.74150065E-06 1.76062131E-06
 3 49 2.05715515E-07 2.24810515E-06 5.02253234E-07 4.50249794E-06-2.83277313E-05
 3 50 1.83345017E-04 5.68410485E-04-2.35699085E-06 1.89909941E-05 6.36976556E-05
 3 51 1.23039439E-04 2.15469939E-06-2.57910242E-05 2.79576696E-05-6.97938606E-06
 3 52 2.09846181E-06-1.20263915E-05-4.01139151E-04 3.57115489E-05-5.83801731E-06
 3 53-4.16753181E-06 6.41651901E-07 8.04203338E-07-7.62336032E-07-7.56548727E-06
 3 54-1.34404313E-06-1.10658688E-06 2.41445880E-06 8.63586847E-05 2.84975116E-06
 3 55 7.55228895E-06-9.21467280E-06-8.70677942E-04-3.06027376E-04 3.63228204E-04
 3 56-2.61446740E-04 9.22855504E-07-1.84309914E-06 9.20243636E-07 7.60675830E-07
 3 57-1.08672624E-06-2.90296326E-07 3.02024465E-06-2.34016496E-05 4.12498999E-04
 3 58 4.82280899E-05-1.15809554E-06 4.88705076E-07-2.42050288E-06-2.09568732E-06
 3 59-6.89426339E-06 8.49008036E-06 1.01589816E-05 3.85289495E-06 2.21054310E-05
 3 60-2.84126655E-04 1.18494421E-04-4.54260954E-05 1.28361488E-04-2.51929765E-03
 3 61-6.94704684E-04 3.37737056E-04 5.51628634E-04 1.07029010E-05 7.83081397E-06
 3 62-1.85337150E-05-1.00175454E-05-1.46623250E-05-6.01643566E-06-2.81211581E-06
 3 63-4.56875540E-06-4.86537272E-04 9.16530423E-04 3.36264573E-06-2.91536669E-05
 3 64-1.69758069E-04 1.00893015E-04-7.35365811E-06 2.52363716E-05-1.91710954E-04
 3 65-9.69835640E-04-5.51476227E-01-4.71726277E-01 1.02314049E-03-9.16258183E-04
 3 66-2.81693278E-04-5.53251895E-03-4.50184240E-04 3.77845473E-04 1.31594188E-04
 3 67 1.53224648E-03 1.90812048E-04-9.51336642E-05-8.76778918E-05-4.82641593E-03
 3 68 1.06954218E-04-8.33595702E-04-9.96216425E-06 1.58601746E-06-2.33152008E-07
 3 69-1.35286545E-06-3.58219541E-06 3.42756555E-06 3.44506304E-06 2.38593723E-07
 3 70-1.11157003E-06 1.90878766E-06-5.15144846E-07 7.78690071E-07 1.80794406E-05
 3 71-1.12871016E-05 2.61923037E-06-5.16870278E-06-1.42541804E-04 1.02394876E-04
 3 72-2.59952239E-05 1.16171313E-04 4.46913813E-03-1.03761315E-04 1.67441349E-04
 3 73-7.91675128E-04-2.71668373E-06 2.99398674E-06-2.77303009E-07 6.98782121E-07
 3 74-3.45116368E-06 3.13583178E-06-1.21916396E-06 5.40660872E-06-2.02318274E-04
 3 75-1.01763962E-04-4.66893491E-07 2.04045862E-05-2.61501196E-04 2.80457456E-04
 3 76-3.44961623E-07 9.27205302E-07-4.14411554E-06-2.87108482E-06-2.62802512E-07
 3 77-1.27365205E-05 1.75380562E-05 9.73053140E-06 3.82706951E-07 1.77801337E-04
 3 78-1.78300718E-05 6.23678822E-07 3.83128544E-05 2.22641427E-03-4.62390191E-04
 3 79-8.15743565E-04-9.14246002E-04-8.22475136E-07-1.49935756E-06 2.32183270E-06
 3 80-5.94941412E-06-8.34176163E-07-3.06005955E-06 3.59185732E-07-1.66199412E-06
 3 81 1.80985948E-06-7.61544959E-07-5.66325626E-07 2.30303379E-05-1.10887422E-05
 3 82 3.59457274E-06 3.84319637E-06-1.59010167E-04 7.20539912E-05-2.46491446E-05
 3 83-4.02447313E-05 4.66112562E-04 3.06687512E-04-5.73206187E-05-3.12067488E-04
 3 84 2.55219967E-07 2.86493570E-07-5.41713537E-07-3.02627307E-06 6.47580539E-07
 3 85 1.88455011E-06-1.21566074E-07 6.15303572E-07 7.94416080E-07 6.62033953E-07
 3 86-2.41149612E-07-9.11895285E-06-1.94334893E-06-3.35005581E-06-7.41084137E-08
 3 87 9.71921541E-05 1.83257769E-06-1.22657891E-05 4.19261627E-05-5.44120517E-03
 3 88 1.19339977E-04 1.05483329E-04-9.99338089E-04 1.79908899E-06 3.03752445E-07
 3 89-2.10284144E-06 1.09097652E-06-5.73500002E-07-5.42483546E-07 6.53866932E-07
 3 90-2.09959412E-07 7.60049032E-05-1.42099830E-04-4.61664141E-08 2.24226401E-07
 3 91-8.19698467E-07-1.03460299E-06 3.22642386E-07-1.46648690E-06 3.97737528E-06
 3 92 5.55218158E-06-1.77709055E-06-2.95500251E-05 6.27225551E-05 2.31472643E-06
 3 93 7.79761691E-06 5.24001254E-03-9.40163762E-04-6.49841782E-04-1.00757078E-04
 3 94-9.76489959E-07 3.36333207E-07 6.40156752E-07-9.58013508E-07-4.68027505E-08
 3 95 2.02466230E-07-2.21720024E-07 1.00061286E-06 4.41636282E-07-2.43511813E-07
 3 96-3.19842592E-07-1.53385503E-05-4.18408210E-07-1.64601053E-07 2.96370212E-06
 3 97 1.12989510E-04-6.05194921E-05 1.26658310E-05-1.10391324E-04-6.90073488E-03
 3 98 5.79288864E-04-7.52104089E-04 9.95090069E-04 2.08807059E-06-2.29313382E-06
 3 99 2.05063226E-07 1.77781172E-06 1.12279782E-06 1.22558911E-06-3.72737405E-07
 3100 1.20378175E-05 1.01435669E-04-1.86427139E-04 9.74221572E-08-5.24130031E-07
 3101 3.02170162E-06-9.08480243E-09-1.85042593E-07 7.54884637E-06-1.28420021E-05
 3102-1.35369520E-07-3.16590179E-07-7.18872619E-05 3.05367799E-05-9.80057789E-05
 3103-6.13306549E-05 3.96916297E-03 9.97026096E-06 8.48759406E-04 3.44739683E-04
 3104 2.94528587E-06-1.71809020E-06-1.22719568E-06-1.71178820E-06-1.45558070E-06
 3105-6.18529447E-07 9.90621614E-07 3.99835569E-06-1.59874036E-04 4.29865130E-04
 3106 2.86828055E-06-2.18472828E-05-3.40263747E-05 4.27634603E-05 8.45379314E-08
 3107-3.99998037E-07 2.22931848E-07-2.73958010E-07 1.17943271E-07 5.06884175E-06
 3108-1.35059704E-06 1.16954856E-06-2.35511580E-07-5.33902796E-05 2.57877506E-05
 3109-2.46384318E-05-1.36287232E-05-2.92364965E-04 7.09031388E-05 2.80349913E-05
 3110-6.84249266E-07 1.20051571E-07-1.64062264E-07 4.40106928E-08 1.28073781E-06
 3111 1.02417161E-06-6.12464402E-07-5.03478348E-07 4.50518345E-06-4.16954701E-05
 3112 1.38668524E-05-2.92777782E-07 3.14921588E-06-4.77803286E-05 8.11106432E-06
 3113-5.63149571E-08 2.31310072E-06-3.53701244E-05 3.92628930E-06 7.60249841E-08
 3114-3.92962676E-07 4.17851788E-07 3.92246409E-07-9.62146674E-08 4.36990098E-06
 3115-2.08259205E-06-2.24521008E-06 3.42327273E-07-2.68371297E-05-7.17687332E-06
 3116 3.25114190E-05 3.53719891E-06 1.83150429E-04-3.07264338E-05-3.47069350E-05
 3117-8.01272653E-05 8.99869993E-07-1.52386365E-06 6.23993659E-07 6.93080467E-07
 3118-4.09613576E-08-4.67521118E-07 4.85883834E-07-2.98590330E-06-7.63134336E-05
 3119 5.16369126E-06-4.96364198E-07 2.41142349E-06-6.33735667E-05-4.42069745E-06
 3120 8.93669455E-08 1.41105763E-06-3.48919756E-05 7.73221240E-05 7.55972621E-06
 3121 9.34951518E-06-2.66367853E-04-5.45766322E-03 1.90551841E-04 1.62900315E-04
 3122 1.36710109E-06 4.16083324E-07-1.13069575E-06 3.37624965E-06-3.89681153E-06
 3123-2.56724848E-06 3.78802284E-06 3.31669016E-06 1.47780313E-05 3.24126500E-05
 3124-6.90304415E-06-3.54146617E-04 2.31410935E-04 2.73771807E-04 1.55677226E-04
 3125-9.09658699E-08-9.93515858E-07 1.08448173E-06-3.40770094E-08-4.16016191E-07
 3126-1.16971667E-06 1.77555469E-06-1.91482329E-05-1.63201200E-04 1.35622683E-04
 3127-1.47569814E-07 5.12595774E-07 1.13384330E-06 9.08017711E-07 4.04020019E-07
 3128-9.10042566E-06-3.42091526E-06-4.12742598E-06-1.78536784E-06 8.31592635E-05
 3129-1.30716834E-05-1.98391117E-05 3.82505480E-05 1.19341346E-04-3.00742548E-05
 3130 9.59754929E-05 1.48676856E-04 3.55338940E-07 8.18681769E-07-1.17402071E-06
 3131 2.76371830E-06-1.42713973E-06-2.03505838E-06-5.86469005E-07-4.55380248E-06
 3132-3.26872484E-05-1.12094041E-04 2.40899526E-07-2.57698014E-06 3.59357460E-05
 3133 7.75594072E-05 1.71298413E-06-1.17316368E-05-2.75736589E-05-1.46256299E-04
 3134-5.29352363E-06-4.63455165E-06-1.58605863E-06-8.89344252E-07 1.30628281E-06
 3135 1.82581486E-06 5.02209752E-06-3.58943291E-07-2.50773779E-06-2.24307755E-06
 3136-8.19107194E-07 1.45006996E-05 4.37582587E-06-1.11473743E-04 1.11433077E-04
 3137-2.25362923E-05-8.70834299E-06-3.43912648E-07-3.66341877E-07 7.10254525E-07
 3138 2.01806994E-07 1.10121263E-07 3.04651463E-07
 4  1 7.35582172E-07 7.29703814E-07-6.37133346E-06-1.64356748E-06-5.17595031E-06
 4  2-1.11347937E-05 1.20441686E-05-2.13725441E-06 4.78812449E-06 4.35386179E-05
 4  3-8.21521944E-05-7.34275531E-05-7.88674948E-05-5.20048427E-03-2.03513086E-04
 4  4 1.25513764E-03 2.15417895E-04 1.12825751E-05-1.00976890E-05-1.18488615E-06
 4  5-7.87509319E-06 9.12717295E-06-5.88138074E-06-2.79331072E-06-3.51499849E-06
 4  6 8.19009653E-05-3.97277525E-04 1.66349130E-06 1.97330422E-07 9.34347969E-05
 4  7 1.64740903E-04-2.24538233E-06-3.39966624E-05-2.39019391E-06 2.69025220E-05
 4  8 1.39863948E-05 1.07777214E-04 8.91839529E-05 2.19392098E-04 9.79200074E-05
 4  9-1.05947787E-04-3.62966720E-04-2.12594211E-04 3.75913142E-05-1.06779804E-02
 4 10-1.30969204E-03-5.51722396E-04-6.09281329E-03-6.28650167E-05 9.34098699E-05
 4 11-3.05448532E-05 6.02370555E-05 2.31541289E-05 8.50021720E-05 1.05815357E-06
 4 12 1.23325915E-07 1.99002679E-06 4.96456410E-07 5.95657262E-06 2.42543898E-05
 4 13-2.04494787E-05-1.50798694E-05-1.15856591E-05-2.26737065E-04 1.54668092E-04
 4 14 9.43261985E-05 1.55291132E-04 3.69517030E-03 1.64814742E-03 1.10508654E-03
 4 15-8.46833482E-04 1.25502484E-06-1.08882199E-05 9.63319503E-06-5.98707779E-06
 4 16-5.70705521E-06-4.58576617E-06-6.73011238E-07 2.58194884E-06-1.82555716E-06
 4 17-2.58463362E-06 2.58997561E-07-4.51334774E-05 1.28793296E-05 9.82042508E-06
 4 18 2.23565150E-06 4.81351975E-04 9.97519381E-05 1.42569466E-04-1.36377211E-05
 4 19 3.12613897E-03 6.12536646E-04 4.58839867E-04 4.36548495E-04 3.91665845E-06
 4 20 2.32206968E-06-6.23872813E-06 1.42516499E-07 3.00646516E-06 1.77605686E-06
 4 21 1.36866112E-06-1.07185001E-05-7.56509113E-05-1.89327582E-04 1.50106233E-07
 4 22-1.01427754E-06-1.44037615E-08-1.56298837E-06 1.61090610E-06 1.63365445E-05
 4 23-3.12723715E-06 5.91214258E-06-7.80929134E-06-2.16261244E-04-1.19770179E-05
 4 24-8.58336273E-06-5.93626116E-06-2.32222926E-03 7.00472278E-04-5.72308449E-04
 4 25-1.28493381E-03 1.89228520E-06-1.29621682E-06-5.96068376E-07 5.80586339E-06
 4 26 4.07561727E-08-9.49967509E-07 1.66961575E-07-1.46104731E-06-7.94151644E-07
 4 27-2.07009611E-06 2.32787497E-07 9.45776304E-06 6.36455651E-06 1.08289075E-05
 4 28-4.94457813E-07-1.05499433E-05-4.73050237E-05 2.22540818E-05 5.90959878E-05
 4 29 2.20172823E-03 1.37530178E-03 8.02047944E-05-4.78945865E-04-3.02143519E-07
 4 30 2.73723631E-07 2.84198886E-08 4.72593782E-06-2.37440678E-06 7.70493455E-06
 4 31 2.09503951E-06-1.18100254E-06-1.03166508E-05 1.21701023E-04-2.99675995E-07
 4 32 1.20959151E-06 4.57169399E-07-3.36448129E-08-4.43488901E-08-1.61286856E-05
 4 33-3.96416398E-06-2.72386347E-06-4.49447131E-06 1.43790855E-05 5.18180818E-05
 4 34 6.16239801E-05-2.82331399E-05-1.79700549E-03-3.83166449E-05-4.22814797E-04
 4 35-2.59897635E-05 5.07295251E-07 2.64022323E-06-3.14751848E-06 2.97869543E-07
 4 36 5.96460364E-07-1.72026405E-06-1.53325798E-06 2.30481730E-06-1.29794991E-05
 4 37 3.43436841E-05-3.57041298E-07 7.62579559E-06 6.33345012E-05-3.32176634E-05
 4 38 1.19268041E-07-6.28911728E-07-1.68375651E-06-7.73895016E-07-3.46168457E-07
 4 39 5.19160466E-06 8.77345315E-06 4.16936371E-06 1.46817116E-06 2.22368583E-05
 4 40-1.02991530E-05-8.42372907E-06-1.75900516E-06 1.69744063E-03 4.20449707E-04
 4 41 2.31786600E-04-6.15808870E-05 4.28693716E-07-2.62560758E-07-1.66132957E-07
 4 42 3.69550019E-08 6.98935815E-07-2.12547678E-08-5.62916596E-07 3.57272814E-06
 4 43-2.50732222E-05 9.71364601E-05-1.17792921E-06 7.38516271E-06-8.23622630E-05
 4 44 6.69591397E-05-1.97758243E-06 1.14789563E-05-6.67519344E-05 8.96893928E-06
 4 45-3.32308656E-07 2.17905438E-06-4.47271602E-06-2.62946826E-06 1.24922625E-06
 4 46-3.56751147E-05 1.81065442E-05 1.29678824E-05-4.65173507E-06 2.88127356E-04
 4 47 7.88460288E-05-6.14413788E-05-1.52873272E-05 2.61845806E-03 1.48889843E-04
 4 48-6.74080104E-04-1.98191060E-04 5.14432694E-06 4.37441578E-07-5.58176852E-06
 4 49 7.04160300E-06-7.89126901E-07 1.41253854E-06 1.12041947E-05-1.20323265E-04
 4 50 1.54996002E-04 7.37810746E-04 2.06795799E-06-2.32489957E-05-7.85554853E-05
 4 51-1.16883841E-04 9.40849402E-07-1.20937255E-05-5.43102370E-05-6.79334468E-05
 4 52 1.03171708E-05 9.55554643E-07 7.76178024E-04-1.30501223E-03 5.51455811E-01
 4 53 4.71635040E-01 9.17712139E-04-1.35207856E-03-6.22858819E-05 5.81476633E-03
 4 54-3.59886712E-04 5.72434195E-04 5.62393157E-05-1.50215888E-03 3.83468478E-04
 4 55-2.64391947E-04-7.72712548E-06 6.48252138E-03-1.81619884E-04-8.88557698E-04
 4 56 1.25882996E-04 1.15216273E-05-6.85099846E-05 5.69883573E-05-5.35715681E-05
 4 57-6.61693776E-05-9.16785176E-05 1.92077704E-04-4.04062018E-05-1.01465230E-03
 4 58 2.01892423E-03 9.29879133E-07-1.97448395E-06 1.62440622E-06 3.21711956E-06
 4 59-1.37441304E-06 2.82004649E-05-6.73599970E-06-1.03684198E-05 1.28721006E-06
 4 60-5.68959305E-05-1.13294070E-04-4.90540300E-05 1.96164630E-05 7.25575475E-04
 4 61 8.73973557E-05 4.70060624E-04-3.17716589E-04 4.21542506E-06-5.73983045E-06
 4 62 1.52440539E-06-4.98316072E-06 5.74686773E-06 1.28862536E-05-5.49891242E-06
 4 63 6.13495636E-05 2.79422211E-04-2.82927309E-04 6.87296555E-06-2.03409993E-05
 4 64 3.22710744E-05 5.12919949E-04 4.35535353E-06-3.75777719E-06 1.72666349E-04
 4 65-4.58373748E-04-6.05937351E-06-4.44470329E-06-2.29118758E-06 1.85372747E-06
 4 66-3.70176227E-07-6.88294883E-06 6.48292306E-06-1.00976631E-05 4.87315800E-06
 4 67 8.87716400E-06-5.97129805E-05 3.53348475E-05-1.35459163E-05 7.62977656E-04
 4 68 8.29223296E-05 3.81351501E-04-3.84159111E-05 1.90575667E-06 6.01758274E-07
 4 69-2.50751494E-06-9.34058940E-07 2.19563364E-07 6.61155996E-07 4.00718936E-08
 4 70-1.66949454E-08 9.91776156E-07 1.36629934E-07 2.79533239E-07-5.62535786E-07
 4 71-4.83672672E-06 1.33112165E-07-1.71055257E-06 5.95160763E-05 5.56757426E-06
 4 72 4.59581306E-06-3.56357505E-05 9.97961561E-04-5.91258960E-04-7.11458575E-05
 4 73-1.72122505E-04-1.67861251E-06-4.60203590E-07 2.13881610E-06-4.00800459E-07
 4 74 6.39701402E-07 4.85779765E-07 5.54206808E-07-5.15761269E-06 4.63340860E-06
 4 75 1.78857821E-04-2.43002173E-07 8.04907341E-07 5.53874342E-05-1.88393294E-04
 4 76-1.49496196E-07 5.26459939E-07-2.45310030E-06 1.95890050E-06 1.01488810E-06
 4 77-6.57883215E-06 1.53987724E-05-1.00577785E-05-3.50811793E-06-2.09266186E-05
 4 78-1.29957081E-04 9.34386170E-05 1.93672688E-05 3.69832743E-04 2.52227517E-04
 4 79 1.40275024E-03-8.66838303E-04 2.30987384E-06 3.19635769E-06-5.50623152E-06
 4 80-2.16691803E-06-1.35743305E-06 4.26536185E-06 3.67644396E-08-8.27047518E-08
 4 81-1.70130948E-06 7.26619667E-07-1.30198449E-07 2.69010612E-06 6.86685897E-06
 4 82-3.46712073E-06 1.48065372E-06-5.48291216E-05-3.02168527E-05 9.47522274E-06
 4 83 1.44142556E-05-4.20319551E-03-5.87765938E-04-4.54448268E-04-2.40292829E-04
 4 84-2.96883073E-06 2.88130002E-07 2.68070073E-06 9.86760509E-07 1.38090424E-06
 4 85-4.37770099E-07-1.33216396E-07 6.48221639E-07-5.64195701E-07 3.64696678E-07
 4 86 1.00254602E-06-7.36797154E-06 3.03125980E-06-6.20550548E-07-5.72972596E-06
 4 87 2.11205577E-05-1.97679948E-05 2.02107950E-05 4.19210658E-05 3.97736527E-04
 4 88-3.55017281E-04 6.01555155E-04-5.45446841E-05 5.74642689E-07-2.52447290E-07
 4 89-3.22195399E-07-1.20732171E-06 9.80489338E-07 2.31809084E-07-1.52764493E-06
 4 90 9.62253982E-06 2.14438661E-05 7.11497882E-05 1.30268924E-08-5.72869206E-08
 4 91-4.81259907E-07-3.16360447E-07-3.79417128E-07 1.17869713E-06 1.76574012E-06
 4 92 1.50303548E-06 2.01081943E-06-2.88719820E-05 3.84818295E-05 2.08409169E-05
 4 93 1.83097276E-05 4.70939930E-04-1.17408632E-03-5.39168100E-04 2.58598209E-04
 4 94-1.74342482E-06 1.13255169E-06 6.10873125E-07-3.93652294E-07-3.47815397E-07
 4 95 2.72907130E-07-3.75269682E-08 1.49671930E-07-1.11719411E-06 5.70415446E-07
 4 96-7.56318876E-07 4.71412364E-07 5.78443798E-06-2.36254627E-06 3.79990036E-06
 4 97-7.63660161E-05-5.24479766E-06 8.44631191E-06-5.77824334E-06-2.40641106E-03
 4 98 9.45560379E-05-1.30469456E-04 6.60616794E-04 2.54927871E-07-2.12980814E-07
 4 99-4.19470568E-08-1.96698095E-07-1.44977624E-06 5.12623487E-07-1.68045692E-06
 4100 1.26636725E-05 1.66380276E-05-8.01293057E-05-1.25734572E-07 5.74791881E-07
 4101-4.77604117E-07 9.56448535E-07 1.11656751E-06-6.37341532E-06 2.13143655E-06
 4102-6.06823372E-06-5.25081228E-06-2.29985365E-05 2.12506150E-06 2.66988561E-05
 4103 3.39407946E-05 1.84834508E-03-2.05973373E-05 4.30559178E-04 2.08301036E-04
 4104-1.39859660E-06-3.02314098E-08 1.42882801E-06 7.70152601E-07 1.31674431E-07
 4105 1.21819054E-06-3.89576240E-07 2.05724835E-06-4.86070228E-06-8.61266605E-05
 4106-1.29892743E-06 6.11621545E-06-3.32797945E-06 2.19952617E-04-8.23547691E-09
 4107 4.00551540E-08-8.10629168E-08 2.68876556E-07 1.61690797E-07-6.27509013E-07
 4108 1.00337254E-06-1.04764280E-06-7.20075078E-07-1.28611708E-05 5.15664783E-07
 4109-3.66939278E-06-3.83248664E-06 7.21460280E-04-1.40480947E-04 7.86293401E-06
 4110-4.03916441E-05 6.41326146E-07-1.24119395E-07-5.17206750E-07 3.43670286E-07
 4111 3.13297184E-07-4.93190013E-07 7.53687740E-07-5.02931335E-06 3.38474052E-05
 4112 3.37528933E-05-1.28576149E-07 1.92696789E-07-1.75963474E-05-1.32135618E-04
 4113 8.72869184E-07-4.70239118E-06 3.38154491E-05 8.38702723E-05 1.87831674E-07
 4114-9.40722203E-07 3.00370786E-07 4.65554413E-07-6.17720967E-07 1.03483428E-05
 4115-1.92465109E-06-2.98491868E-06 2.64523736E-06-6.31502584E-05 1.21483034E-05
 4116 3.69682437E-05-6.43858298E-06 5.81631477E-04 2.88393084E-04-3.52379703E-04
 4117-3.63899039E-04 8.79721207E-08-1.11279047E-06 1.02481835E-06-5.00683961E-07
 4118 7.56703764E-08-4.03975001E-07-2.92627361E-08 2.24851034E-06-2.29820011E-05
 4119 9.79005195E-04-1.07501848E-06 8.03202564E-06-5.45012557E-05-2.13699047E-04
 4120-2.10067964E-07 3.98081484E-06 1.62778383E-05-9.27162747E-05-1.29709716E-06
 4121-1.43320721E-05 2.72235295E-04 6.58343051E-04 3.63860922E-05 3.08832989E-05
 4122 4.33661898E-06-1.07085649E-06 1.78697230E-06 4.96194478E-06-4.49653086E-06
 4123 2.46645002E-07-1.70512126E-06-6.52596752E-05 1.01550810E-05 1.85234685E-05
 4124 1.78161351E-05 3.27702968E-04-3.32842327E-04-4.93241979E-06-1.13532553E-04
 4125 8.03205719E-07 8.83177267E-08-8.91523446E-07 6.17162431E-07-2.13041331E-07
 4126-3.66348107E-07 5.38840933E-07-6.58516612E-06-3.43027691E-05-8.43991453E-04
 4127 1.25991043E-07-4.83636618E-07 5.44657585E-07-1.73937885E-06-9.59602024E-07
 4128 7.33280538E-06-1.58651229E-06 6.24310135E-06 3.95937937E-06-6.27706524E-05
 4129 4.86146617E-05-5.02986338E-05-2.71856702E-05 7.95517347E-04 3.16283280E-05
 4130-1.74852720E-04-1.39767523E-04-1.58984095E-06 1.89686993E-06-3.07028974E-07
 4131 2.02266074E-06-1.42113380E-06-8.39621580E-07-2.07743036E-06 1.93229265E-05
 4132 1.87057699E-04-1.29623545E-04 3.06674409E-07-9.67595112E-08-4.68764131E-07
 4133-1.40808140E-04-1.63271096E-06 1.31657154E-05 1.26025643E-05 1.27232577E-04
 4134-1.92438529E-07-1.65396549E-07-9.59466804E-07 3.97592628E-07 5.72105491E-07
 4135 4.48836514E-07 3.91468802E-06-1.85299759E-06-2.80087264E-06-1.56977143E-05
 4136-1.24959264E-05 2.25549923E-06 9.16205383E-06 3.10303220E-04 1.05670290E-05
 4137 8.47259070E-05 4.68161606E-05 1.88606385E-07 3.57181909E-07-5.45788294E-07
 4138-2.49056208E-07-1.59308015E-08 7.99957708E-07
 5  1-3.74770919E-08 1.93499898E-07 2.59958106E-07 4.04902559E-08-9.94027661E-08
 5  2-4.58726723E-06 1.39396637E-07-6.36346524E-07 7.38193648E-07 8.71074596E-05
 5  3 4.29560631E-05 7.07142103E-06 3.83555463E-05 3.64394450E-03 5.74058072E-04
 5  4-8.41517468E-05 4.55836102E-04-7.83472763E-08-1.09831052E-06 1.17665780E-06
 5  5 1.25233532E-07 1.51904590E-06 3.04587908E-07 8.63044490E-08-3.62180012E-06
 5  6-4.42509426E-05 3.71812143E-06 4.93458534E-07-5.92799210E-06 2.23877128E-05
 5  7-1.16907618E-04-2.49026222E-06-1.98889628E-06 2.33110788E-06-7.96771215E-07
 5  8 1.30426720E-06-4.25132485E-07-1.02787390E-05 5.05038331E-06-5.81322094E-06
 5  9-2.82372282E-05 9.84466641E-05-5.81196640E-05 8.11531012E-05 2.48164550E-04
 5 10 1.60184933E-03-6.66641996E-04 2.53601910E-03-3.88499077E-06 2.53869502E-06
 5 11 1.34629575E-06 7.27071893E-07-5.05971373E-06 5.86038728E-07 1.85774909E-07
 5 12-4.89135393E-07-1.49971704E-06-1.06289683E-06 2.14404268E-07 1.02574627E-05
 5 13 6.36220236E-06 6.33735535E-06-1.21836726E-06-9.38198809E-05-9.53472305E-05
 5 14-3.53369583E-05 6.46555222E-06-1.20729866E-03-1.41874850E-03-1.02268266E-03
 5 15 2.30606876E-04 2.75866082E-06-2.58557588E-06-1.73084942E-07 7.72381793E-07
 5 16 1.20927689E-06 3.73361278E-07 7.35629332E-08-3.00423192E-07-1.94472460E-07
 5 17 7.73412646E-08-1.11812410E-06 3.76584157E-06 1.05176984E-06 2.22182781E-07
 5 18 5.57063112E-06-4.13670959E-05-4.58807889E-08-1.33148594E-05-5.39014395E-05
 5 19-9.66631415E-04-6.31109482E-04-2.22850363E-05-5.49166088E-04 7.55450650E-07
 5 20-1.25829679E-06 5.02846137E-07-7.67740305E-07-8.90637494E-08-3.92863062E-07
 5 21-1.67657627E-06 1.44785056E-05 3.02908055E-05 8.58932460E-05-4.28304158E-08
 5 22 1.91260366E-07-3.13193455E-07-2.31280003E-08 4.83927034E-07-3.05617284E-06
 5 23 1.78829966E-06 5.81366032E-07-3.19954147E-06 3.79468185E-05-1.40086429E-05
 5 24-3.02544261E-06 5.06519918E-05-2.34200045E-04-6.33907806E-04 3.82640742E-05
 5 25 2.38057067E-04 2.08394049E-07 4.90829701E-07-6.99223750E-07-1.38090254E-07
 5 26 8.98733308E-07-7.95141373E-08-2.06341241E-08 1.85166996E-07-1.21679273E-07
 5 27 9.91594950E-08 1.53830128E-07-2.06767476E-06 2.11268508E-07-6.59141650E-07
 5 28-4.58264968E-07 4.12018949E-05-1.70935485E-05 5.35149977E-06 3.83538663E-06
 5 29 5.85826042E-04 8.36159851E-05-5.94358242E-05 1.51560684E-04-3.59981149E-07
 5 30-2.85513228E-07 6.45494377E-07-9.31973044E-08-2.82081299E-07-3.79783090E-08
 5 31 7.73726377E-07-8.40934133E-06-2.75518466E-06 1.28121942E-04-4.70786325E-08
 5 32 1.08517157E-07 9.34721914E-08-3.01488834E-07-8.35279905E-08-2.08104717E-06
 5 33-5.90496042E-07 1.32539678E-06-5.12549313E-07-6.55877535E-06 6.13404856E-06
 5 34-7.50800533E-06-5.04516777E-06-7.68725048E-04-2.79823868E-05-1.56373420E-04
 5 35-1.23982453E-04 4.18175347E-07-8.56133806E-07 4.37958460E-07-4.05269268E-07
 5 36-1.01004877E-07 1.29941993E-07 3.05019951E-07-2.95795845E-06 2.57494768E-05
 5 37-5.61202469E-05-9.29895660E-08 2.14612872E-06-1.25245688E-05-5.55636245E-05
 5 38-8.57514597E-09 4.57898772E-08 2.79556275E-07 1.69771842E-07 1.83800115E-07
 5 39-1.35008396E-08-1.51098601E-06-8.08546021E-07-4.93173766E-07-1.93091818E-05
 5 40-6.77896382E-06-8.77078769E-07-7.20283740E-06-7.14942850E-04-1.57529268E-04
 5 41-5.63065314E-05-2.56345888E-05-3.03452866E-07 3.14247881E-07-1.07950151E-08
 5 42-3.28719082E-07-9.86347180E-07-4.99025918E-07 6.61737590E-07-2.26719001E-06
 5 43 1.54330648E-05 2.24596176E-05-4.16465889E-07 2.06641640E-06-3.53806383E-06
 5 44-2.03084717E-05-1.25330767E-07 4.52164451E-07-6.91434364E-06-4.32747876E-05
 5 45-3.04526620E-08 1.57744849E-07 2.29842847E-07 5.15276662E-07-7.11476213E-08
 5 46-1.18565422E-06-1.23119948E-06-2.33195187E-06 2.91059605E-07 7.23936679E-06
 5 47 1.00643416E-05 3.28343505E-05-8.59836442E-06-3.38780292E-04 3.97672586E-05
 5 48 9.56269999E-05 3.90315745E-05 6.92345530E-07-1.30636276E-06 6.14017235E-07
 5 49-4.16146565E-07 9.92900290E-07 0.00000000E+00-5.94939324E-07 3.51439920E-06
 5 50-6.67186116E-05-5.68736783E-05-4.57371384E-07 5.13373358E-06 1.92232376E-05
 5 51 1.79681529E-05 5.15896182E-07-5.60588994E-06 1.55476714E-05 1.29290299E-05
 5 52 1.85536571E-06-3.59016892E-05-1.50181165E-05 9.32543555E-04-2.93742239E-08
 5 53-4.29285220E-07-9.74048848E-07 3.40953232E-07-2.60628467E-07 4.75278247E-06
 5 54 4.73159041E-06-2.18427828E-06 1.26453550E-06-1.29368553E-05-2.50107418E-05
 5 55 1.93397642E-05-6.79026252E-06-6.84044672E-04-1.60778179E-04 3.77151267E-05
 5 56-1.15382047E-04-3.55914537E-07-6.03448199E-07 9.59362737E-07 7.02487720E-07
 5 57-2.21724557E-07-7.23242839E-08 1.54598698E-06-9.60992939E-06 4.44802012E-04
 5 58-3.82457147E-04 4.92371028E-08-2.06291434E-07-1.58212393E-06-1.53368551E-06
 5 59 3.11748822E-07 5.72253525E-07 7.18802328E-06 7.09873332E-06-8.52089904E-07
 5 60-6.56977489E-06-7.54558760E-06-7.26675066E-05-2.59024429E-05 9.93971843E-05
 5 61-9.83279854E-05-1.14112857E-04-2.68032985E-05-1.77803106E-06-8.19414723E-07
 5 62 2.59744578E-06-2.46274318E-07-3.43727328E-06 1.01970982E-06 1.86090416E-06
 5 63-1.18199506E-05 1.60078479E-04 2.71127210E-04 2.04015627E-06-1.55664867E-05
 5 64-2.69866392E-05-1.26724418E-04-1.40594247E-06 1.15638366E-05 6.67219210E-06
 5 65-7.68751416E-06-1.39377112E-08-1.84776471E-07-2.90026693E-06-9.97347101E-07
 5 66 8.18957571E-07-1.88548287E-07 1.24321659E-05 4.89365922E-06-3.65008618E-06
 5 67 4.54754832E-05-4.61490191E-05 8.97509534E-07 1.77756011E-05-8.89956530E-05
 5 68 8.92151375E-05-9.25231470E-05-8.55414398E-06-3.84059700E-07-5.93553357E-07
 5 69 9.77613057E-07-1.47159555E-06 2.42785001E-07 9.06720120E-07-3.26334587E-05
 5 70-1.61533156E-05 3.47917979E-06 5.52525459E-07-2.00892296E-06-1.30328213E-04
 5 71-1.74523087E-05 2.64233898E-06 3.88729078E-06 9.90244699E-04 8.51883427E-05
 5 72 2.14978244E-04-4.51583124E-04 1.18100626E-03 4.80528666E-04 1.92173001E-04
 5 73-4.36702009E-04-3.91800288E-06 3.17929943E-06 7.38703452E-07-1.54115074E-06
 5 74-7.46421846E-06 7.83869685E-06 7.44795769E-07-9.73145374E-05 2.32463073E-04
 5 75-4.97937372E-05-1.33110910E-06-2.90941440E-05 2.51997986E-04 9.05766396E-05
 5 76-1.87596201E-02-1.54872166E-02-1.78013826E-05-5.68110116E-05 3.66043112E-05
 5 77-1.71326185E-04-1.74710708E-04-2.54469956E-05 3.96506429E-04-2.45193574E-03
 5 78-4.61267597E-04-2.29969718E-04 6.10288751E-04-8.46573354E-03-9.63047617E-04
 5 79-1.17835760E-03 2.26079022E-03 4.67428040E-05 8.87391212E-05-1.35481925E-04
 5 80-1.69211012E-05 1.06392106E-04 3.85620079E-05-5.63197571E-01-4.66266300E-01
 5 81 7.37310446E-04 3.87719844E-04 5.74000581E-04-4.45908034E-03-5.04580542E-04
 5 82-2.24534488E-04-4.03817787E-04 5.11591015E-03 4.11615516E-04-2.17615132E-04
 5 83 1.19005218E-03 5.58655909E-03-3.80590628E-04 8.60486767E-04 1.54053665E-03
 5 84 1.79757328E-05-8.50141696E-05 6.70384368E-05 7.11060505E-05 5.62500208E-05
 5 85 4.70650842E-05-2.77879897E-03-2.25300873E-03 8.28415860E-05-5.41802229E-05
 5 86-2.93327094E-05-1.59600377E-04 2.98882083E-04-2.19731865E-04 4.94516593E-05
 5 87-1.28686391E-03 6.10774934E-04-2.08217168E-04-4.57639216E-04-3.70349330E-03
 5 88-3.98484712E-04 3.28995861E-04-1.47162490E-03-1.01359895E-04 2.19658129E-05
 5 89 7.93940826E-05 1.07096936E-04 1.40073547E-05-4.71760554E-06 1.14262211E-05
 5 90-3.59541194E-05-1.84889293E-04-5.47162782E-04 2.70625547E-05 1.58815411E-05
 5 91 4.31802642E-06-3.09512455E-06-3.04291798E-06 5.68325566E-05-7.55203331E-05
 5 92 2.44297069E-05 4.10365426E-06 4.94843694E-04 4.64546537E-04-2.03601362E-04
 5 93-1.78236517E-04 3.40182986E-03 5.77946514E-04 1.98603909E-04-2.88038539E-04
 5 94 1.77677315E-06 3.61361967E-06-5.39039283E-06-1.03041744E-05-1.63243102E-05
 5 95 1.00116108E-05 2.07543264E-05 1.46792032E-05-3.47963919E-06-3.95852128E-06
 5 96 8.82261108E-06 1.52339397E-05 1.16864975E-05 2.46541705E-05-5.78379661E-05
 5 97 5.39609774E-05-2.09650090E-07 1.21794676E-05-6.90313105E-05-2.25867958E-03
 5 98 8.79804220E-05-6.32719070E-05 3.24278762E-04-1.42106853E-05 2.47171855E-06
 5 99 1.17389667E-05 2.91341861E-06 1.37325425E-05-1.98132310E-05-2.90399773E-07
 5100 9.32225448E-06 6.95753751E-05-4.08934975E-05 2.05030219E-05 1.03503058E-05
 5101-1.37827761E-06 4.99588612E-06-1.72664840E-06 8.85971586E-05-1.19980935E-05
 5102 2.64745526E-05-2.17993830E-06 1.31444280E-04 5.16489885E-05 8.26665295E-06
 5103-1.27193058E-05 3.76680945E-03 1.26766418E-04 1.11691399E-03 3.14397048E-04
 5104 5.04785826E-07-1.28185395E-05 1.23137537E-05 7.81097423E-06-8.84948920E-07
 5105 8.70497396E-06 5.81667420E-06 1.30127788E-05 1.49804732E-04 1.55549033E-04
 5106 1.78867662E-06-1.76549390E-05-5.55234517E-05 3.72095234E-04-6.31641500E-06
 5107-8.49072262E-06-2.18420780E-06 8.25835278E-07 9.15677647E-07 5.34942368E-05
 5108 1.45771225E-05-5.16594837E-06-4.52791981E-06-6.17919802E-04 2.60716142E-04
 5109-1.34158745E-04-3.89585534E-05-6.35854634E-04 3.39018257E-06-7.57442831E-05
 5110-1.01758034E-04-9.08648994E-06 1.85017329E-06 7.23631665E-06 7.55084031E-06
 5111 2.37585009E-06-3.73997744E-07-8.53115471E-06 8.07635190E-05-9.32352088E-05
 5112 4.18074665E-05-4.62433271E-06 5.41842468E-05-7.36718607E-05-1.24385879E-04
 5113-1.81310429E-06 3.84400390E-05-6.52673329E-05 1.18118983E-04 1.02948865E-05
 5114 6.08288125E-06 1.11488280E-05-3.72111532E-07 2.07731110E-06 8.75540622E-06
 5115-4.89549397E-05-1.35327943E-06-9.01476248E-06 8.00158510E-05-4.35401668E-06
 5116-7.84123993E-05 3.08361383E-06-1.41428536E-03 1.58217175E-04 3.24959131E-04
 5117 3.13943503E-04 5.06210829E-06-6.91989457E-06 1.85778628E-06 1.69444462E-05
 5118 1.01511546E-05-6.59599677E-06-3.68217140E-06 3.89212094E-05 2.69127224E-04
 5119-9.62219437E-05-4.07032037E-06 6.25042249E-06 6.53762869E-05-2.25399498E-05
 5120 1.38552255E-06-9.23305811E-06-1.76713978E-05-1.39530141E-04-2.10193063E-05
 5121 1.18829189E-04 5.94535575E-04-4.59991246E-04 7.40830865E-07 4.22332800E-06
 5122 2.86186420E-06-3.84201338E-06-7.38315162E-06-3.17676457E-05-5.10151137E-06
 5123 3.66103272E-05-3.59740994E-06 2.20144453E-04 6.30719147E-05-1.40087381E-04
 5124-9.71243013E-05 9.92061269E-04 4.09067866E-04 6.04303653E-05-5.81779936E-05
 5125 5.98962989E-06-1.10225494E-05 5.03291950E-06 7.12013108E-06 2.72584846E-07
 5126-4.58431108E-06-7.18751107E-06 4.17969654E-05-1.30213574E-05 2.23958815E-04
 5127-2.38013204E-03-1.91330351E-03 6.58991674E-06 9.73583406E-05-2.86739165E-05
 5128-2.23908683E-04 2.90563751E-05 3.39489932E-04-1.05870119E-04-1.06804822E-03
 5129-3.49288724E-05 3.55432916E-04-2.55769491E-04-5.34012146E-04 1.05803081E-04
 5130-3.04054963E-04 2.77168593E-04 6.27727413E-05-1.09744374E-04 4.69716331E-05
 5131-2.51210828E-05-1.54898330E-06 6.66515286E-05-6.71463078E-06 6.99076689E-05
 5132-1.69357009E-05 3.95877468E-04-3.85434662E-06 4.88577673E-05-4.38983896E-05
 5133 2.60464490E-04-2.64944228E-06 7.33091832E-05 1.79171545E-04 4.62649201E-05
 5134 8.25707335E-05 1.40333535E-04-1.07973413E-04-5.72017254E-05-7.87463284E-05
 5135-2.64084793E-04-3.94736903E-04-2.40963093E-04-2.93743357E-04-8.46798491E-04
 5136-2.65920697E-04-6.00028506E-05-2.42208489E-04 5.07685901E-04 1.68943001E-04
 5137-2.72398145E-05 1.59955234E-04-6.81462706E-05 5.76589634E-05 1.04873072E-05
 5138-1.14555360E-04-1.57460594E-04-8.75833611E-05
 6  1 6.52702209E-07-8.73332308E-07-1.46304864E-06 2.15804177E-07 9.83623077E-07
 6  2 1.99737169E-05 8.76931846E-06-3.09475927E-06-2.26898369E-06-1.41664425E-04
 6  3-8.09921334E-05 9.22225336E-05-6.68495198E-06-3.47168796E-03-1.00914431E-03
 6  4 2.66031330E-04-4.36067625E-04-2.38752061E-06 2.40414539E-06-1.66247812E-08
 6  5 1.59861181E-06 2.50804096E-07 3.56501527E-06-8.69857777E-07-8.61079086E-07
 6  6-9.99197386E-05-2.41126585E-04-3.19427936E-06 3.49641079E-05-2.82536337E-05
 6  7 1.39865688E-04-9.03956629E-06-6.72055730E-06-1.56956837E-06-8.37816962E-07
 6  8-1.29565811E-07-1.19056980E-05 3.51625677E-06 8.64324244E-06-4.32151212E-08
 6  9 8.34578613E-05-3.59109298E-05-1.20711154E-04-6.58613561E-05-8.04097523E-04
 6 10-1.90329533E-03 4.32209993E-04-2.80673122E-03 2.34726703E-06-2.15275311E-06
 6 11-1.94513922E-07-4.25045786E-06-3.12742709E-07-3.80544984E-06 4.03414003E-06
 6 12 2.82814296E-06-1.88976314E-06-1.96811006E-06-6.39995094E-08 3.00484838E-06
 6 13 3.53686373E-06 5.14106144E-06-1.42316996E-06 1.02357738E-04 6.81524390E-06
 6 14-2.98514746E-05-7.17044414E-06 4.40878735E-03 2.87722970E-03 2.59204109E-03
 6 15 7.25314723E-04 8.40148423E-06-5.80427641E-06-2.59720781E-06 2.36411398E-06
 6 16 8.98560903E-07 9.73136855E-07-1.18786424E-07-1.69695734E-06-4.02310726E-06
 6 17 7.89213669E-07-1.02816012E-06 1.77353507E-05 2.26989866E-05-5.56943295E-07
 6 18 4.58679789E-06 3.45724231E-06-1.25836399E-04-1.27963028E-05-4.62150903E-06
 6 19 1.73372527E-03 1.41782590E-04-4.30182595E-04 6.06957533E-04-2.14011283E-07
 6 20 1.48397287E-06-1.26996159E-06-4.04811361E-06 3.24607961E-07-4.64833341E-07
 6 21-1.48378356E-06 7.08262518E-06 7.55342797E-05-2.32164069E-04 2.05679162E-08
 6 22 4.86869447E-07-1.66832932E-07 5.13619872E-07-1.63153990E-07-6.52150964E-06
 6 23-9.37798714E-07-2.59474858E-06-3.94114280E-07 3.07957143E-05 2.56304638E-06
 6 24 6.83525819E-05 4.35491005E-05 2.43427152E-04-4.46279841E-04 2.87970852E-04
 6 25 8.72517206E-05 4.69520646E-07 5.36638537E-07-1.00615918E-06-7.20044185E-07
 6 26 1.91372283E-06 7.15623918E-07-2.07432539E-07 6.91136161E-07-1.05013644E-08
 6 27-1.22423144E-06-2.24948363E-07-1.44508601E-05-1.10723139E-06 7.17890766E-06
 6 28-3.56879054E-07 1.34594076E-04 4.98405137E-05-6.72310600E-05 2.71298159E-05
 6 29 1.36403909E-03 3.06819847E-04-6.08594041E-04 4.23488930E-04 3.31874396E-06
 6 30-1.19769507E-06-2.12104889E-06-2.34273732E-07-1.85245502E-06-2.11056555E-06
 6 31 6.56672146E-07-2.90483580E-06 3.43326168E-05 1.55865975E-04-1.26650584E-07
 6 32 2.59984040E-07-1.23689946E-06-9.86533400E-08-2.34561442E-07-7.54415178E-06
 6 33 6.07831491E-06-1.62927102E-06 3.52834226E-07 2.51745668E-05 2.05095281E-05
 6 34-2.70314936E-05 4.83919511E-05-4.90726178E-04 1.81827890E-04-2.01154898E-04
 6 35 9.29274029E-05 7.05871452E-07-2.72571851E-06 2.01984706E-06 3.98109780E-07
 6 36 1.09062900E-06 1.62462638E-06 1.13682854E-06-9.58180125E-06 5.92622873E-05
 6 37-9.27155839E-05 1.06562488E-06-3.54167576E-06 5.47344570E-05 8.05313257E-06
 6 38-9.21153382E-09-1.58661648E-07-6.81038153E-08 7.34763734E-07-3.64034866E-07
 6 39 1.11028917E-06 1.22644638E-06-3.06383799E-06 1.87985225E-06 2.18993832E-05
 6 40 1.96169002E-05 2.21591610E-06-2.29111017E-05-6.85873286E-04-1.90199212E-04
 6 41-4.74864823E-05-6.34954475E-05 2.43356570E-07-9.57363878E-07 7.14007308E-07
 6 42-7.92690814E-07-1.70996870E-06-3.53452017E-07 5.39285501E-08-1.46572573E-06
 6 43 8.50808089E-05 4.94545120E-05 4.14364465E-07-3.64187128E-06 5.57241119E-05
 6 44-8.04234065E-06-5.41087755E-07 4.21294486E-06-2.39788792E-05-7.82715020E-05
 6 45 6.73781078E-08-3.80558553E-07-1.37933446E-06-1.12990568E-06-5.89502677E-07
 6 46 5.99512800E-06 6.64074324E-06 5.24645134E-06 2.56924464E-06-7.57232454E-05
 6 47-3.06427060E-05 7.26393920E-06 7.93822237E-06-4.56891965E-04-5.87872011E-05
 6 48 7.40390009E-05-2.49853420E-05-3.91618778E-07 1.32400469E-07 2.59218309E-07
 6 49-6.38542152E-08-1.84240261E-07-1.29197379E-06 1.08533941E-06-3.04175910E-06
 6 50 7.52842675E-05 1.31679683E-04-4.34219673E-07 3.72820168E-06 2.46240075E-05
 6 51 4.59377967E-05-1.78222366E-06 1.24827092E-05-6.04936388E-05-4.89917516E-05
 6 52 5.32842647E-06-5.47890785E-05 1.99779715E-04-4.79657869E-04-1.21678129E-07
 6 53-9.24235663E-08 2.69968355E-07-7.26239595E-08 1.94907963E-07-1.71233656E-06
 6 54 6.56669374E-07 4.32492547E-07-2.01599842E-08 2.74219936E-05 4.32607161E-06
 6 55-2.02889227E-05 1.54907656E-06 3.94086181E-04 1.48041991E-04 9.56602661E-06
 6 56-7.53118073E-05 8.87392019E-07-1.45282753E-07-7.42109266E-07-3.09388062E-08
 6 57 5.15303944E-07 4.69763731E-07 4.02755032E-06-1.56849054E-05-9.03792472E-05
 6 58 5.30680083E-04-9.02471529E-07-1.84673774E-07-3.01898910E-06-1.58667224E-06
 6 59 1.18885381E-06-1.02392329E-05 1.11316232E-05 8.17820161E-06-8.89112469E-07
 6 60 2.40860658E-05 6.96112403E-06-5.87705186E-05 4.77226346E-06-2.00016608E-03
 6 61-4.76392698E-04 8.22254642E-05 1.94962880E-04 4.38416421E-07-3.20660363E-08
 6 62-4.06350385E-07 1.36747739E-06-2.69487500E-06 1.13492304E-06 4.63759319E-06
 6 63-2.51309804E-05-7.68531493E-05 4.17161882E-04 4.38121976E-06-3.10306755E-05
 6 64-1.06623951E-04 2.88443527E-05-6.45895344E-07 6.06837305E-06-1.17324829E-04
 6 65-2.36824611E-04 6.63620001E-07 1.24492600E-06-5.15575460E-06-1.38856226E-06
 6 66 7.18738676E-07-7.99333601E-06 1.98823011E-05 1.41622945E-05-1.23926270E-06
 6 67 1.09817345E-04-5.72906480E-05-3.11139761E-05 9.74611754E-06-8.34819472E-04
 6 68-2.98290303E-04-3.86723344E-04-1.68162973E-04-4.18793490E-06-1.12987526E-06
 6 69 5.31781016E-06-5.32153568E-06 2.09640749E-07-4.68359209E-07 2.54469506E-03
 6 70 2.05149503E-03-5.57233770E-05 3.42446985E-05-6.85510752E-05 2.17296832E-04
 6 71-2.52789332E-04 1.70351502E-04-2.34332168E-04 1.16684149E-03-2.77048299E-04
 6 72 1.91748953E-04-2.72759236E-04 6.35150467E-04-3.17470722E-04-2.30025314E-04
 6 73 8.89705050E-05-7.95290761E-07-1.02772103E-05 1.10725010E-05-7.99221748E-05
 6 74 1.00546078E-04-8.13734292E-05 1.15552043E-05-1.06722353E-04-2.69499142E-04
 6 75-1.27468391E-04 5.27682887E-06-6.57110098E-05-1.13945000E-04-4.12600992E-04
 6 76 5.63214692E-01 4.66288434E-01-1.76076410E-04 1.14947502E-03 4.28304615E-04
 6 77 4.29782010E-03 3.56354164E-05-9.45031680E-04-2.97470142E-04-4.38440443E-03
 6 78-4.87204380E-04 8.13747811E-04 5.01019550E-04-8.95079787E-03 1.09452392E-03
 6 79 1.93288455E-03 1.11787440E-03 1.38152435E-04-7.15416136E-05-6.66108211E-05
 6 80 2.34965805E-04 1.14289648E-04-5.66111979E-05-1.88307076E-02-1.56343453E-02
 6 81-1.07832472E-06-4.38777947E-06 7.70726469E-05-4.26650566E-05-1.45770998E-04
 6 82-2.14817000E-05 3.50968579E-04 1.60138229E-03-1.88270559E-04 1.96949707E-05
 6 83 4.60746705E-04 1.27979678E-02 1.53475423E-03-2.74005832E-03 2.50708546E-03
 6 84-7.53945755E-05-7.06550326E-05 1.46049608E-04-3.47364135E-06-1.04634407E-04
 6 85-1.42653008E-05-1.47354124E-04-1.20018979E-04 4.93510243E-06-9.53040255E-06
 6 86 2.81341750E-06-6.94050295E-06 2.47323892E-05 2.45179707E-05-3.69719321E-05
 6 87-5.08294743E-04 2.00044800E-04-1.51989122E-04 1.27615141E-04-1.60866211E-03
 6 88 1.71779618E-03-1.33148574E-03 5.06454118E-04 3.25315983E-06-3.41737980E-06
 6 89 1.64219970E-07-1.05335255E-05 9.90939451E-07 4.29665685E-06-6.69606311E-06
 6 90 7.62101425E-05-6.00031460E-05 2.01189705E-04-1.71557344E-05-1.80834373E-05
 6 91 1.36126131E-06-3.41794727E-06 4.47111294E-07 5.10826765E-05-1.39989059E-05
 6 92 1.88777826E-05 2.04750901E-06-3.15664708E-04 4.42835224E-04 1.48426267E-04
 6 93-5.37136437E-05-7.00495101E-03 1.97853577E-03-3.95697096E-04-6.82586994E-04
 6 94-1.37128146E-05 5.90673257E-06 7.80608207E-06-5.06064926E-06 5.04720001E-06
 6 95-1.42333909E-06-2.75235956E-05-1.96986661E-05 1.03336677E-06-2.40923278E-06
 6 96-4.69453682E-06-4.39101893E-05 2.62263863E-05-5.09073186E-06 3.52768942E-05
 6 97-1.14072889E-04 5.88513444E-05 1.85740442E-04-2.31208452E-04 8.06925842E-03
 6 98-6.02577103E-04 1.15373975E-03-1.81423004E-03 2.69469981E-06 3.28268889E-06
 6 99-5.97738870E-06-1.31321987E-05-1.15882121E-05-4.36427430E-06-8.09181593E-06
 6100 7.95004894E-05 5.65962167E-05 6.15840125E-04-2.58128030E-05-1.33707281E-05
 6101-4.24015360E-06-8.52892256E-07 4.41724841E-07-9.18933831E-05 2.85830807E-05
 6102-2.42202654E-05-1.86928806E-05 4.14019167E-05-1.31472437E-04 1.30747168E-04
 6103 8.19498536E-05-6.30134692E-03-3.50526490E-04-1.70149741E-03-4.58226505E-04
 6104-4.26882162E-06 1.04571522E-05-6.18833057E-06 1.75851463E-06 1.23829966E-06
 6105 5.59103558E-06-1.17011865E-06-5.95658653E-05-8.37820145E-05-4.11433863E-04
 6106-4.90320956E-06 1.41440201E-05 1.83790823E-04-4.66435121E-04 3.33356937E-07
 6107 1.00614324E-08-3.78985696E-07 2.48071484E-06 9.92996649E-07-5.57005124E-07
 6108 2.87533797E-06-1.00447814E-05-5.02349233E-06-1.41358635E-04 1.71400658E-05
 6109-2.89225182E-05-4.54623474E-06-1.44576388E-03 2.85212911E-04-5.81893439E-05
 6110 1.33990705E-04 5.23287671E-06-2.56436392E-06-2.66851279E-06 1.78310107E-06
 6111-2.31211258E-06-3.93430065E-07 3.01686101E-06-1.14667312E-05 1.28698259E-04
 6112 5.27431065E-07 2.73170512E-07-2.99360444E-06 8.09628406E-05 2.59050174E-04
 6113 8.25557862E-07 2.81953725E-06 2.98255373E-05-2.12049136E-04-8.33175643E-07
 6114-6.23952880E-06 4.05421002E-06 4.73481830E-07 2.60547174E-06 5.58007474E-05
 6115-2.59718542E-05-9.81334731E-06-1.28305805E-05-1.57227781E-04 8.91948860E-05
 6116 1.21437248E-04 1.46954418E-04 1.26322546E-03-8.79105067E-05-3.63366620E-04
 6117-1.01780382E-05-3.65865845E-06-1.55263873E-06 5.21129718E-06-3.64350098E-06
 6118 2.27348758E-06-3.88134637E-06 3.53128624E-06-3.85512742E-06-3.13764141E-04
 6119 1.76339720E-04-3.21707933E-06 3.17523749E-05 5.12769535E-05 3.11956258E-05
 6120 1.26484256E-06-7.73067238E-06-3.88124687E-05-1.14108210E-05 3.12006818E-04
 6121 1.22215115E-04 2.41157671E-03 2.83172332E-03-6.98998475E-05-1.21862717E-04
 6122 4.76213658E-05-8.08183911E-05-3.75282193E-05 2.22790777E-04 2.17634464E-04
 6123-4.56700022E-04-1.95400291E-04 7.30647139E-04 2.78412608E-04-1.74491254E-04
 6124-1.05907509E-04-3.11949077E-04-3.61267452E-04 1.31862115E-04 5.84979734E-05
 6125-4.20853580E-05 1.15223999E-04-7.31386409E-05-1.55702480E-04-7.07790731E-05
 6126 1.21454533E-04-1.76538964E-05-1.37659066E-04-9.90021616E-05-5.31126924E-04
 6127-1.28144530E-04-1.09672480E-04 8.94905960E-07 1.61050053E-06 3.75557084E-07
 6128 6.52927634E-05 2.69035007E-06 2.61316900E-05-1.67639466E-05-7.75605658E-04
 6129 4.57131981E-05 2.74863124E-04-2.28520500E-04 1.19072182E-03-1.13853917E-04
 6130-5.16970260E-04-2.44526489E-04-1.54513552E-06 2.54037096E-06-9.95235436E-07
 6131-3.94452316E-06-5.32129250E-06 2.10144883E-05-6.55840049E-07 4.68519657E-05
 6132-5.07884358E-05 1.12023872E-04-1.97239885E-06 4.31273891E-05-2.89450636E-04
 6133-4.81528912E-05 6.08434755E-07 3.44889473E-05-2.72986072E-04 3.55300776E-04
 6134 4.96313494E-06 7.46239054E-06-1.62545273E-05-8.24416047E-06 9.38571596E-08
 6135-2.12714931E-05-5.39502747E-06-9.20530871E-07 1.03422671E-05-1.02049387E-04
 6136-4.29379158E-05-4.36963711E-05-1.43862259E-05-9.02839625E-04-1.97561526E-04
 6137 8.22499325E-05-1.15586492E-04-2.06652444E-06-6.48659881E-06 8.55312324E-06
 6138 4.11415541E-06 5.04807506E-06 1.27070815E-06
 7  1 8.80547016E-06-3.54816449E-06 3.64454043E-06-2.36280369E-07-7.60801400E-07
 7  2 1.45997324E-04-2.72251484E-05 2.44221294E-06-6.98331409E-06-1.20433058E-03
 7  3 5.79801131E-05 1.76855013E-04-5.47727024E-04-8.57151117E-04 2.04617697E-04
 7  4-5.27421194E-05-5.90282361E-04 5.90500342E-06-5.03873720E-06-8.66266216E-07
 7  5-9.10104173E-06 1.61159272E-06 3.31804227E-06-6.92494447E-06 1.34452803E-04
 7  6-1.47209621E-04 8.92003099E-05 3.48693938E-06 2.58808787E-05-2.22708122E-04
 7  7-5.15538612E-05 1.18537295E-02 9.77932340E-03-9.40067956E-06-2.23952139E-06
 7  8 4.88866392E-05 4.69357653E-05-9.95948247E-05-2.83399680E-04 2.61334836E-04
 7  9 2.59840511E-03-5.00127836E-04-3.32204173E-04 6.59180164E-04 7.00443672E-03
 7 10-5.79673982E-04-5.83985198E-04 1.97674344E-03-7.56115703E-05 4.15214085E-05
 7 11 3.40901618E-05 5.15045098E-05-4.00632025E-05-1.44332094E-04 5.63385077E-01
 7 12 4.66424934E-01 7.66182009E-04-8.16311499E-04-1.13706025E-04 4.44753145E-03
 7 13-5.31524659E-04 5.20621555E-04 5.46549223E-05-4.99441591E-03 7.50004379E-04
 7 14-1.01961781E-03 7.10210269E-04-3.16692229E-03-1.75891004E-04-9.70156798E-04
 7 15 8.33010143E-04-6.56443834E-07-5.38258805E-05 5.44823243E-05 8.60022524E-05
 7 16 3.86043646E-05 6.29435367E-05 2.95312840E-03 2.39831048E-03 8.67456874E-05
 7 17 5.20505592E-05 5.53983784E-06 1.46719457E-04 3.35161085E-04 1.03120202E-04
 7 18 1.49953212E-04 1.43579589E-03 5.29485257E-04 5.41936862E-04-2.33493670E-04
 7 19 2.34278115E-03-4.83408827E-04 4.83549298E-04-1.02817878E-03 1.22972225E-04
 7 20-5.21534389E-05-7.08187861E-05 7.64028779E-05 3.86845757E-05 1.68310287E-05
 7 21-1.00163357E-05 2.44950966E-05 2.25015252E-04 4.61316946E-04-2.46231342E-05
 7 22-1.52900411E-05 3.85370089E-06 2.89652931E-06-1.76734984E-06-3.44952686E-05
 7 23-7.46834387E-05-1.32752585E-05 2.24833209E-06-6.93175276E-04 4.05698106E-04
 7 24 2.60625374E-04-4.30294190E-05-3.05658650E-03 8.32251279E-04 3.20849264E-04
 7 25 6.15164450E-05 7.13241498E-07-6.51736448E-06 5.80412298E-06-1.64212144E-05
 7 26 8.80943615E-06-3.14903682E-06-2.31468936E-05-1.51532811E-05-1.66815329E-06
 7 27-6.15934500E-06 7.14222699E-06-3.60227070E-05-3.83629984E-07 3.77576438E-05
 7 28-4.90943798E-05 1.41024431E-04 5.69480159E-06 1.10536485E-04-3.18130995E-05
 7 29 1.45461301E-03-4.54098532E-04-1.66583028E-04 3.87405577E-04 1.10466570E-05
 7 30 8.18632092E-06-1.92329779E-05 1.85441236E-05-1.51835080E-05 8.81238122E-06
 7 31 2.18885655E-06-2.61724733E-05-6.68629051E-05-4.74412321E-05-2.17412593E-05
 7 32-9.44643529E-06-1.20950594E-06-7.07956275E-07-3.68903805E-06-1.09168227E-04
 7 33-2.06867724E-05-2.42304848E-05-2.36184043E-05-6.59868183E-05 6.55120888E-05
 7 34 7.65169012E-05 1.52892169E-05-2.10143942E-03 1.60040738E-04-4.70662609E-04
 7 35-4.92028999E-04-1.24562150E-06-5.88923330E-06 7.13485480E-06 6.08580809E-06
 7 36 7.19429526E-06 1.16180978E-05-6.57504773E-06-6.42387172E-06-9.96860456E-05
 7 37-1.56229621E-04-3.37984703E-06 2.79828636E-05 8.43861831E-05-2.16663532E-04
 7 38 6.97197576E-06 8.38537401E-06-2.99285879E-06-1.65810182E-06 1.04595340E-07
 7 39-4.88520927E-05 1.86796082E-05 9.18986175E-06-8.50254009E-07 6.29717443E-04
 7 40 2.89286938E-04 9.10086221E-05 4.19308139E-06 8.76502290E-04 4.57042609E-05
 7 41 8.84550902E-05 2.15107345E-05 1.16470877E-05-5.73445174E-06-5.91263592E-06
 7 42 5.62088656E-06 1.37743597E-07 1.53646406E-06 6.84135693E-06-6.80809518E-05
 7 43 1.04202647E-04-9.06378350E-05 4.90144014E-06-5.65243361E-05 7.73590122E-05
 7 44 8.01070860E-05 2.01610829E-06-3.87486058E-05 1.14630118E-04-7.60352955E-05
 7 45-9.50048973E-06-5.12136188E-06 9.36664725E-06-3.65410724E-06 7.34033784E-08
 7 46-1.72383842E-05-4.14245435E-05 2.03629837E-05 3.80596170E-06-4.35162586E-05
 7 47 1.19707296E-05-2.87894915E-05 4.97628480E-05 5.81465463E-04-2.56097919E-05
 7 48-2.75936322E-04-8.35332149E-05-4.93229265E-07 6.45250781E-06-5.95927854E-06
 7 49 1.91898690E-05 4.55681957E-06 4.48349707E-06 8.00945324E-06-7.99326836E-05
 7 50-1.32879542E-04-7.26459692E-05 8.28497285E-06-3.31327870E-05-1.14308823E-05
 7 51 9.41839238E-05-1.03887076E-06 5.35667007E-06 5.54481999E-05 1.12760826E-04
 7 52 2.16588637E-05-1.34552337E-04-2.91749775E-04 3.39092649E-04 1.05233753E-07
 7 53-3.08593946E-06 4.54352500E-06 9.37735025E-06-3.59318901E-06 3.41853121E-05
 7 54-5.47765325E-06-1.94190142E-05-2.68450918E-05-2.76896314E-04 1.02595961E-04
 7 55 2.08255685E-04 4.18089094E-05-1.04872523E-03 2.63216195E-04 5.66395300E-05
 7 56-1.17923676E-04-5.80485630E-06 4.07129111E-06 1.73356519E-06 3.75453119E-07
 7 57 3.07500248E-06 8.40750034E-06 8.34424244E-06-3.34126848E-05-2.03858322E-04
 7 58-2.54951308E-04 2.34711253E-03 1.88787011E-03-1.02722818E-05-3.65747802E-05
 7 59-9.59167555E-05 2.12251686E-04-3.94488880E-05-1.24459222E-04-3.23710467E-04
 7 60 1.16572153E-03-1.51053800E-04 8.22946587E-06-4.73016677E-04-7.34799705E-05
 7 61 2.63432036E-04 1.14739412E-04 4.85310299E-04-6.05318004E-05-4.19744018E-05
 7 62 1.02506202E-04-4.68487272E-06 1.95287772E-05 7.06628963E-05 5.67603952E-06
 7 63-6.53645160E-05-1.33711989E-05-7.93364823E-04 3.49465772E-06-5.30295328E-05
 7 64 2.41120654E-05-1.35466409E-04 1.80841334E-06-7.52245083E-05-3.27532791E-04
 7 65 1.10634745E-05-8.97750842E-05-1.52539883E-04-1.17163469E-04 1.04636552E-04
 7 66 2.70560400E-05 2.97893924E-04-4.09038371E-04 3.73532378E-04 1.16504738E-04
 7 67 8.12843070E-04-2.54831599E-04 2.33499773E-04-3.79895593E-05-5.81611256E-04
 7 68 1.98775982E-04-2.45605762E-04 6.30755816E-06 6.84004898E-05 3.67623056E-05
 7 69-1.05162795E-04-1.91720793E-04-5.10286021E-05 4.50922871E-05 3.05814325E-07
 7 70-4.66250529E-07 3.89923755E-07-8.07777410E-08 4.53806422E-07 1.07861668E-05
 7 71-1.72230420E-06 7.68698750E-07-1.88304166E-06-1.13115944E-04 3.85288351E-05
 7 72-3.70074340E-05 5.24102156E-05-2.22314533E-03 3.34535696E-04-2.99675728E-04
 7 73 2.75675782E-04-6.29633137E-07 1.15268750E-07 5.14364388E-07 1.66638797E-06
 7 74-3.33157945E-07 8.32402321E-07-7.04588364E-08 6.80050803E-06-8.61656819E-06
 7 75 5.97361630E-05 6.40664395E-08 4.31229967E-06-1.98257004E-05 8.53272271E-05
 7 76-3.89769926E-06-3.94483365E-06 1.08208092E-06-1.49282992E-07 1.91736523E-06
 7 77 4.52546492E-06-5.82363425E-06-8.15529650E-07-9.62029322E-06 1.75913339E-05
 7 78 6.09398802E-05-1.65862756E-05 1.18432467E-04-1.01482377E-03 6.93194864E-04
 7 79-8.84041461E-04 1.98261448E-03 1.72589327E-06-7.54227175E-08-1.65047055E-06
 7 80-3.36208788E-06 3.64359837E-06 3.28531751E-07 1.51184012E-07 6.41445097E-07
 7 81-1.06270200E-07-2.48616996E-07-3.48383492E-08-1.09091418E-05 3.93445090E-07
 7 82 1.01349957E-06 5.44801818E-08 1.30974129E-04-3.55086444E-05 6.85900350E-06
 7 83 1.13672165E-05 2.15924564E-03-4.91498030E-04-4.92940387E-04 6.58006013E-04
 7 84-7.46238440E-07 1.60015250E-07 5.86223190E-07-1.28672139E-07 4.51062967E-08
 7 85-2.23515957E-07-1.10527529E-07 4.03294054E-08-2.95987814E-07 3.16041822E-07
 7 86-2.21723655E-07 2.36286330E-07 1.49133047E-06-1.82895748E-06 9.07618820E-07
 7 87-7.65098282E-06 2.10935162E-05 9.50889494E-06-1.96278807E-05-9.88399029E-04
 7 88 1.60426127E-04 2.23805758E-04-3.56882078E-04-2.01841132E-07 6.88086591E-07
 7 89-4.86245458E-07 3.88854349E-07-4.68514521E-07 8.14810556E-07 1.32789795E-06
 7 90-9.18970940E-06-1.35325504E-05-1.04609878E-04 3.31123749E-08-6.45195311E-08
 7 91-5.92254667E-07-5.23683268E-07 4.42605593E-07 2.73165877E-06 3.39585265E-06
 7 92 2.72950335E-06-2.94795803E-06-5.63913570E-05-1.77735886E-05-7.00616666E-06
 7 93 1.31556879E-05 4.06139043E-04-4.63417339E-04 4.14680713E-04 2.68229959E-04
 7 94-3.48016538E-07-2.17113311E-08 3.69727869E-07-1.36121767E-07 5.33606016E-07
 7 95-4.05432228E-07-2.65890031E-07 3.81441329E-07-1.06936174E-07 3.00490902E-08
 7 96-7.82728489E-08-9.02235818E-06 8.12551160E-07-6.59486436E-07 2.04089939E-06
 7 97 3.13927855E-05-2.66584920E-05 2.28639733E-05-3.34255638E-05-6.52679379E-04
 7 98 1.80673201E-04-7.09490972E-05 2.51600887E-06 7.02479583E-07-5.40777401E-07
 7 99-1.61702182E-07-3.32548740E-07-4.39219475E-07 3.83060709E-07-4.46222571E-07
 7100 6.70678797E-06 3.27729928E-05-7.23836517E-05 1.60713447E-07 1.49811242E-07
 7101 4.01011698E-07 2.82167916E-07 5.83586544E-07 2.33305405E-07-1.67637153E-06
 7102-1.51524496E-06-3.82501153E-06-1.81868031E-05-3.04763598E-06 4.55794988E-06
 7103 1.65013155E-06 1.05046756E-03 1.19213283E-05 3.02082338E-04 8.58535270E-05
 7104 6.55232778E-08 8.40236696E-08-1.49546947E-07-6.63970796E-07-1.03664714E-07
 7105-1.42026899E-07-1.25392914E-08 3.12733596E-06-2.72042843E-05 1.06928997E-04
 7106-5.64158568E-08 8.37260823E-07 1.27661287E-05 6.50444057E-05-1.44634205E-08
 7107 6.61689235E-08 1.15082895E-07-1.40689736E-07 4.12212208E-08-1.45373301E-06
 7108-8.11954514E-07 5.71247541E-07-7.16431026E-08 2.91724547E-05-1.32344721E-05
 7109 4.16772057E-06 2.69572997E-06 6.40521229E-04-9.62537328E-05 7.96339260E-05
 7110 2.16556997E-05 3.46865437E-07-9.27932871E-08-2.54072150E-07-5.07385012E-07
 7111 3.54586373E-08 3.65362433E-08-4.49342302E-07 1.77055072E-06-3.25198603E-06
 7112-3.91269351E-05 6.11318497E-07-4.24572679E-06 2.23644093E-05 2.95406080E-05
 7113-2.53054287E-08-7.71125920E-07 4.29096053E-06 4.20354125E-07 4.10042286E-08
 7114-1.54311116E-07 3.22996962E-07-4.93002803E-07-2.40526441E-07 1.49389364E-06
 7115-1.35540990E-06 1.99573597E-06 9.47461110E-07-9.89427768E-06 1.21002107E-05
 7116-1.52596130E-05-1.52674270E-05-3.77359825E-04-1.04816445E-05 1.41838284E-04
 7117 1.04080938E-04-4.27430765E-07 2.72606093E-07 1.54824673E-07 3.71207425E-07
 7118-1.21196533E-07 5.16775957E-07 1.26835152E-07 1.99357223E-07 2.27553141E-05
 7119-3.71811298E-04 4.41214857E-07-3.84524776E-06-4.04060837E-06 6.54389723E-05
 7120-3.33257465E-07 2.73342881E-06-1.78991220E-05 1.54428944E-05 2.55313161E-06
 7121 2.96759601E-06 2.09486941E-04-7.39408413E-04-2.03686824E-08-1.88250203E-07
 7122-2.99611162E-07 2.81705747E-07-2.10771290E-07 2.27876881E-06 2.19683893E-06
 7123-9.02962811E-07 1.78192077E-06-2.45686571E-05-1.74747821E-05 1.85674495E-06
 7124-1.06793957E-05 5.31648224E-04 1.13104535E-04 1.26064732E-04-1.11948603E-04
 7125 6.39650113E-07-1.22799954E-06 5.88349427E-07-9.52623084E-08 6.29823557E-07
 7126 5.26867735E-07 2.73931223E-06-7.90543840E-06-1.87509201E-04 2.69006370E-04
 7127 8.22734869E-08-3.32705030E-07-5.25542285E-07 2.03776372E-07 5.36103818E-07
 7128 6.50632087E-06 2.28161863E-06-1.59480713E-06-1.85964868E-06-3.33551457E-05
 7129 1.06851504E-05 3.52372284E-05 1.19464312E-05 8.37675847E-04-1.27795937E-04
 7130-1.22266718E-04 1.32856695E-04 1.88394785E-07-1.42836860E-06 1.23997382E-06
 7131-1.35584449E-06 1.21531694E-06 4.47316370E-07-2.30380698E-06 1.84048964E-05
 7132-3.05060602E-05-1.15342518E-04-1.29969286E-06 1.08220800E-05 2.34911275E-06
 7133 1.04472182E-04-4.40745368E-07 3.47214870E-06-2.58778309E-05 3.73826416E-06
 7134-3.68828414E-08-1.88798201E-07-1.83752610E-06-2.79611978E-07 1.13049347E-06
 7135 3.34799868E-06 7.22638192E-06 8.43731559E-07-5.61430201E-06-5.03850274E-05
 7136-2.18515612E-05-1.10869132E-05 9.76242463E-06 2.10621088E-04-2.62483277E-05
 7137 8.00709402E-05 8.05752360E-05-1.06311451E-08-7.59265452E-07 7.69896597E-07
 7138-2.64952115E-07-9.62267950E-07 6.44752057E-07
 8  1-2.53413330E-03-2.04368267E-03-6.82250709E-05 2.44810285E-05-6.34923415E-05
 8  2-2.06340895E-04-2.82358996E-04 4.05401957E-05-2.42317595E-04-1.12042502E-03
 8  3-3.57024766E-04 2.60627986E-05-3.48071390E-04 2.21557816E-04 8.33195733E-04
 8  4 6.25387839E-04 6.22956355E-04-2.99856477E-05 6.94685275E-05-3.94828798E-05
 8  5 1.79652019E-05-1.38670598E-04 1.42974893E-05-1.09898837E-05 1.05273651E-04
 8  6 3.87881418E-04 9.45379472E-05-7.17371671E-06 6.00528978E-05 2.45380938E-04
 8  7 2.99654965E-04-5.63425083E-01-4.66451026E-01-5.53243457E-05-8.71993959E-04
 8  8-5.55515481E-04-4.18577252E-03-6.08152220E-05 6.44823742E-04 5.06135170E-04
 8  9 4.28121681E-03-5.64084386E-04-7.02642812E-04-1.81541239E-04 5.20219517E-03
 8 10 3.19840529E-03-2.41377461E-03 4.48613556E-04-1.72207453E-04 1.51521149E-04
 8 11 2.06863042E-05 1.60292725E-04 7.62311090E-05-2.95104404E-05 1.19143166E-02
 8 12 9.90041686E-03 5.93247747E-06-4.03935133E-05 3.30305402E-05 5.02656710E-05
 8 13-8.80972381E-05-2.66033576E-04 2.39904059E-04-1.43046931E-03-4.93467997E-05
 8 14-4.32783729E-04 3.52523515E-04-1.44457708E-02 3.47302065E-03 2.30090771E-04
 8 15 3.62027706E-03 1.00488022E-04-6.26579954E-05-3.78300266E-05-5.53749430E-05
 8 16 3.11379928E-05 1.55535638E-04 1.22053927E-04 1.01281712E-04 4.90371130E-06
 8 17-5.69372523E-07 7.05380622E-06-1.52562686E-05 1.46847265E-05 2.40950134E-05
 8 18-3.43698467E-05 5.56059848E-04 2.25437499E-04 7.32851961E-05 1.19689588E-04
 8 19 2.48433727E-03 2.70131885E-03 8.02690368E-04 1.62049954E-03-9.02287425E-06
 8 20 6.68728118E-06 2.33559307E-06-2.62103835E-06-9.30054498E-06-5.49709497E-07
 8 21 4.65174067E-06-6.01433311E-05 8.64260099E-05-1.71305393E-04 2.29891020E-05
 8 22 2.19753824E-05 1.88825418E-06-3.83510530E-07 2.18152367E-06-3.71148247E-05
 8 23-1.52129917E-05-3.38582393E-06-1.02098341E-05 1.70020218E-04 3.30300362E-04
 8 24-7.65994160E-05-1.75633294E-04 6.58899740E-03 3.44194201E-03 3.78463458E-04
 8 25-1.53301930E-03 1.03322654E-05-5.10169523E-06-5.23057017E-06 5.30815546E-06
 8 26-8.40361134E-06 2.62212281E-07 3.53579323E-05 2.67688573E-05 5.29682022E-07
 8 27 2.34340555E-06-2.11173484E-06 3.50586749E-05 2.99440452E-05-6.58049881E-06
 8 28 2.30683219E-05 1.09159249E-04-4.07415899E-05 9.31384027E-05-2.33122947E-04
 8 29-8.52254989E-03-4.38922234E-04 1.29521896E-03-2.54115343E-03-2.86845985E-06
 8 30 3.30854129E-06-4.40081447E-07-1.12241056E-05-1.41589522E-06 5.02779346E-06
 8 31 7.33274535E-06-7.42306578E-05-5.59381109E-05-6.27993557E-04 2.29224765E-05
 8 32 1.61812201E-05-2.78347206E-06-5.16945650E-07 5.78120064E-07 2.65419543E-05
 8 33 1.44464326E-05 1.91196745E-05-1.10341424E-06 1.38144117E-04 2.91424670E-05
 8 34 4.25542635E-05 8.75824928E-06 8.66149433E-03 1.86679428E-04 2.01681346E-03
 8 35 1.39264124E-03 4.53974797E-06-1.02228166E-06-3.51746632E-06 5.13825948E-06
 8 36 6.03439068E-07-6.72223708E-06-5.10563718E-06 4.29377865E-05-2.02247714E-05
 8 37 2.17323254E-04-1.08374806E-06 2.03229359E-05-8.41860672E-05 7.91977105E-04
 8 38-4.03872707E-07-5.04773036E-07-8.82002810E-07-2.49269900E-06-1.16410710E-06
 8 39 5.08675498E-06 4.97550424E-06 1.15569376E-05 4.37842344E-06 1.06935449E-04
 8 40 9.83772848E-06 1.11832923E-05 3.68081987E-06 3.13065258E-03 6.56074345E-04
 8 41 6.90077104E-06-2.76726382E-05-3.93481239E-06 2.77128539E-06 1.16352700E-06
 8 42-7.41558696E-07 2.90711058E-06-3.50925708E-07-2.54810546E-06 1.08342729E-05
 8 43-8.04416504E-05 1.01231284E-04-2.02296589E-06 1.28178524E-05-1.33087598E-04
 8 44-3.81229688E-04-9.99658183E-07 3.56848723E-07-1.72165396E-05 2.73245028E-04
 8 45 1.00727776E-06 6.18981423E-06 2.04531706E-06-3.20998986E-06 4.99126749E-07
 8 46-6.06596207E-05-1.27279566E-05 2.23937985E-05 3.97142746E-06 2.29532980E-04
 8 47 9.65748780E-05-1.86793965E-04-4.74274899E-05 2.09760730E-05-3.09533665E-04
 8 48-3.81994249E-04 1.61297369E-04 5.03490564E-06 4.11488566E-08-5.07605449E-06
 8 49 2.62174723E-06-5.23369761E-06 4.31329806E-06 6.75299651E-06-6.35456469E-05
 8 50 3.85970110E-04 9.15333648E-04 3.32537146E-06-3.24685294E-05-5.66457894E-05
 8 51-2.08544161E-04 1.56285709E-06-1.43912465E-05 3.95578971E-05-1.08686947E-04
 8 52-3.17199776E-04-1.14865808E-04-1.83726838E-03-2.64160677E-03 7.50128845E-05
 8 53 1.30123306E-04 2.53892427E-05 1.04447185E-04 4.70291669E-05-2.51935226E-04
 8 54 1.10054466E-04 4.76163849E-04 2.29630359E-04-6.97698970E-04 1.18429992E-04
 8 55 2.65235328E-04 8.48536924E-05 4.90114496E-04-4.47311088E-04-9.19586228E-06
 8 56 8.35532270E-06 1.01900701E-04-1.58495949E-04 5.65952475E-05-8.28247349E-05
 8 57-3.81900934E-05-1.39725968E-04 4.23223820E-06 8.98898795E-05-1.50071237E-04
 8 58 1.27162854E-04 9.33773680E-05 8.06395028E-05-1.11076691E-06-2.46268926E-06
 8 59-1.00287123E-06-5.36837504E-05 5.35054275E-06 7.61008906E-06-2.08256925E-05
 8 60 6.53417598E-04-1.02244906E-04 2.22793416E-05-3.30793203E-04-2.22882051E-03
 8 61-9.41058576E-05 4.18195955E-04 5.46479894E-04 2.97239732E-06-1.53246999E-05
 8 62 1.23523026E-05-1.16728284E-05 4.79500519E-06-1.12003948E-05-2.11520801E-07
 8 63-2.88321174E-05 7.88490466E-05-1.08677952E-04 1.84361738E-06-3.91090145E-05
 8 64 2.89364608E-04-3.00829005E-05 1.28238611E-06-5.40810972E-05 3.02870156E-04
 8 65-2.92246434E-04-3.97290592E-06-4.70891997E-06-1.43309319E-05 2.30612468E-06
 8 66 1.14299067E-05 5.32750885E-06 4.47343706E-06-1.59963726E-05 6.39827957E-06
 8 67 1.37796168E-04-4.75351494E-05 4.69685489E-05 1.34053455E-05 6.29287402E-04
 8 68-2.09094239E-04-7.57112862E-05-5.21550855E-05-2.60069555E-08-3.25941867E-06
 8 69 3.28542563E-06 1.02537003E-05 3.14387407E-06 2.55344450E-06-1.22976782E-06
 8 70-7.14788065E-07-1.17572395E-07-1.60305579E-06 5.08255803E-07-4.70692406E-06
 8 71 2.85483021E-06 7.07720923E-06-1.15396675E-06 2.96417937E-05-3.15387824E-05
 8 72-7.36057024E-05 1.47694395E-06 1.47639227E-03-4.57493107E-04-1.52335225E-04
 8 73-2.02375328E-04 2.86928763E-06-2.45624268E-06-4.13044959E-07-1.30864822E-07
 8 74-1.80768163E-07-2.94927848E-07-7.08315251E-07 1.21677310E-05 4.88632987E-06
 8 75 1.66410944E-04 2.76434087E-07-1.13562311E-05-6.76338072E-05-9.74869509E-05
 8 76-9.49879663E-06-8.89667226E-06-1.66847763E-07-3.93175483E-07 5.85583883E-07
 8 77 1.01278931E-05-2.42656497E-06-1.47142892E-06-5.75781730E-06-2.04346226E-05
 8 78 5.11197918E-05 4.01947140E-05 4.31464830E-06 2.19364223E-03-3.08780483E-04
 8 79 1.18477511E-03-1.23267028E-03-1.86062426E-06 1.66320038E-06 1.97423879E-07
 8 80-4.11963462E-06-9.88063822E-07 2.14417534E-07 2.99457607E-06 2.43356887E-06
 8 81 8.61687767E-07 3.78252383E-07-2.81919018E-07-1.20897752E-06-7.94766553E-06
 8 82 1.11331493E-06 3.81987034E-06 4.80913760E-05 1.12767080E-04 2.33027735E-05
 8 83-4.09181873E-05-2.00118584E-03 2.83204752E-03-2.03321229E-03-1.63390728E-03
 8 84-4.83145911E-06 4.03620946E-06 7.95249646E-07 7.35007341E-08 7.75977348E-07
 8 85-1.88519800E-07 7.19190970E-07 9.85447815E-07-2.09401754E-06 3.66865700E-07
 8 86-1.16160587E-06-1.32398529E-06 1.21558339E-05-2.84009588E-06 4.60666420E-06
 8 87-9.04750790E-05-4.25908641E-05-2.09858549E-05-4.51590074E-05-3.04138613E-03
 8 88 7.41718248E-04-8.18442742E-04 5.61644715E-04 1.28311761E-06 2.02820915E-07
 8 89-1.48593852E-06 1.71174142E-07-3.54368600E-06 3.03184874E-07 2.86403111E-06
 8 90-1.39148396E-05-2.49550836E-05 8.09172899E-05-4.26640215E-07-2.54993445E-07
 8 91-3.04086497E-07-1.17269241E-07 2.33135065E-08-1.75063626E-06 1.04767334E-06
 8 92 1.54450078E-06-1.58275415E-06-4.27290734E-07-1.82835537E-05-2.46063020E-05
 8 93-2.74707076E-05-1.45889185E-03-1.87235613E-04 3.83596383E-04-2.05887363E-04
 8 94 5.02177235E-07-5.25110067E-07 2.29328315E-08 3.73129687E-07 2.14716776E-07
 8 95-1.07857640E-07 1.16123879E-07 6.66905658E-08 2.59085946E-07 7.76443517E-07
 8 96-3.26440608E-07 2.13482325E-06-2.02570009E-06-3.82757349E-06 1.77655504E-06
 8 97-7.13588777E-05 2.54010237E-05 3.12080439E-05-1.42243539E-05 6.17016164E-04
 8 98 3.58476669E-04 1.83307669E-04-4.79495062E-05-2.88934668E-06 2.31803932E-06
 8 99 5.71307361E-07 1.72215042E-07-2.18012020E-07 2.15745752E-07-1.85579714E-06
 8100 1.49536685E-05-3.39948044E-05-5.27855729E-05 3.85512951E-08-3.76806627E-08
 8101-1.04756145E-06-7.89436766E-08 5.12230894E-07 2.49114403E-06 5.90480870E-06
 8102 7.88487287E-07-2.29102787E-06-3.07989545E-05-2.84565814E-05 6.51569182E-07
 8103 2.98018085E-05-4.94348908E-04-1.30359196E-04-3.93114066E-05 1.23404591E-04
 8104-4.01735352E-07-1.29856792E-07 5.31592144E-07-7.42409986E-07 5.01312193E-07
 8105 7.47070386E-07-1.66088149E-06 9.24083516E-06-5.29328538E-05 1.28752596E-04
 8106-1.05749866E-06 8.00260445E-06-2.75410820E-07 2.47369920E-05 4.58989372E-08
 8107-6.99146197E-09 9.57461443E-08-1.98512175E-07-8.01454403E-07 1.41258322E-06
 8108-3.20270558E-07 7.88567700E-07 3.64290701E-06-1.29215715E-05 1.93676315E-05
 8109 6.81711327E-07-1.26444574E-05 4.95327563E-04-1.18334797E-04 3.38789591E-05
 8110 3.95492139E-06-8.63880436E-07 1.92843117E-07 6.71037318E-07-3.65532298E-07
 8111 3.94748619E-07 6.41565628E-07-3.51288282E-07 4.06400508E-06-6.16743907E-05
 8112-1.30913454E-05-4.51005448E-07 3.62168403E-06-3.50181906E-05-8.59138227E-06
 8113 3.42693557E-08-1.22306975E-06 2.27461460E-05 3.58614359E-05-4.90460476E-08
 8114 2.10378595E-07-3.54818448E-07 6.03676706E-07-6.00825959E-07-2.65148647E-06
 8115 2.09485259E-06-2.71973782E-06 2.83118075E-06 1.74178488E-05-5.69563095E-06
 8116 3.73649951E-06-1.46570136E-05 3.22583064E-04-9.21046662E-05-5.53523729E-05
 8117-1.32841510E-04 6.73952033E-07 3.74253555E-07-1.04820559E-06-1.98661071E-07
 8118 6.60949545E-07 1.93036218E-08-6.96599730E-07 3.41032711E-06-3.25892581E-05
 8119 1.99074625E-05-5.50839898E-07 3.82390281E-06-8.75238583E-05-8.25496753E-05
 8120 1.07022282E-06-7.30156113E-06 3.42228295E-05 9.49908340E-05-4.75195835E-06
 8121 4.31532030E-05-1.11076956E-04-2.48137559E-04 8.42410917E-08-9.57802490E-08
 8122-3.97442497E-07-4.32230417E-07 2.98439208E-07 3.26206157E-06 2.16041833E-06
 8123 1.65947284E-06-1.55976074E-06-2.91784796E-05-1.12609325E-05-1.87641332E-06
 8124 1.61252353E-05 8.08061025E-05 2.32182022E-04 7.42420173E-05-1.66471055E-04
 8125-6.77390122E-07 2.82812529E-07 3.94577593E-07 5.88170730E-07 4.12142687E-08
 8126 6.17597102E-07 1.91214283E-06-8.94029364E-06-1.30123765E-04-1.70920040E-04
 8127 1.10524161E-06-4.85723952E-07 4.67529577E-07-8.71395040E-07-1.88303952E-07
 8128 1.46638261E-05-5.35393411E-06 2.03752217E-06 2.18429723E-06-2.30283200E-05
 8129 6.53030504E-07 2.55374010E-05 1.22897241E-06 1.07228394E-03-3.95723044E-04
 8130-1.11014822E-04-5.35851760E-06 1.33739437E-06-3.18942859E-06 1.85203423E-06
 8131-1.76454584E-06 1.89687737E-06-4.15451483E-07 3.91590466E-06-2.10314799E-05
 8132 1.78715233E-04-1.07717696E-04-2.16924078E-06 1.62567154E-05 4.58671852E-05
 8133-4.31614943E-05 4.11195943E-08 1.28177057E-06 1.39563641E-04 2.14795925E-04
 8134-5.52822025E-07-9.81480086E-07-3.51091483E-06-2.40092548E-07 6.22762083E-07
 8135 5.33149429E-06 1.23661325E-05-3.34120567E-06-8.79710653E-06-5.79644679E-05
 8136-2.67872816E-05 3.32890961E-06 2.70790579E-05 5.93834639E-04-1.90909600E-04
 8137 2.13268014E-04 1.43482166E-04 2.69714445E-06-2.50588116E-06-1.91263283E-07
 8138-1.44567977E-06-2.88935144E-06 1.84560416E-06
 9  1 4.22424440E-08-1.14816574E-07-2.94478327E-07-7.61424461E-08-2.18956229E-07
 9  2 8.85222526E-07 1.79541257E-06 3.16034717E-07 1.48304752E-06 1.51567461E-05
 9  3 3.51232156E-06-1.33984674E-06 5.29902574E-06 1.12904852E-04-6.62362026E-05
 9  4-2.58610081E-04-1.20388530E-04-5.15642266E-08-2.82426424E-07 3.33990650E-07
 9  5 5.13251982E-07 7.61936744E-07-3.73965939E-07 1.77753096E-07-1.01571839E-07
 9  6-6.26407879E-05 4.92786498E-05 1.00558965E-07-5.08889634E-07-4.35482564E-05
 9  7 2.18633870E-06 3.94934701E-07 1.93923279E-07 1.28672648E-06-2.43206534E-07
 9  8-4.35188601E-08 1.47029213E-06-5.78157613E-06 8.18413254E-07-6.69503969E-07
 9  9-2.13207720E-05 4.58395975E-05-1.86840535E-05 2.00325151E-05 7.12159326E-04
 9 10-5.96672594E-04 3.63930267E-04-1.29096467E-04-3.10037126E-07 9.46911288E-09
 9 11 3.00568013E-07 5.45608868E-07-1.43053476E-06 1.15744066E-06-2.45536443E-08
 9 12 3.79795592E-07 9.67103750E-07-3.29775404E-07 4.28229449E-07-3.38175379E-06
 9 13-4.43692359E-06 1.66870819E-06-2.33445198E-06 3.90346940E-05 1.81322931E-05
 9 14-3.28167464E-05 1.41395058E-05 1.96484032E-03-4.24912315E-04-3.59493150E-04
 9 15-2.78896203E-05-2.04026763E-07 4.83746203E-07-2.79719440E-07-4.78208586E-07
 9 16 3.72601712E-07 5.25677855E-07-9.83711720E-08 2.91408478E-07-2.82716182E-07
 9 17 3.71233025E-07-2.27279104E-07-4.53552513E-06 1.62795118E-06-1.75975471E-06
 9 18 1.96136128E-06 4.13917439E-05-4.03166414E-05 2.97918667E-05-2.24671352E-05
 9 19-2.77465566E-03-5.39713660E-04-3.35186262E-04 9.29575191E-05-3.67352738E-07
 9 20 2.15635205E-07 1.51717534E-07-1.65365189E-06 3.38733086E-07-1.81750159E-07
 9 21-2.29357238E-07 2.62523997E-06 6.66427339E-05-1.99130071E-05 3.76058141E-08
 9 22-7.46387477E-08 3.98732096E-07 7.42384231E-08 4.50063254E-07 3.32639431E-06
 9 23-2.08507985E-06-7.48642927E-07-2.52386111E-06-3.47358606E-05-1.20336374E-05
 9 24 5.02239140E-05 2.18152774E-05 6.12018423E-04 1.49572747E-04 2.98880197E-04
 9 25 3.95978135E-04-9.47279263E-07 5.46921298E-07 4.00357966E-07 4.05174934E-07
 9 26 3.42635759E-07 2.25656935E-07 9.89238000E-10 1.43503997E-08 2.85728141E-07
 9 27-5.32540758E-08-5.57466092E-08 1.48697230E-07-1.40717694E-06 5.91911166E-07
 9 28 5.13356022E-07 3.09690520E-06-1.09642120E-05-1.38848670E-05 1.00974323E-06
 9 29-5.10385808E-04-3.69636002E-04 4.63908809E-06 1.37500463E-04 5.43325249E-07
 9 30-3.35505957E-07-2.07819293E-07 2.71363248E-07-7.46992866E-07-4.74080873E-07
 9 31-1.31761140E-07-1.48016337E-07-5.05126729E-06-1.34449524E-05-3.26099342E-08
 9 32 1.08724719E-07-5.78368542E-07 1.54135960E-07 8.16622747E-07-1.91208279E-06
 9 33 3.10104095E-06-1.16133745E-06-4.42643387E-06-5.79373889E-06-1.99395416E-05
 9 34-2.37303418E-07 2.03878944E-05 9.42312463E-04-7.65365537E-05 2.13851143E-04
 9 35 1.76942153E-04-3.70528215E-07 2.13560010E-07 1.56968205E-07-2.75981917E-07
 9 36-4.62212706E-08 1.13852317E-07 4.02950632E-07-1.84942412E-06 5.24850651E-05
 9 37 2.35059633E-04 3.54920451E-09-1.09248611E-06-7.48826541E-07-3.83377901E-05
 9 38-3.09178586E-08 1.45760808E-07-2.76291546E-07 3.85203896E-08 2.28166949E-07
 9 39-2.73572813E-06 1.18401822E-06-1.36424877E-07-9.31691896E-07 3.31521350E-05
 9 40 1.51279832E-05-4.40170787E-06-4.49241727E-06-1.48367885E-04-7.85689373E-05
 9 41-1.09556606E-05 1.27079366E-05 6.04891926E-07-5.94808180E-07-1.00837454E-08
 9 42-3.83439721E-07-6.28327180E-07-1.41650818E-08 9.61793865E-08-1.62585951E-06
 9 43 7.72765937E-06-3.63981430E-05 3.13190759E-07-3.74255577E-06 1.57463930E-05
 9 44-8.23806135E-07 5.20412188E-07-3.95411495E-06 2.52482906E-05-1.02219271E-05
 9 45 1.73902653E-08-8.35918028E-08 3.17144058E-07-9.26237967E-08 3.77164020E-07
 9 46 2.09885007E-06-1.35540540E-06 1.16637671E-07-1.63372565E-06-3.15240121E-05
 9 47 2.92376994E-06 1.62963517E-05 2.36680558E-05-6.60995328E-04-3.67740047E-05
 9 48 1.53686669E-04 5.06624118E-05-3.77311656E-07-5.26252483E-08 4.29936905E-07
 9 49 3.19047864E-07-4.32046335E-08-6.16311363E-07-4.78523807E-07 4.17478092E-06
 9 50-6.32365809E-05-9.08206528E-05 4.52624987E-07-2.94085554E-06-7.13680669E-06
 9 51 1.56362452E-05-4.55321363E-07 4.52080276E-06 1.99820943E-06 2.05515690E-06
 9 52 1.46105585E-06-1.35762612E-05 5.90379376E-05-3.96189737E-04-3.15032152E-08
 9 53-4.06804768E-07-6.83176927E-07 1.31383345E-07-7.64067857E-07 4.60400829E-06
 9 54 3.22937116E-06-6.53879756E-07 3.35706915E-06-2.65804567E-05-2.16884197E-05
 9 55 6.54215303E-06-1.53405862E-05-1.46242324E-04 4.52285001E-05-3.93227739E-05
 9 56 2.12947188E-05-4.67989542E-07 2.47554296E-07 2.20435246E-07 1.39414867E-07
 9 57-1.45985731E-07-1.17171202E-07 3.17024262E-07 6.75167782E-06 2.12248808E-04
 9 58-5.77077367E-05-5.22772846E-08 3.46288716E-07 5.48537149E-07 5.97692542E-07
 9 59-2.23489871E-07-3.56511043E-06-3.03569189E-06-2.19337144E-06 1.29703572E-06
 9 60 1.51423397E-05 8.25538053E-06 5.05618980E-06-5.91130266E-06-2.53403178E-04
 9 61-5.59256679E-05 1.14278558E-04 5.61263970E-05 6.08052599E-08-4.63847864E-07
 9 62 4.03042604E-07-8.85773154E-07-5.39534533E-07 1.20161146E-07-1.55033802E-06
 9 63 1.01008648E-05-1.99878516E-05 3.56710889E-06 8.73136662E-07-6.19757521E-06
 9 64 4.80691082E-05 1.15414107E-05 3.83186671E-08-5.83032781E-08-1.59587169E-05
 9 65-5.91490877E-05 2.41788789E-08 2.72376218E-07 6.52878818E-07 3.07888777E-07
 9 66 1.73448493E-07-2.71468840E-06-2.68086233E-06-1.33007321E-06-8.95530816E-07
 9 67 1.10506076E-05 1.43339453E-05 3.71038559E-06 3.72172374E-06-5.75695294E-05
 9 68-8.37914395E-05-5.80298068E-05-5.31020077E-05-3.55988378E-07 1.68131070E-08
 9 69 3.39175271E-07-2.55825816E-07 8.71609700E-08 1.60123620E-07-8.20661132E-05
 9 70-7.16682435E-05 4.68456354E-06 3.49629752E-06-3.73031823E-06 6.85242264E-05
 9 71-4.24065270E-06-2.47970017E-06-1.70002784E-06-2.80785034E-04 1.71137217E-04
 9 72 3.56290128E-05 1.52046169E-04 2.69301069E-03 1.14782071E-03 4.72126227E-05
 9 73-6.43673601E-04 2.48409050E-07 7.58029763E-06-7.82870668E-06 8.81320085E-06
 9 74 1.40459953E-05 1.26702733E-05-5.33152613E-06 1.97047534E-05 1.11468553E-04
 9 75-1.98419206E-04-7.23682981E-06 6.57353713E-05-1.39791410E-05 5.97392029E-04
 9 76-2.21606096E-05-1.64539636E-05-8.92678645E-06 2.80686727E-07 1.46393267E-06
 9 77-6.08184507E-05 3.92740279E-05-2.68062741E-06-8.34196076E-06 7.35247751E-04
 9 78 1.09890346E-04-9.65634193E-05-1.22925246E-05-3.27009039E-03-2.11422524E-03
 9 79-7.35345404E-04 1.30349995E-03 8.82541862E-06-3.21094029E-06-5.61447833E-06
 9 80-4.48407434E-06-2.13461335E-06 1.91664347E-06 7.16487497E-05 5.60038727E-05
 9 81-4.36492988E-06 4.02936601E-06-2.70706909E-06 6.90003099E-05 2.71662581E-05
 9 82-2.15274792E-05 2.59122835E-05-2.51304987E-04-9.53039324E-05 7.50540449E-05
 9 83-1.30210213E-04 8.09405789E-03 8.48710485E-04-8.43796733E-04 6.98149776E-04
 9 84-1.41612040E-06 2.26599418E-06-8.49873777E-07 1.14409394E-05 5.44837975E-06
 9 85 1.79080970E-06-1.95847029E-02-1.61604899E-02-5.24000696E-05-2.06243764E-05
 9 86-7.03645977E-05-3.68295202E-04-3.14644490E-04-8.97065084E-05-2.37617288E-04
 9 87-1.10897194E-03-6.27295325E-04-1.82577051E-04-3.75315565E-04-7.48699138E-03
 9 88 9.36331404E-04-9.25825585E-04-1.07328203E-03-6.37437458E-05 7.80915072E-05
 9 89-1.43477615E-05-6.04057245E-05-1.24546671E-04-7.91382699E-05-2.33069914E-05
 9 90 1.04356878E-04 7.38560222E-05-2.91223137E-04-5.62840814E-01-4.66010783E-01
 9 91 1.67576680E-06-4.87721310E-05 9.56309663E-05-4.60073918E-03 1.25296474E-04
 9 92 1.43869861E-04-4.36915958E-05 4.40586744E-03-7.43272587E-04-8.92754461E-04
 9 93-2.46886987E-04 5.49024595E-03 5.09803770E-04-2.07130756E-03-1.68114345E-03
 9 94-7.60226638E-06-3.23118901E-05 3.99141565E-05-3.37784887E-05 2.25950411E-05
 9 95-2.60736061E-05-1.32202364E-02-1.08899784E-02-4.53918230E-05-6.62730961E-05
 9 96 5.50296210E-05-3.42808463E-04-2.50623646E-04-2.48038696E-04 1.69476372E-04
 9 97-1.21169633E-03-5.11901760E-04-3.54835938E-04 2.28668452E-04-2.04433502E-03
 9 98 6.74265292E-04-4.52129264E-04-3.74681539E-04-2.33256635E-05-3.45163890E-05
 9 99 5.78420525E-05-1.00409649E-04 7.27910953E-05 8.33990281E-05-1.91164349E-05
 9100 1.28218592E-04-4.61639600E-05-2.23946104E-04-3.93434816E-04-3.12682928E-04
 9101 5.15891019E-06 1.05354125E-05 3.09393370E-06-2.92411699E-05-2.33745012E-05
 9102-7.44462191E-05-1.50756182E-05-5.95440657E-06-2.59095207E-04 5.25924435E-05
 9103 3.92697589E-05-5.04820849E-04-9.26313413E-04-2.30927096E-05 5.98012554E-05
 9104 1.22988038E-06-8.38191875E-06 7.15203837E-06-3.20505527E-05-8.18427192E-06
 9105-3.50242672E-08 2.76108906E-06-6.22396768E-05-1.04936348E-04-4.21256658E-04
 9106-5.69170349E-06 4.91359534E-05 1.66176541E-04 2.93765466E-04-6.84563996E-03
 9107-5.60584751E-03 8.27594236E-05-4.38317967E-05-3.16163081E-05-2.63177558E-04
 9108 3.59449653E-04-1.25283362E-04-9.62708325E-05-1.19674670E-03 5.35750953E-04
 9109 3.38614391E-05-1.01920660E-04-3.77082266E-03 7.10435303E-04-9.07411207E-05
 9110-9.79545858E-05-1.34334443E-04 6.71338921E-05 6.72005509E-05 6.86860566E-05
 9111 6.16701800E-05-1.72825364E-05-7.37796817E-06 3.88503674E-05-9.15779193E-05
 9112-1.19110115E-06-1.05723384E-05 8.57005354E-05 7.76501929E-05 6.84993001E-05
 9113-9.52837131E-06 5.53460453E-05-4.25395878E-05 7.43413951E-05-9.14818629E-03
 9114-7.51095407E-03 1.78268131E-05 9.69718801E-05 4.07467961E-05-3.21433210E-04
 9115 8.25425138E-05 3.27158014E-04 1.29605667E-04-5.16851737E-04 2.04015786E-04
 9116 1.02866302E-04 1.91128335E-05 1.30769967E-03-5.78243216E-05-4.05407577E-04
 9117-3.89958816E-05 5.72683592E-05-9.85123914E-05 4.12440321E-05-6.86722417E-05
 9118-2.40174493E-05-8.04299004E-05-1.86413677E-05 9.04715950E-05 4.12048422E-04
 9119 1.98579126E-04-9.66793810E-06 3.55924666E-05 1.54534648E-05 1.14476942E-04
 9120-7.18613873E-06 1.34914543E-05-1.49792494E-06 8.44525728E-06 9.02559876E-06
 9121-9.41628407E-05 1.26540753E-04-1.29770415E-03 4.34125663E-09-5.08498377E-07
 9122 1.75992399E-07-3.75580018E-07 4.86761563E-07 6.96585686E-06-1.16957210E-06
 9123 1.25843045E-06-1.48413670E-06-4.64692509E-05-1.82526413E-05 2.52642086E-05
 9124 9.59894135E-06 1.22794836E-04 2.48659384E-04 2.98441864E-05 1.13667647E-05
 9125 8.69063749E-07-1.12220990E-06 2.53146151E-07 3.24910013E-07-1.14024034E-07
 9126-4.81375939E-07 2.49246924E-06-1.12018711E-05 4.56721853E-05 1.28340087E-04
 9127 2.35542170E-05 2.44123168E-05 2.68220557E-06-1.55451265E-06 7.20007983E-07
 9128-5.92571021E-05-1.44005658E-05 1.41733411E-05-5.86775772E-06 1.85259505E-04
 9129 1.55460887E-04-1.99642177E-04 7.81165931E-05 2.50207554E-04-4.85391224E-05
 9130-1.38642866E-04 1.49797139E-04-9.33495035E-06 9.74285665E-06-4.07906303E-07
 9131-8.76795670E-06 7.06575801E-06-1.12527529E-05-2.79833124E-06 1.29538075E-05
 9132 1.51448864E-04 4.81544037E-05 7.44082673E-06-5.90359498E-05 2.96357737E-05
 9133 1.32264295E-04 6.20912943E-07-3.96709288E-05 1.16440630E-04 5.30832447E-07
 9134 4.84809505E-07 1.51724805E-06-9.40608754E-08-1.90078709E-06-1.28386255E-06
 9135-1.10989710E-05-3.25032578E-06 5.05658897E-07-3.49257842E-07 7.72773320E-05
 9136 1.80948643E-05-1.24006166E-05 9.57680886E-07-3.97558255E-04-2.30783103E-04
 9137-5.70825980E-05-3.49287277E-05-8.49859124E-07 4.67833794E-07 3.82025330E-07
 9138-1.24326290E-06-2.46933555E-07 4.06997524E-07
10  1-2.38953360E-08-4.64441539E-08-1.41481810E-06-1.74351947E-07 1.72472523E-07
10  2-5.66555291E-07 7.50331253E-06 9.30771997E-07 5.53542795E-07 4.64799353E-05
10  3-3.26097817E-05-2.79770135E-05 7.88229736E-06 9.24005247E-04-3.19818346E-04
10  4-2.30845925E-04 5.16649949E-05 9.28768747E-09 1.08950827E-06-1.09879596E-06
10  5 7.36279102E-07-4.63473132E-07-1.41276070E-06-6.34079788E-07 2.82334410E-06
10  6-1.60602235E-05 1.90944341E-05-3.86597653E-07 2.50214713E-06-2.76546229E-05
10  7 5.76993286E-05-6.85951379E-07 1.68098702E-07 1.67869346E-06-1.57253900E-07
10  8 6.10202287E-07-5.43754957E-06-1.36140746E-05 2.08527597E-06-2.52661168E-06
10  9-4.82829881E-05 4.19349240E-05 3.39515344E-05 3.07925904E-05 4.07804089E-04
10 10 5.66327685E-05 6.43061294E-05-2.15975284E-04 1.85830139E-06 9.43324756E-07
10 11-2.80162615E-06 3.11099471E-06 5.53114572E-07 1.54739189E-06-1.26966453E-07
10 12 1.09590961E-07 2.90585527E-06 9.38519131E-07 3.86870685E-07-2.01462722E-06
10 13-1.32487170E-05-4.66253448E-06-2.44237378E-06-9.09457553E-06 1.23753530E-04
10 14-1.52642292E-05 1.94387118E-07 1.22936395E-03 1.29583377E-03 1.76571497E-04
10 15 2.33734899E-04-2.54375517E-06 9.07534500E-07 1.63622067E-06-4.55316212E-06
10 16-1.07125513E-06 8.37386358E-07-4.24441239E-07 8.18023061E-07-7.85028377E-07
10 17 3.08502934E-07-4.58869042E-07-1.49592619E-05 4.20568930E-06-2.49364227E-06
10 18 3.79455552E-06 1.57500557E-04-3.07641892E-06 5.16453207E-05-2.69206145E-05
10 19-4.96456842E-04-3.65502863E-04-1.89592146E-04 4.47278690E-05 2.96784035E-09
10 20 1.29939436E-07-1.32907276E-07-4.40142449E-07 9.08127664E-07 1.21948369E-07
10 21 1.48094122E-07-2.97126399E-06 1.00973164E-04-1.67524445E-05-2.08249829E-07
10 22 2.89899609E-07 1.24704006E-06-2.27758837E-07 2.09139369E-07-4.10231069E-06
10 23-7.29956644E-06 9.05077406E-07-1.32497275E-06-1.65166424E-05 1.19251192E-05
10 24 4.39695081E-05 3.66473705E-07 1.54120343E-03 4.29980318E-04 5.50914820E-04
10 25 1.60150766E-04-1.52649637E-06 4.31449283E-07 1.09504708E-06 2.86543702E-07
10 26 6.04841020E-08 5.03617156E-07-4.56008499E-08 1.53199469E-07 1.12789156E-06
10 27-6.72790582E-07 6.46104114E-07 6.40580809E-08-5.97366011E-06 2.70378476E-06
10 28-3.06941079E-06-2.91187377E-05 6.79380384E-06-3.68305338E-05 9.67316986E-06
10 29-1.62438234E-03-3.19141107E-04-2.53662957E-04-5.92444361E-05 1.33737379E-06
10 30 1.00429866E-07-1.43780366E-06-2.25498102E-07-9.00880296E-07-4.97844595E-07
10 31-5.18456300E-07 5.11589686E-06 5.05327194E-05 1.04149754E-05-1.51075133E-07
10 32 4.77257553E-07-3.01832095E-07-8.29865394E-08 3.54282918E-07-5.65403228E-06
10 33 1.18271384E-06-7.00567845E-07-2.48274961E-06 1.42782273E-05-1.09800682E-05
10 34-2.01464238E-05-1.12255784E-05 6.18607599E-04 1.12505723E-04 1.05906668E-04
10 35 6.13604013E-05 2.60711012E-08 1.03033283E-06-1.05640393E-06 8.66936157E-07
10 36-5.67123426E-07-1.16742635E-06-6.58178595E-07 5.93421152E-06-4.98633179E-05
10 37-1.90740619E-05 7.50510897E-07-8.48591031E-06 1.63037074E-05-1.42955863E-05
10 38 8.38812278E-09 4.43776243E-09-3.19892565E-07 2.60805475E-07-2.66278665E-07
10 39-5.19232132E-07 1.68644963E-06-1.00662629E-06 1.13880422E-06 2.52060050E-05
10 40 1.33924020E-05-1.85942025E-06-1.01322083E-05 1.88522057E-04-1.86110614E-05
10 41 7.67080907E-05-2.02838532E-05 5.90473628E-07-7.17962698E-07 1.27489070E-07
10 42-6.14644153E-07-4.37215629E-07 3.60149814E-07-2.34533124E-07 2.02858488E-07
10 43 1.25734961E-05 6.24357142E-06 6.02658367E-07-5.82850835E-06 2.42447296E-05
10 44 4.73043304E-05-7.65496321E-08 7.81695155E-07-1.48534927E-05-5.90934094E-05
10 45 9.29612856E-08-3.35612427E-07-4.01614603E-07-9.05278654E-07-1.22302160E-07
10 46 5.24175670E-06 1.88654301E-06 3.92523425E-06 3.06206595E-07-5.62606323E-05
10 47-1.10560121E-05-6.38712823E-06 1.75416332E-05-9.91092417E-04-2.54278700E-05
10 48 2.41279272E-04 1.23271082E-04-1.48142935E-07 1.76252668E-07-2.81097333E-08
10 49 8.62959442E-08-2.13623317E-07-7.98085387E-07 3.41649782E-07-3.78828912E-07
10 50 4.71974058E-05-1.62225478E-04-1.01425611E-07 2.95612377E-07-4.55177697E-06
10 51 1.31901728E-05-9.32969816E-07 8.00824784E-06-1.33757650E-05 2.00612058E-05
10 52-4.92924123E-06 2.83857797E-05 2.55552394E-05-4.33491756E-04-1.13626769E-08
10 53-2.73439417E-07 6.90697624E-07-3.81686069E-07-6.29659148E-07 4.41048678E-06
10 54-2.78832655E-06 1.20391934E-06 1.99408836E-06-4.97877471E-05-4.87753257E-06
10 55 6.35897030E-06-8.98989712E-06 1.74634385E-04 1.69956472E-04-2.87741603E-05
10 56 1.18339325E-05 4.50638093E-07 2.79489430E-09-4.53432987E-07-7.04217309E-07
10 57-7.53467370E-07 6.60653262E-07-5.35834470E-06 4.34451927E-05-1.38886658E-04
10 58 2.75551503E-04 1.15809262E-07-4.60931943E-07-3.15629822E-07-5.73397388E-07
10 59-1.38368812E-06 8.01084183E-06 2.34258575E-06 2.84923139E-06 5.97156396E-06
10 60-1.05913524E-04-7.65519133E-05-2.36607228E-05-1.27602143E-05-4.21794553E-04
10 61-4.03518820E-04 8.53233883E-06-2.76417004E-05-5.76815063E-07-2.35407951E-07
10 62 8.12223013E-07-3.66034872E-07 1.22013329E-06 1.31384958E-06-1.09104226E-06
10 63 1.11588937E-05 2.08723908E-04 5.24317179E-04-5.53199923E-08 3.37186688E-06
10 64-4.73561928E-05-5.01389715E-05-1.07660564E-06 7.06546501E-06-6.99287851E-05
10 65-1.77196295E-04 1.87798186E-08 1.99374535E-07 1.13807200E-06 6.95774354E-09
10 66 6.01744167E-07-1.22942537E-06-5.58727976E-06 2.94377769E-07-2.58134070E-06
10 67-1.14261612E-05 3.63442338E-05-1.33891638E-05 7.73608595E-06-2.10535743E-04
10 68-1.11958471E-04-5.62111977E-05-1.03862056E-04 1.55582542E-07-4.94691180E-07
10 69 3.39108638E-07 5.06953570E-07-1.98690760E-07-5.30367525E-07 1.37954940E-04
10 70 1.11371201E-04 4.17590338E-06 1.11840129E-06-3.35631168E-06 3.93735083E-05
10 71-1.99095998E-05-4.06136296E-06-1.33012866E-05-1.58450724E-04 1.43110487E-04
10 72 4.14978768E-05 1.59577335E-04-2.09448116E-03 1.04213025E-03-3.96626559E-04
10 73 4.90122057E-05 3.74844306E-06 8.26729173E-06-1.20157348E-05 2.43536902E-05
10 74 8.84112645E-07 8.05971996E-06-4.91453731E-06-1.30377135E-05-3.38257606E-04
10 75-1.77125718E-05-6.85090524E-06 3.39725851E-05-1.72325596E-04 2.99871211E-04
10 76-5.74355815E-05-4.95119946E-05 1.63762816E-06 3.30106666E-06-1.64794514E-06
10 77-1.95171881E-06 3.59180308E-05-1.66702678E-05-2.62810005E-05 7.45327612E-04
10 78 1.12958080E-05 1.35378096E-04-2.20772690E-04 2.20679998E-03 2.80011816E-03
10 79-1.87377698E-03 2.42375369E-03-1.21987559E-05 1.29272038E-05-7.28447955E-07
10 80 1.29233295E-05 4.86933267E-07 1.12357858E-05 2.87114762E-03 2.43362468E-03
10 81-7.96550530E-05 4.60661583E-05 1.00877787E-05-1.04627646E-04-3.77258628E-04
10 82 2.25718373E-04 6.27598268E-05-1.93734419E-03-6.21335409E-04 8.66589897E-04
10 83-8.84330668E-04 3.82519681E-03-1.05550607E-03-5.05331913E-04 1.30374526E-03
10 84-1.17814921E-04 2.25746034E-05 9.52403175E-05 1.63628240E-04 3.28848863E-06
10 85 5.40466093E-06-5.62978401E-01-4.66153969E-01 1.21097039E-04-1.54678088E-05
10 86-1.44954693E-04-4.78015353E-03-9.03390950E-05 8.11603641E-05 1.08197486E-05
10 87 4.96476137E-03-4.77479125E-04-2.01296244E-04 1.91887512E-03-1.92629049E-03
10 88 6.17091072E-04-2.25495513E-05-1.36027148E-03 8.16811922E-05 8.32933964E-05
10 89-1.64974589E-04 5.31237481E-06 7.99684717E-05 4.22910113E-05-3.42294210E-04
10 90 6.13381202E-05 6.02404404E-06-7.74226140E-04 1.96495399E-02 1.63249921E-02
10 91 5.57833063E-05 9.55493850E-06 6.00957481E-05-2.99376845E-05 2.74318249E-04
10 92 3.07672228E-05 3.27492491E-04-1.89987577E-03 9.67305682E-04-2.29834747E-04
10 93 1.78069199E-04 6.23544469E-04 6.69320846E-04 1.64209010E-04-5.30747662E-04
10 94-2.80477691E-05 7.21037862E-05-4.40560171E-05 1.65213555E-05-1.60860674E-04
10 95-4.96179736E-06 4.66745949E-04 3.95741162E-04 2.01619712E-06 3.51754864E-06
10 96-2.04320362E-05-2.24324310E-05 1.45822863E-05 1.43015686E-05 8.93458031E-05
10 97 5.09967417E-04 1.75022337E-04-1.01749277E-04-9.50985980E-05-7.35682747E-04
10 98 7.08798183E-04-3.83894645E-04-1.99539069E-04 1.39091245E-05 1.96170123E-05
10 99-3.35261368E-05 1.23730352E-05-2.86468326E-05 2.29245075E-05 1.15260123E-05
10100-1.04713480E-04-5.26076264E-05-2.49404851E-04-1.01836365E-02-8.36705463E-03
10101-2.18846831E-05-8.33299913E-05 3.94979355E-05-3.58004822E-04-1.11342430E-05
10102-3.86062440E-04 2.34824307E-04-1.68890708E-03-1.24104261E-04-5.84400755E-04
10103 1.24829174E-04-1.13898145E-04 8.09976943E-05 1.41023570E-04-1.15477840E-04
10104 6.30587552E-05-9.99060794E-05 3.68473242E-05 8.40597293E-06 1.70793441E-05
10105 1.31671569E-04-1.35563813E-05 8.04525974E-05-4.17401571E-06 5.05600150E-04
10106-1.27420163E-05 9.81036523E-05 1.36398821E-04-1.08389130E-04 4.89574231E-04
10107 4.00172254E-04-1.07340597E-05 4.44661682E-06 1.20107654E-06 5.77138904E-05
10108-7.96891224E-06-1.99250147E-06-1.78835783E-06-3.00373424E-04 6.73008421E-05
10109-1.81388701E-05-7.71694879E-05-1.35973269E-03 2.83774714E-04-9.35170133E-05
10110 1.50951007E-04-8.83454774E-06 6.59089453E-06 2.24365321E-06 3.57750032E-06
10111-1.06048783E-06-1.65221560E-05-9.39040389E-06 3.26157256E-05 5.10908704E-05
10112 1.67215767E-04-1.08462455E-06 4.28267389E-05 9.30146587E-05 1.37949731E-04
10113-3.29278837E-06 2.64844891E-05 2.41827879E-05-1.56992880E-04 8.08885253E-04
10114 6.69438089E-04 4.94526711E-06-4.32121579E-06 1.48559908E-06-1.74130357E-05
10115-3.50258840E-05-2.75475735E-05-3.39343230E-05 5.96616460E-04-1.94115570E-04
10116-1.77184550E-04-1.42513805E-06-7.24118915E-05-1.10873598E-05 1.86301582E-04
10117 1.53561046E-04 8.49485934E-06-6.00697226E-06-2.48788707E-06 2.42662745E-05
10118 8.63292300E-07 1.91344748E-06 1.09416975E-06-5.62354664E-05-2.11680683E-04
10119-4.79669271E-04-3.59960526E-06-9.64695550E-06 9.27102622E-05-1.99154214E-04
10120 6.03019815E-06-5.59025924E-05 3.80992157E-06 9.80361087E-05-8.76001652E-06
10121-5.34487223E-05 2.61738521E-04-1.98918448E-03 1.99557357E-07-8.65707424E-07
10122-1.90554777E-07 4.27819002E-07 1.76894954E-06 1.53988515E-05 6.87596793E-07
10123 1.37344211E-06-3.23080525E-06-1.17895843E-04-5.25203157E-05 3.86442867E-05
10124 5.18869821E-05 2.03636397E-04-7.71420398E-05 2.85156583E-04 5.72210110E-06
10125-1.63228959E-06 1.53755419E-06 9.47353980E-08 2.61274516E-06 5.49074907E-07
10126-2.42280618E-06 4.40371434E-06-3.08846525E-06-3.08937698E-04-4.52158569E-06
10127 3.36437852E-04 2.74193491E-04-3.98092065E-06-5.22099504E-06-8.83111287E-07
10128 5.89994495E-05 2.66616588E-05-4.59435071E-06 6.69367826E-06-4.52178510E-04
10129 8.64023154E-05 2.15764585E-04 9.29282783E-05 1.27612183E-03-8.03890887E-05
10130-4.78351482E-04 2.03086214E-04 4.24430297E-06-1.94182798E-05 1.51739768E-05
10131-7.94571290E-06 7.65907489E-06-9.13189723E-06 1.04249198E-07 1.11507498E-05
10132-8.82368785E-06-7.87870101E-05-7.03159629E-06 6.95569860E-05-1.97580619E-05
10133 1.77156369E-04-6.06495394E-06 3.24366592E-05-2.82930075E-04 3.80089460E-04
10134-2.50703982E-06-3.72469904E-06-2.10923909E-06 8.67215395E-06 7.99877660E-06
10135 1.18392644E-05 5.18050587E-06 1.11136702E-05-8.81364366E-07 4.06688104E-05
10136-2.10163787E-05-7.42332301E-05 7.06840170E-05-3.29975987E-04-1.14557592E-04
10137-8.47230796E-05-4.79947987E-05-4.32741828E-06-3.03214760E-06 7.35956588E-06
10138-8.03043200E-06-2.36823675E-06-5.63566179E-06
11  1-6.52702251E-08 9.59712523E-09-7.40485989E-07 1.94937800E-07-3.14509272E-07
11  2-3.91332752E-06 3.55148802E-06-1.39464221E-06 2.20057292E-06 9.98635214E-05
11  3 1.48689548E-05-4.41411091E-06 2.76717006E-05 8.04347361E-04 2.43947698E-04
11  4 5.59733282E-05 6.81089708E-05 8.12556878E-07-3.86993579E-07-4.25563300E-07
11  5 9.62111373E-07 7.78536974E-07-3.38061104E-07 3.43350452E-07-5.17277824E-06
11  6-3.87358815E-05-1.75438903E-05-4.44681614E-08-3.29758970E-06 1.51648838E-05
11  7-1.11617255E-04-3.06142031E-08-3.42390969E-07 2.13852757E-06-1.67673144E-06
11  8 2.46727889E-06 4.14177636E-06-9.74807031E-06 8.86505434E-06-1.20975174E-05
11  9-1.00985096E-04 5.44480455E-05-5.72085405E-05 7.33447742E-05 1.31873409E-06
11 10 2.29122555E-04-2.91511978E-04 9.15167095E-04-3.71496011E-07 1.92854635E-06
11 11-1.55705033E-06 2.41850204E-06-5.67062678E-06 1.08220207E-06-1.48201019E-07
11 12-2.39239292E-07 3.05205278E-06 5.29274242E-07-2.44066123E-07 4.43699786E-06
11 13-1.40810532E-05-3.48524097E-06 1.84367921E-07-6.47489212E-05 1.32711098E-04
11 14-4.49380435E-05 2.90120978E-05-5.35015688E-03 3.27904020E-03 1.08996774E-03
11 15 7.22821381E-04-2.66468062E-06 1.51951703E-06 1.14516359E-06-4.77941780E-06
11 16 1.20847684E-07 7.90077181E-07-4.26410742E-07 5.16739891E-07-3.91526014E-07
11 17 1.05404044E-06-7.85812488E-07-1.26157063E-05 2.94086682E-06-5.30149624E-06
11 18 5.99451222E-06 1.15080875E-04 2.62536790E-05 8.21710426E-05-4.18714117E-05
11 19 6.00106646E-03 1.30114655E-03 7.98739956E-04 8.12842403E-05 8.39806603E-07
11 20-2.40575095E-07-5.99231508E-07-5.86895867E-07 1.56986514E-06 3.47883687E-07
11 21-1.37305695E-06 1.16520370E-05 9.19562313E-05 2.31781167E-04-1.33095315E-07
11 22 1.80031332E-07 1.03246221E-06-1.94649953E-07 1.02348219E-06-2.05151055E-06
11 23-6.36980643E-06 1.26769967E-06-5.59421256E-06-2.74911651E-05 1.53732179E-05
11 24 3.75100006E-05 1.70623626E-05-8.79646642E-05 2.11979800E-04 2.30946155E-04
11 25-2.66782110E-04-1.50679709E-06 5.66065592E-07 9.40731496E-07 4.06132732E-07
11 26-1.24099506E-07 1.77781336E-07 1.43900622E-07-2.36871678E-07 7.24450590E-07
11 27-7.10498088E-08 4.86651341E-07 7.26807942E-06-3.13989142E-06 2.90972296E-07
11 28-1.32174729E-06-5.42739906E-05-2.39205148E-05 9.60994585E-07-2.79726813E-05
11 29-4.25702275E-04 1.36204604E-04 4.99055608E-05-1.68816612E-04 9.72348555E-07
11 30-6.10564753E-08-9.11292080E-07 1.01763100E-07-1.22042527E-06 5.56072256E-07
11 31 2.34259916E-07-3.36651670E-06-1.38959620E-05 3.70335981E-05-1.08120088E-07
11 32 2.57837028E-07 1.51121070E-07 3.20935273E-07 9.00667147E-07-4.28872398E-06
11 33-5.11043814E-07-1.86422528E-06-5.85654753E-06-5.16771873E-06-5.77623227E-06
11 34 1.32235583E-05 8.75774095E-06-4.07882007E-05-1.44633924E-04-4.29264113E-05
11 35 4.90604026E-05-5.06787694E-07 6.29694084E-07-1.22906390E-07-6.99632896E-07
11 36-9.73713163E-07-8.82177159E-07 1.00220987E-06-7.36353664E-06 6.42272114E-05
11 37 5.83198672E-05-5.35480191E-07 3.04491984E-06-1.69168803E-05-5.80489391E-05
11 38-1.72909920E-08 7.75931100E-08-2.62265010E-08 3.02214609E-07 2.47241166E-07
11 39-1.50995724E-06 2.47591321E-07-1.21494612E-06-8.79760955E-07 2.38049525E-05
11 40 1.53833912E-05 5.68850808E-06-9.68828241E-07 6.07452035E-04 1.24695849E-04
11 41 3.20320868E-05 4.21245268E-05 5.72783430E-07-6.34146639E-07 6.13632083E-08
11 42 2.09702383E-07-4.60579312E-07 1.90208579E-08 2.85008216E-07-3.03878783E-06
11 43 8.86646293E-06-5.30478105E-05 6.46197243E-08-1.95678153E-06-8.77603795E-08
11 44 3.33755305E-05-1.73204839E-07 7.41249183E-07-1.18536761E-05 8.15391042E-06
11 45 1.94753881E-09-6.78656388E-08-7.29110316E-08-2.68491820E-07-4.08075238E-09
11 46 1.75364292E-06 2.72893191E-07 8.63176352E-07-2.45385992E-07-2.16985359E-05
11 47-4.79121560E-06 1.21451570E-05 1.13094052E-05-1.13906547E-04 1.55489200E-05
11 48 4.66768424E-05 4.61857676E-05-2.39601709E-07 7.91741224E-09 2.31684297E-07
11 49 3.98452402E-07 6.36471816E-07-5.52036830E-07-5.33356290E-07 4.74401630E-06
11 50-3.74466489E-05-7.84883909E-05-4.88293158E-07 3.39467288E-06 3.14200886E-06
11 51 3.24855578E-05-4.04392100E-07 2.81603965E-06-6.27106194E-06 5.28210851E-06
11 52 1.49431602E-06-1.88905714E-05 3.81826211E-05 7.01487180E-04-1.78267918E-08
11 53-4.02394880E-07-2.48775412E-07 1.49014420E-07-1.12159419E-07 5.18389818E-06
11 54 8.69748515E-07-1.10125955E-06 4.65366758E-07-3.07994923E-05-1.48978293E-05
11 55 1.39346944E-05-9.94550462E-06-3.28425063E-04-2.37832574E-05-1.73676527E-05
11 56-1.19847655E-04 1.06175711E-07-1.92312653E-07 8.61369421E-08-3.53839834E-07
11 57-1.64341310E-07 6.84213290E-07-3.94728346E-07 1.58480018E-05 2.84752963E-04
11 58 4.16685530E-05 1.04766720E-07-9.35183430E-07-7.25923768E-07-1.22814047E-06
11 59-1.31380575E-06 1.46479021E-05 3.73133926E-06 6.24980066E-06 5.24496746E-06
11 60-1.73723838E-04-1.15891239E-04-5.35805832E-05-1.64196543E-05-6.13346332E-04
11 61-6.47026429E-04-2.64286901E-04-8.07534087E-06-2.58121811E-06-1.68067060E-07
11 62 2.74928517E-06-2.16217942E-06 3.54526592E-07 1.85568717E-06-3.69389326E-06
11 63 3.05399208E-05 2.72261045E-04 1.05748192E-03-3.08029140E-07 6.66166941E-06
11 64-7.38751922E-05-2.77307910E-04-1.46442252E-06 1.01860123E-05-5.38172105E-05
11 65-2.08794695E-04 5.90929261E-08 5.92524473E-07 7.92438539E-07-4.87139424E-07
11 66-1.27398270E-07-5.87010321E-06-4.27833190E-06 2.24821049E-06 5.81926557E-07
11 67 2.90375031E-05 3.25160500E-05-1.69196982E-05-7.74568695E-06-4.27604384E-04
11 68-1.69501657E-04-1.95721152E-04-1.10187670E-05 3.42315623E-07-1.15161724E-06
11 69 8.09301617E-07 4.90595823E-08 7.28115430E-07 5.77784345E-07-2.98294599E-02
11 70-2.46395447E-02-6.76431730E-05 4.26590588E-05 4.39191439E-05-3.91732985E-04
11 71-3.78142000E-04 2.17134969E-04 1.93690674E-04-2.05703125E-03-2.29145175E-04
11 72 2.40243990E-05 7.58599187E-04 1.01175469E-04 3.41069454E-04-4.20638386E-04
11 73-1.61025894E-04-5.71377495E-05 4.86992939E-05 8.43845562E-06 8.56411630E-05
11 74 1.32935424E-04-8.31312840E-05-2.83253971E-05 1.22202224E-04-3.27873941E-04
11 75 7.55431577E-05-3.06545682E-05 9.91408522E-05-2.56225250E-04 3.57557070E-05
11 76 1.09044994E-04 9.16495936E-05 5.06399396E-07 2.04903814E-06 1.40639813E-06
11 77 1.21582714E-05 1.64789547E-05-1.02084187E-05-2.43998156E-05 3.35518361E-04
11 78-6.66425330E-05 5.75522908E-05 3.96231816E-04 4.15205030E-04 2.64113386E-03
11 79-1.11434289E-03 8.54478209E-04-1.35262292E-05 2.29154864E-05-9.38925712E-06
11 80 1.80952309E-05-9.25540810E-07 1.53278415E-05-2.47393493E-05-2.27160620E-05
11 81 1.96389183E-06-1.68712933E-06 6.69247900E-07 1.93573799E-05 2.84771391E-06
11 82-5.59908704E-07 1.58723991E-05-3.96998885E-05-1.20271535E-04 5.29526292E-05
11 83-1.39415890E-05 6.20674802E-03 3.98190222E-05-3.62246609E-04 1.44661241E-03
11 84-5.63403863E-06 1.37685388E-05-8.13450019E-06 1.67613225E-05 7.96438664E-06
11 85-3.19559163E-06 2.35529666E-04 2.05816512E-04 7.00213169E-06-8.64425160E-06
11 86 1.79086034E-05-3.23297773E-05-1.48110378E-05 6.25736968E-05-7.30603873E-05
11 87 5.59532449E-04 1.77083533E-04-9.70216066E-05 2.55623177E-05-6.62634483E-03
11 88 4.72254862E-04-3.76200320E-04-1.76262244E-03 2.37589090E-05 1.39124511E-05
11 89-3.76713601E-05-4.48399062E-06 1.45997173E-05 2.51973743E-05 9.50722965E-06
11 90-9.05878036E-05 9.65093970E-05-3.83889112E-04 1.32751528E-02 1.10500371E-02
11 91 4.18069998E-05 5.95394925E-05-5.83229828E-05-1.05327224E-04 2.06996615E-04
11 92 2.63771743E-04-2.65535481E-04-1.84542783E-03 8.24028823E-04 1.92728344E-04
11 93-5.21333008E-04 1.86726921E-03 5.40327726E-04-5.65290066E-04-7.00084113E-04
11 94 3.35115840E-05 1.13419416E-06-3.46457781E-05-7.38466759E-05 1.15786705E-04
11 95 1.01828985E-04-5.62298304E-01-4.65580422E-01 1.54445387E-04-6.67994962E-05
11 96 6.88401652E-05-4.80299610E-03-6.75461804E-05 8.06862798E-06 5.54437281E-05
11 97 4.88362720E-03-7.73286237E-04 1.13342155E-03-1.44196637E-03-2.08269246E-03
11 98 1.01700697E-03-2.62847344E-04 4.59067289E-04 2.79351732E-05 2.31837138E-05
11 99-5.11188870E-05 1.00596690E-04-9.38506585E-05 1.11662333E-04-3.45045513E-04
11100 6.32509983E-05 1.32685463E-06-5.75100715E-04-1.38018514E-02-1.13643431E-02
11101-3.41860427E-05-4.20652796E-05-7.92305735E-05-3.69633045E-04-1.09612858E-04
11102-1.24851193E-04-4.05448615E-04-1.63429204E-03-6.64420012E-05-4.73566746E-04
11103-5.65197600E-04 2.07661095E-03 1.15424299E-04 3.64437837E-04 3.54873544E-04
11104 5.11497284E-05 7.81251074E-05-1.29274836E-04-1.32085504E-05-4.60914381E-05
11105-1.05667210E-04-2.12465943E-05 1.39918380E-04-1.51863195E-04 2.67363030E-04
11106-9.63195534E-06 4.62693708E-05 7.57668867E-06-1.49109948E-05 5.09455995E-04
11107 4.17004965E-04-8.09933593E-06 3.95463461E-06 2.89179541E-06 5.40496075E-05
11108-8.24430671E-06-1.02986083E-05 6.73466359E-06-2.44807483E-04 4.30347556E-05
11109-3.30631572E-05 1.53849500E-05-1.69427721E-03 2.62589434E-04 2.06118697E-05
11110-2.67008771E-04-4.97775159E-06-1.06800086E-05 1.56577601E-05 4.15041108E-06
11111 7.95967389E-06 1.62274392E-06-1.60448534E-06 1.70703247E-05 2.79997266E-05
11112-1.55192497E-04-3.44405158E-06 5.16502596E-05 8.11874594E-05 2.18137909E-05
11113-9.35237333E-06 3.27610793E-05 1.02482850E-04 2.47313800E-04 1.00793289E-03
11114 8.32583457E-04 3.12074145E-06-2.08978867E-06-5.09315554E-06 1.23772618E-05
11115-2.73511252E-05-3.88293607E-05 1.15652871E-05 4.03193832E-04-1.48222895E-04
11116-1.02193956E-04-3.99680692E-05 4.61456895E-04-2.68046127E-05-4.41523930E-05
11117 5.65017737E-05 9.14381821E-06-2.93314479E-06-6.21067342E-06 1.30021857E-05
11118 1.03581458E-05-7.56250155E-06 8.90506866E-07-2.51377110E-05-2.10372138E-04
11119-9.91661146E-05 3.45144365E-06-3.42293895E-05 3.08632877E-05 7.47323899E-05
11120-7.35844461E-06 1.35359557E-05 8.59848216E-05-1.07756949E-04-6.68125996E-06
11121-4.48727504E-05 2.88954820E-04-1.70567124E-03 3.07148236E-07 1.43083998E-07
11122-1.54024182E-06 9.71078708E-07-3.91488323E-07 6.32144617E-06 4.79342379E-06
11123 1.94359211E-06-5.02299737E-07-8.64491482E-05-8.04711312E-05 5.16445425E-05
11124 4.95377895E-06 2.22421828E-04 3.24543577E-04 5.17747720E-04 2.10231558E-04
11125-4.45227042E-07-2.01247387E-06 2.45770091E-06 2.75281357E-06 3.02448518E-06
11126 1.13806912E-06 2.89791938E-06 7.99281031E-06-7.88658032E-04-2.73453563E-05
11127-1.50634509E-05-1.26000055E-05 2.82862044E-06-1.01618980E-06 1.32221846E-06
11128 1.25792546E-05-1.13998682E-05 5.02182699E-06-3.78220856E-06-1.65960735E-04
11129 1.43021533E-04 8.78682031E-05-5.70640009E-05 5.38589016E-04 1.64037019E-04
11130-2.30932624E-04 1.00585737E-04 2.05801548E-06-1.57334913E-06-4.84666347E-07
11131-6.11609129E-07 2.86187554E-06 6.98939821E-06-5.19764071E-06 3.78533275E-05
11132-5.67815332E-05 2.10282788E-04 3.05147442E-06-1.48133253E-05-1.45022601E-04
11133 9.54417747E-05 4.72398257E-06-2.26463078E-05-3.53283309E-04-1.48871865E-04
11134 1.69247832E-07 8.36314733E-07 2.98063563E-06-1.73912031E-06 2.43583515E-06
11135-3.79869581E-06-1.36608871E-05 5.40328241E-06-8.85350606E-06-4.49328713E-05
11136 3.52651863E-05-2.37515185E-05 6.28768069E-06-2.63111572E-04-2.07051985E-05
11137-1.06804341E-05 1.10197523E-05 1.55216149E-06-7.55202278E-08-1.47664126E-06
11138-1.63071612E-06 1.70809948E-06-5.96287927E-07
12  1-9.77399796E-07 9.67249773E-07 5.07232814E-09-3.89177452E-07-9.12996114E-07
12  2-2.56247671E-05-5.65798844E-07 2.43418968E-06 3.02084933E-06 2.66228113E-04
12  3 5.06540772E-05-8.03929160E-05 4.84071688E-05 7.92382050E-03 1.18022687E-03
12  4-6.21947151E-04 1.09205340E-03 2.32615227E-06-1.69676397E-06-6.29388299E-07
12  5 7.68823218E-07 1.32667221E-06-1.91362892E-06-4.66378113E-07-9.12337557E-07
12  6 4.11931656E-05 1.39731458E-04 7.60611450E-07-1.61952712E-05-4.77183315E-06
12  7 9.71964176E-05-1.19577823E-06-1.78601362E-06 9.64963045E-07-1.92688554E-06
12  8 2.75227317E-06 9.08471833E-06 3.11768958E-07 1.01930967E-05-1.25501488E-05
12  9-1.14212375E-04 2.91166548E-05-1.52741695E-05 1.48458541E-04-1.42914639E-03
12 10 3.82502378E-03-6.87259946E-04 3.23019714E-03-6.25842776E-06 5.21733373E-06
12 11 1.04109404E-06 2.68303532E-06-6.28464180E-06 1.47426746E-06-9.12135908E-08
12 12-1.10148463E-06 9.96505480E-08 2.22961589E-06 5.05027536E-07 1.72608210E-05
12 13 4.04612294E-06-1.10316922E-05-8.28410644E-07-1.58388408E-04-1.16210860E-04
12 14-6.59340762E-07-3.92013981E-05-3.05061627E-03-1.65417635E-03-1.23993789E-03
12 15 2.23232838E-04-1.86565823E-06 2.65324776E-06-7.87589534E-07-1.30300385E-06
12 16 8.31445146E-07 3.16395249E-07-4.35956702E-07 3.06838676E-07-2.31176458E-07
12 17 1.32374736E-07 5.90888357E-08-9.11047036E-06-7.95358415E-09-1.40718315E-06
12 18 3.14672313E-07 4.19631096E-05-2.91640165E-05 3.84345963E-05-4.51498118E-06
12 19-3.47541711E-03-6.18335806E-04-6.76346783E-05 5.42346918E-05-5.87294525E-08
12 20 4.05731918E-07-3.47002465E-07-7.19094916E-07 6.27983303E-07-7.24700912E-07
12 21-1.18938314E-07 7.76408465E-07 6.09420791E-05 1.27116897E-04 3.78456838E-07
12 22 1.21579906E-07 2.10471359E-07 4.76794196E-07 8.73534766E-07 3.61503328E-06
12 23-1.05776188E-06-2.75254226E-06-4.93078547E-06-9.57932698E-06 2.69850498E-05
12 24 2.89875544E-05-8.76435240E-06 1.28577385E-03 9.82472569E-04 3.32918230E-04
12 25-6.75067389E-05-8.16799827E-08-3.96113366E-07 4.77793349E-07 7.55316552E-07
12 26-1.20838558E-06-5.11316801E-07 4.34612439E-07-1.44460566E-07 9.00629745E-07
12 27 1.22466470E-07 2.39375249E-08 1.02592438E-05-3.52307887E-06-1.37188401E-06
12 28 1.17175283E-06-7.17968155E-05-5.33498165E-05 1.49288095E-05-1.94836153E-05
12 29-3.78845642E-03-6.54540595E-04 3.86939950E-04-4.45247685E-04-1.12086951E-06
12 30-5.34438139E-07 1.65530765E-06-3.58783658E-07 8.91932195E-07 8.39593949E-07
12 31 1.00188100E-06-9.93932581E-06 4.30774867E-05-7.10743607E-06-1.46421607E-07
12 32 4.00898145E-07 4.87871493E-07-5.24047218E-07 1.91397393E-07-6.52335662E-06
12 33-2.10874884E-06 2.90669774E-06-1.25154550E-06 9.33585906E-05 2.77125770E-06
12 34 3.64635552E-05 4.36458750E-06 3.20019801E-03 7.43423985E-05 7.13096721E-04
12 35 3.49257144E-04-1.79908159E-06 2.26387781E-06-4.64796219E-07-1.57481907E-07
12 36-9.35185532E-07-7.07598635E-07-9.35186233E-07 5.47952543E-06-3.05526537E-05
12 37 7.94369525E-05-5.76026002E-07 2.79861987E-06-3.54426792E-05 1.29286163E-04
12 38-2.79149926E-09 5.50181525E-08-4.18140337E-07 3.21933861E-08-8.28219056E-08
12 39-1.34282577E-06 2.01549589E-06 1.73815560E-07 4.41874591E-07 3.81983718E-05
12 40 1.26679133E-05 5.79804474E-06-6.67249683E-06 5.75043917E-04 1.88399753E-05
12 41 6.41297834E-05-5.02565204E-05 1.57630293E-07-1.25355744E-07-3.22745484E-08
12 42 1.91121026E-08-6.68676483E-08-1.22753670E-07-1.04163745E-07-7.16490310E-07
12 43 2.28710496E-05 4.18352542E-05-9.20581949E-08-7.51977918E-07 3.57786637E-06
12 44-8.09231157E-05 4.56239122E-07-3.76571805E-06 2.40102756E-05-4.47000906E-05
12 45-2.41737897E-07 6.26715779E-07 3.01366049E-07 6.24069939E-08 6.85272704E-07
12 46-9.61407874E-06-2.19885069E-06 5.47532190E-07-2.38887745E-06 3.60692088E-05
12 47 2.18009636E-05-1.55462545E-05 1.08018469E-05-3.54944810E-04-1.29462603E-04
12 48-1.58495570E-05 7.15499601E-05 2.57009283E-07-7.82712915E-08-1.78737991E-07
12 49-9.35752067E-08-7.66311183E-07 4.29443579E-07-1.36474830E-08-2.32976826E-06
12 50 1.74179745E-05 1.29116092E-04 4.23991310E-07-6.13172276E-06-2.32775016E-05
12 51-5.29934447E-05 1.43913631E-07-4.87635391E-07 1.21649652E-05-2.38810754E-05
12 52 2.56980589E-06-1.82813855E-05 4.47334940E-05-1.56436139E-03 3.72027757E-08
12 53-2.36189591E-07 2.10708798E-07 1.01783730E-06 3.89374146E-07 4.55370484E-06
12 54-2.46022458E-06-5.21106506E-06-2.12191633E-06-2.43687266E-05 4.98105775E-06
12 55 3.98578271E-05 2.88159565E-06-1.35705825E-04-1.11551579E-04-6.20026172E-05
12 56-1.97022843E-05-8.10234713E-08-1.51768685E-06 1.59871032E-06 5.21270915E-07
12 57-6.11610275E-08-4.57067345E-07-3.05271518E-06 2.19577786E-05-2.56230069E-04
12 58-3.47562086E-04-8.39192453E-07 2.96950032E-07-9.58600492E-08 3.42413781E-07
12 59 1.60104462E-06-1.13934331E-05-5.03655661E-07-1.28882957E-06-7.50465839E-06
12 60 1.11056123E-04-1.27881167E-05-4.78265375E-05-2.18634174E-05 5.94237040E-04
12 61 5.56240699E-05-1.87171138E-04-7.96493792E-06-6.74476031E-07-1.17136193E-06
12 62 1.84583796E-06-1.10606627E-06-1.39684748E-06 1.83331978E-06-1.51230801E-06
12 63 6.63037961E-06 6.82387446E-05 1.53437455E-04 1.70569302E-06-1.44709520E-05
12 64-9.16110075E-06-3.01257204E-04-6.90228062E-07 5.00130022E-06 3.50993652E-05
12 65 9.82198277E-05 3.16291326E-08 5.52867130E-07 2.73121001E-06 5.37491415E-07
12 66 3.66445538E-07-4.76046028E-06-1.28692798E-05-3.03333499E-06-2.33343197E-06
12 67 1.55358171E-05 4.87390087E-05 1.45615817E-05 2.00780492E-05 3.88253022E-04
12 68-2.84335608E-04 1.00656479E-04 4.36226916E-05 7.20301153E-07-2.70541968E-07
12 69-4.49759186E-07 1.26606373E-06 5.34761430E-07 1.38712526E-06 5.62580779E-01
12 70 4.65849865E-01-1.57518439E-05 3.53870534E-05-9.26213309E-05 4.80860166E-03
12 71-2.17844415E-05 1.12695214E-05 1.41644139E-04-4.62470860E-03-3.40175480E-05
12 72-2.10855934E-04 1.12922714E-03-2.17284026E-02 2.33637343E-04-6.30279977E-04
12 73 3.68148189E-03-4.99153135E-05 8.52730057E-05-3.53576923E-05 1.51493317E-04
12 74-3.56630194E-05 2.61465467E-05 3.33378610E-04 2.93548255E-04 2.54888454E-04
12 75 2.13461364E-04 3.41788865E-04 2.01748737E-04 3.92208376E-04 7.04774386E-05
12 76-2.63042087E-03-2.24230473E-03 5.51798649E-05-3.62051808E-05 7.04601887E-05
12 77 1.83071092E-04 3.22515345E-04-1.71655116E-04 2.39488036E-04 1.66987924E-03
12 78 3.88204644E-04-2.70750436E-04 4.04953219E-04 2.11496037E-02 6.73266900E-03
12 79-1.69304779E-03 1.73704991E-04 4.80771084E-05-5.26754674E-05 4.59835899E-06
12 80-9.27378164E-05 1.33092871E-04-7.72727933E-05 5.52470242E-05 3.89577695E-05
12 81-2.31397494E-06-1.00392829E-06-1.25909616E-05 9.22669999E-05 2.31423134E-05
12 82 7.16364567E-06 2.72346696E-05-6.25525823E-04-4.45916373E-04 3.15572794E-04
12 83-5.78228894E-04-1.93759876E-02-1.60271275E-03-1.67490067E-03-2.07201705E-03
12 84-1.36674110E-06 5.97927001E-07 7.68814095E-07 1.08210451E-05-3.61014432E-06
12 85 4.36899363E-06 1.69885473E-04 1.44922494E-04 2.81227682E-06 9.98528964E-07
12 86 8.08179321E-06-3.50369257E-05-8.58352482E-06 3.21343249E-06-6.07954676E-05
12 87 2.79467496E-05-1.48983356E-04 9.58658186E-05 1.28986129E-04 2.04113207E-02
12 88-8.57858626E-04-4.81946109E-04 3.78698314E-03 1.89395373E-05 8.39291438E-06
12 89-2.73324517E-05-8.59311976E-06-2.30580237E-07 4.63713626E-06-1.88460104E-06
12 90 2.83373356E-05-1.75479287E-04 4.46707291E-04 6.33048566E-04 5.31089691E-04
12 91-1.75306272E-06 1.06452165E-05-5.22045681E-06-3.31058935E-05 7.31720658E-05
12 92-7.70312992E-06-3.22224873E-05-8.79657717E-04-1.61541050E-04 1.54481668E-04
12 93 2.36548323E-06-1.57894537E-02 1.87724836E-03 1.31937357E-03-1.24958906E-04
12 94-9.54644836E-06 1.14357381E-06 8.40287455E-06 1.57139315E-05 1.39893301E-06
12 95-7.92909239E-06-2.98825008E-02-2.48032769E-02-7.63287967E-05 5.43254103E-05
12 96 4.57308541E-05-4.99505330E-05-3.02038211E-04 1.53283082E-04 2.27540376E-04
12 97 1.24365563E-03-5.56652946E-04 4.73833534E-04-1.78517990E-04 2.43283152E-02
12 98-2.31784592E-03 2.54662623E-03-3.37112204E-03 8.01146739E-05-2.76456080E-05
12 99-5.24690658E-05-1.06048340E-04-9.78624615E-05 7.28968849E-05-2.52132493E-05
12100 4.32738746E-05-2.04070580E-04 6.35237594E-04-1.90679560E-03-1.57325696E-03
12101-2.69551589E-06-1.80383652E-06-9.50698311E-06-6.33085345E-05 2.01207158E-06
12102-3.69658041E-05-3.32709450E-05-6.28917358E-04-4.05085315E-05-1.53760601E-04
12103-1.43678664E-04-1.78117032E-02-3.14110025E-05-4.35029908E-03-1.58275125E-03
12104 5.34845217E-06-2.73345726E-06-2.61499491E-06 2.60828229E-06 7.87281211E-07
12105 4.48066840E-06 7.18819898E-06-7.67138734E-05-6.46841198E-05-3.74723553E-04
12106 4.55819128E-09 6.89874132E-06 1.09359024E-05-1.04654009E-03 1.35594654E-04
12107 1.13944587E-04 1.72858649E-06 1.19035190E-06 1.17497160E-07-3.37161597E-05
12108-1.68630569E-05-4.40944893E-06 2.55715420E-06 4.07316856E-04-1.40126714E-04
12109 1.33483814E-04 9.85704172E-05 2.02478394E-03-4.55000841E-04 3.31525053E-04
12110 3.32292802E-04 4.79027034E-06-3.92155414E-06-8.68716197E-07-7.38337795E-06
12111-6.53962916E-06 3.98042020E-06 2.99969604E-06-3.95756888E-05 2.20805865E-05
12112-4.75642980E-05 5.20321883E-06-4.36304856E-05 1.38671454E-04 6.22923768E-04
12113 3.73208046E-06-4.45691650E-05-9.62323629E-07-2.34107415E-04-9.06237514E-04
12114-7.48207649E-04-6.98982257E-06-1.29466064E-06 4.00105078E-06-1.75888773E-05
12115 3.89925683E-05 3.92176615E-06-2.31422765E-05 3.75618814E-05-7.29012219E-06
12116-7.88821688E-07 9.08827951E-05 2.68275000E-05-1.04541207E-04 1.59475420E-04
12117 3.08739478E-04-4.43869327E-06 7.60199546E-06-3.16330219E-06-1.10621261E-05
12118-8.21982444E-06 8.47659794E-06-3.54905303E-06-4.74476037E-05-2.08298940E-04
12119-4.67605450E-04-1.10420084E-06-1.16247555E-06 2.49724037E-04-2.02680947E-05
12120 7.57277259E-06-2.93976638E-05 8.88084531E-05 3.62085490E-05-1.49778097E-06
12121-5.33886353E-05-7.92307181E-04 2.91258209E-03 2.29923206E-06 1.87576825E-06
12122-4.25507879E-06 1.01285737E-05-5.00299797E-07 8.53101570E-06-1.66940875E-05
12123-7.45031997E-06-1.80476891E-05-1.66996796E-04-2.89749778E-05 1.04440110E-04
12124 1.72604743E-05-5.84182033E-05 6.26762948E-05 2.94790011E-04-8.63130356E-05
12125-2.92458258E-06 4.90960273E-06-1.98502016E-06-1.35740281E-06-1.06827146E-06
12126 6.77729145E-06 5.40427016E-06-6.76037639E-05-6.12987125E-04-1.38909176E-04
12127 1.53524548E-04 1.22032316E-04-4.22377118E-06 2.88988854E-06-9.48535517E-06
12128 4.54114111E-05 1.67290476E-05-2.01044635E-05 4.54467748E-05-1.73711116E-04
12129 3.58808678E-05 1.35243966E-04-1.56140980E-04 5.46395784E-03 1.82024310E-04
12130-1.37013660E-03 2.57913361E-04 2.57255570E-06-3.39277595E-06 8.20220246E-07
12131-1.12324482E-05-3.07331369E-06-4.50349610E-06-3.79628977E-06 3.16629495E-05
12132 2.12154434E-05 4.53828797E-04 2.31090959E-06-3.89990628E-06-1.02307726E-04
12133-3.33793734E-04-3.43030737E-06 4.97661161E-05-8.62635930E-05 3.50973927E-04
12134-4.42353018E-07-8.08120581E-07-7.18011398E-07-9.55074940E-07-1.63181868E-06
12135 7.99725698E-07 1.28301481E-05 1.12270131E-05 1.28371218E-06 1.13448995E-05
12136-3.09909174E-05-6.73221486E-05 1.28158471E-05-6.87678514E-04-1.45965932E-04
12137 8.85725554E-05-3.07283673E-04 1.76882864E-06-2.53802012E-06 7.69191484E-07
12138-1.32923587E-06 1.22584362E-06 1.03758509E-06
13  1 1.16398046E-07-2.35437700E-07 7.33613842E-07 1.35381046E-07 4.95665144E-07
13  2 5.76335941E-06-3.34338548E-06-1.09530608E-06-2.30015374E-06-7.68102978E-05
13  3 8.56816782E-06 3.32785587E-05-5.39430750E-06 1.09076943E-03 8.48419872E-05
13  4-6.86622639E-05 1.68234834E-04-4.90856270E-07-8.93622880E-08 5.80218558E-07
13  5-5.70361297E-07 4.70775431E-07 1.24173162E-06-3.47417651E-07 2.53928763E-06
13  6-5.40971261E-05-1.46630716E-06-3.39848907E-07 5.97008753E-06-1.55471757E-05
13  7-4.79048275E-06-7.97483845E-09 2.54585266E-07-7.20760730E-07 4.94147252E-07
13  8-4.72119304E-07-1.93211058E-06 4.48316061E-06-2.75618849E-06 2.13429648E-06
13  9 4.31651500E-05-2.76495212E-05-1.57590795E-05-3.09990810E-05 8.38973556E-05
13 10 3.77086764E-04-1.31177657E-04 5.98815824E-04-2.40773997E-07-1.11338378E-06
13 11 1.35415778E-06-2.01440050E-06 7.82153990E-07-1.58929562E-06-1.45404914E-08
13 12 2.57414196E-07-1.01509105E-06-7.57544520E-07-1.58639589E-07-4.04143481E-06
13 13 4.18346703E-06 4.20087874E-06 6.58526372E-07 6.94488440E-05-7.00464607E-05
13 14-4.10358394E-06-7.79618057E-06-9.71797903E-04-5.86804123E-04 7.40953029E-05
13 15-7.11877793E-05 1.54970618E-06-5.45554632E-07-1.00415154E-06 2.75209240E-06
13 16 1.17510823E-06 6.81140732E-07 5.56911217E-07-4.15129060E-07-5.06512069E-07
13 17-1.10244368E-07-1.43305726E-07 1.17254341E-05 2.36288765E-06 1.67762724E-06
13 18-3.34826919E-07-6.80368399E-05-4.73668523E-05-3.43699931E-05 1.24135283E-05
13 19-5.16803435E-04 1.59960471E-04-2.53320619E-04-1.07066072E-04-7.17982987E-07
13 20 7.45374668E-07-2.73916805E-08-1.33527467E-06-7.99770598E-07-3.75280345E-07
13 21 2.75974862E-07-1.95008664E-06 1.27899634E-05-4.86396019E-06 1.64341122E-07
13 22-1.47090949E-08-4.40492067E-07 3.64755599E-07 6.61072532E-08 1.41874304E-06
13 23 2.84686204E-06-2.15516161E-06-4.30571342E-07 1.57763788E-05-9.32425670E-06
13 24 8.19663373E-06 2.18074517E-05 4.15966913E-04-4.19982623E-04-1.54828412E-04
13 25 2.27702325E-04 8.72640326E-07 1.93098929E-07-1.06573925E-06-2.89549804E-07
13 26 7.87960462E-07 2.71300591E-08-1.12325455E-07 1.94599529E-07-3.90881048E-07
13 27-2.43380287E-07-5.44364361E-07-5.89106414E-06 1.80982409E-06 1.77400957E-06
13 28 1.97110847E-06 6.78897596E-05 1.32414447E-05-1.38521551E-06 9.43091635E-06
13 29 8.26033990E-04 1.02553991E-04-1.04948283E-04 2.19885299E-04-2.46070355E-08
13 30-3.59027883E-07 3.83634918E-07 3.85877526E-07 1.50797880E-07-6.02392192E-07
13 31 4.00000604E-07-3.85752341E-06-1.29805397E-05 8.55310836E-05-8.31270461E-10
13 32-6.19972863E-09-4.48716540E-07 9.17292109E-08-3.61696646E-07-1.34112818E-06
13 33 2.48356473E-06-6.81765553E-07 1.72247763E-06 1.56575020E-05 3.05903789E-06
13 34 4.66191189E-06 2.20478396E-05-7.81458825E-04-1.01086065E-04-1.97373408E-04
13 35-8.58136990E-05 9.86173463E-08-9.31894047E-07 8.33276700E-07-4.40864872E-07
13 36 5.02481073E-07 1.27026722E-06 9.34956237E-07-8.06938330E-06 8.00386624E-05
13 37 6.29176762E-05-2.10999540E-07 2.86038865E-06 7.65723082E-06-1.28397539E-04
13 38 3.46924074E-08-9.37566754E-08 1.02446356E-07 6.21723754E-08 3.08755062E-07
13 39 1.33175605E-06-2.67345954E-07-2.50285578E-07-1.18876820E-06-8.20990840E-06
13 40 5.74731579E-07-8.60522953E-07 6.02893720E-07-4.33469724E-04-5.09172816E-05
13 41-2.40949802E-05 4.46753807E-05-3.94345055E-08-4.02083238E-08 7.96428292E-08
13 42-1.81732399E-07-4.36248840E-07-2.92001757E-07-5.80508871E-08 1.55571711E-06
13 43-5.03246685E-06-4.03559348E-05-2.58457709E-07 2.32716302E-06-1.48561031E-06
13 44 5.50579093E-05-1.00946053E-07 8.18449483E-07-2.32752099E-06 1.37334479E-05
13 45-3.46130976E-08 9.66440027E-08 3.54009827E-07-5.89664751E-08 1.72061004E-08
13 46-1.19138004E-06-1.55795809E-06 4.92835534E-07 4.42854504E-07-3.89782379E-06
13 47 7.96339803E-06 4.96084924E-07 1.48170661E-06-4.92950524E-04-1.43651138E-06
13 48 1.98322932E-04-2.64181887E-05-4.24271087E-07-3.81282000E-07 8.05553087E-07
13 49-2.31114323E-07-2.56419427E-07 3.46746568E-08-7.67299500E-08-9.31978284E-07
13 50 6.54453068E-06-1.32790196E-04 1.22771569E-06-8.56418332E-06 6.32144094E-05
13 51 9.60823340E-05-4.06025266E-07 2.50935295E-06 2.09546650E-05-3.47886864E-05
13 52 1.22027488E-06-8.49031765E-06-2.73195724E-05 1.80503425E-04 1.68588912E-08
13 53 3.20239018E-07-1.27983638E-06 3.62485700E-07-1.35483172E-07-4.92049160E-06
13 54 6.15781007E-06-1.27236758E-06 8.38943208E-07 4.92144783E-05-6.40281706E-06
13 55-4.89983992E-06 2.44602078E-06-6.69316066E-04-1.35136695E-04 8.76952300E-05
13 56-7.70561369E-05 5.58231950E-07-2.39802439E-07-3.18429511E-07 3.68424550E-07
13 57 8.44068654E-07-3.57748326E-08 9.38725632E-06-6.67222247E-05 5.11309306E-04
13 58-2.32264442E-04 5.33426977E-08 2.93119523E-07-8.87411368E-07-4.03426653E-07
13 59 6.12842101E-07-4.02210561E-06 4.35481009E-06 1.30710435E-06-2.42988441E-06
13 60 4.93499539E-05 2.79842246E-05-8.60779283E-06 1.55637202E-05 5.58202357E-04
13 61-1.44341534E-04-1.19083259E-04-2.21533534E-04 5.45598797E-08 3.05972215E-07
13 62-3.60532095E-07 6.15549893E-07-4.04244965E-07-1.26712645E-06 2.38314783E-06
13 63-1.27701672E-05-1.42678045E-04 2.83308801E-04 9.11943475E-07-9.20487711E-06
13 64-1.33493070E-05-8.38753893E-05-1.65775164E-06 1.06779268E-05-5.88575402E-05
13 65 1.74739244E-06-7.94664450E-09 5.10227078E-08-8.16418753E-07 3.01919251E-07
13 66-1.85392783E-07-1.62955685E-06 3.76580169E-06-1.48278539E-06 7.40752971E-07
13 67 2.38301528E-05-1.66778640E-05 1.41551146E-05-7.13962015E-07 3.88999680E-07
13 68-4.31834501E-05-1.16124633E-04-3.21550273E-06-6.62085222E-07 1.64688288E-07
13 69 4.97396934E-07-1.17729361E-06-1.30353872E-07-4.98078141E-08-9.59724754E-04
13 70-7.96852141E-04-6.51732920E-06-3.10238912E-06 9.96253701E-07 1.29292109E-05
13 71 3.96519426E-05 1.63537375E-05-5.63117084E-07-6.35191110E-05-9.74685891E-06
13 72-2.25769277E-04-5.41146898E-05 3.82204877E-03 1.11605043E-03 9.08630343E-05
13 73-8.78844967E-04 8.24640075E-06-8.71332527E-06 4.66924516E-07 1.69377524E-05
13 74-1.09433388E-05-7.88949829E-06-8.71517241E-06 1.37185608E-04 2.51261501E-04
13 75-3.43140754E-04-3.83024965E-06-1.33696433E-06-3.27275439E-05 5.53903053E-04
13 76 2.18326295E-06 8.06781245E-06 7.02674942E-06 2.87437603E-06-1.56403795E-06
13 77-8.98768051E-05-5.32696408E-05-1.33656794E-05 1.02776925E-05 4.17099293E-04
13 78 5.61017875E-04 2.37161769E-04 4.87035987E-05-3.54875614E-03-1.55093879E-03
13 79 5.81696802E-04 7.45303851E-04 6.10052672E-06-8.87816033E-06 2.77763361E-06
13 80-1.19299038E-05 2.34517302E-07-1.90004998E-06-1.77502461E-05-1.48210177E-05
13 81-5.92787593E-06-3.42355620E-06 2.52394782E-07 5.09302845E-06 3.21591124E-05
13 82 2.26134358E-05-1.05227029E-05-4.67912033E-05-4.59981232E-05-2.13018582E-04
13 83 7.59219148E-05 3.66068156E-03 1.06871835E-03-6.47898306E-04-2.23583666E-05
13 84 1.17245193E-05-8.45501155E-06-3.26950774E-06 7.52156910E-06 1.41759463E-05
13 85 5.13699130E-07-4.87987041E-04-4.03177269E-04 1.03383026E-05 2.26535793E-06
13 86-1.89755004E-07-2.84762013E-05-2.33921505E-05 1.08766438E-05 2.42507973E-05
13 87 4.72360167E-04 1.48930161E-04 2.00491802E-04-7.96146108E-05 7.14066736E-03
13 88 1.31750482E-03-3.98284366E-04 2.16687954E-03-7.68134339E-06 2.79204858E-06
13 89 4.88929481E-06-2.75400322E-06-7.22126270E-06 5.30619562E-06 2.37300184E-06
13 90-7.19418777E-05-6.52746869E-05 1.84487756E-04 9.27337394E-03 7.74638775E-03
13 91-2.24474612E-05-1.03256711E-04-4.37613815E-05-2.50727937E-04-3.02935618E-05
13 92-3.50614475E-04-1.34277787E-04-4.12113986E-04-1.37088390E-04-3.62786258E-04
13 93-1.57747846E-04-1.34233511E-02 9.31638070E-03-2.67903920E-03-2.37092088E-03
13 94 1.01758111E-04-1.25960680E-04 2.42025693E-05-3.29221279E-05-2.44390852E-05
13 95-8.05225149E-05-7.39584619E-04-6.12593356E-04 1.17439228E-05 4.39698427E-06
13 96-1.46047242E-06-1.29448334E-05-3.36743605E-05 1.76825404E-05-4.16367117E-07
13 97 3.87693950E-04 2.16344445E-04 1.27475340E-04 8.19542151E-05 6.64549440E-03
13 98 7.22162836E-04 9.12732842E-04-1.61625850E-03-1.95389588E-06 3.70574934E-06
13 99-1.75185346E-06-1.02272141E-05 7.12243714E-06 1.21627291E-06-1.57803698E-06
13100-4.22931482E-05-3.40423799E-05-7.74996544E-05-2.75344539E-04-2.26614247E-04
13101-1.61636408E-06-8.57817845E-07 2.51624672E-07-8.05359562E-06 1.89141227E-06
13102-4.02499724E-06-4.62857984E-06 2.47142956E-04-1.19647804E-04 9.05087546E-05
13103 7.50408606E-05-3.24716571E-03-5.60250977E-04-3.09350145E-04-3.97294890E-05
13104-1.39615180E-06-1.59712081E-06 2.99327261E-06-1.11443878E-06-7.81591193E-07
13105 1.85100669E-07 2.97638723E-06-2.68993097E-05-1.96730183E-05-2.29070223E-04
13106-3.30773436E-06 3.58705530E-05 6.21989534E-05 4.27682812E-04 1.06032131E-03
13107 8.74276860E-04-1.01250957E-05 1.09487778E-06 1.65366097E-06 6.74834485E-05
13108 1.45490957E-05 2.08945762E-05 7.66416390E-06-5.42549380E-05-5.46138866E-05
13109-1.20489459E-04-3.92961359E-05-9.99859485E-03 1.95795387E-03-9.96154077E-04
13110-6.90750739E-04-1.17881951E-05 1.58488931E-06 1.02033057E-05 1.51741284E-05
13111 9.89865588E-06-7.70956225E-06-8.43346944E-06 7.79901682E-05 1.01204765E-04
13112-1.35149360E-04 3.52040299E-06-2.78816980E-05 4.14345409E-05-2.76582368E-04
13113-8.37821756E-06 7.59627532E-05 1.03793477E-04-8.21370918E-05-5.63277448E-01
13114-4.66439740E-01 1.41825054E-05-8.09733846E-05-4.45056729E-05-4.71738434E-03
13115 1.06249330E-05-1.78271978E-05-6.37667405E-06 2.88063275E-03-3.35136842E-04
13116-5.87688051E-04-2.28924822E-04 7.58712758E-03-1.23618073E-03-9.63395754E-04
13117-2.89842272E-04-2.97782047E-05 7.15593687E-05-4.17811640E-05 5.10200274E-05
13118 1.60088714E-05 6.77151963E-05-3.82943495E-04-9.90533069E-05-2.73885332E-04
13119-6.86250777E-04-3.62378886E-04-1.24748859E-04-5.00349719E-04 5.82891097E-06
13120-3.62359163E-04-1.25944954E-04-4.75273832E-04-1.81341220E-05-4.41921727E-06
13121 6.93038753E-05 3.54813315E-04 4.02008716E-04-2.58502437E-07-2.49272060E-06
13122-8.42715490E-07-1.01496570E-07 3.30077127E-07 2.81698568E-05 9.42187480E-06
13123 1.63112737E-06-1.68770195E-06-1.55644382E-04-8.72884566E-05 2.31250944E-05
13124 2.34351545E-05-3.14410566E-04 1.78397615E-04-3.55850494E-04-1.32298291E-04
13125-2.45622635E-06 9.15564508E-07 1.54066184E-06 2.81091206E-06 1.22052369E-06
13126-4.64741589E-07 5.46093701E-06-1.44294113E-05 5.70576693E-04 8.86886656E-05
13127 2.15355149E-03 1.78373410E-03-3.53393137E-06 5.84123268E-06-3.67662512E-06
13128-5.31560593E-06 1.52666280E-05-2.40074524E-05 2.08747318E-05 3.97407373E-04
13129 4.04066937E-05-1.14016659E-04 6.38691709E-06 6.59810890E-04 1.26582288E-04
13130-1.60331028E-04 1.04201655E-04 3.02500158E-06-2.90228253E-06-1.22719050E-07
13131-6.29164965E-06 6.95203942E-06-2.32671469E-06 1.50479934E-06-2.73823066E-06
13132-1.27083379E-05 3.32830942E-04 1.65436224E-06-1.93286438E-05-1.26553485E-04
13133-1.18951535E-04 4.23325727E-06 2.91686083E-05 1.44421151E-05-2.95429192E-04
13134 9.30113898E-08 1.15199219E-06 4.11583039E-07 1.21286278E-06 1.91531506E-08
13135-1.14180563E-05-2.87850968E-06-5.40669576E-06-7.67167930E-07 4.34233961E-05
13136 1.45104828E-05 2.49460863E-05-1.27760519E-06-1.41849090E-04-7.79445483E-05
13137-2.64498031E-05 2.02096906E-05-3.51522518E-07 1.04088800E-07 2.47433718E-07
13138 5.46839534E-08-1.12924641E-06-1.14052659E-07
14  1-1.25544637E-07 4.19062943E-07 7.30260957E-07 1.44060145E-06 2.01811544E-06
14  2-3.99673442E-06-1.32255960E-06-5.11526241E-06-9.44606180E-06-3.05395677E-05
14  3 3.69828491E-05 3.20642789E-05 8.63351334E-05-2.60729811E-03 6.48636622E-05
14  4 4.77599893E-04 2.76694215E-04-1.22003390E-06-2.67373263E-07 1.48740716E-06
14  5-1.82869012E-06 2.51725508E-06-1.99990595E-06 1.04727146E-07-6.59558387E-07
14  6-1.05357988E-04-3.33564331E-04 6.88327424E-07 8.04268947E-07 3.06462050E-05
14  7 2.07891558E-04 9.20140640E-07 2.01586966E-06 2.74672170E-06-5.41311224E-07
14  8-1.39106648E-06-1.02069560E-05-1.99329797E-05 2.50378218E-06 8.55379860E-06
14  9-6.43323384E-05 1.80916515E-04 5.60621791E-05-1.42322148E-05-2.99682856E-03
14 10-2.27721522E-03 1.77055800E-04-2.07213761E-03 2.66115156E-06 8.25507471E-07
14 11-3.48665903E-06 4.91715746E-06-4.38313094E-07 3.07373066E-06-6.69177347E-09
14 12-3.08768420E-07 3.05088788E-06 7.07434778E-08-8.03511126E-07 2.94333387E-06
14 13-1.36867637E-05 7.48480370E-07 3.18672307E-06-1.36572035E-04 2.03234541E-04
14 14 5.00751461E-07 7.70974814E-05 2.65283522E-03 4.50834741E-03 3.12774086E-03
14 15 2.65491088E-04-5.27150285E-06 2.25748865E-07 5.04575398E-06-6.30921291E-06
14 16-8.45834695E-07 7.42153393E-07-1.19762213E-06 5.35964641E-07 1.01969249E-06
14 17-6.60025519E-07 5.27526346E-07-2.26509855E-05-5.22820822E-06 8.48752647E-07
14 18-5.88821178E-07 1.83036529E-04 1.07101791E-04 5.80423076E-05-5.82757237E-05
14 19 4.07201362E-03 2.58592146E-03 2.69386450E-04 1.10434484E-03 6.56851820E-07
14 20-1.17391825E-06 5.17066429E-07 2.18490542E-06 6.47848248E-07 8.74731207E-07
14 21 3.29188396E-07 1.98970080E-06-1.14044183E-05-3.96798547E-05 9.10114077E-08
14 22-1.30242768E-07 1.64193084E-07-1.66917749E-06 2.32220874E-09 4.15457042E-06
14 23 2.21764531E-07 9.49554162E-06-2.46927721E-07-4.60083592E-05-8.26460185E-05
14 24-6.40937131E-05-1.39002908E-05 2.62444646E-03-5.93510828E-04-1.74864056E-03
14 25-8.18929706E-04-1.19284352E-06-1.74954541E-09 1.19459307E-06 1.48700341E-06
14 26 6.61583699E-07-3.36834530E-07-4.86694318E-08 3.23642238E-08 8.92144630E-07
14 27 5.42512742E-07-1.88808206E-07-3.79382643E-07-5.14134434E-06-3.79715537E-06
14 28 1.46521427E-06 1.59337660E-05 4.11967653E-05 1.65537324E-05-2.69496855E-05
14 29-1.32171680E-03 5.74823469E-04 8.30214095E-04-6.70674382E-04 9.38479018E-07
14 30 5.73308624E-07-1.51178764E-06-3.34994651E-07-7.30795045E-07-2.37858304E-07
14 31-5.20831697E-08-9.43521203E-07 4.66942917E-06 5.23457001E-06 1.25906913E-07
14 32-2.93512396E-07-8.32662221E-07-3.43723279E-07 6.67816333E-07 9.27219511E-06
14 33 2.96651177E-06 2.02911149E-06-3.45248973E-06-1.10345432E-04-5.68433786E-05
14 34-7.27587979E-05-5.20085002E-05 1.45279251E-03-4.71713485E-04 4.52478566E-05
14 35 7.71313546E-05 1.57327378E-06 4.71372783E-07-2.04464657E-06 9.06408963E-07
14 36-6.40835607E-07-2.01302098E-06-1.26354707E-06 1.48155452E-05-6.52431450E-05
14 37 1.92293966E-04-7.75696463E-08-4.39190651E-06-9.07950281E-05-2.96848314E-04
14 38 2.30072566E-09-5.66613236E-08 7.12991983E-07-3.06845382E-08 3.95536728E-07
14 39 1.88900866E-06-3.58378132E-06-7.09409393E-08-1.84425010E-06-7.86972461E-05
14 40-2.24310026E-05-1.36542518E-05 1.65231697E-05-6.60547664E-04-1.18438712E-05
14 41 1.11139728E-04 1.85662619E-04 2.96987718E-07-2.84340726E-07-1.26469919E-08
14 42 3.95958664E-07 2.90361085E-07 3.12781328E-07-7.23016145E-07 6.13044206E-06
14 43-8.61000709E-05-1.06645960E-04 2.54710166E-08 2.37925151E-06-5.39076409E-05
14 44 2.90265832E-04-3.74742837E-07 5.71011253E-06-4.62523304E-05-1.79808330E-05
14 45 1.37436671E-07-5.07373372E-07-1.37177167E-07 7.84554401E-08-4.69975696E-07
14 46 6.45819793E-06 1.27114568E-06-1.68285388E-06 1.18960823E-06 1.22480968E-05
14 47-4.97412007E-06-9.73547836E-06-2.16821883E-05 1.31424069E-03 3.27681859E-04
14 48-1.54580503E-06-4.37080539E-05-1.33611975E-06 4.67030925E-07 8.69088824E-07
14 49-1.03944785E-06 3.33375139E-08 3.35338810E-07-8.84328391E-07 5.85661009E-06
14 50-3.32872356E-05-5.24977183E-04-9.35740281E-08 9.41764645E-07 4.86734303E-05
14 51 6.03446526E-05 3.64197140E-07-2.95039326E-06 2.31547194E-05 1.79992576E-04
14 52-6.08112370E-06 3.68945505E-05-1.05442158E-04-1.85388430E-04 6.83688811E-08
14 53 8.98904931E-08 9.66951283E-07-3.16619346E-09 5.52774009E-08 1.74622972E-06
14 54-6.74858830E-06-9.58046850E-07 1.03258948E-06-3.96454796E-05 1.31324450E-05
14 55 1.70916067E-05-5.75022292E-06 1.25327670E-03 6.91989067E-04 9.00501894E-07
14 56 1.56541601E-04 9.65949521E-07-5.98739148E-07-3.67210373E-07-1.88994099E-07
14 57-1.30398744E-06-3.16126216E-07-8.79583669E-06 8.08868796E-05-1.17264131E-03
14 58 8.81783294E-04 3.92706092E-07-2.07098597E-06 2.57076509E-08 1.17990186E-06
14 59-9.77974909E-07 3.02858375E-05-7.64710612E-07-5.25040367E-06 1.90348735E-06
14 60-2.68648858E-04-6.31806756E-05 5.14351591E-05 8.74980801E-05-2.58949387E-03
14 61-4.18573746E-04 2.13787246E-04 5.68130826E-04 1.33408829E-06 1.69289999E-06
14 62-3.02698828E-06-4.04247406E-07 2.09631370E-06-7.10524483E-07-2.17446223E-06
14 63 2.75484685E-05-1.02951793E-05 1.02951441E-05-6.07168844E-07 1.17243114E-05
14 64-4.24056520E-05 1.14918544E-04 1.38416611E-06-3.87330974E-06-1.63553859E-04
14 65-2.90275864E-04-4.11458836E-08-6.06459224E-07 1.84398577E-07-3.24866758E-08
14 66 1.66530405E-07 7.23160704E-06-1.06266064E-06 6.07545427E-07-4.13721304E-07
14 67-6.09713261E-05 8.16616828E-06-2.10638134E-05-5.89891694E-06-3.40843653E-04
14 68 2.84020793E-04 3.86053340E-05-1.27149652E-04 9.61732597E-07-6.97080282E-08
14 69-8.92024569E-07 8.90006851E-07-4.10971381E-07-8.82033692E-07-1.48834478E-04
14 70-1.28100282E-04 2.78659182E-06-7.06542773E-06 1.92241062E-06 4.68889398E-05
14 71-1.88680305E-05 3.44062113E-05-1.64908994E-05-2.35131484E-04-8.15579493E-05
14 72-5.35843644E-05 1.05669360E-04-2.79647014E-03 1.57749425E-03-9.72054910E-04
14 73 1.21337692E-05-1.00209411E-06 3.48391495E-06-2.48182084E-06 9.23552143E-08
14 74 2.73871540E-06-6.91552267E-06-5.21152926E-06 4.31907235E-05-8.57578843E-05
14 75-1.46133166E-04 1.66912846E-06-1.05878376E-05-3.25835489E-05 1.44915694E-04
14 76 5.32816316E-05 4.00297750E-05-9.83320925E-06 5.47368676E-06 7.02426632E-06
14 77 6.11002929E-05 4.17129691E-05-3.99699850E-05-9.25235480E-06-6.90208070E-04
14 78-2.34802248E-04-1.56899319E-04 1.02850357E-04-1.42986120E-02 2.58566195E-03
14 79-2.34537098E-03 7.60181239E-03-1.29798820E-06-7.08330764E-06 8.38129584E-06
14 80 1.75496365E-06-1.05758162E-05 5.11366554E-06-2.47695950E-03-2.12259416E-03
14 81 1.29536044E-05 1.03527478E-04-3.10055970E-05 2.96927981E-04 3.35345224E-05
14 82 3.99399570E-04-7.97990343E-05 4.35115644E-04-6.23502030E-05 6.89894851E-04
14 83-2.52371671E-04 3.82388908E-02-5.92280009E-04 1.47466272E-03 5.90740182E-03
14 84-1.02792872E-04 1.70346613E-04-6.75537405E-05 3.52897513E-05-2.10303369E-05
14 85-7.47212938E-05 3.25937536E-04 2.72556120E-04 5.40491320E-06-4.66181847E-06
14 86 5.49832856E-07-4.47717470E-05-8.70015787E-06-7.30820528E-07-4.57768814E-06
14 87 1.55888206E-04 5.85019238E-05-1.55344060E-04 2.72026186E-04-1.54454609E-02
14 88 1.05092129E-03-9.99589955E-04-2.78178659E-03 1.49044449E-05-5.55306131E-06
14 89-9.35138360E-06-1.09756923E-05 5.29056100E-06 3.65466732E-06 4.96431948E-06
14 90-9.94756641E-06-1.24841609E-05-5.58238941E-05-2.14337040E-05-2.33745895E-05
14 91-2.86195511E-07 3.25715045E-07-1.36807096E-06 9.10468503E-05-6.35070761E-06
14 92 7.05423820E-06 1.07878831E-05-6.37979282E-04 4.47449493E-04 1.25680991E-05
14 93-4.84651939E-05 5.44816894E-03 1.50308436E-03-1.00304989E-03-1.92460840E-03
14 94-7.78058479E-06 1.07605679E-06 6.70452800E-06-1.70081498E-06-6.74750953E-06
14 95-1.24600857E-06-9.09946383E-06-6.02643714E-06-7.58192359E-07-3.25523041E-06
14 96 2.28727975E-07-3.30771394E-05 7.90801516E-06 1.41900527E-05-3.30296926E-07
14 97 4.28050678E-04 9.59113556E-06 1.54333182E-04-5.75558171E-05-5.60317569E-03
14 98 1.05731989E-03 3.51280378E-05 4.82337412E-04-2.26324056E-06 6.53192462E-06
14 99-4.26868406E-06-1.38242742E-06-8.37733654E-06 1.80667271E-06 4.40993323E-06
14100-2.73038646E-05 1.61928872E-04-8.67442703E-05 2.10588331E-04 1.74543797E-04
14101 3.34083716E-07 2.81477083E-06-5.20776338E-07-2.36809965E-06-3.27520762E-06
14102-1.21555831E-05-4.32366533E-06-2.75401028E-04 2.46641351E-05-9.42798000E-05
14103 8.19442946E-06 6.26412692E-03-4.14062460E-05 1.49802739E-03 9.23112293E-04
14104 3.22262229E-07 1.57887282E-06-1.90113505E-06 1.05470348E-06 4.67346234E-06
14105-2.92399954E-06-2.18857722E-06 2.01101480E-05-2.16549186E-04 2.57487180E-04
14106 1.79488237E-06-2.32447784E-06-9.27718405E-06 3.50726673E-04-3.55452514E-06
14107-3.57456098E-06 1.15213958E-06-2.88603208E-07-1.20787902E-06 1.06725210E-06
14108-5.32152731E-06 8.24575406E-07 4.93424459E-06-9.68247782E-05 1.35244740E-05
14109-5.37204365E-05-3.83961459E-05-3.58134216E-03 7.41038420E-04-2.88158951E-04
14110-1.66977670E-04 4.46893369E-06-5.04334289E-07-3.96459940E-06 6.85685829E-07
14111-2.79467028E-06-1.02471446E-06-9.81376366E-07 4.42577472E-06-3.33352914E-05
14112-1.16433151E-04 1.01903006E-06-6.21772043E-06-4.20305328E-05-2.11972877E-04
14113 7.19968221E-07 5.44992049E-06 7.81063643E-07 8.29956063E-05 2.15480129E-03
14114 1.78471281E-03 1.13076859E-06 2.51549505E-06 3.32886724E-06 1.30346866E-05
14115-5.27475958E-06-1.77277980E-05-1.67354746E-05 2.10591952E-04-1.07534663E-05
14116 2.09764974E-05 2.22567554E-04 8.55029044E-04-1.38990432E-04-1.88831492E-04
14117 4.31931791E-04-3.12404622E-06 3.61759183E-06-4.93545610E-07 2.88399697E-06
14118-6.88064587E-06 6.28625313E-06 1.14840776E-05-8.62298276E-05-5.73164187E-04
14119-3.51460548E-04 2.87058738E-06 2.55693338E-06-1.05771860E-05 3.09440013E-04
14120 1.18197310E-05-6.89771096E-05-1.25232481E-04-2.38158170E-04 3.18395976E-06
14121-7.93432638E-06 2.58307877E-04-1.45156564E-03 9.96508276E-07 1.77768114E-06
14122 3.09132437E-06-5.93538667E-07-8.74279507E-07-5.39617533E-06-1.93104788E-05
14123 3.66660019E-06 1.56304497E-05-6.87616637E-05 9.32626678E-05-4.38947092E-05
14124 5.41504312E-07 1.54067005E-03-5.52514332E-04 9.15183189E-05-2.82188692E-04
14125 3.12886584E-06 3.37421285E-06-6.50307870E-06-1.38600044E-06-1.65680019E-07
14126 6.96551343E-06 6.46266292E-06-1.08002021E-04-2.01070184E-04 1.53262834E-04
14127 5.63338129E-01 4.66494547E-01 8.35220454E-05-9.91992281E-05 6.17127123E-05
14128 4.81523741E-03-5.57530920E-05 1.42250484E-04-3.98335743E-05-3.54435587E-03
14129 1.92834898E-04 7.28510926E-04-3.55937240E-04-8.65294986E-03 3.07533664E-04
14130 1.31213896E-03-4.67208261E-04 8.52757271E-05-1.35539204E-04 5.02634771E-05
14131-1.89410968E-05 3.30923161E-06 8.96830730E-05 3.60582110E-04 1.39962018E-04
14132 6.12932000E-04 3.23719511E-04 3.58794620E-04 1.44324785E-04 2.74546335E-04
14133 5.86033590E-04 3.64297320E-04 1.66008722E-04 5.38833351E-05-3.99441056E-06
14134 2.58242800E-06 3.78333987E-06-7.30358906E-06 3.65621857E-06-9.92609784E-06
14135-1.43606087E-05-1.03970150E-06 1.00209409E-05 2.91508342E-06-4.02282437E-05
14136 3.28192071E-05-2.93094312E-05-1.06642890E-05-1.19049785E-03-5.81698090E-04
14137 5.97850169E-06 1.77548942E-04 2.74846058E-06-1.08899151E-06-1.65946907E-06
14138 7.28546461E-06 9.07690544E-06 3.78886620E-06
15  1 1.80384677E-07-2.01338280E-07 5.88119498E-08 3.34184928E-07 2.51315564E-07
15  2 4.67888470E-06-3.40685210E-07-1.72386068E-06-6.52053501E-08-6.14492474E-06
15  3 9.36295670E-06 2.05441449E-05-3.84754440E-06-1.32209084E-03-4.71013211E-04
15  4-1.22055716E-04-3.32433266E-04 3.05983061E-07 9.86055349E-07-1.29203841E-06
15  5-2.25129513E-07-6.15851828E-07 3.95728912E-07 1.00584776E-06-8.02419609E-06
15  6 2.31955841E-06 5.77607873E-05-1.21396727E-06 8.76968951E-06-6.39502635E-05
15  7-1.07075444E-04-6.88616541E-08 5.51816723E-07 5.91705317E-07 6.96190497E-07
15  8 2.00488084E-06-7.67313092E-06-3.58124550E-06-3.26397198E-06-1.04962303E-05
15  9 3.03886459E-05-6.12955802E-06-1.60444221E-05 6.43930748E-05 3.85201712E-04
15 10-6.20301290E-04 4.57060929E-04-6.94935021E-04 6.70742446E-07 8.92398151E-08
15 11-7.59982261E-07-2.56643571E-07-9.21207432E-07-3.35600393E-08 1.16657032E-07
15 12 8.44804378E-07 1.75144984E-06-6.30111758E-07 5.10409119E-07-3.05039468E-06
15 13-1.18562597E-05 3.88042840E-06-2.88066902E-06-2.10596740E-05 9.30704682E-05
15 14-1.98118227E-05 1.48028216E-05 1.31538435E-05-4.38200124E-05-8.16686452E-04
15 15-6.92500832E-04 1.78928156E-06-2.46314158E-06 6.73860013E-07-1.28931115E-06
15 16-1.21567692E-06-4.86186005E-07-3.70445667E-07 2.29094547E-07-3.06556955E-07
15 17 7.68070310E-07-9.09908599E-07-7.72566063E-06 3.07917936E-06-3.73784183E-06
15 18 5.35808708E-06 8.73183932E-05 2.78706113E-05 4.86660463E-05-3.01899519E-05
15 19 1.85162025E-03-6.38299544E-04 2.89870458E-04-9.24451405E-04 6.35411627E-07
15 20-3.08354647E-07-3.27056980E-07-5.07413542E-07 1.14381153E-06 3.75004396E-07
15 21-1.08531639E-06 5.93048703E-06 4.53540023E-05 1.95389786E-04-3.74571656E-06
15 22-2.57190261E-06 5.85673730E-07 9.82300611E-08 3.69557990E-07-4.39807047E-06
15 23-4.32658627E-06-1.72187017E-07-2.04082835E-06-1.49925831E-05 4.15379328E-06
15 24 2.28823121E-05 1.31049476E-05-2.09123976E-03-6.75711255E-04 2.50725428E-04
15 25 4.34582623E-04-6.12481054E-07 2.71117230E-07 3.41363825E-07 2.83223761E-07
15 26 2.99094172E-07-9.56244789E-08-1.81126015E-07-5.20991960E-10 2.59735160E-07
15 27-3.28876542E-07 3.69927419E-07-6.05938972E-07-1.12866803E-06 1.74450358E-06
15 28-1.66136655E-06 6.12823113E-06 4.66809310E-06-8.99006326E-06-4.25127823E-06
15 29 2.44148504E-03 1.07701333E-04-4.56064975E-04 5.50925925E-04 7.77962325E-07
15 30 4.54350851E-07-1.23231318E-06 1.22493623E-07-1.13364971E-06 1.96069637E-07
15 31-2.34955259E-07 1.60184951E-06-3.60159455E-05 6.35263400E-05-1.14104848E-07
15 32 1.47697425E-07-1.18569808E-07 1.04607524E-07 1.58735461E-07-2.68839930E-06
15 33 1.48481414E-07-1.55198908E-06-2.29504775E-06-3.69117178E-05 1.33790802E-06
15 34-1.10568362E-05-8.39159398E-07-3.30880865E-03-1.04008258E-04-6.37717450E-04
15 35-3.99574784E-04 1.16754813E-06-7.28177715E-07-4.39370413E-07 2.21742630E-07
15 36 4.51196444E-08-2.50542938E-07 7.18153515E-07-7.40389109E-06 6.57336980E-05
15 37 6.88305613E-05 1.71716426E-07-1.75390889E-06 2.52617659E-05-1.82609378E-04
15 38-9.14396067E-08 1.02982634E-07-2.41665750E-07 7.15501905E-08-9.10336438E-08
15 39-1.97158557E-06 9.31414509E-07-2.71108297E-07 3.84761343E-07 1.86737072E-05
15 40 2.83503366E-06 5.32115744E-07-4.00736364E-06-4.32635218E-04-9.41086786E-05
15 41-4.13875380E-05-1.32225959E-05 1.39019234E-07-1.66738197E-07 2.77189628E-08
15 42-2.96017432E-07-1.11073795E-07 8.46751047E-08 2.27096815E-07-2.36421662E-06
15 43 4.33049330E-06-3.24042551E-05 6.04281403E-08-2.09900102E-06-1.25249634E-06
15 44 2.35566885E-05 1.73015862E-07-1.97479517E-06-4.47024006E-06-9.64674260E-06
15 45-1.79822211E-07 3.30314463E-07 1.71220243E-07 2.31799642E-07 2.24627385E-07
15 46-4.27253868E-06-1.26652781E-06-7.69192542E-07-1.08817149E-06 1.86108839E-05
15 47 1.00014936E-05 1.29272183E-05 9.52612310E-06-1.32372342E-04 6.77420779E-05
15 48 3.64613219E-05-2.03449002E-05 7.86340943E-07-3.35824648E-07-4.50516296E-07
15 49 7.34977889E-08 3.03500031E-07-3.81577872E-07-4.75798147E-07 1.45468063E-06
15 50-2.36290832E-05 1.12563790E-05-3.39204346E-07 2.29411571E-06-1.73138126E-05
15 51 4.67787047E-05 2.26735425E-07-2.06589453E-06 8.48917151E-06-1.13890687E-05
15 52 1.00161080E-06-1.45094744E-05 2.00036835E-04 8.45401398E-04-1.09732190E-08
15 53-1.46532875E-07 8.12066757E-07-5.09890403E-07-7.15162056E-07 1.58161228E-06
15 54-3.46055942E-06 2.29101422E-06 3.07415838E-06-2.28919043E-05 1.20492972E-05
15 55-6.10451095E-06-1.37727183E-05-2.81834504E-05-1.09361093E-04-1.82288923E-05
15 56 4.40472213E-05-1.29852363E-07 2.77871922E-07-1.48019559E-07-3.74366460E-07
15 57 4.85203270E-07 4.62245617E-07 7.60158676E-07-3.54290224E-06 3.02224840E-04
15 58-1.74530597E-04-2.80649701E-07 5.93521275E-07 8.34858198E-07-9.01532109E-07
15 59-1.26732341E-06-7.12693444E-06-3.30182771E-06 4.62598213E-06 6.38385033E-06
15 60 1.00267653E-06-2.55608819E-05-3.52940917E-05-5.76999481E-05 1.56588919E-03
15 61-2.33793730E-04-2.18307538E-04-5.34987828E-04-1.04997578E-06-1.27939118E-06
15 62 2.32936696E-06-3.30832799E-07 9.95918758E-08 1.63805928E-06-1.34743413E-06
15 63 5.85634179E-06 1.89297678E-04 7.96993138E-04-5.79903348E-07 4.28584137E-06
15 64-5.35396405E-05-6.06618665E-05-4.42859636E-07 1.65544031E-06 4.03294720E-05
15 65-9.83066118E-05-2.84158578E-08 9.91837727E-08-2.63368242E-06-8.63519887E-07
15 66 2.52221940E-07-3.09785802E-06 1.15705170E-05 3.31228606E-06-1.16328196E-06
15 67 3.46149254E-05-3.80935263E-05-9.66162194E-06 2.67918406E-06-2.64053617E-04
15 68 6.42734089E-05-7.48871549E-05-2.37858577E-05-1.46388351E-07-3.00935040E-07
15 69 4.47323391E-07-1.12125841E-06 5.64754946E-08-4.52396925E-08-1.17873233E-03
15 70-9.80010672E-04 1.03420582E-05-5.90658071E-06-4.72430661E-06 4.89833197E-05
15 71-1.80573241E-05-2.28598965E-06-1.87642421E-05 1.12886034E-05 1.30258574E-04
15 72-1.13106484E-04 1.15052283E-04 1.22611390E-02 1.39769179E-04 6.77770762E-05
15 73-2.14730332E-03 3.24251428E-06 8.47970639E-06-1.17222207E-05 1.96347198E-05
15 74 4.29441543E-06-1.29947258E-05-6.98788324E-06 3.88170723E-05-9.95812074E-05
15 75 2.10524059E-04-1.47079253E-05 5.02866831E-05 8.51292423E-05-7.20190475E-05
15 76-1.95671116E-05-1.98614346E-05-3.05787117E-06 1.11306229E-05 7.81208211E-06
15 77-2.33045994E-06 2.52370246E-05-5.84743602E-05-4.60301499E-05 7.34724285E-04
15 78 2.29607590E-04 1.84231764E-04 4.21173920E-05-5.43762009E-03-2.57037187E-03
15 79 4.27968778E-04-1.36229344E-03-3.86087366E-06-8.29419083E-07 4.69029274E-06
15 80-4.04402693E-06-2.63429580E-06 1.32655562E-05-7.35288683E-05-6.80782199E-05
15 81 7.90122767E-06-1.84274640E-07-4.60490068E-06 1.07932516E-04 6.35996488E-06
15 82-4.39850126E-05 4.30112079E-05-2.56278616E-04-8.59235209E-06 5.43237816E-04
15 83-2.71041055E-04 1.01081723E-02 2.51642406E-03-7.89919949E-04 1.53384886E-03
15 84-1.53714913E-05 8.93483635E-06 6.43665496E-06 2.09100590E-05-3.38041852E-07
15 85-6.21527751E-06 1.02718523E-02 8.57712510E-03 1.64773076E-05 9.26522619E-05
15 86-3.35039338E-05-2.90950943E-04 6.76177937E-05 3.87292978E-04-1.49683279E-04
15 87 2.49126019E-05-7.41105385E-05 4.09042912E-04 2.04646604E-04-3.63214659E-02
15 88 8.97300469E-04-8.23111962E-05-7.08786983E-03 9.51746850E-05-1.57925621E-04
15 89 6.27509360E-05-7.28521100E-05 3.62586862E-05 7.35080391E-05-3.43689117E-06
15 90 5.64077344E-05 1.02099674E-03-9.62594112E-04-3.10235042E-04-2.52163905E-04
15 91-2.40227867E-05-8.85171402E-06-1.91393635E-06 3.85155711E-06 8.80667537E-05
15 92 1.30916371E-05 7.03459451E-06-1.94619837E-05-2.63302620E-04 3.41612384E-04
15 93 2.17606954E-04 2.82446494E-02-6.64232326E-03 8.06058542E-04 4.00217217E-04
15 94-9.91044330E-06 2.38648034E-06 7.52396295E-06-1.42913288E-05-8.86321867E-06
15 95 3.17208143E-07 1.39681514E-02 1.16341627E-02 2.58800193E-05 4.79492806E-05
15 96 8.21182029E-05-2.16511145E-04 1.57352455E-04 2.07969610E-04 3.19877989E-04
15 97-4.80141935E-04 7.98287628E-05 1.98609339E-04 2.09923142E-04-2.82180027E-02
15 98 1.93019263E-03-2.95091882E-03 4.30360166E-03 5.22382315E-05 3.35921109E-06
15 99-5.55974426E-05-5.57449365E-05-9.96650370E-05-1.22029149E-04 3.63020988E-06
15100 3.09743396E-05 6.34743608E-04-6.20997437E-04-5.63115893E-01-4.66291559E-01
15101-9.65861900E-05-1.62182856E-04-1.58609981E-05-4.75463493E-03 7.81368758E-05
15102 7.35250069E-05 2.18164182E-05 3.45918288E-03 3.86647183E-05 9.01757324E-04
15103 2.26595880E-04 2.33375319E-02 5.28879914E-04 4.50025445E-03 1.44331671E-03
15104-1.49069667E-04 1.27665238E-05 1.36303143E-04 2.70202036E-05 5.82632430E-05
15105-8.93309943E-05-3.46867664E-04-1.26525508E-04-5.88807449E-04-6.22943088E-05
15106-3.55162164E-04-7.96342839E-05-3.64359620E-04 2.61625117E-04 9.05490491E-04
15107 7.51740153E-04 8.27823878E-07-8.71170313E-07-2.35707341E-06-2.61878324E-05
15108-1.27415648E-05-6.38737765E-06 7.20296994E-06 4.71221074E-04-2.21865520E-04
15109-1.80562246E-05-4.13067383E-05 1.99202774E-03-4.68518514E-04-1.26075952E-04
15110 6.49579265E-05 1.51390241E-06-6.55077952E-06 5.03687711E-06 6.13505823E-06
15111 4.07076924E-06-1.04278896E-05 1.87922339E-06-5.01206386E-05-2.48085998E-05
15112 3.48858050E-04 1.25012361E-05-4.08730120E-05-1.12289911E-04-5.21301481E-04
15113-1.27674531E-08-3.25335034E-05 5.91958742E-05 2.87591614E-04 2.49120840E-04
15114 2.07756599E-04-4.66405495E-06-9.43855014E-07-3.34725163E-07 7.96872651E-06
15115 2.62617173E-05 1.49224957E-05 5.42834366E-06-3.19596823E-04-5.24774352E-05
15116 1.33706497E-04 5.14808503E-05-3.86193865E-03 6.68551500E-04 6.59528366E-04
15117 6.63266396E-05 7.89532438E-06-8.67707867E-06 7.81754288E-07-2.76629804E-06
15118-4.20956549E-06-4.52599097E-06-3.54555814E-06 1.88168058E-05-2.75800403E-04
15119-8.49885860E-05-5.57859036E-06 3.95744744E-05-2.53646101E-04-3.32199418E-04
15120-2.08904804E-06 2.60429914E-05-1.29325879E-04 1.16294605E-04-1.11161196E-05
15121 3.94322303E-05 4.75281804E-04-3.04628548E-03-9.14868427E-08-1.44044525E-06
15122-3.66086244E-06 1.76682620E-06 4.01603103E-07 1.53762579E-05 1.71897477E-05
15123-5.53689760E-06-3.91594888E-07-1.01083816E-04-1.05458552E-04 3.57611452E-05
15124 1.05516079E-05-4.90629843E-05 2.73586056E-04 1.27447680E-04 2.28254125E-04
15125-3.33346392E-06 2.30872547E-06 1.02473845E-06-5.79093419E-09 8.81574416E-07
15126 3.43911714E-07 5.88800882E-06 1.02512704E-05-2.61713349E-04 3.01570467E-05
15127 2.04685710E-04 1.68229989E-04 1.26797318E-06 1.79092978E-06 5.00835637E-07
15128 2.39000819E-05-8.14245056E-06 1.44831457E-06-2.73130194E-06-3.50489023E-04
15129 1.18619256E-04 1.69948917E-04 2.56069393E-06 9.55768380E-05-1.21940733E-04
15130-3.60594749E-04-6.87769170E-06 2.77298446E-06-3.93343926E-06 1.16045480E-06
15131-2.95320557E-06 2.96479142E-06-6.27880928E-07-4.13476632E-06 4.52290277E-05
15132-3.70251932E-05 4.83873271E-05-4.12184848E-06 3.83897374E-05-4.25766059E-06
15133 1.23547512E-04-2.65365686E-06 2.65648446E-05-2.73485460E-04 3.78781932E-04
15134-3.99941603E-07 1.93388374E-06 1.32226475E-06 3.35059065E-07 1.72440347E-06
15135-3.24477294E-05-5.47329131E-06 4.71709095E-07-8.95309470E-06 1.66642855E-04
15136 1.00343987E-04-4.68027705E-05 1.21969729E-04 5.72313268E-04 2.74236468E-04
15137-5.12358363E-05-8.63343480E-05 3.42362417E-06-5.41113015E-06 1.98750599E-06
15138-4.61262068E-06 6.03657192E-06-2.30955736E-06
16  1 9.20799597E-05 7.94331020E-05 4.55723453E-06 1.84716981E-08-5.66232109E-06
16  2-5.69145065E-05-1.10799957E-05 2.97744936E-06-4.26578195E-08 1.30794942E-04
16  3 1.69119798E-04-1.41133668E-04-4.18012697E-05-6.15904427E-04 1.02850664E-03
16  4 9.90005672E-05-4.21350571E-04 2.65874552E-07-1.10707531E-05 1.08048786E-05
16  5 1.32609810E-05-5.18673023E-06-1.18965122E-05 5.53397496E-06-2.72104102E-06
16  6-6.01555719E-05 2.50133408E-04 7.49412319E-06-6.55114612E-05-3.86081916E-05
16  7-5.69415125E-04 2.88296669E-05 2.35431689E-05-9.68896538E-06 1.98420361E-07
16  8 2.99818411E-06 3.41635435E-05 4.77368928E-05 3.85289488E-06-1.32177737E-05
16  9-4.97266376E-04-1.82551427E-05 2.07521002E-04 1.07926525E-04 4.36286840E-04
16 10-3.00166252E-04-1.01642296E-04 1.65503285E-03-1.11116873E-05 7.25837308E-06
16 11 3.85331427E-06-4.15594120E-06 5.27116458E-06-2.59678033E-07-1.25032854E-04
16 12-1.02021713E-04-5.78687888E-06-7.58174551E-07-4.90655872E-06-5.12724276E-05
16 13 2.24055477E-05-9.90879103E-06 3.10830446E-05 1.49374952E-04-7.91405259E-05
16 14-7.60017647E-06-9.96165765E-05-2.80508654E-03-8.62974199E-04-2.80853278E-04
16 15-1.54205790E-04 8.94570981E-06-5.68265326E-06-3.26305655E-06 1.08674458E-05
16 16 3.83242159E-06-1.21146077E-06 2.79450451E-02 2.30826010E-02-5.42051065E-05
16 17 6.71427396E-05-1.98343391E-05 4.32833203E-04-3.18927233E-04 2.58297244E-04
16 18-2.51002183E-05 1.14831222E-03-6.30159807E-04 4.28860360E-04 1.95616104E-05
16 19 2.81358977E-03 9.62125356E-05 7.37624615E-04-1.88541498E-04 6.09620426E-05
16 20 5.14445661E-05-1.12406609E-04-1.41413395E-04-5.26073451E-06-1.45628799E-05
16 21 3.05241892E-05-1.15383926E-04-7.65165551E-05 2.45492810E-04 5.62464971E-01
16 22 4.65699371E-01 4.57902456E-06-1.14206343E-04 6.74018231E-05 4.60840999E-03
16 23 1.06443535E-04-1.53548239E-05-1.34398867E-04-4.47490838E-03-6.20663409E-04
16 24 7.37345362E-04 6.27684124E-04-4.95437347E-03 6.72964459E-04 2.48957873E-03
16 25 5.90857186E-04-1.57300655E-05 2.10102133E-05-5.28014776E-06 3.56518732E-06
16 26-4.01397249E-05 5.50488222E-05 1.46459565E-02 1.20704345E-02-2.88738712E-05
16 27 1.73804123E-06 9.17012438E-05 3.46073463E-04-1.84101527E-04 3.71533338E-05
16 28 3.48653848E-04 1.32511186E-03-3.85126506E-04 8.36185046E-05 5.38876806E-04
16 29 1.77081332E-03 5.07480498E-04 4.94021760E-04 1.71277622E-04-1.66408173E-05
16 30-9.06289110E-05 1.07269728E-04-3.91749907E-06-1.03915137E-04 4.38749390E-05
16 31 2.13093300E-05-1.31892532E-04 5.06806212E-05 2.54475177E-04 6.35000315E-04
16 32 5.11654539E-04 2.45154885E-06-8.98731283E-06-5.11048492E-06 3.90918017E-05
16 33-6.58086632E-06 6.10786290E-05 5.38667851E-05-2.02625622E-05-2.59690401E-04
16 34-9.94812802E-05 1.65240873E-05 9.30319459E-04-8.16378895E-04 1.29779170E-04
16 35 2.36762812E-04-8.78185198E-06-1.60707978E-06 1.03889318E-05-2.32211860E-05
16 36-1.48406481E-05 1.35889778E-05-2.32250991E-06 6.48859523E-05 5.08424653E-05
16 37 4.60475250E-04 7.89769806E-06-5.68066765E-05-1.76495741E-04-2.71216919E-04
16 38 8.74003715E-03 7.17307923E-03 8.38895914E-05 4.85199851E-05-3.44416468E-06
16 39 2.83489738E-04 3.73330183E-04 1.45951331E-04-3.86962569E-05 1.18992270E-03
16 40 5.08436085E-04 3.92701427E-05-1.87192925E-04 3.40712535E-03 6.00410756E-04
16 41 1.15778402E-04-1.45524690E-04 1.39543089E-04-5.98158471E-05-7.97272420E-05
16 42 8.57665325E-05-3.71915201E-05-1.40966183E-05 8.95009123E-06-3.94888704E-05
16 43 9.95473874E-05 9.31253128E-06 1.28369012E-05-8.67613279E-05-6.51488418E-05
16 44-7.93549931E-05 1.10968654E-05-5.25552891E-05 4.78879841E-05-9.77733501E-05
16 45 6.11555443E-03 5.00181822E-03 7.69795604E-07-9.78335541E-05-5.04023535E-05
16 46 2.88519777E-04 3.39295301E-05-2.99029797E-04-1.68735581E-04 5.74942737E-04
16 47 1.80428793E-04-1.17864321E-04-1.27427058E-04-1.53918804E-03-2.59201869E-05
16 48 3.88981764E-04 2.79296489E-04-6.65658268E-05 8.54106232E-05-1.88447963E-05
16 49-3.07159783E-05-2.09035838E-05 9.84384897E-05 1.73742510E-05-1.06545522E-04
16 50-3.81632135E-04-3.40690968E-04 7.42160665E-06-3.86759330E-05 9.07252032E-08
16 51-8.20488671E-05 4.71586608E-06-1.93110582E-05 5.05718585E-06-2.55357518E-05
16 52-8.39173144E-06 9.70803563E-05 1.02085535E-05 8.64447308E-04-1.19211856E-07
16 53-4.36733438E-07 3.05171951E-06 7.87792240E-07 6.56261590E-07 2.94228538E-06
16 54-1.43972893E-05-4.33013591E-06-2.42450378E-06 9.82050677E-07 7.28400685E-05
16 55 1.95346762E-05 1.37389540E-05-5.68138224E-04-6.18129794E-05 5.00109391E-05
16 56-7.09067684E-05 4.82261904E-07-1.18201626E-06 6.99754354E-07-2.84130812E-06
16 57 9.47218324E-07-5.12733088E-07 2.80495470E-06-5.27870830E-05 1.36074878E-04
16 58-2.56818638E-04-2.10452041E-05-2.24316159E-05 4.43338290E-06 6.05207398E-07
16 59 2.49881280E-06 5.97180163E-05-2.34784750E-05-5.36981202E-06-1.99400607E-05
16 60-1.44901006E-04 2.21814055E-04 7.30265185E-05 1.99420447E-04 5.73672356E-04
16 61 1.90884556E-04-1.00289914E-04 5.68654930E-05 6.81501531E-06 4.36365615E-06
16 62-1.11786715E-05-3.32492505E-07-1.41675840E-05-2.43795154E-06 2.90421737E-06
16 63-1.47537949E-05-2.73545123E-04-2.74756092E-04-6.93267371E-06 5.95279619E-05
16 64-1.03216598E-04-1.00236080E-04-8.20388996E-07 4.11180487E-05-1.88541063E-04
16 65 1.16040662E-04-4.26947826E-07-1.37528377E-06 2.31927599E-07 1.93607179E-06
16 66 5.32866683E-07 1.04448729E-05-4.19241063E-06-5.42904753E-07 1.44098114E-06
16 67-8.56861469E-05 2.28252924E-05 5.71684055E-06 1.60563582E-06 2.32550467E-04
16 68-1.63331357E-04 6.87091821E-05 6.78259188E-05 5.79182071E-07-2.67693439E-07
16 69-3.11488632E-07-9.93735381E-07-6.66478900E-07-4.96574383E-07-3.22085363E-07
16 70-6.45383094E-07-4.13710373E-08 2.90320865E-07-3.73758504E-07 6.38185428E-06
16 71 8.31228104E-07-1.72378804E-06 1.68578367E-06-7.79330354E-05 2.44030130E-05
16 72-1.10562039E-05 2.70112467E-05-2.27348649E-03 5.88255010E-05 2.81323574E-04
16 73 5.15892245E-04 4.54714477E-07 7.39105261E-07-1.19381974E-06 8.86349463E-07
16 74-1.07218889E-06 7.34013238E-07-7.55550695E-07 6.59532503E-06 3.40988665E-05
16 75-1.12635272E-04-4.39817539E-07 5.44644056E-06 1.16817789E-05 9.87554327E-06
16 76-8.55088048E-08 3.34041404E-07 1.65054985E-06-6.44716621E-07 8.41629405E-08
16 77-6.79094363E-06-8.56796804E-06 4.20126171E-06-5.14475318E-07 8.46461226E-05
16 78 8.45823657E-05-3.98952541E-05 4.97502887E-06 1.90404106E-03 1.17889810E-04
16 79-5.52060348E-04-4.28787570E-04-6.82548159E-07-2.10459773E-06 2.78714589E-06
16 80-6.69304943E-07 1.48124276E-06-1.86233228E-06-4.81968516E-09-1.89914955E-07
16 81 4.39543885E-07-7.87710135E-07-2.35373404E-07 2.83305929E-06-1.04671547E-06
16 82 3.44818282E-06 1.75230632E-06-2.46342563E-05 7.61535257E-06-3.32355211E-06
16 83-3.02268770E-05-4.16737357E-03-8.78963902E-04 1.34336036E-03-2.52467465E-04
16 84 1.84595684E-06-3.69312922E-07-1.47664392E-06-1.00558669E-06-6.71601760E-07
16 85 4.37380020E-07-4.11124738E-08-6.57251625E-07 7.19640960E-08 4.67271621E-09
16 86-4.59027522E-07 7.18172983E-06-1.03757865E-06-4.53285502E-07 2.91653278E-06
16 87-4.08358865E-05-9.05569654E-06-4.31604674E-06-2.49082833E-05 6.28010509E-03
16 88-9.57053887E-04 2.39941701E-04 6.98873593E-04-3.19266978E-07 6.35561391E-07
16 89-3.16294413E-07 3.00793283E-07-1.07199839E-06 4.45034085E-08-1.00102769E-07
16 90 1.89944989E-06-7.42674646E-05 5.44779849E-05-3.91779720E-09 1.35477212E-07
16 91 2.49041110E-07-5.00176121E-09 3.06360047E-07-3.45768695E-06-7.07574383E-07
16 92 1.74186508E-07-1.39510882E-06 2.46176343E-05-3.13424751E-05-2.58972556E-05
16 93-6.32270701E-06-1.99143365E-03 3.56505719E-04-1.43484698E-04 1.46899157E-04
16 94 7.51074205E-07-6.16603974E-07-1.34470231E-07 6.62752531E-07 2.11011764E-07
16 95-4.16619197E-08 3.09044148E-08-2.73332177E-07 6.07235682E-07-5.08254579E-07
16 96 2.49601959E-07 2.39382738E-06-3.41821084E-06 2.27878277E-06-1.37284604E-06
16 97-1.27811137E-06-2.74807692E-06-1.79025579E-05 1.49976743E-05 2.86634966E-03
16 98-5.60344946E-04 6.40146753E-05-2.44447656E-04 8.68211247E-08-1.03206158E-07
16 99 1.63850337E-08-2.41966498E-07 9.26095371E-07 2.72008642E-07 7.66920447E-07
16100-4.86268080E-06-2.71637859E-05-3.89940009E-06-3.65098485E-06-3.53452304E-06
16101 2.28168508E-08-4.03664017E-07 1.34553787E-07 5.11574542E-06-5.47737912E-08
16102 2.88796662E-06-3.02459341E-07-5.79212882E-06-1.10170348E-05-1.42176715E-05
16103-2.26032304E-06-2.88280352E-03-6.30438623E-05-7.41641829E-04-2.75254098E-04
16104 7.19009627E-07-1.40084671E-07-5.78924956E-07 1.07418891E-08 4.28283589E-08
16105-1.40696998E-07 1.15776664E-06-7.89245339E-06 1.63260040E-05-3.35347598E-04
16106 5.14690157E-07-2.14233975E-06 1.87928437E-05-8.63510039E-05 4.64416231E-07
16107 2.90095783E-07-2.52119562E-07 1.29108948E-08 2.47281370E-07 1.36981976E-06
16108 8.14485686E-07-1.17133802E-07-9.73125335E-07-5.58706017E-06 2.75969629E-06
16109 1.04617419E-05 8.85324087E-06 4.30465779E-04-1.51864385E-04 4.51739125E-05
16110 4.12621745E-06-4.76304623E-07 1.41087420E-07 3.35217203E-07-7.48016811E-07
16111-5.42371279E-08 1.09500409E-07-2.63999330E-07 1.85236112E-06-5.39851508E-06
16112 3.17961447E-07-1.88354670E-07 2.83161456E-06 6.06177673E-06 5.94207681E-05
16113-2.73472494E-07 1.56779858E-06-1.93147699E-05 1.35288448E-05 1.54787847E-07
16114 2.80211037E-07-2.23841609E-07-4.95985352E-07 1.29678736E-07-1.86862395E-06
16115 1.23573217E-06 2.51540732E-06-5.66590620E-07 1.32705743E-05-3.51532661E-07
16116-2.50375103E-05-3.23677364E-06 3.05404408E-04-1.11967200E-04-9.07927224E-06
16117 1.07437461E-05-2.48189925E-07 5.00541389E-07-2.52351464E-07 1.52628403E-07
16118 5.07303539E-08 1.18210949E-07-1.48555293E-07 5.41269117E-07 4.98496356E-05
16119-1.38490891E-04 3.22514106E-07-2.59564509E-06 3.96754109E-05 6.33274009E-05
16120 1.65246092E-07-1.76352133E-06 1.27060751E-05 2.23034450E-05-8.26240286E-07
16121 1.44164320E-05-2.29520463E-04 1.34353798E-03 1.25200492E-08 1.39243716E-07
16122-7.93824625E-08 3.79356145E-07-7.97216528E-07-1.32702737E-06 2.61763254E-07
16123-1.70739268E-06 3.46977826E-06 8.94890977E-06 2.57145128E-06 2.58650999E-06
16124-1.65129686E-05-2.17805218E-04-4.39042152E-05-7.95777812E-05 7.91733619E-05
16125-1.34508536E-07 7.45961440E-08 5.99123919E-08-5.82026531E-08-2.74515079E-08
16126-1.22273145E-07-5.25306894E-07 2.47821210E-06 1.21099469E-04 1.66470862E-04
16127-2.89418106E-08 1.01975178E-07 6.36526978E-07 4.68005597E-07 1.57902885E-07
16128-2.41731807E-06-2.59281411E-06-1.95685280E-06-9.73624593E-07 2.38046838E-05
16129 1.35196213E-06 9.20746033E-06 2.38045790E-05-6.19889247E-04 6.59828334E-05
16130 1.33070698E-04-8.13665614E-06-1.08894452E-07-5.58462246E-07 6.67356698E-07
16131-9.08265630E-08 5.92186794E-07-5.67396252E-07 4.15753388E-07-2.78047474E-06
16132-5.76492999E-05-8.35087111E-06-8.80485530E-07 5.54659617E-06 6.81677996E-06
16133 1.92307284E-05 3.68969508E-07-5.45637326E-06-5.26755975E-06-9.22043839E-05
16134-5.49361820E-09 1.48764106E-09 5.34350988E-07-2.41579397E-07 1.39326394E-07
16135-5.29420669E-07-2.14636749E-06 9.89549859E-07-7.96737039E-07 4.72122825E-06
16136 7.85747173E-06-2.27503246E-06 7.32036624E-06-8.10198483E-05-5.07022604E-06
16137-1.89224491E-05-5.14982809E-05-1.24554950E-07-3.84958010E-07 5.09512960E-07
16138 3.20832900E-07 2.03552132E-07 1.50211308E-08
17  1 3.24888118E-08-3.82318946E-10 5.05840118E-07-1.34337817E-08 2.01531816E-07
17  2 6.29556506E-07-2.08727265E-06 2.32692066E-07-8.72944667E-07-2.27307220E-05
17  3 2.40361217E-05 1.00014013E-05 2.03318563E-06-1.09520799E-03-1.21544277E-04
17  4 6.50745704E-05-1.43480966E-04-1.76125800E-07-1.09172909E-07 2.85298709E-07
17  5-7.01914639E-07 4.69723361E-07 2.25150973E-07 3.84546859E-07-2.72875974E-06
17  6-1.52722347E-05 6.16383374E-06 2.22734596E-07-1.29248591E-06-2.34871363E-05
17  7-6.42364805E-05 2.96110313E-08 9.68774714E-08 9.91484442E-08-1.82727915E-07
17  8 5.99430602E-08 1.85442231E-07-7.11648070E-07 7.76225397E-07-4.70254946E-07
17  9-1.22521862E-05 8.38031988E-06-3.10611753E-06 4.74509200E-06 2.59814883E-04
17 10-8.46914464E-04-2.40984684E-05-3.32162942E-04 4.59611714E-07-4.04488020E-07
17 11-5.51236939E-08-2.78336787E-07-3.41174033E-07-3.18721850E-07 5.74652855E-09
17 12 6.61230405E-08 4.39679599E-07 6.44924594E-07 2.74113725E-07-4.63116580E-07
17 13-1.61267547E-06-3.97209769E-06-1.42838483E-06-1.41252842E-05 3.44225427E-05
17 14 5.37825416E-06-7.23398609E-07-1.52238813E-03-9.50026838E-05 2.75326038E-04
17 15-7.28080582E-06-2.70553077E-07 7.07761963E-07-4.37208886E-07-9.90302835E-07
17 16-8.05193310E-07 2.82474288E-07-1.89938142E-07-5.37692477E-09-4.19445637E-07
17 17 4.06918170E-07-1.88981945E-07-2.57349118E-06 2.07517068E-06-2.21524529E-06
17 18 8.61246197E-07 5.03513519E-05-1.49992670E-05 3.25460626E-05-1.71168253E-05
17 19 1.14837540E-03 3.92463641E-04 7.65666303E-05-1.01299961E-04-3.85797139E-07
17 20 2.27954632E-07 1.57842507E-07-6.58454100E-07 6.03819862E-07 3.11523345E-07
17 21 1.73019308E-07 6.50732388E-07 2.98318264E-05 2.74063658E-05-4.32037746E-07
17 22-3.92118000E-07 4.88046403E-08 5.08543692E-08 2.92066375E-07 1.73625136E-06
17 23-3.53982192E-07-2.34150978E-08-1.43776732E-06-3.35301051E-05-2.49573325E-05
17 24 1.11719881E-05 8.63400809E-06-4.28760989E-04-5.59620925E-04-9.30915812E-05
17 25 2.20169228E-04-1.88183652E-07 7.91060873E-08 1.09077565E-07 2.71085707E-07
17 26 1.74731849E-07 1.81347508E-07-3.95828881E-08 2.61259765E-08 1.70716471E-07
17 27-7.12803627E-10-8.76873999E-08-9.04999785E-07-6.31802009E-07-2.35019056E-07
17 28 6.24111083E-07 3.10693412E-05 1.35306143E-05 5.71533464E-08 6.68596192E-06
17 29 1.59751131E-03 2.30098476E-04-1.28320587E-04 2.39842515E-04 3.43552684E-07
17 30 1.97252484E-07-5.40805168E-07 3.73323843E-07-7.05579732E-07-1.24356057E-07
17 31-5.16214367E-07 4.01439148E-06-3.15413817E-05 5.80209743E-05-1.10738777E-08
17 32 2.14780521E-09-1.87463021E-07-4.92187498E-07-2.90595466E-07 6.77485863E-07
17 33 1.15101262E-06 2.08552574E-06 9.63152183E-07-1.57373314E-05-1.27759036E-05
17 34-3.16872130E-05-1.29401067E-05-1.30599669E-03-2.55665707E-04-3.36345237E-04
17 35-4.31719465E-05 9.11222929E-07-3.73248534E-07-5.37974395E-07 5.26551220E-07
17 36-4.31411019E-07-6.69311536E-07 3.74940604E-07-2.24104412E-06 4.19260021E-05
17 37 2.54570390E-04 7.14890020E-07-6.61574110E-06-1.14866931E-05-2.21766448E-04
17 38-1.54476514E-08 1.64756567E-08-3.82147302E-08-1.21141599E-07 1.05103453E-07
17 39-3.68689395E-07 1.73982137E-07 4.93756691E-07-5.02219927E-07-1.23328585E-06
17 40-3.57337272E-07-4.63938436E-06 3.02437313E-07-3.68354425E-04-2.26427795E-05
17 41-3.57146922E-05 6.00378757E-05 1.59200828E-07-8.71220016E-08-7.20788268E-08
17 42-8.05154410E-08-2.02251286E-07 1.81576333E-07-3.46726680E-07 2.30718114E-06
17 43-1.65858548E-05-6.13391815E-05-7.47424317E-08-2.45096038E-07-6.63557456E-06
17 44 7.67371287E-05 3.20153186E-07-1.50790178E-06 6.26241579E-07 3.51496022E-05
17 45-7.99284341E-08 1.79392358E-07 2.35906025E-07 3.44869347E-07 1.01533050E-07
17 46-2.57257895E-06-1.26751311E-06-1.56156454E-06-2.91794953E-07 1.85704572E-05
17 47 1.23318165E-05 5.84648613E-06 4.32720905E-06-2.55335942E-04 3.40432799E-05
17 48 1.38636215E-04-3.16210033E-05-1.34634336E-07 6.52808555E-08 6.93534802E-08
17 49-9.32418029E-08-4.34125133E-07-1.91251569E-07-3.89488398E-07 8.23382270E-07
17 50-3.43802716E-05-8.91336646E-05 8.10643617E-07-6.31464413E-06 3.50870439E-05
17 51 6.68989064E-05-6.66751292E-08 7.12066121E-07 1.08098101E-05-3.33342886E-05
17 52-9.37560156E-08 2.71364162E-06 2.28371791E-06 3.98451854E-04 1.38713624E-09
17 53 4.97638900E-08 9.49840868E-08-4.93223388E-08-7.78705934E-08-8.04173048E-07
17 54-4.91441546E-07 3.15950547E-07 3.41129901E-07 6.21520967E-06 2.91018292E-06
17 55-4.08534111E-06-1.87150202E-06 4.74413985E-05 5.35177745E-06 1.20750125E-05
17 56 2.14013513E-05-1.04219989E-07 5.62453682E-08 4.79746206E-08-5.69115631E-09
17 57 1.87745389E-07-2.57990046E-08 2.37917934E-07-1.09164643E-06 1.46732660E-05
17 58-6.18927540E-05-1.15647022E-07 2.67070204E-07 3.49566987E-07 1.74945676E-07
17 59-4.64836593E-07-3.81924682E-06-1.53918463E-06-6.66168025E-07 2.64635739E-06
17 60 8.58958548E-06-2.51036203E-06 4.02875274E-06-1.47610750E-05 2.42119173E-04
17 61-1.00604424E-04 1.50889332E-05-1.58024305E-04 1.69278624E-07-3.97072840E-07
17 62 2.27794217E-07 1.74611562E-07 4.69482351E-07 3.64541291E-07 7.36129778E-08
17 63-6.45928254E-07 3.23179734E-05 1.72920979E-04 4.74743409E-07-3.11549167E-06
17 64 3.67726140E-05 4.70018783E-05 1.46565601E-07-1.19094494E-06-1.00645076E-05
17 65-5.63268872E-05 1.41609825E-08 9.49397026E-08 5.85033046E-07-1.70030634E-07
17 66 1.74532651E-08-4.16343449E-07-2.77706499E-06 8.60110971E-07-7.21297475E-08
17 67-1.24993143E-06 1.86874166E-05-7.72955395E-06-4.71232967E-07 7.52171289E-06
17 68-1.81414014E-04 1.14137029E-05 9.49121521E-06-1.69432207E-07-1.98262147E-07
17 69 3.67694354E-07 3.10522925E-07 1.63938164E-07-1.47722665E-07-1.07197249E-04
17 70-8.76921609E-05 6.77646852E-07-8.14490237E-08 1.11824487E-07-2.10277615E-05
17 71 1.23404473E-06-5.34079482E-06-1.36138218E-06 7.61609364E-05 5.59220298E-05
17 72 5.24226908E-05-2.26234585E-05-2.18878487E-03-4.41514108E-04 1.27468486E-03
17 73 4.30394006E-04 4.55531518E-06-4.14815703E-06-4.07158145E-07 1.56546616E-07
17 74-2.51270534E-06 6.45306604E-07 5.45489444E-07-1.56089055E-05-4.16191878E-05
17 75-3.70007168E-04 1.01642406E-06-4.19248560E-06 3.77738864E-05-1.85204186E-04
17 76-2.11904507E-07-4.04760072E-08 2.81856540E-06-2.00059541E-07-2.15749928E-07
17 77 5.03156185E-06-1.17430883E-05 9.65208014E-07 2.82289457E-07-1.22017236E-04
17 78-2.70902118E-05 2.20710132E-05 3.10929314E-05-1.35335424E-03 3.00360187E-05
17 79-4.72705878E-04-1.25942886E-03-3.56645737E-06 2.84962816E-06 7.16829219E-07
17 80 3.78502181E-07 1.45010245E-06-7.18905475E-07-9.29863147E-06-6.12684793E-06
17 81 2.50967647E-06-1.52526626E-06 6.68447850E-08-3.18556853E-05-8.86074138E-06
17 82 2.35937578E-06-4.44601627E-06 1.89288644E-04 1.08918625E-04-3.30790442E-05
17 83 4.82459550E-06-6.60767629E-03-9.74780240E-04 1.40110710E-03 1.09911708E-03
17 84 4.04547800E-06 3.27574844E-07-4.37305285E-06-1.93158251E-06 1.92093013E-06
17 85-7.93109651E-07 2.38152034E-04 1.99238457E-04-4.26064782E-06-2.49098769E-06
17 86-4.77152174E-06-2.64617674E-05-1.63635635E-05 5.85601181E-06 3.17390116E-06
17 87-2.19313139E-04 4.48188552E-05-1.04152733E-04 5.79172486E-05 4.39943294E-03
17 88-4.12274242E-03 2.60092964E-04 2.91483186E-04-3.84867508E-06-3.10108869E-06
17 89 6.94976377E-06 7.35752577E-06 1.73989849E-05-3.48366071E-07 4.91670001E-06
17 90-2.91874552E-05-1.46788303E-04 6.69074389E-04-6.97725225E-03-5.84254606E-03
17 91 9.65500822E-05-4.91251563E-05-3.24952430E-05 2.40734385E-04 3.36018919E-04
17 92-1.17342066E-04-9.98850133E-05 2.49593096E-04 3.71149312E-04-6.22687255E-04
17 93-2.87107442E-04 1.02511331E-02 1.98827446E-03-1.04507941E-02-5.16682396E-03
17 94 1.07680633E-04-5.78203368E-05-4.98602964E-05-1.20636588E-04-7.85400847E-05
17 95 1.99307003E-05 3.36191325E-04 2.80642030E-04-4.37594402E-06-6.17525169E-06
17 96 2.45857382E-06-2.98989360E-05-1.16338278E-05 1.08969755E-05 7.94147163E-06
17 97-1.16741878E-04-8.45792764E-05-4.77425992E-05-1.08932482E-04 4.23778349E-03
17 98-2.94542494E-03 6.41591803E-04 3.58180776E-04-8.48303021E-06 9.36353168E-07
17 99 7.54667704E-06 1.44939437E-05-4.36967000E-06-8.07418426E-06 3.69489238E-06
17100-1.68736393E-05-1.80618093E-04 6.47630966E-04 9.24485369E-04 7.66705792E-04
17101 4.17841657E-06-3.09474165E-07-5.92084635E-07 2.55861702E-05-3.27726815E-05
17102 5.10216759E-07 3.28483850E-06-4.00853204E-04-1.50522259E-04-2.52854511E-04
17103-9.34626505E-05-1.02242167E-02-9.60093462E-04-3.38200982E-03-9.48896475E-04
17104-3.65622640E-06-1.45310437E-06 5.10933077E-06-9.27062158E-06-1.19237375E-06
17105-3.17967660E-06 2.32930268E-06-1.41260280E-05-3.13963925E-05-1.73978215E-03
17106-2.22430714E-06 6.04286119E-06-2.49618056E-04-5.03205578E-04 5.63321090E-01
17107 4.66477267E-01 2.77475173E-05 8.20632380E-06-3.85365981E-06 4.65916729E-03
17108 5.42112576E-05-3.68495239E-05-2.15527258E-05-2.88667581E-03 6.55195528E-04
17109-7.93824634E-05-1.28325804E-04-1.10971063E-02 1.83426213E-03-3.79462093E-05
17110-3.47926654E-04-1.10691523E-04 5.39613274E-05 5.67301957E-05 6.33784230E-05
17111 5.54609982E-05-1.54096288E-05 3.58302048E-04 1.45863179E-04 4.25334813E-04
17112 3.55638994E-05 3.60812606E-04 1.69813559E-04 3.53060604E-04 8.00112481E-04
17113 3.59145838E-04 1.39258884E-04 4.51864087E-04 1.58234132E-04 9.50455018E-04
17114 7.92086045E-04 5.97921678E-06 1.04056773E-05 2.88715955E-06-7.39634313E-05
17115-3.20925130E-05-1.13275819E-05 1.37425457E-06 5.57102864E-04 6.06524154E-05
17116-2.36132453E-04-1.40733944E-04 9.99820751E-03-5.78596974E-04-1.80572678E-03
17117-5.08930079E-04-9.65371889E-06 1.97500601E-05-1.00963412E-05 3.34290208E-06
17118 4.82472107E-07 1.70100141E-05 2.88202480E-07-7.89920627E-06 2.54025176E-04
17119-1.01760350E-04 1.34255074E-05-1.12582424E-04 7.90323819E-05 1.74894977E-04
17120 7.65695696E-06-8.86848218E-05 1.48896720E-05 6.10511321E-05 7.58794631E-08
17121 1.51051826E-06-3.45675550E-06 3.09792103E-03-4.50407137E-08-3.57528063E-07
17122-6.28719041E-07-1.56350057E-07-5.90797781E-07 3.65209359E-06 2.50381397E-06
17123-8.21017967E-08 2.46324718E-06-1.54997707E-05-9.33230595E-06-1.57422693E-06
17124-1.02499728E-05 8.52838634E-05 5.65138650E-05 4.05284567E-05 1.08374406E-04
17125 7.52676942E-08-4.44817698E-07 3.69550004E-07-4.54758441E-08-1.53530629E-07
17126-1.89191034E-07-3.52469964E-07 1.12509878E-05-7.44919678E-05 7.90676752E-05
17127-8.82451574E-07-9.06452846E-07-2.83357320E-07-1.12248796E-06 5.38945185E-07
17128 5.17037950E-06 5.89073215E-07 4.89371992E-06-2.10899321E-06-7.12785904E-05
17129-8.21897441E-06 3.64930417E-05 1.76714281E-06 6.70623416E-04 3.03003406E-04
17130-4.52958799E-04-1.87035655E-04 4.24544565E-06-3.74114038E-06-5.04305264E-07
17131 1.12717380E-06-4.19249212E-07 7.25093265E-07-1.77882975E-06 8.69501433E-06
17132-8.60305345E-05 3.50926931E-04-1.68126352E-06 1.13631619E-05-2.90083579E-05
17133-2.75471425E-04 2.51040894E-07 2.61927848E-06 6.33654991E-06 1.41350346E-04
17134 2.52510261E-08-5.79486878E-07-8.19953187E-07-2.94674531E-07 7.24162428E-07
17135 8.02275973E-06 3.84360750E-06-1.15084834E-06-4.58250625E-06-4.26332536E-05
17136-3.15565421E-05-8.62828807E-07 5.69608282E-06-3.20934119E-06 1.07074589E-04
17137 2.17969758E-06-9.04247794E-05-7.64411340E-07 7.57509267E-07 6.90207262E-09
17138-7.76395353E-07-6.43251214E-07-1.02416893E-07
18  1-8.64209182E-05-6.84831968E-05 2.96900945E-06 3.35350224E-06-4.23772806E-06
18  2-3.62115795E-05-1.65590048E-05 5.56062529E-06 3.40459098E-07 1.11334441E-04
18  3 1.17450812E-04-1.01630089E-04-3.01313426E-06 7.43841754E-03 2.34814205E-03
18  4 3.19001074E-04 1.15621468E-03 1.69702202E-06-3.19099307E-06 1.49397105E-06
18  5 9.24181739E-06 1.63892209E-05-1.53337516E-05 4.22723844E-06 1.23622631E-05
18  6 2.51600194E-04-2.46564827E-05 7.99358937E-06-3.37301875E-05 1.24111127E-04
18  7-2.74718772E-04 6.16606460E-05 5.36607763E-05 1.38176805E-06 1.45308849E-06
18  8-4.55720336E-06 4.10301459E-06 2.84578132E-05 2.46647640E-05-1.40762984E-06
18  9-5.06443524E-04 6.99128534E-05 2.89052030E-04-2.82328376E-04-6.04449378E-03
18 10 6.39945323E-03-1.67320739E-03 4.17154115E-03 1.73223405E-05-1.70253257E-05
18 11-2.97014733E-07 2.57620540E-06 1.16232597E-05-6.36782844E-06-3.04266540E-03
18 12-2.57415209E-03-8.70551808E-05-3.49356162E-05-1.52855648E-05 8.52918956E-05
18 13-3.81545605E-04-1.79473804E-04-5.36970823E-05 2.11576020E-03-9.64988915E-04
18 14 5.07949757E-05-1.23149139E-03-1.41131694E-03 2.43630580E-04 1.25940700E-03
18 15 1.86393348E-03 1.53856953E-04-6.97617001E-05-8.40952534E-05 1.06648009E-04
18 16 8.38046136E-05 1.56920968E-05 5.62587941E-01 4.65830097E-01 9.51659733E-05
18 17 6.88649079E-05-1.04734065E-04 4.80592885E-03-9.54831397E-05-2.96719873E-05
18 18-3.39836821E-05-5.24789793E-03-3.27477684E-04-1.48274007E-03 1.42508721E-03
18 19-1.61949152E-03 1.77429335E-03 3.17860705E-04 3.25183217E-04-8.76614813E-05
18 20 2.06401981E-05 6.70212832E-05 3.80791535E-05-1.85868989E-05-1.51095044E-04
18 21 3.43482793E-04-4.76475360E-05-2.72932885E-06 6.33826530E-04-2.80149417E-02
18 22-2.32509753E-02 6.00461228E-05-5.02472330E-05 1.87388137E-05-4.07303048E-05
18 23 2.93398207E-04-2.81141425E-04 1.38390900E-04 1.98794063E-03 1.03061693E-03
18 24-3.33576289E-05 1.49746586E-04 3.14619993E-03 2.08708025E-03-6.85965048E-04
18 25-1.55406950E-03 5.68888911E-05 7.99410795E-06-6.48829991E-05-1.24818877E-04
18 26 9.65279571E-05-4.53340537E-05-6.41038894E-04-5.37780633E-04 3.14416638E-08
18 27 1.32761666E-05-1.72697555E-05-7.30693538E-06 2.20869594E-05-8.14391224E-05
18 28 3.67644372E-05-3.47548666E-04 2.62106039E-04 8.14053056E-05 6.82801022E-05
18 29-2.31453099E-03 8.96504644E-04 9.85536608E-04-7.47163780E-04-3.58190402E-06
18 30-6.12461210E-06 9.70651612E-06-2.19891454E-05 3.47281185E-05-3.46420199E-05
18 31-1.30369475E-05 1.17623561E-04 1.20420782E-04 3.02083909E-04 1.19945246E-02
18 32 9.86589564E-03-5.06453970E-06 2.35324799E-05 9.25721719E-05 3.80628125E-04
18 33 8.16479437E-05 6.74309040E-05 4.45836436E-04 1.63464925E-03-8.68671815E-06
18 34 2.26048064E-04 5.31770172E-04 3.21520901E-03-1.87895318E-04 4.70861454E-04
18 35 2.69355436E-04-5.38718320E-05-9.75132067E-05 1.51385039E-04 2.91111723E-05
18 36 4.41558445E-05 5.15545325E-05 1.54376938E-05-8.51540595E-05 6.71493494E-06
18 37-2.35276039E-05 1.43487765E-05-9.81924611E-05-1.67038544E-04-5.68980039E-05
18 38-7.80987239E-04-6.40381540E-04-1.14879076E-05-4.52766680E-06 1.28648204E-07
18 39-6.30930693E-05-1.77475655E-05 2.45708139E-06 8.63052195E-07 2.69118229E-04
18 40 5.96505315E-05 6.04193816E-05-5.34313381E-05 2.13905800E-03 5.25063481E-04
18 41 2.42528553E-05 1.89858036E-04 6.27233918E-06 1.10172657E-05-1.72896049E-05
18 42 2.65578537E-07-4.03126743E-06-5.64306616E-07 9.82957976E-06-3.52552058E-05
18 43-4.10773059E-05-1.94553901E-04 8.38858909E-08-3.59525667E-05-1.39566398E-04
18 44-6.84926602E-05 3.76949537E-06-3.05933092E-05-4.90258173E-07 2.51042346E-04
18 45-5.09496906E-04-4.21005461E-04 5.42067552E-06 3.47820510E-06 2.85245044E-06
18 46 2.24079056E-05-3.09765084E-05 4.69598512E-05 1.24286396E-05-6.60496932E-04
18 47-1.90047134E-04 1.87564612E-04 1.46944333E-04 1.15344515E-03-1.64882235E-04
18 48-5.66182599E-04-1.71126042E-04 1.40370244E-06-6.29154583E-07-7.74547853E-07
18 49 1.69911369E-05 2.06264104E-05-5.02219479E-06-1.35587235E-06 5.79154675E-05
18 50 1.31395592E-04 9.08356663E-04 2.79123930E-06 2.44433814E-05-1.20778304E-04
18 51 1.89294913E-04-3.70426656E-06 4.14561709E-05-4.45431573E-05-1.68179795E-04
18 52 5.85390586E-06 4.73900109E-05-3.76089583E-04-8.67668503E-05-1.01894327E-07
18 53 1.62262203E-06 1.48767254E-06 1.99528992E-06 9.66833311E-07-2.62014659E-05
18 54-5.89201925E-06-1.03854642E-05-4.24913066E-06 2.15181726E-04 2.38472121E-06
18 55-3.10380514E-05 2.86426483E-05-1.62632012E-03-6.98397648E-04 4.50288979E-04
18 56-3.33362079E-04 1.50301145E-06 7.72168128E-07-2.27517957E-06 1.36859235E-06
18 57 1.68139550E-06 5.17135674E-07-2.17040215E-06-3.16871908E-05 7.94963997E-04
18 58-4.66244784E-04-2.45079398E-04-1.98927949E-04-4.51567567E-06 4.61453972E-06
18 59 4.06012316E-06-5.74782243E-05 3.40546901E-05-4.90926643E-06 2.52075141E-06
18 60 4.70448183E-04 1.03615872E-04-1.87910886E-04-1.29612493E-04-3.50774862E-03
18 61-2.78910938E-05 1.59616706E-04 9.88246619E-04-6.01486206E-06 4.05568985E-06
18 62 1.95917221E-06 5.19716259E-06-1.01841040E-05 2.09169125E-05 6.79977151E-06
18 63-5.97211530E-05-2.61425708E-04 4.51008865E-05 7.21524790E-06-7.53099427E-05
18 64-1.59706115E-05-1.66183964E-04 8.58632669E-06-5.13614677E-05 1.40451395E-04
18 65-4.56338272E-04 2.64862853E-06 3.89289834E-06-2.20929434E-06-1.33474600E-05
18 66-1.40741245E-06-1.11401457E-05 4.81031367E-07-2.40214071E-06-1.40278437E-05
18 67-4.07089529E-05 4.00942983E-05-3.62145637E-05 1.22559536E-04-5.21396300E-04
18 68-1.62188109E-04-2.42290694E-04 2.65177991E-05 8.60337515E-07 9.84225086E-08
18 69-9.58760024E-07-4.10603149E-06-7.70045623E-06 8.37715428E-06 3.51110549E-07
18 70 6.12363329E-07-9.23968053E-07-6.47285713E-07 3.06369452E-07-7.33388883E-06
18 71 6.32011029E-06 1.54952449E-06-7.17826650E-07 6.96024448E-05-5.24562561E-05
18 72 1.26410149E-05-5.55366616E-06-1.06668348E-03-8.94640471E-05-1.04301462E-04
18 73 1.98806457E-04 2.30729210E-06 2.23959973E-07-2.53125207E-06-1.40855496E-06
18 74 5.87062320E-07-1.69743272E-06 5.27706199E-07-1.82003362E-06 2.72144011E-05
18 75 5.09082446E-05-2.71996324E-07-5.08736546E-06 4.68346346E-06-1.11670459E-04
18 76 3.34807848E-07-1.83967528E-06 3.99509925E-06-3.52016426E-07-1.17957903E-06
18 77 2.23577765E-05-2.73184729E-05-8.16378214E-08 5.01473867E-06-8.06116292E-05
18 78 1.24352979E-04-5.67279305E-05-7.72574784E-05-1.53748013E-03 8.65365266E-04
18 79 9.45365546E-05 3.66397491E-04 5.94658004E-07-2.46309177E-06 1.86843376E-06
18 80 3.36288290E-06-9.85016112E-07-3.45047089E-06 7.22199928E-09 3.47904270E-07
18 81 1.46348369E-06-1.67319233E-07-3.58852218E-08-3.78455316E-06-4.35196503E-06
18 82 3.13931758E-07-1.95770615E-06 5.03908112E-05 2.92578497E-05-3.27350471E-05
18 83 4.95224644E-05 7.25775868E-04 1.69057226E-03-9.62884211E-04-3.23392714E-04
18 84 3.69397783E-06-3.17880807E-06-5.15169762E-07-2.33686963E-06-3.05261487E-06
18 85 1.13163263E-06-1.99400675E-07-1.14047380E-06 1.35688256E-07 7.77511107E-08
18 86 2.19623534E-07 1.23828880E-05-1.77691546E-06-4.23550890E-07 8.77341691E-07
18 87-9.56362546E-05 1.34371711E-05 1.31426552E-05-5.07448955E-05-7.61699335E-04
18 88 5.89102146E-04-7.25916053E-04 4.61602017E-04-4.86722189E-07-6.20642926E-09
18 89 4.92928619E-07 1.61350991E-07 4.23222951E-07-5.62753769E-07-2.65555188E-07
18 90-8.58297242E-07-3.66185653E-05 7.50027663E-05-5.03314259E-08-8.37323602E-08
18 91 4.46171524E-07 8.47174653E-07 3.49231699E-07-9.04436602E-07-1.60651371E-06
18 92-4.12441723E-06-1.77230072E-06 3.40975071E-05-6.12502701E-05-3.33926296E-06
18 93-6.53181577E-06-1.68085479E-03 1.08854661E-03 7.14545577E-04-2.46781447E-04
18 94 1.47474425E-06-1.06129243E-06-4.13451828E-07 1.28997381E-06 4.58754163E-07
18 95-2.86733564E-07-2.50785804E-07-9.95516918E-07 7.52966141E-07 1.34395560E-07
18 96 3.46076991E-07 9.39618135E-06-5.11058465E-06 5.68326290E-07-2.31819680E-06
18 97-3.34774682E-05 2.99495657E-05-1.85678539E-05 3.95693135E-05 3.26685432E-03
18 98-3.71245098E-05 4.15487296E-04-5.39904927E-04-9.99267266E-07 6.39652944E-07
18 99 3.59614322E-07 4.22826153E-07 6.79641465E-07-4.11211895E-07 5.61730060E-07
18100-7.40981348E-06-6.38382801E-05 1.03488382E-04-7.45427157E-08-5.94625583E-07
18101-5.51451859E-07 1.05468066E-07-5.97561040E-07 3.77051285E-06 1.91069950E-06
18102 1.21847024E-06 3.54537549E-06 3.29452927E-05-1.14245069E-05 4.62440500E-05
18103-5.49914543E-06-1.76097864E-03-7.01703414E-06-3.13888877E-04-7.32274562E-05
18104-2.48235453E-07 9.38695209E-07-6.90459756E-07 1.01586087E-06 8.17004047E-07
18105-1.38429965E-06 1.44057795E-06-1.12136259E-05 1.01982020E-04-7.44621496E-05
18106-2.16481348E-07 6.00017015E-06 1.00230185E-05 1.67232589E-05 1.27718681E-07
18107 2.79746702E-07 2.19846135E-07-1.64648255E-07-1.90373437E-07-2.16310348E-06
18108-1.23880582E-06 5.79112877E-07 8.47865644E-07 3.75663676E-05-5.13317655E-06
18109 1.25647545E-05 6.59676024E-06-5.60908958E-04 1.28099099E-04-1.10328342E-04
18110-1.78640931E-05-6.04358437E-07 2.29596914E-07 3.74761523E-07-9.47547412E-07
18111-3.96145946E-07 6.47226565E-07-1.42448140E-07 2.82451619E-07-2.17225033E-05
18112-1.88493088E-05-4.71483397E-08 6.89030762E-08 6.75287474E-06-6.80700465E-05
18113-2.85075166E-07-2.58151057E-07-8.03514271E-06-2.85060264E-05 3.78756337E-07
18114 1.08784096E-06-8.98462694E-07 3.08578593E-07 8.45914990E-07-8.00290166E-06
18115 4.69673166E-06-7.41519724E-07-3.61440943E-06 4.00840240E-05-8.85970801E-06
18116-1.24091931E-05 9.32587866E-06-6.53102127E-04-8.01128259E-05 1.97402193E-04
18117 2.52279756E-04 3.65443381E-08 8.25770299E-07-8.62314637E-07-2.09984863E-07
18118 2.58803909E-07 3.80825056E-07-1.65256725E-06 8.14747780E-06-3.66313708E-06
18119-3.91882630E-04 4.79401855E-07-3.17069160E-06 3.17471228E-05 1.11903100E-04
18120 2.61422278E-07-3.27191673E-06-1.19979581E-06-1.86220750E-05 6.23688041E-06
18121-3.71901720E-05 1.52021580E-04 1.25455474E-03-3.49791889E-09-1.02828567E-07
18122 2.54951979E-06 1.07708856E-06-2.00818105E-07-6.73474164E-07-1.14766929E-05
18123-4.40048956E-06 5.90954132E-07 4.72660393E-05 6.79929978E-05 4.67304454E-06
18124-6.28395973E-06-9.38073304E-05 1.51903889E-04-1.35798177E-04-1.08017182E-05
18125-1.79356891E-06 1.41504515E-06 3.78523757E-07-1.05652044E-08-8.38299119E-07
18126-6.78491966E-08 6.07979149E-07-3.31466707E-05 1.87096544E-04 1.58687388E-04
18127 8.44243449E-07 2.36730803E-06-9.82124257E-07 6.82736401E-07 7.18598747E-07
18128-2.05090964E-05 5.05845651E-06-1.64580210E-06-3.42131843E-06 1.53187305E-04
18129-6.48011523E-05-3.59678531E-05 3.96941130E-05 8.67974138E-04-2.36105167E-04
18130-1.49469231E-04 1.17360258E-04 7.52186473E-07 1.01693725E-06-1.76912372E-06
18131 6.03309282E-07-3.69786017E-07-3.86093255E-07 1.22412080E-06-1.66452405E-05
18132-7.74128730E-06-5.45927039E-05-4.71183425E-07-4.61026134E-07 3.53010171E-05
18133 4.87992876E-05 1.30065708E-06-1.17753996E-05 8.31825115E-05 8.23339644E-05
18134 2.16552389E-08 2.32431996E-07 1.19642497E-06-4.11652269E-07-5.45712441E-07
18135-3.22516614E-06-5.54560357E-06 1.49293966E-06 2.09517330E-06 3.78473879E-05
18136 2.28962763E-05-5.63296269E-08-4.20357495E-06 3.23048789E-05 9.08567414E-05
18137 4.41123002E-05-4.19086593E-05-2.20156893E-07 9.25972253E-07-7.05815360E-07
18138-1.22830669E-07 7.77391135E-07-1.50662819E-07
19  1 1.60846767E-02 1.32587762E-02-7.22006006E-05-6.03707515E-05 6.93659586E-06
19  2 2.78517145E-04-3.65172203E-04-2.84578712E-04 4.64128327E-05 2.14702063E-03
19  3-1.64616892E-04-5.64740145E-04 5.39999101E-04 2.52208859E-03 6.07092537E-04
19  4 3.20126147E-04 4.47503611E-04 4.30958141E-05 3.98659709E-05-8.29617850E-05
19  5 1.44174008E-04-5.18451657E-05-4.55437973E-05 2.12858632E-05-1.34527364E-04
19  6 2.18957717E-04-2.99878058E-04 2.26498115E-05-1.14424470E-04 2.32437674E-04
19  7-5.68556878E-05-3.65727827E-05-3.13108451E-05 5.48581535E-06-1.29259108E-06
19  8 2.06886725E-06 5.03097794E-06 5.01032775E-06 1.92789198E-05-7.73466897E-06
19  9-5.78745927E-04 1.49168018E-04-1.68340940E-04 1.83486875E-04 4.69191123E-04
19 10 2.47767253E-03-5.50069978E-04 1.68402302E-03 1.18403510E-05-1.10476935E-05
19 11-7.92657473E-07 1.27129350E-05 6.71599010E-06-1.55490309E-05 2.73159379E-05
19 12 2.60609062E-05 1.82538558E-06-3.51061654E-07 1.32333363E-07-4.06396698E-05
19 13 1.06716735E-05-8.39638190E-06 1.71146330E-05 2.12886946E-04-5.82295127E-05
19 14-6.77875990E-05-1.30361542E-04-7.94787583E-03 1.61965757E-03-1.11969686E-03
19 15 1.63947739E-03 7.66694913E-06 1.70747093E-06-9.37442006E-06 9.03024079E-06
19 16 3.64172004E-06-1.36355931E-05-5.06393874E-04-4.29343832E-04 1.23934885E-05
19 17-7.71408980E-06 1.51791190E-05 1.80573039E-05-4.39193155E-05 6.99973567E-06
19 18-9.42765916E-05-5.05354111E-04 1.90963884E-04 1.02375204E-04 1.23371794E-05
19 19 6.05052726E-03 5.97795209E-04 1.94289279E-03-1.53992497E-04-2.90962419E-05
19 20-5.37789937E-06 3.44741412E-05 3.46972306E-06 9.13310573E-08-3.16555782E-05
19 21-1.04964464E-05 1.01605521E-04-5.70866600E-05 4.00724614E-04-1.47181590E-02
19 22-1.22448798E-02 2.62749036E-05 6.34102351E-06-9.05786530E-05 9.75162335E-05
19 23 1.28152578E-04 2.68365312E-05-4.03011815E-04 1.80266909E-03 6.49069287E-04
19 24 2.62644216E-04-6.22316872E-04 5.14394315E-04 1.62281866E-03 7.40781866E-04
19 25-1.30935418E-03-7.16547297E-05-6.73228282E-05 1.38977558E-04 3.28125001E-05
19 26-8.99625657E-05-3.81559082E-05 5.62644570E-01 4.65871011E-01 1.31947356E-04
19 27-6.24604263E-05 3.45141016E-05 4.80039984E-03-4.50371758E-05-2.27617056E-05
19 28 5.90999984E-05-4.84085095E-03-1.08425345E-03 3.42054849E-04-1.58582586E-03
19 29-4.73777750E-03 4.77716320E-04 2.42255996E-04-9.37894802E-04 2.50470930E-05
19 30-7.56686204E-05 5.06215274E-05-1.24055975E-05 1.47465737E-04-6.23609387E-05
19 31 3.47803368E-04-5.77535798E-05 1.08829148E-04 4.19019033E-04 1.97550414E-02
19 32 1.62929690E-02-3.64392699E-05 8.90486788E-05-1.13063716E-05 4.26200455E-04
19 33-1.29174264E-04 3.96512848E-04-1.47047442E-04 1.56370828E-03-8.18953226E-05
19 34 6.87858474E-04-2.80144336E-05 2.09361548E-03 4.83323540E-05 3.72607909E-04
19 35 4.26384838E-04-4.71526769E-05 1.37479929E-04-9.03272522E-05-5.79316674E-05
19 36 7.81044219E-06-9.43542433E-05 2.39839652E-05-1.24903554E-04 1.74649595E-05
19 37 1.67191658E-05 1.44317498E-05-5.51610611E-05-6.75981021E-05 1.27603410E-04
19 38-8.13766940E-04-6.68769882E-04-8.56083572E-06-4.06279526E-06-3.32460359E-07
19 39-5.63837325E-05-7.54678909E-06-3.08676121E-07 1.71839817E-05 2.06845477E-04
19 40 3.45413479E-05-4.32950088E-06 8.22936846E-06 2.10309538E-03 2.70875718E-04
19 41 2.09388365E-04-2.17953933E-04 5.00068203E-06-7.14670372E-06 2.14602169E-06
19 42 9.21743667E-06-2.17551264E-06 1.30317473E-05 1.96465764E-06-1.83488176E-05
19 43 1.93428718E-05 2.02351009E-04 2.19509389E-06-4.77524549E-05-1.11091705E-04
19 44-6.91173003E-05 9.87737027E-06-3.58748143E-05-9.33443873E-05-2.52790161E-04
19 45-4.29998732E-04-3.54347995E-04 2.08661203E-06 4.97262030E-06-1.11276480E-06
19 46-3.64571964E-06-1.39263586E-05 1.91738089E-05 3.71056928E-05-4.31513106E-04
19 47-1.26448740E-04 1.27961596E-04 1.02796067E-04 2.88497127E-04-1.26550002E-04
19 48-4.49281718E-04 6.60531540E-05-6.48793105E-06 8.50891600E-06-2.02098495E-06
19 49 1.70915496E-05 3.87411777E-06-5.88692073E-06 2.39814176E-06 1.18750024E-05
19 50 1.34662463E-04 6.98474670E-04-3.48139731E-06 3.45317466E-05-7.90728660E-05
19 51-1.42425409E-04 7.07307498E-06-1.09415753E-05-1.13070572E-04 1.17895031E-04
19 52 5.13029531E-06 4.60297813E-05-1.73990359E-04 2.95062662E-04-3.84539639E-07
19 53-6.03771472E-07 3.23105238E-06 7.89403411E-07 3.79341292E-07-2.22491736E-06
19 54-1.54698076E-05-4.81819039E-06-7.58913299E-06 6.60016042E-05 2.46404733E-05
19 55-2.63771339E-05-6.84973408E-06 1.02124437E-03 2.63908848E-04-2.22910149E-04
19 56 1.52470634E-04-1.06931102E-06 1.15030609E-06-8.09950668E-08 2.53477957E-06
19 57-1.21347417E-06 1.00736309E-06-1.95923738E-07-8.74349180E-06-9.14964456E-04
19 58-3.28646639E-04 1.11420899E-05 7.83407375E-06 2.40796129E-06-2.19477674E-06
19 59 1.80204596E-06 7.57875787E-06-9.84704952E-06 7.30100858E-06-9.85219194E-06
19 60 8.95019671E-05 4.65794326E-05-7.79561536E-05-4.90553336E-05-1.21977281E-03
19 61 1.69533884E-05 2.21755490E-04 4.63233832E-04-2.84443823E-06-2.75104580E-06
19 62 5.59548403E-06 2.92278326E-06-2.35103027E-07-2.38599290E-06 9.65714703E-07
19 63-3.43783160E-06 9.56734228E-05-4.15189975E-05-2.33285445E-07-5.50427298E-06
19 64 1.19442871E-04-1.56918205E-04-5.82474100E-06 3.87703094E-05 2.51013571E-04
19 65-1.62876501E-04-2.57928863E-07-2.20252967E-06 4.65849901E-06-7.49633061E-07
19 66 3.03599307E-06 2.01356786E-05-2.09293594E-05 3.99618781E-06-1.04190106E-05
19 67-5.96760670E-05 8.57024368E-05-2.07077933E-05 3.18346469E-05 1.35137680E-04
19 68-1.40158454E-05 4.06287695E-05 5.50595426E-06-3.20760927E-06 1.51595284E-06
19 69 1.69165643E-06 1.93098118E-06-2.36075512E-06-5.59083883E-07-2.68818457E-07
19 70-8.06736597E-07-2.67316845E-07 2.09692117E-07-5.70637414E-07 9.92105132E-06
19 71 6.70775587E-07-7.76312600E-07 2.43272966E-06-1.18743883E-04 2.64746965E-05
19 72-8.87577038E-06 3.33035093E-05-8.74664697E-04 3.82097473E-04-1.53312843E-04
19 73 7.25236758E-05-1.05475629E-06 7.77886424E-07 2.76869865E-07 1.13717850E-06
19 74-6.97016055E-07 1.15132355E-07-2.26807378E-07 4.01008136E-06-4.35582431E-05
19 75-5.69072669E-05 7.21385278E-07-5.44390621E-08-1.50894262E-05 1.99935437E-04
19 76 6.38071907E-08 5.90057874E-07-9.44854906E-07-1.66570813E-06 1.20278856E-06
19 77-5.72211690E-06 5.84730362E-06 8.74392196E-06-6.15505137E-06 3.94659360E-05
19 78-1.89128943E-05-7.36692300E-05 6.02678259E-05 1.04517632E-03 4.54218157E-04
19 79-6.48991329E-04 1.00653766E-03-6.64493337E-07-4.88777105E-07 1.15327044E-06
19 80-1.92573485E-06 3.14890999E-06-3.15841865E-07 1.42325057E-09-1.86060710E-07
19 81 1.08187331E-06-7.72691751E-07-6.10105048E-07 2.27543671E-06-3.60461331E-06
19 82 4.19144398E-06 3.98299946E-06-4.53832021E-06 3.97004920E-05 1.74462116E-05
19 83 3.03754626E-05 5.73185652E-03 2.78105206E-03-2.65474860E-03 2.02765862E-05
19 84 1.59054301E-06-3.25586413E-07-1.26495660E-06-1.66780746E-06-1.65068100E-06
19 85-9.24629039E-07-6.97124192E-09-2.23844996E-07 2.81113599E-07-3.62078985E-07
19 86-5.53274470E-07 2.45594491E-06-1.26571616E-06 1.24478358E-06 2.92015050E-06
19 87-5.27802706E-06 1.24132814E-05-2.37128022E-05-3.08208154E-05-7.33116754E-03
19 88 1.82470728E-03-1.17005908E-03-4.36913853E-04 5.49851015E-07-5.84499001E-07
19 89 3.46479865E-08 5.29893556E-07-5.01627524E-07-6.32689052E-07 1.22332960E-06
19 90-1.03832746E-05 5.25035191E-06-1.70849569E-04 1.59118210E-08-7.98325777E-08
19 91 2.41494723E-07-5.65655369E-07 2.68003305E-07 1.24214457E-06-1.62388335E-06
19 92 2.94196451E-06-1.61569644E-06 6.60406464E-06 2.00506589E-05-6.56678563E-06
19 93-1.21052776E-05 7.01319305E-04 4.08004740E-04 2.27831407E-04-3.06926418E-04
19 94 1.09212484E-07-6.91393280E-08-4.00731565E-08-3.14410507E-07 4.51684814E-07
19 95 2.33450052E-07 8.02808206E-08 3.83754299E-07 7.68720144E-07-1.75603292E-07
19 96 9.61711550E-08-6.18684810E-06-3.33683192E-06 3.36687385E-07 1.29076752E-07
19 97 5.94202575E-05-1.62800242E-06 1.48062190E-05-2.58895437E-05-1.61970644E-05
19 98 2.90326754E-04-1.31559458E-05-1.86464780E-04-1.02505479E-07-4.10908152E-08
19 99 1.43596294E-07-5.71013310E-08-1.19370998E-07-3.75323838E-07 3.56452306E-07
19100-1.42174109E-06 2.78038318E-05-3.90105346E-05-5.30846757E-08-1.75065953E-07
19101 3.42123135E-07-3.21437433E-07-8.68229608E-08 2.24336300E-06-1.00735050E-06
19102 1.78485516E-06 1.10478105E-07-1.53615861E-05 7.97262452E-06-2.28821069E-05
19103-1.41563849E-05-1.56832666E-05-2.13365254E-04-2.02697455E-05 1.15982998E-04
19104 1.74773853E-07 4.21193666E-07-5.95967520E-07-1.05429009E-06 1.19401404E-07
19105-4.09164276E-07-1.61662304E-06 1.16100536E-05-8.54893210E-05-2.92946970E-05
19106 8.60245846E-07-6.02530303E-06 2.91132649E-05 2.82749970E-05 2.67534796E-08
19107-1.68594062E-08 4.77560139E-09-2.05085179E-07 2.06538067E-07 3.45576857E-07
19108 3.38207844E-08 8.44361473E-07-9.82020184E-07-8.58655693E-06 1.10523230E-06
19109-8.61867951E-06 1.11277703E-06-9.71729192E-04 2.40294350E-04-1.05947005E-04
19110 7.61995257E-05 5.02646055E-08-1.37080532E-07 8.68159261E-08 4.17372771E-07
19111 1.55819437E-07 2.05398344E-08 2.71171136E-07-9.63915594E-07 2.06753941E-05
19112 5.15163035E-05 2.57189615E-07-1.45976340E-06 2.12580094E-05-1.20575236E-06
19113-3.34287264E-07 2.27782726E-06-4.21206224E-06-9.16945350E-05-6.46822312E-08
19114-1.97920484E-07 5.25200776E-07-1.33220555E-07-4.96667450E-08 1.08002729E-06
19115-2.60986850E-06 4.72620887E-07 1.77839720E-07 5.09565539E-06 6.85609613E-06
19116-1.28449199E-06 2.80420654E-06-1.79782307E-04-6.99846890E-05 3.60304460E-05
19117 9.50904592E-05-1.51022208E-07 6.78672739E-08 8.31549342E-08-1.71781867E-07
19118 8.50672028E-08-3.77967438E-07 9.92652898E-07-5.35549357E-06-1.36524126E-05
19119-2.35743633E-04 1.27416385E-07-9.99116388E-07-1.14427282E-05 7.34609088E-05
19120-8.91940055E-08-4.26606775E-07-1.31227515E-05 4.34398978E-05-1.98233850E-06
19121 2.13469968E-05-2.42190545E-04-1.61711126E-03 1.39400336E-09 1.27127335E-08
19122-1.02725351E-06-1.72528778E-08-7.24241628E-07 5.84850227E-07 4.70763932E-06
19123 5.03789242E-07 3.21076036E-06-2.22184806E-05-1.83432899E-05-1.71279147E-06
19124-1.30685112E-05 5.80421908E-04 4.01647796E-05 1.37780475E-04-1.62358688E-04
19125 1.24682212E-06-1.16343164E-06-8.33904785E-08-2.59932608E-07 5.75360069E-07
19126 3.83136387E-07 3.23180382E-06-1.26797144E-05-1.57326853E-04 1.75831950E-04
19127 3.32726201E-08 1.97785009E-07-7.59334426E-07 9.49170564E-07-4.93842158E-07
19128-7.97651715E-07 3.50912302E-06-4.61844503E-06 2.44267127E-06 2.15426492E-05
19129-3.30459184E-05 1.90119326E-05-2.36939467E-05 2.25254619E-03-4.05215137E-04
19130-3.44648204E-04 2.42761723E-04 4.01075143E-07-4.59401307E-07 5.83261648E-08
19131 1.11036516E-07-1.28954205E-06 6.13169937E-07-1.14252562E-06 6.52545470E-06
19132 3.64567731E-06-1.89978384E-04-4.05696111E-07 1.25293357E-06-5.20253946E-05
19133 1.08936256E-04-1.15083944E-06 1.19658911E-05-3.76614844E-05 6.56031214E-05
19134-3.32182777E-08-2.99140675E-07 1.50997392E-06-2.65607894E-07 2.86587723E-07
19135 2.25225115E-06-7.02155658E-06 1.08784112E-06-1.34733757E-06-8.86372121E-06
19136 3.73038481E-05 9.21407215E-07 1.10048561E-05 1.82103027E-04-1.47489169E-04
19137 1.22266909E-04 8.12739023E-05 7.34664210E-09-7.55090251E-07 7.47743609E-07
19138 6.90725100E-07 2.08121749E-07 5.84229962E-07
20  1 3.14074255E-03 2.59418260E-03-9.67974578E-06-1.06805670E-05 2.92475882E-06
20  2 1.20284664E-04 8.94470721E-06-1.34374531E-05-1.31258497E-06-3.57440957E-04
20  3-2.08276957E-04 1.43136520E-04-1.98826330E-04 7.64818130E-03 2.18188202E-04
20  4-7.31964856E-04 1.03806784E-03 5.95829169E-07-9.57962899E-06 8.98379982E-06
20  5-9.84431815E-06-1.21282345E-05 2.07994135E-05-4.53852607E-06 3.70354480E-05
20  6-9.03261662E-05 1.80457714E-04-1.53199648E-05 1.01077434E-04 1.13933493E-04
20  7-1.17152607E-04-3.65749016E-05-3.10570156E-05 2.86481047E-06 1.14626149E-05
20  8 2.25436583E-06-5.50941228E-05-2.19892870E-05-5.70236632E-05-9.58986822E-06
20  9 1.04640422E-03-3.96375977E-04-1.43926820E-04 3.25044813E-05-3.83329511E-03
20 10 1.95285873E-03-3.62727535E-04 1.16554224E-03-1.69234057E-06 1.34799234E-05
20 11-1.17875828E-05 6.29319518E-06 3.08950759E-06-3.45856886E-06-8.48610569E-05
20 12-8.06489758E-05-7.39355132E-06-3.35517283E-06 6.04065217E-06 1.48225341E-04
20 13-2.27112624E-05 4.23043761E-06-7.38817873E-05-5.25029694E-04 1.70686033E-04
20 14 1.40442376E-04 8.69268209E-04 8.04129797E-03-2.97037135E-03-1.46234464E-04
20 15-1.37974657E-03-2.08014905E-05 3.60941627E-06 1.71920742E-05-1.04084638E-05
20 16-8.34573211E-06 5.94288965E-06 1.20861939E-02 1.00789853E-02 7.33440589E-07
20 17 3.19971814E-05 9.69956366E-05-2.85962603E-04 2.20130077E-05 1.44412330E-04
20 18 3.88970659E-04 1.57569083E-04 1.76595291E-04 4.18517037E-04 1.19538868E-04
20 19-3.19541365E-02-5.10226354E-04-5.00430984E-03 3.51126075E-03 1.12317487E-04
20 20 3.05818479E-05-1.42899335E-04-4.90969878E-06 2.04781690E-05-1.13503915E-04
20 21 5.79315497E-07 4.97968121E-05 9.42095033E-04-8.96936798E-04-5.10950002E-04
20 22-4.18827783E-04 2.16877720E-05-1.01163523E-05-1.11172599E-05 4.65765295E-06
20 23-8.10793710E-05 2.55790649E-05 2.05115939E-05-7.51891845E-05 2.30931680E-04
20 24 3.05258839E-04 7.28923125E-05 2.40517716E-02 5.46895826E-03 3.81979017E-04
20 25-3.95857679E-04-6.19934322E-06 3.18816829E-06 3.01117493E-06 1.85036819E-05
20 26 9.04185833E-06-8.72482719E-06 1.97605527E-02 1.64290821E-02-2.72362372E-05
20 27 9.51520790E-05-1.30837078E-05-1.74302359E-04-1.41578500E-04 3.79924976E-04
20 28-1.38655992E-05-3.86177166E-04-2.05560312E-05 2.96108070E-04 3.70488553E-05
20 29-1.99585491E-02-1.67306394E-03 1.13384365E-03-3.53339302E-03 4.97330563E-05
20 30-1.34383894E-04 8.46508380E-05 1.04161581E-04-1.42948249E-05-9.16663926E-06
20 31 8.22484321E-06 3.41035577E-05 5.14769324E-04-4.42906546E-04-5.62895382E-01
20 32-4.66111139E-01 6.12842811E-05-5.70299533E-05-1.10147618E-04-4.74808105E-03
20 33-6.35725615E-05 1.59283520E-05 3.53696284E-05 3.27827649E-03 1.35850807E-04
20 34 7.79161868E-04 5.21234635E-04 1.74697163E-02 1.18150808E-04 2.77980288E-03
20 35 1.81528533E-03-1.22046396E-04 4.37441923E-06 1.17671976E-04-6.82738964E-05
20 36 7.14986669E-05-6.95121484E-05-3.46358348E-04-1.54273644E-04-4.97305954E-04
20 37-5.52946895E-04-3.58836486E-04-6.28958902E-05-2.71981028E-04 1.85035601E-04
20 38 1.85990816E-03 1.54191719E-03-9.55920169E-07-2.08967733E-06 9.86063578E-07
20 39-1.47007127E-05 1.03066985E-05-2.75629310E-07-1.12512892E-05 3.98774402E-04
20 40 1.79151070E-04-4.61805828E-05-2.58624358E-05 1.74902216E-03 3.95353659E-04
20 41 1.31663709E-06-3.05821405E-04-3.84364381E-07-7.25350963E-06 7.63787401E-06
20 42-8.75548099E-06-1.00663733E-06-6.71918066E-06 1.97062111E-06-4.34835183E-05
20 43-5.29220372E-05 3.70425837E-04 1.20590676E-05-3.42117691E-05-1.11063381E-04
20 44-4.55292021E-04-7.44905179E-09-2.57997573E-05 6.90548564E-06 2.20242133E-04
20 45-1.25176517E-04-1.01206226E-04 4.17797603E-06-7.44118973E-07-1.16162224E-06
20 46-7.98116091E-06-2.21609245E-05 1.40357960E-05 1.23589125E-05-1.89226993E-04
20 47 1.07450148E-04 1.15049520E-04 3.25415457E-05-3.41319331E-03-3.74381982E-04
20 48 5.92760168E-04 4.81999606E-04 8.79677394E-06-7.59224167E-06-1.20453227E-06
20 49 3.58044782E-06-3.06782670E-06-5.88905339E-06-8.16518169E-07-8.32922227E-06
20 50-3.00481436E-04-3.38557712E-04-4.76436863E-06 3.08322586E-05-2.05561723E-04
20 51-2.87270181E-04-1.32865680E-06 1.55096355E-05-1.08125960E-04 1.23467538E-04
20 52-4.07604885E-06-3.54706822E-05 3.41807241E-04-5.32575733E-04-1.23499970E-07
20 53-1.64675998E-06 1.45560445E-06 4.65777465E-07 3.56364940E-07 1.78900123E-05
20 54-6.79983052E-06-1.05345780E-06-1.35499129E-06-1.13948219E-04 5.97545891E-05
20 55 3.62489692E-05 1.12895092E-05-1.78926200E-04-2.57464178E-04-1.28974338E-06
20 56-1.43141862E-04-1.27530167E-06 3.47727689E-07 9.27573977E-07-2.33207069E-06
20 57 2.48235968E-07 1.01842775E-06 1.18327555E-06-1.04733431E-05 3.05664385E-04
20 58 8.65700223E-05-2.50262101E-04-2.09159017E-04-1.56042993E-06 8.80285685E-07
20 59 1.57536010E-06 2.56998470E-05 1.10037841E-05 1.95731569E-06 1.96977093E-06
20 60-4.88498067E-04-1.07580670E-04 1.37075761E-04 1.79859092E-04 9.86207908E-04
20 61-6.63375862E-05-4.09177132E-04-4.86067963E-04 3.51979908E-06-3.47075395E-06
20 62-4.90451225E-08-3.62026613E-06 3.20070120E-06-4.42703076E-06-4.62911174E-06
20 63 5.05127064E-05 1.04373415E-04 2.87412143E-04-5.15896009E-06 5.11712859E-05
20 64-1.43935232E-05 1.97867594E-05-2.25243718E-06 2.22784894E-05-2.00511552E-04
20 65 4.36157112E-04-5.04195836E-07 1.94328956E-06-1.21698168E-06 1.08520607E-06
20 66-4.45282020E-07-3.55799966E-05 5.37276559E-06-4.39598417E-06 4.68936890E-06
20 67 2.34654402E-04-1.48096110E-04 7.12426534E-05-1.01446462E-04 5.78520901E-04
20 68-1.92542578E-04-4.66180101E-05 7.59787698E-05 6.53483184E-06-2.42875497E-06
20 69-4.10607687E-06-2.91086874E-06 5.89150318E-06-4.35364700E-06-6.32571001E-08
20 70-3.28095949E-07 6.88912111E-07 3.66043045E-07 8.46649770E-07 3.85175308E-06
20 71-3.18231746E-06-6.39823541E-07-4.40212158E-06-1.76220176E-05 1.27375701E-05
20 72 7.56540021E-06 3.09964154E-05-8.76685296E-04 4.81839163E-04-3.25596706E-04
20 73 2.09711701E-05-1.99799209E-07-8.25491015E-08 2.82348310E-07 6.11852501E-07
20 74 3.59952177E-07 1.31273609E-06 8.52140906E-07-6.51989072E-06-5.84576437E-05
20 75 1.95589400E-06-1.09589053E-06 9.65240093E-06-1.00980591E-04 2.94670015E-07
20 76-7.33620037E-08 1.31499369E-07-6.93038410E-07 1.34673550E-06-4.81504811E-07
20 77-1.29913278E-06 4.02752551E-06-7.07431057E-06 3.05625843E-06 3.59442100E-06
20 78-1.32552231E-05 3.27903125E-05 1.53866318E-05-2.22456411E-04 7.22496348E-04
20 79-9.69142929E-04 1.49580600E-03 9.23179908E-07 2.08194932E-07-1.13137484E-06
20 80 8.64246689E-07 5.25633452E-07 6.31702476E-08-2.70087005E-08 6.08645532E-07
20 81-1.60248682E-06 6.53271531E-07 3.17863747E-07-5.36698232E-06 8.13224756E-06
20 82-2.97013011E-06-2.56471386E-06 1.84660043E-05-9.36195086E-05-7.47644068E-06
20 83 1.38095466E-05 1.01208504E-03-1.20676217E-03 2.68906284E-04 4.07180185E-04
20 84-1.38775762E-07-5.19871686E-07 6.58647448E-07 2.25243596E-06 3.43684918E-07
20 85 3.94429868E-08 2.64926017E-09 6.79829877E-07 2.15971993E-07 2.01629996E-07
20 86 7.42069150E-07-8.80195555E-06-1.26495794E-06-7.06466939E-07-4.08625198E-06
20 87 1.07075692E-04 3.93595536E-06 3.49371879E-05 4.16277538E-05-2.01775572E-05
20 88-6.02461000E-05 6.57268243E-05-1.97305845E-04-2.15254536E-07 7.62266034E-08
20 89 1.39027933E-07-7.90734345E-07 1.53474016E-06 3.26863541E-07-2.05788939E-07
20 90-1.36836415E-06 7.65661757E-05-1.08766665E-05 6.91251334E-09 7.53750137E-08
20 91-5.59593338E-07 2.01430948E-07-9.82802980E-08 1.67465653E-06 3.15866674E-06
20 92-1.34996738E-06 4.02398124E-07-3.84194251E-05 1.93546593E-05 2.82417871E-05
20 93 2.45117675E-05 9.15664853E-04-3.18831513E-04 7.26590669E-05 5.79561873E-05
20 94-9.02323967E-07 6.03576726E-07 2.98747241E-07-4.85881534E-07-3.51303835E-07
20 95 2.02984629E-07 2.04196617E-08 4.40019899E-07-3.92755419E-07-2.00952617E-07
20 96-2.08645911E-07-5.25270781E-06 2.41033945E-06 9.00646573E-07 1.51356558E-06
20 97 4.48033722E-05-2.38381798E-05-1.23104042E-06-2.87679089E-05-1.29485145E-03
20 98 2.27544057E-04-1.98604231E-04-5.32486754E-05 1.57374256E-06-1.17482159E-06
20 99-3.98920966E-07 2.60070377E-07-2.02997677E-07 3.57784782E-07-1.88384235E-07
20100 2.69461085E-06 2.06788749E-05-3.16983055E-05 4.36786185E-08 3.67597670E-07
20101 8.68512770E-07 2.49618419E-07-4.17722552E-07-3.47636072E-06-4.44797559E-06
20102-2.41039291E-06 1.12634388E-06-1.25629142E-06 2.53980248E-05-7.24227203E-06
20103-2.69016681E-05 7.28963535E-05 1.48196692E-04 5.59104968E-05-2.26025650E-05
20104 6.63586985E-07-2.23495107E-07-4.40091878E-07-3.57179224E-07-8.42249434E-07
20105-1.15820568E-07 8.29094547E-07-4.37440593E-06 5.09708898E-05 3.02278462E-04
20106 8.45566564E-07-9.00899720E-06 6.41725662E-06-1.04846717E-04-2.12870672E-08
20107 4.43731674E-08 3.17199396E-07-1.98493616E-07 1.22662886E-07-1.37919857E-06
20108-1.30211596E-06 9.47346473E-07-4.00580691E-07 1.90387663E-05-1.01813971E-05
20109-9.85425324E-06-2.98555213E-06-3.08108050E-05 1.72385725E-05 9.77413407E-07
20110-2.32543004E-05 7.45758420E-07-2.50496747E-07-4.95261672E-07 5.58968725E-07
20111 4.32665120E-07-4.11477316E-07 1.52310568E-07-1.97725874E-06 1.65159747E-05
20112-2.11926797E-05 1.53681190E-07-2.69728011E-06-7.54636019E-06 6.71023528E-06
20113 4.03502931E-07-2.76654490E-06 1.24661617E-05 3.45651555E-05 8.91600082E-09
20114 9.17582714E-09 2.99978573E-07 1.10413531E-07-1.36266972E-07 3.13519928E-07
20115-1.34635441E-06-5.11136865E-07 8.07898961E-07-1.57150669E-05 2.11499969E-06
20116 1.65767336E-05-4.71637429E-06-2.77526373E-04 1.36174439E-04-4.98000007E-05
20117 5.76603425E-06 3.24432082E-07-7.31214242E-07 4.06782160E-07-9.69118267E-09
20118-3.07617991E-07 2.06303455E-07 6.36738531E-07-4.35737463E-06 3.70677358E-06
20119 2.85108455E-04 1.38228998E-09-7.55041748E-07-1.19322106E-05-6.60725438E-06
20120-3.32116752E-07 3.50850050E-06-1.53638898E-05-8.18146469E-05 5.64730117E-07
20121-8.57801915E-06 1.61544748E-04-5.02586466E-04 3.40245456E-08 3.30340081E-07
20122-1.23254924E-06-7.59503265E-07 4.40491847E-07-3.42364591E-06 5.55269051E-06
20123 3.56579525E-06-1.81268794E-06 1.26353568E-05-2.43470921E-05-1.71199236E-05
20124 5.38096330E-06 6.17749908E-05 1.00867274E-04 1.51433555E-04 5.94687962E-06
20125-2.44385125E-07 6.98091736E-08 1.74575952E-07-3.74789601E-07-1.66279844E-09
20126 1.14016002E-07 8.46294050E-07 9.15325426E-06-1.20581583E-04-1.00630202E-04
20127 6.67812858E-08 4.59715198E-07-5.93275440E-07-2.80073132E-07 3.25353883E-07
20128-3.73963108E-06 2.20132197E-06 1.35320993E-06-1.35772241E-06 1.77523300E-05
20129 1.68284434E-05-1.87140245E-05 1.32973654E-06 3.81246798E-04 2.33077696E-04
20130-2.28829203E-04 1.99128027E-04-6.19129362E-07 1.41908356E-06-7.99954195E-07
20131-1.24249408E-06 6.52610759E-07 1.20010824E-07-4.37021125E-07 3.04448538E-06
20132-1.50182155E-05 3.34682148E-04 2.24326209E-07-2.78762559E-06-1.75926846E-05
20133 7.34897810E-05-5.50036653E-07 2.22142099E-06-4.95910349E-05-1.54559828E-04
20134 1.76028988E-08 2.20653640E-07 1.62672368E-07 5.32735823E-07-8.23979410E-07
20135-2.31814453E-06-3.09214765E-07-2.13975940E-06 3.65644027E-06 1.17706951E-05
20136-1.18076825E-05 3.95967557E-06-1.96744002E-05-2.00234276E-04 1.40283221E-04
20137-9.50313479E-05-6.77112773E-06-2.04982224E-07 4.19788726E-07-2.14806502E-07
20138 1.05622653E-08 2.43244371E-07-5.27028700E-07
21  1 3.70194830E-04 3.07793460E-04-4.22801350E-07-4.86726298E-07-1.10446635E-07
21  2-1.66205976E-05-3.88817637E-06-2.77450620E-06-2.19926341E-06 6.04566714E-05
21  3-5.61890860E-05-1.16650821E-06 3.43009185E-05 1.65686495E-03 9.23981986E-04
21  4 5.98431346E-04 1.26569885E-03 4.36666125E-06-2.55569550E-06-1.81096575E-06
21  5 1.05492796E-06-4.53331446E-06-2.59253852E-06-8.31099300E-07 8.59202749E-07
21  6-9.44727046E-05-2.36529201E-04 8.81315254E-07-4.19560327E-06-1.77188572E-05
21  7-3.28349044E-07-2.66739372E-06-1.52956388E-06-3.51762156E-06-6.23966611E-07
21  8 1.37347362E-07-4.41789075E-06 1.61702706E-05 3.20610872E-06-9.24997250E-08
21  9-4.26302130E-05-2.90490501E-05 5.31152483E-05 5.77381056E-06-4.15036315E-03
21 10 9.46702839E-04-9.73774766E-04 7.69827153E-04-3.09418081E-06 1.68364902E-06
21 11 1.41053179E-06-1.15464050E-06 2.50224683E-06 9.22055181E-07-1.03050110E-05
21 12-7.43685206E-06-2.84552526E-06-1.08168643E-06-1.03568423E-06-2.50297468E-05
21 13 1.01154946E-05-1.03519662E-06 4.49150078E-06 1.60687786E-04-1.25998187E-04
21 14-3.97538643E-05-4.61078445E-06-3.43640693E-03 2.73248164E-04 1.70560892E-03
21 15-5.55519381E-04 5.28566140E-06-3.45280909E-06-1.83285231E-06-1.04032876E-06
21 16 1.07569669E-06 3.72389834E-06 3.08311550E-04 2.57652947E-04 3.83750318E-06
21 17-5.85442367E-06 2.26948600E-07-2.97744101E-05 2.08230336E-05 5.20351231E-06
21 18-1.30898440E-06-1.53508600E-04-9.95768010E-05-1.48719526E-05-1.05689632E-04
21 19-2.00304927E-03 3.85910663E-03-5.27683125E-04-3.91143646E-05-2.37591413E-06
21 20 3.05467513E-06-6.78761001E-07-1.71047979E-05 6.25518690E-06-3.12072977E-06
21 21 6.22418231E-06-4.16380054E-05-4.60966469E-05 5.64591876E-04-8.87027065E-03
21 22-7.40888905E-03-1.01290266E-04-5.23277741E-05 3.84269720E-06 2.27318725E-04
21 23-3.31203744E-04-1.40101803E-04 3.69294187E-05 2.33309502E-04-4.26442177E-04
21 24-5.54398181E-04-1.68893318E-04 1.39839554E-02-2.80200587E-03-1.06614959E-02
21 25-4.14683267E-03 1.18110835E-04-4.27111947E-05-7.53996402E-05 1.23746023E-04
21 26-2.38787880E-06-2.74122395E-05 5.11337602E-04 4.25937277E-04 3.12657674E-06
21 27-2.65959666E-06-7.47033724E-06-3.21540825E-05 1.47971054E-05 1.37578620E-05
21 28 2.21291278E-07-5.40957885E-05 5.60027888E-05-1.28331888E-04 3.74808553E-05
21 29-6.41647017E-04 2.38542305E-03 1.07328317E-03-1.01386146E-03-1.17083180E-05
21 30-2.15287072E-06 1.38611887E-05-5.86954743E-06-8.04559664E-06-3.86889926E-06
21 31 4.75531840E-06-2.86175706E-05-1.25210642E-04 5.38099844E-04 1.89734964E-03
21 32 1.57234003E-03-4.27887511E-06-4.08230510E-07 1.33897078E-06 3.13734968E-05
21 33 3.21222396E-05 1.38931367E-06-9.23664694E-06-3.74601684E-04 1.11231207E-04
21 34-2.21747561E-04-1.38795332E-04-5.93380444E-03 2.95507742E-04-1.91104408E-03
21 35-1.49570497E-03-1.27296719E-06-5.20128456E-07 1.79309565E-06 5.83360735E-06
21 36 6.85442545E-06-5.22681217E-06 2.60172700E-06-1.20406129E-05-1.46665271E-05
21 37-1.10610465E-03-1.18446386E-06 7.73322820E-06-2.40635371E-04-4.79515455E-04
21 38 5.63294103E-01 4.66454651E-01-7.20143039E-05-2.82937809E-05 1.18556320E-05
21 39 4.64484813E-03-2.29903988E-05-1.45872429E-05-3.12959019E-06-2.80789348E-03
21 40-6.42881130E-04-1.56073189E-04 1.37186461E-04-1.12485727E-02-1.79467183E-03
21 41-2.14214736E-04 5.62180698E-04-1.03477098E-04 4.26432938E-05 6.08338038E-05
21 42-6.99286181E-05 2.64177244E-05 9.24864406E-06 3.58826262E-04 1.47176410E-04
21 43 3.99824828E-04 4.48376434E-05 3.61374363E-04 1.73697129E-04 2.84129111E-04
21 44 7.90446647E-04 3.59738922E-04 1.40979722E-04 4.35097382E-04 1.74930829E-04
21 45-6.92176559E-04-5.67918818E-04-3.87531019E-06 8.95296064E-06 6.70886886E-06
21 46-8.77024678E-05 2.93403746E-05-3.40827965E-06-1.34799337E-05 5.28024829E-04
21 47-9.10925403E-05-2.48694358E-04-7.82932984E-05 9.37041069E-03 2.32754088E-04
21 48-1.45831940E-03-1.00680043E-03-9.86059327E-06 1.65782923E-05-6.71769906E-06
21 49 3.56505980E-06-8.03313591E-07 1.88517114E-05 9.99272813E-08-1.35480131E-05
21 50 2.76360874E-04-1.17348644E-04 1.09577193E-05-1.07185974E-04 5.83482074E-05
21 51 1.12854268E-04 7.67026078E-06-9.20834280E-05 1.27031176E-05 6.23549187E-05
21 52-7.65758591E-07 1.05212218E-05-5.39713523E-05 1.39359124E-03-3.77029536E-08
21 53-5.92839211E-07 4.45820629E-07-2.13659836E-08 5.76353759E-07 6.91797915E-06
21 54-1.75821293E-06-6.75820422E-07-3.24416012E-06-3.21572849E-05 1.12408831E-05
21 55 1.18716396E-05 1.65895093E-05 8.98019842E-05 3.13525734E-05 4.41851704E-05
21 56-6.21286868E-05 2.57771762E-07-5.42520059E-07 2.84748297E-07-9.98221729E-07
21 57-2.23356107E-07-6.41125354E-07-1.10234946E-07-1.26034853E-06-8.76754725E-05
21 58 1.93472836E-04 3.40140859E-06 2.12877636E-06-9.94733636E-09-5.37002590E-07
21 59-8.07018166E-07 9.31851009E-06 1.25033718E-06 2.65754538E-06 2.70775487E-06
21 60-7.99527332E-05 1.58317217E-06 1.58550292E-05 2.80673076E-05 8.31992006E-04
21 61-3.87586684E-04-5.52903870E-04-2.34514034E-04 4.01079145E-06-1.35411930E-06
21 62-2.65667215E-06-5.22765397E-07-1.98772263E-06-1.54014859E-06-1.12233877E-06
21 63 4.82518962E-06-5.53488008E-05 5.20370910E-04-1.45510058E-06 1.01349293E-05
21 64-3.46406925E-05-3.38831168E-04 3.14075150E-07 2.95320229E-06 6.66443345E-06
21 65 2.04865033E-04 4.36871105E-08-4.60955508E-07 8.25304170E-07 5.25809404E-07
21 66-1.02861021E-06 7.21514633E-06-4.04697038E-06-5.09471515E-06 3.26640562E-06
21 67-4.39276127E-05 3.36881063E-05 7.18814836E-06-1.39310531E-05 1.88113054E-05
21 68-1.23656441E-04-6.53306645E-05 6.75269653E-05-6.82795708E-07 1.99247459E-07
21 69 4.83548248E-07 1.12218398E-06 6.85621770E-07-1.63787128E-07 1.00943847E-09
21 70 2.96700081E-08 5.56728067E-08-3.24459763E-07 2.59959100E-07-1.01227969E-07
21 71-2.94496918E-07 1.63119243E-06-1.17988977E-06-1.46417940E-05-1.63402754E-06
21 72-9.99944129E-07 1.79446145E-05-1.10997305E-03 1.83594834E-04-1.01852289E-04
21 73 1.71867234E-04-7.01859507E-08 4.35167743E-07-3.64981792E-07 7.02114293E-08
21 74 1.00546383E-07 1.21158733E-07 4.30999342E-07-3.78120068E-06-1.81740567E-05
21 75-2.56372049E-05-1.92963199E-07 1.24216603E-06-4.23860218E-05-5.93662211E-05
21 76 2.84561841E-08-1.53693707E-07 2.74377060E-07-2.05811465E-07-3.40659977E-07
21 77 2.87882097E-06-1.37258934E-06 1.11052501E-06 1.87995071E-06-2.17240055E-05
21 78 1.07626405E-06-1.94405636E-05 7.14388472E-06 6.13386384E-04 7.54834182E-04
21 79-2.49833768E-04 2.89766344E-04 5.13899614E-07-8.15661761E-07 3.01762147E-07
21 80 3.77326406E-07 3.23762987E-08-7.28876687E-07 4.12724767E-08-3.98769060E-07
21 81 3.15499355E-07 3.38884921E-07 1.24989285E-06 4.04409896E-06-2.03766632E-06
21 82-2.12530019E-06-7.07439917E-06-4.48739671E-05-1.44841629E-05 7.67762354E-06
21 83 4.04213555E-05-1.66038714E-03 2.16982834E-04-2.02664252E-04 1.45759496E-04
21 84-2.20872952E-07-7.39633057E-07 9.60506009E-07 6.45545935E-07 2.49843113E-07
21 85 9.52839267E-07 2.72518301E-10 6.34797712E-08 7.20324057E-07 1.34753129E-07
21 86 1.21591341E-07-2.08985947E-06-3.21863732E-06-1.12326372E-06-3.49550969E-07
21 87 5.42742234E-05 1.64999426E-05 1.47201092E-05 1.62152174E-05 1.21925719E-04
21 88-2.29371599E-04 1.01211118E-04-9.54709711E-05-3.82095762E-08 6.07230889E-08
21 89-2.25135127E-08-3.35980260E-07 9.54251626E-07-1.51843421E-07 1.42016358E-07
21 90-1.21797268E-06 2.05743937E-06-2.34103723E-05 1.98645029E-09-1.13126852E-07
21 91 2.32774933E-07 1.37721620E-07-3.43069834E-08 2.03345336E-06-1.36838544E-06
21 92-5.51966224E-07 1.14961803E-07-2.36635031E-05 3.04158331E-05 2.72062718E-06
21 93 8.77842996E-06-1.04987555E-04 1.93726493E-04-1.11301771E-04-1.36728612E-04
21 94-8.26217165E-08 3.79956138E-07-2.97334421E-07-1.23524207E-07-3.45963292E-07
21 95 2.44653626E-07-3.68448009E-09-1.01747421E-08-5.20432779E-08-1.19896897E-07
21 96 1.16302935E-07-4.42838453E-07 2.50050981E-07 5.71721343E-07-9.09994836E-07
21 97 2.76057837E-05-1.00808076E-05 4.67960075E-06-1.53478505E-05 5.23855533E-04
21 98-5.88743666E-05 3.91373114E-05-1.00038794E-04 2.20478106E-07-2.02413018E-07
21 99-1.80650876E-08 1.66723751E-07-8.12352773E-08 9.09247031E-08-1.70151468E-07
21100 2.82424768E-06-7.84411732E-06 7.07188566E-06 1.47454667E-09-8.86415021E-08
21101-5.30861874E-08-5.02700962E-07-2.23205460E-07 1.47427329E-06-4.37110708E-08
21102 2.49924805E-06 9.54206648E-07-6.19015065E-06 2.93437277E-06-2.97968568E-05
21103-1.75425723E-05-5.17611280E-04 1.89038869E-04-6.96748478E-05-9.36695554E-05
21104 9.48809779E-07-6.64162141E-07-2.84647638E-07-3.49105213E-07-4.94129918E-07
21105-5.24539351E-08 2.44908141E-07-8.06568571E-07-7.12574174E-06 1.70359938E-04
21106 1.11321939E-06-8.98734389E-06 1.25382379E-06-7.77209137E-05 7.37534245E-09
21107-3.94920506E-09-1.06398110E-08-9.95682010E-08-1.84291676E-07 1.54077054E-07
21108 9.80887933E-08 4.91704682E-07 8.48915409E-07-6.51903934E-06 1.45995221E-06
21109-5.68457757E-06-7.25843705E-06-2.74425063E-04 2.87655510E-05-2.18113269E-05
21110-6.10133603E-05 1.76169427E-07 8.06331799E-08-2.56802607E-07 2.60487922E-07
21111 1.87909836E-07-1.80886918E-07-1.14209882E-07 8.26343867E-07-1.03311448E-06
21112-1.91798028E-05-3.32807686E-07 1.49725744E-06-1.35457791E-05-1.09022632E-05
21113 4.31582982E-07-1.83982180E-06 1.86936919E-05 5.09174391E-05 9.83766964E-09
21114 1.11372657E-07 1.18348744E-07 1.16686806E-07 9.23257149E-08-1.48128293E-06
21115-4.97901208E-07-3.92856961E-07-3.40210633E-07 1.10109345E-05-8.00259248E-06
21116 4.59673231E-06-2.72165525E-06 1.80233036E-05 5.85162064E-05-7.20032804E-05
21117 1.41625063E-05 1.35032971E-07-3.19572136E-07 1.84539165E-07 3.43817742E-07
21118-2.73903703E-07 2.05187106E-07 4.37664081E-07-4.03387689E-06-3.59715938E-06
21119 1.90549594E-04 3.86138350E-07-3.79378377E-06 1.84930769E-05-8.07509923E-06
21120-7.80533854E-08 1.36732196E-06 3.19882428E-06-5.85959835E-05 3.28586440E-07
21121 1.78805242E-06-5.29486541E-05 8.39222837E-04 1.18934172E-08 1.55958369E-07
21122 1.21389945E-07 1.56442202E-07-1.01324399E-08-1.98875793E-06-4.91864258E-07
21123-5.87910621E-07 7.34403742E-08 1.54082562E-05 3.92713763E-06-7.89303003E-07
21124-2.15427047E-06 6.79430237E-05 3.50844025E-05 4.63165929E-05-3.03734651E-05
21125-6.34870530E-09 3.03200935E-08-2.39713883E-08-9.50294920E-08 5.03318210E-08
21126 6.48261142E-08 5.81467023E-07-6.38265291E-06-3.77402176E-05-1.58936264E-04
21127 7.44817876E-09-9.34123223E-09-2.58276174E-07-5.80112116E-08 2.21485805E-07
21128-4.28965939E-07 9.54647221E-07 3.65147294E-07-1.14198201E-06 8.28050630E-06
21129 7.78475514E-06-1.31789663E-05 3.95630260E-06 6.66565601E-04-5.28911267E-05
21130-1.64664224E-04 6.30117401E-05-4.69697365E-07 8.09759585E-07-3.40062220E-07
21131-4.61566733E-07-3.91028019E-07-5.44856731E-08-1.09390683E-07 9.57878248E-07
21132 5.25986900E-05-1.62561957E-05 5.29829517E-07-3.88131768E-06 2.88894032E-05
21133 1.48404892E-05-5.63621810E-09 9.76139643E-07 4.82871541E-06 5.72883295E-05
21134-7.07836847E-09-1.71979079E-07-5.18900090E-07-3.28558110E-07-6.16817240E-08
21135 2.59621370E-06 2.45367047E-06 1.50543798E-06 4.67383465E-07-1.63712843E-05
21136-1.28917550E-05-7.26272786E-06-5.78436613E-06 2.02500413E-04 1.57891343E-04
21137 8.48095910E-05 4.29143778E-05 1.32997286E-08 1.80391881E-07-1.93691609E-07
21138-3.66787720E-07-3.30346759E-07-2.29890193E-07
22  1-5.63132145E-01-4.66305913E-01-4.64418612E-05 1.40163473E-04-2.55458843E-05
22  2-4.82164162E-03 1.53531518E-05-1.59972880E-04 6.24670854E-05 4.58305430E-03
22  3 3.99512892E-05-6.14930283E-04 9.19169996E-04 2.16317062E-02 1.36684398E-03
22  4-1.38521557E-03 3.30038316E-03 8.66055997E-05-6.44922796E-05-2.21133200E-05
22  5 6.99571190E-05 1.08756965E-04-9.18563623E-05-3.30228105E-04-2.78117381E-04
22  6-4.04053211E-04-3.76134163E-04-3.43166856E-04-2.27131049E-04-3.45205143E-04
22  7-5.83550616E-05 2.62268651E-03 2.23480379E-03 6.84675349E-05-2.22872857E-05
22  8 6.80181453E-05-1.73186891E-04 3.50237606E-04-2.96174010E-05 2.46032977E-04
22  9-1.72221481E-03 5.50392928E-04 2.56316729E-05 3.54631904E-04-1.82238488E-02
22 10 7.49907442E-03-2.26273272E-04 2.11953736E-03-8.39103627E-05 9.76869872E-05
22 11-1.37766245E-05 1.69436494E-05-1.54287148E-04 2.52505300E-05-4.52518611E-05
22 12-3.11337998E-05-5.65867938E-06 9.84398515E-06-6.30947536E-06-9.40775002E-05
22 13 3.57092729E-05-2.32369376E-05 7.85638038E-06 5.89324006E-04-6.67274328E-04
22 14 3.32809520E-04-5.26197394E-04 1.19779318E-02-3.14874477E-03 1.35050032E-03
22 15 3.74049813E-04 3.28669641E-06-5.22653098E-06 1.93983458E-06 4.89713194E-06
22 16 1.12459703E-05-4.23236692E-06-3.02962758E-05-2.87016547E-05 3.03638157E-06
22 17-4.16438950E-06 5.51792603E-06 3.42160563E-05-1.44998083E-05 3.38042078E-05
22 18-4.15143082E-05-6.93910613E-05-1.81075156E-04-1.38230586E-04-1.15480601E-06
22 19-1.86870080E-02-1.09156449E-04-2.23939925E-03 2.38461287E-03-1.81141508E-05
22 20 6.59462207E-06 1.15195287E-05-1.03514353E-05 3.75680236E-08-2.01263560E-05
22 21 4.77692433E-08-1.15562649E-05 1.23673805E-04-3.69267125E-04-3.37327768E-04
22 22-2.84361041E-04-3.92187007E-06-2.46637938E-06-8.67203830E-06 2.39018335E-05
22 23 6.20620641E-05 2.43119642E-05-1.81703943E-05 8.42734908E-04-2.15497118E-04
22 24-6.58155425E-05-7.16290437E-05 1.45738929E-02 1.62371621E-03-1.56968692E-03
22 25-1.89699355E-03 1.31909190E-05 3.49000177E-06-1.66809207E-05 1.01686796E-05
22 26 7.09126548E-06 3.62971818E-06 1.62785869E-02 1.35404232E-02-8.49518628E-05
22 27-6.81648146E-05 3.14610849E-06-6.72607022E-05-2.98774423E-04-2.68525117E-04
22 28 8.69435752E-05-1.17488886E-03-5.83411245E-04-2.22594849E-04-2.91395817E-04
22 29-2.11568368E-02-2.18786189E-03 9.32110645E-04-3.71566068E-03-8.69726518E-05
22 30-1.03500175E-05 9.73226692E-05-1.46947785E-04 2.00040439E-05 2.63482691E-06
22 31 1.53157449E-05-2.14934293E-05 1.80022983E-04-5.40419136E-04-2.57759063E-03
22 32-2.14003994E-03-3.71695448E-06 4.72047985E-06-5.23270299E-06 3.75957465E-05
22 33 1.45903378E-05 4.65465074E-05 1.34712806E-05 5.13036464E-04-6.34913329E-05
22 34 8.77621189E-05-2.25373072E-05 1.42019642E-02 4.49180761E-04 3.01569954E-03
22 35 1.77457305E-03-2.66918133E-06-5.15781491E-06 7.82699624E-06 6.26546968E-06
22 36 3.58922547E-06-1.93470383E-06-9.91266947E-06 8.85240525E-05-6.46650062E-05
22 37-9.46113707E-05-1.17753866E-07-3.01567650E-05-3.18678569E-05 8.81971129E-04
22 38 3.60583335E-04 2.96608035E-04 1.56012234E-06 8.54270612E-09-1.38636800E-06
22 39 4.19944501E-05-1.48551014E-05-2.15007730E-06 8.43949956E-06-4.46635644E-04
22 40-1.71859563E-04-1.45702670E-04-5.99853404E-06-1.75546385E-03-3.39230767E-04
22 41-4.06377629E-04 2.89719527E-05-5.61349943E-06-6.15119431E-07 6.22861886E-06
22 42-9.97619976E-06 2.14446241E-06 2.46307246E-06-2.90824963E-06 4.10313767E-05
22 43-4.27473279E-05 8.38433231E-05-5.32853617E-06 4.98077535E-05-1.55894501E-04
22 44-5.91819602E-04-2.94774526E-06 4.11124993E-05-2.21280311E-05 2.90342265E-04
22 45 1.80592800E-04 1.46809852E-04-6.49734735E-06-2.07142681E-06 5.42207308E-06
22 46 1.84320710E-05 3.61103400E-05 9.98205807E-06-2.94183149E-05-4.97659805E-05
22 47 1.13599818E-05-3.82682797E-05 9.25400187E-05 1.45129875E-03-1.14002740E-04
22 48-6.24030524E-04-1.71060346E-04 1.68440085E-06-7.12845475E-06 5.44405389E-06
22 49-1.47152050E-05-2.69096219E-06-6.88976107E-06 2.14289202E-06 5.27245474E-05
22 50 1.97549887E-04 8.42427113E-04 1.71587852E-07 3.88430280E-06-2.74329956E-04
22 51 6.28522463E-05-1.15817195E-05 5.05466426E-05-1.42879152E-04-1.91830840E-04
22 52 1.80033701E-06 4.36730113E-05 5.57004893E-04-1.86577721E-03-3.08044581E-06
22 53-4.10160693E-06-4.61194612E-07-6.37557385E-06-4.17069201E-06 7.96712980E-06
22 54-2.71214173E-05 1.83043267E-05-1.36537239E-05 1.12537889E-04 2.93309350E-05
22 55-5.83890887E-05 6.30709044E-06 1.09613699E-03-2.59010404E-04 9.73577532E-06
22 56-2.96277521E-05 6.47215131E-06-7.62228328E-06 1.15013197E-06-2.57154759E-06
22 57-4.97047091E-06-6.28841971E-06-2.57849546E-06-3.92160191E-05-2.85582304E-04
22 58 1.38215255E-04-9.37817862E-04-7.72960743E-04-5.59790801E-06 3.63286310E-06
22 59-5.84606998E-06-3.48114901E-05 2.31288420E-05-1.35502618E-05 3.15647212E-05
22 60 1.34595973E-04 8.38603317E-06-4.94522766E-05-1.47778403E-04-3.48382540E-03
22 61 5.63224611E-04 4.53670448E-04 8.28130591E-04-5.57704853E-06 6.93998436E-06
22 62-1.36293583E-06-6.16262823E-06-1.03704906E-05 6.61091658E-06-1.53364239E-06
22 63-9.71080204E-07 4.13185518E-05-5.50924175E-04-1.22931792E-06-7.01107695E-06
22 64 7.71089485E-05 2.52171655E-04 1.18575989E-06-2.35629147E-05 1.62368931E-04
22 65-2.87834289E-04 3.53902413E-07 6.88895474E-07-9.03775942E-07 3.06712241E-06
22 66-8.50873073E-07-4.35567603E-07 1.04827678E-05-1.10408022E-05-7.75484432E-06
22 67-3.02167855E-05-2.31180865E-05 5.26286510E-05 6.29609080E-05 1.17948441E-03
22 68-3.27331331E-04 3.35640192E-04-5.33522943E-05-2.47245663E-06 2.66124895E-07
22 69 2.20633174E-06-9.09850277E-07-4.52578058E-08 1.54412847E-06-6.33566322E-07
22 70-2.24896345E-06-2.48506602E-07 6.08530271E-07-6.74015082E-08 2.52822265E-05
22 71 1.24803986E-06-2.27657532E-06-1.22279979E-06-2.70830452E-04 3.42113189E-05
22 72 1.41606904E-05 1.06988967E-04-8.55907790E-03 8.54704263E-04-2.89719278E-04
22 73 1.58790052E-03-1.48330843E-06 2.55575603E-06-1.07244760E-06 2.11074298E-06
22 74-5.06583583E-07 1.12028655E-06 5.06953094E-07-1.57359393E-06-9.23310213E-05
22 75-2.24601852E-04-1.26754767E-06 1.68307123E-05-3.98218877E-05-1.21993087E-04
22 76 6.02540797E-07 1.30457624E-06-8.99535754E-07-2.91836206E-06 1.03780422E-06
22 77-9.10987026E-06 7.91807212E-06 1.48481326E-05-3.96350364E-06 7.68533794E-05
22 78-1.95638889E-05-1.61643097E-04 8.03978737E-05 3.84077696E-03 3.87213849E-03
22 79-2.18646615E-03 2.24103468E-03 2.49022122E-06-2.86090010E-06 3.70678877E-07
22 80 6.94939238E-08 6.88127814E-06-1.63589713E-06-1.38468697E-07 8.65908771E-07
22 81-1.79685651E-06-1.45252332E-06-9.10282748E-07-1.14292079E-05 1.25956976E-05
22 82 4.97930612E-06 4.94084250E-06 6.98759819E-05-1.69677027E-04 4.92059636E-05
22 83-3.11825254E-05-8.10241886E-04-1.58227499E-03 9.74396384E-04-5.24688917E-05
22 84 1.47494158E-06-5.34228206E-07-9.40713376E-07 1.06258798E-06-1.60463467E-06
22 85 3.86233407E-07 1.35095703E-08-2.57809787E-07 4.90878518E-07 3.07667523E-08
22 86 3.47358773E-07 1.31943280E-06-3.77662186E-06 3.97263331E-08-1.18995193E-06
22 87 6.51248749E-05-7.18347502E-06 1.43930301E-05 3.30201128E-05 7.08474735E-03
22 88-4.71166895E-04 1.21854443E-04 9.31544256E-04-5.61238188E-07 1.11975514E-06
22 89-5.58516947E-07-6.18995741E-08 2.06143030E-06-2.33420989E-07-1.15500313E-06
22 90 9.42473647E-06-5.92638816E-05 4.76151020E-05 8.13352016E-09-2.32801164E-07
22 91 2.13840497E-07-3.26775616E-07-1.61663076E-07 4.62566589E-06-6.65772859E-07
22 92 2.01752138E-06 1.18241962E-06-7.21730055E-05 6.40274218E-05 3.84975544E-06
22 93-4.26941943E-06-3.66812876E-03 1.58829187E-03 1.71936181E-04 4.82482691E-05
22 94-8.92030268E-07 7.91503647E-07 1.00526622E-07-4.86046368E-07 6.43675318E-08
22 95 3.93864900E-07 1.07137616E-07 4.30801969E-08 1.09625586E-06-6.96514578E-07
22 96 2.35328573E-07-4.42924379E-06-4.98861852E-06 3.27438814E-06-7.45260622E-07
22 97 9.09259469E-05-2.81496474E-05 1.76629370E-06-2.09289836E-05 6.21164964E-03
22 98-6.58869635E-04 2.56281432E-04-1.01381147E-03 1.66815539E-06-1.18224466E-06
22 99-4.85910727E-07 2.91663920E-07-7.47346697E-07 8.44957521E-07 2.71557531E-07
22100 3.52241302E-07-5.56665098E-05 4.64999553E-05-6.35062182E-08-7.30564477E-07
22101 8.24118800E-07 1.20531294E-07-2.70540131E-07 8.63048716E-06-4.81477676E-06
22102-5.73202011E-07 1.11958591E-06-1.08197441E-04 3.04413836E-05-5.27443327E-05
22103-4.43006471E-05-5.39670521E-03 2.19316745E-04-1.25835214E-03-6.46139385E-04
22104 1.78193389E-06-7.03210142E-07-1.07872375E-06-2.57265034E-07 8.57871700E-08
22105-1.46127948E-06 1.90258357E-06-1.13054312E-05 9.82128654E-05-1.04769859E-04
22106 1.34800247E-06-9.95297568E-06 1.50000453E-05-3.31300639E-04 2.52661691E-08
22107 5.52735865E-08 2.75001850E-08 9.84900083E-08 1.29509192E-07-7.00750808E-07
22108-3.94094448E-08-7.99244193E-07-5.94097757E-07-1.27748764E-05 5.30127457E-06
22109-1.84381081E-06-2.50214217E-07-7.35043556E-04 1.03481063E-04-4.40085759E-05
22110-1.00181043E-04 3.26762444E-07-5.86418733E-08-2.68120571E-07 4.56344461E-08
22111 1.08848707E-07 8.17076272E-08-1.13075476E-07 1.19903798E-06-4.92313026E-06
22112-8.59168455E-05 2.56012630E-07-1.83472061E-06 2.73795113E-05 8.93596272E-05
22113 1.85761114E-07-8.41697935E-07-1.42174438E-06 1.65647198E-05-5.03482789E-08
22114-2.79333157E-07-4.35638618E-08-1.36616242E-07 4.20942105E-07 2.51632500E-06
22115-8.37535871E-07-3.36558102E-08-2.00241877E-06 1.23340233E-05-1.16834308E-06
22116 1.09768764E-05 2.02429225E-05 1.00275847E-04-2.17823347E-04 3.87131784E-05
22117 8.88512878E-05-8.03181357E-07-5.31174754E-08 8.56298833E-07-1.12537730E-06
22118-4.03297323E-07 1.88402898E-07 1.41486707E-06-9.13899380E-06-8.49511416E-05
22119-1.78607266E-04 2.03710052E-07-1.04087362E-06 4.06358144E-05 1.34507594E-04
22120 2.91294046E-07-2.68131491E-06 3.17951905E-06 2.68446939E-05-3.05519406E-06
22121 2.64685626E-05-3.87636516E-04 3.16927908E-03-4.22129466E-08 1.48007023E-07
22122-1.57821076E-06-5.53344218E-07-4.54719356E-07-2.29814176E-06 6.20329286E-06
22123 3.25682186E-06 2.15432765E-06 4.42888767E-06-2.32360449E-05-2.53871717E-05
22124-2.00521727E-05 6.03343086E-04-2.65549032E-05 1.61109463E-04-9.27546408E-05
22125 9.86620252E-07-1.09749859E-06 1.10878342E-07-6.35489502E-07 6.58014856E-07
22126 1.15834471E-06 1.08497486E-06 1.00870837E-05-2.37552010E-04 1.66231807E-04
22127-2.74760497E-08-4.89642449E-07-8.45497234E-07-1.00188665E-06 1.53036859E-07
22128 6.06284672E-06 4.04856181E-06 5.14832433E-06-1.06653346E-06-7.25149575E-05
22129 1.35723169E-05 1.65508109E-05-1.77341106E-05-7.89467197E-04 1.60978389E-04
22130 2.76116166E-04 1.98146915E-04-5.53097026E-07-8.89194553E-07 1.44229158E-06
22131-3.05839796E-06 2.13454559E-07 7.75553885E-07 8.56217493E-07 2.27936458E-06
22132 1.07994618E-05 2.03571086E-05 2.05271068E-06-1.44411047E-05 7.29329394E-05
22133 2.32916358E-04-5.13566633E-08 2.33108036E-06-1.92914206E-05-3.49766571E-04
22134 5.33948556E-08 3.10135237E-07 1.63100517E-06-8.04018533E-07-2.90093327E-07
22135-4.10388485E-06-6.93172734E-06 4.16375140E-06 1.39633680E-06 2.05891593E-05
22136 1.04921580E-05-2.29987482E-05-2.28021745E-06-4.23021895E-04 1.03519777E-05
22137-5.84329518E-05-8.92852123E-05-5.13914704E-07-6.25690124E-07 1.13960483E-06
22138 6.50644735E-07 6.31528411E-07-6.56988632E-07
23  1 9.35625920E-04 7.78680755E-04 2.86249854E-06 1.48603550E-06 3.49515303E-06
23  2-3.03841502E-05-1.73299984E-05-3.74503114E-06-1.88232957E-05 2.51776940E-04
23  3 4.63465598E-05-3.78156500E-05 7.49845160E-05 3.22905987E-04 5.73395969E-04
23  4 1.68361630E-04-6.03409107E-05 1.03790855E-06 3.44390063E-06-4.48180918E-06
23  5 2.12682014E-06-1.42447154E-06-1.34785972E-06 3.84558888E-06-2.28972515E-05
23  6 2.94102125E-05 1.88824825E-04-3.12666130E-07-3.01735748E-06-7.55961618E-05
23  7-1.21338868E-04-5.16210708E-05-3.93120318E-05-5.53116270E-06-7.99459923E-06
23  8 1.30768358E-06-5.84308529E-05 2.06244542E-05 2.57650004E-05 1.48443668E-05
23  9 7.17604665E-04 3.87085890E-06 8.95771476E-07 3.22262986E-04 9.93946738E-03
23 10 5.69635800E-04-1.45559795E-03 2.94119961E-03 8.56521859E-06-9.67964761E-06
23 11 1.11442902E-06-2.07452352E-06 5.65482411E-06 1.02531528E-05 2.44312163E-03
23 12 2.09365704E-03-7.52979260E-06-3.84642415E-05-1.00889709E-04-2.76496678E-04
23 13-3.95764026E-05-1.75427732E-04-3.70341022E-04-6.72127817E-04-3.27168939E-04
23 14-1.84757139E-04-6.61503383E-04-2.21953526E-02-4.83402940E-03-7.85521170E-03
23 15-2.21833875E-03 1.08180730E-04 4.44238609E-05-1.52604591E-04-1.78897745E-05
23 16-2.06190369E-05-1.08096100E-04-2.41455621E-04-2.01993485E-04 5.85484993E-06
23 17 2.70943777E-06 2.72101843E-06 3.72452398E-05-9.24680548E-06 1.13362836E-06
23 18 1.45977438E-06-1.06303087E-04 6.26268549E-05-1.20999305E-04 2.07940559E-04
23 19-1.10484652E-03-2.84041916E-03 6.71705650E-04-6.87615052E-04-1.61357273E-05
23 20 1.94141421E-06 1.41943131E-05-4.16963518E-06-7.25164929E-06-2.32615538E-06
23 21-2.65112002E-06-2.16205564E-07 1.21977467E-04-2.89574711E-04-1.16412942E-05
23 22-4.60710381E-06-3.00666276E-07 8.60311455E-07-1.77189178E-06-7.94808307E-05
23 23-6.16575681E-06-9.40802296E-06 8.06258814E-06 5.21753428E-04 3.36974404E-04
23 24 4.67582375E-05-4.49605698E-05-1.95821449E-03 8.67276456E-04 2.31961389E-03
23 25 1.26554821E-04 5.50884512E-06-1.12831184E-06-4.38053328E-06-5.37340992E-06
23 26 3.63674953E-06 4.67247548E-06-2.51390017E-05-2.06978393E-05 1.22536434E-06
23 27 2.42323414E-06 3.32651826E-06 7.65892053E-06-2.23153649E-06-1.06365718E-05
23 28-1.76911929E-05-2.37881161E-04 4.04435547E-05-4.64109850E-05-2.42577285E-05
23 29 2.99726878E-03 4.63450228E-04-5.78732056E-04 2.71352733E-04 2.73215610E-06
23 30-6.31790669E-07-2.10036543E-06-6.55693575E-06 1.98209396E-06-5.65234019E-06
23 31-4.51658715E-06 3.12005589E-05-1.12291700E-05 1.47447485E-04 2.50875826E-04
23 32 2.07374185E-04-2.08844341E-06 2.84554495E-07-1.69332198E-06 1.10738948E-05
23 33 5.88756174E-06 1.76245459E-06 3.71940001E-06 1.49832800E-04-3.35317234E-05
23 34 2.53110224E-05 4.60254688E-05-3.25227142E-03-1.24237509E-05-8.07601350E-04
23 35-1.63770949E-04-3.02621442E-08 2.81515225E-06-2.78489011E-06 5.62930499E-06
23 36-2.39524203E-06-2.98249537E-06 1.07421294E-07 5.15253707E-06 1.44681761E-04
23 37-4.79159653E-05 1.98176773E-08-1.24033060E-05 6.15779647E-05-1.04295161E-04
23 38 2.04933360E-06 2.84685293E-06 6.22764045E-07 1.22757188E-06-9.08053762E-07
23 39-7.98807243E-06-3.83108543E-06-5.40620675E-06 4.60068050E-06 1.20655865E-04
23 40 3.01513442E-05 4.73466058E-05-1.45900939E-05 1.46482261E-03 1.40400222E-04
23 41 2.23942933E-04-2.15707604E-04-2.58064834E-06 2.74892818E-06-1.68279841E-07
23 42-2.20205809E-06 1.01867048E-06-1.87495232E-06 2.12468909E-06-1.20439166E-05
23 43 8.81284169E-05 2.40078312E-04 2.86976616E-07-4.98395663E-06 7.45059034E-05
23 44 7.69584080E-05-6.82967214E-07-6.42262244E-06-1.23557331E-05-2.90571531E-04
23 45 1.27545236E-04 1.05002879E-04 7.76528273E-07-2.88114207E-06 1.10443595E-07
23 46 9.56046653E-06-3.73207558E-06 1.84229557E-05 3.31339185E-06-2.41033790E-04
23 47 1.49051327E-05-1.30140893E-04 1.31118152E-04-2.27197035E-03-3.72412606E-05
23 48 1.88590486E-04 5.29872277E-04 5.04854436E-06-7.50339358E-06 2.45484923E-06
23 49-5.79573286E-06 5.70078794E-06-3.90917835E-06-1.04746306E-05 9.09834856E-05
23 50 4.27942659E-04-1.32948006E-04-1.55902715E-06-3.84262270E-07 1.71558283E-05
23 51-2.63817880E-04-1.00032872E-05 6.83166903E-05 1.06289949E-04 3.25220012E-04
23 52-1.08173550E-06-3.83614938E-05 3.03737516E-04 1.73036977E-04-9.65402999E-07
23 53-2.34715685E-06-2.06321850E-06 2.24797494E-06-2.26613282E-06 1.24585228E-05
23 54 6.42463616E-06-2.11659792E-05 1.58273777E-05-1.10211941E-05-4.15496860E-05
23 55 8.67472803E-05 1.06193552E-05 3.53852941E-04 6.74948946E-05-3.08960792E-05
23 56 2.42065985E-04 4.01999430E-07-6.00416332E-06 5.60216389E-06-1.55340653E-06
23 57-4.17933517E-06-2.38547234E-06-5.30760549E-06 9.63408240E-05-5.68548240E-04
23 58-6.32903122E-04-5.63343387E-01-4.66497102E-01 2.10206472E-05 1.24251778E-04
23 59 7.25991550E-05-4.82503120E-03-4.41920737E-05-1.24656249E-04-1.21908446E-04
23 60 3.72487059E-03 1.24379208E-04-8.72421885E-05-8.10883376E-04 1.37052059E-02
23 61 5.51600068E-04-6.59387886E-04-2.41833133E-03-8.10977177E-05-6.48123644E-05
23 62 1.45910082E-04 2.20996738E-05 2.72158400E-05 7.27768642E-05-3.65745659E-04
23 63-1.31740607E-04-8.10227357E-04-8.51195751E-04-3.64529130E-04-1.46808722E-04
23 64-3.63583993E-04-4.16237306E-04-3.58819978E-04-1.56804704E-04-1.99590761E-04
23 65 3.10673700E-04-2.75813394E-06-4.27518764E-06-1.02431473E-05 6.55877403E-06
23 66-7.36189550E-06 1.71890911E-05 3.03453907E-07-1.26023145E-05-1.05965750E-05
23 67 8.44337271E-06 9.83819188E-06 6.09626040E-05 3.71909414E-05 2.17220683E-03
23 68-2.71736854E-04 3.27621710E-04 1.34999836E-04-3.06259347E-06 7.90150052E-08
23 69 2.98357846E-06 1.04869999E-05 1.13908041E-06-1.91168947E-06-6.66270352E-07
23 70-1.59033857E-06 3.64952182E-06 3.08951883E-07-1.68139683E-06 8.66646219E-06
23 71-1.70441372E-05-1.41360992E-06 8.09211782E-06 2.67352179E-05 1.46837915E-04
23 72-7.05444184E-05-8.54276748E-05-1.88931060E-03 1.15302463E-03-7.92239307E-04
23 73 3.03044446E-04-4.99087364E-07-1.81366510E-06 2.31275246E-06 2.91390942E-07
23 74-3.39114525E-06 4.15586401E-06-1.59095041E-06 9.02596301E-06 2.30054415E-04
23 75 3.35620592E-04 3.24339615E-07 8.20975446E-06 3.36419108E-05-1.09132001E-04
23 76-1.09367529E-06-6.78008395E-07 2.74736261E-07 1.45382130E-06 1.31040906E-06
23 77-6.87553880E-06-7.48489871E-06-9.69967652E-06-5.21116369E-06-1.13050815E-05
23 78 1.84292626E-04 1.53599947E-04 3.12289146E-07 5.52508425E-03-6.04324917E-04
23 79-2.80206821E-04 8.86437861E-04-9.21505360E-06 6.39472296E-06 2.82033064E-06
23 80-4.97100631E-06 2.47111548E-06 1.41248295E-06 5.58996364E-08-4.33023889E-07
23 81 2.81377651E-06 4.29149789E-07-1.07816130E-06 1.06570167E-05-1.30929628E-05
23 82 3.34720722E-07 5.27205282E-06-3.65994705E-05 1.65411690E-04-1.43790346E-04
23 83-6.78112368E-06-1.83454071E-03 8.84143107E-04-4.28685630E-04-7.37692089E-04
23 84 5.72966853E-06-2.69620416E-06-3.03346437E-06-2.84835296E-06-2.68466071E-06
23 85-1.16241153E-07-2.90564833E-08-3.03043837E-07 1.90960410E-07-1.18911562E-06
23 86 4.26952443E-07 5.94344344E-06-1.43409525E-06 5.40553659E-06-1.59313510E-06
23 87-9.64566558E-05 6.93110243E-05-3.54211529E-05-1.21517613E-05-6.42780526E-04
23 88 5.95126477E-04-7.49093367E-04 2.62856764E-04-2.33864050E-06-3.42329225E-07
23 89 2.68096972E-06 8.86008070E-07-7.13467140E-08 3.22577053E-07-3.41953394E-07
23 90 1.23371963E-07 7.48477002E-05 1.72178772E-05-4.24808945E-08 3.55034374E-07
23 91 2.75136140E-07 5.30112105E-07 1.12434101E-07-1.07666803E-05-1.82924253E-06
23 92-4.33303238E-06-4.38819351E-07 1.63419615E-04-7.17372249E-05 2.58442365E-06
23 93 4.59985865E-05 2.01420856E-03-9.08273440E-04 9.76872055E-04 7.20770862E-04
23 94 1.45010018E-06-5.78918924E-07-8.71181256E-07 1.39222593E-06-1.10034922E-06
23 95 5.28255744E-08 1.66329417E-07-8.51745638E-07 5.03929327E-08-2.00227881E-06
23 96-6.80546688E-07 1.51749846E-05-4.70076858E-07 9.54650398E-06 1.27890973E-06
23 97-1.44037442E-04 5.02370404E-05-1.06239766E-04 3.62972071E-05-2.13737674E-03
23 98 3.87652903E-04-8.35467397E-04-3.30630255E-04 9.47358050E-07-1.32870532E-07
23 99-8.14487518E-07-2.43678313E-06 1.50997309E-06-4.49792777E-07 1.95100896E-06
23100-1.52851673E-05 4.80964202E-05-2.19355479E-04 1.17389486E-07 9.79818405E-07
23101-9.75016704E-07-8.53112957E-07-6.20847505E-07-1.34834417E-05 4.97597902E-06
23102 3.53954725E-06 2.74785923E-06 1.69014131E-04-3.44080773E-05 5.33943683E-05
23103 2.47572097E-05-1.17823318E-03-4.57492115E-04-2.57274113E-04-7.89253918E-05
23104-2.06642719E-06 1.78375729E-06 2.82669898E-07 9.51197655E-07 2.91654186E-08
23105 2.35670913E-06 2.68331626E-07-9.22845121E-06-8.10541847E-06-4.32533350E-04
23106 8.27221037E-07-5.45062992E-06 1.14114953E-04 9.99633749E-05-3.74635844E-08
23107-4.54742919E-07 1.28287965E-07-2.68114111E-07 9.08654475E-07 4.96104773E-06
23108-1.02927362E-06 1.38778403E-06-3.71588482E-06-3.32921767E-06 1.34767425E-06
23109-5.89440046E-06 1.30046736E-05 9.82635457E-04-2.12002089E-04 3.26330273E-05
23110 7.79403909E-05-4.95533634E-07 4.63895209E-07 3.16384245E-08 7.20457134E-07
23111 9.05424369E-07-5.19452826E-07-4.20301188E-07 3.25505337E-06 2.19550630E-05
23112 5.27985903E-05-2.94543923E-07 2.60390405E-06 3.05617091E-05-2.56548126E-05
23113-2.57252209E-07 3.08377679E-06-3.35570213E-05 4.96784845E-05-9.80555799E-08
23114-1.02108912E-07-1.72004542E-08-3.57907759E-07-3.34253829E-07 8.59727101E-07
23115 1.41905592E-06 2.82451743E-06 1.51726340E-06-6.35394391E-05 3.61931335E-06
23116 5.15532588E-06-1.76469229E-05-1.65386344E-03 2.23414300E-04 2.58727996E-04
23117 2.45385726E-04 6.02373716E-07-9.63538057E-07 3.61164341E-07 1.14472702E-06
23118-6.56837616E-08-9.79440594E-07-1.39096418E-06 1.28029261E-05 9.46000585E-05
23119-9.61239980E-05 1.25938675E-06-8.62406930E-06 2.45368534E-05 1.11991030E-04
23120-1.59764763E-06 1.18455028E-05-1.93972320E-05-1.58865816E-04-6.18294166E-06
23121 3.18799091E-05 1.33288200E-04 5.18817361E-04-4.53253486E-07-1.98192875E-06
23122-1.47113734E-06-9.39384296E-07 1.11610891E-06 1.92464880E-05 1.31560042E-06
23123 2.01884960E-06-5.06574731E-07-1.36734035E-04-6.41150000E-06 1.61131520E-05
23124 1.01398298E-05-6.64202173E-04-7.40205789E-04-5.47877292E-04-1.68779524E-04
23125 1.00728219E-06-2.49903435E-07-7.57378750E-07 7.30754528E-07-6.72582057E-07
23126-6.22417021E-07-8.11684542E-07 1.48814096E-05 8.58068331E-04 4.64854042E-05
23127-1.34513357E-07 2.14033023E-06 8.60770896E-07 1.14720864E-06-5.83328013E-07
23128-2.91066392E-05-4.14241558E-06-4.41520228E-06 1.46669535E-06 2.57258508E-04
23129-5.67141612E-05-8.65164233E-05 4.29185948E-05 1.22459355E-03 5.19572501E-05
23130-3.81513273E-04 1.64455351E-04 6.56033845E-07 2.42409583E-06-3.08012967E-06
23131 2.86172720E-06-1.21111766E-06-3.29543138E-06 2.02175487E-06-3.04598090E-05
23132 2.90410024E-05 3.26040995E-04 9.42766843E-07-8.29522239E-06-1.21174795E-05
23133-8.77574027E-05-1.84222853E-06 5.02212344E-06 8.79958194E-06 1.30489253E-05
23134 5.16160888E-08 6.88604347E-07-6.03350701E-08 7.58524769E-07-3.67398340E-07
23135-8.44791116E-06-2.64119660E-08-3.93682298E-06 8.92823336E-07 6.08862625E-05
23136 6.72590443E-07 3.45639969E-05 1.46258606E-05 1.48444840E-04 1.27102735E-04
23137-7.38727145E-05-3.03253350E-05-1.46618466E-06 8.80990817E-07 5.85193846E-07
23138 9.91394701E-07 3.22932315E-07 6.75707147E-09
24  1 1.93909933E-04 1.63336607E-04-4.98453247E-06 2.83609461E-06 6.41611479E-06
24  2-2.50755056E-05 3.19502503E-05-1.42806807E-05-3.20044806E-05 1.50615432E-05
24  3 2.11579082E-06 2.10024095E-04 1.76622709E-04-5.26130202E-03 3.22640208E-04
24  4 1.39849174E-04-1.10064794E-03-1.55583877E-06 1.26574480E-05-1.11016092E-05
24  5 2.77807175E-06 2.14012937E-05 3.83538896E-06 1.21634204E-05-1.60970461E-04
24  6-2.23833822E-04 4.14665883E-04 2.30521556E-06 1.47120626E-05-2.94334497E-05
24  7-5.02731176E-04 1.68555591E-06-4.49045931E-06 6.47568800E-07 1.79556681E-06
24  8-2.29419644E-06 8.39422849E-05-2.01980161E-05-7.05816796E-06 1.87455334E-05
24  9-3.88633001E-04 5.33947747E-04-1.09733028E-05-8.20886254E-05 3.34892456E-03
24 10-3.30088359E-03-2.72175815E-05-7.32660469E-04-1.60770457E-05 9.78423650E-06
24 11 6.29280915E-06-1.30781213E-07-8.45444175E-08 5.25932714E-06 8.33816158E-06
24 12 6.64195564E-06-3.94422394E-06 3.37776194E-06 3.16238256E-06 4.44764289E-06
24 13 2.20229468E-05-8.56787860E-06-2.18060314E-05-1.35936243E-04-1.36326913E-05
24 14-4.72643697E-05 2.38700715E-04 2.12887562E-03 1.38190894E-03 1.92631932E-03
24 15-4.38284772E-05-9.98803771E-06-4.22405108E-07 1.04104428E-05 1.87915333E-05
24 16-1.04142662E-06 8.14368846E-07 2.12269237E-04 1.73785747E-04 9.15249156E-06
24 17-2.64881710E-06-4.56888708E-06 3.61064281E-05-2.20076989E-05-1.70089069E-05
24 18 1.47783812E-05-5.40413420E-04 3.49119915E-05-1.08590940E-04-2.98854388E-04
24 19-8.53373952E-03 1.81637558E-03-2.23277136E-03 1.38018971E-03 6.00797457E-06
24 20-7.44640162E-06 1.43842705E-06-1.12064405E-05 1.38958304E-06 2.30891118E-06
24 21-2.80756281E-06 8.01978161E-05 3.53699831E-05-2.70056897E-04-6.24709303E-03
24 22-5.24280188E-03-7.85812267E-06 9.83484896E-05 5.19137570E-05 2.70999120E-04
24 23 2.54114141E-05 3.50651821E-04 1.93480888E-04 5.50332574E-04-1.74343169E-04
24 24 3.81210796E-04 1.83693761E-04 1.44144118E-02 8.78461554E-03 2.55583062E-03
24 25-8.14582524E-04-1.05535275E-04 1.14688948E-04-9.15367356E-06-1.04818262E-05
24 26 1.36284304E-05 1.13118360E-04 2.73455705E-04 2.25339502E-04 9.93759392E-06
24 27-2.66714711E-06-7.17017058E-06 2.37147264E-05-3.48369149E-05-8.44370348E-06
24 28 1.36883793E-06-4.48580219E-04 1.68995854E-04-1.98972739E-04-1.54974587E-04
24 29-6.21466196E-03-9.23579925E-06 5.62328760E-04-1.51881130E-03-3.32526844E-06
24 30-1.53251473E-06 4.85778317E-06-3.26504733E-06-1.38897905E-05-2.89296287E-06
24 31 2.16846730E-06 3.85952377E-05-2.21446476E-05-1.92747803E-05-1.03939244E-04
24 32-8.83342816E-05-1.61773749E-06-9.98491009E-07 1.40907591E-06 1.51351634E-05
24 33 3.18836427E-06 1.28933017E-05-1.69590972E-06-3.12846552E-04-1.36571693E-04
24 34-1.66255756E-04-1.82882052E-05 2.40105937E-03-5.65583022E-04-3.44526606E-06
24 35 3.14455537E-06 1.16702523E-06-7.74953293E-07-3.92071939E-07-1.36634001E-06
24 36-1.18512009E-06 3.18793980E-06-2.65799362E-06 2.41986015E-05 2.28368158E-05
24 37 1.83649546E-04 3.85787532E-06-3.85048742E-05-5.76881102E-05-6.30769934E-04
24 38 5.99530247E-04 4.99341680E-04-8.06653913E-06-1.92964211E-07 2.86939980E-06
24 39-4.16203032E-05 5.01609179E-06-2.38398416E-05-1.62351255E-05-7.00868068E-05
24 40-4.96737981E-05 6.31686524E-05 7.93885404E-05 8.94213875E-03 1.85139753E-03
24 41 1.10192416E-03-1.25430457E-06 1.60199059E-05-4.62026436E-06-1.13996415E-05
24 42 1.43703190E-05-2.32525231E-06 2.57484592E-06 9.26859834E-06-6.75290082E-05
24 43-9.85663879E-05 7.07679183E-05-1.44375226E-06 2.69912326E-05-1.30707163E-05
24 44 4.38077999E-04 9.77244420E-06-6.53311229E-05-5.80086509E-05 6.24867721E-05
24 45 5.63320766E-01 4.66473338E-01-1.32573081E-04-2.18476009E-05 3.11251588E-05
24 46 4.77639279E-03 1.20203470E-04 8.75989337E-05 9.00174476E-06-3.13682321E-03
24 47-4.01772526E-04 5.33760749E-04 3.79103595E-04-8.32854514E-03-1.12970910E-03
24 48 1.21185787E-03 7.42157198E-04 6.28401342E-05-7.66843892E-05 1.38442549E-05
24 49 4.34221314E-05 1.81328906E-05-9.17608234E-05 3.69747681E-04 1.07238598E-04
24 50 4.86967361E-04 2.48343329E-04 3.65174366E-04 1.31446220E-04 5.59805337E-04
24 51 1.09158791E-04 3.62731886E-04 1.43209589E-04 4.88319012E-04 6.89265711E-05
24 52 2.80370168E-06-4.28331136E-05-3.39209575E-04 3.77017898E-04 5.44230492E-07
24 53 1.96815107E-06 1.76048662E-06 1.67578763E-06-1.82283907E-07-1.68114729E-05
24 54 3.28593846E-08-9.43186995E-06-4.89286163E-06 1.69484501E-04-3.69502012E-05
24 55 2.55254078E-05 2.17690796E-05-1.17531582E-03 7.33732132E-04 3.80676661E-04
24 56-1.23253448E-04-2.09360856E-06-5.45153586E-07 2.63876215E-06-6.40389678E-07
24 57 2.83303236E-06-2.16740773E-06-8.28815224E-07 4.60332819E-06-7.09923638E-05
24 58-1.56488175E-04 1.29086270E-04 1.06677737E-04-4.62764477E-06 1.88312388E-06
24 59-6.35797355E-06 2.45181972E-05 1.74575642E-05-1.15255001E-05 2.62237004E-05
24 60-4.30773703E-04 1.15907748E-04 1.36752187E-04 1.07821993E-04-1.27215471E-03
24 61 1.41744919E-04-1.61444461E-05 2.41008224E-04-2.67810754E-06 2.08952786E-06
24 62 5.88579679E-07 7.31275698E-07-9.32890525E-06 3.19457560E-06 1.68444709E-06
24 63-1.41790666E-05-1.96371306E-04-5.06327374E-04-2.56518719E-06 3.84223183E-05
24 64 6.40670464E-06 1.83924084E-04-7.38698964E-07-4.39541044E-05-2.33777156E-04
24 65 4.36647829E-04-4.66917022E-08-5.56939903E-07 6.96132477E-07-4.22653157E-07
24 66-9.79351874E-07 4.26610657E-06-4.03447151E-06 2.24026635E-06 4.41729678E-06
24 67-3.77020580E-06 1.72642464E-05 3.54394241E-06-2.18414496E-05-3.61113831E-04
24 68 5.26039886E-05-1.60374392E-04-4.20250090E-05 8.16321973E-08 6.76719569E-07
24 69-7.58351766E-07-1.44534722E-06 5.44492442E-08-3.75044496E-08 6.88219747E-08
24 70 9.62879620E-07-5.43150687E-07 1.40303594E-07-1.64474667E-07-9.67311471E-06
24 71 3.00335205E-06-6.29413258E-07 1.73886303E-06 4.12575820E-05-2.75205950E-05
24 72-2.67455940E-06-1.60928680E-05-6.49590552E-04 7.11804567E-05-2.39432257E-04
24 73 6.14364596E-06 5.83458596E-07-4.98797679E-07-8.46609174E-08-7.37702414E-07
24 74 5.31647478E-07 5.77914567E-07 3.50467349E-07-3.47906966E-06 6.72534273E-05
24 75 1.51349263E-04-4.79659188E-07 1.13115843E-06-3.74129517E-05-5.34557559E-05
24 76-7.05455627E-08 4.10409798E-07 4.49166018E-07 1.43547186E-06 3.85160813E-07
24 77-2.04124063E-06-7.85643718E-07-7.23321082E-06-2.86825691E-06 6.00592756E-06
24 78 3.41103439E-05 5.12801017E-05 4.90453395E-06-2.55031229E-03 2.01911861E-04
24 79-3.59136217E-04 1.25938856E-03 1.23740568E-06-2.52648601E-06 1.28908033E-06
24 80-7.48378149E-07-9.65382722E-07 1.08257172E-07 2.65073867E-08-3.57269683E-07
24 81-7.45718838E-07 2.98850775E-07 1.86923681E-07 1.83757254E-06 3.51564508E-06
24 82-1.99187038E-06 1.77247912E-08-5.08931100E-05-5.67502317E-05 4.39874462E-05
24 83-4.41276480E-05 2.52316546E-03-1.08643262E-03 5.18521027E-05 9.37747019E-04
24 84-1.01744707E-06 3.11979401E-07 7.05467672E-07 2.45615350E-06 1.41231216E-06
24 85-9.12155455E-07 2.65508185E-08 3.00125797E-07-3.61143016E-07-8.61418506E-08
24 86-7.48337098E-07-5.02965111E-06 1.62364724E-06 7.16007987E-07 2.43313362E-06
24 87 4.18464432E-05-3.60722696E-05-6.54366441E-06 8.96353476E-06 3.37351029E-04
24 88-2.70235376E-04 2.15159403E-04-2.94554818E-04 3.18909748E-07 3.88695522E-07
24 89-7.07605270E-07-4.71806245E-07-1.83983516E-06-2.40798399E-07 8.68131778E-07
24 90-4.68584568E-06-1.24864463E-05-7.08537586E-05 1.35055052E-09-1.85600162E-08
24 91-2.93488352E-08-5.12479782E-07-1.23467950E-07 5.90927957E-07 3.35873645E-07
24 92 2.59250167E-06 7.80813689E-07-1.35693417E-05-6.79023371E-06-1.67208210E-05
24 93-4.02142513E-06 4.68641790E-04-1.35047533E-04 1.76450931E-04 5.24179215E-05
24 94-3.67383245E-07 9.60606745E-08 2.71322570E-07 4.30029859E-10-7.80546421E-08
24 95-6.54593819E-07-1.10127521E-08-1.52445210E-08-6.48354686E-07 7.11439748E-07
24 96 1.16908457E-07 1.14655040E-06 2.98021552E-06-3.37005962E-06-5.75822902E-07
24 97-1.82547983E-05-3.44785277E-06 9.31564770E-06 1.06775064E-05-5.75774517E-04
24 98 6.98208156E-05 7.73460305E-05 5.23161583E-05-4.43970132E-07 1.81928920E-07
24 99 2.62041212E-07 3.60387405E-07 4.30576887E-07 2.14708259E-07 2.68928162E-07
24100-2.37324341E-06 3.41898656E-05 1.10178817E-05-6.06976800E-08-4.23443094E-07
24101 3.54065449E-07 4.24553979E-07 1.46460449E-07 4.54368486E-06-1.04552424E-06
24102-2.00511498E-06-4.97815392E-07-3.73032094E-05 9.58706864E-06-1.12776915E-05
24103 1.60539837E-05 5.97700040E-04 6.78927749E-05 1.39316342E-04 1.36622221E-04
24104 1.89360211E-07-5.81392220E-07 3.92032009E-07-5.29052111E-07-3.19762249E-07
24105 9.76828555E-07-4.96261497E-07 5.84300542E-06-2.20762273E-05 8.94701160E-05
24106 4.54372886E-08-7.78126135E-07 1.30569897E-05 2.18763522E-05 2.93763854E-08
24107 2.68399001E-07-2.21540928E-07 8.76930454E-08-9.19804792E-08-2.65687045E-06
24108 1.09583091E-06-6.21650426E-07 2.95471394E-07 1.06654569E-05-7.69045280E-06
24109 5.98051775E-06-1.36798149E-06 3.69622764E-04-7.67086335E-05 6.76698335E-05
24110 3.59150345E-05 1.42245050E-07 2.24682112E-07-3.66927162E-07-6.45092304E-07
24111-3.00407230E-07 7.82297791E-09-1.21541388E-07-4.15800574E-07-1.19944549E-05
24112-8.05984007E-06 5.73537280E-07-3.60516675E-06 1.12061896E-05 5.20654721E-05
24113-2.34023835E-07 1.59786336E-06-1.03313199E-05-2.09982843E-05-9.03156127E-09
24114-1.94964298E-07-8.55583351E-09-1.82895794E-07 3.95087402E-07 2.04589315E-06
24115 2.37472653E-08 4.53489803E-07-2.03314192E-06-5.66187565E-07 6.43853388E-06
24116-1.48872531E-05 6.70408790E-06-2.44225731E-04-4.68648500E-05 1.69241525E-04
24117 1.28810468E-04-2.39528734E-07 3.89898141E-07-1.50369407E-07 4.05543756E-07
24118 3.36789204E-07 1.22308750E-08-9.95649558E-07 7.23290963E-06 2.72189189E-06
24119-4.35514092E-04-1.37064057E-07 2.12559279E-06 1.18296813E-05 4.20808995E-05
24120 9.00827050E-08-9.10536620E-07-8.12556320E-06 1.62059151E-05-2.15182647E-06
24121 2.40859684E-05 1.35399946E-04-3.54945362E-04 4.16094492E-08 4.25682817E-07
24122 2.35723991E-07 1.29907524E-09-1.18217934E-06-4.84031440E-06-9.09379177E-07
24123 3.00341366E-07 5.45483613E-06 1.79012339E-05 3.05828609E-06-8.82656979E-06
24124-2.48409644E-05 2.90545990E-05-1.97721646E-04-5.39091884E-05 4.45323710E-05
24125-5.63932062E-07 3.51362402E-07 2.12569659E-07-3.97355178E-07 7.20164110E-07
24126 3.44110149E-07-1.09380148E-06 6.96464758E-06 1.89425176E-04 2.22778098E-04
24127 1.68951184E-08-7.97711364E-07-1.32545806E-07 1.85746238E-08 1.50120852E-06
24128 1.12848504E-05 2.81187409E-07-8.06209772E-07-5.92818808E-06-1.19837087E-04
24129 3.45809469E-05 4.08214733E-05 6.21775819E-05 2.09918315E-04 4.00777410E-05
24130-1.15896233E-04 3.35184777E-06 8.09218503E-08-5.99991097E-07 5.19069247E-07
24131-1.54297407E-07 1.88521733E-06-3.54374539E-07-1.82996749E-06 1.41812592E-05
24132 4.95247831E-05 2.40188285E-05-4.59410120E-06 3.70262040E-05-5.62226835E-05
24133 3.22008463E-05 1.07748109E-06-9.84866954E-06-6.61255949E-05 5.58396972E-05
24134-2.92825215E-08-4.89662327E-07-4.09124063E-07-1.17187300E-07 3.02922542E-07
24135 6.45179770E-06 1.86527628E-06 6.77904816E-07-1.23476107E-06-5.99199472E-05
24136-7.62258318E-06-1.27095490E-05-2.06721014E-06 8.34349110E-05-1.74863087E-04
24137 6.95413526E-05 1.21821605E-04 6.91361244E-07-1.10111403E-06 4.09752782E-07
24138-5.74561805E-07-9.47790981E-07 5.94047978E-07
25  1 7.51156378E-04 1.26757499E-03-4.57174989E-04-8.93186007E-05-4.80640944E-04
25  2-3.16321015E-03-1.25495775E-03-2.54884167E-05-1.36447945E-03 1.64534695E-04
25  3-2.61473465E-03-3.79352325E-03 8.70446604E-04-1.27101697E-01-6.67739260E-02
25  4-1.43013610E-02-3.56337720E-02-1.62591885E-04 3.42452556E-04-1.79860671E-04
25  5 1.06617529E-04-5.33763001E-04-7.62140431E-05-5.57765139E-04-6.09514062E-06
25  6 7.26844399E-03 3.86897234E-03-3.52102626E-04 2.63402385E-04 2.05273142E-03
25  7-4.77606691E-03 4.31877043E-03 7.12693896E-03-1.60955358E-03-3.47737484E-03
25  8-1.98395581E-03-1.82508603E-02-2.47546179E-03-5.57762743E-03-3.52583770E-03
25  9-5.28222536E-03-3.36532005E-04 2.27474172E-03 2.56423314E-03 9.49940605E-02
25 10-5.50516600E-02 6.39837466E-02-8.65214299E-02 8.76375043E-04-1.42836627E-03
25 11 5.51991225E-04-8.54417887E-04-1.22405533E-04-1.51028566E-03 2.17235333E-03
25 12 3.56904882E-03-1.38747561E-03 6.50122553E-04 4.44158858E-04-8.43039494E-03
25 13-2.86476969E-03 8.91162849E-05 1.19599403E-03-1.38986405E-02 2.60182764E-03
25 14 3.69606006E-03-1.87421256E-03-4.37424565E-02-1.24434743E-01-8.38406016E-02
25 15-1.01382819E-01 8.15885943E-05-3.48470900E-04 2.66882305E-04 5.62414556E-04
25 16 2.52445232E-04 1.60490211E-04 4.30746888E-04 7.40112491E-04-3.40992480E-04
25 17-1.40418052E-04 6.02219232E-05-2.40492862E-03-5.90676149E-04-2.70530638E-04
25 18-1.28989867E-04 6.29286738E-03 6.55039171E-04 2.27146677E-03 1.78718823E-03
25 19-9.05022859E-02-6.19039524E-02-8.09350062E-03-1.73577801E-02-2.20880100E-04
25 20 1.48287872E-04 7.25922281E-05-1.34024415E-04 4.04489662E-06-9.25323653E-06
25 21-1.62179066E-04-6.73002906E-04-1.91999908E-03-5.38085343E-03 1.44393774E-04
25 22 2.40071362E-04-9.21523813E-05 1.51363160E-05 1.95333135E-05-4.99348707E-04
25 23-3.70547146E-04 6.40558091E-05 6.55582625E-05-2.39528919E-03 1.19746709E-03
25 24 7.08687737E-04-2.60107310E-03-2.08322318E-02-1.24394799E-02 4.79410510E-02
25 25 1.68050736E-02-2.39955129E-05-2.62902788E-05 5.02857917E-05 1.05166100E-04
25 26-3.96239285E-05-2.02604084E-05 1.96931135E-04 3.09754309E-04-9.93253992E-05
25 27-2.45728524E-05-7.42305652E-05-3.77570429E-04-4.45487130E-04-7.76358044E-05
25 28-1.64762064E-04-5.82931263E-03-1.19137070E-03 1.92379750E-04-2.92995726E-04
25 29-5.11743232E-02-1.55480949E-02-3.63471889E-02 1.01884331E-02-5.45341862E-05
25 30-1.41908212E-05 6.87250074E-05-9.48962518E-05 1.87420471E-05 2.52026645E-05
25 31-5.14506691E-05-3.41261974E-05 4.75615592E-03 1.43825402E-04 1.76345595E-04
25 32 2.91188043E-04-6.27018096E-05-5.78425028E-05-9.11885652E-05-7.30370057E-04
25 33-5.19085653E-05-4.10946961E-04-2.38656142E-04 6.06293453E-04-6.18486967E-04
25 34 2.46204693E-03-7.67863958E-04-4.59012601E-02 1.18897836E-02 1.27790044E-03
25 35-5.75710110E-03-1.09046445E-05 1.30263208E-04-1.19358564E-04 9.74649586E-06
25 36-5.10178876E-05-7.60314320E-05-9.07987252E-05-3.44707583E-04-1.16253930E-03
25 37-1.03668148E-02-3.65047819E-05-2.44431829E-04 3.89385755E-03 1.10904103E-02
25 38 2.19718088E-05 4.48091136E-05-2.65388182E-05 3.97974742E-06-2.07428254E-05
25 39-2.65573277E-04 1.95539327E-05-5.68724637E-05 1.25397338E-04 2.56473695E-03
25 40 1.04952274E-03 6.48807243E-04-3.79387282E-04 5.55142162E-03-4.32500345E-04
25 41-1.22887401E-03-2.07129960E-03 1.21384186E-05-2.80090088E-06-9.33751776E-06
25 42-2.87476526E-06 5.65228823E-05 2.08001910E-05-3.24108104E-05 5.49710913E-05
25 43 8.89849959E-04 1.25618293E-04 1.12095418E-05-2.71597578E-04 1.55419423E-03
25 44-4.02953383E-03-1.32136869E-05-7.64342497E-05-9.18540842E-04-8.35524898E-04
25 45 7.04592937E-05 1.34605619E-04-6.10282160E-05 1.29726730E-05-2.68195745E-06
25 46-6.86422798E-04-8.74359735E-05 5.23063824E-05 2.05672057E-04 1.82761242E-03
25 47 4.55529425E-04-1.70246948E-03-5.16555255E-04-5.78494061E-02-1.54107874E-03
25 48 2.06296311E-02-6.66677686E-03-8.37366391E-06 8.85143733E-06-4.77773420E-07
25 49 3.07772078E-05-3.87724028E-05-9.70077215E-06-1.35255778E-04-5.40453438E-04
25 50 4.56323783E-03-1.69625359E-02 6.30175526E-05-1.04890654E-03 4.63450367E-03
25 51 1.51448619E-02-7.30477127E-05 4.45524037E-04-2.83462735E-03-8.98757175E-03
25 52-2.44751558E-03-2.04140549E-03 2.34911826E-02 6.10598585E-03 1.18431022E-02
25 53 1.97456163E-02-3.13712472E-03 3.23319635E-03-2.94998282E-04-5.48683788E-02
25 54-6.40564017E-03 6.13503937E-03-7.67144026E-04-5.03331146E-02-1.39294218E-03
25 55 3.97398923E-03 5.99191627E-04 1.23218519E-01 4.00753555E-02-2.24245201E-02
25 56 1.34632734E-02-8.42005363E-04 3.68639309E-05 8.05141432E-04 1.24789418E-04
25 57-1.04931188E-03-4.49965629E-04-1.36099350E-02-8.94839019E-03-7.35031181E-02
25 58 8.41646827E-03 7.28811494E-04 1.27684935E-03-3.22882933E-04 2.26048044E-05
25 59 4.88643969E-04-4.31675384E-03-3.87094270E-04 6.11482570E-05 1.07110379E-03
25 60 9.56891557E-03 4.02184052E-04-6.55764899E-04-2.67458620E-03 2.62788620E-01
25 61 1.57217771E-02-2.37471111E-04-5.76084989E-02 3.02860377E-04-7.49595386E-05
25 62-2.27900838E-04 1.08441175E-04 3.67798326E-05-2.51430184E-05-9.87875832E-04
25 63-1.66325460E-03 1.05324946E-02-2.76589514E-02-1.96370680E-04-7.01312314E-04
25 64-2.90555869E-03 9.53009209E-03-3.99898299E-04 8.68161418E-05-6.40812419E-03
25 65-1.35118685E-03 3.57515595E-03 5.95603904E-03 9.32358484E-04-1.14401818E-03
25 66-2.28472622E-04-1.66203132E-02 1.68537158E-03-2.24434286E-03-4.50036708E-04
25 67-1.74308917E-02 6.22605816E-05 1.15332583E-04-1.13941933E-04 6.94502324E-02
25 68 4.57854987E-03 2.42911681E-02 3.08892398E-03-1.41621987E-04-6.57870520E-05
25 69 2.07409039E-04 3.65604941E-04 7.25372174E-05-8.23886609E-05 7.43112101E-03
25 70 1.24659561E-02 3.69604861E-03-4.12232634E-03 3.34020958E-03-3.00666311E-02
25 71 1.20014170E-02-1.06555211E-02 8.09199197E-03-2.37086583E-02 5.38357012E-03
25 72-7.44758894E-03 1.44311892E-03-8.35770497E-01 4.13135493E-02-4.59681139E-03
25 73 1.56443383E-01-4.90971837E-04 3.17926335E-04 1.73045502E-04 2.70521055E-03
25 74-3.66058173E-03 3.04031997E-03-5.00813150E-03-3.33230020E-03 1.29982712E-02
25 75-2.95960431E-02-3.10581351E-03-2.25478755E-03 1.10492604E-02-1.72002709E-02
25 76 3.73304719E-02 6.16631187E-02 1.31400423E-02-3.23995014E-02-1.19869802E-02
25 77-1.55423169E-01 2.60417519E-02-5.26492514E-02-1.69965902E-02-5.18141510E-02
25 78 2.87257358E-03 2.51887389E-03 3.69632151E-03-1.44042850E-01 2.59937759E-01
25 79-2.58881194E-01 2.92744465E-01 4.66554393E-03-1.17477925E-02 7.08224862E-03
25 80 9.71591364E-03 5.84623471E-03-1.16736656E-02 1.66329167E-02 2.75751217E-02
25 81 9.75431644E-03 3.30106218E-03 9.59902551E-04-6.91983042E-02 2.04432953E-02
25 82 4.87420857E-03-5.79939544E-03-3.32874357E-02 2.72366994E-03 3.41866617E-03
25 83-2.51291803E-04 1.00915202E-02-1.04967090E-01-6.06779133E-02 2.27328684E-02
25 84-3.88358582E-04 4.28304795E-03-3.89468937E-03-2.89655485E-03-4.48538481E-04
25 85-2.49290318E-03 3.70398046E-03 6.19793969E-03 2.55286240E-03-8.45862345E-04
25 86-9.22691382E-04-1.57026388E-02 6.20954073E-03-2.79765666E-03-1.43640971E-03
25 87-1.16530886E-02 1.80930927E-03 3.00245989E-03-9.77335024E-04 5.06568075E-01
25 88-1.21135219E-02 1.16937711E-02 7.55914385E-02-1.38904817E-03 4.87727658E-04
25 89 9.01320515E-04 1.60396096E-03 5.14677836E-04 2.03407271E-04-1.58584578E-03
25 90-7.60252726E-04-1.07371295E-02-2.80983761E-03 1.37166545E-03 2.33513655E-03
25 91 8.55241556E-04 1.86915797E-04 4.61964706E-05-6.44764057E-03 3.30003540E-03
25 92 2.50056816E-04 3.13701991E-04-9.47964613E-03-9.77272827E-03-1.12007964E-03
25 93 1.32246525E-03-4.15269434E-01 6.56240031E-02-6.70422464E-02-1.45662685E-02
25 94-2.97528021E-05 1.00584775E-04-7.08319729E-05-4.57647371E-04-4.12449432E-04
25 95 9.84290250E-05 1.98707486E-03 3.31660159E-03 9.66899377E-04-8.54591037E-04
25 96 5.26391707E-04-7.89631212E-03 2.94227851E-03-2.31360009E-03 4.68918072E-04
25 97-1.50890878E-02 9.49098156E-04 3.14377459E-03 3.33807525E-04 6.13045813E-01
25 98-1.05084639E-01 5.27852470E-02-7.51254643E-02-5.66243189E-04 3.60556467E-04
25 99 2.05686722E-04 6.99691731E-04 4.62508744E-04-3.56764901E-04-7.60125342E-04
25100 9.37549618E-04-1.83851126E-03 2.33187126E-02 1.65161341E-03 2.81412605E-03
25101 2.01346452E-04-1.19277782E-03-5.28024697E-05-8.05105566E-03 8.34338135E-04
25102-3.25929867E-03-7.29866988E-04 5.19214354E-04-6.24282534E-03 4.26934874E-03
25103 5.73251337E-03-4.69142836E-01-2.10559519E-02-1.08456421E-01-4.10345157E-02
25104 2.66415728E-04-3.87714765E-04 1.21299037E-04-5.54245413E-05-1.88733948E-04
25105 3.25661003E-04-8.22264317E-04-4.70460659E-03-6.44092550E-04-4.00014533E-02
25106-5.91874906E-04 2.86168557E-04 9.40463736E-03-5.54563919E-03 2.25206979E-04
25107 3.92899118E-04 1.92058035E-04-6.33232540E-05-1.30392836E-05-1.07573496E-03
25108 3.69875286E-04 1.92413616E-05-2.03664641E-04 5.61848888E-03-1.01220938E-03
25109 1.65213038E-03 1.93080888E-03-2.42182719E-03 1.15902680E-03 1.27345841E-03
25110 3.47872277E-03-2.54754731E-04 1.04413378E-04 1.50341353E-04 3.45744065E-05
25111 1.05988638E-04 1.69693086E-05-1.38849266E-04-1.33044098E-05-1.16681406E-03
25112-2.77570992E-03-1.13772724E-04-4.59645317E-04-5.78434907E-04 7.82981799E-03
25113-1.20646052E-04-3.82910351E-04-2.79066166E-03-7.02302347E-03 5.75599838E-04
25114 1.04554245E-03 4.06515900E-04 1.05559745E-04-4.84503323E-05-3.94694213E-03
25115 1.12390188E-03 8.38422992E-04 5.36677134E-04 5.63968307E-03-1.06614390E-03
25116-3.90447983E-03-4.73676706E-03 1.88381984E-01-2.84916941E-02-3.70286729E-02
25117-1.18368549E-02 2.60035782E-05-7.28502050E-06-1.87185577E-05-1.26539644E-04
25118-9.42421823E-05-1.03482806E-05-1.01925850E-03-1.49065106E-03 1.05935594E-02
25119-1.03332707E-02-1.26602750E-04-1.37690438E-03-1.71537054E-03 1.18093277E-02
25120-2.69979452E-04 3.90748310E-04-1.73564631E-03 3.88651960E-03-1.63861887E-02
25121-1.95607343E-02 5.51020942E-02 1.63763687E-01 1.04604827E-01 1.74629600E-01
25122-2.77748060E-02 6.72789051E-03 8.18597081E-03-4.86747128E-01-5.93241995E-02
25123 5.63550716E-03 1.28432044E-02-4.65898960E-01-3.82865794E-02 2.10039553E-03
25124 1.42393202E-02 3.46467969E-01 1.69143431E-02-1.29524336E-02-5.32957909E-02
25125-3.62146650E-03-5.55195786E-03 9.17342436E-03-5.01022381E-03 2.35437093E-04
25126-6.32200538E-03-8.23764747E-02-3.09840150E-02-4.04311407E-02 5.51856601E-02
25127 4.67439846E-03 7.84326165E-03 1.35084848E-03 2.94729554E-03-1.61935549E-03
25128-1.87562593E-02 2.76502497E-03 8.47276303E-03-4.93367153E-03-1.51835336E-02
25129 5.64891978E-03-3.06713990E-03-1.99995843E-03 1.33664178E-01-4.25629977E-03
25130-9.58432464E-03 4.31694091E-02 1.14875471E-03-1.57330240E-03 4.24547689E-04
25131-8.57006844E-04 9.58598955E-04 9.34083082E-04-3.01161813E-03-4.85517673E-03
25132 2.95424893E-02-1.05076797E-02-1.48587255E-03-3.03855904E-03 7.60188803E-03
25133 2.98430203E-02-2.68915196E-03-5.77330442E-05 7.25279812E-03-3.75492398E-02
25134 2.34848590E-02 3.91978757E-02-7.40287868E-03-4.64612370E-03-6.97675315E-03
25135-1.10838288E-01-1.37802220E-02-8.02703023E-03-1.10207162E-02-9.59217672E-02
25136-5.15539315E-03-4.88841644E-03-8.49902382E-03 9.08325179E-02-6.78103347E-03
25137 2.34569959E-02 3.74224769E-02-7.76830378E-04 8.50013180E-04-7.31828023E-05
25138-1.69981134E-03-2.32029487E-03-1.42808145E-03
26  1-7.04024117E-03-1.17132170E-02 3.67263044E-03-5.15283696E-05 4.69363723E-03
26  2 2.75069569E-02 1.00730261E-02 1.22284905E-04 9.57809334E-03 2.69717374E-02
26  3 7.77547861E-03 9.27625780E-03 1.38724084E-02 8.28259846E-01 1.02922552E-01
26  4-3.50996883E-02 1.39061252E-01 1.12050897E-03-2.24474752E-03 1.12423855E-03
26  5-5.56385405E-04 4.08644560E-03-3.74727735E-05 4.72236930E-03 7.02626187E-04
26  6-2.18993220E-03 9.05258349E-03 2.83196881E-03 3.27025491E-03 2.62454051E-03
26  7 2.06040917E-02-3.37131657E-02-5.56823772E-02 8.17291045E-03 2.13277796E-02
26  8 1.56303327E-02 1.39132879E-01 1.44151032E-02 3.03271416E-02 2.89496788E-02
26  9 6.64634467E-02 8.95258030E-03-1.48647280E-02 6.14011111E-04-1.52651144E-01
26 10 5.32747675E-01-1.02950771E-01 3.89381437E-01-7.10322917E-03 1.08309445E-02
26 11-3.72771531E-03 5.43181789E-03 6.99525524E-04 7.62901549E-03-3.71462538E-02
26 12-6.13102837E-02 2.53620686E-02-2.07275524E-02-7.15724956E-03 1.55646578E-01
26 13 4.54889118E-02-2.92986589E-02-1.63830611E-02 5.55521365E-02-7.09152565E-03
26 14 2.96526541E-03 6.53168450E-04-5.63461385E-02 1.83968762E-02-1.00450044E-02
26 15 4.64715832E-02 3.14905328E-03 5.25577535E-03-8.40482862E-03-1.42700373E-02
26 16-4.61034802E-03 5.06647710E-04-8.51276977E-03-1.41524905E-02 6.60454310E-03
26 17 1.96581102E-03-5.74036099E-04 3.47493124E-02 1.53780626E-02 4.28100888E-03
26 18 1.30694926E-03 2.36079493E-02 9.46251605E-03-2.98071753E-03-4.26576868E-03
26 19 8.99849924E-02-1.54277332E-02 2.31541430E-02-3.16888695E-02 3.97215399E-03
26 20-2.26878037E-03-1.70337362E-03 2.88487901E-03 1.12758089E-03-3.11513962E-04
26 21 3.80574938E-03 2.48797802E-03 1.77662095E-03 1.07589333E-02-2.52415563E-03
26 22-4.19729051E-03 1.56536126E-03-5.38445059E-04-4.07695307E-04 1.04749822E-02
26 23 4.73478969E-03-1.65971809E-03-6.13827594E-04 1.36261781E-02-5.18817381E-03
26 24-5.43785935E-03 9.78950585E-04-1.62456319E-02-5.81677349E-02 1.40619095E-02
26 25 3.47809944E-02 3.06020760E-04-1.85236640E-04-1.20784120E-04-1.23854459E-03
26 26 7.34501982E-05-3.59081252E-04-2.93495284E-03-4.81365195E-03 1.58380940E-03
26 27-1.82290311E-04 1.45641225E-03 1.09514371E-02 3.10691028E-03-1.44077570E-05
26 28 2.03567447E-03 1.86815692E-02 2.97850174E-03 6.22154344E-04-3.36012697E-03
26 29 7.19232742E-02 3.46009191E-03-5.00230944E-03 1.53656510E-02 3.36119994E-04
26 30 1.66508924E-04-5.02628918E-04 4.73284981E-04-1.26993241E-04-2.32887052E-04
26 31 1.02194870E-03-9.27620511E-04-5.37164096E-03 5.24005474E-03-3.45816360E-03
26 32-5.77341562E-03 1.09586260E-03 1.56646124E-03 2.00050775E-03 1.47314075E-02
26 33 1.83884090E-03 2.81513880E-03 4.30298132E-03 3.72237513E-04 1.02338159E-03
26 34-1.51327888E-03 2.17174347E-03-5.09053146E-02-1.11874331E-02-1.52725928E-02
26 35 1.41461788E-03-2.29030201E-04-7.27664185E-04 9.56694386E-04-2.49100640E-04
26 36 5.18123985E-04 6.99515455E-04 2.34333266E-03 4.37452134E-03 9.30723570E-03
26 37 1.23122213E-02 1.02161653E-03 2.31857480E-03-3.50018722E-03-1.09602377E-02
26 38-4.68247873E-04-7.95282952E-04 4.21956925E-04 7.48925202E-05-2.65389917E-05
26 39 2.05577455E-03 7.95098012E-04 2.97080331E-04-2.26523471E-04-4.79336374E-03
26 40-1.54738743E-03-1.41302992E-03 9.83222901E-04-5.39408597E-02-1.00949470E-02
26 41-2.22017423E-03-5.96666994E-04 3.21230959E-04-1.79110227E-04-1.42120732E-04
26 42 2.31502435E-04-9.09912611E-05-1.76662421E-05 2.51022612E-04 5.48166200E-05
26 43 2.82645878E-04 1.91140517E-05 2.79550693E-04 6.22470760E-04-4.42060599E-04
26 44 2.61138892E-03 1.59524460E-04 8.17731184E-04 2.57635240E-05-1.64109921E-03
26 45-9.16637549E-04-1.54746436E-03 5.81778289E-04-2.43416347E-04-2.86681765E-04
26 46 4.14042396E-03 8.38939145E-04-1.23636714E-03-6.30232258E-04 1.36844956E-03
26 47 8.64760924E-04-2.60752094E-03-3.37605857E-03-9.26380306E-02-1.45646219E-03
26 48 2.38529434E-02 1.37708895E-02-1.40217375E-04 1.05032441E-04 3.51849336E-05
26 49-4.62970314E-04-1.81322751E-04 3.49303385E-04 1.31087538E-03 3.70202749E-03
26 50 1.58859254E-02-1.26058025E-03 2.79800675E-04 1.25801908E-03 7.59454232E-03
26 51-5.00076830E-04 3.23387260E-04 2.76689133E-04 6.63819059E-03-8.29550440E-04
26 52 1.63653039E-02 1.69289765E-02-6.68842439E-02-4.60923175E-02-7.58760876E-02
26 53-1.26637493E-01 9.51098492E-03-2.24543333E-02-2.71383175E-03 3.52295082E-01
26 54 2.49080601E-02-4.17310250E-02-2.70458547E-03 3.36728797E-01 1.94678566E-02
26 55-2.87795544E-02 1.41095322E-03-2.67194408E-01-5.99570236E-02 6.39039324E-02
26 56-2.28356794E-02 4.15367886E-03 8.52685237E-04-5.00636409E-03 2.45727641E-04
26 57 6.41858951E-03 3.68685577E-03 5.74852823E-02 1.43529638E-02 6.17062283E-02
26 58-7.91126286E-02-8.57637472E-03-1.44275629E-02 1.10580665E-03-3.06290037E-03
26 59-6.80332372E-03 3.56735936E-02 1.82566957E-03-6.06795552E-03-1.76082343E-02
26 60 2.44494778E-02 9.73603782E-03-6.39957434E-03 6.04951383E-04-3.51310024E-02
26 61-1.82221445E-02-1.67643392E-02 1.11752356E-02-2.67445844E-03-9.49378077E-04
26 62 3.62383652E-03 7.94075984E-04-5.14918011E-04 2.58561375E-03 5.13009591E-03
26 63 4.57999357E-03-4.08498846E-02 3.39665580E-02 3.78349810E-03 3.00775448E-03
26 64-1.70426117E-02-2.15219970E-02 3.42799553E-03 6.25387856E-03-8.09385748E-03
26 65-3.12304918E-03-7.09668561E-02-1.18582569E-01-2.16270773E-02 2.13587046E-02
26 66 5.05878106E-03 3.37090519E-01-3.84459385E-02 3.65631910E-02 9.56243192E-03
26 67 2.93990964E-01-1.62622539E-02 2.02723670E-02 3.12194853E-03-1.84479393E-01
26 68 9.03126022E-03-6.24786041E-02 2.12201781E-04 2.39529953E-03 1.61777609E-03
26 69-4.01307562E-03-7.25314433E-03-1.81308277E-03 1.70136912E-03 1.03044637E-03
26 70 1.70014008E-03 4.07254980E-04-4.89948380E-04 5.93964077E-04-3.68739358E-03
26 71 9.27916318E-04-1.01997923E-03 8.50765971E-04-7.85029400E-03 2.75625073E-03
26 72-2.81765765E-03 5.36956775E-03 1.49702022E-01 2.34909251E-02-2.66653534E-02
26 73-4.03462845E-02-2.43351233E-05 9.03901938E-05-6.60550705E-05 3.09108495E-04
26 74-4.48758505E-04 4.30939980E-04-6.59859533E-04-3.62826122E-04-1.06399057E-02
26 75 4.81558605E-03-3.94073331E-04-5.85516591E-05-1.58879376E-02 1.44508023E-02
26 76 4.32430179E-03 7.15901504E-03 3.74834693E-04-3.36048477E-03-3.17633873E-04
26 77-1.75075635E-02 1.36323313E-03-5.15303857E-03 4.71037306E-04-1.06701128E-02
26 78 4.10652335E-03-8.78442779E-04 2.80317572E-03 4.88588683E-02 4.56825853E-02
26 79-7.43309853E-02 6.64740851E-02 6.70949280E-04-8.86596734E-04 2.15647454E-04
26 80 7.82180771E-04 8.69280930E-04-1.17422646E-03 6.20673861E-03 1.02522867E-02
26 81 4.12080613E-03 2.21387995E-03 2.62094266E-03-2.60173287E-02 7.06939761E-03
26 82 4.07282002E-03 3.84671640E-03-5.95757177E-03 2.30293073E-03-2.68542480E-03
26 83-1.62033486E-03 2.93979593E-01 1.05444923E-01-9.63010108E-02-1.05595991E-02
26 84-6.59722766E-04 1.02577613E-03-3.66053362E-04-1.59196409E-03-1.85431793E-03
26 85-1.17424625E-03 1.56423274E-03 2.60437986E-03 1.16746163E-03-3.39592136E-04
26 86-1.85817895E-04-6.45897459E-03 2.57446068E-03-1.16340600E-03-2.35103055E-04
26 87-3.54650778E-03 4.11070849E-03-4.49558736E-04 1.36795486E-03-5.34439045E-01
26 88 7.98166434E-02-5.05304566E-02-5.50879518E-02-5.24490607E-04 2.09592148E-04
26 89 3.14898459E-04 7.00942952E-04 1.97536311E-04 8.04605524E-05-6.95042131E-04
26 90-6.28581141E-04 6.30911882E-03-7.23320068E-03 4.75871675E-04 7.88493741E-04
26 91 2.88232733E-04 7.47384780E-05 6.86135357E-05-1.90876969E-03 8.79853226E-04
26 92 2.26684854E-04 2.47812625E-04-2.69861885E-03 1.09618637E-03 9.19716216E-04
26 93 8.72123289E-04 2.58428963E-01-3.20993599E-02 2.07693291E-02-1.70615020E-02
26 94-7.15116108E-05 1.14722683E-04-4.32110723E-05-1.19463148E-04-1.79604373E-04
26 95 5.10027226E-05 5.26268926E-04 8.76247312E-04 2.21288855E-04-2.27125415E-04
26 96 2.47028588E-04-2.32059443E-03 3.26505488E-04-1.97743347E-04 3.92830222E-04
26 97 1.83022838E-03-6.73204777E-04-5.25634646E-04-3.88200953E-03-3.12465505E-01
26 98 6.29648486E-02-2.86396068E-02 2.17340968E-02 3.30341098E-06 9.88418798E-06
26 99-1.31875990E-05 8.69388334E-05 9.94755012E-05-4.36092977E-05-1.65067955E-04
26100 1.02913983E-04 3.45681046E-03-8.27449995E-03 6.32575708E-04 1.05667500E-03
26101 1.30652632E-04-5.18284594E-04-6.00655624E-06-2.67116090E-03-1.18088637E-04
26102-8.11685991E-04 3.69087330E-04 2.89148783E-04 5.04858415E-04-2.93851767E-03
26103-3.30973831E-03 1.73088355E-01 2.66585133E-03 3.62475123E-02 1.90133256E-02
26104 1.43672675E-04-1.65976870E-04 2.23041953E-05-8.36262537E-05-1.10189804E-04
26105 1.00604308E-04-3.75161766E-04-4.64691570E-04-7.00673304E-03 3.30326832E-02
26106-1.37965882E-04-1.07438566E-03-9.85969829E-04-7.73075948E-03 9.56554310E-05
26107 1.54503765E-04 9.86283032E-05-3.41762303E-05-9.25549521E-06-2.62994440E-04
26108 7.74827895E-05 4.89625031E-05-3.18585873E-05-5.95964186E-04 5.01484357E-04
26109-1.15948858E-03-2.73295631E-04-3.57647735E-02 1.26904586E-02 1.94108845E-03
26110 2.95422864E-03-5.15635737E-05 2.22102788E-05 2.93532949E-05 8.06365052E-05
26111 6.01866578E-05 2.96706998E-06-7.03400881E-05 2.59056532E-04-2.04509367E-03
26112-2.88679825E-03-6.06534219E-05-1.41467453E-04-5.35740687E-04 5.32419411E-03
26113-3.53960746E-05-5.46728890E-05-7.37882703E-04-3.72206476E-03 1.51739557E-04
26114 2.54529642E-04 9.18869753E-05 7.51305139E-05 8.10787427E-06-6.28366604E-04
26115 1.27757305E-04 1.29044251E-04 1.95588175E-04-1.25203201E-03 9.61661096E-05
26116 1.84001807E-03-3.20779168E-04-4.42513639E-02-2.12134536E-03 1.36739599E-02
26117 1.06719896E-02 2.22394674E-05-6.07746095E-05 3.85351421E-05-5.14656246E-05
26118-4.47615122E-05-3.80478151E-05-1.33784391E-04-5.93799742E-04-5.66841468E-03
26119-3.16538443E-02-3.49251576E-05-3.78985702E-04-3.48315803E-03 5.00857469E-03
26120-5.55929061E-05 7.67768572E-07-1.61166918E-03 4.80323620E-03-6.11137844E-04
26121 4.01443888E-04-8.90749826E-03-2.64371815E-01 9.03285257E-03 1.51130778E-02
26122-4.53151896E-03 1.04945307E-03 3.21922790E-04-4.25527305E-02-8.99190384E-03
26123 1.30294353E-03 2.79455899E-04-3.83914695E-02-4.93886227E-03 4.65421028E-04
26124 8.51674382E-04 2.78191799E-03 1.83551570E-02 1.29141017E-02-3.22760238E-03
26125-1.49501108E-04-6.65281992E-04 8.14783100E-04-5.41392335E-04 2.85890454E-04
26126-6.80378835E-04-7.95879002E-03-3.40316433E-03-1.31506002E-02 2.80399077E-02
26127 1.46987910E-03 2.47329656E-03 3.61506908E-04 1.28095400E-03-2.04359269E-04
26128-6.32670745E-03 5.92892063E-04 2.83516018E-03-8.07184712E-04 2.87943586E-04
26129-3.70443472E-04 1.29835179E-03 1.39169423E-03 6.40866660E-02-8.62571893E-03
26130-1.24153399E-02 2.25361766E-02 4.11878773E-04-7.27714171E-04 3.15835397E-04
26131-2.78361207E-04 2.23832280E-04 2.83840921E-04-6.27883470E-04-2.05812799E-03
26132-3.76239049E-04 1.19489754E-02-6.70885243E-04-1.04822911E-03 4.77984372E-03
26133 1.22868155E-02-6.05985729E-04-8.78162227E-04-5.58869930E-04-5.01210277E-03
26134 1.16796508E-02 1.95293141E-02-3.76442033E-03-2.09290346E-03-2.86347844E-03
26135-5.57644253E-02-6.59259572E-03-3.62252597E-03-4.75023799E-03-4.69038528E-02
26136-3.42086336E-03-1.68532060E-03-3.73108932E-03 1.20384670E-03 1.33349130E-02
26137 3.79229436E-04 2.75017161E-03-3.82047127E-04 3.44809420E-04 3.72377076E-05
26138-7.30944681E-04-9.94941247E-04-5.68583317E-04
27  1-4.44029940E-04-7.16782728E-04 1.26400199E-04-1.22061571E-04 2.49667005E-04
27  2 1.39143922E-03 7.70783153E-04-1.49817760E-04 5.75126724E-04 6.80783359E-03
27  3-1.00394888E-03-1.36443320E-03-3.42244807E-04 4.53892532E-01 4.42912586E-02
27  4-6.30193401E-02 5.74235547E-02 1.40327145E-04-1.03997526E-05-1.29927392E-04
27  5-5.01221583E-05 1.17296373E-04-5.81352364E-05 2.28766898E-04-5.82097259E-05
27  6 2.00785877E-03 1.61952338E-02 1.13131992E-04 1.01270346E-03-9.18066244E-03
27  7 2.05266621E-02-2.00613205E-03-3.28052304E-03 6.41043168E-04-3.26741015E-04
27  8 5.65605559E-04 7.69838864E-03 4.71745046E-04-1.40204171E-03 1.41432622E-03
27  9 1.15634154E-02-2.46396114E-03 3.63036958E-03 6.77763933E-03-1.18984252E-01
27 10 1.86735691E-01-3.01246921E-03 7.15058047E-02-5.18315033E-04 4.99701015E-04
27 11 1.86140182E-05 2.76822185E-04 5.13830397E-05-3.10877238E-04-5.36579793E-03
27 12-8.85460360E-03 3.89123242E-03-3.76013456E-03-9.85364131E-04 2.28921424E-02
27 13 7.26030232E-03-5.95002052E-03-2.01196723E-03 4.66390987E-03-7.85475404E-03
27 14-6.54927971E-04-4.21331773E-03 1.59186986E-01-1.39563004E-01-9.78937156E-02
27 15-5.31323962E-02 8.12674364E-04 6.10516860E-04-1.42319122E-03-2.36427128E-03
27 16-5.95118522E-04 3.98121055E-04-1.22455122E-03-2.02584824E-03 9.99632606E-04
27 17 2.29513829E-04-7.00951977E-05 4.85015907E-03 2.30585423E-03 4.98825533E-04
27 18 2.96685614E-04 4.31096856E-03-1.47464652E-03 2.76885317E-04 6.29760864E-04
27 19-4.72399850E-01-8.47038250E-02-3.79698338E-02 2.49303515E-02 5.61364819E-04
27 20-2.68245084E-04-2.93119735E-04 4.05157414E-04 1.75406255E-04-5.98106754E-05
27 21 5.78712648E-04 2.75515307E-05 3.58576803E-03-6.39908207E-03-3.08182098E-04
27 22-5.04293353E-04 1.86067939E-04-7.29071653E-05-5.67874022E-05 1.20842793E-03
27 23 5.96280241E-04-4.50477912E-04 3.85203118E-05 1.17536002E-03 1.21523667E-04
27 24 1.47000150E-03-1.72292898E-04 1.30062119E-01 6.65940083E-02 3.16905933E-02
27 25 1.42227785E-02 7.70126318E-05-3.26594340E-05-4.43531978E-05-1.35674809E-04
27 26 4.41154050E-05-8.01297601E-05-3.15590995E-04-4.94138257E-04 1.93321212E-04
27 27-8.62639760E-05 1.84261949E-04 8.31011665E-04 3.06565983E-05 2.56165105E-07
27 28 1.47324562E-04 2.18584123E-03 2.82321312E-04-1.24896086E-03 2.16658180E-03
27 29-3.12423629E-01-7.72053227E-02 1.60608762E-02-2.11291644E-02-2.64073168E-05
27 30 2.16589411E-05 4.74837572E-06-1.10575358E-06-8.49607059E-07-2.32403811E-05
27 31 9.28414963E-05 1.11027657E-04 4.32679918E-03-9.92074527E-03-4.78407850E-04
27 32-7.70538519E-04 1.79045965E-04 2.06931440E-04 2.70969613E-04 1.50994783E-03
27 33 2.09188560E-04 1.67413156E-04 7.48095167E-04 3.55409380E-03 1.30756762E-03
27 34 1.20245145E-03 7.72064808E-04 2.64859872E-01 3.87856494E-03 6.55107618E-02
27 35 3.57652983E-02-5.70889010E-05-9.06226733E-05 1.47711574E-04 1.23958586E-06
27 36 1.00754963E-04 1.05924453E-04 2.90260552E-04 1.08852439E-03-5.29412852E-03
27 37 3.14410373E-02 1.30317996E-04 3.75889424E-04-6.65877900E-05 9.28544585E-03
27 38-5.98166171E-05-9.26119832E-05 4.26664630E-05 5.25034643E-07-1.05129655E-05
27 39 7.18552486E-05 1.74195375E-04 9.70169076E-05 1.19911279E-05 2.16667023E-03
27 40 7.29177375E-04-5.66478470E-04-4.31701972E-04 1.48424575E-02-2.69954394E-03
27 41 1.94818892E-03 5.91253391E-04 5.83783916E-05-3.27050997E-05-2.56732919E-05
27 42-8.75347907E-06-1.01879623E-05 7.58253932E-06 2.07333713E-05 3.32754766E-05
27 43 9.75319365E-04-5.25198184E-04 4.52103399E-05-1.69524575E-04 7.60797816E-04
27 44-3.18948141E-03 5.10380207E-05-2.38913934E-04 3.00846662E-03 7.14633482E-04
27 45-8.23190024E-05-1.15283070E-04 3.83356045E-05-4.41750829E-05-9.15502958E-06
27 46-1.11125859E-04 6.62287851E-06-8.62849372E-05-1.34500447E-04 1.49052423E-03
27 47 1.39572964E-03-1.28292199E-03 4.16202430E-04-5.46462105E-02-1.27637572E-02
27 48 5.62106313E-03 5.37453176E-03 2.13237452E-05-1.29080877E-06-2.00329364E-05
27 49-8.33601047E-05-7.22615409E-05 4.87542780E-05 5.52691663E-05 2.27517117E-04
27 50 4.55044460E-03 1.36088010E-02 4.75888292E-05-2.05159565E-04-1.34473712E-03
27 51-3.83353171E-03 2.64034872E-05 1.37507272E-04 7.00583111E-04-5.51932143E-03
27 52 2.38124368E-03 5.09913845E-03 8.37320358E-03-2.68565848E-01-1.68012671E-03
27 53-2.81135348E-03-3.19702833E-04-8.37777748E-04-3.93115064E-04 7.87555776E-03
27 54-1.22199861E-04-1.38131817E-03-5.64879984E-04 7.40986436E-03 7.04833422E-04
27 55-6.43459084E-04 2.62118562E-04-2.99234081E-02-1.75916298E-02 9.48984310E-03
27 56 3.00252718E-03-2.11644765E-05 1.19770901E-04-9.86064242E-05 5.46960526E-05
27 57 1.38415515E-04 1.34600699E-04 5.27976585E-05-3.63699818E-03 2.39064454E-02
27 58-1.99394904E-02-1.05920113E-03-1.74029051E-03 5.41018523E-05-5.47382266E-04
27 59-9.09778886E-04 3.37971569E-03 2.90500895E-04-1.32708573E-03-2.18001109E-03
27 60 1.44076312E-02 2.12510566E-03-1.06467663E-03-6.03999269E-03 1.00999140E-01
27 61 1.74594901E-02 7.62881576E-03-1.85465377E-02-3.55536066E-04-2.58069515E-04
27 62 6.13605581E-04 8.31678645E-05-1.34530904E-04 5.00777434E-04 4.64248942E-04
27 63-6.44296000E-04-3.90754905E-04-2.80472917E-02 5.59308410E-04 6.64832334E-05
27 64 1.91409581E-03 5.31950431E-03 3.45916538E-04 4.03751841E-04 2.48737835E-03
27 65 4.30230156E-03-1.13833823E-02-1.90253497E-02-3.23698616E-03 3.25945013E-03
27 66 7.84616991E-04 5.41829114E-02-5.85249901E-03 5.33034377E-03 1.47509246E-03
27 67 4.64291999E-02-2.83566706E-03 4.39194595E-03 1.32553815E-03-3.86879016E-03
27 68-3.28291362E-03 3.82771480E-04 1.55861662E-03 3.49734530E-04 2.73486888E-04
27 69-6.23221418E-04-1.08939150E-03-2.96796806E-04 2.63817201E-04-3.29107707E-04
27 70-5.08979301E-04 1.00229068E-03-1.00520500E-03-1.30013636E-03 1.46815839E-03
27 71 2.38688250E-03-3.23700960E-03-7.07423956E-04-3.28735667E-03 3.01512882E-03
27 72 9.94998643E-03-2.17944364E-03-4.76087959E-02-6.10602596E-03 1.04378354E-01
27 73-3.83219044E-03 1.27797542E-05-1.46904566E-04 1.34124812E-04 2.00820562E-04
27 74-3.08844692E-04 3.37866892E-04-5.41620251E-04-9.92531238E-04 1.45578654E-02
27 75-3.63784538E-02-1.73024780E-04 3.40062255E-03 1.33170069E-02 4.25455740E-02
27 76-4.62159822E-04-7.76069637E-04 5.27285250E-03-1.10906895E-02-1.52849764E-02
27 77-1.22706498E-03 1.11922918E-02-1.65794444E-02-3.05825783E-02 4.79181696E-02
27 78 5.76278935E-03-4.69977800E-03-2.18958819E-02-5.76685133E-01-1.56984730E-01
27 79-1.27662736E-01 5.24089599E-02-5.75576108E-04-7.03801272E-03 7.61358882E-03
27 80 4.45348496E-03-1.65754613E-03-4.76714177E-03-4.69549277E-02-7.75736973E-02
27 81-3.38977314E-02-2.09963215E-02-2.87661305E-02 2.00942766E-01-5.88740106E-02
27 82-3.71119793E-02-5.05233270E-02 3.70246942E-02 4.07514692E-03 4.66496869E-03
27 83-1.87989008E-03 5.91282822E-01-1.75442316E-01-3.99887849E-02 7.13420959E-02
27 84 7.38992342E-03-5.68729093E-03-1.70263249E-03 1.39541879E-02 1.97828384E-02
27 85 1.05879828E-02-1.16759082E-02-1.93651958E-02-9.15693854E-03 2.49294787E-03
27 86 5.09885310E-04 4.65247237E-02-2.10590429E-02 8.84540678E-03-3.26674402E-05
27 87 4.83428078E-02-1.77979485E-02 4.79017774E-03-1.30051027E-03 2.77056860E-01
27 88 5.10815301E-02 2.72879581E-02 5.27518420E-02 4.16111623E-03-1.73694946E-03
27 89-2.42416677E-03-5.16013826E-03-1.27351607E-03-5.15906177E-04 5.71874858E-03
27 90 3.18276924E-03-5.36334286E-03-4.65647653E-03-2.83251484E-03-4.65506032E-03
27 91-1.72748802E-03-5.74993085E-04-7.66813910E-04 1.08919470E-02-5.08258714E-03
27 92-1.25403047E-03-2.41097267E-03 1.37547524E-02-6.41222797E-04-6.91200630E-03
27 93-6.36474239E-03-2.57071990E-01 2.17710688E-01-1.34142963E-01-5.19886188E-02
27 94 7.53198607E-04-1.10324753E-03 3.50048925E-04 3.30151630E-04 1.28016509E-03
27 95-1.05772968E-04-2.42912688E-03-3.93428936E-03-6.43001126E-04 6.75572984E-04
27 96-1.85170920E-03 8.67709113E-03-9.45091658E-04 6.77330969E-04-3.14455620E-03
27 97 1.67571850E-02-1.44081901E-05 1.92692648E-03 6.04602877E-03 4.47116792E-01
27 98-1.02868982E-01 4.36456076E-02-2.25170123E-02-3.19741149E-04 5.73078092E-05
27 99 2.62433340E-04 3.43708336E-04 1.04687046E-04 3.78296996E-05 8.36396119E-04
27100-1.61521470E-03-6.53533335E-03 1.13320085E-02-4.38363726E-03-7.20299979E-03
27101-8.72340337E-04 3.44737577E-03-6.40294996E-04 1.64473877E-02-7.63416962E-04
27102 6.19001881E-03-2.29928529E-03 1.26734049E-02-6.05492816E-03 5.91025267E-03
27103 1.77077835E-03-2.55902317E-01-2.58539240E-03-6.31932620E-02-3.41502211E-02
27104-3.73103260E-04 1.26711202E-03-8.94008763E-04 5.08205432E-05 4.59831218E-04
27105-1.32738183E-03 3.11279506E-03 2.73180905E-03-6.36041804E-04-1.66980395E-02
27106 1.33571316E-03 3.22755831E-03 2.92444611E-03-8.17993894E-03-6.08713592E-04
27107-1.02327460E-03-5.25569396E-04 9.59801684E-05 3.19967423E-05 2.59742595E-03
27108-1.20326680E-03 4.03236131E-04 2.52983502E-04-1.29841907E-03 1.41856043E-03
27109 9.11410405E-05-8.03722738E-04-2.33555619E-01 4.57015402E-02-1.56603371E-02
27110 8.54604892E-05 2.83823228E-04-1.03166573E-04-1.80656654E-04-1.99136962E-04
27111-1.89969681E-04 2.21647575E-06 3.30777013E-04-9.81811078E-05 1.00167864E-03
27112 1.41136543E-03 3.76997289E-04 6.14332279E-04-2.19401070E-03 8.17450304E-03
27113 9.88208459E-05 1.52582695E-03-5.32630815E-03-1.18723893E-02-6.40591024E-04
27114-9.87595619E-04-1.90307679E-04-4.98357840E-04-2.65672506E-04 6.16516518E-04
27115-5.45522316E-04-5.70428685E-04-6.24165766E-04 1.64358522E-02-6.45758340E-03
27116-1.19408157E-02-3.74176366E-03 1.31393698E-01-2.77659859E-02-1.95735286E-02
27117-1.16874790E-02 3.74688947E-05 3.59684357E-04-3.97153252E-04 5.25426636E-04
27118 2.48700475E-04 2.92312398E-04 3.06400347E-04-4.14969161E-04 3.50209740E-02
27119 1.71097545E-02 2.70977345E-04 4.13016757E-04 1.09179995E-02 7.37502453E-03
27120 2.47838973E-04 1.05321542E-05 6.57605512E-03 3.13030212E-03 4.27482325E-03
27121 8.08199770E-04-6.80542174E-03-2.79624703E-02 3.11353877E-02 5.20242091E-02
27122-7.84303862E-03-4.73020501E-04-1.36887374E-04-1.45656789E-01-1.65634286E-02
27123-2.82411947E-03-3.87256131E-04-1.39760892E-01-1.18690192E-02-1.95912754E-03
27124 2.88137386E-03 6.49242958E-02 2.34801299E-02-5.59547749E-03 6.56134462E-03
27125-1.33958026E-03-1.42790851E-03 2.76748876E-03-2.26040220E-03-3.95979842E-04
27126-1.32044512E-03-2.58036583E-02-1.19493595E-02 9.36094451E-03 3.92006052E-02
27127-1.00880576E-02-1.68696099E-02-2.88767798E-03-9.64297798E-03 1.94307223E-04
27128 4.07228284E-02-4.96318121E-03-2.15358962E-02 1.12253957E-03 4.23548175E-02
27129-8.93993850E-03-1.36804691E-02-3.73849499E-03 3.40711618E-02 3.80059963E-02
27130 7.01394466E-03 3.19108049E-02-2.64340392E-03 5.66651945E-03-3.02311554E-03
27131 1.45840359E-03-9.46627482E-04-2.03410551E-03 5.54528129E-03 2.83140502E-03
27132-1.99764064E-02 3.14346108E-02 5.76361079E-03 1.62527298E-03-8.09949503E-03
27133 1.42884738E-02 3.12996522E-03 4.69748341E-03 3.05127203E-03-6.71838488E-02
27134-1.02597474E-01-1.71531843E-01 3.00958313E-02 1.71165536E-02 2.28530765E-02
27135 4.89456735E-01 5.32467387E-02 3.04086948E-02 4.00971912E-02 4.27281003E-01
27136 2.58424268E-02 1.50452492E-02 2.18963782E-02-2.17779073E-01-2.09402901E-02
27137-2.40232464E-02-3.69630975E-02 3.34737199E-03-2.86790155E-03-4.79470437E-04
27138 5.85861328E-03 7.84077522E-03 4.40985565E-03
28  1-4.24343263E-03-7.07177725E-03 3.18750209E-03 1.78799854E-03 2.78920361E-03
28  2 1.56259831E-02 8.67134497E-03 2.67295172E-03 7.81224695E-03 3.39245129E-02
28  3 8.15262904E-03-3.77675153E-03 4.55529529E-03 7.39854426E-01 7.59095105E-02
28  4-9.70458951E-02 5.42586355E-02 7.23732305E-04-1.63754214E-03 9.13809839E-04
28  5-4.19079658E-04 2.96227249E-03-2.11251532E-05 3.75913581E-03 1.15434151E-03
28  6-1.06023723E-02 4.29412521E-02 1.99362488E-03-2.23903923E-03-8.56098846E-03
28  7-1.35296155E-02-2.11409089E-02-3.49398759E-02 8.05416381E-03 3.35410860E-02
28  8 9.16403889E-03 9.19339063E-02 1.42955896E-02 5.60339196E-02 1.15960398E-02
28  9-1.53289671E-02 1.35995281E-02 1.61703407E-02-7.51478760E-03 2.79402152E-01
28 10 3.00664078E-01-5.36604593E-02 4.01178670E-01-4.02808830E-03 9.28752839E-03
28 11-5.25944009E-03 4.72410830E-03 3.10666810E-03 1.50928378E-02 3.26123952E-02
28 12 5.37679959E-02-2.68323413E-02 3.09881193E-02 4.57784089E-03-1.41154058E-01
28 13-4.36460869E-02 5.59687417E-02 6.60505808E-03-3.32526453E-03-5.33430908E-03
28 14 2.09440117E-03-1.00988973E-02-4.12237916E-01-3.40556128E-01-3.19620236E-02
28 15 7.83976277E-02-6.78470157E-03-3.00398303E-03 9.78868460E-03 1.95033175E-02
28 16 3.34903643E-03-7.08011258E-03 7.47928088E-03 1.23933300E-02-6.56162252E-03
28 17-5.52153664E-04-5.72358242E-05-2.90414169E-02-1.58928359E-02-3.15556106E-03
28 18-2.31425318E-03-4.48158237E-02-1.74320333E-02-4.15281026E-03-2.52436150E-03
28 19-6.42392029E-01 2.88255446E-02-1.14821598E-01-6.07017391E-03-3.69770709E-03
28 20 1.85127333E-03 1.84643376E-03-2.81574908E-03-1.19245013E-03 3.59664790E-04
28 21-3.77220463E-03-1.31227248E-03 8.82532724E-03 3.52767127E-03 1.23107404E-03
28 22 2.01439947E-03-6.80271999E-04 7.90539207E-04 2.73621757E-05-4.72727111E-03
28 23-2.76999872E-03 1.67914455E-03-1.93866601E-04-9.99748313E-05 5.33233009E-03
28 24 8.30328425E-03-2.27166969E-03 4.25589619E-01 2.11002981E-01 9.52266152E-02
28 25 7.10093548E-02-7.32112493E-04 1.47677695E-04 5.84434798E-04 6.23277027E-04
28 26-4.29024552E-04 4.80889334E-04 5.37732353E-04 7.96453734E-04 3.36645114E-05
28 27 1.04563774E-03-6.82701112E-04-6.38266660E-04 8.24895994E-04 1.87421931E-03
28 28-8.44946248E-04-1.25728219E-02-2.36835941E-03-4.61158303E-03-5.93643419E-03
28 29-4.57313614E-01-1.33382496E-01 1.48874969E-02-3.25872028E-02 6.89112775E-04
28 30-2.46138810E-04-4.42973965E-04 5.87936849E-04 1.44463739E-04-1.62392575E-04
28 31-1.29540513E-04 3.83732855E-04-1.01728821E-04-1.83096679E-02 2.60497699E-03
28 32 4.22952127E-03-1.11784286E-03-8.23479785E-04-1.82381239E-03-8.81053578E-03
28 33-1.49059528E-03 5.85576125E-06-4.04998945E-03-4.64125529E-03-6.73628742E-03
28 34-5.60608038E-03 7.23895657E-06 3.21365307E-01 2.87804625E-03 7.72018774E-02
28 35 2.99717636E-02-1.27600814E-05 9.34039383E-04-9.21279302E-04 3.44823654E-05
28 36-5.14248643E-04-7.04179753E-04-2.16728087E-03-1.11057138E-03 2.68333104E-03
28 37 1.66706398E-02-7.11647410E-04-2.60261278E-03-3.88248461E-03 7.06293230E-03
28 38 2.87729096E-04 4.87978511E-04-2.44905771E-04-1.59586966E-05 3.63731658E-05
28 39-1.38929089E-03-7.00595428E-04-1.47200245E-04-8.88181238E-05 3.74596567E-03
28 40 3.01002823E-03 8.82371504E-04 3.02151727E-04 1.77815469E-01 3.75593297E-02
28 41 5.54752003E-03 4.05056648E-03-9.51626361E-05 5.30037005E-05 4.21589356E-05
28 42-8.30855833E-05 5.22147807E-05 2.26211678E-06-1.81298361E-04 8.17264847E-05
28 43-2.49198957E-03-3.15591286E-03-1.71936545E-04-3.98976237E-04 3.11710322E-03
28 44-7.51479508E-03 3.79368220E-05-1.30819777E-03 6.83756546E-03 1.32946644E-02
28 45-2.20525902E-05-1.27917625E-04 3.40729514E-04 3.31706043E-04 1.18945652E-05
28 46 2.57993893E-03-2.52533540E-04 3.99184385E-04-1.20449476E-04-2.03225305E-02
28 47-5.95031573E-03 6.36517391E-03 6.22091085E-03-2.25677431E-01-3.11551058E-02
28 48 5.61673154E-02 2.28161665E-02-6.85384219E-05-1.01865441E-04 1.70403863E-04
28 49 1.30009275E-04 1.27074054E-04-3.46425179E-04 5.55638441E-04 4.57499747E-03
28 50-1.72828994E-02-5.61953302E-02-3.77195884E-05 3.72940601E-04-5.47100753E-03
28 51-5.70279808E-03-7.52127463E-05 9.79754880E-04-9.98158327E-04-2.06041156E-03
28 52 6.16995583E-03 1.18047224E-02-3.65177562E-02-6.41481023E-02-7.68810352E-02
28 53-1.28345142E-01 1.06996626E-02-1.96514306E-02-2.51846129E-03 3.57540869E-01
28 54 2.75642560E-02-3.65185326E-02-2.00942783E-03 3.42752228E-01 1.92211473E-02
28 55-2.79712145E-02 3.44843394E-03-2.48995956E-01-2.98660865E-02 4.41304952E-02
28 56-1.21221396E-02 4.80807342E-03-1.36702217E-04-4.67137121E-03-1.17012952E-05
28 57 6.47001684E-03 3.22918814E-03 5.90534448E-02 1.75084440E-02 4.32617421E-02
28 58-8.89431086E-02 5.76789067E-03 9.63771613E-03-9.11305372E-04 4.43514415E-03
28 59 4.96222965E-03-2.30429210E-02-8.85771932E-04 1.02396222E-02 1.05999714E-02
28 60-2.87817402E-02 4.16038351E-07 9.18609388E-03 8.97213182E-03-1.06448340E-02
28 61 5.09004875E-02-4.30482075E-02 4.66042496E-03 1.84404901E-03 1.10753622E-03
28 62-2.95158523E-03-2.10102800E-04 1.10422940E-04-3.53674196E-03-2.89332034E-03
28 63-1.66488845E-03-5.65965293E-04-5.37608171E-02-3.82424214E-03 5.29420978E-04
28 64 1.40451317E-03-1.89588119E-02-1.30821447E-03-1.53918675E-05-8.13973430E-03
28 65 8.69196910E-02 7.91606640E-02 1.32360456E-01 2.30774411E-02-2.10682703E-02
28 66-6.13462356E-03-3.77646730E-01 4.00769187E-02-3.69128011E-02-1.05223954E-02
28 67-3.27460448E-01 1.88500708E-02-1.85212048E-02-5.16949852E-03 1.40537855E-01
28 68-2.15098288E-02 1.33638056E-02 1.06527405E-02-2.62132551E-03-1.34070922E-03
28 69 3.96203473E-03 7.10719925E-03 1.90099640E-03-1.79826148E-03 6.70438927E-04
28 70 1.13009348E-03 3.02507160E-04-3.79394463E-04 2.02990300E-04-2.94741275E-03
28 71 1.82752291E-03-1.02605616E-03 6.98086417E-04-4.33913846E-03-5.93896515E-03
28 72 2.19923398E-03 7.78259606E-04-5.67716159E-01 3.12829093E-02-7.38133963E-03
28 73 1.05248280E-01 6.59356891E-05 7.63097908E-05-1.42245480E-04 1.49853595E-04
28 74-1.95866974E-04 9.36914930E-05-4.41160244E-04-7.78829926E-04 3.12635589E-03
28 75-6.11264998E-03-3.12181268E-04-1.10681543E-03 7.08629740E-03-1.76217730E-02
28 76 2.72397648E-03 4.48434237E-03 1.44110808E-03-2.40821222E-03-1.89608348E-03
28 77-1.11541956E-02 1.87806106E-03-3.85256364E-03-3.02197189E-03-4.09613919E-03
28 78 2.98762436E-03-7.66899594E-03-6.19384872E-03 9.72866455E-02 1.93142573E-01
28 79-6.46477139E-02 9.26892273E-02 2.42943383E-04-1.27351603E-03 1.03057264E-03
28 80 1.17086697E-03 2.43363802E-04-1.16657431E-03-2.10350665E-03-3.46585309E-03
28 81-1.76942261E-03-1.20675884E-03-2.02459558E-03 9.00198030E-03-2.57858578E-03
28 82-2.09875957E-03-4.20780696E-03 2.60532974E-03-1.85850834E-03 3.36442414E-03
28 83-2.35348998E-03-1.92946019E-01-6.63376751E-02 5.01237475E-02-2.73210794E-02
28 84 4.67228840E-04-4.54322560E-05-4.21796584E-04 8.49540965E-04 1.35070201E-03
28 85 6.51505305E-04-5.04489936E-04-8.64146260E-04-4.28507595E-04 1.13936239E-04
28 86-8.77371875E-05 2.47362481E-03-1.15420908E-03 4.47862793E-04-1.27233545E-06
28 87-1.06812063E-03-1.24427134E-03 4.02135724E-04-1.06793133E-03 6.68875394E-01
28 88-2.77231654E-02-2.13771471E-02 1.16938344E-01 1.79820399E-04-8.74028479E-05
28 89-9.24175509E-05-2.41396679E-04-2.51153113E-05-4.07110902E-05 2.68011104E-04
28 90 4.06696839E-04-6.64463691E-03 1.24658497E-02-5.40077567E-05-1.00668657E-04
28 91 1.99639778E-06 1.26056075E-06-7.42437764E-05 4.19952356E-04-2.97229615E-04
28 92-1.29306636E-04-2.29693774E-05-1.35555220E-03-6.70220996E-04-1.07275827E-03
28 93-2.06124519E-03-4.52322950E-01 1.55736788E-01 6.48676281E-02-3.99546785E-03
28 94 8.74546147E-05-8.25455175E-05-4.90909723E-06 2.69606415E-05 6.98996044E-05
28 95 1.88943126E-05 5.14366359E-05 5.84291469E-05 1.12216838E-04-6.63769484E-05
28 96-4.54757909E-05 3.00015688E-04-1.53739950E-04 9.98115007E-06-4.45380901E-04
28 97 5.30767273E-04 1.88837217E-03-1.88117456E-04 4.17988728E-03 7.41301067E-01
28 98-6.89267341E-02 6.29386369E-02-1.09901852E-01-1.43059353E-04 1.03106722E-04
28 99 3.99526314E-05 7.66627079E-05 3.78184144E-05-4.79878482E-05 1.51945186E-05
28100-7.42723966E-04-9.38027870E-03 1.70929287E-02-1.33392437E-04-2.34947938E-04
28101-5.86384924E-05 1.07078778E-04-1.03546643E-04 7.40176663E-04 1.24699161E-04
28102 3.28112403E-04 2.94329636E-05-1.07657017E-03-4.80888485E-04 8.18033095E-04
28103-2.19809723E-04-5.35327251E-01 1.18159508E-02-1.26888016E-01-5.37671310E-02
28104-4.91901735E-06 8.07949692E-05-7.58759518E-05 2.84241225E-05 4.94485122E-05
28105-1.16256772E-04 1.40560774E-04-8.61526956E-04 1.15094943E-02-2.96262456E-02
28106 2.97547001E-05 3.82103642E-04 1.52489190E-03-2.77998019E-02-1.45255306E-05
28107-2.05126505E-05-1.41353988E-05 1.02517205E-05-6.07611190E-06-2.49082267E-05
28108-2.99201798E-05-5.57090843E-05 1.00897837E-05 9.29106812E-04-1.61059783E-05
28109 1.12733293E-03 6.79058326E-04-2.76876440E-02 2.81744913E-03-3.00368993E-03
28110 7.57975377E-05-2.03997034E-05 3.72323540E-06 1.66764680E-05-5.00029537E-05
28111-4.47863530E-05 3.72961263E-05-1.47236737E-06 1.00147551E-04-6.02767132E-04
28112-4.27218017E-03 2.43451089E-05-5.79952555E-05 3.32056060E-03 9.37929861E-03
28113-2.14528718E-05 1.30642759E-04-5.35073256E-04-4.66561302E-03 1.40897442E-05
28114 3.51452780E-05 1.51367428E-05-2.79709929E-05-7.33422213E-06-3.75542213E-04
28115 6.36197841E-05 1.01445995E-04-8.75725607E-05 3.71303458E-03-3.48303848E-04
28116-2.16274784E-03 1.54114126E-04-3.62578649E-02-1.74373641E-02 2.05728369E-02
28117 2.06545910E-02-4.72584452E-05 8.44927128E-05-3.72342676E-05-2.99081379E-05
28118-3.82024380E-06 2.80833438E-05-2.17226510E-05-5.69858125E-04 2.50000482E-03
28119-4.71434243E-02 3.47836526E-05-3.43615897E-04 6.24450184E-03 1.09748312E-02
28120 7.58312188E-06-2.68442536E-04 2.49090917E-03 3.01636574E-03-2.24408710E-03
28121-4.20580501E-03-1.43776838E-02 4.10289647E-01 7.58107045E-03 1.26975904E-02
28122-3.93094968E-03 9.69014056E-04-1.25102048E-04-3.60382069E-02-7.84961678E-03
28123 1.24710096E-03-5.89031464E-04-3.06022523E-02-4.10247556E-03-1.50680786E-03
28124 6.42394186E-04 2.43916692E-02 8.65515010E-03-1.01097332E-03-5.79444241E-03
28125-1.01631895E-04-5.57835650E-04 6.59467545E-04-5.81861617E-04 2.29761188E-04
28126-5.05437331E-04-6.90027341E-03-2.06060757E-03-1.09066812E-02 2.85042595E-02
28127-4.31405773E-04-7.40394756E-04-1.99853171E-04-4.51284449E-04-1.03411169E-04
28128 2.13215543E-03-2.63807078E-04-9.37112169E-04-1.72513469E-04 1.83980118E-04
28129-5.36226874E-04 1.88725169E-03-1.69707168E-03-3.13007100E-02 1.38898409E-02
28130 1.89390668E-03 5.13061924E-03-1.02433860E-04 1.94046481E-04-9.16126219E-05
28131-9.94473721E-05 7.86410517E-05-6.43653624E-06 4.36723585E-04-5.52094100E-04
28132-4.20605048E-03 2.58135499E-02 3.31230532E-04-3.27848440E-04 1.89743418E-03
28133 1.34501232E-03 5.92385436E-05 2.01814950E-05 3.62142700E-03-9.08454235E-03
28134-5.61964547E-03-9.39640287E-03 1.63218364E-03 8.95778444E-04 1.08023280E-03
28135 2.67871954E-02 2.66494976E-03 1.76751006E-03 2.17102120E-03 2.48061875E-02
28136 1.39858588E-03-3.87962448E-04 5.00686906E-04-2.28762457E-02 2.16468292E-03
28137-2.18936922E-03-3.63807937E-03 2.05569116E-04-1.42699524E-04-6.28695925E-05
28138 2.83632703E-04 3.94158868E-04 1.92674806E-04
29  1-9.48463919E-05-1.66018119E-04 2.62206418E-05 1.07034896E-05 5.90284571E-05
29  2 5.12805695E-04 5.73443389E-05-5.47775798E-06 1.32713697E-04 6.65011744E-04
29  3 3.71856986E-04 2.62519767E-04 4.94409224E-04 1.32370469E-02-8.61917527E-03
29  4-4.72780400E-03-6.32432557E-03 2.17767825E-06-1.98093414E-05 1.76316631E-05
29  5 1.58727134E-05 4.42409433E-05 2.16051516E-06 7.77792993E-05-6.18755632E-06
29  6-8.42864647E-04 2.10339576E-03 3.24907083E-05 4.92671066E-05 8.29250200E-04
29  7-7.04108462E-03-1.77572330E-04-2.97274967E-04-1.12881212E-04 3.63862079E-04
29  8 2.19740608E-04 7.52942595E-04-3.35277185E-04 5.93825038E-04 1.03202250E-04
29  9-7.81640392E-04 1.34089319E-03-1.16463752E-03 9.03023667E-04 2.79526593E-02
29 10 1.14669413E-02 9.81140039E-03 3.77448469E-02-6.89598150E-05 1.31482274E-04
29 11-6.25224594E-05 4.07645508E-05-2.17208379E-05 1.30644875E-04 2.93434080E-05
29 12 6.44200763E-05-1.27724165E-05 7.35461433E-05-6.06069051E-06-3.63094836E-04
29 13-4.63214558E-04 3.71981083E-04-4.33036737E-05 1.47755562E-03 2.56913766E-03
29 14-8.51532690E-04 6.32559897E-04-3.12476480E-02 1.08023853E-02-3.94380232E-02
29 15-1.77006941E-02-2.45986387E-05-2.52439867E-05 4.98426254E-05 3.84624686E-05
29 16 1.40489918E-05-2.73294908E-05-2.24606694E-05-3.30045764E-05-3.09189975E-05
29 17 2.56503481E-05-3.72764575E-05-1.96145828E-06 4.36450413E-06-3.25558048E-05
29 18 1.04493439E-04 1.05022294E-03 5.75923525E-04 4.56792436E-04-8.71675450E-04
29 19 7.88287052E-02-2.64146179E-02 1.31252453E-02-3.79804624E-02 3.84731924E-06
29 20-1.27914640E-05 8.94414473E-06-3.36669596E-05 1.31968328E-05-2.61563286E-06
29 21-3.58868624E-06 7.86617361E-05 1.85264499E-03 1.05781945E-02-4.83586661E-05
29 22-7.53361488E-05 3.01937796E-05-4.01308708E-06-7.23294152E-07 1.20136705E-04
29 23-8.60982143E-05 7.50957182E-07-1.14379406E-04 2.85543278E-04 4.98391544E-04
29 24 6.77584972E-04 6.86012190E-04-6.48247022E-02-2.27354629E-02 1.94995932E-02
29 25 2.03114097E-02-2.81930219E-05 1.34130504E-05 1.47799715E-05-7.58246645E-06
29 26-1.64472948E-06 5.98150157E-06-5.76269290E-05-9.98486475E-05 1.73122609E-05
29 27-4.40491893E-06 2.97182405E-05 3.47587524E-04 3.37557890E-05 5.72360123E-05
29 28-2.66045970E-06-7.55731091E-04-5.78817404E-04-1.53526567E-04-4.99614848E-04
29 29 8.98279398E-02 3.95986912E-03-1.80644198E-02 2.18112486E-02 9.63017275E-06
29 30 6.27157264E-06-1.59017454E-05 1.48454663E-05-1.99770410E-05-3.00456486E-06
29 31 2.74247310E-05-2.82148380E-05-1.35484932E-03 4.47448737E-03-2.95186929E-05
29 32-4.82550092E-05-1.05772708E-05 3.53151114E-05 1.79422334E-05 9.33158565E-05
29 33-1.47137885E-05-4.74374590E-05-9.24094551E-05-1.01712306E-03 4.59277137E-05
29 34 5.75685999E-04 2.97263680E-04-1.18487464E-01-2.12187134E-03-2.30230589E-02
29 35-1.56896967E-02 2.12041127E-06 1.02229936E-06-3.14271062E-06-3.51573019E-05
29 36-6.05877607E-06 5.05060219E-06 4.04805883E-05-3.93180642E-04 3.74287541E-03
29 37-2.97573861E-03 1.46998657E-06 1.93264062E-04 9.56916443E-04-5.70812867E-03
29 38-1.71290466E-05-2.80023219E-05 1.00077065E-05 7.97043193E-06 4.44475998E-07
29 39 5.24196809E-05 3.09698407E-05-1.21840076E-05-1.49584248E-05 4.81991610E-04
29 40 2.03356319E-04 1.33224212E-04-6.66422720E-05-9.77817290E-03-3.27590209E-03
29 41-6.02409111E-04-3.56325305E-04 8.38741164E-06-6.62275247E-06-1.76465916E-06
29 42 3.55478371E-06-9.86254247E-06-2.55872883E-06 1.59519554E-05-5.55286886E-05
29 43 1.88126065E-04-2.17028936E-03 1.28310914E-05-3.36339620E-05 3.43287469E-04
29 44 9.25330168E-04 4.06515161E-06 3.95047075E-05-3.57464438E-04-1.45749150E-03
29 45-2.47048401E-05-4.35152604E-05 1.04755561E-05-1.55321246E-05-6.00233287E-06
29 46 1.76672497E-04 2.42968477E-06 2.36273682E-05-3.33968694E-05-6.78771564E-04
29 47-2.25603476E-04 3.47721496E-04 3.51889902E-04-2.69350053E-02 3.27634015E-03
29 48 7.94524484E-03 1.95685621E-03-4.10077131E-06-5.15822079E-06 9.25899211E-06
29 49 1.03052878E-05 1.97105340E-05-9.28027645E-06 2.65744959E-05 8.60593327E-05
29 50-2.79372113E-04-7.81847095E-03 5.18241361E-06 8.68509695E-05 3.29094023E-04
29 51 4.06683738E-03 1.18824503E-05 1.22213269E-05 6.84529147E-04 8.73178018E-04
29 52-3.64123478E-04-1.14059389E-03 1.72140913E-03 7.99991369E-02-5.71004359E-04
29 53-9.60855531E-04-2.72361105E-04-1.71806965E-04-1.65065017E-04 2.77313806E-03
29 54-2.17150017E-04-3.48104481E-04-1.53867111E-04 2.45532732E-03-6.05998158E-04
29 55 9.26306351E-06-3.98029081E-04-2.10648706E-02-3.25755376E-03-6.50490588E-04
29 56-3.48710110E-03-1.73867837E-06 2.91463792E-05-2.74077008E-05 3.01561999E-05
29 57 3.01495557E-05 4.77513220E-05-1.69781917E-04-1.41539465E-03 1.90005463E-02
29 58-9.73347103E-03 9.58624537E-06 9.31647203E-06-2.70302570E-05-3.69199571E-05
29 59-2.56254554E-05 1.26532926E-04 6.37730066E-05 2.48055129E-04 1.04875791E-04
29 60-2.56425986E-03-1.20664525E-03-1.87569463E-03-2.40042142E-04 4.59599359E-02
29 61-1.78265425E-02-1.11367963E-02-1.67312665E-02-1.88737300E-05-8.84662919E-06
29 62 2.77203592E-05 4.96642652E-06 1.61079823E-05-2.43348916E-06-4.00914551E-05
29 63-1.29742038E-04 6.41689519E-03 4.64465679E-02-6.04846953E-06-2.47827333E-06
29 64-3.09593808E-03-8.38511955E-03-4.96707161E-05 4.87624946E-04-9.24416798E-04
29 65-7.93030866E-03 1.08588558E-04 1.88939790E-04 6.18820692E-05-4.99719427E-05
29 66-9.54551979E-07-7.07496501E-04 3.69122821E-04-2.77535280E-05-2.89958628E-05
29 67 1.15652708E-03-7.49941784E-04-5.30437329E-05-4.75955669E-05-1.37427666E-02
29 68 5.10040650E-03-6.34096981E-03-1.18839657E-03 1.39339152E-05-1.00543722E-05
29 69-3.87954294E-06-1.68570763E-07 6.76309566E-06 4.28839973E-06-2.78017897E-02
29 70-4.61851230E-02 9.73849601E-03-4.24665590E-03-1.29314747E-02 1.15321075E-01
29 71 1.95511907E-02-9.15453595E-03-2.00756958E-02 8.65938485E-02 1.08855505E-02
29 72-6.84427957E-03-9.76403817E-03 7.43008669E-01 5.92611527E-02-5.89375618E-03
29 73-1.46290337E-01 1.75989901E-03-1.80786485E-03 4.79658444E-05-2.62841342E-03
29 74-4.72304382E-03 2.70020508E-03 1.51625992E-02 1.52520332E-02-6.03866216E-03
29 75-4.00383641E-03 1.41353036E-02 1.29964722E-02-1.01125270E-02 2.89472989E-02
29 76-1.27943156E-02-2.12818774E-02 1.21862986E-02-8.04752570E-03 5.03749377E-04
29 77 5.29130807E-02 2.09684462E-02-1.55486890E-02 1.79598461E-03 5.50363021E-02
29 78 1.57629087E-02 4.84199361E-03 2.39679699E-03-3.41820637E-01-1.12812974E-01
29 79-4.73400988E-02 3.99444402E-02 2.12102247E-03-2.99344834E-03 8.72425861E-04
29 80-7.04979285E-04 2.25452823E-03-3.10224423E-03-1.21509884E-02-2.02539088E-02
29 81 2.14133632E-02-4.23289335E-03 1.15019559E-02 5.22060781E-02 4.00416509E-02
29 82-1.03039324E-02 1.95258660E-02 4.26539713E-02 6.02142842E-03-4.85245950E-03
29 83 4.34525280E-03 6.83970847E-01 1.20581841E-01-1.65114994E-02 6.70495894E-02
29 84 1.57759884E-03 8.53732021E-04-2.43133087E-03-8.83741954E-03-5.00996248E-03
29 85-3.27909576E-03-4.80101807E-02-7.91906092E-02 6.22637060E-03-9.30753888E-03
29 86 2.61701172E-02 1.94687602E-01 1.45846780E-02-1.65741925E-02 4.20719478E-02
29 87 1.53291874E-01 7.32191249E-03-4.66618772E-04 1.47536748E-02-1.31627985E+00
29 88 1.24748650E-01-8.96196276E-04-2.93917500E-01-3.61564755E-03-1.68245961E-03
29 89 5.29810716E-03 2.04330226E-03 3.95891684E-03-4.42559814E-03 2.13950261E-02
29 90 1.62335993E-02 1.55613332E-02-8.20076711E-02-5.55609694E-02-9.16699879E-02
29 91-1.67447451E-02-1.40836811E-02-1.73787599E-03 2.29477206E-01-2.86021281E-02
29 92-2.60228623E-02-3.10647238E-03 1.36916223E-01-1.91029088E-02 9.39483101E-03
29 93 8.31235872E-03 7.18499814E-01-1.05403817E-01 9.85856218E-02 3.23473027E-02
29 94 2.61767839E-03-3.61374586E-04-2.25630380E-03 6.94900582E-03 1.04733005E-03
29 95-1.63107554E-04-5.24889833E-02-8.66944443E-02-3.50500394E-03 1.25817810E-02
29 96-2.44118673E-02 2.15205442E-01-2.73427410E-03 1.95685705E-02-4.00913229E-02
29 97 1.42461624E-01 6.23872011E-03 2.99772859E-03-1.10146783E-02-1.22980392E+00
29 98 2.08840682E-01-1.62519903E-01 1.79725171E-01-2.86036253E-03-2.47137976E-03
29 99 5.33174230E-03 1.23045089E-03 2.46171326E-04-3.89515517E-03 2.36739865E-02
29100 1.87822926E-02 5.62081228E-03-8.25278560E-02-4.40817784E-02-7.29038814E-02
29101 1.08758661E-02 2.58448223E-02 9.19565850E-03 1.78277061E-01 1.78781223E-02
29102 3.95592872E-02 1.51135577E-02 1.38948856E-01 4.68235501E-04 2.22356066E-02
29103 7.58476521E-03 1.03934780E+00 1.38206114E-02 2.44436026E-01 8.21059617E-02
29104-3.03558717E-03 4.45910871E-03-1.42352154E-03 4.33000766E-03 1.84483736E-03
29105 3.22934206E-03 2.07070405E-02 1.67814332E-02-8.93145575E-03 4.11078178E-02
29106 2.33129650E-02 2.06679001E-02 4.23907046E-03 4.03074971E-02-2.29782161E-02
29107-3.83648030E-02-1.48172497E-02 3.97175661E-03 3.79121049E-03 9.59008082E-02
29108-2.68606264E-02 7.72133470E-03 7.24212983E-03 8.06216410E-02-1.44451114E-02
29109 1.95454899E-04 1.27216535E-03 1.06419355E-02 2.73128367E-03-1.56260380E-02
29110-1.09184067E-02 4.55265958E-03-1.91252517E-03-2.64013440E-03-2.79802478E-03
29111-2.46630481E-03 1.16852888E-03 1.25191951E-02 1.05349237E-02-6.10571383E-03
29112 2.98944896E-03 1.47994892E-02 1.24570057E-02-2.74599490E-03-3.17497987E-02
29113 1.26519053E-02 1.02933676E-02-2.09007062E-03 9.75947903E-03-2.12031758E-02
29114-3.53546950E-02-4.03672306E-03-1.30113612E-02-4.72296083E-03 8.86154003E-02
29115-5.68480491E-03-2.21676683E-02-8.09662813E-03 5.12748665E-02-7.12033132E-03
29116-3.24830767E-03-2.36859534E-03-1.51733983E-01 1.47071089E-02 2.51421083E-02
29117 5.37456039E-03-1.76111275E-03 3.57651631E-03-1.81540356E-03 1.84932090E-03
29118 6.72034354E-04 2.92374844E-03 1.31808999E-02 1.28764493E-02 4.66513151E-04
29119-4.82823390E-03 1.16303038E-02 1.15573807E-02-1.07070640E-02-6.93046261E-03
29120 1.20103457E-02 1.20405716E-02-6.01648270E-03 1.14503106E-03 6.29180766E-03
29121 5.86887830E-03 2.08233380E-02-2.65582624E-01 8.74270449E-03 1.46462229E-02
29122 2.11904152E-04-4.60865638E-03-7.15553681E-04-4.14517621E-02-3.47251799E-04
29123-8.65617351E-03-1.49436682E-03-4.44346287E-02-3.44697504E-03-4.38442152E-03
29124-2.08184358E-04 1.70442135E-02 1.00792545E-02 4.79420039E-03 8.92408956E-04
29125-2.89610825E-04-9.38449427E-05 3.83455767E-04-1.73553947E-03-4.71728742E-04
29126-7.51935377E-05-8.77195513E-03-4.46658655E-03 2.70239124E-03 1.12814666E-02
29127-4.27719247E-03-7.11491517E-03 2.23423066E-03-2.37941747E-03 1.68943518E-03
29128 1.72803103E-02 3.84274288E-03-4.60046856E-03 2.71070919E-03 1.61748688E-02
29129 5.83165696E-03-3.98289664E-03 4.30303048E-03-4.22954835E-02-1.33925569E-02
29130 3.24478563E-03 8.53432993E-03-8.96470738E-04 1.06299893E-03-1.66528196E-04
29131-5.47187475E-04 6.98837621E-04-9.17861861E-04 1.22098127E-03 1.81071675E-03
29132 2.12694248E-03-6.21293321E-03 2.60656735E-03 2.39551397E-03-1.12620645E-03
29133 1.49221227E-02 4.05975609E-03 4.19095933E-03-2.68220204E-03 3.91053452E-03
29134 2.10905631E-02 3.53838410E-02 5.91389809E-04-1.85427660E-03-1.38694924E-04
29135-1.02646960E-01 8.90932547E-04-3.17930390E-03-2.36458401E-04-9.32128584E-02
29136 1.97004701E-04-1.01573068E-03-6.28018950E-04 4.10928291E-02 3.84207777E-03
29137-3.35546708E-03 7.23274081E-03 2.79831226E-04-2.99611823E-04 1.97805969E-05
29138-4.66472583E-04 4.86228322E-05-4.41152548E-04
30  1 2.65152361E-02 4.40637641E-02 9.28160496E-03 1.19612981E-02-6.56666214E-03
30  2-1.10079952E-01 1.91306613E-02 2.03503400E-02-9.31120679E-03-8.59476027E-02
30  3 1.01554346E-02 1.18901998E-02-3.13590995E-03-4.15071813E-01 4.35746055E-02
30  4 5.64372680E-02-6.51819928E-02-1.50663300E-03-1.34282237E-03 2.84945537E-03
30  5-5.38178408E-03 2.41354726E-03 1.49417576E-03-1.40105339E-02-1.38503887E-02
30  6 3.05261541E-03 8.07937090E-03-1.37670435E-02-1.22733052E-02 5.53993851E-03
30  7-2.33343605E-02 1.04607661E-02 1.74418583E-02 1.16510871E-02 5.67809915E-03
30  8 5.10720711E-03-4.36836498E-02 2.10077036E-02 1.02115485E-02 1.04108005E-02
30  9-4.55981735E-02 1.20558422E-02 2.76995835E-03-1.45852092E-03 2.17742368E-01
30 10-3.81909705E-02-1.22189728E-02 8.75470444E-02-2.98102391E-03 3.66662465E-03
30 11-6.85600738E-04 6.48736102E-04-2.15967275E-03 2.69724690E-03 1.18375070E-02
30 12 1.97494863E-02 2.27373074E-02-4.99614526E-03 4.65004135E-03-5.07689948E-02
30 13 4.24866166E-02-6.19882763E-03 1.01600493E-02-4.35813632E-02 8.67296921E-03
30 14-5.96043565E-03 2.51817840E-03-5.31271529E-01 1.66321933E-01 2.87056195E-02
30 15 5.39041860E-02-3.23968418E-03 3.68363908E-03-4.43954898E-04-8.98016998E-03
30 16-4.14376270E-03 6.83304239E-04 4.88268605E-02 8.05574613E-02 1.06344405E-02
30 17-1.39711173E-02 2.25866377E-02-1.98378819E-01 2.18411576E-02-2.12949512E-02
30 18 3.69287422E-02-1.53936922E-01 6.59877796E-03-9.28196489E-03 6.93017340E-03
30 19 1.10785451E+00 1.29168096E-01 1.89610316E-01-1.63584639E-01 3.31201515E-03
30 20 1.30302054E-03-4.61503569E-03 5.28100702E-03-2.77170462E-03 3.79137161E-03
30 21-2.21091340E-02-1.68968308E-02-1.08729933E-02 8.10823871E-02 5.58125323E-02
30 22 9.20680555E-02-1.41699020E-02 1.16563501E-02 1.29578243E-02-2.30235839E-01
30 23-2.38772359E-02 2.15617662E-02 2.36798278E-02-1.38765657E-01-2.02600524E-02
30 24-9.33795952E-03 1.94273179E-03-4.61442682E-01-6.53184101E-02-8.47164289E-02
30 25-4.63468257E-02-7.18317311E-04 1.34035876E-03-6.22041453E-04 5.17957498E-03
30 26 4.93555692E-03-2.20060686E-03 5.28115522E-02 8.72361563E-02-7.70675640E-03
30 27 1.12279302E-02-2.43221721E-02-2.16851269E-01-9.30717426E-03 1.94961092E-02
30 28-3.96225214E-02-1.39854905E-01 4.98948433E-03 6.05428159E-03-1.08930654E-02
30 29 7.86800138E-01 1.78430428E-01-1.78569813E-02 1.45646786E-01 3.25663858E-03
30 30 1.03126838E-03-4.28790696E-03 2.20048354E-03-6.23430448E-04 4.85205654E-03
30 31-2.39820947E-02-1.97184056E-02-6.68271195E-04 7.13169640E-02 4.51177932E-02
30 32 7.46448933E-02 7.70603166E-03-2.41801290E-02-1.59139049E-02-1.83028016E-01
30 33 1.31577335E-02-3.76786072E-02-2.40092824E-02-1.39967244E-01-2.95905905E-03
30 34-2.00384671E-02-1.12373344E-02-7.48639720E-01-2.55592925E-02-1.53169027E-01
30 35-9.96947261E-02 3.75820726E-03-3.86132649E-03 1.03119225E-04 3.23729332E-03
30 36 1.35245141E-03-4.65473315E-03-2.13388887E-02-1.71986991E-02 8.08993652E-03
30 37-1.22387965E-03-2.40275406E-02-2.13737513E-02-6.07742799E-03-4.15722098E-02
30 38 2.35260674E-02 3.92846505E-02-1.50589888E-02-4.92471838E-03 2.42795092E-03
30 39-9.83522291E-02-2.72442009E-02-9.34522542E-03 4.25504684E-03-8.13294830E-02
30 40-1.30065513E-02-1.48175131E-03 3.07268509E-03-7.97375968E-03 4.78224799E-03
30 41 1.83996843E-02 1.10861104E-02-4.64252071E-03 1.55824245E-03 3.08427826E-03
30 42-3.48342685E-03 1.23396734E-03 1.04269180E-04-1.28918812E-02-1.08304328E-02
30 43 6.44566301E-03-6.95276905E-03-1.52759178E-02-1.30580419E-02 1.81474800E-03
30 44 3.41692566E-02-1.29705432E-02-1.07696586E-02 4.46387535E-03-7.59995808E-03
30 45 2.04960870E-02 3.41468636E-02-1.87806118E-03 1.21341522E-02 7.35488530E-03
30 46-8.49697629E-02-2.01869636E-03 2.09187968E-02 1.24023213E-02-5.37811366E-02
30 47-7.84815441E-03 3.90057722E-03 2.42790792E-03 1.02911025E-01 3.52887795E-03
30 48-1.21539210E-02-1.06724966E-02 2.09396833E-03-3.09941682E-03 1.00544849E-03
30 49 5.85756383E-04 5.29542163E-04-3.88065071E-03-1.23838962E-02-1.11540774E-02
30 50 1.35373947E-04-5.06963326E-03-1.11609793E-02-1.11636241E-02 1.06418460E-02
30 51 7.35985915E-03-1.15583622E-02-1.15847648E-02 6.47374148E-03 1.72809320E-03
30 52-4.59997265E-03-2.99176838E-03-1.98144102E-02 1.27392472E-01-8.93956794E-03
30 53-1.49698189E-02 5.43784137E-03 1.21301169E-03 2.28780912E-03 4.22017593E-02
30 54 1.02709055E-02 1.90516185E-03 4.37247568E-03 4.56335561E-02 6.40118429E-03
30 55 8.49412955E-04 2.66144960E-03-5.32338507E-02 5.72253697E-03 7.24940389E-03
30 56-7.34977755E-03 1.38191614E-03-9.92308024E-04-3.89608114E-04-7.57184666E-04
30 57 8.07835722E-04-4.07226873E-04 1.03285848E-02 4.98097203E-03-2.92241343E-03
30 58-2.00178690E-02 4.20757016E-03 6.98233402E-03 2.65651358E-03 3.54479536E-04
30 59 2.37230977E-03-1.67315760E-02 4.64180306E-03 9.33043250E-04 4.07957611E-03
30 60-1.58323559E-02 6.05292543E-03 4.40063262E-04 5.03348533E-03-2.96125241E-02
30 61-1.51579291E-02-4.36756002E-03 1.86967577E-02 6.00371717E-04 3.86529436E-04
30 62-9.86901153E-04 5.23818310E-05-1.19432695E-03-5.76548814E-04-1.13310520E-03
30 63-2.23091842E-03-8.67253178E-03 4.98066684E-03-2.73450607E-03-2.41100225E-03
30 64-1.25443203E-03-1.39691814E-02-3.79519437E-03-3.92494710E-03-6.45218339E-03
30 65-4.13806802E-03-1.89654763E-02-3.18236849E-02 1.52426129E-03 1.03776075E-03
30 66 1.30527684E-03 9.22916863E-02 2.38139118E-03 1.65709944E-03 2.14613026E-03
30 67 8.36015627E-02 2.52117830E-03 6.01655975E-04 7.58952574E-04-5.65280522E-02
30 68 2.80707388E-03-1.16575967E-02 2.02701034E-03-4.99451266E-04 4.88286830E-04
30 69 1.11644360E-05-7.54246235E-05-3.16906465E-04 3.36163900E-04 1.49415286E-05
30 70 2.62060437E-05 3.39865518E-06-6.42048420E-05 6.33374926E-06-4.23988415E-05
30 71 7.81706064E-05-9.42618235E-05-1.86682327E-05-1.32913196E-03-1.59825647E-04
30 72-1.27035120E-04 1.40686379E-03-8.15212645E-03-8.24586096E-03 9.33393491E-03
30 73 5.17931710E-03 1.35299687E-05 2.15848341E-05-3.51148028E-05 1.99780189E-05
30 74-2.12817527E-05 8.77998204E-07-3.98122798E-05 6.76722227E-05-7.09845022E-04
30 75-4.15262187E-03 2.80274416E-05-8.60997932E-05-3.94876874E-04 3.16716027E-03
30 76 3.16736484E-05 4.72920396E-05-1.67279623E-04-4.34161511E-04-1.47436554E-04
30 77 3.19228636E-05-5.22407715E-04-5.50021183E-04-3.31427918E-04 5.37870693E-04
30 78 1.90979090E-03-2.10194028E-03 5.84918127E-04 5.41164363E-03 3.45836929E-03
30 79-1.21218800E-02-9.33888276E-03 1.34687822E-04-1.75589903E-04 4.09020810E-05
30 80 8.22213400E-05 3.62379231E-05-1.55334027E-04 1.70035191E-05 1.44946225E-05
30 81 4.92968488E-05-3.41021127E-05 1.15531647E-06 1.35834895E-04-2.15914454E-04
30 82-6.10688533E-05-9.71981538E-05-1.28591586E-03 1.44970386E-03 7.89752383E-04
30 83 7.58628687E-04 3.56951618E-02 6.46717082E-02-2.63379435E-02 6.21197818E-03
30 84 4.39901429E-05-2.01370563E-05-2.38530866E-05-3.15468706E-05-1.23457613E-05
30 85 3.45675648E-06-3.36876237E-05-6.29540919E-05 9.78074325E-06-1.64086091E-05
30 86 3.00591764E-06 2.75565527E-04-1.39542527E-05-3.34891819E-05 1.54848635E-04
30 87-7.12847636E-04-1.04436041E-04-2.90011429E-04-1.25863259E-03-1.34185520E-01
30 88 1.32358059E-02-8.52742386E-03-2.23592889E-02 1.54243057E-05-2.75018714E-06
30 89-1.26741186E-05 1.18912269E-05-3.01502068E-05-1.64283578E-05 2.57934566E-05
30 90-1.11147317E-04-1.74416598E-03-7.82519184E-03-3.73021343E-05-6.28326214E-05
30 91-5.38204570E-06-2.66389527E-05 4.70388273E-06 1.70927518E-04-3.88798754E-05
30 92 5.45537815E-05-6.41030611E-05 1.15998596E-04-4.93913656E-04-8.01180367E-04
30 93-5.59590840E-04 4.12046271E-02 1.63805711E-03-5.89003372E-03-7.20613069E-03
30 94 2.02216208E-05-1.63091195E-05-3.91250132E-06 5.60650624E-06 1.84944029E-05
30 95-4.44254852E-06-3.66788472E-05-5.60507415E-05 8.74161218E-06 4.80260987E-06
30 96-1.16841674E-05 9.34382845E-06-6.96169941E-05-3.14659410E-05-8.91320209E-05
30 97 1.77371984E-03-3.48997407E-04 6.19682066E-04-5.88483772E-05-1.31673300E-02
30 98-4.09979790E-03 1.46508164E-03 1.10161312E-02-8.09305810E-06 1.19494548E-06
30 99 6.89811262E-06 5.41802538E-06 1.74841088E-05-1.04861972E-05 2.81481631E-05
30100-8.75957215E-05 7.60933194E-04-7.55607234E-04-4.64629455E-05-8.35740177E-05
30101 6.78960964E-06 1.57261474E-05 6.08889130E-06 3.11599288E-04-3.08908186E-05
30102 6.90912219E-05 2.36174489E-05 1.73878487E-04-1.92892609E-04-3.65453416E-04
30103-2.63730111E-04 4.96562720E-02-5.09533822E-03 1.19522346E-02 6.91647027E-03
30104 1.65708192E-05 8.11046963E-06-2.46812889E-05-1.49770476E-05-4.97302970E-06
30105-8.41596868E-06 3.78252581E-05 2.04441188E-04-3.35182260E-03-4.42411644E-03
30106 4.07929047E-05-1.11340057E-04 3.08011027E-04 6.72745157E-03-1.82458025E-05
30107-3.00402200E-05-1.42531896E-05-8.40579474E-07 1.88417810E-06 7.02428859E-05
30108-1.96662356E-06 2.15796925E-05 6.55409134E-06 5.37437740E-05-3.80253726E-05
30109 5.82220024E-05 7.97118637E-05-7.53156268E-03 1.35005732E-03-1.61985521E-03
30110 1.71775819E-03-2.91461779E-06-1.06951673E-06 3.98413452E-06-1.14273004E-05
30111-8.62753734E-06 5.91819671E-06 1.07848124E-05 6.21637756E-06-9.92551271E-05
30112 2.40756324E-03 1.31102026E-05 2.88274972E-05-1.29126852E-04-1.43172461E-03
30113 1.62088773E-06 7.30919438E-05-6.07744543E-04-1.88712607E-03-7.15166819E-06
30114-1.24581137E-05 4.61398465E-06-1.82827906E-05 5.01697189E-06 1.96098118E-05
30115-6.46303811E-06 3.29162823E-05-6.82817965E-05 4.80920705E-04 6.83155923E-05
30116-8.03796572E-04 2.14698502E-04 7.15425656E-03-3.47706153E-03 8.93368714E-04
30117 3.56811109E-03-7.00317676E-06 1.94735694E-05-1.24703926E-05 9.08715838E-06
30118 8.22446693E-06 5.82026981E-06-7.18984743E-06-1.95762832E-05 1.28004162E-04
30119-1.50849163E-02 1.12742193E-05-3.95612290E-05 6.60264608E-04 2.45237182E-03
30120 3.39307081E-06-2.43930904E-05-8.41489705E-04 1.96875201E-03 7.12955092E-04
30121 8.29269398E-04-2.90042517E-03-5.22121956E-02 4.21883635E-04 7.11020984E-04
30122-6.56885875E-04 6.16550710E-05-1.76669662E-04-2.08779631E-03-1.40030619E-03
30123 5.66888690E-06-2.16208584E-04-9.76549961E-04 8.69664830E-05 5.16476507E-05
30124-7.38194253E-04 8.06717077E-03 5.55875687E-03 4.25118485E-03 5.02281701E-04
30125-1.86218987E-05-3.44220945E-05 5.30439932E-05-6.66088940E-05 3.62960025E-05
30126-3.49805258E-05-6.16569775E-04-9.04250273E-04-5.04799803E-03 1.10741424E-02
30127 1.51702872E-05 2.80822560E-05-1.83104747E-05 3.20853423E-05 2.70590505E-06
30128-1.03882729E-04 5.00960245E-05-9.11957596E-05-8.37996690E-05 5.46299327E-04
30129-6.65203445E-04 7.41902162E-04 7.24430494E-04 2.97522273E-02-1.56229821E-02
30130-5.17327399E-04 1.17507325E-03 4.42636987E-06-6.78210911E-07-3.74815896E-06
30131 1.61539206E-05-7.18632739E-06-3.93077596E-07-2.20494819E-05 2.63876585E-04
30132-9.48849802E-04-1.88787852E-02-4.33949187E-05 3.16746328E-04 6.06063154E-05
30133 2.73681798E-03-6.59269791E-06-8.27623438E-05-5.60877415E-04 7.54196522E-03
30134 2.64959934E-05 3.39939502E-05 5.25176772E-06-2.61391196E-05 2.15961664E-05
30135 1.04138682E-04-3.28381067E-06 4.46642831E-05-3.61068985E-05-1.70383174E-03
30136 4.44851564E-04-3.24454245E-04 1.47990836E-04 1.27758826E-02-6.38167874E-04
30137 5.40021990E-03 2.36061813E-03-1.00167584E-05-1.77048241E-06 1.17872408E-05
30138-2.38675365E-06-5.56222961E-06-1.62262766E-06
31  1 9.13070342E-04 1.51768830E-03-1.43392647E-04 2.51272084E-05-2.00939372E-04
31  2-3.69604867E-03-3.51012891E-04-1.18925533E-04-3.97496814E-04-5.68354207E-03
31  3-8.86486580E-04 1.18716281E-03-4.76041141E-04-7.29740567E-02-2.27221584E-02
31  4 2.50840142E-03-5.74598629E-03-1.18960403E-05 4.88595124E-05-3.69634720E-05
31  5 4.16350910E-05-6.84429843E-05 1.98415097E-05-6.83584622E-04-6.15672908E-04
31  6-1.35293431E-03-5.31531821E-03-6.16477778E-04-1.53640143E-04-1.70040533E-03
31  7 7.41734330E-03 9.68957177E-04 1.62227612E-03 1.27669438E-04-5.80458156E-04
31  8 1.09933492E-04-4.25673970E-03 5.42531458E-04-8.89225703E-04 4.32324624E-04
31  9-1.74189380E-03-3.10071704E-03-6.70069656E-04-1.09869455E-03 3.67348249E-02
31 10-5.21795898E-02 7.57983303E-03-6.89692803E-02-2.90067241E-05-1.32148731E-04
31 11 1.61155455E-04 4.36335310E-05-6.70831778E-05-2.63556186E-04-5.32646704E-04
31 12-8.98196561E-04-4.02001716E-05-6.27529331E-04 1.87045226E-04 2.47643953E-03
31 13 2.87795573E-04-1.23610468E-03 4.02263598E-04 3.18010273E-03-1.50867255E-03
31 14-1.00118518E-03-1.13862147E-03 2.64113565E-02 6.69001871E-02 4.01998497E-02
31 15 2.29059487E-02 1.99084131E-04-4.56893194E-06-1.94515199E-04-1.67429627E-04
31 16 2.61296185E-05 2.24526715E-04-4.95084387E-04-8.34498936E-04 1.72390428E-04
31 17-2.07316631E-07 8.23075393E-05 2.31378409E-03 4.85304883E-04 7.29810558E-05
31 18 6.12117513E-05 1.37091716E-03-1.46971691E-03-2.42549734E-04 1.64214503E-03
31 19 3.87578537E-02 9.19881533E-03-3.53371803E-03 1.71887624E-02 2.30083741E-05
31 20 1.90175428E-05-4.20259169E-05 4.51919231E-05 2.27530533E-05-4.56699435E-05
31 21 3.80559983E-04 1.87037753E-04 1.00720766E-03-4.05996838E-03-1.52378861E-04
31 22-2.50832797E-04-3.61795678E-05-1.36452459E-04 1.38495803E-04 5.86457981E-04
31 23 1.77788794E-05-3.61812129E-04 2.80600776E-04 1.69389377E-03 3.47340028E-04
31 24 3.90200821E-04-3.05716045E-04 4.30137044E-02-1.86352549E-03 3.38628880E-03
31 25-3.84744635E-03 9.08880268E-05 2.23300229E-05-1.13218050E-04-4.42487196E-05
31 26 5.48210248E-05-3.64921768E-06 3.38343452E-04 5.67122342E-04-2.63776783E-04
31 27-2.57552750E-04 9.16370661E-05-1.55997926E-03-4.66433317E-04-4.33257883E-04
31 28 3.13672061E-04 7.12495497E-04 8.14370882E-04-4.69837764E-04-2.41927208E-04
31 29-3.89527890E-02-1.25566880E-03-5.74737904E-03-4.29248266E-03-6.23531820E-05
31 30-7.75913066E-06 7.01123127E-05-1.48314765E-04-1.80995004E-05-1.34591521E-05
31 31-1.98755576E-04-4.12005349E-04 1.47525206E-03 1.68589198E-04-1.08259536E-04
31 32-1.77302044E-04 1.23592185E-06-9.63109462E-05 2.01672128E-04 3.41020315E-04
31 33 1.70022909E-04-1.54966257E-04 4.21593418E-04 2.80754067E-03-1.27847123E-04
31 34-1.78153716E-04 1.30147997E-03 3.48052117E-02 6.10060100E-03 3.17569252E-03
31 35 4.04320691E-03-1.43387844E-05-9.58372398E-05 1.10176024E-04 4.80295260E-05
31 36 1.78822870E-05 9.52624697E-05 6.05848846E-05 5.79618922E-05-2.10910815E-04
31 37-6.11828123E-03 1.03420697E-04-6.76594801E-05 1.44986238E-04 1.25317640E-03
31 38-1.63268092E-04-2.74567741E-04 6.69619088E-05 2.07964354E-05 8.57604206E-06
31 39 7.20803650E-04 1.62180047E-04-4.44318622E-05 4.35535619E-05 7.06211921E-04
31 40 2.43483369E-05 2.09107080E-04-1.50020355E-04-6.72640367E-03-2.59739488E-03
31 41 2.07832856E-03-8.31316765E-04 4.64407847E-06-5.61147914E-06 9.67400672E-07
31 42-2.51002710E-06-9.84942055E-07 6.72065134E-06 1.12065018E-04 1.74443414E-04
31 43 2.03031062E-04 1.36464737E-03 1.24677522E-04 5.25129963E-05 9.46733604E-04
31 44 1.92216490E-03 8.07391663E-05 1.71609661E-04-1.40828855E-03-3.13333132E-03
31 45-3.96253767E-05-5.85586082E-05-2.52801301E-05-6.56277576E-05 2.33225738E-05
31 46 1.71057294E-05-1.00188402E-04-5.84899351E-05 2.43366501E-05 5.02687538E-04
31 47 5.56657883E-04-5.36470838E-04 4.62650775E-04-1.06836294E-02 3.06853711E-03
31 48 3.86981332E-03 1.87932725E-03-2.51101489E-05 1.90129787E-05 6.09717014E-06
31 49-5.46951349E-06-1.90670305E-05 3.48617770E-06-4.17851374E-05-3.74908929E-05
31 50 1.24502103E-04-4.93973310E-03 7.41398771E-05-2.29511331E-04 5.84295833E-04
31 51 6.04693099E-04-5.79327583E-07 2.44051564E-04-1.70621428E-04 2.23641525E-03
31 52-3.27341676E-04-3.38098492E-04 1.64178765E-03-4.13657946E-02 4.20305882E-04
31 53 7.10484432E-04 1.27884425E-03 6.21871309E-04 8.63073350E-04-2.08842787E-03
31 54 1.88982537E-03 1.01025180E-03 1.34490017E-03-1.85088356E-03 1.25543017E-03
31 55 4.85303019E-04 5.77439442E-04 1.69157160E-02 6.24456625E-03-1.22616973E-03
31 56 4.57052609E-03 1.85269068E-04-1.81672667E-04-3.59640050E-06-9.47731575E-05
31 57 6.52540609E-05-1.38765333E-04 1.97778910E-03 3.28336253E-03-1.56040799E-02
31 58 1.27563013E-02-2.93757023E-04-4.77905283E-04-9.40428740E-05-6.49447429E-05
31 59-7.23135194E-05 9.17630720E-04-1.58710103E-05-2.87371715E-04-2.26658605E-04
31 60 4.27502324E-03-2.33519715E-04 3.21665764E-04-2.30849542E-04-2.98498668E-02
31 61-7.64881995E-03 1.32428040E-03 6.29931512E-03-3.61100018E-05 2.06012634E-05
31 62 1.55087384E-05-6.57955308E-06-6.28973401E-06 5.20520225E-05 1.81135795E-04
31 63 5.41461043E-05-5.22336765E-03 2.45894537E-03 2.50070909E-04-2.43959731E-05
31 64-9.92177966E-04-4.47297735E-03 2.39635237E-04-1.02720692E-04-1.30544997E-03
31 65-2.95568177E-03-3.05812222E-04-5.17903803E-04-9.57836535E-04 3.36959659E-04
31 66 1.71588594E-04 1.60025789E-03-1.66013455E-03 5.21696789E-04 2.47889747E-04
31 67 1.13016855E-03-4.66112704E-04 2.48993728E-04 4.04663346E-04-1.18564845E-03
31 68-5.45107963E-03-3.27685529E-03-2.75719581E-03-3.49168577E-05 6.87977387E-06
31 69 2.80370838E-05-1.72059642E-04-4.76202124E-05 2.02325139E-05 5.19467650E-02
31 70 8.64058685E-02 5.42373552E-03 1.04603285E-03 1.32733895E-02-2.16582209E-01
31 71 1.33977955E-02-7.51982567E-05 1.38994319E-02-1.71895276E-01-2.08369105E-04
31 72-1.26177244E-03 1.32378676E-02-3.68242894E-01 1.25395735E-02-5.40240274E-02
31 73 5.81175754E-02 1.68537695E-03-1.02358383E-04-1.58301856E-03-8.32306666E-04
31 74-2.13710884E-03 1.56278656E-03-3.27150773E-02-2.86246976E-02 9.47505925E-03
31 75 1.05756406E-02-3.75349367E-02-3.43004210E-02 8.73888475E-03 1.51075061E-02
31 76 4.09167731E-02 6.83718480E-02-1.64805692E-02 1.86824050E-02-4.74987325E-03
31 77-1.76013461E-01-2.50048626E-02 3.15578757E-02-1.05882284E-02-1.43508868E-01
31 78-8.63494347E-03 1.19834957E-02 6.63156422E-03 4.00649428E-01 9.17763384E-02
31 79 9.79305120E-02-1.29521219E-03-3.47455097E-03 3.94376141E-03-4.69210438E-04
31 80-1.11748165E-03-5.58800845E-03 5.11959520E-03 1.75058902E-02 2.91128082E-02
31 81-4.62002395E-03-1.16401915E-03-1.90588240E-02-7.48291512E-02-3.11179640E-03
31 82-2.62195352E-03-3.36137812E-02-5.47439602E-02-7.22962467E-03 3.17092267E-03
31 83-1.22522432E-02 7.91582887E-02 4.71764617E-02-1.20238825E-01-3.98648365E-02
31 84 4.48005929E-03-3.74618549E-06-4.47631310E-03 1.55900862E-03 6.27854342E-03
31 85 4.38268653E-03-5.15276370E-04-1.09181473E-03 2.09009461E-02 3.69895401E-03
31 86-2.98120297E-04 5.60623547E-03 3.96628083E-02 8.55238979E-03 2.17771013E-03
31 87-1.81049981E-02 6.60137760E-03 4.24563538E-03-1.08599867E-02 6.30266697E-01
31 88 1.47145551E-01-6.50104952E-02 1.57464582E-01 1.76472362E-03-4.34308170E-03
31 89 2.57835808E-03 3.42166677E-03 6.98208437E-03 3.09234593E-03 4.16922526E-03
31 90 6.26591725E-03-1.48205466E-02-8.08054505E-04-4.50373225E-02-7.47131320E-02
31 91 2.84027680E-02 1.10356698E-02-4.05000230E-03 1.89691333E-01 5.39472778E-02
31 92 2.23975595E-02-8.53075040E-03 1.38516279E-01-3.21690484E-03-2.87028355E-03
31 93-1.92445996E-03-1.30652801E+00 2.98979492E-01 2.21510608E-01 2.79988520E-02
31 94 2.35473350E-03 4.49586582E-03-6.85059932E-03-4.51144919E-03-1.16926261E-03
31 95 9.59143648E-03 1.94270418E-02 3.21746872E-02 2.97646475E-02 1.21692397E-03
31 96-1.01185935E-02-7.95694511E-02 5.60755025E-02 4.89689173E-03-2.21833529E-02
31 97-7.16291967E-02 1.14013284E-02-1.16599070E-03 7.29275921E-03 1.02761919E+00
31 98 1.30138736E-02 1.31754358E-01-1.92585816E-01-3.09376493E-03 3.49070053E-03
31 99-3.96935607E-04 1.16011172E-02-1.50698838E-03-6.68895037E-03-1.06077543E-02
31100-7.51711450E-03-7.00738323E-03 1.41119172E-02 1.45568626E-02 2.43464165E-02
31101 7.01905988E-03-3.79739013E-03-8.06690798E-03-6.33471019E-02 1.25567308E-02
31102-4.53149875E-03-1.49509873E-02-3.41886734E-02 4.12221093E-03 6.02467755E-03
31103 5.73029696E-04-4.85832067E-01-3.98671506E-03-8.17060124E-02-2.35564120E-02
31104-1.16740745E-04 1.13976827E-03-1.02302752E-03 6.14094843E-04-2.87083036E-04
31105-3.03215010E-03-1.45463116E-02-1.66600615E-02 2.39325310E-03 2.25888790E-02
31106-4.92880981E-03-4.60091366E-03 1.42564301E-02-8.27015020E-03-4.80954402E-02
31107-8.03215810E-02-1.37951796E-02 9.82773854E-03 5.36855378E-03 2.01444407E-01
31108-1.62556995E-02 1.48569145E-02 7.18512771E-03 1.69106981E-01-1.34049434E-02
31109 5.86433389E-03 3.67729259E-03 7.60807237E-02-9.65164076E-03-1.61280165E-02
31110 6.10647378E-03 3.91572763E-04 3.09118208E-04-7.00690971E-04-1.98525023E-03
31111-8.71097093E-04 7.44469717E-04 3.51366681E-02 3.10075755E-02-8.55963410E-03
31112-6.15421388E-03 3.15551688E-02 2.56780320E-02-2.79812511E-03-8.33810960E-03
31113 3.44793391E-02 3.08042681E-02-9.76768866E-03-1.64023538E-02-4.36624798E-02
31114-7.29412336E-02 2.56337978E-03-1.48565792E-02-7.50651462E-03 1.83584383E-01
31115 8.31307322E-03-1.95928155E-02-1.09526395E-02 1.52105759E-01-3.01053833E-03
31116-6.50870662E-03-1.37202711E-03 2.05309932E-02-3.46446506E-02 9.42177204E-03
31117 1.28559325E-02-2.08221735E-03 1.94982652E-03 1.32390825E-04-1.00398319E-03
31118-5.01037228E-05 1.39039540E-03 2.62000307E-02 2.25758830E-02-2.58599303E-02
31119-3.15104395E-02 3.25381978E-02 2.99850597E-02-7.09522315E-03 1.39428824E-03
31120 3.24684927E-02 2.93235969E-02-8.27303233E-03-6.35726501E-04-3.01659424E-02
31121-2.61123818E-02 3.54788344E-03 4.07289195E-02-1.78587738E-02-3.00451821E-02
31122-2.57421265E-03 2.65087480E-02 6.61737578E-03 8.63971524E-02-1.64498177E-03
31123 4.55700580E-02 1.12728509E-02 9.25970449E-02-1.29437762E-03 2.60963949E-02
31124 5.72366114E-03-3.65835456E-02-2.61744626E-03-7.48619180E-03-3.33230053E-03
31125 1.23519439E-03-4.64593624E-04-7.70600764E-04 6.18926200E-03 1.73117116E-03
31126-5.75433617E-04 2.74123969E-02 2.07053258E-02-9.35088723E-03-1.72847127E-02
31127 9.39605421E-03 1.56782115E-02 6.07888737E-04 4.47224058E-03-2.47733996E-03
31128-3.88995093E-02 1.02811766E-03 6.71408057E-03-2.83270838E-03-3.80044358E-02
31129 1.07694551E-03 4.49727138E-03-8.34944356E-03 3.89297438E-02 9.67492599E-04
31130-8.34047823E-03-1.36821966E-02 6.77206289E-04-1.21687444E-03 5.39668152E-04
31131-1.53983585E-04-9.75852138E-05 1.27115163E-03-6.17658448E-03-4.81093455E-03
31132 4.82893395E-04 8.76961642E-03-5.71197175E-03-5.65769751E-03-5.19109907E-03
31133-1.26535328E-02-5.41618125E-03-3.28203705E-03 1.00011190E-03 6.04023649E-03
31134-1.69650948E-02-2.85381189E-02-4.63272094E-03-2.22732214E-03-6.42740365E-03
31135 8.34360981E-02-7.16760758E-03-3.31046455E-03-9.92782535E-03 8.48562320E-02
31136-3.36510159E-03-2.60216768E-03-4.43188875E-03-5.50900075E-02-1.17039715E-02
31137 2.42866384E-03-6.96380380E-03 1.78836853E-04 4.33322393E-04-6.12159246E-04
31138-2.16684063E-04-8.79603001E-04-4.11142987E-04
32  1 3.79382325E-03 6.31498957E-03-4.32070666E-04 6.50039116E-04-4.89823762E-04
32  2-1.60037704E-02-1.14050345E-03 7.79940528E-04-3.17949989E-04-9.22620841E-03
32  3 2.19628005E-04-1.65791158E-03-8.82738241E-04 1.58405533E-01-2.76799134E-02
32  4-4.80972911E-02-6.20966413E-03 1.08801850E-04 6.71312362E-07-1.09473162E-04
32  5 2.01947275E-04-8.66640726E-05-5.67737624E-06-2.44820510E-03-1.92154465E-03
32  6 3.43025213E-03 1.58582596E-02-2.82743262E-03-2.69380363E-03 6.76349660E-04
32  7-7.52335219E-04 2.93099287E-03 4.88115236E-03 7.39620980E-04 8.70540300E-04
32  8 1.63139594E-03-1.23896639E-02 1.81574557E-03 1.27509162E-03 2.48997321E-03
32  9-1.17100048E-02-3.61983177E-03-1.09183937E-03 1.46413999E-03 4.51522787E-02
32 10 4.87950210E-02 3.78807471E-02 4.82023040E-02-5.07134361E-04 5.37624854E-04
32 11-3.04904931E-05 2.98416888E-04-2.43643182E-04 1.25808210E-04 6.41478286E-04
32 12 1.07360119E-03 2.65445553E-04-1.13165763E-03 6.36040229E-04-2.85581487E-03
32 13 2.83917807E-04-2.17944061E-03 1.14241523E-03 1.45455591E-03-2.41565216E-03
32 14 4.54477102E-04-1.21374746E-03 2.96955654E-02-1.48819260E-01-1.00124304E-01
32 15-4.27062945E-02 4.01680183E-04 5.74880409E-05-4.59168224E-04-2.78307398E-04
32 16 8.29630445E-06 3.65985994E-04-4.08972138E-04-7.05568463E-04-1.08589319E-03
32 17 1.98757912E-04 4.83170079E-04 2.18929325E-03-1.93709205E-03 6.07185258E-04
32 18 9.12652619E-04-1.29362751E-03-2.44700443E-03-1.22972880E-03 2.57972289E-03
32 19-1.52312196E-01-1.09996601E-01-1.45634703E-02-4.25409940E-02 1.40162738E-04
32 20 1.75542595E-04-3.15705333E-04-4.61738932E-04 4.62990269E-05-2.06970855E-04
32 21 5.61338016E-04 1.77979439E-04 1.14389120E-03 1.60561057E-03-2.79488197E-03
32 22-4.63416775E-03-1.58040071E-03 1.14197631E-04 1.10286445E-03 1.17152869E-02
32 23-2.95461691E-03-4.34982267E-05 2.09664972E-03 1.06208041E-02 2.70168231E-03
32 24 2.13312692E-03 1.07540404E-04-1.20674442E-01-8.72102446E-03 9.07649003E-02
32 25 6.10685951E-02 2.83945664E-04 3.54287061E-04-6.38232724E-04 2.96232969E-04
32 26 3.68469545E-05 4.07137318E-04 1.51024988E-03 2.49215987E-03-1.89769427E-03
32 27-5.65944401E-04 9.12537505E-04-5.95846003E-03-3.32944963E-03-9.99658878E-04
32 28 1.96094873E-03-7.29330547E-03-3.70506831E-03 4.94484565E-04-5.36591027E-04
32 29-2.70348485E-02-5.43819988E-02-3.86688518E-02 3.93819979E-02-4.65251467E-04
32 30-2.79158419E-04 7.44409886E-04-4.44256670E-04-3.87333130E-04 1.66458239E-04
32 31-8.50928672E-04-1.20752412E-03 1.86573271E-03-2.84480232E-04 8.67717479E-04
32 32 1.45973343E-03-3.76684507E-04-5.85096468E-04 4.01720468E-04-4.08419812E-03
32 33-6.86186953E-04-1.09579556E-03 8.44582077E-04 2.03268560E-03 4.49140697E-04
32 34 3.91563849E-03 2.36157279E-03-1.73065166E-02 8.58208039E-03 1.29316807E-02
32 35 3.04079754E-04-8.49023693E-05-1.90501095E-04 2.75403464E-04-2.01501551E-05
32 36 1.06550468E-05 1.48885892E-04-8.90427811E-04-1.49240484E-03 4.70464264E-03
32 37 5.97182888E-03-3.00758751E-04 5.00815057E-05 3.66072523E-03 8.55456234E-03
32 38-3.13909797E-03-5.23526213E-03 9.18022017E-04 5.81181530E-04 7.72358913E-05
32 39 1.29379136E-02 1.14703094E-03 8.58895226E-04 2.62677723E-04 1.48358220E-02
32 40 2.55277840E-03 5.36801749E-04-6.89426710E-04 2.06441615E-03-5.78690836E-03
32 41-6.38739643E-03-5.28938268E-03 5.88496400E-05 2.82867489E-06-6.16783149E-05
32 42 9.96692280E-05 3.40359483E-05 2.67439888E-05 2.32501878E-03 1.86078659E-03
32 43 2.83938223E-03 1.62969366E-03 2.11940309E-03 1.43361318E-03 2.83514402E-03
32 44-1.02723891E-02 2.26025042E-03 1.82141023E-03 2.24816648E-03-1.48741651E-03
32 45-2.47188104E-03-4.12166823E-03-3.01411350E-04-9.74516264E-04-3.18262645E-04
32 46 1.02398448E-02-6.87026472E-04-1.22771978E-03-3.15747218E-04 7.65985118E-03
32 47-1.19902304E-04-5.74630060E-04 3.54290617E-04-1.00271184E-01-1.07189086E-02
32 48 1.66611780E-02 6.41742910E-03-9.79593629E-05 1.37492696E-04-3.95333327E-05
32 49 1.16729457E-04 6.96192127E-05 6.81157469E-05 1.43173739E-03 7.91651842E-04
32 50 1.32815063E-03 3.11679424E-03 1.88118901E-03 1.55504272E-03-3.03398692E-04
32 51-7.64998780E-04 1.79871321E-03 1.82821818E-03-5.57875662E-04-6.47210869E-03
32 52-3.32147313E-03-4.43584364E-03 7.48142844E-03-1.50782767E-02-1.39127735E-03
32 53-2.33598386E-03 1.34010571E-03 1.10362936E-03 9.45859072E-04 6.60759272E-03
32 54 2.47086577E-03 1.76124286E-03 1.72500354E-03 7.87112816E-03 1.33738607E-03
32 55 5.79123962E-04 6.16615314E-04-1.11739890E-02-6.21449739E-03-6.54672957E-03
32 56-8.32149804E-04 3.78263427E-04-3.03751844E-04-7.45115831E-05-1.16343260E-04
32 57 1.47851989E-04-1.59011951E-04 2.07720753E-03 5.30492133E-04 6.39955778E-03
32 58-2.96019799E-02 4.14652831E-04 7.14819209E-04-1.19164372E-04-8.36974920E-05
32 59 1.90766051E-04-2.28232205E-03-1.96139144E-04 1.25144144E-04 1.11034278E-04
32 60 4.77997516E-03 1.40686139E-03-2.05153447E-03-3.52974108E-04 1.15487028E-01
32 61 8.04128563E-03-1.39146736E-02-2.91253535E-02 6.88259220E-06 3.79051904E-05
32 62-4.47877826E-05 5.91655466E-05-1.59057563E-05-1.98653117E-05-4.60010638E-04
32 63-1.26160737E-03 2.36606133E-04 1.21308730E-02-1.92882817E-04-6.54020506E-04
32 64-1.83075594E-03-7.51780732E-03-2.73583182E-04 3.32710262E-04 1.79651245E-03
32 65 1.45287507E-02-1.01692625E-03-1.71020618E-03-1.24065662E-04-2.05081095E-04
32 66 2.14940751E-04 4.97500734E-03-1.63393048E-04-3.21593884E-04 2.67262198E-04
32 67 5.38465303E-03-3.10142456E-04 2.02171692E-04 4.30588013E-04 1.53066401E-02
32 68-3.35840560E-03 2.20093798E-03 1.30682558E-03 2.55042189E-05-3.82507222E-05
32 69 1.27465033E-05-9.56617585E-06-2.62291383E-05 5.53798873E-05 2.89609709E-02
32 70 4.82911809E-02-7.79126177E-03 6.91504507E-03 7.37825790E-04-1.21988101E-01
32 71-1.45781804E-02 1.28111662E-02-3.13517305E-03-1.02840827E-01-3.01724800E-03
32 72 2.27805375E-03 3.46221980E-03-3.23378717E-01-3.71109360E-02 2.99981193E-02
32 73 6.66684664E-02-8.84194405E-04-5.90672892E-04 1.47486730E-03-7.52849255E-04
32 74 4.05910143E-03-2.99708054E-03-2.12907328E-02-1.85363669E-02 3.63878724E-03
32 75-9.19002929E-04-2.25442162E-02-2.09022171E-02 6.19171993E-03-6.52510189E-04
32 76-3.18463231E-03-5.26354258E-03 3.35250065E-03 1.00894002E-02-2.27629220E-02
32 77 1.27763075E-02 3.89598034E-03 2.01389775E-02-4.40198135E-02 1.83564713E-02
32 78 8.70735040E-03 3.89321673E-03-6.22832553E-03 6.18254542E-01 2.45918143E-02
32 79 1.30030578E-02-1.70399475E-01-2.50046643E-03-1.65075930E-03 4.15122574E-03
32 80 3.94765057E-03-8.47145436E-03-1.87997579E-03-5.03819259E-02-8.40558402E-02
32 81 3.05897976E-02 3.70666465E-02 2.41450935E-03 2.18027002E-01 4.81808674E-02
32 82 6.72594286E-02-1.49999420E-03 1.75027099E-01 1.89835155E-02 4.25142832E-03
32 83 8.29022079E-03-1.36814717E+00-4.04182232E-02 7.46144965E-03-1.39098336E-01
32 84-6.36732721E-03 1.41979919E-02-7.83066470E-03-5.89248148E-03-6.99847726E-03
32 85-9.51906152E-03-2.83406474E-02-4.72235735E-02-1.43813521E-02 2.00181751E-02
32 86-5.84753722E-03 1.21655796E-01-2.49956370E-02 3.68422985E-02-1.29164793E-02
32 87 8.72989645E-02-3.63715523E-03 7.01308317E-03-5.50228835E-03 5.24361473E-01
32 88-9.82637701E-02 4.46318242E-02 1.33602405E-02 2.45092679E-03-1.84924749E-03
32 89-6.01679302E-04-8.07764908E-03-3.85872892E-03 2.25383776E-03 2.33448857E-02
32 90 2.15922738E-02-2.26198773E-03-3.07882363E-02 2.74324429E-03 4.52360881E-03
32 91-3.03160496E-03 1.16417254E-02-1.35818061E-02-1.17816141E-02-6.50901108E-03
32 92 2.24971960E-02-2.73147653E-02-4.78887833E-03-2.36272912E-03 1.52925056E-03
32 93-5.95656669E-03-2.75713983E-01-6.19679050E-03 9.13020478E-03 8.10394520E-03
32 94 7.49980585E-04-1.96901582E-03 1.21903523E-03-2.43797995E-03 7.60255631E-03
32 95 3.49583296E-03 3.08099133E-02 5.13205149E-02 6.96338158E-03-1.97577487E-03
32 96-4.25020533E-03-1.31892886E-01 1.15080773E-02-2.28439867E-03-1.01375238E-02
32 97-8.92242899E-02-3.44993628E-03 7.49421001E-04-5.27315232E-03 6.77038217E-01
32 98-1.12945361E-01 8.30481291E-02-1.03852645E-01-1.41234326E-03 1.69866901E-03
32 99-2.86325754E-04 4.62842320E-03 5.46527766E-04-4.75094245E-06-2.30118215E-02
32100-2.07700048E-02-2.27047391E-03 4.24729498E-02 9.05208118E-03 1.49681142E-02
32101-3.13097265E-03 3.30288550E-03-1.39350690E-02-3.61488211E-02-5.63819561E-03
32102 9.30457302E-03-2.71688974E-02-3.87880382E-02-1.83163195E-03-3.92122358E-03
32103-9.07570649E-03-3.67933511E-01 4.81685911E-03-7.50216998E-02-5.54122873E-02
32104-1.40004247E-03 4.48408550E-03-3.08404303E-03-6.41546225E-04-2.18813399E-03
32105-6.81076465E-03-6.30826715E-03-6.06049174E-03 1.11022478E-02 1.08729505E-03
32106-6.91729325E-03-6.00270911E-03-1.11744968E-03-1.89448698E-02 4.87247597E-03
32107 8.14485740E-03 1.22832355E-03 1.20623763E-03-2.35430161E-03-2.04350216E-02
32108 1.55179032E-03 2.17907469E-03-3.81423770E-03-1.93964002E-02 1.75425323E-03
32109 2.77931335E-03-2.84256771E-03 8.74774660E-02-2.61955854E-02 8.25733865E-03
32110 5.03854772E-03-1.40385982E-05 3.54469529E-04-3.40430931E-04-4.76414035E-04
32111 3.76436479E-04-4.88695771E-04-2.03197599E-03-2.19709988E-03 1.98432949E-03
32112 8.15361949E-03-4.23161463E-03-3.43390623E-03 1.46702338E-03 1.30949008E-02
32113-4.48695246E-03-3.73867979E-03 2.71149164E-03-2.49137410E-03-4.37751110E-03
32114-7.33196122E-03-1.95756837E-03 2.75724802E-03-2.97024343E-03 1.84437983E-02
32115-3.58645087E-03 5.65277076E-03-5.04479174E-03 1.63286543E-02-3.22014053E-03
32116 1.23909134E-04-8.23671938E-03 1.32613925E-02 4.21689307E-03 1.62754571E-03
32117-1.22854103E-02 5.26952192E-04-1.05432584E-03 5.27373650E-04-2.55222585E-04
32118-1.23282368E-04-1.75181799E-04 5.54428960E-03 6.77570675E-03 1.42955545E-02
32119 4.33840083E-03 5.58566934E-03 5.37494324E-03 2.45360272E-03-1.73957134E-02
32120 1.03505537E-03 2.15566503E-03 3.79260098E-03 1.00727236E-02-2.43266360E-03
32121-1.76715667E-03-6.91950515E-03 5.46334320E-02 5.23946781E-03 8.82406571E-03
32122 1.58668645E-03 9.82550593E-04-1.00949568E-02-2.56435063E-02 1.97030613E-03
32123 1.04760976E-03-1.64131116E-02-2.50039584E-02 1.46241461E-04 9.41036357E-04
32124-1.09722686E-02-2.40554663E-02 4.44993621E-03-4.72313891E-03 4.65527731E-03
32125-1.84398403E-04-8.81134698E-04 1.06553310E-03-3.88987527E-04-1.42131709E-03
32126 2.54712853E-04-3.45444130E-03 5.40462716E-04 4.37170000E-03-7.31137864E-03
32127-7.42686415E-02-1.24152803E-01 2.15211453E-03-1.82656803E-02 6.46881841E-03
32128 3.11984687E-01 5.83786454E-03-1.90366477E-02 6.52710977E-03 2.75366324E-01
32129-3.91343133E-03-1.61800510E-02 1.06569606E-02 3.58811129E-01-4.30366458E-03
32130-8.29576038E-02 1.67365683E-02 3.14562116E-04-5.07892443E-04 1.93330327E-04
32131-6.34208924E-04 4.79825119E-04 5.13281181E-04 5.24747497E-02 4.48712233E-02
32132-2.46340315E-02 1.93588417E-03 5.48849301E-02 5.08282921E-02-1.60825599E-02
32133-2.34521736E-02 5.74662032E-02 5.20159895E-02-7.78431293E-03 1.78961788E-02
32134 3.72206347E-02 6.26357810E-02 1.79581641E-02 1.32358245E-02 1.02058024E-02
32135-1.83460534E-01 2.85738885E-02 2.10677134E-02 1.60133963E-02-1.86662328E-01
32136 1.17538748E-02 9.58163357E-03 6.85129602E-03 4.41959749E-02-5.78207936E-05
32137-1.25404353E-02-5.95354073E-03 9.35567621E-04 1.13201673E-04-1.04876929E-03
32138 2.48824048E-03 1.65981048E-03 1.48797691E-03
33  1-5.23014271E-02-8.70216127E-02 3.68231408E-03-1.02332542E-02 6.00319050E-03
33  2 2.18534318E-01 1.00056994E-02-1.02203532E-02 5.17158463E-03 1.75811106E-01
33  3-1.60440240E-03-1.00677358E-02 5.80304010E-03 4.66055434E-01 2.03723602E-02
33  4-2.60630721E-02 8.42708651E-02-1.38714514E-03 1.63424336E-04 1.22372080E-03
33  5-1.16881084E-03 7.75807968E-04 6.64733484E-05 3.33649172E-02 2.91267859E-02
33  6-1.25274931E-02-6.92066703E-03 3.84256919E-02 3.47088887E-02-1.16742592E-02
33  7-1.56024033E-02-3.45787382E-02-5.78700708E-02-1.81703940E-02-7.96623810E-03
33  8-1.73452430E-02 1.50096173E-01-2.96520484E-02-1.22517130E-02-3.09670845E-02
33  9 1.22424078E-01 2.33221261E-03-7.43643685E-03-5.04264850E-03-4.54511935E-01
33 10 9.71807932E-02-2.35462508E-02-5.88790475E-02 4.99457592E-03-6.24597492E-03
33 11 1.25139900E-03-3.85311195E-03 4.03907288E-03-2.60515846E-03-1.29842944E-02
33 12-2.15741586E-02-6.09989633E-03 1.10587300E-02-8.32006744E-03 5.48416652E-02
33 13-6.06780280E-03 1.98852747E-02-1.54571806E-02 4.54608485E-02-1.32963372E-02
33 14 5.81783483E-03-9.94246065E-03 1.74389813E-01-3.04030659E-02 8.89251550E-02
33 15-4.47306145E-03-3.71145680E-03-4.18861308E-04 4.13031811E-03 4.17891772E-03
33 16 3.17540014E-04-3.93383488E-03-1.38953863E-05 2.13525236E-04 1.84837883E-02
33 17-3.95251076E-03-9.36358046E-03-3.18712273E-03 3.49220407E-02-1.08559321E-02
33 18-1.69569225E-02 1.42636644E-02 1.13214282E-03 1.94274041E-03-1.46243024E-02
33 19-9.93413849E-01 1.22337240E-01-1.32414952E-01 1.41781956E-01-2.77376700E-03
33 20-3.04279315E-03 5.81656016E-03 7.26866135E-03-3.33707364E-04 2.09518394E-03
33 21-4.09438649E-03-6.28014187E-03 1.62719607E-02-3.49495383E-03 4.48492173E-02
33 22 7.44303037E-02 2.77069661E-02-4.73316936E-03-1.83571344E-02-1.89192838E-01
33 23 5.22279167E-02-8.81672844E-03-3.59511005E-02-1.40257364E-01-3.40175014E-03
33 24 5.12939554E-03 3.70640311E-03 1.43694135E+00 2.76669711E-01-1.97944092E-01
33 25-2.19033331E-01-4.07991849E-03-5.79669966E-03 9.87661815E-03-6.35223346E-03
33 26-7.55890823E-04-6.77792509E-03-2.36797912E-02-3.92064409E-02 2.85962934E-02
33 27 4.77161794E-03-1.32127587E-02 9.68082996E-02 5.22803693E-02 9.51863092E-03
33 28-2.95748835E-02 8.67702138E-02 1.36443764E-02-8.57825071E-03 9.13192333E-03
33 29-1.18173633E+00-4.83962407E-02 5.96815521E-02-2.38624391E-01 5.70394532E-03
33 30 4.69674122E-03-1.04006865E-02 5.52025200E-03 7.00819347E-03-3.14053106E-03
33 31 1.35282127E-02 1.11693269E-02 1.13733118E-02-1.48271042E-02-1.89548636E-02
33 32-3.16739482E-02 5.63777194E-03 9.94981572E-03-3.68592515E-03 8.19718207E-02
33 33 9.75447232E-03 1.58665846E-02-9.07855311E-03 4.41934314E-02 3.77745258E-03
33 34-5.60707087E-03-6.72358868E-03 5.87640302E-01 1.53773655E-02 9.31407549E-02
33 35 5.68610296E-02 3.85102626E-04 3.10083591E-03-3.48593854E-03-9.17901004E-05
33 36-2.11405853E-04-7.04399466E-04 1.71968922E-02 1.94820816E-02-9.72456089E-03
33 37-2.63485659E-02 8.20595781E-03 7.61587654E-03-1.37004849E-02 1.61127974E-02
33 38 5.19075913E-02 8.67160579E-02-1.44449293E-02-1.00334313E-02-1.55499583E-03
33 39-2.17773379E-01-1.65322244E-02-1.42573651E-02-3.98283146E-03-1.83932732E-01
33 40-1.35113939E-02-6.21512307E-03 4.25663964E-05-1.18315937E-01-1.58942858E-02
33 41 1.50857563E-03 1.57330371E-02-4.08823228E-04-3.32197299E-04 7.41020528E-04
33 42-1.71418373E-03-8.14850549E-04-2.86322274E-04-3.85319076E-02-3.45423723E-02
33 43 1.10277859E-02 9.35374867E-03-3.45619290E-02-2.85171638E-02 3.75719334E-03
33 44 1.54972366E-03-3.77841493E-02-3.41774786E-02 1.13603197E-02 1.88585694E-02
33 45 4.28082052E-02 7.14810822E-02 4.99903658E-03 1.56861810E-02 5.50718349E-03
33 46-1.79076053E-01 1.15991768E-02 2.14914291E-02 5.67186972E-03-1.52798096E-01
33 47-3.07400848E-03 8.66531873E-03 4.56431177E-03-3.98175420E-03-4.58670535E-02
33 48-2.51029253E-02 1.56950723E-03 1.65046707E-03-2.12236684E-03 4.71899770E-04
33 49-1.34517649E-03-1.09347805E-03-1.11093872E-03-2.48589992E-02-1.98945080E-02
33 50 2.48018643E-02 6.12281415E-02-3.23637961E-02-2.94370344E-02 4.37921042E-03
33 51-2.85137605E-03-3.17677168E-02-2.87936736E-02 4.14170257E-03-7.57498766E-03
33 52 2.49005862E-02 1.98282653E-02-3.60844261E-03-4.48732319E-02 1.60159577E-02
33 53 2.69146310E-02-1.68121469E-02-1.21301656E-02-1.34601206E-02-7.67033781E-02
33 54-3.06987256E-02-1.98814712E-02-2.33811469E-02-8.42192871E-02-1.80413019E-02
33 55-8.12099413E-03-1.23201835E-02 1.97624299E-02 5.03580019E-03 1.45313174E-02
33 56 5.06258215E-03-4.42630126E-03 3.60703840E-03 8.19262859E-04 1.78639290E-03
33 57-1.80098829E-03 2.17526123E-03-2.63533767E-02-1.76754860E-02 4.97494021E-03
33 58-7.84622063E-03-5.58556106E-03-9.30356664E-03-1.67564646E-04-6.59510941E-04
33 59-3.48713239E-03 2.28583662E-02-1.51880181E-04-1.89527256E-03-4.88368878E-03
33 60 2.41782041E-02 2.77590048E-03 3.15090716E-03-5.79778774E-03 6.87485266E-03
33 61 1.12119221E-02 5.99394078E-03-1.07496635E-02-4.99674210E-04-7.22833982E-04
33 62 1.22250819E-03 1.04362751E-06 2.46012752E-04 7.16364848E-04 3.53535978E-03
33 63 2.44039168E-03-8.33367718E-03-1.38638811E-02 3.34098344E-03 3.71827335E-03
33 64 1.40159046E-03 1.06332646E-02 2.70959456E-03 5.33545157E-04-2.83514700E-03
33 65 2.11929009E-03 1.29367627E-02 2.17704292E-02-4.58300839E-03 5.31350119E-03
33 66-1.20254084E-03-6.36719244E-02-7.17362613E-03 8.08685244E-03-1.98705234E-03
33 67-6.49883332E-02-3.28268046E-03 4.84590553E-03 1.22985328E-04 4.15680622E-02
33 68-1.00542442E-02 2.14818510E-03-1.50093671E-03 2.28260399E-05 4.09630706E-04
33 69-4.32456746E-04-7.52937383E-04 2.78907159E-04-2.42132348E-04 5.26011578E-04
33 70 8.86324819E-04-9.18179318E-04 1.02524785E-03-3.69977638E-05-2.37421813E-03
33 71-1.81610590E-03 1.94108258E-03 7.03379480E-07-1.62782046E-03-2.27220409E-04
33 72-4.13817766E-04-1.08169000E-03 9.40771290E-03-1.61401804E-02 5.61514790E-03
33 73-8.73828635E-04-5.41895837E-05-7.35835463E-05 1.27773130E-04 7.08820877E-05
33 74 5.17312623E-04-3.07647494E-04-1.32051636E-04 1.64973348E-04 3.25717641E-03
33 75 5.59530230E-03-5.75568700E-04-2.15119437E-04-1.43012857E-03-4.77343823E-03
33 76-1.76914429E-03-2.95070611E-03 5.81682424E-04 8.88743792E-04-8.60464181E-04
33 77 7.41957669E-03 5.98142085E-04 1.72674245E-03-1.65178414E-03 6.69491011E-03
33 78 2.34438038E-03 2.01444717E-03-1.01127421E-03-2.46451524E-03-1.66759185E-02
33 79 1.00636593E-02-3.92486161E-02-2.68718197E-04 9.21715889E-06 2.59501038E-04
33 80 2.04940994E-04-3.82573713E-04 9.94992387E-06-3.21491535E-03-5.36810490E-03
33 81 1.51071077E-03 3.32055002E-03 8.89358305E-04 1.40435346E-02 2.36942077E-03
33 82 6.05977894E-03 1.29163747E-03 7.82991680E-03 7.89295312E-04 1.20257520E-03
33 83-2.64201638E-04-1.15817528E-01-1.18220250E-03 1.70828516E-03-1.47614088E-02
33 84-7.10421534E-04 9.23592108E-04-2.13170574E-04-1.44929439E-04-6.71129967E-04
33 85-8.38319777E-04-3.29600684E-04-5.53394017E-04-5.21660474E-04 2.29884594E-03
33 86-6.14313614E-04 1.39970123E-03-8.73129060E-04 4.30767872E-03-1.01336107E-03
33 87 2.63911819E-03-8.57636547E-04 4.37944045E-04 2.45958113E-04 9.27878120E-02
33 88-2.20414240E-02 9.22779302E-04 1.66465767E-02 4.28518477E-04-2.95774547E-04
33 89-1.32743930E-04-5.43254193E-04-8.53142882E-05 5.40739243E-04 5.74105496E-04
33 90 4.77580612E-04-4.37509168E-04 2.47906148E-03-7.85290592E-04-1.31536052E-03
33 91 1.05191383E-03 2.09778318E-03-2.23407765E-04 3.40737338E-03 1.87796920E-03
33 92 3.87255228E-03-5.02412901E-04 1.85348138E-03 2.33462327E-04-2.97461920E-04
33 93-5.21061504E-04-6.33447477E-02 2.37426310E-02 3.27858569E-03-9.05471830E-03
33 94-1.95728563E-05 2.07448487E-04-1.87875631E-04-3.22681317E-04 2.31128863E-04
33 95 5.24845852E-04 2.43256972E-03 4.03624840E-03 5.44579154E-04 6.44985881E-04
33 96 8.40917379E-04-1.01768553E-02 9.41518982E-04 1.39421511E-03 1.35764053E-03
33 97-7.94221484E-03 2.92265046E-05 2.75535044E-04-5.78909676E-05 1.07099064E-01
33 98-1.16324120E-02 1.68532585E-02-1.11668510E-02 1.70392820E-04 2.69429679E-04
33 99-4.39822498E-04 1.66430964E-04-3.64169649E-04-1.35000839E-04-1.65419537E-03
33100-1.30005983E-03-8.43658908E-04 4.85091742E-03 2.71843995E-03 4.51376810E-03
33101-4.47989766E-04-4.50930311E-04-7.90800448E-04-1.11313158E-02-5.87591854E-04
33102-8.87592497E-05-1.33671018E-03-1.07856277E-02-4.06792077E-04-2.45048271E-03
33103-5.72086421E-04-7.20569514E-02 1.06763758E-02-1.45281675E-02-6.14544501E-03
33104-1.66379580E-04 7.37348347E-05 9.26447449E-05-1.11893882E-04-8.99167837E-05
33105-4.40093022E-04-1.85062190E-03-1.43601423E-03 6.26620479E-06 1.16654593E-02
33106-1.95627849E-03-1.87911217E-03-1.40736178E-04-8.13348629E-03-8.03685271E-04
33107-1.34456176E-03-2.46973471E-05 4.89169093E-04 6.94821913E-05 3.41611035E-03
33108 9.93117369E-05 8.31257307E-04 1.61825139E-04 2.28436625E-03 3.30384800E-04
33109 2.63981342E-04-3.81612130E-04 3.26877672E-03-2.40591590E-03 2.60974048E-03
33110-1.50175617E-03-6.03173483E-05 4.53350542E-05 1.49822941E-05-1.05149080E-04
33111 4.80946934E-06-1.60433561E-05 7.72510866E-04 8.62451009E-04-2.14169616E-03
33112-3.02080391E-03 2.79903485E-04 2.80410625E-04-1.38305926E-03 3.67206542E-03
33113 6.64318906E-04 6.87083692E-04-3.86930399E-04 1.00052498E-03-2.64686910E-03
33114-4.41918094E-03-1.62426721E-04-2.26767692E-04-3.15905020E-04 1.09853857E-02
33115-4.45408106E-05 1.02418658E-06-4.18848938E-04 1.08853088E-02-1.14059288E-03
33116-8.50570777E-04-8.01661062E-04 1.08737113E-02-7.38477901E-03 4.71202692E-03
33117 3.16460885E-03 6.48077588E-05-9.24665588E-05 2.76588000E-05-8.15757495E-05
33118-2.79394904E-05-4.02752466E-05 2.17851106E-03 2.40959913E-03 6.05001603E-04
33119-1.73435685E-02 2.14667865E-03 1.98821767E-03-4.75083404E-04 1.62476333E-03
33120 1.90320974E-03 1.73808163E-03 3.06081178E-04 1.86303666E-03 3.68816497E-04
33121 1.82385228E-03-5.25626365E-03 3.84915956E-02 5.00018293E-04 8.40279796E-04
33122 2.34744464E-03-1.47787017E-03-4.12561298E-04-2.40460533E-03 4.22863746E-03
33123-2.49126137E-03-4.64714026E-04-3.95315196E-03 1.36420599E-03-1.35385227E-03
33124-7.90382989E-04-9.37019679E-03-4.57611647E-03-9.48939093E-03 1.88354971E-03
33125-3.94153859E-05 4.43801265E-05-4.96474057E-06-1.08951922E-04-2.49415440E-04
33126 1.41070831E-04 5.05934185E-05 6.40541115E-04 1.42337182E-02 8.94665452E-03
33127-5.41518511E-03-9.06762598E-03 1.85002068E-04-1.21064796E-03 6.00692489E-04
33128 2.30088042E-02 3.58952053E-04-1.10438264E-03 5.65710804E-04 1.79701200E-02
33129 6.66135383E-04-1.13814782E-03 2.38509287E-03 7.12619241E-03 3.81974588E-03
33130-3.56676615E-03 1.69415585E-03 7.25461484E-05-1.20457945E-04 4.79117963E-05
33131-4.27707979E-05 1.03589716E-04 1.50905055E-05 3.86033172E-03 2.81581586E-03
33132 3.55967416E-03 9.37951778E-03 3.92966595E-03 4.04487957E-03 2.22436020E-04
33133 3.96236646E-05 4.37892457E-03 3.75680094E-03 7.42672317E-04-2.94366352E-03
33134 2.62621677E-03 4.42736144E-03 4.85605981E-04 8.48823920E-04 5.62866737E-04
33135-1.31063743E-02 8.46517240E-04 1.36343439E-03 8.57982902E-04-1.28343853E-02
33136-2.56300891E-04 4.88571404E-04 5.54183413E-04 9.11120633E-04-1.19190557E-03
33137 1.34477725E-03 1.70700477E-03 5.88428774E-05-5.28937427E-06-5.35535031E-05
33138 1.23558953E-04 2.28942222E-05 1.26644605E-04
34  1 9.61521653E-05 1.58098370E-04 3.06803241E-05 4.52345190E-04 2.39387165E-05
34  2-4.54333877E-04 1.57400026E-04 7.52130874E-04 2.20316283E-04 2.18656655E-03
34  3-3.00964118E-04-9.77081947E-04-4.44361498E-04 1.54987052E-01 1.98652294E-02
34  4-5.39279911E-03 1.26016627E-02 8.35213822E-05-5.41090210E-05-2.94123612E-05
34  5-6.59466028E-05-2.14366239E-05 1.72026167E-05 2.18868734E-04 6.53544631E-04
34  6 1.22904685E-03 1.61316750E-03-1.11130268E-04-3.58574769E-04 2.56826285E-03
34  7-7.18957041E-03-2.14847101E-04-3.61916574E-04 7.71380308E-04 1.02299810E-03
34  8-2.97393326E-04 1.00922513E-03 1.09481586E-03 1.64556932E-03-6.83387182E-04
34  9 1.00146213E-04 1.01005951E-03 1.92583204E-03 3.36433789E-04-4.19625532E-02
34 10 8.95868334E-02-1.90855971E-02 8.64280311E-02 2.65664019E-05 2.75598807E-04
34 11-3.02165209E-04-9.01447443E-05 6.61747982E-05 4.99435609E-04 2.36706406E-03
34 12 3.95444228E-03 1.27807200E-03 3.16507258E-06-6.77148041E-04-1.04314169E-02
34 13 1.93641080E-03 2.99996617E-04-1.19900156E-03-7.17496307E-03-1.76341499E-03
34 14 3.55635800E-04 4.44662159E-04-1.38837506E-01 3.57307794E-02 2.07422834E-02
34 15 2.59686584E-02-4.45516566E-05 2.33415568E-04-1.88863911E-04-2.86081909E-04
34 16-1.93606396E-04-3.19187560E-04 2.01914751E-03 3.34583048E-03-1.57293644E-03
34 17 2.24106776E-04 4.29999239E-04-8.28487739E-03-3.16533890E-03 7.86326519E-04
34 18 6.54480340E-04-1.02000762E-02 3.54855880E-04-2.04186899E-03 6.53932345E-04
34 19 1.05037721E-01 3.86404834E-02 1.96067303E-02 1.16936664E-02 1.38756606E-04
34 20 2.50553201E-04-3.89309807E-04-6.23201028E-04-1.41072717E-04 7.96832390E-06
34 21-1.30071053E-03-1.20640424E-03-1.79530580E-03 2.79123795E-03-2.45679133E-03
34 22-4.08400180E-03-2.00059487E-03 1.09314149E-03 6.62972488E-04 1.04256114E-02
34 23-3.81817369E-03 2.04759614E-03 1.32477165E-03 7.82622731E-03 1.00285777E-03
34 24-7.53581939E-04-1.20506755E-04-1.12929660E-02 2.77347895E-02 1.98192146E-02
34 25-1.33819898E-02 6.06194826E-05 2.55451954E-04-3.16071436E-04 6.43636517E-04
34 26-1.53841269E-04 4.75555387E-04 2.04460733E-04 3.31116424E-04-9.31488401E-04
34 27 8.22381883E-04 3.71600892E-04-7.49308252E-04-1.81306374E-03 1.56144810E-03
34 28 7.90824955E-04-2.31906520E-03-6.64248228E-04 1.16636711E-03 4.71544517E-04
34 29-9.51025359E-02-1.06227802E-02 4.35918223E-03-1.24881620E-02-7.06371894E-06
34 30-4.20953535E-04 4.28017254E-04 1.94377182E-04-3.05610003E-04 2.11153664E-04
34 31 9.45567055E-05 2.89780693E-04 1.77043364E-03-8.76661035E-04 1.84552019E-03
34 32 3.08172426E-03-3.30492302E-04-2.97830444E-04-6.48324009E-04-7.90841787E-03
34 33-7.91826823E-04-4.18368392E-04-9.65571310E-04-5.06608094E-03 6.02012171E-04
34 34 1.99335751E-03-5.76771091E-04 7.61268319E-02 1.98672248E-03 2.23532875E-02
34 35 1.12273580E-02-3.10889370E-05 1.46665267E-04-1.15576330E-04-1.47447449E-04
34 36 2.40607795E-05-2.33413198E-04-1.41066511E-03-1.31965381E-03-1.08989317E-03
34 37 2.28924002E-03-1.09903776E-03-6.18255186E-04 6.09676278E-04 8.71231803E-03
34 38-3.02921402E-03-5.06413206E-03 6.92626755E-04 6.81335313E-04 6.16080674E-05
34 39 1.27652149E-02 6.20310039E-04 1.07247130E-03 1.65328544E-04 1.05839065E-02
34 40 8.86136538E-04 2.82307181E-04-7.32986441E-05 5.52444001E-02 1.26312936E-02
34 41-5.02655641E-04 1.94900925E-03-2.20758515E-05 5.79039608E-05-3.58281093E-05
34 42 1.00438518E-04 4.32161086E-05-1.84694591E-05 2.26187404E-03 2.07575551E-03
34 43-6.60833709E-04-1.65557405E-03 1.95930728E-03 1.69192816E-03-1.32853170E-03
34 44-3.95464725E-03 2.33884257E-03 2.15058201E-03 5.71288133E-05 3.69525493E-03
34 45-2.89206287E-03-4.84136845E-03-3.23864073E-04-8.54487159E-04-4.84956813E-04
34 46 1.23071809E-02-6.31721332E-04-1.00370308E-03-5.15034206E-04 8.94752656E-03
34 47-7.83369423E-04-7.03459729E-04-1.08402651E-03-3.51173528E-03-4.14048765E-03
34 48-1.67549515E-04 5.12645380E-05-5.63595652E-05 6.75979816E-05-1.12384164E-05
34 49 1.00833750E-04 8.04712929E-05 6.71655684E-05 1.84797421E-03 1.39835596E-03
34 50 1.20065738E-03 1.75164175E-03 2.10643788E-03 2.02020966E-03-4.99057800E-05
34 51 1.12459919E-03 2.24865708E-03 2.00108169E-03-1.42898208E-03-3.29827702E-03
34 52 5.48373922E-04 1.06390218E-03 7.27555783E-04 1.31250110E-02-7.93254615E-04
34 53-1.33694241E-03-1.04399210E-03-3.29982919E-04-9.11800465E-04 3.86081426E-03
34 54-1.27395066E-03-5.79225065E-04-1.41581523E-03 4.40129102E-03-1.14773023E-03
34 55-1.43584375E-05-2.90423821E-04-3.57801093E-02-1.01918929E-02 3.90289731E-03
34 56-9.59320998E-03-8.79841558E-05 9.21605169E-05-4.17636103E-06 4.38218541E-05
34 57-4.88625339E-05 1.32694934E-04-1.51768337E-03-4.50462973E-03 2.45121551E-02
34 58-3.59512207E-03 2.16627430E-03 3.59466334E-03 2.09222651E-04 3.18140427E-04
34 59 6.55764476E-04-8.57678585E-03 5.78587317E-04 6.13787644E-04 6.82467392E-04
34 60-1.08453831E-02-2.81834822E-04-4.52978846E-05 1.91237356E-03-4.09024961E-02
34 61-4.18168762E-03-9.56175678E-04 9.80158730E-03 6.32515126E-05 6.01177694E-06
34 62-6.92632895E-05-3.83975730E-05-5.47881416E-05-1.31509704E-04-1.41769813E-03
34 63-1.18783771E-03-1.28641105E-03 4.91273051E-03-1.64578153E-03-1.33404626E-03
34 64 3.55608949E-04-3.85533157E-03-1.57079199E-03-7.61494113E-04-7.80237200E-04
34 65-5.02346622E-04-1.19385495E-03-2.00369273E-03 1.79031998E-03-8.83445191E-04
34 66-3.84167649E-04 5.75001254E-03 2.76641885E-03-1.53947820E-03-5.49854535E-04
34 67 6.30524413E-03 1.71419545E-03 1.16477730E-04-5.45620421E-04 3.88568131E-03
34 68 4.33218571E-03 2.23582124E-05 1.21649531E-03-1.90894582E-05 5.82374035E-07
34 69 1.85070841E-05 2.72733101E-04 7.17616632E-05-5.68956999E-05-4.72834924E-02
34 70-7.87843675E-02-7.38771870E-03 8.76064243E-03-3.29826350E-03 1.98832839E-01
34 71-1.72213586E-02 1.68714148E-02 3.40291700E-03 1.49641387E-01 6.02406781E-04
34 72 1.11190751E-02-5.98417848E-03 2.90157120E-02 4.78004582E-02 1.16939659E-02
34 73-4.90924351E-03-1.12208164E-03 5.81006363E-04 5.41075273E-04 4.13635049E-03
34 74 4.63214407E-03-2.61987429E-03 3.94261054E-02 3.73019189E-02-8.81517768E-03
34 75-3.00234804E-02 3.50694582E-02 3.45702102E-02-8.41145438E-03 2.09754174E-02
34 76-3.70440941E-02-6.19715680E-02 1.12528453E-02-1.40895369E-02 9.85926208E-03
34 77 1.59003435E-01 1.52311444E-02-2.33551749E-02 1.97502985E-02 1.38136673E-01
34 78 1.22951434E-02-9.43191402E-03-6.28944000E-03-5.45635253E-02 4.70265637E-02
34 79-7.14385904E-02 1.00775576E-01 3.03422206E-03-2.75415874E-03-2.80063320E-04
34 80 1.49942160E-03 6.88433532E-03-4.49227985E-03-4.54369121E-03-7.63004358E-03
34 81-1.55337883E-02 1.74684951E-02 1.40423688E-02 2.12950758E-02-3.06245567E-02
34 82 3.31550894E-02 2.57103342E-02-1.18287841E-02-6.55658952E-03 1.00078174E-02
34 83 1.13315062E-02-2.27831142E-01-8.33577356E-02 1.01197165E-01-4.33877960E-02
34 84-5.94854636E-03-1.05957954E-03 7.00812590E-03 6.99289368E-03-2.76911902E-03
34 85-4.12326952E-03 3.98316340E-02 6.62201694E-02 3.41683331E-03 2.47862852E-02
34 86-5.82675091E-03-1.69608466E-01 5.44810368E-03 4.69703816E-02-4.93390471E-03
34 87-9.81386628E-02-7.54799321E-03 1.00244113E-02 1.51599284E-03 7.71116220E-01
34 88-4.97675401E-02 5.26030349E-02 1.86605501E-01 6.96995021E-03-3.76067656E-03
34 89-3.20927365E-03-1.45490922E-03 3.28437837E-03 9.15803529E-03-2.70790343E-02
34 90-2.56486475E-02-6.04220277E-04 4.63773999E-02-1.43470496E-02-2.41231231E-02
34 91 2.50152354E-02 3.16066452E-02 2.09143603E-02 6.43354418E-02 4.45195046E-02
34 92 5.73688540E-02 3.92164954E-02 3.11738442E-02 1.98285021E-02-5.43009350E-04
34 93 9.17322827E-04-6.31236807E-01 2.65095443E-01-8.90553481E-02-1.85745980E-02
34 94-2.87264166E-03 7.99430505E-03-5.12166338E-03-2.79358656E-03-6.79220991E-03
34 95 5.23830261E-03 1.78984663E-03 2.78292185E-03-5.53102953E-03 1.95846905E-02
34 96 3.28431397E-02-6.85738071E-03-1.02892948E-02 3.93669221E-02 5.96779377E-02
34 97 1.60061852E-02-8.37901537E-03 1.00347184E-02 7.27717018E-03 3.42706397E-02
34 98 2.97341271E-02-8.95151040E-04-1.56211126E-02 8.03479798E-03 2.68377664E-03
34 99-1.07185746E-02-6.89223261E-03-9.60301507E-03-2.56837895E-03 2.80886098E-03
34100 3.94648833E-03-6.82589616E-04-1.40269168E-02 5.02125874E-02 8.34690887E-02
34101-8.23916587E-03-1.56244070E-02 6.99299660E-03-2.07565576E-01-1.19561981E-02
34102-1.89227813E-02 1.73906785E-02-1.91731814E-01 7.53712026E-04-2.62142904E-02
34103-4.12687486E-03-5.83473589E-02-2.97434830E-03 3.39195325E-02 1.41600952E-02
34104-2.24788182E-03-5.55841158E-03 7.80629340E-03-1.49463936E-03 1.97015978E-03
34105 7.67336910E-04-3.17572815E-02-2.33661945E-02 1.31100746E-03 2.37474710E-02
34106-3.78499506E-02-3.51897647E-02-3.46414813E-03 3.64163299E-02-1.59491447E-02
34107-2.67074261E-02 6.21882439E-04 8.33774290E-03 5.16655440E-03 6.76883646E-02
34108 3.84735487E-03 1.42693631E-02 8.39814626E-03 4.66322638E-02 2.33902567E-03
34109-1.17746019E-03 1.12282085E-03-1.93856462E-01 3.62765223E-02-3.08495471E-02
34110-3.40415023E-02-1.27327848E-03 1.27684475E-04 1.14559401E-03-1.30958418E-03
34111-4.56882692E-04 2.01995432E-04 1.39281751E-02 1.40485948E-02-1.72018092E-03
34112-1.06741811E-02 5.56986522E-03 3.70135986E-03-1.12370994E-02-2.97426566E-02
34113 1.54807932E-02 1.49854818E-02-1.15175920E-04 8.87203281E-03-5.16963325E-02
34114-8.64542637E-02-8.66299439E-04-7.20785980E-03-1.05210402E-03 2.16786275E-01
34115 1.32001901E-03-4.77289972E-03 1.69795969E-03 2.03390185E-01-1.07817124E-02
34116-1.18143521E-02-5.39978658E-03 2.82067139E-01-3.05572047E-02-5.40710084E-02
34117-2.07637559E-02 1.11373944E-03-1.20709070E-03 9.33512529E-05-1.81443245E-03
34118-7.65862618E-04-1.35133669E-03 4.18546227E-02 3.86395017E-02-2.55694841E-03
34119 9.87512887E-03 3.91701448E-02 3.49264831E-02-1.44307349E-02 4.95731492E-03
34120 4.07344164E-02 3.81770014E-02-1.37626578E-02-9.00461629E-03 2.83032073E-02
34121 2.60964793E-02-8.72518118E-03-4.40965792E-02 1.69830607E-02 2.85806418E-02
34122 4.08511297E-03-2.94889678E-02-7.27073605E-03-8.20272042E-02 3.86375756E-03
34123-5.01870681E-02-1.25344309E-02-9.30211264E-02 1.87597960E-03-2.91462465E-02
34124-4.80942941E-03 7.30958171E-03-2.03200208E-03 4.56118731E-04-7.66276326E-03
34125-1.19338101E-03 4.96191757E-04 6.97189253E-04-6.38373483E-03-1.73725874E-03
34126 5.66630137E-04-2.74012156E-02-2.00296381E-02 1.90851172E-02 3.51033452E-03
34127-1.49325590E-02-2.49543874E-02-7.58946276E-04-1.31011015E-03 3.46152008E-03
34128 6.20849493E-02-8.44882411E-04-5.17197835E-05 4.72854154E-03 6.53203487E-02
34129-1.22187651E-03-7.98919029E-03 6.34446184E-03-3.72132466E-02 4.84175745E-03
34130 1.75187755E-02 1.33681096E-02 8.30401552E-04-9.18560020E-04 8.81584687E-05
34131 7.32297126E-04 6.31586128E-04-3.97829027E-04 1.17198732E-02 9.26462755E-03
34132 1.44453475E-03 7.77007011E-04 9.67145254E-03 7.97915973E-03-5.20219906E-04
34133 3.04022378E-03 1.41669943E-02 1.35935138E-02 2.85559948E-03-2.39877461E-02
34134 2.55272501E-03 4.32523955E-03-2.10900834E-03 3.44390886E-03 3.34276258E-03
34135-1.31951548E-02-3.44285036E-03 5.55302449E-03 5.18016072E-03-8.88037796E-03
34136 8.92884829E-04 3.56448282E-03 3.38810718E-03 2.59937197E-02 1.37024124E-03
34137-4.13856132E-03 7.44327076E-03-1.14035557E-03 3.44634072E-04 7.95721497E-04
34138 5.61532303E-04 5.14218181E-05 7.56946168E-04
35  1 3.07765502E-02 5.13354516E-02 7.65368195E-03 3.96441581E-03 1.97981439E-03
35  2-1.30407585E-01 1.44277668E-02 3.95241178E-03 7.13952375E-03-9.78992854E-02
35  3 4.16902276E-03 2.77333250E-03 3.81592533E-03-3.13255071E-01 2.45199453E-02
35  4 5.66342976E-02-3.28079808E-02-4.55445281E-05-1.73945930E-03 1.78500383E-03
35  5-1.97505142E-03 3.54654893E-03-1.24086162E-03-2.31372706E-02-2.15043985E-02
35  6 4.55529501E-03 1.90798358E-03-2.36532605E-02-2.16193623E-02 6.38172328E-03
35  7-4.25793094E-03 3.17584535E-04 5.86904196E-04 2.55701651E-03-1.07869215E-02
35  8 2.08653226E-02-2.21325124E-03 6.10476783E-03-2.04451407E-02 4.05821864E-02
35  9 2.29384134E-03 1.85833917E-03-4.67165334E-03 8.39908879E-03 5.36424184E-01
35 10-3.07069319E-02-8.47990838E-02 1.01633180E-01-4.53050674E-03 1.42094134E-03
35 11 3.10956540E-03 3.21596986E-03-6.72993256E-03-4.65563256E-03-5.05181671E-02
35 12-8.42968910E-02-2.71891263E-02 2.00283373E-02 3.47819790E-02 2.18182172E-01
35 13-4.12507369E-02 3.20656785E-02 6.36299087E-02 1.81810320E-01-1.19845405E-02
35 14 1.01259802E-02 7.33459799E-03-1.09123079E+00-2.54211654E-02-2.24277017E-01
35 15-3.46747955E-02-4.31540863E-03-7.75381301E-03 1.20692216E-02 1.10883946E-02
35 16 5.75355038E-03 7.85922486E-03-3.41865433E-02-5.68732761E-02 1.92803234E-02
35 17 5.93070247E-03 1.36451002E-02 1.45026791E-01 3.39003436E-02 7.99306527E-03
35 18 2.71626741E-02 1.13179786E-01 9.51061420E-03 3.51689028E-03 6.07127657E-03
35 19 2.34659231E-01-8.09682671E-03 1.42775642E-02-7.68153623E-03 2.91201623E-03
35 20-4.36133108E-04-2.47588312E-03 8.31700537E-03 2.54043370E-03-2.19175134E-03
35 21 2.78661375E-02 2.57520265E-02 3.09142590E-04-3.29352799E-02 6.81092906E-03
35 22 1.13155352E-02 1.09553543E-02-7.44868610E-03 1.41793048E-02-2.93559860E-02
35 23 2.13759889E-02-1.46972367E-02 2.78175215E-02-1.64366752E-02 4.45106336E-03
35 24-4.37083425E-03 2.27364289E-03-1.64901671E-01 1.17075131E-02 3.35644218E-02
35 25 9.49884629E-03 2.50047167E-03 2.41359105E-03-4.91406272E-03-5.97334919E-03
35 26 5.32767368E-03-1.92125903E-03 2.91795312E-02 4.86048435E-02-5.37347700E-03
35 27-8.09693724E-03 2.98079006E-03-1.24438351E-01-8.18589956E-03-1.61260810E-02
35 28 7.03330570E-03-9.23282519E-02 1.82026323E-03-4.46681332E-03 1.75630136E-04
35 29 5.79232642E-01 1.23363261E-01-2.67942228E-02 9.54495991E-02-3.01140363E-03
35 30 1.86348606E-03 1.14791757E-03-4.14309666E-03-1.60391232E-03 1.09102400E-03
35 31-2.27456729E-02-2.14732518E-02-9.30853773E-04 4.26948207E-02 2.15927350E-03
35 32 3.49976831E-03 4.92176617E-03-7.54495950E-03 1.31855906E-02-7.40196352E-03
35 33 9.61708878E-03-1.41652793E-02 2.66554662E-02-1.57648031E-02 2.57550957E-03
35 34-6.72908922E-03 3.60808533E-03-3.41148810E-01-7.93219882E-03-8.13817164E-02
35 35-2.56177317E-02-1.20536647E-03-6.00674691E-03 7.21211338E-03 2.73862120E-03
35 36 7.56294966E-04 3.51629268E-03-1.90265406E-03-2.43521141E-03 8.30246649E-03
35 37 7.05944592E-04-2.19713681E-03-1.57801470E-03-8.31616756E-04-1.77658542E-02
35 38 1.04756370E-02 1.75289910E-02-1.55389320E-03-2.60786396E-03 2.27587129E-03
35 39-4.43185874E-02-1.12605941E-03-4.04869363E-03 3.70057416E-03-3.77496278E-02
35 40-1.59846912E-03-4.37367348E-04 4.36824957E-03 5.22518040E-02 1.33865655E-02
35 41 1.53545497E-02-8.04561088E-03 3.96921902E-04-6.27898193E-04 2.30976291E-04
35 42-8.65420668E-05 5.64209453E-04 3.62674570E-04-6.43027041E-03-6.57302825E-03
35 43 3.92822422E-03 1.45327692E-02-7.57463607E-03-6.49684062E-03 4.07223786E-03
35 44 1.64140148E-02-9.15818862E-03-8.04987054E-03 1.91277695E-03-1.25474084E-02
35 45 3.68551825E-03 6.16719082E-03 3.06492161E-03 9.15115148E-04 4.34171119E-03
35 46-1.58007887E-02 5.61373799E-03 1.05406092E-03 7.23752560E-03-1.05986546E-02
35 47 4.71565236E-03-5.70983020E-03 6.34669552E-03-5.45030754E-02-5.49924183E-04
35 48 6.80181382E-03 2.06744330E-02 4.32021094E-04-1.86157629E-04-2.45863465E-04
35 49-2.32058391E-04-3.28693607E-04-8.58040203E-04-4.09664325E-04 1.34406966E-03
35 50 1.38232424E-02-7.32032373E-03-6.12485135E-04-9.98324622E-04 5.43885012E-03
35 51-1.83278189E-02-5.22139419E-03-3.50347441E-03 7.64580583E-03 1.60065731E-02
35 52-3.68282770E-03-4.22369968E-03-5.02987176E-04 5.67563280E-02 3.89666275E-03
35 53 6.55587537E-03-8.36930437E-04-4.64561849E-03 8.38710882E-03-1.90601963E-02
35 54-1.66130735E-03-7.44737627E-03 1.34845715E-02-1.74378847E-02-2.74626451E-03
35 55-4.40464847E-03 8.41244629E-03 1.36528927E-02 3.67378804E-03-3.89676218E-03
35 56 2.48700113E-03-6.07115630E-04 9.61511163E-04-3.54395533E-04-8.21703050E-05
35 57-2.95544844E-04-1.27095780E-03-1.20088273E-03 2.05784713E-03-1.71883367E-02
35 58-1.91254693E-02-7.24014811E-02-1.21018186E-01-5.31414341E-03-7.20541247E-03
35 59-1.75721968E-02 3.04383860E-01-9.20982048E-03-8.44848441E-03-1.83088413E-02
35 60 2.65625691E-01 1.54382759E-03-6.60838384E-03-1.21750564E-02 5.02037635E-01
35 61-1.23998531E-02-4.51124222E-02-1.01998284E-01 4.61586094E-04 5.17155302E-04
35 62-9.78741396E-04 3.32804238E-04 7.85208737E-04 1.89328359E-04 5.09205611E-02
35 63 4.67492921E-02-2.77078864E-02 1.01306838E-02 5.43089882E-02 4.96698692E-02
35 64-2.08008137E-02-2.50238008E-02 5.44676883E-02 4.94597793E-02-6.61532428E-03
35 65 1.53032060E-02 3.61438481E-02 6.08214072E-02-1.88827741E-02 1.60473029E-02
35 66 9.09877452E-03-1.77684387E-01-2.98587249E-02 2.55341348E-02 1.46639176E-02
35 67-1.86361475E-01-1.42302377E-02 9.91803662E-03 6.42008195E-03 4.46699401E-02
35 68 1.33869289E-02-2.79098661E-03-6.72782223E-03 7.49800864E-04 2.58913043E-04
35 69-1.00871391E-03-2.54146622E-03-1.71894898E-03 1.70897986E-03-2.46549214E-03
35 70-4.10514240E-03 2.64712501E-05 1.57118105E-04-1.16942448E-04 1.02668154E-02
35 71-2.53097874E-04 3.53750619E-04 5.71235285E-04 1.02783573E-02 3.16496998E-03
35 72-2.25203206E-03-3.34624024E-03 2.28743917E-01 6.03729666E-02-5.14655522E-02
35 73-6.64003201E-02-4.91599405E-05 1.80637014E-05 3.10962391E-05 1.71441411E-04
35 74-8.91652597E-06 2.66029463E-05 1.98329933E-03 2.47306400E-03 2.87643955E-03
35 75 2.40144017E-02 1.85804560E-03 2.07254726E-03-4.47336698E-03 1.03435327E-02
35 76-9.39382625E-04-1.56188841E-03 1.10937141E-03-4.20127566E-04 7.33966026E-04
35 77 3.68294919E-03 1.15432194E-03-1.22185161E-03 1.14370916E-03 4.37795284E-03
35 78 5.81733168E-03 2.86805253E-03 8.28033039E-04-7.58163034E-02-7.66698163E-02
35 79 7.47805365E-03 1.13084266E-01 5.14994131E-05-1.94281555E-04 1.42782142E-04
35 80-1.62028171E-04 3.57529635E-04-2.80398825E-04-2.95853275E-04-4.87138500E-04
35 81-5.66772950E-04 6.23935251E-04 1.62164231E-04 1.22439061E-03-1.15402866E-03
35 82 1.14321503E-03 1.44110965E-04 1.33573763E-03 1.91535382E-03-2.64021442E-03
35 83 2.25196752E-03 2.74511067E-01 6.85015630E-02-8.40334053E-02 3.85805888E-02
35 84-1.24184804E-04-5.12893481E-05 1.75474152E-04 2.98874842E-04 8.80512111E-06
35 85-1.17608108E-04 1.51974396E-03 2.52571507E-03-9.71601862E-05 8.74642790E-04
35 86-1.95161408E-04-6.37495902E-03-3.22563915E-04 1.84712790E-03-1.34200231E-04
35 87-4.03170841E-03 2.04501541E-03 3.99220702E-04-1.33355151E-03-3.88861097E-01
35 88 5.77633532E-02-3.20051943E-02-4.54634320E-02 1.81793565E-04-1.24364466E-04
35 89-5.74290990E-05-9.77282937E-05 7.15178319E-05 3.20134532E-04-1.07326495E-03
35 90-1.65203096E-03 4.75131805E-03-5.29310808E-03-1.50330691E-04-2.52044855E-04
35 91 5.03838340E-04 1.08547064E-03 1.02052759E-03 5.12326355E-04 7.65195726E-04
35 92 1.75904759E-03 1.82063181E-03 4.56747015E-03-1.80970951E-03 1.18637263E-03
35 93 1.97171467E-03 2.12005534E-01-4.23876293E-02 3.39231066E-02 1.32060414E-02
35 94-1.33060092E-04 2.75514149E-04-1.42454057E-04 4.40325136E-05-2.80904709E-04
35 95 6.32722383E-05-5.10134727E-04-8.65675517E-04-5.69184618E-04 7.69459150E-04
35 96 1.40735110E-03 2.50044365E-03-1.01678486E-03 1.65558315E-03 2.73955371E-03
35 97-1.36870308E-03 1.96916787E-03-1.75291234E-03 4.18867898E-04-4.05830755E-01
35 98 7.55575059E-02-4.17949046E-02 1.00425830E-02 2.98559344E-04 8.12203110E-05
35 99-3.79779655E-04-4.59666971E-04-3.07844057E-04-9.59546647E-05 5.54123154E-04
35100 4.26891964E-05 4.31285218E-03-1.10691301E-02 1.70206041E-03 2.84787404E-03
35101-3.23233365E-04-5.01583464E-04 4.78328333E-04-7.47345272E-03-2.33552615E-04
35102-5.58773889E-04 1.08971275E-03-1.28235734E-03-5.42529921E-04 2.67744041E-03
35103 9.67687398E-04 2.03418724E-01-6.28922715E-03 5.45663744E-02 2.79547357E-02
35104-2.19683174E-04-1.55697734E-04 3.75380908E-04-4.89351528E-05 1.30153772E-04
35105 1.29433259E-04-1.21957596E-03-4.01783762E-04 9.33611480E-04 2.42110352E-02
35106-1.40379040E-03-9.38173615E-04 1.98183052E-03 7.94084621E-03 1.00364696E-04
35107 1.69330071E-04 1.51197455E-04 2.08037223E-04 1.70113635E-04-4.80081238E-04
35108 1.97342698E-04 4.59760518E-04 3.11996515E-04 1.19897089E-03-8.13359766E-04
35109-2.66856546E-04-6.96135347E-05-5.27234292E-03 2.80993453E-03 5.25012577E-04
35110-3.51129026E-04-1.78192631E-05-5.88797773E-06 2.37072408E-05-3.28797250E-05
35111-9.70485640E-06-6.86147201E-06-2.11279119E-05-9.14841539E-05 1.31684237E-03
35112 3.06021209E-04-3.00668761E-04-3.95489988E-04 3.75058490E-04-1.78066943E-03
35113 6.32274785E-05 6.68695022E-05 9.42323047E-04 2.30042729E-03-1.61173342E-03
35114-2.69056099E-03-1.03230537E-04-1.38020303E-04 5.94105573E-05 6.68052501E-03
35115 1.95942310E-05 9.13881820E-05 2.86620163E-04 4.75578351E-03-4.28920033E-04
35116 1.45219553E-06-7.22821197E-04-8.56025461E-02 1.65032281E-02 1.36299261E-02
35117 1.04323953E-02 8.31868817E-05-8.31618360E-05-2.50456650E-08-5.42313225E-05
35118-4.90149679E-05-8.15914107E-05 1.39958646E-03 1.45519237E-03 2.98659323E-03
35119-8.99737567E-05 1.23421704E-03 7.96911070E-04 2.94269946E-04 4.40106287E-04
35120 1.27314172E-03 1.47169721E-03-3.09132066E-04-8.53177635E-03-6.87839751E-04
35121-5.50709762E-04 6.52903788E-03-1.81813687E-01 7.57706773E-04 1.27583138E-03
35122-9.55025096E-04-1.34768105E-03 3.79051579E-04-3.61815287E-03-1.63587016E-03
35123-2.22709123E-03 4.46050918E-04-5.58437163E-03-1.53330024E-03-1.56521918E-03
35124 8.80950625E-04-1.88104151E-02-2.22490544E-02-1.55301735E-02-9.28730306E-03
35125-3.60669177E-05-2.20652372E-05 5.81321549E-05-2.28881275E-04-9.08071888E-05
35126-5.31904103E-05-1.71278250E-03-9.16065293E-04 2.77009543E-02-7.23447311E-03
35127-6.74943909E-04-1.10286404E-03-1.10456107E-05-1.09288641E-04 8.81962046E-05
35128 2.28037304E-03 2.01453084E-05-2.12809597E-04-4.71900434E-05 7.88826864E-03
35129-9.73356850E-04-1.83127033E-03 1.94934113E-03 1.04868985E-01-5.63346429E-03
35130-3.27071049E-02 1.25019841E-02 3.11356439E-05 1.97028783E-05-5.08385222E-05
35131 3.26084489E-05 1.12871606E-05-4.08937390E-05 4.81417650E-04-6.13041525E-05
35132 9.75860081E-04 1.43336488E-02 4.61222593E-04 6.85568462E-04-2.79549968E-03
35133 5.61875942E-05 5.37486845E-04 7.86116547E-04-3.71267681E-03 1.00013099E-02
35134-9.91879350E-05-1.67822720E-04 3.00264785E-04 3.01852126E-04 1.98872958E-04
35135 5.04835045E-04 4.27000118E-04 3.66076788E-04 2.60837292E-04 2.17493825E-05
35136 5.61361245E-04 8.84480255E-04 6.15225419E-04 1.96247403E-02 7.65832207E-04
35137-5.84539942E-04 4.57022569E-03-3.21604336E-05 2.17339720E-05 1.04264616E-05
35138 5.55916813E-05 4.83491453E-05 5.13010842E-05
36  1 4.79648332E-02 7.99105923E-02-9.02581841E-03-3.73363187E-03-8.28062147E-03
36  2-2.01653919E-01-2.02977369E-02-1.45355237E-02-9.21491847E-03-1.59786285E-01
36  3-4.28464300E-04-9.22927179E-04-1.11474139E-02-9.60240273E-02 2.78050835E-02
36  4-1.72494282E-02-2.97521830E-02 1.32276350E-03 1.58158873E-03-2.90435223E-03
36  5 5.99388259E-03-1.30549292E-03-9.20276023E-04-3.92900438E-02-3.70024572E-02
36  6 8.30989182E-03 3.13525599E-02-3.52259343E-02-3.40469702E-02 7.70160701E-03
36  7-1.56201300E-02 3.71926484E-02 6.22557811E-02 1.64208079E-02 4.85085340E-03
36  8 1.58157456E-02-1.60441720E-01 2.51648752E-02 5.85466537E-03 2.75630135E-02
36  9-1.42489432E-01 3.09228149E-03 1.31941907E-02 3.60287394E-03 7.51207062E-03
36 10-3.58171161E-02 8.51172484E-03 7.08485288E-02-4.55580015E-03 6.39144288E-03
36 11-1.83564273E-03 5.50345673E-03-3.03097313E-03 2.36393788E-03 1.16531883E-02
36 12 1.94365858E-02-1.22257039E-02-2.41965981E-02-8.68714242E-03-5.07466240E-02
36 13-2.66393221E-02-4.37730993E-02-1.61240622E-02-2.42283770E-02 3.78865714E-03
36 14-2.48420364E-02 1.90919023E-03 5.61764067E-01-2.20215141E-02 5.27232689E-02
36 15-9.27424223E-02 8.39415502E-03 7.25175410E-04-9.11933043E-03 1.70565867E-03
36 16 2.64676902E-03 3.64186033E-03-3.52702319E-02-5.86777091E-02-3.91988704E-03
36 17-1.33822551E-02-2.50022488E-02 1.50700775E-01-7.01562797E-03-2.85116782E-02
36 18-4.36562978E-02 8.67076918E-02-1.04124899E-02-8.72900481E-03-5.00065422E-03
36 19-7.67232717E-01-2.62312277E-02-1.99693705E-01 9.05642468E-02-7.80701203E-03
36 20-4.24938815E-03 1.20564002E-02 3.68080857E-04 4.07070298E-04-9.77024402E-04
36 21 2.37285546E-02 2.21881933E-02 6.20239622E-05-4.94156410E-02 1.34692807E-02
36 22 2.26386019E-02 1.85615284E-02-3.47915025E-02-1.47367353E-02-6.04489527E-02
36 23 3.34248580E-02-6.32894660E-02-2.60408149E-02-2.49536286E-02 1.71899605E-02
36 24-2.14704434E-03-4.75608536E-03 6.64994124E-01 2.39074443E-01 4.82530825E-02
36 25 3.88476185E-02 2.46758352E-03-3.76190309E-03 1.29431957E-03-8.22943962E-03
36 26 1.03838087E-03-5.72635850E-03-1.94660758E-03-3.11738359E-03-5.82962813E-03
36 27-3.81546732E-02 7.17129298E-03 8.77408723E-03-1.08065162E-02-7.16788592E-02
36 28 1.12145348E-02-1.61863622E-02-1.32175884E-02-1.06218960E-02-8.63966930E-03
36 29-1.30291429E-02 2.36087242E-03 1.95575459E-02-7.04388136E-03-7.96612073E-03
36 30 7.94723306E-03 1.88876716E-05-1.27478521E-02 2.70558354E-03-4.67585189E-03
36 31-2.35187520E-03-5.03752004E-03-4.14594659E-03 3.53234896E-03-5.09514422E-02
36 32-8.47253989E-02-4.87469039E-03 4.22502323E-03 1.64569575E-02 2.11090837E-01
36 33-6.82809212E-03-1.74436581E-03 2.46389498E-02 1.98106623E-01 3.13837413E-03
36 34 1.88718163E-02 1.74221693E-02 4.72183281E-02-1.94364979E-02-3.68483533E-02
36 35-2.51669546E-02 1.98667808E-03-2.70168318E-03 7.15005102E-04 1.80732156E-03
36 36-2.64103211E-03 7.09014691E-03 3.33196829E-02 2.43413281E-02 3.49934770E-03
36 37-1.49079345E-02 3.91627296E-02 3.65465747E-02 3.85979112E-03-4.80296639E-02
36 38 1.48630743E-02 2.48878551E-02 2.75785630E-05-8.66832400E-03-3.03657003E-03
36 39-6.29967190E-02 2.49063025E-03-1.45787631E-02-5.99701127E-03-4.52066333E-02
36 40 2.80715974E-03-4.59425897E-04 1.23817398E-03 1.44100628E-01 2.78429379E-02
36 41 4.30229822E-02-2.19929778E-03 8.55852549E-04-7.43715095E-04-1.12137453E-04
36 42-9.87326001E-04-9.70845090E-04 8.28630041E-04-1.31812524E-02-1.29826009E-02
36 43 5.04997994E-04 5.91455432E-03-5.11938207E-03-3.31791291E-03 1.26484429E-02
36 44 3.59783835E-02-1.46427438E-02-1.40783065E-02 1.21752410E-03-9.72206617E-03
36 45 4.66530500E-02 7.79695841E-02 4.42143162E-05 5.84314493E-03 4.56478274E-03
36 46-1.94485206E-01 1.45943854E-03 3.47423400E-03 4.54634900E-03-1.88854026E-01
36 47-1.09785591E-02 1.14866565E-02 6.13694250E-03-3.20695395E-01-2.01992894E-02
36 48 7.05314881E-02 3.46491597E-02-1.63006951E-03 1.61238258E-03 1.76869284E-05
36 49-1.31476288E-03-4.43356762E-04 1.02064677E-03-3.70773019E-02-3.30026563E-02
36 50 4.99905496E-03-3.84122560E-02-3.53151586E-02-3.15805369E-02 1.65380850E-02
36 51-4.82992258E-04-3.63598229E-02-3.42903624E-02 1.45958406E-02 1.27095155E-02
36 52-2.74064872E-02-2.24609458E-02 4.04306259E-03 5.85070548E-02-1.85358283E-02
36 53-3.11726557E-02 2.37209655E-02 1.70930336E-02 1.56833143E-02 8.88698911E-02
36 54 4.24523880E-02 2.76423159E-02 2.69312488E-02 1.02205204E-01 2.58469694E-02
36 55 1.19256482E-02 1.53495269E-02-4.83090352E-02 7.32448271E-03 1.54075370E-03
36 56-1.74817520E-02 5.53407348E-03-4.56917770E-03-9.64895787E-04-2.16073873E-03
36 57 2.46937669E-03-2.44488661E-03 3.32956307E-02 2.29662756E-02 4.65847965E-04
36 58 1.47193428E-02 2.64020375E-02 4.40888248E-02 3.34823960E-04-5.41364204E-04
[truncated: 7,274,952 more chars]
