# Supplementary material for: Computational Investigation of the Formation of Peroxide (ROOR) Accretion Products in the OH- and NO3-Initiated Oxidation of α-Pinene
Source: J Phys Chem A. 2021 Dec 9;125(50):10632–9. doi: 10.1021/acs.jpca.1c08969 (PMC8713291; doi:10.1021/acs.jpca.1c08969)
Supplement: Supplementary file 2 — jp1c08969_si_002.zip [file jp1c08969_si_002.zip › JPCA-secondnd-paper-updated-outfile/α-pinene, (R-alkoxy,R-hydroxy)2/soc-2010-local-minima.out]

----- GAMESS execution script 'rungms' -----
This job is running on host r02c03.bullx
under operating system Linux at Thu Nov 4 12:53:15 EET 2021
Available scratch disk space (Kbyte units) at beginning of the job is
Filesystem                                         1K-blocks          Used     Available Use% Mounted on
10.140.15.146@o2ib:10.140.15.145@o2ib:/scratch 5252469523680 3431114039964 1768188199012  66% /scratch
GAMESS temporary binary files will be written to /scratch/kurten/scratch_galib/gamess-us-trash/GALIB/SCR
GAMESS supplementary output files will be written to /scratch/kurten/scratch_galib/gamess-us-trash/SCR/GALIB
Copying input file ./soc-2010.inp to your run's scratch directory...
 
Assuming a single but multicore node.
 

 Distributed Data Interface kickoff program.
 Initiating 20 compute processes on 1 nodes to run the following command:
 /projappl/kurten/appl_galib/gamess/gamess.01.x soc-2010 

          *******************************************************
          *                                                     *
          *          GAMESS VERSION = 30 SEP 2020 (R2)          *
          *                                                     *
          *              doi.org/10.1063/5.0005188              *
          *                                                     *
          **************** 64 BIT INTEL VERSION *****************

  GAMESS HAS BEEN MADE POSSIBLE WITH IMPORTANT CONTRIBUTIONS FROM
  THE FOLLOWING INDIVIDUALS (IN ALPHABETICAL ORDER):

     IVANA ADAMOVIC, CHRISTINE AIKENS, TOMOKO AKAMA,
     YURI ALEXEEV, YURIKO AOKI, POOJA ARORA, TOSHIO ASADA,
     ANDREY ASADCHEV, KIM K. BALDRIDGE, PRADIPTA BANDYOPADHYAY,
     MARIA BARYSZ, ROB BELL, JONATHAN BENTZ, COLLEEN BERTONI,
     JERRY A. BOATZ, BRETT BODE, KURT BRORSEN, KURT R. BRORSEN,
     LAIMUTIS BYTAUTAS, CALEB CARLIN, LAURA CARRINGTON,
     GALINA CHABAN, BENOIT CHAMPAGNE, WEI CHEN, MAHITO CHIBA,
     DAN CHIPMAN, CHEOL HO CHOI, TANNER CULPITT,
     DIPAYAN DATTA, PAUL DAY, ALBERT DEFUSCO,
     NUWAN DESILVA, J. EMILIANO DEUSTUA,
     TIM DUDLEY, MICHEL DUPUIS, STEVEN T. ELBERT,
     DMITRI FEDOROV, ALEX FINDLATER, GRAHAM FLETCHER,
     MARK FREITAG, CHRISTIAN FRIEDL, DAVID GARMER,
     IGOR S. GERASIMOV, KURT GLAESEMANN, MARK S. GORDON,
     JEFFREY GOUR, FENG LONG GU, EMILIE B. GUIDEZ,
     ANASTASIA GUNINA, SHARON HAMMES-SCHIFFER, MASATAKE HARUTA,
     KIMIHIKO HIRAO, YASUHIRO IKABATA, TZVETELIN IORDANOV,
     STEPHAN IRLE, KAZUYA ISHIMURA, JOE IVANIC, FRANK JENSEN,
     JAN H. JENSEN, VISVALDAS KAIRYS, MUNEAKI KAMIYA,
     MICHIO KATOUDA, NAOAKI KAWAKAMI, DAN KEMP, BERNARD KIRTMAN,
     KAZUO KITAURA, MARIUSZ KLOBUKOWSKI, MASATO KOBAYASHI,
     PRAKASHAN KORAMBATH, JACEK KORCHOWIEC, SHIRO KOSEKI,
     KAROL KOWALSKI, JIMMY KROMANN, STANISLAW KUCHARSKI,
     HENRY KURTZ, SAROM SOK LEANG, HUI LI, SHUHUA LI, WEI LI,
     JESSE LUTZ, ALEKSANDR O. LYKHIN, MARCIN MAKOWSKI,
     JOANI MATO, NIKITA MATSUNAGA, BENEDETTA MENNUCCI,
     GRANT MERRILL, NORIYUKI MINEZAWA, VLADIMIR MIRONOV,
     EISAKU MIYOSHI, JOHN A. MONTGOMERY JR., HIROTOSHI MORI,
     JONATHAN MULLIN, MONIKA MUSIAL, SHIGERU NAGASE,
     TAKESHI NAGATA, HIROMI NAKAI, TAKAHITO NAKAJIMA,
     YUYA NAKAJIMA, HARUYUKI NAKANO, HIROYA NAKATA, SEAN NEDD,
     HEATHER NETZLOFF, KIET A. NGUYEN, YOSHIO NISHIMOTO,
     BOSILJKA NJEGIC, RYAN OLSON, MIKE PAK, ROBERTO PEVERATI,
     BUU PHAM, PIOTR PIECUCH, ANNA POMOGAEVA, DAVID POOLE,
     SPENCER PRUITT, OLIVIER QUINET, LUKE ROSKOP,
     KLAUS RUEDENBERG, ANDREW SAND, TOSAPORN SATTASATHUCHANA,
     NOZOMI SAWADA, MICHAEL W. SCHMIDT, PATRICK E. SCHNEIDER,
     JUNJI SEINO, PRACHI SHARMA, JUN SHEN, JIM SHOEMAKER,
     YINAN SHU, DEJUN SI, JONATHAN SKONE, LYUDMILA SLIPCHENKO,
     TONY SMITH, JIE SONG, MARK SPACKMAN, CASPER STEINMANN,
     WALT STEVENS, PEIFENG SU, SHUJUN SU, CHET SWALINA,
     TETSUYA TAKETSUGU, ZHEN TAO, NANDUN THELLAMUREGE
     SEIKEN TOKURA, JACOPO TOMASI, TSUGUKI TOUMA, TAKAO TSUNEDA,
     HIROAKI UMEDA, JORGE LUIS GALVEZ VALLEJO, YALI WANG,
     SIMON WEBB, AARON WEST, THERESA L. WINDUS, MARTA WLOCH,
     PENG XU, KIYOSHI YAGI, SUSUMU YANAGISAWA, YANG YANG,
     SOOHAENG YOO, TAKESHI YOSHIKAWA, FEDERICO ZAHARIEV,
     TOBY ZENG

  WHO ARE SUPPORTED BY THEIR INSTITUTION/UNIVERSITY/COMPANY/GROUP
  (IN ALPHABETICAL ORDER):

     EP ANALYTICS, FACULTES UNIVERSITAIRES NOTRE-DAME DE LA PAIX,
     INSTITUTE FOR MOLECULAR SCIENCE, IOWA STATE UNIVERSITY,
     JACKSON STATE UNIVERSITY, JOHANNES KEPLER UNIVERSITY LINZ,
     KYUSHU UNIVERSITY, MICHIGAN STATE UNIVERSITY,
     MIE UNIVERSITY, MOSCOW STATE UNIVERSITY,
     N. COPERNICUS UNIVERSITY, NAGOYA UNIVERSITY,
     NANJING UNIVERSITY, NAT. INST. OF ADVANCED INDUSTRIAL
     SCIENCE AND TECHNOLOGY, NATIONAL INST. OF STANDARDS AND
     TECHNOLOGY, NESMEYANOV INSTITUTE OF ORGANOELEMENT COMPOUNDS
     OF RUSSIAN ACADEMY OF SCIENCES, OSAKA PREFECTURE UNIVERSITY,
     PENNSYLVANIA STATE UNIVERSITY, TOKYO INSTITUTE OF TECHNOLOGY,
     UNIVERSITY OF AARHUS, UNIVERSITY OF ALBERTA,
     UNIVERSITY OF CALIFORNIA AT SANTA BARBARA,
     UNIVERSITY OF COPENHAGEN, UNIVERSITY OF IOWA,
     UNIVERSITY OF MEMPHIS, UNIVERSITY OF MINNESOTA,
     UNIVERSITY OF NEBRASKA, UNIVERSITY OF NEW ENGLAND,
     UNIVERSITY OF NOTRE DAME, UNIVERSITY OF PISA,
     UNIVERSITY OF SILESIA, UNIVERSITY OF TOKYO,
     UNIVERSITY OF ZURICH, WASEDA UNIVERSITY, YALE UNIVERSITY

  GAMESS SOFTWARE MANAGEMENT TEAM FOR THIS RELEASE:
     MARK S. GORDON (TEAM LEAD),
     BRETT BODE (SENIOR ADVISOR),
     GIUSEPPE BARCA,
     COLLEEN BERTONI,
     KRISTOPHER KEIPERT (ADVISOR),
     SAROM S. LEANG (DEVELOPMENT LEAD),
     BUU PHAM,
     JORGE LUIS GALVEZ VALLEJO (WEBSITE ADMINISTRATOR),
     PENG XU


 PARALLEL VERSION RUNNING ON       20 PROCESSORS IN        1 NODES.

 EXECUTION OF GAMESS BEGUN 12:53:16 04-NOV-2021    

            ECHO OF THE FIRST FEW INPUT CARDS -
 INPUT CARD> $CONTRL SCFTYP=none CITYP=GUGA MPLEVL=0 RUNTYP=TRANSITN                        
 INPUT CARD>  itol=30 icut=11 maxit=200                                                     
 INPUT CARD>  MULT=1 icharg=0 ispher=0                                                      
 INPUT CARD>  EXETYP=run                                                                    
 INPUT CARD> $END                                                                           
 INPUT CARD> $BASIS GBASIS=N311 NGAUSS=6 NDFUNC=1 Diffs=.true. DIFFSP=.true. $END           
 INPUT CARD> $SYSTEM TIMLIM=360000 MWORDS=350 $END                                          
 INPUT CARD>! $GUESS GUESS=moread norb=536 $END                                             
 INPUT CARD> $TRANST operat=HSO1                                                            
 INPUT CARD>! ZEFF(1)=1150.4                                                                
 INPUT CARD>  NUMCI=2 NUMVEC=1                                                              
 INPUT CARD>  NFZC=90 NOCC=94 IROOTS(1)=4,4                                                 
 INPUT CARD>  rstate=0000                                                                   
 INPUT CARD>  ONECNT=0                                                                      
 INPUT CARD>  TMOMNT=.t.                                                                    
 INPUT CARD>  PRTPRM=.t.                                                                    
 INPUT CARD>! Diagonal energies from TDDFT                                                  
 INPUT CARD> ENGYST(1)=-1080.195734690918,                                                  
 INPUT CARD>-1080.187261687915,                                                             
 INPUT CARD>-1080.183316528298,                                                             
 INPUT CARD>-1080.174848709494,                                                             
 INPUT CARD>-1080.195670610838,                                                             
 INPUT CARD>-1080.187358893512,                                                             
 INPUT CARD>-1080.183555871552,                                                             
 INPUT CARD>-1080.174887953449,                                                             
 INPUT CARD> $end                                                                           
 INPUT CARD> $trans dirtrf=.t. CUTTRF=1.d-12 $end                                           
 INPUT CARD> $SCF DIRSCF=.TRUE. soscf=.t. $END                                              
 INPUT CARD> $DRT1 group=c1 fors=.t. nfzc=90 ndoc=3 nalp=0 nval=1 $END                      
 INPUT CARD> $DRT2 group=c1 fors=.t. nfzc=90 ndoc=2 nalp=2 nval=0 $END                      
 INPUT CARD> $GUGDIA ITERMX=500 $END                                                        
 INPUT CARD> $DATA                                                                          
 INPUT CARD> C20H34O4                                                                       
 INPUT CARD>C1                                                                              
 INPUT CARD>CARBON      6.0     -2.939704000         0.843348000        -1.519644000        
 INPUT CARD>HYDROGEN    1.0     -3.256943000         1.884799000        -1.411783000        
 INPUT CARD>HYDROGEN    1.0     -2.518505000         0.739602000        -2.525337000        
 INPUT CARD>CARBON      6.0     -1.793006000         0.613926000        -0.502481000        
 INPUT CARD>CARBON      6.0     -2.161185000        -0.526849000         0.665118000        
 INPUT CARD>CARBON      6.0     -3.553262000        -1.128023000         0.369981000        
 INPUT CARD>HYDROGEN    1.0     -3.771833000        -1.894795000         1.122827000        
 INPUT CARD>CARBON      6.0     -4.682746000        -0.085605000         0.075892000        
 INPUT CARD>CARBON      6.0     -4.131663000        -0.099289000        -1.379197000        
 INPUT CARD>HYDROGEN    1.0     -4.851772000         0.061439000        -2.189653000        
 INPUT CARD>CARBON      6.0     -3.611021000        -1.530716000        -1.120692000        
 INPUT CARD>HYDROGEN    1.0     -2.660724000        -1.815310000        -1.580214000        
 INPUT CARD>HYDROGEN    1.0     -4.347532000        -2.307628000        -1.328994000        
 INPUT CARD>CARBON      6.0     -6.062207000        -0.748013000         0.175649000        
 INPUT CARD>HYDROGEN    1.0     -6.328543000        -0.910089000         1.226483000        
 INPUT CARD>HYDROGEN    1.0     -6.113165000        -1.715083000        -0.331066000        
  350000000 WORDS OF MEMORY AVAILABLE

     BASIS OPTIONS
     -------------
     GBASIS=N311         IGAUSS=       6      POLAR=POPN311 
     NDFUNC=       1     NFFUNC=       0     DIFFSP=       T
     NPFUNC=       0      DIFFS=       T     BASNAM=        


     RUN TITLE
     ---------
  C20H34O4                                                                       

 THE POINT GROUP OF THE MOLECULE IS C1      
 THE ORDER OF THE PRINCIPAL AXIS IS     0

 ATOM      ATOMIC                      COORDINATES (BOHR)
           CHARGE         X                   Y                   Z
 CARBON      6.0    -5.5552350450        1.5936966323       -2.8717107589
 HYDROGEN    1.0    -6.1547298276        3.5617536519       -2.6678830241
 HYDROGEN    1.0    -4.7592843487        1.3976451200       -4.7721949567
 CARBON      6.0    -3.3882900343        1.1601519167       -0.9495514040
 CARBON      6.0    -4.0840474588       -0.9956002469        1.2568907695
 CARBON      6.0    -6.7146915426       -2.1316543778        0.6991627107
 HYDROGEN    1.0    -7.1277308414       -3.5806433529        2.1218353616
 CARBON      6.0    -8.8491068101       -0.1617699932        0.1434150847
 CARBON      6.0    -7.8077109436       -0.1876290036       -2.6063044131
 HYDROGEN    1.0    -9.1685196349        0.1161028750       -4.1378441782
 CARBON      6.0    -6.8238402259       -2.8926338050       -2.1178007966
 HYDROGEN    1.0    -5.0280392890       -3.4304384828       -2.9861714620
 HYDROGEN    1.0    -8.2156442029       -4.3607846016       -2.5114344993
 CARBON      6.0   -11.4559101108       -1.4135396053        0.3319284800
 HYDROGEN    1.0   -11.9592121715       -1.7198188344        2.3177167986
 HYDROGEN    1.0   -11.5522067677       -3.2410369162       -0.6256240239
 HYDROGEN    1.0   -12.9008456237       -0.1878387632       -0.5047288038
 CARBON      6.0    -8.9820263566        2.3714417084        1.5208779311
 HYDROGEN    1.0    -7.2292658188        3.4546383138        1.4432574361
 HYDROGEN    1.0    -9.4777128216        2.0935423841        3.5126963653
 HYDROGEN    1.0   -10.4703632062        3.5348779689        0.6678499510
 HYDROGEN    1.0    -1.7523202317        0.3833365858       -1.9389646881
 OXYGEN      8.0    -2.7630571838        3.4756558462        0.1465331325
 HYDROGEN    1.0    -1.0688951591        3.3669947122        0.8450571158
 CARBON      6.0    -3.8141851391        0.0822370955        3.9316675140
 HYDROGEN    1.0    -1.8533204166        0.6261229115        4.2791522184
 HYDROGEN    1.0    -4.3248193366       -1.3990888706        5.2832184377
 HYDROGEN    1.0    -5.0170070686        1.7198660776        4.2579551620
 OXYGEN      8.0    -2.2529917938       -2.7253344736        0.8194607773
 CARBON      6.0     5.0838334487       -0.8978088168        3.0173632791
 HYDROGEN    1.0     5.7676043412        0.5519681740        4.3285968988
 HYDROGEN    1.0     4.0013341523       -2.2451513207        4.1534892196
 CARBON      6.0     3.2159772599        0.3236684877        1.1162970457
 CARBON      6.0     4.3619486728        0.7227956239       -1.6906565830
 CARBON      6.0     6.8125150981       -0.8401287104       -1.9607853540
 HYDROGEN    1.0     7.4418921177       -0.7686044715       -3.9322438805
 CARBON      6.0     8.8636728180       -0.3570316000        0.1163598777
 CARBON      6.0     7.3015138227       -2.2426644413        1.7469345126
 HYDROGEN    1.0     8.3415925502       -3.4120779051        3.1015260054
 CARBON      6.0     6.3637240732       -3.4608574020       -0.7409558906
 HYDROGEN    1.0     4.4310842981       -4.1873039765       -0.7948055224
 HYDROGEN    1.0     7.6272024275       -4.9179325146       -1.4630920001
 CARBON      6.0    11.4124029494       -1.4704184678       -0.7035714414
 HYDROGEN    1.0    12.2935481624       -0.2604325870       -2.1345664456
 HYDROGEN    1.0    11.2511072775       -3.3652334876       -1.5056675266
 HYDROGEN    1.0    12.7009674162       -1.5805460291        0.9136787356
 CARBON      6.0     9.3891130186        2.2729000571        1.1839454566
 HYDROGEN    1.0     7.7276564816        3.2171829051        1.9616319513
 HYDROGEN    1.0    10.1919290894        3.5123618838       -0.2663436499
 HYDROGEN    1.0    10.7690589650        2.1298704765        2.7218895031
 HYDROGEN    1.0     1.6138600086       -0.9569175559        0.8944073100
 OXYGEN      8.0     2.1180596891        2.5582354531        2.0892716034
 HYDROGEN    1.0     3.3966142773        3.8225244999        2.3668005414
 CARBON      6.0     4.6209167222        3.5058668956       -2.4605517374
 HYDROGEN    1.0     2.7661109810        4.4088800177       -2.4302726579
 HYDROGEN    1.0     5.3465185891        3.5856001042       -4.3945880201
 HYDROGEN    1.0     5.9226752558        4.5743633225       -1.2702208966
 OXYGEN      8.0     2.4937069798       -0.3497977290       -3.1317446137

          INTERNUCLEAR DISTANCES (ANGS.)
          ------------------------------

                1 CARB       2 HYDR       3 HYDR       4 CARB       5 CARB  

   1 CARB    0.0000000    1.0940269 *  1.0952581 *  1.5498940 *  2.6938294 *
   2 HYDR    1.0940269 *  0.0000000    1.7597640 *  2.1412753 *  3.3660436  
   3 HYDR    1.0952581 *  1.7597640 *  0.0000000    2.1526936 *  3.4511706  
   4 CARB    1.5498940 *  2.1412753 *  2.1526936 *  0.0000000    1.6733830 *
   5 CARB    2.6938294 *  3.3660436    3.4511706    1.6733830 *  0.0000000  
   6 CARB    2.7988283 *  3.5127744    3.5974451    2.6256575 *  1.5447959 *
   7 HYDR    3.8951917    4.5798134    4.6711861    3.5848380    2.1621658 *
   8 CARB    2.5390715 *  2.8510670 *  3.4830013    3.0289365    2.6268143 *
   9 CARB    1.5261245 *  2.1685945 *  2.1493380 *  2.5974263 *  2.8713786 *
  10 HYDR    2.1717039 *  2.5442490 *  2.4529011 *  3.5366426    3.9667441  
  11 CARB    2.4992017 *  3.4461352    2.8846079 *  2.8786894 *  2.5097591 *
  12 HYDR    2.6739411 *  3.7516200    2.7278305 *  2.7956449 *  2.6365103 *
  13 HYDR    3.4564399    4.3327454    3.7499583    3.9678967    3.4536603  
  14 CARB    3.8931315    4.1618680    4.6974618    4.5321976    3.9378250  
  15 HYDR    4.7010621    4.9200176    5.5958934    5.0875371    4.2224254  
  16 HYDR    4.2460737    4.7207101    4.8746163    4.9109510    4.2452831  
  17 HYDR    4.1913533    4.2416373    4.9361218    5.0895645    4.7770291  
  18 CARB    2.9767159 *  2.7474527 *  4.0433642    3.2987795    3.1483537  
  19 HYDR    2.6397636 *  2.2493194 *  3.7028751    2.6849317 *  2.8854359 *
  20 HYDR    3.9739884    3.7937773    5.0587592    4.0253642    3.4991018  
  21 HYDR    3.3657986    2.8864438 *  4.3243293    4.0443502    4.1552119  
  22 HYDR    2.1687972 *  2.8991413 *  2.2512029 *  1.0920529 *  2.2169881 *
  23 OXYG    2.3929009 *  2.3326932 *  3.0166323    1.3954511 *  2.5361915 *
  24 HYDR    3.2226067    3.2725407    3.7061616    1.9421863 *  2.8147547 *
  25 CARB    3.8013097    4.1377212    4.6849593    2.6548451 *  1.5326959 *
  26 HYDR    4.2917290    4.5944456    5.0471071    2.8974888 *  2.1651171 *
  27 HYDR    4.6427142    5.0529790    5.5278591    3.5997366    2.1451000 *
  28 HYDR    3.7841814    3.8398801    4.7835357    2.9024841 *  2.1978738 *
  29 OXYG    3.4774470    4.3286765    3.9082911    2.3377007 *  1.3528828 *
  30 CARB    6.5685920    7.0703116    6.7526271    5.0687472    4.9403413  
  31 HYDR    7.1220322    7.4865321    7.3773262    5.6017640    5.5218673  
  32 HYDR    6.5970854    7.1663359    6.8932571    5.0824068    4.5927298  
  33 CARB    5.1428663    5.6156495    5.2767374    3.6884748    3.9262883  
  34 CARB    5.3050881    5.7875441    5.1072649    4.1264534    4.8203304  
  35 CARB    6.6876477    7.2562145    6.4119645    5.5268033    6.0129227  
  36 HYDR    7.0129565    7.5807063    6.5726043    6.0314461    6.6899794  
  37 CARB    7.8603542    8.3445951    7.7151397    6.5572857    6.8864656  
  38 CARB    7.5088283    8.0992195    7.5063705    6.1055705    6.0665577  
  39 HYDR    8.4313589    9.0435721    8.4794259    6.9984898    6.7693038  
  40 CARB    6.9431245    7.6637912    6.7680353    5.7116593    5.7780925  
  41 HYDR    6.2042524    7.0126623    6.0676618    5.0135696    4.9331100  
  42 HYDR    7.8161142    8.5866776    7.5630100    6.6631781    6.6922905  
  43 CARB    9.1959735    9.7257168    8.9539380    7.9559986    8.2695496  
  44 HYDR    9.5040033    9.9737277    9.1733361    8.3560149    8.8590671  
  45 HYDR    9.3007355    9.9324337    9.0067127    8.1138651    8.3404422  
  46 HYDR   10.0082223   10.5146354    9.8441075    8.6928096    8.8894955  
  47 CARB    8.2021313    8.5016369    8.1365855    6.8803635    7.3365892  
  48 HYDR    7.5290620    7.7461100    7.5688782    6.1773513    6.6466127  
  49 HYDR    8.5071294    8.7431723    8.3387573    7.3023012    7.9631150  
  50 HYDR    9.1359111    9.4293768    9.1323622    7.7565610    8.0693815  
  51 HYDR    4.4928738    5.1157864    4.6816881    3.0354518    3.0213676  
  52 OXYG    4.8621321    5.0778029    5.1774134    3.4093544    3.8081920  
  53 HYDR    5.6139018    5.7152175    5.8775367    4.2374294    4.7451158  
  54 CARB    5.4835509    5.7033591    5.2326096    4.4881249    5.5464993  
  55 HYDR    4.6545020    4.7436094    4.4646917    3.7651034    5.0126314  
  56 HYDR    5.9195771    6.1544200    5.4753095    5.1318724    6.3028139  
  57 HYDR    6.3322768    6.4560178    6.1816334    5.2507009    6.2061751  
  58 OXYG    4.3838832    5.0288786    4.0422532    3.4147232    4.1983482  

                6 CARB       7 HYDR       8 CARB       9 CARB      10 HYDR  

   1 CARB    2.7988283 *  3.8951917    2.5390715 *  1.5261245 *  2.1717039 *
   2 HYDR    3.5127744    4.5798134    2.8510670 *  2.1685945 *  2.5442490 *
   3 HYDR    3.5974451    4.6711861    3.4830013    2.1493380 *  2.4529011 *
   4 CARB    2.6256575 *  3.5848380    3.0289365    2.5974263 *  3.5366426  
   5 CARB    1.5447959 *  2.1621658 *  2.6268143 *  2.8713786 *  3.9667441  
   6 CARB    0.0000000    1.0965809 *  1.5648827 *  2.1100865 *  3.1068753  
   7 HYDR    1.0965809 *  0.0000000    2.2801324 *  3.1005554    3.9957031  
   8 CARB    1.5648827 *  2.2801324 *  0.0000000    1.5560089 *  2.2765952 *
   9 CARB    2.1100865 *  3.1005554    1.5560089 *  0.0000000    1.0960061 *
  10 HYDR    3.1068753    3.9957031    2.2765952 *  1.0960061 *  0.0000000  
  11 CARB    1.5451873 *  2.2785503 *  2.1607299 *  1.5449518 *  2.2840968 *
  12 HYDR    2.2521652 *  2.9235786 *  3.1341888    2.2690962 *  2.9486088 *
  13 HYDR    2.2155922 *  2.5521142 *  2.6501810 *  2.2194326 *  2.5705000 *
  14 CARB    2.5449907 *  2.7309464 *  1.5335085 *  2.5623015 *  2.7775923 *
  15 HYDR    2.9126063 *  2.7417433 *  2.1707790 *  3.5033194    3.8463885  
  16 HYDR    2.7183101 *  2.7618720 *  2.2061079 *  2.7632805 *  2.8638241 *
  17 HYDR    3.4900143    3.8063560    2.1713915 *  2.9156005 *  2.7609751 *
  18 CARB    2.7031531 *  3.3143093    1.5275023 *  2.6438478 *  3.2250507  
  19 HYDR    2.9946537 *  3.7405745    2.2068585 *  2.8984068 *  3.5912083  
  20 HYDR    3.0583765    3.3322747    2.1711515 *  3.5669381    4.1847395  
  21 HYDR    3.5974573    4.2307021    2.1539991 *  2.9778559 *  3.1960517  
  22 HYDR    3.2582034    4.1363343    3.9244060    3.2379033    4.0957943  
  23 OXYG    3.6418293    4.5133438    3.7519703    3.6064236    4.4486290  
  24 HYDR    4.1711604    4.9247422    4.5360145    4.4261141    5.3182055  
  25 CARB    2.5796151 *  2.7836821 *  3.3367902    4.0566244    5.1247494  
  26 HYDR    3.5123416    3.7482153    4.3206966    4.8363000    5.9073365  
  27 HYDR    2.7629797 *  2.5162273 *  3.6821655    4.6084849    5.6627816  
  28 HYDR    2.9167867 *  3.2237955    3.1375786    4.0489711    5.0284805  
  29 OXYG    2.3826903 *  2.7081684 *  3.7619119    3.7054018    4.7470817  
  30 CARB    6.3962979    6.6331450    7.5382809    7.4522345    8.4561561  
  31 HYDR    7.0239651    7.2603031    8.0545126    8.0763101    9.0882769  
  32 HYDR    5.9583210    6.0281452    7.2083771    7.2823279    8.3295723  
  33 CARB    5.4178239    5.8747507    6.4104403    6.1630612    7.1198404  
  34 CARB    6.1837046    6.7987934    7.0735434    6.4760551    7.2832627  
  35 CARB    7.3273124    7.8223186    8.3699420    7.7519222    8.5498969  
  36 HYDR    7.9149898    8.4806057    8.8923177    8.1060220    8.8029833  
  37 CARB    8.3027621    8.6975009    9.3737804    8.9394412    9.8073845  
  38 CARB    7.4379841    7.6709502    8.6588655    8.3914654    9.3389876  
  39 HYDR    8.0966285    8.2028990    9.3895053    9.2231268   10.1989984  
  40 CARB    6.9980701    7.2986047    8.2506915    7.7596788    8.6238698  
  41 HYDR    6.0494463    6.3165465    7.3601052    6.8806685    7.7528430  
  42 HYDR    7.8155129    8.0662324    9.1146186    8.5641621    9.3858815  
  43 CARB    9.6274846    9.9869155   10.7536151   10.2430827   11.0734136  
  44 HYDR   10.2179820   10.6669170   11.2530857   10.6401275   11.4083454  
  45 HYDR    9.6006364    9.9139471   10.8061086   10.2412837   11.0496622  
  46 HYDR   10.2790900   10.5655019   11.4357632   11.0360596   11.9114374  
  47 CARB    8.8384900    9.2862653    9.7524221    9.4091071   10.2796539  
  48 HYDR    8.1772065    8.6455100    9.0039834    8.7563474    9.6464393  
  49 HYDR    9.4457908    9.9842824   10.2642408    9.8026767   10.6013906  
  50 HYDR    9.5828367    9.9460707   10.5407615   10.3000356   11.2082970  
  51 HYDR    4.4521043    4.8732004    5.5669327    5.3342743    6.3221654  
  52 OXYG    5.3429862    5.8729505    6.0674165    5.9895087    6.9426735  
  53 HYDR    6.2718504    6.8103435    6.9153512    6.8251559    7.7399396  
  54 CARB    6.9049309    7.6547573    7.5149455    6.8616547    7.5665383  
  55 HYDR    6.3160264    7.1476603    6.7442181    6.1019574    6.7722107  
  56 HYDR    7.5601279    8.3574114    8.1319933    7.3032015    7.8985738  
  57 HYDR    7.6420264    8.3389214    8.2428571    7.7228193    8.4642478  
  58 OXYG    5.3613116    6.0477003    6.2483588    5.4590372    6.1992122  

               11 CARB      12 HYDR      13 HYDR      14 CARB      15 HYDR  

   1 CARB    2.4992017 *  2.6739411 *  3.4564399    3.8931315    4.7010621  
   2 HYDR    3.4461352    3.7516200    4.3327454    4.1618680    4.9200176  
   3 HYDR    2.8846079 *  2.7278305 *  3.7499583    4.6974618    5.5958934  
   4 CARB    2.8786894 *  2.7956449 *  3.9678967    4.5321976    5.0875371  
   5 CARB    2.5097591 *  2.6365103 *  3.4536603    3.9378250    4.2224254  
   6 CARB    1.5451873 *  2.2521652 *  2.2155922 *  2.5449907 *  2.9126063 *
   7 HYDR    2.2785503 *  2.9235786 *  2.5521142 *  2.7309464 *  2.7417433 *
   8 CARB    2.1607299 *  3.1341888    2.6501810 *  1.5335085 *  2.1707790 *
   9 CARB    1.5449518 *  2.2690962 *  2.2194326 *  2.5623015 *  3.5033194  
  10 HYDR    2.2840968 *  2.9486088 *  2.5705000 *  2.7775923 *  3.8463885  
  11 CARB    0.0000000    1.0932605 *  1.0906101 *  2.8812214 *  3.6440821  
  12 HYDR    1.0932605 *  0.0000000    1.7750520 *  3.9739482    4.7063648  
  13 HYDR    1.0906101 *  1.7750520 *  0.0000000    2.7634145 *  3.5224966  
  14 CARB    2.8812214 *  3.9739482    2.7634145 *  0.0000000    1.0961093 *
  15 HYDR    3.6440821    4.7063648    3.5224966    1.0961093 *  0.0000000  
  16 HYDR    2.6302519 *  3.6728415    2.1129197 *  1.0929690 *  1.7664546 *
  17 HYDR    3.6219820    4.6930919    3.4858065    1.0960712 *  1.7709528 *
  18 CARB    3.5737390    4.4150423    4.1724462    2.4741391 *  2.7105552 *
  19 HYDR    3.8573126    4.4861474    4.6643715    3.4619166    3.7385569  
  20 HYDR    4.2204164    5.0908183    4.7195167    2.7153638 *  2.4892454 *
  21 HYDR    4.1791566    5.0615021    4.6595580    2.6759308 *  3.0191206  
  22 HYDR    3.1963480    2.7175123 *  4.2535109    5.3586971    5.9570234  
  23 OXYG    4.1725309    4.1881336    5.2440717    5.2786404    5.7061961  
  24 HYDR    4.7649721    4.6301719    5.8464060    6.0568697    6.4081465  
  25 CARB    3.9067457    4.1556026    4.7516124    4.5395707    4.4962540  
  26 HYDR    4.6738283    4.7129305    5.5867806    5.5990486    5.5872628  
  27 HYDR    4.2085686    4.5214073    4.8692006    4.5940369    4.3373500  
  28 HYDR    4.2725964    4.7035234    5.1040299    4.3215152    4.2264724  
  29 OXYG    2.8765128 *  2.5201784 *  3.7164214    4.9259609    5.2243102  
  30 CARB    6.9429573    6.3656881    7.8388981    8.8712688    9.0368634  
  31 HYDR    7.7043156    7.2152948    8.6379561    9.4140920    9.5170241  
  32 HYDR    6.6291509    6.1235948    7.4490354    8.4373874    8.5061860  
  33 CARB    5.8354102    5.2622514    6.8135862    7.8292736    8.1277495  
  34 CARB    6.2248804    5.4763987    7.1919901    8.5139906    8.9868836  
  35 CARB    7.2978055    6.4368458    8.1730703    9.7477939   10.1989519  
  36 HYDR    7.6924759    6.7660149    8.5340542   10.2573886   10.7979349  
  37 CARB    8.4919152    7.7058673    9.3865724   10.7677900   11.1038449  
  38 CARB    7.7571729    7.0169578    8.5883745    9.9638700   10.2005655  
  39 HYDR    8.4916304    7.7738183    9.2650982   10.6311425   10.7879602  
  40 CARB    7.0229304    6.1442513    7.7863257    9.5087417    9.8733285  
  41 HYDR    6.0358648    5.1537069    6.7543553    8.5550122    8.9244154  
  42 HYDR    7.7296679    6.7909659    8.4071798   10.3110571   10.6908223  
  43 CARB    9.7083953    8.8443881   10.5422258   12.1138282   12.4713368  
  44 HYDR   10.2119323    9.3293148   11.0695721   12.6499932   13.0713102  
  45 HYDR    9.5736016    8.6501748   10.3285463   12.0994791   12.4783158  
  46 HYDR   10.4789062    9.6558335   11.3120938   12.7872817   13.0709478  
  47 CARB    9.1724007    8.4960924   10.1457105   11.2109514   11.5085800  
  48 HYDR    8.6260386    8.0494001    9.6365887   10.4786282   10.7420841  
  49 HYDR    9.6708973    8.9686939   10.6608614   11.7526369   12.1218112  
  50 HYDR   10.0147162    9.3628087   10.9724266   11.9764505   12.2004655  
  51 HYDR    4.8504278    4.2759363    5.7921398    6.9268428    7.2332184  
  52 OXYG    5.9721822    5.6175366    7.0168339    7.5417674    7.7867047  
  53 HYDR    6.8927788    6.5291674    7.9483810    8.4030040    8.6390740  
  54 CARB    6.9409167    6.2945619    7.9669580    9.0187526    9.5404702  
  55 HYDR    6.3804143    5.8572229    7.4370125    8.2625602    8.8063028  
  56 HYDR    7.3946515    6.6693107    8.3774551    9.6079262   10.2158737  
  57 HYDR    7.8301801    7.2352191    8.8748808    9.7638163   10.2098565  
  58 OXYG    5.1390381    4.3019281    6.0604775    7.6267715    8.2058392  

               16 HYDR      17 HYDR      18 CARB      19 HYDR      20 HYDR  

   1 CARB    4.2460737    4.1913533    2.9767159 *  2.6397636 *  3.9739884  
   2 HYDR    4.7207101    4.2416373    2.7474527 *  2.2493194 *  3.7937773  
   3 HYDR    4.8746163    4.9361218    4.0433642    3.7028751    5.0587592  
   4 CARB    4.9109510    5.0895645    3.2987795    2.6849317 *  4.0253642  
   5 CARB    4.2452831    4.7770291    3.1483537    2.8854359 *  3.4991018  
   6 CARB    2.7183101 *  3.4900143    2.7031531 *  2.9946537 *  3.0583765  
   7 HYDR    2.7618720 *  3.8063560    3.3143093    3.7405745    3.3322747  
   8 CARB    2.2061079 *  2.1713915 *  1.5275023 *  2.2068585 *  2.1711515 *
   9 CARB    2.7632805 *  2.9156005 *  2.6438478 *  2.8984068 *  3.5669381  
  10 HYDR    2.8638241 *  2.7609751 *  3.2250507    3.5912083    4.1847395  
  11 CARB    2.6302519 *  3.6219820    3.5737390    3.8573126    4.2204164  
  12 HYDR    3.6728415    4.6930919    4.4150423    4.4861474    5.0908183  
  13 HYDR    2.1129197 *  3.4858065    4.1724462    4.6643715    4.7195167  
  14 CARB    1.0929690 *  1.0960712 *  2.4741391 *  3.4619166    2.7153638 *
  15 HYDR    1.7664546 *  1.7709528 *  2.7105552 *  3.7385569    2.4892454 *
  16 HYDR    0.0000000    1.7674410 *  3.4584563    4.3572904    3.7376159  
  17 HYDR    1.7674410 *  0.0000000    2.6988114 *  3.7128905    3.0427574  
  18 CARB    3.4584563    2.6988114 *  0.0000000    1.0911205 *  1.0960836 *
  19 HYDR    4.3572904    3.7128905    1.0911205 *  0.0000000    1.7702283 *
  20 HYDR    3.7376159    3.0427574    1.0960836 *  1.7702283 *  0.0000000  
  21 HYDR    3.6950247    2.4331110 *  1.0968642 *  1.7640271 *  1.7674801 *
  22 HYDR    5.5726843    5.9558398    4.3698547    3.7742342    5.0847051  
  23 OXYG    5.8678895    5.7146265    3.4206179    2.4610415 *  4.0414695  
  24 HYDR    6.6036743    6.5765857    4.2355839    3.2755897    4.7166941  
  25 CARB    5.0671322    5.3528562    3.2517047    2.8608895 *  3.1881088  
  26 HYDR    6.1046084    6.3852173    4.1489880    3.5476032    4.1286724  
  27 HYDR    5.0353188    5.5124851    3.7441556    3.6177994    3.4247840  
  28 HYDR    5.0527073    4.9775698    2.5727769 *  2.1051710 *  2.4013770 *
  29 OXYG    4.9874673    5.8346238    4.4823849    4.2116821    4.8114897  
  30 CARB    9.0969234    9.7051435    7.6826601    6.9609243    7.8709164  
  31 HYDR    9.7418506   10.2121527    8.0034517    7.2105971    8.1201010  
  32 HYDR    8.6264713    9.3413682    7.4237971    6.8171368    7.5008815  
  33 CARB    8.0920991    8.5759593    6.5487337    5.7729570    6.8997277  
  34 CARB    8.6969859    9.1692805    7.3151679    6.5164184    7.8577041  
  35 CARB    9.8263246   10.4659725    8.7258697    7.9764434    9.2255638  
  36 HYDR   10.2859650   10.9209688    9.3072263    8.5650680    9.8984730  
  37 CARB   10.9179432   11.5223244    9.5821451    8.7797532    9.9556629  
  38 CARB   10.0695153   10.8116445    8.9569367    8.2608456    9.2183687  
  39 HYDR   10.7108946   11.5288034    9.7007777    9.0480532    9.8717950  
  40 CARB    9.4816130   10.3412134    8.7694053    8.1528380    9.1640305  
  41 HYDR    8.4732769    9.4139378    7.9955000    7.4719373    8.3913938  
  42 HYDR   10.1976598   11.1591551    9.7274457    9.1543299   10.1306334  
  43 CARB   12.1884865   12.8843370   11.0449930   10.2662688   11.4340947  
  44 HYDR   12.7418688   13.3602230   11.5081040   10.6854874   11.9671371  
  45 HYDR   12.0761568   12.9016685   11.2436047   10.5402092   11.6499089  
  46 HYDR   12.8900359   13.5886736   11.6675978   10.8816103   11.9756410  
  47 CARB   11.4993141   11.9005965    9.7233637    8.8173422   10.0601086  
  48 HYDR   10.8463991   11.1405600    8.8567744    7.9206119    9.1609294  
  49 HYDR   12.0502028   12.3766918   10.2082725    9.2632338   10.6256500  
  50 HYDR   12.2774983   12.7007746   10.4719105    9.5740085   10.7223176  
  51 HYDR    7.1168539    7.7271792    5.8865647    5.2376235    6.2430297  
  52 OXYG    7.9882702    8.1951991    5.8824394    4.9808305    6.1871665  
  53 HYDR    8.8913708    9.0105677    6.6105226    5.6475288    6.9006571  
  54 CARB    9.3240009    9.5322562    7.5243490    6.6024098    8.1370481  
  55 HYDR    8.6434622    8.6999552    6.6470535    5.6950480    7.3055385  
  56 HYDR    9.8485983   10.0729573    8.2282233    7.3372280    8.9258449  
  57 HYDR   10.1357474   10.2827934    8.1085640    7.1309516    8.6339079  
  58 OXYG    7.7036212    8.2646525    6.7091766    6.0321698    7.3598150  

               21 HYDR      22 HYDR      23 OXYG      24 HYDR      25 CARB  

   1 CARB    3.3657986    2.1687972 *  2.3929009 *  3.2226067    3.8013097  
   2 HYDR    2.8864438 *  2.8991413 *  2.3326932 *  3.2725407    4.1377212  
   3 HYDR    4.3243293    2.2512029 *  3.0166323    3.7061616    4.6849593  
   4 CARB    4.0443502    1.0920529 *  1.3954511 *  1.9421863 *  2.6548451 *
   5 CARB    4.1552119    2.2169881 *  2.5361915 *  2.8147547 *  1.5326959 *
   6 CARB    3.5974573    3.2582034    3.6418293    4.1711604    2.5796151 *
   7 HYDR    4.2307021    4.1363343    4.5133438    4.9247422    2.7836821 *
   8 CARB    2.1539991 *  3.9244060    3.7519703    4.5360145    3.3367902  
   9 CARB    2.9778559 *  3.2379033    3.6064236    4.4261141    4.0566244  
  10 HYDR    3.1960517    4.0957943    4.4486290    5.3182055    5.1247494  
  11 CARB    4.1791566    3.1963480    4.1725309    4.7649721    3.9067457  
  12 HYDR    5.0615021    2.7175123 *  4.1881336    4.6301719    4.1556026  
  13 HYDR    4.6595580    4.2535109    5.2440717    5.8464060    4.7516124  
  14 CARB    2.6759308 *  5.3586971    5.2786404    6.0568697    4.5395707  
  15 HYDR    3.0191206    5.9570234    5.7061961    6.4081465    4.4962540  
  16 HYDR    3.6950247    5.5726843    5.8678895    6.6036743    5.0671322  
  17 HYDR    2.4331110 *  5.9558398    5.7146265    6.5765857    5.3528562  
  18 CARB    1.0968642 *  4.3698547    3.4206179    4.2355839    3.2517047  
  19 HYDR    1.7640271 *  3.7742342    2.4610415 *  3.2755897    2.8608895 *
  20 HYDR    1.7674801 *  5.0847051    4.0414695    4.7166941    3.1881088  
  21 HYDR    0.0000000    5.0958414    4.0879703    4.9767197    4.3275551  
  22 HYDR    5.0958414    0.0000000    2.0449349 *  2.1895448 *  3.2964927  
  23 OXYG    4.0879703    2.0449349 *  0.0000000    0.9714299 *  2.7470061 *
  24 HYDR    4.9767197    2.1895448 *  0.9714299 *  0.0000000    2.7928035 *
  25 CARB    4.3275551    3.2964927    2.7470061 *  2.7928035 *  0.0000000  
  26 HYDR    5.1782579    3.2934269    2.6996339 *  2.3618569 *  1.0924079 *
  27 HYDR    4.8330244    4.1652241    3.8374573    3.8529726    1.0949960 *
  28 HYDR    3.5860190    3.7733829    2.6494230 *  2.8959340 *  1.0890094 *
  29 OXYG    5.4671575    2.2151880 *  3.3117060    3.2842777    2.3668847 *
  30 CARB    8.6484783    4.5194190    4.9906367    4.1249878    4.7617478  
  31 HYDR    8.9487363    5.1810758    5.2601867    4.3249404    5.0808978  
  32 HYDR    8.4500915    4.6474744    5.1452882    4.3684898    4.3168762  
  33 CARB    7.4429657    3.0866127    3.6133282    2.7848773 *  4.0094662  
  34 CARB    8.0856454    3.2431777    4.1572999    3.4666441    5.2617892  
  35 CARB    9.5361835    4.5783389    5.6688290    4.9553506    6.4485523  
  36 HYDR   10.0478165    5.0155751    6.2342191    5.6092610    7.2800695  
  37 CARB   10.4404412    5.7354566    6.4782893    5.6266071    7.0099032  
  38 CARB    9.9054297    5.3562997    6.1838174    5.3534696    6.1196549  
  39 HYDR   10.6898081    6.2991832    7.0895159    6.2524650    6.7074610  
  40 CARB    9.6755765    4.7943350    6.0844106    5.4063901    6.2159018  
  41 HYDR    8.9150991    4.1137991    5.5843306    5.0203933    5.5134326  
  42 HYDR   10.6299158    5.7069099    7.1193658    6.4722009    7.1977925  
  43 CARB   11.9010686    7.0655080    7.9575661    7.1307811    8.4626208  
  44 HYDR   12.3021315    7.4412768    8.2975117    7.4947506    9.1100855  
  45 HYDR   12.1152470    7.1650023    8.2985444    7.5327645    8.6696726  
  46 HYDR   12.5576622    7.8648617    8.6190896    7.7428593    8.9276353  
  47 CARB   10.5339207    6.2041277    6.4853492    5.5672320    7.2301196  
  48 HYDR    9.6557481    5.6281004    5.6355878    4.6929551    6.4142533  
  49 HYDR   10.9451913    6.5935900    6.8589922    5.9884188    7.9475357  
  50 HYDR   11.3163064    7.1303346    7.3241222    6.3763143    7.8190729  
  51 HYDR    6.8232273    2.4339535 *  3.3201150    2.6928742 *  3.3371105  
  52 OXYG    6.7237308    3.1722715    2.8221174 *  1.8603303 *  3.5386300  
  53 HYDR    7.3945252    3.9909633    3.4697026    2.5080984 *  4.3776166  
  54 CARB    8.1557609    3.7657347    4.1438625    3.4829470    5.8863126  
  55 HYDR    7.2086003    3.2128775    3.2656083    2.7251643 *  5.3573655  
  56 HYDR    8.7882402    4.3210843    4.9187613    4.3848076    6.8080782  
  57 HYDR    8.7525398    4.6410226    4.6931876    3.9178490    6.3068803  
  58 OXYG    7.4385597    2.3658992 *  3.8530053    3.4425667    5.0165319  

               26 HYDR      27 HYDR      28 HYDR      29 OXYG      30 CARB  

   1 CARB    4.2917290    4.6427142    3.7841814    3.4774470    6.5685920  
   2 HYDR    4.5944456    5.0529790    3.8398801    4.3286765    7.0703116  
   3 HYDR    5.0471071    5.5278591    4.7835357    3.9082911    6.7526271  
   4 CARB    2.8974888 *  3.5997366    2.9024841 *  2.3377007 *  5.0687472  
   5 CARB    2.1651171 *  2.1451000 *  2.1978738 *  1.3528828 *  4.9403413  
   6 CARB    3.5123416    2.7629797 *  2.9167867 *  2.3826903 *  6.3962979  
   7 HYDR    3.7482153    2.5162273 *  3.2237955    2.7081684 *  6.6331450  
   8 CARB    4.3206966    3.6821655    3.1375786    3.7619119    7.5382809  
   9 CARB    4.8363000    4.6084849    4.0489711    3.7054018    7.4522345  
  10 HYDR    5.9073365    5.6627816    5.0284805    4.7470817    8.4561561  
  11 CARB    4.6738283    4.2085686    4.2725964    2.8765128 *  6.9429573  
  12 HYDR    4.7129305    4.5214073    4.7035234    2.5201784 *  6.3656881  
  13 HYDR    5.5867806    4.8692006    5.1040299    3.7164214    7.8388981  
  14 CARB    5.5990486    4.5940369    4.3215152    4.9259609    8.8712688  
  15 HYDR    5.5872628    4.3373500    4.2264724    5.2243102    9.0368634  
  16 HYDR    6.1046084    5.0353188    5.0527073    4.9874673    9.0969234  
  17 HYDR    6.3852173    5.5124851    4.9775698    5.8346238    9.7051435  
  18 CARB    4.1489880    3.7441556    2.5727769 *  4.4823849    7.6826601  
  19 HYDR    3.5476032    3.6177994    2.1051710 *  4.2116821    6.9609243  
  20 HYDR    4.1286724    3.4247840    2.4013770 *  4.8114897    7.8709164  
  21 HYDR    5.1782579    4.8330244    3.5860190    5.4671575    8.6484783  
  22 HYDR    3.2934269    4.1652241    3.7733829    2.2151880 *  4.5194190  
  23 OXYG    2.6996339 *  3.8374573    2.6494230 *  3.3117060    4.9906367  
  24 HYDR    2.3618569 *  3.8529726    2.8959340 *  3.2842777    4.1249878  
  25 CARB    1.0924079 *  1.0949960 *  1.0890094 *  2.3668847 *  4.7617478  
  26 HYDR    0.0000000    1.7723835 *  1.7714114 *  2.5577096 *  3.8173668  
  27 HYDR    1.7723835 *  0.0000000    1.7755587 *  2.6970669 *  5.1280560  
  28 HYDR    1.7714114 *  1.7755587 *  0.0000000    3.3141384    5.5605997  
  29 OXYG    2.5577096 *  2.6970669 *  3.3141384    0.0000000    4.1667334  
  30 CARB    3.8173668    5.1280560    5.5605997    4.1667334    0.0000000  
  31 HYDR    4.0330958    5.4629687    5.7404591    4.9467378    1.0958863 *
  32 HYDR    3.4513144    4.4688679    5.2134771    3.7591299    1.0945042 *
  33 CARB    3.1659181    4.6493797    4.7212996    3.3171502    1.5513963 *
  34 CARB    4.5606831    6.0009089    5.9008589    4.1649890    2.6623942 *
  35 CARB    5.7039176    7.0368288    7.2007764    5.1160025    2.7888008 *
  36 HYDR    6.6046168    7.9160699    7.9990881    5.8064578    3.8841096  
  37 CARB    6.1061959    7.5157820    7.7437201    6.0261984    2.5375937 *
  38 CARB    5.2506826    6.4461641    6.9753677    5.0862098    1.5282811 *
  39 HYDR    5.8360867    6.8843885    7.5974514    5.7465008    2.1781045 *
  40 CARB    5.5355257    6.5836653    7.1262328    4.6502514    2.5007363 *
  41 HYDR    4.9756133    5.8301398    6.4744026    3.7200853    2.6868185 *
  42 HYDR    6.5581744    7.4976366    8.1408513    5.4900902    3.4581075  
  43 CARB    7.5804052    8.9101084    9.2374429    7.3064309    3.8967008  
  44 HYDR    8.2330127    9.6491842    9.8210684    7.9623830    4.7013048  
  45 HYDR    7.8689403    9.0513164    9.5212080    7.2591158    4.2525988  
  46 HYDR    7.9908059    9.3021356    9.7000301    7.9366058    4.1972913  
  47 CARB    6.2318230    7.8196478    7.8005049    6.7072836    2.9911506 *
  48 HYDR    5.3934458    7.0522687    6.8984401    6.1764622    2.6478713 *
  49 HYDR    6.9819307    8.6250368    8.4501846    7.3888738    3.9714736  
  50 HYDR    6.7769982    8.3139644    8.3958850    7.4229452    3.4121034  
  51 HYDR    2.6974472 *  3.9146633    4.1817401    2.2504321 *  2.1528574 *
  52 OXYG    2.6086075 *  4.3435236    3.9711299    3.6904042    2.4594739 *
  53 HYDR    3.4063517    5.1683926    4.6970752    4.6491396    2.6749105 *
  54 CARB    5.1749174    6.7778240    6.2884809    5.2074099    3.7273844  
  55 HYDR    4.7527300    6.3393522    5.6137729    4.9258750    4.2071928  
  56 HYDR    6.1673550    7.7056973    7.2121662    5.9108591    4.5860767  
  57 HYDR    5.4700203    7.1711004    6.6597653    5.9043920    3.7054388  
  58 OXYG    4.5757911    5.7581905    5.6822401    3.5016322    3.5427458  

               31 HYDR      32 HYDR      33 CARB      34 CARB      35 CARB  

   1 CARB    7.1220322    6.5970854    5.1428663    5.3050881    6.6876477  
   2 HYDR    7.4865321    7.1663359    5.6156495    5.7875441    7.2562145  
   3 HYDR    7.3773262    6.8932571    5.2767374    5.1072649    6.4119645  
   4 CARB    5.6017640    5.0824068    3.6884748    4.1264534    5.5268033  
   5 CARB    5.5218673    4.5927298    3.9262883    4.8203304    6.0129227  
   6 CARB    7.0239651    5.9583210    5.4178239    6.1837046    7.3273124  
   7 HYDR    7.2603031    6.0281452    5.8747507    6.7987934    7.8223186  
   8 CARB    8.0545126    7.2083771    6.4104403    7.0735434    8.3699420  
   9 CARB    8.0763101    7.2823279    6.1630612    6.4760551    7.7519222  
  10 HYDR    9.0882769    8.3295723    7.1198404    7.2832627    8.5498969  
  11 CARB    7.7043156    6.6291509    5.8354102    6.2248804    7.2978055  
  12 HYDR    7.2152948    6.1235948    5.2622514    5.4763987    6.4368458  
  13 HYDR    8.6379561    7.4490354    6.8135862    7.1919901    8.1730703  
  14 CARB    9.4140920    8.4373874    7.8292736    8.5139906    9.7477939  
  15 HYDR    9.5170241    8.5061860    8.1277495    8.9868836   10.1989519  
  16 HYDR    9.7418506    8.6264713    8.0920991    8.6969859    9.8263246  
  17 HYDR   10.2121527    9.3413682    8.5759593    9.1692805   10.4659725  
  18 CARB    8.0034517    7.4237971    6.5487337    7.3151679    8.7258697  
  19 HYDR    7.2105971    6.8171368    5.7729570    6.5164184    7.9764434  
  20 HYDR    8.1201010    7.5008815    6.8997277    7.8577041    9.2255638  
  21 HYDR    8.9487363    8.4500915    7.4429657    8.0856454    9.5361835  
  22 HYDR    5.1810758    4.6474744    3.0866127    3.2431777    4.5783389  
  23 OXYG    5.2601867    5.1452882    3.6133282    4.1572999    5.6688290  
  24 HYDR    4.3249404    4.3684898    2.7848773 *  3.4666441    4.9553506  
  25 CARB    5.0808978    4.3168762    4.0094662    5.2617892    6.4485523  
  26 HYDR    4.0330958    3.4513144    3.1659181    4.5606831    5.7039176  
  27 HYDR    5.4629687    4.4688679    4.6493797    6.0009089    7.0368288  
  28 HYDR    5.7404591    5.2134771    4.7212996    5.9008589    7.2007764  
  29 OXYG    4.9467378    3.7591299    3.3171502    4.1649890    5.1160025  
  30 CARB    1.0958863 *  1.0945042 *  1.5513963 *  2.6623942 *  2.7888008 *
  31 HYDR    0.0000000    1.7530270 *  2.1742548 *  3.2722013    3.4533063  
  32 HYDR    1.7530270 *  0.0000000    2.1456266 *  3.4737894    3.6379225  
  33 CARB    2.1742548 *  2.1456266 *  0.0000000    1.6182394 *  2.5793222 *
  34 CARB    3.2722013    3.4737894    1.6182394 *  0.0000000    1.5447062 *
  35 CARB    3.4533063    3.6379225    2.5793222 *  1.5447062 *  0.0000000  
  36 HYDR    4.5147424    4.7152249    3.5316063    2.1647838 *  1.0957777 *
  37 CARB    2.8078756 *  3.4903942    3.0564140    2.6297956 *  1.5657892 *
  38 CARB    2.1707771 *  2.1613958 *  2.5748363 *  2.8620628 *  2.1136251 *
  39 HYDR    2.5840316 *  2.4426095 *  3.5168941    3.9564541    3.1118141  
  40 CARB    3.4359252    2.9470194 *  2.7841128 *  2.5051940 *  1.5480236 *
  41 HYDR    3.7603709    2.8221704 *  2.6710439 *  2.6414590 *  2.2596738 *
  42 HYDR    4.3289668    3.8099536    3.8737270    3.4510911    2.2162293 *
  43 CARB    4.1423635    4.7068581    4.5432899    3.9420484    2.5453822 *
  44 HYDR    4.8793591    5.6062719    5.1117421    4.2358669    2.9180645 *
  45 HYDR    4.7168639    4.9028165    4.8800934    4.2402491    2.7130019 *
  46 HYDR    4.2426951    4.9250937    5.1205146    4.7809980    3.4895471  
  47 CARB    2.6965080 *  4.0390869    3.4258530    3.1723522    2.7096323 *
  48 HYDR    2.1526328 *  3.6863116    2.8713543 *  2.9410626 *  3.0253309  
  49 HYDR    3.7212886    5.0482330    4.1243032    3.5021388    3.0507308  
  50 HYDR    2.9025665 *  4.3312566    4.1965236    4.1835632    3.6047257  
  51 HYDR    2.9616905 *  2.2439358 *  1.0916858 *  2.1854433 *  3.1392202  
  52 OXYG    2.5022230 *  2.9406376 *  1.4145366 *  2.5207804 *  3.7414647  
  53 HYDR    2.3763993 *  3.3624471    1.9685381 *  2.7498459 *  3.8209644  
  54 CARB    3.9646978    4.6496475    2.6402757 *  1.5341841 *  2.5892155 *
  55 HYDR    4.4137015    4.9963925    2.8726815 *  2.1612825 *  3.5159795  
  56 HYDR    4.8923629    5.5216497    3.5714273    2.1479821 *  2.7830707 *
  57 HYDR    3.6490396    4.7216717    2.9506123 *  2.2103657 *  2.9265664 *
  58 OXYG    4.3375843    4.0626181    2.3079099 *  1.3715309 *  2.3821015 *

               36 HYDR      37 CARB      38 CARB      39 HYDR      40 CARB  

   1 CARB    7.0129565    7.8603542    7.5088283    8.4313589    6.9431245  
   2 HYDR    7.5807063    8.3445951    8.0992195    9.0435721    7.6637912  
   3 HYDR    6.5726043    7.7151397    7.5063705    8.4794259    6.7680353  
   4 CARB    6.0314461    6.5572857    6.1055705    6.9984898    5.7116593  
   5 CARB    6.6899794    6.8864656    6.0665577    6.7693038    5.7780925  
   6 CARB    7.9149898    8.3027621    7.4379841    8.0966285    6.9980701  
   7 HYDR    8.4806057    8.6975009    7.6709502    8.2028990    7.2986047  
   8 CARB    8.8923177    9.3737804    8.6588655    9.3895053    8.2506915  
   9 CARB    8.1060220    8.9394412    8.3914654    9.2231268    7.7596788  
  10 HYDR    8.8029833    9.8073845    9.3389876   10.1989984    8.6238698  
  11 CARB    7.6924759    8.4919152    7.7571729    8.4916304    7.0229304  
  12 HYDR    6.7660149    7.7058673    7.0169578    7.7738183    6.1442513  
  13 HYDR    8.5340542    9.3865724    8.5883745    9.2650982    7.7863257  
  14 CARB   10.2573886   10.7677900    9.9638700   10.6311425    9.5087417  
  15 HYDR   10.7979349   11.1038449   10.2005655   10.7879602    9.8733285  
  16 HYDR   10.2859650   10.9179432   10.0695153   10.7108946    9.4816130  
  17 HYDR   10.9209688   11.5223244   10.8116445   11.5288034   10.3412134  
  18 CARB    9.3072263    9.5821451    8.9569367    9.7007777    8.7694053  
  19 HYDR    8.5650680    8.7797532    8.2608456    9.0480532    8.1528380  
  20 HYDR    9.8984730    9.9556629    9.2183687    9.8717950    9.1640305  
  21 HYDR   10.0478165   10.4404412    9.9054297   10.6898081    9.6755765  
  22 HYDR    5.0155751    5.7354566    5.3562997    6.2991832    4.7943350  
  23 OXYG    6.2342191    6.4782893    6.1838174    7.0895159    6.0844106  
  24 HYDR    5.6092610    5.6266071    5.3534696    6.2524650    5.4063901  
  25 CARB    7.2800695    7.0099032    6.1196549    6.7074610    6.2159018  
  26 HYDR    6.6046168    6.1061959    5.2506826    5.8360867    5.5355257  
  27 HYDR    7.9160699    7.5157820    6.4461641    6.8843885    6.5836653  
  28 HYDR    7.9990881    7.7437201    6.9753677    7.5974514    7.1262328  
  29 OXYG    5.8064578    6.0261984    5.0862098    5.7465008    4.6502514  
  30 CARB    3.8841096    2.5375937 *  1.5282811 *  2.1781045 *  2.5007363 *
  31 HYDR    4.5147424    2.8078756 *  2.1707771 *  2.5840316 *  3.4359252  
  32 HYDR    4.7152249    3.4903942    2.1613958 *  2.4426095 *  2.9470194 *
  33 CARB    3.5316063    3.0564140    2.5748363 *  3.5168941    2.7841128 *
  34 CARB    2.1647838 *  2.6297956 *  2.8620628 *  3.9564541    2.5051940 *
  35 CARB    1.0957777 *  1.5657892 *  2.1136251 *  3.1118141    1.5480236 *
  36 HYDR    0.0000000    2.2811189 *  3.1057622    4.0046983    2.2819134 *
  37 CARB    2.2811189 *  0.0000000    1.5567820 *  2.2771286 *  2.1572311 *
  38 CARB    3.1057622    1.5567820 *  0.0000000    1.0953087 *  1.5476098 *
  39 HYDR    4.0046983    2.2771286 *  1.0953087 *  0.0000000    2.2870628 *
  40 CARB    2.2819134 *  2.1572311 *  1.5476098 *  2.2870628 *  0.0000000  
  41 HYDR    2.9270721 *  3.1373138    2.2749348 *  2.9498701 *  1.0929427 *
  42 HYDR    2.5569708 *  2.6366277 *  2.2179663 *  2.5714796 *  1.0897616 *
  43 CARB    2.7334361 *  1.5344263 *  2.5653230 *  2.7840298 *  2.8718485 *
  44 HYDR    2.7511339 *  2.1715648 *  3.5068006    3.8512866    3.6412503  
  45 HYDR    2.7568497 *  2.2061104 *  2.7719429 *  2.8835889 *  2.6182481 *
  46 HYDR    3.8086092    2.1726922 *  2.9122454 *  2.7570761 *  3.6059475  
  47 CARB    3.3139263    1.5275146 *  2.6493422 *  3.2229192    3.5786704  
  48 HYDR    3.7681706    2.2118452 *  2.9002402 *  3.5743318    3.8800103  
  49 HYDR    3.3185870    2.1743282 *  3.5705984    4.1906748    4.2170546  
  50 HYDR    4.2250980    2.1562894 *  2.9978472 *  3.2079626    4.1886815  
  51 HYDR    4.0056300    3.8715024    3.1185270    3.9657085    2.9702515 *
  52 OXYG    4.6032248    4.0264255    3.7431214    4.5950646    4.1756522  
  53 HYDR    4.6471495    3.8314005    3.8312941    4.6535146    4.4748982  
  54 CARB    2.8198189 *  3.3284970    4.0278056    5.0932615    3.9076662  
  55 HYDR    3.7763088    4.3113987    4.7995525    5.8653796    4.6654524  
  56 HYDR    2.5687427 *  3.6762919    4.5983333    5.6532799    4.2346183  
  57 HYDR    3.2595640    3.1257640    4.0118578    4.9851355    4.2676568  
  58 OXYG    2.6617528 *  3.7837727    3.7604908    4.8044220    2.9163186 *

               41 HYDR      42 HYDR      43 CARB      44 HYDR      45 HYDR  

   1 CARB    6.2042524    7.8161142    9.1959735    9.5040033    9.3007355  
   2 HYDR    7.0126623    8.5866776    9.7257168    9.9737277    9.9324337  
   3 HYDR    6.0676618    7.5630100    8.9539380    9.1733361    9.0067127  
   4 CARB    5.0135696    6.6631781    7.9559986    8.3560149    8.1138651  
   5 CARB    4.9331100    6.6922905    8.2695496    8.8590671    8.3404422  
   6 CARB    6.0494463    7.8155129    9.6274846   10.2179820    9.6006364  
   7 HYDR    6.3165465    8.0662324    9.9869155   10.6669170    9.9139471  
   8 CARB    7.3601052    9.1146186   10.7536151   11.2530857   10.8061086  
   9 CARB    6.8806685    8.5641621   10.2430827   10.6401275   10.2412837  
  10 HYDR    7.7528430    9.3858815   11.0734136   11.4083454   11.0496622  
  11 CARB    6.0358648    7.7296679    9.7083953   10.2119323    9.5736016  
  12 HYDR    5.1537069    6.7909659    8.8443881    9.3293148    8.6501748  
  13 HYDR    6.7543553    8.4071798   10.5422258   11.0695721   10.3285463  
  14 CARB    8.5550122   10.3110571   12.1138282   12.6499932   12.0994791  
  15 HYDR    8.9244154   10.6908223   12.4713368   13.0713102   12.4783158  
  16 HYDR    8.4732769   10.1976598   12.1884865   12.7418688   12.0761568  
  17 HYDR    9.4139378   11.1591551   12.8843370   13.3602230   12.9016685  
  18 CARB    7.9955000    9.7274457   11.0449930   11.5081040   11.2436047  
  19 HYDR    7.4719373    9.1543299   10.2662688   10.6854874   10.5402092  
  20 HYDR    8.3913938   10.1306334   11.4340947   11.9671371   11.6499089  
  21 HYDR    8.9150991   10.6299158   11.9010686   12.3021315   12.1152470  
  22 HYDR    4.1137991    5.7069099    7.0655080    7.4412768    7.1650023  
  23 OXYG    5.5843306    7.1193658    7.9575661    8.2975117    8.2985444  
  24 HYDR    5.0203933    6.4722009    7.1307811    7.4947506    7.5327645  
  25 CARB    5.5134326    7.1977925    8.4626208    9.1100855    8.6696726  
  26 HYDR    4.9756133    6.5581744    7.5804052    8.2330127    7.8689403  
  27 HYDR    5.8301398    7.4976366    8.9101084    9.6491842    9.0513164  
  28 HYDR    6.4744026    8.1408513    9.2374429    9.8210684    9.5212080  
  29 OXYG    3.7200853    5.4900902    7.3064309    7.9623830    7.2591158  
  30 CARB    2.6868185 *  3.4581075    3.8967008    4.7013048    4.2525988  
  31 HYDR    3.7603709    4.3289668    4.1423635    4.8793591    4.7168639  
  32 HYDR    2.8221704 *  3.8099536    4.7068581    5.6062719    4.9028165  
  33 CARB    2.6710439 *  3.8737270    4.5432899    5.1117421    4.8800934  
  34 CARB    2.6414590 *  3.4510911    3.9420484    4.2358669    4.2402491  
  35 CARB    2.2596738 *  2.2162293 *  2.5453822 *  2.9180645 *  2.7130019 *
  36 HYDR    2.9270721 *  2.5569708 *  2.7334361 *  2.7511339 *  2.7568497 *
  37 CARB    3.1373138    2.6366277 *  1.5344263 *  2.1715648 *  2.2061104 *
  38 CARB    2.2749348 *  2.2179663 *  2.5653230 *  3.5068006    2.7719429 *
  39 HYDR    2.9498701 *  2.5714796 *  2.7840298 *  3.8512866    2.8835889 *
  40 CARB    1.0929427 *  1.0897616 *  2.8718485 *  3.6412503    2.6182481 *
  41 HYDR    0.0000000    1.7706176 *  3.9645443    4.7044309    3.6545365  
  42 HYDR    1.7706176 *  0.0000000    2.7389699 *  3.5068910    2.0864200 *
  43 CARB    3.9645443    2.7389699 *  0.0000000    1.0958224 *  1.0921709 *
  44 HYDR    4.7044309    3.5068910    1.0958224 *  0.0000000    1.7647871 *
  45 HYDR    3.6545365    2.0864200 *  1.0921709 *  1.7647871 *  0.0000000  
  46 HYDR    4.6767137    3.4510423    1.0957962 *  1.7710044 *  1.7662507 *
  47 CARB    4.4347371    4.1606663    2.4633105 *  2.6913249 *  3.4493911  
  48 HYDR    4.5303186    4.6711375    3.4560692    3.7313570    4.3561631  
  49 HYDR    5.0963769    4.7058080    2.7245602 *  2.4900046 *  3.7403175  
  50 HYDR    5.0879164    4.6452257    2.6516879 *  2.9757825 *  3.6777163  
  51 HYDR    2.4379851 *  4.0094643    5.2606890    5.8859049    5.4078932  
  52 OXYG    4.0705491    5.2616035    5.5605134    6.0178939    6.0664957  
  53 HYDR    4.5896246    5.5237979    5.3364396    5.7015816    5.9952054  
  54 CARB    4.1665988    4.7623917    4.5513760    4.5262616    5.0779859  
  55 HYDR    4.7135784    5.5891510    5.6079311    5.6168116    6.1093484  
  56 HYDR    4.5587473    4.9103901    4.6127103    4.3688665    5.0625455  
  57 HYDR    4.7099057    5.1044705    4.3314245    4.2568475    5.0614585  
  58 OXYG    2.5892492 *  3.7420365    4.9271760    5.2128455    4.9762091  

               46 HYDR      47 CARB      48 HYDR      49 HYDR      50 HYDR  

   1 CARB   10.0082223    8.2021313    7.5290620    8.5071294    9.1359111  
   2 HYDR   10.5146354    8.5016369    7.7461100    8.7431723    9.4293768  
   3 HYDR    9.8441075    8.1365855    7.5688782    8.3387573    9.1323622  
   4 CARB    8.6928096    6.8803635    6.1773513    7.3023012    7.7565610  
   5 CARB    8.8894955    7.3365892    6.6466127    7.9631150    8.0693815  
   6 CARB   10.2790900    8.8384900    8.1772065    9.4457908    9.5828367  
   7 HYDR   10.5655019    9.2862653    8.6455100    9.9842824    9.9460707  
   8 CARB   11.4357632    9.7524221    9.0039834   10.2642408   10.5407615  
   9 CARB   11.0360596    9.4091071    8.7563474    9.8026767   10.3000356  
  10 HYDR   11.9114374   10.2796539    9.6464393   10.6013906   11.2082970  
  11 CARB   10.4789062    9.1724007    8.6260386    9.6708973   10.0147162  
  12 HYDR    9.6558335    8.4960924    8.0494001    8.9686939    9.3628087  
  13 HYDR   11.3120938   10.1457105    9.6365887   10.6608614   10.9724266  
  14 CARB   12.7872817   11.2109514   10.4786282   11.7526369   11.9764505  
  15 HYDR   13.0709478   11.5085800   10.7420841   12.1218112   12.2004655  
  16 HYDR   12.8900359   11.4993141   10.8463991   12.0502028   12.2774983  
  17 HYDR   13.5886736   11.9005965   11.1405600   12.3766918   12.7007746  
  18 CARB   11.6675978    9.7233637    8.8567744   10.2082725   10.4719105  
  19 HYDR   10.8816103    8.8173422    7.9206119    9.2632338    9.5740085  
  20 HYDR   11.9756410   10.0601086    9.1609294   10.6256500   10.7223176  
  21 HYDR   12.5576622   10.5339207    9.6557481   10.9451913   11.3163064  
  22 HYDR    7.8648617    6.2041277    5.6281004    6.5935900    7.1303346  
  23 OXYG    8.6190896    6.4853492    5.6355878    6.8589922    7.3241222  
  24 HYDR    7.7428593    5.5672320    4.6929551    5.9884188    6.3763143  
  25 CARB    8.9276353    7.2301196    6.4142533    7.9475357    7.8190729  
  26 HYDR    7.9908059    6.2318230    5.3934458    6.9819307    6.7769982  
  27 HYDR    9.3021356    7.8196478    7.0522687    8.6250368    8.3139644  
  28 HYDR    9.7000301    7.8005049    6.8984401    8.4501846    8.3958850  
  29 OXYG    7.9366058    6.7072836    6.1764622    7.3888738    7.4229452  
  30 CARB    4.1972913    2.9911506 *  2.6478713 *  3.9714736    3.4121034  
  31 HYDR    4.2426951    2.6965080 *  2.1526328 *  3.7212886    2.9025665 *
  32 HYDR    4.9250937    4.0390869    3.6863116    5.0482330    4.3312566  
  33 CARB    5.1205146    3.4258530    2.8713543 *  4.1243032    4.1965236  
  34 CARB    4.7809980    3.1723522    2.9410626 *  3.5021388    4.1835632  
  35 CARB    3.4895471    2.7096323 *  3.0253309    3.0507308    3.6047257  
  36 HYDR    3.8086092    3.3139263    3.7681706    3.3185870    4.2250980  
  37 CARB    2.1726922 *  1.5275146 *  2.2118452 *  2.1743282 *  2.1562894 *
  38 CARB    2.9122454 *  2.6493422 *  2.9002402 *  3.5705984    2.9978472 *
  39 HYDR    2.7570761 *  3.2229192    3.5743318    4.1906748    3.2079626  
  40 CARB    3.6059475    3.5786704    3.8800103    4.2170546    4.1886815  
  41 HYDR    4.6767137    4.4347371    4.5303186    5.0963769    5.0879164  
  42 HYDR    3.4510423    4.1606663    4.6711375    4.7058080    4.6452257  
  43 CARB    1.0957962 *  2.4633105 *  3.4560692    2.7245602 *  2.6516879 *
  44 HYDR    1.7710044 *  2.6913249 *  3.7313570    2.4900046 *  2.9757825 *
  45 HYDR    1.7662507 *  3.4493911    4.3561631    3.7403175    3.6777163  
  46 HYDR    0.0000000    2.6925956 *  3.6985754    3.0685636    2.4116255 *
  47 CARB    2.6925956 *  0.0000000    1.0918126 *  1.0952969 *  1.0960461 *
  48 HYDR    3.6985754    1.0918126 *  0.0000000    1.7649188 *  1.7559094 *
  49 HYDR    3.0685636    1.0952969 *  1.7649188 *  0.0000000    1.7689010 *
  50 HYDR    2.4116255 *  1.0960461 *  1.7559094 *  1.7689010 *  0.0000000  
  51 HYDR    5.8763277    4.4579882    3.9578988    5.1552042    5.2033388  
  52 OXYG    6.0453601    3.8803254    2.9896445 *  4.4791860    4.5957297  
  53 HYDR    5.7453084    3.3346785    2.3240780 *  3.8599464    4.0072419  
  54 CARB    5.3586676    3.2421884    2.8639628 *  3.1684759    4.3169551  
  55 HYDR    6.3887411    4.1495440    3.5626601    4.1204225    5.1790704  
  56 HYDR    5.5236240    3.7112565    3.5971242    3.3687346    4.7967910  
  57 HYDR    4.9809487    2.5563072 *  2.0863795 *  2.3878824 *  3.5655681  
  58 OXYG    5.8465910    4.5228513    4.3010120    4.8032688    5.5221170  

               51 HYDR      52 OXYG      53 HYDR      54 CARB      55 HYDR  

   1 CARB    4.4928738    4.8621321    5.6139018    5.4835509    4.6545020  
   2 HYDR    5.1157864    5.0778029    5.7152175    5.7033591    4.7436094  
   3 HYDR    4.6816881    5.1774134    5.8775367    5.2326096    4.4646917  
   4 CARB    3.0354518    3.4093544    4.2374294    4.4881249    3.7651034  
   5 CARB    3.0213676    3.8081920    4.7451158    5.5464993    5.0126314  
   6 CARB    4.4521043    5.3429862    6.2718504    6.9049309    6.3160264  
   7 HYDR    4.8732004    5.8729505    6.8103435    7.6547573    7.1476603  
   8 CARB    5.5669327    6.0674165    6.9153512    7.5149455    6.7442181  
   9 CARB    5.3342743    5.9895087    6.8251559    6.8616547    6.1019574  
  10 HYDR    6.3221654    6.9426735    7.7399396    7.5665383    6.7722107  
  11 CARB    4.8504278    5.9721822    6.8927788    6.9409167    6.3804143  
  12 HYDR    4.2759363    5.6175366    6.5291674    6.2945619    5.8572229  
  13 HYDR    5.7921398    7.0168339    7.9483810    7.9669580    7.4370125  
  14 CARB    6.9268428    7.5417674    8.4030040    9.0187526    8.2625602  
  15 HYDR    7.2332184    7.7867047    8.6390740    9.5404702    8.8063028  
  16 HYDR    7.1168539    7.9882702    8.8913708    9.3240009    8.6434622  
  17 HYDR    7.7271792    8.1951991    9.0105677    9.5322562    8.6999552  
  18 CARB    5.8865647    5.8824394    6.6105226    7.5243490    6.6470535  
  19 HYDR    5.2376235    4.9808305    5.6475288    6.6024098    5.6950480  
  20 HYDR    6.2430297    6.1871665    6.9006571    8.1370481    7.3055385  
  21 HYDR    6.8232273    6.7237308    7.3945252    8.1557609    7.2086003  
  22 HYDR    2.4339535 *  3.1722715    3.9909633    3.7657347    3.2128775  
  23 OXYG    3.3201150    2.8221174 *  3.4697026    4.1438625    3.2656083  
  24 HYDR    2.6928742 *  1.8603303 *  2.5080984 *  3.4829470    2.7251643 *
  25 CARB    3.3371105    3.5386300    4.3776166    5.8863126    5.3573655  
  26 HYDR    2.6974472 *  2.6086075 *  3.4063517    5.1749174    4.7527300  
  27 HYDR    3.9146633    4.3435236    5.1683926    6.7778240    6.3393522  
  28 HYDR    4.1817401    3.9711299    4.6970752    6.2884809    5.6137729  
  29 OXYG    2.2504321 *  3.6904042    4.6491396    5.2074099    4.9258750  
  30 CARB    2.1528574 *  2.4594739 *  2.6749105 *  3.7273844    4.2071928  
  31 HYDR    2.9616905 *  2.5022230 *  2.3763993 *  3.9646978    4.4137015  
  32 HYDR    2.2439358 *  2.9406376 *  3.3624471    4.6496475    4.9963925  
  33 CARB    1.0916858 *  1.4145366 *  1.9685381 *  2.6402757 *  2.8726815 *
  34 CARB    2.1854433 *  2.5207804 *  2.7498459 *  1.5341841 *  2.1612825 *
  35 CARB    3.1392202    3.7414647    3.8209644    2.5892155 *  3.5159795  
  36 HYDR    4.0056300    4.6032248    4.6471495    2.8198189 *  3.7763088  
  37 CARB    3.8715024    4.0264255    3.8314005    3.3284970    4.3113987  
  38 CARB    3.1185270    3.7431214    3.8312941    4.0278056    4.7995525  
  39 HYDR    3.9657085    4.5950646    4.6535146    5.0932615    5.8653796  
  40 CARB    2.9702515 *  4.1756522    4.4748982    3.9076662    4.6654524  
  41 HYDR    2.4379851 *  4.0705491    4.5896246    4.1665988    4.7135784  
  42 HYDR    4.0094643    5.2616035    5.5237979    4.7623917    5.5891510  
  43 CARB    5.2606890    5.5605134    5.3364396    4.5513760    5.6079311  
  44 HYDR    5.8859049    6.0178939    5.7015816    4.5262616    5.6168116  
  45 HYDR    5.4078932    6.0664957    5.9952054    5.0779859    6.1093484  
  46 HYDR    5.8763277    6.0453601    5.7453084    5.3586676    6.3887411  
  47 CARB    4.4579882    3.8803254    3.3346785    3.2421884    4.1495440  
  48 HYDR    3.9578988    2.9896445 *  2.3240780 *  2.8639628 *  3.5626601  
  49 HYDR    5.1552042    4.4791860    3.8599464    3.1684759    4.1204225  
  50 HYDR    5.2033388    4.5957297    4.0072419    4.3169551    5.1790704  
  51 HYDR    0.0000000    1.9827007 *  2.8095884 *  3.3557760    3.3955273  
  52 OXYG    1.9827007 *  0.0000000    0.9627756 *  2.7932936 *  2.6070311 *
  53 HYDR    2.8095884 *  0.9627756 *  0.0000000    2.6407227 *  2.5790678 *
  54 CARB    3.3557760    2.7932936 *  2.6407227 *  0.0000000    1.0917805 *
  55 HYDR    3.3955273    2.6070311 *  2.5790678 *  1.0917805 *  0.0000000  
  56 HYDR    4.1848747    3.8712801    3.7258977    1.0939198 *  1.7705569 *
  57 HYDR    3.8831145    2.8900085 *  2.3768349 *  1.0913307 *  1.7817645 *
  58 OXYG    2.2043662 *  3.1687414    3.6836786    2.3571666 *  2.5494748 *

               56 HYDR      57 HYDR      58 OXYG  

   1 CARB    5.9195771    6.3322768    4.3838832  
   2 HYDR    6.1544200    6.4560178    5.0288786  
   3 HYDR    5.4753095    6.1816334    4.0422532  
   4 CARB    5.1318724    5.2507009    3.4147232  
   5 CARB    6.3028139    6.2061751    4.1983482  
   6 CARB    7.5601279    7.6420264    5.3613116  
   7 HYDR    8.3574114    8.3389214    6.0477003  
   8 CARB    8.1319933    8.2428571    6.2483588  
   9 CARB    7.3032015    7.7228193    5.4590372  
  10 HYDR    7.8985738    8.4642478    6.1992122  
  11 CARB    7.3946515    7.8301801    5.1390381  
  12 HYDR    6.6693107    7.2352191    4.3019281  
  13 HYDR    8.3774551    8.8748808    6.0604775  
  14 CARB    9.6079262    9.7638163    7.6267715  
  15 HYDR   10.2158737   10.2098565    8.2058392  
  16 HYDR    9.8485983   10.1357474    7.7036212  
  17 HYDR   10.0729573   10.2827934    8.2646525  
  18 CARB    8.2282233    8.1085640    6.7091766  
  19 HYDR    7.3372280    7.1309516    6.0321698  
  20 HYDR    8.9258449    8.6339079    7.3598150  
  21 HYDR    8.7882402    8.7525398    7.4385597  
  22 HYDR    4.3210843    4.6410226    2.3658992 *
  23 OXYG    4.9187613    4.6931876    3.8530053  
  24 HYDR    4.3848076    3.9178490    3.4425667  
  25 CARB    6.8080782    6.3068803    5.0165319  
  26 HYDR    6.1673550    5.4700203    4.5757911  
  27 HYDR    7.7056973    7.1711004    5.7581905  
  28 HYDR    7.2121662    6.6597653    5.6822401  
  29 OXYG    5.9108591    5.9043920    3.5016322  
  30 CARB    4.5860767    3.7054388    3.5427458  
  31 HYDR    4.8923629    3.6490396    4.3375843  
  32 HYDR    5.5216497    4.7216717    4.0626181  
  33 CARB    3.5714273    2.9506123 *  2.3079099 *
  34 CARB    2.1479821 *  2.2103657 *  1.3715309 *
  35 CARB    2.7830707 *  2.9265664 *  2.3821015 *
  36 HYDR    2.5687427 *  3.2595640    2.6617528 *
  37 CARB    3.6762919    3.1257640    3.7837727  
  38 CARB    4.5983333    4.0118578    3.7604908  
  39 HYDR    5.6532799    4.9851355    4.8044220  
  40 CARB    4.2346183    4.2676568    2.9163186 *
  41 HYDR    4.5587473    4.7099057    2.5892492 *
  42 HYDR    4.9103901    5.1044705    3.7420365  
  43 CARB    4.6127103    4.3314245    4.9271760  
  44 HYDR    4.3688665    4.2568475    5.2128455  
  45 HYDR    5.0625455    5.0614585    4.9762091  
  46 HYDR    5.5236240    4.9809487    5.8465910  
  47 CARB    3.7112565    2.5563072 *  4.5228513  
  48 HYDR    3.5971242    2.0863795 *  4.3010120  
  49 HYDR    3.3687346    2.3878824 *  4.8032688  
  50 HYDR    4.7967910    3.5655681    5.5221170  
  51 HYDR    4.1848747    3.8831145    2.2043662 *
  52 OXYG    3.8712801    2.8900085 *  3.1687414  
  53 HYDR    3.7258977    2.3768349 *  3.6836786  
  54 CARB    1.0939198 *  1.0913307 *  2.3571666 *
  55 HYDR    1.7705569 *  1.7817645 *  2.5494748 *
  56 HYDR    0.0000000    1.7607596 *  2.6575376 *
  57 HYDR    1.7607596 *  0.0000000    3.3245834  
  58 OXYG    2.6575376 *  3.3245834    0.0000000  

  * ... LESS THAN  3.000


     ATOMIC BASIS SET
     ----------------
 THE CONTRACTED PRIMITIVE FUNCTIONS HAVE BEEN UNNORMALIZED
 THE CONTRACTED BASIS FUNCTIONS ARE NOW NORMALIZED TO UNITY

  SHELL TYPE  PRIMITIVE        EXPONENT          CONTRACTION COEFFICIENT(S)

 CARBON    

      1   S       1          4563.2400000    0.001966650249
      1   S       2           682.0240000    0.015230601932
      1   S       3           154.9730000    0.076126909656
      1   S       4            44.4553000    0.260801033080
      1   S       5            13.0290000    0.616462078191
      1   S       6             1.8277300    0.221006028032

      2   L       7            20.9642000    0.114660080729    0.040248692673
      2   L       8             4.8033100    0.919999647749    0.237593956746
      2   L       9             1.4593300   -0.003030682134    0.815853851473

      3   L      10             0.4834560    1.000000000000    1.000000000000

      4   L      11             0.1455850    1.000000000000    1.000000000000

      5   L      12             0.0438000    1.000000000000    1.000000000000

      6   D      13             0.6260000    1.000000000000

 HYDROGEN  

      7   S      14            33.8650000    0.025493814541
      7   S      15             5.0947900    0.190373108582
      7   S      16             1.1587900    0.852161486043

      8   S      17             0.3258400    1.000000000000

      9   S      18             0.1027410    1.000000000000

     10   S      19             0.0360000    1.000000000000

 HYDROGEN  

     11   S      20            33.8650000    0.025493814541
     11   S      21             5.0947900    0.190373108582
     11   S      22             1.1587900    0.852161486043

     12   S      23             0.3258400    1.000000000000

     13   S      24             0.1027410    1.000000000000

     14   S      25             0.0360000    1.000000000000

 CARBON    

     15   S      26          4563.2400000    0.001966650249
     15   S      27           682.0240000    0.015230601932
     15   S      28           154.9730000    0.076126909656
     15   S      29            44.4553000    0.260801033080
     15   S      30            13.0290000    0.616462078191
     15   S      31             1.8277300    0.221006028032

     16   L      32            20.9642000    0.114660080729    0.040248692673
     16   L      33             4.8033100    0.919999647749    0.237593956746
     16   L      34             1.4593300   -0.003030682134    0.815853851473

     17   L      35             0.4834560    1.000000000000    1.000000000000

     18   L      36             0.1455850    1.000000000000    1.000000000000

     19   L      37             0.0438000    1.000000000000    1.000000000000

     20   D      38             0.6260000    1.000000000000

 CARBON    

     21   S      39          4563.2400000    0.001966650249
     21   S      40           682.0240000    0.015230601932
     21   S      41           154.9730000    0.076126909656
     21   S      42            44.4553000    0.260801033080
     21   S      43            13.0290000    0.616462078191
     21   S      44             1.8277300    0.221006028032

     22   L      45            20.9642000    0.114660080729    0.040248692673
     22   L      46             4.8033100    0.919999647749    0.237593956746
     22   L      47             1.4593300   -0.003030682134    0.815853851473

     23   L      48             0.4834560    1.000000000000    1.000000000000

     24   L      49             0.1455850    1.000000000000    1.000000000000

     25   L      50             0.0438000    1.000000000000    1.000000000000

     26   D      51             0.6260000    1.000000000000

 CARBON    

     27   S      52          4563.2400000    0.001966650249
     27   S      53           682.0240000    0.015230601932
     27   S      54           154.9730000    0.076126909656
     27   S      55            44.4553000    0.260801033080
     27   S      56            13.0290000    0.616462078191
     27   S      57             1.8277300    0.221006028032

     28   L      58            20.9642000    0.114660080729    0.040248692673
     28   L      59             4.8033100    0.919999647749    0.237593956746
     28   L      60             1.4593300   -0.003030682134    0.815853851473

     29   L      61             0.4834560    1.000000000000    1.000000000000

     30   L      62             0.1455850    1.000000000000    1.000000000000

     31   L      63             0.0438000    1.000000000000    1.000000000000

     32   D      64             0.6260000    1.000000000000

 HYDROGEN  

     33   S      65            33.8650000    0.025493814541
     33   S      66             5.0947900    0.190373108582
     33   S      67             1.1587900    0.852161486043

     34   S      68             0.3258400    1.000000000000

     35   S      69             0.1027410    1.000000000000

     36   S      70             0.0360000    1.000000000000

 CARBON    

     37   S      71          4563.2400000    0.001966650249
     37   S      72           682.0240000    0.015230601932
     37   S      73           154.9730000    0.076126909656
     37   S      74            44.4553000    0.260801033080
     37   S      75            13.0290000    0.616462078191
     37   S      76             1.8277300    0.221006028032

     38   L      77            20.9642000    0.114660080729    0.040248692673
     38   L      78             4.8033100    0.919999647749    0.237593956746
     38   L      79             1.4593300   -0.003030682134    0.815853851473

     39   L      80             0.4834560    1.000000000000    1.000000000000

     40   L      81             0.1455850    1.000000000000    1.000000000000

     41   L      82             0.0438000    1.000000000000    1.000000000000

     42   D      83             0.6260000    1.000000000000

 CARBON    

     43   S      84          4563.2400000    0.001966650249
     43   S      85           682.0240000    0.015230601932
     43   S      86           154.9730000    0.076126909656
     43   S      87            44.4553000    0.260801033080
     43   S      88            13.0290000    0.616462078191
     43   S      89             1.8277300    0.221006028032

     44   L      90            20.9642000    0.114660080729    0.040248692673
     44   L      91             4.8033100    0.919999647749    0.237593956746
     44   L      92             1.4593300   -0.003030682134    0.815853851473

     45   L      93             0.4834560    1.000000000000    1.000000000000

     46   L      94             0.1455850    1.000000000000    1.000000000000

     47   L      95             0.0438000    1.000000000000    1.000000000000

     48   D      96             0.6260000    1.000000000000

 HYDROGEN  

     49   S      97            33.8650000    0.025493814541
     49   S      98             5.0947900    0.190373108582
     49   S      99             1.1587900    0.852161486043

     50   S     100             0.3258400    1.000000000000

     51   S     101             0.1027410    1.000000000000

     52   S     102             0.0360000    1.000000000000

 CARBON    

     53   S     103          4563.2400000    0.001966650249
     53   S     104           682.0240000    0.015230601932
     53   S     105           154.9730000    0.076126909656
     53   S     106            44.4553000    0.260801033080
     53   S     107            13.0290000    0.616462078191
     53   S     108             1.8277300    0.221006028032

     54   L     109            20.9642000    0.114660080729    0.040248692673
     54   L     110             4.8033100    0.919999647749    0.237593956746
     54   L     111             1.4593300   -0.003030682134    0.815853851473

     55   L     112             0.4834560    1.000000000000    1.000000000000

     56   L     113             0.1455850    1.000000000000    1.000000000000

     57   L     114             0.0438000    1.000000000000    1.000000000000

     58   D     115             0.6260000    1.000000000000

 HYDROGEN  

     59   S     116            33.8650000    0.025493814541
     59   S     117             5.0947900    0.190373108582
     59   S     118             1.1587900    0.852161486043

     60   S     119             0.3258400    1.000000000000

     61   S     120             0.1027410    1.000000000000

     62   S     121             0.0360000    1.000000000000

 HYDROGEN  

     63   S     122            33.8650000    0.025493814541
     63   S     123             5.0947900    0.190373108582
     63   S     124             1.1587900    0.852161486043

     64   S     125             0.3258400    1.000000000000

     65   S     126             0.1027410    1.000000000000

     66   S     127             0.0360000    1.000000000000

 CARBON    

     67   S     128          4563.2400000    0.001966650249
     67   S     129           682.0240000    0.015230601932
     67   S     130           154.9730000    0.076126909656
     67   S     131            44.4553000    0.260801033080
     67   S     132            13.0290000    0.616462078191
     67   S     133             1.8277300    0.221006028032

     68   L     134            20.9642000    0.114660080729    0.040248692673
     68   L     135             4.8033100    0.919999647749    0.237593956746
     68   L     136             1.4593300   -0.003030682134    0.815853851473

     69   L     137             0.4834560    1.000000000000    1.000000000000

     70   L     138             0.1455850    1.000000000000    1.000000000000

     71   L     139             0.0438000    1.000000000000    1.000000000000

     72   D     140             0.6260000    1.000000000000

 HYDROGEN  

     73   S     141            33.8650000    0.025493814541
     73   S     142             5.0947900    0.190373108582
     73   S     143             1.1587900    0.852161486043

     74   S     144             0.3258400    1.000000000000

     75   S     145             0.1027410    1.000000000000

     76   S     146             0.0360000    1.000000000000

 HYDROGEN  

     77   S     147            33.8650000    0.025493814541
     77   S     148             5.0947900    0.190373108582
     77   S     149             1.1587900    0.852161486043

     78   S     150             0.3258400    1.000000000000

     79   S     151             0.1027410    1.000000000000

     80   S     152             0.0360000    1.000000000000

 HYDROGEN  

     81   S     153            33.8650000    0.025493814541
     81   S     154             5.0947900    0.190373108582
     81   S     155             1.1587900    0.852161486043

     82   S     156             0.3258400    1.000000000000

     83   S     157             0.1027410    1.000000000000

     84   S     158             0.0360000    1.000000000000

 CARBON    

     85   S     159          4563.2400000    0.001966650249
     85   S     160           682.0240000    0.015230601932
     85   S     161           154.9730000    0.076126909656
     85   S     162            44.4553000    0.260801033080
     85   S     163            13.0290000    0.616462078191
     85   S     164             1.8277300    0.221006028032

     86   L     165            20.9642000    0.114660080729    0.040248692673
     86   L     166             4.8033100    0.919999647749    0.237593956746
     86   L     167             1.4593300   -0.003030682134    0.815853851473

     87   L     168             0.4834560    1.000000000000    1.000000000000

     88   L     169             0.1455850    1.000000000000    1.000000000000

     89   L     170             0.0438000    1.000000000000    1.000000000000

     90   D     171             0.6260000    1.000000000000

 HYDROGEN  

     91   S     172            33.8650000    0.025493814541
     91   S     173             5.0947900    0.190373108582
     91   S     174             1.1587900    0.852161486043

     92   S     175             0.3258400    1.000000000000

     93   S     176             0.1027410    1.000000000000

     94   S     177             0.0360000    1.000000000000

 HYDROGEN  

     95   S     178            33.8650000    0.025493814541
     95   S     179             5.0947900    0.190373108582
     95   S     180             1.1587900    0.852161486043

     96   S     181             0.3258400    1.000000000000

     97   S     182             0.1027410    1.000000000000

     98   S     183             0.0360000    1.000000000000

 HYDROGEN  

     99   S     184            33.8650000    0.025493814541
     99   S     185             5.0947900    0.190373108582
     99   S     186             1.1587900    0.852161486043

    100   S     187             0.3258400    1.000000000000

    101   S     188             0.1027410    1.000000000000

    102   S     189             0.0360000    1.000000000000

 HYDROGEN  

    103   S     190            33.8650000    0.025493814541
    103   S     191             5.0947900    0.190373108582
    103   S     192             1.1587900    0.852161486043

    104   S     193             0.3258400    1.000000000000

    105   S     194             0.1027410    1.000000000000

    106   S     195             0.0360000    1.000000000000

 OXYGEN    

    107   S     196          8588.5000000    0.001895150083
    107   S     197          1297.2300000    0.014385900631
    107   S     198           299.2960000    0.070732003103
    107   S     199            87.3771000    0.240001010530
    107   S     200            25.6789000    0.594797026097
    107   S     201             3.7400400    0.280802012320

    108   L     202            42.1175000    0.113889012440    0.036511397380
    108   L     203             9.6283700    0.920811100576    0.237152982984
    108   L     204             2.8533200   -0.003274470358    0.819701941186

    109   L     205             0.9056610    1.000000000000    1.000000000000

    110   L     206             0.2556110    1.000000000000    1.000000000000

    111   L     207             0.0845000    1.000000000000    1.000000000000

    112   D     208             1.2920000    1.000000000000

 HYDROGEN  

    113   S     209            33.8650000    0.025493814541
    113   S     210             5.0947900    0.190373108582
    113   S     211             1.1587900    0.852161486043

    114   S     212             0.3258400    1.000000000000

    115   S     213             0.1027410    1.000000000000

    116   S     214             0.0360000    1.000000000000

 CARBON    

    117   S     215          4563.2400000    0.001966650249
    117   S     216           682.0240000    0.015230601932
    117   S     217           154.9730000    0.076126909656
    117   S     218            44.4553000    0.260801033080
    117   S     219            13.0290000    0.616462078191
    117   S     220             1.8277300    0.221006028032

    118   L     221            20.9642000    0.114660080729    0.040248692673
    118   L     222             4.8033100    0.919999647749    0.237593956746
    118   L     223             1.4593300   -0.003030682134    0.815853851473

    119   L     224             0.4834560    1.000000000000    1.000000000000

    120   L     225             0.1455850    1.000000000000    1.000000000000

    121   L     226             0.0438000    1.000000000000    1.000000000000

    122   D     227             0.6260000    1.000000000000

 HYDROGEN  

    123   S     228            33.8650000    0.025493814541
    123   S     229             5.0947900    0.190373108582
    123   S     230             1.1587900    0.852161486043

    124   S     231             0.3258400    1.000000000000

    125   S     232             0.1027410    1.000000000000

    126   S     233             0.0360000    1.000000000000

 HYDROGEN  

    127   S     234            33.8650000    0.025493814541
    127   S     235             5.0947900    0.190373108582
    127   S     236             1.1587900    0.852161486043

    128   S     237             0.3258400    1.000000000000

    129   S     238             0.1027410    1.000000000000

    130   S     239             0.0360000    1.000000000000

 HYDROGEN  

    131   S     240            33.8650000    0.025493814541
    131   S     241             5.0947900    0.190373108582
    131   S     242             1.1587900    0.852161486043

    132   S     243             0.3258400    1.000000000000

    133   S     244             0.1027410    1.000000000000

    134   S     245             0.0360000    1.000000000000

 OXYGEN    

    135   S     246          8588.5000000    0.001895150083
    135   S     247          1297.2300000    0.014385900631
    135   S     248           299.2960000    0.070732003103
    135   S     249            87.3771000    0.240001010530
    135   S     250            25.6789000    0.594797026097
    135   S     251             3.7400400    0.280802012320

    136   L     252            42.1175000    0.113889012440    0.036511397380
    136   L     253             9.6283700    0.920811100576    0.237152982984
    136   L     254             2.8533200   -0.003274470358    0.819701941186

    137   L     255             0.9056610    1.000000000000    1.000000000000

    138   L     256             0.2556110    1.000000000000    1.000000000000

    139   L     257             0.0845000    1.000000000000    1.000000000000

    140   D     258             1.2920000    1.000000000000

 CARBON    

    141   S     259          4563.2400000    0.001966650249
    141   S     260           682.0240000    0.015230601932
    141   S     261           154.9730000    0.076126909656
    141   S     262            44.4553000    0.260801033080
    141   S     263            13.0290000    0.616462078191
    141   S     264             1.8277300    0.221006028032

    142   L     265            20.9642000    0.114660080729    0.040248692673
    142   L     266             4.8033100    0.919999647749    0.237593956746
    142   L     267             1.4593300   -0.003030682134    0.815853851473

    143   L     268             0.4834560    1.000000000000    1.000000000000

    144   L     269             0.1455850    1.000000000000    1.000000000000

    145   L     270             0.0438000    1.000000000000    1.000000000000

    146   D     271             0.6260000    1.000000000000

 HYDROGEN  

    147   S     272            33.8650000    0.025493814541
    147   S     273             5.0947900    0.190373108582
    147   S     274             1.1587900    0.852161486043

    148   S     275             0.3258400    1.000000000000

    149   S     276             0.1027410    1.000000000000

    150   S     277             0.0360000    1.000000000000

 HYDROGEN  

    151   S     278            33.8650000    0.025493814541
    151   S     279             5.0947900    0.190373108582
    151   S     280             1.1587900    0.852161486043

    152   S     281             0.3258400    1.000000000000

    153   S     282             0.1027410    1.000000000000

    154   S     283             0.0360000    1.000000000000

 CARBON    

    155   S     284          4563.2400000    0.001966650249
    155   S     285           682.0240000    0.015230601932
    155   S     286           154.9730000    0.076126909656
    155   S     287            44.4553000    0.260801033080
    155   S     288            13.0290000    0.616462078191
    155   S     289             1.8277300    0.221006028032

    156   L     290            20.9642000    0.114660080729    0.040248692673
    156   L     291             4.8033100    0.919999647749    0.237593956746
    156   L     292             1.4593300   -0.003030682134    0.815853851473

    157   L     293             0.4834560    1.000000000000    1.000000000000

    158   L     294             0.1455850    1.000000000000    1.000000000000

    159   L     295             0.0438000    1.000000000000    1.000000000000

    160   D     296             0.6260000    1.000000000000

 CARBON    

    161   S     297          4563.2400000    0.001966650249
    161   S     298           682.0240000    0.015230601932
    161   S     299           154.9730000    0.076126909656
    161   S     300            44.4553000    0.260801033080
    161   S     301            13.0290000    0.616462078191
    161   S     302             1.8277300    0.221006028032

    162   L     303            20.9642000    0.114660080729    0.040248692673
    162   L     304             4.8033100    0.919999647749    0.237593956746
    162   L     305             1.4593300   -0.003030682134    0.815853851473

    163   L     306             0.4834560    1.000000000000    1.000000000000

    164   L     307             0.1455850    1.000000000000    1.000000000000

    165   L     308             0.0438000    1.000000000000    1.000000000000

    166   D     309             0.6260000    1.000000000000

 CARBON    

    167   S     310          4563.2400000    0.001966650249
    167   S     311           682.0240000    0.015230601932
    167   S     312           154.9730000    0.076126909656
    167   S     313            44.4553000    0.260801033080
    167   S     314            13.0290000    0.616462078191
    167   S     315             1.8277300    0.221006028032

    168   L     316            20.9642000    0.114660080729    0.040248692673
    168   L     317             4.8033100    0.919999647749    0.237593956746
    168   L     318             1.4593300   -0.003030682134    0.815853851473

    169   L     319             0.4834560    1.000000000000    1.000000000000

    170   L     320             0.1455850    1.000000000000    1.000000000000

    171   L     321             0.0438000    1.000000000000    1.000000000000

    172   D     322             0.6260000    1.000000000000

 HYDROGEN  

    173   S     323            33.8650000    0.025493814541
    173   S     324             5.0947900    0.190373108582
    173   S     325             1.1587900    0.852161486043

    174   S     326             0.3258400    1.000000000000

    175   S     327             0.1027410    1.000000000000

    176   S     328             0.0360000    1.000000000000

 CARBON    

    177   S     329          4563.2400000    0.001966650249
    177   S     330           682.0240000    0.015230601932
    177   S     331           154.9730000    0.076126909656
    177   S     332            44.4553000    0.260801033080
    177   S     333            13.0290000    0.616462078191
    177   S     334             1.8277300    0.221006028032

    178   L     335            20.9642000    0.114660080729    0.040248692673
    178   L     336             4.8033100    0.919999647749    0.237593956746
    178   L     337             1.4593300   -0.003030682134    0.815853851473

    179   L     338             0.4834560    1.000000000000    1.000000000000

    180   L     339             0.1455850    1.000000000000    1.000000000000

    181   L     340             0.0438000    1.000000000000    1.000000000000

    182   D     341             0.6260000    1.000000000000

 CARBON    

    183   S     342          4563.2400000    0.001966650249
    183   S     343           682.0240000    0.015230601932
    183   S     344           154.9730000    0.076126909656
    183   S     345            44.4553000    0.260801033080
    183   S     346            13.0290000    0.616462078191
    183   S     347             1.8277300    0.221006028032

    184   L     348            20.9642000    0.114660080729    0.040248692673
    184   L     349             4.8033100    0.919999647749    0.237593956746
    184   L     350             1.4593300   -0.003030682134    0.815853851473

    185   L     351             0.4834560    1.000000000000    1.000000000000

    186   L     352             0.1455850    1.000000000000    1.000000000000

    187   L     353             0.0438000    1.000000000000    1.000000000000

    188   D     354             0.6260000    1.000000000000

 HYDROGEN  

    189   S     355            33.8650000    0.025493814541
    189   S     356             5.0947900    0.190373108582
    189   S     357             1.1587900    0.852161486043

    190   S     358             0.3258400    1.000000000000

    191   S     359             0.1027410    1.000000000000

    192   S     360             0.0360000    1.000000000000

 CARBON    

    193   S     361          4563.2400000    0.001966650249
    193   S     362           682.0240000    0.015230601932
    193   S     363           154.9730000    0.076126909656
    193   S     364            44.4553000    0.260801033080
    193   S     365            13.0290000    0.616462078191
    193   S     366             1.8277300    0.221006028032

    194   L     367            20.9642000    0.114660080729    0.040248692673
    194   L     368             4.8033100    0.919999647749    0.237593956746
    194   L     369             1.4593300   -0.003030682134    0.815853851473

    195   L     370             0.4834560    1.000000000000    1.000000000000

    196   L     371             0.1455850    1.000000000000    1.000000000000

    197   L     372             0.0438000    1.000000000000    1.000000000000

    198   D     373             0.6260000    1.000000000000

 HYDROGEN  

    199   S     374            33.8650000    0.025493814541
    199   S     375             5.0947900    0.190373108582
    199   S     376             1.1587900    0.852161486043

    200   S     377             0.3258400    1.000000000000

    201   S     378             0.1027410    1.000000000000

    202   S     379             0.0360000    1.000000000000

 HYDROGEN  

    203   S     380            33.8650000    0.025493814541
    203   S     381             5.0947900    0.190373108582
    203   S     382             1.1587900    0.852161486043

    204   S     383             0.3258400    1.000000000000

    205   S     384             0.1027410    1.000000000000

    206   S     385             0.0360000    1.000000000000

 CARBON    

    207   S     386          4563.2400000    0.001966650249
    207   S     387           682.0240000    0.015230601932
    207   S     388           154.9730000    0.076126909656
    207   S     389            44.4553000    0.260801033080
    207   S     390            13.0290000    0.616462078191
    207   S     391             1.8277300    0.221006028032

    208   L     392            20.9642000    0.114660080729    0.040248692673
    208   L     393             4.8033100    0.919999647749    0.237593956746
    208   L     394             1.4593300   -0.003030682134    0.815853851473

    209   L     395             0.4834560    1.000000000000    1.000000000000

    210   L     396             0.1455850    1.000000000000    1.000000000000

    211   L     397             0.0438000    1.000000000000    1.000000000000

    212   D     398             0.6260000    1.000000000000

 HYDROGEN  

    213   S     399            33.8650000    0.025493814541
    213   S     400             5.0947900    0.190373108582
    213   S     401             1.1587900    0.852161486043

    214   S     402             0.3258400    1.000000000000

    215   S     403             0.1027410    1.000000000000

    216   S     404             0.0360000    1.000000000000

 HYDROGEN  

    217   S     405            33.8650000    0.025493814541
    217   S     406             5.0947900    0.190373108582
    217   S     407             1.1587900    0.852161486043

    218   S     408             0.3258400    1.000000000000

    219   S     409             0.1027410    1.000000000000

    220   S     410             0.0360000    1.000000000000

 HYDROGEN  

    221   S     411            33.8650000    0.025493814541
    221   S     412             5.0947900    0.190373108582
    221   S     413             1.1587900    0.852161486043

    222   S     414             0.3258400    1.000000000000

    223   S     415             0.1027410    1.000000000000

    224   S     416             0.0360000    1.000000000000

 CARBON    

    225   S     417          4563.2400000    0.001966650249
    225   S     418           682.0240000    0.015230601932
    225   S     419           154.9730000    0.076126909656
    225   S     420            44.4553000    0.260801033080
    225   S     421            13.0290000    0.616462078191
    225   S     422             1.8277300    0.221006028032

    226   L     423            20.9642000    0.114660080729    0.040248692673
    226   L     424             4.8033100    0.919999647749    0.237593956746
    226   L     425             1.4593300   -0.003030682134    0.815853851473

    227   L     426             0.4834560    1.000000000000    1.000000000000

    228   L     427             0.1455850    1.000000000000    1.000000000000

    229   L     428             0.0438000    1.000000000000    1.000000000000

    230   D     429             0.6260000    1.000000000000

 HYDROGEN  

    231   S     430            33.8650000    0.025493814541
    231   S     431             5.0947900    0.190373108582
    231   S     432             1.1587900    0.852161486043

    232   S     433             0.3258400    1.000000000000

    233   S     434             0.1027410    1.000000000000

    234   S     435             0.0360000    1.000000000000

 HYDROGEN  

    235   S     436            33.8650000    0.025493814541
    235   S     437             5.0947900    0.190373108582
    235   S     438             1.1587900    0.852161486043

    236   S     439             0.3258400    1.000000000000

    237   S     440             0.1027410    1.000000000000

    238   S     441             0.0360000    1.000000000000

 HYDROGEN  

    239   S     442            33.8650000    0.025493814541
    239   S     443             5.0947900    0.190373108582
    239   S     444             1.1587900    0.852161486043

    240   S     445             0.3258400    1.000000000000

    241   S     446             0.1027410    1.000000000000

    242   S     447             0.0360000    1.000000000000

 HYDROGEN  

    243   S     448            33.8650000    0.025493814541
    243   S     449             5.0947900    0.190373108582
    243   S     450             1.1587900    0.852161486043

    244   S     451             0.3258400    1.000000000000

    245   S     452             0.1027410    1.000000000000

    246   S     453             0.0360000    1.000000000000

 OXYGEN    

    247   S     454          8588.5000000    0.001895150083
    247   S     455          1297.2300000    0.014385900631
    247   S     456           299.2960000    0.070732003103
    247   S     457            87.3771000    0.240001010530
    247   S     458            25.6789000    0.594797026097
    247   S     459             3.7400400    0.280802012320

    248   L     460            42.1175000    0.113889012440    0.036511397380
    248   L     461             9.6283700    0.920811100576    0.237152982984
    248   L     462             2.8533200   -0.003274470358    0.819701941186

    249   L     463             0.9056610    1.000000000000    1.000000000000

    250   L     464             0.2556110    1.000000000000    1.000000000000

    251   L     465             0.0845000    1.000000000000    1.000000000000

    252   D     466             1.2920000    1.000000000000

 HYDROGEN  

    253   S     467            33.8650000    0.025493814541
    253   S     468             5.0947900    0.190373108582
    253   S     469             1.1587900    0.852161486043

    254   S     470             0.3258400    1.000000000000

    255   S     471             0.1027410    1.000000000000

    256   S     472             0.0360000    1.000000000000

 CARBON    

    257   S     473          4563.2400000    0.001966650249
    257   S     474           682.0240000    0.015230601932
    257   S     475           154.9730000    0.076126909656
    257   S     476            44.4553000    0.260801033080
    257   S     477            13.0290000    0.616462078191
    257   S     478             1.8277300    0.221006028032

    258   L     479            20.9642000    0.114660080729    0.040248692673
    258   L     480             4.8033100    0.919999647749    0.237593956746
    258   L     481             1.4593300   -0.003030682134    0.815853851473

    259   L     482             0.4834560    1.000000000000    1.000000000000

    260   L     483             0.1455850    1.000000000000    1.000000000000

    261   L     484             0.0438000    1.000000000000    1.000000000000

    262   D     485             0.6260000    1.000000000000

 HYDROGEN  

    263   S     486            33.8650000    0.025493814541
    263   S     487             5.0947900    0.190373108582
    263   S     488             1.1587900    0.852161486043

    264   S     489             0.3258400    1.000000000000

    265   S     490             0.1027410    1.000000000000

    266   S     491             0.0360000    1.000000000000

 HYDROGEN  

    267   S     492            33.8650000    0.025493814541
    267   S     493             5.0947900    0.190373108582
    267   S     494             1.1587900    0.852161486043

    268   S     495             0.3258400    1.000000000000

    269   S     496             0.1027410    1.000000000000

    270   S     497             0.0360000    1.000000000000

 HYDROGEN  

    271   S     498            33.8650000    0.025493814541
    271   S     499             5.0947900    0.190373108582
    271   S     500             1.1587900    0.852161486043

    272   S     501             0.3258400    1.000000000000

    273   S     502             0.1027410    1.000000000000

    274   S     503             0.0360000    1.000000000000

 OXYGEN    

    275   S     504          8588.5000000    0.001895150083
    275   S     505          1297.2300000    0.014385900631
    275   S     506           299.2960000    0.070732003103
    275   S     507            87.3771000    0.240001010530
    275   S     508            25.6789000    0.594797026097
    275   S     509             3.7400400    0.280802012320

    276   L     510            42.1175000    0.113889012440    0.036511397380
    276   L     511             9.6283700    0.920811100576    0.237152982984
    276   L     512             2.8533200   -0.003274470358    0.819701941186

    277   L     513             0.9056610    1.000000000000    1.000000000000

    278   L     514             0.2556110    1.000000000000    1.000000000000

    279   L     515             0.0845000    1.000000000000    1.000000000000

    280   D     516             1.2920000    1.000000000000

 TOTAL NUMBER OF BASIS SET SHELLS             =  280
 NUMBER OF CARTESIAN GAUSSIAN BASIS FUNCTIONS =  688
 NUMBER OF ELECTRONS                          =  186
 CHARGE OF MOLECULE                           =    0
 SPIN MULTIPLICITY                            =    1
 NUMBER OF OCCUPIED ORBITALS (ALPHA)          =   93
 NUMBER OF OCCUPIED ORBITALS (BETA )          =   93
 TOTAL NUMBER OF ATOMS                        =   58
 THE NUCLEAR REPULSION ENERGY IS     2358.0593322656

     $CONTRL OPTIONS
     ---------------
 SCFTYP=NONE         RUNTYP=TRANSITN     EXETYP=RUN     
 MPLEVL=       0     CITYP =GUGA         CCTYP =NONE         VBTYP =NONE    
 DFTTYP=NONE         TDDFT =NONE    
 MULT  =       1     ICHARG=       0     NZVAR =       0     COORD =UNIQUE  
 PP    =NONE         RELWFN=NONE         LOCAL =NONE         NUMGRD=       F
 ISPHER=       0     NOSYM =       0     MAXIT =     200     UNITS =ANGS    
 PLTORB=       F     MOLPLT=       F     AIMPAC=       F     FRIEND=        
 NPRINT=       7     IREST =       0     GEOM  =INPUT   
 NORMF =       0     NORMP =       0     ITOL  =      30     ICUT  =      11
 INTTYP=BEST         GRDTYP=BEST         QMTTOL= 1.0E-06

     $SYSTEM OPTIONS
     ---------------
  REPLICATED MEMORY=   350000000 WORDS (ON EVERY NODE).
 DISTRIBUTED MEMDDI=           0 MILLION WORDS IN AGGREGATE,
 MEMDDI DISTRIBUTED OVER  20 PROCESSORS IS           0 WORDS/PROCESSOR.
 TOTAL MEMORY REQUESTED ON EACH PROCESSOR=   350000000 WORDS.
 TIMLIM=      360000.00 MINUTES, OR     250.0 DAYS.
 PARALL= T  BALTYP=  DLB     KDIAG=    0  COREFL= F
 MXSEQ2=     300 MXSEQ3=     150  mem10=         0  mem22=         0

 Using Gaussians for PCM contribution to MEP, params: 0.10000E+01 0.10000E-07

          ----------------
          PROPERTIES INPUT
          ----------------

     MOMENTS            FIELD           POTENTIAL          DENSITY
 IEMOM =       1   IEFLD =       0   IEPOT =       0   IEDEN =       0
 WHERE =COMASS     WHERE =NUCLEI     WHERE =NUCLEI     WHERE =NUCLEI  
 OUTPUT=BOTH       OUTPUT=BOTH       OUTPUT=BOTH       OUTPUT=BOTH    
 IEMINT=       0   IEFINT=       0                     IEDINT=       0
                                                       MORB  =       0
          EXTRAPOLATION IN EFFECT
          SOSCF IN EFFECT
 ORBITAL PRINTING OPTION: NPREO=     1   688     2     1

     -------------------------------
     INTEGRAL TRANSFORMATION OPTIONS
     -------------------------------
     NWORD  =            0
     CUTOFF = 1.0E-12     MPTRAN =       0
     DIRTRF =       T     AOINTS =DUP     

          ----------------------
          INTEGRAL INPUT OPTIONS
          ----------------------
 NOPK  =       1 NORDER=       0 SCHWRZ=       T

     ------------------------------------------
     THE POINT GROUP IS C1 , NAXIS= 0, ORDER= 1
     ------------------------------------------

     DIMENSIONS OF THE SYMMETRY SUBSPACES ARE
 A   =  688

 ..... DONE SETTING UP THE RUN .....
 CPU     0: STEP CPU TIME=     1.19 TOTAL CPU TIME=          1.2 (      0.0 MIN)
 TOTAL WALL CLOCK TIME=          1.3 SECONDS, CPU UTILIZATION IS    94.09%

     ------------------------
     TRANSITION MOMENT DRIVER
     ------------------------

     -------------------------------
     INPUT FOR TRANSITION MOMENT RUN
     -------------------------------
     OPERAT=HSO1         NFZC  =      90     NOCC  =      94
     NUMCI =       2     NUMVEC=       1     SYMTOL=   1.0E-04
     IPRHSO=       0     NOSYM =       0     ETOL  =   100.000000
     UPPER ENERGY LIMIT FOR SPIN-ORBIT CI MATRIX   =      100.000 HARTREE.
     TMOMNT=       T     SKIPDM=       T     PRTPRM=       T
     SLOWFF=       F     PHYSRC=       F     MODPAR=       3
     JZ    =       0     PARMP =       0     ZEFTYP=TRUE    
     MCP2E =       0     ONECNT=       0     NFFBUF=      -1
     EEQTOL=   0.10E-05  ISTNO =  0  0
     DEGTOL= .0200 .0020

     IROOTS=         4  4
     NSTATE=         4  4
     IVEX  =         1  1
     ZEFF  =        6.0   1.0   1.0   6.0   6.0   6.0   1.0   6.0   6.0   1.0
     ZEFF  =        6.0   1.0   1.0   6.0   1.0   1.0   1.0   6.0   1.0   1.0
     ZEFF  =        1.0   1.0   8.0   1.0   6.0   1.0   1.0   1.0   8.0   6.0
     ZEFF  =        1.0   1.0   6.0   6.0   6.0   1.0   6.0   6.0   1.0   6.0
     ZEFF  =        1.0   1.0   6.0   1.0   1.0   1.0   6.0   1.0   1.0   1.0
     ZEFF  =        1.0   8.0   1.0   6.0   1.0   1.0   1.0   8.0

          ********************
          1 ELECTRON INTEGRALS
          ********************
 ...... END OF ONE-ELECTRON INTEGRALS ......
 CPU     0: STEP CPU TIME=     0.08 TOTAL CPU TIME=          1.3 (      0.0 MIN)
 TOTAL WALL CLOCK TIME=          1.4 SECONDS, CPU UTILIZATION IS    93.37%
 OPENING FILE SOCCDAT WITH      12 LOGICAL RECORDS OF       0 WORDS
 WITH A MAXIMUM OF          12 PHYSICAL RECORDS OF    2048 WORDS

 STATISTICS FOR GENERATION OF SYMMETRY ORBITAL -Q- MATRIX
 NUMBER OF CARTESIAN ATOMIC ORBITALS=        688
 NUMBER OF SPHERICAL CONTAMINANTS DROPPED=     0
 NUMBER OF LINEARLY DEPENDENT MOS DROPPED=     2
 TOTAL NUMBER OF MOS IN VARIATION SPACE=     686

 ...WARNING (SYMORB.SRC)...
 THE INPUT BASIS SET CONTAINS APPROXIMATE LINEAR DEPENDENCE.
 THE SMALLEST EIGENVALUE OF THE OVERLAP MATRIX IS   4.894589E-07
 THERE ARE    2 EIGENVALUES LESS THAN QMTTOL=  1.00E-06
 EIGENVECTORS BELOW -QMTTOL- ARE DROPPED FROM THE MO SPACE,
 IN ORDER TO ELIMINATE THE APPROXIMATE LINEAR DEPENDENCE.

 THIS WILL MOST LIKELY CHANGE THE ENERGY ON THE ORDER OF TENS OF MICROHARTREES,
 DEPENDING ON THE NUMBER OF ORBITALS REMOVED.  THE VALUE OF QMTTOL CAN BE 
 CHANGED IN $CONTRL: JOBS WITH EIGENVALUES BELOW 1.0E-07 PROBABLY WON'T
 CONVERGE.  EIGENVALUES BETWEEN 1.0E-07 AND 1.0E-06 MAY REQUIRE LOOSENING OF
 THE DENSITY CRITERION (CONV IN $SCF), MORE ACCURATE INTEGRAL EVALUATION
 (ICUT=11 IN $CONTRL), MORE ACCURATE DIRECT SCF FOCK MATRIX
 CONSTRUCTION (FDIFF=.FALSE. IN $SCF), OR CHANGING THE SCF CONVERGER
 (DIIS=.TRUE. IN $SCF).

                    * * * * * WARNING * * * * *
 POSSIBLE LINEAR DEPENDENCE PROBLEMS DETECTED, INPUT QMTTOL= 1.0E-06,
 WITH    10 OVERLAP EIGENVALUES LYING BETWEEN 1.0E-05 AND QMTTOL.
 IF YOU EXPERIENCE SCF CONVERGENCE DIFFICULTIES WITH THE DENSITY ALMOST BUT
 NOT QUITE CONVERGED, YOU MAY NEED TO LOOSEN -QMTTOL- BY A FACTOR 5 TO 10.


          ----------------------
          CORRESPONDING ORBITALS
          ----------------------
 THE CORRESPONDING ORBITAL OVERLAPS ARE
  1.0000000000 1.0000000000 1.0000000000 1.0000000000 1.0000000000
  1.0000000000 1.0000000000 1.0000000000 1.0000000000 1.0000000000
  1.0000000000 1.0000000000 1.0000000000 1.0000000000 1.0000000000
  1.0000000000 1.0000000000 1.0000000000 1.0000000000 1.0000000000
  1.0000000000 1.0000000000 1.0000000000 1.0000000000 1.0000000000
  1.0000000000 1.0000000000 1.0000000000 1.0000000000 1.0000000000
  1.0000000000 1.0000000000 1.0000000000 1.0000000000 1.0000000000
  1.0000000000 1.0000000000 1.0000000000 1.0000000000 1.0000000000
  1.0000000000 1.0000000000 1.0000000000 1.0000000000 1.0000000000
  1.0000000000 1.0000000000 1.0000000000 1.0000000000 1.0000000000
  1.0000000000 1.0000000000 1.0000000000 1.0000000000 1.0000000000
  1.0000000000 1.0000000000 1.0000000000 1.0000000000 1.0000000000
  1.0000000000 1.0000000000 1.0000000000 1.0000000000 1.0000000000
  1.0000000000 1.0000000000 1.0000000000 1.0000000000 1.0000000000
  1.0000000000 1.0000000000 1.0000000000 1.0000000000 1.0000000000
  1.0000000000 1.0000000000 1.0000000000 1.0000000000 1.0000000000
  1.0000000000 1.0000000000 1.0000000000 1.0000000000 1.0000000000
  1.0000000000 1.0000000000 1.0000000000 1.0000000000 1.0000000000
  1.0000000000 1.0000000000 1.0000000000 1.0000000000
 CPU     0: STEP CPU TIME=     0.46 TOTAL CPU TIME=          1.7 (      0.0 MIN)
 TOTAL WALL CLOCK TIME=          2.3 SECONDS, CPU UTILIZATION IS    73.49%

                    ----------------------
                    AO INTEGRAL TECHNOLOGY
                    ----------------------
     S,P,L SHELL ROTATED AXIS INTEGRALS, REPROGRAMMED BY
        KAZUYA ISHIMURA (IMS) AND JOSE SIERRA (SYNSTAR).
     S,P,D,L SHELL ROTATED AXIS INTEGRALS PROGRAMMED BY
        KAZUYA ISHIMURA (INSTITUTE FOR MOLECULAR SCIENCE).
     S,P,D,F,G SHELL TO TOTAL QUARTET ANGULAR MOMENTUM SUM 5,
        ERIC PROGRAM BY GRAHAM FLETCHER (ELORET AND NASA ADVANCED
        SUPERCOMPUTING DIVISION, AMES RESEARCH CENTER).
     S,P,D,F,G,L SHELL GENERAL RYS QUADRATURE PROGRAMMED BY
        MICHEL DUPUIS (PACIFIC NORTHWEST NATIONAL LABORATORY).

          --------------------
          2 ELECTRON INTEGRALS
          --------------------

 DIRECT SCF METHOD SKIPS INTEGRAL STORAGE ON DISK.
 DIRECT TRANSFORMATION SKIPS AO INTEGRAL STORAGE ON DISK.
  ...... END OF TWO-ELECTRON INTEGRALS .....
 STEP CPU TIME =     0.01 TOTAL CPU TIME =          1.7 (      0.0 MIN)
 TOTAL WALL CLOCK TIME=          2.4 SECONDS, CPU UTILIZATION IS    71.42%
 ...... END OF ORBITAL SELECTION ......


     -------------------------
      1-ST     CI CALCULATION
     -------------------------

          -----------------------     ----------------------------
          GUGA DISTINCT ROW TABLE     WRITTEN BY B.R.BROOKS,P.SAXE
          -----------------------     ----------------------------

      GROUP=C1           NPRT=       0
       FORS=       T   INTACT=       F
       FOCI=       F   MXNINT=   50000
       SOCI=       F   MXNEME=   10000
     IEXCIT=       0

      -CORE-    -INTERNAL-  -EXTERNAL-
     NFZC=  90   NDOC=   3   NEXT=   0
     NMCC=   0   NAOS=   0   NFZV=   0
                 NBOS=   0
                 NALP=   0
                 NVAL=   1

 THE MAXIMUM ELECTRON EXCITATION WILL BE   2

 SYMMETRIES FOR THE  90 CORE,   4 ACTIVE,   0 EXTERNAL MO-S ARE
     CORE= A     A     A     A     A     A     A     A     A     A   
           A     A     A     A     A     A     A     A     A     A   
           A     A     A     A     A     A     A     A     A     A   
           A     A     A     A     A     A     A     A     A     A   
           A     A     A     A     A     A     A     A     A     A   
           A     A     A     A     A     A     A     A     A     A   
           A     A     A     A     A     A     A     A     A     A   
           A     A     A     A     A     A     A     A     A     A   
           A     A     A     A     A     A     A     A     A     A   
   ACTIVE= A     A     A     A   
           DOC   DOC   DOC   VAL 

 MOLECULAR CHARGE          =    0
 NUMBER OF ALPHA ELECTRONS =   93
 NUMBER OF  BETA ELECTRONS =   93

 THE ELECTRONIC STATE IS  1-A   

 THE DISTINCT ROW TABLE HAS        11 ROWS.
  THE WAVEFUNCTION CONTAINS        10 WALKS (CSF-S).

 TOTAL NUMBER OF INTEGRALS =         73
 NUMBER OF INTEGRALS/GROUP =         73
 NUMBER OF INTEGRAL GROUPS =          1
 MAXIMUM RECORD SIZES ARE     500 FOR UNIT 11      22 FOR UNIT 12
                            30001 FOR UNIT 15   30001 FOR UNIT 16
 ...... END OF -DRT- GENERATION ...... 
 CPU     0: STEP CPU TIME=     1.01 TOTAL CPU TIME=          2.7 (      0.0 MIN)
 TOTAL WALL CLOCK TIME=          3.4 SECONDS, CPU UTILIZATION IS    79.44%

     --------------------------------------------
     PARTIAL TWO ELECTRON INTEGRAL TRANSFORMATION
     --------------------------------------------

 NUMBER OF CORE MOLECULAR ORBITALS     =   90
 NUMBER OF OCCUPIED MOLECULAR ORBITALS =   94
 TOTAL NUMBER OF MOLECULAR ORBITALS    =   94
 TOTAL NUMBER OF ATOMIC ORBITALS       =  688
 THRESHOLD FOR KEEPING TRANSFORMED 2E- INTEGRALS = 1.000E-12
 AO INTEGRALS WILL BE CALCULATED IN DIRECT MODE...
 DIRECT TRANSFORMATION SKIPS AO INTEGRAL STORAGE ON DISK.
 SCHWARZ INEQUALITY OVERHEAD:    195374 INTEGRALS, T=        0.00
 EVALUATING THE FROZEN CORE ENERGY...
 ----- FROZEN CORE ENERGY =     -3426.2151101328

 PLAN A: REQUIREMENTS FOR FULLY IN-MEMORY TRANSFORMATION:
 # OF WORDS AVAILABLE =            349022593
 # OF WORDS NEEDED    =            654820225

 PLAN B: REQUIREMENTS FOR THE SEGMENTED TRANSFORMATION:
       MINIMUM=      165619201 WORDS FOR 1 MOLECULAR ORBITAL PER PASS
       MAXIMUM=      165619201 WORDS FOR ALL MOLECULAR ORBITALS IN 1 PASS
              (      163067008 EXTRA WORDS INCLUDES 1 EXTRA ORBITAL/PASS)
 THIS RUN USES=      165619201 WORDS,
 DISTRIBUTING   4 PASSES EACH CONTAINING     1 ORBITALS OVER  20 PROCESSORS.

 CHOOSING SEGMENTED PARTIAL TRANSFORMATION...
 DIRECT TRANSFORMATION SKIPS AO INTEGRAL STORAGE ON DISK.
 PASS #   1 TOOK      498.63 SECONDS.
 ASSIGNING PASS #   2 TO A DIFFERENT PROCESSOR.
 ASSIGNING PASS #   3 TO A DIFFERENT PROCESSOR.
 ASSIGNING PASS #   4 TO A DIFFERENT PROCESSOR.
 TOTAL NUMBER OF TRANSFORMED 2E- INTEGRALS KEPT =           55
 ... END OF INTEGRAL TRANSFORMATION ...
 CPU     0: STEP CPU TIME=   521.41 TOTAL CPU TIME=        524.1 (      8.7 MIN)
 TOTAL WALL CLOCK TIME=        558.1 SECONDS, CPU UTILIZATION IS    93.91%

          ------------------------
          GUGA-CI INTEGRAL SORTING
          ------------------------

     80049 WORDS NEEDED TO SORT             73 GUGA INTEGRALS IN MEMORY
 349022593 WORDS ARE AVAILABLE
 CHOOSING IN-MEMORY SORTING...
 IN CORE ALGORITHM SORTED             10 NON-ZERO 1E- INTEGRALS
 IN CORE ALGORITHM SORTED             55 NON-ZERO 2E- INTEGRALS
 ...... END OF INTEGRAL SORTING ...... 
 CPU     0: STEP CPU TIME=     0.03 TOTAL CPU TIME=        524.2 (      8.7 MIN)
 TOTAL WALL CLOCK TIME=        558.5 SECONDS, CPU UTILIZATION IS    93.86%

 -------------------------     ---------------------------------------
 ENERGY MATRIX CALCULATION     WRITTEN BY B.R.BROOKS,W.D.LAIDIG,P.SAXE
 -------------------------     ---------------------------------------

 COMPUTING THE HAMILTONIAN FOR THE        10 CSF-S...

         145 IS THE TOTAL NUMBER OF GENERATED LOOPS
         145 WERE CREATED BY THE LOOP-DRIVEN ALGORITHM
           0 WERE CREATED IMPLICITLY

         145 IS THE TOTAL NUMBER OF PROCESSED LOOPS
          54     DIAGONAL LOOPS ARE STORED ON WORK15 IN     1 BUFFERS OF  10000 ELEMENTS.
          91 OFF DIAGONAL LOOPS ARE STORED ON WORK16 IN     1 BUFFERS OF  10000 ELEMENTS.
 ...... END OF ENERGY MATRIX CALCULATION ...... 
 CPU     0: STEP CPU TIME=     0.03 TOTAL CPU TIME=        524.2 (      8.7 MIN)
 TOTAL WALL CLOCK TIME=        558.6 SECONDS, CPU UTILIZATION IS    93.84%

          -----------------------------------------
          DAVIDSON METHOD CI-MATRIX DIAGONALIZATION
                   WRITTEN BY STEVE ELBERT
          -----------------------------------------
 NUMBER OF STATES REQUESTED =     4
 MAX. NUMB. OF EXPAN. VEC   =    30
 MAX. NUMB. IMPROVED STATES =     4
 MAX. NUMB. OF ITERATIONS   =   500
 CONVERGENCE CRITERION      =    1.0E-06

 CHOOSING TO SOLVE SECULAR EQUATION IN MEMORY
 NUMBER OF WORDS AVAILABLE =  349022593
 NUMBER OF WORDS USED      =      31327
 ENERGY MATRIX BUFFER SIZE =      10000
 SOLUTION FOUND WITH DIRECT METHOD

 STATE #    1  ENERGY =   -1076.637367642

      CSF      COEF    OCCUPANCY (IGNORING CORE)
      ---      ----    --------- --------- -----
        1    0.648625  2220
        3   -0.288232  2121
        4    0.054298  1221
        5   -0.638341  2202
        6   -0.050394  2112
        7    0.276658  1212
        8    0.059327  2022
       10   -0.056339  0222

 THE PROJECTION OF THIS CI STATE ONTO SPACE SYMMETRY A    WEIGHS 1.0000E+00


 STATE #    2  ENERGY =   -1076.631255484

      CSF      COEF    OCCUPANCY (IGNORING CORE)
      ---      ----    --------- --------- -----
        1   -0.239099  2220
        3   -0.413425  2121
        4    0.502778  1221
        5    0.231468  2202
        6   -0.502652  2112
        7    0.412663  1212
        8    0.150486  2022
       10   -0.141080  0222

 THE PROJECTION OF THIS CI STATE ONTO SPACE SYMMETRY A    WEIGHS 1.0000E+00


 STATE #    3  ENERGY =   -1076.628979133

      CSF      COEF    OCCUPANCY (IGNORING CORE)
      ---      ----    --------- --------- -----
        1    0.167342  2220
        3    0.425754  2121
        4    0.494109  1221
        5   -0.165396  2202
        6   -0.489134  2112
        7   -0.422186  1212
        8   -0.227140  2022
       10    0.223911  0222

 THE PROJECTION OF THIS CI STATE ONTO SPACE SYMMETRY A    WEIGHS 1.0000E+00


 STATE #    4  ENERGY =   -1076.622933626

      CSF      COEF    OCCUPANCY (IGNORING CORE)
      ---      ----    --------- --------- -----
        1    0.053656  2220
        3    0.266186  2121
        4    0.055411  1221
        5   -0.052574  2202
        6   -0.050652  2112
        7   -0.262288  1212
        8    0.652045  2022
       10   -0.651079  0222

 THE PROJECTION OF THIS CI STATE ONTO SPACE SYMMETRY A    WEIGHS 1.0000E+00

 ...... END OF CI-MATRIX DIAGONALIZATION ......
 CPU     0: STEP CPU TIME=     0.03 TOTAL CPU TIME=        524.2 (      8.7 MIN)
 TOTAL WALL CLOCK TIME=        559.3 SECONDS, CPU UTILIZATION IS    93.73%

          ---------------------
          STORE CSF INFORMATION
          --------------------

 READING THE DRT FILE
 TITLE=DRT1    12:53:18 04-NOV-2021                                                    
 NUMBER OF CONFIGURATIONS =         10

 READING THE CI VECTOR FILE
 RUN TITLE= C20H34O4                                                                       
 DRT TITLE=DRT1    12:53:18 04-NOV-2021                                                    
     4 STATES WERE COMPUTED, NWKS=        10

 STORING CSF AND CI COEF. INFORMATION FOR    4 STATES ON FILE  17.
     ENERGIES ARE ...
   -1080.1957347  -1080.1872617  -1080.1833165  -1080.1748487
 SAVING CSFS WITH COEFS LARGER THAN 2.50E-05
 SAVED CSFS:         10
 TOTAL CSFS:         10

 ...... DONE STORING CSF INFORMATION ......
 CPU     0: STEP CPU TIME=     0.00 TOTAL CPU TIME=        524.2 (      8.7 MIN)
 TOTAL WALL CLOCK TIME=        559.3 SECONDS, CPU UTILIZATION IS    93.73%


     -------------------------
      2-ND     CI CALCULATION
     -------------------------

          -----------------------     ----------------------------
          GUGA DISTINCT ROW TABLE     WRITTEN BY B.R.BROOKS,P.SAXE
          -----------------------     ----------------------------

      GROUP=C1           NPRT=       0
       FORS=       T   INTACT=       F
       FOCI=       F   MXNINT=   50000
       SOCI=       F   MXNEME=   10000
     IEXCIT=       0

      -CORE-    -INTERNAL-  -EXTERNAL-
     NFZC=  90   NDOC=   2   NEXT=   0
     NMCC=   0   NAOS=   0   NFZV=   0
                 NBOS=   0
                 NALP=   2
                 NVAL=   0

 THE MAXIMUM ELECTRON EXCITATION WILL BE   2

 SYMMETRIES FOR THE  90 CORE,   4 ACTIVE,   0 EXTERNAL MO-S ARE
     CORE= A     A     A     A     A     A     A     A     A     A   
           A     A     A     A     A     A     A     A     A     A   
           A     A     A     A     A     A     A     A     A     A   
           A     A     A     A     A     A     A     A     A     A   
           A     A     A     A     A     A     A     A     A     A   
           A     A     A     A     A     A     A     A     A     A   
           A     A     A     A     A     A     A     A     A     A   
           A     A     A     A     A     A     A     A     A     A   
           A     A     A     A     A     A     A     A     A     A   
   ACTIVE= A     A     A     A   
           DOC   DOC   ALP   ALP 

 MOLECULAR CHARGE          =    0
 NUMBER OF ALPHA ELECTRONS =   94
 NUMBER OF  BETA ELECTRONS =   92

 THE ELECTRONIC STATE IS  3-A   

 THE DISTINCT ROW TABLE HAS         9 ROWS.
  THE WAVEFUNCTION CONTAINS         6 WALKS (CSF-S).

 TOTAL NUMBER OF INTEGRALS =         73
 NUMBER OF INTEGRALS/GROUP =         73
 NUMBER OF INTEGRAL GROUPS =          1
 MAXIMUM RECORD SIZES ARE     500 FOR UNIT 11      22 FOR UNIT 12
                            30001 FOR UNIT 15   30001 FOR UNIT 16
 ...... END OF -DRT- GENERATION ...... 
 CPU     0: STEP CPU TIME=     0.56 TOTAL CPU TIME=        524.8 (      8.7 MIN)
 TOTAL WALL CLOCK TIME=        560.0 SECONDS, CPU UTILIZATION IS    93.72%

     --------------------------------------------
     PARTIAL TWO ELECTRON INTEGRAL TRANSFORMATION
     --------------------------------------------

 NUMBER OF CORE MOLECULAR ORBITALS     =   90
 NUMBER OF OCCUPIED MOLECULAR ORBITALS =   94
 TOTAL NUMBER OF MOLECULAR ORBITALS    =   94
 TOTAL NUMBER OF ATOMIC ORBITALS       =  688
 THRESHOLD FOR KEEPING TRANSFORMED 2E- INTEGRALS = 1.000E-12
 AO INTEGRALS WILL BE CALCULATED IN DIRECT MODE...
 DIRECT TRANSFORMATION SKIPS AO INTEGRAL STORAGE ON DISK.
 SCHWARZ INEQUALITY OVERHEAD:    195374 INTEGRALS, T=        0.00
 EVALUATING THE FROZEN CORE ENERGY...
 ----- FROZEN CORE ENERGY =     -3426.2151101328

 PLAN A: REQUIREMENTS FOR FULLY IN-MEMORY TRANSFORMATION:
 # OF WORDS AVAILABLE =            349022593
 # OF WORDS NEEDED    =            654820225

 PLAN B: REQUIREMENTS FOR THE SEGMENTED TRANSFORMATION:
       MINIMUM=      165619201 WORDS FOR 1 MOLECULAR ORBITAL PER PASS
       MAXIMUM=      165619201 WORDS FOR ALL MOLECULAR ORBITALS IN 1 PASS
              (      163067008 EXTRA WORDS INCLUDES 1 EXTRA ORBITAL/PASS)
 THIS RUN USES=      165619201 WORDS,
 DISTRIBUTING   4 PASSES EACH CONTAINING     1 ORBITALS OVER  20 PROCESSORS.

 CHOOSING SEGMENTED PARTIAL TRANSFORMATION...
 DIRECT TRANSFORMATION SKIPS AO INTEGRAL STORAGE ON DISK.
 PASS #   1 TOOK      461.98 SECONDS.
 ASSIGNING PASS #   2 TO A DIFFERENT PROCESSOR.
 ASSIGNING PASS #   3 TO A DIFFERENT PROCESSOR.
 ASSIGNING PASS #   4 TO A DIFFERENT PROCESSOR.
 TOTAL NUMBER OF TRANSFORMED 2E- INTEGRALS KEPT =           55
 ... END OF INTEGRAL TRANSFORMATION ...
 CPU     0: STEP CPU TIME=   483.52 TOTAL CPU TIME=       1008.3 (     16.8 MIN)
 TOTAL WALL CLOCK TIME=       1069.3 SECONDS, CPU UTILIZATION IS    94.30%

          ------------------------
          GUGA-CI INTEGRAL SORTING
          ------------------------

     80049 WORDS NEEDED TO SORT             73 GUGA INTEGRALS IN MEMORY
 349022593 WORDS ARE AVAILABLE
 CHOOSING IN-MEMORY SORTING...
 IN CORE ALGORITHM SORTED             10 NON-ZERO 1E- INTEGRALS
 IN CORE ALGORITHM SORTED             55 NON-ZERO 2E- INTEGRALS
 ...... END OF INTEGRAL SORTING ...... 
 CPU     0: STEP CPU TIME=     0.03 TOTAL CPU TIME=       1008.3 (     16.8 MIN)
 TOTAL WALL CLOCK TIME=       1069.3 SECONDS, CPU UTILIZATION IS    94.30%

 -------------------------     ---------------------------------------
 ENERGY MATRIX CALCULATION     WRITTEN BY B.R.BROOKS,W.D.LAIDIG,P.SAXE
 -------------------------     ---------------------------------------

 COMPUTING THE HAMILTONIAN FOR THE         6 CSF-S...

          81 IS THE TOTAL NUMBER OF GENERATED LOOPS
          81 WERE CREATED BY THE LOOP-DRIVEN ALGORITHM
           0 WERE CREATED IMPLICITLY

          81 IS THE TOTAL NUMBER OF PROCESSED LOOPS
          44     DIAGONAL LOOPS ARE STORED ON WORK15 IN     1 BUFFERS OF  10000 ELEMENTS.
          37 OFF DIAGONAL LOOPS ARE STORED ON WORK16 IN     1 BUFFERS OF  10000 ELEMENTS.
 ...... END OF ENERGY MATRIX CALCULATION ...... 
 CPU     0: STEP CPU TIME=     0.03 TOTAL CPU TIME=       1008.4 (     16.8 MIN)
 TOTAL WALL CLOCK TIME=       1069.5 SECONDS, CPU UTILIZATION IS    94.29%

          -----------------------------------------
          DAVIDSON METHOD CI-MATRIX DIAGONALIZATION
                   WRITTEN BY STEVE ELBERT
          -----------------------------------------
 NUMBER OF STATES REQUESTED =     4
 MAX. NUMB. OF EXPAN. VEC   =    30
 MAX. NUMB. IMPROVED STATES =     4
 MAX. NUMB. OF ITERATIONS   =   500
 CONVERGENCE CRITERION      =    1.0E-06

 CHOOSING TO SOLVE SECULAR EQUATION IN MEMORY
 NUMBER OF WORDS AVAILABLE =  349022593
 NUMBER OF WORDS USED      =      31291
 ENERGY MATRIX BUFFER SIZE =      10000
 SOLUTION FOUND WITH DIRECT METHOD

 STATE #    1  ENERGY =   -1076.637358399

      CSF      COEF    OCCUPANCY (IGNORING CORE)
      ---      ----    --------- --------- -----
        1    0.080393  1122
        2   -0.050245  2121
        3   -0.283911  2112
        4    0.276683  1221
        5    0.054571  1212
        6    0.911524  2211

 THE PROJECTION OF THIS CI STATE ONTO SPACE SYMMETRY A    WEIGHS 1.0000E+00


 STATE #    2  ENERGY =   -1076.631282172

      CSF      COEF    OCCUPANCY (IGNORING CORE)
      ---      ----    --------- --------- -----
        1   -0.204791  1122
        2    0.509232  2121
        3    0.410277  2112
        4   -0.414175  1221
        5   -0.500248  1212
        6    0.329587  2211

 THE PROJECTION OF THIS CI STATE ONTO SPACE SYMMETRY A    WEIGHS 1.0000E+00


 STATE #    3  ENERGY =   -1076.629014870

      CSF      COEF    OCCUPANCY (IGNORING CORE)
      ---      ----    --------- --------- -----
        1    0.320004  1122
        2    0.492544  2121
        3   -0.422564  2112
        4    0.430069  1221
        5   -0.486490  1212
        6   -0.234107  2211

 THE PROJECTION OF THIS CI STATE ONTO SPACE SYMMETRY A    WEIGHS 1.0000E+00


 STATE #    4  ENERGY =   -1076.622937884

      CSF      COEF    OCCUPANCY (IGNORING CORE)
      ---      ----    --------- --------- -----
        1    0.921516  1122
        2   -0.054996  2121
        3    0.262445  2112
        4   -0.265761  1221
        5    0.051474  1212
        6    0.075025  2211

 THE PROJECTION OF THIS CI STATE ONTO SPACE SYMMETRY A    WEIGHS 1.0000E+00

 ...... END OF CI-MATRIX DIAGONALIZATION ......
 CPU     0: STEP CPU TIME=     0.03 TOTAL CPU TIME=       1008.4 (     16.8 MIN)
 TOTAL WALL CLOCK TIME=       1069.6 SECONDS, CPU UTILIZATION IS    94.28%

          ---------------------
          STORE CSF INFORMATION
          --------------------

 READING THE DRT FILE
 TITLE=DRT2    13:02:35 04-NOV-2021                                                    
 NUMBER OF CONFIGURATIONS =          6

 READING THE CI VECTOR FILE
 RUN TITLE= C20H34O4                                                                       
 DRT TITLE=DRT2    13:02:35 04-NOV-2021                                                    
     4 STATES WERE COMPUTED, NWKS=         6

 STORING CSF AND CI COEF. INFORMATION FOR    4 STATES ON FILE  17.
     ENERGIES ARE ...
   -1080.1956706  -1080.1873589  -1080.1835559  -1080.1748880
 SAVING CSFS WITH COEFS LARGER THAN 2.50E-05
 SAVED CSFS:          6
 TOTAL CSFS:          6

 ...... DONE STORING CSF INFORMATION ......
 CPU     0: STEP CPU TIME=     0.00 TOTAL CPU TIME=       1008.4 (     16.8 MIN)
 TOTAL WALL CLOCK TIME=       1069.6 SECONDS, CPU UTILIZATION IS    94.28%
 CPU     0: STEP CPU TIME=     0.00 TOTAL CPU TIME=       1008.4 (     16.8 MIN)
 TOTAL WALL CLOCK TIME=       1069.6 SECONDS, CPU UTILIZATION IS    94.28%

 ++++++++++++++++++++++++++++++++++++++++++++++++++++++++++++++++++++++


 THE SYMMETRIES OF THE ANGULAR MOMENTUM L AND TRANSLATION R:
 LX BELONGS TO A   
 LY BELONGS TO A   
 LZ BELONGS TO A   
 RX BELONGS TO A   
 RY BELONGS TO A   
 RZ BELONGS TO A   
 SOC INTEGRALS NEED BE CALCULATED FOR LX: YEA 
 SOC INTEGRALS NEED BE CALCULATED FOR LY: YEA 
 SOC INTEGRALS NEED BE CALCULATED FOR LZ: YEA 

     -------------------------------------------
            DIRECT SPIN-ORBIT COUPLING
         (SHIRO KOSEKI AND DMITRI FEDOROV)

             ONE ELECTRON SO OPERATOR.
     -------------------------------------------


ENERGY FOR THE LOWEST STATE     =    -1080.1957346909
ENERGY TOLERANCE FOR SOC MATRIX =     -980.1957346909 (HIGHEST STATE)
                           ETOL =      100.0000000000
                         UPPREN =     -980.1957346909

  CI# RTS#     LOWEST ENERGY      HIGHEST ENERGY     NEXT ENERGY
    1    4    -1080.1957346909    -1080.1748487095
    2    4    -1080.1956706108    -1080.1748879534

         -------------------------------------
          ONE-ELECTRON SPIN-ORBIT AO INTEGRALS
         -------------------------------------
         USING     717344 WORDS OF MEMORY
         2E SOC INTEGRALS WILL BE DISTRIBUTED
      ...... DONE WITH SPIN-ORBIT INTEGRALS ......
 CPU     0: STEP CPU TIME=     1.54 TOTAL CPU TIME=       1009.9 (     16.8 MIN)
 TOTAL WALL CLOCK TIME=       1071.6 SECONDS, CPU UTILIZATION IS    94.25%

   3122898 WORDS OF MEMORY ARE REQUIRED  FOR 1 PASS(ES)
   3122898 WORDS FOR INTEGRALS,   2412452 WORDS FOR CSFS.

 REFERENCE STATE IS SET TO    1 IN THE DRT NO. 1 (     0).

 THE FOLLOWING LEGEND IS USED BELOW:
 [C] - THE MATRIX ELEMENT ACTUALLY CALCULATED
 [P] - OBTAINED FROM [C] BY THE WIGNER-ECKART THEOREM (<HSO>)
 [Z] - ZERO BY POINT GROUP SYMMETRY
 [W] - ZERO BY THE WIGNER-ECKART THEOREM (<HSO>)
 [S] - ZERO BY SPIN ORTHOGONALITY (<R>)

 [Z]'S ARE NOT CALCULATED.


 CI STATE FORMAT:   N-(2S+1)G:B
 G- IRREP LABEL, B NUMBERS DEGENERATE COMPONENTS OF G
 N NUMBERS EQUIVALENT TERMS (2S+1)G:B

 STATE ID FORMAT: NCI*1000+IROOT,
 WHERE NCI IS THE NTH $DRT GROUP
 AND IROOT IS THE CI ROOT'S ORDINAL NUMBER.

 DIPOLE MOMENTS ARE IN E*BOHR UNITS. TO GET DEBYE, MULTIPLY BY 2.541766.

   < 1-1A    |R| 1-1A    > =      1.612723      0.165667      0.333460 [CCC]
 < 1-1A    (MS= 0.0)|HSO| 1-1A    (MS= 0.0)> =     0.0000     0.0000I    [W]
  
   < 1-1A    |R| 2-1A    > =     -0.015481      0.038720     -0.019225 [CCC]
 < 1-1A    (MS= 0.0)|HSO| 2-1A    (MS= 0.0)> =     0.0000     0.0000I    [W]
  
   < 1-1A    |R| 3-1A    > =     -0.027820     -0.010846     -0.038604 [CCC]
 < 1-1A    (MS= 0.0)|HSO| 3-1A    (MS= 0.0)> =     0.0000     0.0000I    [W]
  
   < 1-1A    |R| 4-1A    > =      0.000169      0.001311      0.000400 [CCC]
 < 1-1A    (MS= 0.0)|HSO| 4-1A    (MS= 0.0)> =     0.0000     0.0000I    [W]
  
   < 2-1A    |R| 2-1A    > =      1.667912      0.160596      0.243149 [CCC]
 < 2-1A    (MS= 0.0)|HSO| 2-1A    (MS= 0.0)> =     0.0000     0.0000I    [W]
  
   < 2-1A    |R| 3-1A    > =     -0.000861     -0.000436      0.002645 [CCC]
 < 2-1A    (MS= 0.0)|HSO| 3-1A    (MS= 0.0)> =     0.0000     0.0000I    [W]
  
   < 2-1A    |R| 4-1A    > =      0.028737      0.012344      0.037263 [CCC]
 < 2-1A    (MS= 0.0)|HSO| 4-1A    (MS= 0.0)> =     0.0000     0.0000I    [W]
  
   < 3-1A    |R| 3-1A    > =      1.585298      0.050673      0.414287 [CCC]
 < 3-1A    (MS= 0.0)|HSO| 3-1A    (MS= 0.0)> =     0.0000     0.0000I    [W]
  
   < 3-1A    |R| 4-1A    > =      0.015717     -0.039120      0.016226 [CCC]
 < 3-1A    (MS= 0.0)|HSO| 4-1A    (MS= 0.0)> =     0.0000     0.0000I    [W]
  
   < 4-1A    |R| 4-1A    > =      1.641520      0.049657      0.325763 [CCC]
 < 4-1A    (MS= 0.0)|HSO| 4-1A    (MS= 0.0)> =     0.0000     0.0000I    [W]
  
 CPU     0: STEP CPU TIME=     9.75 TOTAL CPU TIME=       1019.7 (     17.0 MIN)
 TOTAL WALL CLOCK TIME=       1082.6 SECONDS, CPU UTILIZATION IS    94.19%
   < 1-1A    |R| 1-3A    > =      0.000000      0.000000      0.000000 [SSS]
 < 1-1A    (MS= 0.0)|HSO| 1-3A    (MS= 0.0)> =     0.0000    -0.0977I    [C]
 < 1-1A    (MS= 0.0)|HSO| 1-3A    (MS= 1.0)> =    -0.0537    -0.3014I    [C]
 < 1-1A    (MS= 0.0)|HSO| 1-3A    (MS=-1.0)> =    -0.0537     0.3014I    [P]
  
   < 1-1A    |R| 2-3A    > =      0.000000      0.000000      0.000000 [SSS]
 < 1-1A    (MS= 0.0)|HSO| 2-3A    (MS= 0.0)> =     0.0000   -55.7243I    [C]
 < 1-1A    (MS= 0.0)|HSO| 2-3A    (MS= 1.0)> =    31.7048   -54.6931I    [C]
 < 1-1A    (MS= 0.0)|HSO| 2-3A    (MS=-1.0)> =    31.7048    54.6931I    [P]
  
   < 1-1A    |R| 3-3A    > =      0.000000      0.000000      0.000000 [SSS]
 < 1-1A    (MS= 0.0)|HSO| 3-3A    (MS= 0.0)> =     0.0000   -19.3197I    [C]
 < 1-1A    (MS= 0.0)|HSO| 3-3A    (MS= 1.0)> =    46.7490    55.8481I    [C]
 < 1-1A    (MS= 0.0)|HSO| 3-3A    (MS=-1.0)> =    46.7490   -55.8481I    [P]
  
   < 1-1A    |R| 4-3A    > =      0.000000      0.000000      0.000000 [SSS]
 < 1-1A    (MS= 0.0)|HSO| 4-3A    (MS= 0.0)> =     0.0000     0.7645I    [C]
 < 1-1A    (MS= 0.0)|HSO| 4-3A    (MS= 1.0)> =     0.2831     2.2431I    [C]
 < 1-1A    (MS= 0.0)|HSO| 4-3A    (MS=-1.0)> =     0.2831    -2.2431I    [P]
  
   < 2-1A    |R| 1-3A    > =      0.000000      0.000000      0.000000 [SSS]
 < 2-1A    (MS= 0.0)|HSO| 1-3A    (MS= 0.0)> =     0.0000   -55.6329I    [C]
 < 2-1A    (MS= 0.0)|HSO| 1-3A    (MS= 1.0)> =    31.5245   -54.9112I    [C]
 < 2-1A    (MS= 0.0)|HSO| 1-3A    (MS=-1.0)> =    31.5245    54.9112I    [P]
  
   < 2-1A    |R| 2-3A    > =      0.000000      0.000000      0.000000 [SSS]
 < 2-1A    (MS= 0.0)|HSO| 2-3A    (MS= 0.0)> =     0.0000     0.1301I    [C]
 < 2-1A    (MS= 0.0)|HSO| 2-3A    (MS= 1.0)> =    -0.0660     0.1529I    [C]
 < 2-1A    (MS= 0.0)|HSO| 2-3A    (MS=-1.0)> =    -0.0660    -0.1529I    [P]
  
   < 2-1A    |R| 3-3A    > =      0.000000      0.000000      0.000000 [SSS]
 < 2-1A    (MS= 0.0)|HSO| 3-3A    (MS= 0.0)> =     0.0000     1.3885I    [C]
 < 2-1A    (MS= 0.0)|HSO| 3-3A    (MS= 1.0)> =    -1.4885    -0.0802I    [C]
 < 2-1A    (MS= 0.0)|HSO| 3-3A    (MS=-1.0)> =    -1.4885     0.0802I    [P]
  
   < 2-1A    |R| 4-3A    > =      0.000000      0.000000      0.000000 [SSS]
 < 2-1A    (MS= 0.0)|HSO| 4-3A    (MS= 0.0)> =     0.0000   -21.2824I    [C]
 < 2-1A    (MS= 0.0)|HSO| 4-3A    (MS= 1.0)> =    47.8381    53.8868I    [C]
 < 2-1A    (MS= 0.0)|HSO| 4-3A    (MS=-1.0)> =    47.8381   -53.8868I    [P]
  
   < 3-1A    |R| 1-3A    > =      0.000000      0.000000      0.000000 [SSS]
 < 3-1A    (MS= 0.0)|HSO| 1-3A    (MS= 0.0)> =     0.0000   -19.5451I    [C]
 < 3-1A    (MS= 0.0)|HSO| 1-3A    (MS= 1.0)> =    46.8556    55.6318I    [C]
 < 3-1A    (MS= 0.0)|HSO| 1-3A    (MS=-1.0)> =    46.8556   -55.6318I    [P]
  
   < 3-1A    |R| 2-3A    > =      0.000000      0.000000      0.000000 [SSS]
 < 3-1A    (MS= 0.0)|HSO| 2-3A    (MS= 0.0)> =     0.0000    -1.5243I    [C]
 < 3-1A    (MS= 0.0)|HSO| 2-3A    (MS= 1.0)> =     1.4686    -0.2203I    [C]
 < 3-1A    (MS= 0.0)|HSO| 2-3A    (MS=-1.0)> =     1.4686     0.2203I    [P]
  
   < 3-1A    |R| 3-3A    > =      0.000000      0.000000      0.000000 [SSS]
 < 3-1A    (MS= 0.0)|HSO| 3-3A    (MS= 0.0)> =     0.0000    -0.0503I    [C]
 < 3-1A    (MS= 0.0)|HSO| 3-3A    (MS= 1.0)> =     0.1190     0.1457I    [C]
 < 3-1A    (MS= 0.0)|HSO| 3-3A    (MS=-1.0)> =     0.1190    -0.1457I    [P]
  
   < 3-1A    |R| 4-3A    > =      0.000000      0.000000      0.000000 [SSS]
 < 3-1A    (MS= 0.0)|HSO| 4-3A    (MS= 0.0)> =     0.0000   -55.1944I    [C]
 < 3-1A    (MS= 0.0)|HSO| 4-3A    (MS= 1.0)> =    30.4879   -56.1053I    [C]
 < 3-1A    (MS= 0.0)|HSO| 4-3A    (MS=-1.0)> =    30.4879    56.1053I    [P]
  
   < 4-1A    |R| 1-3A    > =      0.000000      0.000000      0.000000 [SSS]
 < 4-1A    (MS= 0.0)|HSO| 1-3A    (MS= 0.0)> =     0.0000    -0.6422I    [C]
 < 4-1A    (MS= 0.0)|HSO| 1-3A    (MS= 1.0)> =    -0.2569    -1.9417I    [C]
 < 4-1A    (MS= 0.0)|HSO| 1-3A    (MS=-1.0)> =    -0.2569     1.9417I    [P]
  
   < 4-1A    |R| 2-3A    > =      0.000000      0.000000      0.000000 [SSS]
 < 4-1A    (MS= 0.0)|HSO| 2-3A    (MS= 0.0)> =     0.0000   -21.4935I    [C]
 < 4-1A    (MS= 0.0)|HSO| 2-3A    (MS= 1.0)> =    47.9566    53.6752I    [C]
 < 4-1A    (MS= 0.0)|HSO| 2-3A    (MS=-1.0)> =    47.9566   -53.6752I    [P]
  
   < 4-1A    |R| 3-3A    > =      0.000000      0.000000      0.000000 [SSS]
 < 4-1A    (MS= 0.0)|HSO| 3-3A    (MS= 0.0)> =     0.0000   -55.1145I    [C]
 < 4-1A    (MS= 0.0)|HSO| 3-3A    (MS= 1.0)> =    30.3048   -56.3171I    [C]
 < 4-1A    (MS= 0.0)|HSO| 3-3A    (MS=-1.0)> =    30.3048    56.3171I    [P]
  
   < 4-1A    |R| 4-3A    > =      0.000000      0.000000      0.000000 [SSS]
 < 4-1A    (MS= 0.0)|HSO| 4-3A    (MS= 0.0)> =     0.0000     0.0085I    [C]
 < 4-1A    (MS= 0.0)|HSO| 4-3A    (MS= 1.0)> =    -0.0188    -0.0164I    [C]
 < 4-1A    (MS= 0.0)|HSO| 4-3A    (MS=-1.0)> =    -0.0188     0.0164I    [P]
  
 CPU     0: STEP CPU TIME=     0.00 TOTAL CPU TIME=       1019.7 (     17.0 MIN)
 TOTAL WALL CLOCK TIME=       1082.6 SECONDS, CPU UTILIZATION IS    94.19%
   < 1-3A    |R| 1-3A    > =      1.612783      0.165358      0.333250 [CCC]
 < 1-3A    (MS= 1.0)|HSO| 1-3A    (MS= 1.0)> =     0.0000     0.0000I    [C]
 < 1-3A    (MS= 0.0)|HSO| 1-3A    (MS= 0.0)> =     0.0000     0.0000I    [W]
 < 1-3A    (MS=-1.0)|HSO| 1-3A    (MS=-1.0)> =     0.0000    -0.0000I    [P]
 < 1-3A    (MS= 0.0)|HSO| 1-3A    (MS= 1.0)> =    -0.0000     0.0000I    [C]
 < 1-3A    (MS= 1.0)|HSO| 1-3A    (MS= 0.0)> =     0.0000     0.0000I    [P]
 < 1-3A    (MS=-1.0)|HSO| 1-3A    (MS= 0.0)> =    -0.0000     0.0000I    [P]
 < 1-3A    (MS= 0.0)|HSO| 1-3A    (MS=-1.0)> =     0.0000     0.0000I    [P]
  
   < 1-3A    |R| 2-3A    > =      0.015803     -0.038624      0.019054 [CCC]
 < 1-3A    (MS= 1.0)|HSO| 2-3A    (MS= 1.0)> =     0.0000   -55.0991I    [C]
 < 1-3A    (MS= 0.0)|HSO| 2-3A    (MS= 0.0)> =     0.0000     0.0000I    [W]
 < 1-3A    (MS=-1.0)|HSO| 2-3A    (MS=-1.0)> =     0.0000    55.0991I    [P]
 < 1-3A    (MS= 0.0)|HSO| 2-3A    (MS= 1.0)> =   -30.3038    56.3141I    [C]
 < 1-3A    (MS= 1.0)|HSO| 2-3A    (MS= 0.0)> =    30.3038    56.3141I    [P]
 < 1-3A    (MS=-1.0)|HSO| 2-3A    (MS= 0.0)> =   -30.3038    56.3141I    [P]
 < 1-3A    (MS= 0.0)|HSO| 2-3A    (MS=-1.0)> =    30.3038    56.3141I    [P]
  
   < 1-3A    |R| 3-3A    > =      0.027881      0.011338      0.038224 [CCC]
 < 1-3A    (MS= 1.0)|HSO| 3-3A    (MS= 1.0)> =     0.0000    21.5002I    [C]
 < 1-3A    (MS= 0.0)|HSO| 3-3A    (MS= 0.0)> =     0.0000     0.0000I    [W]
 < 1-3A    (MS=-1.0)|HSO| 3-3A    (MS=-1.0)> =     0.0000   -21.5002I    [P]
 < 1-3A    (MS= 0.0)|HSO| 3-3A    (MS= 1.0)> =    47.9448    53.6690I    [C]
 < 1-3A    (MS= 1.0)|HSO| 3-3A    (MS= 0.0)> =   -47.9448    53.6690I    [P]
 < 1-3A    (MS=-1.0)|HSO| 3-3A    (MS= 0.0)> =    47.9448    53.6690I    [P]
 < 1-3A    (MS= 0.0)|HSO| 3-3A    (MS=-1.0)> =   -47.9448    53.6690I    [P]
  
   < 1-3A    |R| 4-3A    > =      0.000130      0.001192      0.000342 [CCC]
 < 1-3A    (MS= 1.0)|HSO| 4-3A    (MS= 1.0)> =     0.0000     1.3669I    [C]
 < 1-3A    (MS= 0.0)|HSO| 4-3A    (MS= 0.0)> =     0.0000     0.0000I    [W]
 < 1-3A    (MS=-1.0)|HSO| 4-3A    (MS=-1.0)> =     0.0000    -1.3669I    [P]
 < 1-3A    (MS= 0.0)|HSO| 4-3A    (MS= 1.0)> =     1.3806    -0.0775I    [C]
 < 1-3A    (MS= 1.0)|HSO| 4-3A    (MS= 0.0)> =    -1.3806    -0.0775I    [P]
 < 1-3A    (MS=-1.0)|HSO| 4-3A    (MS= 0.0)> =     1.3806    -0.0775I    [P]
 < 1-3A    (MS= 0.0)|HSO| 4-3A    (MS=-1.0)> =    -1.3806    -0.0775I    [P]
  
   < 2-3A    |R| 2-3A    > =      1.667848      0.160792      0.243030 [CCC]
 < 2-3A    (MS= 1.0)|HSO| 2-3A    (MS= 1.0)> =     0.0000     0.0000I    [C]
 < 2-3A    (MS= 0.0)|HSO| 2-3A    (MS= 0.0)> =     0.0000     0.0000I    [W]
 < 2-3A    (MS=-1.0)|HSO| 2-3A    (MS=-1.0)> =     0.0000    -0.0000I    [P]
 < 2-3A    (MS= 0.0)|HSO| 2-3A    (MS= 1.0)> =     0.0000    -0.0000I    [C]
 < 2-3A    (MS= 1.0)|HSO| 2-3A    (MS= 0.0)> =    -0.0000    -0.0000I    [P]
 < 2-3A    (MS=-1.0)|HSO| 2-3A    (MS= 0.0)> =     0.0000    -0.0000I    [P]
 < 2-3A    (MS= 0.0)|HSO| 2-3A    (MS=-1.0)> =    -0.0000    -0.0000I    [P]
  
   < 2-3A    |R| 3-3A    > =     -0.001225     -0.000974      0.003301 [CCC]
 < 2-3A    (MS= 1.0)|HSO| 3-3A    (MS= 1.0)> =     0.0000    -0.6611I    [C]
 < 2-3A    (MS= 0.0)|HSO| 3-3A    (MS= 0.0)> =     0.0000     0.0000I    [W]
 < 2-3A    (MS=-1.0)|HSO| 3-3A    (MS=-1.0)> =     0.0000     0.6611I    [P]
 < 2-3A    (MS= 0.0)|HSO| 3-3A    (MS= 1.0)> =     0.2450     1.9639I    [C]
 < 2-3A    (MS= 1.0)|HSO| 3-3A    (MS= 0.0)> =    -0.2450     1.9639I    [P]
 < 2-3A    (MS=-1.0)|HSO| 3-3A    (MS= 0.0)> =     0.2450     1.9639I    [P]
 < 2-3A    (MS= 0.0)|HSO| 3-3A    (MS=-1.0)> =    -0.2450     1.9639I    [P]
  
   < 2-3A    |R| 4-3A    > =     -0.028803     -0.012231     -0.037301 [CCC]
 < 2-3A    (MS= 1.0)|HSO| 4-3A    (MS= 1.0)> =     0.0000   -19.3226I    [C]
 < 2-3A    (MS= 0.0)|HSO| 4-3A    (MS= 0.0)> =     0.0000     0.0000I    [W]
 < 2-3A    (MS=-1.0)|HSO| 4-3A    (MS=-1.0)> =     0.0000    19.3226I    [P]
 < 2-3A    (MS= 0.0)|HSO| 4-3A    (MS= 1.0)> =   -46.7439   -55.8462I    [C]
 < 2-3A    (MS= 1.0)|HSO| 4-3A    (MS= 0.0)> =    46.7439   -55.8462I    [P]
 < 2-3A    (MS=-1.0)|HSO| 4-3A    (MS= 0.0)> =   -46.7439   -55.8462I    [P]
 < 2-3A    (MS= 0.0)|HSO| 4-3A    (MS=-1.0)> =    46.7439   -55.8462I    [P]
  
   < 3-3A    |R| 3-3A    > =      1.585379      0.050719      0.414513 [CCC]
 < 3-3A    (MS= 1.0)|HSO| 3-3A    (MS= 1.0)> =     0.0000     0.0000I    [C]
 < 3-3A    (MS= 0.0)|HSO| 3-3A    (MS= 0.0)> =     0.0000     0.0000I    [W]
 < 3-3A    (MS=-1.0)|HSO| 3-3A    (MS=-1.0)> =     0.0000    -0.0000I    [P]
 < 3-3A    (MS= 0.0)|HSO| 3-3A    (MS= 1.0)> =    -0.0000     0.0000I    [C]
 < 3-3A    (MS= 1.0)|HSO| 3-3A    (MS= 0.0)> =     0.0000     0.0000I    [P]
 < 3-3A    (MS=-1.0)|HSO| 3-3A    (MS= 0.0)> =    -0.0000     0.0000I    [P]
 < 3-3A    (MS= 0.0)|HSO| 3-3A    (MS=-1.0)> =     0.0000     0.0000I    [P]
  
   < 3-3A    |R| 4-3A    > =     -0.015611      0.039172     -0.016094 [CCC]
 < 3-3A    (MS= 1.0)|HSO| 4-3A    (MS= 1.0)> =     0.0000    55.7204I    [C]
 < 3-3A    (MS= 0.0)|HSO| 4-3A    (MS= 0.0)> =     0.0000     0.0000I    [W]
 < 3-3A    (MS=-1.0)|HSO| 4-3A    (MS=-1.0)> =     0.0000   -55.7204I    [P]
 < 3-3A    (MS= 0.0)|HSO| 4-3A    (MS= 1.0)> =    31.7046   -54.6954I    [C]
 < 3-3A    (MS= 1.0)|HSO| 4-3A    (MS= 0.0)> =   -31.7046   -54.6954I    [P]
 < 3-3A    (MS=-1.0)|HSO| 4-3A    (MS= 0.0)> =    31.7046   -54.6954I    [P]
 < 3-3A    (MS= 0.0)|HSO| 4-3A    (MS=-1.0)> =   -31.7046   -54.6954I    [P]
  
   < 4-3A    |R| 4-3A    > =      1.641540      0.049662      0.325782 [CCC]
 < 4-3A    (MS= 1.0)|HSO| 4-3A    (MS= 1.0)> =     0.0000    -0.0000I    [C]
 < 4-3A    (MS= 0.0)|HSO| 4-3A    (MS= 0.0)> =     0.0000     0.0000I    [W]
 < 4-3A    (MS=-1.0)|HSO| 4-3A    (MS=-1.0)> =     0.0000     0.0000I    [P]
 < 4-3A    (MS= 0.0)|HSO| 4-3A    (MS= 1.0)> =     0.0000    -0.0000I    [C]
 < 4-3A    (MS= 1.0)|HSO| 4-3A    (MS= 0.0)> =    -0.0000    -0.0000I    [P]
 < 4-3A    (MS=-1.0)|HSO| 4-3A    (MS= 0.0)> =     0.0000    -0.0000I    [P]
 < 4-3A    (MS= 0.0)|HSO| 4-3A    (MS=-1.0)> =    -0.0000    -0.0000I    [P]
  
 CPU     0: STEP CPU TIME=     0.00 TOTAL CPU TIME=       1019.7 (     17.0 MIN)
 TOTAL WALL CLOCK TIME=       1082.6 SECONDS, CPU UTILIZATION IS    94.19%

 >>> DIMENSION OF HSO MATRIX =      16
     LARGEST NUMBER OF WALKS =      10

     THE MAX HSO MATRIX ELEMENT ABSOLUTE ERROR IS 7.28E-03 CM-1.
     TO DECREASE THE ERROR MAKE SYMTOL SMALLER.

     CI   ADIABATIC STATES (CM-1 UNIT) ---
             0.000       1859.641       2725.518       4584.021         14.064
            14.064         14.064       1838.306       1838.306       1838.306
          2672.987       2672.987       2672.987       4575.408       4575.408
          4575.408

 WEIGHTS OF SO   CI   STATES ---

 STATE   1: RELATIVE E=        -10.135 CM-1; WEIGHT = 0.994  1001
         1.0000
          1      2      3      4      5      6      7      8
         0.9943 0.0000 0.0000 0.0000 0.0010 0.0032 0.0015 0.0000

 STATE   2: RELATIVE E=          3.873 CM-1; WEIGHT = 0.995  2001
         1.0000
          1      2      3      4      5      6      7      8
         0.0000 0.0000 0.0000 0.0000 0.9951 0.0033 0.0015 0.0000

 STATE   3: RELATIVE E=          3.926 CM-1; WEIGHT = 0.995  2001
         1.0000
          1      2      3      4      5      6      7      8
         0.0000 0.0016 0.0005 0.0000 0.9952 0.0017 0.0010 0.0000

 STATE   4: RELATIVE E=          3.984 CM-1; WEIGHT = 0.994  2001
         1.0000
          1      2      3      4      5      6      7      8
         0.0010 0.0016 0.0010 0.0000 0.9943 0.0016 0.0005 0.0000

 STATE   5: RELATIVE E=       1840.362 CM-1; WEIGHT = 0.995  2002
         1.0000
          1      2      3      4      5      6      7      8
         0.0032 0.0002 0.0000 0.0001 0.0001 0.9952 0.0000 0.0013

 STATE   6: RELATIVE E=       1840.418 CM-1; WEIGHT = 0.995  2002
         1.0000
          1      2      3      4      5      6      7      8
         0.0000 0.0000 0.0000 0.0000 0.0033 0.9952 0.0000 0.0015

 STATE   7: RELATIVE E=       1840.431 CM-1; WEIGHT = 0.995  2002
         1.0000
          1      2      3      4      5      6      7      8
         0.0001 0.0000 0.0000 0.0013 0.0033 0.9952 0.0000 0.0002

 STATE   8: RELATIVE E=       1861.653 CM-1; WEIGHT = 0.995  1002
         1.0000
          1      2      3      4      5      6      7      8
         0.0000 0.9951 0.0000 0.0000 0.0032 0.0002 0.0000 0.0015

 STATE   9: RELATIVE E=       2671.215 CM-1; WEIGHT = 0.995  2003
         1.0000
          1      2      3      4      5      6      7      8
         0.0015 0.0000 0.0000 0.0005 0.0001 0.0000 0.9953 0.0026

 STATE  10: RELATIVE E=       2671.244 CM-1; WEIGHT = 0.995  2003
         1.0000
          1      2      3      4      5      6      7      8
         0.0000 0.0000 0.0000 0.0000 0.0015 0.0000 0.9954 0.0030

 STATE  11: RELATIVE E=       2671.273 CM-1; WEIGHT = 0.996  2003
         1.0000
          1      2      3      4      5      6      7      8
         0.0001 0.0000 0.0000 0.0025 0.0014 0.0000 0.9955 0.0005

 STATE  12: RELATIVE E=       2723.529 CM-1; WEIGHT = 0.995  1003
         1.0000
          1      2      3      4      5      6      7      8
         0.0000 0.0000 0.9952 0.0000 0.0015 0.0000 0.0000 0.0032

 STATE  13: RELATIVE E=       4585.231 CM-1; WEIGHT = 0.996  2004
         1.0000
          1      2      3      4      5      6      7      8
         0.0000 0.0000 0.0000 0.0000 0.0000 0.0015 0.0030 0.9955

 STATE  14: RELATIVE E=       4585.259 CM-1; WEIGHT = 0.995  2004
         1.0000
          1      2      3      4      5      6      7      8
         0.0000 0.0014 0.0000 0.0000 0.0000 0.0001 0.0030 0.9955

 STATE  15: RELATIVE E=       4585.402 CM-1; WEIGHT = 0.995  2004
         1.0000
          1      2      3      4      5      6      7      8
         0.0000 0.0001 0.0032 0.0000 0.0000 0.0013 0.0000 0.9953

 STATE  16: RELATIVE E=       4593.812 CM-1; WEIGHT = 0.996  1004
         1.0000
          1      2      3      4      5      6      7      8
         0.0000 0.0000 0.0000 0.9955 0.0000 0.0014 0.0030 0.0000


 -----------------------------------------------------------
 EIGENVALUES AND EIGENVECTORS OF THE SO   CI   HAMILTONIAN
 -----------------------------------------------------------

                          1          2          3          4          5
   STATE ENERGY ---      -10.14       3.87       3.93       3.98    1840.36
       STATE ID ---       1001       2001       2001       2001       2002

    1< 1>  1(  0.0) R   0.997124  -0.000403  -0.002155  -0.031001  -0.056160
                   I   0.000000   0.000000   0.000000   0.000000   0.000000
    2< 2>  1(  0.0) R   0.001306  -0.000107   0.040356   0.039944  -0.012476
                   I   0.000000  -0.000000   0.000000  -0.000000  -0.000000
    3< 3>  1(  0.0) R  -0.000919   0.000104   0.021466  -0.031905   0.001870
                   I   0.000000  -0.000000   0.000000  -0.000000   0.000000
    4< 4>  1(  0.0) R  -0.000366   0.002177   0.000068   0.000632  -0.011696
                   I  -0.000000  -0.000000  -0.000000   0.000000   0.000000
    5< 1>  3(  1.0) R   0.003376  -0.383877  -0.571702   0.152863  -0.004170
                   I  -0.021295  -0.182192  -0.059223  -0.678580  -0.001046
    6< 1>  3(  0.0) R   0.000000  -0.000000   0.000000  -0.000000   0.000000
                   I  -0.006030   0.796263  -0.578335  -0.163154   0.005369
    7< 1>  3( -1.0) R   0.003376  -0.383877  -0.571702   0.152863  -0.004170
                   I   0.021295   0.182192   0.059223   0.678580   0.001046
    8< 2>  3(  1.0) R  -0.017618  -0.029986   0.016002  -0.014868  -0.224732
                   I  -0.029778   0.024744   0.007704  -0.006337  -0.589837
    9< 2>  3(  0.0) R   0.000000  -0.000000   0.000000  -0.000000  -0.000000
                   I  -0.029167  -0.017555  -0.033196   0.032837  -0.445389
   10< 2>  3( -1.0) R  -0.017618  -0.029986   0.016002  -0.014868  -0.224732
                   I   0.029778  -0.024744  -0.007704   0.006337   0.589837
   11< 3>  3(  1.0) R  -0.017099  -0.014556   0.012219   0.009312   0.001472
                   I   0.020945  -0.017436   0.005749   0.003497  -0.001092
   12< 3>  3(  0.0) R   0.000000  -0.000000   0.000000  -0.000000   0.000000
                   I  -0.007868  -0.022058  -0.025116  -0.018055  -0.001244
   13< 3>  3( -1.0) R  -0.017099  -0.014556   0.012219   0.009312   0.001472
                   I  -0.020945   0.017436  -0.005749  -0.003497   0.001092
   14< 4>  3(  1.0) R  -0.000892  -0.000093  -0.001301   0.000113  -0.013060
                   I   0.000141  -0.000435   0.000131   0.001580  -0.006315
   15< 4>  3(  0.0) R  -0.000000  -0.000000   0.000000  -0.000000  -0.000000
                   I   0.001892   0.000235  -0.001225   0.000098   0.029298
   16< 4>  3( -1.0) R  -0.000892  -0.000093  -0.001301   0.000113  -0.013060
                   I  -0.000141   0.000435  -0.000131  -0.001580   0.006315

                          6          7          8          9         10
   STATE ENERGY ---     1840.42    1840.43    1861.65    2671.22    2671.24
       STATE ID ---       2002       2002       1002       2003       2003

    1< 1>  1(  0.0) R   0.001805   0.009406  -0.000626   0.038081   0.001577
                   I   0.000000   0.000000   0.000000   0.000000   0.000000
    2< 2>  1(  0.0) R   0.000484   0.000645   0.997570  -0.001407  -0.002031
                   I   0.000000  -0.000000  -0.000000  -0.000000   0.000000
    3< 3>  1(  0.0) R   0.002135  -0.002306   0.000484  -0.005005  -0.000378
                   I   0.000000  -0.000000  -0.000000   0.000000   0.000000
    4< 4>  1(  0.0) R   0.000255  -0.035877  -0.000242   0.023367   0.001146
                   I   0.000000  -0.000000   0.000000   0.000000  -0.000000
    5< 1>  3(  1.0) R  -0.029958  -0.021928   0.016896   0.003094   0.014750
                   I   0.024740  -0.010638   0.029537   0.001267   0.017529
    6< 1>  3(  0.0) R   0.000000  -0.000000   0.000000  -0.000000   0.000000
                   I  -0.017579   0.045611   0.030149  -0.008971   0.021614
    7< 1>  3( -1.0) R  -0.029958  -0.021928   0.016896   0.003094   0.014750
                   I  -0.024740   0.010638  -0.029537  -0.001267  -0.017529
    8< 2>  3(  1.0) R  -0.373166   0.554793  -0.003045  -0.001048   0.001832
                   I  -0.165059  -0.350004  -0.007098  -0.001457  -0.000208
    9< 2>  3(  0.0) R  -0.000000   0.000000   0.000000  -0.000000   0.000000
                   I   0.813758   0.366831  -0.006088   0.000291   0.002250
   10< 2>  3( -1.0) R  -0.373166   0.554793  -0.003045  -0.001048   0.001832
                   I   0.165059   0.350004   0.007098   0.001457   0.000208
   11< 3>  3(  1.0) R  -0.001939  -0.002177   0.000964   0.332536   0.394460
                   I   0.000169  -0.001428  -0.000531  -0.619076   0.155591
   12< 3>  3(  0.0) R   0.000000  -0.000000   0.000000   0.000000  -0.000000
                   I  -0.002167   0.001008   0.003521   0.087419  -0.797381
   13< 3>  3( -1.0) R  -0.001939  -0.002177   0.000964   0.332536   0.394460
                   I  -0.000169   0.001428   0.000531   0.619076  -0.155591
   14< 4>  3(  1.0) R   0.015358   0.005087  -0.017699   0.020729  -0.027348
                   I   0.016491   0.002328   0.019687   0.008454   0.024806
   15< 4>  3(  0.0) R  -0.000000   0.000000  -0.000000   0.000000  -0.000000
                   I   0.020943  -0.010604  -0.007486  -0.039408  -0.017519
   16< 4>  3( -1.0) R   0.015358   0.005087  -0.017699   0.020729  -0.027348
                   I  -0.016491  -0.002328  -0.019687  -0.008454  -0.024806

                         11         12         13         14         15
   STATE ENERGY ---     2671.27    2723.53    4585.23    4585.26    4585.40
       STATE ID ---       2003       1003       2004       2004       2004

    1< 1>  1(  0.0) R  -0.008556   0.000330  -0.002103   0.000359   0.000596
                   I   0.000000   0.000000   0.000000   0.000000   0.000000
    2< 2>  1(  0.0) R   0.002729   0.000326  -0.000302   0.036758   0.010357
                   I   0.000000  -0.000000   0.000000   0.000000   0.000000
    3< 3>  1(  0.0) R   0.001082   0.997619   0.000207   0.005470  -0.056629
                   I   0.000000   0.000000  -0.000000  -0.000000  -0.000000
    4< 4>  1(  0.0) R   0.049931   0.000020  -0.001589   0.004126   0.000609
                   I  -0.000000   0.000000  -0.000000  -0.000000  -0.000000
    5< 1>  3(  1.0) R   0.014496   0.017205   0.000074   0.001031  -0.000728
                   I   0.006801  -0.020442   0.000410   0.000877   0.001322
    6< 1>  3(  0.0) R   0.000000  -0.000000   0.000000  -0.000000   0.000000
                   I  -0.030105   0.007211  -0.000211   0.001016  -0.000622
    7< 1>  3( -1.0) R   0.014496   0.017205   0.000074   0.001031  -0.000728
                   I  -0.006801   0.020442  -0.000410  -0.000877  -0.001322
    8< 2>  3(  1.0) R   0.002299   0.000844  -0.014902   0.004454  -0.014067
                   I   0.000005  -0.000143  -0.016225   0.001932  -0.006765
    9< 2>  3(  0.0) R   0.000000  -0.000000  -0.000000   0.000000  -0.000000
                   I  -0.001597   0.003381  -0.022009  -0.009389   0.028848
   10< 2>  3( -1.0) R   0.002299   0.000844  -0.014902   0.004454  -0.014067
                   I  -0.000005   0.000143   0.016225  -0.001932   0.006765
   11< 3>  3(  1.0) R  -0.481220   0.002386  -0.028396   0.020818   0.002435
                   I  -0.300299  -0.002698   0.024289   0.010348   0.001359
   12< 3>  3(  0.0) R  -0.000000   0.000000   0.000000   0.000000   0.000000
                   I  -0.593303   0.000683  -0.015534  -0.043689  -0.005377
   13< 3>  3( -1.0) R  -0.481220   0.002386  -0.028396   0.020818   0.002435
                   I   0.300299   0.002698  -0.024289  -0.010348  -0.001359
   14< 4>  3(  1.0) R  -0.008392  -0.016215   0.380470   0.546062  -0.234089
                   I  -0.004199  -0.030070   0.189626  -0.375052  -0.566619
   15< 4>  3(  0.0) R  -0.000000   0.000000   0.000000   0.000000   0.000000
                   I   0.017454  -0.030046  -0.796287   0.343187  -0.493565
   16< 4>  3( -1.0) R  -0.008392  -0.016215   0.380470   0.546062  -0.234089
                   I   0.004199   0.030070  -0.189626   0.375052   0.566619

                         16
   STATE ENERGY ---     4593.81
       STATE ID ---       1004

    1< 1>  1(  0.0) R  -0.000405
                   I   0.000000
    2< 2>  1(  0.0) R  -0.000169
                   I  -0.000000
    3< 3>  1(  0.0) R   0.000013
                   I   0.000000
    4< 4>  1(  0.0) R   0.997753
                   I   0.000000
    5< 1>  3(  1.0) R  -0.000864
                   I   0.000036
    6< 1>  3(  0.0) R  -0.000000
                   I   0.001805
    7< 1>  3( -1.0) R  -0.000864
                   I  -0.000036
    8< 2>  3(  1.0) R   0.017350
                   I  -0.019516
    9< 2>  3(  0.0) R   0.000000
                   I   0.007825
   10< 2>  3( -1.0) R   0.017350
                   I   0.019516
   11< 3>  3(  1.0) R   0.015667
                   I   0.029322
   12< 3>  3(  0.0) R  -0.000000
                   I   0.028800
   13< 3>  3( -1.0) R   0.015667
                   I  -0.029322
   14< 4>  3(  1.0) R  -0.001522
                   I   0.002193
   15< 4>  3(  0.0) R  -0.000000
                   I  -0.002360
   16< 4>  3( -1.0) R  -0.001522
                   I  -0.002193

   SPIN-MIXED   CI   STATES (CM-1 UNIT) ---
 (RELATIVE TO THE LOWEST SPIN-MIXED STATE)
           0.000         14.008         14.062         14.119       1850.498
        1850.553       1850.567       1871.789       2681.351       2681.380
        2681.408       2733.664       4595.367       4595.395       4595.538
        4603.947

   SPIN-MIXED   CI   STATES (CM-1 UNIT) ---
      1(   1001)     2(   2001)     3(   2001)     4(   2001)     5(   2002)
         -10.135          3.873          3.926          3.984       1840.362
      6(   2002)     7(   2002)     8(   1002)     9(   2003)    10(   2003)
        1840.418       1840.431       1861.653       2671.215       2671.244
     11(   2003)    12(   1003)    13(   2004)    14(   2004)    15(   2004)
        2671.273       2723.529       4585.231       4585.259       4585.402
     16(   1004)
        4593.812

 NON-ZERO   CI   SPIN-ORBIT COUPLING CONSTANTS (CM-1)
 ---------------------------------------------------------------------
 MUL1(CI)|MUL2(CI)| CI ROOT 1 | CI ROOT 2 |    FULL     | 1E ONLY
 ---------------------------------------------------------------------
  1 ( 1) | 3 ( 2) |     1     |     1     |         0.44|
  1 ( 1) | 3 ( 2) |     1     |     2     |       105.35|
  1 ( 1) | 3 ( 2) |     1     |     3     |       104.80|
  1 ( 1) | 3 ( 2) |     1     |     4     |         3.29|
  1 ( 1) | 3 ( 2) |     2     |     1     |       105.42|
  1 ( 1) | 3 ( 2) |     2     |     2     |         0.27|
  1 ( 1) | 3 ( 2) |     2     |     3     |         2.52|
  1 ( 1) | 3 ( 2) |     2     |     4     |       104.10|
  1 ( 1) | 3 ( 2) |     3     |     1     |       104.70|
  1 ( 1) | 3 ( 2) |     3     |     2     |         2.60|
  1 ( 1) | 3 ( 2) |     3     |     3     |         0.27|
  1 ( 1) | 3 ( 2) |     3     |     4     |       105.83|
  1 ( 1) | 3 ( 2) |     4     |     1     |         2.84|
  1 ( 1) | 3 ( 2) |     4     |     2     |       104.04|
  1 ( 1) | 3 ( 2) |     4     |     3     |       105.91|
  1 ( 1) | 3 ( 2) |     4     |     4     |         0.04|
  3 ( 2) | 3 ( 2) |     1     |     2     |       149.77|
  3 ( 2) | 3 ( 2) |     1     |     3     |       147.11|
  3 ( 2) | 3 ( 2) |     1     |     4     |         3.37|
  3 ( 2) | 3 ( 2) |     2     |     3     |         4.07|
  3 ( 2) | 3 ( 2) |     2     |     4     |       148.20|
  3 ( 2) | 3 ( 2) |     3     |     4     |       148.99|
 ---------------------------------------------------------------------


 ***** START CALCULATING TRANSITION MOMENT AMONG SPIN-MIXED   CI   STATES *****

 NUMBER OF ORBITALS            =    4
 DIMENSION OF HSO MATRIX       =   16
 NUMBER OF SPIN-MULTIPLICITIES =    2

 NOTE THAT T(X),T(Y),T(Z) ARE COMPLEX NUMBERS.


        STATES         ENERGY DIFF.         T(X)                   T(Y)                   T(Z)              TM
    1( 1001)   1( 1001)        0.00    1.61286   -0.00000I    0.16547   -0.00000I    0.33329    0.00000I    1.65523
    1( 1001)   3( 2001)       14.06    0.00002    0.00000I    0.00000    0.00000I   -0.00000   -0.00000I    0.00003
    1( 1001)   4( 2001)       14.12   -0.00000   -0.00000I   -0.00003   -0.00000I   -0.00002   -0.00000I    0.00004
    1( 1001)   5( 2002)     1850.50    0.00369   -0.00000I   -0.00179    0.00000I   -0.00443   -0.00000I    0.00603
    1( 1001)   6( 2002)     1850.55   -0.00005   -0.00000I    0.00002    0.00000I    0.00006   -0.00000I    0.00008
    1( 1001)   7( 2002)     1850.57   -0.00016   -0.00000I   -0.00055   -0.00000I    0.00112    0.00000I    0.00126
    1( 1001)   8( 1002)     1871.79   -0.01536    0.00000I    0.03868   -0.00000I   -0.01940    0.00000I    0.04592
    1( 1001)   9( 2003)     2681.35    0.00198   -0.00000I    0.00468   -0.00000I   -0.00169    0.00000I    0.00536
    1( 1001)  10( 2003)     2681.38    0.00005   -0.00000I    0.00010    0.00000I    0.00000   -0.00000I    0.00011
    1( 1001)  11( 2003)     2681.41    0.00001   -0.00000I   -0.00074    0.00000I    0.00130   -0.00000I    0.00150
    1( 1001)  12( 1003)     2733.66   -0.02778   -0.00000I   -0.01072   -0.00000I   -0.03865   -0.00000I    0.04879
    1( 1001)  13( 2004)     4595.37    0.00000    0.00000I    0.00000   -0.00000I   -0.00000    0.00000I    0.00000
    1( 1001)  14( 2004)     4595.39    0.00005   -0.00000I    0.00006   -0.00000I   -0.00005   -0.00000I    0.00009
    1( 1001)  15( 2004)     4595.54   -0.00004   -0.00000I   -0.00004   -0.00000I    0.00008    0.00000I    0.00010
    1( 1001)  16( 1004)     4603.95    0.00017   -0.00000I    0.00130    0.00000I    0.00040   -0.00000I    0.00137
    2( 2001)   2( 2001)        0.00    1.61292    0.00000I    0.16517   -0.00000I    0.33307   -0.00000I    1.65522
    2( 2001)   5( 2002)     1836.49   -0.00001    0.00000I   -0.00126   -0.00000I    0.00140    0.00000I    0.00188
    2( 2001)   6( 2002)     1836.55    0.01579    0.00000I   -0.03861   -0.00000I    0.01906    0.00000I    0.04586
    2( 2001)   7( 2002)     1836.56   -0.00316   -0.00000I    0.00053    0.00000I    0.00509   -0.00000I    0.00602
    2( 2001)   8( 1002)     1857.78    0.00000    0.00000I   -0.00000   -0.00000I    0.00002   -0.00000I    0.00002
    2( 2001)   9( 2003)     2667.34    0.00092   -0.00000I   -0.00075   -0.00000I    0.00218   -0.00000I    0.00248
    2( 2001)  10( 2003)     2667.37   -0.02788    0.00000I   -0.01141    0.00000I   -0.03812    0.00000I    0.04859
    2( 2001)  11( 2003)     2667.40   -0.00093    0.00000I   -0.00412    0.00000I    0.00334    0.00000I    0.00538
    2( 2001)  12( 1003)     2719.66   -0.00001   -0.00000I   -0.00001   -0.00000I    0.00002    0.00000I    0.00003
    2( 2001)  13( 2004)     4581.36   -0.00013   -0.00000I   -0.00118   -0.00000I   -0.00034   -0.00000I    0.00123
    2( 2001)  14( 2004)     4581.39    0.00012    0.00000I    0.00008   -0.00000I   -0.00000   -0.00000I    0.00014
    2( 2001)  15( 2004)     4581.53   -0.00003    0.00000I    0.00000    0.00000I    0.00003    0.00000I    0.00004
    2( 2001)  16( 1004)     4589.94   -0.00000    0.00000I   -0.00001    0.00000I    0.00000   -0.00000I    0.00001
    3( 2001)   3( 2001)        0.00    1.61292    0.00000I    0.16517   -0.00000I    0.33308   -0.00000I    1.65522
    3( 2001)   4( 2001)        0.06   -0.00000    0.00000I   -0.00000    0.00000I    0.00001    0.00000I    0.00001
    3( 2001)   5( 2002)     1836.44    0.00917   -0.00000I   -0.02268    0.00000I    0.01138   -0.00000I    0.02698
    3( 2001)   6( 2002)     1836.49   -0.00254   -0.00000I    0.00117   -0.00000I    0.00330    0.00000I    0.00433
    3( 2001)   7( 2002)     1836.51   -0.01277    0.00000I    0.03126   -0.00000I   -0.01544    0.00000I    0.03713
    3( 2001)   8( 1002)     1857.73    0.00228   -0.00000I   -0.00060    0.00000I   -0.00349    0.00000I    0.00421
    3( 2001)   9( 2003)     2667.29   -0.00998    0.00000I   -0.00393    0.00000I   -0.01383    0.00000I    0.01750
    3( 2001)  10( 2003)     2667.32   -0.00120   -0.00000I   -0.00357    0.00000I    0.00233   -0.00000I    0.00443
    3( 2001)  11( 2003)     2667.35    0.02604   -0.00000I    0.01061   -0.00000I    0.03563   -0.00000I    0.04539
    3( 2001)  12( 1003)     2719.60   -0.00068    0.00000I   -0.00233    0.00000I    0.00178   -0.00000I    0.00302
    3( 2001)  13( 2004)     4581.31   -0.00011    0.00000I   -0.00006   -0.00000I    0.00002   -0.00000I    0.00013
    3( 2001)  14( 2004)     4581.33   -0.00010    0.00000I   -0.00092    0.00000I   -0.00026    0.00000I    0.00096
    3( 2001)  15( 2004)     4581.48    0.00008   -0.00000I    0.00073   -0.00000I    0.00021   -0.00000I    0.00077
    3( 2001)  16( 1004)     4589.89    0.00008   -0.00000I    0.00007   -0.00000I   -0.00003    0.00000I    0.00011
    4( 2001)   4( 2001)        0.00    1.61292   -0.00000I    0.16517    0.00000I    0.33308   -0.00000I    1.65522
    4( 2001)   5( 2002)     1836.38    0.01272   -0.00000I   -0.03119    0.00000I    0.01548   -0.00000I    0.03707
    4( 2001)   6( 2002)     1836.43    0.00187    0.00000I    0.00070    0.00000I   -0.00412   -0.00000I    0.00458
    4( 2001)   7( 2002)     1836.45    0.00929   -0.00000I   -0.02269   -0.00000I    0.01120    0.00000I    0.02696
    4( 2001)   8( 1002)     1857.67    0.00289    0.00000I   -0.00178    0.00000I   -0.00287   -0.00000I    0.00444
    4( 2001)   9( 2003)     2667.23    0.02597   -0.00000I    0.01053   -0.00000I    0.03565   -0.00000I    0.04534
    4( 2001)  10( 2003)     2667.26    0.00052   -0.00000I   -0.00218    0.00000I    0.00323   -0.00000I    0.00393
    4( 2001)  11( 2003)     2667.29    0.01002   -0.00000I    0.00412    0.00000I    0.01368   -0.00000I    0.01745
    4( 2001)  12( 1003)     2719.54    0.00184   -0.00000I    0.00406   -0.00000I   -0.00110    0.00000I    0.00459
    4( 2001)  13( 2004)     4581.25    0.00005    0.00000I    0.00005    0.00000I    0.00002    0.00000I    0.00007
    4( 2001)  14( 2004)     4581.28    0.00008   -0.00000I    0.00074   -0.00000I    0.00021   -0.00000I    0.00077
    4( 2001)  15( 2004)     4581.42    0.00010    0.00000I    0.00093    0.00000I    0.00026    0.00000I    0.00097
    4( 2001)  16( 1004)     4589.83    0.00003    0.00000I   -0.00000    0.00000I    0.00002   -0.00000I    0.00004
    5( 2002)   5( 2002)        0.00    1.66763    0.00000I    0.16064    0.00000I    0.24345   -0.00000I    1.69295
    5( 2002)   8( 1002)       21.29   -0.00001    0.00000I   -0.00001    0.00000I    0.00002    0.00000I    0.00002
    5( 2002)   9( 2003)      830.85   -0.00067   -0.00000I   -0.00055   -0.00000I    0.00180    0.00000I    0.00200
    5( 2002)  10( 2003)      830.88   -0.00012    0.00000I   -0.00013    0.00000I    0.00018   -0.00000I    0.00025
    5( 2002)  11( 2003)      830.91   -0.00104    0.00000I   -0.00084    0.00000I    0.00279   -0.00000I    0.00309
    5( 2002)  12( 1003)      883.17   -0.00017    0.00000I   -0.00033    0.00000I    0.00041   -0.00000I    0.00055
    5( 2002)  13( 2004)     2744.87    0.00208   -0.00000I    0.00455   -0.00000I   -0.00153   -0.00000I    0.00523
    5( 2002)  14( 2004)     2744.90   -0.00130   -0.00000I   -0.00060   -0.00000I   -0.00161   -0.00000I    0.00215
    5( 2002)  15( 2004)     2745.04   -0.02871   -0.00000I   -0.01205   -0.00000I   -0.03736   -0.00000I    0.04863
    5( 2002)  16( 1004)     2753.45    0.00005    0.00000I    0.00109    0.00000I   -0.00159   -0.00000I    0.00193
    6( 2002)   6( 2002)        0.00    1.66763   -0.00000I    0.16064    0.00000I    0.24345    0.00000I    1.69294
    6( 2002)   8( 1002)       21.24    0.00000    0.00000I    0.00000    0.00000I   -0.00000    0.00000I    0.00000
    6( 2002)   9( 2003)      830.80    0.00007   -0.00000I    0.00023   -0.00000I   -0.00035    0.00000I    0.00043
    6( 2002)  10( 2003)      830.83    0.00123   -0.00000I    0.00099   -0.00000I   -0.00331    0.00000I    0.00367
    6( 2002)  11( 2003)      830.85   -0.00018    0.00000I   -0.00030    0.00000I    0.00044   -0.00000I    0.00056
    6( 2002)  12( 1003)      883.11    0.00000    0.00000I    0.00000    0.00000I   -0.00001   -0.00000I    0.00001
    6( 2002)  13( 2004)     2744.81    0.02873   -0.00000I    0.01205   -0.00000I    0.03741   -0.00000I    0.04869
    6( 2002)  14( 2004)     2744.84   -0.00008   -0.00000I   -0.00135   -0.00000I    0.00097   -0.00000I    0.00167
    6( 2002)  15( 2004)     2744.98    0.00208   -0.00000I    0.00461   -0.00000I   -0.00157    0.00000I    0.00530
    6( 2002)  16( 1004)     2753.39    0.00006    0.00000I    0.00001    0.00000I    0.00008   -0.00000I    0.00010
    7( 2002)   7( 2002)        0.00    1.66763   -0.00000I    0.16065   -0.00000I    0.24345    0.00000I    1.69294
    7( 2002)   8( 1002)       21.22    0.00001    0.00000I    0.00001    0.00000I    0.00001   -0.00000I    0.00002
    7( 2002)   9( 2003)      830.78   -0.00104    0.00000I   -0.00085    0.00000I    0.00280   -0.00000I    0.00310
    7( 2002)  10( 2003)      830.81    0.00016    0.00000I    0.00036   -0.00000I   -0.00053    0.00000I    0.00066
    7( 2002)  11( 2003)      830.84    0.00065   -0.00000I    0.00050   -0.00000I   -0.00175    0.00000I    0.00193
    7( 2002)  12( 1003)      883.10    0.00016   -0.00000I    0.00025   -0.00000I   -0.00033    0.00000I    0.00045
    7( 2002)  13( 2004)     2744.80   -0.00017    0.00000I   -0.00157    0.00000I    0.00105    0.00000I    0.00189
    7( 2002)  14( 2004)     2744.83   -0.02876    0.00000I   -0.01220   -0.00000I   -0.03730    0.00000I    0.04865
    7( 2002)  15( 2004)     2744.97    0.00126    0.00000I    0.00052    0.00000I    0.00169   -0.00000I    0.00217
    7( 2002)  16( 1004)     2753.38    0.00103    0.00000I    0.00415   -0.00000I   -0.00281    0.00000I    0.00512
    8( 1002)   8( 1002)        0.00    1.66769   -0.00000I    0.16045    0.00000I    0.24356   -0.00000I    1.69301
    8( 1002)   9( 2003)      809.56   -0.00010   -0.00000I   -0.00011    0.00000I    0.00012   -0.00000I    0.00020
    8( 1002)  10( 2003)      809.59    0.00001   -0.00000I    0.00002   -0.00000I   -0.00002    0.00000I    0.00003
    8( 1002)  11( 2003)      809.62    0.00018   -0.00000I    0.00036   -0.00000I   -0.00054    0.00000I    0.00068
    8( 1002)  12( 1003)      861.88   -0.00087    0.00000I   -0.00045   -0.00000I    0.00265    0.00000I    0.00282
    8( 1002)  13( 2004)     2723.58   -0.00003   -0.00000I   -0.00000    0.00000I   -0.00008   -0.00000I    0.00008
    8( 1002)  14( 2004)     2723.61    0.00104   -0.00000I    0.00426    0.00000I   -0.00292   -0.00000I    0.00526
    8( 1002)  15( 2004)     2723.75   -0.00001   -0.00000I    0.00092    0.00000I   -0.00146   -0.00000I    0.00173
    8( 1002)  16( 1004)     2732.16    0.02873    0.00000I    0.01233    0.00000I    0.03728    0.00000I    0.04865
    9( 2003)   9( 2003)        0.00    1.58559   -0.00000I    0.05089    0.00000I    0.41412    0.00000I    1.63957
    9( 2003)  11( 2003)        0.06   -0.00000    0.00000I   -0.00000    0.00000I    0.00000    0.00000I    0.00000
    9( 2003)  12( 1003)       52.31   -0.00002   -0.00000I    0.00003   -0.00000I   -0.00004   -0.00000I    0.00006
    9( 2003)  13( 2004)     1914.02    0.00366    0.00000I   -0.00206   -0.00000I   -0.00357    0.00000I    0.00551
    9( 2003)  14( 2004)     1914.04   -0.01328    0.00000I    0.03374    0.00000I   -0.01411   -0.00000I    0.03891
    9( 2003)  15( 2004)     1914.19   -0.00787   -0.00000I    0.01980    0.00000I   -0.00815   -0.00000I    0.02281
    9( 2003)  16( 1004)     1922.60    0.00120    0.00000I    0.00001   -0.00000I   -0.00204    0.00000I    0.00236
   10( 2003)  10( 2003)        0.00    1.58559   -0.00000I    0.05089    0.00000I    0.41411   -0.00000I    1.63957
   10( 2003)  12( 1003)       52.28   -0.00000   -0.00000I    0.00000    0.00000I   -0.00000   -0.00000I    0.00000
   10( 2003)  13( 2004)     1913.99   -0.01545   -0.00000I    0.03911    0.00000I   -0.01628   -0.00000I    0.04509
   10( 2003)  14( 2004)     1914.02   -0.00379   -0.00000I    0.00162   -0.00000I    0.00413    0.00000I    0.00583
   10( 2003)  15( 2004)     1914.16   -0.00078   -0.00000I    0.00131    0.00000I    0.00002   -0.00000I    0.00152
   10( 2003)  16( 1004)     1922.57    0.00006    0.00000I    0.00008    0.00000I   -0.00016   -0.00000I    0.00019
   11( 2003)  11( 2003)        0.00    1.58559   -0.00000I    0.05089   -0.00000I    0.41412    0.00000I    1.63957
   11( 2003)  12( 1003)       52.26   -0.00002   -0.00000I    0.00007    0.00000I   -0.00002   -0.00000I    0.00007
   11( 2003)  13( 2004)     1913.96   -0.00125   -0.00000I   -0.00031    0.00000I    0.00209   -0.00000I    0.00245
   11( 2003)  14( 2004)     1913.99    0.00793   -0.00000I   -0.01981   -0.00000I    0.00811    0.00000I    0.02283
   11( 2003)  15( 2004)     1914.13   -0.01346   -0.00000I    0.03377    0.00000I   -0.01388   -0.00000I    0.03892
   11( 2003)  16( 1004)     1922.54    0.00287    0.00000I   -0.00001    0.00000I   -0.00438   -0.00000I    0.00523
   12( 1003)  12( 1003)        0.00    1.58552   -0.00000I    0.05084    0.00000I    0.41388    0.00000I    1.63944
   12( 1003)  13( 2004)     1861.70   -0.00003    0.00000I    0.00006    0.00000I   -0.00003   -0.00000I    0.00007
   12( 1003)  14( 2004)     1861.73   -0.00042    0.00000I    0.00003    0.00000I    0.00049   -0.00000I    0.00064
   12( 1003)  15( 2004)     1861.87    0.00320    0.00000I    0.00001    0.00000I   -0.00494   -0.00000I    0.00589
   12( 1003)  16( 1004)     1870.28    0.01572   -0.00000I   -0.03912    0.00000I    0.01622   -0.00000I    0.04517
   13( 2004)  13( 2004)        0.00    1.64141   -0.00000I    0.04983    0.00000I    0.32593    0.00000I    1.67420
   14( 2004)  14( 2004)        0.00    1.64141    0.00000I    0.04983    0.00000I    0.32593   -0.00000I    1.67420
   14( 2004)  15( 2004)        0.14    0.00000    0.00000I    0.00000    0.00000I   -0.00000    0.00000I    0.00000
   14( 2004)  16( 1004)        8.55    0.00001    0.00000I   -0.00001    0.00000I    0.00002   -0.00000I    0.00003
   15( 2004)  15( 2004)        0.00    1.64140    0.00000I    0.04983    0.00000I    0.32595   -0.00000I    1.67419
   15( 2004)  16( 1004)        8.41   -0.00003   -0.00000I    0.00007   -0.00000I   -0.00003   -0.00000I    0.00008
   16( 1004)  16( 1004)        0.00    1.64139    0.00000I    0.04982    0.00000I    0.32591    0.00000I    1.67417
 CPU     0: STEP CPU TIME=     0.00 TOTAL CPU TIME=       1019.7 (     17.0 MIN)
 TOTAL WALL CLOCK TIME=       1082.6 SECONDS, CPU UTILIZATION IS    94.19%

 CI ENERGY LEVELS IN CM-1 AND CI ABSOLUTE LEVELS IN A.U.

    1            0.0000  -1080.1957808707
    2           14.0082  -1080.1957170458
    3           14.0615  -1080.1957168029
    4           14.1193  -1080.1957165398
    5         1850.4979  -1080.1873495255
    6         1850.5532  -1080.1873492734
    7         1850.5665  -1080.1873492128
    8         1871.7888  -1080.1872525187
    9         2681.3508  -1080.1835639454
   10         2681.3799  -1080.1835638130
   11         2681.4081  -1080.1835636845
   12         2733.6641  -1080.1833255925
   13         4595.3669  -1080.1748431952
   14         4595.3949  -1080.1748430675
   15         4595.5377  -1080.1748424167
   16         4603.9474  -1080.1748041003

 SKIPPING THE CALCULATION OF NATURAL ORBITALS...
 USE ISTNO IN $TRANST TO ASK FOR NATURAL ORBITALS
 AND SPIN-ORBIT COUPLED STATE'S PROPERTIES

 ....... DONE WITH TRANSITION MOMENT .......

 CPU     0: STEP CPU TIME=     0.00 TOTAL CPU TIME=       1019.7 (     17.0 MIN)
 TOTAL WALL CLOCK TIME=       1082.7 SECONDS, CPU UTILIZATION IS    94.18%
             166640707  WORDS OF DYNAMIC MEMORY USED
 EXECUTION OF GAMESS TERMINATED NORMALLY 13:11:19 04-NOV-2021    
 DDI: 263640 bytes (0.3 MB / 0 MWords) used by master data server.

 ----------------------------------------
 CPU timing information for all processes
 ========================================
 0: 1018.608 + 1.140 = 1019.749
 1: 56.985 + 0.821 = 57.806
 2: 56.508 + 0.942 = 57.451
 3: 57.480 + 0.929 = 58.410
 4: 56.380 + 0.828 = 57.208
 5: 56.751 + 0.983 = 57.734
 6: 56.428 + 0.863 = 57.291
 7: 55.954 + 0.921 = 56.876
 8: 56.446 + 0.890 = 57.336
 9: 56.205 + 0.847 = 57.53
 10: 56.892 + 1.44 = 57.937
 11: 57.841 + 0.806 = 58.647
 12: 57.26 + 0.870 = 57.896
 13: 57.861 + 0.823 = 58.685
 14: 56.935 + 0.802 = 57.738
 15: 57.925 + 0.931 = 58.857
 16: 56.284 + 0.770 = 57.54
 17: 1075.909 + 0.838 = 1076.747
 18: 1057.125 + 0.831 = 1057.957
 19: 1049.956 + 0.765 = 1050.721
 ----------------------------------------
 ddikick.x: exited gracefully.
----- accounting info -----
Files used on the master node r02c03.bullx were:
-rw-rw-r-- 1 hasangal hasangal  7674940 Nov  4 12:53 /scratch/kurten/scratch_galib/gamess-us-trash/GALIB/SCR/soc-2010.F05
-rw-rw-r-- 1 hasangal hasangal   240104 Nov  4 13:10 /scratch/kurten/scratch_galib/gamess-us-trash/GALIB/SCR/soc-2010.F09
-rw-rw-r-- 1 hasangal hasangal   240016 Nov  4 13:02 /scratch/kurten/scratch_galib/gamess-us-trash/GALIB/SCR/soc-2010.F09.001
-rw-rw-r-- 1 hasangal hasangal   240016 Nov  4 13:02 /scratch/kurten/scratch_galib/gamess-us-trash/GALIB/SCR/soc-2010.F09.002
-rw-rw-r-- 1 hasangal hasangal   240016 Nov  4 13:02 /scratch/kurten/scratch_galib/gamess-us-trash/GALIB/SCR/soc-2010.F09.003
-rw-rw-r-- 1 hasangal hasangal   240016 Nov  4 13:02 /scratch/kurten/scratch_galib/gamess-us-trash/GALIB/SCR/soc-2010.F09.004
-rw-rw-r-- 1 hasangal hasangal   240016 Nov  4 13:02 /scratch/kurten/scratch_galib/gamess-us-trash/GALIB/SCR/soc-2010.F09.005
-rw-rw-r-- 1 hasangal hasangal   240016 Nov  4 13:02 /scratch/kurten/scratch_galib/gamess-us-trash/GALIB/SCR/soc-2010.F09.006
-rw-rw-r-- 1 hasangal hasangal   240016 Nov  4 13:02 /scratch/kurten/scratch_galib/gamess-us-trash/GALIB/SCR/soc-2010.F09.007
-rw-rw-r-- 1 hasangal hasangal   240016 Nov  4 13:02 /scratch/kurten/scratch_galib/gamess-us-trash/GALIB/SCR/soc-2010.F09.008
-rw-rw-r-- 1 hasangal hasangal   240016 Nov  4 13:02 /scratch/kurten/scratch_galib/gamess-us-trash/GALIB/SCR/soc-2010.F09.009
-rw-rw-r-- 1 hasangal hasangal   240016 Nov  4 13:02 /scratch/kurten/scratch_galib/gamess-us-trash/GALIB/SCR/soc-2010.F09.010
-rw-rw-r-- 1 hasangal hasangal   240016 Nov  4 13:02 /scratch/kurten/scratch_galib/gamess-us-trash/GALIB/SCR/soc-2010.F09.011
-rw-rw-r-- 1 hasangal hasangal   240016 Nov  4 13:02 /scratch/kurten/scratch_galib/gamess-us-trash/GALIB/SCR/soc-2010.F09.012
-rw-rw-r-- 1 hasangal hasangal   240016 Nov  4 13:02 /scratch/kurten/scratch_galib/gamess-us-trash/GALIB/SCR/soc-2010.F09.013
-rw-rw-r-- 1 hasangal hasangal   240016 Nov  4 13:02 /scratch/kurten/scratch_galib/gamess-us-trash/GALIB/SCR/soc-2010.F09.014
-rw-rw-r-- 1 hasangal hasangal   240016 Nov  4 13:02 /scratch/kurten/scratch_galib/gamess-us-trash/GALIB/SCR/soc-2010.F09.015
-rw-rw-r-- 1 hasangal hasangal   240016 Nov  4 13:02 /scratch/kurten/scratch_galib/gamess-us-trash/GALIB/SCR/soc-2010.F09.016
-rw-rw-r-- 1 hasangal hasangal   240016 Nov  4 13:11 /scratch/kurten/scratch_galib/gamess-us-trash/GALIB/SCR/soc-2010.F09.017
-rw-rw-r-- 1 hasangal hasangal   240016 Nov  4 13:11 /scratch/kurten/scratch_galib/gamess-us-trash/GALIB/SCR/soc-2010.F09.018
-rw-rw-r-- 1 hasangal hasangal   240016 Nov  4 13:10 /scratch/kurten/scratch_galib/gamess-us-trash/GALIB/SCR/soc-2010.F09.019
-rw-rw-r-- 1 hasangal hasangal 39198560 Nov  4 13:11 /scratch/kurten/scratch_galib/gamess-us-trash/GALIB/SCR/soc-2010.F10
-rw-rw-r-- 1 hasangal hasangal   275816 Nov  4 13:02 /scratch/kurten/scratch_galib/gamess-us-trash/GALIB/SCR/soc-2010.F11
-rw-rw-r-- 1 hasangal hasangal   275816 Nov  4 13:02 /scratch/kurten/scratch_galib/gamess-us-trash/GALIB/SCR/soc-2010.F11.001
-rw-rw-r-- 1 hasangal hasangal   275816 Nov  4 13:02 /scratch/kurten/scratch_galib/gamess-us-trash/GALIB/SCR/soc-2010.F11.002
-rw-rw-r-- 1 hasangal hasangal   275816 Nov  4 13:02 /scratch/kurten/scratch_galib/gamess-us-trash/GALIB/SCR/soc-2010.F11.003
-rw-rw-r-- 1 hasangal hasangal   275816 Nov  4 13:02 /scratch/kurten/scratch_galib/gamess-us-trash/GALIB/SCR/soc-2010.F11.004
-rw-rw-r-- 1 hasangal hasangal   275816 Nov  4 13:02 /scratch/kurten/scratch_galib/gamess-us-trash/GALIB/SCR/soc-2010.F11.005
-rw-rw-r-- 1 hasangal hasangal   275816 Nov  4 13:02 /scratch/kurten/scratch_galib/gamess-us-trash/GALIB/SCR/soc-2010.F11.006
-rw-rw-r-- 1 hasangal hasangal   275816 Nov  4 13:02 /scratch/kurten/scratch_galib/gamess-us-trash/GALIB/SCR/soc-2010.F11.007
-rw-rw-r-- 1 hasangal hasangal   275816 Nov  4 13:02 /scratch/kurten/scratch_galib/gamess-us-trash/GALIB/SCR/soc-2010.F11.008
-rw-rw-r-- 1 hasangal hasangal   275816 Nov  4 13:02 /scratch/kurten/scratch_galib/gamess-us-trash/GALIB/SCR/soc-2010.F11.009
-rw-rw-r-- 1 hasangal hasangal   275816 Nov  4 13:02 /scratch/kurten/scratch_galib/gamess-us-trash/GALIB/SCR/soc-2010.F11.010
-rw-rw-r-- 1 hasangal hasangal   275816 Nov  4 13:02 /scratch/kurten/scratch_galib/gamess-us-trash/GALIB/SCR/soc-2010.F11.011
-rw-rw-r-- 1 hasangal hasangal   275816 Nov  4 13:02 /scratch/kurten/scratch_galib/gamess-us-trash/GALIB/SCR/soc-2010.F11.012
-rw-rw-r-- 1 hasangal hasangal   275816 Nov  4 13:02 /scratch/kurten/scratch_galib/gamess-us-trash/GALIB/SCR/soc-2010.F11.013
-rw-rw-r-- 1 hasangal hasangal   275816 Nov  4 13:02 /scratch/kurten/scratch_galib/gamess-us-trash/GALIB/SCR/soc-2010.F11.014
-rw-rw-r-- 1 hasangal hasangal   275816 Nov  4 13:02 /scratch/kurten/scratch_galib/gamess-us-trash/GALIB/SCR/soc-2010.F11.015
-rw-rw-r-- 1 hasangal hasangal   275816 Nov  4 13:02 /scratch/kurten/scratch_galib/gamess-us-trash/GALIB/SCR/soc-2010.F11.016
-rw-rw-r-- 1 hasangal hasangal   275816 Nov  4 13:02 /scratch/kurten/scratch_galib/gamess-us-trash/GALIB/SCR/soc-2010.F11.017
-rw-rw-r-- 1 hasangal hasangal   275816 Nov  4 13:02 /scratch/kurten/scratch_galib/gamess-us-trash/GALIB/SCR/soc-2010.F11.018
-rw-rw-r-- 1 hasangal hasangal   275816 Nov  4 13:02 /scratch/kurten/scratch_galib/gamess-us-trash/GALIB/SCR/soc-2010.F11.019
-rw-rw-r-- 1 hasangal hasangal      408 Nov  4 13:11 /scratch/kurten/scratch_galib/gamess-us-trash/GALIB/SCR/soc-2010.F12
-rw-rw-r-- 1 hasangal hasangal      408 Nov  4 13:11 /scratch/kurten/scratch_galib/gamess-us-trash/GALIB/SCR/soc-2010.F12.001
-rw-rw-r-- 1 hasangal hasangal      408 Nov  4 13:11 /scratch/kurten/scratch_galib/gamess-us-trash/GALIB/SCR/soc-2010.F12.002
-rw-rw-r-- 1 hasangal hasangal      408 Nov  4 13:11 /scratch/kurten/scratch_galib/gamess-us-trash/GALIB/SCR/soc-2010.F12.003
-rw-rw-r-- 1 hasangal hasangal      408 Nov  4 13:11 /scratch/kurten/scratch_galib/gamess-us-trash/GALIB/SCR/soc-2010.F12.004
-rw-rw-r-- 1 hasangal hasangal      408 Nov  4 13:11 /scratch/kurten/scratch_galib/gamess-us-trash/GALIB/SCR/soc-2010.F12.005
-rw-rw-r-- 1 hasangal hasangal      408 Nov  4 13:11 /scratch/kurten/scratch_galib/gamess-us-trash/GALIB/SCR/soc-2010.F12.006
-rw-rw-r-- 1 hasangal hasangal      408 Nov  4 13:11 /scratch/kurten/scratch_galib/gamess-us-trash/GALIB/SCR/soc-2010.F12.007
-rw-rw-r-- 1 hasangal hasangal      408 Nov  4 13:11 /scratch/kurten/scratch_galib/gamess-us-trash/GALIB/SCR/soc-2010.F12.008
-rw-rw-r-- 1 hasangal hasangal      408 Nov  4 13:11 /scratch/kurten/scratch_galib/gamess-us-trash/GALIB/SCR/soc-2010.F12.009
-rw-rw-r-- 1 hasangal hasangal      408 Nov  4 13:11 /scratch/kurten/scratch_galib/gamess-us-trash/GALIB/SCR/soc-2010.F12.010
-rw-rw-r-- 1 hasangal hasangal      408 Nov  4 13:11 /scratch/kurten/scratch_galib/gamess-us-trash/GALIB/SCR/soc-2010.F12.011
-rw-rw-r-- 1 hasangal hasangal      408 Nov  4 13:11 /scratch/kurten/scratch_galib/gamess-us-trash/GALIB/SCR/soc-2010.F12.012
-rw-rw-r-- 1 hasangal hasangal      408 Nov  4 13:11 /scratch/kurten/scratch_galib/gamess-us-trash/GALIB/SCR/soc-2010.F12.013
-rw-rw-r-- 1 hasangal hasangal      408 Nov  4 13:11 /scratch/kurten/scratch_galib/gamess-us-trash/GALIB/SCR/soc-2010.F12.014
-rw-rw-r-- 1 hasangal hasangal      408 Nov  4 13:11 /scratch/kurten/scratch_galib/gamess-us-trash/GALIB/SCR/soc-2010.F12.015
-rw-rw-r-- 1 hasangal hasangal      408 Nov  4 13:11 /scratch/kurten/scratch_galib/gamess-us-trash/GALIB/SCR/soc-2010.F12.016
-rw-rw-r-- 1 hasangal hasangal      408 Nov  4 13:11 /scratch/kurten/scratch_galib/gamess-us-trash/GALIB/SCR/soc-2010.F12.017
-rw-rw-r-- 1 hasangal hasangal      408 Nov  4 13:11 /scratch/kurten/scratch_galib/gamess-us-trash/GALIB/SCR/soc-2010.F12.018
-rw-rw-r-- 1 hasangal hasangal      408 Nov  4 13:11 /scratch/kurten/scratch_galib/gamess-us-trash/GALIB/SCR/soc-2010.F12.019
-rw-rw-r-- 1 hasangal hasangal   400008 Nov  4 13:11 /scratch/kurten/scratch_galib/gamess-us-trash/GALIB/SCR/soc-2010.F14
-rw-rw-r-- 1 hasangal hasangal   400008 Nov  4 13:11 /scratch/kurten/scratch_galib/gamess-us-trash/GALIB/SCR/soc-2010.F14.001
-rw-rw-r-- 1 hasangal hasangal   400008 Nov  4 13:11 /scratch/kurten/scratch_galib/gamess-us-trash/GALIB/SCR/soc-2010.F14.002
-rw-rw-r-- 1 hasangal hasangal   400008 Nov  4 13:11 /scratch/kurten/scratch_galib/gamess-us-trash/GALIB/SCR/soc-2010.F14.003
-rw-rw-r-- 1 hasangal hasangal   400008 Nov  4 13:11 /scratch/kurten/scratch_galib/gamess-us-trash/GALIB/SCR/soc-2010.F14.004
-rw-rw-r-- 1 hasangal hasangal   400008 Nov  4 13:11 /scratch/kurten/scratch_galib/gamess-us-trash/GALIB/SCR/soc-2010.F14.005
-rw-rw-r-- 1 hasangal hasangal   400008 Nov  4 13:11 /scratch/kurten/scratch_galib/gamess-us-trash/GALIB/SCR/soc-2010.F14.006
-rw-rw-r-- 1 hasangal hasangal   400008 Nov  4 13:11 /scratch/kurten/scratch_galib/gamess-us-trash/GALIB/SCR/soc-2010.F14.007
-rw-rw-r-- 1 hasangal hasangal   400008 Nov  4 13:11 /scratch/kurten/scratch_galib/gamess-us-trash/GALIB/SCR/soc-2010.F14.008
-rw-rw-r-- 1 hasangal hasangal   400008 Nov  4 13:11 /scratch/kurten/scratch_galib/gamess-us-trash/GALIB/SCR/soc-2010.F14.009
-rw-rw-r-- 1 hasangal hasangal   400008 Nov  4 13:11 /scratch/kurten/scratch_galib/gamess-us-trash/GALIB/SCR/soc-2010.F14.010
-rw-rw-r-- 1 hasangal hasangal   400008 Nov  4 13:11 /scratch/kurten/scratch_galib/gamess-us-trash/GALIB/SCR/soc-2010.F14.011
-rw-rw-r-- 1 hasangal hasangal   400008 Nov  4 13:11 /scratch/kurten/scratch_galib/gamess-us-trash/GALIB/SCR/soc-2010.F14.012
-rw-rw-r-- 1 hasangal hasangal   400008 Nov  4 13:11 /scratch/kurten/scratch_galib/gamess-us-trash/GALIB/SCR/soc-2010.F14.013
-rw-rw-r-- 1 hasangal hasangal   400008 Nov  4 13:11 /scratch/kurten/scratch_galib/gamess-us-trash/GALIB/SCR/soc-2010.F14.014
-rw-rw-r-- 1 hasangal hasangal   400008 Nov  4 13:11 /scratch/kurten/scratch_galib/gamess-us-trash/GALIB/SCR/soc-2010.F14.015
-rw-rw-r-- 1 hasangal hasangal   400008 Nov  4 13:11 /scratch/kurten/scratch_galib/gamess-us-trash/GALIB/SCR/soc-2010.F14.016
-rw-rw-r-- 1 hasangal hasangal   400008 Nov  4 13:11 /scratch/kurten/scratch_galib/gamess-us-trash/GALIB/SCR/soc-2010.F14.017
-rw-rw-r-- 1 hasangal hasangal   400008 Nov  4 13:11 /scratch/kurten/scratch_galib/gamess-us-trash/GALIB/SCR/soc-2010.F14.018
-rw-rw-r-- 1 hasangal hasangal   400008 Nov  4 13:11 /scratch/kurten/scratch_galib/gamess-us-trash/GALIB/SCR/soc-2010.F14.019
-rw-rw-r-- 1 hasangal hasangal   160272 Nov  4 13:11 /scratch/kurten/scratch_galib/gamess-us-trash/GALIB/SCR/soc-2010.F15
-rw-rw-r-- 1 hasangal hasangal   160272 Nov  4 13:11 /scratch/kurten/scratch_galib/gamess-us-trash/GALIB/SCR/soc-2010.F15.001
-rw-rw-r-- 1 hasangal hasangal   160272 Nov  4 13:11 /scratch/kurten/scratch_galib/gamess-us-trash/GALIB/SCR/soc-2010.F15.002
-rw-rw-r-- 1 hasangal hasangal   160272 Nov  4 13:11 /scratch/kurten/scratch_galib/gamess-us-trash/GALIB/SCR/soc-2010.F15.003
-rw-rw-r-- 1 hasangal hasangal   160272 Nov  4 13:11 /scratch/kurten/scratch_galib/gamess-us-trash/GALIB/SCR/soc-2010.F15.004
-rw-rw-r-- 1 hasangal hasangal   160272 Nov  4 13:11 /scratch/kurten/scratch_galib/gamess-us-trash/GALIB/SCR/soc-2010.F15.005
-rw-rw-r-- 1 hasangal hasangal   160272 Nov  4 13:11 /scratch/kurten/scratch_galib/gamess-us-trash/GALIB/SCR/soc-2010.F15.006
-rw-rw-r-- 1 hasangal hasangal   160272 Nov  4 13:11 /scratch/kurten/scratch_galib/gamess-us-trash/GALIB/SCR/soc-2010.F15.007
-rw-rw-r-- 1 hasangal hasangal   160272 Nov  4 13:11 /scratch/kurten/scratch_galib/gamess-us-trash/GALIB/SCR/soc-2010.F15.008
-rw-rw-r-- 1 hasangal hasangal   160272 Nov  4 13:11 /scratch/kurten/scratch_galib/gamess-us-trash/GALIB/SCR/soc-2010.F15.009
-rw-rw-r-- 1 hasangal hasangal   160272 Nov  4 13:11 /scratch/kurten/scratch_galib/gamess-us-trash/GALIB/SCR/soc-2010.F15.010
-rw-rw-r-- 1 hasangal hasangal   160272 Nov  4 13:11 /scratch/kurten/scratch_galib/gamess-us-trash/GALIB/SCR/soc-2010.F15.011
-rw-rw-r-- 1 hasangal hasangal   160272 Nov  4 13:11 /scratch/kurten/scratch_galib/gamess-us-trash/GALIB/SCR/soc-2010.F15.012
-rw-rw-r-- 1 hasangal hasangal   160272 Nov  4 13:11 /scratch/kurten/scratch_galib/gamess-us-trash/GALIB/SCR/soc-2010.F15.013
-rw-rw-r-- 1 hasangal hasangal   160272 Nov  4 13:11 /scratch/kurten/scratch_galib/gamess-us-trash/GALIB/SCR/soc-2010.F15.014
-rw-rw-r-- 1 hasangal hasangal   160272 Nov  4 13:11 /scratch/kurten/scratch_galib/gamess-us-trash/GALIB/SCR/soc-2010.F15.015
-rw-rw-r-- 1 hasangal hasangal   160272 Nov  4 13:11 /scratch/kurten/scratch_galib/gamess-us-trash/GALIB/SCR/soc-2010.F15.016
-rw-rw-r-- 1 hasangal hasangal   160272 Nov  4 13:11 /scratch/kurten/scratch_galib/gamess-us-trash/GALIB/SCR/soc-2010.F15.017
-rw-rw-r-- 1 hasangal hasangal   160272 Nov  4 13:11 /scratch/kurten/scratch_galib/gamess-us-trash/GALIB/SCR/soc-2010.F15.018
-rw-rw-r-- 1 hasangal hasangal   160272 Nov  4 13:11 /scratch/kurten/scratch_galib/gamess-us-trash/GALIB/SCR/soc-2010.F15.019
-rw-rw-r-- 1 hasangal hasangal   240216 Nov  4 13:11 /scratch/kurten/scratch_galib/gamess-us-trash/GALIB/SCR/soc-2010.F16
-rw-rw-r-- 1 hasangal hasangal   240216 Nov  4 13:11 /scratch/kurten/scratch_galib/gamess-us-trash/GALIB/SCR/soc-2010.F16.001
-rw-rw-r-- 1 hasangal hasangal   240216 Nov  4 13:11 /scratch/kurten/scratch_galib/gamess-us-trash/GALIB/SCR/soc-2010.F16.002
-rw-rw-r-- 1 hasangal hasangal   240216 Nov  4 13:11 /scratch/kurten/scratch_galib/gamess-us-trash/GALIB/SCR/soc-2010.F16.003
-rw-rw-r-- 1 hasangal hasangal   240216 Nov  4 13:11 /scratch/kurten/scratch_galib/gamess-us-trash/GALIB/SCR/soc-2010.F16.004
-rw-rw-r-- 1 hasangal hasangal   240216 Nov  4 13:11 /scratch/kurten/scratch_galib/gamess-us-trash/GALIB/SCR/soc-2010.F16.005
-rw-rw-r-- 1 hasangal hasangal   240216 Nov  4 13:11 /scratch/kurten/scratch_galib/gamess-us-trash/GALIB/SCR/soc-2010.F16.006
-rw-rw-r-- 1 hasangal hasangal   240216 Nov  4 13:11 /scratch/kurten/scratch_galib/gamess-us-trash/GALIB/SCR/soc-2010.F16.007
-rw-rw-r-- 1 hasangal hasangal   240216 Nov  4 13:11 /scratch/kurten/scratch_galib/gamess-us-trash/GALIB/SCR/soc-2010.F16.008
-rw-rw-r-- 1 hasangal hasangal   240216 Nov  4 13:11 /scratch/kurten/scratch_galib/gamess-us-trash/GALIB/SCR/soc-2010.F16.009
-rw-rw-r-- 1 hasangal hasangal   240216 Nov  4 13:11 /scratch/kurten/scratch_galib/gamess-us-trash/GALIB/SCR/soc-2010.F16.010
-rw-rw-r-- 1 hasangal hasangal   240216 Nov  4 13:11 /scratch/kurten/scratch_galib/gamess-us-trash/GALIB/SCR/soc-2010.F16.011
-rw-rw-r-- 1 hasangal hasangal   240216 Nov  4 13:11 /scratch/kurten/scratch_galib/gamess-us-trash/GALIB/SCR/soc-2010.F16.012
-rw-rw-r-- 1 hasangal hasangal   240216 Nov  4 13:11 /scratch/kurten/scratch_galib/gamess-us-trash/GALIB/SCR/soc-2010.F16.013
-rw-rw-r-- 1 hasangal hasangal   240216 Nov  4 13:11 /scratch/kurten/scratch_galib/gamess-us-trash/GALIB/SCR/soc-2010.F16.014
-rw-rw-r-- 1 hasangal hasangal   240216 Nov  4 13:11 /scratch/kurten/scratch_galib/gamess-us-trash/GALIB/SCR/soc-2010.F16.015
-rw-rw-r-- 1 hasangal hasangal   240216 Nov  4 13:11 /scratch/kurten/scratch_galib/gamess-us-trash/GALIB/SCR/soc-2010.F16.016
-rw-rw-r-- 1 hasangal hasangal   240216 Nov  4 13:11 /scratch/kurten/scratch_galib/gamess-us-trash/GALIB/SCR/soc-2010.F16.017
-rw-rw-r-- 1 hasangal hasangal   240216 Nov  4 13:11 /scratch/kurten/scratch_galib/gamess-us-trash/GALIB/SCR/soc-2010.F16.018
-rw-rw-r-- 1 hasangal hasangal   240216 Nov  4 13:11 /scratch/kurten/scratch_galib/gamess-us-trash/GALIB/SCR/soc-2010.F16.019
-rw-rw-r-- 1 hasangal hasangal     1824 Nov  4 13:11 /scratch/kurten/scratch_galib/gamess-us-trash/GALIB/SCR/soc-2010.F17
-rw-rw-r-- 1 hasangal hasangal     1824 Nov  4 13:11 /scratch/kurten/scratch_galib/gamess-us-trash/GALIB/SCR/soc-2010.F17.001
-rw-rw-r-- 1 hasangal hasangal     1824 Nov  4 13:11 /scratch/kurten/scratch_galib/gamess-us-trash/GALIB/SCR/soc-2010.F17.002
-rw-rw-r-- 1 hasangal hasangal     1824 Nov  4 13:11 /scratch/kurten/scratch_galib/gamess-us-trash/GALIB/SCR/soc-2010.F17.003
-rw-rw-r-- 1 hasangal hasangal     1824 Nov  4 13:11 /scratch/kurten/scratch_galib/gamess-us-trash/GALIB/SCR/soc-2010.F17.004
-rw-rw-r-- 1 hasangal hasangal     1824 Nov  4 13:11 /scratch/kurten/scratch_galib/gamess-us-trash/GALIB/SCR/soc-2010.F17.005
-rw-rw-r-- 1 hasangal hasangal     1824 Nov  4 13:11 /scratch/kurten/scratch_galib/gamess-us-trash/GALIB/SCR/soc-2010.F17.006
-rw-rw-r-- 1 hasangal hasangal     1824 Nov  4 13:11 /scratch/kurten/scratch_galib/gamess-us-trash/GALIB/SCR/soc-2010.F17.007
-rw-rw-r-- 1 hasangal hasangal     1824 Nov  4 13:11 /scratch/kurten/scratch_galib/gamess-us-trash/GALIB/SCR/soc-2010.F17.008
-rw-rw-r-- 1 hasangal hasangal     1824 Nov  4 13:11 /scratch/kurten/scratch_galib/gamess-us-trash/GALIB/SCR/soc-2010.F17.009
-rw-rw-r-- 1 hasangal hasangal     1824 Nov  4 13:11 /scratch/kurten/scratch_galib/gamess-us-trash/GALIB/SCR/soc-2010.F17.010
-rw-rw-r-- 1 hasangal hasangal     1824 Nov  4 13:11 /scratch/kurten/scratch_galib/gamess-us-trash/GALIB/SCR/soc-2010.F17.011
-rw-rw-r-- 1 hasangal hasangal     1824 Nov  4 13:11 /scratch/kurten/scratch_galib/gamess-us-trash/GALIB/SCR/soc-2010.F17.012
-rw-rw-r-- 1 hasangal hasangal     1824 Nov  4 13:11 /scratch/kurten/scratch_galib/gamess-us-trash/GALIB/SCR/soc-2010.F17.013
-rw-rw-r-- 1 hasangal hasangal     1824 Nov  4 13:11 /scratch/kurten/scratch_galib/gamess-us-trash/GALIB/SCR/soc-2010.F17.014
-rw-rw-r-- 1 hasangal hasangal     1824 Nov  4 13:11 /scratch/kurten/scratch_galib/gamess-us-trash/GALIB/SCR/soc-2010.F17.015
-rw-rw-r-- 1 hasangal hasangal     1824 Nov  4 13:11 /scratch/kurten/scratch_galib/gamess-us-trash/GALIB/SCR/soc-2010.F17.016
-rw-rw-r-- 1 hasangal hasangal     1824 Nov  4 13:11 /scratch/kurten/scratch_galib/gamess-us-trash/GALIB/SCR/soc-2010.F17.017
-rw-rw-r-- 1 hasangal hasangal     1824 Nov  4 13:11 /scratch/kurten/scratch_galib/gamess-us-trash/GALIB/SCR/soc-2010.F17.018
-rw-rw-r-- 1 hasangal hasangal     1824 Nov  4 13:11 /scratch/kurten/scratch_galib/gamess-us-trash/GALIB/SCR/soc-2010.F17.019
-rw-rw-r-- 1 hasangal hasangal    65536 Nov  4 13:11 /scratch/kurten/scratch_galib/gamess-us-trash/GALIB/SCR/soc-2010.F40
-rw-rw-r-- 1 hasangal hasangal    65536 Nov  4 13:11 /scratch/kurten/scratch_galib/gamess-us-trash/GALIB/SCR/soc-2010.F40.001
-rw-rw-r-- 1 hasangal hasangal    65536 Nov  4 13:11 /scratch/kurten/scratch_galib/gamess-us-trash/GALIB/SCR/soc-2010.F40.002
-rw-rw-r-- 1 hasangal hasangal    65536 Nov  4 13:11 /scratch/kurten/scratch_galib/gamess-us-trash/GALIB/SCR/soc-2010.F40.003
-rw-rw-r-- 1 hasangal hasangal    65536 Nov  4 13:11 /scratch/kurten/scratch_galib/gamess-us-trash/GALIB/SCR/soc-2010.F40.004
-rw-rw-r-- 1 hasangal hasangal    65536 Nov  4 13:11 /scratch/kurten/scratch_galib/gamess-us-trash/GALIB/SCR/soc-2010.F40.005
-rw-rw-r-- 1 hasangal hasangal    65536 Nov  4 13:11 /scratch/kurten/scratch_galib/gamess-us-trash/GALIB/SCR/soc-2010.F40.006
-rw-rw-r-- 1 hasangal hasangal    65536 Nov  4 13:11 /scratch/kurten/scratch_galib/gamess-us-trash/GALIB/SCR/soc-2010.F40.007
-rw-rw-r-- 1 hasangal hasangal    65536 Nov  4 13:11 /scratch/kurten/scratch_galib/gamess-us-trash/GALIB/SCR/soc-2010.F40.008
-rw-rw-r-- 1 hasangal hasangal    65536 Nov  4 13:11 /scratch/kurten/scratch_galib/gamess-us-trash/GALIB/SCR/soc-2010.F40.009
-rw-rw-r-- 1 hasangal hasangal    65536 Nov  4 13:11 /scratch/kurten/scratch_galib/gamess-us-trash/GALIB/SCR/soc-2010.F40.010
-rw-rw-r-- 1 hasangal hasangal    65536 Nov  4 13:11 /scratch/kurten/scratch_galib/gamess-us-trash/GALIB/SCR/soc-2010.F40.011
-rw-rw-r-- 1 hasangal hasangal    65536 Nov  4 13:11 /scratch/kurten/scratch_galib/gamess-us-trash/GALIB/SCR/soc-2010.F40.012
-rw-rw-r-- 1 hasangal hasangal    65536 Nov  4 13:11 /scratch/kurten/scratch_galib/gamess-us-trash/GALIB/SCR/soc-2010.F40.013
-rw-rw-r-- 1 hasangal hasangal    65536 Nov  4 13:11 /scratch/kurten/scratch_galib/gamess-us-trash/GALIB/SCR/soc-2010.F40.014
-rw-rw-r-- 1 hasangal hasangal    65536 Nov  4 13:11 /scratch/kurten/scratch_galib/gamess-us-trash/GALIB/SCR/soc-2010.F40.015
-rw-rw-r-- 1 hasangal hasangal    65536 Nov  4 13:11 /scratch/kurten/scratch_galib/gamess-us-trash/GALIB/SCR/soc-2010.F40.016
-rw-rw-r-- 1 hasangal hasangal    65536 Nov  4 13:11 /scratch/kurten/scratch_galib/gamess-us-trash/GALIB/SCR/soc-2010.F40.017
-rw-rw-r-- 1 hasangal hasangal    65536 Nov  4 13:11 /scratch/kurten/scratch_galib/gamess-us-trash/GALIB/SCR/soc-2010.F40.018
-rw-rw-r-- 1 hasangal hasangal    65536 Nov  4 13:11 /scratch/kurten/scratch_galib/gamess-us-trash/GALIB/SCR/soc-2010.F40.019
Thu Nov  4 13:11:22 EET 2021
0.133u 0.092s 18:07.05 0.0%	0+0k 16640+15064io 0pf+0w
