# Supplementary material for: Computational Investigation of the Formation of Peroxide (ROOR) Accretion Products in the OH- and NO3-Initiated Oxidation of α-Pinene
Source: J Phys Chem A. 2021 Dec 9;125(50):10632–9. doi: 10.1021/acs.jpca.1c08969 (PMC8713291; doi:10.1021/acs.jpca.1c08969)
Supplement: Supplementary file 2 — jp1c08969_si_002.zip [file jp1c08969_si_002.zip › JPCA-secondnd-paper-updated-outfile/α-pinene, (R-alkoxy,R-hydroxy)2/soc-α-pinene-(R-alkoxy,R-hydroxy)2.inp]

 $CONTRL SCFTYP=none CITYP=GUGA MPLEVL=0 RUNTYP=TRANSITN
  itol=30 icut=11 maxit=200
  MULT=1 icharg=0 ispher=0
  EXETYP=run
 $END
 $BASIS GBASIS=N311 NGAUSS=6 NDFUNC=1 Diffs=.true. DIFFSP=.true. $END
 $SYSTEM TIMLIM=360000 MWORDS=350 $END
! $GUESS GUESS=moread norb=536 $END
 $TRANST operat=HSO1
! ZEFF(1)=1150.4 
  NUMCI=2 NUMVEC=1
  NFZC=90 NOCC=94 IROOTS(1)=4,4
  rstate=0000
  ONECNT=0
  TMOMNT=.t.
  PRTPRM=.t.
! Diagonal energies from TDDFT
 ENGYST(1)=-1080.195761092800,
-1080.187320923599,
-1080.183473006525,
-1080.175048089289,
-1080.195692950588,
-1080.187418632119,
-1080.183707279353,
-1080.175074817157,
 $end
 $trans dirtrf=.t. CUTTRF=1.d-12 $end
 $SCF DIRSCF=.TRUE. soscf=.t. $END
 $DRT1 group=c1 fors=.t. nfzc=90 ndoc=3 nalp=0 nval=1 $END
 $DRT2 group=c1 fors=.t. nfzc=90 ndoc=2 nalp=2 nval=0 $END
 $GUGDIA ITERMX=500 $END
 $DATA
 C20H34O4
C1
CARBON      6.0     -2.920234000         0.768952000        -1.555415000
HYDROGEN    1.0     -3.227939000         1.817317000        -1.499652000
HYDROGEN    1.0     -2.490275000         0.614153000        -2.550757000
CARBON      6.0     -1.786183000         0.575478000        -0.517017000
CARBON      6.0     -2.179326000        -0.498666000         0.702329000
CARBON      6.0     -3.573795000        -1.101200000         0.421473000
HYDROGEN    1.0     -3.808194000        -1.827753000         1.208612000
CARBON      6.0     -4.689489000        -0.063727000         0.063554000
CARBON      6.0     -4.122853000        -0.154562000        -1.382751000
HYDROGEN    1.0     -4.832524000        -0.027263000        -2.208174000
CARBON      6.0     -3.619326000        -1.576365000        -1.048094000
HYDROGEN    1.0     -2.667023000        -1.892348000        -1.482208000
HYDROGEN    1.0     -4.361178000        -2.355624000        -1.226284000
CARBON      6.0     -6.076678000        -0.706907000         0.180382000
HYDROGEN    1.0     -6.355963000        -0.814094000         1.234837000
HYDROGEN    1.0     -6.132042000        -1.697319000        -0.278435000
HYDROGEN    1.0     -6.829725000        -0.073631000        -0.302494000
CARBON      6.0     -4.753660000         1.311820000         0.724564000
HYDROGEN    1.0     -3.820095000         1.873374000         0.664263000
HYDROGEN    1.0     -5.027255000         1.219644000         1.781885000
HYDROGEN    1.0     -5.530719000         1.911754000         0.235417000
HYDROGEN    1.0     -0.922189000         0.126393000        -1.011524000
OXYGEN      8.0     -1.442309000         1.824446000         0.002689000
HYDROGEN    1.0     -0.552552000         1.769063000         0.388840000
CARBON      6.0     -2.046839000         0.140958000         2.088869000
HYDROGEN    1.0     -1.007456000         0.423013000         2.271400000
HYDROGEN    1.0     -2.337234000        -0.601622000         2.839308000
HYDROGEN    1.0     -2.672862000         1.023845000         2.208887000
OXYGEN      8.0     -1.216824000        -1.434517000         0.530006000
CARBON      6.0      2.723667000        -0.432410000         1.619899000
HYDROGEN    1.0      3.066514000         0.367928000         2.285254000
HYDROGEN    1.0      2.176027000        -1.141276000         2.248670000
CARBON      6.0      1.710849000         0.153970000         0.600498000
CARBON      6.0      2.293930000         0.310278000        -0.901792000
CARBON      6.0      3.615120000        -0.480860000        -1.022724000
HYDROGEN    1.0      3.938275000        -0.476063000        -2.069737000
CARBON      6.0      4.700427000        -0.144890000         0.054490000
CARBON      6.0      3.913915000        -1.132287000         0.965446000
HYDROGEN    1.0      4.490076000        -1.703033000         1.701635000
CARBON      6.0      3.427468000        -1.846252000        -0.318333000
HYDROGEN    1.0      2.416924000        -2.262499000        -0.320855000
HYDROGEN    1.0      4.116625000        -2.611334000        -0.675116000
CARBON      6.0      6.064199000        -0.707545000        -0.367150000
HYDROGEN    1.0      6.502869000        -0.085213000        -1.155184000
HYDROGEN    1.0      6.008204000        -1.729592000        -0.748017000
HYDROGEN    1.0      6.754610000        -0.707295000         0.483736000
CARBON      6.0      4.936680000         1.277326000         0.559085000
HYDROGEN    1.0      4.044105000         1.765728000         0.955157000
HYDROGEN    1.0      5.336391000         1.913764000        -0.237612000
HYDROGEN    1.0      5.672843000         1.259079000         1.370828000
HYDROGEN    1.0      0.870093000        -0.538321000         0.524019000
OXYGEN      8.0      1.120010000         1.349558000         1.072862000
HYDROGEN    1.0      1.787743000         2.035626000         1.174357000
CARBON      6.0      2.380033000         1.764675000        -1.382356000
HYDROGEN    1.0      1.385725000         2.215510000        -1.371400000
HYDROGEN    1.0      2.744759000         1.766958000        -2.413630000
HYDROGEN    1.0      3.063502000         2.379307000        -0.793951000
OXYGEN      8.0      1.315687000        -0.325101000        -1.623286000
 $END
 $VEC1   
 1  1 3.35297081E-07-1.17850807E-06 2.80947568E-06 2.18625003E-06 2.14074312E-07
 1  2 1.60221966E-05-1.49736762E-05-1.18586933E-05-1.84654637E-07-3.50455334E-05
 1  3 1.56452996E-04 6.64119514E-05 1.35540542E-04 2.96082909E-03-2.05324545E-04
 1  4 4.24814310E-04 2.14998905E-04 2.76733914E-06 6.62945881E-07-3.43028502E-06
 1  5 3.89958715E-06-2.00589221E-06 1.26853654E-07-3.36158938E-06 4.86081571E-05
 1  6-4.02700000E-05 2.42674484E-04 4.49558883E-06-4.46527249E-05-1.10675649E-04
 1  7-1.52596051E-04-1.64253734E-06 2.57800710E-06-8.82204096E-06 2.45371822E-06
 1  8 1.82912479E-06-2.28735661E-05 3.09277006E-05-2.82283177E-06-5.24624612E-06
 1  9 3.82008165E-05-1.21003936E-04-1.41137720E-04-1.02236266E-04-1.70052533E-03
 1 10-7.24389811E-05 6.63141256E-04-8.65658836E-04-1.15592910E-05-6.24134699E-07
 1 11 1.21834257E-05 1.03068165E-05 1.30254672E-05-1.89750516E-06 6.18420034E-07
 1 12 4.12662781E-05 1.26977913E-05 7.17939864E-06 1.59085402E-05-1.48306686E-04
 1 13 1.38446132E-04 5.66698495E-05 2.59253673E-04 3.01020609E-04-3.42387959E-05
 1 14 7.19217076E-05-1.18126413E-05 2.09594941E-02-4.19116511E-03-1.76453753E-03
 1 15 3.73195803E-03 1.64060510E-05 7.78629461E-05-9.42689971E-05-3.25576315E-05
 1 16-1.31372518E-04-5.21019099E-05-1.73995913E-06 3.63469596E-06 2.34829507E-06
 1 17 4.60297172E-06-3.17258671E-06-3.36876902E-05-5.29312776E-06-1.21324051E-05
 1 18 4.80725564E-06 1.83774558E-04-2.29882901E-04-1.30966574E-04-2.54393858E-05
 1 19-1.66166902E-02-3.97683381E-03-3.14265947E-03 4.24009567E-03 4.60804642E-07
 1 20-3.82066986E-06 3.35986521E-06-7.89541466E-06 1.94959178E-05 1.54016851E-05
 1 21 1.56989187E-06-5.43955982E-05-3.81093328E-04-3.17219374E-03-1.09614907E-07
 1 22-4.52724698E-07 3.99387548E-06 1.52169505E-06-2.61767070E-06 1.50996832E-05
 1 23-2.53734525E-05-1.10762737E-05 1.86606845E-05-3.13834416E-04 2.98678205E-04
 1 24 6.67453889E-05-1.11180596E-04 1.34874554E-03 1.00498625E-03-1.31140573E-05
 1 25-2.98391426E-03-2.48364777E-07 7.10584151E-07-4.62219375E-07 7.51535203E-07
 1 26 4.49065330E-06 1.08557550E-06 1.98894595E-07-7.00907331E-07-1.70058593E-06
 1 27 4.80303945E-07 1.56813024E-07 1.22708343E-05 9.45089391E-06-6.43127896E-07
 1 28-2.40117683E-06-1.18759208E-04-2.16872206E-05-3.48334035E-05 2.37836899E-05
 1 29 1.48212514E-04-8.14481571E-04-1.81740256E-05 5.62645343E-04 1.39309460E-06
 1 30-1.02192571E-06-3.71168890E-07 5.39002425E-07-6.46793157E-07-1.39597423E-06
 1 31-1.85098057E-06 1.29248136E-05-6.27718786E-06 1.12654439E-04-4.11142471E-07
 1 32 3.12916688E-06-2.85106925E-06-4.10670285E-07 1.96363481E-06-2.33221873E-05
 1 33 1.45475388E-05 2.30219814E-06-3.31774310E-06 2.13546302E-04-2.84647679E-05
 1 34-4.04363305E-05-3.49818397E-06 2.63891053E-03-3.66149830E-04 2.62551772E-04
 1 35-7.65699757E-04-3.47905703E-06 2.15412078E-06 1.32493624E-06-8.23700215E-07
 1 36-7.66274805E-06 8.87110140E-07-7.43467802E-07-5.34306727E-06 1.07094781E-05
 1 37 2.08568555E-04 5.24588484E-07-1.46888721E-05-3.01484787E-05 5.43806173E-05
 1 38-8.22814740E-08 2.80024826E-07 3.32231919E-08-3.23387771E-06 3.70273592E-06
 1 39-1.19782530E-05 2.47242815E-06 1.47191492E-05-1.69155212E-05 3.35048150E-04
 1 40 8.20852631E-05 6.58370421E-05-6.65566394E-05 8.63243789E-04 3.28810102E-05
 1 41-2.22311110E-04 8.38070205E-05-4.10047985E-06 2.21191312E-06 1.88856673E-06
 1 42 5.66649265E-08-2.06161194E-06-2.15382913E-06-1.32877967E-06-2.07246455E-06
 1 43 8.94252072E-05-2.03157858E-04 1.51956579E-06-1.94078439E-05 9.93405847E-05
 1 44-7.88727738E-05 1.19560827E-06-1.91053178E-05 7.99956244E-05-1.59379117E-04
 1 45-9.11623041E-07 2.73443434E-06 1.90734348E-06 5.64100755E-07-6.04503053E-07
 1 46-3.79315550E-05-5.51642313E-06-9.33196507E-06-1.50809005E-07 9.70339104E-05
 1 47-1.58658718E-04 1.28919586E-04 4.00878206E-05-3.32093190E-03-4.27543154E-04
 1 48-6.02993397E-04-5.36792723E-04-2.96631258E-06 3.54702638E-06-5.80713793E-07
 1 49-4.41179890E-06 1.17913421E-07-2.47498111E-06 3.02687238E-07 1.87043712E-05
 1 50 4.86529615E-05 4.22309537E-05 3.53142116E-06-6.73871525E-05-9.78282972E-05
 1 51-5.12640545E-04-5.99963967E-06 3.46102157E-05 5.86034920E-05 4.96696243E-06
 1 52-1.56787630E-05-1.31835629E-05 1.07185676E-06-5.29955615E-07 8.67408849E-08
 1 53-8.25566183E-07-5.60129505E-07 2.61181150E-06 7.52386294E-07 3.64715087E-05
 1 54 5.67097935E-06-6.85095059E-06-4.85572676E-06 5.89014183E-05 6.45743478E-05
 1 55-5.60115358E-05-3.05328054E-06-4.03438551E-07-1.14728589E-06 1.55072444E-06
 1 56-1.90817787E-06-1.50828418E-06-4.24433514E-07 1.08530507E-06-4.09969959E-06
 1 57-1.58147060E-05 9.32857286E-06-4.06749145E-06-2.32040032E-05-2.94563486E-05
 1 58-1.67990025E-04-1.30235782E-06 7.42390548E-07 2.53076059E-06-5.56970640E-06
 1 59-9.02393680E-08 1.38867733E-06-7.88644809E-06 8.54676821E-06-5.56801836E-06
 1 60-8.29328449E-05-1.42811375E-04 9.75245277E-05-1.49693909E-04-1.08158549E-03
 1 61 4.21212439E-04 9.80032080E-06 1.58317945E-04 6.23280870E-06-2.03297595E-05
 1 62 1.40969508E-05 1.78914212E-05 1.53977094E-06 1.02836742E-05 1.34090454E-07
 1 63-1.89775006E-05-2.59046727E-04 1.72441320E-04-1.06108447E-05 5.37234364E-05
 1 64-2.41069074E-04-3.93242320E-04-5.33162269E-06 1.67029227E-05-6.25324971E-04
 1 65 7.20792112E-04-5.51485078E-01-4.71730343E-01-7.50437656E-04-2.30439379E-04
 1 66-1.17858315E-03-5.49818528E-03 3.37990452E-04 1.01432770E-04 5.03153352E-04
 1 67 1.50825053E-03-1.91518742E-04-7.24377075E-05-1.57111072E-04-4.34116428E-03
 1 68 1.61059626E-04-8.89185708E-06-8.11309207E-04 3.06815089E-06-1.33503727E-05
 1 69 1.02822218E-05 2.43059967E-06 5.89142018E-06-1.17582740E-07-2.17958848E-07
 1 70 1.08539969E-06 4.75241388E-07 6.34255939E-07-3.50126541E-07-1.42091760E-05
 1 71 2.49213082E-06-2.27876122E-06-9.70132237E-07 1.17234658E-04-8.21314788E-05
 1 72 1.00865176E-06 5.80898584E-05 2.65824857E-03-2.68883238E-04 9.26902676E-04
 1 73 9.09761689E-04-1.46228565E-06 1.37334023E-06 8.89454278E-08 1.69020370E-06
 1 74 3.32317085E-07 6.08166170E-07 1.37192863E-06 3.58685426E-06-2.43843233E-04
 1 75 1.25983771E-03 1.14071676E-06 2.84092815E-06-1.16659658E-04 4.31362451E-04
 1 76 2.23446492E-07-1.09881017E-06 1.27829850E-06 5.15823325E-07 2.88064755E-07
 1 77 1.53401698E-05-6.00654900E-06-2.58378015E-06-1.93880843E-06-1.97278059E-04
 1 78-1.04973135E-05-2.97278997E-05 2.85242193E-05 1.63060955E-03-5.46832682E-04
 1 79 5.41265075E-04-3.39732394E-04-1.81240403E-06 2.02287866E-08 1.79217524E-06
 1 80-1.62089130E-07 9.74963419E-07-3.79323179E-07 4.10527115E-08-2.84451344E-07
 1 81-3.48186420E-07-2.11295300E-07-7.74423076E-07-6.36261416E-08 8.57048557E-07
 1 82 1.26292280E-06 3.67334384E-06-7.18559764E-06 7.47578181E-05-1.88940010E-05
 1 83-5.78200080E-05-6.22388980E-03 2.05750226E-04-3.68778614E-04 1.20814442E-03
 1 84 9.35251508E-07 2.11901332E-07-1.14715284E-06-6.89155231E-07-7.50766078E-07
 1 85 9.67549342E-07 7.82500796E-08-4.27239543E-07 2.13304448E-07 7.20762648E-07
 1 86 1.99416918E-07 7.69345073E-06-7.05857482E-07-3.25535563E-06-1.49659184E-06
 1 87-7.67126993E-05-8.38852930E-05-1.99539268E-06 3.50881683E-05 9.23580825E-03
 1 88 5.81152104E-04-1.50974224E-03-1.59139017E-03-2.41195525E-06 1.51945553E-06
 1 89 8.92499723E-07-2.39481866E-06 1.12601396E-06-4.71291192E-07-1.32469719E-06
 1 90 6.05044854E-06-1.43678923E-04 3.46314286E-04-2.78281764E-07 1.31814363E-06
 1 91-1.12259384E-06 5.43898423E-07 1.48763867E-06-1.95346863E-05 3.51221414E-06
 1 92-3.47892914E-06-7.07801155E-06 2.56669299E-04-2.95045780E-05 6.04278444E-05
 1 93-1.23918520E-04-6.49602097E-04 1.00252900E-03 7.51905749E-04 1.17619868E-03
 1 94 2.59264740E-06-2.95778079E-06 3.65133390E-07 1.19414048E-06-2.42520686E-06
 1 95 2.86528178E-06 2.62771199E-07-1.69755554E-06 1.73697261E-07-1.23993712E-06
 1 96-2.20630097E-06 2.84900782E-05 3.84466145E-06 6.47575076E-06 8.79034254E-06
 1 97-2.12028499E-04-5.88147104E-05-9.26332775E-05-2.91413007E-05-4.70912475E-03
 1 98 2.89133490E-03-4.71534223E-04-5.82617318E-04-5.13209221E-06 3.94292683E-06
 1 99 1.18916538E-06 1.19850854E-06 4.37995899E-06-7.90862274E-07-7.89558503E-06
 1100 4.97687336E-05 1.37680625E-04-3.45725847E-03-2.01258457E-07 9.89006006E-07
 1101-9.81595506E-08 1.14543448E-06 1.56769248E-07-1.63787065E-05-1.98453031E-06
 1102-5.47751906E-06 7.30339945E-08 2.33559700E-04 8.46815302E-05-1.57425299E-06
 1103 6.50824420E-05-5.44444678E-04 9.85850023E-04 9.15970871E-05-6.41063441E-04
 1104 3.66117778E-06-1.73672072E-06-1.92445706E-06-6.78176940E-07-3.03792336E-07
 1105-2.05666125E-06 5.61932230E-07-2.59979717E-06 1.48021624E-04-1.09326105E-04
 1106 1.13436965E-06-2.11520872E-05 1.03190341E-04 6.40992062E-05-9.99005585E-08
 1107 4.73851353E-07-8.72632691E-07-1.09631457E-06 4.76554807E-08-3.85643200E-06
 1108 3.95734920E-06 5.37708238E-06 1.06250577E-06 8.07022464E-07 1.62084714E-05
 1109-2.10453529E-05 2.16040636E-05 8.98272927E-04-8.69446194E-05-4.93620998E-04
 1110-4.32518287E-04-6.02364813E-08-7.38554166E-07 7.98790648E-07-3.37287776E-07
 1111-1.16464630E-06 5.70646830E-07-1.85640120E-06 8.12544630E-06-9.95103085E-05
 1112 1.72389353E-04-2.15639023E-06 1.69968901E-05-6.35799308E-05-5.54924862E-05
 1113 9.67321806E-07-4.83974921E-07-1.63310645E-04 4.99937759E-04-2.66045641E-07
 1114 1.34401477E-06 5.94877300E-07-1.95433296E-07-2.15540885E-06-1.60080350E-05
 1115-1.99056745E-06-4.25989057E-07 1.09110355E-05 1.23575011E-04-9.68471263E-06
 1116 2.16649533E-05-1.13436085E-04-2.16558854E-03-6.56302565E-05-7.29776112E-04
 1117 5.26651412E-04-1.18036086E-06 6.18102080E-07 5.62258776E-07 3.51909944E-07
 1118 4.73395943E-07-2.03072215E-06 3.47161500E-06-2.80860028E-05 1.85196856E-04
 1119-4.52955027E-04-5.70663924E-07 8.02563790E-07 1.73717004E-04-6.38122744E-05
 1120 9.57246945E-07-1.51608176E-05 2.26322948E-04 2.84742263E-05-2.43710991E-08
 1121 1.28630702E-08-5.77539825E-07-1.43158101E-07 1.40535687E-07-3.98855135E-07
 1122 2.27819701E-06 5.52470640E-07-3.65354261E-07 1.05217734E-05-4.47467516E-06
 1123 6.86493349E-07 6.45337601E-06-7.72301417E-06 3.08648644E-06 7.21541728E-05
 1124-1.20978613E-05-3.49433794E-07 4.68105105E-07-1.18671310E-07 1.61460005E-07
 1125 7.41639619E-08-9.90515732E-08-1.34272128E-06 8.32509457E-06-1.14499323E-04
 1126-1.43619920E-04-2.98353236E-07 7.10964618E-06-6.37375733E-05 1.37794581E-04
 1127-9.39133562E-08 4.86044132E-07-4.89603046E-07-4.12650341E-07 5.21373442E-07
 1128-5.40260733E-06 1.65481811E-06 1.52897847E-06-2.63853249E-06 5.18873510E-05
 1129-6.04798470E-06-1.35027810E-05 3.93478164E-05 1.55812612E-03 1.49899569E-04
 1130-6.89508557E-05 2.54046992E-04-1.09847845E-06-5.03491474E-07 1.60196993E-06
 1131 3.02606653E-07 1.67828482E-06-1.30132899E-07 1.16162907E-06-8.29288978E-06
 1132 3.48445685E-05-9.07232327E-05 4.65824357E-07-3.91734805E-06 1.02751454E-04
 1133 2.28425241E-04-5.96643158E-07 1.49075911E-06-1.94613593E-05-1.44285657E-04
 1134-5.77776488E-09 7.08519090E-08 2.73684200E-07 3.28307634E-07 1.11990547E-07
 1135-8.71738193E-07-1.22417087E-06-1.03379386E-06-1.36705762E-07 7.27323274E-06
 1136 1.98899971E-06 9.38953651E-06-4.72695951E-06 1.58513601E-04-5.61183238E-06
 1137 9.54161122E-06-6.40191580E-05 3.15788840E-09-1.82027424E-07 1.78869536E-07
 1138 4.86120680E-08 4.80405288E-07-5.63361630E-07
 2  1 3.42035134E-09-2.74522789E-08 7.66144127E-08-9.07145784E-08-5.65125380E-07
 2  2-9.89918266E-07-1.01244144E-06 2.09396115E-07 2.61128150E-06 4.16273203E-05
 2  3-1.02561567E-05 5.73525667E-06-2.59809050E-07 5.74390404E-04-1.85402212E-04
 2  4-6.38469721E-05 4.64186371E-05-4.56377375E-07 7.49739832E-07-2.93362458E-07
 2  5 1.34468106E-07-6.84952279E-07-1.76618376E-07-1.21759510E-07-1.87669999E-07
 2  6-2.56871870E-05-1.61543110E-05-3.42674692E-07 1.08539568E-06-3.11380825E-05
 2  7 5.94746332E-05 1.02226825E-08-6.32031004E-08-6.30831982E-07-6.83057164E-08
 2  8 5.66017946E-08 1.47550838E-06 2.92104264E-06 3.32689287E-07-3.33776786E-07
 2  9-2.78309030E-05-2.23087621E-05 2.04071761E-06-9.27604094E-06-6.23895867E-04
 2 10 1.69272856E-04 2.87158812E-05 1.86286544E-05 3.67080493E-07-9.27763858E-07
 2 11 5.60683365E-07-4.31737191E-07-1.30811172E-07 1.95047985E-07-4.97470984E-08
 2 12 2.36074386E-07 9.67095428E-07-4.78569458E-08-4.60661554E-07-3.09520737E-06
 2 13-3.98197410E-06 1.47766563E-07 2.16182878E-06 3.24612215E-05 4.28070094E-07
 2 14 1.01783611E-06-6.74755776E-06-2.14196260E-03 4.44408434E-04-8.71120208E-05
 2 15-4.34982427E-04 1.06547038E-06-3.70006887E-07-6.95463496E-07 4.90499446E-07
 2 16-4.16043995E-07 2.62548611E-07 4.41115232E-08-2.43504711E-07 9.39161983E-07
 2 17 7.71516523E-08 6.91086320E-07 2.12415497E-06-4.75416654E-06-6.38360957E-07
 2 18-3.74002684E-06-1.97193106E-05 3.41278154E-05-5.74110615E-06 3.56374777E-05
 2 19 4.45678239E-03-4.73472992E-04-1.11111332E-04-9.54303675E-04-6.58166766E-07
 2 20 4.68955523E-07 1.89211243E-07-1.00370512E-07 1.29576800E-06 1.73477738E-07
 2 21-7.27063992E-07 1.33805306E-05-1.40834106E-04-1.11417599E-03 8.82504653E-08
 2 22-4.51945367E-07 7.98715499E-07 1.36417676E-07 4.25969493E-07 3.91687859E-06
 2 23-4.35196566E-06-8.94941648E-07-1.66647676E-06-8.00236618E-06 3.40576860E-05
 2 24-5.43061308E-06-2.95290815E-06-2.76872719E-03-8.72427619E-04-1.26180533E-03
 2 25-3.85894198E-04 1.13272538E-07 4.23971720E-08-1.55669710E-07 3.91428570E-07
 2 26 1.74772768E-07-2.39153797E-07 6.40841523E-08-3.00700209E-07-4.31897654E-07
 2 27-2.42597005E-07 5.59451159E-07 4.34542039E-06 2.13674788E-06 1.48492776E-06
 2 28-2.95697494E-06-3.48799463E-05-2.57006152E-06-2.17812147E-05 3.41227100E-05
 2 29 2.48018570E-03-5.87238509E-04 3.76519991E-04 5.97696470E-06 4.06740298E-07
 2 30 1.34597911E-07-5.41338209E-07 5.73908488E-08 3.43903512E-07 6.57356151E-07
 2 31-1.48158123E-08-3.77697999E-07-2.16527053E-05 1.08495159E-04 2.10291852E-10
 2 32-1.06388176E-08-2.04675573E-07-3.17972533E-08-1.76084993E-07 1.42147351E-07
 2 33 9.75418781E-07-1.18582056E-08 1.29125148E-06-2.25015156E-05 1.36555168E-05
 2 34-9.64102037E-06-4.62349571E-06-6.63002892E-04-1.57019711E-04 3.05808818E-04
 2 35 1.84565455E-04 9.09920968E-09-2.96059652E-07 2.86960443E-07-6.14504075E-07
 2 36-4.79048804E-07 8.15113934E-07-8.90786907E-07 5.80339262E-06 5.09492487E-06
 2 37-6.95773847E-05 3.69955389E-08 1.03403153E-06 5.75993387E-05 2.20960310E-05
 2 38 1.36152112E-07-6.43844545E-07-4.45547549E-07 8.31666939E-07 1.04869151E-06
 2 39 6.01484975E-06 5.11793936E-07-2.73541998E-06-4.38179638E-06-2.93214982E-05
 2 40 9.86981068E-06 1.42783106E-05 1.76554340E-05-1.19669782E-03 3.29749348E-04
 2 41 1.73037524E-04 3.12653527E-04 9.93134199E-08-8.01132224E-07 7.01818805E-07
 2 42 6.32649193E-07 7.81010859E-07 7.03346744E-07 2.42549316E-06-1.78522788E-05
 2 43 1.30342125E-04 1.76115447E-03 1.29611174E-06-7.06546941E-06 2.43879150E-05
 2 44-2.88940952E-04 2.98247524E-07 4.99047292E-08 4.34994976E-05-1.34940492E-04
 2 45 7.97713549E-08-4.13251301E-07 5.28653790E-07 2.16822230E-07-5.41276504E-07
 2 46 4.36352433E-06-2.43197166E-06-8.94022144E-07 2.55076541E-06-3.03336744E-05
 2 47 9.48459157E-06-1.06587633E-05-8.25149798E-06-4.10978775E-04-1.78116497E-05
 2 48 1.80700059E-04-1.44106624E-04-9.46419252E-07 9.92963556E-07-4.65443038E-08
 2 49 1.25676174E-07 3.26618408E-08-4.48138435E-07-1.40650293E-06 1.02480973E-05
 2 50-4.57725654E-05-7.96069871E-05-2.17260232E-07 4.22753914E-06-4.02098556E-05
 2 51 1.10244024E-04 8.25082316E-07-5.78606805E-06 1.04266883E-05 9.20657365E-05
 2 52-2.25842373E-08 8.74015681E-08-2.26967090E-08 4.75528063E-08-4.55745876E-08
 2 53-8.88306992E-07 1.84918771E-07-1.37602298E-07 2.00449071E-07 5.30933604E-06
 2 54-2.36686726E-06-1.90292269E-06-2.13163224E-06 5.74087461E-05-2.03596265E-05
 2 55-1.31849782E-05-1.62024277E-06-1.43471761E-08 1.35711819E-07-1.21364643E-07
 2 56 8.66200186E-08-1.05967282E-07 3.51790199E-08 1.41741019E-07-1.76302547E-06
 2 57-4.95153569E-06-1.13524703E-05 3.95357159E-07-3.15874923E-06 4.35825300E-05
 2 58 2.13846414E-05 5.28738916E-09-1.46345625E-08 7.46356939E-08 4.55929217E-08
 2 59-5.41118965E-07 2.03371662E-07-4.27443217E-07 2.18830291E-07 1.73827579E-06
 2 60-2.04150921E-06 2.44737297E-06 3.25368975E-06-1.74957873E-05 4.74197261E-04
 2 61 1.30848161E-04-2.61538575E-04 5.46739085E-05 6.61489551E-09 1.52337117E-07
 2 62-1.58952013E-07 1.28747962E-07-9.37370721E-07-6.37083989E-07 1.37115702E-06
 2 63-9.38871908E-06 2.95213161E-05-3.25901270E-05-1.07687963E-06 8.74213772E-06
 2 64-9.86911582E-06-1.85064412E-06 3.03862023E-07-2.81615690E-06 1.15843251E-05
 2 65 6.19716472E-04 2.69879606E-10 5.84020375E-08 4.08186615E-07-2.08040266E-07
 2 66-2.97743605E-08-6.76944133E-07-1.98586786E-06 9.91851952E-07 3.39171129E-07
 2 67 7.33964065E-06 5.97403944E-06-3.46638023E-06-1.57177159E-06-9.00473923E-05
 2 68-1.12714841E-05 3.68483602E-05-6.60961573E-05 3.19104063E-08 1.26707528E-07
 2 69-1.58617934E-07-2.44305117E-07 2.13308412E-07-1.60016195E-08 1.53189652E-07
 2 70 2.14013168E-08-1.20038237E-06-7.95227472E-07-3.31652388E-06 3.77502367E-06
 2 71 6.56826250E-06 3.33182907E-06 1.55778079E-05 2.28051984E-05-1.08081201E-04
 2 72-5.10234246E-05-2.02580793E-04 6.77338152E-03-1.80025459E-03-3.55523536E-04
 2 73-6.09101274E-05 2.44704515E-06-2.43759894E-06-9.44620665E-09 8.99945241E-07
 2 74 3.14960933E-06 2.44073990E-06-5.59990547E-06 5.49467205E-05-1.73104064E-05
 2 75-1.48005440E-03 5.56601033E-06-4.97470026E-05-9.99407474E-05-2.48919736E-04
 2 76-7.27353890E-07-2.21606326E-06-4.73231304E-06 2.35281940E-06-6.06404132E-07
 2 77 1.45789687E-05 6.94144442E-06 5.70512431E-06 1.12703973E-05-1.17016977E-05
 2 78-8.73011313E-05-1.15877856E-04 2.16953806E-04-1.44942897E-02-1.91586841E-04
 2 79-3.35189934E-03 4.71560852E-04-3.62919975E-06-1.27684208E-05 1.63976205E-05
 2 80 9.84416261E-06-4.45585630E-06-2.83128962E-08 1.29230392E-06 3.95795959E-05
 2 81 5.19716684E-06 8.83443186E-06-2.46776246E-05-1.17449529E-04 8.25965782E-05
 2 82 1.16525368E-04-2.58636180E-04-9.02551051E-05-2.49447805E-04 9.29448343E-05
 2 83-1.29673525E-04 2.39032259E-02 6.68728463E-03 8.12304314E-04 2.13158205E-04
 2 84 7.91506040E-05 4.21646450E-05-1.21315249E-04-2.63677929E-05 7.63909483E-05
 2 85 1.02141921E-04-1.76614371E-06 3.78162073E-06-4.82769917E-06-4.09881025E-06
 2 86-1.35234302E-06-4.09790876E-05 1.11581758E-05 1.17459726E-05 6.37622481E-06
 2 87 2.07556771E-04 1.62263786E-04-3.48686864E-05 1.45251448E-04-1.68943038E-02
 2 88 3.61866732E-04 4.21336012E-03 1.05826857E-03-1.48413997E-06-1.16378103E-05
 2 89 1.31219503E-05-1.09922404E-05-8.97671744E-06-1.50315039E-05 1.67283666E-06
 2 90-2.75712941E-05-4.56109474E-05-5.40266084E-04 9.53481735E-08-1.15648966E-06
 2 91-9.53668367E-07-3.62451470E-06-1.95111391E-06 2.77292382E-05 7.42716900E-06
 2 92 2.21015318E-05 9.97266152E-06-4.31093039E-04 1.16538047E-04-1.21021897E-04
 2 93-4.08964061E-05 4.53383593E-03-8.01128969E-04-6.24977431E-04-1.08115509E-03
 2 94-1.53752531E-06-1.11219924E-06 2.64972455E-06 3.20713084E-07-1.66328881E-06
 2 95-4.00935937E-06-1.87628257E-08 4.39108998E-07-5.53405294E-07-9.24563215E-07
 2 96-8.58551923E-07-3.25530880E-06 1.43601104E-06 5.15265491E-06 3.43575256E-06
 2 97 1.01338728E-04 3.62766625E-05-4.75344757E-05-4.21607700E-06-1.67059003E-03
 2 98 2.96908409E-04 1.15875432E-04-4.92976977E-04-1.21941042E-06 1.85134305E-06
 2 99-6.31932627E-07 1.02742062E-07-1.49448035E-07 2.22026624E-06 2.68576727E-06
 2100-2.26147391E-05 5.72125227E-05-2.35948732E-04-1.86261074E-07 2.06733872E-06
 2101-2.49337896E-07 3.79566253E-06 3.19506286E-06-6.74989228E-06 3.42860629E-06
 2102-1.45222716E-05-1.82315658E-05 5.80993738E-05 6.47703224E-05 1.72684080E-04
 2103 2.35463508E-05 1.09799230E-03-7.88929189E-05 4.35434034E-05 1.16632129E-04
 2104 4.03373765E-07 6.25478657E-06-6.65816034E-06-1.67523028E-06 3.39832156E-06
 2105 3.51363400E-06-2.20573161E-06 2.32894382E-05-6.01257403E-06 5.86242089E-05
 2106 6.28338093E-06-5.74344545E-05 1.41677871E-06-2.45395057E-04-1.60230295E-09
 2107-1.25322315E-07 2.49719990E-06 2.12615174E-06 7.53592032E-07-6.69364739E-06
 2108-1.13183688E-05-1.01137902E-05-4.70938896E-06 1.99365250E-04-2.80610807E-05
 2109-6.09791950E-05-2.94809053E-05-3.34494776E-05 4.08575820E-04-6.86502534E-05
 2110 1.94501577E-04-1.80205688E-07 2.38072790E-07-5.78671025E-08 3.10279783E-06
 2111 8.53515045E-07-3.89193183E-07-7.14128364E-07-4.07548481E-06 4.61891266E-05
 2112 2.13338540E-04 1.58427057E-06-1.60651398E-05 6.36550406E-05 2.89619356E-06
 2113 7.87308029E-07-8.12254657E-06-7.93232326E-06-5.32536579E-04-6.19769239E-07
 2114 1.80088109E-06 9.55402060E-07-9.36929814E-07-1.48846736E-06-2.33668397E-05
 2115 2.47538810E-06 3.72161028E-06 6.95377155E-06 2.82262760E-05-8.63097976E-05
 2116 2.89884181E-05-1.60527064E-07-4.80044511E-04 2.62329040E-04 1.26004588E-04
 2117 2.66458078E-04 5.45333282E-06 1.31662910E-06-6.76996191E-06 1.17181636E-07
 2118-2.70598073E-07-2.17439407E-06-1.99095763E-06-6.92799585E-06-9.56544306E-05
 2119-3.37986550E-04-1.90527680E-06-2.10299514E-05-5.52721125E-05-1.65259238E-04
 2120-4.56923581E-06 2.03003607E-05 6.00639366E-05 1.67776712E-04-8.39235018E-06
 2121-7.39085443E-06 1.37456639E-06-6.51154952E-07-2.43154135E-07 2.38430652E-06
 2122-5.72514474E-06 5.21197252E-07-3.44166732E-07 3.59580955E-06 3.26311141E-05
 2123 4.82731977E-06-1.79680072E-05 5.68349875E-05 1.20084882E-05-6.76878774E-05
 2124-1.04416325E-04 5.90992687E-07 1.10345821E-06-1.69445090E-06 5.57432264E-07
 2125 2.78010744E-07-3.47346981E-07 4.09226883E-06-2.32141388E-05 1.07322304E-04
 2126 1.98368660E-04 1.91073909E-06-2.53026044E-05-1.77797467E-04-1.09356800E-03
 2127-1.04011034E-06-3.98437835E-07 7.92066646E-06-2.89543692E-07 2.88000635E-06
 2128 2.17935520E-05-2.56443490E-05-1.25224516E-06-4.56043110E-06-3.76413837E-04
 2129-1.98281740E-04-3.09174125E-05 1.52455917E-05 3.19447733E-03 7.04191505E-04
 2130-1.55728056E-04 3.16273779E-04-2.44277329E-05 1.26107894E-05 1.18169435E-05
 2131 9.58308966E-07-1.22452347E-05-5.64624009E-06-3.30528757E-06 5.53665863E-06
 2132-2.44816794E-04 1.10489555E-04-1.19331766E-05 6.14075298E-05-3.24004248E-04
 2133-1.87437780E-04-1.60715388E-06 5.52532947E-06-2.57570587E-04 3.07864058E-04
 2134-5.51484520E-01-4.71732178E-01-3.21108411E-04-6.25939505E-04 1.25431929E-03
 2135-5.47601246E-03 1.21167507E-04 2.74724282E-04-5.36671490E-04 1.40575895E-03
 2136 2.89179084E-05-1.00412351E-04 1.89308089E-04-3.85549104E-03-4.82307572E-04
 2137-1.53163874E-04 3.50484650E-04-4.90088923E-06-1.07690465E-06 5.97779388E-06
 2138 6.39742237E-06-4.05215787E-06-6.66402608E-06
 3  1 6.53081194E-07 7.67034632E-07 1.49923610E-06-5.21295042E-06 1.31453170E-06
 3  2-7.40258215E-06-1.22626715E-05-7.49233488E-06 4.06402277E-07-2.03568359E-04
 3  3 1.04576381E-04-8.88524533E-05-1.01995722E-04 1.19140410E-02-1.77693943E-03
 3  4 2.05287770E-03-2.90290973E-04-5.92572563E-06 7.99863140E-06-2.07290577E-06
 3  5-8.21307132E-06 1.10812070E-05-1.35144460E-05 3.07539440E-07 1.69426739E-05
 3  6-9.82505992E-05 7.38084650E-05-5.03780828E-06-5.27113015E-06-7.41776278E-05
 3  7 2.24139834E-04-2.83529860E-06-2.83959794E-05 1.37156858E-05 1.24160895E-05
 3  8 1.88868867E-05 7.81559278E-05 1.38892963E-04 1.92378123E-04 4.23048620E-05
 3  9 2.62504812E-05-1.79746675E-04-2.57086994E-04 3.39313611E-04-2.33093027E-02
 3 10 2.30813716E-03 1.25995878E-03-4.50011778E-03 7.30398530E-06 4.24323435E-05
 3 11-4.97363288E-05 9.91451235E-05 3.80519916E-05 6.11689706E-05 1.56223120E-06
 3 12-1.66550424E-06-2.09873082E-06 3.89390850E-06 4.80708164E-08 3.18809278E-05
 3 13-5.32298171E-06-1.70776518E-05 1.03160065E-05-2.81461073E-04-1.01645133E-04
 3 14 2.66277849E-04-3.82041556E-04 1.02292712E-02 3.49214260E-03-3.04143615E-03
 3 15 6.02166384E-04 1.03541333E-06-2.86504602E-06 1.82963270E-06-6.02746262E-06
 3 16-4.94919142E-06 5.34942931E-06-2.36226752E-07 5.76880693E-07-3.16755772E-06
 3 17-1.46109463E-06 5.12780961E-07-2.35765534E-05 1.35446835E-05 1.07154135E-05
 3 18-4.40811997E-06 3.55452778E-04 2.50683162E-04 9.54734851E-05-7.55999863E-05
 3 19-3.40587524E-03 1.26400896E-03-1.20937130E-03-4.71578519E-04 3.67059735E-06
 3 20-3.59626057E-06-7.43367814E-08 5.99704198E-06 4.20814976E-06-2.84371572E-06
 3 21-4.86934089E-07 1.86704175E-05 3.99146700E-05 2.60705050E-03-3.32085895E-07
 3 22 1.54643735E-06-5.13229177E-07 7.66955844E-07 3.15587363E-07-2.24857738E-05
 3 23 4.62229230E-07-9.88591442E-06-2.81104404E-06 3.02018660E-06 5.53764756E-05
 3 24 5.14456717E-05 9.76751735E-05 2.32088867E-03-1.09942422E-04-3.69928058E-04
 3 25 9.04598540E-04 3.22640717E-06-1.71037772E-06-1.51602945E-06 3.28515735E-06
 3 26 2.02539374E-06 1.80704053E-06 5.75072101E-07-3.00694192E-06-1.06324272E-06
 3 27-2.53442118E-06 1.02082952E-06 2.29555630E-05 5.10758383E-06 1.85093294E-05
 3 28-6.61675607E-06 9.55888965E-05 1.49740891E-04 3.51960061E-05 2.47949684E-05
 3 29-8.02985678E-03 8.56665819E-04-1.41940480E-03 1.79332092E-04-4.93853777E-06
 3 30 3.56243069E-06 1.37610708E-06 3.84982325E-06-5.28247934E-06 1.23026307E-06
 3 31 4.27162332E-06-2.68978671E-05-5.85058378E-05-6.26266559E-05 1.09522348E-06
 3 32-4.61974582E-06-2.78513066E-06 5.15523684E-09-1.43223345E-06 5.67528540E-05
 3 33 1.76423060E-05-1.99376776E-06-4.75048958E-06-3.09717138E-04 2.48044920E-05
 3 34 7.08448215E-05 2.20828721E-04 5.32952627E-03-7.86134107E-05-8.10896959E-04
 3 35-1.06110265E-03 2.09283537E-06 6.01816525E-06-8.11100062E-06 3.99382364E-06
 3 36 6.04606725E-07-8.24616560E-08 5.87645866E-06-3.54921877E-05-1.00337224E-04
 3 37 5.38965823E-04 1.54390957E-06 7.52563506E-06-3.18551230E-04-1.43407098E-04
 3 38 2.41620650E-08-4.79285688E-08 6.65731397E-07 1.06421688E-06 3.82416020E-07
 3 39 3.23271542E-06-2.43776590E-06-3.94522212E-06-1.17632810E-06-5.90561578E-05
 3 40-3.12661706E-05-3.07996388E-05-4.90874014E-06-1.32709211E-03-1.91225446E-04
 3 41-2.55446834E-04 8.35908112E-05-4.33742398E-07-2.39335804E-06 2.82710044E-06
 3 42-2.21728308E-06 3.18133288E-07-8.25751492E-07 3.04109652E-07-4.22646288E-06
 3 43-3.53794074E-05-1.90911284E-04 8.89002823E-08 3.06504910E-06-7.16158112E-05
 3 44 6.75051311E-05 2.53287460E-07 8.22347594E-07-2.26478397E-05-5.41248301E-05
 3 45-9.20018260E-09-1.57854378E-08 1.45583879E-06 2.62065333E-07 2.97846014E-07
 3 46-1.14830754E-07-6.10168113E-06-1.85930730E-06-1.75746114E-06 3.59398049E-06
 3 47 2.47303996E-05-5.58483754E-06 4.01459681E-05-1.39275764E-03-3.15200132E-04
 3 48-3.64959465E-04-3.23799347E-04-4.34992463E-07 7.33374162E-07-2.98381699E-07
 3 49 8.56381038E-07-2.49580506E-07-4.56015589E-07 4.26093160E-07-5.56868358E-06
 3 50 9.82307926E-05 1.68890082E-04 6.14224712E-08-1.76181951E-06 7.00140598E-05
 3 51-4.66777251E-04 3.92282797E-06-2.53766494E-05 1.12887639E-04 5.01638736E-05
 3 52 5.51471223E-01 4.71647755E-01-1.01949665E-03 2.00024654E-04-1.37854835E-03
 3 53 5.70877602E-03 4.27830117E-04-5.33092211E-05 5.74690252E-04-1.23642078E-03
 3 54-1.78803224E-04 2.08891269E-04-4.49533513E-04 3.71840686E-03-3.43578746E-04
 3 55-6.33300564E-04 2.87809471E-04 3.13278683E-05-8.05266350E-05 4.91987667E-05
 3 56-1.15625703E-04-6.52471044E-05 7.46328392E-06 2.18658093E-04-1.62787176E-04
 3 57 9.10862107E-05 4.39589931E-04 6.82060343E-06 3.41404679E-05 4.63203130E-04
 3 58-1.08805730E-03 1.08841214E-06-2.56635470E-06-1.82280358E-06 8.48926142E-07
 3 59 2.42769884E-07 3.62099497E-05 1.11258088E-05-7.11219564E-06-9.90535086E-07
 3 60-1.74891866E-04-1.25800179E-04 6.98646773E-05 1.43447472E-04 3.06855794E-03
 3 61 4.35588646E-04-8.19261297E-04-1.55155872E-04-7.24190106E-06 5.58653959E-06
 3 62 1.65536146E-06 1.82483134E-06 3.75853480E-06-4.12336896E-06-4.46418238E-06
 3 63 6.02971024E-05 2.36692363E-05-3.67447202E-04 2.42722810E-06-2.37926164E-06
 3 64-1.25346227E-04-4.44229468E-05 4.92813376E-06-1.22334750E-05-4.15219394E-05
 3 65 8.97156011E-04-1.59448436E-05-1.41430715E-05 1.58038578E-06-1.07383755E-06
 3 66-3.70920909E-07 5.31680617E-06-6.36944409E-06 5.31075742E-06 6.24491598E-06
 3 67-6.47802779E-05 2.86348590E-06-4.54920371E-05-2.27515950E-05-2.87314680E-04
 3 68-7.83552578E-05 1.25492917E-04 1.39253776E-05-9.16367403E-07-1.01476728E-06
 3 69 1.93113469E-06-1.20112341E-06 7.24820734E-07-1.22038740E-06 5.07515204E-08
 3 70-2.53276619E-07-8.30672966E-07-1.65163863E-07-1.98269476E-07 2.99659897E-06
 3 71 3.63854980E-06 1.08627097E-06 1.10577065E-06-2.99514260E-05-3.99524303E-06
 3 72-1.75662365E-05-1.77417409E-05-1.05305944E-03 4.72509890E-05-1.27715826E-04
 3 73-9.00963252E-05 2.20127902E-07-2.75855306E-07 5.57274041E-08 1.80875289E-07
 3 74-3.32750723E-07-4.09101022E-07 3.65812114E-07 1.42785407E-06-1.17308426E-05
 3 75 5.18413222E-04-3.50380568E-08-5.54385807E-07 6.09519072E-06-1.56927727E-05
 3 76-3.56775634E-08 1.88869430E-07 3.54431118E-07 1.09951972E-07 1.57752048E-07
 3 77-2.32787709E-06-1.66018174E-06-6.50933997E-07-5.83173929E-07 1.86628940E-05
 3 78 1.07569875E-05 1.15100609E-05 3.48906165E-06 5.53003177E-04-4.32463591E-05
 3 79 2.35893465E-04 1.85471357E-06 3.25622698E-07 9.43505252E-08-4.19973224E-07
 3 80 5.55914746E-08-6.51092761E-08-4.58682662E-07 1.10067580E-08-4.40561967E-08
 3 81 2.00884726E-07 2.19895540E-07 1.41185827E-07 8.86401861E-07-7.02569187E-07
 3 82-8.56368784E-07-6.62107229E-07-6.35729990E-06-4.58096887E-06-1.21406213E-06
 3 83 6.36178028E-06 2.12847196E-04-1.84498914E-04 1.27310919E-04-1.20278301E-04
 3 84-2.35430774E-07-1.59557868E-07 3.94988641E-07 2.89999128E-07-1.32470449E-07
 3 85 4.72605168E-08 1.40935759E-08-4.06512638E-08-4.65759068E-07-1.39949730E-07
 3 86 2.04386785E-07-9.98467022E-08 2.47911014E-06 4.94030413E-07-9.71671859E-07
 3 87 2.53328592E-05-8.41552667E-06-2.59022575E-06-3.39791503E-06 4.10876195E-04
 3 88 2.37874874E-04 1.44544270E-04 3.21561583E-04 1.62907826E-07 2.34072283E-07
 3 89-3.96980110E-07 5.84174232E-07-2.26656887E-07-2.61317381E-07-4.57304672E-08
 3 90 4.79359348E-07-9.55072320E-06-8.71174385E-05 6.46728906E-08-3.24450865E-07
 3 91 3.56332548E-07-3.92246052E-07 1.29924773E-07 2.26315239E-06-1.17168674E-06
 3 92 1.79798341E-06-8.36194311E-07-2.28439907E-05 5.16671754E-06-8.45136466E-06
 3 93 2.87239443E-05 7.61678317E-04 9.55079311E-04 4.21793440E-04-2.08195729E-05
 3 94-1.60208102E-06 8.59396229E-07 7.42684787E-07 3.59678590E-07 8.42463490E-07
 3 95-5.81235904E-07 1.00277434E-07-4.51351968E-07-2.33494814E-07-3.40560149E-07
 3 96 4.35720714E-07 4.40414893E-06 6.89431467E-07 1.81791763E-06-1.46020378E-06
 3 97-2.25384670E-05-2.84213587E-05-1.91376004E-05-1.11056932E-06 4.70076716E-04
 3 98-2.95231925E-04-1.16131527E-04-9.29689774E-05 1.51161520E-08 6.32094019E-07
 3 99-6.47210171E-07-3.15610601E-07-1.00421754E-06 2.54923232E-07 4.65406151E-07
 3100-4.33178302E-07 5.19820558E-05 5.02717885E-04 8.26655769E-08-4.23894537E-07
 3101-3.67502261E-07-3.68059882E-07-3.90288919E-07 3.76387025E-06 1.87805119E-06
 3102 1.31256573E-06 1.92047915E-06-1.60137729E-05-1.14565829E-05-2.17101106E-06
 3103-1.48304359E-05-3.93316953E-04-2.10246126E-04 1.26673242E-04-5.76314068E-07
 3104-3.84428085E-08-3.55985917E-07 3.94428726E-07 1.02038626E-07 5.36754738E-07
 3105 5.62866603E-07 1.14814048E-06-7.77113938E-06 2.49668607E-05 1.15727697E-05
 3106-1.54132931E-07 2.69048065E-06-7.87191583E-06-8.85488361E-05 9.72079391E-08
 3107-4.69450114E-07 4.76436423E-07-6.29395506E-08-4.76395605E-07 6.54422971E-06
 3108-1.85700121E-06 2.46600970E-07 1.30776298E-06-7.53017743E-05-1.00287874E-05
 3109 2.44711643E-05-1.56237532E-05-1.19680966E-03 8.85111893E-05 2.75541657E-04
 3110 2.79086511E-04-1.29004544E-06 1.08525209E-06 2.04793341E-07 4.21591805E-08
 3111 8.56888461E-07-1.47100407E-06-1.32796839E-06 1.21864603E-05-3.25164857E-05
 3112-2.94581004E-06 1.90686048E-06-1.42261324E-05 1.14334955E-05 5.61675998E-05
 3113-1.68641513E-06 1.05215928E-05 3.32748060E-05-5.43446475E-04 9.28550340E-08
 3114-4.71499991E-07-1.16324520E-08-4.76546683E-08 2.71068978E-07 5.60778320E-06
 3115 2.53780879E-07 3.10458771E-07-1.46885169E-06-5.36970559E-05-1.14902065E-05
 3116-1.81673013E-05 2.94081293E-05 1.01302809E-06-2.94551366E-04-2.99254685E-05
 3117-1.00894775E-04-1.82681006E-07 6.14907016E-08 1.21190304E-07-1.17558606E-09
 3118 2.73255944E-07 7.34033004E-07-6.28651082E-07 5.22928188E-06-3.39573738E-05
 3119-1.43721179E-04 8.07720845E-07-4.44308333E-06-1.39111107E-05 2.97582622E-06
 3120-8.30239742E-07 8.29090331E-06-4.92983453E-05 2.53318009E-04-6.97579117E-08
 3121 2.35579199E-08-1.88528672E-07 8.70702933E-08 3.12353814E-09-8.25518359E-07
 3122 7.66929700E-07-3.62539448E-07 1.83564990E-08 5.78539865E-06-2.73696451E-06
 3123 1.03852877E-06 9.19428708E-07-3.31371893E-05 1.23752044E-05-1.84843781E-05
 3124 2.84956474E-06-4.73403307E-08 4.64895169E-08 8.50813817E-10-1.33028178E-07
 3125-6.33748876E-08 9.33885558E-09-5.19288838E-07 2.71089551E-06 2.72062524E-06
 3126-9.27959612E-06 3.12448976E-07-3.12686717E-06 1.76372500E-05 9.25803426E-05
 3127-1.72338517E-08 8.77846212E-08-2.60464517E-08 2.65172718E-07-2.90166434E-07
 3128-9.84327827E-07-9.60495816E-09-8.87395654E-07 1.26840963E-06 5.73341989E-06
 3129 4.38108589E-06 5.65229275E-06-8.25001397E-06-3.07080574E-04-4.53283238E-05
 3130 3.58382933E-05-4.19994598E-05 1.82299877E-07-9.19829682E-08-9.03169087E-08
 3131-2.60292429E-07-4.45023327E-07 7.34705821E-08-1.39601460E-08 1.72154310E-07
 3132-3.90906990E-09 2.17635380E-05 7.74043339E-08-1.40722775E-06-1.59795528E-05
 3133-3.04454408E-05 2.02811564E-07-1.76256773E-06 8.72053055E-06 1.03169997E-05
 3134-5.84308854E-09-5.84378388E-08 1.65085411E-07 5.25794082E-08 9.07225682E-08
 3135 5.06554192E-07-6.41357360E-07-2.00094719E-07-3.75109446E-07-3.77699839E-06
 3136 2.30501995E-06 4.95774988E-07 2.04956956E-06 3.27882109E-05 3.67470077E-06
 3137 5.76530064E-06-1.69201844E-06 7.98125014E-08 4.22418728E-09-8.40366887E-08
 3138 3.51309213E-08 4.20109106E-08 1.10416103E-08
 4  1-2.41369597E-08 1.11115077E-07-8.58676112E-07-1.64377560E-07 6.24057791E-07
 4  2-1.11292838E-06 4.11898370E-06 6.86194097E-07-2.93693149E-06-1.64766025E-05
 4  3-2.33023180E-05 6.35971664E-07 1.18022474E-05 6.60553578E-04-1.63822391E-04
 4  4-1.23074842E-04-1.48876170E-05 6.92523585E-07-3.79150390E-07-3.13373195E-07
 4  5-1.23037479E-07-4.42781803E-07-5.61970178E-07 1.77336913E-07 1.57131153E-06
 4  6 4.29705846E-05-8.57552245E-05-8.52554626E-07 5.35570814E-06 1.52569032E-05
 4  7 6.04860108E-05 4.80842190E-08-2.30370889E-07 1.81529011E-08-4.98309474E-09
 4  8-3.97665512E-07 2.86445085E-06-1.86583674E-07 2.91236254E-07 1.64101028E-06
 4  9-2.90593770E-05 1.56904124E-05-1.88834586E-05-1.08358323E-05 7.11728786E-04
 4 10-9.29008438E-05 1.27364479E-04 5.65709768E-05 3.13668275E-07-3.42685508E-07
 4 11 2.90172329E-08 2.12141607E-07-4.66968890E-07-8.94440601E-08 1.11852220E-07
 4 12-5.40508493E-07 1.90212599E-07 1.21390974E-07-4.07210155E-07 5.74150546E-06
 4 13-1.87743567E-06-1.19620152E-06 1.93485961E-06-3.93461041E-05 4.32363407E-05
 4 14 3.98019896E-05-2.83531176E-05 1.53714345E-03-8.65327081E-04 1.65288428E-04
 4 15 6.54892258E-05-2.46855894E-07 8.93036527E-07-6.46180634E-07-1.33777984E-06
 4 16 1.28276720E-06 1.00550290E-06-2.47477300E-08 1.42362159E-07-1.22797787E-06
 4 17-4.58190521E-07-7.32926002E-07-3.27513519E-06 5.35740755E-06 2.56918169E-06
 4 18 3.67451887E-06 3.96472197E-05-2.24869365E-05-1.96480682E-05-5.83018996E-05
 4 19 1.52405840E-04 1.21421452E-03-7.55901946E-04 5.26312461E-04-9.00260542E-08
 4 20 4.16586860E-07-3.26560806E-07-4.50765682E-07-2.02079253E-06-1.71133370E-07
 4 21 1.40313213E-06-1.93239814E-05 1.85551450E-04 1.23947222E-03 1.44317588E-08
 4 22-4.08449709E-08-8.21648169E-07 1.54499317E-07-6.43168516E-07 3.99372182E-06
 4 23 4.93488950E-06-3.78461542E-07 3.25059713E-06-5.22989912E-05-2.50497766E-05
 4 24 2.57722572E-06-4.14911057E-06 2.72430304E-03-1.32026658E-04-1.18427966E-03
 4 25 8.16626216E-04 6.80277198E-07-1.03559044E-07-5.76718154E-07-7.63906576E-07
 4 26 5.47911750E-07-5.40098000E-08-3.03644584E-08 1.37967483E-07 4.79113949E-07
 4 27 3.53917674E-08-6.00220650E-07-2.44692789E-06-2.85930849E-06-2.24561030E-07
 4 28 2.98080758E-06 1.97467095E-05-8.57595232E-06-1.48522427E-05-2.18924108E-05
 4 29-1.27873877E-03 1.49328164E-04 1.31751750E-06 4.03003819E-04 3.85015012E-07
 4 30-4.53189342E-07 6.81743298E-08 5.01945509E-07 2.72095409E-07-3.60228714E-07
 4 31 1.84443360E-07-2.91474776E-06-6.37895951E-06-1.17050717E-04 2.97691064E-08
 4 32-1.51575814E-07 2.12736865E-07-3.80881048E-08-6.77630039E-08 8.53945745E-07
 4 33-9.22636682E-07 1.32907997E-07-1.05257369E-07 1.89134857E-05-8.98716176E-06
 4 34-1.11268669E-06-4.01234316E-06-9.51042171E-04-4.75189122E-05 2.12291712E-05
 4 35 1.47898134E-04 5.20832648E-07 1.25518703E-08-5.33384519E-07 2.33543452E-07
 4 36 7.14558105E-07 1.21606403E-07 7.13251583E-07-4.89920798E-06-1.26369344E-05
 4 37 9.63172399E-05 1.78538340E-07-1.02425608E-06-3.98266706E-05-1.31422674E-04
 4 38-1.61725895E-07 8.05663885E-07-6.13336437E-07 1.75812463E-08-6.56686563E-07
 4 39-1.01421874E-05 3.92912174E-06-5.36939390E-07 3.83246324E-06 8.15148597E-05
 4 40-2.58463014E-05 1.51320721E-05-3.44300409E-05-2.25977418E-03-9.03950941E-04
 4 41-5.21139143E-04 3.60782207E-04 4.16555275E-07-5.45290895E-07 1.28735620E-07
 4 42-2.40072802E-08 1.62089312E-08-6.41804304E-07-1.10718046E-06 5.44653596E-06
 4 43-1.20310674E-04-2.16008249E-03 1.69750165E-06-1.31664218E-05 9.64353077E-05
 4 44 3.35051002E-04 1.12337750E-06-8.47693874E-06 5.62232666E-05 1.63058638E-04
 4 45-1.62787448E-07 8.32804230E-07-1.44471305E-07 5.64980684E-07-4.12737646E-08
 4 46-1.06043604E-05 2.02630047E-06-2.88894339E-06-3.85319479E-07 8.11560042E-05
 4 47-7.57050363E-06 3.02083966E-05 2.22266521E-05-6.08983957E-04-1.27294222E-04
 4 48-4.41742162E-05-3.57662366E-04 3.97089135E-07-6.16163753E-07 2.19074618E-07
 4 49-3.44804185E-07-4.22258364E-07 1.08646714E-06 2.20523390E-06-1.59676307E-05
 4 50 9.07504100E-05 5.90514691E-05-7.02350312E-07 2.53721470E-06 9.14024720E-06
 4 51-8.69644443E-04 1.39693821E-06-1.06344601E-05 8.83675445E-05 1.54658924E-04
 4 52 6.77346738E-08 2.31018792E-07 1.92126966E-07 5.65529608E-08-2.46510032E-07
 4 53-1.72337768E-06-7.40042740E-07-2.18497739E-07 9.69015787E-07 1.25747235E-05
 4 54-2.65525174E-08-3.62315791E-07-4.01123435E-06-7.49719605E-05 2.88252958E-06
 4 55-8.73605761E-06 2.22297145E-05-5.62714093E-08 9.59131620E-08-3.96417527E-08
 4 56-7.65664029E-09 1.49686096E-07-9.70476947E-08-1.51744449E-07-1.59960895E-06
 4 57 3.84906415E-05-2.69097591E-05 5.35386201E-07-1.96922309E-06-6.31886635E-06
 4 58-4.62114111E-06 9.65173140E-08-5.13773029E-07 2.16170245E-07 2.54826358E-07
 4 59 9.20417936E-07 5.30738805E-06-7.87023385E-07-1.37077450E-06-3.74477574E-06
 4 60-3.97811243E-05-3.49257286E-06 1.53957920E-05 3.22656227E-05-8.80420329E-04
 4 61 1.08805503E-05 2.93809716E-04 1.34945034E-04-2.08959819E-07-6.00889743E-07
 4 62 8.09849562E-07 7.70137488E-07 1.15519524E-06-1.49484548E-07-1.76228994E-07
 4 63 4.27303673E-06 3.68237682E-05 7.33134379E-05 5.47311089E-07-5.52544693E-06
 4 64-1.17598814E-06-8.59556581E-05-7.27402194E-07 6.06372599E-06-6.53878659E-06
 4 65-2.75040427E-04-2.34031357E-08-1.82959534E-07-1.46388459E-07 8.18460529E-08
 4 66-1.86461400E-07 1.61574007E-06 5.88394405E-07-4.20136786E-07 7.36909799E-07
 4 67-8.83165228E-06-1.13287419E-06 5.51113916E-07-8.00927051E-08 1.57525281E-05
 4 68-4.96243457E-05-5.57559648E-05 6.96958568E-05-2.93923962E-07 2.77460921E-08
 4 69 2.66177869E-07 2.40516025E-07-2.24784184E-07-1.17351589E-07 1.86789848E-06
 4 70-2.87781833E-06 7.40213686E-06 9.62372808E-07-3.34935307E-06 3.92865424E-05
 4 71-2.10130858E-05-1.48229289E-06 1.43427978E-05-1.35644867E-04 1.79704893E-04
 4 72 7.53155981E-05 3.96037842E-06 9.96678858E-03-2.91925777E-03 1.35489301E-03
 4 73-1.47747937E-04 3.97963836E-06 1.01039172E-06-4.99003008E-06-9.38706919E-06
 4 74-1.13413622E-05-1.00829087E-05 2.77963866E-06-2.12355322E-05 1.45714588E-04
 4 75 5.23724358E-03 2.58427610E-06 2.89992435E-05-1.00534878E-04-7.28600776E-04
 4 76-2.06593296E-06-3.42774836E-05-1.55879628E-05-1.43871620E-05-2.17001829E-05
 4 77 1.14043874E-04-1.01715488E-04-1.13219997E-04-1.72204945E-04 1.23587503E-04
 4 78 8.49803750E-05 4.40717201E-05 7.08009913E-05-1.54659627E-02-9.29542294E-04
 4 79-1.63780386E-03 2.03209706E-03-2.27065267E-05-3.09746517E-05 5.36811784E-05
 4 80 4.04993414E-05 7.66305184E-05 7.48453471E-05 1.14369779E-06-3.87643611E-07
 4 81-4.01215050E-06 3.14921859E-06 1.78465651E-06 1.62984597E-05 4.41385579E-06
 4 82-7.76131415E-07 1.34974593E-06-1.08731982E-05 6.55123736E-05 8.37485192E-05
 4 83 3.06222607E-05 6.18154732E-03 1.45999049E-03 4.78113768E-04-4.08461019E-04
 4 84 3.73846989E-06 6.81658871E-08-3.80663577E-06-4.74950770E-06-9.42538320E-06
 4 85-3.61987496E-06-4.23264433E-07 1.52335197E-06 8.86634123E-07-1.03550914E-07
 4 86-2.54071311E-06-1.72966066E-05-5.75559863E-06-1.76291787E-06 1.28360852E-05
 4 87 4.10944890E-05 5.40178356E-05 5.83935442E-05-2.37769942E-05-4.15075900E-03
 4 88 6.65282777E-04 1.51640715E-03 6.82155932E-04 8.54474986E-07-1.40063177E-06
 4 89 5.46156784E-07 4.45006804E-06 1.95002138E-06-2.22334879E-06 1.58387728E-06
 4 90-9.85645237E-06 5.55656717E-06-2.47399276E-04 4.80943316E-09-9.00215188E-08
 4 91-3.35053869E-07 9.18577136E-07-1.89117431E-06 3.54258015E-06 6.10578551E-07
 4 92-2.66411534E-06 9.16883325E-06-1.06667059E-04 3.10228352E-05-5.08422225E-05
 4 93 3.16514203E-05-2.18198174E-04-3.29984889E-04-1.52319307E-03 1.10421564E-03
 4 94 5.16638046E-07 7.35677008E-07-1.25231505E-06-3.43895723E-07-2.01572479E-06
 4 95-4.89029489E-07-3.47255890E-07 9.27752193E-07-3.03937155E-06 1.91653003E-06
 4 96-1.43179265E-06-1.56970753E-05 1.49280501E-05-1.43761862E-05 4.49433751E-06
 4 97 2.31286036E-05-1.28416211E-04 8.92860155E-05 8.58641201E-06-2.85111799E-03
 4 98 8.90532401E-05 1.71089125E-03 1.37255798E-03-3.16780292E-06 3.69637403E-06
 4 99-5.28571106E-07-1.80401119E-06 2.95342146E-06 1.72085626E-06-6.08056803E-07
 4100 1.77795172E-05 7.53933480E-05 5.42030771E-04-3.88907562E-07 1.65214671E-06
 4101-5.10450530E-07-2.68577710E-06 8.07514770E-07-1.46255334E-05 2.28287777E-06
 4102 1.72018744E-05-4.83789356E-06-1.23462199E-04-5.62119955E-05-1.01966600E-04
 4103-6.86362936E-06 9.44084623E-04-1.76957446E-04-5.29011864E-04 6.52236064E-05
 4104 1.96990376E-07 2.43828431E-07-4.40818807E-07-9.53286647E-08-3.52148796E-07
 4105-1.12873155E-06-3.46747697E-06 1.03911966E-05-9.49290335E-06-2.23616173E-04
 4106-4.43461425E-06 3.85385761E-05 1.10994976E-04 3.44665854E-04-7.79797407E-08
 4107 3.54251338E-07-3.11154508E-07-1.59614455E-07-2.03885011E-07-4.56206834E-06
 4108 1.39754296E-06 3.62335548E-07 1.03203910E-06 5.22387679E-05-3.30715102E-05
 4109-2.12589410E-05-2.92159330E-05 2.61625008E-04 1.17011029E-04 1.08360477E-04
 4110 6.30854013E-05-7.11894350E-08-5.46306164E-07 6.17495599E-07 1.45632345E-06
 4111 1.30900222E-06 1.05175429E-06-2.07475715E-07-3.75597813E-07 4.47740105E-05
 4112-4.76439908E-05 9.33480649E-07-9.53600818E-06 7.17899292E-05-1.08551281E-04
 4113 3.19072950E-07-1.57282846E-06 8.23513537E-05-1.39812925E-04 2.31231651E-07
 4114-1.36327122E-06 1.41835863E-07 2.35961755E-06 1.12103856E-07 1.29373378E-05
 4115-1.03297148E-06-1.03658876E-05-1.21935453E-06-1.00432407E-04-9.96253182E-06
 4116 3.74693619E-05 2.77568747E-05-2.23805975E-03 4.34498281E-04-3.40567168E-04
 4117 5.14716374E-04 2.91454183E-08-3.82218037E-07 3.53072619E-07-1.11821973E-06
 4118 4.23357605E-07 5.92822808E-07 7.02876760E-07 1.41373857E-06 4.64546433E-05
 4119-4.66383118E-04 7.78273311E-07-4.60320869E-06-4.41800794E-06 1.88296225E-04
 4120-1.44901192E-06 1.19580946E-05-7.20139787E-06-4.17634736E-04 5.51464971E-01
 4121 4.71646445E-01 5.51873618E-04 1.63698062E-03-1.14460773E-04 5.72198778E-03
 4122-2.31424590E-04-6.58631116E-04 1.19707180E-05-1.21110933E-03 7.05837994E-05
 4123 3.94655258E-04-1.56734320E-04 3.43284657E-03 2.57676561E-04 5.34587851E-05
 4124 4.64215918E-04 7.96952200E-05 1.39661465E-05-9.36613666E-05-4.88285953E-05
 4125-9.84602049E-05-1.63260452E-05 2.25666889E-04-1.65829769E-04 1.25650226E-04
 4126 6.89602373E-04 1.18632952E-05-6.95261984E-05 2.06448231E-04 3.95123503E-04
 4127 8.84599589E-07-1.67654843E-06-1.22193136E-06-2.08441654E-06-1.69504783E-06
 4128 2.06556431E-05 8.31707112E-06 5.58025910E-06 7.43668424E-06 1.48312285E-05
 4129-2.26079898E-05-9.92895068E-06 5.53376170E-05 1.43868549E-03 4.87729530E-04
 4130-1.87761145E-04 1.60008803E-05 5.79563865E-06-2.94430403E-06-2.85133462E-06
 4131 7.61107172E-06 7.74283465E-06-6.32251876E-06 3.37932443E-06-2.12685036E-05
 4132-2.61312896E-05-1.36748497E-06-2.37879131E-06 3.56689187E-05-1.49395007E-05
 4133-2.53719295E-04 3.57683096E-06-4.36958216E-06-9.02538842E-05 3.18924138E-04
 4134-8.60334312E-06-7.21001311E-06-2.59078360E-07 6.47319184E-07 3.38559520E-07
 4135-2.25206363E-06 7.96979779E-08 2.70498578E-06-1.39100175E-06 3.12795938E-05
 4136-6.17389811E-06-4.71751483E-06-8.45425689E-06 1.22579948E-05 1.87466988E-05
 4137-5.57284778E-05-5.11165309E-05 1.15022665E-07 1.80220765E-07-2.95243431E-07
 4138 8.04834639E-07 9.90395836E-07-1.51694585E-07
 5  1 1.98703983E-03 1.59232941E-03-3.57565036E-05 6.78632048E-05-4.87696076E-05
 5  2 2.54253734E-04-8.11121350E-05 2.88337529E-04-1.24250897E-04 4.60808575E-04
 5  3 9.51464365E-05 1.91592385E-04-2.92833768E-04 1.03887449E-02-2.04389974E-03
 5  4-1.31343765E-05 5.72866473E-04-5.53017683E-05 9.06413914E-05-3.53396231E-05
 5  5-5.59834885E-05 3.53966310E-05-7.02711266E-05 7.25569210E-06-4.70532114E-05
 5  6-6.90892513E-04-1.02058673E-04-3.32027725E-07-1.06472164E-05-4.07122053E-04
 5  7 5.46794333E-05 5.15837250E-01 4.27037276E-01 3.96134634E-04 7.96410942E-04
 5  8 4.06639444E-04 3.90871581E-03-4.79325489E-04-5.67884318E-04-3.22149707E-04
 5  9-2.84974033E-03 4.65992355E-04 6.66305604E-04-2.42816389E-04-1.02984222E-02
 5 10 1.71790491E-03 1.24657909E-03 1.04239974E-04-4.58859541E-05-1.12791334E-04
 5 11 1.58677288E-04-1.41432029E-04-6.92740250E-05-7.92102851E-05 2.26821538E-01
 5 12 1.87738511E-01-1.26579257E-04-1.05689401E-04-3.87372169E-04 1.96864101E-03
 5 13 4.82868172E-04-1.22603729E-05 2.36146051E-04-1.11479614E-03 1.89944736E-04
 5 14 9.31406069E-05-4.42496320E-04 8.09017696E-03 1.84187477E-03-3.11830153E-03
 5 15 7.57969607E-04 1.56199115E-04-4.78719983E-05-1.08327116E-04-4.32603572E-05
 5 16-5.31310368E-05-1.57308022E-05 1.01549766E-03 8.17814590E-04 2.76820854E-05
 5 17 1.14553386E-05-2.92167062E-05 1.14390828E-04-2.65628245E-05 1.08200037E-04
 5 18-1.09596447E-04-3.15873479E-04 2.83387213E-04-1.60354729E-04-1.73363094E-04
 5 19 9.21041538E-03 7.49055038E-03-5.57806242E-03 4.83869732E-04-3.09438523E-05
 5 20-2.03156351E-06 3.29754158E-05 1.35246712E-05-3.80683882E-05-4.80292090E-05
 5 21-3.79808761E-06 2.52942472E-05 7.97698701E-04 1.13179630E-02-2.35261893E-05
 5 22-2.05233345E-05 2.12422793E-06 5.88763081E-07-4.67970967E-07 2.43503144E-05
 5 23-1.44729975E-05-1.81991886E-05 2.52754613E-06-6.30188379E-04-1.26219985E-04
 5 24-2.72639815E-04-1.08468125E-04-6.80333142E-03 9.46923025E-04-2.63062122E-03
 5 25-7.05633275E-04-3.76898675E-06 2.98132996E-06 7.87656789E-07-1.69040087E-05
 5 26 1.04699256E-05 1.06370930E-05-3.65742627E-05-2.76404785E-05-6.65219906E-06
 5 27 4.58717185E-06 1.32941921E-06-3.37808338E-05 3.16702314E-05-5.44754094E-05
 5 28 1.95991377E-05-2.82433879E-04-1.20228513E-04 1.61184184E-04-8.05813174E-05
 5 29-5.66679010E-03-9.16692105E-04-1.58615724E-05 1.94996420E-03 7.05555654E-06
 5 30-1.00412817E-05 2.98572513E-06 7.29997183E-06-1.75189884E-05-7.39221037E-06
 5 31-6.59851000E-06 6.77635384E-05 1.90584337E-04 1.64680385E-04-2.23203620E-05
 5 32-1.46354042E-05 5.11534030E-06 6.85057837E-08 4.52515195E-06-5.89245904E-05
 5 33-2.63045889E-05-1.00691263E-06 2.11577084E-05-3.05437697E-04 1.22943007E-06
 5 34 1.02891665E-05 5.27823785E-05-1.10305029E-02 9.81033694E-04 8.51312241E-04
 5 35 2.75606444E-03-4.76634840E-06-8.45659378E-06 1.32229422E-05 7.00503108E-07
 5 36 1.04765754E-05-9.47648219E-07 1.68740807E-06-3.57620786E-05-2.71026105E-04
 5 37-4.10812720E-04 2.29138191E-06-3.13890912E-05 1.85499066E-04-1.16789266E-03
 5 38 2.81253433E-06 4.49407632E-06-7.89535571E-07-6.56700174E-07-2.16359223E-06
 5 39-3.09228265E-05 4.18853544E-06 3.57377804E-06 9.72603420E-06 1.10725741E-04
 5 40 2.22201179E-05 6.01939816E-05-5.09398659E-05 1.90157095E-04-5.88522585E-05
 5 41-1.42267543E-05-3.26189674E-04-4.80787750E-07-4.66723298E-07 9.47511048E-07
 5 42 5.55099664E-06-3.11212387E-06-5.68955906E-06 2.46885356E-06-2.36897588E-05
 5 43 1.28989881E-04-3.30709636E-04 4.30431680E-06-3.78702132E-05 1.37786236E-04
 5 44 5.73254625E-04 3.12776475E-06-2.03177359E-05 3.70810566E-05-1.47791944E-04
 5 45-4.87986024E-06-1.02826681E-05 3.94533766E-07 1.19207915E-07-4.17248479E-07
 5 46 7.80242755E-05 4.23766814E-06 6.99042996E-06 1.06266369E-05-4.13123280E-04
 5 47-1.06739733E-04-2.02218136E-04-1.64681498E-04-2.83577722E-03-4.29911459E-04
 5 48-6.43901993E-04-9.17589459E-04 7.83226355E-07-7.15958216E-06 6.37635580E-06
 5 49-1.14838947E-05-5.04202749E-06-5.95421753E-06-1.55334980E-06 6.00553132E-06
 5 50-2.95896810E-04-3.01536858E-04-4.26021811E-06 4.02313655E-05-3.09173277E-06
 5 51-8.51761193E-04-1.53393673E-06 2.30735985E-05-7.17788329E-06 9.30574266E-06
 5 52-6.01632826E-05-1.03650821E-04-5.03527225E-05-5.97437503E-05-3.28990892E-05
 5 53 1.75522998E-04-2.80268112E-04-3.45353028E-04-1.84201704E-04 6.67051443E-04
 5 54-1.87167130E-04-1.60102506E-04-5.46515041E-05-9.44473024E-04 2.82199360E-04
 5 55 1.75118856E-04-9.92886067E-05 1.97558372E-05 5.17821850E-05-7.15380222E-05
 5 56 1.62444199E-04 8.26345381E-05 9.21988122E-05-7.89840248E-06-8.75516186E-05
 5 57 1.45687414E-05-3.07421565E-04 2.85902779E-04 1.38208400E-04 4.64843090E-04
 5 58 9.00605972E-04 8.81058518E-04 7.05095351E-04 7.03713287E-06-3.28216353E-05
 5 59-3.29860297E-06 1.02196458E-04 1.26613461E-05-1.52360731E-04-2.47443307E-05
 5 60 1.37129645E-04-1.93746970E-05 9.70262919E-06 7.00609026E-05 3.08227572E-03
 5 61 7.96563646E-05-7.64623631E-04-4.59436780E-05-2.31666974E-05 5.89546775E-05
 5 62-3.57879801E-05-5.71739825E-06-1.48470406E-06 1.65831691E-05 2.12787137E-06
 5 63-5.03519728E-06-2.03556692E-04 1.50342858E-04 4.33533490E-06-1.33501184E-05
 5 64-4.95769202E-04 6.97725571E-05 1.14243629E-06-7.98952343E-06-3.41428862E-05
 5 65-1.03581319E-04-3.14648398E-05-5.54193263E-05 3.46969522E-05 5.23446562E-06
 5 66 3.76121819E-05 1.13195114E-04 1.14307393E-04 3.98151942E-05 1.93300339E-04
 5 67 2.08443337E-04 9.75484597E-05 1.22379678E-05 5.46016587E-05-1.20417114E-03
 5 68-3.59393976E-04 8.11049091E-05-1.48971182E-04-6.04809814E-07-5.08241107E-05
 5 69 5.14289205E-05 1.25052117E-05 7.93015444E-05 2.53100676E-05 3.03541086E-08
 5 70 3.31232719E-08 6.90772795E-07 1.58924073E-06 1.47362392E-07-3.65799102E-07
 5 71-4.64897182E-06-9.59480126E-06-1.29567819E-06-4.02743875E-05 5.91898093E-05
 5 72 8.61545548E-05 5.78634694E-06-2.78704719E-03 7.44141399E-04-1.30087357E-04
 5 73-5.28548132E-04-2.11295211E-06 1.58719695E-06 5.25755158E-07 1.49566807E-06
 5 74 2.37753554E-06 6.18963365E-07 7.76781999E-07-1.37751723E-05 4.38928484E-04
 5 75 1.10908212E-03 1.70149700E-07 4.60544853E-07 1.24196262E-04-1.19818122E-04
 5 76 5.73537516E-09 4.51943732E-08-7.30386416E-07-2.39802495E-09-7.28381082E-07
 5 77-2.06834411E-06 4.14964294E-06 8.23308543E-07 3.37165292E-06 7.27671998E-05
 5 78 4.88482975E-05 5.89214453E-06-4.03159028E-05 1.37456921E-03 5.76575914E-05
 5 79 2.99157870E-04 1.98179240E-05 1.32238830E-06-1.48548053E-06 1.63092228E-07
 5 80 8.83748984E-07-1.60592685E-07 8.12771018E-07 2.02261060E-07 1.68547167E-07
 5 81-2.43443947E-07-2.62101073E-07 4.38704495E-07-2.93148053E-06 1.04348685E-06
 5 82 1.87989571E-06-2.18956670E-06 6.71299243E-05 2.77200004E-05-2.06550739E-05
 5 83 1.87858469E-05 2.83678350E-05 1.66177159E-04 1.62084848E-04 3.10237857E-05
 5 84 2.23226111E-07-1.21750027E-07-1.01476085E-07 4.32258085E-07-2.28577992E-07
 5 85-9.89085328E-07 9.85805772E-08-6.13688702E-07-2.87528154E-07 3.57022534E-07
 5 86 4.27224656E-07 9.18287993E-06 3.02889470E-06-2.18613881E-06-2.14132156E-06
 5 87-2.84524145E-05-3.10762253E-05 3.17371655E-05 2.25118275E-05 3.17819731E-04
 5 88 2.89080007E-04 5.69409552E-04 4.57192950E-04-1.63371078E-07 7.36322088E-07
 5 89-5.72951010E-07-2.24904343E-07 4.25400178E-07-2.29297526E-07 6.66866310E-07
 5 90-6.17378890E-06-2.55696505E-05-3.19737431E-04 1.06043873E-07-3.06682049E-07
 5 91-1.17034326E-06-6.33356839E-07 4.88342545E-07 5.34720010E-06 3.28382804E-06
 5 92 3.25262495E-06-2.51166569E-06-7.11254911E-05-3.99257852E-05-9.69944640E-08
 5 93 3.98745711E-05 5.83867127E-04 1.02117064E-03-8.29837072E-04 9.94090581E-04
 5 94 3.64282911E-06-2.53050023E-06-1.11232888E-06 3.17109749E-07 4.52702731E-07
 5 95-3.06584330E-07-4.27442210E-07-3.74176717E-07-2.23876054E-06-1.44178516E-06
 5 96 3.33242165E-07-6.90102479E-06 1.40685994E-05 8.51939097E-06-3.25657614E-06
 5 97 4.63959290E-05-6.55985081E-05-6.70836474E-06 9.51695617E-05 1.92250184E-03
 5 98-2.05264068E-03 6.09039182E-04-3.36629604E-05 1.97948509E-06-3.08039649E-06
 5 99 1.10091140E-06 1.78835147E-08-8.30233503E-07-3.88519029E-07 4.39141641E-06
 5100-3.00405966E-05 4.43319555E-04 9.68705688E-05 1.05728810E-07-2.12482121E-07
 5101-3.37905246E-07-8.69522334E-07-3.51751741E-07 2.24176922E-06 7.25607429E-07
 5102 4.18406743E-06 1.92799805E-06-1.19001835E-05-2.58068867E-05-2.83802699E-05
 5103-6.41779172E-06-1.32866969E-03-1.73124704E-04 1.47710624E-04-2.80631054E-05
 5104 4.33932123E-07-1.97582451E-06 1.54189238E-06 2.38467950E-07-9.01488376E-07
 5105 1.88792072E-07 8.18028826E-07-7.25297174E-06-1.72506831E-05 2.57330577E-05
 5106-6.53195128E-07 1.11501450E-05-2.12993564E-05-9.49334374E-06 2.97238124E-08
 5107-1.15631644E-07-7.49499979E-07 5.65335209E-07-6.02522988E-07-2.95151661E-07
 5108 1.50541467E-06-1.34153029E-06 2.91953345E-06 2.87177696E-06-5.73038058E-06
 5109-1.67605298E-05-4.92982891E-05-7.36425544E-04 9.82205353E-05 2.30831105E-04
 5110 3.85845962E-05-2.26603431E-06 2.08674995E-06 1.79284362E-07-1.03554253E-06
 5111-7.64386817E-07-2.00420284E-07 1.16115504E-07 2.19558217E-06 8.16199690E-05
 5112 2.02359565E-04 2.28340714E-06-2.04961349E-05 7.20386186E-05 1.01223429E-04
 5113-1.97250464E-06 1.56938021E-05 5.10378136E-05-8.44333533E-04-1.56358115E-08
 5114 4.99727546E-07 1.33733644E-07-6.43504945E-07-1.34911485E-06-8.15441164E-06
 5115-9.52679151E-07 1.11603675E-06 7.14531504E-06 6.62004201E-06 3.12067335E-05
 5116-7.16834503E-06-8.66525417E-05-2.75372096E-03-2.47667244E-04-2.27674061E-04
 5117 5.09298390E-04-4.32919263E-07 8.49959743E-07-4.17040480E-07 1.55872146E-06
 5118 9.06954810E-07-1.10222942E-06 3.66406685E-06-3.16906802E-05 2.02803890E-04
 5119 1.28913827E-05-1.15898390E-06 1.30208248E-05 8.34127298E-05-9.97851892E-06
 5120 1.55428041E-06-1.64163582E-05 1.32315723E-04-4.08828429E-04 1.01244580E-09
 5121-1.83516776E-08 1.62076358E-07 4.52340032E-07-3.61371282E-08 4.37966316E-07
 5122-7.91640415E-07-1.99065264E-06-1.30148877E-08-1.35369637E-05-1.76480090E-06
 5123 6.12263681E-06-1.04232335E-06 8.97758648E-05 4.50591219E-05-1.80463558E-07
 5124 8.80499283E-06 2.65818260E-08-2.77583619E-07 2.51001793E-07 2.65321266E-07
 5125 1.21280689E-08 6.11716746E-08 3.26544030E-07-5.60166263E-06 2.00342345E-06
 5126 1.11875965E-05-9.75768886E-07 7.15157849E-06 6.30091013E-05 5.46782731E-05
 5127 1.21545577E-08-5.98701775E-08-3.10115834E-07 3.29746087E-07 2.57026496E-07
 5128 6.36174760E-07 1.41219271E-06-1.71262475E-06-1.01742191E-06 1.09276458E-05
 5129 2.78574586E-06 1.26744262E-05 5.11573730E-06 3.69811486E-04 1.19147336E-04
 5130 3.69343678E-05 7.47167946E-05 3.70671815E-07-2.32503605E-07-1.38168210E-07
 5131 4.95114788E-07-3.43026389E-07 3.82452955E-07 5.40693235E-08 8.92372098E-07
 5132 6.22226254E-06 4.25945776E-05-2.23072262E-07 1.01021289E-06-5.73508919E-06
 5133 5.79681128E-06-4.87360899E-07 2.62137774E-06-2.27611805E-05 3.84557251E-05
 5134-1.30675754E-08-1.48355495E-07 1.36322003E-07 4.16953762E-08 5.77670110E-09
 5135 1.70387479E-06-5.65608223E-07-1.66445078E-07-9.57802611E-08-1.55916919E-05
 5136 2.05622926E-07-1.39988164E-06 4.76430471E-06 3.66624344E-05-1.05538851E-06
 5137 1.28950113E-06-1.26559555E-06-1.21794936E-07 1.31349179E-07-9.55424343E-09
 5138-1.78141458E-07 3.19735658E-09 8.67857349E-08
 6  1 9.23312905E-04 7.50325091E-04-2.07267797E-05 3.28689093E-05-2.03917760E-05
 6  2-1.21641672E-05-2.73258620E-05 1.41473213E-04-7.16583138E-05 1.36656671E-03
 6  3-4.20233032E-04 3.68543482E-04-4.66200073E-05 4.32855492E-04-3.09565951E-04
 6  4 2.37134732E-04-3.56899423E-04-2.33876485E-05 3.96443050E-05-1.62566565E-05
 6  5-2.53889488E-05 8.91506136E-06-2.57225538E-05-1.42547882E-07-8.58979218E-05
 6  6-5.11465972E-05 7.66064587E-05 3.64792528E-06-7.81493805E-05-3.77685962E-05
 6  7 7.77823405E-05 2.26909884E-01 1.87900363E-01 2.53630026E-04 3.22937427E-04
 6  8 1.55034491E-04 1.61723186E-03 2.11330814E-04-3.16894604E-04-1.89516853E-04
 6  9-3.60251168E-03 8.49878702E-04 1.79717308E-04-5.10241277E-04-3.35410104E-03
 6 10 5.41946533E-04 7.68150118E-04 1.55503808E-04-1.84806477E-04 2.58642852E-05
 6 11 1.58942192E-04-1.44645654E-05-1.20377886E-05-4.00341901E-05-5.15834499E-01
 6 12-4.27084593E-01 4.70435283E-04 1.76153709E-04 8.28587766E-04-4.05736948E-03
 6 13-1.40408894E-04-1.02354343E-04-6.02017343E-04 5.45346591E-03 8.70158851E-04
 6 14-2.45475247E-04 9.25418843E-04 7.64936533E-03 1.51875956E-04-3.36281680E-03
 6 15 7.42561523E-04 7.81550686E-05-7.55874930E-05-2.56757554E-06-7.00899487E-06
 6 16 8.13698752E-05 5.48803027E-05-2.43808960E-03-1.97254428E-03-4.72854800E-05
 6 17-4.36420074E-05 7.74598793E-05-1.90273201E-04-8.09932877E-05-1.89676071E-04
 6 18 2.39295234E-04-1.02423598E-03-4.73835549E-04-3.98852318E-04 7.29575637E-04
 6 19-1.20865642E-02-8.17380313E-03 5.47518723E-03 1.11444580E-03 4.23601970E-05
 6 20 2.27360781E-05-6.50962751E-05-3.75963272E-05 5.96004076E-05 8.23687594E-05
 6 21 6.73027250E-06 1.40917224E-05-6.76593180E-04-1.06902267E-02 2.20679862E-05
 6 22 1.24608970E-05-2.68820919E-06 1.15809122E-06 4.69998901E-06 6.64342723E-05
 6 23 2.54180875E-05 4.03065813E-05-3.69056358E-05 2.02413659E-04-3.22475068E-04
 6 24-3.02610913E-04 1.15945794E-04 5.82320128E-03-7.58240236E-05 1.51605010E-03
 6 25-9.27889111E-04 1.89794475E-07-1.02836243E-05 1.00938298E-05-3.49521180E-06
 6 26-5.70147906E-06-8.96008691E-06 8.06550968E-06 7.09324880E-06 4.48624664E-06
 6 27 3.53776054E-06 5.31003328E-06-1.71353766E-05-3.20415584E-05-1.47399717E-05
 6 28-1.96515631E-05 1.29413112E-04-2.93272490E-04 1.31636929E-04 5.36319532E-05
 6 29 8.82894591E-03-1.19160863E-03 1.96703281E-03-1.14286246E-03 5.49193554E-06
 6 30-8.82880859E-07-4.60905468E-06-1.21668568E-05 1.13536858E-05-6.43222223E-06
 6 31-4.60772876E-06 4.81325974E-05 4.93860635E-06 6.19181295E-04 2.49333039E-06
 6 32 1.50847616E-06-1.60609120E-06 2.50024596E-06-6.50686074E-06 3.13887693E-05
 6 33-9.90840755E-07 5.77998894E-06 3.16660560E-06 7.31543594E-05-1.79562865E-05
 6 34-4.93255309E-05 1.34865207E-05 4.58277681E-04-9.10745529E-04 2.72963138E-04
 6 35 5.24451331E-04 8.70205049E-06 5.61712630E-06-1.43191768E-05-5.33260218E-06
 6 36-1.49066578E-05 1.88062141E-05 2.38967229E-07 4.40875772E-05 4.28961681E-04
 6 37 2.21178485E-04-1.16181458E-07-1.06982941E-05 2.04317575E-04-3.95465846E-04
 6 38-5.94985803E-06-7.69091613E-06 4.07614388E-07-4.82284616E-07-2.59424210E-06
 6 39 3.77476058E-05-4.57379166E-06-1.89004662E-06 1.29178957E-05-3.78415619E-04
 6 40-4.96903939E-05-7.80750585E-05 1.07652864E-04 2.26625567E-03 3.03703589E-04
 6 41 4.70959190E-04-5.80525481E-04 3.63368139E-06 3.21037063E-06-6.84405203E-06
 6 42 1.76141596E-07 2.64283101E-06 4.78326323E-06-5.58418557E-06 5.76699697E-05
 6 43-8.45538142E-05 1.80982190E-04-4.50293946E-06 4.64695903E-05 5.50858246E-05
 6 44 2.26563685E-04-1.77680967E-06 3.05983856E-05-3.84690827E-05 1.13593231E-04
 6 45 8.71929676E-06 4.41610262E-06-5.37225335E-06-2.30894883E-06 2.92270106E-06
 6 46 1.80721270E-05 2.41473815E-05 1.75371352E-05-1.14278663E-05-1.88297994E-05
 6 47-3.14412047E-05 4.58555359E-05 1.64320975E-05-2.88238846E-03-3.88199774E-04
 6 48-6.70250503E-04-6.96296274E-04 4.93995583E-06 4.67110081E-06-9.61105664E-06
 6 49 4.25627361E-06 8.00495418E-06 7.94134582E-06 2.84746662E-06-2.52216400E-05
 6 50 2.45243654E-04-5.31569860E-05 5.64358876E-06-3.78819919E-05 1.24468059E-04
 6 51-5.09987227E-04-3.59627356E-07 6.15102642E-06 1.39861980E-04 1.22767869E-05
 6 52-2.81687301E-05-4.65997800E-05-3.17409422E-05-2.95235095E-05-1.37451175E-05
 6 53 6.42968764E-05-1.35129988E-04-1.38542077E-04-7.61116313E-05 5.01430058E-04
 6 54-1.84308152E-04-1.82307393E-04-2.35678418E-05 1.27274559E-04-1.14867711E-04
 6 55 1.40076883E-05 6.43576376E-05 6.79354916E-06 2.08603512E-05-2.76539003E-05
 6 56 6.98354883E-05 3.50616985E-05 3.67513776E-05-1.31254577E-05 6.91429442E-06
 6 57 9.37462834E-05-1.75808373E-04 1.15416987E-04 2.12560597E-04 2.03914430E-04
 6 58 2.66613399E-04-2.11365087E-03-1.69834657E-03-1.34938115E-05 8.19497693E-05
 6 59 9.47031918E-06-1.81421190E-04-6.85323951E-05 3.52056705E-04 5.66413978E-05
 6 60-1.34331387E-03-2.19951204E-04 5.92439002E-04-1.26658171E-04 1.29591723E-03
 6 61 2.02441291E-04-5.56692725E-04-1.46474200E-04 6.39218057E-05-1.25581630E-04
 6 62 6.16598246E-05 5.23434797E-05-7.26325819E-06-2.82159933E-05-1.65544634E-06
 6 63 2.29273669E-05 4.26733335E-05 2.04988478E-04-1.52039484E-06 8.44413507E-05
 6 64 1.45873843E-04 2.04545863E-04-4.24995164E-06 5.39375031E-05-3.32697541E-04
 6 65 5.29760363E-04 7.59674914E-05 1.29358436E-04-6.90951878E-05-2.30143172E-05
 6 66-1.16017118E-04-2.49200167E-04-2.55308090E-04-8.95414353E-05-4.10131369E-04
 6 67-7.24799585E-04-1.87799270E-04-5.94603922E-06-2.98698696E-04-3.29253776E-04
 6 68 1.21203351E-04 4.66837567E-05 1.39346989E-04 1.71304600E-05 9.57497047E-05
 6 69-1.12880165E-04-3.00233995E-05-1.54366759E-04-4.64020292E-05-2.03088281E-07
 6 70-2.53679063E-07-1.54654151E-06-4.20046591E-07 4.97079427E-07 2.01452639E-06
 6 71 7.33444216E-06 2.82304824E-06-1.58666758E-06-1.12177767E-05-6.16122211E-05
 6 72-6.11431365E-05 3.36057376E-05-9.08863352E-05 5.27337487E-04-2.89100707E-04
 6 73 2.06121800E-04 2.88287518E-06-1.85121986E-06-1.03165532E-06-5.77622511E-07
 6 74-2.00917823E-06 5.96645682E-08-2.65892298E-07 8.49711028E-06-1.38688248E-04
 6 75-6.36444291E-04-2.71180006E-06 2.10373758E-05-2.96506135E-05 3.21073771E-04
 6 76 3.95179884E-07 1.13439878E-07 3.55939572E-07 3.90184450E-07-2.02781561E-07
 6 77 3.76257239E-06-2.12730554E-06-2.20669838E-06 8.38758639E-07-6.98660530E-05
 6 78-2.73764938E-05 2.86197648E-06-5.36091051E-06 4.54352659E-04-5.12998326E-05
 6 79 1.62478463E-04-2.59235500E-04-4.49422532E-07 3.67639831E-07 8.17827016E-08
 6 80-1.06279075E-07-3.57695927E-07 1.65913872E-08-2.12653896E-07-1.48127565E-07
 6 81 2.16870049E-08 1.03570724E-07 1.05924101E-07-4.92111378E-07-1.26011387E-07
 6 82-6.32458031E-07-1.29731333E-07-8.32185990E-06-7.34205111E-06 3.26371642E-06
 6 83 2.42460878E-06 3.85882602E-04 1.71778130E-04 1.48428662E-04 1.52824596E-04
 6 84-8.48088465E-08 3.18463254E-07-2.33654407E-07 1.00308104E-07-7.61886284E-08
 6 85-6.48443138E-08 4.47664149E-08-1.69983427E-07 2.89767794E-07-2.15033486E-07
 6 86 2.53122394E-07 2.90823797E-06-1.63958039E-06 9.18624364E-07-1.90188556E-06
 6 87-7.05746684E-05-1.29512526E-05-7.19435417E-06-1.10777283E-05-9.31504535E-05
 6 88 2.26129064E-04 8.19184207E-05-1.43927879E-04-4.43738385E-07-3.33681454E-07
 6 89 7.77419840E-07 2.13994407E-07-6.59945616E-07 2.15167566E-07-3.50157467E-07
 6 90 5.90776344E-06-1.85080550E-05 1.09915189E-04-1.09180887E-07 4.15602912E-09
 6 91-8.97851238E-07 3.77842310E-07 1.00764313E-07-1.38802294E-06 4.85363988E-06
 6 92-2.12132330E-06 7.94982670E-07 6.31964991E-05-3.87616991E-05 1.78058045E-05
 6 93-5.77808672E-05-3.05685524E-03-6.55502927E-04 6.23297709E-04-6.83401707E-04
 6 94 1.02860539E-06-4.72598787E-07-5.56006602E-07-7.78382376E-07-4.47571709E-08
 6 95 2.67618326E-08-3.52077835E-07 2.65134279E-07 8.09683170E-07 5.52737780E-07
 6 96-1.31115361E-06-8.46993655E-06-3.55597591E-06-3.46873551E-06 6.83590667E-06
 6 97 1.24408776E-04 6.16212692E-05-1.23115009E-06-1.10641818E-04 2.79338381E-03
 6 98-1.72835102E-04 3.72699439E-04-3.66497534E-05 2.77940421E-07 1.52817883E-06
 6 99-1.80611925E-06-7.47640874E-08 7.11537377E-07-3.84535786E-07 8.77056782E-08
 6100-2.97486102E-06-5.76774648E-04-3.99735362E-04 9.48585539E-08-2.60653167E-07
 6101 7.39341422E-07 1.17645099E-07 2.71954799E-07 6.02851813E-06-3.42893636E-06
 6102-9.23708780E-07-9.41245587E-07-5.94571632E-05-1.24768602E-05 2.52399007E-05
 6103 7.55660593E-06-1.92936892E-03-3.43594858E-04 1.38282109E-04-3.93688272E-04
 6104-1.41307318E-06 1.36087521E-06 5.21979689E-08 1.45273682E-06 2.72746256E-08
 6105-7.76418546E-07-4.52260585E-07 5.97330268E-06 1.17596682E-05-1.32531210E-04
 6106 2.30417091E-07-3.86598736E-06-1.85364863E-05-3.64901967E-06-5.99165946E-07
 6107-1.13371541E-07-1.00301295E-07 4.56636944E-07 8.05994732E-07-5.96095708E-06
 6108 3.29927734E-07-2.48305164E-06-3.46360127E-06 8.59294615E-05 4.20626381E-05
 6109 3.77588319E-06 6.87349852E-05 9.12588976E-04 1.93616082E-04-2.25054191E-04
 6110-1.60219577E-04 2.88034922E-06-2.02170251E-06-8.58646709E-07-5.49719866E-07
 6111-1.68736084E-07 4.27000751E-07 3.38305349E-06-2.70118675E-05 1.63778971E-05
 6112 6.64909005E-05-1.89773002E-06 1.73649369E-05-9.49901379E-05-7.25171752E-05
 6113 4.21986756E-06-2.84460498E-05-2.19967986E-04 1.83125991E-04-6.32896190E-07
 6114-1.80904766E-07 2.84401539E-07-9.96613451E-07 4.68743486E-07-2.71378096E-06
 6115-2.06255796E-06 4.53628217E-06-2.38195231E-06 5.24007591E-05 1.11025732E-05
 6116 3.72725517E-06 6.72943555E-06 2.35790645E-03-2.62619004E-05 4.14317708E-04
 6117-5.59826806E-04 5.08755095E-07-1.11606984E-07-3.97148111E-07 6.75706192E-07
 6118-5.64512568E-07 1.31398404E-07-2.55284614E-07 3.04602769E-06-5.49771350E-05
 6119 5.56348189E-05-2.68947608E-07 7.81136989E-07-2.10000707E-05-1.60589632E-04
 6120 4.55049526E-07-4.90844003E-06-2.55430705E-05 1.10702748E-03 1.65605339E-08
 6121 1.85090285E-07-9.28865864E-08-3.08945166E-07-2.83819595E-07-2.01584670E-06
 6122 3.60286536E-07 1.29407641E-06 1.22212264E-06 1.37642374E-05 6.58262249E-07
 6123-3.76413366E-06-3.82364493E-06-1.29056701E-04-4.51166349E-06-2.32394489E-05
 6124 3.04118753E-05-4.40311110E-08-4.54301868E-08 8.94612980E-08-1.69578790E-07
 6125 3.48322073E-08-1.47803514E-07 1.38629284E-07-2.73250777E-06 6.23710004E-05
 6126-7.53344626E-05-4.13496176E-07 5.58155427E-06 7.78372379E-06 1.43363054E-04
 6127 2.46103286E-08-9.05494302E-08 1.65959328E-07 1.21609618E-07-2.27746350E-07
 6128 1.51772377E-06-6.20804047E-07-1.76356023E-07 1.17183582E-06-1.32538738E-05
 6129-5.04600369E-06 2.63568264E-06-7.37537342E-06 5.83572076E-05-7.45147348E-06
 6130-2.45137436E-05 6.35210442E-06-3.98783950E-07 1.72950264E-07 2.25833686E-07
 6131-5.63749265E-07-2.23188717E-07 9.86372164E-08-4.80428739E-07 3.19568194E-06
 6132-6.83279027E-06-4.74570661E-07-1.25963437E-07 1.64621512E-06-1.48399846E-05
 6133 2.64940431E-05 8.31587026E-07-4.74934873E-06 1.97286853E-05-1.89434309E-05
 6134 1.03010069E-08 1.02256385E-07 2.81611238E-08 4.69682045E-08 1.64586965E-07
 6135-9.88313796E-07-1.38780672E-07-1.79646134E-07-7.15383672E-07 4.28745200E-06
 6136 3.04390506E-07 2.48705816E-07 3.25054337E-06-8.13473526E-05-1.65356000E-05
 6137-1.49995741E-05-9.02708887E-06 1.42799604E-07-9.78446770E-08-4.49549268E-08
 6138-4.42173627E-08-7.09591641E-08-2.16293994E-08
 7  1-1.54601233E-08 7.33837015E-08 5.36283868E-08-2.27485629E-07-6.63138555E-08
 7  2-1.33314182E-06-3.97215389E-07 1.06228870E-06 1.22345100E-07 1.79102261E-05
 7  3 1.91361176E-06-2.06359087E-06 1.53535022E-06-4.94455129E-04 1.39748441E-04
 7  4 9.61018847E-05-7.02129505E-05-4.30320140E-07 3.55850229E-07 7.44699104E-08
 7  5 2.19626405E-07 2.63297546E-07 2.77645392E-07 7.11515152E-07-5.81740079E-06
 7  6 8.12406171E-06 4.95021587E-05-3.20050986E-07-7.43683663E-10-1.94519873E-05
 7  7 1.49038542E-06-8.85032979E-08-2.78688492E-07 2.38998439E-08-2.92148983E-08
 7  8-7.30114314E-09 2.80746458E-06-5.78063660E-07-1.98746440E-07 6.14468154E-07
 7  9-9.82135793E-06-3.81096725E-06 1.56824735E-06-9.71914002E-06 3.07951242E-04
 7 10-1.87898128E-04 6.65433040E-05-7.41205207E-05 5.63134507E-07-7.00663039E-07
 7 11 1.37528532E-07 1.59453573E-07 4.81211133E-07 2.50587379E-07-2.47313603E-07
 7 12-3.56942816E-07-3.60617291E-08 1.50849445E-07 4.48312779E-08 2.17742588E-06
 7 13 5.29063563E-07-8.92174338E-07-5.53758127E-07-4.24308585E-05 2.52852835E-06
 7 14 2.11051704E-05-1.56172464E-06 3.95441778E-04-3.80153131E-04-5.96654274E-04
 7 15 3.07666249E-04 4.31502041E-07-4.49467946E-07 1.79659044E-08-2.35899901E-08
 7 16-8.88029650E-07 3.66031696E-07 1.10458721E-07-7.55619145E-07 1.48758494E-06
 7 17-6.75276209E-07-1.16304030E-06 1.10033440E-05-7.69017978E-06 2.27599720E-06
 7 18 6.15516224E-06-9.24481590E-05 6.80421476E-05-8.45770848E-06-5.11283027E-05
 7 19-3.97655800E-04-4.30720246E-04-4.73585575E-04 3.87830445E-04-6.36455851E-07
 7 20 3.46730341E-08 6.01782817E-07-2.56185156E-07-1.37738056E-06-5.95911667E-07
 7 21 7.06984249E-07-3.80335052E-06 2.87718661E-04-6.42275175E-04 8.70614964E-09
 7 22 2.85783342E-08-1.02126504E-06-2.11525200E-07-8.49848798E-07-1.06932829E-07
 7 23 4.92106687E-06 1.69470344E-06 3.69305190E-06-1.00542446E-05-4.50104759E-05
 7 24-3.71732739E-05-2.16678526E-05-1.56712346E-03-1.18462565E-03-7.54639477E-04
 7 25-1.01296845E-03-1.66716950E-06 1.23583326E-06 4.31336245E-07 1.04651590E-07
 7 26-1.54195897E-06 1.05507429E-06-6.19895251E-08 1.75522012E-07-4.13274919E-07
 7 27 1.37967785E-07 3.15240069E-07-1.74793394E-06 1.74600393E-06-9.02789750E-07
 7 28-1.56783315E-06 2.62858707E-05-2.71503535E-05-4.43667969E-06 5.79827419E-07
 7 29 3.17094650E-03-3.96716708E-04 2.34551588E-04-2.66682881E-04 8.56190944E-07
 7 30-6.45171888E-07-2.11019056E-07 5.52638566E-07 5.53074354E-07 7.27413460E-07
 7 31-1.07560998E-07 2.27676191E-06-1.16997390E-05 5.36466136E-05-4.62318071E-08
 7 32 2.49124221E-07 9.60188502E-07 1.05940609E-07 3.70923432E-07-5.03062908E-06
 7 33-4.21229883E-06-1.44386231E-07-1.32913624E-06 3.50021216E-05-8.78638315E-06
 7 34-5.44764727E-06 2.96835210E-06-3.69886186E-04-8.91685449E-05 1.89389513E-04
 7 35 3.56867146E-06 1.21662694E-06-4.59337229E-07-7.57289709E-07 2.15391512E-07
 7 36 8.53145783E-07 6.07053639E-07-3.02971168E-07 1.40380034E-06 2.82932892E-06
 7 37-5.02100545E-05 3.35557379E-07-4.01104612E-06-4.15218718E-06 1.49477245E-04
 7 38-5.62754105E-08-2.60326089E-07-7.71821472E-07 1.53561951E-06 3.51174576E-08
 7 39 4.67762734E-06 2.98864998E-06-6.90132550E-06-3.10955288E-07-8.01278150E-05
 7 40 8.46865680E-06 2.08439529E-05 3.98040816E-05-2.94772081E-04 3.04267441E-04
 7 41 3.98828246E-04 2.92410730E-04-6.58168696E-07 5.33522066E-07 1.24646630E-07
 7 42 1.34126831E-06 1.98475770E-08 2.97555374E-07-1.05314522E-06 8.09371698E-06
 7 43 4.13715290E-05 1.27697828E-03-7.21161271E-07 3.96737530E-06-9.37589277E-05
 7 44-3.70819346E-04 3.18053117E-07 8.72963814E-07 4.94710773E-05 9.18012083E-05
 7 45-1.73343829E-07 1.15548364E-07-1.08224240E-06-2.82526665E-07-5.54379273E-07
 7 46 4.69636189E-07 5.42937981E-06 1.64167407E-06 2.29979783E-06-4.38577228E-05
 7 47 1.14489615E-05-1.51815820E-05-3.55143763E-05-1.24003167E-03 2.16253040E-04
 7 48-1.86468768E-04-1.64001988E-04-6.07155908E-07 3.00584424E-07 3.06571484E-07
 7 49 7.95789249E-07-6.17413060E-08-6.98853646E-07 8.09518827E-07-5.14339317E-06
 7 50-1.94459858E-05-1.22840685E-04-2.72482296E-06 1.92222689E-05-5.50352465E-05
 7 51 3.65795904E-04-8.35582187E-07 6.56855174E-06-5.17043737E-05-1.35977379E-04
 7 52 4.26969266E-09 5.50313891E-08-2.45175353E-07 7.81764237E-08 1.06579772E-07
 7 53-5.80016437E-07 1.06579997E-06-3.08819733E-07-4.34270368E-07 2.52702516E-06
 7 54-4.46024113E-06-2.10140473E-07 1.51106741E-06 1.04028698E-05 1.57704239E-05
 7 55-1.36422058E-05-2.11557508E-06-4.71250951E-09 6.69812072E-08-6.22686977E-08
 7 56 1.21485118E-07-1.36647365E-07-2.66353066E-09-1.92353594E-07 7.77496023E-07
 7 57-3.16200992E-06 9.32474563E-06-2.97816989E-07 1.17414540E-06-1.96757987E-05
 7 58-4.84308624E-06-2.35342223E-08 1.94567902E-07-4.27515293E-07 5.26014246E-08
 7 59 3.99751844E-10-1.58656089E-06 2.08539895E-06-9.22758059E-08-2.63128226E-07
 7 60-8.70175299E-06-7.03198267E-06 1.09923018E-06-2.48380869E-06 8.11988856E-04
 7 61 1.21577899E-04-3.31663773E-04-1.65894203E-05-3.89818958E-08 4.00474464E-07
 7 62-3.61492568E-07 3.58234208E-07 6.91287333E-08-4.15138532E-08 4.60780106E-07
 7 63-1.96911876E-06-1.56942586E-05-1.54774398E-05-6.18699067E-07 4.06903562E-06
 7 64-2.18291433E-05-3.38300171E-06-5.92702974E-07 5.70151012E-06 9.26133775E-07
 7 65 4.62320892E-04 9.14789153E-09 8.00996400E-08 4.72648759E-08 2.68970823E-09
 7 66-5.54627820E-08-9.44379472E-07-1.01638606E-07-9.63837073E-08 2.55041095E-07
 7 67 7.74577757E-06 1.16657787E-06 1.64245871E-06 1.64422635E-06-3.51268823E-05
 7 68-3.33668770E-05-2.18718194E-06-4.80700206E-06 3.40427934E-07-2.65750907E-07
 7 69-7.46770272E-08-5.46683486E-08 9.07759873E-08 7.97352796E-08 4.26162470E-05
 7 70 2.47323738E-05 3.00464892E-06-4.34600784E-06 2.57782400E-06 1.33433516E-04
 7 71-1.05926956E-05 1.75824140E-05-9.07896874E-06-1.03861404E-03 4.95337457E-04
 7 72-2.39569078E-04-7.20706201E-05-2.71867924E-03 1.97203850E-03-2.84464298E-04
 7 73 9.12984549E-05 4.28888937E-06-1.07440863E-06-3.21448074E-06 2.61329805E-06
 7 74-2.59955778E-06-1.04118245E-05-2.92604064E-06 6.81615444E-05-3.79455449E-04
 7 75-1.96809998E-03-4.30152726E-06 1.14741764E-04-1.47306053E-04 2.05140902E-04
 7 76 2.16504442E-02 1.78847905E-02-5.41647427E-05 2.60394520E-05-2.50351001E-05
 7 77 1.52204017E-04-2.11064797E-04 3.13688554E-04 1.96459347E-04 2.62266858E-03
 7 78-4.63013230E-04 6.43198990E-04-4.11763475E-05 8.76826861E-03 3.92248770E-04
 7 79 1.72752755E-03-2.40310590E-04-4.84392020E-06 5.32722449E-05-4.84283247E-05
 7 80-1.21573117E-04-7.13508105E-05 8.51975473E-05 5.63092915E-01 4.66179369E-01
 7 81-2.76035991E-04-3.79120092E-04 9.06252959E-04 4.45272057E-03 2.23314937E-04
 7 82 2.73610769E-04-6.00299072E-04-4.99676099E-03-9.17444700E-04-1.73240122E-05
 7 83 9.97633789E-04-5.26122218E-03-3.59142664E-04 2.76520413E-05 7.64832987E-04
 7 84 4.73560036E-05 1.49696836E-05-6.23256872E-05 3.01162361E-05 8.18936084E-05
 7 85 2.11283095E-05 2.95573915E-03 2.39999420E-03-3.96027797E-05-9.34341022E-05
 7 86-2.56575234E-05 1.63762966E-04-2.50097784E-04-2.77279986E-04 3.32731914E-05
 7 87 1.21714979E-03-2.62638549E-05-7.72183466E-04-2.06020291E-04 4.89929697E-03
 7 88 1.35296387E-03-6.18079856E-04-1.63316111E-06-1.34122912E-05 9.54272052E-05
 7 89-8.20149141E-05 1.10461265E-04 1.15878005E-05 1.53843523E-06-1.23515718E-05
 7 90 4.12082106E-05 1.49401143E-04 5.22384109E-04-3.63364228E-05-2.59199527E-05
 7 91 7.94469235E-07-4.47609884E-06-3.19579851E-06-2.81205023E-05 3.70379631E-05
 7 92 4.14224034E-05 3.31312475E-05-5.75606529E-04-1.05414730E-05-2.70844310E-04
 7 93-9.58178348E-05-4.71466149E-04 8.40395034E-04-9.44738817E-04-1.10871492E-03
 7 94 1.14747594E-05-1.17480470E-05 2.73287637E-07-8.60732956E-06-1.88365501E-06
 7 95-1.94715940E-06-2.27576088E-05-1.52159262E-05-6.84846631E-06 3.85786316E-06
 7 96 4.59984805E-06-2.91997226E-05 5.41309709E-05-2.01045112E-05-2.59415162E-05
 7 97-6.22404066E-05 2.75359891E-05-1.10997480E-04-3.63723029E-05 1.67847259E-03
 7 98-2.18850366E-03 1.21499859E-03-1.38064709E-03-2.12598266E-05 2.05866333E-05
 7 99 6.73193271E-07 6.72448807E-06 1.22724026E-05 6.49187212E-06 2.25182227E-06
 7100-2.39910112E-05 2.10655463E-04-2.63557873E-04-1.48545032E-05-2.55473361E-06
 7101 3.05566533E-06 1.56841172E-06-4.03616388E-06-1.38744673E-04 1.21113206E-05
 7102 3.73457347E-05-1.08387600E-05 6.95004181E-05-1.28225310E-04-2.90263878E-04
 7103 2.99291901E-05-5.91624270E-03-7.51712136E-04 1.07608869E-03-7.44561263E-04
 7104-2.40194575E-06-2.96139723E-06 5.36334298E-06 2.17373376E-05-1.05075086E-05
 7105-1.72100125E-05 2.11377102E-06-1.06581579E-04 1.13080465E-05 1.26606084E-04
 7106-7.64738325E-06 6.37754812E-05 1.27308568E-04-4.94423385E-04 7.39818613E-06
 7107 8.59424056E-06 9.14474993E-07 1.24885071E-06-5.44772057E-07-3.99557134E-05
 7108-7.18307420E-06-1.02212054E-05-1.73292804E-07 3.98056104E-04-1.01203110E-04
 7109-1.55518793E-04-7.37673154E-05 1.18609372E-03 9.18081973E-05-3.44906532E-04
 7110 1.72259660E-04-2.40458535E-06 4.74380572E-06-2.33922036E-06 8.49054454E-06
 7111 3.31705450E-06 1.80290384E-06 3.87173721E-06-4.26057709E-05 3.48825594E-05
 7112-3.31173454E-05 4.87968330E-06-5.46098763E-05 7.80665539E-06 3.19628749E-04
 7113 1.11219690E-06-2.15150194E-05 1.92685479E-05-3.76352160E-04-9.08163347E-06
 7114-6.60424989E-06-1.00128144E-06-2.32630754E-06-2.37056358E-06-3.76003872E-06
 7115 7.18671829E-06 8.62862459E-06 1.12425575E-05-7.18155823E-06 3.63770044E-05
 7116-5.60062775E-06 4.55266919E-05-1.59435203E-04-4.74544787E-05 1.47358512E-05
 7117 4.01279795E-04-2.67626874E-07 1.24580384E-05-1.21904115E-05 2.89081677E-06
 7118-4.87975219E-06-3.12044475E-06 5.02333869E-06-4.21588691E-05-5.57519308E-05
 7119-5.22980347E-04 2.22180094E-07 3.32122284E-06-1.94484184E-05-6.75306616E-06
 7120-1.13694867E-06 7.16352829E-07-1.10581142E-06-2.36543430E-04-1.24560471E-06
 7121-5.28271078E-06 2.65329721E-06-5.97770542E-06-6.19869869E-06 3.64077145E-05
 7122 2.98226451E-05 6.08733691E-06 2.65298058E-05-2.51216646E-04-6.39354991E-05
 7123-1.21821146E-04-1.61145618E-04-9.98694754E-04 1.51409167E-06-1.89498523E-04
 7124-9.02013063E-05 1.13336924E-06-5.86838486E-06 4.73501562E-06 4.90924478E-06
 7125 9.63309484E-06 6.58409416E-06 8.23778203E-06-4.39244320E-05-1.19533945E-05
 7126-6.29726074E-05 2.61097619E-05-1.45046568E-04-3.49714837E-04 1.97380793E-04
 7127 2.37856033E-03 1.91333871E-03 8.48820817E-05-1.31924683E-05 5.13388202E-05
 7128 2.06899661E-04 3.03085003E-04-5.18925804E-05 1.87358579E-04 1.27286149E-03
 7129 5.59271003E-04-6.67186356E-05 9.97457422E-05 1.35729823E-03 8.32363744E-05
 7130 2.44174515E-04 7.62337892E-05 8.00926388E-05-6.55638725E-05-1.45287663E-05
 7131-3.01336345E-05 9.59867022E-05-2.71043905E-05 6.66008684E-06-7.40121353E-05
 7132 4.94519990E-05 7.89668306E-05 1.76844923E-06-7.46151071E-05-1.62372979E-04
 7133-1.54800540E-04 3.64532518E-06-5.17591998E-05 5.11807726E-05-2.83845108E-04
 7134-8.61920480E-05-1.46570584E-04 3.67963658E-05 6.43770354E-05-1.33474433E-04
 7135 2.86837544E-04 1.19082844E-04 2.32803247E-04-4.89483614E-04 7.68938969E-04
 7136 1.42781512E-04 9.63494514E-05-2.54890160E-04-6.16286750E-04-1.80794778E-04
 7137-4.59974705E-05 1.74725892E-04-9.33411984E-05-5.27744151E-05 1.46115613E-04
 7138 3.93383412E-05-8.32400935E-05-1.41074066E-04
 8  1 1.27981588E-08-9.05630273E-08-5.15318202E-07 2.89511584E-07-4.35858491E-07
 8  2 2.87321642E-06 2.49293832E-06-1.40666173E-06 1.92966146E-06-5.59336063E-05
 8  3 8.60439324E-06 4.55480408E-06-1.86407791E-05-1.02772322E-04-1.20785921E-04
 8  4-1.70492093E-04 9.40390478E-05 9.81033759E-08 4.35958355E-07-5.34061730E-07
 8  5 3.98965552E-08 1.40257883E-07-8.21075110E-08-5.86858179E-07 7.02415934E-06
 8  6-9.29032479E-06-8.97912855E-05-4.92724319E-07 4.77646423E-06 1.14842092E-05
 8  7 3.47131456E-05 1.31773506E-07 4.61815681E-07-1.80009253E-07-1.90463861E-07
 8  8 2.47631630E-08-4.47820749E-06 1.12864860E-06 1.08139900E-06-9.92392218E-07
 8  9 1.85856085E-05-2.59510300E-05-2.31501752E-05 9.75262964E-06-2.62313523E-03
 8 10 7.63423315E-04-3.97327847E-04 1.19477879E-05 2.43511009E-07-4.86746810E-07
 8 11 2.43235802E-07-4.87666279E-07-3.85640349E-07-1.16498988E-06-3.50520941E-07
 8 12-1.78495705E-07-1.28562176E-06-7.62479295E-08-3.07958004E-07 2.07518393E-07
 8 13 5.58243785E-06-4.76800671E-08 2.35087430E-06-3.43441279E-05-6.71605407E-06
 8 14 1.26817673E-05-2.69490804E-07-1.67792014E-03 2.49658063E-03 6.32101997E-04
 8 15-8.15363097E-04-1.86938575E-06 1.05447502E-06 8.14910727E-07-2.19094303E-07
 8 16 2.50789533E-07-5.78411684E-07-1.12294872E-07 3.73589504E-07-1.24386704E-06
 8 17 4.81949898E-07 5.81295814E-07-4.61610426E-06 8.44757804E-06-1.72723345E-06
 8 18-2.58741825E-06 3.18260695E-05-6.01840564E-05 4.35338026E-05 3.72035737E-06
 8 19 3.13115625E-03-1.03190508E-04 7.23621913E-04-2.03180864E-03 8.64824175E-07
 8 20-9.04864433E-07 4.00402574E-08 1.09432188E-07 5.26242977E-07 1.23692657E-07
 8 21-1.14984832E-06 1.51721574E-05-3.44887244E-04 1.20818239E-03-2.05104120E-07
 8 22 1.02709069E-07 1.03133932E-06 4.76922542E-07 5.21843909E-07-6.06316722E-06
 8 23-4.46488326E-06-3.24006099E-06-3.33379542E-06 4.03222602E-05 5.75416320E-06
 8 24 3.30130186E-05 4.85121485E-05-9.56911238E-04-3.01947919E-04 5.25182670E-04
 8 25 2.23556583E-03 8.23908149E-08-4.22440807E-07 3.40049992E-07 1.70386724E-06
 8 26-5.16345686E-07-9.14361382E-07-6.59604973E-08 2.45689074E-07 1.13486131E-07
 8 27-5.99366804E-07-4.62044488E-07-4.57497133E-06-1.50708175E-07 2.66944798E-06
 8 28 2.62421863E-06 2.25384352E-05 2.46539410E-05 1.31232514E-05-2.76030414E-05
 8 29 2.98709906E-04-7.97901814E-05 1.29385985E-04-1.38231101E-04-7.15567410E-07
 8 30-1.07215552E-07 8.22782962E-07-5.32011278E-07-2.97438601E-07-2.03155101E-07
 8 31-6.10783289E-07 3.79731169E-06-2.38655697E-05 3.89659836E-05 3.28972387E-08
 8 32-2.32564168E-09-3.46519343E-07 9.85592881E-08-1.35604677E-07 2.19241065E-06
 8 33 1.29721912E-06-7.75867886E-07-1.24985205E-07 5.33589220E-06-1.93313571E-06
 8 34 1.82415295E-05 5.92106101E-06-3.77592936E-04 4.49084275E-05 9.09715119E-05
 8 35 3.76466856E-04-4.71008464E-07 1.11597171E-07 3.59411293E-07 4.79113402E-08
 8 36-3.71440080E-07-1.54062922E-06 1.02372039E-06-7.92246573E-06 2.47740117E-05
 8 37-2.95215013E-05 8.21017814E-09-1.69239590E-06 2.65281408E-05-3.44503789E-04
 8 38 8.16574125E-08-1.34865097E-06 2.23905850E-06-6.81077577E-07-6.97272292E-07
 8 39 1.27852455E-05-9.86358993E-06 3.54501633E-06 3.24666781E-06-6.79282817E-05
 8 40 9.76081708E-06-5.63505223E-05-2.11273904E-05-1.70612872E-03-2.20562690E-04
 8 41-4.99266928E-04-2.76513475E-05 2.34497630E-07 2.36742390E-07-4.71240020E-07
 8 42-1.61173762E-06 5.13781791E-07 3.74207451E-07 3.05246509E-06-1.60322869E-05
 8 43 4.22391608E-05-6.04587904E-04 1.73074513E-07 5.50739402E-06 8.10120137E-05
 8 44 3.09670225E-04 1.21057886E-06-1.10085671E-05 3.76460889E-06-6.28818751E-05
 8 45-4.48863173E-07-7.87868883E-07 1.46423044E-06 2.13007885E-07-2.74074358E-07
 8 46 3.51389815E-06-4.96747518E-06-9.43109255E-07 1.58135142E-06 1.02709158E-05
 8 47 2.59516766E-05 6.05019327E-06 1.09146817E-05 2.73314142E-03 1.64980058E-04
 8 48 4.22965674E-04 6.55088753E-04-3.71620254E-10 5.23599356E-07-5.23227736E-07
 8 49 1.85605207E-07 2.29749791E-07-8.36630927E-07 4.46548343E-07-6.65721208E-07
 8 50-3.37122881E-06 1.18460391E-04 2.44935244E-07 1.87863997E-06 4.14962416E-05
 8 51 3.85428382E-04 7.63578494E-07-5.18383408E-06 3.20271718E-05 4.05974020E-05
 8 52-4.45176199E-09-3.20443774E-08-4.38329380E-08-1.22896024E-07-3.49801990E-07
 8 53 1.75147737E-07 1.98993129E-07 6.41417866E-07 1.47821247E-06 6.41266918E-07
 8 54-1.38505822E-06-1.83465990E-06-8.36926898E-06 4.22838139E-05 1.01424972E-06
 8 55-1.47992507E-05 1.55011244E-05-1.51200053E-07 2.19034125E-07-6.78340716E-08
 8 56 2.01258383E-08 2.15490393E-07-6.00146461E-08 1.07865623E-06-8.62625371E-06
 8 57 3.19642021E-05 3.12678651E-05 1.10443973E-06-7.48049675E-06 5.89986792E-05
 8 58-1.65330577E-05 1.96012755E-07 5.59740618E-08-6.69760224E-07-8.28019630E-07
 8 59-9.44987009E-08 1.94264543E-06 1.95335283E-06 2.89832510E-06 1.20715444E-07
 8 60-1.03852661E-05-7.41955428E-06-8.31340337E-06-1.15543858E-06 2.05350999E-05
 8 61-2.81625270E-04 1.24424054E-05 1.00820288E-04 6.24478742E-07 2.71679960E-07
 8 62-8.96158702E-07-5.03594118E-07-5.71995734E-07-8.14451786E-07-6.23008875E-07
 8 63 3.42762320E-06 1.47468287E-05 4.11828665E-05-9.27226015E-07 8.78622346E-06
 8 64-3.16801020E-05 6.32469927E-05 5.58508267E-07-4.01712303E-06 2.84422754E-05
 8 65-1.51728193E-04-2.11168002E-08-2.90739931E-07-3.97270230E-07-2.24009968E-07
 8 66 1.01696713E-06 3.32609295E-06 1.46584818E-06 8.41271206E-07-4.35375424E-06
 8 67-2.87898765E-05 4.28659326E-06-2.20578295E-06 1.66359226E-05 2.84769970E-04
 8 68-9.03356990E-05 4.87147663E-06-6.37476005E-06 4.82745774E-07-8.54425147E-07
 8 69 3.71679373E-07 3.39216562E-07 5.72317078E-08-5.65755056E-08-2.48257296E-03
 8 70-1.99904234E-03 8.30822868E-05 2.45050123E-05-3.61043547E-05-2.31374826E-04
 8 71 3.43092585E-04 1.28841571E-04-7.88177532E-05-8.97770889E-04 3.76237391E-04
 8 72 1.50211675E-04-6.64196260E-05-6.49273167E-03 4.81900918E-04-7.41628179E-04
 8 73-1.21294157E-03-1.29860578E-04 6.06231952E-05 6.92373829E-05-7.68469530E-05
 8 74 4.58236137E-05 1.80312863E-05-2.42231603E-06 2.97964200E-05 5.63184907E-04
 8 75 2.80269666E-04-5.29369447E-06 5.43412879E-05 5.50864503E-04-5.04313539E-04
 8 76-5.63127348E-01-4.66212695E-01 4.74926145E-04 2.75467646E-04 9.23148087E-04
 8 77-4.15896831E-03-3.85525913E-04-1.24642219E-04-7.14341713E-04 3.91186056E-03
 8 78 2.68374820E-04 8.38454482E-04 4.53390564E-04 8.91517488E-03 5.63318508E-04
 8 79 7.43021443E-04 1.45046026E-03 5.46799532E-05-3.61361331E-05-1.85438201E-05
 8 80 2.02083663E-05 5.52319502E-05 2.60144889E-04 2.17168281E-02 1.80203683E-02
 8 81-4.88477615E-05 2.67553118E-05 5.04207422E-05 8.30787657E-05-1.97760288E-04
 8 82 2.74510232E-04 1.55539547E-04-1.45215792E-03-1.87191887E-04 2.51988846E-04
 8 83 4.34324520E-04-8.54771853E-03-5.03760171E-03 4.03224348E-05-9.43633691E-04
 8 84-2.92725407E-07-2.97629211E-05 3.00556465E-05 1.18953350E-04 6.78753869E-05
 8 85-1.18959856E-04 1.72412588E-04 1.42013394E-04-8.65736818E-06-3.79456100E-06
 8 86 5.31418355E-07-6.08586743E-06 2.17891750E-05-3.82405118E-05-1.47865735E-05
 8 87 5.27368187E-04-2.50666875E-04-1.72229697E-04 8.43695167E-05 7.85546069E-04
 8 88-4.62113390E-04-6.12523101E-04 1.56648160E-03-2.86167787E-07 1.58525199E-06
 8 89-1.29908421E-06-8.86018067E-06 3.66664782E-06-4.93657247E-07 5.78030274E-06
 8 90-7.10534963E-05 1.12821447E-04-4.27362515E-04 2.24671726E-05 1.70908970E-05
 8 91 2.56704446E-07 6.39477740E-06 4.72525025E-07 1.02817380E-05-3.27105302E-06
 8 92-3.36150400E-05-1.23825870E-05 2.77316763E-04-6.72876650E-05 1.58186235E-04
 8 93-1.41638059E-04 2.59584550E-03 1.00820370E-03 5.45580705E-04-9.01445357E-04
 8 94-7.95167297E-06 1.33650584E-05-5.41338539E-06 9.45462116E-06 4.17879433E-06
 8 95 1.05129272E-05 3.14528446E-05 2.57544139E-05 3.02212447E-06-3.73377212E-06
 8 96-4.41443848E-06 1.58028922E-05-3.96634720E-05-5.46180658E-06 2.42538905E-05
 8 97 2.28787995E-04 2.95424303E-04-1.37000295E-04-7.03350099E-05-3.97908777E-03
 8 98 1.10961543E-03 8.85717809E-05-1.25549610E-03-2.37444856E-06-8.26303254E-06
 8 99 1.06374811E-05-1.87300171E-06-4.30981887E-06-1.16790968E-05 6.40331461E-06
 8100-7.87245612E-05-7.69862995E-05-2.34544696E-04 1.78699565E-05 1.83370909E-05
 8101-9.80529300E-07 1.80004568E-07 5.54486786E-07-5.04546925E-05 9.97660522E-06
 8102-1.34830204E-06 1.52410328E-06 5.19766774E-04-6.83972201E-05-3.77264831E-04
 8103 1.47012078E-04 6.86449465E-03-4.32883953E-04-1.96467632E-03 1.78021934E-03
 8104-2.28986991E-06 5.58229374E-06-3.29242383E-06 5.88791496E-06 7.29386128E-07
 8105-3.60541985E-06-6.69920538E-06-1.22587337E-05 1.26200097E-04 2.51966682E-04
 8106-7.65243063E-06 6.09004945E-05 7.84360680E-05 1.18437977E-03-9.23258749E-09
 8107-1.27534370E-06-6.59756404E-07 2.29626880E-06-1.39560864E-06 1.66176133E-05
 8108 3.28657758E-06-9.91456067E-06 7.00010365E-06-1.29752117E-04 1.19273119E-05
 8109 1.08737524E-04-1.47358311E-06-2.92061873E-03 2.88922779E-04 1.14222598E-03
 8110 3.47835842E-04-3.17486508E-08-2.79113549E-06 2.82288414E-06-2.10136953E-06
 8111 7.37101645E-08-3.86909330E-06-9.64278115E-07 1.27484877E-05 4.56131513E-05
 8112-6.03148032E-06-4.59793719E-07 1.18550271E-06-9.36632694E-06-5.50967783E-04
 8113-2.80411258E-06 2.36883359E-05-2.83699964E-05-5.21012170E-04 6.38486834E-06
 8114 7.88261554E-06 3.15872202E-06 1.41522970E-06 2.58546339E-06-4.47414089E-05
 8115-1.37214588E-05-1.42860843E-05-8.46645715E-06 3.78366306E-04-3.97798664E-05
 8116 9.68798375E-06-1.42276514E-04 3.53918634E-03-7.26543999E-04 6.40203906E-04
 8117-1.58608562E-03-1.68541607E-06-2.31144074E-06 3.99685681E-06 2.54164754E-06
 8118 2.59823056E-06 4.27863492E-06 1.82594516E-05-5.72603407E-05-1.27636911E-04
 8119 4.81582887E-04 1.89511517E-06-3.37433390E-05-5.18271333E-05 1.29396012E-04
 8120 4.04018769E-06-3.33336477E-05-2.73850441E-04 1.34527031E-03 7.32525196E-05
 8121 1.26754431E-04-5.11751465E-05-6.09589830E-05-8.00334245E-05-2.38107593E-04
 8122-2.51792744E-04-2.53432781E-04-3.98587901E-04-6.98217278E-04-1.23484194E-04
 8123-2.84642341E-04-1.11955667E-04 4.47131339E-04 7.50703844E-05 2.38888142E-04
 8124-1.43582854E-05 4.15078431E-05 1.38021590E-05-5.53100021E-05-9.95234210E-05
 8125-1.31366339E-04-1.52155047E-04 1.82556188E-05 1.28857849E-04-7.71767196E-05
 8126 2.69581658E-04-3.01326180E-04-2.39162685E-04-6.17223858E-04-1.00990890E-03
 8127 1.36436330E-04 1.14216930E-04 1.21546880E-06 1.52827941E-09 2.31047124E-06
 8128-3.98001059E-05 3.14668248E-05-1.38790603E-05 8.86103040E-06 6.99897360E-04
 8129 3.45416055E-04-6.45067657E-05 8.30011668E-05-3.76061025E-03-5.89025288E-04
 8130 3.54850650E-04-7.57184368E-04 1.84360691E-05-2.54484239E-06-1.58912267E-05
 8131-2.52928359E-06-2.72425881E-06-1.04113497E-05 2.26264390E-06-4.94279760E-05
 8132 2.16706265E-04 7.66403975E-05-4.63023040E-06-1.20284839E-05 1.37519765E-04
 8133-4.88518564E-04 1.71240314E-06-3.53911451E-05 1.98375591E-04-6.09824186E-06
 8134-5.62601840E-06-9.64351989E-06-3.55228150E-06 1.70720047E-05-1.16790905E-05
 8135 3.65327956E-05 9.19082371E-07 1.64876765E-06 1.09687661E-06 1.32334218E-05
 8136-3.12314145E-05 5.41854415E-05-2.31767767E-05 1.10320136E-03 1.89193889E-04
 8137 4.64778904E-05-4.68261215E-05 1.16324378E-06 3.36021349E-06-4.52345727E-06
 8138 4.69194940E-06 9.38361662E-06 1.39709998E-06
 9  1-2.84094209E-07 2.27773844E-07 1.98588159E-07 3.44437984E-07 8.25770044E-07
 9  2-3.77468999E-06 6.45469983E-07-1.24835973E-06-4.74172524E-06-3.81238477E-05
 9  3 3.41901778E-05 2.61153350E-06-1.68527640E-06 6.53219663E-04 1.58367152E-04
 9  4 4.75616981E-04-2.05015148E-04 3.37475205E-07-7.75208946E-07 4.37733741E-07
 9  5-1.45138480E-07 1.29444622E-06-3.94253743E-07 1.22930566E-06-6.79221873E-06
 9  6 1.48811507E-05 1.09521928E-04 1.74346683E-07-3.34412628E-06-3.62189911E-05
 9  7-1.30458193E-04 5.80723676E-08-3.00562317E-07 8.11075854E-07 5.61029990E-07
 9  8-3.59994997E-07 1.72291726E-06-5.10485233E-06-3.08194668E-06 1.46991476E-06
 9  9 4.24936679E-05-5.72429230E-06 3.17734261E-05 5.14912378E-07 3.80985584E-04
 9 10-4.70149782E-04 6.69158842E-04-3.14733570E-04 1.73734291E-06-2.40122896E-07
 9 11-1.49722001E-06 1.24185275E-06-8.18887137E-08 2.50462344E-06 2.10366988E-08
 9 12-1.02640928E-06-4.92831740E-07 1.63094705E-06 9.16936409E-07 1.18501619E-05
 9 13 4.75687863E-06-8.21468417E-06-4.35319721E-06-1.73398060E-04-7.62545009E-05
 9 14 1.17342066E-04-3.96582423E-05 3.16491777E-03-2.56619211E-03-1.86807091E-03
 9 15 4.38937558E-04 4.44660283E-08 6.98314946E-07-7.42780974E-07 9.33122600E-07
 9 16 1.56203749E-06 9.67771010E-07-1.19062538E-05-1.00490504E-05 3.52627867E-06
 9 17-1.01396675E-06-1.75611795E-07-1.66945855E-06-1.63541497E-05 4.65291156E-06
 9 18 1.18765711E-06-9.46820878E-06 1.87375321E-04-1.08215767E-05-1.69316681E-05
 9 19-5.62803668E-03 2.17092549E-03 9.98057597E-05 3.39384000E-03 3.99470444E-06
 9 20-3.60760810E-06-3.87096341E-07-7.57575536E-07 9.56339512E-07-2.04090075E-06
 9 21 3.60031985E-06-1.54509271E-05 8.21224062E-04-2.03972720E-03-1.57462614E-06
 9 22 3.02471953E-08-4.57954380E-06 9.42139524E-07-4.04081151E-07-1.61053098E-05
 9 23 2.42874082E-05-3.62363760E-06 1.30994339E-06 2.03415457E-05-2.63011004E-04
 9 24-9.89561136E-05-3.25691062E-05 4.26402674E-03-2.09900838E-03-2.49495084E-04
 9 25-2.80448509E-03-4.45097879E-06 2.08147518E-06 2.36950361E-06-2.92330275E-07
 9 26-3.79907583E-06 5.24617233E-07-8.68376934E-07-1.31818020E-07 2.04894689E-07
 9 27 7.16236790E-07-8.19944145E-07-7.64627738E-06-2.48972295E-06-4.13308026E-06
 9 28 4.09417318E-06 1.31973009E-04-5.78888324E-05 2.14877601E-05-6.38231378E-05
 9 29 2.24073043E-04 1.54333940E-04-5.93764136E-04-2.81698033E-04 2.67337878E-07
 9 30-2.49741058E-07-1.75968206E-08 2.51706781E-06-1.98854320E-07 1.85495456E-06
 9 31-4.84135873E-08 2.46996224E-06 5.72035831E-05-3.57136337E-05 7.09996600E-07
 9 32-2.82366943E-07-6.83945245E-08-1.14332219E-06-3.58958355E-07 1.16119758E-05
 9 33 1.52344562E-07 4.77473328E-06 1.88309690E-06-1.71067635E-04-1.51959816E-06
 9 34-3.75832999E-05 7.89536008E-05 4.49270874E-04 5.57397862E-05-5.56826282E-04
 9 35-4.53429840E-04 2.00541009E-06-4.25879569E-07-1.57953052E-06-6.60375771E-07
 9 36-3.93044959E-07 4.25304884E-07-3.49998384E-06 3.57555162E-05-1.51014642E-04
 9 37 2.51025865E-04 3.48480458E-07-1.06619736E-06-1.22065142E-04 2.88974077E-04
 9 38 1.53244801E-06 1.64275967E-06 3.71035205E-07 9.37164636E-07-1.03100239E-06
 9 39 1.78321884E-06-2.06819050E-06-5.45739329E-06 4.96692094E-06-1.53879811E-04
 9 40-2.44937447E-06 1.49643556E-06 9.65667900E-05 9.40699159E-05 5.63532572E-04
 9 41 1.44800090E-04 2.36606127E-04 1.52677391E-06 1.96951497E-06-3.49628888E-06
 9 42 2.70055304E-07-8.08962987E-07 3.89795814E-06-2.68131851E-06 2.70702958E-05
 9 43 2.93153624E-05 1.08284018E-03-6.86740264E-07-3.98063386E-07-5.02382831E-05
 9 44-3.53271476E-04-2.33966919E-06 1.74623297E-05-5.69617413E-05-6.44310446E-05
 9 45 3.44359884E-07-6.07947395E-07-8.24520205E-07 1.87559152E-06 7.17030641E-07
 9 46 1.48236754E-05 1.58018444E-06-6.28756083E-06-3.07147319E-06-1.74050018E-04
 9 47 7.54746343E-05-4.00884663E-06-8.44832860E-05-4.09790700E-03 3.24485536E-04
 9 48-4.51374985E-04-8.08792559E-04 1.39922040E-06-2.52333459E-07-1.14688695E-06
 9 49 2.87682391E-06 2.15743740E-06-8.96250751E-07 1.04065982E-06-5.64254096E-06
 9 50-2.02427304E-04-3.20433344E-04 5.29751095E-07 5.49546196E-06 1.26470925E-04
 9 51 2.36017292E-04-9.32957603E-07 9.52327212E-06-5.47565043E-05-4.56097315E-05
 9 52-2.01530368E-08-2.96140732E-07-1.80387391E-07 1.80180031E-07 3.20060483E-08
 9 53 3.73701922E-06 4.38811582E-07-8.43800977E-07-2.10420165E-07-2.65040090E-05
 9 54 6.42118330E-06 8.33413991E-06 2.50463558E-06 4.77692328E-05-1.81077501E-05
 9 55-1.23431419E-05-5.53777362E-06 1.58047860E-07-1.89986421E-08-1.39049218E-07
 9 56-3.37768360E-07-1.45876031E-07-9.38054896E-08 4.96520677E-07-2.84325557E-06
 9 57 1.44271145E-05-1.00638216E-05 1.46095037E-06-6.76381334E-06-2.65192811E-05
 9 58-7.49711013E-05 1.98085636E-06 2.19324279E-06-2.34725215E-06 1.00894560E-06
 9 59 1.48556236E-06-4.22714405E-07 1.18329473E-05-4.54046663E-06-6.86528442E-06
 9 60-8.07689254E-05-2.60611891E-06 4.71830856E-05 8.04828842E-05 1.07889018E-03
 9 61 4.24197294E-04-2.90056846E-04-9.10757520E-05-5.72818316E-07-9.96514839E-07
 9 62 1.56933316E-06 6.45176391E-09 4.89134689E-07 2.53547256E-07-1.95186786E-06
 9 63 2.11552952E-05-9.11329448E-06-1.33464039E-04 1.98702242E-06-1.72050712E-05
 9 64-2.90061302E-05-1.50182820E-04-5.31016354E-06 4.38511722E-05 7.12134322E-05
 9 65 7.40169641E-04-1.07290260E-07-9.74078094E-07 5.81742770E-07 4.56486973E-07
 9 66 4.06932064E-08 1.08515843E-05-2.59920212E-06-2.07066775E-06-1.09721593E-07
 9 67-7.10597780E-05 1.59359140E-05 1.91746385E-06-1.28633927E-05 2.95027809E-05
 9 68-1.21141874E-04-2.32785662E-05 2.52846747E-04 1.57966306E-07-9.12680029E-07
 9 69 7.54713722E-07 3.16592652E-07-3.80727148E-07-3.58313901E-07 1.34183093E-04
 9 70 1.12881546E-04 3.45924922E-06-6.43927443E-07-7.10921834E-06-3.55093476E-05
 9 71-9.33810276E-06-6.76509590E-06 1.04331873E-05-3.05355380E-05-1.24455588E-04
 9 72-1.06562952E-05-2.75740359E-04-2.10241055E-03 2.88951426E-04-9.25738529E-04
 9 73-9.56746761E-04-9.75643579E-06 5.78087847E-06 3.97555732E-06 6.30459967E-06
 9 74-1.43084177E-05 1.49094384E-05 4.07128536E-06 3.21643496E-05 1.89181871E-05
 9 75-1.21161638E-03 8.42226566E-06-7.70241933E-05-1.18269932E-04-3.52004855E-04
 9 76 2.98192406E-05 2.63360080E-05 2.00927881E-06 3.94341984E-06 7.56455481E-06
 9 77 1.38324045E-05-5.50440138E-06-2.63303013E-05-3.54742400E-05-3.77785762E-04
 9 78-2.58596768E-06-1.75207788E-04 1.90713892E-04-3.63534932E-03 3.60719200E-04
 9 79-9.58580051E-04 3.54221806E-04 3.41771059E-06-2.12252478E-07-3.20545811E-06
 9 80-8.35484051E-06-1.81782758E-06-1.12902163E-05-1.98995562E-04-1.64807531E-04
 9 81 4.45244139E-06 4.50470748E-06-1.23071679E-06-4.17536562E-05-2.57865445E-05
 9 82 1.29264009E-05 1.53437705E-05 1.88702281E-04 2.04086955E-04-4.79595755E-05
 9 83 7.04418924E-05 9.29782626E-03 1.19685555E-03 5.49873522E-04-1.04588683E-03
 9 84-4.05980740E-06 1.37785685E-05-9.71876110E-06 1.83815893E-05-4.82179122E-06
 9 85 3.85129976E-06 4.36391966E-02 3.60766809E-02 8.27125462E-05-2.53431724E-05
 9 86 2.12664907E-05 5.81027593E-04 3.62486750E-04-1.85591999E-05 2.09162634E-04
 9 87 1.03466736E-03 5.46213452E-04 4.59454648E-05 4.02689575E-04-7.88566330E-03
 9 88-5.17869482E-04 1.33685355E-03 6.95644859E-04 9.52937368E-05-6.49437917E-05
 9 89-3.03499451E-05-4.05006860E-05 1.44592427E-04-2.93612816E-06 3.80979108E-05
 9 90-1.06797075E-04 6.94532411E-06-1.03583848E-04 5.61469437E-01 4.64871396E-01
 9 91-4.98138356E-05 7.21575605E-05-1.37708110E-05 4.64455456E-03-5.61887011E-05
 9 92-4.00272060E-05-1.42375115E-04-4.76064517E-03 4.10837448E-04-1.55741129E-04
 9 93 1.12052372E-03-2.98498514E-03-1.56205312E-03-3.94080697E-03 1.12029169E-04
 9 94-4.21157283E-05 1.00272099E-05 3.20885184E-05 1.37258770E-06 3.57104916E-05
 9 95-3.24389108E-05 1.47783315E-02 1.21806900E-02-2.68303967E-05 1.28356169E-05
 9 96 8.80352024E-05 3.30004211E-04-6.09910036E-05 9.36123162E-05 3.82696734E-04
 9 97 1.38085445E-03-3.68452527E-05 6.99902940E-05 7.77726051E-04 5.98931315E-03
 9 98-1.47541682E-03-9.44947805E-04 4.95783632E-04-8.77879691E-05-7.10609688E-05
 9 99 1.58848938E-04 2.05493428E-05-3.92390012E-05 4.48334617E-05 2.27376730E-05
 9100-1.25160017E-04 2.24903227E-04-4.84711419E-04 1.36871872E-03 1.11738345E-03
 9101-6.22025247E-06 6.31598954E-06-5.82013926E-06 5.21201780E-05 8.84263935E-06
 9102-5.12217077E-05 7.81326603E-05 1.66367968E-06 6.65485443E-05 2.70056234E-04
 9103 8.78083934E-05 1.46842852E-03 3.96408822E-04 5.03182013E-04 7.94897506E-04
 9104-2.79449844E-06-2.59866116E-05 2.87811100E-05-4.00955268E-06 4.44187432E-06
 9105-8.20976167E-06-2.37806667E-06 6.57645422E-05-4.46078697E-05 7.52784073E-04
 9106 9.46199799E-06-6.45397384E-05-2.54053162E-04-4.20589024E-04 8.04881143E-03
 9107 6.60076257E-03-3.32361718E-05-8.74465893E-05-2.71263868E-05 2.79812738E-04
 9108-1.58176583E-04-3.35630159E-04-1.36136916E-04 1.08795945E-03-2.50512153E-04
 9109-3.07530625E-04-4.51102260E-04 5.69387924E-03-3.45657178E-04-8.82550491E-04
 9110-6.90246045E-04-4.13102681E-05 8.14872886E-05-4.01770206E-05 9.55549795E-05
 9111 5.40308247E-05 1.00566466E-04 7.62454036E-06-2.57605627E-05 9.40899695E-05
 9112 1.11100084E-04 1.42811607E-05-1.04709198E-04-1.82487304E-04-2.65025921E-04
 9113 1.19666338E-05-6.33603203E-05 3.16260980E-04 1.71003765E-04 6.02371771E-03
 9114 4.92441945E-03-1.79817165E-05 7.40634185E-05-7.69934436E-05 3.01389826E-04
 9115-6.02711135E-05 2.21745899E-04-2.61431687E-04 4.68185198E-04-1.22621515E-04
 9116-4.07436148E-05-2.31680499E-04-6.34192071E-04 5.47689004E-04-9.77437600E-05
 9117 6.12011675E-05-6.31188603E-05 4.72279920E-06 5.83960611E-05-3.39776604E-05
 9118 3.93062308E-05-1.09056649E-04 1.95162172E-05-1.18512453E-04-5.22040625E-04
 9119-1.18339278E-04 6.00106595E-06-3.17207868E-05-1.06983240E-04 1.51093076E-04
 9120 7.21187185E-06-2.37139778E-05 2.89026630E-05-3.76068461E-04 6.54757829E-08
 9121 9.43882961E-07 8.08455870E-07 7.72360382E-07 3.26243129E-07-1.12699141E-05
 9122-3.55112440E-06-3.40841877E-06-1.25379605E-08 9.09092525E-05 2.67920487E-05
 9123 4.51688381E-05 6.57408091E-06-2.67281763E-05 6.62981071E-06-1.15560163E-04
 9124-1.32959852E-05-4.22056263E-07 2.03977827E-06-1.61772200E-06 9.24310665E-07
 9125-1.26928617E-07 1.12955315E-07-8.99688592E-07-1.23975937E-05 1.47147797E-04
 9126 1.29629509E-04 1.13874463E-05-8.07206811E-05-6.56930199E-05-2.31625669E-04
 9127 2.11789453E-05 1.89593041E-05 7.94542607E-07 7.66892210E-07 1.23984453E-06
 9128-2.07258663E-05 2.33649188E-07-1.78608942E-06-2.07339550E-06 1.02695581E-04
 9129 2.79046500E-05 2.13123638E-05 7.88224095E-05-8.47976151E-04-1.39919754E-04
 9130-1.59875673E-05-1.60692761E-04 8.16160195E-07-3.57835405E-06 2.76219385E-06
 9131-9.53275957E-07 4.58688265E-06 2.72356980E-06 3.08850828E-07-8.52807613E-06
 9132-7.81731845E-05 6.64555418E-05 1.98577048E-06-1.91334678E-05-9.42033625E-05
 9133-2.68405874E-04 3.98128423E-06-3.74895078E-05-1.16780034E-04 8.10347325E-05
 9134 3.89088187E-07-6.21709111E-07-5.22314610E-06-2.23453295E-06 3.01819027E-06
 9135 1.28292455E-05 2.02380260E-05 9.44903372E-06-9.51815292E-06 1.69476809E-05
 9136-1.10656933E-04-5.04153033E-05 8.07166470E-05-1.22191731E-03-1.87908012E-04
 9137-1.34132477E-04 2.00592918E-04-2.36212035E-06 2.19192795E-06 1.70192398E-07
 9138-5.93589937E-06 5.39093029E-06 3.36640673E-06
10  1 2.04285138E-07-2.25084147E-07 8.02732506E-07-1.81735972E-07-2.56784092E-07
10  2-6.76768305E-08-5.14009620E-06 7.86310675E-07 1.84169001E-06 1.02346478E-04
10  3-1.23566203E-05 3.19364551E-05 1.92586416E-05 2.25802586E-06-6.48923328E-05
10  4-3.55940200E-04 2.84130483E-04 3.08599952E-07 6.12287090E-07-9.20887042E-07
10  5 8.40148414E-08-8.97432484E-07 4.49023448E-07-5.68177029E-08-4.53783695E-08
10  6 2.05173919E-05-3.85742925E-05 1.25782173E-06-1.26558640E-05 2.42708372E-05
10  7 5.84418609E-06 2.68768441E-08-7.83391503E-07-9.07726359E-08 4.50407228E-07
10  8-3.18308845E-07 9.74537024E-06-9.71104178E-08-2.23108008E-06 2.66307099E-06
10  9-5.85452603E-05-2.12343815E-05 3.52120319E-06-4.53970095E-05 4.63320398E-04
10 10 2.98675784E-04-4.11820453E-04 1.41455303E-04 1.69480582E-07-1.29837049E-06
10 11 1.12888991E-06-2.52537763E-08 3.25212923E-09 1.27189730E-06 6.04774962E-08
10 12-1.69096162E-07 1.77085705E-06 5.27479179E-07-6.07372590E-07 5.58450234E-06
10 13-7.11356852E-06-3.22800520E-06 3.72820840E-06-2.70362195E-05 6.19448811E-05
10 14 4.99724525E-05-1.72149204E-05-4.94152462E-03 3.26846273E-04 6.78692134E-04
10 15-1.10175077E-03 3.97890309E-06-1.55420373E-06-2.42469936E-06 3.13389441E-08
10 16-2.76634818E-06 1.63145733E-06-7.64117422E-09-6.16403626E-07 3.77125899E-06
10 17-1.01944943E-06-9.07132167E-07 3.53612742E-06-2.12728941E-05 6.04646295E-06
10 18 4.01868727E-06-7.62939362E-05 1.17541082E-04-4.13932375E-05-8.09547421E-05
10 19 5.47175841E-03 5.72611013E-04-1.26523281E-03-1.75911697E-03-2.81566721E-06
10 20 2.41328463E-06 4.02382578E-07-4.78126987E-07-7.55571459E-07-1.06248921E-06
10 21 1.83870623E-08-1.21516825E-05 2.75389890E-04 2.76325838E-03 4.00991201E-06
10 22 2.47714363E-06 1.81833243E-06-2.42167963E-07-2.82485801E-07 9.93825277E-06
10 23-8.69177460E-06-3.77858748E-07 1.53876615E-06-7.38928337E-05 9.33279015E-05
10 24 1.71247701E-05 1.21921079E-05-3.36956996E-03 1.58310079E-03-5.91270175E-04
10 25-1.35959175E-03 3.84384315E-06-1.75912822E-06-2.08471492E-06-1.20158192E-06
10 26 8.75938023E-07 1.26442728E-06 1.06494765E-06-5.53646998E-08-7.17889251E-07
10 27 1.88936113E-07 4.69959000E-07 1.57430147E-05 3.18794895E-06 1.62985674E-07
10 28-3.06498892E-06-1.37549331E-04 3.79368670E-05-8.02399839E-05 6.12742026E-05
10 29-2.09128016E-03-7.60116558E-05-1.45705776E-04 6.73422258E-04-9.22444422E-07
10 30-4.02627386E-07 1.32507181E-06 1.60836517E-06 8.54788211E-07 8.07586020E-07
10 31 1.92217186E-06-1.51731916E-05 1.00757562E-05-1.31100692E-04-6.69978401E-07
10 32 1.56423916E-07-2.54406049E-07 1.38338621E-06-5.93056374E-07-1.13458967E-05
10 33 2.39524645E-06-6.19931087E-06 4.60799546E-06 6.22590950E-05-7.23343995E-06
10 34-5.71908253E-06-4.78150578E-05 8.79636901E-04-9.22526049E-05 7.32247597E-05
10 35-2.62853305E-04 1.76832369E-06-7.11601744E-07-1.05672194E-06-1.07689816E-06
10 36 1.00057950E-06 2.09859180E-06 7.45013295E-07-7.93626087E-06 3.35046096E-05
10 37 2.12163529E-05 6.59213541E-07-3.67945349E-06 5.88062369E-05-8.36053353E-06
10 38-3.66593748E-07-7.25490081E-07 1.70011975E-06 2.34661603E-07 1.26054051E-06
10 39-9.06575260E-07-7.92437385E-06-8.64776254E-07-5.48665594E-06 8.09025010E-05
10 40 3.80232251E-05 2.82496189E-05-3.40749161E-05 1.57420532E-03 2.06238547E-04
10 41 3.14960778E-04-1.68904043E-04-2.69064312E-07-4.84991808E-07 7.54056119E-07
10 42 9.29906064E-07 4.28455913E-07-1.13300851E-06 4.18868742E-06-2.95812051E-05
10 43 1.24338522E-04 2.56263707E-04 9.60075937E-07-7.55999089E-06 8.95507512E-05
10 44 6.20395736E-06 1.06356198E-06-8.62424403E-06 9.56504488E-05 2.31729441E-05
10 45-8.77989083E-08-3.52296208E-09 4.09253850E-07-8.89041988E-07-1.53301426E-07
10 46-3.13388711E-06-1.39676127E-06 4.09594141E-06 5.25365420E-07 4.74449902E-05
10 47-2.83291256E-05-2.85244832E-05 4.06179427E-05-1.19330425E-03-3.73403433E-04
10 48-3.34575947E-04-1.92008386E-04-2.59322548E-07-1.16890998E-06 1.42823252E-06
10 49-1.34460034E-06-5.97825335E-07 9.07494227E-07 3.61752794E-07 7.95072058E-08
10 50 6.40195214E-05 3.57086500E-04 9.05326838E-07-8.80322222E-06-2.75079780E-05
10 51-6.21778687E-04 1.29430214E-06-1.04228174E-05 4.68478856E-06-6.08327434E-05
10 52 7.31308273E-09 1.15154910E-07-8.02295712E-08-2.37514293E-08 4.07249938E-08
10 53-1.61371039E-06 5.64135718E-07 2.65016922E-07-1.87710992E-07 1.34121877E-05
10 54-8.17537494E-06-6.37014179E-06-1.48038246E-06 1.35587883E-04-4.88086065E-05
10 55-2.99450434E-05 9.32967055E-06 1.81091235E-07 1.36280966E-07-3.17372200E-07
10 56 4.22160153E-07-2.05105818E-07-8.61582339E-08 1.28395129E-06-9.28458994E-06
10 57 4.04225683E-05 6.28864795E-05 2.86592708E-07-4.52453783E-06 5.21444888E-05
10 58-6.94417115E-05-2.97276053E-06-1.48243332E-06 9.25794603E-09 1.00174850E-06
10 59-6.65989353E-07-1.16612852E-05 8.39182123E-07-3.12850785E-06 2.34421626E-06
10 60 7.59436933E-05-2.47407401E-05-1.76130285E-05-1.77553410E-05 6.51470241E-04
10 61 1.76682918E-04-4.20043170E-04 7.77844564E-05-3.99128767E-07 7.84176205E-07
10 62-3.85047438E-07 8.59926523E-07-9.10742668E-08-5.77598818E-07 4.53928738E-07
10 63-4.41821247E-06-1.52058858E-06-1.03205300E-04-1.03729661E-06 4.69443317E-06
10 64 5.12682559E-05-1.52858221E-04-5.14398774E-07-2.40186323E-06-1.22787170E-05
10 65 1.21776695E-03 5.45460629E-08 5.54709675E-07 6.73713846E-07 1.98081393E-07
10 66-2.38267873E-07-6.87882239E-06-2.88463773E-06-9.62330338E-07 9.63749396E-07
10 67 5.45723655E-05 1.01890423E-05 6.53345335E-06 1.21938443E-05-6.60615013E-05
10 68 1.45610085E-05-6.17874736E-06-7.41652311E-05-1.10611017E-07-1.81473214E-07
10 69 2.92084231E-07-2.86708173E-07 5.01113812E-07 5.57792751E-08-1.23494259E-04
10 70-9.70345337E-05 2.09222215E-06-3.38831072E-06-2.25028976E-06-7.14132287E-05
10 71 1.17490962E-05-2.56047050E-06-4.42705216E-06 4.33558213E-04-1.57457616E-04
10 72 1.01905625E-04 1.43934298E-04-4.15077050E-03 1.57248689E-03-6.84175546E-05
10 73-1.62682872E-05 1.33134221E-05 7.95159905E-06-2.12650211E-05 3.17311422E-06
10 74-1.79508148E-05 8.32761535E-06 8.61687987E-06-4.62310896E-05 2.97965145E-04
10 75 2.84075849E-04 8.76793043E-06-2.39644188E-05 3.50253212E-04 2.82845136E-04
10 76 6.03709565E-05 5.07983610E-05 5.04213187E-07-3.90462768E-06-2.67597662E-07
10 77 2.65418139E-05 6.81955423E-06-3.24135700E-05-9.09904909E-06-9.27384278E-04
10 78 1.44366174E-04-2.97355809E-04-2.76608873E-04 4.71455066E-03 5.19856761E-04
10 79 8.79164533E-04-7.23038130E-04 6.95047450E-06 8.64408528E-06-1.55945598E-05
10 80 9.70482469E-06-1.05674516E-07-2.38959689E-06-3.04350797E-03-2.57520916E-03
10 81 4.61465449E-05 7.99712573E-05 9.15829693E-06 8.31052934E-05 2.11250016E-04
10 82 3.82193022E-04 5.95697608E-05 2.10815814E-03 1.40584026E-03 1.86331366E-04
10 83-1.80746163E-04-2.82627007E-03-8.94363760E-04-5.32123386E-04 3.90142292E-04
10 84 6.79711863E-06 9.12182104E-05-9.80153290E-05 1.61492755E-04-5.12405843E-06
10 85 1.83671034E-05 5.61408563E-01 4.64856716E-01 1.67994158E-05-1.03436190E-04
10 86-1.74362618E-04 4.78419091E-03 6.35689520E-05 7.23660632E-05 4.37117247E-05
10 87-5.11783636E-03-1.42179646E-03 1.32336751E-03 6.43607637E-04-4.08042867E-03
10 88-1.26849610E-03-6.03876063E-04-3.44872201E-04 2.25041437E-05 2.20419778E-05
10 89-4.45461216E-05-1.11600319E-04-1.04531720E-04 1.00023502E-04 3.41321935E-04
10 90-4.83842908E-05 1.21778482E-04 4.91242398E-04-4.37248205E-02-3.62594588E-02
10 91-7.93039034E-05 1.09223779E-05-2.57559412E-05-1.58279591E-04-4.06810853E-04
10 92 2.86448760E-05-1.10400813E-04 2.32318269E-03-8.00411223E-04-3.48699650E-04
10 93-3.51728608E-04 1.06141210E-02-9.41358743E-04-9.68972975E-04-3.92616117E-03
10 94 1.61276073E-04-7.31477532E-05-8.81283195E-05-3.86364709E-06 6.57176916E-05
10 95-1.68944072E-05-8.48226469E-04-7.08250818E-04 1.30971832E-05-1.01341734E-05
10 96-1.59600759E-05-9.39118908E-06-6.17769956E-05 5.34318404E-05-1.93208749E-06
10 97-3.94451737E-04-1.44808477E-04-1.41600883E-04-8.74799653E-05-9.99031896E-03
10 98 1.80806437E-03 1.85311635E-04-3.01780475E-03 5.36995459E-05-2.42540162E-05
10 99-2.94455297E-05-1.26784158E-05-1.66689401E-05-3.59800938E-06-1.22761668E-05
10100 1.05763370E-04 2.96756245E-04-3.41890857E-03 1.84754478E-02 1.52352383E-02
10101-3.87229793E-05-1.79562182E-05 8.32505642E-05 3.97092285E-04-2.65916504E-04
10102-8.77766232E-05 3.60106176E-04 1.71947897E-03-2.31075944E-04-3.31894593E-04
10103 5.16785801E-04 3.67251381E-03 3.63702044E-04-6.35249561E-04 6.26744483E-04
10104-1.25510545E-05-6.18673581E-05 7.44184127E-05 7.13297885E-05-1.36399941E-04
10105-4.30222447E-05 2.18928051E-05-1.10891143E-04 7.56412835E-05 1.14450377E-04
10106 1.44474767E-05-6.02178531E-05-4.94013944E-05 2.39280119E-04-8.98361205E-04
10107-7.35397235E-04 5.47280375E-06 1.19445501E-05 3.07153559E-06-7.10081569E-05
10108 2.31195670E-05 2.38524759E-05 1.99747214E-05 8.28085134E-05 5.38364629E-05
10109-8.63194429E-06-4.91975712E-05 1.14159894E-03-2.85906235E-04-5.41087080E-05
10110 2.70273556E-04-6.87232131E-07 5.62698778E-06-4.93975565E-06-7.01884445E-06
10111 1.46630460E-05-4.56573739E-06 9.04624056E-06-2.35114326E-05-6.22134439E-05
10112-1.10827127E-04 3.05109531E-06-5.22857386E-05-6.30142657E-05-1.84979246E-04
10113 3.31151392E-06-2.35069884E-05 7.65520760E-07-3.28939554E-04-6.57512521E-04
10114-5.41745768E-04-1.58738135E-06-8.19368106E-06 7.04323047E-06 9.13229763E-06
10115 2.93301468E-05-2.30806655E-05 3.08152284E-05-5.27456221E-04 1.89364689E-04
10116-7.20540913E-05 2.67304864E-04 1.87152862E-03-2.04821462E-04 6.11040505E-04
10117-3.32613696E-04 1.00591735E-05 6.88460280E-06-1.69437763E-05 9.69982258E-06
10118-1.54650179E-05-2.92940020E-07-1.35342484E-06 7.10822233E-05-1.22202270E-04
10119 1.14791738E-04 2.24443028E-06 2.20777781E-05-1.92015018E-04 5.47801992E-05
10120-3.88919607E-06 3.60153924E-05-2.26176351E-04-1.40154779E-05-2.89863142E-07
10121-5.60075362E-07-1.31803688E-06-2.12079368E-06 5.75741012E-07-6.25134825E-07
10122 5.13246991E-06 1.08842349E-05 1.19851811E-06 3.73603995E-05-1.09522872E-05
10123 3.40797350E-06 3.42559401E-05-1.23583404E-04-3.40532469E-06 2.41094545E-05
10124 6.91068084E-05-9.38140493E-07 3.86823722E-07 5.51316771E-07 2.20567868E-06
10125-1.50696401E-06 2.88719147E-06-2.34834783E-06 2.67172379E-05 9.42728028E-05
10126-1.04938922E-04 2.21201374E-06 8.19212006E-05 2.26124185E-05 1.18983486E-04
10127-2.84244536E-04-2.32142076E-04-1.60230840E-06 1.26979063E-06-6.68117896E-06
10128-4.57093733E-05-1.59448217E-05-1.74542543E-05 1.62392986E-05 3.62545335E-04
10129 7.24938116E-05 2.53165479E-05 1.82503994E-04-7.53180625E-04-1.71504642E-04
10130 2.26945499E-04-2.00679724E-04-9.41667093E-06-2.58511697E-06 1.20017879E-05
10131 6.79817573E-07 2.17935521E-05-1.94304641E-06-2.70421796E-09-7.44491290E-07
10132 1.04601726E-04 1.28319720E-04 3.65268282E-06-2.28643224E-05 1.42951833E-04
10133-1.45624374E-04 6.15167436E-06-5.83675061E-05 5.20318484E-05-1.35072911E-04
10134 2.39056719E-06 1.75081847E-06 3.92959702E-07 6.34044349E-06 9.90007530E-06
10135 1.32792524E-05 1.51703635E-05-6.38028593E-06 1.20960337E-05-2.00935531E-04
10136-1.44137778E-04 3.16626537E-05 1.74541901E-05 5.18904749E-04 9.51292935E-05
10137 9.07195521E-05-2.82932209E-04-7.03408829E-06 2.09533737E-06 4.93875092E-06
10138 2.23857152E-07 5.41415217E-06-6.47006416E-06
11  1-3.67374763E-04-3.05918826E-04-5.46029745E-06 1.56835314E-06-5.15185869E-06
11  2 5.33943271E-05 4.43171260E-06-1.01651600E-05 1.07445830E-05-2.62562843E-04
11  3 2.14825472E-06-2.16524226E-04 2.47253272E-05-4.08404486E-03 5.22798825E-04
11  4-6.08427763E-04-2.44263403E-05-1.42174333E-05 1.39312942E-05 2.86139150E-07
11  5 5.77589301E-06 4.79198096E-06 1.68220700E-05-6.30650322E-06 2.18919419E-05
11  6 1.40540352E-04-1.77137811E-04-6.43233400E-06 4.54351180E-05 5.67725752E-05
11  7 1.51691195E-04-2.37058782E-05-1.63907673E-05 7.04688707E-06 3.77175121E-06
11  8-1.51098160E-06-8.11224609E-05-3.89395900E-05-1.35249956E-05 8.73092552E-06
11  9 9.94199747E-04-2.71764649E-04-2.62476196E-04 2.23945654E-04 3.43336290E-03
11 10-6.27670044E-05-7.79369221E-04 8.35790808E-04 6.90536628E-06-5.93635228E-07
11 11-6.31173106E-06 1.27250358E-05-6.85254671E-07-8.75990910E-06 4.40151472E-04
11 12 3.70391544E-04 3.50698465E-06 8.08153839E-06-9.59174626E-06 4.25156928E-05
11 13 4.97953111E-05-5.96087302E-06-3.82208835E-05-4.51201767E-04-3.32779712E-04
11 14 6.16959080E-04-1.91617698E-05-2.40429970E-03 7.35692431E-04 5.07286415E-04
11 15-8.09377682E-04 2.69881004E-06 1.77593931E-05-2.04582032E-05-8.87999198E-06
11 16 1.72815122E-05 3.79013396E-05-9.73041139E-02-8.05104969E-02-4.64929493E-05
11 17 7.54849783E-05 2.44380694E-05-1.07896827E-03 9.85625501E-06 4.31057326E-04
11 18 2.18555671E-05-2.37930566E-04 4.41910045E-04 5.70274194E-04 1.53178940E-05
11 19-5.10324216E-03-3.45281945E-03 4.44450872E-03 1.55009208E-03 6.88548679E-05
11 20-1.68131531E-04 9.92766634E-05 9.74107287E-06 2.72135657E-05-5.94668078E-05
11 21-7.28008981E-05 1.36879178E-04 2.13750856E-05-6.35492024E-03-5.54380508E-01
11 22-4.58998501E-01 5.72455767E-05-6.14180829E-05-4.15537574E-05-4.65822633E-03
11 23-1.12351438E-04-1.77883348E-04-1.86125065E-05 4.41525366E-03 5.58449019E-04
11 24 9.68037121E-04 4.08960988E-04 8.61643514E-03-1.37574702E-04 2.97395957E-03
11 25 2.34895899E-03 2.64790907E-05-2.20981660E-06-2.42692741E-05-3.33478302E-05
11 26-8.25006788E-07-3.12623620E-05-2.30891400E-02-1.90609439E-02 7.95914716E-05
11 27 8.48044964E-06 3.86225482E-05-4.04008190E-04 3.72433877E-04 1.22660387E-04
11 28 1.34023845E-04-1.18843924E-03 5.70122671E-04 1.91121350E-04 3.07157641E-04
11 29 3.30007196E-03-2.31710590E-04 6.31379077E-04-4.05747023E-04-9.67214737E-05
11 30 6.42527123E-05 3.24687614E-05-7.81451364E-05-1.02840575E-04-1.32079730E-05
11 31-2.24525378E-05 8.41732972E-05-1.50680998E-04 9.65961349E-06-2.40071097E-03
11 32-1.96469308E-03 3.49235909E-06-5.78850197E-06 4.80342510E-07-9.20035354E-05
11 33 7.41574019E-05 3.11795101E-05 1.11001096E-04-1.11157056E-04 1.74123783E-04
11 34 1.41228200E-04-1.05626010E-04-1.99074675E-03 5.11319022E-04 6.18243636E-04
11 35 2.82935260E-04-3.86909130E-07 2.39653416E-07 1.47255715E-07-6.91835254E-06
11 36-4.08669255E-05-1.39839618E-05-2.15471748E-07-4.76432266E-05 1.67281777E-04
11 37-4.99774738E-04-9.90452960E-06 7.04207365E-05 2.32423974E-04 2.55318981E-04
11 38-8.11409282E-03-6.65532275E-03-5.50315954E-05-4.68882053E-05 6.68509748E-05
11 39-2.86393421E-04-2.16579576E-04-2.04464992E-04 2.34920184E-04-8.84230889E-04
11 40-3.19108787E-04-3.82764044E-04 2.56507255E-05-1.33416249E-03-1.12960965E-04
11 41-4.63448135E-04-2.19476861E-04-3.27072662E-06-5.26456229E-06 8.53528891E-06
11 42-1.01933093E-04 9.03504874E-05 9.08419070E-05-1.20500112E-05 5.53548574E-05
11 43-2.30929157E-04-2.46596962E-04-1.35120604E-05 9.74777791E-05 1.60280264E-04
11 44 2.52940680E-04-9.90843071E-06 3.43549725E-05-1.37005416E-04-5.38624076E-05
11 45-6.53407039E-03-5.34648156E-03-6.36679564E-06-4.26289660E-05-9.74887864E-05
11 46-3.09397931E-04-5.12641966E-05-1.65277650E-04-3.09092926E-04-5.32607784E-04
11 47-1.22816117E-04-1.94559700E-04-7.31559062E-05 2.30239251E-03 3.12981886E-04
11 48 2.91154243E-04 6.31626219E-04 6.24656852E-05 1.90229058E-05-8.14885910E-05
11 49-1.92904382E-05-3.22506332E-05-1.04712185E-04-1.98041941E-05 1.22899880E-04
11 50 3.45453654E-04 7.70564476E-05-9.23969778E-06 3.91412911E-05 7.27833115E-05
11 51 4.46266959E-04-4.29836865E-06 1.40412867E-05 1.14601984E-05 7.40535757E-05
11 52-5.69728301E-08-8.47155585E-07-1.24359538E-06-5.53484352E-07-5.62204866E-07
11 53 1.09218410E-05 5.85187241E-06 2.61000680E-06 2.45230477E-06-9.31990409E-05
11 54 7.33718706E-06 2.23439039E-05-2.03607793E-05 3.20175250E-04-1.81489716E-04
11 55-1.78824929E-04 5.20607026E-05-8.29177041E-08 2.37231702E-07-1.54313998E-07
11 56-1.07668722E-06 6.17443299E-07-1.79383349E-07 4.18474652E-06-2.75513344E-05
11 57 1.27936398E-04 8.20327499E-05 9.75531698E-07-3.09029989E-05 5.76569470E-05
11 58 1.04396931E-04-7.50146403E-06-8.76379669E-06-6.50134791E-07-1.86108088E-06
11 59-1.61101687E-06 3.95850461E-05 1.17392618E-06 1.19027791E-05 6.99589730E-06
11 60-3.99002780E-04 6.76879812E-05 1.52766819E-04 4.37576050E-05-6.29039732E-05
11 61-3.79049246E-04 1.43179274E-04-1.25039396E-04 2.65473756E-06-8.60278171E-06
11 62 5.94804414E-06-8.49034803E-06-4.73167097E-07-6.13743264E-06-4.40954654E-06
11 63 4.06630871E-05 3.14845139E-06-1.48262240E-05-3.96886003E-06 3.76329936E-05
11 64 1.16868017E-04 3.94996098E-04-5.44812716E-06 5.97675019E-05 7.06305486E-05
11 65-8.24025320E-04-6.64530704E-07 8.43005289E-07 4.50000944E-06-3.08793027E-06
11 66 5.18393529E-06-1.93748420E-05-1.02698553E-05 1.70691261E-05-1.81829846E-05
11 67 3.18238551E-05 1.00014361E-04-1.17123148E-04 1.24015163E-04 1.30434068E-03
11 68 3.29386121E-05-6.25177771E-05 2.81677552E-04-2.43417201E-06-1.60904975E-06
11 69 4.04322175E-06-2.57569902E-06 5.36458922E-06-9.08958343E-06 1.78689765E-06
11 70-4.08430965E-07-1.90571093E-07 6.10687325E-08-1.50553439E-06 2.50885684E-05
11 71 3.25785703E-06 1.44493455E-06 9.04479798E-06-1.31959884E-04-5.84408370E-05
11 72-1.19472735E-05-1.01304512E-04 9.65605815E-04 4.11873502E-04 7.82183597E-04
11 73-1.21218949E-04-1.88569838E-06-2.42237169E-07 2.12793555E-06-1.69510204E-06
11 74-2.79803660E-06-1.82150737E-07-1.96153788E-06 2.23733096E-05-8.58523553E-05
11 75 2.80336935E-04-1.47572093E-06 6.16409367E-06-1.86195915E-04-9.95917433E-05
11 76 1.54776361E-07 3.61155831E-07-5.06798087E-07-2.28294918E-07 1.22496001E-06
11 77-7.05625195E-06 1.25431139E-06 2.50047390E-07-6.05376673E-06 6.12035113E-05
11 78 5.04058295E-06 2.36700164E-05 8.68941184E-05 1.03045955E-03-2.72084502E-05
11 79-1.45220253E-04-5.96008899E-05 9.48868821E-07 8.99903613E-07-1.84877243E-06
11 80-3.84479802E-07-1.46829803E-07 1.59930981E-07 6.97135866E-10-1.61464890E-07
11 81 7.93938549E-08 8.76280807E-07-4.63382999E-07 4.99723746E-06 6.07239997E-07
11 82-4.52700236E-06 2.63237023E-06-5.27112581E-05-4.59097770E-05 4.54406561E-05
11 83-2.84886641E-05-8.69909178E-04-9.67980925E-04 5.40105583E-05-8.12808784E-05
11 84-5.41553837E-07-3.24455989E-07 8.66009826E-07 8.42157499E-07 5.98116709E-07
11 85 6.10348838E-07 3.53145809E-06 3.66263753E-06 1.44790906E-07-6.85316724E-07
11 86 3.50592856E-07-1.02846923E-05-2.18652434E-06 3.46352198E-06-1.45530654E-06
11 87 3.64110956E-05 2.19826321E-05-3.45149814E-05-8.59029570E-07-6.42501136E-04
11 88-7.33090858E-05-3.27525716E-05-3.56224813E-04 1.13293649E-06 5.33030571E-07
11 89-1.66596706E-06 7.25957352E-07-1.13263112E-07-1.12448590E-07-1.05024282E-07
11 90 1.40613130E-06 6.48452780E-05 1.33511819E-04-3.83557034E-06-4.42873668E-06
11 91-2.83579181E-06 1.89347841E-06-2.27494227E-07 2.15011007E-05 1.56728938E-05
11 92-7.55749283E-06 2.52559011E-06-1.74905257E-04-1.24338554E-04 5.73950723E-06
11 93 6.71692794E-06-6.43145244E-03-2.10973315E-03 6.77935301E-04 1.41587483E-04
11 94 2.38896033E-06 2.92072351E-07-2.68103268E-06-1.26467932E-06 1.81308690E-06
11 95-9.44987636E-07 6.76488360E-06 6.28939247E-06 3.13755476E-06 1.33368222E-06
11 96 1.12738022E-06-1.05279603E-05-1.32872096E-05-9.09536954E-06-5.20496732E-06
11 97 1.10402000E-04 9.17884889E-05 3.75575594E-05 7.76299193E-05 1.30613371E-03
11 98 8.82403452E-04-1.00643093E-04 2.29579609E-03-3.26930550E-06 1.85061780E-07
11 99 3.08424372E-06 3.51980686E-06-3.26537113E-06 1.52424174E-06 1.99533872E-06
11100-2.21405840E-05-2.78699145E-04 1.25185757E-03-8.02541246E-07-1.85957441E-07
11101 8.40532542E-07-2.14539023E-07-3.35745340E-07-3.41950594E-06-2.90644796E-06
11102 1.34561616E-06 7.62950787E-07 1.33233026E-06 4.32392351E-06-1.24252017E-05
11103-1.67844048E-05 2.06594229E-03 2.42586175E-04-6.28021218E-04-4.98803139E-05
11104-1.80999649E-07 1.25446972E-06-1.07347008E-06-2.03129644E-06-2.77964384E-07
11105 9.38135096E-07-1.19575291E-06 7.70682426E-06-1.21818864E-04-1.53016700E-04
11106 4.13745685E-07-1.35700968E-07-3.25861748E-05 1.36111036E-04-7.76868126E-07
11107 1.16383915E-06 8.73684933E-07 1.78594330E-06 1.73571725E-06-2.20821760E-05
11108-5.65541782E-06-6.65758644E-06-7.67564397E-06 2.21030866E-04 2.62378498E-05
11109-6.65120840E-05 1.82687362E-05 9.44609955E-04 1.98153163E-04-1.96679789E-04
11110 8.65381584E-05-1.03671656E-06 3.18624256E-06-2.14952600E-06-1.35454281E-06
11111-7.25415469E-07 1.73514238E-06 1.90380326E-06-1.64767607E-05 3.91605036E-05
11112-2.04375753E-04 3.27074693E-07-4.04454442E-06 6.16707934E-05 1.34985942E-04
11113-2.33947153E-06-1.06074259E-06-4.62627450E-05 1.38241435E-04 1.01978642E-06
11114-3.60326577E-07-1.08032108E-06-1.06245744E-06-3.34850512E-07 8.64001420E-06
11115 8.26717510E-06 3.92322803E-06-3.38963096E-07 5.11161195E-05-3.01442372E-05
11116 5.20425862E-05-1.06934493E-05 2.56163837E-03 8.92660991E-05 3.43294811E-04
11117-7.93997518E-04 5.80381969E-07 6.11664561E-08-6.41548426E-07 5.21373023E-06
11118 9.09432263E-07-2.75718526E-06 4.41356500E-07 6.48662503E-06-9.94810201E-05
11119 3.51922287E-04 1.31345494E-06-8.56916675E-06 1.37094429E-05-2.80469079E-06
11120 3.97775692E-06-3.56076265E-05 1.17191366E-04 7.43201459E-04-1.37967377E-08
11121-1.71748855E-07-3.73198031E-07-3.14984830E-07 4.50570250E-07 1.79232288E-06
11122 1.67363141E-06 1.34654169E-06-1.85770527E-06-1.71349475E-07-5.05254048E-06
11123-1.58606104E-06 5.49049265E-06 1.39952389E-04 3.98386622E-05 7.96168412E-05
11124-3.69623849E-06-1.00287317E-07 3.97593779E-07-2.97306462E-07-1.84721198E-07
11125-7.01082197E-08 3.08394291E-08 1.53432497E-06-3.86518415E-06-5.22122389E-05
11126 7.31563466E-06 2.37980024E-06-2.35356121E-05-1.78866783E-05-2.40084839E-04
11127-1.18094678E-07 2.61020931E-08 4.60065626E-07 2.48915460E-07-3.03869544E-07
11128-1.77798664E-06-2.65386977E-06-8.95057797E-07 1.23491464E-06-3.92799184E-06
11129 1.13382276E-05-4.31254375E-06-9.65230031E-06-1.09385029E-03-2.15384479E-04
11130 4.62320765E-05-1.69349044E-04 4.59900291E-07 2.85385522E-07-7.45285813E-07
11131-5.06223207E-07 1.06368811E-07-6.68663029E-07 1.72006637E-07-2.16112132E-06
11132 4.31842180E-05-2.02842179E-05-5.44991302E-08-6.81092695E-07 2.68475447E-05
11133 7.37902266E-07 4.51852519E-07-1.32500644E-06 5.49610281E-05-3.26829431E-05
11134-2.84031374E-08-2.56975432E-07-2.73256515E-07 1.46188130E-07-2.73487500E-07
11135 2.33233986E-06 1.06401191E-06-7.10598696E-07 1.05074176E-06-1.12007091E-06
11136 2.03313893E-06 4.88460058E-06-8.46150656E-06 2.58620502E-04 5.06213418E-05
11137 2.02608855E-05-4.36624568E-05 1.83786705E-07-4.54088099E-08-1.38377896E-07
11138 4.65914557E-07 9.66302300E-08 7.93332141E-08
12  1-2.36054321E-04-1.94153601E-04 4.41272857E-06-2.42453568E-06-3.29945855E-07
12  2-1.71017872E-05-7.03825018E-07-1.36503045E-06-5.84655208E-06 7.46979413E-05
12  3-3.89134001E-05 7.56344547E-05-4.79757514E-05-1.50626382E-03 2.54904204E-04
12  4-4.52718306E-04 3.03330008E-04-2.23084221E-06-1.71319823E-06 3.94404044E-06
12  5-1.52431035E-05-7.10763536E-06-1.50414871E-05 6.89955264E-06-2.19405350E-05
12  6 2.02009669E-04-9.69966597E-05 5.99303406E-06-9.33686539E-06 1.53051241E-04
12  7-9.93870905E-05 5.32238102E-05 4.45286734E-05 7.92692235E-06 3.78608186E-06
12  8-3.61493880E-06-8.14633221E-06 9.92245510E-06-8.68345741E-06-8.08506326E-06
12  9-3.94552027E-04 3.95865048E-04 2.31315287E-04-1.68505138E-05-9.74809910E-04
12 10 8.69561148E-04-7.22737666E-04-9.86315419E-05 3.49107866E-06-2.23083912E-06
12 11-1.26023954E-06 1.79621863E-06-5.43719268E-06-9.16778417E-06-2.69295916E-03
12 12-2.29200942E-03-3.18405413E-05-4.07102933E-05 6.82781164E-05 1.75275668E-04
12 13-1.95529547E-04-2.40008364E-04 3.58223701E-04 1.51329985E-03 4.59330416E-04
12 14-8.10830872E-04 6.63533567E-04 3.04053398E-03 1.28992103E-03 1.60793044E-03
12 15 3.86708920E-05-6.77757163E-05-1.39094176E-05 8.16851340E-05 5.60386036E-05
12 16-8.16651625E-05-1.56195107E-04 5.54789419E-01 4.59382895E-01 1.98826885E-04
12 17 8.88021176E-05-5.40916364E-05 4.76924494E-03-8.88228080E-05-4.26374124E-05
12 18 9.97963366E-05-5.49320518E-03-1.42641430E-03 9.48229912E-04 2.28714419E-04
12 19-6.05343017E-03 5.08803834E-04-1.27332140E-03-2.63449944E-03 1.53275752E-04
12 20-7.38785393E-05-7.93972126E-05-1.19519569E-04-3.36115086E-05 1.25556563E-06
12 21 3.47303530E-04-9.70212135E-05 1.13999635E-03 8.16536571E-03-9.72959081E-02
12 22-8.06159812E-02-8.97035792E-06 7.68849988E-05 4.60727576E-06-5.86647607E-04
12 23-1.07231430E-04 4.03032096E-04-1.57280397E-05 2.57898265E-03 1.51235537E-04
12 24 8.21440276E-04-3.50452615E-05 4.81940512E-03 3.31772206E-04 7.10580583E-04
12 25 1.95012036E-03-8.81311268E-05 1.51838039E-04-6.37069125E-05-7.32735091E-05
12 26-7.56979134E-06-2.25489654E-05-4.46111721E-03-3.69498322E-03 3.06472052E-05
12 27-7.92691044E-06 6.93186688E-06-4.89004565E-05-1.50847945E-05 7.80308110E-05
12 28 3.66242944E-05-5.85797852E-04 2.67687838E-04 1.53955632E-04-1.64755561E-04
12 29-5.69341579E-03 9.17536124E-04-5.56834219E-04 3.02410218E-04-1.64192453E-05
12 30 2.65230682E-05-1.01038229E-05-4.99889232E-05-1.61858055E-06-1.73664113E-05
12 31-1.30191533E-05 1.14422509E-04 1.45018261E-04-1.44397023E-04 1.24815025E-02
12 32 1.02747989E-02-6.80699398E-05-3.26095988E-06-6.62100203E-05 3.38496991E-04
12 33-3.07895201E-04 8.65754420E-05-2.98153155E-04 1.70297690E-03-3.54445066E-04
12 34-3.67270777E-05-4.98249988E-04 4.69348959E-03 2.25898718E-05-2.29017434E-04
12 35-7.40582313E-04 3.63768182E-05-8.63386008E-05 4.99617826E-05-1.68201537E-05
12 36 1.32342405E-04-6.42610616E-05 1.90702494E-05-1.14281751E-04-3.57389638E-05
12 37-2.11607082E-04 1.41031604E-05-1.03801189E-04-1.17729807E-05-1.00308422E-04
12 38-1.68014819E-03-1.37818445E-03-1.15429185E-05-1.22029065E-05 1.62184845E-05
12 39-7.77290850E-05-4.32663600E-05-4.67246709E-05 3.67005468E-05-2.36629287E-04
12 40-2.22556394E-05-1.34010748E-04 9.66132801E-05-2.78346819E-03-4.17118325E-04
12 41-5.55829493E-04 2.11044335E-04-1.11572856E-05 7.10077122E-06 4.05651439E-06
12 42-9.68340163E-06-1.49141008E-07 2.03416924E-05 7.30078637E-06-8.61766424E-06
12 43-5.47497920E-05-5.00952879E-04 6.13419228E-07-2.74213864E-05-4.27047158E-05
12 44 2.79815851E-04 2.17383187E-06-1.21648642E-05-3.15990910E-05 1.49532436E-05
12 45-1.35005725E-03-1.10942808E-03-3.31247658E-06-7.42230425E-06-1.97709908E-05
12 46-1.56355543E-05 3.83429373E-06-4.53323538E-05-6.18295386E-05-5.60799414E-04
12 47-1.05590675E-04-2.87763068E-04-1.98240592E-04 1.45671978E-03 3.73622699E-04
12 48 1.44652989E-04 6.11390217E-04 4.57207984E-06-4.66192374E-06 8.98438973E-08
12 49-1.13394373E-05-1.22456280E-05-3.11788805E-05 4.24482383E-06 5.28429090E-06
12 50-2.64919911E-05 2.62997620E-04 3.52788212E-06 1.78944009E-05-2.57260154E-04
12 51 6.91110360E-04-2.01149816E-06 3.03976323E-05-1.59243200E-04-1.56403092E-04
12 52-3.82479788E-07-2.47205742E-06 5.46810344E-06 2.33549537E-06 7.26971639E-07
12 53 1.93710149E-05-2.47621223E-05-1.06938103E-05-3.46257898E-06-3.02392167E-05
12 54 7.26577686E-05 3.39711759E-05 3.83205127E-05-6.51138670E-04 1.90612230E-04
12 55 3.89648296E-05 1.20933732E-04-2.64177360E-06 2.94805013E-07 2.34696859E-06
12 56-1.14570556E-06 1.09329265E-06 4.69965860E-07-2.98849745E-06 3.64191065E-05
12 57 1.83171609E-04 3.35533025E-06 1.11623605E-06 3.52281595E-05 6.24258119E-05
12 58-1.94625812E-04-5.37303498E-04-4.45178287E-04 4.14919564E-06 6.97883759E-06
12 59 4.49982638E-06-1.36699571E-05-1.41087663E-05-8.66696326E-06-2.76765321E-05
12 60 1.00914008E-04 3.65489234E-05-6.32901453E-05-7.14599337E-05-2.61765734E-03
12 61 1.23431971E-05 4.49155467E-04 1.77265372E-04-1.89130547E-05 1.55767109E-05
12 62 3.33634379E-06 6.15323730E-06-5.30356323E-06 1.51937541E-05 1.70166533E-06
12 63-1.09961047E-05-4.28324088E-06 1.33441849E-04 6.16225654E-06-3.96090487E-05
12 64 8.12859601E-05-1.35891737E-04 4.29455117E-06-2.17074393E-05 2.21788505E-04
12 65 4.32084091E-05 2.27474076E-06 2.63337356E-06-9.98136904E-06-5.84409456E-06
12 66 2.56289450E-07-3.32846814E-06-4.03295494E-06-1.39610611E-05-6.73048540E-06
12 67-6.02487637E-05-1.03680754E-05 1.00371516E-04 3.57756517E-05 3.18906070E-04
12 68-7.78589689E-05-1.56339254E-06 1.46083755E-04-5.07033745E-06-2.66500030E-06
12 69 7.73533775E-06 6.65877775E-06 4.51983059E-06 6.29711332E-06-1.09684304E-05
12 70-6.02577149E-06 1.87348138E-06-1.10414943E-06 1.07745622E-06-3.61285672E-05
12 71-1.27479416E-05 4.61496826E-06-7.59822513E-06 2.96488962E-04 7.94998340E-05
12 72 3.54169712E-05 8.97364504E-05 4.52292675E-03 1.08306822E-03 7.20476206E-04
12 73 6.57531233E-04 1.62779549E-06-7.84624167E-08-1.54933308E-06 1.82922615E-06
12 74 1.20213127E-06 1.18148812E-06-3.86868724E-06 1.74149534E-05-2.15621965E-04
12 75-5.99098987E-04-6.36054990E-07-1.16317889E-06 1.67475405E-05-1.97329343E-04
12 76 2.88132262E-08-5.61098659E-08-3.35187240E-07 8.92332632E-08-4.72703475E-07
12 77 2.91494449E-06 2.00684860E-06-9.96093959E-08 2.55599735E-06-7.78181028E-06
12 78-6.02985247E-05 2.47929103E-06-7.32370742E-06-2.09079789E-04 6.19672990E-05
12 79-5.03365695E-05-1.75989344E-04-3.70973412E-06 2.35216443E-06 1.35756970E-06
12 80-2.68499806E-06-6.76033310E-07 1.45669269E-06 4.14970683E-08-6.49044071E-07
12 81-1.27556482E-06-1.34814952E-07 4.29927415E-07 7.06224662E-06 6.31651638E-06
12 82 6.35969343E-07-2.12122888E-06-1.13804454E-05-5.21304774E-05 2.15435645E-05
12 83 2.27175720E-06 1.88551229E-03-7.72633656E-04 1.45343645E-04-6.11133254E-04
12 84 1.58144770E-06-1.16391331E-06-4.17534397E-07-4.19719084E-07 1.18303992E-06
12 85-8.00370051E-07 1.42662951E-06 9.43023633E-07-7.93127719E-07 4.79121427E-07
12 86 5.49022080E-07-1.27384744E-06 2.68801252E-06-2.29933404E-06-2.22368247E-06
12 87 2.92164491E-05 3.03291624E-05 2.34708392E-05-1.94801036E-06-4.14197525E-03
12 88-7.84780483E-04 3.88703560E-04 6.85949764E-05 4.52204437E-07-1.14064395E-07
12 89-3.38140043E-07 3.87734799E-07-2.48891875E-06 8.12153710E-07 6.93031526E-07
12 90-7.88216886E-06 9.23291509E-06-1.76865441E-04 1.41283336E-05 1.13859475E-05
12 91-2.07326895E-06 1.60128873E-07-4.25625671E-07 1.06181522E-05 7.69831451E-06
12 92 1.70335017E-06 2.62866530E-06-1.42481521E-04-3.94887069E-05-7.68703526E-05
12 93-5.73407069E-05 9.78237009E-04-2.62368625E-03-1.54403572E-03-2.02723998E-03
12 94 6.95605148E-06-3.26301922E-06-3.69303226E-06-5.78614444E-06-1.51377085E-06
12 95 7.67435057E-07-8.44908095E-05-6.79374373E-05-4.81145700E-07 6.07268788E-07
12 96-2.03289215E-06-2.91968681E-05-4.17185928E-06-2.75104004E-06 7.67726742E-06
12 97 2.52975274E-04 9.10967429E-05 1.54791736E-04 2.73685626E-05-1.49559128E-03
12 98-3.38549141E-03 3.71418697E-03-1.82663187E-03 5.46762597E-06-6.39337775E-06
12 99 9.25751771E-07-4.27420596E-06 2.57152507E-06-1.01021644E-06 6.56854250E-06
12100-5.40893401E-05 2.54314968E-04-1.12392754E-04 9.78941884E-06 6.80597016E-06
12101-2.89063086E-07-1.77562359E-07 7.97973177E-07 1.88548278E-05 4.06149147E-06
12102 1.79905433E-07-2.74740323E-06-1.38788703E-04-8.90424320E-05-7.93223189E-06
12103-4.13617868E-05-6.11573429E-03-1.24503442E-03 8.41835845E-04-3.16590646E-04
12104-5.23353080E-06 2.38491234E-06 2.84861846E-06 2.01061258E-06-1.33877315E-06
12105 2.79981522E-06-5.42479646E-08-6.48812972E-06 6.94708841E-07 2.38933925E-04
12106-2.13599357E-06 2.68821426E-05-5.88081243E-06-2.95243457E-04-1.34151095E-05
12107-9.30558590E-06-1.07755926E-06 1.91898139E-06 1.46858179E-08-2.48716253E-05
12108-1.00827808E-06-7.04190889E-06 3.30606331E-07 2.53704260E-04 1.33802389E-05
12109-1.06487839E-04-6.54453654E-05 2.82752401E-03-1.32356347E-04-6.59823145E-04
12110 6.10773234E-05 5.26168719E-07 3.51276281E-06-4.03893153E-06-1.61713833E-06
12111-1.15162311E-06 1.82744121E-06-1.02380382E-06 6.64896265E-06 4.53388520E-05
12112-2.95793323E-05 1.43334216E-06-1.59176990E-05 3.97311876E-05 3.24366028E-04
12113 1.62079223E-06-1.41306786E-05 1.56387217E-04-4.53094156E-04-1.74828019E-05
12114-1.27812812E-05-2.40608589E-06 1.24843230E-06-8.53627263E-09-2.59710847E-05
12115 5.27844522E-06-6.14565434E-06 2.58988873E-06 2.19236300E-04 9.01158047E-05
12116 9.80162729E-05-5.96590332E-05 1.37048895E-03 4.15421963E-04 3.47773681E-04
12117-1.24196030E-04 3.21753346E-06-2.68976572E-06-5.27767746E-07 5.38162112E-07
12118-1.54053670E-06-3.59713994E-06-1.03348565E-06 2.80731492E-06 1.77968289E-05
12119 3.71357486E-04 1.89231877E-06-1.35410144E-05 4.31031854E-05 1.86721955E-04
12120 9.52200118E-06-6.85366535E-05-5.05268647E-06-1.13609624E-03 1.47657709E-08
12121 1.36713859E-07-8.10005288E-08 2.04700913E-09-2.49164864E-07-1.34566747E-06
12122 1.84717613E-07-6.82310278E-08 9.58438978E-07-7.42048586E-07 1.69833980E-06
12123 1.82314452E-06-9.04678859E-06-6.65551291E-05 2.37073888E-05-3.92750780E-05
12124 2.32052725E-05 3.04695371E-07-2.64971304E-07-3.97240665E-08 2.80973461E-07
12125 3.36805173E-07-3.95758342E-07 1.74365821E-06-1.61834735E-05 9.32265403E-05
12126 1.34242767E-04-3.99240652E-07 4.13713201E-06-8.09489997E-06 1.50779960E-04
12127 5.68395870E-07-4.25088093E-07-3.06273379E-08-2.72268897E-09 6.31789356E-07
12128 8.54456213E-06 9.97456636E-07 1.72477239E-07-2.96280402E-06-5.75754325E-05
12129-1.29887023E-05 4.11601955E-06 1.14306221E-06-1.70693510E-03-3.83268444E-04
12130-7.11644915E-07-2.59984032E-04-8.63752023E-07 7.49076671E-07 1.14675352E-07
12131-4.78354659E-07-4.76340427E-07 9.22955808E-08-8.85859618E-07 7.72307266E-06
12132-2.23822768E-06-9.96243940E-05 1.06811267E-06-1.48736075E-06 5.18063977E-05
12133-1.98823542E-04 1.00784631E-07-6.31181247E-08 1.54166661E-05 5.40291648E-05
12134 1.46420742E-08 1.55770616E-07-3.17748998E-07-4.74833517E-08-5.66421531E-09
12135-2.04525484E-06 1.23254229E-06 2.70644610E-07 1.92527271E-07 1.32604697E-05
12136 1.91215417E-08 5.60310568E-07-4.81926228E-06-6.63040757E-05 4.53032166E-06
12137-3.69198048E-05 4.00494147E-05-4.01450363E-09-1.74585575E-07 1.78600079E-07
12138 3.52900253E-08-5.85387725E-07-5.95465505E-08
13  1-4.81700237E-07 3.35391083E-07-2.63270169E-07-4.71761080E-07-3.37573429E-07
13  2-1.13279640E-05 1.25688408E-06 2.13050959E-06 1.84103853E-06 1.45251937E-04
13  3-5.33863479E-05 3.58364665E-05 2.53445347E-05-7.56308064E-04-6.72980530E-05
13  4-3.06578660E-04-1.21254106E-04 1.07884260E-06 7.53401320E-07-1.83224392E-06
13  5-1.12034874E-07-7.35483877E-07-1.25910245E-07-5.36616296E-07 3.05868680E-06
13  6 5.00037659E-05-7.72354171E-05 4.73694837E-07-9.19794888E-06 6.53582883E-05
13  7 2.34869671E-05-3.25559492E-07-7.88925314E-07 3.63914007E-07-4.09629629E-07
13  8-7.57861054E-07 6.50190720E-06-1.59436020E-06 2.00018427E-06 3.98469135E-06
13  9-2.49629880E-05-2.46387800E-05-1.02455567E-05-6.28631781E-05 2.30940157E-04
13 10 3.57653342E-04-1.50320943E-04 3.71869670E-04 7.68670393E-07-1.68357593E-06
13 11 9.14905542E-07 2.46393056E-07-1.30775077E-06 1.21917516E-07 7.76100648E-08
13 12-2.49894519E-07 1.41302843E-07 6.85431413E-07 6.33832285E-07-3.49004958E-06
13 13-2.30143181E-06-5.67914190E-06-1.25518374E-06 5.65342920E-05 1.95093183E-06
13 14 8.70124917E-05 1.08022939E-04-3.86300196E-03 2.21511051E-04-4.25255364E-04
13 15-1.68980448E-03-3.87586339E-06 3.98990946E-06-1.14046072E-07-1.74716169E-07
13 16-6.16427353E-07-7.57777273E-07-8.23932800E-05-6.98729019E-05 4.31789032E-07
13 17-1.11790398E-06 2.55082488E-08 3.03382602E-05-7.74671106E-06 8.74648389E-06
13 18-3.28468222E-06-3.86183704E-04 1.28814483E-04-9.30861076E-05 6.74706698E-05
13 19-4.72774764E-04-8.84121468E-04 1.69974935E-03-2.77476775E-03-2.30646113E-06
13 20 2.14429388E-06 1.62167252E-07 1.69638962E-06 2.36996434E-07-5.59625906E-07
13 21-6.96408193E-06 6.56197803E-05 4.47504080E-04 1.17480210E-03 6.97139088E-06
13 22 7.02674475E-06-2.13463702E-06 7.43244039E-07-3.60421937E-07-1.83459279E-05
13 23 1.06140457E-05-4.47846181E-06 2.79293523E-06 1.37787533E-04-5.47583300E-05
13 24 5.22951637E-05-1.36903266E-04 4.50470529E-03 1.77615810E-04-7.20646086E-04
13 25 1.15115886E-03-3.76638338E-06 1.54222640E-06 2.22415697E-06 5.05686467E-07
13 26-2.00242754E-07 4.25859294E-07 1.19073501E-05 1.02369242E-05-3.69621001E-07
13 27 8.05135013E-07-7.24637327E-07-9.19610886E-08 1.71541388E-06-3.82573838E-06
13 28 2.59443138E-06 1.06592133E-06-2.02913470E-05-8.13964717E-05 3.49309576E-05
13 29-2.07017102E-03 6.10242368E-04 2.31944327E-04 1.25281581E-04-3.73783416E-07
13 30 2.59003130E-07 1.14780286E-07 1.93155144E-06 9.15570782E-07-2.66889348E-07
13 31 1.36072843E-06-1.97839728E-05 3.09973517E-05-1.32348269E-05-1.07720052E-05
13 32-7.76678195E-06 6.15067892E-07 5.52828081E-07-8.10603008E-07-1.82081971E-05
13 33 3.96641107E-07-2.31370016E-06 6.10094612E-06 1.09754778E-04-1.87558233E-05
13 34-8.51159287E-06-9.83174590E-05 4.13693508E-03-7.66339316E-04-3.53005284E-04
13 35-8.73289562E-04 3.01789017E-06-1.50124133E-06-1.51664884E-06-1.29212735E-06
13 36 2.59875018E-06 1.64734765E-06 1.19150293E-06-1.15686568E-05 1.02483823E-04
13 37 3.14214099E-04-1.29565708E-06 7.49061110E-06 1.13681644E-04 1.60640283E-04
13 38-1.08876551E-06-5.69832973E-07 1.20286433E-07 2.26068350E-06-2.12704198E-06
13 39-2.94555110E-06-1.99526177E-06-1.04390693E-05 9.43563245E-06 5.62174899E-06
13 40 5.99214253E-05 6.72207175E-05-3.06808676E-05-2.59815736E-03-4.80091828E-04
13 41-3.90534777E-04 4.88953616E-04 1.77454968E-06-3.08887421E-07-1.46566226E-06
13 42 2.31274463E-06-1.72114246E-06 5.36848507E-07 1.28986862E-06-1.25841824E-05
13 43 2.47036925E-04-8.42573366E-04 3.13448189E-07-6.95493940E-06 1.88798641E-04
13 44 7.85509444E-05-1.00872137E-06 6.41385789E-06 8.62386929E-05 7.51121300E-05
13 45 5.19789704E-07-8.39857497E-07 1.55482853E-06-2.05216212E-06 1.65127555E-06
13 46 1.84019342E-05-7.82393965E-06 1.02813571E-05-6.01644247E-06-1.32475286E-04
13 47 7.93954037E-05-1.45530950E-04-1.61149788E-05-1.35569649E-04-9.02663675E-05
13 48-2.12909913E-04-1.14844510E-04-1.59725418E-06 2.13510818E-06-5.37853995E-07
13 49-6.97010412E-07 2.05803943E-06-3.91628044E-06-3.70357134E-06 3.37378666E-05
13 50-2.15936012E-05 5.87178943E-05-3.91304298E-06 4.91756169E-05-1.61319906E-05
13 51-6.08702701E-04 1.79052263E-06-1.77547357E-05-8.52225062E-05-5.11571673E-05
13 52 1.15759654E-08 2.17663302E-07 1.00394108E-07-2.11446263E-07 3.11275708E-07
13 53-2.67732850E-06-7.81654743E-07 1.13837010E-06-1.52719247E-06 2.02472832E-05
13 54-5.50493004E-06-1.46700955E-05 8.61804680E-06 1.76192708E-04-7.69021541E-05
13 55 1.33688714E-05-2.28138437E-05 1.60023689E-07 1.09196217E-07-2.69219906E-07
13 56 5.55957515E-07-4.62841110E-07-5.83912619E-08-3.20931113E-07 5.88181855E-06
13 57-3.86120936E-05-2.45094372E-05 1.94087617E-06-1.43293093E-05-8.02753230E-06
13 58-9.07371833E-06 1.19379334E-04 9.64743327E-05-8.13040230E-07-2.27282929E-06
13 59 7.97739775E-07 3.09608563E-05-4.00244617E-06 9.53984173E-06-3.74657299E-06
13 60-2.75393889E-04 8.76057810E-05 3.35986744E-05 4.49084328E-05-2.03297340E-04
13 61 4.88131375E-04-4.85108886E-05 4.83827648E-05-2.83243401E-06-4.72503768E-07
13 62 3.30493778E-06-2.35753318E-06 4.19341180E-07-9.62761941E-07-4.53114863E-06
13 63 3.32412244E-05 7.57988723E-05-6.69031543E-05 1.04915624E-06-3.66045117E-06
13 64 1.28152614E-04-3.14669376E-04-1.59050023E-06 1.34188180E-05 3.30034396E-04
13 65 1.26483671E-03-3.99060619E-07-1.88677840E-06 9.27607761E-07 1.57649126E-07
13 66-1.07125145E-07 1.79127565E-05-4.34393019E-06-1.47868563E-06-2.11898141E-06
13 67-1.06204994E-04 4.11474260E-05 4.21878267E-06-1.37661115E-05 1.82016769E-04
13 68-5.99041798E-05 4.40538096E-05 2.73311937E-04 4.92273542E-07-8.53895936E-07
13 69 3.61622394E-07-5.06410316E-07 3.68832653E-07-6.27894953E-08-3.54815195E-02
13 70-2.93184068E-02-1.68579495E-05-8.75524166E-05-2.24513416E-05-4.59506769E-04
13 71-9.59496422E-05-4.39809494E-04-1.19399685E-04-1.84713702E-03 4.51069824E-04
13 72-5.02301369E-04-2.40658347E-04 1.48662163E-04 5.09212265E-04 1.41902849E-03
13 73 7.16546591E-04 9.41500178E-05-1.58919516E-04 6.47694978E-05-6.80630558E-06
13 74-1.03501699E-05-8.74622698E-05-3.47960545E-05 1.04856744E-04 6.31620804E-05
13 75 3.40908246E-03-3.29974454E-05 1.07961498E-04 1.38505787E-04 5.68555175E-04
13 76 1.24981884E-04 1.07997407E-04 2.64666781E-06 2.63278693E-06 1.27209401E-06
13 77-2.92025955E-05-2.70609843E-05 4.50717268E-06 1.70091727E-06 5.67481365E-04
13 78 2.74558644E-04 8.92825357E-05-1.08045348E-04 3.33353081E-03-6.88542969E-04
13 79 1.04878533E-03-6.62461327E-04-1.31647525E-05-7.46089347E-06 2.06256460E-05
13 80-1.02381316E-05 1.42859167E-05-3.06287446E-06-4.48091731E-05-4.12794967E-05
13 81 2.86991659E-06 2.45514045E-06 2.03445244E-06 4.71982831E-05 1.39395352E-05
13 82-1.27907734E-06-2.12620902E-05-1.37935520E-04-1.36304939E-04-8.02915546E-05
13 83 2.19895465E-04 6.58379937E-04 2.00489493E-03 8.75179327E-04 9.57866276E-04
13 84-5.93772113E-06-1.21829993E-05 1.81207204E-05-2.07694848E-06 9.06343201E-06
13 85-1.51209414E-05 3.28590900E-03 2.73853576E-03 1.41063498E-05-2.95698821E-06
13 86 6.11973915E-06-3.84759500E-05-9.05118811E-05-3.19144958E-05 9.97590612E-05
13 87 5.15400158E-04 2.09765389E-04 1.08602003E-04 8.05285198E-05 5.69580267E-04
13 88 1.51925216E-03 9.19450181E-04 5.41770117E-05 5.29353011E-06 1.70813609E-05
13 89-2.23748910E-05 1.98679953E-05 4.51035556E-05-5.78951090E-06 9.75088751E-06
13 90-7.87840287E-05 4.60494430E-05 9.66576243E-05 1.46434377E-02 1.21814616E-02
13 91-3.20176813E-05 2.03105417E-05 7.74536866E-05-6.76762655E-05-1.55252448E-04
13 92 1.01298854E-04 3.84320806E-04-1.96066292E-03 4.93266127E-05 5.55224418E-04
13 93 7.22796362E-04-2.52228176E-03 7.21718176E-05-1.79952347E-03 6.94612405E-04
13 94 6.75577257E-05 4.42162149E-05-1.11773941E-04 3.88346122E-05 1.04484671E-04
13 95-7.37223254E-05-5.54701289E-01-4.59285402E-01 2.28300652E-04 5.05157603E-05
13 96 3.14997873E-05-4.85265350E-03-4.41131303E-05-8.64524187E-05 9.49151707E-07
13 97 5.17487018E-03-1.40435550E-03-2.00787172E-04 6.93600149E-04-1.42270830E-04
13 98 3.43794436E-04 3.26741464E-03-1.69422663E-03-1.49079479E-04 5.12543539E-05
13 99 9.78251249E-05-5.37597574E-05 8.79435130E-05 1.20303023E-05-3.40771696E-04
13100 5.10393263E-05-5.57634094E-04-3.79172559E-03-9.07326450E-02-7.50674620E-02
13101-6.20442012E-05 5.35547050E-05-4.38991452E-05-1.00232559E-03-3.74828050E-04
13102 2.53348649E-04-6.75723685E-05-1.25714321E-03-3.84488701E-04 3.83217635E-04
13103-1.48979646E-04-4.35314507E-03-3.51927869E-04 7.09010655E-04-3.82435953E-04
13104-5.70137475E-05-4.07662046E-05 9.77799521E-05 1.29352982E-04-7.16628560E-05
13105 6.84281252E-06-6.43932706E-05 7.90791840E-05 6.99401001E-05 2.51118880E-06
13106-6.23088043E-05 7.35498312E-05-3.26156263E-05-1.21340718E-04 6.68464136E-04
13107 5.50189882E-04-1.51661517E-06-8.90159621E-06-2.07617355E-06 3.43825775E-05
13108-8.30870331E-06-1.22595354E-06-1.98323742E-05-5.11783703E-06 7.77007080E-05
13109-6.24378426E-05-4.44689639E-05 9.46519343E-04-2.31301304E-04-2.57626496E-05
13110 1.59947120E-04 1.38341094E-05-5.89946815E-06-7.93464123E-06-1.37237661E-05
13111 6.73006052E-07 3.55176578E-06-3.91253081E-06 2.19070194E-05 1.29936141E-04
13112-2.05643949E-04 8.20924712E-07 2.86562126E-05 2.65170460E-04-1.18171307E-04
13113-1.13182744E-05 3.12899746E-05 1.28938703E-04 3.78145587E-05 4.13393433E-04
13114 3.42517430E-04-1.30533333E-06 5.65739165E-06-2.68161376E-06-2.11163220E-05
13115 3.81244830E-06 1.17248469E-06-2.74893639E-05 4.90795651E-04-8.56355079E-05
13116 6.08715813E-05-3.40741659E-04-1.31844299E-03 7.66915887E-04-1.16158420E-04
13117 3.74419888E-04 3.68385357E-06-1.99421491E-05 1.62582955E-05 3.60834195E-06
13118 1.03990515E-05-1.55655906E-06 1.10565882E-06-4.28931686E-05 4.86563885E-05
13119-1.39727081E-05 1.03294664E-06-2.84245061E-05 1.63294202E-04 2.58055330E-04
13120-5.13695932E-06-9.92894250E-06 2.61471378E-04-8.87274158E-04 2.45581387E-07
13121 5.06744750E-07-8.21803744E-07 2.53599555E-06-1.21361324E-07 2.27942622E-06
13122-1.15706116E-06-1.05641700E-05-7.16292659E-07-6.07122834E-05-4.48237625E-05
13123-8.68924540E-06-3.03688801E-05-2.59137706E-04 9.48748425E-05-9.45092473E-06
13124-8.18575896E-05-3.33643959E-07-1.35998560E-06 1.69362956E-06 3.20326853E-07
13125-3.74794445E-06-3.77674443E-06-2.32835158E-06-3.09759797E-06-2.16382173E-04
13126-2.99645172E-04-3.99476714E-06-4.74730811E-05-5.13697818E-05 1.90327784E-04
13127-2.91780805E-06-1.19989084E-07-6.63059624E-07 1.98004818E-06 4.78816467E-07
13128-2.09860804E-05-1.13163750E-06-9.80133211E-06-2.87909870E-06 8.16000708E-05
13129 5.11758252E-05 1.19399895E-04-2.49983712E-05 2.32513754E-03 3.06193439E-04
13130 1.25721307E-04 5.85099405E-04 7.40842149E-06-5.61612302E-06-1.79229847E-06
13131 6.11073162E-06-3.85580117E-06-5.99554101E-07-1.96117273E-06 1.31379378E-05
13132 2.19906131E-05 1.53945149E-04 1.40430395E-06-3.46609643E-05-1.05197411E-04
13133 3.20921040E-04 4.30394621E-06-2.40009347E-05-9.98857704E-05-2.94324343E-04
13134 2.65559938E-07 1.17089017E-06 3.02319743E-06 1.15948560E-06 3.21193370E-07
13135-6.16361588E-06-1.10648192E-05-6.00451392E-06 1.02093812E-06-1.72684824E-05
13136 2.80051882E-05 4.08521579E-06 3.76988834E-05-6.33379474E-04-1.76445351E-04
13137-7.03924520E-05 9.58223092E-05 3.39457121E-07 1.13904025E-06-1.47849738E-06
13138 1.50140963E-06 1.13947967E-06 9.96454307E-07
14  1-3.32794480E-02-2.74967872E-02 6.39239165E-05 2.01936849E-05-5.90851221E-05
14  2-4.32880131E-04 2.89231308E-04 1.60022550E-04-3.50452554E-04-1.87022242E-03
14  3 7.08007882E-04-1.20991805E-04-2.17250814E-04 4.74336127E-03-9.05893771E-04
14  4 4.52746621E-04 5.36513854E-04-5.10944600E-05 8.47840583E-05-3.36895984E-05
14  5-5.01044385E-05 1.55253286E-04 2.39320057E-05-3.17965369E-05 1.32932466E-04
14  6-9.61945701E-05 3.83627586E-04-3.30756494E-05 9.80921903E-05-1.95631063E-04
14  7 7.16618633E-05 1.02055967E-04 8.53824735E-05-7.37228804E-07-4.11693767E-06
14  8 7.84510014E-07 3.46886000E-05-2.49857157E-05 1.64491010E-05 1.09501840E-05
14  9 1.32374295E-04 1.45144782E-04-2.35539057E-04-2.05069251E-04-1.00183726E-02
14 10 1.60122751E-03 4.45292937E-04-1.44959435E-03-1.05720277E-06-8.95948338E-06
14 11 1.00166861E-05 2.36225073E-06 5.67690477E-06 2.52097171E-05-2.55483018E-05
14 12-2.28288969E-05 3.23970718E-07-3.74551184E-06 3.61439779E-06 1.02722195E-05
14 13 1.62142666E-05 2.23042119E-07-4.82493576E-06 5.57466924E-06-4.16979966E-05
14 14 3.15799512E-05 6.14214973E-05 1.38041682E-02 2.79400842E-03-3.16978865E-03
14 15 1.83790035E-03-8.19864465E-06 8.85286807E-06-6.54223420E-07 1.03963257E-05
14 16 1.54113463E-05 1.20231846E-05 6.88924960E-05 6.49753095E-05 1.11002250E-05
14 17-1.55244086E-05 4.91820502E-06 4.81978001E-06-6.40405661E-05 3.11890058E-05
14 18-5.10765979E-05 1.75591675E-04-1.66873270E-04-2.07961235E-04 1.85154751E-04
14 19-2.44620946E-03 6.26009565E-04-2.11048158E-03 7.44730244E-04-3.84971706E-05
14 20 1.92977912E-05 1.91993794E-05 2.62957928E-05-1.16850692E-05 6.93482946E-06
14 21 1.04714072E-05-8.97717311E-05 4.28567931E-06 3.74204557E-03 2.35572103E-02
14 22 1.95618664E-02-8.76014330E-05-5.83697402E-06-3.23714758E-05-5.57986544E-06
14 23-3.87662096E-04-2.33227334E-05-1.36877538E-04-1.97334801E-03-9.71642689E-04
14 24-4.10485062E-04 1.60902552E-04-5.78371785E-03-1.61252500E-03-2.35515234E-03
14 25 9.92534095E-06-1.60126727E-04 1.05991244E-04 5.41354829E-05-1.17650403E-05
14 26-6.57047808E-05-9.01790161E-06-5.61530655E-01-4.64945936E-01-1.64610201E-05
14 27-1.68863641E-04 5.49233514E-05-4.79356103E-03 6.59671242E-05 1.94579254E-05
14 28-1.14225601E-05 4.84962794E-03-1.05129785E-03 1.27638292E-03-1.08662212E-03
14 29 1.01234032E-03-9.35449999E-04-5.34482991E-04 4.01297938E-04 3.06965354E-05
14 30-4.63828879E-05 1.56863525E-05 1.03499526E-04-4.70689653E-05 1.35841475E-04
14 31-3.43707173E-04 5.21340411E-05 3.85721355E-05-4.32573339E-04-2.13830508E-02
14 32-1.76428249E-02-2.36726750E-05 7.82352277E-05 4.48905963E-05-4.20087168E-04
14 33-2.31815980E-04 3.52026831E-04 1.63393420E-04-1.62355646E-03-2.56764104E-04
14 34 3.78247681E-04 4.80043835E-04-1.74833379E-03 5.86651124E-04 1.34234607E-04
14 35 3.04579865E-04 2.11215076E-05-6.97813851E-05 4.86598775E-05 9.66290293E-05
14 36 9.46419740E-05-8.87043534E-05-2.44232179E-05 1.35885615E-04-6.85133504E-05
14 37-2.69893522E-04-1.34791074E-05 3.16915675E-05 1.26056189E-04-5.32381637E-05
14 38 6.98606112E-04 5.72402875E-04 7.14566700E-06 4.25548110E-06-8.15861333E-06
14 39 6.23919068E-05 1.48605327E-05 1.22646885E-05 3.18130799E-06-2.50437976E-04
14 40 3.27552008E-05-8.52928807E-05 5.13739679E-05-1.45126536E-03-1.33846372E-04
14 41 2.89596072E-04 1.15178071E-04 1.20391345E-06 1.12783702E-05-1.24822836E-05
14 42-1.25929397E-05-6.44351397E-06 4.89018625E-06-5.49801192E-06 4.59365381E-05
14 43-8.68202894E-06 3.86238800E-04-4.82080415E-06 6.87336919E-05 1.74352067E-05
14 44 7.59237768E-06-7.84425304E-06 1.91831592E-05 9.08470716E-05 2.63466887E-04
14 45 5.33341437E-04 4.39107237E-04-4.42648334E-06 6.89698051E-07 5.88797789E-06
14 46 4.13806809E-06 3.36032523E-05 2.15914553E-05 3.26832367E-05 4.36132504E-04
14 47 1.18671366E-04 1.75593133E-04 1.18555474E-04-1.49672256E-03 3.04506484E-04
14 48-3.89560136E-04-4.11503681E-04-6.85542529E-06 1.48504390E-05-7.99501366E-06
14 49 1.05780022E-05 1.53685495E-05 6.12349044E-06-2.42284515E-06-2.48993934E-05
14 50-3.63600342E-05-2.94882959E-04 5.61412767E-06-4.56079133E-05 2.13698534E-04
14 51 4.17173180E-04-7.11550577E-06 1.35019607E-05 1.16642104E-04-4.17098327E-04
14 52 2.36002776E-07 2.34263072E-06-3.06421733E-06-5.28022854E-06 2.90643407E-06
14 53-2.10750187E-05 1.18536122E-05 2.55382210E-05-1.11375542E-05 5.79864862E-05
14 54-5.29099217E-05-1.13879033E-04 5.71558381E-05-4.94675213E-05 1.76269108E-04
14 55-1.20321798E-07 6.89644881E-05-2.91929210E-07 2.55872843E-06-2.26679922E-06
14 56 3.32217255E-06-1.92169164E-06-3.09178537E-06-4.36437800E-06 6.96669787E-05
14 57 8.01627803E-05-3.19309292E-05 3.53312404E-06-9.89557249E-05-1.70553411E-04
14 58-2.19663966E-04-8.33775336E-05-6.82017040E-05 1.51967527E-06-1.74268564E-06
14 59 2.57158080E-06 8.88413521E-07-8.46479076E-06 9.11928391E-06-9.53684198E-06
14 60-1.92708557E-04 4.08897905E-05 8.62851972E-05 3.81923903E-05 1.55927054E-03
14 61-3.33594938E-04-2.45062756E-04-3.41329694E-04-1.77792429E-06-3.02474078E-06
14 62 4.80266507E-06 4.09756704E-07 3.64006090E-06 3.12616593E-06-2.85644605E-06
14 63 1.63418410E-05-1.70340710E-04 6.20416298E-05 1.61443940E-06-2.91730580E-05
14 64-1.68546617E-04 4.40146644E-04-4.07308757E-07 1.65610290E-05-5.57877996E-05
14 65-8.50932482E-04 1.69814025E-07 7.10105088E-07 1.63079993E-06-2.13598596E-06
14 66 2.24244224E-06-2.14294762E-06-6.68893111E-06 6.94127304E-06-1.02384336E-05
14 67-1.15635895E-05 1.53332439E-05-2.23151665E-05-2.03340425E-06-6.88800524E-04
14 68-3.31474978E-04 8.74426829E-05-3.18195138E-05-1.99124339E-06 1.78378760E-06
14 69 2.07455790E-07 1.47224568E-06-1.80355419E-06-1.09640480E-06 4.34158796E-06
14 70 4.05642333E-06 3.22011222E-06-1.40587721E-06 3.45224180E-07-4.55582008E-07
14 71-1.64993810E-05 5.92630224E-06-2.06153640E-06-5.57309688E-05 1.02029779E-04
14 72-3.38485812E-05-2.17151186E-05-4.40758136E-04 6.12484386E-04-3.16270319E-04
14 73-1.08862700E-04-1.25684523E-06-1.23453068E-07 1.38029830E-06-9.63712566E-08
14 74 4.70471423E-07 1.08575702E-06-4.43964761E-06 2.95248270E-05-1.55457508E-04
14 75-1.05455496E-03 1.77033372E-06-1.17168780E-05 1.22850752E-05-1.28148679E-04
14 76-7.16504676E-08 6.59180079E-07-2.50534789E-07-1.66435374E-07-2.44696908E-07
14 77-1.00313169E-05 2.00815054E-06 9.63538419E-07 1.33437582E-06 1.31199042E-04
14 78-6.27968432E-06 2.90308582E-05-1.36801996E-05 6.57954159E-04 2.24652035E-04
14 79 7.07326748E-05 9.81509506E-05-8.86873267E-08 9.32715704E-07-8.44028377E-07
14 80-4.46949365E-07-4.13696298E-07 1.28160912E-06 1.57969457E-08-5.00620686E-07
14 81 3.75340993E-07 4.34915691E-07 2.80685948E-08 9.32844479E-06-1.43702602E-06
14 82-2.87317651E-06-6.74048035E-07-1.02393071E-04-6.46332034E-05 7.54103953E-06
14 83 2.57647653E-05 2.74462094E-04-4.68333520E-04-3.65953557E-05-3.67220922E-04
14 84-7.07305093E-07 2.29656446E-07 4.77648647E-07 2.79562803E-08 6.84542612E-07
14 85-5.09903735E-07 7.16533248E-07 1.15434042E-06-6.65492532E-07-3.27525742E-07
14 86-1.10164646E-07-1.12459816E-05 2.80465284E-06 2.68074718E-06 1.67358148E-06
14 87 9.31186893E-05 4.40714479E-05-6.48710264E-05-3.11587709E-05-6.61912922E-04
14 88-2.23647701E-04 1.69881754E-04 5.54719999E-04 1.89044565E-06-5.50134540E-07
14 89-1.34031111E-06 6.84204028E-07-5.35033491E-07-1.30787602E-07-5.72451199E-07
14 90 8.43595550E-06 6.29893475E-05-2.23372180E-04-4.32237451E-07-1.25676163E-06
14 91 2.48152312E-07 2.11148639E-07-1.62244797E-07 1.20583598E-05-3.55885466E-07
14 92-1.80414354E-06-1.03408490E-06-1.27600227E-04 4.07092857E-05 3.28205240E-05
14 93 8.33378741E-05-1.76872168E-04 6.33230621E-04-8.39414161E-04 1.09506073E-04
14 94-3.13550552E-06 2.77621847E-06 3.59287050E-07 7.80295205E-07-2.42591951E-09
14 95-9.12666634E-07-1.13717582E-05-9.08379492E-06 2.15535266E-06-4.08466151E-07
14 96-9.45873574E-07-3.74150102E-06-1.13740198E-05 3.18744813E-06 5.46670129E-06
14 97 4.90246987E-05 3.33459683E-05-1.17157093E-05-9.24822777E-06 2.05223065E-03
14 98-2.29446537E-03 6.65525337E-04-3.30739381E-05 4.53297332E-07 2.74726577E-08
14 99-4.80769989E-07 3.58562398E-07-1.93367797E-07-4.95200514E-07 4.02524893E-07
14100-1.61239753E-06-3.32557425E-05 1.52913179E-03-2.10889897E-06-2.09050269E-06
14101-1.04829177E-06-1.04832772E-07 5.67820739E-07 6.12190460E-06 5.80026311E-06
14102 9.28114440E-07-2.63138375E-06-9.35532623E-05-2.39144900E-05 2.59341931E-05
14103-1.56288592E-05-1.48703147E-03-5.38346750E-04 2.09059266E-04 4.28323141E-05
14104-1.25818869E-06 1.12258680E-06 1.35601888E-07 1.46990352E-07 1.92989385E-07
14105 1.25965548E-06-6.50471920E-07 5.75525373E-06-6.57839909E-05 2.91913096E-05
14106 3.90551745E-07-2.03022488E-06-4.05447316E-05-7.04911669E-05 1.20714491E-06
14107 4.04461257E-07-2.83370330E-07-7.88529671E-08-8.86810830E-07 6.97487316E-06
14108 1.88862584E-06 4.96680468E-08 3.68117463E-06-8.29501645E-05-1.38597646E-05
14109 3.87067487E-05-2.39715772E-05 4.10282152E-04-1.83109402E-04-7.83187288E-05
14110-1.02949290E-04-8.87440328E-07 5.40817423E-08 8.33358586E-07 5.15053055E-07
14111 5.91211002E-07-3.54860890E-07 3.18270862E-08 2.37832737E-06 2.53011008E-05
14112 3.20893808E-05 7.33054385E-07-6.49574618E-06-5.58442959E-05 9.43314551E-05
14113-1.02666995E-07 5.28339264E-06 1.40053007E-05 1.36376806E-05 1.53436189E-06
14114 1.69885482E-07 1.05978166E-07-3.36427169E-07-9.75099309E-07 1.14007061E-05
14115 1.11395274E-06 8.48240092E-07 3.32376778E-06-9.07150383E-05-1.12320763E-05
14116-3.49611930E-05-1.28073701E-06-9.27309412E-04-3.19776627E-04-5.40943682E-05
14117 1.30189837E-04-7.14511264E-08 1.02499062E-07-3.10479351E-08 1.37952263E-06
14118 1.61350271E-06 8.64134916E-07 1.73083502E-06-1.16560329E-05-5.54524061E-05
14119-1.17893078E-04-7.54406538E-07 7.47569055E-06 3.54014493E-06 3.32812547E-05
14120 3.37262876E-06-1.61692078E-05 3.60689154E-05-1.52926808E-04-2.56002697E-09
14121-7.19339072E-08-9.94784586E-08 1.15576580E-07 8.63274353E-09 1.07508267E-06
14122 4.22348409E-07-3.93334886E-07-8.84655061E-08-1.10114845E-05-4.69808669E-06
14123-2.61791157E-06-6.46672920E-06-5.19464945E-05-1.97613410E-06-3.45822889E-05
14124 2.93208227E-06 2.17737147E-07-2.41471223E-07 2.37340765E-08-1.08604166E-07
14125-1.74462859E-07-2.63473429E-07 1.27381451E-06-7.84232629E-06 5.48709440E-05
14126 8.67523198E-05 3.73249217E-07-5.65607539E-06-1.48763797E-05 4.25156676E-05
14127 2.64767959E-07-1.48760431E-07-3.85656425E-07 1.91173434E-07 1.01762274E-07
14128 2.84152697E-06 2.18031485E-06-8.58287179E-07-2.93248588E-07-1.05960392E-05
14129 4.46320958E-06 3.47702169E-06-8.67203112E-06-6.73186492E-04-1.05298064E-04
14130 2.94743401E-05-1.04558430E-04 8.14867423E-07 9.85305628E-08-9.13397985E-07
14131-1.88593116E-07-4.37816535E-07 7.32011986E-08-4.42614466E-07 2.79952209E-06
14132 6.93119491E-06-1.25088970E-05 4.67391748E-07-2.23857134E-06 9.20095811E-06
14133-8.06667165E-05-2.60185054E-07 1.98574575E-06 1.07075560E-05 5.42537278E-05
14134-1.69544459E-08-1.70930828E-07-1.85154484E-07 1.16249474E-07 2.33639929E-08
14135 1.63510908E-06 7.64391664E-07-4.18165855E-07-1.76242272E-07-3.91544996E-06
14136 1.05255794E-06 3.45856134E-07-7.40633889E-07 3.81944377E-05 8.62044025E-06
14137-3.47621442E-06 7.32860681E-06-1.14683402E-07 1.12158406E-07 2.52499579E-09
14138-2.86090755E-08-3.43580027E-07 2.52416893E-07
15  1-1.02809454E-07-8.84190294E-08-2.64549271E-07-2.00605842E-07-4.32329682E-08
15  2 1.68128395E-06 1.68590644E-06 7.39037706E-07 4.67767319E-08-6.16222354E-05
15  3-3.60688828E-06-3.19200683E-05-2.85298746E-05 2.52179306E-04-4.45623150E-05
15  4-6.89162318E-05 3.82735989E-04 2.41259993E-07-1.19405242E-06 9.52792423E-07
15  5 9.63127380E-08-1.86616221E-07 2.67238898E-07 1.09042133E-06-8.24326354E-06
15  6-8.01817924E-06 8.63029276E-05-2.11459797E-06 1.82775433E-05-3.70580848E-05
15  7-8.85019320E-05 4.69776402E-08 7.19717112E-07 7.72910546E-08-1.55807052E-07
15  8 5.50775077E-08-8.78689839E-06-6.21572912E-07 7.29326975E-07-5.42225464E-07
15  9 9.29652700E-05-1.17582032E-06 1.18186422E-05 3.05547111E-05 1.94168964E-03
15 10-2.30061263E-04-4.32799112E-04 2.25473616E-04-9.27925962E-07 1.47162637E-06
15 11-5.43700405E-07-1.05884401E-07-2.95148368E-07 1.83036163E-07 4.84657119E-07
15 12 8.03788631E-07-6.72607078E-07-2.43117594E-07-4.43924578E-07 2.76188706E-06
15 13 4.78798692E-06 1.94646536E-06 1.49919909E-06-5.37727462E-06-1.98544999E-05
15 14-6.19837629E-05-8.96997097E-05-4.11037087E-03-3.11005564E-04 2.16189995E-03
15 15-4.87691778E-04 2.45217107E-06-2.24569726E-06-2.06473807E-07-2.06641479E-07
15 16 1.36214484E-06 1.50662439E-06 2.29100204E-05 2.13189419E-05-9.72031723E-07
15 17 1.00905814E-07-1.18144535E-08-3.61867559E-05 8.09006858E-06-2.20121761E-06
15 18 3.37320123E-06 3.63698603E-04-7.75964392E-05 4.22955844E-05-1.10851491E-04
15 19 7.66061437E-03 4.75829764E-03-8.14026379E-04 1.46602703E-03 1.03957235E-06
15 20-1.69589148E-06 6.56319125E-07-2.07569274E-06 1.15763881E-06-4.37235825E-07
15 21 3.34411686E-06-3.90598736E-05-2.07652811E-05 2.23305633E-03-2.04012052E-06
15 22-1.55359875E-06-2.03626403E-06 6.61982798E-07-1.28589560E-06 4.28663279E-06
15 23 1.01254203E-05-1.17583343E-06 6.01775857E-06-9.89140195E-05-3.49474274E-05
15 24-4.17156484E-05 6.46284673E-05-2.53025577E-03-7.03298064E-04-3.45143581E-04
15 25 7.74009340E-04 6.74900142E-07 1.40651905E-07-8.15552046E-07-1.14857600E-07
15 26-1.15613572E-06-2.90627740E-08 2.01077398E-07-4.21421536E-07 6.90094294E-07
15 27-7.28994813E-08-3.55109287E-07 4.65348379E-06-4.80031636E-06 6.99459499E-07
15 28 1.75573346E-06-5.55831214E-06 8.51433768E-06 1.92196066E-05-3.42701592E-05
15 29-1.13198634E-03-1.78057788E-04-3.55186864E-04 1.92519682E-04 4.97540121E-09
15 30-4.34217872E-07 4.29242470E-07-3.80297564E-07 6.15363975E-08-8.88577802E-07
15 31 7.74877598E-07-3.49185912E-06 4.88338500E-05-3.08890538E-05 6.00733941E-06
15 32 4.24580983E-06-2.70873387E-07 2.44186926E-07-7.08701665E-07 1.07486904E-05
15 33 3.67355193E-07-1.70564305E-06 2.47274927E-06-8.43083359E-05 1.02191907E-05
15 34 1.06925378E-05 1.78384347E-05-5.80398272E-03 8.37526486E-04-5.21550973E-05
15 35 1.06860148E-03-1.37293929E-06 1.85958801E-06-4.86648720E-07 1.37921409E-06
15 36-1.80657186E-06-3.34749995E-07 4.78359007E-07-3.57820995E-06-7.84855597E-05
15 37-8.40111244E-05 3.20618536E-07-1.40965648E-06-4.15270497E-05-1.61181133E-04
15 38 8.21482013E-07 8.65311290E-07-7.92883385E-07 3.20788815E-07-3.33013992E-07
15 39-7.96259104E-07 3.62086100E-06-1.35417416E-06 1.03125078E-06-1.73187843E-05
15 40-3.82372422E-05 3.05779181E-06 7.71286338E-06-1.28218970E-03-1.62153666E-04
15 41-2.16219003E-04 3.04517021E-04-1.93986769E-07 4.97663911E-07-3.03677142E-07
15 42-9.11059269E-07 3.58060350E-07-6.36514952E-07-1.16070217E-06 6.16464025E-06
15 43-4.48405590E-05-2.34022299E-04 4.10506902E-08-7.53675136E-08-1.17135601E-05
15 44-1.25375808E-04-2.67312696E-07 9.16804509E-07 4.94283245E-05-5.78824847E-06
15 45-3.64998402E-07 1.41182466E-06-1.91353475E-06 3.74884397E-06 2.45407470E-07
15 46-1.99916694E-05 7.98930498E-06-1.79615600E-05-2.57354649E-06 8.58641396E-05
15 47-4.24730805E-05 1.72556413E-04 3.79271230E-05 2.05762990E-03 2.47732168E-04
15 48 7.40528996E-04 5.43813108E-04 8.18124518E-07-1.15793698E-06 3.39812462E-07
15 49 2.12254984E-06-1.67319208E-08 4.01980359E-06 2.36180950E-06-2.47365750E-05
15 50 5.24829900E-05-1.23606973E-04 2.84588296E-06-3.33943386E-05 6.75370847E-05
15 51 9.67802084E-04-3.55092879E-06 2.76626565E-05 7.75056942E-05 9.38730867E-05
15 52 2.11574678E-08 1.97822428E-07 2.11148147E-07-2.99588988E-07 8.55251966E-08
15 53-1.69199416E-06-6.78216377E-07 1.20201178E-06-2.98442844E-07 2.07132197E-06
15 54 5.18977866E-06 2.46961335E-07 3.22251705E-06-1.28919468E-04 1.99261598E-05
15 55 4.71875662E-05-2.47728763E-05 1.78502630E-07-2.13797581E-07 3.52949506E-08
15 56-5.05048874E-07 1.99873354E-07 1.43813215E-07-6.22573450E-07 6.66309804E-06
15 57-9.38694416E-06 2.97667531E-05-2.48729389E-07-1.12866175E-07 3.65944158E-05
15 58 9.04579659E-05-1.62313271E-04-1.32698640E-04 1.99090211E-06 7.20912830E-07
15 59-7.26637271E-07-2.77618536E-05-7.30783193E-06-9.69383281E-07 3.60565893E-06
15 60 2.55869679E-04-2.09928477E-05-8.81852504E-05-2.12522436E-05-1.94151578E-03
15 61 1.34427460E-05 2.98046983E-04 3.71136687E-06 1.83913874E-06 3.64986246E-07
15 62-2.20412498E-06 8.24012114E-07 1.05116099E-07 8.53064583E-07 3.28945773E-06
15 63-2.82336306E-05 8.65628342E-05-6.03864352E-05 8.41929745E-07-1.59295681E-05
15 64 6.23467691E-05 2.57863616E-05 6.34695622E-06-4.78232413E-05 1.01285611E-04
15 65 3.97604618E-04 1.76791661E-07 1.35790638E-06-1.26698634E-06-4.42132659E-07
15 66 8.28848812E-08-1.47439947E-05 5.88572578E-06 2.10889257E-06 1.03547727E-07
15 67 9.01045488E-05-4.48667457E-05-6.33572083E-06 1.73824083E-05 2.67661966E-04
15 68 2.62095097E-04-8.29779776E-05-1.32765507E-04-1.05259485E-06 1.09047175E-06
15 69-3.78768988E-08 1.04235602E-06-3.67208989E-07-8.72469888E-07 1.00472840E-02
15 70 8.30402308E-03 3.65395930E-07 2.47720992E-05 7.49134147E-06 2.12452892E-04
15 71 6.78539263E-06 6.50738759E-05 2.75088730E-06-1.32630263E-04 2.18832108E-04
15 72 7.80793814E-05 4.25264053E-05 1.18398736E-02-3.43209915E-03 1.43766767E-03
15 73 1.97235526E-03-2.38860517E-05 8.56955873E-06 1.53164930E-05 9.62651795E-06
15 74 6.91916657E-06-7.29519571E-07-3.47528679E-07 3.93076246E-05-3.32330761E-04
15 75 2.48918977E-04-9.85667087E-06 1.15248669E-04 4.40855257E-05 2.62594982E-04
15 76-5.86204007E-05-4.71294894E-05-2.26828860E-07-8.42831550E-06 2.43884255E-06
15 77-7.26236255E-05 1.32911398E-05 4.25898250E-05-8.44012897E-06 8.66305639E-04
15 78 9.92061886E-05 3.12042099E-04-4.57536378E-05-8.39152072E-03-1.19626163E-03
15 79-1.21425878E-03-2.38678244E-04 5.85264329E-07 9.78629617E-06-1.03715605E-05
15 80 6.91984427E-06 1.14510384E-06 6.37297809E-07-1.09639467E-04-1.01411302E-04
15 81 2.61217137E-06 6.29828923E-06 5.96642897E-06 1.33015329E-04 2.51864494E-05
15 82 2.39753004E-05-3.80049310E-05-2.71112799E-04-7.84619337E-05-1.26262144E-04
15 83 4.12791539E-04 6.41255856E-03 2.33545226E-03 3.98831937E-04 6.13404906E-04
15 84-7.50939223E-06-9.32192820E-06 1.68313204E-05-6.18400476E-06-1.77718704E-06
15 85-5.70716485E-06 1.83205679E-02 1.52355247E-02-3.86235417E-05-2.36546605E-05
15 86 8.35648530E-05-1.72201441E-04-1.39989042E-04-1.33635508E-04 3.55171179E-04
15 87-2.67266942E-04-1.52618089E-04-1.64020372E-04 3.03671329E-04-2.20907427E-02
15 88-3.86629903E-03 2.04025334E-03 2.93335080E-04 8.84093704E-05 5.43300906E-05
15 89-1.42739461E-04-1.54388233E-05 8.14259201E-05 8.45519520E-05 3.30332055E-06
15 90 4.06741567E-05 6.03635896E-04-4.24342413E-04-2.46166039E-03-2.04089327E-03
15 91-8.90456324E-06-8.16133683E-06-3.19416538E-05-9.53884691E-07 6.18986901E-05
15 92 1.85353471E-05 1.16582136E-05 4.50908839E-04-1.41730163E-04-5.48476805E-04
15 93-8.43907988E-05 2.51726231E-02-2.49452039E-03-2.92503799E-04-2.61427776E-03
15 94-6.52934947E-06 5.33091506E-06 1.19843441E-06-2.13885946E-06-2.75916917E-05
15 95 1.04340623E-05 9.03859371E-02 7.49042201E-02 4.20844686E-05-7.17980122E-05
15 96 3.25337273E-05 4.53255118E-04 3.01333320E-04-2.19116964E-04 1.51853201E-04
15 97-1.17339142E-03 1.90149013E-04-2.16625766E-04 1.58818982E-04-2.94765827E-02
15 98 1.03017168E-02-2.75243497E-03-2.07241133E-03-2.27463912E-05 1.84626215E-06
15 99 2.09001290E-05 1.10159163E-04-1.06266284E-04 8.86612192E-05 5.03457819E-05
15100 4.26708069E-05 7.96970165E-04-2.06867978E-03-5.55702936E-01-4.60162535E-01
15101 8.16607977E-05 1.36746858E-05-9.07484530E-05-4.66036722E-03-1.34614678E-05
15102-1.82722274E-05 6.12631688E-05 3.78813513E-03 2.44524723E-04-8.28592120E-04
15103 7.42171263E-04 2.17520928E-02 1.71092844E-03-2.46780676E-03 2.34564896E-03
15104 1.05228023E-04-9.90302549E-05-6.19776849E-06-9.33232785E-05-1.01123119E-04
15105-3.56928201E-05-3.35689186E-04-2.26085573E-04-4.98588805E-05-6.43251659E-04
15106-3.50207843E-04-9.37130483E-05-9.50414675E-05 1.51015739E-04 1.60311851E-05
15107 1.48166211E-05-8.81872060E-08 1.46025572E-06 8.10544229E-07-2.88596351E-05
15108-1.56683006E-06 1.41629640E-06-1.28729823E-05 4.50093381E-04-1.31736434E-04
15109-1.42857090E-04-1.16320734E-04-1.29693404E-03 1.22973148E-04 3.28785413E-04
15110-2.42982572E-04 7.21771676E-06-1.05526839E-05 3.33496716E-06-1.87701102E-06
15111-2.22475329E-06 6.83690440E-06-5.84353067E-07-3.59420335E-05-5.57668626E-05
15112 3.83470451E-04 9.58593718E-06-2.20731920E-05-3.93691141E-05-5.43859524E-04
15113 3.47747647E-06-5.23513520E-05 4.74304029E-05 1.37532088E-05-1.33664244E-04
15114-1.08986353E-04-2.77674777E-06-2.85109316E-06-4.34485218E-06 4.18517189E-06
15115 1.74887788E-05 2.75572780E-06 3.55718920E-05-3.13774513E-04-6.52751424E-05
15116-1.38649401E-04 6.75362233E-05-2.88423789E-03 2.32242803E-04-2.50678937E-04
15117 5.16613734E-04 4.80722383E-07 4.64441407E-06-5.12513645E-06 2.86330339E-06
15118-1.68703361E-06 1.13517815E-05-2.38734742E-06 1.10940202E-05-1.37263782E-04
15119 1.07626282E-05-2.47416390E-06 1.81364314E-05-3.13275067E-05-8.20755009E-05
15120-4.03046915E-06 4.36010132E-05-3.63556402E-05 2.53447758E-04-2.22074383E-08
15121-1.72449132E-07 1.00118434E-06 2.85071815E-06 8.44253061E-07 4.05769782E-06
15122-3.49847734E-06-1.07934009E-05-3.96765064E-06-8.00294585E-05-9.48615124E-06
15123-1.52523012E-06 4.10418049E-06 2.19193476E-04 1.17188441E-05 6.24376232E-05
15124 5.30505585E-05-8.05428969E-07 9.73908947E-07-1.68479978E-07 3.03083238E-07
15125 3.79755412E-07 1.63227407E-08-7.04364133E-06 2.76241063E-05-4.29970857E-05
15126-1.08336581E-04 6.19197359E-06-4.24219213E-05 9.32394378E-05-2.11619062E-05
15127 1.83170346E-04 1.54531010E-04-8.77612587E-06-7.11852549E-07-1.06528857E-06
15128-5.58913322E-05 3.61249383E-05 7.24327512E-07 3.23529926E-07 5.52075788E-04
15129 2.57468096E-04 1.08204491E-04 1.25596374E-05 7.86725181E-04-2.04759342E-05
15130-2.52850536E-04 2.29272477E-04 2.38213633E-05-1.08720071E-05-1.29493562E-05
15131 9.09551538E-06-3.31354888E-06 5.71829398E-06 2.15927415E-07-3.24121812E-06
15132 6.31496221E-05-1.61711249E-04 3.79611534E-06-3.95257075E-05 7.49133823E-06
15133 3.50188192E-04 3.07097874E-06-4.90945941E-05 6.15157843E-05-6.38783519E-05
15134 5.43674034E-07 3.60458496E-07 1.22948637E-06 2.12961652E-07 3.85978472E-06
15135 4.94323338E-06-3.60045742E-06 5.58801224E-07-3.70653747E-06-7.28899461E-05
15136 1.00571528E-05-1.00751389E-05 4.88348430E-05-9.96885040E-05 2.19143218E-05
15137 3.07693710E-05-3.27317948E-05 6.55712608E-07-3.61248535E-08-6.19587754E-07
15138 1.02001868E-06 7.05857027E-07 1.51625414E-06
16  1-1.37745426E-04-1.13736870E-04 8.28221622E-08-7.98546198E-07-4.20885476E-07
16  2-3.62078541E-06 1.99985027E-06 4.64342955E-07 5.88913541E-06 1.28057190E-04
16  3-2.22917957E-05-5.35264299E-06 2.04284379E-06-1.70473395E-03 2.21166765E-04
16  4-3.92450592E-04-5.01743669E-05 1.58128672E-06-2.74269080E-06 1.16140408E-06
16  5 3.91777249E-06-2.44840035E-06 1.78367554E-07 1.16992400E-06-7.84552136E-06
16  6 7.63598328E-05-1.21385435E-04 1.13223789E-06-8.17381897E-06 1.66370269E-04
16  7 8.81373394E-05-4.68846853E-05-3.79980513E-05-9.28726873E-06-3.63712873E-06
16  8-3.23974510E-06-1.36967068E-05 1.96277990E-05 2.82913655E-05 1.95648809E-05
16  9 4.26391086E-04-1.55410227E-04 4.87150976E-05-7.06442302E-05 9.94385353E-04
16 10 2.69818179E-04-5.53762350E-04 6.01780443E-04-1.71556719E-05 4.58765218E-06
16 11 1.25680197E-05 2.89462529E-06 7.73532177E-08-2.31720304E-06 2.37766281E-03
16 12 2.03384127E-03 1.17956471E-05-9.60564240E-05-2.02009487E-05-2.54416198E-04
16 13 6.51041643E-05-3.97605957E-04-4.28078966E-05-4.53040948E-04-8.98210618E-06
16 14-5.53298795E-04 2.78633005E-05-3.10925468E-02 4.81413920E-03 1.34350268E-03
16 15-5.30691080E-03 8.07397787E-05-1.79819859E-04 9.90800799E-05 4.42081224E-05
16 16 8.98669106E-06-4.32434074E-05-5.22826259E-04-4.33457730E-04 1.83040868E-06
16 17 4.12650878E-06-6.87620823E-06 1.91310019E-05-2.20741022E-07 6.07140612E-06
16 18 2.14789304E-05 6.85871022E-05-2.84693665E-04-7.55938917E-05-2.29535815E-04
16 19 2.12082405E-02 5.22789351E-03 1.07070220E-03-4.41455930E-03-1.29123009E-06
16 20 8.13627648E-06-6.84504639E-06-1.21805077E-05 3.82176262E-06 1.51771213E-05
16 21-4.02482407E-06 2.89787365E-05 9.47789458E-05 3.89783298E-03 9.79254358E-05
16 22 7.91829804E-05 2.58813418E-06-1.26824365E-06-1.89255863E-06 3.56026312E-05
16 23-7.91470870E-06 1.90664189E-06 1.32475734E-05-2.02862598E-04 1.09228964E-04
16 24-8.49245591E-05-1.26221333E-04-4.67060631E-03 1.82451891E-03-1.67652296E-04
16 25-1.62051514E-03 2.77176267E-06-5.33527526E-06 2.56351259E-06-1.15394679E-06
16 26-2.73689724E-06 2.00456849E-06 9.15956092E-05 7.57951960E-05 1.06665623E-06
16 27 1.32898564E-06 8.98907083E-07 4.87264511E-06-4.87129469E-06-1.06657726E-05
16 28-5.60542018E-06-1.62649708E-04-1.24620503E-07-7.46633632E-05 1.54109412E-06
16 29-6.70413417E-03 1.16958733E-03-1.25122519E-03 8.27680870E-04 4.37070797E-06
16 30-4.58220663E-06 2.11498666E-07-7.62921920E-07 5.08621128E-06-4.56643522E-06
16 31 4.04058551E-07-8.95728602E-06 1.44572671E-04-5.16974543E-04 1.09954994E-04
16 32 9.50775241E-05 2.48082802E-07-1.76393820E-06 5.62551805E-07-6.35976359E-05
16 33-2.93983846E-06 8.88913609E-06 4.75250033E-06 4.21742481E-04-1.10606282E-04
16 34-2.26898318E-05-3.48151325E-04 2.50740364E-03 2.62713624E-04-6.72878610E-04
16 35-1.13764978E-03-1.06284245E-05 1.08028832E-06 9.54813617E-06-5.84652572E-06
16 36 7.10075149E-06-5.99569419E-06-4.49290907E-06 4.98831109E-06-7.91251707E-05
16 37-1.74141247E-04 2.99173310E-06-2.47012686E-05 1.35612689E-04 7.79832501E-04
16 38 1.03211292E-05 8.85072655E-06-4.48264616E-07-1.09687680E-06 5.06378545E-07
16 39-9.17928157E-06 3.13657051E-06 4.43322409E-06-2.85609904E-06 1.72695951E-04
16 40 3.70154374E-05 9.63962375E-05-2.79975575E-05 2.96433716E-03 4.72734737E-04
16 41 6.97736642E-04 7.10772377E-05-5.90054314E-07 2.41847682E-06-1.82842250E-06
16 42 9.55007171E-07 2.95719676E-08-1.81840716E-06-5.48444130E-07-8.14447576E-06
16 43 1.38139512E-04 5.02406673E-04 1.20839112E-06-1.63691215E-05 8.90269726E-05
16 44-5.95826593E-04 7.79629477E-07-8.05289173E-06 1.51961802E-04 1.39664936E-04
16 45-2.52620835E-06-2.15260100E-06-1.22089468E-06 9.65092768E-07 1.01170311E-06
16 46-7.05818644E-07 3.76793865E-06-9.42397055E-06-2.55904047E-07-6.29712112E-05
16 47-8.02890403E-05 8.50097391E-05 4.41548312E-06 8.57135336E-04-3.02485227E-04
16 48 5.39762129E-04 4.78602004E-04 2.86204265E-06-2.21898655E-06-6.43056101E-07
16 49-1.21456176E-06-1.13868256E-06 3.47552486E-06-1.58204497E-06 1.62195977E-05
16 50 8.67497019E-06 3.63921260E-04-3.39311233E-07-1.22996902E-05-9.85579048E-05
16 51 1.87800923E-04-2.02712457E-06 2.88173100E-05 4.03786789E-06 1.70198690E-04
16 52-1.09911421E-06-2.44172038E-06 1.74730618E-06-2.78182653E-06 2.09319963E-06
16 53 1.16056368E-05-2.26145885E-05 1.49002037E-05-1.07097827E-05 1.37137324E-06
16 54 3.31790143E-05-4.12370839E-05 6.43106471E-05 3.13609139E-04-1.30859931E-04
16 55 6.71596588E-05-9.59812137E-05 1.11183193E-06-2.41271252E-06 1.30088060E-06
16 56-2.32394473E-06-4.93501078E-06 1.59352783E-06 3.36304614E-06 6.73296371E-05
16 57-2.08992486E-04 2.22339084E-05-3.07065945E-06-4.04464077E-05 1.83131139E-04
16 58-1.81361999E-04-5.63353221E-01-4.66506575E-01-3.64294412E-05 1.45208510E-05
16 59 8.51050683E-05-4.74336635E-03 6.73046048E-05-8.20631323E-05-7.15015635E-05
16 60 3.28833507E-03-7.14181222E-05-7.21901602E-04 6.09986045E-06 8.55208461E-03
16 61-5.00115037E-04-1.29868715E-03-2.64766165E-04-7.77751265E-05 1.57831257E-04
16 62-8.00561301E-05-5.52549060E-05-1.52102881E-05 2.59087006E-05-3.63724043E-04
16 63-1.34792542E-04-4.00084620E-04-5.37703028E-04-3.59962299E-04-1.58926737E-04
16 64-3.27505382E-04 2.03386906E-04-3.67457199E-04-1.00210101E-04-7.34440048E-04
16 65-1.21316598E-03-2.73112189E-06-4.03753434E-06 4.77249743E-06-1.24986284E-05
16 66 8.02888227E-06 1.35389940E-05 1.22324177E-05-1.89841317E-06-9.07911177E-06
16 67 5.84722879E-05-5.14036263E-05-3.31665651E-05 3.28038912E-05 1.89730630E-03
16 68 3.03500543E-04 1.12436853E-04-5.10882336E-05 4.47376206E-06 2.90385317E-07
16 69-4.76414737E-06 9.62981719E-07-9.94329953E-06-3.82388271E-06-3.35637556E-05
16 70-2.73594989E-05-3.94253178E-06-5.30348231E-07 3.74852636E-07-7.26938441E-06
16 71 1.78911021E-05 2.87689770E-06-1.76530998E-06 4.06398426E-05-1.16912699E-04
16 72 1.62397155E-05 1.01034730E-05 4.62037375E-03-2.18587793E-03 1.12294645E-03
16 73 7.67344530E-04 1.21205830E-07 1.07391879E-06-1.19512462E-06 6.51618740E-06
16 74-2.42226578E-06-1.89960029E-06-2.49521585E-06 2.55314610E-05-1.64267687E-04
16 75 5.09654940E-04-5.13403562E-06 2.89178890E-05-2.17138956E-04 1.10817183E-04
16 76-9.63540908E-09-6.65231594E-07 9.02903540E-07 3.85716111E-07 1.04271865E-06
16 77 9.46705566E-06-4.35437624E-06-1.71073955E-06-5.56168684E-06-1.41665873E-04
16 78 1.64570244E-05-1.02229451E-05 3.34843537E-05-1.85407895E-03-4.00411566E-04
16 79-1.61341833E-04-2.95340107E-04 7.50045791E-07-1.03042585E-06 2.80380061E-07
16 80-6.94460567E-07 1.63187194E-06-2.16211706E-06 4.06564233E-08-4.83857155E-08
16 81-7.10537590E-07-2.60243405E-07-3.64019491E-07-4.69864319E-06 3.00093127E-06
16 82 3.38363930E-06 1.89445390E-06 1.18412254E-04 1.25136328E-04-1.48826482E-06
16 83-1.00939203E-05-3.27529721E-03 1.32418987E-03-6.59185251E-04 1.15875926E-03
16 84 6.32093780E-07-1.48552172E-06 8.53427935E-07 6.70646195E-07-1.23379852E-06
16 85-9.58870220E-08-7.20446922E-06-6.94004384E-06-1.36514246E-07 2.54001259E-06
16 86-5.87604516E-08 1.58197703E-05 2.84028782E-06-1.34780850E-05-1.59917818E-06
16 87-3.21861473E-05-1.00499639E-04 1.43131520E-04 2.77243388E-05 6.39756130E-03
16 88 8.64675461E-05-1.27443491E-03-1.21645255E-03-1.10891132E-06 1.24564641E-06
16 89-1.36735091E-07-8.70431090E-07 1.62126430E-07-1.89372688E-06 9.81130353E-07
16 90-1.39519650E-05-2.54014520E-04 1.14483374E-04 5.59467335E-06 4.29705180E-06
16 91-1.82622449E-06-6.01130113E-07 1.61176301E-06 5.15327178E-07 9.06728561E-06
16 92 3.76470200E-06-7.07907579E-06 9.89796255E-05-1.62950190E-04-2.22681510E-05
16 93-1.29358412E-05 1.55274048E-03 6.73031214E-04 5.71420151E-03-9.84589309E-04
16 94 1.75724659E-06-2.50892423E-06 7.51677641E-07 3.92719681E-07 2.70319819E-06
16 95-1.28477770E-06-1.41738112E-04-1.19874424E-04-1.34712063E-06-1.16145886E-06
16 96 1.83296431E-06 3.19139400E-05 1.48472619E-05 8.65547640E-06-1.06094548E-05
16 97-2.47877754E-04-2.30805161E-04-8.88269219E-05 1.61231680E-04-7.38633869E-03
16 98 5.69719427E-03-1.99543668E-03 4.33306856E-04-8.32701509E-06 9.44593394E-07
16 99 7.38242170E-06-2.04742141E-06 1.70394139E-07 7.00477148E-07-1.07800014E-05
16100 6.72563020E-05 5.23226456E-04 1.22555900E-04 1.40393257E-04 1.17235269E-04
16101-1.35117120E-06-1.11781766E-06-3.34936974E-06-1.80367667E-05 2.24226183E-06
16102 4.22034932E-06 1.46906354E-05 2.74781886E-04 3.97112943E-05-8.81088896E-05
16103-5.85959432E-05 1.46147464E-03 7.57668600E-04 5.08070580E-06-7.95365627E-04
16104 4.10304134E-06-5.87571535E-06 1.77267401E-06-9.42644470E-07 2.11016670E-06
16105 1.92974221E-06 6.97429807E-06-6.09036300E-05 2.55510451E-04-4.46107289E-04
16106-1.81573361E-06 1.54089940E-05 9.47377168E-05-1.79184039E-04 3.41328599E-05
16107 2.77207773E-05 4.52031779E-06-7.48526598E-07-3.55173178E-06 7.27701262E-06
16108-1.40426826E-05 4.70511438E-06 1.25569648E-05-5.60992172E-05 2.53320837E-05
16109-4.38416418E-05-5.92973367E-05-5.72900985E-03 7.50754830E-04 7.80508319E-04
16110 6.02852045E-04-5.18846162E-06 6.25796993E-06-1.06950830E-06-1.96076546E-06
16111 4.45035592E-06-2.46393976E-06-2.10147573E-06 1.74670666E-05 7.41354123E-05
16112 1.71597605E-04 5.37629713E-06-3.12190173E-05-7.90696757E-06 5.04574888E-04
16113-1.63466327E-06-1.99073993E-06-8.57538637E-06-8.89309208E-04-5.44264034E-07
16114 2.60453365E-07-3.67305254E-06-8.95681713E-07-5.44906245E-07-1.11483434E-05
16115 1.61222865E-05 2.60749370E-06 4.60494572E-06 9.86798883E-05-7.84666005E-05
16116 1.86253209E-05-7.37993149E-05 2.95876742E-03-1.85374229E-04 2.88415460E-04
16117-3.04740833E-04-2.69074435E-06 2.23011180E-06 4.60632548E-07-3.61113683E-07
16118-2.15177243E-07 1.42686214E-06 9.77695077E-07-1.73268095E-05 2.76246012E-04
16119-6.63904341E-05 1.68173306E-06-1.44963003E-05 1.75880370E-04-7.70463318E-05
16120 7.33786709E-07-3.04942644E-06 2.60442048E-04 8.22176597E-06 4.60930655E-08
16121 5.79805634E-07-1.10677349E-07-1.11728437E-07-8.53907390E-08-6.33391966E-06
16122 2.14994660E-07 1.25560198E-07 6.03812211E-07 4.07926457E-05 3.53291545E-06
16123 1.78368258E-06 1.17666860E-05-1.31386115E-04-6.24748599E-05 2.87120180E-05
16124-6.22974053E-06-3.11029992E-07 4.86598575E-07-1.75568583E-07-3.50927371E-09
16125 7.73235362E-08 3.50045243E-07-5.09608270E-06 2.91291065E-05-1.15798240E-04
16126-1.37305970E-04-1.79357988E-06 1.37040793E-05-6.40263131E-05-7.81680080E-05
16127-1.12867456E-06 1.47108590E-07-4.48699815E-07-1.24287214E-06-8.19636901E-07
16128-1.18475798E-05 5.47343408E-07 5.64021997E-06 3.31323948E-06 9.27144884E-05
16129 1.58482634E-05-3.22614775E-05 3.99005190E-06 2.10433681E-03 2.77659016E-04
16130-2.09979776E-04 3.54884839E-04-1.62982350E-07-1.63400546E-07 3.26382896E-07
16131 3.26913394E-07 1.40327476E-07-1.06964444E-06 1.49822086E-06-1.28273697E-05
16132-8.66492348E-06-1.37837764E-04 3.62326810E-07-8.65748637E-06 6.03213140E-05
16133 3.40211092E-04 4.43152690E-07-4.04178463E-06 3.54427737E-05-1.79380115E-05
16134-6.55599121E-09-8.58510420E-08 3.37645203E-07 1.34042854E-07 2.72981100E-07
16135 1.31804059E-06-1.47544424E-06-6.69900887E-07-1.26011582E-06-1.65873078E-05
16136 4.33908841E-07 2.79516310E-06 9.62933698E-06 1.11070156E-04 3.01927700E-05
16137 3.76214477E-05-7.46477126E-05 4.42448256E-07-1.60386037E-07-2.82062220E-07
16138 5.21944993E-07 1.23943831E-06-2.10735004E-07
17  1-6.69825616E-07-9.55110456E-07-3.33389858E-07-1.10594170E-06-8.24988945E-07
17  2 1.31534277E-06-2.36370925E-07 5.60816635E-06 3.78607030E-06 7.27822029E-05
17  3-2.46216675E-05 2.58971664E-06-1.09887880E-05-2.77659147E-04-1.31796950E-04
17  4-1.56737562E-04-7.16241870E-06-1.13655347E-06 1.94787335E-06-8.11319880E-07
17  5 9.17317420E-07-9.64699594E-07 1.05584969E-06 5.53470511E-07-6.40484856E-06
17  6 4.41757493E-05-1.53741684E-04-3.43169503E-07 1.10631978E-06 4.89706138E-05
17  7 1.21698495E-04 2.90281131E-08-5.49927636E-07-5.44504781E-07-4.68819218E-07
17  8-4.27783122E-07 8.68978719E-06 1.22696769E-06 6.69623096E-07 3.58112568E-06
17  9-3.32195719E-05-1.95006480E-05-7.62468235E-06-4.68085016E-05-1.97117325E-03
17 10 6.08144759E-04-4.22131151E-04 5.26596263E-05-9.20459818E-07-1.39484530E-06
17 11 2.31530512E-06-1.63335750E-06 7.98661583E-08 7.16237686E-07 1.46195300E-07
17 12 6.58200013E-08 7.49507945E-07-2.00906244E-08-1.34887052E-06 1.13845822E-06
17 13-3.91831511E-06-1.07000236E-06 6.26635007E-06 2.44451433E-05 4.09589482E-05
17 14-5.45424173E-07-4.45103190E-05-8.15984274E-03 2.07063005E-03 4.29815159E-04
17 15-1.65713182E-03 2.41632809E-06-3.13601366E-06 7.19685571E-07 3.02391212E-07
17 16-3.36637152E-06 5.81180554E-07-4.59320224E-06-7.34237940E-06 3.80219785E-06
17 17-1.76537547E-06-2.81945531E-06 4.73804005E-05-2.32640464E-05 6.04407009E-06
17 18 1.26132190E-05-4.27617789E-04 1.94018257E-04-6.40500095E-06-1.54750004E-04
17 19 3.00030220E-03 1.38140911E-03-2.48196780E-04-4.51742685E-03-6.42792648E-06
17 20 4.71107555E-06 1.71685092E-06-1.24641276E-06-4.61611010E-06-1.38607219E-06
17 21-3.70007092E-06 1.50639430E-05 6.82047331E-04 7.52281285E-03-6.83678188E-07
17 22-2.29467049E-06 4.44925078E-07-2.88367357E-07-4.29411319E-07 1.09115431E-05
17 23-4.46676495E-06 4.31549561E-06-1.20940314E-09 3.80903107E-06 3.12457382E-05
17 24-7.74606865E-05 2.64993565E-05-6.52293087E-04-3.21207850E-03-1.28355708E-03
17 25 3.41881791E-04-4.69011606E-06 2.35668348E-06 2.33343257E-06 4.04672810E-06
17 26-4.40151072E-06 3.15473649E-06-4.71112294E-06-4.35836530E-06-4.28181717E-07
17 27 4.37006707E-08-6.29476397E-09 9.48994641E-06 1.00639210E-06-5.44300525E-07
17 28-5.94327031E-07-9.43623068E-05 5.08549845E-05-4.64885003E-05 2.18521579E-05
17 29 3.93894948E-04-3.93328806E-05-5.77957973E-04-3.31582146E-04 5.05660562E-07
17 30-3.04827168E-06 2.54261112E-06 1.43437686E-06 1.99090793E-06 8.19508563E-07
17 31 7.50776117E-07-3.23253515E-06 3.37218648E-05-1.03738708E-04-7.88377833E-06
17 32-5.02951014E-06 1.23515179E-06 2.97009529E-06 1.49349878E-07-2.55346970E-05
17 33-4.24346542E-06-1.30304139E-05 1.86429697E-06 1.85345035E-04-5.74234764E-05
17 34 2.38900796E-05-8.09488207E-05 4.21069052E-03-3.68143557E-04-5.22261078E-04
17 35-7.46990433E-04 3.75882333E-06-2.47568034E-06-1.28314299E-06-1.88882834E-07
17 36 5.68067496E-06 1.55529416E-06 2.74958125E-06-2.31651091E-05 2.56183826E-05
17 37 1.28238010E-04 5.67468892E-07-9.07721929E-06 8.25952770E-05 1.06962787E-04
17 38 3.86107011E-05 2.80505680E-05 3.85386914E-07 3.88521857E-06-7.73754539E-07
17 39 4.44679995E-05-1.09861453E-05-1.35489012E-05 9.44786293E-08-3.69908527E-04
17 40 9.07085626E-05 2.96934674E-05 9.05171333E-05-4.16179694E-03 2.79788851E-04
17 41-5.22248665E-04 8.53985675E-04-5.11458182E-06 7.03059381E-07 4.41152244E-06
17 42 5.06252919E-06-1.61783547E-06 1.32761992E-06 9.59096207E-07-3.79490074E-07
17 43 3.93366045E-04 1.18202815E-03 2.20898504E-06-1.22752475E-05 9.50191573E-05
17 44-3.75815706E-04-4.76415322E-06 3.94154590E-05 2.67422338E-05-1.61534183E-04
17 45 2.13063600E-05 1.46746544E-05-9.78051589E-07 5.34172699E-08-1.09777478E-06
17 46 3.40222498E-05-1.66957737E-06 2.08381030E-06 5.13470800E-06-2.44026161E-04
17 47 5.92222782E-05-4.94098728E-05-6.74384317E-05-1.01829319E-03 6.57565510E-04
17 48 9.19400529E-05 1.78146112E-04-3.55385005E-06 3.43418371E-06 1.19666337E-07
17 49 3.39707618E-06 8.62599796E-07-2.59916222E-06-1.04952880E-06 9.27520871E-06
17 50 7.57756628E-06-8.23740848E-05-3.04800295E-06 2.82655264E-05-1.10244907E-04
17 51 1.59436965E-03-5.82988584E-07 5.32423207E-06-2.32169481E-05-1.19041816E-04
17 52 1.93516895E-08 2.62237439E-07-4.91356610E-07-4.61645191E-07 4.70958168E-07
17 53-3.17392667E-06 2.54646810E-06 2.31853480E-06-2.02747057E-06 1.62358218E-05
17 54-1.90296433E-05-1.64870246E-05 6.68826477E-06 2.22969186E-04-3.27833641E-05
17 55-2.56472171E-05-2.84784423E-05 4.01512633E-07 3.32637997E-07-7.34150630E-07
17 56 6.54501813E-07-1.39058548E-07-7.25123657E-08 1.04411863E-06-3.00143475E-06
17 57 2.51448659E-05 2.67830854E-05 1.28452090E-06-1.38642822E-05 1.05087080E-04
17 58 4.38805680E-05 2.31081659E-05 2.03332999E-05 4.59338795E-07-3.95876063E-07
17 59-1.86524509E-07-1.52241767E-05-2.24742708E-06 4.58442218E-06 6.83703470E-07
17 60 1.04088013E-04 1.02974080E-05-8.29732426E-05-1.19538993E-05 1.06491464E-03
17 61 2.08472952E-04-5.51379569E-04 6.62856638E-05-5.35157895E-07 2.16551537E-06
17 62-1.63035747E-06 1.13758431E-07 1.51238129E-06-9.85877052E-07 6.78281044E-07
17 63-7.83462546E-06 9.66021377E-05-7.10918240E-06-8.92651031E-07 1.77281250E-06
17 64 8.13708698E-05-1.67993742E-04 2.51159358E-06-2.09514597E-05 1.94526455E-04
17 65 1.20018452E-03 6.84762354E-08 6.33343204E-07-1.73209289E-06-5.87506675E-07
17 66 2.90530446E-07-6.70433306E-06 6.46905249E-06 2.35013902E-06-9.28637512E-07
17 67 4.84798585E-05-2.15746961E-05-2.20138560E-06 8.85681519E-06-2.43595639E-05
17 68 9.95353613E-05 1.40176253E-04-1.73441469E-04 2.32990967E-07 5.46457987E-09
17 69-2.38455547E-07-9.35196419E-07 2.23888662E-07 1.02173855E-06-5.62165844E-01
17 70-4.65502338E-01 6.52205491E-05-9.03527088E-06-4.34313887E-05-4.84770516E-03
17 71-1.05241303E-04 8.57683503E-05 6.07770544E-05 4.82972621E-03-6.63059109E-04
17 72 5.35219416E-04 6.72126523E-04 1.71728885E-02-8.07484863E-04 1.17465009E-03
17 73 1.77777269E-03 6.19205644E-05 4.76618667E-05-1.09582431E-04 9.64892305E-05
17 74-8.84152868E-05 4.91385580E-05-3.51220401E-04-1.80329316E-04-9.28321885E-04
17 75-4.07067530E-03-3.39855860E-04-2.24794949E-04-4.39988943E-04-3.29180276E-04
17 76 2.56512231E-03 2.18732529E-03-8.03633522E-05-2.28311660E-05 3.23217045E-05
17 77-1.74150306E-04-3.91054792E-04-1.88186267E-04 9.57324923E-05-1.73728900E-03
17 78-4.81760933E-04-3.00275646E-04 1.42785525E-05-9.69286430E-03 5.55692695E-04
17 79-1.65719188E-03-1.42238170E-04-1.22352556E-04 4.12335414E-05 8.11190143E-05
17 80-1.13050769E-04 7.40135243E-05 3.05363637E-05-5.68860393E-05-3.91378076E-05
17 81 7.85057308E-06-6.37166205E-06-3.33541560E-06-1.11841102E-04-2.11734336E-05
17 82 7.11451310E-06-2.12567251E-06 7.57734550E-04 8.00167894E-04 4.77251627E-06
17 83-2.50916737E-05 1.22931511E-02-6.30389948E-04-2.09637182E-04-2.40570247E-03
17 84 5.68975262E-06 1.22330081E-06-6.91305343E-06 7.90002224E-06-6.06687975E-06
17 85-2.79235340E-07 5.98572458E-06-5.33204202E-08-7.83610662E-06 2.07795907E-06
17 86 4.05743385E-06 5.16040376E-05 5.28856969E-05-2.43065054E-05-2.78432303E-05
17 87-3.49180508E-05 3.17160649E-05 2.54615339E-04 5.71295969E-05-5.14779975E-03
17 88 7.94646995E-08 4.01481384E-04 7.84652021E-04 1.14946509E-05-1.04604444E-05
17 89-1.03420649E-06-2.61565659E-05-1.07703529E-05 8.08309109E-06 6.49690037E-07
17 90-2.04821424E-05-4.32739683E-05 4.73878622E-05-8.26051273E-04-6.89399135E-04
17 91 8.55764048E-06 8.62805707E-07-7.51371660E-06 1.68874664E-05-2.43739078E-05
17 92-4.71182482E-05-5.76498121E-05 9.67176655E-04 1.39269185E-04 1.39890942E-04
17 93-5.06203266E-05 1.66912011E-02 1.28092803E-03 2.39240069E-03-2.39033160E-03
17 94-5.69397472E-07 9.36037387E-06-8.79097640E-06 7.37486384E-06 2.77517175E-06
17 95 7.13517973E-06 3.67243099E-02 3.04726696E-02 1.90820559E-05 1.01879865E-04
17 96 2.08975640E-05 6.58041022E-05 2.20074411E-05 3.92193966E-04 1.09713222E-04
17 97-9.48522990E-04 5.90662128E-04 5.38991822E-04 3.61379922E-05-2.28018988E-02
17 98 3.56743100E-03 3.45784597E-03-5.76267210E-03 9.05080097E-05-1.60272031E-04
17 99 6.97640210E-05-6.85024307E-05-2.40871834E-05-5.69963358E-05 3.10013964E-05
17100-6.46750914E-05 5.51841955E-04-4.04065090E-03-4.21115857E-03-3.49517405E-03
17101 1.46593459E-05-2.74967262E-06-4.53807132E-07 3.54824128E-05 5.51061326E-07
17102-6.07852060E-05 2.26859582E-05 6.95079229E-04 1.60297491E-04-1.94862767E-05
17103 3.76693788E-05 2.17617215E-03-3.67953599E-04-2.41231320E-04 9.54718925E-04
17104 2.87387803E-06-2.55042544E-06-3.23452590E-07 5.65566151E-06-8.06942333E-06
17105 3.82742138E-06-4.06133065E-06 3.52709796E-05 2.44788175E-04 3.48841349E-04
17106 6.28829925E-07-4.45257199E-05 8.37394189E-05 1.65335294E-04-1.83188152E-04
17107-1.52314190E-04 1.28103053E-06-1.38768203E-06-1.22556999E-06 1.97717815E-05
17108-3.71996537E-06 1.51934545E-05 1.11462012E-05-2.77959739E-04 1.00931932E-04
17109 1.21560669E-04-2.24576986E-05-5.86862636E-03 7.05282395E-04 1.24099947E-03
17110 8.42857948E-04 3.92349934E-06-9.61130371E-06 5.68780437E-06-3.49179185E-06
17111-1.78119546E-06-5.26393718E-06-5.07603329E-06 4.89965718E-05 1.69887134E-05
17112 9.15309947E-05-1.85533172E-06 1.80854695E-05 9.82927951E-05-1.06249506E-04
17113-4.91667994E-06 4.86414950E-05-1.18655519E-04-1.22992341E-03 5.11020339E-05
17114 4.53211515E-05 6.56555565E-07 2.64791285E-06 4.02488840E-06-4.50419952E-05
17115-5.93249021E-06-1.48083140E-05-1.40306054E-05 3.11687863E-04 3.80105566E-05
17116 1.37952580E-05-1.55661671E-04 2.04945013E-03-6.83203196E-05-2.19962147E-05
17117-6.47476439E-04 6.64300247E-06-1.88453315E-05 1.22023290E-05-5.65867866E-06
17118 2.03665991E-06 3.42342042E-06-4.53580244E-06 5.96858783E-05 1.72636057E-04
17119-2.35194215E-04-1.01800625E-06 5.65140994E-06 3.64405137E-05 3.76406125E-04
17120-3.81377386E-06-3.33960755E-06-1.59246532E-04-2.22417969E-04-2.31689510E-06
17121-1.70190763E-06 9.35223588E-06 3.07936498E-06 5.65503474E-06-1.00048817E-05
17122 1.11608217E-05 1.06740121E-05-2.01847094E-05 1.68691256E-04 6.11294326E-05
17123 4.40005328E-06 7.91957966E-05-2.55628589E-04-9.60832318E-05-2.08819917E-04
17124-5.82138863E-05 4.24828110E-06 1.32169161E-06-5.56997271E-06-2.95786209E-06
17125-5.94818933E-06-3.39051742E-06-6.86022402E-06 1.00442765E-04 1.64692798E-04
17126 1.70771408E-04-7.60791756E-06 1.32661245E-04 4.20975644E-04 4.56179249E-04
17127-1.12195057E-04-8.75091631E-05 6.50960540E-06-9.21542059E-07-4.17600044E-06
17128-4.86889991E-05-3.56113149E-05 6.63724890E-06 1.51925891E-05 2.89119694E-04
17129 1.66015153E-04-8.90831881E-05 4.90291894E-05-4.12280867E-03-6.83919010E-04
17130 1.10636954E-04-6.31657693E-04-4.13576595E-06-2.93842659E-06 7.07419255E-06
17131-2.90585889E-06 1.36994739E-06-3.59593567E-06 6.23427467E-06-5.12037362E-05
17132-6.77856514E-05-6.05334123E-06 2.68198695E-06-4.37398245E-05-6.94773427E-05
17133-3.94642058E-04-6.88456189E-07-1.28806341E-05 4.74991982E-06 2.21286632E-04
17134 4.27527211E-07 9.17754305E-07 1.55396929E-06-9.31014646E-07-1.94248907E-06
17135-1.83528247E-06 4.28338799E-07-6.04455487E-06 1.21942826E-05-6.25926369E-05
17136-5.96363981E-05-4.35089409E-06-2.42385431E-05 1.39374573E-04 2.56861510E-04
17137 3.59067060E-05 6.11163162E-05 1.19936863E-06-1.64531671E-06 4.45948083E-07
17138-3.55332535E-06 2.07158489E-06-5.42783371E-07
18  1 5.62373033E-01 4.65679599E-01-1.65109988E-04 9.03406435E-05-1.08272604E-04
18  2 4.79946343E-03 1.84479645E-04-9.20422662E-05 2.24698539E-05-4.51460542E-03
18  3 9.66195407E-04-4.56824316E-04-1.24011293E-04-1.03940201E-02 1.14396766E-03
18  4-9.52031982E-04-5.08790707E-04 3.21814290E-05-3.11817927E-05-9.99636302E-07
18  5 7.52783848E-05 7.55153752E-05 1.59491650E-04 3.34540242E-04 3.05220153E-04
18  6 3.35989049E-04 2.60594308E-04 3.35177368E-04 1.88490226E-04 4.77884249E-04
18  7 4.08375258E-04-2.27783062E-03-1.95269729E-03 3.66243906E-05-7.94636904E-05
18  8 4.11453151E-05 1.93632698E-04 9.14465342E-05-3.81795013E-04 2.28896988E-04
18  9 1.74654484E-03-5.76492972E-05-5.45397172E-04 2.11259876E-04 1.04005258E-02
18 10-1.08468266E-03-4.06948676E-04 1.68113756E-03-8.43506171E-05 1.13536739E-04
18 11-2.91861221E-05-6.64204003E-05 2.27912810E-05-1.38489356E-04 4.85172959E-05
18 12 3.26701359E-05-8.01023119E-06 5.58750265E-06-2.25967824E-06 1.00763422E-04
18 13 6.64606704E-06-2.30174784E-05 1.22715224E-05-7.73637550E-04-4.50404215E-04
18 14 4.77642986E-04-3.82674155E-04-1.33372262E-02-7.68129744E-04 5.55621005E-04
18 15-1.41816282E-03 7.28268369E-06-5.83953524E-06-1.44314845E-06 3.58889536E-06
18 16 4.38186279E-06 1.14932555E-05 2.70067423E-04 2.26686962E-04 3.64584197E-06
18 17-7.65630738E-06-1.52493785E-09-2.04048198E-05-4.10793595E-05 4.28367732E-05
18 18-6.23653018E-06-1.01777411E-04 9.74971742E-05 2.43732428E-05-9.54941888E-05
18 19 1.66017263E-02 5.94310287E-03-2.46210222E-03-1.56050483E-03-1.27683644E-05
18 20 1.01669973E-06 1.17516646E-05 2.26607712E-05-2.08078900E-06-7.39682452E-06
18 21 2.67037540E-07 5.71531629E-06-4.52751174E-05 7.29349505E-03 9.88056973E-04
18 22 8.24506225E-04-4.08211706E-06 3.12798185E-06-1.00227627E-05-1.96538853E-05
18 23-7.88570882E-05-3.93435533E-05 3.35408925E-05-1.03790700E-03 1.62431005E-04
18 24 1.98467415E-04-1.05964725E-04-1.27810558E-02 3.23396523E-04-8.86564687E-04
18 25-5.53290565E-04 7.89211155E-06 4.24376886E-06-1.21358804E-05-7.20474481E-06
18 26 1.56408223E-05 7.70222819E-06-3.31788402E-02-2.75324330E-02 6.34930467E-05
18 27 2.62825760E-05-8.31433122E-05-7.75521095E-05 2.88056273E-04 7.94132507E-05
18 28-2.59779621E-04 1.20853513E-03 1.21188412E-04 5.20422758E-04-6.18173100E-04
18 29 1.38606474E-02-1.13891069E-03 2.24623925E-03-1.45148402E-03 1.11335410E-07
18 30-5.68505729E-05 5.67392375E-05 6.74769940E-05-1.39615287E-04-6.17316531E-05
18 31-2.85530101E-05 4.41162996E-05-1.35333441E-04 5.04343295E-04-5.44245246E-03
18 32-4.50179376E-03-4.41919488E-06 9.13141377E-06 2.56667367E-06-7.97156267E-05
18 33-1.99412243E-05 2.34196070E-05 4.53417373E-05-6.90240478E-04-1.63669355E-05
18 34 1.35063120E-04 1.36458615E-04-1.30669391E-02 4.42436637E-04 1.15539872E-03
18 35 2.95455655E-03-7.09185772E-07 1.37001624E-06-6.60830468E-07 3.16451831E-06
18 36-2.95649366E-06 2.13080888E-06 3.10731076E-06-6.17551493E-05-1.49172190E-04
18 37-2.08935924E-04-2.15059485E-06 8.74468087E-06 6.47559577E-05-7.65291803E-04
18 38 1.23515733E-04 1.03587796E-04-1.36005910E-06-1.08297141E-06 1.16167208E-06
18 39-3.20517650E-05 1.44740583E-05 1.25979330E-05-9.81464242E-06 4.64795150E-04
18 40 1.00240888E-04 4.76430158E-05-1.91663301E-04 2.63198227E-03 4.41486489E-04
18 41 1.95364312E-04-6.11924825E-04 1.29413466E-06-5.56878604E-06 4.27465138E-06
18 42 7.62612439E-07-1.07509580E-05-6.18533529E-06 2.55698267E-06-4.11727972E-05
18 43 2.37735922E-06 7.89792219E-05 6.20060758E-06-4.57688354E-05 1.04968340E-04
18 44 4.91651374E-04 3.55998557E-06-4.62541535E-05 1.87608462E-06-2.39870740E-04
18 45-6.74290831E-05-5.20640353E-05 6.56872935E-06 6.95649036E-06-2.34592785E-06
18 46-3.09183493E-05-3.49469348E-05-3.49413660E-05 1.24125239E-05 1.03737712E-04
18 47-1.24030947E-05 6.85960631E-05 5.30590110E-05 8.62499867E-06-6.78939746E-04
18 48-8.51391856E-05-3.47514987E-04-8.15416843E-06-8.90952191E-06 1.70636903E-05
18 49 2.77432009E-06-8.69787141E-06-1.63848605E-06-1.78377913E-07-6.58833462E-05
18 50 1.44764635E-05 3.21741676E-05 1.53788510E-06-2.31474031E-05 2.77789466E-05
18 51-1.07520988E-03 8.84343244E-06-3.48213042E-05 1.98423098E-04 3.01442228E-04
18 52 3.28366928E-06 5.73707797E-06 4.95421698E-06 5.08033758E-06 3.10585282E-06
18 53-2.42875734E-05-2.06520956E-05 1.99663432E-05-1.67902721E-05-4.28099548E-05
18 54 5.07321009E-05-2.50878152E-05 3.46132583E-05-8.94965592E-04 6.20507389E-05
18 55 3.33399705E-05 3.08429768E-05 1.12727738E-08 6.27582390E-06-6.28709668E-06
18 56 7.25382557E-06 5.49026070E-06 3.65668147E-06-6.17276569E-06 9.53721133E-05
18 57 1.73174079E-05-1.54058254E-04 1.34799102E-05-1.57468695E-04-3.17037127E-04
18 58 1.59252708E-04-1.44177915E-04-1.20094194E-04-2.79528608E-06 2.72673489E-06
18 59-4.58419174E-06-5.57905889E-06 1.33611372E-05-1.53432164E-05 1.69558014E-05
18 60-6.31577105E-05 1.64499012E-05 8.34744594E-05-9.33915724E-06 1.60158530E-03
18 61-1.60363634E-04-4.50501452E-04 9.19722236E-05-1.96006441E-06 4.38998467E-06
18 62-2.42992026E-06-6.50497169E-06-1.67965459E-06-6.85163682E-06 3.58697495E-06
18 63-2.34608141E-05 2.20780145E-05 1.25217062E-04-2.23946558E-06 1.04193488E-05
18 64-9.40431619E-05 9.78983589E-05-1.90808902E-07 9.47986733E-06-8.29567137E-06
18 65 2.15832307E-05-2.98495911E-07-1.14572801E-06-4.92146768E-06 1.52244921E-06
18 66-1.83435321E-06 6.36933340E-06 1.84990413E-05 1.21576575E-07 1.43103657E-05
18 67 4.60215586E-05-5.91174748E-05-4.42525883E-05-4.12321452E-05-7.81769137E-04
18 68-1.28758910E-04 1.72218859E-04-3.67331715E-04-4.19463639E-07-1.11107722E-07
18 69 5.30571361E-07 1.28259838E-06-2.58627275E-06-2.16043877E-06-4.67932476E-07
18 70-6.66425690E-08-1.04447174E-06 4.99524264E-07-1.27671711E-07-5.74781393E-06
18 71 5.97110833E-06-2.36451675E-06 2.65765182E-08 4.29346296E-05-3.61615201E-05
18 72 1.38438219E-05 2.28174159E-05-2.71212930E-04 1.51057487E-04 1.96570664E-04
18 73 2.04656738E-04 4.29311494E-07 1.20967200E-07-5.50278695E-07 7.50534696E-07
18 74 2.43563908E-07 4.52369827E-07 1.70207214E-06-7.54770075E-06 1.24753871E-05
18 75 1.24023254E-05-1.27243743E-07 1.96042377E-06 1.17365206E-05 4.22497834E-04
18 76 1.70127329E-08-5.76436476E-08 8.20256251E-07 2.46544568E-07 1.71023556E-07
18 77 2.81215541E-06-4.08443926E-06-1.59363890E-06-1.20440318E-06-6.15630532E-05
18 78 2.28783251E-05-8.37824033E-06 1.38261801E-05-1.33986475E-04 1.34619597E-04
18 79-6.52946872E-05-3.66899183E-04-1.43015271E-07-5.49714303E-07 6.92729573E-07
18 80 2.24528974E-07 1.59378616E-07-3.06231140E-07-1.36759017E-08 8.20463842E-08
18 81 1.60373003E-07-1.87759712E-08-1.39962020E-07-3.07595320E-06-1.27561388E-06
18 82 4.96088840E-07 9.97442628E-07 3.42127956E-05 4.01704619E-05-2.94430121E-06
18 83-2.54211164E-05 5.54680328E-04 9.24124414E-04-1.05313547E-04 3.19788339E-04
18 84 5.64955316E-07 1.21004819E-07-6.85960135E-07 1.55477966E-07 1.40057697E-07
18 85 1.57955354E-07-5.13244961E-08-4.11116173E-07-4.25572069E-09 1.61847363E-07
18 86 6.94995724E-07 5.23831151E-06 7.85584935E-07-1.10001707E-06-3.81789553E-06
18 87-1.69099002E-05-1.92436061E-05 1.61670239E-05 4.04310018E-05-4.37013967E-05
18 88-5.68801444E-05 1.56340324E-04-1.64747990E-04-5.83364044E-07 4.73376511E-07
18 89 1.09987533E-07-9.91963391E-07 3.19244274E-07-2.56991522E-07-1.65354447E-07
18 90-1.39071281E-06-5.85872185E-05-1.03881131E-04 1.63573521E-07 7.02042306E-07
18 91 2.10397586E-07-3.15895409E-07 6.17169830E-07-9.67412624E-06-1.65489507E-06
18 92 1.61778405E-06-3.10816821E-06 9.45980762E-05 1.13242136E-05-9.12712721E-06
18 93-3.10551196E-05 1.70732552E-03 3.55009689E-04 1.94534722E-03 1.05063096E-04
18 94-3.35579614E-07-4.28247630E-07 7.63827244E-07 3.36122548E-07 2.46854401E-07
18 95 5.62131245E-07-9.12692090E-07-1.33391173E-06-6.45543591E-07-3.72648491E-07
18 96-4.10261647E-07 8.23889038E-06 2.80364080E-06 2.13073722E-06 1.70258850E-06
18 97-6.55470945E-05-4.16534054E-05-1.65421050E-05-1.55734107E-05-8.87826357E-04
18 98 6.83922158E-04-3.61868477E-04 5.48977917E-05-4.63613182E-09 9.08180185E-07
18 99-9.03544053E-07-7.35132609E-07 1.01783996E-06-3.96141572E-07-2.07041889E-06
18100 1.51784654E-05 7.89588702E-05-1.31209400E-03-2.80340254E-07-4.55854744E-07
18101-3.87059750E-07 2.45118488E-07-1.11530338E-07 8.50073980E-07 1.19515991E-06
18102-2.27103261E-06 1.42786491E-06 5.24077887E-05-7.30186988E-06-4.99074637E-07
18103 1.34119001E-05 7.02259997E-04 4.40596381E-04-1.12152330E-05-9.09430793E-05
18104 8.74169261E-07-1.40431853E-06 5.30149268E-07 2.62448423E-07-4.64766296E-07
18105-3.29024967E-07 7.77670009E-07-5.00596823E-06 3.84974121E-05-8.70659022E-05
18106-1.26715214E-06 8.04913375E-06-5.10167129E-05 2.66589768E-06 9.26018109E-07
18107 3.55190490E-07-4.72672843E-07-8.63299076E-07-6.03724680E-08 4.62334282E-06
18108 2.26516857E-06 4.17848083E-06 6.14510492E-09-3.79322469E-05-1.31846975E-05
18109-7.51946123E-06 6.65651409E-06-3.05741433E-03 4.24425082E-04 6.68615779E-04
18110 4.99188680E-04-4.13853031E-07 2.19877015E-07 1.93976016E-07 2.50930072E-07
18111-2.78116116E-07-6.76936395E-07-5.02238754E-07 2.82268130E-06 1.70024351E-05
18112 5.43578987E-05 1.61217113E-06-8.90812558E-06 8.95194795E-05 1.74712003E-04
18113 1.36894307E-07 7.82214788E-07 3.69071302E-05-1.08051132E-03-2.85427982E-07
18114 5.28421551E-08-5.76156514E-07 8.37091568E-07-5.54302974E-07-3.34694156E-06
18115 2.23410763E-06-3.97854556E-06 3.26380832E-06 1.40088750E-05-2.96591606E-05
18116 1.63641966E-05-2.51180505E-05 5.94915695E-04-3.78795091E-05 7.23587126E-05
18117-1.38529196E-04-1.52258704E-06 4.99543629E-07 1.02304341E-06-8.62213378E-07
18118 8.43861599E-08 3.80962997E-07 4.30186069E-07-4.57587667E-06 1.01567199E-04
18119-1.80884059E-05 1.72621847E-07-3.32529690E-06 5.08184128E-05 8.21935321E-05
18120-1.64563703E-06 1.47617475E-05 1.50276313E-05-2.83497488E-04 1.47256514E-08
18121 1.75542074E-07 3.43265545E-08-7.46797868E-08-3.46339129E-08-1.78115983E-06
18122-1.32812310E-07 2.68088002E-07 2.46266113E-07 1.19289983E-05 2.34389070E-06
18123-3.24220039E-07 3.33667225E-06 1.99435742E-07 2.49874650E-06 3.48659404E-05
18124-3.42541348E-06-1.41857661E-07 1.68757575E-07-2.68999137E-08 8.23277752E-08
18125-8.05464792E-08 4.42572395E-08-1.53330512E-06 8.02693442E-06-6.39605883E-05
18126-1.34604961E-04-2.92286645E-07 3.26156526E-06 3.60993502E-06 9.18088402E-05
18127 1.96726714E-08 1.14737483E-07-4.37805228E-07 2.34284781E-07 7.11644698E-08
18128-3.89549608E-07 1.79964325E-06-9.62292708E-07-3.37771856E-07 1.84735982E-06
18129-1.92461890E-05 8.49049470E-06 9.86404097E-06 1.11277298E-03 2.27114908E-04
18130-4.19711014E-05 2.07527758E-04-7.98304220E-07 9.75890305E-08 7.00715190E-07
18131-5.49076073E-08 1.14829131E-07 4.67436268E-07-2.00716711E-07 1.75293987E-06
18132-3.40087871E-05 2.49602052E-05-2.79563930E-07 2.90605811E-06-2.11850215E-05
18133 1.51930925E-04-4.36652092E-08-1.53304637E-06-4.16222374E-05-5.58113941E-06
18134 5.03171038E-09 6.13957365E-08 1.13551490E-07 1.44810552E-07 1.80959102E-07
18135-7.08750443E-07-4.82990363E-07-6.63757773E-07-7.23821709E-07 4.40236803E-06
18136 1.07879371E-06 4.22428915E-06 1.99694062E-06-3.26686176E-06 1.11347387E-05
18137-9.88955878E-07-1.64705175E-05 1.81259523E-07-1.35273845E-07-4.59856779E-08
18138-7.30808697E-08 2.11061642E-07-2.01971401E-07
19  1-8.28417372E-08-2.43423515E-08 2.15903624E-07-1.25546810E-07-2.80179099E-07
19  2-1.27883203E-06-1.42738715E-06 7.76249767E-07 1.10810689E-06 2.97609912E-05
19  3 1.10379221E-05 2.16905170E-05-2.82180593E-06 7.39180151E-04-8.53731762E-05
19  4 2.57526377E-04-5.53679606E-05-4.47132617E-07 1.52904431E-06-1.08191169E-06
19  5 1.74849336E-07 4.06245593E-07-1.86999273E-07-3.52492669E-07 3.24596732E-06
19  6-2.00198255E-05 7.73218979E-05-2.13990016E-08-2.80516621E-06-3.32951593E-05
19  7 9.97702621E-06 3.28003660E-08-3.49079654E-07-5.24385709E-07-5.39898056E-08
19  8-2.02150745E-07 5.15206147E-06 2.51980012E-06 9.83951859E-08 1.39233392E-06
19  9-5.10709952E-05-2.24886903E-05-1.22434869E-05-3.19021641E-05-1.39841644E-03
19 10 3.24975000E-05 2.23987138E-04-2.79012904E-04 6.22310535E-07-1.43166657E-06
19 11 8.09356039E-07 4.37099550E-07-3.29773453E-07-2.48376347E-07 3.51074367E-08
19 12-1.57464048E-07 1.11170361E-06-1.48657836E-07-4.53433998E-07 8.68585499E-08
19 13-5.69829513E-06-1.87503209E-07 2.69332667E-06 4.73523206E-06 3.48658265E-05
19 14 4.16118529E-05 2.61784531E-05 2.46696040E-04 4.34881434E-05-5.30578073E-04
19 15 6.94364982E-05 2.86784498E-08 9.95019172E-07-1.02369762E-06-7.82850661E-07
19 16-7.85598154E-07-3.92922444E-07-2.20979043E-07-1.14552155E-06 1.14278434E-06
19 17-1.19753365E-06-2.48474893E-07 1.32405159E-05-6.77702534E-06 6.28391598E-06
19 18 4.80208182E-07-1.23967962E-04 4.82372683E-05-4.58740720E-05-1.49385880E-06
19 19-3.28448851E-03-7.37003730E-04 7.76732568E-04-1.23341857E-03-9.49930055E-07
19 20 1.12802812E-06-1.78098062E-07-7.75521952E-07-8.80052070E-07-1.38583197E-07
19 21 8.15896974E-07-4.20881911E-06 2.35831136E-04 2.09838353E-03-4.92361684E-08
19 22-3.41639841E-08-6.08242630E-07 3.31948396E-07-3.86062636E-07-1.31411196E-06
19 23 2.88279970E-06-1.56400549E-06 2.06211299E-06-1.07393064E-05-2.86121282E-05
19 24-1.44412889E-05-4.09709935E-05-4.75383273E-05-1.21947995E-03 1.58903315E-04
19 25 8.55152940E-04-1.64258886E-06 7.58928555E-07 8.83660307E-07 6.43253706E-07
19 26-6.10310465E-07 5.59269194E-07 5.18428112E-07 6.64027596E-07-8.89661830E-08
19 27 3.83187040E-07 9.96297158E-08-1.65609125E-06 2.78986836E-07-1.86547834E-06
19 28-9.61656548E-07 3.09090897E-05-1.07387479E-05-4.02549422E-06 3.08501961E-06
19 29 2.27686273E-03-4.36749989E-04 7.98367913E-05-2.93458615E-04 2.74505584E-07
19 30-6.67950904E-07 3.93445320E-07 9.15084341E-07-2.80241659E-07 8.31997567E-07
19 31-1.23141268E-06 7.57408944E-06-6.69384845E-05 9.48351003E-05-8.10988451E-06
19 32-6.30661739E-06 2.34567477E-07 3.43618743E-07-1.44605627E-08-6.96365752E-06
19 33-7.22633145E-07-1.08354666E-06 8.81210849E-07 4.46228989E-05-2.09455805E-05
19 34 4.19460809E-06-1.97177821E-05 9.11219739E-04-2.16675347E-04 6.62658066E-05
19 35-1.62832614E-04 8.98904253E-07-6.43202311E-07-2.55701941E-07-2.25100392E-07
19 36 1.39099849E-06 1.86552759E-07 8.85851311E-08-1.63671792E-06 5.65620314E-05
19 37 5.54438943E-05 2.32268301E-07-3.28631504E-06 7.92049851E-05 4.34418165E-05
19 38 4.80552221E-07-2.36526075E-08 5.73057790E-07 5.32722065E-07-2.50157953E-07
19 39 5.56813178E-06-3.02153599E-06-1.99719622E-06 9.45353327E-07-5.89272305E-05
19 40 3.75419274E-05 1.54041072E-05 1.67146816E-05-1.24615463E-03-1.84284433E-04
19 41-2.29793721E-04 1.43582065E-04-3.28058635E-07 1.75155985E-07 1.52902649E-07
19 42 1.47976620E-06-7.26596844E-07 3.00688087E-07-4.60825292E-07 4.69901580E-06
19 43 9.74319133E-05 6.77548198E-05-3.28654649E-07 8.76039528E-07 7.90706280E-06
19 44-5.18582289E-05-1.52529894E-06 1.19939686E-05-4.13906659E-05-3.85125846E-05
19 45 4.37045380E-07-1.30476599E-07 7.58000893E-07-5.76013256E-07-8.85194342E-08
19 46 7.37215351E-06-3.34469353E-06 3.07163908E-06 6.74098253E-07-7.25570991E-05
19 47 3.34136845E-05-3.70654776E-05-2.82753375E-05 8.23237839E-04 2.55817996E-04
19 48 5.32059039E-05 3.26975860E-04-4.44038594E-07 4.97279329E-07-5.32407354E-08
19 49 6.47101090E-07 3.59435013E-07-1.09909719E-06-5.51491051E-07 5.98629543E-06
19 50-4.16000033E-05-9.65084843E-05-1.38110724E-06 1.51959626E-05-7.03551127E-06
19 51 8.50497580E-04-6.78428836E-07 4.99991900E-06-7.47932342E-05-1.46887483E-04
19 52 4.65789504E-09 7.74155558E-08-1.08455843E-07-1.04469322E-07 1.50034747E-07
19 53-1.02436123E-06 5.29927946E-07 5.20517288E-07-6.54663080E-07 1.07028731E-05
19 54-6.32044536E-06-9.32361991E-06 2.51232101E-06 1.33538901E-04-4.20397296E-06
19 55-7.96977082E-06-1.38891995E-05-1.29979527E-07 1.78504869E-07-4.85253422E-08
19 56 3.45897457E-07-2.20309402E-07 8.26760635E-08-5.94040111E-07 5.76014620E-06
19 57-3.61318441E-05 3.43059432E-06 7.04455184E-07-6.35704065E-06 2.81715722E-05
19 58-4.95964911E-05-8.68792141E-07-1.64364407E-06 4.22015378E-07 2.04883497E-08
19 59 1.89664205E-07 1.09735021E-05-2.67628577E-06-1.14834462E-07-7.10575909E-07
19 60-9.79941259E-05 1.60317009E-05 2.99538338E-05 5.75406887E-06-2.75481767E-04
19 61 3.45686314E-04-7.52704828E-05-9.41737013E-05 2.89084606E-08-9.32371147E-07
19 62 9.03462686E-07 2.95885954E-07 4.10538961E-07-4.54866018E-07-5.55664428E-07
19 63 5.56689743E-06 4.21208766E-06-1.43616454E-04 6.62148453E-07-9.52482314E-07
19 64 1.29814443E-05-5.15519755E-05 9.11458696E-07-2.97249036E-06 7.42132396E-05
19 65 8.17667836E-04-2.43984847E-08-2.60850070E-07 6.82857041E-07-3.37504404E-07
19 66 1.69056683E-07 2.55588905E-06-3.17004888E-06 1.35692754E-06-7.20968505E-07
19 67-1.07484450E-05 1.97561494E-05-4.55981029E-06 5.10464267E-06-3.93975708E-05
19 68-1.26251847E-04 4.29251429E-05 1.49902598E-05 1.37709165E-07-3.65019065E-07
19 69 2.27309900E-07-1.47842535E-07 3.13887865E-07 1.83858325E-07-1.14308328E-04
19 70-9.90583978E-05 7.11120452E-06-1.23237592E-07 2.23712478E-06 4.61833631E-05
19 71-4.09886100E-05 1.27542397E-06-4.02691657E-06-2.32176221E-04 1.79732792E-04
19 72-1.05065570E-04-1.90059628E-06 1.18748453E-02-1.20299552E-03 7.61511386E-04
19 73 3.03616140E-05 2.65124852E-06-2.18038715E-07-2.43320981E-06-1.62017093E-06
19 74 6.87133961E-06-4.01408471E-06-6.99883395E-07-1.07328824E-06-1.27436780E-04
19 75-2.76677477E-03-9.16424528E-06 7.44766304E-05-3.14792519E-04-5.19323707E-04
19 76 4.84251121E-05 3.92779634E-05-1.07345454E-06-6.49116329E-06-8.71808405E-06
19 77 2.14320791E-05 3.18418801E-05 1.50585776E-05 3.84734426E-05-3.63190320E-04
19 78 1.21046048E-04-6.33587556E-05 2.29873281E-05-1.83299928E-02 1.18197119E-03
19 79-4.22653011E-03 9.46742910E-04-3.39880055E-07 5.82156811E-06-5.48168805E-06
19 80-7.95170143E-06-1.09088789E-05 6.06528760E-06-2.47524949E-03-2.11722324E-03
19 81-8.96003020E-05 1.78139650E-05-5.74591661E-05 2.72776330E-04-3.29930253E-04
19 82 4.95460392E-05-2.32389013E-04 5.10933955E-04-5.18261162E-04-7.40225663E-05
19 83-2.24531062E-04 3.42463259E-02 1.87054262E-03 2.20236856E-03-4.42305120E-03
19 84 8.86958963E-05-8.15542318E-05-7.14166451E-06-4.92444258E-05 1.46353046E-04
19 85-1.11123980E-05 2.65670939E-04 2.23097166E-04 3.25678163E-06 5.69181996E-06
19 86-2.72627183E-06-4.95356274E-05 5.17032645E-06-8.12043383E-06 2.31053645E-05
19 87 6.13362415E-05 8.91503122E-05-2.89178750E-05-2.19172595E-04-1.06849390E-02
19 88 3.67138373E-03 3.81512918E-03 9.18133883E-04-7.71998177E-06 6.86897075E-06
19 89 8.51011020E-07 1.73135436E-05-5.52235116E-06-2.46432149E-06 4.72085720E-06
19 90-2.86311842E-05-1.57740843E-04 4.38450546E-04-4.30124241E-05-3.53016182E-05
19 91-1.55400758E-06 1.50225678E-06-1.34293381E-06-8.26765951E-06 1.80310575E-07
19 92-9.16354987E-06 1.01713368E-05-1.68206952E-04 3.38204737E-05 2.08293326E-04
19 93-8.52503993E-05-2.99611398E-04 7.70828499E-05 1.73559151E-03 3.44275435E-04
19 94 2.93669524E-06-5.02214812E-06 2.08545289E-06 7.74322060E-07 5.36819286E-07
19 95 1.22045526E-06-2.58996959E-05-2.19150966E-05 1.98436119E-06 1.00259619E-06
19 96 2.77690308E-06-1.39812438E-06-1.38651776E-05-2.19679688E-06-1.51065432E-05
19 97 8.46030880E-05-1.48316413E-05-2.72727093E-05-3.39622851E-05 3.72859178E-03
19 98-3.55823073E-03 2.62844463E-03 2.63218681E-04-1.38997726E-06 4.58767647E-06
19 99-3.19769921E-06-2.32730270E-08 6.38553071E-06 2.12400323E-07 2.81909836E-06
19100-1.09995376E-05 4.32936359E-05 6.32437373E-04 1.90983022E-04 1.55750185E-04
19101-5.73151128E-06-3.81450517E-06-4.48743210E-07 5.87374715E-05 2.99622149E-05
19102 1.53962571E-05 6.07977240E-06-5.78722811E-04 1.13490123E-05 1.40875511E-04
19103-3.20295410E-04-8.85766814E-03-9.51359514E-04 1.63167574E-03-1.46741221E-03
19104-6.72766613E-06 7.48563435E-07 5.97910269E-06-8.74912940E-06 6.04678988E-06
19105 1.17238101E-05 1.44196824E-06-2.04719143E-05-3.27845757E-04-6.76890077E-05
19106-4.87445409E-06 4.66837021E-05-1.52888254E-04-7.47560875E-04-3.77964772E-05
19107-3.20948254E-05 1.11879579E-06 1.87774963E-07-1.45010390E-06 1.08586964E-05
19108-6.51797352E-06 4.36586462E-07 5.91864638E-06-1.54479574E-04 9.50324920E-05
19109 4.83215904E-05 4.50518699E-05-4.04147410E-03 1.17892149E-03 7.65156746E-04
19110 7.86308105E-04-1.97884663E-06 3.25638956E-06-1.27754293E-06-1.73822938E-06
19111-1.58608563E-06-3.82085593E-06 9.03468621E-07 4.12477049E-06 3.18992819E-05
19112-2.39754934E-05 1.88401520E-06-1.00914849E-05 8.59187354E-05 2.52177680E-04
19113-2.85023810E-06 2.27172387E-05-1.35632668E-04-1.30801593E-03 2.72493454E-06
19114 3.56090077E-06-1.55511907E-06-1.24890530E-06 1.77077734E-07-1.58096298E-05
19115 3.85224810E-06 2.72017305E-06-1.29675225E-06 1.57985371E-04-8.54981682E-06
19116 1.98635418E-05-4.37273083E-05 1.86808821E-03-3.51693969E-05 9.80031403E-05
19117-5.76945304E-04-6.42155678E-07 7.87412909E-07-1.45257232E-07 1.16621044E-06
19118 7.48359228E-07-1.85856869E-06 3.99850268E-06-3.70229200E-05-3.76879495E-05
19119-1.83215543E-05 3.04988728E-06-2.01601017E-05-7.54457763E-05 2.77030976E-04
19120 5.09688182E-07-1.74976005E-05-3.81775458E-06 6.34153866E-06 1.19730346E-06
19121 3.29556038E-06-3.56597859E-07 4.28022788E-06 6.02093601E-07-2.13479289E-05
19122 8.20216840E-06-2.98276544E-05-1.09506992E-05 1.41711590E-05 3.48859740E-05
19123 1.13139318E-04 2.73506047E-05 7.87217227E-04-2.21182262E-06-5.58192081E-05
19124-2.38354277E-05-6.05621866E-06 1.30712389E-06 4.74909477E-06 2.39453145E-06
19125 5.39530973E-06 1.78515408E-06 9.83887852E-06-1.43003690E-04 2.33623434E-04
19126 5.43250672E-04 3.88392629E-06 2.02572769E-06 1.22356747E-04-1.86331790E-04
19127 5.63347376E-01 4.66507952E-01 1.30231367E-04 9.82248145E-05-1.90038993E-05
19128 4.70426459E-03-1.27468538E-04-4.22908912E-05-3.47067580E-05-2.92190591E-03
19129-5.92647289E-04 9.70075000E-05-2.91172599E-04-7.52979057E-03-8.11034645E-04
19130 2.13882511E-04-7.51857554E-04-9.85506099E-05 8.73151081E-05 1.12355018E-05
19131 4.39267392E-05-1.07347078E-04 2.56091499E-05 3.57985330E-04 1.09391709E-04
19132 3.69032272E-04 4.78257153E-04 3.59236675E-04 1.86323331E-04 1.19985243E-04
19133-2.40677526E-04 3.58954753E-04 1.39987208E-04 2.42358668E-04 5.42973664E-04
19134 2.69434049E-06 5.64866040E-06-1.20892125E-05-3.78833493E-06 4.97005566E-06
19135-3.53164361E-05-3.67749102E-06 2.35642253E-06-4.02236867E-06 9.21725574E-05
19136 5.39669110E-06 8.22867239E-06-1.42094769E-05-1.48146168E-03-6.64410801E-05
19137-1.83135181E-04 3.30449342E-04-3.48726005E-06-5.29013114E-06 8.77739119E-06
19138 9.29004354E-07-2.02877517E-06-8.61217917E-06
20  1-4.18063983E-03-3.46463088E-03-5.95174416E-06-9.13981349E-06 8.18504231E-06
20  2-2.25862584E-05-1.53810788E-05 4.20734301E-05 1.66738889E-05 8.40608476E-04
20  3-2.21887720E-04 4.92445325E-05 1.42028560E-04 2.74754995E-03-6.32682519E-04
20  4 1.62974916E-04 5.62264053E-05 1.41717766E-06 1.00439833E-05-1.14611610E-05
20  5 6.58061572E-06 1.59433368E-05 2.54807419E-06-6.52881454E-06 4.18378066E-06
20  6 5.64957671E-05 6.91357899E-05-1.65400731E-05 3.12581019E-05 2.45778483E-04
20  7 2.75711584E-06-7.49827821E-07-5.25023722E-06 2.39534490E-06-3.54941541E-06
20  8-1.14054426E-05 5.95661065E-05-2.52133483E-05 1.02257591E-05 6.69060504E-05
20  9-1.10312398E-04-1.17645327E-04-3.17059308E-04-4.48292652E-04-8.28643043E-03
20 10 1.46820990E-03-9.04152656E-05-9.56323092E-04-7.10774341E-06-8.48534762E-06
20 11 1.55930910E-05-5.88510300E-06-1.64499049E-05-5.91729393E-06-7.42863597E-05
20 12-6.31403301E-05-5.19379909E-06-6.32513720E-06 5.01698387E-06 1.92928898E-05
20 13 1.45352529E-05-6.09923094E-07 2.39127788E-05 7.00394702E-04 2.67151557E-04
20 14-2.70205677E-04 1.44642936E-04 1.59219098E-02 3.44591939E-03-3.29478485E-03
20 15 1.44468865E-03 1.47369016E-05-3.70400340E-07-1.43665013E-05 2.32684618E-06
20 16 1.11435447E-05 8.41580018E-06 1.27961217E-02 1.06652459E-02-5.28791409E-05
20 17-4.45965650E-06-7.43854651E-05-2.16384256E-04-3.11776786E-04-1.17982206E-05
20 18-3.21783003E-04-5.31147832E-04-3.24238379E-04-2.45711836E-04-3.87626490E-04
20 19-4.19210600E-02-1.76557826E-02 8.30798824E-03 4.77054738E-05-3.46229259E-05
20 20 1.10901827E-04-7.62789012E-05-3.92751027E-05-1.57219374E-04-4.18973287E-05
20 21-3.05398602E-06 2.85899622E-05 7.71007156E-04-1.46542750E-02-7.04102573E-04
20 22-5.77984784E-04 1.56016719E-05 2.01091592E-05 1.31513119E-06-1.51764375E-05
20 23-3.98932041E-05-6.30151017E-05 2.46420134E-05 4.48070173E-04 4.25082082E-04
20 24 2.86533304E-04-5.96272635E-04 2.71217519E-02 3.12825465E-03 4.57084544E-03
20 25-4.82246007E-03 7.87763965E-06-1.15141565E-05 3.63651680E-06-8.53403905E-06
20 26-6.56085511E-06-6.94182880E-06 2.17382998E-02 1.80671547E-02 3.26172188E-05
20 27-7.10465869E-05-4.97907391E-05-1.31494730E-04 1.09206972E-04-3.44454191E-04
20 28-2.21779336E-04-8.49855987E-04 1.95230246E-05-4.32587475E-04-1.80485341E-05
20 29-1.03096645E-02 1.28967512E-03-5.42450980E-04 6.59463911E-04 8.72364203E-05
20 30-8.78333339E-05 5.96913531E-07 5.30592717E-05 3.77982559E-05-1.31675441E-04
20 31 4.91429507E-06 3.85078849E-05 3.87100292E-04 5.93788103E-05-5.62809593E-01
20 32-4.66031160E-01 1.56408715E-04 8.29201417E-05 1.22272011E-04-4.81610100E-03
20 33-9.42729027E-05-8.03370938E-05-5.13699656E-05 4.29768412E-03-1.77762883E-04
20 34-3.35375957E-04-1.38437984E-03 2.72873442E-02-2.42406131E-03-1.15345009E-03
20 35-5.10695092E-03 3.90129457E-05-1.04852523E-05-2.85276934E-05-1.69759818E-04
20 36 1.13373649E-04 2.66298695E-05-3.38745994E-04-1.96704885E-04 3.52088258E-05
20 37-6.98694647E-05-3.60861179E-04-4.75636776E-05-2.50237553E-05 7.68171851E-04
20 38 1.46147913E-04 1.23890288E-04-6.50758950E-07-1.99211082E-06 1.02368556E-06
20 39-4.63885973E-05 7.07846530E-06 1.57260091E-05 2.39599653E-06 7.55516123E-04
20 40 2.17074403E-04 2.46919196E-04-1.53080230E-04 4.25310244E-03 7.17806907E-04
20 41 7.17732220E-04-1.59429587E-04 5.17001896E-06 8.97059588E-06-1.41406148E-05
20 42-1.09460266E-07 4.97753710E-06-2.80133936E-06 3.02620821E-07-4.58602598E-05
20 43 6.96730170E-05 6.77018166E-04 7.89968805E-06-2.32592748E-05 9.99605092E-05
20 44-7.44693177E-04-2.16035951E-07-4.08788181E-05 5.79520783E-05 2.63038831E-04
20 45-1.02214616E-04-8.10099485E-05 3.52232529E-06 4.64998151E-06 1.10770169E-07
20 46-1.98254947E-05-2.00067230E-05-3.32137813E-05-1.36746500E-05-2.05767466E-04
20 47 4.90046983E-06 4.42305429E-05-6.77189324E-05-7.47365318E-03-7.90719279E-04
20 48-1.18106563E-03-1.24633732E-03 3.95224764E-06 3.72507584E-06-7.67732349E-06
20 49 2.24798503E-06-3.65227125E-06-6.30338709E-06-7.45850875E-06 4.72948783E-05
20 50 6.00200507E-05 4.56425310E-05-5.69018435E-06 3.40496409E-05-9.00371183E-05
20 51-6.19460472E-04-2.76937333E-06 2.31362844E-05 2.42534367E-05 9.35602262E-05
20 52-1.02994436E-07 3.97278857E-06-3.75100701E-06-2.78506575E-06 3.68851223E-06
20 53-5.23487415E-05 1.71533889E-05 1.64826250E-05-9.95689055E-06 2.69937701E-04
20 54-1.67496538E-04-1.64794520E-04 5.55910552E-05 1.22278067E-03-1.92744804E-04
20 55-5.19350861E-05-5.83592127E-05 3.40694911E-06 9.72536313E-07-4.37948542E-06
20 56 9.30403737E-06-4.82095959E-06-2.83451164E-06 1.44017650E-06 6.78115336E-06
20 57-1.53385564E-04 1.00941007E-04 1.14316660E-05-9.57501087E-05-1.18367144E-04
20 58-2.77436293E-04-1.19721231E-04-9.33571716E-05-4.33010522E-07 1.42870937E-06
20 59-1.34028688E-06-7.91323336E-05-1.91589306E-06 7.64317883E-06 2.09315856E-06
20 60 4.58717580E-04 2.22504354E-06-3.14388047E-04 9.57622223E-05 1.42826127E-03
20 61-4.77112954E-04-4.88586644E-05-2.53779043E-04-1.24615841E-06 9.66628194E-06
20 62-8.42012354E-06-7.16366783E-06 6.67052795E-06-1.72216712E-05-3.85011182E-06
20 63 1.31872083E-05 5.68610834E-05 7.00879849E-05-4.66794189E-06-8.93682602E-08
20 64 1.92447863E-04 2.94855021E-04 7.21431760E-06-8.04054983E-05 4.61849955E-05
20 65-9.62279000E-04 6.20465641E-07 1.69728523E-06-2.01443930E-06-3.03356901E-06
20 66-3.32213720E-07-1.14097778E-05-2.02102496E-06 6.46912740E-06-3.98089884E-06
20 67 7.38799711E-05-5.05485641E-06-2.75459025E-05 1.76040835E-05 1.06990985E-04
20 68-1.06535898E-04 2.97950786E-05 7.73450865E-05-1.71790661E-06 1.91431331E-06
20 69-1.96406700E-07 5.76803214E-07-2.00953291E-06-8.94261673E-07 7.91679968E-06
20 70 8.42502401E-06 1.46770153E-06 3.18769186E-07 1.84457737E-06-2.20915346E-05
20 71-7.19767423E-06-2.27804192E-06-1.05743945E-05 1.40055117E-04 8.71217177E-05
20 72 3.73945266E-05 1.30607319E-04 4.06807094E-04 9.65654290E-04 7.69535936E-05
20 73 2.03984615E-04 4.99658792E-07 1.73434001E-06-2.23399880E-06 9.65198556E-07
20 74 3.34286600E-06 1.21651320E-06 1.04479031E-06-2.58042944E-05-4.27317036E-05
20 75-2.05856228E-04-1.05971612E-06 1.54448027E-05 7.68729111E-05 1.45266835E-04
20 76-6.02541083E-08-1.07713585E-07 8.26540556E-07 1.25352055E-07-7.48506882E-07
20 77 3.02013183E-06-3.77961492E-06-1.09158275E-06 3.12487737E-06-4.66613115E-05
20 78 2.85640675E-05-4.38918050E-07-4.33585357E-05 5.19812242E-04-4.36828144E-05
20 79-4.76832555E-05-2.74547433E-04-2.07102121E-06-2.70220205E-07 2.34124142E-06
20 80 1.30579329E-06-1.44464535E-06 1.08282284E-06 1.87682926E-08-1.81466667E-08
20 81-1.32357176E-06-7.43818970E-07 6.04670894E-07-3.74377209E-06 6.01949911E-06
20 82 4.50570243E-06-2.70562035E-06 7.59615820E-05 8.17314798E-06-2.83082206E-05
20 83-3.37428252E-06 1.00295386E-03 1.29649593E-04 1.75753365E-04 8.83341815E-05
20 84 1.44002705E-06-7.00100352E-07-7.39926703E-07 4.72132958E-07 7.75660893E-07
20 85-1.20343732E-06-3.27273014E-07-1.19708280E-06-1.00944073E-07 3.37355558E-07
20 86 8.01791003E-07 1.17485129E-05-5.75275861E-08-2.25178679E-06-4.59721107E-06
20 87-9.41597796E-05-7.12553905E-05 3.83956306E-05 2.87967304E-05-1.81220958E-03
20 88 1.78092219E-04 4.45446861E-04 3.65647189E-05-2.30572210E-06 8.53364934E-07
20 89 1.45235717E-06-8.38442843E-07-1.24420136E-06 1.24453073E-06 2.18803897E-06
20 90-1.88796134E-05 3.88556503E-05 3.91682397E-05 7.57455700E-07 1.19578236E-06
20 91-3.97379041E-06 1.96435828E-06-3.33009348E-07-8.07977073E-06 1.68245959E-05
20 92-7.76862674E-06 3.21659299E-06 1.20809887E-04-1.02807297E-04-1.69949608E-06
20 93-1.10019077E-04-5.42664816E-03-1.72213081E-03-4.13245643E-04 3.68419881E-04
20 94 7.62674740E-06-3.64949815E-06-3.97724925E-06-3.65379652E-06-1.78219116E-07
20 95 1.15257847E-06 9.36748330E-06 9.33719080E-06-2.14634758E-06 9.15104954E-07
20 96-3.47921907E-06-2.21197158E-05 8.24752427E-06-5.04528446E-06 1.37781521E-05
20 97 1.46431616E-04-3.00032686E-05 1.22371995E-04-4.17790139E-05 5.56947633E-03
20 98-2.73326413E-03 2.01842911E-03 3.25170070E-04 4.05228810E-06-4.19291101E-06
20 99 1.40622906E-07-4.55588079E-06 6.52434375E-06-9.98049579E-07-2.11805441E-06
20100 1.57492897E-05-1.14939733E-04 1.91170092E-03-3.72812761E-06-3.79265227E-06
20101 1.40799314E-06-6.98007364E-08 9.30686967E-07 1.17292730E-05-6.48004055E-06
20102 9.36379854E-07-3.38595870E-06-1.20066802E-04-6.75031989E-05 1.22852681E-05
20103 8.97146129E-06-4.65275487E-03-9.43864458E-04 5.08795269E-04-3.93640813E-04
20104-2.43735953E-06 1.43193957E-06 1.00541995E-06 3.38237040E-06-2.52321299E-06
20105-7.53247342E-08-4.22414823E-07 2.90004067E-06 3.88737674E-06-2.22111487E-05
20106-5.83733509E-07 9.64510208E-06 1.47072448E-05-2.01827382E-04-7.15712938E-06
20107-4.75713368E-06-2.53900031E-06 1.27368705E-06 1.11710517E-06-1.91403180E-05
20108 1.02051306E-05-4.76243567E-06-4.04704107E-06 2.34342600E-04 1.83613682E-05
20109-7.31147951E-05 2.83316987E-05 1.98440786E-03 1.10487260E-04-6.03995038E-04
20110-4.44383258E-05 2.61396984E-06-6.25330552E-07-1.98863929E-06-4.95612465E-07
20111-2.58468937E-06 8.44098429E-07 1.24632354E-06-1.61407132E-05 3.76560658E-05
20112-2.31153796E-04 1.68784198E-08 4.56392016E-07 8.42463647E-05 3.23595269E-04
20113 5.70919497E-06-3.81414028E-05 6.52232103E-06 7.25000329E-04-3.81530188E-07
20114-4.44843154E-07-3.56144429E-06 5.21601546E-07-1.13347118E-06-6.49309037E-06
20115 1.75454095E-05-2.04100656E-06 7.01384607E-06 1.42478225E-04-1.82404473E-05
20116 8.40723673E-05-8.82770013E-05 6.55027777E-04 4.46926140E-04 8.77964643E-05
20117-2.37695848E-04 2.91313915E-07-2.12353620E-06 1.83222228E-06-4.53498456E-07
20118-1.45893906E-06-1.42877926E-06-1.50746674E-06 1.11732773E-05 1.13506247E-04
20119 2.86144924E-04 3.40190625E-07-8.84929818E-06 1.24676555E-04 6.69983239E-06
20120 6.70100382E-06-5.35435780E-05 2.80426669E-04 6.19995233E-04 1.45082893E-08
20121 1.12171629E-07-2.02205848E-07-6.48878310E-08-1.30039473E-07-8.30555259E-07
20122 8.07269086E-07 3.22082790E-07 3.88276669E-07-2.81431384E-06-5.26600128E-06
20123-8.82405142E-07-3.26432857E-06-5.22735773E-06 4.10876981E-05 3.15146458E-05
20124 1.28635784E-05-2.86036552E-08-3.65709935E-07 3.94313590E-07 3.33577284E-07
20125-1.51910915E-07-3.88827359E-07 1.67977415E-06-1.40959833E-05 1.54407975E-05
20126-1.74374796E-05-1.09952002E-06 1.24581692E-05 4.12073140E-05-1.12791840E-04
20127-8.00951255E-06-7.20497026E-06 1.83417630E-07 6.74855066E-08 2.89155067E-07
20128 6.22569793E-06-3.00388920E-07-9.44665388E-08-9.68913908E-07-3.10394688E-05
20129-1.02602302E-05 1.77759876E-05 5.91735876E-06 1.99150236E-06 3.53344481E-06
20130-4.50652768E-06-7.36368978E-06-1.03380779E-06 1.52734120E-07 8.81073671E-07
20131 8.17492994E-08-3.84888713E-07 9.09474535E-07-1.29932031E-06 1.10502726E-05
20132-1.00469427E-05 1.74810071E-06-5.34487208E-07 6.16826191E-06 4.67169464E-06
20133-2.48841226E-05 1.15146473E-06-6.54559379E-06 2.94633355E-05 5.36365465E-07
20134 1.08841647E-08 1.48222948E-07-1.59372350E-07 1.06906885E-07-1.37092314E-07
20135-1.75028463E-06 4.23574652E-07-5.45671444E-07 7.17598324E-07 1.48550872E-07
20136 6.53715897E-07 4.04696086E-06-3.68027533E-07-2.73519240E-05 9.53212277E-06
20137-1.36209330E-05 1.56812092E-05 1.69974503E-08-8.27230191E-08 6.57255689E-08
20138-1.93580146E-07-3.53968210E-07-2.75966894E-07
21  1-8.11416191E-07-1.08112914E-06-6.27063204E-07-3.59571276E-07 1.06879968E-06
21  2 1.14764975E-05 3.81317680E-06 2.12449233E-06-6.25580440E-06-1.99834896E-04
21  3 8.00039066E-05-3.65151934E-05-1.88850861E-05 1.92892159E-03-2.63995517E-04
21  4 6.15769701E-05 1.56726035E-04-1.16830141E-06-7.25906977E-07 1.89420839E-06
21  5-4.23783098E-07 2.00090818E-06-7.29540111E-07-3.60386745E-07 1.00543930E-05
21  6-5.52832266E-05 2.96824294E-06-4.87348143E-07 7.93381700E-06-7.90397031E-05
21  7 2.41526344E-05 2.15416421E-07 5.24628953E-07 2.75382681E-07 8.23374361E-07
21  8-2.59194116E-07-6.84309662E-06-5.12686443E-07-4.50768980E-06 1.83882911E-07
21  9 7.01275559E-05 2.50599023E-05 3.06720833E-05 2.42189012E-05-6.71692208E-04
21 10-6.85380103E-05 2.20605149E-04-3.16486297E-04 1.33574195E-07 1.17601126E-06
21 11-1.30958546E-06-1.94246861E-07 5.50478629E-07 6.39858880E-07-6.98292339E-07
21 12-1.44658866E-06-1.43895794E-06 8.99269523E-09 8.76408199E-07 1.23980033E-05
21 13 6.98144428E-06 9.90576472E-07-4.96642290E-06-1.62116334E-04-5.31590527E-05
21 14-1.06986314E-05-2.67605330E-05 9.11296091E-04-7.23823419E-04-5.55557639E-04
21 15 4.32696697E-04-1.12560885E-06 3.60182814E-07 7.65426032E-07-3.30577115E-07
21 16 2.47190041E-06-2.83077629E-07 1.33819703E-05 1.26606181E-05-2.44561462E-06
21 17 1.25791904E-06 3.22850841E-07-2.49085620E-05 1.98989096E-05-1.23798067E-05
21 18-3.04591270E-06 3.39186748E-04-2.09666691E-04 8.21420617E-05 7.60494354E-05
21 19 7.61671852E-03 2.02144438E-03-3.81938706E-03 1.31542984E-03 3.93104448E-06
21 20 1.81552384E-07-4.11259686E-06-3.17551678E-06-1.70872470E-06-1.38787507E-06
21 21 4.50275374E-06-1.18231323E-05-9.93035586E-04-2.31597393E-03-2.73754115E-06
21 22-4.18110648E-06-5.07651092E-07 3.40916621E-07 3.12719997E-07 2.81505324E-05
21 23 2.43361361E-06 2.67583967E-06-1.02214636E-06-2.26567126E-04-8.77733864E-05
21 24-1.03500032E-04-7.85628305E-05-7.80348206E-03-1.05689686E-03-2.90539192E-03
21 25-1.18633993E-03-4.33116366E-06-5.51657689E-07 4.88282135E-06 8.99957494E-07
21 26 6.71991068E-07-8.78792271E-07 1.25057939E-06 1.76047200E-06 1.75924065E-06
21 27-9.99432703E-07-1.03752840E-06-1.84998258E-05-9.34826709E-06 3.90573118E-06
21 28 6.40611685E-06 2.16022186E-04-7.01339932E-05 8.82830341E-05-1.03901306E-04
21 29 1.55748469E-03-7.17719238E-04 3.31752754E-05 4.49946479E-04 4.10751337E-06
21 30-1.73021927E-06-2.37729410E-06-5.57972747E-07-1.52533400E-06-1.54111398E-06
21 31-2.03429289E-06 1.73686020E-05 2.72746366E-05 3.05692695E-05-6.56089742E-06
21 32-6.34750095E-06-2.05254397E-06 1.21279405E-06 6.27230373E-07 1.64963843E-05
21 33 7.53645988E-06-4.80065158E-06-4.33545652E-06-1.99925362E-04-2.30341148E-05
21 34 3.52101490E-05 1.21425727E-04-2.43304225E-03 2.61479395E-05 5.48061759E-04
21 35 2.66820453E-04-1.37310213E-06-9.32439997E-08 1.46634612E-06 2.88392554E-06
21 36-3.99669433E-08-2.77494592E-06-2.29188605E-07 1.24927442E-05-2.16274461E-04
21 37-4.51445449E-05 2.89569168E-06-1.96242997E-05-1.80220485E-04 2.47296537E-05
21 38-5.74172583E-08-2.84132852E-07-1.20454934E-07 1.92095877E-06 1.20692857E-07
21 39 8.20160503E-07-7.93952035E-07-7.51888348E-06-4.57326705E-07-3.15334227E-05
21 40 2.97090445E-05 4.20817931E-05 3.39905595E-05-4.32614498E-04-4.15524234E-05
21 41 5.84872601E-04 4.59260198E-04 5.37923363E-07-6.16794444E-07 7.88710813E-08
21 42 2.82935994E-06-2.96948917E-07-7.65043485E-07 2.75286425E-06-1.54457564E-05
21 43 7.40556053E-05 1.12243110E-03 1.66585258E-06-1.22277292E-05-1.75889629E-04
21 44-5.23877149E-04 1.32465491E-06-7.21047911E-06 8.08022918E-05 1.83615608E-04
21 45 7.21772386E-07-9.14829487E-07 1.36102108E-06-7.50023812E-07-8.96376422E-08
21 46 1.64807440E-05-6.36690883E-06 4.55433420E-06 1.91672059E-06-1.03973160E-04
21 47 5.32523376E-05-3.62217552E-05-4.46488883E-05-9.09810450E-04 1.19172978E-04
21 48 5.63895969E-05-2.36134652E-04-7.41741660E-07 8.11286171E-07-6.95445112E-08
21 49-2.03441140E-07 6.95323631E-08-6.43110620E-07-1.41649174E-06 8.87102427E-06
21 50-1.24341908E-04-1.17936401E-04 1.65389065E-07 7.84712475E-06 7.14343816E-05
21 51 2.44749854E-04-4.53127922E-07 5.27433255E-06-6.36808675E-05-1.10663287E-04
21 52-2.82914845E-08-3.87128840E-07-1.56196269E-08 4.19665414E-07-1.85009613E-07
21 53 4.59434046E-06-2.20994408E-07-2.06503382E-06 8.46465496E-07-3.05188649E-05
21 54 1.14264989E-05 1.79416458E-05-7.13251764E-07-1.48300416E-04 6.57091808E-05
21 55-2.37303372E-05 1.94154991E-05-1.03180097E-07 2.29809337E-07-1.26629240E-07
21 56-8.45178311E-07 2.62270104E-07-9.83773552E-09-3.09978417E-07-2.95856577E-07
21 57 5.51186306E-05 4.81079362E-05 1.81956589E-06-1.18643799E-05 2.71398698E-06
21 58-4.64707054E-05 3.41668621E-05 2.86395893E-05 2.36787665E-06 7.59919165E-07
21 59-6.08761385E-07-8.64486507E-06-5.97261003E-06-5.38904246E-06 8.89629334E-07
21 60 1.20124409E-04-5.42885812E-05 2.49900473E-05 9.71460344E-06 2.15669161E-03
21 61 4.44671959E-05-6.32624489E-04 2.11637958E-04 6.33075702E-06-2.94951919E-06
21 62-3.38123783E-06-2.27040196E-06-2.99585013E-06-3.01653302E-07 6.82584134E-07
21 63-3.41700137E-06-1.02840633E-04-4.53621599E-06-1.02933571E-06 4.58066213E-06
21 64-1.39203092E-04-2.91115602E-04 6.31158542E-06-4.27589075E-05-2.23244574E-04
21 65 7.40044555E-04-5.16909921E-08-6.07889356E-07-5.15348969E-07 7.78365532E-07
21 66-7.64429992E-08 6.81957686E-06 2.01337654E-06-3.15987186E-06 1.03895201E-06
21 67-3.27614092E-05-5.60856478E-06 1.26363842E-05-1.31923973E-05-1.31221669E-04
21 68-3.35872268E-06-3.35869171E-05 3.49033603E-05 3.44160254E-07-3.96865343E-07
21 69 5.27050882E-08-2.78496992E-07-5.33316608E-07 3.66729204E-07-1.44335011E-04
21 70-1.19440292E-04 5.55323742E-07 7.98684814E-07-8.48847798E-07-6.68793381E-06
21 71-3.44483031E-07 3.82268387E-06 4.00019125E-06-1.01000316E-04 3.70383058E-05
21 72-5.70880117E-05-3.02872150E-05-3.67524498E-03-8.88078878E-04-1.82892271E-03
21 73 4.82626427E-04-1.33900144E-06-4.48392357E-07 1.78739379E-06 2.20493339E-06
21 74 3.07011646E-06 5.72140875E-06-1.47538123E-06 1.19770693E-05-1.48928212E-04
21 75-1.74808408E-03 2.51414863E-06-2.16101027E-05 2.86770171E-05 3.93080448E-04
21 76-1.95536356E-07 7.38660229E-07 1.35973181E-06 2.63708143E-06 1.33460194E-06
21 77-4.64599628E-06-5.15769024E-06-1.11671814E-05-6.26464116E-06-3.27582296E-05
21 78 3.25067384E-05 2.42550924E-05 4.55202090E-05-5.94251594E-04 1.13493174E-04
21 79 7.62738695E-04-3.47300035E-05 2.04267234E-06-3.58025494E-07-1.68464684E-06
21 80-8.72801314E-07-1.50539311E-06-2.06308903E-06-1.09160201E-05-7.89591632E-06
21 81 9.84932629E-07 1.54657665E-06-5.27388902E-07-2.17738615E-05-2.47391070E-06
21 82-9.69790084E-07 3.11960339E-06 8.45125290E-05-4.62319996E-05 3.60045069E-05
21 83 8.51880518E-05 1.03668752E-03 1.97604021E-03-5.61911876E-04-7.54873265E-05
21 84-8.86957498E-07-1.30921795E-06 2.19617545E-06 5.75359055E-06 3.44369621E-06
21 85 1.24576826E-06 2.69806206E-04 2.25820785E-04-6.08321662E-06 1.84915723E-06
21 86-4.56095531E-06-2.90542785E-05-9.22967404E-06-1.44203827E-05-2.15226817E-09
21 87-1.47171250E-04 6.07290722E-05-2.99772193E-05-1.58586140E-04-4.50150860E-03
21 88-2.42229757E-03-1.64986807E-03 1.86284567E-04 1.36663666E-05-1.37211652E-05
21 89 5.47986440E-08-4.83922062E-06 6.01218969E-06-6.84290170E-06 2.16975250E-06
21 90-6.27669089E-07-8.37420537E-05 5.32533773E-04-8.19347671E-03-6.84973557E-03
21 91 4.00272082E-05 9.87917673E-05 2.94258305E-05 2.27352190E-04 1.51248313E-04
21 92 3.17926791E-04 1.38203255E-04 3.69666646E-04 1.46416029E-04 7.58700166E-04
21 93-8.95162642E-05 2.67155642E-02 5.66462129E-03 1.00077272E-02-4.61880527E-03
21 94-4.49734476E-05 1.19476953E-04-7.45035058E-05 1.01382666E-04 1.85912106E-05
21 95 8.76624363E-05 4.57790990E-04 3.79788157E-04-1.35168541E-07-2.54092775E-06
21 96-7.15336372E-06-5.49842494E-06 3.46638533E-06-5.80379406E-06-3.07835745E-06
21 97-2.70090297E-04-2.12314108E-04-1.43174150E-04-1.46251378E-04-1.01046633E-02
21 98 2.44941994E-03-5.17455341E-03-3.12099001E-03-6.05657496E-06-3.94830299E-06
21 99 1.00048780E-05-7.20888581E-06-1.00761185E-05 2.33749560E-06 4.18545690E-06
21100-6.78001892E-07-1.12895384E-04-7.48853339E-04 1.33672447E-04 1.12408836E-04
21101 2.55990703E-06 3.35389873E-06 1.55883330E-06 1.00237323E-05-1.79633054E-05
21102-2.21760859E-05-1.70521114E-05-3.11990266E-04-7.53789004E-06 1.80133525E-04
21103-2.44404080E-04 5.71729762E-03 6.50160778E-04-8.98652653E-05 3.90184722E-05
21104 6.38922345E-06 4.23977190E-06-1.06289954E-05-1.48523770E-06-6.49653334E-06
21105-5.61280977E-07-5.29566545E-07 1.40680169E-05-2.04935239E-04-8.61449211E-04
21106-7.18524948E-07-1.64343793E-05-3.84614836E-04 2.13819350E-05 5.63306628E-01
21107 4.66459772E-01 2.45459103E-05 5.01942143E-05 5.82473168E-06 4.71700192E-03
21108 3.82094336E-05 2.68086208E-05 3.20445151E-05-3.34148560E-03 2.00251082E-04
21109 7.34502309E-04 3.26160871E-04-1.57272695E-02 5.30554011E-04 2.35259757E-03
21110 1.24880875E-03 3.18407316E-05-7.10781611E-05 3.92374296E-05-7.55683922E-05
21111-3.53277268E-05-8.05258288E-05 3.54885351E-04 1.76808393E-04 1.98674401E-04
21112 1.61407271E-04 3.62895422E-04 1.68137717E-04 4.73404289E-05 8.27938442E-05
21113 3.66312674E-04 1.28026190E-04 4.22183472E-04 6.47848743E-04-7.70917060E-04
21114-6.36496282E-04 1.67790774E-06-8.13846031E-06 1.13516346E-05-4.85758050E-05
21115-7.86344777E-06 2.14630764E-06-3.27162593E-05 2.09285554E-04-9.61959862E-05
21116 5.86611185E-05 2.74509044E-05 4.36674264E-03-1.53047959E-03-1.15862321E-04
21117-5.09275809E-04-1.55072947E-05 1.28400735E-05 2.66722116E-06-6.38604787E-07
21118 8.60868842E-06-1.40903749E-05 9.04847615E-07-1.99898356E-05 7.31849058E-05
21119-1.80891644E-03 1.22853898E-05-9.92412984E-05-1.41411952E-04-1.47347629E-05
21120 4.29450467E-06-6.28464274E-05-1.41882874E-04 1.25543617E-03 4.42598748E-08
21121 7.58215230E-07 7.00251111E-07 1.87563830E-07-2.95367695E-07-8.41919125E-06
21122-2.68386067E-06-1.12076685E-06 1.35553590E-06 5.59987870E-05 1.45091197E-05
21123 8.24640685E-06-1.35768412E-06-3.13129935E-04-7.50265081E-05-1.18595270E-04
21124-3.92927629E-05 1.35574341E-08-3.55992693E-08 2.20418352E-08-3.64268795E-08
21125-1.37686384E-07-2.29476983E-07-1.73411944E-06 2.83013621E-06-2.95966998E-05
21126-3.44919706E-05 2.97096605E-06-2.13062463E-05-1.97811363E-05 7.45963999E-04
21127 3.72285719E-05 3.07381705E-05-6.42798322E-07 8.95641490E-07 4.29150216E-07
21128 7.11920060E-06 2.13259906E-06-2.72761111E-06-2.79116585E-06-9.46275287E-05
21129-7.31648058E-05 4.12680272E-06-3.96929874E-05 9.79181508E-04-8.82629712E-05
21130-7.44495929E-05 5.13603098E-04-8.72237817E-07 1.67900927E-06-8.06771456E-07
21131-4.96334244E-07-3.09921809E-06-1.82271108E-06-1.17264791E-06 6.07746516E-06
21132-8.35114082E-05-4.55082231E-05 1.52347240E-06-9.41372211E-06-6.10723961E-05
21133 5.81045816E-04-1.84120857E-07 9.45605085E-06-1.25719339E-04-3.85768984E-04
21134 1.02627979E-10 8.03730691E-08 8.27268804E-07-4.76638982E-07 6.83056741E-07
21135 4.85724813E-08-2.21356889E-06 3.47745409E-06-2.68378212E-06-1.16863434E-05
21136 9.30947046E-06-2.30515416E-05 3.23659445E-05-3.86212953E-04-9.20309474E-05
21137 5.38074487E-05 1.05379976E-04 1.33773236E-07 5.32382464E-07-6.66155699E-07
21138 9.96370563E-07 1.13778508E-06 1.15671446E-06
22  1 8.83575209E-05 7.25584145E-05 1.08255241E-07 6.58107045E-07-1.47098563E-06
22  2 1.35417596E-05 1.45193135E-06-3.35799161E-07-5.00974731E-07 1.64367119E-05
22  3 5.30679872E-05 1.09095694E-04 3.42133801E-06-1.20980872E-03 4.83874334E-04
22  4-6.95299552E-04 9.89603364E-04-2.42352001E-06 8.49654526E-07 1.57386548E-06
22  5-5.59146245E-06 4.60629699E-06 1.14468793E-06 5.32102909E-07 7.29510221E-06
22  6 9.27748690E-05 2.16651339E-04 1.05037365E-06-1.51849710E-05 9.20756309E-05
22  7-2.36509765E-04 1.26655262E-07-8.80973490E-07 2.08852847E-06 2.91457223E-06
22  8-2.44447514E-06 7.62534288E-06-8.32358351E-06-1.23312790E-05 1.26539567E-05
22  9-5.59936796E-06 1.08804250E-05 1.31962478E-05-9.18295208E-05 9.19382239E-04
22 10 6.54152598E-04-1.07068448E-03-4.88697501E-04 1.58294419E-08-1.63181904E-06
22 11 1.61598960E-06 4.37406961E-06-1.49024320E-06-6.54889555E-07 9.85285966E-06
22 12 6.00990090E-06 1.93410868E-06 1.21216549E-06-1.70882246E-06 3.74134170E-05
22 13-7.35522013E-06-5.38781848E-06 3.18669214E-06-1.86296953E-04 2.35219319E-04
22 14 1.05440580E-04 9.01143992E-05-3.66024869E-03 5.86795782E-04 1.98951537E-03
22 15-1.06922050E-03 4.05630392E-06-8.50743559E-08-3.97122957E-06-6.96720147E-06
22 16-1.42233447E-06 2.57251008E-06-2.52289863E-04-2.10154907E-04-1.76075052E-06
22 17-8.24291822E-06-2.11240863E-06 1.78100679E-05 4.56161623E-06-3.15985854E-06
22 18 1.24289441E-05 1.31272318E-04-2.55062147E-04-7.78327487E-06-1.32761294E-04
22 19 1.03130612E-02-1.06301869E-03-3.38148938E-03-1.07417068E-03 5.69116003E-06
22 20-1.39954055E-05 8.30424543E-06 7.09080340E-06-9.86962381E-06-5.33669540E-06
22 21-3.93509423E-06-3.57863919E-06 6.13998358E-05 2.41533780E-04 8.38515921E-03
22 22 7.00884386E-03 5.95987403E-05 5.52498896E-05-7.85812100E-05-2.27623876E-04
22 23 2.29155906E-04 1.98482526E-04-2.14751548E-04-4.18621778E-04 2.41468260E-04
22 24 1.77092628E-04-7.26977637E-04-1.76805919E-02 7.91485952E-03-1.45621656E-03
22 25-1.02240853E-02-5.26049141E-06 2.44061589E-05-1.91456675E-05-7.16517225E-05
22 26 1.17866230E-04 1.13125122E-04-3.54411118E-04-2.95464313E-04-7.28566634E-06
22 27-2.03057491E-06-4.48366521E-06 2.58210435E-05-5.51652115E-06-7.32244312E-06
22 28 1.65251202E-05 6.12033414E-05-6.50039273E-06-1.61957964E-04-4.85277092E-05
22 29-3.91491365E-03-8.29596470E-04-9.47431280E-05 1.80839586E-03-1.21448207E-05
22 30 5.06319711E-06 7.08162356E-06 2.06268056E-06-1.02673070E-05-9.08158454E-06
22 31-1.82564351E-06 9.23146032E-07 1.53939750E-04-2.81490527E-04-1.78354838E-04
22 32-1.48416925E-04 3.24593298E-06 3.09738566E-06-1.88160509E-06-2.30000770E-05
22 33-2.33654701E-05-2.32692941E-05 1.03064381E-05 4.21642352E-04-7.62167505E-05
22 34-1.66372450E-04-2.73851140E-04 4.84232174E-03-8.70783672E-04-5.13524107E-04
22 35-1.75052147E-03-2.00992774E-06 4.19496560E-06-2.18503785E-06 7.70851819E-06
22 36 4.32868625E-06 6.79703664E-06-7.73235774E-07-2.05318094E-06 8.63555855E-05
22 37 8.73743896E-04-1.22936823E-08 1.05311197E-05 2.38131828E-04 2.72728203E-04
22 38-5.63301768E-01-4.66457120E-01 1.97502848E-05 2.07531581E-05-3.31797455E-05
22 39-4.71339224E-03 6.19887779E-05 3.37806192E-05-1.83918392E-05 3.26087713E-03
22 40 3.13914530E-04 4.44184243E-04-4.75751661E-04 1.75732429E-02 1.30907589E-03
22 41 2.08264764E-03-1.95367541E-03 3.70562971E-06-8.99190815E-07-2.80643889E-06
22 42 7.58524642E-05-7.66117524E-05-7.93123973E-05-3.69045578E-04-1.05517947E-04
22 43-6.94260886E-04-1.14200170E-03-3.64366008E-04-1.56747351E-04-2.57381465E-04
22 44-2.27112777E-04-3.57652796E-04-1.61025505E-04-4.40397925E-04-1.19225599E-04
22 45 1.04914419E-03 8.66503994E-04 4.96849502E-07 5.92477482E-06 1.09868126E-05
22 46 5.73156975E-05-5.23213163E-06-2.05494756E-05-1.03506614E-05-3.04111151E-04
22 47-5.59459942E-05-3.87242535E-05-1.11985336E-04-7.17314657E-03-1.41617216E-03
22 48-1.03704421E-03-1.33263657E-03 1.31192553E-05 4.96530843E-06-1.80845637E-05
22 49-8.67956595E-06-5.15151292E-07-1.09164381E-05 1.27268231E-06 7.79500170E-06
22 50-2.94730027E-05 8.18640835E-04-1.04111777E-05 9.66776497E-05 1.11648175E-04
22 51-1.77822557E-03-9.23097051E-06 8.32526085E-05 5.07201453E-05-1.29931155E-04
22 52-1.73448699E-08-1.70790230E-07-7.34091492E-08 1.36702352E-07 3.63601487E-07
22 53 9.09728328E-07 2.00702745E-07-9.82718786E-08-1.50670264E-06 8.83155401E-06
22 54-9.92833240E-06-8.42965538E-06 8.58582282E-06 2.78170204E-04-1.92645470E-05
22 55-1.24304725E-05 3.23335494E-05-7.48967348E-08-9.68981298E-08 1.71794864E-07
22 56 5.11386107E-07-4.66539658E-07 2.54840299E-10 1.42018329E-06-3.33282015E-06
22 57 5.50651716E-05 1.06738414E-04-1.59930520E-06-3.60873297E-08-5.26763598E-05
22 58-6.03191085E-04-8.88600568E-06-7.71072236E-06 1.55204407E-06 1.14381686E-06
22 59-2.87675402E-07-5.41855800E-07-5.84111701E-06-6.70050039E-06 2.25516668E-07
22 60 3.92684960E-05-9.16235925E-06-2.72979660E-05-1.29469090E-05-2.64582653E-04
22 61 1.78641559E-04-1.16132384E-07 3.98257637E-04-2.21027227E-06 2.52187352E-06
22 62-3.11601248E-07 4.02244540E-06-4.54391236E-07 1.19735291E-06-7.14286324E-08
22 63 5.58018539E-07 3.44965358E-05 9.68755986E-05-9.90051374E-07 6.77569211E-06
22 64 8.84025031E-05-5.12442849E-04-2.23304317E-06 7.79693995E-06 3.87319966E-05
22 65 3.61745739E-04 3.18692444E-08 4.14320448E-07 4.19483969E-07 1.04530258E-06
22 66 2.97527160E-07-6.50824545E-06-1.91800096E-06-2.76335573E-06-3.42426826E-06
22 67 6.92258859E-05 3.06502861E-05 2.12064364E-05 5.61504796E-05 4.23007871E-04
22 68 1.00286333E-05-5.31920856E-05 1.23931887E-04-1.17782612E-06-7.94990017E-07
22 69 1.97281614E-06-9.29141110E-08 1.28826464E-06 7.03746427E-07-3.79680040E-05
22 70-3.50461826E-05 9.64556968E-07 3.91202169E-06 9.70801389E-07 4.09899125E-05
22 71 8.40710648E-07-2.30078260E-05 7.96318984E-07-2.61313601E-04-8.61223264E-05
22 72 1.86030346E-04 3.32060305E-06 9.34642207E-05-7.64843309E-04 2.62616790E-04
22 73 9.63434643E-05-3.63478278E-06 4.08531989E-06-4.50537106E-07 2.82396363E-07
22 74-3.26977873E-06 4.06600267E-06 1.23051986E-06-1.48770088E-05 8.09577839E-04
22 75 3.17238497E-03-2.19538934E-06 2.79767779E-05 1.11538490E-04 2.94565032E-04
22 76 2.98801117E-07-4.08999920E-07-4.02205056E-06 5.89002099E-07-1.63666770E-06
22 77 1.11678614E-07 1.82692349E-05-2.02862580E-06 8.32065033E-06 8.45385503E-05
22 78-3.58160277E-05-7.18092098E-06-8.15657552E-05-1.65262720E-03-1.20394889E-03
22 79-1.95512919E-04 1.98889161E-04 3.01373494E-06-3.00508356E-06-8.65138481E-09
22 80 2.86429502E-08 8.71733752E-07 5.03140034E-06-1.36211288E-07 2.10889680E-07
22 81 1.17782145E-06 5.14123052E-07 9.96731559E-07-2.59057538E-06-7.19094092E-06
22 82-2.62409355E-06-6.00473023E-06 6.32066889E-06 8.86795236E-05 2.81873305E-06
22 83 6.97120230E-05 2.99152286E-04 1.19690229E-04 7.42294387E-04 2.39715972E-04
22 84-1.26089682E-06 1.55439316E-06-2.93496339E-07 2.84432071E-07-2.32871217E-06
22 85-1.13906827E-06-3.41092558E-07 1.77193453E-07-1.61606049E-07-6.53527339E-07
22 86 1.21065108E-07-5.31290721E-06 1.03132245E-06 3.58117520E-06 7.62173609E-07
22 87 9.59153698E-06 1.55489259E-05-9.10692998E-06-4.72573520E-05-2.40005017E-03
22 88 2.51650784E-04 5.95651590E-04-1.35711878E-04 1.67316911E-06-1.27644197E-06
22 89-3.96727148E-07 2.33787478E-07-1.21811299E-07 1.29878094E-06-3.08162743E-07
22 90 5.51364006E-06 4.71062637E-05-2.76060714E-06 4.57255334E-07-2.45546197E-07
22 91-1.11624763E-06 1.01495208E-06 1.84853981E-07 9.28832855E-06 5.57699418E-06
22 92-5.94262265E-06-2.20612804E-06-4.12780230E-05-5.64940027E-05 4.08924690E-05
22 93 5.90585882E-05-2.30596403E-04-1.35519600E-03-1.02985835E-03-2.64524292E-04
22 94 1.25992904E-06 4.52550402E-07-1.71247944E-06 1.11548721E-06 3.75923732E-07
22 95-5.01861983E-07 3.91083578E-06 3.62329338E-06 1.29833999E-06 1.23757869E-06
22 96-2.95709262E-07-8.84559264E-06-5.15257519E-06-6.50262548E-06 3.32468101E-06
22 97 9.49621684E-05 2.63559674E-05 8.53966844E-05 2.23238638E-05 2.84900587E-05
22 98 9.31040099E-04 1.51485410E-04 4.51985316E-04-1.17769766E-06-5.90426170E-07
22 99 1.76812383E-06 1.20576394E-06-1.56446339E-06 1.50095235E-06 1.74040846E-06
22100-5.58170144E-06-2.65093311E-04-5.01943258E-04-1.00153723E-06-8.06790517E-07
22101 4.59746133E-07-7.38065042E-07 2.01154132E-07 2.03485733E-06-8.15630153E-07
22102 2.94418701E-06-1.23004714E-06-5.77470354E-05-1.77565859E-05-1.06062351E-05
22103-8.63869746E-06 8.62712905E-04 2.57737172E-05-3.22618908E-04-3.87591421E-05
22104-6.17061028E-08-4.74024012E-07 5.35730115E-07-3.08776203E-07-8.43892403E-07
22105 5.82869461E-07-1.56733155E-06 1.11149600E-05 5.71624351E-06-1.88459612E-04
22106-4.51058362E-07 9.23419319E-06 3.86890574E-06 1.52501966E-04 6.67085292E-08
22107 3.62415928E-07-9.40102162E-07 9.39514589E-08 1.00168173E-06-4.22820168E-06
22108 3.74794351E-06 4.93510021E-07-4.03333512E-06 2.37743465E-05-5.88190575E-07
22109-2.13222721E-05 1.42269044E-05 1.18319455E-03-4.03170887E-05-2.30920858E-04
22110-1.55518003E-05-6.05469907E-07 1.92088623E-07 4.13381283E-07-1.06112012E-06
22111-7.57669064E-07 9.72608873E-07 8.27296143E-07-7.57239568E-06 4.14817263E-05
22112-5.15612497E-05-4.70620332E-07 3.21161355E-06 4.91696195E-05-3.43567721E-05
22113 5.29482254E-07-4.95873269E-06 7.34515311E-05 1.51036049E-04 1.10115000E-04
22114 9.09733884E-05 3.26364936E-06 1.07707092E-07-1.82078911E-06 4.44654561E-06
22115-1.45028827E-05-2.49302444E-06 6.96658647E-06-7.81215977E-05 3.45663174E-05
22116-7.76895367E-07-8.19390040E-05-1.63720633E-03 3.23094990E-04 3.51071362E-04
22117 3.92214801E-04-2.18623373E-06 4.27795833E-06-2.09172460E-06 9.05790100E-07
22118-2.27694242E-07-4.03276661E-07 3.58401599E-06-3.93353348E-05 2.53308410E-04
22119 1.09523802E-03-2.02495891E-06 2.13844623E-05 1.55435033E-04-2.98135535E-05
22120-6.73135252E-06 2.54995795E-05 1.71333993E-04-5.36855686E-04-5.62435182E-08
22121-7.24946985E-07 2.99863249E-07 9.63984897E-08 4.20864123E-07 8.54038319E-06
22122-7.37318611E-07-3.05007595E-08-1.98299041E-06-6.94968019E-05-9.56914259E-06
22123-5.59594314E-06-6.16850360E-06 2.57117086E-04 1.23954311E-04 5.54660983E-05
22124 9.45121959E-06 4.74296473E-07-5.29897270E-07 5.56007968E-08-1.33861311E-08
22125 4.86907760E-07-4.72502292E-09 4.00814382E-06-1.76616585E-05-6.52105562E-06
22126-7.84015086E-05 4.30389849E-07 1.35030663E-05 6.77858829E-05-3.86592826E-04
22127 3.96009277E-07 6.57623245E-07-6.86821705E-07 1.74264418E-07-3.68731693E-07
22128-5.00963614E-06 3.85425713E-06-1.38749856E-06 2.06027263E-06 1.03670002E-04
22129 3.74439884E-05-1.21876812E-06 2.04436343E-05 1.35746063E-04 8.82028552E-06
22130-5.91486704E-05 3.99531241E-05 1.53298899E-06-1.02969086E-06-5.03298132E-07
22131 1.70622995E-08 5.25574713E-07-7.92295945E-07-4.93614479E-07 1.55478436E-06
22132-2.98169150E-06-5.39810337E-05-5.33456400E-07-5.48456373E-07 7.64668757E-06
22133 9.08779119E-05 2.79808673E-07-3.27360928E-06-5.76727649E-06-1.36048563E-05
22134-3.05103358E-08-3.91434523E-07 1.39552142E-08-8.46042560E-08-6.08021929E-07
22135 4.54570883E-06 2.46389353E-07 3.32722911E-07 2.71673236E-06-3.50829884E-05
22136-9.56910376E-06-5.34391469E-06-7.87879439E-06 1.66102920E-04 4.99285860E-05
22137-1.33420114E-05-1.42015906E-05-3.37316448E-07-1.46336344E-07 4.83652792E-07
22138-7.06014437E-07 1.84236539E-07 2.81337623E-07
23  1-2.77506297E-07-5.93114467E-07 5.91952638E-07-7.41319494E-07-5.59429275E-07
23  2-1.99530357E-07-4.81172785E-06 3.98259687E-06 3.44823272E-06 1.17369193E-04
23  3-2.32077309E-05 2.09402529E-05 3.45269139E-05 1.82753203E-03-5.26030373E-04
23  4-4.98863088E-04 5.85864528E-04 6.28090425E-07 9.31436448E-07-1.55952687E-06
23  5 9.13291494E-07-1.03773472E-06 8.62163936E-07-1.35365481E-06 8.43102548E-06
23  6-4.13019373E-05-6.49695798E-05 7.18826824E-07-1.08674258E-05 3.08585553E-05
23  7 7.31974408E-05-1.50820054E-07-7.80964410E-07 1.85520726E-07-3.42998785E-07
23  8-1.97194628E-07 1.11306142E-05-1.77427667E-06 7.98065666E-07 3.36165106E-06
23  9-7.67131339E-05 1.03223717E-05-2.51972843E-05-8.05881900E-05-2.37204168E-03
23 10 9.43258665E-04-5.86035758E-04-7.84390690E-05-1.34760938E-06-1.30332423E-06
23 11 2.65093362E-06-1.04309964E-06 1.11293080E-06-2.82130617E-07 6.76967435E-07
23 12 9.96545332E-07 2.29604091E-06 7.25986056E-08-1.18571028E-06-3.96439404E-06
23 13-9.85975766E-06-1.20480276E-06 5.21257588E-06 1.02439049E-04 7.69176568E-05
23 14 2.31609192E-05 3.52261462E-05 3.17279676E-04 2.74732231E-03 1.84579352E-03
23 15-6.10976448E-05 4.28000410E-06-2.36859966E-06-1.91140444E-06 1.10271405E-07
23 16-6.32130467E-06 1.21759715E-06-1.77296941E-05-1.65698559E-05 1.34302197E-07
23 17-1.81430034E-06-1.39231423E-06 2.35911017E-05-9.23878725E-06 1.24223362E-05
23 18 1.01859795E-05-2.89292511E-04 1.79827284E-04-1.56552512E-04-9.34374766E-05
23 19 4.24517734E-03-6.30473504E-04-1.60941196E-03-1.90815734E-03-8.05660678E-06
23 20 5.10735972E-06 2.94924706E-06 4.22474290E-07 3.66742791E-06 1.15456725E-06
23 21-3.32945725E-06 2.61718946E-05 7.10342381E-04 4.84008369E-03 4.00633235E-06
23 22 2.40201160E-06-4.02121205E-07 1.90590085E-07-1.46235970E-06 1.36353123E-05
23 23 5.90181161E-08-1.90860105E-06 6.72052721E-06-1.70273420E-04 1.04678406E-04
23 24 3.00426219E-06 1.00926368E-05-2.57561794E-03 2.63835773E-03 4.54022549E-04
23 25 2.11559351E-03 1.40816003E-06-1.10202605E-07-1.29795743E-06-3.59024896E-07
23 26 1.10783418E-06 1.57792710E-06-1.28525454E-06-2.25750892E-06-5.83300548E-08
23 27-2.93344151E-08 7.80955844E-07 1.79376993E-05-4.82062390E-07 1.63393978E-06
23 28-4.76128381E-06-1.34225251E-04 2.75172112E-05-9.14659195E-05 8.75333083E-05
23 29-4.57961728E-03-1.52156646E-04-1.33486324E-04 1.23783588E-03-5.00779461E-07
23 30-9.50213413E-07 1.45099287E-06-2.00539408E-07-5.51572219E-08 1.19804360E-06
23 31 1.96180230E-06-1.68769568E-05-4.08025472E-05-1.61042054E-04-6.03860849E-08
23 32-5.04666145E-07 3.06834679E-06 1.14704584E-06-8.21826093E-08 1.74895726E-07
23 33-1.41414677E-05-6.29803069E-06 8.53419414E-07 7.06055453E-05 7.23494578E-05
23 34 4.23133093E-05-2.79432499E-05-7.18082343E-04 1.93364334E-04 5.08949039E-04
23 35 2.96439432E-04 2.31083693E-08 3.37301542E-06-3.39612379E-06-7.99898042E-07
23 36-4.31993434E-09 1.08699720E-06 2.75175858E-06-3.13505272E-05 6.66355555E-05
23 37-2.63525219E-04-5.17442505E-07 1.61682844E-05-1.31581826E-05-3.24311592E-04
23 38-1.10445058E-04-9.17692874E-05-1.95662280E-06 2.16308943E-06-7.68851539E-07
23 39 1.36969198E-06 6.41228325E-06-7.81250407E-06 4.40771004E-06-5.22459327E-06
23 40 4.33947538E-05 6.42153512E-05-5.07124959E-05-2.29621086E-03-4.43196932E-04
23 41-8.79140752E-04 2.72338496E-05-4.08006795E-06-1.68805621E-06 5.76812416E-06
23 42-2.62858167E-07-2.72554917E-06-4.61594588E-07-4.48473058E-06 9.94209785E-06
23 43 3.66226978E-04-5.97727955E-04 4.19404270E-06-3.68433780E-05 2.72356621E-04
23 44 5.38014497E-04-1.46978533E-06 7.08689680E-06 2.13267871E-04-2.72888208E-04
23 45-1.20980579E-06 5.48257870E-07-1.31685616E-06-4.94511594E-07-8.17723147E-08
23 46-1.85676343E-05 6.80236508E-06 9.60650886E-07 4.42278397E-07 1.34067222E-04
23 47-8.53083979E-05-1.88150796E-06 6.60880877E-05 4.18578098E-03-6.90052744E-04
23 48 6.36607380E-04 9.21958203E-04-1.75231038E-06 6.36289336E-07 1.11602105E-06
23 49-9.80053305E-07 1.29326109E-06 2.17104303E-07-2.45698613E-06 1.32557164E-05
23 50 4.30232442E-05 4.86582263E-04-2.54752946E-07-2.70689852E-06-2.27945628E-04
23 51-5.41306215E-04 1.60665577E-06-1.80562279E-05 5.41577176E-05 2.84193912E-04
23 52 4.05463358E-08 5.56790538E-07-1.15698444E-07-4.36526800E-07 1.39685535E-07
23 53-6.80865941E-06 1.00929534E-06 2.19279220E-06-6.00296337E-07 4.69717809E-05
23 54-1.79631823E-05-1.84780569E-05 3.42214905E-07-5.35695152E-05 2.14181914E-05
23 55-1.78049971E-05 5.27818663E-05 1.82209916E-07 1.46770040E-07-3.28979956E-07
23 56 9.06697335E-07-8.55889075E-08-1.89787864E-07 9.43823672E-07-6.82947333E-06
23 57 1.14138048E-04-1.56458122E-05-4.89909666E-08-8.61329378E-06 8.53782735E-06
23 58-4.49478177E-05 4.83854053E-07 1.27256761E-06-1.74188970E-07 1.59037667E-07
23 59-2.44726660E-06-1.17068677E-05 1.19512364E-06 1.87727495E-06 1.08892459E-05
23 60 6.47781286E-05-4.03325621E-05-3.02021096E-05-7.82424290E-05-1.41785688E-03
23 61-7.77088857E-04 5.37860533E-04-1.44591241E-04-1.14646903E-06 1.40952056E-06
23 62-2.63051526E-07 2.08392439E-06-1.50937770E-07 1.07982385E-06 7.14266177E-07
23 63-9.07785348E-06-3.13823222E-05 1.11900346E-04 5.69180547E-07-4.74073907E-06
23 64 2.10744879E-04 5.49332963E-04-2.58843193E-07-3.30562123E-06-5.89708402E-05
23 65-1.66753350E-03 1.01126493E-07 1.39415692E-06-3.92006494E-07-4.70158417E-07
23 66-2.40695073E-07-1.67303646E-05 1.92370372E-06 2.12461080E-06 3.05523071E-08
23 67 1.16099509E-04-7.85126763E-06-6.90299286E-06 2.50790866E-05-5.75870084E-05
23 68 1.02022682E-04 3.62023222E-05-2.42969350E-04-4.98622418E-07 5.64723995E-07
23 69-6.61015767E-08-5.40646724E-07 9.93019584E-07 1.11485905E-07-7.97974646E-05
23 70-6.39683948E-05-1.12605255E-06-5.28046279E-07-1.97697613E-06-3.54354253E-05
23 71 1.32085530E-05 5.74559340E-06 7.86241419E-06 2.99672942E-04-1.70799613E-04
23 72 1.83995282E-04 1.33953071E-04 8.99153523E-03-2.76975996E-03 6.78569033E-04
23 73 1.87207523E-03-5.76007353E-06-5.24718573E-06 1.10072593E-05 1.82273726E-06
23 74 1.11963481E-06 1.23918620E-05-1.42745980E-05 1.09831158E-04 2.86819151E-04
23 75 1.14283331E-03-8.39015583E-06 4.46895401E-05 9.33763879E-06 5.78571509E-04
23 76-7.72688993E-06-4.56887549E-06 2.00282791E-07 3.56641350E-07-1.86784356E-06
23 77-3.03613871E-05-8.73145626E-06-1.67409639E-05 7.18554672E-06-2.01966230E-05
23 78 2.85614777E-04 3.00261374E-04 3.17369677E-04-1.00983048E-02-1.27876913E-03
23 79-1.27880005E-03-1.32721900E-04-3.82427817E-06 2.26263882E-06 1.56163935E-06
23 80 2.93618528E-06-4.84516291E-06 4.52711216E-06-8.25961448E-06-7.32559027E-06
23 81-5.27193874E-06 2.37279824E-07-6.23134781E-06-8.51148867E-07 2.43484501E-05
23 82 7.91579719E-06 3.23941591E-05 8.24383663E-05-9.02341720E-05-1.06327672E-04
23 83-2.81041237E-04-3.70097601E-04 2.67653107E-03-7.33421683E-04 9.03166320E-04
23 84 1.82817837E-05-1.64088207E-05-1.87296298E-06-6.98480345E-06 1.42957518E-05
23 85 2.85875339E-07-1.95297748E-04-1.58362856E-04 4.43504331E-06 7.41120135E-06
23 86 9.73286884E-06-5.86393105E-05 1.92865940E-06-4.63987407E-05-2.19780143E-05
23 87 8.56432210E-04 1.89257242E-05-4.56748921E-05 3.23182525E-04 8.30006275E-03
23 88 7.98572598E-04-1.79723817E-03-1.56189640E-03-1.10879897E-05 1.60029872E-05
23 89-4.91499756E-06-7.55529967E-06-7.28114995E-06-1.03900356E-06 5.28974667E-06
23 90-1.07384109E-04-2.15503676E-04 2.58624429E-04 6.16999470E-03 5.18047640E-03
23 91-1.86103984E-05 7.37903433E-05-7.92940504E-05-2.78417853E-04-5.51597458E-05
23 92 2.89003624E-04-2.76878238E-04-4.22574759E-04-7.85059297E-05 2.69147302E-04
23 93-4.90274786E-04-1.67410763E-02-9.45046833E-05 1.52335950E-02 8.39400607E-04
23 94 7.04242643E-05-3.19486769E-05-3.84755874E-05 4.43521038E-05-1.71507059E-05
23 95 1.56750562E-04-2.70915570E-04-2.21493670E-04 4.00453193E-06 4.29940633E-06
23 96 8.96080541E-06-4.37185339E-05-1.98743631E-05-2.53259625E-05-6.08551777E-06
23 97 6.77359274E-04 2.85100984E-04 2.74166041E-05 2.60449714E-04 3.89084225E-03
23 98 1.14181739E-03-2.77951714E-04 1.07397541E-03 1.01301780E-05-4.00642336E-06
23 99-6.12375464E-06 5.16237135E-06 1.33459118E-06-9.68222965E-06 8.26874751E-06
23100-1.30818672E-04 2.23651103E-04 6.08117379E-04 5.88909679E-05 5.08644815E-05
23101 9.87941221E-07-7.46455533E-07-2.36609801E-06-9.15268575E-06-8.36189933E-06
23102 6.31070832E-06 1.86972689E-06 3.46678339E-04 1.24088005E-05-1.96242488E-04
23103-7.98905719E-05-5.88606718E-03-5.53354628E-05 4.75552504E-04-1.63009899E-03
23104-1.10785249E-06 2.61222321E-06-1.50437072E-06-9.58159624E-07 1.75328378E-06
23105 4.85637388E-06 5.12560595E-06-5.27885418E-05 7.07699896E-05-7.36931188E-04
23106-5.18718455E-06 5.04876104E-05 1.50253612E-04 1.11137359E-04-6.87119487E-04
23107-5.69486965E-04-1.69285280E-06-8.15865736E-06-4.54510927E-06 1.81687891E-05
23108-3.95727705E-06-2.40049299E-06 1.97872179E-05 2.47525841E-04 3.36262639E-05
23109-1.26279174E-04-9.71459836E-05-1.24076939E-02 1.97958545E-03 1.98522575E-03
23110 1.15988775E-03 1.18343872E-05-1.53306641E-05 3.49627688E-06-1.49204465E-05
23111-6.75046624E-06-3.08919376E-06-1.25191159E-05 8.40211839E-05 1.38786083E-04
23112 1.11952968E-05-2.35458283E-06 3.74424166E-06 5.23634229E-05 5.66320945E-04
23113-1.10244503E-05 6.89365991E-05 1.21595672E-04-1.40687453E-03-5.63322179E-01
23114-4.66470042E-01-4.23837627E-05-2.03222359E-05-7.11568031E-06-4.83927050E-03
23115 1.83246214E-06 6.93518393E-05-2.75010707E-05 3.67410897E-03-1.22524683E-04
23116 4.69129599E-04-8.39293175E-04 1.61544302E-02-5.46411778E-04 1.13565156E-03
23117-2.83255698E-03-5.37733031E-05-2.95316157E-06 5.67264647E-05-3.13205326E-05
23118 4.40766409E-05-1.09595767E-04-3.69807509E-04-1.55505242E-04 1.34747310E-04
23119-5.71047433E-04-3.58118087E-04-1.70082005E-04-1.75114959E-04-2.13348536E-04
23120-3.68840772E-04-1.38167203E-04-4.56714716E-04 5.05646946E-05 2.08639977E-07
23121 1.81214462E-06 1.13041769E-06-2.08803530E-07 1.82366894E-06-1.98550741E-05
23122-6.07672894E-06-7.09889375E-07-1.03281541E-05 1.51134074E-04 4.66894773E-05
23123 3.24224722E-05 9.01832242E-05 6.89648126E-04 4.93851486E-05 9.58967590E-05
23124 4.04462108E-05 7.75956599E-10-6.00573779E-07 5.99797822E-07 7.86762365E-07
23125 8.23663463E-07 1.31972336E-06-3.04985301E-06 2.37498381E-05-1.15027101E-04
23126-4.52883334E-05 1.62656045E-06-2.26775004E-05 5.70709281E-04 1.59525714E-04
23127 3.48245349E-06 2.84185437E-06 4.30662032E-07-3.31089048E-06-5.45113860E-07
23128 7.42202894E-06-5.48531856E-06 1.49854846E-05 2.18442635E-07-1.76647947E-04
23129-9.11385547E-05-2.20835509E-05-3.84171498E-05 3.32902119E-03 6.06867826E-04
23130-4.12736376E-04 5.54925441E-04-4.77339406E-06 1.97726386E-06 2.79613020E-06
23131 4.02550602E-06-1.87458996E-06 2.92245314E-06-3.77583254E-07 6.41284645E-06
23132-1.01680351E-04-2.72361880E-04-2.29640779E-06 2.00171186E-05-4.72727503E-05
23133 4.36420764E-04-2.48713223E-06 1.65212322E-05-2.68026078E-05 1.97973153E-04
23134-3.74605662E-07 6.45919589E-07-2.51897570E-06-1.08816993E-06 1.36313883E-06
23135-1.75613431E-05 2.82299607E-06 1.97094518E-06-4.71146921E-06 1.43733366E-04
23136 6.08895232E-05 3.21970989E-05 1.32681977E-05 2.81838090E-04 3.94886938E-05
23137 5.74325530E-05-8.88806018E-05 2.91980675E-06-6.18974676E-07-2.30083208E-06
23138 1.24018917E-06 2.28962536E-06-9.41149346E-07
24  1 9.41474148E-05 8.12556235E-05-4.70333960E-06-3.27093216E-06-9.43806682E-07
24  2-3.52916440E-05 2.68885139E-05 2.49899897E-05 2.20031291E-06 1.17441235E-04
24  3-3.95588382E-05-8.14572279E-05-2.06764905E-04 2.18602371E-03 1.43057510E-04
24  4 9.31031268E-04 2.65425205E-04-1.95874119E-05 3.01676201E-06 1.65706499E-05
24  5-8.43945855E-06-6.56362812E-06-6.33658421E-06 1.18918114E-05-1.62821611E-04
24  6-6.71728991E-05 5.98705131E-04 3.22881112E-06 3.38439939E-06 7.56727964E-05
24  7-5.06809618E-04 2.55294385E-06-4.43608314E-06 1.55918754E-06 1.28412945E-06
24  8 3.85712426E-06 9.46472736E-05-2.07563406E-05-1.93875195E-05-1.14561014E-05
24  9-4.63996899E-04 3.41175487E-04 4.85039201E-04 1.44230618E-04-1.23598419E-04
24 10-2.94808193E-04 6.86381507E-04-7.15781030E-04-3.21385240E-06 1.73315640E-07
24 11 3.04053676E-06-4.53329443E-06 6.27142803E-06 1.67733846E-05 9.71877924E-06
24 12 9.31412281E-06-3.39313358E-06-6.88353124E-06-4.49022775E-06-2.04433781E-05
24 13 2.45254579E-05 3.77697335E-05 1.80017989E-05-3.17086525E-05-1.35662219E-04
24 14-1.04843212E-04-3.83851497E-04-4.22700036E-03-2.57092395E-03 1.62819367E-03
24 15-8.60909761E-04 1.02085221E-05-2.47113205E-05 1.45027984E-05 1.05578861E-06
24 16 1.66172134E-06 2.29679226E-06 2.08381398E-04 1.68121769E-04 5.24876305E-06
24 17 1.03853954E-05-2.47904051E-06 6.83743577E-05-2.47612590E-05-1.91818217E-05
24 18 3.03362838E-05-8.77318153E-04 3.68192505E-04 2.33857841E-04 1.35384308E-04
24 19-2.76437439E-03 6.70172963E-03-3.84800337E-04-3.42284025E-05-7.59779478E-06
24 20 1.47957073E-05-7.19791257E-06 5.44712319E-06 6.08405756E-06-4.12979641E-06
24 21-6.66148728E-06 1.27388194E-04 4.15448837E-04 7.48684877E-03-6.79509235E-03
24 22-5.69841876E-03-1.05988026E-05-5.13102930E-05-9.84671692E-05 2.78439510E-04
24 23-2.18116955E-05-1.30290920E-04-3.83017915E-04 5.44713614E-04-1.69006213E-04
24 24-4.15404539E-04-2.60831571E-04 1.25023713E-02 1.16901174E-03 4.15344638E-03
24 25-8.44456052E-03-8.03364439E-05-4.71554129E-05 1.27491857E-04-1.18993750E-05
24 26 2.78996803E-05 1.08727745E-04 2.57643714E-04 2.11181946E-04 1.07222377E-05
24 27 9.19730317E-06-1.28334847E-06 3.61834201E-05-2.70265810E-05-2.72171742E-05
24 28 3.32999459E-05-5.91132861E-04 1.64529694E-04 2.69278441E-04 4.65547158E-05
24 29-1.10316076E-02 1.71174265E-03-2.59126652E-03 9.77692744E-04 1.14920891E-05
24 30-3.23069258E-06-8.26139649E-06 3.83724842E-06 2.06897962E-06 9.05004254E-06
24 31-1.78963566E-06 7.75338656E-05 1.57445087E-04-4.84442091E-04-8.07681506E-05
24 32-7.12403257E-05 9.22385348E-07-2.06693452E-06-5.17162821E-07 3.54940715E-05
24 33-7.79982732E-06 4.05069116E-07-6.16369449E-06-4.98673868E-04-4.20184788E-05
24 34-1.07078141E-04 1.84743760E-04 3.26712861E-03 3.22971510E-04-1.37704121E-03
24 35-7.16767703E-04-2.06441997E-07-8.39741595E-07 1.04618359E-06 5.92863989E-07
24 36 1.68964796E-06 2.41980954E-06-4.63633670E-06 5.53547108E-05-1.77099296E-04
24 37 4.41701404E-04 5.39633448E-06-4.92141387E-05-1.22840789E-04-5.32801859E-06
24 38 9.54181718E-04 7.90371195E-04-3.47847452E-06-3.73597042E-06 4.63793389E-06
24 39-6.54727892E-06-5.50329125E-06 4.24406259E-06 1.38015798E-05-4.49886125E-04
24 40-5.46661992E-05-1.05206283E-04 1.32088100E-04 7.31658666E-03 2.03775187E-03
24 41 1.06567886E-03-6.09925810E-04-4.36126759E-06-4.33112708E-06 8.69239467E-06
24 42 1.22708023E-05-1.37552356E-05-5.49821682E-06 1.23915629E-05-7.19689299E-05
24 43 2.55890615E-05 2.23221789E-03 2.12347432E-06 3.20314522E-06-1.27436139E-04
24 44-5.72284217E-04 9.71111548E-06-5.25728194E-05-1.12595939E-04 1.59314030E-05
24 45 5.63315915E-01 4.66466308E-01-2.76494599E-07-6.71010439E-05 1.62506974E-05
24 46 4.80398972E-03-5.79609733E-06 4.36150520E-05-7.36557063E-05-3.38205136E-03
24 47-3.65785063E-05-5.95986813E-04-6.78682375E-04-1.07072230E-02-1.96072385E-04
24 48-1.06404549E-03-1.16121527E-03 5.98293163E-05 1.35701606E-05-7.33994770E-05
24 49-1.33644586E-05-2.55479816E-05-9.64164024E-05 3.68008375E-04 1.46932063E-04
24 50-6.59240792E-05 2.51441884E-04 3.61467596E-04 1.64717203E-04 2.69626421E-04
24 51 1.00688539E-03 3.64160669E-04 1.40593177E-04 2.53174318E-04 1.83617620E-04
24 52-8.08337601E-08-8.14340585E-07-6.04130480E-08 1.10968716E-07 8.11741446E-07
24 53 9.49403610E-06-1.18947970E-06-1.11689160E-06-3.42076389E-06-1.18145040E-04
24 54 2.60592781E-05 2.18748953E-05 1.95927838E-05-1.34292563E-04 3.33540069E-05
24 55 6.96826525E-05 7.35641287E-05 3.35393756E-07 6.40004868E-07-9.75398624E-07
24 56 3.57270461E-07 3.80916322E-07 1.23398083E-06-7.72675532E-07 1.04895361E-05
24 57 2.86096739E-05-2.38597232E-05-1.01997376E-05 1.19408364E-04 9.80934940E-05
24 58-3.32149080E-04-4.13104595E-06-4.28337856E-06 3.47834397E-07-2.10932603E-06
24 59 4.72041083E-07 9.32191144E-06-1.45572314E-06 4.91876659E-06-3.47338829E-06
24 60-3.95960884E-05 9.81308975E-05-4.18559423E-05 1.07836064E-04-2.78516898E-03
24 61 7.25769478E-04 5.27928922E-04 1.88409322E-04 1.78035962E-06 1.78246647E-06
24 62-3.56282609E-06-3.21283469E-06 3.55810048E-06-4.06446201E-06 1.33383039E-06
24 63 8.01607729E-06 1.51109461E-04-2.23692963E-04 3.55052340E-06-3.22092313E-05
24 64-5.62151310E-06-4.81952465E-04 1.46517827E-06-1.13230805E-05 4.45411321E-04
24 65 1.36045532E-03 6.63014813E-07-1.31054038E-06 4.05761963E-06-5.04257345E-06
24 66 1.11145525E-06 3.42307930E-05-1.35828123E-05 1.16015733E-05-2.86005644E-07
24 67-3.31520245E-04 5.13766643E-06 1.30835421E-05-9.72648582E-05-5.06494488E-04
24 68-1.13008625E-04 1.52579380E-04 5.65378656E-05 2.29849831E-06-2.50576572E-06
24 69 2.07267417E-07-1.28382801E-06 1.02118111E-06 1.43764423E-07 2.10466385E-05
24 70 2.05585620E-05-2.47915809E-06-2.05925505E-06 2.57003595E-06-3.54116841E-05
24 71 3.61112802E-06 1.17214807E-05-1.26615777E-05 2.25188310E-04-1.74743215E-05
24 72-1.20250268E-04 1.02679437E-04 1.16734605E-03 1.44468896E-04-1.03149704E-03
24 73 3.62578826E-04 6.98099976E-06-3.29436489E-06-3.68663487E-06-2.50447108E-07
24 74-4.23447927E-06-1.52153881E-06-3.80457642E-06 3.54600667E-05-4.74117439E-04
24 75-4.52259659E-03-3.52926163E-06 1.06350108E-05 1.16701535E-04 3.24354205E-04
24 76-6.89782459E-07-3.98325399E-08 1.32106312E-06-1.18201793E-06 5.19753991E-07
24 77-4.93375835E-07-4.49490415E-06 5.10803037E-06-1.47037917E-06-2.26866770E-05
24 78-1.16037145E-04-7.06220167E-05-3.42761536E-05-1.04601593E-03 9.24610029E-04
24 79-4.56199957E-04 9.58750883E-06-3.50469065E-06 1.03035564E-06 2.47433501E-06
24 80-1.92917477E-06 1.16032087E-06-1.36734256E-06 1.74170717E-07 5.33002438E-07
24 81 2.49969670E-07-2.38763666E-07 2.48909005E-07-3.03748878E-06-2.77306961E-06
24 82-5.89382184E-07-2.04121932E-06-1.44837894E-05-1.41214043E-05 5.00123838E-06
24 83 4.09555201E-05 3.51806504E-03 3.41044068E-06-4.41181010E-04-1.07653716E-03
24 84 1.45649736E-06-6.87773279E-07-7.68724077E-07-1.41766826E-06 6.70819360E-07
24 85 3.66221518E-07 1.11508825E-07 7.59812858E-08-1.73521502E-06 6.00859083E-07
24 86-7.50054257E-08-5.31199265E-06 1.01622313E-05-1.19665368E-06 1.21100418E-06
24 87 8.20647704E-05 6.63979749E-05-3.46462403E-05-3.07970053E-05-1.47045318E-03
24 88-4.41339529E-04 9.11126462E-05 1.14894096E-03 2.12495809E-06-1.05082943E-06
24 89-1.07412866E-06-2.04490813E-06-2.05803463E-06-1.65677444E-06-1.11899158E-06
24 90 1.23646207E-05-5.24190007E-06-3.05448761E-04-9.47529057E-08-9.09055165E-07
24 91 3.64567712E-06-7.52781425E-08-1.45779621E-06 1.07300047E-05-1.81008511E-05
24 92-3.24176714E-06 2.07328067E-06-1.21918210E-04 1.36910510E-04 1.12331664E-04
24 93 8.31343195E-05 7.09610270E-03 2.01735499E-03-9.64876993E-04-6.45122317E-04
24 94-4.90231870E-06 3.32402425E-06 1.57829445E-06 3.07685431E-06 3.26869389E-07
24 95-3.29214487E-07-1.27344223E-06 2.82504080E-07 2.66993638E-06-2.30013057E-07
24 96-1.65971999E-06-1.81373084E-05-1.85574636E-05 5.90950707E-06 8.28985770E-06
24 97 1.84823349E-04 1.04533763E-04-6.62293914E-05-4.17825532E-05-1.25304912E-03
24 98-1.40353623E-03 6.39657596E-04-2.51079511E-03 3.58660889E-06-1.87791751E-06
24 99-1.70869137E-06-4.00500296E-06-4.04880173E-07 1.40447879E-07-1.01350502E-06
24100-9.73359136E-06 1.47912733E-04-1.54302751E-03 1.85585671E-07-9.44014376E-07
24101-1.92263743E-06-2.06432702E-07 1.13364352E-06 1.57350112E-05 9.12079646E-06
24102-6.29267979E-07-3.51729352E-06-7.54000923E-05-2.52093358E-05 2.33620028E-05
24103-1.49487415E-05-7.40692898E-04-5.02221282E-04 4.89081517E-04 5.35026168E-04
24104-2.44188937E-06 4.88719733E-07 1.95316963E-06 1.09475606E-06 3.56839651E-07
24105 2.07991692E-06 4.46251161E-07-3.44169306E-06 1.27361650E-05 2.91512275E-04
24106-1.99507601E-06 1.28718881E-05-4.69379449E-05-8.14197465E-05-4.27432589E-07
24107-2.07269018E-06 1.92892254E-07-1.25002232E-06-2.64918030E-06 2.24487773E-05
24108-1.18017114E-07 5.12115498E-06 1.12957976E-05-2.85917238E-04-2.87118133E-06
24109 7.86895932E-05-6.24707604E-05-1.11471218E-03-2.43041060E-04 3.97330314E-04
24110 6.98718084E-05-1.42131685E-06 2.04560870E-07 1.21675598E-06 3.42236386E-07
24111 5.75137913E-07-1.21509548E-06-3.39630033E-06 3.15822162E-05 2.04225460E-06
24112 1.11403022E-04 2.92004137E-07-2.23710022E-06-5.42073386E-05-2.02111766E-04
24113-1.60969636E-06 2.03233612E-05 1.40273713E-04-4.06818793E-04-1.18117174E-06
24114-1.97057430E-06 2.13838593E-06-4.85621118E-07-2.93120879E-06 1.05288400E-05
24115-9.52265585E-06 9.10803689E-07 1.25656985E-05-1.41057673E-04 2.44291399E-05
24116-7.12423310E-05-7.87508129E-05-1.51032361E-03-3.35412807E-05-2.87130142E-04
24117 1.63380871E-05-1.25606447E-06 2.84624186E-07 9.71440279E-07-1.53473429E-07
24118 3.02549800E-06 1.29147205E-06 3.85626862E-06-3.32795518E-05-6.83948480E-05
24119-1.81699464E-04-1.50578511E-06 1.62701794E-05 6.20782182E-05 3.70952609E-04
24120 1.72647999E-06-5.36502291E-06 2.09560341E-05-3.07602084E-04 4.38476855E-08
24121 4.73237997E-07-1.20718866E-07-4.04206960E-07-8.83330793E-07-4.85255440E-06
24122 1.05506144E-07 1.61749140E-06 4.17716929E-06 2.47618791E-05 3.39925797E-06
24123-1.42112503E-05-1.85050586E-05-4.86917153E-04-1.34246371E-04-1.17084394E-04
24124-5.82838077E-05 3.96371891E-07 3.15764966E-07-7.12136857E-07-3.39520356E-07
24125-5.22441042E-07-1.91073260E-07-4.63817110E-06 2.50315435E-05 4.90688428E-05
24126-9.57550839E-06-1.26379843E-07 4.54317450E-06-1.31963715E-04-4.12568846E-05
24127-3.47130830E-07-6.61304009E-07-4.96883314E-07-7.97985296E-07-1.09449238E-07
24128 4.69937382E-06 3.01247103E-06 3.98011447E-06 8.06477178E-07-3.30878525E-05
24129-2.48915500E-05-2.11641867E-05-1.21221339E-05-8.17753113E-04-4.87127553E-05
24130 2.28309336E-05-1.36977223E-04-1.02439488E-06 1.19311147E-06-1.68716590E-07
24131-9.05319603E-07-1.21467300E-06 2.27072083E-07-4.66288520E-07 1.61911215E-06
24132-9.90520738E-05 5.62453295E-05 4.76475008E-07 5.04760741E-07-6.87867460E-05
24133-1.49884845E-04-1.78911122E-07-5.93413079E-07-1.65493532E-05 1.42660465E-04
24134 1.96562588E-08 2.28543424E-07-8.58735685E-08-2.97259183E-07 2.08544970E-07
24135-2.64026712E-06 5.08334329E-07 1.54460169E-06-8.20594577E-07 1.78815407E-05
24136-3.96476307E-06-9.16590997E-06 1.93308852E-06-2.96830838E-04-4.24465793E-05
24137-1.79128148E-05 1.21797495E-04-5.74841233E-07 2.89137448E-07 2.85703785E-07
24138-4.55420009E-07-1.88527866E-07 2.00463793E-07
25  1 8.39691488E-03 1.39645233E-02 1.17789092E-03-7.01284118E-03 1.48857557E-03
25  2-3.17520297E-02 2.48953619E-03-1.75318965E-02 6.60882104E-03-5.90210726E-02
25  3 8.57688058E-03-2.02350266E-02-4.24171914E-03 8.98629171E-01-1.40010218E-01
25  4 1.61267953E-01-7.23304641E-03 1.86642636E-03-3.97422316E-03 2.10779681E-03
25  5 2.07532405E-03-9.71364086E-04 3.37857085E-03-3.35578354E-03-3.65797787E-04
25  6-1.32004753E-02 2.51166356E-02-6.09060334E-03 8.47382297E-05-5.42020891E-03
25  7 3.19663759E-03 3.81240999E-02 6.31652606E-02-1.79931245E-02-2.76125868E-02
25  8-1.18912626E-02-1.61770117E-01-2.87300640E-02-4.62632350E-02-1.92099593E-02
25  9-3.17785047E-02 9.55307381E-03-8.24558065E-03 2.58313694E-02-1.33236203E+00
25 10 9.95360608E-02 9.55730390E-02-1.86074045E-01-5.11490763E-04-4.21464829E-03
25 11 4.72613905E-03-1.50515064E-02-6.43458273E-03-9.16794944E-03 2.23240093E-02
25 12 3.69631399E-02 2.04487503E-03 2.19394313E-03 1.23542209E-02-9.25414705E-02
25 13-5.08334109E-03 3.61006714E-03 2.29732019E-02-5.59553380E-02-5.57099415E-03
25 14 4.84214647E-03-1.05672909E-02 1.21191845E-01 2.18544737E-01-2.18080748E-01
25 15-7.63589851E-02-4.48068932E-03 6.10940416E-03-1.62871484E-03-4.60685786E-04
25 16-5.73918634E-03-2.25463515E-03 5.44271596E-03 8.83195911E-03-2.62511177E-03
25 17-1.15650777E-03 3.19127468E-03-1.83177389E-02-2.25454604E-03-3.43580943E-03
25 18 7.81026227E-03-3.17484405E-02-3.28438507E-03 1.19149061E-02 6.60324864E-03
25 19-1.85703515E-01 2.66316661E-01 7.77723842E-02-1.04430146E-01 1.19875754E-03
25 20 3.09379796E-04-1.50813734E-03-3.09186229E-04 1.69530535E-03 2.06933267E-03
25 21-2.13514959E-03-2.33042695E-03 1.70139867E-02 4.01386652E-01 2.23356378E-03
25 22 3.74427446E-03-6.43282936E-04-1.54085031E-03 2.78173973E-04-1.08997820E-02
25 23-1.47352640E-03-2.96189393E-03-2.24850445E-04 8.70666908E-03 3.04194939E-03
25 24 5.41064807E-03 4.23040684E-03 6.04228193E-01 2.60951941E-03 5.36282637E-02
25 25 9.05145892E-02 6.77559458E-05-4.73113571E-04 4.05357625E-04 2.56360168E-04
25 26-1.96551812E-04 2.15109658E-05 2.93283001E-03 4.77683463E-03 1.81834522E-04
25 27-1.92876511E-03 1.48773767E-03-1.12321008E-02-7.21005076E-04-1.87373978E-03
25 28 2.24025125E-03-2.43398147E-03 9.05227430E-03 9.90628665E-03 9.78978583E-04
25 29-1.03588263E+00 1.12323940E-01-1.84369756E-01 3.91896384E-02-2.72326868E-04
25 30 7.50878404E-04-4.78551536E-04-4.58555678E-04 6.02215237E-04 3.36496737E-04
25 31-8.22730133E-04-1.08215030E-03 6.85210779E-03-1.15334021E-02 2.53441783E-03
25 32 4.02790028E-03-1.35227221E-04-3.60540526E-05 2.03212694E-03-7.05539879E-03
25 33 1.18700266E-04 6.65039172E-04 2.27758263E-03-2.07691226E-02 7.15603549E-04
25 34 4.57716329E-03 1.09883973E-02 4.49037658E-01 1.99913996E-02-1.02693609E-01
25 35-8.06608932E-02 3.28622405E-05 2.90852070E-04-3.23714311E-04 2.68263815E-04
25 36-3.92325950E-04-3.34184275E-04-1.96809125E-03-3.74988158E-03-1.39275056E-02
25 37 2.58035029E-02-6.98414881E-04-4.50885111E-04-1.61135509E-02-7.19116914E-03
25 38 3.79008693E-04 6.50941557E-04-1.53314676E-04-1.23103724E-04 1.27807106E-04
25 39-1.49907092E-03-6.76388595E-04-1.11541680E-03 8.24425075E-04-8.49638013E-03
25 40-3.01732633E-03-1.25524148E-03-3.43198731E-04-9.26961695E-02-1.99670278E-02
25 41-1.25031241E-02-3.06329364E-03-3.98538163E-06-1.83021202E-04 1.87006584E-04
25 42-3.19957785E-04 1.76373993E-04 1.75251977E-04-1.96405591E-04-1.10745049E-04
25 43-4.49747410E-03-1.38879331E-02-1.65542195E-04-4.10147953E-04-2.11830144E-03
25 44 6.70702083E-03-1.51829915E-04 1.59583232E-04-3.52098132E-03 2.61058749E-03
25 45 9.35819191E-04 1.49685082E-03-1.59704004E-04-6.20980048E-04-1.46401878E-04
25 46-2.32736928E-03-6.15160347E-04-1.49719096E-03-5.18337198E-04-1.23566440E-02
25 47 1.12709116E-03-7.84464804E-03-3.63684860E-03-1.06072657E-01-1.06256614E-02
25 48-3.18954261E-02-3.62761433E-02 2.38684073E-04-3.24116718E-04 8.54326457E-05
25 49-2.26646248E-04-3.29682591E-04-2.93808294E-04-1.21788659E-03-2.68736605E-03
25 50-9.44135432E-03-3.13300055E-02-5.22360289E-04 9.72214190E-04-8.67609349E-04
25 51-1.12993550E-02-9.62019058E-05-1.78753454E-03 9.12956721E-04-1.22303403E-03
25 52 1.01295437E-01 1.69192978E-01 1.93633245E-02 1.10973024E-03 2.34082719E-02
25 53-4.73744315E-01 3.64545264E-02-6.23726109E-03 5.06977576E-02-4.38818930E-01
25 54 3.09675252E-02 2.60875316E-05 3.11000817E-02 2.12464132E-01-3.56433967E-02
25 55 1.04741526E-03-2.45352795E-02 5.39185129E-03-6.69470707E-03 1.30285578E-03
25 56-4.37090301E-03-5.39633760E-03 7.06756801E-03-8.16260319E-02-2.85226992E-02
25 57-4.41065583E-02 2.15907734E-02-1.71388628E-02-1.56738913E-02 2.81619219E-02
25 58-1.25240372E-02 6.46752523E-03 1.08363718E-02-1.65083752E-03 4.61418968E-03
25 59 1.61200474E-03-2.66439360E-02-4.78481962E-03 1.14203352E-02 2.01273094E-03
25 60-1.98847978E-02 5.99695935E-04 8.66225224E-05 1.17834692E-02 1.83919153E-01
25 61 6.20335863E-03-2.83319030E-02-1.94128371E-02 4.91452577E-04-2.30236166E-03
25 62 1.81090908E-03 8.90976062E-04 5.30893163E-04-5.67097779E-04-3.98131117E-03
25 63-2.04590758E-03 1.50045539E-02-1.78858970E-02-3.44338379E-03-7.69872841E-03
25 64 6.86634888E-03 1.09638384E-02-2.51449024E-03-3.83452016E-03 2.29460504E-02
25 65-5.81240134E-04 3.35848694E-02 5.61143762E-02-8.19847808E-03-2.67060959E-03
25 66-1.22181183E-02-1.59406106E-01-1.49344053E-02-5.00663705E-03-2.16964733E-02
25 67-1.40571211E-01-5.75195671E-03-1.11791047E-03-1.26433036E-02 5.53782497E-02
25 68 1.24838350E-03 1.53253092E-02 2.92082063E-02 2.92717471E-04 1.91675475E-03
25 69-2.20947222E-03-6.86936561E-04-3.40059553E-03-1.11692919E-03 6.29892809E-05
25 70 9.22005154E-05-3.21896084E-05-7.83997597E-06-2.79260259E-05 1.48494266E-05
25 71 1.64828691E-04-3.24878044E-05 1.71400642E-04-2.81402226E-03 1.68714969E-05
25 72 2.39222789E-04-2.16078189E-03-2.11154296E-01 4.42042132E-02-3.13493510E-02
25 73-3.33324574E-02 2.19726165E-05-3.65367815E-05 1.45641650E-05-2.43969297E-05
25 74-3.35316686E-05 1.82623527E-05-7.34807952E-05 1.08373939E-04 9.13972625E-03
25 75-1.73167751E-02-3.87757926E-05-2.51184666E-04 2.68899510E-03-9.55082992E-03
25 76 1.50759258E-04 2.61776084E-04 5.41376674E-05 5.70310528E-05 9.52495682E-05
25 77-9.37365869E-04 1.79170944E-04 8.03513834E-05 2.30721041E-04 4.26739466E-03
25 78-9.25042662E-05 1.14178405E-03-3.83752579E-04 1.09405075E-01 2.54668440E-02
25 79 1.80703808E-02 1.09684805E-03 6.67106794E-05 4.84053495E-06-7.15512144E-05
25 80-4.18895752E-05-4.21850693E-05 1.15820466E-06 8.87653480E-05 1.49502692E-04
25 81 1.44507752E-05 5.83890060E-05-3.33859814E-05-3.47293444E-04-3.53160687E-05
25 82-6.22414626E-05-1.44208869E-04-5.43201682E-04-1.82266025E-03 9.30495684E-04
25 83 1.30537120E-03 7.33767561E-02-2.90353849E-02 6.96872552E-03-3.34073141E-02
25 84-1.37156055E-05 7.98166403E-06 5.73394150E-06 1.70323301E-05 4.26034574E-05
25 85 3.06828509E-06 3.04721680E-05 5.93090933E-05-2.93039291E-05 2.59210172E-06
25 86 2.45731065E-06-4.32516197E-04 1.52815027E-04 1.34685683E-04 5.82100516E-05
25 87 3.94145749E-03 2.32047318E-03-1.38192076E-03-1.41033168E-03-1.76109303E-01
25 88-2.00020662E-02 2.96935742E-02 5.27616143E-02 7.45465239E-05-3.84932189E-05
25 89-3.60533050E-05 1.85699514E-05-4.02515925E-05-1.22752194E-06-1.50179791E-05
25 90 1.68064568E-04 4.41760428E-03-1.64884554E-02 3.23784904E-05 3.22371255E-05
25 91 3.05391144E-05-1.07518201E-05-1.78032014E-06 3.12248734E-04-2.20310578E-04
25 92 8.74447758E-05 8.24390230E-05-7.03267409E-03 2.16284373E-03-3.31066702E-04
25 93 4.79915017E-03 1.64750999E-01 3.88013894E-02-3.12965847E-02-5.48980818E-03
25 94-1.45423110E-04 1.01279934E-04 4.41431756E-05 4.03226210E-05 6.55639451E-05
25 95-5.37175706E-05 1.04174598E-04 1.79962518E-04-7.77437838E-05 5.45257024E-06
25 96 3.30728886E-05-8.40699313E-04-3.32515794E-04-6.93481037E-05 3.22647170E-05
25 97 4.62387802E-03 1.97564315E-03 9.88785732E-04-3.24585189E-04 7.22422782E-02
25 98-6.48309139E-02-9.97097068E-03-4.55885812E-03 9.85715715E-05-3.71571662E-05
25 99-6.14144053E-05-3.86672007E-05-9.89243763E-05-5.68905749E-07-2.28443545E-04
25100-1.23462619E-03-3.97081859E-03 6.84483253E-02 2.26318760E-05 1.78557414E-05
25101-2.86489054E-05-4.17918658E-06-1.68451125E-06 3.84272513E-04 1.56490850E-04
25102 1.01178460E-04-5.82826800E-05-5.30498847E-03-2.01066166E-03 2.17177782E-04
25103-1.00973379E-03 8.00001071E-02-1.84072830E-02-1.00121454E-02 3.17784732E-02
25104-6.33042544E-05 1.97064615E-05 4.35977929E-05 7.94846164E-06 7.21561771E-06
25105 4.04349358E-05-3.44663764E-05 2.50088337E-04-2.58419601E-03 6.23337113E-03
25106-2.73485730E-05 4.62279681E-04-2.88780596E-03 3.58583031E-03 1.50781120E-05
25107-9.58888990E-07 3.04000662E-07 7.81052155E-06-2.02834778E-05 4.87470980E-04
25108-6.80547901E-05-5.56527627E-06 1.37282142E-04-6.52371250E-03-1.19463582E-03
25109 2.38692128E-03-1.74546957E-03-8.17337114E-02-2.38996392E-04 3.05430853E-02
25110 1.20821546E-02-6.60618801E-05 2.48600203E-05 4.12018598E-05 1.62772268E-05
25111 1.57853687E-05-2.73653465E-05 1.27420463E-06 1.95039625E-04 2.66725233E-03
25112 1.67843618E-03 4.60554607E-05-6.05417904E-04 7.56738060E-04-2.81434168E-03
25113-1.04848303E-04 7.42123974E-04 6.11772490E-03-3.35177586E-02 1.21308356E-05
25114-1.30424618E-05 5.90791859E-06-1.72763948E-05-1.26176417E-05 6.82802774E-04
25115-5.56990939E-05 8.91493180E-05 7.30355834E-05-8.80655506E-03-4.32318981E-04
25116-2.92599353E-03 1.29219067E-03-2.32753654E-02-1.00322831E-02 3.36913894E-03
25117-3.66015006E-03-1.22889562E-05 3.85482764E-05-2.62593201E-05 1.31602667E-05
25118 6.12143442E-05 5.35063086E-05 3.85236768E-06-1.38327555E-04-4.86018794E-03
25119 1.40510815E-03-4.77075064E-05 6.94017084E-04-4.16384602E-03 6.31624590E-03
25120-3.88246471E-05 4.94569419E-04-1.76953121E-03-8.48685453E-03 3.73424176E-04
25121 6.23872073E-04-4.44137056E-05-1.10635337E-04-1.44566942E-05-1.74489175E-03
25122-8.14767272E-05-2.19736548E-04 7.66480408E-06-1.70222838E-03-1.04178457E-04
25123-3.36866781E-04-1.19951187E-04-1.94504445E-03 1.04360665E-03-7.72340159E-04
25124-3.97038850E-04 3.43548162E-05-9.74916772E-06-2.46056485E-05-1.77924391E-05
25125-2.33440317E-05 1.49554791E-05-2.89443966E-04-1.08180659E-04 3.01177626E-04
25126 1.57342391E-03-8.52766570E-05 1.83039445E-05 6.08189969E-04 6.26831553E-03
25127 2.31887592E-05 3.84643278E-05-2.13302030E-05 2.90132484E-05-1.25409750E-05
25128-8.38505980E-05-3.60030760E-06-1.04061837E-04 1.27072695E-05-3.57141131E-04
25129-7.63437063E-06 8.66788490E-04-6.79320310E-04-5.56734599E-02-7.49943326E-03
25130 5.39607684E-03-6.44851632E-03 2.10668681E-05 9.75107834E-06-3.08179464E-05
25131-1.08321384E-05-4.68312850E-05 5.30216822E-06-2.32072068E-05 8.91941434E-05
25132-2.01016940E-04 4.09988160E-03-2.14510266E-05 3.67196885E-05-2.48697696E-03
25133-4.99182771E-03 2.18257880E-06-1.25848257E-04 1.09098757E-04 1.43119331E-03
25134 1.36092309E-04 2.24805087E-04-1.70525413E-05-2.24451064E-05 5.30512991E-05
25135-5.94768085E-04-2.68184015E-05-3.68619171E-05 1.18084807E-04-8.84749595E-04
25136 5.09847281E-05-1.60897400E-04-1.83095582E-05 2.35874370E-03 4.00747004E-04
25137 4.05151745E-04 1.42307959E-03 6.30110832E-06 7.16903045E-06-1.34701388E-05
25138-6.01473709E-06-6.15329210E-07 1.82255152E-05
26  1-3.19061984E-05-4.75758344E-05-1.60951563E-05 2.12174023E-05 1.44043637E-05
26  2 4.56507077E-05 1.00992191E-04 1.12128307E-04-1.57428590E-04-7.71329184E-04
26  3-3.89148259E-04-5.36399856E-04 6.05815288E-04 2.97441818E-02-1.00615675E-03
26  4 6.57929407E-03-6.47547660E-03 1.86942442E-05-2.44392022E-05 5.74495798E-06
26  5 5.21429923E-06 5.20959695E-06-2.40020234E-05 1.74181025E-05 2.43733939E-05
26  6 1.31552321E-03 1.91294172E-03 1.14648765E-05 1.09126007E-04 6.58516601E-04
26  7 5.12851450E-04-1.49324370E-04-2.46014889E-04 8.37821490E-05 1.15441699E-04
26  8 3.93384502E-05 5.76692461E-04 1.10517798E-04 1.87462576E-04 1.37659733E-04
26  9 1.26857445E-03 2.80232214E-04-5.00171444E-04 1.80330047E-04 1.70873999E-01
26 10-4.50211556E-02 2.27803558E-02 2.25839921E-03 2.74407956E-05 2.60016448E-05
26 11-5.34424404E-05 8.71882080E-05-2.28423638E-06 4.55892580E-05-5.28253692E-05
26 12-1.00334192E-04 2.51240701E-06 1.76757470E-06-1.44430879E-05 4.24077455E-04
26 13 1.09181268E-04-4.63633632E-05-1.14204597E-04-2.53631301E-03-3.33856931E-04
26 14 2.37090632E-03-1.70391314E-03 2.04256185E-01-1.82472725E-01-1.71215870E-04
26 15 4.16189935E-02-3.73661019E-05 3.25662411E-05 4.79986075E-06-4.17686348E-05
26 16 1.00655930E-04 3.33578044E-05-4.25301158E-06 5.96441239E-07-4.95419480E-06
26 17-1.29206215E-05-4.72844494E-05-2.36220545E-04 1.21953059E-04 1.23797366E-04
26 18 2.78186246E-04 2.13284359E-03 5.07001806E-04-1.23010993E-03-3.37765011E-03
26 19-2.07432564E-01 8.73388565E-02-6.14061915E-02 1.48359905E-01 4.34860539E-05
26 20-3.47500902E-05-8.73596373E-06 3.59803422E-07-8.43470514E-05-2.39528877E-06
26 21 8.27701830E-05-1.26039263E-03 2.10360425E-02 2.21795015E-02 1.23450718E-06
26 22 1.31953825E-05-4.68390686E-05 7.11120501E-06-2.75490315E-05-1.05402576E-04
26 23 4.00584066E-04-1.70700427E-06 1.87562524E-04-8.01451541E-04-3.44501986E-03
26 24-7.82673677E-04-5.61595996E-04 1.98958509E-01 1.26083969E-02-3.49610144E-02
26 25-3.73408806E-02 2.52773053E-06-5.82663259E-07-1.94506727E-06-4.57285894E-05
26 26-8.24348638E-06 1.16729876E-05-8.79484965E-06-9.92308006E-06 1.26636075E-05
26 27 1.56447082E-05-2.09289057E-05-8.50651073E-05-9.69267451E-05-6.53087399E-05
26 28 1.00291337E-04 1.39386013E-03-1.04871697E-03-1.95003612E-04-1.65718841E-03
26 29-1.19862688E-01 2.34168486E-02-1.77246030E-02 1.89796059E-02 1.47280303E-05
26 30-1.16060930E-05-3.12193731E-06 2.57082862E-05 1.21831640E-05-1.08039748E-05
26 31 1.59138952E-05-1.04051182E-04 1.20021246E-03-9.68528783E-03-7.34340428E-06
26 32-1.97328882E-05 1.83437956E-05-2.27381034E-05 5.06190253E-07 1.57301405E-04
26 33-1.00238759E-04 1.38844252E-04-5.88911074E-05-4.70623870E-04 4.02062581E-05
26 34-7.62978727E-04 6.22608932E-04-3.91657952E-02 4.56683471E-03-1.16402456E-02
26 35-8.94961893E-03 6.27469520E-06 1.75327043E-05-2.38073995E-05 3.85828101E-06
26 36 3.96270909E-06 5.03874383E-06 1.07319761E-05 5.05235001E-05-2.10907013E-03
26 37 8.20648117E-03-4.44375561E-07 6.15953759E-05-6.54189894E-03 9.54230076E-03
26 38 9.78334814E-06 4.39329712E-05-1.54128891E-05-1.03219428E-05-1.62890051E-05
26 39-5.78768956E-04 2.02522852E-04 5.76310120E-06 1.42335234E-04 4.16871655E-03
26 40-2.23244573E-03 3.14238697E-04-5.56233286E-04-1.45429608E-02-3.36234885E-02
26 41-5.92280938E-03 1.06462948E-02 4.59767774E-05 1.86313514E-06-4.78399125E-05
26 42-2.37460229E-05 8.32054853E-07 9.58921975E-06-8.27670216E-05 5.74936667E-04
26 43-1.14730502E-02-9.93518543E-02 3.97742984E-06-2.58758369E-04-5.11191500E-05
26 44 4.55307736E-03 2.32213379E-05-3.11470047E-04 1.57096413E-03 1.50556274E-02
26 45 5.61741504E-06 3.02909740E-05-3.89030653E-06 1.91548107E-05 2.28702439E-05
26 46-4.86328485E-04 8.49166800E-05-1.26744379E-04-1.65521196E-04 3.10763442E-03
26 47-4.25873185E-04 1.70522026E-03 5.91366823E-04-1.09201785E-01-4.44955002E-03
26 48-1.91236310E-02-3.01146080E-02 5.41874884E-05-4.63354971E-05-7.85199127E-06
26 49 2.14984199E-05 1.55224241E-05 3.57638253E-05 7.51254174E-05-8.20893643E-04
26 50 4.25273454E-03-3.69020965E-03 1.39304677E-05-4.09534942E-04 1.67119217E-03
26 51-3.07558281E-02-1.14251303E-05 6.48070324E-05 1.95999805E-03-1.07314110E-03
26 52-4.16170741E-04-6.93966188E-04-7.39970221E-05-1.23772410E-06-9.70810383E-05
26 53 1.92828120E-03-1.68954334E-04 1.19468268E-05-2.01502868E-04 1.95200639E-03
26 54 3.08646413E-05 9.48160086E-05-9.65185806E-05-4.22650928E-03 1.10602945E-04
26 55 5.24522775E-04-6.37442800E-05-2.20302078E-05 2.40728761E-05-2.04266824E-06
26 56 1.22215495E-05 2.26159143E-05-2.74356026E-05 3.02680792E-04 3.65320538E-04
26 57-3.74926993E-04-1.72057101E-03 6.02053868E-05 1.49427194E-04-2.23073768E-03
26 58-3.24534043E-05-1.71050915E-05-4.74602994E-05 1.10464125E-05-2.82208249E-06
26 59 4.69408454E-05 4.56109254E-04 2.18649357E-05-8.56187468E-05-2.87173664E-04
26 60-4.10096823E-03 5.83414330E-04 1.34619095E-03 2.94373349E-03-9.50947038E-02
26 61 1.98558114E-02 2.32499737E-02 8.23335699E-03-1.00637690E-05-4.01785095E-05
26 62 5.02422785E-05 1.04124537E-05 6.42945612E-05 1.43678862E-05 3.33558168E-06
26 63 3.58051382E-04 2.58605606E-03 2.25343292E-03 5.53019048E-05-5.56220465E-04
26 64-2.75468998E-04-1.48160672E-02-3.86839550E-05 5.31368796E-04 2.34658719E-03
26 65 1.15258386E-02-5.46499925E-05-9.31320354E-05 1.11634757E-05 5.34664603E-06
26 66 6.43580012E-06 3.09828480E-04 8.84435185E-05 1.56447317E-05 1.38338193E-04
26 67-3.76320875E-04-3.78738433E-04-2.30652920E-04-5.87272585E-04-6.17410412E-03
26 68-1.04738938E-03-3.62857694E-03 6.53765702E-03-3.23750110E-06 1.48400651E-06
26 69 1.75349459E-06 4.72405871E-06-4.89139716E-06-9.60109046E-06 8.01943141E-03
26 70 1.34031010E-02 6.53233714E-03 1.87514418E-03-5.60368717E-05-3.14250040E-02
26 71 1.67154669E-02 8.23853134E-03 1.64598047E-05-3.17761322E-02 1.37594104E-02
26 72 3.43289346E-03-2.47283850E-03 1.01862525E+00-9.64238575E-02 1.94521685E-01
26 73 8.07943316E-02-4.72068525E-03 2.16544586E-03 2.55523939E-03-3.17131816E-03
26 74 1.15945651E-03 6.31306257E-04-3.25981925E-03-1.75295715E-03-5.40593365E-03
26 75 2.25222950E-01-5.72672116E-03-3.42171484E-03-7.51270821E-03-6.82934573E-03
26 76 3.89768327E-02 6.44677190E-02 1.90382571E-02 1.54225085E-02 2.88260204E-02
26 77-1.63934072E-01 3.37194638E-02 2.68911754E-02 4.25727013E-02-3.37615907E-02
26 78 5.90217227E-03 9.21868278E-04-9.07064241E-03-1.02484459E+00-9.44203733E-02
26 79-2.32941113E-01 4.13919199E-02 5.95947198E-03 2.33621914E-03-8.29569112E-03
26 80-6.38487303E-03-1.28109610E-02-1.16016348E-02 2.17661660E-02 3.60559755E-02
26 81 2.15032260E-03 9.89180117E-03-1.07530861E-02-9.11979596E-02 2.93288000E-04
26 82 2.39358698E-02-1.44104233E-02-3.08707864E-02 2.36116009E-03-4.77983075E-04
26 83 8.93711342E-03 3.59443840E-01 1.66092939E-01 1.97866674E-02 4.87670147E-02
26 84 4.26152287E-03 8.67883766E-04-5.12940664E-03 1.87642390E-03 5.25564725E-03
26 85 2.13131184E-03 4.96919063E-03 8.23056417E-03 9.53816492E-04 3.60528268E-03
26 86 3.01451772E-04-1.93453553E-02 3.69640168E-03 8.45072817E-03 6.71944778E-04
26 87-2.62617777E-02-5.08959155E-03 7.45304541E-03-6.69006068E-03-4.65089327E-01
26 88-3.00041836E-03 1.08491504E-01 3.79032263E-03 1.02901476E-04-2.07317844E-03
26 89 1.97027697E-03-1.86359878E-03 8.85710594E-05 5.41793848E-05-2.09428723E-03
26 90-1.65487678E-03 5.59738671E-03 1.84105573E-03 1.98708005E-03 3.33542177E-03
26 91 9.71944042E-04 4.62845314E-04 7.44054613E-04-9.21509135E-03 2.56215648E-03
26 92 1.44621699E-03 2.84420086E-03-3.38705810E-04-6.90945151E-03-1.29681093E-02
26 93-7.48795068E-03 2.99692699E-01-9.70547401E-02-3.23705348E-01 2.34523574E-03
26 94-4.72787887E-04 4.19359994E-04 5.34278932E-05-1.54083181E-04-2.88423827E-04
26 95-7.19290545E-05 2.47649488E-03 4.07429665E-03 1.58274394E-03 9.91551263E-04
26 96-1.49866063E-04-9.25960110E-03 2.56171631E-03 1.98804687E-03-1.32601408E-04
26 97-1.86007355E-02-4.77159536E-04 5.61385467E-03-4.04122609E-03-7.76017627E-01
26 98 6.18815643E-02 2.08394383E-01 7.54063852E-02 5.85670638E-04-9.45551102E-04
26 99 3.59880464E-04-3.53370115E-04 4.36900489E-05-2.89359638E-04-7.88523833E-04
26100-6.04046130E-04 8.88960284E-03-2.31170873E-02 1.98570707E-03 3.35912677E-03
26101 1.31027363E-04 1.25463208E-03-8.92951814E-04-9.18866718E-03 9.07586843E-04
26102 2.56262034E-03-2.20522278E-03-4.59067849E-03-5.14005975E-03-1.08187684E-02
26103 7.01580910E-04 2.68044077E-01 7.38871919E-04-1.06695024E-01 2.65201475E-02
26104 1.13715245E-05 4.90662236E-04-5.02033760E-04 2.51768258E-04 2.36606364E-04
26105 3.54858729E-04-1.54538633E-03-1.02456260E-03-4.36861454E-03-2.42228405E-02
26106-8.38205783E-04 1.89969389E-03 7.77992458E-03 5.12086602E-02 3.45660157E-04
26107 6.40233485E-04 8.94466132E-05 2.08471237E-04 6.39959437E-05-2.55122870E-03
26108 7.32270465E-04 7.70332083E-04 7.15165889E-04 9.69054950E-03-4.38909827E-03
26109-5.68432496E-03-3.19931715E-03 2.52833095E-01-3.02357986E-02-3.07359269E-02
26110-2.90481452E-02 2.37314358E-05 8.46572250E-06-3.21971583E-05-9.47396586E-05
26111-7.15890343E-05-1.02036214E-04-8.49053200E-05-1.22514379E-03 4.24208760E-03
26112 3.54478907E-03-1.59683821E-04-9.67975260E-04 6.72863715E-04-3.42760567E-02
26113-8.04846531E-05-1.12531303E-03 1.19143192E-02 3.40183904E-02 8.00424016E-04
26114 1.24524626E-03 3.15306558E-04 6.00458109E-05 4.07204111E-04-1.28052746E-03
26115 1.07958651E-03-5.51805429E-04 1.19445556E-03-1.96255439E-02 4.23062901E-03
26116 2.68016484E-03 8.24301716E-03-3.51794052E-01 6.06360443E-02-7.68725065E-04
26117 1.01487243E-01-1.07932575E-04 4.66716398E-04-3.58783823E-04 7.35835932E-05
26118-3.67426485E-04 1.65787119E-04-7.87248186E-04-2.51701507E-03 9.78717999E-03
26119 6.48875505E-02-4.29360476E-04 2.02874929E-04-6.79151696E-03-5.14240338E-03
26120-2.30181960E-04 2.32186059E-04-2.26603218E-03-9.04974945E-02 1.01020574E-01
26121 1.68718938E-01-1.19055477E-02-2.96695469E-02-3.58456223E-03-4.72262156E-01
26122-2.10241631E-02-6.07145470E-02 2.28291980E-03-4.32036535E-01-1.66816702E-02
26123-4.58121925E-02 4.99523000E-04 2.24096319E-01 2.05350458E-02 5.87175332E-02
26124 3.43333411E-03 8.07338802E-03-1.54876403E-03-6.52462399E-03-3.57235649E-03
26125-5.80566296E-03 4.81020931E-03-8.03245287E-02-2.99897685E-02-4.24247344E-02
26126 2.67818993E-02-1.74640173E-02-1.87523290E-02 2.34566590E-02-4.16868585E-02
26127 5.92061139E-03 1.00374396E-02-3.69601075E-03 1.94503957E-03-2.16063600E-03
26128-2.61744278E-02-1.00876062E-02 5.20545488E-03-5.10379887E-03-4.37122042E-03
26129 5.28637957E-03 1.01815910E-03 7.31270816E-04 1.36606282E-01 2.43651880E-02
26130-1.67364209E-02 2.10608498E-02-8.53768539E-04 7.87095337E-04 6.66732025E-05
26131 1.49135400E-03-2.10446140E-03-7.51487412E-05-3.81769823E-03-6.22940922E-03
26132 9.51552244E-03-4.36526609E-03-2.83584666E-03-5.03683232E-03 1.62133311E-02
26133 1.09042357E-02-2.21982135E-03-3.09767993E-03 6.93699690E-03 4.91127143E-03
26134 3.41374517E-02 5.70474761E-02-4.12187168E-03-5.66805313E-03 1.41540872E-02
26135-1.62470621E-01-6.55593617E-03-1.06884512E-02 2.41867078E-02-1.34884674E-01
26136-5.73153217E-03-5.20569030E-03 1.41066364E-02 3.67289496E-02 4.32051060E-03
26137-2.70673654E-03-2.17160007E-02 1.88539361E-03 1.28536664E-03-3.17076025E-03
26138-7.33446021E-04 1.76282401E-03 2.75088476E-03
27  1 6.30826594E-04 1.09066719E-03-1.55553589E-03-1.47831220E-03 2.55065052E-04
27  2-2.15294413E-03-2.08985192E-03-4.97419815E-03 1.38257552E-03-1.36059994E-02
27  3 9.08303304E-03-1.42421991E-03 6.07867295E-03 3.91087461E-01-4.57634868E-02
27  4 7.09217713E-02 2.05718373E-02 4.14732478E-04-7.83418142E-04 3.68685665E-04
27  5 3.18885148E-04-2.78541038E-04 4.41797631E-04-1.44906819E-04 3.25581478E-03
27  6-5.82556194E-03 2.56594964E-02-1.39610167E-03-1.99467339E-03-6.52662316E-03
27  7-1.02857582E-02 4.59229771E-03 7.54434706E-03-1.77557696E-02-1.06217198E-02
27  8-6.05819395E-03-2.28246754E-02-3.57716390E-02-1.50617220E-02-9.95753901E-03
27  9 3.76417379E-02-2.08129029E-02-1.12463424E-02 1.59989327E-03-5.99311874E-01
27 10 4.96740659E-02 2.66275762E-02-1.17002085E-01 6.56555960E-03-5.63395890E-03
27 11-9.31600697E-04-8.36416427E-03-3.23254632E-03-4.09122435E-03-4.47124610E-02
27 12-7.37885946E-02-2.74051598E-02-8.98777576E-03-3.89441104E-02 1.90478156E-01
27 13-5.05201980E-02-1.53029166E-02-6.78080485E-02 4.25999347E-02-6.97790880E-04
27 14-3.05951164E-03 1.08466870E-03 9.66707776E-01 1.71743892E-02-1.53544205E-01
27 15 1.30470105E-01-5.60229839E-03-9.64002411E-03 1.52423225E-02 4.40633109E-03
27 16 2.01679448E-02 7.55868055E-03-1.04891620E-02-1.74106205E-02 2.04815338E-03
27 17 2.36432509E-03-7.94030200E-03 4.12042482E-02 6.09366644E-03 9.12512034E-03
27 18-2.00626369E-02 6.35647862E-02-1.43882691E-02 3.10793924E-03-1.10203608E-02
27 19-1.17908088E+00-4.16301785E-01-2.07302618E-04 1.51170401E-01-1.77888491E-03
27 20-1.33531920E-03 3.11420411E-03 5.98429044E-04-3.37092889E-03-4.42302243E-03
27 21 5.20843106E-03 3.82345081E-04-2.88818265E-02-3.22194278E-01-3.77302507E-03
27 22-6.16446988E-03 4.82383801E-04 2.64946812E-03-9.29096229E-04 1.43897675E-02
27 23-1.79688865E-03 4.96659007E-03-4.77886736E-04-8.72881207E-04 2.22436064E-02
27 24 1.08007060E-02-8.23969235E-03 4.89961567E-01 1.54497163E-01 1.07047489E-01
27 25-1.98318933E-01-9.48617200E-04 1.76763962E-03-8.19022424E-04-3.70009930E-04
27 26 6.20406148E-04 1.56510799E-04-1.81634456E-03-2.95264698E-03-1.54407036E-03
27 27 8.26546020E-04-6.37126255E-04 6.74868654E-03-1.78499831E-03 9.55356978E-04
27 28-4.00990864E-04 5.89017762E-03-3.57458585E-04 8.14166228E-03 1.29784499E-03
27 29-3.20496466E-01-2.10164681E-02-3.89820434E-02 3.67878624E-02 2.04565546E-04
27 30 2.81810360E-04-4.86375906E-04-1.76483788E-04 6.94266072E-05 4.23627205E-04
27 31 4.12324538E-04 1.42509780E-03 2.17545920E-03 1.28692318E-02-2.26579346E-03
27 32-3.81874553E-03-9.91917597E-04-5.42307092E-04-1.64395312E-03 9.78618063E-03
27 33-2.25047891E-03 3.76537815E-04-4.99836692E-03 1.27710742E-02-6.51570174E-03
27 34-1.25658486E-03 4.72618004E-03 5.70485077E-01-4.91629341E-02-2.44094242E-02
27 35-1.28319228E-01 1.48453992E-04-7.50184198E-04 6.01730207E-04-2.48282264E-04
27 36 1.26034085E-03-2.35538472E-04 5.23883564E-04 2.84132948E-03 6.42586303E-03
27 37 2.18767071E-02 9.45262258E-04 2.09104644E-04-9.52811788E-03 2.07841983E-02
27 38-6.93091879E-04-1.14425755E-03 2.79653734E-04 3.18435781E-04-2.55939875E-04
27 39 1.95160148E-03 9.44518165E-04 1.55317756E-03-1.50653083E-03 2.41498641E-02
27 40 4.53985652E-03 5.17438406E-03-6.92671766E-03 1.46955924E-01 2.20881818E-03
27 41-4.12485989E-03-1.16839963E-02-2.16526447E-04 6.74179343E-05 1.49108512E-04
27 42 2.88720697E-04-3.51503427E-04-4.97627337E-04 3.29549349E-04-3.04469650E-04
27 43 1.47511379E-03-1.67889530E-02 4.32996693E-04-6.21770730E-04 6.68580982E-03
27 44-1.07220401E-02 3.51704694E-04-1.02834558E-03 4.52430787E-03-7.01650218E-03
27 45-2.11521765E-03-3.45544613E-03 2.97322579E-04 1.65091631E-03 1.39796318E-04
27 46 7.32090959E-03 2.57099929E-04 2.50764929E-03 3.17284653E-04 6.80693945E-03
27 47-1.12765947E-02 9.27096906E-03 2.85232934E-03-2.56143279E-01-5.33689595E-02
27 48-5.04963736E-02-4.65977069E-02-4.35967297E-04 3.90481887E-04 4.54854102E-05
27 49-4.58761690E-06-9.51200743E-05-8.91568955E-05 3.17792386E-03 4.84764739E-03
27 50 8.55970239E-03 3.34690342E-03 1.31128552E-03-1.91782113E-03-5.68628751E-03
27 51-5.48747923E-02 3.54505774E-04 3.01767186E-03 5.28795866E-03 6.92320763E-03
27 52 4.03431070E-02 6.74083059E-02 5.62612602E-03-1.06050332E-03 9.00742218E-03
27 53-1.89193943E-01 1.04183241E-02-5.47140177E-03 1.92566246E-02-1.74207218E-01
27 54 1.16383856E-02-2.90117568E-03 1.26213849E-02 9.33914708E-02-1.11916440E-02
27 55-3.02285034E-03-8.26470046E-03 2.43418587E-03-2.69194304E-03 2.57757171E-04
27 56-1.07666919E-03-1.78300285E-03 3.23236638E-03-3.31382976E-02-1.26385153E-02
27 57-1.90689173E-02 1.50300483E-02 6.12977926E-04-3.83861510E-03 6.86677111E-03
27 58-2.91082896E-02-1.03843057E-02-1.72680798E-02-1.17136993E-03-9.86316053E-03
27 59-4.27804890E-03 4.14271353E-02-6.78605415E-04-2.09646294E-02-6.96899593E-03
27 60 5.13677301E-02-1.01007006E-02-1.35360640E-02-1.03802821E-02 1.32356710E-01
27 61-1.41145899E-03-3.16636941E-02-6.76577321E-03-2.72901940E-03 5.39699008E-03
27 62-2.66797068E-03-7.65076805E-04-8.40810294E-04 1.79020869E-03 5.37603924E-03
27 63 2.85731682E-03-1.43015790E-02-3.61463770E-03 3.11752495E-03 1.86820475E-03
27 64-3.96672263E-03-5.53175376E-03 6.21147847E-03 4.04457947E-03-3.29507205E-02
27 65 9.79266942E-03-1.00964711E-01-1.68783587E-01 2.07122088E-02 7.22436821E-03
27 66 3.36591750E-02 4.81216915E-01 3.70261558E-02 1.32473515E-02 5.88575811E-02
27 67 4.21797753E-01 1.69261799E-02 2.68707775E-03 3.26932987E-02-1.73551529E-01
27 68-4.89941854E-03 5.68599285E-05-5.15105626E-02-1.08455326E-03-4.87366810E-03
27 69 5.95822136E-03 1.68275633E-03 8.20921547E-03 2.95285176E-03-1.08803297E-04
27 70-1.65001835E-04 5.76328840E-05 8.27593847E-05 4.89262725E-06 8.18378761E-05
27 71 4.37901911E-04 3.43358346E-05-1.54606268E-05 4.07327536E-03-4.82328398E-03
27 72 5.90745427E-04 1.46589801E-03 1.67592310E-01-1.96375576E-02 5.63884942E-02
27 73 5.18687199E-02-9.96358246E-05 8.77698812E-05 1.18659433E-05 9.55916699E-05
27 74 2.70841083E-06-5.19876133E-06 1.40256455E-04 5.24720359E-04-1.19201128E-02
27 75 7.25794787E-02 8.07131483E-05 3.08054262E-04-6.59393097E-03 3.12834183E-02
27 76 2.57082550E-05 1.92968702E-05 6.88016281E-05 5.32409627E-05 7.89113454E-05
27 77 4.72128491E-04-1.25936293E-04 8.38912088E-06-9.95970941E-05-8.83022702E-03
27 78 3.03127468E-04-1.59156642E-03 2.03540447E-03 7.35285339E-02-2.92816474E-02
27 79 2.59885099E-02-2.11946780E-02 1.74556650E-06-1.50789407E-05 1.33333742E-05
27 80-2.96794410E-05 2.25094172E-05-7.92672063E-05-5.12617099E-05-8.42487638E-05
27 81-1.19019434E-05-1.98224919E-05 3.34796247E-05 5.18230679E-05-6.31966047E-06
27 82 1.04709934E-04 1.94122315E-04 1.80336224E-03 4.66055224E-03-6.97229778E-04
27 83-2.00343160E-03-3.01579432E-01 3.13265644E-02-1.57671481E-02 7.32824136E-02
27 84 2.58679997E-05-2.00081218E-05-5.85987783E-06 1.81995133E-05-5.24678983E-05
27 85 4.41576820E-07-5.17005067E-05-1.00238665E-04 5.34779158E-05 2.28119223E-05
27 86-3.28952116E-06 7.06873355E-04-5.26251275E-05-2.59389162E-04-1.16992913E-04
27 87-4.28965524E-03-4.07014786E-03 2.04178337E-03 2.35192525E-03 5.09663760E-01
27 88 4.96144196E-02-7.08813577E-02-8.70815487E-02-9.82916842E-05 5.70758735E-05
27 89 4.12158107E-05-8.66811005E-05 7.07160607E-05-3.68636292E-05-5.19680651E-06
27 90 1.32692635E-05-9.58487626E-03 2.01493106E-02-8.93537006E-05-1.14688935E-04
27 91 3.07300304E-06 8.76797715E-06-6.87246407E-06-4.77715869E-04 1.47828305E-04
27 92-1.18248725E-04-3.11295229E-04 1.26569148E-02-2.51909023E-03 2.10411842E-03
27 93-5.41751832E-03-2.95003743E-02 6.59314270E-02 7.99091669E-02 8.45465632E-02
27 94 8.42879214E-05-1.35961708E-04 5.16737862E-05 6.16202705E-05-6.77407035E-05
27 95 7.67764775E-05-3.21205799E-04-5.76080097E-04 3.19131125E-04-2.93735079E-06
27 96-8.78693122E-05 2.84568128E-03 6.84061146E-04 3.53404605E-04-1.76000877E-04
27 97-1.43027345E-02-5.80645350E-03-5.59735664E-03 2.09018109E-03-2.86258377E-01
27 98 1.94455690E-01-2.97159487E-02-3.89763220E-03-2.42827143E-04 1.37515413E-04
27 99 1.05311730E-04 4.43838978E-05 9.28377690E-05 1.82585629E-06 8.02110373E-04
27100 3.72547862E-03 1.92618517E-02-1.49330967E-01-6.11689524E-05-6.73202848E-05
27101 3.01066824E-05-5.87190402E-06 9.55141187E-06-7.29378889E-04-3.08338423E-05
27102-1.77731055E-04 1.48313882E-04 1.39365396E-02 4.73130526E-03-1.62510863E-03
27103 2.35208629E-03 9.66872015E-03 5.97466965E-02-5.35588398E-03-3.83387577E-02
27104 2.08615737E-04-1.30059186E-04-7.85565510E-05-7.00977061E-05 7.53293134E-06
27105-6.02234742E-05 9.14066978E-05-7.08875989E-04 7.89840521E-03-1.47333315E-02
27106 4.41555820E-05-6.92986064E-04 5.13768889E-03 5.64889183E-03-4.64583876E-05
27107-6.27369258E-05 4.60330308E-05-5.13620519E-05-1.38397260E-05 4.56855434E-05
27108-1.13675561E-04 1.75275297E-04-2.95733788E-05 4.82655607E-04 1.31025051E-03
27109-1.16182178E-03 1.30088084E-03-3.28312482E-02 8.32621439E-03-1.03390964E-02
27110-8.64684757E-03-4.50933054E-05 2.56148263E-05 1.94784791E-05-1.17483630E-05
27111-1.78519192E-05-1.70630758E-05-4.05901439E-05 3.97605378E-04-4.31083247E-03
27112 5.74745778E-03 1.02522310E-05 3.78302753E-04 1.75428315E-04 3.77458601E-03
27113 1.96385473E-06 5.96593325E-04-1.06113632E-02 1.77746676E-02-3.40782176E-05
27114-2.81271769E-05 1.14017724E-05 8.54041913E-06-6.19067357E-05-4.70498387E-04
27115 4.60135498E-05-1.94968654E-05 2.85050516E-04 6.05800645E-03-1.62366337E-03
27116 1.37723559E-03-4.33758608E-03-1.17716432E-01 4.04072948E-06-4.16590962E-02
27117 2.94258455E-02-6.92855795E-05 4.38079987E-05 2.54775808E-05 1.00090784E-05
27118 6.28806225E-06-2.98842386E-05 1.02709661E-04-1.00155893E-03 1.17062966E-02
27119-2.48121459E-02 3.41170210E-05-3.74419756E-04 9.76148530E-03-3.70731929E-03
27120 1.89220402E-05-3.96089302E-05 9.89302867E-03 9.82511038E-03 1.60448060E-04
27121 2.73528648E-04-2.59111473E-05-4.71095078E-05 1.41399704E-06-8.69031350E-04
27122 2.60134183E-05-7.85367414E-05 1.85749518E-05 5.09928460E-04-7.63083350E-05
27123 8.60724341E-05 4.00250141E-04-2.55566925E-03-7.16745404E-04 3.34318910E-03
27124-7.30938725E-04 3.76923672E-06 1.02812945E-05-1.40505312E-05 7.46476067E-07
27125-5.23405877E-06 1.90613829E-05-2.06493728E-04 4.95831744E-04-5.99281192E-03
27126-1.08633084E-02-1.22513472E-05 1.62823501E-04-3.79627408E-03 7.68524376E-03
27127-6.74622075E-06 4.24032157E-06-2.93673011E-06-1.55422463E-05 1.69029148E-05
27128-2.75814833E-04 3.67143356E-05 8.88062560E-05-4.93092906E-05 3.02481658E-03
27129-1.04192186E-04-8.94843500E-04 1.60966841E-03 1.04708146E-01 1.29853616E-02
27130-4.59577217E-03 1.79955948E-02-3.67931948E-05-6.96471893E-06 4.37579138E-05
27131 1.75227877E-05 5.86501412E-05-9.58827048E-06 4.92738413E-05-5.24148291E-04
27132 1.71553859E-03-4.04308007E-03 1.85368580E-05-1.87612518E-04 4.10901350E-03
27133 1.77660941E-02-6.58298293E-06 1.53518788E-05-7.74366812E-04-8.28902523E-03
27134-1.01559855E-04-1.71350979E-04 1.82655048E-05 2.41031521E-05-3.25003632E-05
27135 5.18787385E-04-1.11704934E-05-1.90907713E-05-9.48528520E-05 1.68674729E-04
27136-3.65737669E-05 3.72568191E-04 6.91699304E-05 6.64472087E-03 1.58377158E-04
27137 3.98917973E-04-3.37859854E-03-1.82353735E-07-6.81144308E-06 6.99379681E-06
27138 5.12476313E-06 1.92358371E-05-1.90166554E-05
28  1-3.78221655E-07-5.08215902E-06 1.20255477E-07 7.84423285E-07 1.26033334E-05
28  2 9.94551214E-05-1.41562388E-05-6.95505311E-06-8.09802695E-05-1.01352949E-03
28  3 7.53513102E-04 1.08644143E-04 3.80170920E-05-4.02048489E-02 1.12735716E-02
28  4 5.16254693E-03-5.00032147E-03 2.82667204E-06-4.15161778E-06 1.32494575E-06
28  5-2.74850164E-06 2.94849616E-05 8.62015382E-06 1.16580770E-05-4.43365501E-05
28  6 1.13391508E-03 1.01937971E-03 2.08861393E-05-1.95795089E-04 1.51261165E-03
28  7-2.46824178E-03 7.45856996E-07-2.87065826E-06-1.39827338E-05-3.40499455E-06
28  8-9.72017300E-06 4.07074316E-05-1.28674392E-04-7.42145377E-05 1.46818361E-05
28  9 5.47956777E-04 5.16149001E-04 8.86965070E-05-5.23524337E-05 1.13245908E-04
28 10-3.48491519E-03-7.35800999E-04-3.37447090E-03 6.07176358E-07 7.27668273E-06
28 11-7.88385908E-06 1.01172378E-05 1.15666545E-05-5.31387523E-06-7.06388436E-05
28 12-1.19859306E-04-5.36155484E-05-9.78801041E-06-5.72510296E-05 3.98407250E-04
28 13 5.29064293E-06-5.50179365E-05-1.37170078E-04-1.11243499E-03 5.16016924E-04
28 14 3.82534047E-05 8.99029524E-04 4.85860309E-02-3.49115884E-03-3.26303272E-02
28 15 1.46241069E-02-1.05855210E-05-2.05156744E-05 3.11011954E-05-1.43459609E-05
28 16 1.49696177E-06-1.08927051E-05-9.72454061E-06-2.22015037E-05 4.38212521E-06
28 17-7.50509018E-06-3.28035308E-05 2.21690131E-04 7.86963024E-05 5.68883956E-05
28 18 1.03174597E-04-1.90498042E-03-2.70180249E-04-1.05250768E-04-1.57899014E-03
28 19-2.47952396E-01-3.66302441E-02 2.73255213E-02 1.90364821E-02-2.65770136E-05
28 20 1.52353807E-05 1.13416329E-05-3.86556450E-06-3.83421840E-05-2.54834296E-05
28 21-3.37060552E-05-1.37886316E-04 8.53124408E-03-4.26894267E-02-3.79709698E-06
28 22-2.53931971E-06-1.97933640E-05 3.00077979E-06-1.47378930E-05-6.14194104E-05
28 23 1.44531964E-04 3.19559963E-05 6.72572461E-05-1.48514444E-04-1.29251747E-03
28 24-5.58762242E-04-9.43833494E-04 1.44266350E-01 3.84318623E-02 7.56234332E-02
28 25-2.77334379E-02-4.62810440E-05 1.40323822E-05 3.22486619E-05 1.05143696E-05
28 26-2.27679885E-05 3.47263532E-05-2.17248601E-06 1.87936748E-06 6.61038653E-06
28 27 1.24380754E-05-4.70831809E-06-1.16823802E-04-6.83690586E-05-9.06003085E-05
28 28 2.84114924E-05 1.40908312E-03 6.40282668E-05 1.00438156E-03-8.17443314E-04
28 29-8.38925619E-02 2.62369143E-02-1.91419834E-02-7.80630020E-03 1.52447435E-06
28 30-2.38642026E-05 2.23397283E-05-2.87508896E-06-1.93414482E-05-2.78618265E-06
28 31-1.07552502E-05 1.52071311E-04 1.85896678E-04-4.65926805E-03-2.15187549E-06
28 32 2.38639697E-06 1.44737591E-05 1.29106163E-05-3.46686745E-06-1.43806130E-04
28 33-8.82154713E-05-6.82724518E-05-2.97364720E-06 1.77444721E-03-7.86593618E-04
28 34 6.64513802E-04-5.86935930E-04 1.22044779E-01-2.27572387E-03-1.59457502E-02
28 35-2.48178502E-02 1.24946679E-05 6.65776236E-06-1.91524303E-05 1.58894432E-05
28 36 5.09383930E-05-1.52794853E-05 7.40827529E-06-1.07827057E-04-1.94950173E-04
28 37 3.74842442E-03-1.20733644E-05 5.92493008E-05-1.33375921E-03 2.57876126E-03
28 38 1.51624754E-06 3.31067934E-06 2.55351017E-05 7.44056133E-06-8.67547881E-06
28 39 6.33161813E-05-1.24141079E-04-5.69359465E-05 2.52922686E-05-1.64392396E-03
28 40 1.04006613E-03 2.95474746E-04 6.64380454E-04 1.10598695E-01 2.19910056E-03
28 41 6.79703471E-03-2.12401715E-02-3.08122639E-05 2.84523727E-05 2.35989115E-06
28 42 2.60325534E-05-4.04251988E-05-1.27610441E-05-6.96795036E-05 6.67747372E-04
28 43-7.49569678E-04-3.99232441E-02-4.79867062E-05 3.36153039E-04-3.97969595E-03
28 44 8.63012964E-03-5.13633127E-05 4.68418718E-04-3.03714800E-03 5.68437220E-03
28 45-4.23260525E-06-1.01990149E-05-1.21772126E-05-1.89132679E-05 7.61018067E-06
28 46 1.17303206E-04 5.46371655E-05 1.49701524E-04-5.58133441E-05-1.34562720E-03
28 47-8.79560553E-05-9.60741443E-04-8.43432928E-04-3.57920627E-02-2.92750367E-03
28 48-2.65220927E-02-2.59126853E-03 1.51323193E-05-1.60586483E-05 9.26328976E-07
28 49 1.47479011E-05 3.96267880E-06-4.03333904E-05 5.00513349E-05-3.76320873E-04
28 50 2.18389447E-03 8.54938491E-03 6.30203210E-06 1.53713062E-05 4.73621082E-04
28 51-1.56108755E-02-3.92599167E-05 3.69346587E-04-2.66908872E-03-9.54287714E-03
28 52 4.60733954E-05 7.45910124E-05 4.25947747E-06-2.96910861E-06 1.45294137E-05
28 53-1.67368022E-04 1.84558578E-05-1.71943765E-06-1.56778378E-06-5.41630279E-04
28 54 6.25969437E-06-1.02655791E-05 1.84996205E-04 1.58841819E-03 3.62446830E-04
28 55-1.36077555E-04-2.32272325E-04 3.69800543E-06-5.55538925E-06 1.85738382E-06
28 56 1.52144806E-06-4.17511939E-06 3.37025342E-06-3.75848955E-05 6.02367727E-05
28 57-3.48636534E-04 1.30328097E-03-7.43110673E-06 8.25527053E-05-1.39324030E-03
28 58-1.97117962E-03-1.41234617E-05-1.80256147E-05-1.01638322E-06-1.82575658E-05
28 59-1.43995694E-06-3.33089611E-05 1.84133457E-05-1.62333799E-05-3.07756956E-05
28 60 4.96989286E-04-1.74260883E-04-5.29370575E-04 2.13614931E-04 5.30584957E-02
28 61-1.52110940E-03-1.02237760E-02-5.90049515E-03-7.30384002E-06 2.71529159E-05
28 62-1.98490759E-05 3.83044146E-06 2.53391507E-05 2.78064579E-05-4.23327173E-05
28 63 4.67799838E-04-2.98855366E-03-4.84212308E-04 1.94867361E-05-1.43338780E-04
28 64-1.35901461E-04-1.67309406E-03-5.62077927E-06 5.58731547E-05-4.00501267E-04
28 65-7.78085508E-03-1.58700088E-04-2.64048154E-04 2.90399809E-05 1.47954670E-05
28 66 6.02759684E-05 7.25895013E-04 7.04514168E-05 7.82179154E-06 5.50677850E-05
28 67 9.06262815E-04 9.88827398E-05 1.33831081E-04 3.90285805E-04 1.35024330E-03
28 68-5.41848602E-04 1.86776647E-04 1.04725370E-03-6.36237032E-07-1.76881751E-05
28 69 1.83244121E-05 5.30827987E-06 1.62791146E-05 1.11173563E-05-7.65638350E-04
28 70-1.32118193E-03-9.39351904E-04-1.64897916E-03-1.07312811E-03 2.84195925E-03
28 71-4.30105913E-03-3.42749508E-03-2.58965967E-03 9.32263713E-03 2.59562845E-03
28 72 1.75593127E-03 1.49788762E-02-8.83190495E-01 2.43573180E-01-3.51019003E-02
28 73-2.17759264E-02 8.40592999E-04-2.89206022E-04-5.51386977E-04 4.14963132E-04
28 74-1.01228791E-04-2.33222837E-04 5.05865350E-04-3.63578656E-03 2.87694070E-06
28 75-3.04866266E-02 1.22874166E-03 3.92504560E-03 9.09784586E-03 3.51852631E-02
28 76-4.71383280E-03-7.72869598E-03-1.85457321E-03-1.19695843E-02-1.95031657E-02
28 77 2.21249681E-02 5.72958936E-04-2.50202872E-02-3.30075416E-02-3.76171934E-02
28 78 6.64089698E-03-9.19421543E-03-2.09290216E-02 1.28524422E+00 9.37227025E-02
28 79 2.97722404E-01-1.01447443E-01-1.90309734E-03-2.44745047E-03 4.35054782E-03
28 80 7.68348621E-03 8.47549469E-03 1.92302591E-03 4.54449650E-02 7.50743617E-02
28 81 1.25663779E-02 1.72479010E-02-4.49924021E-02-1.95505315E-01 2.14899681E-02
28 82 2.96080995E-02-7.91460185E-02-3.07641028E-02 5.52043615E-03-1.10178778E-02
28 83 9.41024694E-03-1.38023709E+00-3.02612315E-01-8.34662513E-02 3.62998249E-02
28 84 1.02818394E-02 8.17438311E-03-1.84562225E-02-5.31602844E-03 9.19785073E-03
28 85 1.77556716E-02 1.06229691E-02 1.76345089E-02 3.49638262E-03 7.70777397E-03
28 86-1.19189866E-03-4.18364773E-02 1.12048429E-02 1.93764091E-02-1.95942161E-03
28 87-5.45832635E-02 3.60578114E-04 5.81841596E-03-1.08551593E-02 1.43213356E+00
28 88 6.35593582E-02-3.04709536E-01-1.34900802E-01 1.03598050E-04-4.28979762E-03
28 89 4.18619957E-03-4.29379548E-03 5.20983460E-04-3.94922518E-04-5.35678824E-03
28 90-7.49054249E-04 8.67741862E-04 7.28385230E-02 3.61681275E-03 5.95942376E-03
28 91 2.35587421E-03 9.05033246E-04 1.10840007E-03-1.50058985E-02 4.89520865E-03
28 92-5.21631320E-04 9.30266794E-04 1.07612154E-02-1.26864144E-03 1.60821537E-02
28 93 7.32854463E-03-5.72508575E-01 1.54628259E-01 1.49559464E-01 1.26260498E-01
28 94-1.41385239E-03 1.25362340E-03 1.60228998E-04 1.16721675E-04-7.62487276E-04
28 95 4.54606437E-04 1.91016189E-03 3.06967681E-03 1.53091115E-03-2.54596006E-04
28 96-9.45709228E-04-6.31576771E-03 1.69581464E-03-9.98635887E-04-1.39861500E-03
28 97-1.49364661E-02 6.86428243E-03 1.99251989E-03 2.45096367E-03 5.04557707E-01
28 98-1.09913889E-01-2.56193891E-02-5.00094383E-03-1.64811410E-04 2.65099346E-04
28 99-1.00287936E-04 5.43636081E-04-1.57120724E-04-1.42643997E-04-5.37798208E-04
28100-4.43151903E-04-2.18813909E-03-2.73183838E-02 2.53493793E-03 4.23982500E-03
28101 2.97873526E-04 9.23823182E-04-1.81206009E-03-1.05254146E-02 2.50701816E-03
28102 3.10783835E-03-3.93703033E-03-9.40076077E-03-2.54557356E-03-1.03493084E-02
28103-4.39141876E-03-4.49863369E-01 6.58792007E-03 6.56406643E-02-7.31078515E-02
28104 2.61799622E-04 2.78609738E-04-5.40409360E-04-4.18442340E-04 1.25164090E-03
28105 6.49122513E-04-6.67522802E-04-6.05837558E-03-5.05678286E-03-2.84998933E-03
28106-1.16179200E-03 1.49010513E-03 6.90113138E-04-1.21353125E-02 7.04421170E-04
28107 1.17002242E-03 2.59278980E-04 3.72474379E-04 1.81032228E-04-2.09174304E-03
28108 1.22224818E-03 1.81977614E-03 8.39222131E-04-2.05634753E-02 4.40635762E-03
28109 6.52205014E-03 2.34502222E-03-6.35652644E-02-2.70945872E-02 4.26205301E-03
28110-8.29164551E-03 1.01657920E-04-2.84828347E-04 1.83170427E-04-5.30415694E-04
28111-1.70665439E-04-2.88469226E-04-3.99392375E-04 7.81181309E-04-4.46158155E-03
28112-1.89553128E-02-4.43026358E-04 5.08633263E-04-4.70576289E-03 1.10007423E-02
28113-3.81041284E-04 9.48633263E-04-4.39169037E-03 4.04742745E-02 1.70316991E-03
28114 2.83255480E-03 9.69493557E-04-1.07830471E-04 8.19697973E-04-6.83209605E-03
28115 1.80619004E-03-2.09132843E-04 1.47799619E-03 1.75412581E-03 7.54172924E-03
28116-3.85125183E-03-3.42614134E-03 1.08749160E-01-2.58935915E-02-2.83869068E-02
28117-4.15173131E-02-2.06659933E-04-1.18722976E-04 3.25382909E-04-7.63943786E-05
28118-2.24929962E-04 2.29226315E-04-1.88802927E-03-2.07584219E-03-3.45755820E-03
28119-4.01414190E-02-1.08387506E-03-1.01600174E-04 6.82985828E-03 2.04676065E-02
28120-2.32287638E-04-2.61128404E-03-1.16864233E-03 1.17532862E-02-4.07264171E-02
28121-6.80444405E-02 4.66350455E-03 1.07003622E-02-1.50191166E-03 1.90824635E-01
28122 8.11939582E-03 2.19799971E-02-6.08213938E-03 1.75986815E-01 3.98683346E-03
28123 1.82103973E-02-2.56886920E-03-9.93200668E-02-9.85451792E-03-2.09897664E-02
28124 4.57887709E-03-3.05200032E-03 5.83163207E-04 2.46883711E-03 1.08878258E-03
28125 1.95500833E-03-2.86104692E-03 3.35721924E-02 1.40909026E-02 9.21357710E-03
28126-2.74939438E-02-1.73847071E-03 3.82740164E-03-3.89168161E-03 1.08466893E-01
28127 9.23936739E-03 1.55314258E-02-5.79926006E-03 1.82132226E-03-7.27284155E-03
28128-3.88855077E-02-1.37755219E-02 3.48927362E-03-1.56237263E-02-2.55622962E-02
28129 1.02347752E-03 4.52841954E-03-1.20586116E-02-1.18103458E-01-3.02894436E-02
28130 1.21576894E-02-6.68807638E-03-1.94940887E-03 2.05456822E-03-1.05159353E-04
28131 1.39832884E-03-5.42433115E-03 8.48787217E-04-4.74704049E-03-1.77955816E-03
28132 1.42976646E-02 1.24105374E-03-2.75029234E-03-4.78661805E-03 1.05233261E-02
28133 1.64231223E-02-5.33532337E-03-3.26700870E-03 1.76243073E-02-2.08921214E-02
28134 1.00865355E-01 1.68674468E-01-9.94768522E-03-1.73504915E-02 3.62290249E-02
28135-4.82060529E-01-1.69068208E-02-3.02552889E-02 6.37471850E-02-4.13362276E-01
28136-1.20226487E-02-1.60689023E-02 3.12695352E-02 1.59528572E-01 1.83023211E-02
28137 1.59213957E-02-2.78310384E-02 4.60255310E-03 2.80228550E-03-7.40483860E-03
28138-1.85126308E-03 4.11774351E-03 7.11064493E-03
29  1 6.69171101E-03 1.11073443E-02 3.51206708E-03-1.13164224E-04-2.05142500E-03
29  2-2.75065372E-02 5.68766703E-03 4.76631526E-04-4.35938795E-03-2.47650571E-02
29  3 5.59210690E-03-3.91256268E-04-1.59344270E-03-1.98838447E-02 1.53957158E-02
29  4 1.02749866E-02-7.43876962E-03-5.05658477E-04 6.66117305E-04-1.60458828E-04
29  5-3.55300122E-04 1.30810340E-03 1.91144675E-04-3.66635478E-03-3.43615707E-03
29  6-1.66072701E-03 3.38003857E-03-3.28629816E-03-3.27952241E-03-2.39973762E-03
29  7-3.24463703E-03 3.16099016E-03 5.25194004E-03 1.62090648E-03 2.98107409E-03
29  8-1.78146418E-03-1.32542394E-02 2.32534207E-03 5.02569819E-03-3.33215842E-03
29  9-1.15491925E-02 3.42633676E-03 5.57520482E-03 1.40856730E-03 1.20892081E-01
29 10-3.99317518E-02 2.39420819E-02-3.61498781E-03 2.14160345E-04-4.62735697E-05
29 11-1.67886775E-04 8.98154707E-04 4.29141678E-04 1.18000582E-03 3.26026258E-03
29 12 5.39189322E-03-1.62882657E-03 2.10470725E-03-6.31242557E-03-1.31850259E-02
29 13-2.50934532E-03 4.33335286E-03-1.13199114E-02-1.90994488E-02-2.35266280E-03
29 14 2.29785377E-03-8.10483309E-03-6.58814651E-02-1.14127752E-01-2.26522498E-02
29 15 3.23298100E-02 2.08826268E-04-6.55288657E-04 4.46462388E-04-1.46255334E-05
29 16 2.18344762E-03 2.06194363E-03 1.25531027E-02 2.07004145E-02-4.63337062E-03
29 17 4.31451005E-03-1.50127332E-03-5.13474244E-02-7.62105797E-03 7.69075778E-03
29 18-3.41801387E-03-3.15193233E-02 7.81495396E-04 4.81882644E-03 1.20304836E-04
29 19 2.21671641E-01 1.45774116E-01-1.22152801E-01 7.38150472E-02-5.78752534E-04
29 20-6.43005491E-04 1.22175802E-03 1.36065275E-03-1.03469038E-03-5.23437902E-05
29 21-6.59340561E-03-7.44696898E-03-3.35340890E-03-5.99874201E-03 1.34040107E-02
29 22 2.20863926E-02-2.77327307E-03-4.22881414E-03-2.25752095E-03-5.48383865E-02
29 23-5.16344030E-03-7.35590262E-03-4.71650399E-03-3.78707011E-02-4.70761884E-03
29 24-5.89609393E-03 6.64087478E-03-1.78778220E-01-1.79736242E-02-4.94056314E-02
29 25-1.47942139E-01-5.47147773E-05-8.38220370E-04 8.92935148E-04-1.04004329E-03
29 26-7.80632306E-04-8.66020238E-04 1.27357036E-02 2.10235069E-02 5.13856152E-03
29 27-3.97768007E-03 1.94941363E-03-5.19853860E-02 8.78181115E-03-6.04863100E-03
29 28 2.75437823E-03-3.58580353E-02 3.12712414E-03 1.25734847E-03-1.04951281E-03
29 29 1.24268146E-01-1.74854317E-02 8.76880938E-03-9.62498475E-03-9.45905918E-04
29 30-3.20594551E-05 9.77965374E-04 1.17280166E-03-4.99652063E-04 1.16357387E-04
29 31-5.73628951E-03-4.02832460E-03 1.95413656E-03 8.25863851E-03 1.11060483E-02
29 32 1.83483632E-02 1.76504880E-03 4.07693795E-03 5.80919874E-03-4.43709885E-02
29 33 3.01864004E-03 6.65228277E-03 8.73249283E-03-4.27862328E-02 4.40775535E-04
29 34 2.73824702E-04 1.06124775E-02-1.69721005E-01 8.57281581E-03 7.46299559E-03
29 35 2.65144847E-02 6.38883492E-04-4.13507798E-05-5.97532712E-04-2.05443610E-04
29 36-7.62118853E-04-1.43688849E-03-5.39721818E-03-2.89502667E-03-7.75771776E-03
29 37 2.45998822E-03-5.84244593E-03-5.87771200E-03-4.89864286E-03 1.08588475E-03
29 38 5.59940802E-03 9.33573199E-03-2.10725995E-03-2.35381618E-03 2.05997009E-03
29 39-2.32194085E-02-4.18867246E-03-3.95157848E-03 3.37656565E-03-2.10745193E-02
29 40-2.77220342E-03-3.88584347E-03 4.14235276E-03 1.12644457E-01 3.20294914E-02
29 41 3.41739681E-02-5.88169082E-03-7.19060552E-06 8.94177131E-05-8.22271075E-05
29 42-9.06237897E-04 8.82956228E-04 7.74754068E-04-3.27067543E-03-2.83177509E-03
29 43-2.23770856E-03 7.50238356E-02-3.65596368E-03-2.88643547E-03-5.75231383E-03
29 44-1.57005938E-02-2.98250370E-03-2.72314863E-03-1.30368925E-03-6.96070417E-04
29 45 4.79302185E-03 7.97238442E-03-5.03755663E-04-1.63265480E-03-3.00347911E-03
29 46-1.96882590E-02-7.73185329E-04-2.55526212E-03-5.03875779E-03-1.38246026E-02
29 47-1.15557602E-03-1.16810892E-03-2.63375526E-03-1.58922504E-01-1.02621291E-02
29 48-2.31182414E-02-4.07113617E-02 6.26608067E-04 1.98085589E-04-8.24693656E-04
29 49-1.97081256E-04-2.40088372E-04-8.91306858E-04-2.71300944E-03-3.09597873E-03
29 50-6.83866088E-03-6.91740324E-05-2.64516017E-03-3.29453055E-03-1.01517908E-03
29 51-4.10469178E-02-2.67866160E-03-2.18868954E-03-1.65345752E-03 2.37568866E-03
29 52-2.68548247E-03-4.51374877E-03 5.21550334E-04 1.76369141E-03-9.12503883E-04
29 53 1.30595765E-02 7.81141106E-04 3.16175035E-03-1.74488569E-03 1.08023469E-02
29 54 1.10821816E-03 2.74941900E-03-1.25417790E-03-1.48734595E-02 3.68948498E-03
29 55-3.20233149E-04 4.84788073E-04-2.95399977E-04 1.40535717E-04 1.54864261E-04
29 56-2.51161488E-04 6.18296755E-05-4.54242537E-04 3.31719019E-03 2.07490020E-03
29 57 8.49956533E-04 5.38870734E-04-1.29228492E-03-1.30926699E-04 7.82446733E-05
29 58-1.80899848E-05 1.19413774E-03 1.99933524E-03 3.29253664E-05 7.45295837E-04
29 59-6.64262613E-04-5.21547283E-03-1.55829483E-04 9.22964245E-04-1.01191657E-03
29 60 3.61495522E-04-1.26887481E-03 2.07213433E-03-5.46088075E-04 6.97453425E-02
29 61 1.56839158E-02-2.29677134E-02 5.88856929E-04 2.07911757E-04-3.46138113E-04
29 62 1.38226356E-04 1.42388970E-04-1.32801874E-04 6.57792374E-05-3.01766536E-04
29 63-8.39806247E-04-4.31948250E-03-8.56174303E-03-1.10497669E-03-8.56275906E-04
29 64-8.53345281E-03-1.03051558E-02-1.02742561E-03-1.57748488E-03-5.78809686E-03
29 65 3.58131608E-02-5.89271186E-03-9.89401790E-03 4.08629987E-04 5.04692565E-04
29 66-4.01659437E-05 2.88182917E-02 6.15103812E-04 7.71034413E-04 4.75203032E-05
29 67 2.54884442E-02 1.56463536E-04 6.31772937E-04-3.45392176E-04-2.41072703E-02
29 68-2.68027199E-03 1.38688130E-04-5.69090971E-03 3.12031106E-05-4.46287444E-06
29 69-2.67402362E-05 1.07119201E-04 1.08066673E-04 1.52772398E-04 2.64342640E-02
29 70 4.38804863E-02 2.68928459E-03-1.47577771E-02-6.26922696E-03-1.08731691E-01
29 71 1.09391456E-03-2.75707297E-02-9.29610904E-03-9.15333022E-02 2.53809333E-03
29 72-1.61990364E-02-1.10650508E-02-7.30337338E-01 1.09410310E-01-1.21428749E-01
29 73-8.89967183E-02 3.55596864E-03-5.57832944E-03 2.02236080E-03-2.12031549E-04
29 74-3.86212845E-04-3.11889807E-03-1.40382648E-02-1.30624947E-02 2.67588619E-03
29 75-5.52939668E-02-1.38107002E-02-1.33411755E-02 2.08151633E-03-3.38096032E-03
29 76 1.08825298E-02 1.81120087E-02-8.85819618E-03-1.03848274E-02-2.39801058E-03
29 77-4.53422049E-02-1.61040655E-02-1.77420171E-02-3.89333644E-03-4.17554137E-02
29 78-9.22154792E-03-1.65163997E-02-3.33549529E-03 3.82940293E-01 3.70351938E-02
29 79 6.34128189E-02-1.97958105E-03-2.54594655E-03-6.57247612E-04 3.20319417E-03
29 80-8.59906544E-04 3.21382469E-03 1.85079970E-03 1.17816717E-02 1.96466122E-02
29 81-1.46427251E-02-1.53493674E-02 1.18093536E-02-5.06094948E-02-2.80334905E-02
29 82-2.93714825E-02 1.89541694E-02-4.25954507E-02-5.78453252E-03-4.52814300E-03
29 83 2.99226937E-03-2.73370028E-01 1.82577548E-02-1.90079791E-02 5.01438735E-02
29 84-3.09957281E-03-4.91811528E-03 8.01768809E-03-4.06573477E-03-2.56762998E-03
29 85-4.87199119E-03 4.73857832E-02 7.81784609E-02-2.49567654E-02 5.03114283E-03
29 86 1.08814374E-02-1.92539439E-01-4.26635865E-02 4.49721874E-03 1.73551950E-02
29 87-1.48250085E-01-1.62047818E-02 1.60488475E-03 7.62676139E-05 3.81062834E-01
29 88 4.13672556E-02-9.32222984E-02-6.07079217E-02-5.88356710E-03 6.30777707E-03
29 89-4.24209975E-04 3.00963770E-03 3.11865807E-03-4.20486200E-04-2.12656540E-02
29 90-1.64738253E-02-2.91534298E-03 4.66193392E-02 5.24494291E-02 8.64768789E-02
29 91 8.23912805E-03-1.19662543E-03 2.03230368E-02-2.15550657E-01 1.42381561E-02
29 92-3.21649920E-03 3.70270458E-02-1.39539772E-01 7.03659177E-03 2.29853478E-02
29 93 8.06962398E-03-8.07058420E-02 6.68576793E-02-4.92898687E-02-4.56836659E-02
29 94 9.31972157E-04 4.87870497E-03-5.81067712E-03 9.31446281E-04-3.84101970E-03
29 95-8.58897513E-04 5.12244028E-02 8.45765452E-02 2.35507749E-02-4.62479730E-03
29 96-1.17113334E-02-2.09647222E-01 3.81320051E-02-9.25654513E-03-2.01961346E-02
29 97-1.42584941E-01-7.71582560E-03-1.45853238E-02-7.93234427E-03 7.36638163E-01
29 98-2.66580112E-01-1.46305678E-01 2.85781249E-02-3.62076137E-03 3.43702190E-03
29 99 1.83739470E-04 3.66398555E-03 3.74324817E-03-1.81499379E-03-2.31623112E-02
29100-1.80596963E-02 2.35527811E-02 7.34364915E-02 4.49037240E-02 7.42891026E-02
29101-7.75799578E-03 1.52027433E-02-2.36120473E-02-1.82157386E-01-1.29218767E-02
29102 2.27960999E-02-3.64218747E-02-1.41919446E-01-1.84575720E-03 2.34421756E-02
29103-1.50044455E-02-4.11114628E-01 3.71485256E-03 8.30692148E-02-5.44356310E-02
29104 2.16764354E-03 1.26349190E-03-3.43113544E-03 2.59369394E-03-2.29540309E-03
29105 5.14332549E-03-2.20390031E-02-1.65708312E-02-3.50141268E-03 1.67560565E-02
29106-2.37626127E-02-2.24440231E-02-1.00412164E-02-2.87263630E-02 2.17509659E-02
29107 3.62707071E-02 6.07520600E-03 1.19397408E-02 6.60350172E-03-8.99475068E-02
29108 1.13826483E-02 2.16089596E-02 1.21588276E-02-8.45938970E-02 4.75578519E-03
29109 1.30678276E-02 6.26817551E-03 8.72471820E-02-2.48751166E-02-3.26846812E-02
29110-8.29330881E-03 1.69223517E-03-3.12610155E-03 1.43386639E-03-3.26786641E-03
29111-1.67457948E-03-3.01197260E-03-1.18418536E-02-9.30890642E-03 1.74734025E-03
29112 3.15527033E-03-1.40642659E-02-1.25424644E-02-4.95363041E-03 1.39700676E-02
29113-1.18782420E-02-1.02741303E-02 6.53514725E-03 1.85626166E-02 1.85729016E-02
29114 3.09183171E-02 2.30971806E-03-7.92369931E-03 1.03539683E-02-7.65931905E-02
29115 3.97051201E-03-1.39883332E-02 1.69270795E-02-5.28518799E-02 3.52528023E-04
29116-1.97105319E-03 9.41831025E-03-6.12845845E-02-1.12329749E-02-1.24454616E-02
29117 2.92344863E-02 2.39882434E-03-5.84583945E-04-1.81424040E-03 9.23949157E-04
29118-1.32055824E-03 3.90097492E-03-1.11335016E-02-1.07171074E-02-1.11706236E-02
29119-3.37105504E-02-9.98257555E-03-9.94199231E-03-3.24010581E-03-2.31448415E-03
29120-1.04321412E-02-1.07598378E-02 5.71667595E-03-6.49457380E-03-8.97660248E-03
29121-1.50641689E-02-1.81294579E-03 8.51745830E-05-3.28505839E-03 4.32524233E-02
29122-3.08861042E-03 1.05090230E-03-6.55862365E-03 3.92723707E-02-1.81157058E-03
29123 1.22182559E-03-5.59099506E-03-2.63361254E-02-1.56973473E-03-4.35850589E-03
29124-9.66082218E-04-6.87625846E-04-6.42240935E-05 7.51849940E-04-5.05034887E-04
29125-1.49858735E-04-1.50617143E-03 8.88187480E-03 3.45669359E-03 3.74530827E-03
29126 1.05821836E-03-4.95285102E-03-4.72244950E-03-1.58179533E-02-1.59637470E-03
29127 4.43971511E-03 7.38534005E-03-3.48704472E-03-1.45078733E-03-1.34545803E-04
29128-1.80142866E-02-6.12995824E-03-2.65708588E-03-6.18529987E-04-1.47277416E-02
29129-4.59561807E-03-2.38601936E-03 1.80669143E-03 9.16771468E-02 1.41102171E-02
29130 2.10417136E-03 8.90040340E-03-1.47448881E-03 1.12668617E-03 3.47802642E-04
29131-3.05973449E-04-5.75619328E-04-3.80795938E-05-1.42927947E-03-1.26090673E-03
29132 5.59440277E-04 3.59237741E-03-4.06452685E-03-3.65907625E-03 3.23470596E-05
29133-1.35940816E-03-2.69046470E-03-2.12207219E-03-1.51191325E-03-8.39854590E-03
29134-1.97062162E-02-3.30622924E-02-1.22612491E-03-5.52241744E-04-1.34621647E-03
29135 9.59530139E-02-1.99145727E-03-9.62890283E-04-2.19955094E-03 8.63998630E-02
29136-1.03286749E-03-2.10020142E-04-1.07311353E-03-4.59025775E-02-1.35478333E-02
29137-2.42953714E-03 3.02147176E-03-4.08555524E-04-2.40207435E-04 6.48762960E-04
29138-2.83872782E-04 2.26140316E-04-6.48013239E-06
30  1 2.68683228E-02 4.46173879E-02 1.39224812E-02-5.50077022E-04-8.19123781E-03
30  2-1.10833810E-01 2.29731081E-02 2.00122237E-03-1.66933082E-02-9.41428622E-02
30  3 1.61479431E-02-1.91950638E-03-6.57857265E-03-2.26039083E-01 3.84431215E-02
30  4-1.83693666E-02-2.12386721E-02-1.91123117E-03 2.65305184E-03-7.41820663E-04
30  5-1.28627814E-03 5.06011405E-03 8.32372392E-04-1.48541372E-02-1.31475216E-02
30  6-3.04175302E-03 1.15084324E-03-1.33417771E-02-1.24755231E-02 5.36524931E-04
30  7-3.33672517E-03 1.30185448E-02 2.16780746E-02 6.74371417E-03 1.18783920E-02
30  8-6.98962991E-03-5.53656847E-02 9.99801526E-03 2.06329078E-02-1.28872691E-02
30  9-4.09553398E-02 1.05699315E-02 1.72877843E-02 3.54232186E-03 4.04368497E-01
30 10-6.06146620E-02 2.02591601E-02 6.24497700E-02 6.75666936E-04-1.65924732E-04
30 11-5.09742205E-04 3.54816549E-03 1.62098357E-03 4.55623856E-03 1.35128664E-02
30 12 2.24222891E-02-6.74258596E-03 8.66428379E-03-2.32254727E-02-5.63972701E-02
30 13-9.41740667E-03 1.76178540E-02-4.15251640E-02-6.31858191E-02-1.19499582E-02
30 14 9.81150761E-03-2.31215699E-02-6.38724295E-01-1.77426385E-01 9.41468451E-02
30 15-6.61490364E-02 3.44777362E-04-2.04499628E-03 1.70021891E-03-1.12664909E-04
30 16 7.82581330E-03 7.67006815E-03 4.76473749E-02 7.85245248E-02-2.05398864E-02
30 17 1.75179593E-02-5.69702113E-03-1.92347750E-01-3.18058145E-02 3.10068644E-02
30 18-1.22321722E-02-1.55272692E-01 5.71536342E-03 1.11253492E-02-3.48147337E-03
30 19 1.08704230E+00 6.81165840E-01-2.62427726E-01-6.43908081E-02-2.05440320E-03
30 20-2.48098129E-03 4.53538449E-03 5.22377431E-03-4.00135988E-03-6.80821700E-05
30 21-2.10012491E-02-1.72405777E-02 3.08750569E-02 7.48947650E-01 5.21937803E-02
30 22 8.60282911E-02-1.16264228E-02-1.64461524E-02-8.91674849E-03-2.14195906E-01
30 23-2.11586928E-02-2.84609890E-02-1.76626050E-02-1.40627961E-01-1.29931623E-02
30 24-1.80675716E-02 2.03317552E-02-3.92127155E-01-9.71435283E-02-7.85879164E-02
30 25 1.14522750E-01-6.43535149E-04-2.96277349E-03 3.60630864E-03-3.99247144E-03
30 26-3.18649300E-03-3.38085072E-03 5.04674244E-02 8.33210884E-02 2.00703251E-02
30 27-1.57672925E-02 7.75641521E-03-2.06166847E-01 3.39205055E-02-2.37644103E-02
30 28 1.13000325E-02-1.43087885E-01 1.48314941E-02 1.22952033E-04-2.32487786E-03
30 29 2.62802987E-01-3.41806732E-03 5.79978064E-02-5.08484198E-02-3.63992490E-03
30 30-1.82241520E-04 3.82216642E-03 4.51647837E-03-1.86717150E-03 4.23346438E-04
30 31-2.27424890E-02-1.74567868E-02 5.04886179E-03 2.95578236E-02 4.36288755E-02
30 32 7.20983898E-02 6.74063717E-03 1.61982262E-02 2.28108886E-02-1.75170987E-01
30 33 1.01874568E-02 2.61243925E-02 3.43245676E-02-1.51120179E-01 3.03323986E-03
30 34 5.43015598E-03 3.22735775E-02-8.32579039E-01 5.68400737E-02 2.16934131E-02
30 35 1.79907640E-01 2.63696108E-03-1.21492068E-04-2.51546901E-03-7.04352044E-04
30 36-2.66926318E-03-5.78619996E-03-2.10071415E-02-1.55525882E-02-1.01203560E-02
30 37 6.94816723E-03-2.29787524E-02-2.19115495E-02-9.93337312E-03-5.02518058E-02
30 38 2.11834868E-02 3.53128857E-02-8.94509009E-03-8.76832339E-03 7.72350861E-03
30 39-8.73452089E-02-1.65741238E-02-1.59590365E-02 1.39726618E-02-8.60382607E-02
30 40-9.47301618E-03-1.06527341E-02 9.91279132E-03-2.27555343E-01-8.45557676E-03
30 41-4.49335877E-02 2.18191121E-02-9.52555567E-07 8.95204674E-05-8.85679119E-05
30 42-3.46136976E-03 3.42703472E-03 3.00848248E-03-1.13287263E-02-1.00706732E-02
30 43 1.29158656E-02-5.49472533E-03-1.35893602E-02-1.26935129E-02 3.58797074E-03
30 44 2.78753312E-02-1.15639066E-02-9.07336173E-03 5.64779415E-03-1.28669933E-02
30 45 1.85280637E-02 3.08415603E-02-2.36602219E-03-6.38794281E-03-1.16597695E-02
30 46-7.63339480E-02-3.68135669E-03-9.92453358E-03-2.00364320E-02-5.20868495E-02
30 47-3.81008292E-03-7.00039581E-03-5.87612536E-03 1.10941219E-01 7.60112922E-03
30 48 2.13282843E-02 1.84158310E-02 2.34386129E-03 9.17730941E-04-3.26159223E-03
30 49-8.35938628E-04-8.65124597E-04-3.52374021E-03-1.08535515E-02-1.02150666E-02
30 50-1.29672994E-02-1.75650574E-03-9.80164746E-03-9.80554102E-03-6.21147919E-03
30 51 5.63127853E-03-1.03322299E-02-9.86903484E-03 4.51901254E-04 9.23742013E-03
30 52-1.08231182E-02-1.81725628E-02 2.13329529E-03 7.14601695E-03-3.62218973E-03
30 53 5.22180684E-02 3.15225433E-03 1.31505454E-02-7.04497642E-03 4.68338086E-02
30 54 3.79584206E-03 9.19005662E-03-4.51220859E-03-5.83007317E-02 9.47058151E-03
30 55 3.78589487E-03 5.22121397E-04-1.18165310E-03 5.70153411E-04 6.11499687E-04
30 56-1.00744419E-03 2.30720302E-04-1.84865669E-03 1.34221879E-02 8.80895594E-03
30 57 3.06369788E-03-9.77831856E-03-5.41674833E-03-2.45968029E-03 2.78515508E-03
30 58 1.88901094E-02 4.02128822E-03 6.69884319E-03-8.32662852E-04 2.84649384E-03
30 59-2.30956158E-03-1.61941445E-02-1.45383933E-03 5.30193355E-03-3.60775356E-03
30 60-1.59213057E-02 2.47009943E-03 3.98007097E-03-1.54243515E-03-6.32462555E-02
30 61 3.41956420E-02 1.32932070E-03 1.31448055E-02 7.01787831E-04-1.39553254E-03
30 62 6.93744710E-04 5.70216352E-04-3.44849372E-04 2.58769379E-04-1.08942871E-03
30 63-1.77388877E-03 3.27964641E-03-1.66101220E-03-3.83236922E-03-3.81271229E-03
30 64-8.04564559E-03-2.07985765E-02-2.28422994E-03-1.49341255E-03 1.09603344E-02
30 65 6.35431568E-02-2.10731943E-02-3.53766997E-02 3.97513499E-04 1.83565532E-03
30 66-8.54066075E-04 1.03017516E-01 9.83739359E-04 2.92271296E-03-1.27747939E-03
30 67 8.90011220E-02-1.48360970E-03 1.56502554E-03-1.69453633E-03-5.75756469E-02
30 68 2.48728586E-03 6.53987272E-03-1.38030593E-02 2.54820910E-04 2.12540973E-06
30 69-2.56946320E-04 3.35358964E-04 1.25864107E-04 5.74967246E-04-6.64745620E-03
30 70-1.10022348E-02-9.41939890E-04 3.89665344E-03 1.52068045E-03 2.64330806E-02
30 71-2.34059513E-04 7.35928477E-03 2.23373993E-03 3.24377188E-02-1.73113076E-03
30 72 2.62127109E-03 4.87318362E-03 2.62038499E-01-5.78961764E-02 2.69394791E-02
30 73 3.95460081E-02-8.20656033E-04 1.39044183E-03-5.69785794E-04 9.96614704E-05
30 74 9.22683635E-05 7.52808434E-04 3.19073498E-03 2.29920144E-03-9.75933493E-03
30 75 4.83175599E-04 3.49558037E-03 3.08668751E-03 4.08233679E-04 7.83789144E-03
30 76-2.81502730E-03-4.69303636E-03 2.26800015E-03 2.70731891E-03 6.19295422E-04
30 77 1.20534538E-02 3.89397834E-03 4.65200269E-03 9.86971712E-04 6.15044111E-03
30 78 8.19306726E-04 2.74033299E-03 7.35900336E-04-1.76229825E-01-1.24829932E-02
30 79-2.11942539E-02-6.25715120E-04 5.57903712E-04 2.05264876E-04-7.63168588E-04
30 80 1.90148430E-04-8.06022420E-04-5.14769007E-04-3.13348159E-03-5.22199459E-03
30 81 3.80435376E-03 4.02439959E-03-3.09447622E-03 1.33069479E-02 7.35853112E-03
30 82 7.79913959E-03-4.91008879E-03 1.35462224E-02 2.83347039E-03 1.45909308E-03
30 83-1.91016361E-03 1.25989813E-01 1.50333169E-02 4.83058965E-03-1.80833541E-02
30 84 8.52679381E-04 1.28591885E-03-2.13859823E-03 1.06222745E-03 6.74588176E-04
30 85 1.28831843E-03-1.24220295E-02-2.05140078E-02 6.47140107E-03-1.29872857E-03
30 86-2.88274545E-03 5.09270746E-02 1.11287097E-02-1.28385012E-03-4.59969442E-03
30 87 3.59621738E-02 3.37439532E-03 1.62227218E-03 8.42820187E-04-8.98261710E-02
30 88-1.57771166E-02 2.84382677E-02 7.24504711E-03 1.48713822E-03-1.62938826E-03
30 89 1.42250039E-04-8.04132028E-04-8.39184082E-04 9.24524382E-05 5.58371160E-03
30 90 4.39941373E-03-3.19028855E-03-1.85675316E-02-1.34522140E-02-2.21760321E-02
30 91-2.31232826E-03 3.81325097E-04-5.36421192E-03 5.51176113E-02-4.12825971E-03
30 92 1.02857428E-03-9.73512946E-03 3.76049092E-02-9.29700589E-04-6.73871557E-03
30 93-4.35530358E-03 2.46873643E-01 1.32668351E-03 2.23067432E-02-2.10189352E-02
30 94-1.36881662E-04-1.35904641E-03 1.49592807E-03-2.61723289E-04 9.67108960E-04
30 95 2.82070117E-04-1.31622204E-02-2.17456133E-02-6.32183991E-03 1.28788845E-03
30 96 2.94492709E-03 5.41309573E-02-9.87050459E-03 2.69917464E-03 5.11901528E-03
30 97 3.51753657E-02 4.13845886E-04 3.26075700E-03 1.79055132E-03-3.38662364E-01
30 98 1.02851712E-01 3.32032796E-02-8.39013691E-02 9.58369995E-04-8.92444452E-04
30 99-6.59255424E-05-1.03905906E-03-9.45636782E-04 4.53219637E-04 5.88481764E-03
30100 4.07748464E-03 1.11886654E-02-1.63510010E-01-1.17689405E-02-1.94775968E-02
30101 1.97843040E-03-3.95329338E-03 6.17792864E-03 4.77805161E-02 3.35934459E-03
30102-6.00161191E-03 9.51311431E-03 3.96830625E-02 3.39139222E-04-6.52789053E-03
30103 4.70533903E-03 7.24097037E-02 1.40298837E-02-3.31865906E-03 1.00924429E-02
30104-5.87359504E-04-3.50304026E-04 9.37663530E-04-6.43917010E-04 5.70713653E-04
30105-1.35857271E-03 5.82819762E-03 4.01778461E-03 5.88181269E-03 4.42500402E-03
30106 6.22261170E-03 6.03750946E-03 5.11346963E-03 2.39082104E-03-5.50276905E-03
30107-9.18238009E-03-1.68273774E-03-3.02517650E-03-1.73254569E-03 2.28230926E-02
30108-3.08101263E-03-5.43302382E-03-3.04433744E-03 2.03440813E-02-1.28684199E-03
30109-4.19215909E-03-3.24935157E-03-7.35510344E-02 9.06680385E-03 2.18996255E-02
30110 1.30806410E-02-4.73389708E-04 8.49178545E-04-3.75788837E-04 8.43758131E-04
30111 4.20223831E-04 7.58852779E-04 2.96814730E-03 2.94014139E-03-1.24090391E-03
30112 7.21271604E-03 3.62492148E-03 2.82022525E-03 4.09324137E-03-2.64787454E-03
30113 2.80675817E-03 2.57858206E-03 2.55665948E-03-5.95585906E-02-4.45900573E-03
30114-7.41729478E-03-8.60538401E-04 2.07202082E-03-2.63556969E-03 1.81446563E-02
30115-1.41741785E-03 3.68277205E-03-4.33100581E-03 1.49505032E-02 1.53026604E-03
30116 5.10345846E-04-2.48999696E-03 1.66455612E-02 3.14367764E-03-5.36637455E-03
30117-6.96047218E-03-6.34366784E-04 1.35660436E-04 4.98706348E-04-2.63136327E-04
30118 3.52909092E-04-1.02959723E-03 2.60814546E-03 2.64168905E-03-1.62462367E-04
30119-1.06727160E-02 2.47210059E-03 2.27757255E-03-5.84427626E-04 1.25005789E-02
30120 2.08179731E-03 1.48954228E-03-5.26746626E-03-4.21962520E-02 2.30251949E-03
30121 3.86669666E-03 4.61679159E-04-7.18901226E-06 8.45701960E-04-1.11545394E-02
30122 7.84594001E-04-2.63667426E-04 1.75047483E-03-9.53346308E-03 6.75369126E-04
30123-2.00787938E-04 1.34540505E-03 2.41229423E-03-1.36437781E-03-8.61382540E-04
30124 4.05260168E-04 1.75765506E-04 2.35170449E-05-1.99282551E-04 1.32633587E-04
30125 4.05724530E-05 3.92269750E-04-2.34533984E-03-5.05463899E-04-2.89677577E-04
30126-1.96082598E-03 1.24265803E-03 1.42416962E-03 3.35630490E-03 9.32209726E-03
30127-1.19846752E-03-1.99615194E-03 9.26574155E-04 3.74514529E-04 5.04645089E-05
30128 4.94656342E-03 1.67170644E-03 7.31801854E-04 1.33182688E-04 2.87817667E-03
30129 1.07369034E-04 3.11761830E-04-1.41519434E-04-1.16134862E-02-8.50410211E-04
30130-1.53659525E-03-2.43457181E-04 3.45595250E-04-2.81785497E-04-6.38097525E-05
30131 7.99365342E-05 1.57344793E-04 5.56648956E-06 3.94727254E-04 3.43844387E-04
30132-2.08837492E-03-5.89747007E-04 1.09582272E-03 1.05227455E-03-3.02572335E-04
30133-4.34566155E-04 7.04817716E-04 7.52739329E-04-2.37751359E-03 3.75607890E-03
30134 5.13104733E-03 8.61360830E-03 3.24664169E-04 1.61496541E-04 3.25315207E-04
30135-2.50884342E-02 5.26234490E-04 2.73386871E-04 5.17981802E-04-2.17461047E-02
30136 1.98494165E-04 1.28408722E-04 2.22374315E-04 4.81087142E-03 2.19307925E-03
30137-6.15022734E-04 5.41493352E-04 9.78774138E-05 6.22706948E-05-1.60148109E-04
30138 7.26091492E-05-6.11784337E-05-8.31581620E-06
31  1 4.19125809E-02 6.96996440E-02 6.27203989E-03-1.29780110E-02 3.14936343E-03
31  2-1.74542894E-01 3.39266938E-03-2.24752336E-02 9.95429332E-03-1.45797156E-01
31  3 1.17970071E-02-5.58554097E-03 3.40190513E-03-4.26523996E-01 4.68991968E-02
31  4-7.84207855E-02-3.24831128E-02 9.41699488E-04-2.19735459E-03 1.25565510E-03
31  5 3.49685516E-03-3.31875930E-03 2.71346955E-04-2.70394231E-02-2.14333251E-02
31  6 2.50628972E-03-1.50685732E-02-2.88358914E-02-2.70240732E-02 5.18097548E-03
31  7 1.79898968E-02 4.27441066E-02 7.14666999E-02 1.31066060E-02 1.92482975E-02
31  8-7.04740970E-03-1.85440575E-01 1.89504593E-02 3.06114306E-02-9.84988593E-03
31  9-1.46764070E-01 1.52578505E-02 3.25701218E-03 8.83972971E-04 5.73833623E-01
31 10-6.43793400E-02-2.71993561E-03 1.36851121E-01 7.31056439E-04 1.53663864E-03
31 11-2.26769508E-03 7.13077913E-03 1.68039437E-03 4.82352697E-03 3.24990204E-02
31 12 5.40872289E-02-2.15999610E-02-9.87599171E-03-1.60090770E-02-1.39767958E-01
31 13-3.81057459E-02-1.98274115E-02-2.12251964E-02-1.02868473E-01-1.10988271E-02
31 14 5.16954716E-03-1.61572268E-02 1.35426328E-01-2.00676818E-01-5.60022163E-02
31 15 5.81784651E-02-4.20248948E-03-3.53304671E-03 7.73553620E-03 6.52559227E-03
31 16 5.69507947E-03 8.87809144E-04 3.16360328E-03 5.03717258E-03-1.16612331E-02
31 17-2.39527624E-02 5.88837868E-03-9.84731108E-03-1.93376732E-02-4.60006252E-02
31 18 9.53939223E-03-3.13704473E-02-1.85980235E-02-1.50280960E-03 5.57954113E-03
31 19 8.00320582E-01 2.01510345E-01-2.87900313E-01 1.48853594E-01-3.51754141E-03
31 20 8.25760119E-03-4.74005978E-03-2.91872349E-03 2.06089709E-03 5.00119037E-03
31 21-3.07376562E-04-4.98079755E-05-1.60662964E-02 9.29488308E-02-4.53847111E-02
31 22-7.51914465E-02-1.60743232E-02-1.74135605E-02 4.84289138E-04 1.89976799E-01
31 23-3.09887849E-02-3.42674351E-02 4.88969928E-04 1.34752890E-01 3.89297943E-03
31 24 1.39270568E-02-7.06870449E-04-1.18450455E+00 1.54777679E-02-2.51567437E-01
31 25-1.14772063E-01-5.55050679E-03-2.36972075E-03 7.92022754E-03 5.06408080E-03
31 26-4.67556819E-03 7.88300001E-04 7.50241184E-03 1.23349428E-02-2.29302253E-02
31 27-1.46590757E-02 7.15866542E-03-2.86738137E-02-4.52987350E-02-2.64404525E-02
31 28 1.25868943E-02-3.99454924E-02-2.30793536E-03-1.58014088E-02 4.17219158E-03
31 29 8.28602181E-01-8.39803471E-02 1.43143941E-01-2.51956295E-02 6.09793850E-03
31 30-1.96602947E-03-4.13190903E-03 1.12488986E-03 9.74768877E-03 4.41517148E-03
31 31-2.76424091E-03-1.42793390E-03-8.51884299E-03 8.95726323E-03 9.23876951E-03
31 32 1.54425566E-02-5.99436556E-03-5.19565124E-03 6.20108220E-03-3.97417902E-02
31 33-1.09249691E-02-9.22674291E-03 9.11382346E-03-2.20474677E-02-7.73096741E-04
31 34-7.05278746E-03 1.62775103E-03-8.43450400E-01 1.79310619E-02 7.58388263E-02
31 35 1.84439985E-01 2.66712022E-04 1.61715872E-04-4.28427893E-04 2.94811540E-04
31 36 9.67167848E-04 4.36572523E-04-1.18019032E-02-1.42614496E-02-2.83109955E-04
31 37 1.63853591E-03-1.37600085E-03-1.93894023E-03 1.26872700E-02-5.74115562E-02
31 38-4.50072476E-02-7.50935097E-02 8.70476597E-03 7.45333893E-03-1.28964216E-02
31 39 1.87335575E-01 1.16528981E-02 8.83964223E-03-1.79318965E-02 1.69237519E-01
31 40 5.81964386E-03 7.60424794E-03-1.45182283E-02 2.59604290E-01 2.79162955E-02
31 41 2.92273631E-02-3.87947646E-02-3.19115114E-04-8.62829536E-04 1.18194465E-03
31 42 5.21742082E-04-1.74814395E-03-1.37441655E-03 3.20386376E-02 2.92550551E-02
31 43-1.48474307E-02-3.24863334E-02 2.97551138E-02 2.52732224E-02-3.36402536E-03
31 44 2.91282963E-02 3.17905883E-02 2.80574779E-02-1.36011055E-02-1.81265793E-02
31 45-3.80221717E-02-6.34289147E-02-2.04781171E-03 4.24139710E-03 1.55654727E-02
31 46 1.58511834E-01-4.99322713E-03 3.19596796E-03 2.19438344E-02 1.32126572E-01
31 47-3.02762456E-03 3.21304633E-03 1.00758515E-02-4.05325212E-02-9.81848344E-03
31 48-1.15213624E-02-4.92696461E-02-1.30649377E-03-1.54215902E-03 2.84865279E-03
31 49-8.82573983E-04-2.52145983E-04 9.45711544E-04 2.26722254E-02 1.81939463E-02
31 50-8.55578557E-03-2.71516849E-02 2.81066432E-02 2.56881598E-02-5.82584875E-04
31 51-6.86177296E-02 2.68431224E-02 2.38718127E-02-2.22672929E-03-7.27816797E-04
31 52-2.12352039E-02-3.56936270E-02 1.34518011E-02 2.85460598E-02-4.63918179E-03
31 53 1.02150204E-01 2.18113194E-02 5.01386120E-02-1.02039207E-02 1.12859701E-01
31 54 9.14948413E-03 2.72168736E-02-8.04353148E-03-5.66983341E-02 3.99869756E-03
31 55-7.12990649E-03-3.71734217E-03-3.27488856E-03 1.56759943E-03 1.70728913E-03
31 56-3.28216041E-03-8.25230941E-04-5.93968583E-03 3.46932500E-02 2.41748086E-02
31 57 8.06519437E-03-8.10865347E-03-2.86858955E-02-2.39043981E-02-5.67515163E-03
31 58 5.33303081E-02 2.96314699E-02 4.95156804E-02-3.78417887E-03 1.08276557E-02
31 59-7.91152828E-04-1.23864460E-01-6.12644140E-03 1.45863573E-02-1.66568838E-03
31 60-1.13847221E-01-1.77591375E-03 1.51986782E-02-5.23364181E-04-5.07963519E-03
31 61 6.77928557E-03-8.92403007E-03 1.77395189E-02 8.71831409E-04-1.37370550E-03
31 62 5.01874088E-04 1.33000046E-03-1.48722335E-04 2.13367899E-04-2.00379633E-02
31 63-1.78719059E-02 7.71264162E-04 2.09363456E-02-2.26290577E-02-1.75332809E-02
31 64-8.96893955E-03-1.49966674E-02-1.99662161E-02-1.66044468E-02-1.87288942E-03
31 65 1.36832972E-02-2.32556376E-02-3.91332910E-02-8.59289366E-03-4.39623877E-03
31 66-1.05083133E-02 1.14653600E-01-1.34494379E-02-7.27253787E-03-1.65037084E-02
31 67 1.14008750E-01-7.29494496E-03-2.77749320E-03-8.54062366E-03-5.95791529E-02
31 68 2.30923985E-03 9.82987754E-04-3.27981019E-03-2.69915460E-04 9.04037970E-04
31 69-6.34122509E-04-5.09423076E-04-1.65519967E-03-8.47510818E-04-5.14279781E-03
31 70-8.60277507E-03-1.08936600E-04-1.95725389E-05 4.05721048E-04 2.26640495E-02
31 71-1.94526786E-04-1.14258883E-03 5.94036020E-04 5.46192250E-03-2.19757336E-03
31 72 4.15085183E-03-3.84305375E-03-1.44415621E-01 3.23451915E-02 7.11027962E-03
31 73-2.42616953E-02-1.71214291E-05-2.09017024E-04 2.26138453E-04-2.21712124E-04
31 74-5.94191858E-06-1.05485439E-04 4.74038115E-03 5.33722050E-03 2.35245200E-02
31 75 1.38347184E-01 3.74395615E-03 2.99012260E-03-6.15370055E-04 3.87145459E-04
31 76-3.01386928E-03-5.04864921E-03 1.94547362E-03 1.01839921E-03 3.27453510E-04
31 77 1.29772397E-02 3.84894880E-03 1.30929209E-03 6.91111855E-04 1.34171202E-02
31 78 2.00694520E-03 2.81579692E-03 4.20350606E-04 9.31838961E-02-3.21585563E-02
31 79 2.32375915E-02 4.44352709E-03 5.86219146E-04-1.60655019E-04-4.25564127E-04
31 80 2.18844188E-04-4.84146973E-04-4.38380144E-04-9.54188663E-04-1.58854353E-03
31 81 4.36774757E-04-5.97899329E-04-1.11865748E-03 4.23627594E-03 4.81888962E-04
31 82-1.63031003E-03-1.99547862E-03-5.77729547E-05 2.84438722E-04-1.86385135E-05
31 83-5.29375248E-04-1.12655853E-01-2.62408145E-02 1.85757328E-02 1.05445105E-02
31 84 1.65885541E-04 4.63151523E-05-2.12200693E-04-5.50251272E-04-8.74185687E-05
31 85 2.09333942E-04 1.14226243E-03 1.92350196E-03-1.05942949E-03-6.99161043E-04
31 86-8.43948344E-04-5.31030748E-03-2.08868983E-03-9.91440408E-04-1.66860863E-03
31 87-1.04524575E-03 4.99816246E-04-4.00123087E-03-1.05045622E-03-3.08637417E-02
31 88-3.86544327E-03 1.95832501E-03-7.51590576E-03-4.22704325E-04 3.52129881E-04
31 89 7.05744433E-05 2.56047546E-04-2.11017817E-04 3.94451843E-05-1.01464802E-03
31 90-6.95918390E-04 4.93612847E-03 3.97777221E-03 3.26461171E-03 5.40152722E-03
31 91-1.92274525E-04-1.45252159E-03-1.21827890E-03-1.34957411E-02-1.87324145E-04
31 92-2.98410106E-03-2.58455385E-03-1.23325993E-02 1.38070771E-04 2.61196361E-03
31 93 2.45403791E-03 2.05708023E-02-4.54075907E-03-5.93819126E-02 2.96683332E-02
31 94 1.77898413E-04-4.99940507E-04 3.22042094E-04-2.85640640E-04-5.14627383E-04
31 95 1.74472866E-04-1.59348309E-03-2.65047018E-03-2.16209027E-05-2.44522443E-03
31 96-1.68836138E-03 6.63070275E-03-1.14209359E-04-4.65567457E-03-3.19724695E-03
31 97 6.45942955E-03 9.77591027E-04-1.14184752E-03 3.72097329E-04-3.76975711E-02
31 98 2.61767360E-02-3.44730663E-02 4.18509537E-02-4.04510738E-05 9.94243704E-04
31 99-9.53792630E-04 6.29810112E-04 8.02587006E-05 6.72920923E-05 1.25653244E-03
31100 7.20004179E-04-9.55200260E-03-6.01346868E-02-1.00612036E-04-1.71391780E-04
31101 2.25478435E-04-7.20638845E-04-7.02389215E-04 4.65649308E-04 4.81495001E-04
31102-1.33333867E-03-1.38927457E-03-7.42437440E-04 1.04920664E-03 7.14326817E-04
31103 6.96497847E-04 1.80402743E-01 3.30614645E-02-3.78785255E-02 1.96839335E-02
31104 1.93895748E-04 1.62355471E-04-3.56251220E-04-2.73199677E-04 1.11976142E-04
31105 1.42070301E-05 4.42610425E-04 1.84022569E-03-4.61019861E-03-2.09738234E-03
31106-2.97055344E-04-6.64208296E-04-2.86861066E-03 1.75941460E-02 3.78671562E-03
31107 6.32026892E-03 3.18976711E-04 1.10178591E-03 3.61392168E-04-1.58334386E-02
31108 6.73239656E-04 1.43164225E-03 1.23286698E-04-1.43620054E-02-2.96541851E-04
31109 1.20877793E-03 1.46385306E-03 3.31035231E-02-1.19714612E-02-2.19128256E-03
31110-7.09901288E-03-7.64894941E-06-1.05174893E-04 1.12823843E-04-9.95949848E-05
31111-4.35124109E-05 7.16842214E-05-2.63364578E-03-2.71533479E-03 7.87644384E-04
31112-1.70726590E-03-2.67676837E-03-2.03665390E-03 2.85245541E-03-1.13023805E-02
31113-2.88677541E-03-2.67537457E-03 2.82466335E-03 1.82552206E-02 1.69957526E-03
31114 2.83291103E-03 4.45815878E-04-1.30385965E-03 4.40706705E-04-6.93479618E-03
31115 2.20832192E-04-2.07844559E-03 7.69978161E-04-9.46713114E-03 4.28248839E-04
31116-1.74807123E-03-2.03997201E-03-1.01092302E-01-6.12257681E-03-2.25670364E-03
31117 1.41208744E-02 1.24238042E-04-1.32747063E-05-1.10963336E-04 1.10399020E-04
31118 7.47867748E-05 2.68779856E-04-3.86619127E-04-1.27193452E-03 3.31148445E-03
31119 1.50408500E-02-1.47832307E-03-3.26961763E-04 1.69485917E-03-1.33914340E-03
31120-8.48368875E-04-1.99839443E-04 5.63891029E-03-5.03183428E-03 1.55571814E-03
31121 2.60849650E-03 1.01637375E-03 2.20793324E-04 1.62078971E-03-7.36597757E-03
31122 1.70338830E-03 1.78884872E-04 2.80391760E-03-9.24765078E-03 5.64966504E-04
31123-6.90431423E-05 1.71583658E-03 1.33050214E-02 5.60053733E-03 2.88284458E-03
31124 4.29383942E-04 1.68697775E-04-2.10081281E-05-1.47689647E-04 1.83133296E-04
31125 1.12107625E-04 4.27814860E-04-2.04631280E-03-2.07450586E-03-1.04072462E-03
31126-1.73636870E-03 2.22234684E-03 1.77352218E-03 4.58207413E-03-3.97076114E-03
31127-7.52940849E-04-1.25140397E-03 3.25631873E-04-6.11784201E-05 8.19994554E-05
31128 3.00259202E-03 5.10220899E-04-2.53032276E-04 6.26680575E-05 4.72305347E-03
31129 1.11077621E-03 4.56447774E-04 7.54835326E-04-1.01555333E-02-4.81421529E-03
31130 3.66329804E-03 1.68883663E-03 1.06127473E-04-6.38891250E-05-4.22383476E-05
31131-1.45544494E-05 5.61372647E-05-5.90589273E-05 5.04760564E-04 3.04700007E-04
31132 2.33985916E-03-1.07987123E-05 5.60863985E-04 4.08124366E-04 1.48771234E-03
31133 4.34847449E-03 4.38634556E-04 5.18036336E-04-9.83460325E-04-6.55637205E-03
31134 7.58131914E-04 1.27259646E-03 1.24550771E-04-3.84442033E-05-4.28493153E-04
31135-3.67178781E-03 1.72544811E-04-8.74960844E-05-6.20094257E-04-4.10625446E-03
31136 1.47948783E-04 1.38767834E-04-7.14717814E-04 1.27871680E-02 1.35574390E-03
31137 5.94100301E-04-1.70454603E-03-2.27873587E-05-4.75982600E-05 7.03856186E-05
31138-1.63867807E-05-4.41443815E-05 3.23660636E-06
32  1 5.55471237E-03 9.24856291E-03 8.61003266E-04-1.00137416E-03 4.19968512E-05
32  2-2.35393438E-02 2.89668056E-04-1.59344662E-03 6.97684333E-04-1.10809837E-02
32  3-7.10743565E-04 6.92464430E-04 1.85933272E-03-5.62584248E-02 3.99797992E-03
32  4-1.30961212E-02 3.75247037E-03 6.91503918E-05-1.11970535E-04 4.28201435E-05
32  5 1.95847521E-04-2.76205684E-04-5.93105948E-05-3.82138883E-03-3.28648496E-03
32  6 3.06511194E-04 3.66288035E-03-3.83043804E-03-4.12961235E-03 2.34032396E-03
32  7 1.36031808E-03 4.08715522E-03 6.83184260E-03 2.10619667E-04 2.62058225E-03
32  8-7.21392070E-04-1.75625050E-02-1.41280701E-04 4.54297109E-03-1.04614823E-03
32  9-1.61855015E-02 6.03179253E-04 7.41608756E-05-1.13005425E-03 5.90449390E-02
32 10 9.64350994E-04-6.73253936E-03 1.67152973E-02 4.46109588E-04-1.52541863E-04
32 11-2.93567726E-04 5.71681653E-04-8.04414183E-05 6.73155148E-04 8.17010179E-04
32 12 1.36340479E-03-2.15155084E-03 3.96203910E-04 2.16709032E-04-3.76584167E-03
32 13-4.47809262E-03 6.55249574E-04 8.46585708E-04 3.23911312E-03 1.12775124E-03
32 14 7.94214937E-04 1.36403652E-03 3.51108608E-03 1.90183057E-02-5.75037874E-03
32 15 1.05061510E-02-6.53518858E-04 2.40990775E-04 4.12528083E-04 4.77150763E-04
32 16 8.96030815E-06-1.08247803E-04-1.85018019E-03-3.10705930E-03-1.48998410E-03
32 17-7.22117115E-04 4.93275662E-04 8.56353147E-03-2.93439612E-03-1.22808858E-03
32 18 8.21964221E-04-3.92395521E-03 3.95665475E-03-5.51851936E-03 3.61111158E-04
32 19 3.66843833E-03-1.27723388E-01 3.07240841E-02-8.78728457E-03-1.03904904E-04
32 20 4.71243830E-04-3.67338925E-04-2.50673886E-04 7.38772867E-06 1.68244654E-04
32 21 3.15713720E-03 3.94585282E-03 2.32560412E-02-4.16393802E-02-2.82218107E-03
32 22-4.68172915E-03-1.80770076E-03-5.61884143E-04 4.45331900E-04 1.19278723E-02
32 23-3.87359583E-03-1.11073302E-03 1.02557962E-03 8.18998632E-03 6.16338296E-03
32 24 2.31056218E-03-2.11668369E-03-7.37330533E-02 1.09355463E-01 4.20710304E-02
32 25-1.69533295E-02-5.46830230E-04 2.30969828E-04 3.15860402E-04 1.50475932E-04
32 26-4.57657537E-04-3.96864571E-05 2.15166762E-03 3.54398327E-03-2.35209351E-03
32 27-1.05803390E-03 1.37536591E-03-8.18803253E-03-4.51446401E-03-1.85580130E-03
32 28 2.05355747E-03-1.39001884E-02 4.54711604E-04-4.59132120E-03 5.72821714E-03
32 29 4.34931788E-02-1.10385342E-02 2.78700531E-02 8.72355626E-03 4.12984704E-04
32 30 4.26261131E-05-4.55610817E-04-5.47859263E-05 9.29599707E-04 7.20236707E-04
32 31-1.27639188E-03-1.73185278E-03-1.90425956E-03 2.95465461E-03 2.33773152E-04
32 32 3.99334701E-04-1.26364975E-03 1.44923218E-04 2.92788468E-04-1.35036180E-03
32 33-2.76653719E-03 5.63382421E-04 5.73673803E-04 4.55524339E-03 2.03726512E-03
32 34-1.39687186E-03-3.68609404E-03-4.64909038E-02 1.48006384E-03 1.63092212E-02
32 35 1.58665638E-02 1.20026418E-04-1.93773795E-04 7.37473776E-05 1.44267760E-04
32 36 3.92378952E-04-1.34223440E-04-5.79285680E-04-1.24510227E-03 8.39542226E-03
32 37-7.62693797E-03 3.11602146E-04 8.88463169E-04 6.46909286E-03-6.09428386E-03
32 38-3.38566386E-03-5.63959715E-03 4.23770238E-04 7.37949640E-04-6.31466695E-04
32 39 1.37512967E-02 4.57788952E-04 8.25162892E-04-9.76667788E-04 1.81086185E-02
32 40 1.39694510E-03 3.90173417E-03-2.76771749E-03 8.44439492E-02 1.39348990E-02
32 41 6.13085398E-03-2.11875749E-02-1.05882000E-05-1.26584402E-04 1.37172602E-04
32 42 5.09062172E-06-5.41390962E-05-4.23075597E-05 2.52978064E-03 1.02344650E-03
32 43 8.73341590E-03 3.22550795E-02 2.58652832E-03 1.47469903E-03 5.45148222E-03
32 44 1.41170440E-02 2.24505054E-03 2.21025521E-03 2.95999288E-03-9.87566085E-03
32 45-1.71271110E-03-2.83263518E-03-1.15012925E-04 1.85659338E-04 1.02435549E-03
32 46 6.57516068E-03-3.31773931E-04 1.99327350E-04 1.46700911E-03 9.95695075E-03
32 47-3.37139631E-03-5.88083411E-04 2.24918188E-03 4.13917982E-02-2.85564408E-02
32 48-3.89941058E-03 7.08194927E-03-1.26819157E-04-1.22364082E-04 2.49183239E-04
32 49-1.27435907E-04-6.39401621E-05 1.39296409E-04 7.65827449E-04 8.07290658E-04
32 50 2.18531007E-03 1.01747348E-02 1.03616158E-03 2.60762681E-04-5.52800038E-03
32 51-3.16732784E-02 1.23642425E-03 8.25844673E-04-1.91701291E-04 2.83302304E-03
32 52-1.78594625E-03-2.99874715E-03 9.14394592E-04 3.00339755E-03-3.96577569E-04
32 53 8.49560963E-03 1.50385477E-03 5.24980645E-03-9.16566297E-04 1.03776744E-02
32 54 1.80814251E-04 2.38233906E-03-5.41114093E-04-2.18574534E-04-1.58078013E-03
32 55-5.61814358E-04-2.54393481E-04-2.39795480E-04 8.98916839E-05 1.49903797E-04
32 56-3.19218521E-04-6.30388314E-05-5.76382331E-04 3.29787485E-03 2.59088409E-03
32 57-1.21007222E-03-2.59337429E-03-2.91287452E-03-2.16588252E-03-1.29349761E-03
32 58 3.53714370E-03-4.37181758E-04-7.34285898E-04-5.45323849E-04 1.90009951E-04
32 59 1.51130410E-04 2.06480816E-03-7.67413788E-04 5.58325344E-04 3.85103435E-04
32 60-2.29016903E-03 5.32304736E-04 3.04444494E-04-1.04120705E-03-1.06719253E-02
32 61-3.61432274E-03 1.76394549E-03-9.65332196E-03 7.32474507E-05-1.40955766E-04
32 62 6.77083149E-05 1.59931363E-04 3.23757307E-05-2.03260741E-05 2.27208127E-04
32 63 2.99163855E-04 5.98214630E-05 8.94791328E-04 3.79220446E-04 2.54064301E-04
32 64 4.24321603E-03 1.64069475E-02 9.58773729E-04 1.95693539E-03 1.91901054E-03
32 65-2.22454467E-02-5.87025611E-04-9.82025425E-04-3.07501086E-04 6.39446657E-06
32 66-3.45120238E-05 2.76414097E-03-6.05572350E-04 1.01233965E-04-3.41773365E-05
32 67 4.10244525E-03 1.11374855E-04-4.39613851E-04 1.06773095E-04-3.88182457E-03
32 68 4.98787390E-04 2.31919603E-03-4.20152495E-03-1.04169291E-04 5.25591812E-05
32 69 5.16101097E-05-9.45906061E-06-5.62961478E-05 1.18722387E-05 3.97861473E-02
32 70 6.61672303E-02 9.69368240E-03-3.32955163E-03-1.64779694E-03-1.65683475E-01
32 71 1.41029511E-02 8.16383629E-04 5.82750031E-04-1.29540754E-01 5.76991529E-03
32 72-3.62946213E-03 3.47918082E-04-1.78986367E-01 8.55963225E-02 9.23150815E-03
32 73 1.16705783E-02-1.72747449E-03 2.03275515E-03-3.05280667E-04 6.64783379E-04
32 74 1.45694425E-03 1.70159257E-03-2.57274084E-02-2.27707229E-02 1.17244911E-02
32 75-3.73433533E-02-2.86919800E-02-2.42997021E-02 1.29227870E-03 2.70264808E-02
32 76 3.18053627E-02 5.31945296E-02-1.28590876E-02-1.56038503E-02-5.14485031E-03
32 77-1.37670854E-01-2.11823641E-02-2.41859452E-02-8.57824127E-03-1.08557598E-01
32 78-3.69271701E-03-1.41079260E-02-1.44281183E-04 9.77627181E-02 2.56926195E-02
32 79 1.05081930E-02-5.97575317E-02-3.66516658E-03-6.93224672E-04 4.35839125E-03
32 80 6.80967384E-04 5.00286612E-03 4.21925492E-03 2.81343390E-02 4.68439852E-02
32 81-2.15745750E-03-5.48696140E-03 2.45047178E-02-1.20949884E-01-5.54404568E-04
32 82-4.86718073E-03 4.15144828E-02-9.09172144E-02-1.07648453E-02-7.75424902E-03
32 83 9.64430792E-03 3.86722528E-02 1.05894678E-01-9.68570143E-03 7.71406239E-02
32 84-5.22082944E-03-9.53247658E-04 6.17407709E-03 4.44347019E-03-3.29798662E-03
32 85-3.42553039E-03 7.02489477E-03 1.15057860E-02 1.65395307E-02 1.03200425E-02
32 86 1.91445850E-02-2.74778919E-02 3.30313670E-02 1.70083226E-02 3.61793576E-02
32 87-3.24267438E-02-2.77138472E-03 4.69120656E-03 8.93386190E-03 6.27076227E-01
32 88 1.45348508E-01-1.35385573E-02-9.20958773E-02 5.92309160E-03-4.65748853E-03
32 89-1.26560307E-03-4.37197200E-03 6.61468579E-03-1.96754980E-03-2.10325306E-03
32 90-8.55130644E-04-1.21569631E-02 1.17175867E-02-4.69757654E-02-7.78655735E-02
32 91 1.25627279E-02 1.03718320E-02 2.53736450E-02 1.97006724E-01 2.36265259E-02
32 92 2.02169586E-02 4.92151653E-02 1.41551171E-01-3.00789689E-03-2.44281009E-03
32 93-1.12745610E-02-1.41620415E+00-5.07620266E-02 5.13477817E-02 1.94415770E-01
32 94-7.16110940E-03 9.32837932E-03-2.16726991E-03 4.15268697E-03 4.52920324E-03
32 95-4.24949838E-03 1.29609915E-02 2.14394604E-02 9.06374525E-03 1.66509336E-02
32 96 2.12087852E-02-5.25649212E-02 1.47680697E-02 3.12201761E-02 4.20085283E-02
32 97-4.98482043E-02 1.54852347E-02 4.45611948E-03 3.98051591E-03 1.01101256E+00
32 98-2.27975440E-01 8.04028869E-02 1.31627568E-01-3.21501983E-03-8.27313402E-03
32 99 1.14881538E-02-1.98086715E-03-3.25693208E-03 8.86172523E-04-6.47313114E-03
32100-4.95484054E-03-3.84034757E-03 5.96966914E-02 1.76333368E-02 2.94489445E-02
32101 2.62727320E-03 9.97687291E-03 1.81976633E-03-7.54447369E-02 4.75704375E-03
32102 1.58160562E-02 5.16231335E-03-4.98308937E-02 3.86723203E-03 2.02295272E-03
32103 1.73070873E-03-7.30326391E-01-3.02163858E-02 9.78563829E-02-1.16113985E-01
32104 4.29152432E-04-1.21067612E-03 7.81523684E-04-1.39912414E-04-6.95205537E-04
32105 3.17361311E-04-1.78249137E-02-1.98601869E-02 5.91131394E-04 5.33362637E-03
32106-7.19428105E-03-6.78402119E-03 1.29885120E-02-3.37752010E-02-5.01324810E-02
32107-8.36629516E-02-5.59418048E-03-1.71073234E-02-2.42072420E-03 2.08712793E-01
32108-7.14932185E-03-2.24789882E-02-7.15353735E-04 1.89453075E-01-2.19527152E-03
32109-1.90746486E-02-4.85993404E-03 2.66807266E-01-1.88518292E-03-5.89397692E-02
32110-2.76732946E-02-6.37181453E-04 2.13191736E-03-1.49473591E-03 1.01118517E-03
32111-2.35113131E-04 1.64837272E-04 3.63642165E-02 3.19578843E-02-8.08940196E-03
32112-5.45719413E-03 3.29252131E-02 2.76969659E-02-6.50178597E-03 1.88417092E-02
32113 3.63549407E-02 3.29895925E-02-1.35428783E-02-1.31927633E-02-4.33306978E-02
32114-7.22686340E-02-7.82346314E-04 1.51834837E-02-8.85198212E-03 1.79917001E-01
32115-8.22509266E-06 2.27064529E-02-8.56667220E-03 1.59399380E-01 3.55157666E-03
32116 1.22311774E-02-1.24552375E-02 1.83581010E-01 6.77318671E-03 4.64454404E-03
32117-1.76898160E-02-7.07271483E-04 1.61601463E-03-9.08743149E-04-3.05006883E-04
32118-5.27465299E-04-2.73188252E-03 2.57096321E-02 2.07495081E-02-1.66747322E-03
32119-2.34069845E-02 3.17423433E-02 2.91359429E-02-4.68966659E-03-1.54234307E-02
32120 3.21412080E-02 2.87559834E-02-7.53696637E-04-2.24052588E-02-1.75079457E-02
32121-2.94459959E-02-8.19353848E-03-4.11405796E-03-1.82315377E-02 8.48264368E-02
32122-1.36003906E-02-4.85908896E-03-3.26321792E-02 8.82530863E-02-6.50836388E-03
32123 2.61733974E-04-1.69134955E-02 6.69323360E-03 3.73383995E-03 7.45865153E-03
32124 1.24525236E-03-1.51862052E-03-2.05563176E-04 1.72418370E-03-1.67242180E-03
32125-9.37228350E-04-4.88096662E-03 2.31954252E-02 1.51957257E-02-1.05299065E-02
32126-3.71357580E-03-2.04393170E-02-1.83174528E-02-1.33698821E-03 1.45851518E-02
32127 2.92366380E-02 4.88585928E-02-1.04522798E-02 1.75115544E-04-3.59384899E-03
32128-1.22941365E-01-1.37780712E-02-4.33777624E-04-4.27962961E-03-1.03060130E-01
32129-1.10741321E-02 5.91169483E-05-2.71787032E-03 1.07956935E-01 2.34789689E-02
32130-4.31729574E-03 1.17655920E-02-1.31413664E-03 8.70701640E-04 4.43434998E-04
32131-1.03696514E-04-6.34068269E-04 4.84405643E-04-1.92108780E-02-1.58607977E-02
32132 4.74229194E-03 3.66253060E-03-2.24343518E-02-1.97439228E-02 2.41759982E-03
32133 1.46537184E-04-2.00840842E-02-1.76582087E-02 5.78709767E-03 9.27893184E-03
32134-2.02894626E-02-3.41389459E-02-1.69397060E-03-3.32547665E-03 1.09960234E-02
32135 9.99364641E-02-2.45335982E-03-5.34781312E-03 1.73741624E-02 1.00347657E-01
32136-3.25386006E-04-2.28754791E-03 8.65834655E-03-3.52975387E-02-9.04913752E-03
32137-1.55383475E-03-6.06899475E-03 8.73029618E-04 5.32126885E-04-1.40515650E-03
32138 3.83200396E-05 5.33032301E-04 8.24534829E-04
33  1 5.32908351E-02 8.88129300E-02 5.43840099E-03-1.31336839E-03-2.75510230E-03
33  2-2.24946113E-01 1.39351159E-03 1.60398639E-03-2.08527918E-03-1.66737796E-01
33  3 2.78463263E-03 1.64518507E-03 1.59200910E-04-6.50350540E-01 7.84565120E-02
33  4-7.76057884E-02-4.38039322E-02-5.15253111E-04 7.74151080E-04-2.58897969E-04
33  5-1.45896914E-03-3.69290597E-04-2.33373408E-03-4.00440416E-02-3.57557688E-02
33  6 1.15138986E-02-1.63027506E-02-3.91125328E-02-3.68077820E-02 1.85038399E-02
33  7 2.01981979E-02 1.94288220E-02 3.26000951E-02-1.82689087E-02 2.66737666E-02
33  8-4.13392571E-03-8.51558068E-02-3.65559542E-02 4.88049078E-02-6.49287170E-03
33  9-6.33231540E-02-4.71286550E-03 9.07217743E-03-2.84263442E-03 5.14481304E-01
33 10-3.80588154E-02-6.68555356E-02 1.21760505E-01 8.66156679E-03-5.14220833E-03
33 11-3.51935846E-03 6.71893358E-04-4.75079694E-03 6.93229170E-03-3.39543123E-02
33 12-5.66077619E-02-9.65788928E-03 2.36848311E-02 3.06624059E-02 1.45494387E-01
33 13-2.19567171E-02 4.35197994E-02 5.11839593E-02 1.37930032E-01-8.86461937E-03
33 14 1.70969012E-03 1.22067720E-02-9.95791145E-01 7.65903969E-02 2.78369934E-02
33 15-1.35936712E-01-8.54419447E-03 1.18391560E-02-3.29496149E-03-9.35193755E-05
33 16-6.45573411E-03-4.39259826E-03-3.74632612E-02-6.23371836E-02 1.83122079E-03
33 17 1.34501941E-02-4.79296683E-03 1.59543582E-01 9.71460866E-04 2.52154106E-02
33 18-7.67972890E-03 1.09598917E-01-1.15799517E-02 1.88141799E-03-1.23749328E-03
33 19 3.97213241E-01-8.66484818E-02 1.10955109E-01-9.20953030E-02 2.78899688E-03
33 20-1.95903291E-03-8.29963973E-04-3.50648899E-04-2.90120199E-03-4.68412757E-03
33 21 3.09299674E-02 3.19032771E-02-2.06677547E-02-1.42241773E-01 2.95205553E-04
33 22 5.24935814E-04-1.30218810E-02 1.27331186E-02 4.14462563E-03-1.61528135E-03
33 23-2.55209048E-02 2.48765649E-02 7.50298384E-03 3.33935366E-03 1.42356339E-03
33 24 7.99099618E-03-7.37335582E-03-2.07037957E-01 2.88553096E-02 1.02573152E-02
33 25-1.59652510E-01-6.17840761E-03 8.31672098E-03-2.13831337E-03-2.17588522E-03
33 26-2.56151975E-03-7.74305518E-04 2.92432888E-02 4.86812731E-02-1.80830690E-02
33 27 5.50297853E-04 1.61619544E-02-1.23410720E-01-3.53139214E-02 3.05279833E-03
33 28 2.89530805E-02-1.00703823E-01-3.46567759E-03-7.50705720E-03 9.80939263E-03
33 29 7.71623579E-01-4.45160559E-02 1.50396221E-01-8.96562462E-02 6.22543169E-04
33 30 3.08679853E-03-3.70934169E-03-2.82932175E-03 5.71716040E-03 7.96374142E-03
33 31-2.19228140E-02-2.12655803E-02-4.32679137E-03 3.23948789E-02-1.05082800E-02
33 32-1.73981790E-02-1.57968777E-02 9.46899187E-03-4.87310233E-03 4.16488773E-02
33 33-3.01239497E-02 1.97338731E-02-7.12010903E-03 5.53173502E-02-9.16241320E-03
33 34 2.88889230E-03-1.84824453E-02-2.22610315E-01-3.34316548E-02 3.62429529E-02
33 35 5.55379246E-02 1.59421718E-03-4.82357179E-03 3.22935461E-03 3.70775372E-03
33 36 6.87939870E-03-3.99348626E-03 7.21388673E-03 3.51506198E-03 1.08468756E-02
33 37-2.12214149E-03 8.38274620E-03 7.20944484E-03 1.36297059E-02-1.11409112E-02
33 38-2.67151508E-03-4.44492310E-03-1.42632441E-03 2.61289337E-03 1.67887525E-04
33 39 1.08720661E-02-2.57568492E-03 4.17107890E-03 9.69018267E-04 1.67099039E-02
33 40 1.04336282E-03 6.07691971E-03-4.22325937E-03 2.38885342E-01 4.78231697E-02
33 41 3.76844403E-02-2.84813760E-02-4.10761021E-04 2.86589908E-04 1.24171113E-04
33 42 2.90601101E-04 6.50545335E-04-3.13710483E-04 3.10247257E-03 2.39380557E-03
33 43 2.16462583E-03 3.39365231E-02 3.04147298E-03 2.59406006E-03 5.31950691E-03
33 44 2.44383932E-03 2.48263446E-04 6.82539190E-04 4.76528994E-04-4.02667245E-03
33 45 8.40700330E-03 1.40420973E-02-3.45562675E-03-3.01332538E-04-4.10508012E-05
33 46-3.50409646E-02-6.09827921E-03-5.11130191E-04 9.64245248E-04-3.69999984E-02
33 47-3.70529749E-03 5.48030468E-04 1.70506134E-04-1.69937642E-01-3.13974887E-02
33 48-9.09708692E-03-3.98750242E-02-5.66337123E-05-1.84142055E-04 2.40775767E-04
33 49-4.05602960E-04-2.27640686E-04 1.21293206E-03-9.46246964E-03-9.05558363E-03
33 50 1.03903697E-02 6.75577341E-03-4.47796988E-03-3.56611933E-03 7.99429333E-03
33 51-3.48799815E-02-6.97171544E-03-6.34553146E-03 1.05103114E-02 2.23662373E-02
33 52-4.44316502E-03-7.46111618E-03-2.71753144E-03 1.99698827E-02-1.26018621E-03
33 53 2.07768132E-02-4.17368283E-03 3.37383405E-02-3.00212343E-03 2.82761086E-02
33 54-5.18841084E-03 1.76669008E-02-8.19959952E-04-1.42410990E-02-1.91807925E-03
33 55-8.86598112E-03-1.81475590E-03 1.06448308E-04-5.45345784E-04 4.38897476E-04
33 56-1.94543961E-03 1.32701833E-04-3.04600315E-03 1.62402452E-02 1.49847371E-02
33 57 1.95796826E-04-1.15221215E-03-1.61495169E-02-1.56732316E-02 2.58748666E-03
33 58 2.37968610E-02-5.30206926E-02-8.86173797E-02 1.56015673E-03-1.35480256E-02
33 59 2.38203270E-03 2.22017536E-01 2.05149706E-03-1.44555585E-02 5.86220942E-03
33 60 1.97923008E-01 1.41545017E-03-1.28688068E-02 1.35488034E-03 3.19177224E-01
33 61 5.09921437E-03-8.29847537E-02 3.28449454E-03 8.44497701E-04-7.73965120E-04
33 62-7.05325806E-05 3.10105293E-04 4.63156057E-04-1.55980355E-03 3.73515903E-02
33 63 3.32408499E-02-1.37698023E-02-4.70941411E-03 4.15917620E-02 3.64477501E-02
33 64-1.69493093E-02-7.02178777E-03 4.00781771E-02 3.73286942E-02-2.09208205E-02
33 65 3.35360801E-02 2.53709009E-02 4.26792307E-02 4.90903882E-03 6.64496784E-03
33 66 1.52134438E-02-1.24470123E-01 7.75306290E-03 1.09106227E-02 2.40882338E-02
33 67-1.33820693E-01 1.16237413E-03 2.22520654E-03 7.06471164E-03 3.64586420E-02
33 68 1.09498921E-03-6.07989992E-03-9.64701946E-03-1.26369545E-03-5.17381431E-04
33 69 1.78107688E-03 7.00329845E-04 8.46388958E-04 1.45175965E-03-2.36072715E-02
33 70-3.93090974E-02-4.58424120E-04 2.13453402E-03 1.64901830E-03 9.88078376E-02
33 71 1.73978338E-03 1.02296693E-03 6.35412525E-04 7.80331718E-02-3.02455442E-03
33 72 2.23762254E-03 1.75065424E-03 2.28523250E-01-5.35383309E-02 3.28935931E-02
33 73 1.01019391E-02-5.58632955E-04-4.71925963E-05 6.05825551E-04-4.71960299E-04
33 74 5.12761506E-04-4.14286055E-04 1.80259492E-02 1.72528045E-02-4.57910400E-03
33 75-5.64448421E-03 1.71406879E-02 1.63697191E-02-8.31339358E-03 8.48748694E-03
33 76-9.96073799E-03-1.66782150E-02 1.20668059E-02-3.35635863E-04-4.95760328E-04
33 77 4.33685864E-02 2.21368290E-02-2.04300228E-03-1.55737849E-03 3.02434736E-02
33 78 5.47475960E-03 3.44584191E-03 1.41574617E-03-2.01028567E-01 5.27688609E-03
33 79-4.54731458E-02 4.03395142E-03 2.03098453E-03-1.48178144E-03-5.49203093E-04
33 80 3.20604361E-03-1.50660049E-03-2.65631540E-03 1.13483952E-02 1.89424137E-02
33 81 5.19052680E-03-1.13449854E-02 6.84669063E-03-4.91642125E-02 1.03832158E-02
33 82-2.02257459E-02 1.06820304E-02-4.09372231E-02 1.30819052E-03-7.50582241E-03
33 83 4.30726245E-03 1.56747048E-01 6.11539333E-02-1.23840728E-02 5.94844244E-03
33 84-2.14074229E-03-8.01162190E-05 2.22085851E-03-2.27499394E-03-4.19253046E-03
33 85-2.91756425E-04 1.53990515E-02 2.56495302E-02 2.97218709E-03 1.17488243E-03
33 86 1.60489487E-03-6.60947239E-02 6.11783207E-03 6.42311106E-04 2.18190416E-03
33 87-3.85683701E-02 1.20198613E-03 1.14351444E-04-2.20330710E-03 2.18945695E-01
33 88 6.59923749E-02-3.95196782E-02-2.95756672E-02-4.57737962E-04-5.09701287E-04
33 89 9.67439248E-04-5.25304106E-04 7.11111130E-04-1.43318310E-03-1.21688561E-02
33 90-1.22348666E-02-3.83078700E-03 2.89282785E-02 2.93320362E-03 4.83737155E-03
33 91 6.27436792E-03-4.86636334E-03-1.69263828E-03-1.19087282E-02 1.20672134E-02
33 92-9.24542536E-03-3.86680818E-03-1.11224587E-02 2.28017672E-03 3.12147335E-03
33 93 2.73391292E-03 1.10072724E-01 8.84809102E-02 1.76352510E-01-4.29699770E-02
33 94-2.48505249E-03 1.72978047E-04 2.31207444E-03-2.52578072E-04-2.47006186E-03
33 95 7.63637737E-04-1.25284608E-02-2.08582147E-02 2.58976654E-03-1.08156310E-02
33 96-3.57770563E-03 5.30715329E-02 5.65287799E-03-2.01401738E-02-7.06283033E-03
33 97 4.17196268E-02-2.55744036E-03-4.74712721E-03 3.25111430E-03-3.26614833E-01
33 98 1.65546129E-01-1.13798453E-02-3.59300846E-02-7.31072472E-04 3.30930330E-03
33 99-2.57823082E-03 3.28065895E-03-5.17111262E-04 1.27522927E-03 1.07532242E-02
33100 1.14953364E-02 1.96178786E-03-8.94131700E-02 4.77842144E-03 7.93294842E-03
33101 6.26726810E-03-2.20680463E-03-4.76366335E-03-1.96248149E-02 1.27991206E-02
33102-4.73739110E-03-7.93693914E-03-1.76999082E-02 3.68176778E-03-2.02820394E-04
33103-7.10627912E-03 2.42379873E-02 2.05340979E-02-1.38961881E-03-1.83679571E-02
33104 1.59029787E-03 9.59421074E-04-2.54971894E-03-2.66918345E-03 2.05519444E-03
33105 4.58378363E-04-2.94939972E-03-3.08072037E-03 2.00601172E-03-1.05226802E-02
33106-4.07994147E-03-2.81555060E-03-2.03676820E-03-1.37056374E-03 3.48646992E-03
33107 5.81672047E-03 2.23480133E-03 6.71042927E-04 3.38882624E-04-1.42821102E-02
33108 3.05724249E-03 8.31869699E-04 5.73497551E-04-1.85903904E-02 3.74841011E-03
33109 2.40272190E-03-5.68134587E-07-2.55131268E-01 2.46053127E-02 4.80393794E-02
33110 3.58665843E-02 5.91018859E-05 4.31187464E-05-1.02220632E-04-4.25977771E-04
33111 2.57749976E-05-2.77181364E-05-3.04943544E-03-2.11095120E-03 3.50555814E-03
33112-2.12486356E-03-2.76916878E-03-3.23535370E-03 2.63287111E-03 5.76738475E-03
33113-9.97363503E-04 3.59082710E-05-4.09724481E-03-2.82558510E-02-1.29567974E-03
33114-2.14856225E-03 9.84621999E-04-1.59009918E-03-5.02801049E-04 5.10358887E-03
33115 1.78152078E-03-3.04343696E-03-8.71388504E-04 7.51945016E-03-1.87875627E-03
33116-1.07918240E-03-3.40262595E-03 1.30801359E-01-1.10542094E-02 1.78106004E-02
33117-2.57803394E-02 1.07890714E-04-1.45079759E-04 3.71890456E-05 4.72684879E-04
33118-9.75769302E-05 4.46668241E-04 2.63417296E-03 1.95160767E-03 5.25438328E-03
33119-3.51130152E-03 2.13488109E-04 1.38965813E-05 1.20132407E-03-6.93713741E-05
33120 1.77576316E-03 3.06789582E-03 1.26142053E-03 2.62996960E-02 3.72553335E-03
33121 6.27564480E-03 5.76882912E-03-4.34300696E-04 4.79221366E-03-1.81985186E-02
33122 9.38603950E-03-1.19705862E-03 8.50230467E-03-1.84563555E-02 5.80132291E-03
33123-9.53118079E-04 4.64718303E-03 1.73039761E-03-4.28185422E-03-7.45961567E-04
33124-7.45533798E-04 7.31713940E-04-3.18850098E-04-4.12863842E-04 8.73530484E-04
33125 5.12305110E-04 1.17732350E-03-6.48186822E-03-5.29110937E-03 2.12199603E-03
33126-2.44126047E-03 8.72268175E-03 8.61110202E-03 4.85836004E-04-1.12184077E-02
33127 1.72169545E-02 2.88035010E-02-4.28912445E-03-7.71515780E-04-2.16087773E-03
33128-7.29337653E-02-4.72313831E-03-1.76159021E-03-2.00735046E-03-5.73276467E-02
33129-2.34526890E-03-8.36020359E-04-1.35828554E-03 9.42437915E-03 3.50356557E-03
33130-2.79950120E-03 3.72632902E-03 1.42240086E-04 7.61116896E-06-1.49851255E-04
33131-3.02753156E-04 1.20007125E-04-2.83602284E-04-1.17765681E-02-1.05330466E-02
33132 4.40922059E-03 2.94803087E-03-1.33783711E-02-1.22768059E-02 2.81403142E-03
33133 7.91622061E-03-1.29661670E-02-1.20858777E-02 4.82975934E-03 2.94456242E-03
33134-7.76584604E-03-1.30610857E-02 1.21177338E-04-3.34131433E-03 4.22977952E-03
33135 3.81252321E-02 1.41789669E-04-5.41461558E-03 6.72351105E-03 3.91925096E-02
33136 4.21527055E-04-1.79907367E-03 3.00160343E-03-1.11891490E-02-2.54301322E-03
33137 1.00018410E-03-2.38891467E-03 4.53997599E-04-8.48981682E-05-3.69099430E-04
33138-1.02508586E-04-1.36513360E-04 7.24879515E-04
34  1 2.30265406E-02 3.83723611E-02 2.14445243E-03-1.31673171E-03-4.08527474E-04
34  2-9.71163229E-02 3.34491059E-05-8.89879724E-04 5.79919296E-04-7.38050487E-02
34  3 1.78833987E-03-3.52465778E-04 5.37107049E-04-2.57724490E-01 3.53874810E-02
34  4-3.16349452E-02-8.93032574E-03-9.15156008E-05 1.94239110E-05 7.20916898E-05
34  5-3.59247902E-04-5.20996378E-04-9.39526623E-04-1.72843836E-02-1.56059751E-02
34  6 3.91200009E-03-1.73994917E-03-1.69134664E-02-1.59145790E-02 6.75042388E-03
34  7 2.46869049E-03 1.00648414E-02 1.68779070E-02-6.73676994E-03 1.15367750E-02
34  8-1.86747498E-03-4.41104530E-02-1.40245166E-02 2.07514626E-02-2.92900771E-03
34  9-3.25751869E-02 6.61115879E-04 5.15193488E-03 5.73532707E-04 2.49955665E-01
34 10-2.37744550E-02-2.79125978E-02 5.18686693E-02 3.49359374E-03-1.89805825E-03
34 11-1.59553549E-03 6.15697721E-04-1.78972280E-03 2.93772259E-03-1.18240622E-02
34 12-1.97297459E-02-4.91560730E-03 8.47800348E-03 1.09268380E-02 5.09561692E-02
34 13-1.07059093E-02 1.56302997E-02 1.83417129E-02 4.78488029E-02-3.66722965E-03
34 14-1.97188881E-03 3.46819494E-03-2.87649778E-01 2.03428611E-02 1.33352002E-02
34 15-2.04317852E-02-3.61498679E-03 4.28769022E-03-6.72703426E-04 3.60913730E-04
34 16-1.98198675E-03-1.67809637E-03-1.46640238E-02-2.43754579E-02 1.59247597E-03
34 17 3.81213254E-03-1.00392057E-03 6.16838819E-02 2.13378429E-03 7.11179891E-03
34 18-1.70226677E-03 5.14600115E-02-8.49576255E-03 3.14408296E-03 1.61303543E-03
34 19 1.42213508E-01-2.13348140E-02 5.13474677E-02 6.96641680E-02 8.99805255E-04
34 20-5.37111740E-04-3.62693516E-04-2.35704791E-04-7.06153890E-04-1.61832611E-03
34 21 1.06373782E-02 9.94164201E-03-2.24986383E-02-1.61897495E-01-1.71232217E-03
34 22-2.80625431E-03-4.72160268E-03 4.96921582E-03 2.32627038E-03 6.75742371E-03
34 23-9.86103417E-03 9.51326623E-03 3.87627976E-03 1.05066928E-02 4.26394244E-03
34 24 6.54630291E-03 1.88018870E-04-3.74001760E-02 1.11858399E-01 5.66580027E-02
34 25-9.15960080E-02-2.32773939E-03 3.15327484E-03-8.25535450E-04-7.04375625E-04
34 26-8.81661827E-04-2.63617355E-04 1.06284137E-02 1.76880095E-02-8.67546440E-03
34 27 1.41620455E-04 7.02658303E-03-4.45434874E-02-1.66786100E-02 9.67469330E-04
34 28 1.27444494E-02-4.22802005E-02-3.17711780E-04-2.22524382E-03 4.70048507E-03
34 29 1.85900536E-01-4.26620650E-03 5.63242810E-02-1.86451072E-02 3.99121468E-04
34 30 1.37625275E-03-1.77537422E-03-1.38634416E-03 2.67389897E-03 3.41300327E-03
34 31-8.06734886E-03-7.69407933E-03-8.36304253E-04 1.15920332E-02-5.27629371E-03
34 32-8.75486895E-03-6.50084131E-03 2.95184442E-03-2.04483992E-03 2.15045915E-02
34 33-1.21291226E-02 6.74340276E-03-2.91499777E-03 2.30203913E-02-2.52327348E-03
34 34-2.91973214E-04-6.37209445E-03-1.97662048E-01 7.60798767E-03 1.53498579E-02
34 35 4.34070299E-02 4.28362723E-04-1.79887167E-03 1.37050895E-03 1.56159489E-03
34 36 2.56748991E-03-1.39963748E-03 3.24416965E-03 1.91043576E-03 2.89457800E-03
34 37-7.27898167E-03 4.27788900E-03 3.86882504E-03 3.70550656E-03-7.78275221E-03
34 38-2.01108864E-03-3.33045004E-03 4.48459918E-04 1.24502294E-03-1.11802463E-04
34 39 7.61557030E-03 6.15703342E-04 2.45668833E-03-1.01377100E-04 1.93042597E-02
34 40-2.93715912E-03 4.53930198E-04-3.96194305E-03 2.32928709E-01 2.34388903E-02
34 41 2.76171232E-02-3.54346916E-02-1.76827361E-04 1.42067263E-04 3.47600978E-05
34 42 1.24567375E-04 1.36675917E-04-2.07052562E-04 8.77447351E-04-7.81490523E-04
34 43-1.34561905E-02-8.57838875E-03 1.91924968E-03 2.02584531E-03 4.15520726E-04
34 44 4.14067718E-03 9.41762453E-04 2.28334367E-05-2.07108994E-03-1.31532024E-03
34 45 2.82158901E-03 4.73097375E-03-9.05258599E-04 2.01116833E-05 5.88822216E-04
34 46-1.22935087E-02-1.71937716E-03-9.25834641E-05 1.43044630E-03-5.87603932E-03
34 47-4.60735021E-03 1.94568464E-03 1.28376331E-03-4.48498732E-02-3.27992694E-02
34 48-5.50077421E-03-2.07969240E-02-1.21556503E-04-1.49091251E-04 2.70647754E-04
34 49-1.97247138E-04-1.09255446E-04 5.83026423E-04-3.42131430E-03-3.79878627E-03
34 50 3.29573732E-03 4.71248154E-03-2.13883733E-03-3.58218083E-03-6.49203886E-06
34 51-6.06883038E-02-2.33916294E-03-2.00881335E-03 4.37871665E-03 1.46599680E-02
34 52-2.85385891E-03-4.79905572E-03-2.42508548E-04 9.64571264E-03-6.66688717E-04
34 53 1.35872911E-02-3.51519444E-04 1.63390737E-02-1.58685096E-03 1.64257991E-02
34 54-1.04845225E-03 9.09388483E-03-6.65852824E-04-1.42817726E-02 5.74347957E-04
34 55-2.88084703E-03-2.41283129E-04-1.38219255E-04-1.35525222E-04 2.73744477E-04
34 56-9.65634417E-04-7.33150180E-06-1.55083711E-03 8.35368487E-03 7.32276519E-03
34 57 8.43011851E-04-3.88285801E-04-8.16206523E-03-7.10381168E-03-1.59355863E-03
34 58 1.15340889E-02-1.88806253E-02-3.15507651E-02 6.69805207E-04-4.75644080E-03
34 59 8.53567620E-04 7.87757408E-02 7.46525776E-04-5.22020079E-03 2.22946756E-03
34 60 7.50834253E-02 2.50479226E-04-5.11784284E-03 1.07087699E-05 1.23422248E-01
34 61-1.29253388E-02-2.19410798E-02-9.46446988E-03 3.09145874E-04-2.85284161E-04
34 62-2.38617136E-05 1.67893964E-04 1.66809041E-04-5.48524093E-04 1.33566322E-02
34 63 1.18232813E-02-8.64423006E-03-4.66349084E-03 1.49463675E-02 1.27753491E-02
34 64-7.16618067E-03 1.16893040E-02 1.40862314E-02 1.24653399E-02-9.52284517E-03
34 65-3.94433514E-02 8.25418844E-03 1.38784158E-02 1.93956467E-03 2.44495225E-03
34 66 5.65972711E-03-4.03347580E-02 3.03097782E-03 3.99538474E-03 8.97519263E-03
34 67-4.46242942E-02 5.04849398E-04 9.73637387E-04 2.71091769E-03 2.06523420E-02
34 68 2.48727213E-03-4.47597166E-03-2.59289411E-03-5.73521192E-04-1.46137419E-04
34 69 7.19658611E-04 2.67517698E-04 3.44883559E-04 5.28212281E-04 5.42355248E-02
34 70 9.03152576E-02-4.51600158E-05-5.73652018E-03-3.61450782E-03-2.27012815E-01
34 71-4.95483801E-03-4.22363595E-03-1.27850954E-03-1.83104763E-01-3.09236865E-04
34 72-4.08996163E-03-4.26157561E-03-7.29734667E-01 7.81180524E-02-6.70782471E-02
34 73-3.80997622E-03 1.99173565E-03-4.12369968E-04-1.57936568E-03 1.37629325E-03
34 74-1.55863221E-03 5.58573042E-04-4.12939542E-02-3.91919539E-02 1.11333713E-02
34 75 7.76892140E-02-3.97895665E-02-3.67511373E-02 1.69859428E-02 4.57999865E-02
34 76 1.98851828E-02 3.33035458E-02-2.92353010E-02 3.37121101E-03 2.44200561E-03
34 77-8.65968339E-02-5.47696248E-02 8.92270904E-03 5.62473178E-03-6.44786159E-02
34 78-7.82507927E-03-7.06547845E-03-2.00639217E-03 6.27799747E-01-2.35877324E-02
34 79 1.49257731E-01-5.03024013E-02-4.44184805E-03 3.78695615E-03 6.54891904E-04
34 80-8.48711001E-03 3.18079087E-03 5.96544822E-03-3.46310904E-02-5.77766273E-02
34 81-1.51402646E-02 2.90897019E-02-2.28852303E-02 1.49267098E-01-3.10311059E-02
34 82 5.09778022E-02-3.65311741E-02 1.31908778E-01 6.37474503E-03 1.91358504E-02
34 83-1.27104010E-02-7.28197522E-01-2.60334362E-02-1.06383155E-02 8.49226375E-02
34 84 6.81174756E-03-2.70277242E-04-6.54147032E-03 4.49498923E-03 1.17401546E-02
34 85 1.22632779E-03-3.72961986E-02-6.21398357E-02-1.21756148E-02-5.04702926E-03
34 86-5.67325336E-03 1.60482275E-01-2.38475897E-02-6.20190232E-03-9.09280390E-03
34 87 9.73899786E-02-5.01583203E-03 6.42206032E-03 7.65653177E-03-8.68891580E-02
34 88-1.36797388E-01 9.00793870E-03 3.33862912E-02 2.23178672E-04 2.51669588E-03
34 89-2.73987455E-03 2.30296450E-03-2.05784387E-03 4.03799556E-03 2.98837843E-02
34 90 2.89397768E-02-2.42086197E-03-5.84115922E-02-3.80888704E-04-5.83816022E-04
34 91-1.50250412E-02 1.06685965E-02 3.09377981E-03 6.72779873E-04-2.97099476E-02
34 92 2.05456111E-02 6.61139834E-03 9.39065656E-03-8.74317384E-03-7.37600211E-03
34 93 3.60090070E-04-8.84875009E-02-4.14336080E-02-1.06342086E-02 6.88736935E-02
34 94 6.76129623E-03-9.83102086E-04-5.77819414E-03 4.95094242E-04 5.60323761E-03
34 95-1.45192632E-03 3.08326228E-02 5.13186481E-02-3.71256724E-03 2.43647562E-02
34 96 6.14512849E-03-1.30210513E-01-9.20072523E-03 4.53490878E-02 1.17649015E-02
34 97-1.07414153E-01-5.35340656E-03 7.12215471E-03-9.91663439E-04 5.59909893E-01
34 98-3.53828820E-02-1.83934003E-01 9.83526640E-02 2.16541843E-03-7.32344660E-03
34 99 5.15802817E-03-7.39653294E-03 1.68331922E-03-3.19668628E-03-2.34522140E-02
34100-2.03272732E-02 2.51998755E-04 8.30886557E-02-1.07219829E-02-1.78078019E-02
34101-1.66900126E-02 4.86368835E-03 1.01406231E-02 4.37684475E-02-3.36330707E-02
34102 1.08831408E-02 1.76944708E-02 4.93736138E-02-8.88468799E-03-3.50052220E-03
34103 1.34337487E-02 2.05073850E-01 2.00145346E-02-1.31661192E-02 2.41538437E-02
34104-3.43772117E-03-2.66054821E-03 6.09826939E-03 6.74313270E-03-5.20412129E-03
34105-8.26328042E-04 8.02754307E-03 6.18036271E-03 7.57017311E-03-5.55946790E-03
34106 8.69370473E-03 7.20150440E-03 3.30353098E-03-7.16395513E-04-4.16193291E-03
34107-6.93878364E-03-2.66503570E-03 4.35125218E-04-3.84368406E-04 1.71959665E-02
34108-4.44733023E-03 1.63122985E-03-5.83275101E-04 2.07073905E-02-4.94928110E-03
34109-2.81267553E-03 3.17934175E-04 7.79129087E-02-8.27132625E-03-2.33215466E-02
34110-2.26987429E-02 2.80478327E-04-5.62360821E-04 2.81882494E-04 6.12011993E-04
34111 5.25058805E-05-3.60615030E-04 3.86267242E-03 2.61221441E-03-1.67709018E-03
34112 7.30767698E-03 4.16227772E-03 3.91396584E-03-3.83911085E-04 1.07842220E-02
34113 1.80230265E-03 1.10172296E-03-8.52914574E-04 1.79021248E-02 7.28990610E-03
34114 1.21455387E-02-9.54588739E-04 1.99294971E-03 2.48667730E-03-2.96449396E-02
34115-1.64261093E-03 4.42150430E-03 3.91155148E-03-3.74239250E-02-3.29544371E-03
34116 4.94531712E-04 5.42561762E-03-1.37709936E-01-4.89637277E-04-1.79446880E-02
34117 2.77872759E-02-1.00315349E-04 1.90149063E-04-8.98337144E-05-1.04092527E-03
34118 1.90744680E-04-5.77492826E-04-8.85142165E-03-7.81932586E-03 6.67241562E-03
34119 2.20069717E-03-3.95052415E-03-3.36550607E-03 9.07692709E-03-1.11807587E-02
34120-5.63998997E-03-4.06944321E-03 9.49654095E-03 2.20815062E-02-6.40360779E-03
34121-1.07788360E-02-1.35797960E-02 2.00085812E-03-8.65983221E-03 3.10937307E-02
34122-2.19953333E-02 4.17961999E-03-1.53187550E-02 3.39984180E-02-1.41381711E-02
34123 2.53880464E-03-7.88001172E-03-1.85291920E-02 8.93772395E-03 4.05275547E-03
34124 1.54148430E-04-1.62411754E-03 8.77618340E-04 7.46499200E-04-1.98324591E-03
34125-1.16132758E-03-2.07017841E-03 1.20951013E-02 1.24768023E-02-1.52575844E-02
34126-2.32213760E-02-1.85734593E-02-1.80981147E-02-3.83754189E-03 2.69082504E-02
34127-5.24443938E-02-8.77056086E-02 1.29769827E-02 1.69490467E-03 6.37489603E-03
34128 2.21454710E-01 1.43093815E-02 4.53113149E-03 6.05696540E-03 1.82426611E-01
34129 8.16553929E-03 1.32518691E-03 4.56535960E-03 2.22913946E-01 3.38770512E-02
34130-4.66386281E-03 3.23619885E-02-3.43929829E-04 8.73695749E-06 3.35192871E-04
34131 8.44188736E-04-4.00163212E-04 6.77561797E-04 3.62201049E-02 3.18093567E-02
34132-1.63790934E-02-7.03073726E-03 4.06639669E-02 3.70037234E-02-9.91836153E-03
34133 1.33198487E-02 3.93300805E-02 3.57488517E-02-1.31907930E-02-1.53531805E-02
34134 2.38594299E-02 4.01304582E-02-1.33620077E-04 9.31859731E-03-1.35226047E-02
34135-1.17126484E-01-2.88497780E-04 1.50654677E-02-2.16409119E-02-1.21925129E-01
34136-8.79825469E-04 5.10301127E-03-8.43701597E-03 3.50912303E-02 7.44494394E-03
34137 3.40674219E-04 2.54770218E-03-1.36409063E-03 6.16100243E-05 1.30248061E-03
34138 2.16446541E-04 3.60791391E-04-2.03401443E-03
35  1 1.94649204E-02 3.24609293E-02-9.33844265E-04-8.73896887E-03 1.64760525E-02
35  2-8.22989610E-02-5.90814073E-03-1.64745071E-02 3.23687002E-02-6.34461612E-02
35  3 2.56875123E-03-4.76699416E-03 1.23616222E-02 1.85061996E-02-1.41106296E-02
35  4 5.71430012E-03-2.40095617E-02 2.09556827E-03-4.98159726E-03 2.88602899E-03
35  5 3.20712476E-03-6.26167238E-03 1.83224828E-04-1.93004773E-02-1.81391067E-02
35  6-9.89263901E-04 9.61496658E-03-1.27601069E-02-1.28490961E-02 2.67801572E-03
35  7-3.22852243E-03 3.48724733E-02 5.83760843E-02 9.56650458E-03 9.91000664E-03
35  8 2.84238075E-03-1.51411205E-01 1.34285559E-02 1.37022017E-02 7.21678681E-03
35  9-1.28143213E-01 1.61019159E-02 2.83911325E-03 8.72567463E-03 2.19945742E-01
35 10-5.20425736E-02 5.35669971E-02 8.02894098E-02 3.38856650E-04 1.75205951E-03
35 11-2.09091616E-03 4.31094272E-03 1.13216658E-03 1.17041384E-03 2.22180468E-02
35 12 3.71250786E-02-1.98276154E-02-1.62286091E-02-1.57227093E-03-9.71571742E-02
35 13-3.49794740E-02-3.19270090E-02 2.40692058E-03-6.51453113E-02-6.42971104E-03
35 14-9.71664285E-04-4.68329643E-03 6.67135443E-01-2.16130456E-01-5.89727105E-02
35 15 1.13783283E-01-4.11666730E-03-6.18888935E-03 1.03055567E-02 5.92574807E-03
35 16 3.57549424E-03-2.66743901E-03-1.91535705E-02-3.18062060E-02 1.40746820E-02
35 17-4.01453899E-03 2.44199766E-02 8.12414698E-02 2.43605882E-02-4.04136194E-03
35 18 4.62030999E-02 4.67403597E-02-2.14754061E-03 3.77097808E-03 1.56039255E-02
35 19-1.05811038E+00-1.02609131E-01 1.00964456E-01 2.04975744E-01 6.06378238E-03
35 20-7.05649556E-03 9.92713188E-04-4.53206352E-03 1.04832383E-02 7.79066789E-04
35 21 9.41949673E-03 7.28935468E-03-6.09729806E-03-1.82109675E-01 1.89964310E-02
35 22 3.18208812E-02 1.83098563E-02 3.10500591E-02 2.31343194E-02-8.41185345E-02
35 23 3.28448107E-02 5.59448239E-02 4.16037461E-02-3.96983151E-02 1.47258136E-02
35 24 1.62022225E-02-1.18813413E-03 1.09057587E+00 8.81476902E-03 1.72779415E-01
35 25-1.62082342E-01 5.07047951E-03 5.10224721E-03-1.01727267E-02-2.92429230E-03
35 26 5.79683264E-03 7.40255788E-05-2.15445186E-02-3.57297313E-02-1.11212224E-02
35 27 1.91703238E-02 1.87448237E-02 9.14971129E-02-1.80532587E-02 3.42865900E-02
35 28 3.84582290E-02 4.71779347E-02-3.80125620E-03 2.81600998E-03 1.23429523E-02
35 29-2.28501571E-01 7.83467577E-02-3.92095243E-02 4.35359287E-02-3.43742153E-03
35 30 7.22819213E-03-3.79077061E-03-1.01848237E-02-4.25758838E-04 5.23849875E-03
35 31 1.24143368E-02 1.16930893E-02-2.47015630E-03-1.90992476E-02-4.94637305E-02
35 32-8.23458956E-02-4.34988427E-03-1.05352552E-02-8.26467143E-03 2.06561609E-01
35 33-5.85576041E-03-1.40991901E-02-6.78856125E-03 1.82426448E-01-8.15204873E-05
35 34-6.78070288E-03-1.53243218E-02 6.94204318E-02-6.76475272E-03 6.56000762E-03
35 35 3.11866662E-02-2.40136355E-03-1.13143860E-05 2.41267793E-03 4.85629983E-03
35 36-1.30151986E-03 2.37712630E-03 3.21687497E-02 2.55704750E-02-4.16091362E-03
35 37-1.64848228E-02 3.72812570E-02 3.47379176E-02-2.13826180E-04-3.20337552E-02
35 38 2.75570806E-02 4.60702786E-02-7.05993444E-04 1.83587450E-03 9.90037573E-03
35 39-1.15580156E-01 1.35385099E-03 6.13190481E-03 1.40942105E-02-9.89962139E-02
35 40-4.71639592E-04-1.20586076E-03 4.19480098E-03 4.60802256E-02 2.67815470E-02
35 41 1.62227576E-02-1.32239574E-02-2.87959410E-05 8.30269209E-04-8.01473268E-04
35 42 1.61720501E-03 2.10086465E-04 2.57504890E-04-2.36618496E-02-2.34867953E-02
35 43 1.59229545E-04 4.46353330E-02-1.51202104E-02-1.16159927E-02 3.01946885E-03
35 44 7.04802295E-03-2.32880715E-02-2.18076541E-02 1.01882299E-04 1.09977973E-02
35 45 4.69501789E-02 7.84706953E-02 5.34784241E-04-1.84725725E-03-9.59745361E-03
35 46-1.96110131E-01 1.41427512E-03 6.20470997E-04-9.74521817E-03-1.88497970E-01
35 47-2.99119606E-03-8.93209768E-03-1.36662452E-02-4.01028157E-01-1.36271031E-02
35 48-4.90912248E-02-7.46677621E-02-5.73218490E-04 5.13199963E-04 6.00185270E-05
35 49 2.88401849E-04 8.51653852E-04 1.06699329E-03-3.43361552E-02-3.05057828E-02
35 50 3.81657230E-03-1.88896482E-02-3.61573445E-02-3.30020370E-02 6.70469949E-03
35 51 4.03438680E-03-3.65513844E-02-3.32495948E-02 1.24809958E-02 1.31984609E-02
35 52-1.48611362E-02-2.50089927E-02 1.27977195E-02 2.33687299E-02 4.30542377E-04
35 53 7.18775934E-02 2.05438391E-02 4.04321518E-02-1.33091180E-03 8.13072929E-02
35 54 9.60521842E-03 2.26283112E-02-1.29378931E-03-2.34188740E-02-4.60833273E-03
35 55-4.39879177E-03-4.52105521E-03-2.48272133E-03 1.35817006E-03 1.12455127E-03
35 56-2.50917884E-03-1.31480861E-03-4.78797967E-03 2.50033887E-02 1.81468841E-02
35 57 1.55553564E-03-5.36305118E-03-2.93036078E-02-2.50825492E-02 1.60459296E-03
35 58 4.76708950E-02 3.32577513E-02 5.56792212E-02-3.38747805E-03 5.94016597E-03
35 59 1.49174328E-03-1.40194121E-01-5.13431228E-03 5.33206967E-03 1.55783466E-03
35 60-1.31679565E-01-3.01441600E-03 7.08219270E-03 4.57562649E-03-2.20338172E-01
35 61 8.26830451E-03 4.70173489E-02 6.75756598E-03-1.93648036E-04 9.37635090E-04
35 62-7.43987054E-04 4.86122276E-04 2.89052663E-04 3.20621993E-04-2.64634692E-02
35 63-2.34901020E-02 9.41919052E-03 9.25067910E-03-2.52888440E-02-2.12017503E-02
35 64 5.38251278E-03-1.02467301E-02-2.40421478E-02-2.29548721E-02 1.08778238E-02
35 65 2.57275654E-02-2.02479154E-02-3.41116292E-02-8.79435836E-03-3.57915690E-03
35 66-9.74153488E-03 1.00452022E-01-1.38493929E-02-5.52250006E-03-1.50521906E-02
35 67 1.00397339E-01-6.72546339E-03-1.96650059E-03-8.12660711E-03-4.62600744E-02
35 68 3.23740221E-03 4.25842672E-03 4.19151509E-03-2.73394724E-04 2.51216081E-04
35 69 2.21786424E-05-5.95279434E-04-1.46867565E-03-7.92589317E-04 8.14338974E-03
35 70 1.35717618E-02 3.06724796E-03 5.50798102E-03-2.18642537E-03-3.44105087E-02
35 71 5.07051135E-03 1.17413632E-02-2.78169360E-03-2.21315588E-02 4.15536166E-03
35 72-1.30018161E-03-9.14152637E-04-1.12061698E-01 6.22052287E-02-9.23369904E-03
35 73-8.89391615E-03-2.07345393E-03 2.58749345E-03-5.14039514E-04 5.90025064E-05
35 74 5.02171820E-04 1.05463227E-03-8.60431221E-03-9.32100110E-03-1.60785411E-02
35 75-7.99115795E-02-5.20896474E-03-4.95351460E-03 3.66193168E-04-7.88578853E-04
35 76 1.22770501E-02 2.05524369E-02-2.48981875E-03-3.07294049E-03-3.47694256E-03
35 77-5.32439409E-02-3.38710991E-03-3.51397927E-03-5.78978498E-03-4.40682747E-02
35 78-4.30431255E-03-8.54087095E-03-5.43422884E-03 9.99532023E-02 4.93121776E-02
35 79 1.23372826E-02-2.92522915E-02-7.18204969E-04-2.06554610E-04 9.24759579E-04
35 80 9.78460427E-04 1.00292401E-03 1.42391324E-03 9.79173730E-03 1.63534885E-02
35 81 2.96936299E-03 1.68179923E-03 9.57308131E-03-4.24521079E-02 6.76186306E-03
35 82 4.59869563E-03 1.63257027E-02-3.34669684E-02-1.72843162E-03 7.10828542E-05
35 83 5.69610564E-03 2.08409282E-01 3.62688282E-02-6.25003757E-03-1.23399105E-02
35 84-2.66538903E-03 1.03800070E-03 1.62738834E-03 3.08493532E-03-2.41944155E-03
35 85-1.49612703E-03-5.26371900E-03-8.73342336E-03 6.12249003E-03 5.31477187E-03
35 86-6.48716696E-03 2.21730575E-02 1.02603110E-02 1.06803950E-02-1.20648411E-02
35 87 1.03824413E-02 2.16979937E-03 1.36420608E-03-4.21375965E-03-1.84273611E-01
35 88-2.12094670E-02 3.59557789E-02 2.81317922E-02-2.28383716E-04-2.32184321E-03
35 89 2.55022692E-03-1.03286583E-03-3.56896470E-03-1.20760400E-03 2.50531726E-03
35 90 2.53494318E-03 4.08691540E-03-3.69237147E-03 4.98406536E-03 8.38934215E-03
35 91-4.80735170E-03 3.60460144E-03-1.26824832E-02-2.27432855E-02-8.76532899E-03
35 92 6.46313032E-03-2.25743842E-02-9.42862326E-03 1.73984404E-03 8.03244426E-04
35 93-5.12067738E-03 3.51374057E-01 6.88981580E-02-1.38415060E-01 8.33349998E-03
35 94 1.88868947E-03-2.98221660E-03 1.09352713E-03-8.92269830E-04-5.95601326E-04
35 95 1.58595120E-03-7.36805969E-03-1.22026647E-02-5.75832224E-03 8.25061398E-03
35 96-2.74560051E-03 3.10632985E-02-9.92919299E-03 1.59434259E-02-5.68279224E-03
35 97 1.65022768E-02 2.22245734E-03 2.44814019E-03-6.12208072E-03-1.03153098E-01
35 98-3.44418878E-02-1.21652635E-03-5.23753302E-02 3.22286407E-03-1.58892227E-03
35 99-1.63394180E-03-3.19362288E-03 5.18102184E-04-1.30570598E-03 4.37430969E-03
35100 4.97622878E-03-8.91429429E-03-3.61344985E-02-1.66831610E-02-2.77717268E-02
35101 2.81579436E-03-1.06418868E-03 3.91277534E-03 6.98550085E-02 4.38914510E-03
35102 5.20433104E-05 4.12202296E-03 5.79661689E-02 1.90458450E-03-2.02213850E-03
35103 4.09113113E-03 6.87434949E-02 3.03473821E-03 1.23034247E-02 1.70131262E-02
35104-1.36463872E-03 7.80004238E-04 5.84634479E-04 3.64875576E-04 1.60387997E-03
35105-4.87530487E-04 1.06063299E-02 9.17574492E-03-4.16556409E-03 5.99483509E-03
35106 1.29569223E-02 1.17872253E-02-1.92600605E-03-1.16673511E-02 7.20167817E-03
35107 1.20159200E-02-4.66844833E-04 2.39063505E-03-1.93129990E-03-2.95630899E-02
35108-6.97960249E-04 3.26739282E-03-3.73914065E-03-3.42558378E-02-2.47013633E-03
35109 3.89055070E-03 2.93773720E-04 6.01519929E-02-2.56218905E-02-1.17095022E-02
35110-1.81163630E-02-1.73598545E-04-2.65173229E-04 4.38771773E-04 1.95271585E-04
35111 3.87238329E-04 2.30419615E-04-6.30134412E-03-5.91405978E-03-1.26271232E-03
35112 3.72021206E-03-3.60049843E-03-2.04673379E-03-1.55709217E-05-1.20333437E-02
35113-6.53931697E-03-6.03904117E-03 3.47447883E-03 3.97356761E-02 1.54453812E-02
35114 2.57910983E-02-8.45224738E-06-1.83849611E-03 1.66843603E-03-6.38748173E-02
35115-3.85226767E-04-1.68928993E-03 1.10997171E-03-6.86311464E-02-1.20629652E-03
35116-4.02376984E-03 5.38085402E-03-2.08995135E-01-1.05606569E-03-3.08729077E-02
35117 3.33234674E-02-1.33938224E-04-3.21727859E-04 4.55666083E-04-2.06703386E-04
35118 2.04231009E-04-3.86394666E-04-1.21516362E-02-1.14330872E-02-4.77305224E-03
35119-2.13294909E-02-1.17130143E-02-1.01554105E-02 1.97522223E-04 4.94051915E-03
35120-1.21156933E-02-1.07748924E-02 5.97513718E-03 1.27064990E-02-5.88592207E-03
35121-9.91479811E-03-3.05379759E-03-1.64881029E-03-9.00261982E-03 2.86939518E-02
35122-4.94694678E-03-1.98885097E-03-1.54886792E-02 2.95270554E-02-2.86921773E-03
35123-4.23685584E-04-9.57537002E-03-1.19151081E-02-1.67259103E-03 2.82465119E-05
35124-6.21451068E-04-5.50524964E-04 7.99474368E-06 5.42530221E-04-5.62002423E-04
35125-4.43620732E-04-2.07240871E-03 9.48747094E-03 7.10669184E-03-3.39017075E-03
35126-2.97737737E-04-1.01778517E-02-9.56332676E-03-7.98016343E-03 1.21091163E-02
35127 1.54411635E-02 2.58477333E-02-3.00992551E-03 8.72701919E-04-1.40135550E-03
35128-6.53709463E-02-2.63025482E-03 7.61145451E-04-1.21312606E-03-5.60973811E-02
35129-3.43430381E-03 1.81798252E-03-1.78997252E-04-3.32988138E-02-5.27648589E-03
35130 7.43941815E-03-1.39331799E-03 9.84167085E-05-2.11185806E-04 1.12769097E-04
35131-1.29424585E-04 2.35077236E-04 1.14475871E-04-1.17345151E-02-9.92229033E-03
35132 2.80239456E-03 9.51433922E-03-1.16615079E-02-1.04710284E-02 1.94797154E-03
35133-2.68122542E-03-1.13595306E-02-1.06993411E-02 2.20302519E-03-2.32260805E-03
35134-8.40129614E-03-1.41474502E-02-9.24578641E-04-1.39695253E-03 5.27644830E-03
35135 4.15463549E-02-1.40434666E-03-2.13854172E-03 8.25316795E-03 4.27518792E-02
35136-7.72034066E-04-1.36337837E-03 3.89572678E-03-2.18952168E-02-5.16383331E-03
35137-3.61760852E-04 8.87012785E-04 2.90981950E-04 3.76240039E-04-6.67221989E-04
35138 4.56243544E-05 8.81010290E-05 2.59045478E-04
36  1-4.60054061E-03-7.67494734E-03 3.10776098E-04 2.62522229E-03-5.64237146E-03
36  2 1.95898702E-02 1.71768037E-03 5.13783088E-03-1.09318591E-02 1.18170281E-02
36  3 9.40846892E-05 6.95824376E-04-5.69046351E-03-1.69603043E-02 7.66755984E-03
36  4 8.16356644E-03 2.62069226E-03-7.35603992E-04 1.70012346E-03-9.64519467E-04
36  5-1.06016478E-03 2.04016905E-03-1.46289417E-04 5.17245209E-03 4.77673080E-03
36  6-6.42180474E-04 2.84070977E-03 2.66785980E-03 3.29915233E-03-3.45963095E-03
36  7 2.08592881E-04-1.08759390E-02-1.81948065E-02-3.91270081E-03-2.29321454E-03
36  8-1.20872675E-03 4.69357616E-02-5.79880075E-03-2.81760573E-03-2.85680974E-03
36  9 4.24922981E-02-6.53725537E-03 3.43325369E-04-2.12162502E-03-7.86341274E-03
36 10-5.25012343E-03-6.16543812E-03-2.19281308E-02 2.03197852E-04-7.25896899E-04
36 11 5.22699047E-04-1.40808085E-03-5.51464842E-04-1.40055814E-04-8.46768756E-03
36 12-1.41508088E-02 6.40654319E-03 6.55308704E-03 1.29455987E-03 3.71100548E-02
36 13 1.14065877E-02 1.28607644E-02 2.94438300E-04 2.21885923E-02 3.29725928E-04
36 14-2.43640048E-04 1.61739295E-03-3.59738778E-01 1.16582242E-02-2.77950165E-02
36 15-5.27179319E-02 9.98778485E-04 2.67848804E-03-3.67726653E-03-2.05647851E-03
36 16-1.26799133E-03 7.97315731E-04 6.16629500E-03 1.02472205E-02-4.04229366E-03
36 17 9.33029710E-04-9.04534673E-03-2.64530183E-02-7.06627353E-03 4.52805887E-04
36 18-1.69510995E-02-1.05408476E-02-3.17177885E-03 2.41906241E-03-6.42709376E-03
36 19 4.72273014E-01 8.81325594E-02-2.18758433E-02-2.29870218E-02-2.27615536E-03
36 20 2.68855950E-03-4.12404133E-04 1.59273275E-03-3.69978780E-03-3.46599421E-04
36 21-4.48781513E-03-4.54683451E-03-1.10688121E-02-9.83377953E-02-8.21033195E-03
36 22-1.37117802E-02-6.44323239E-03-1.10453146E-02-8.55867369E-03 3.56467920E-02
36 23-1.16269569E-02-1.99787976E-02-1.57193351E-02 2.31587930E-02-6.53683193E-03
36 24-4.25352074E-03 1.90929875E-03-4.57629745E-01-7.60398110E-02-1.08016588E-01
36 25 3.45119800E-02-2.11484441E-03-1.67705924E-03 3.79190366E-03 1.11923018E-03
36 26-1.99481598E-03 1.82066823E-04 7.89335905E-03 1.31031489E-02 2.60520529E-03
36 27-7.04391943E-03-6.22134326E-03-3.36637360E-02 3.93988055E-03-1.26701168E-02
36 28-1.27197577E-02-1.77267252E-02 1.42159684E-03 7.37754079E-04-6.01525679E-03
36 29 2.35025622E-01-4.45837174E-02 2.80423985E-02-3.55577703E-02 1.37967627E-03
36 30-2.50635163E-03 1.12667537E-03 3.51402883E-03 6.06396939E-04-1.56918371E-03
36 31-4.72719615E-03-3.80649006E-03-5.95245167E-04 1.54396957E-02 1.72284433E-02
36 32 2.86918520E-02 1.17813232E-03 3.62643274E-03 2.67632574E-03-7.20410855E-02
36 33 1.58159603E-03 4.89842388E-03 1.95594621E-03-6.41642690E-02-1.76548730E-03
36 34 2.37929624E-03 5.42364253E-03-1.13369577E-01-4.60824572E-04 3.86107981E-03
36 35 2.05337369E-03 8.19608877E-04-8.31959333E-05-7.36412943E-04-1.64313639E-03
36 36 6.40350777E-04-8.65687325E-04-1.13598345E-02-8.83281743E-03-1.40131039E-03
36 37 6.82343996E-03-1.30864552E-02-1.24700928E-02-9.02222359E-04 1.98742543E-02
36 38-9.71222583E-03-1.62376084E-02 1.29373994E-03-6.31614033E-04-3.90870557E-03
36 39 4.07057299E-02 1.22075355E-03-2.00054132E-03-5.96620862E-03 3.58009980E-02
36 40-1.59338890E-03-1.46678734E-03-3.81778821E-04 1.73526917E-02-8.21257280E-03
36 41 2.33213163E-02 1.34547859E-02-5.26627220E-05-2.16713724E-04 2.69376446E-04
36 42-4.31667132E-04-2.40368259E-04-2.60808520E-04 7.16473416E-03 6.37354067E-03
36 43-1.17206656E-02 2.06248454E-02 4.92136949E-03 4.74865122E-03-1.18091612E-02
36 44-2.90731436E-02 8.42056362E-03 7.64555052E-03-5.33793518E-03 4.80043105E-03
36 45-1.80102645E-02-3.01145385E-02 6.49865404E-05 8.06031780E-04 3.91766942E-03
36 46 7.54562808E-02-4.49880942E-04-1.22018553E-04 4.23227610E-03 7.19483616E-02
36 47 2.63085297E-03 3.77688526E-03 3.77359381E-03 9.37111601E-02 2.26178200E-02
36 48 1.27338038E-02 1.53882854E-02 1.67061570E-04-1.84191736E-04 1.71301657E-05
36 49-7.15258728E-05-2.88092499E-04-3.82570241E-04 1.31003207E-02 1.13558606E-02
36 50-2.93949269E-03-1.11603423E-02 1.34780626E-02 1.16087579E-02 2.70038897E-04
36 51 3.85463641E-02 1.39972030E-02 1.32265003E-02-7.64076949E-03-1.60710367E-02
36 52 4.77728834E-03 8.03730599E-03-4.37700987E-03-6.91526704E-03-2.54853058E-04
36 53-2.30644534E-02-7.03215528E-03-1.20123035E-02 2.10910241E-04-2.67061696E-02
36 54-3.10634384E-03-6.59505231E-03 4.70833010E-04 8.44380682E-03 1.16686237E-03
36 55 1.89478175E-03-2.71647560E-04 8.24113928E-04-4.71098980E-04-3.53014948E-04
36 56 7.39804720E-04 4.49085529E-04 1.47184093E-03-7.63364482E-03-5.03355979E-03
36 57-3.34545900E-03 1.86938979E-03 9.23420918E-03 7.67048741E-03-3.52981027E-04
36 58-1.25834220E-02-1.33792052E-02-2.23950588E-02 1.26086562E-03-2.33306871E-03
[truncated: 7,274,954 more chars]
