# Supplementary material for: Computational Investigation of the Formation of Peroxide (ROOR) Accretion Products in the OH- and NO3-Initiated Oxidation of α-Pinene
Source: J Phys Chem A. 2021 Dec 9;125(50):10632–9. doi: 10.1021/acs.jpca.1c08969 (PMC8713291; doi:10.1021/acs.jpca.1c08969)
Supplement: Supplementary file 2 — jp1c08969_si_002.zip [file jp1c08969_si_002.zip › JPCA-secondnd-paper-updated-outfile/α-pinene, (R-alkoxy,R-hydroxy)2/soc-α-pinene-(R-alkoxy,R-hydroxy)2.out]

----- GAMESS execution script 'rungms' -----
This job is running on host ukko2-13.cs.helsinki.fi
under operating system Linux at Sun 8 Nov 21:19:50 EET 2020
Available scratch disk space (Kbyte units) at beginning of the job is
Filesystem                            1K-blocks        Used  Available Use% Mounted on
nas-fs2.cs.helsinki.fi:/c_appl/proj 61203283968 54763255360 6440028608  90% /proj
GAMESS temporary binary files will be written to /proj/hasanaga/SCR/galib
GAMESS supplementary output files will be written to /proj/hasanaga/GALIB/SCR
Copying input file soc-ohdownOup-234.inp to your run's scratch directory...
 
Assuming a single but multicore node.
 

 Distributed Data Interface kickoff program.
 Initiating 10 compute processes on 1 nodes to run the following command:
 /proj/hasanaga/gamess/gamess.01.x soc-ohdownOup-234 

          ******************************************************
          *         GAMESS VERSION = 30 SEP 2019 (R2)          *
          *             FROM IOWA STATE UNIVERSITY             *
          * M.W.SCHMIDT, K.K.BALDRIDGE, J.A.BOATZ, S.T.ELBERT, *
          *   M.S.GORDON, J.H.JENSEN, S.KOSEKI, N.MATSUNAGA,   *
          *          K.A.NGUYEN, S.J.SU, T.L.WINDUS,           *
          *       TOGETHER WITH M.DUPUIS, J.A.MONTGOMERY       *
          *         J.COMPUT.CHEM.  14, 1347-1363(1993)        *
          **************** 64 BIT LINUX VERSION ****************

  SINCE 1993, STUDENTS AND POSTDOCS WORKING AT IOWA STATE UNIVERSITY
  AND ALSO IN THEIR VARIOUS JOBS AFTER LEAVING ISU HAVE MADE IMPORTANT
  CONTRIBUTIONS TO THE CODE:
     IVANA ADAMOVIC, CHRISTINE AIKENS, YURI ALEXEEV, POOJA ARORA,
     ANDREY ASADCHEV, ROB BELL, PRADIPTA BANDYOPADHYAY, JONATHAN BENTZ,
     COLLEEN BERTONI, BRETT BODE, KURT BRORSEN, CALEB CARLIN, GALINA CHABAN,
     WEI CHEN, CHEOL HO CHOI, PAUL DAY, ALBERT DEFUSCO, NUWAN DESILVA,
     TIM DUDLEY, DMITRI FEDOROV, ALEX FINDLATER, GRAHAM FLETCHER, 
     MARK FREITAG, KURT GLAESEMANN, EMILIE B GUIDEZ, ANASTASIA GUNINA, 
     DAN KEMP, SAROM SOK LEANG, GRANT MERRILL,
     NORIYUKI MINEZAWA, JONATHAN MULLIN,
     TAKESHI NAGATA, SEAN NEDD, HEATHER NETZLOFF, BOSILJKA NJEGIC, RYAN OLSON,
     MIKE PAK, BUU PHAM, DAVID POOLE,
     SPENCER PRUITT, LUKE ROSKOP, TOSAPORN SATTASATHUCHANA,
     JIM SHOEMAKER, LYUDMILA SLIPCHENKO,
     TONY SMITH, JIE SONG, TETSUYA TAKETSUGU, SIMON WEBB,
     JORGE LUIS GALVEZ VALLEJO, PENG XU, SOOHAENG YOO,
     FEDERICO ZAHARIEV

  ADDITIONAL CODE HAS BEEN PROVIDED BY COLLABORATORS IN OTHER GROUPS:
     IOWA STATE UNIVERSITY:
          JOE IVANIC, AARON WEST, LAIMUTIS BYTAUTAS, KLAUS RUEDENBERG
     UNIVERSITY OF TOKYO: KIMIHIKO HIRAO, TAKAHITO NAKAJIMA,
          TAKAO TSUNEDA, MUNEAKI KAMIYA, SUSUMU YANAGISAWA,
          KIYOSHI YAGI, MAHITO CHIBA, SEIKEN TOKURA, NAOAKI KAWAKAMI
     UNIVERSITY OF AARHUS: FRANK JENSEN
     UNIVERSITY OF IOWA: VISVALDAS KAIRYS, HUI LI
     NATIONAL INST. OF STANDARDS AND TECHNOLOGY: WALT STEVENS, DAVID GARMER
     UNIVERSITY OF PISA: BENEDETTA MENNUCCI, JACOPO TOMASI
     UNIVERSITY OF MEMPHIS: HENRY KURTZ, PRAKASHAN KORAMBATH
     UNIVERSITY OF ALBERTA: TOBY ZENG, MARIUSZ KLOBUKOWSKI
     UNIVERSITY OF NEW ENGLAND: MARK SPACKMAN
     MIE UNIVERSITY: HIROAKI UMEDA
     NAT. INST. OF ADVANCED INDUSTRIAL SCIENCE AND TECHNOLOGY: KAZUO KITAURA
     MICHIGAN STATE UNIVERSITY:
          KAROL KOWALSKI, MARTA WLOCH, JEFFREY GOUR, JESSE LUTZ,
          WEI LI, JUN SHEN, J. EMILIANO DEUSTUA, PIOTR PIECUCH
     UNIVERSITY OF MINNESOTA:
          ANDREW SAND, PRACHI SHARMA, YINAN SHU
     UNIVERSITY OF SILESIA: MONIKA MUSIAL, STANISLAW KUCHARSKI
     FACULTES UNIVERSITAIRES NOTRE-DAME DE LA PAIX:
          OLIVIER QUINET, BENOIT CHAMPAGNE
     UNIVERSITY OF CALIFORNIA - SANTA BARBARA: BERNARD KIRTMAN
     INSTITUTE FOR MOLECULAR SCIENCE:
          KAZUYA ISHIMURA, MICHIO KATOUDA, AND SHIGERU NAGASE
     UNIVERSITY OF NOTRE DAME: ANNA POMOGAEVA, DAN CHIPMAN
     KYUSHU UNIVERSITY:
          HARUYUKI NAKANO,
          FENG LONG GU, JACEK KORCHOWIEC, MARCIN MAKOWSKI, AND YURIKO AOKI,
          HIROTOSHI MORI AND EISAKU MIYOSHI
     PENNSYLVANIA STATE UNIVERSITY:
          TZVETELIN IORDANOV, CHET SWALINA, JONATHAN SKONE,
          SHARON HAMMES-SCHIFFER
     WASEDA UNIVERSITY:
          MASATO KOBAYASHI, TOMOKO AKAMA, TSUGUKI TOUMA,
          TAKESHI YOSHIKAWA, YASUHIRO IKABATA, JUNJI SEINO,
          YUYA NAKAJIMA, HIROMI NAKAI
     NANJING UNIVERSITY: SHUHUA LI
     UNIVERSITY OF NEBRASKA:
          PEIFENG SU, DEJUN SI, NANDUN THELLAMUREGE, YALI WANG, HUI LI
     UNIVERSITY OF ZURICH: ROBERTO PEVERATI, KIM BALDRIDGE
     N. COPERNICUS UNIVERSITY AND JACKSON STATE UNIVERSITY:
          MARIA BARYSZ
     UNIVERSITY OF COPENHAGEN: Jimmy Kromann, CASPER STEINMANN
     TOKYO INSTITUTE OF TECHNOLOGY: HIROYA NAKATA
     NAGOYA UNIVERSITY: YOSHIO NISHIMOTO, STEPHAN IRLE
     MOSCOW STATE UNIVERSITY: VLADIMIR MIRONOV
     A.N.NESMEYANOV INSTITUTE OF ORGANOELEMENT COMPOUNDS OF RUSSIAN ACADEMY OF SCIENCES:
          IGOR S. GERASIMOV
     JOHANNES KEPLER UNIVERSITY LINZ:
          CHRISTIAN FRIEDL


 PARALLEL VERSION RUNNING ON       10 PROCESSORS IN        1 NODES.

 EXECUTION OF GAMESS BEGUN Sun Nov  8 21:19:51 2020

            ECHO OF THE FIRST FEW INPUT CARDS -
 INPUT CARD> $CONTRL SCFTYP=none CITYP=GUGA MPLEVL=0 RUNTYP=TRANSITN                        
 INPUT CARD>  itol=30 icut=11 maxit=200                                                     
 INPUT CARD>  MULT=1 icharg=0 ispher=0                                                      
 INPUT CARD>  EXETYP=run                                                                    
 INPUT CARD> $END                                                                           
 INPUT CARD> $BASIS GBASIS=N311 NGAUSS=6 NDFUNC=1 Diffs=.true. DIFFSP=.true. $END           
 INPUT CARD> $SYSTEM TIMLIM=360000 MWORDS=350 $END                                          
 INPUT CARD>! $GUESS GUESS=moread norb=536 $END                                             
 INPUT CARD> $TRANST operat=HSO1                                                            
 INPUT CARD>! ZEFF(1)=1150.4                                                                
 INPUT CARD>  NUMCI=2 NUMVEC=1                                                              
 INPUT CARD>  NFZC=90 NOCC=94 IROOTS(1)=4,4                                                 
 INPUT CARD>  rstate=0000                                                                   
 INPUT CARD>  ONECNT=0                                                                      
 INPUT CARD>  TMOMNT=.t.                                                                    
 INPUT CARD>  PRTPRM=.t.                                                                    
 INPUT CARD>! Diagonal energies from TDDFT                                                  
 INPUT CARD> ENGYST(1)=-1080.195761092800,                                                  
 INPUT CARD>-1080.187320923599,                                                             
 INPUT CARD>-1080.183473006525,                                                             
 INPUT CARD>-1080.175048089289,                                                             
 INPUT CARD>-1080.195692950588,                                                             
 INPUT CARD>-1080.187418632119,                                                             
 INPUT CARD>-1080.183707279353,                                                             
 INPUT CARD>-1080.175074817157,                                                             
 INPUT CARD> $end                                                                           
 INPUT CARD> $trans dirtrf=.t. CUTTRF=1.d-12 $end                                           
 INPUT CARD> $SCF DIRSCF=.TRUE. soscf=.t. $END                                              
 INPUT CARD> $DRT1 group=c1 fors=.t. nfzc=90 ndoc=3 nalp=0 nval=1 $END                      
 INPUT CARD> $DRT2 group=c1 fors=.t. nfzc=90 ndoc=2 nalp=2 nval=0 $END                      
 INPUT CARD> $GUGDIA ITERMX=500 $END                                                        
 INPUT CARD> $DATA                                                                          
 INPUT CARD> C20H34O4                                                                       
 INPUT CARD>C1                                                                              
 INPUT CARD>CARBON      6.0     -2.920234000         0.768952000        -1.555415000        
 INPUT CARD>HYDROGEN    1.0     -3.227939000         1.817317000        -1.499652000        
 INPUT CARD>HYDROGEN    1.0     -2.490275000         0.614153000        -2.550757000        
 INPUT CARD>CARBON      6.0     -1.786183000         0.575478000        -0.517017000        
 INPUT CARD>CARBON      6.0     -2.179326000        -0.498666000         0.702329000        
 INPUT CARD>CARBON      6.0     -3.573795000        -1.101200000         0.421473000        
 INPUT CARD>HYDROGEN    1.0     -3.808194000        -1.827753000         1.208612000        
 INPUT CARD>CARBON      6.0     -4.689489000        -0.063727000         0.063554000        
 INPUT CARD>CARBON      6.0     -4.122853000        -0.154562000        -1.382751000        
 INPUT CARD>HYDROGEN    1.0     -4.832524000        -0.027263000        -2.208174000        
 INPUT CARD>CARBON      6.0     -3.619326000        -1.576365000        -1.048094000        
 INPUT CARD>HYDROGEN    1.0     -2.667023000        -1.892348000        -1.482208000        
 INPUT CARD>HYDROGEN    1.0     -4.361178000        -2.355624000        -1.226284000        
 INPUT CARD>CARBON      6.0     -6.076678000        -0.706907000         0.180382000        
 INPUT CARD>HYDROGEN    1.0     -6.355963000        -0.814094000         1.234837000        
 INPUT CARD>HYDROGEN    1.0     -6.132042000        -1.697319000        -0.278435000        
  350000000 WORDS OF MEMORY AVAILABLE

     BASIS OPTIONS
     -------------
     GBASIS=N311         IGAUSS=       6      POLAR=POPN311 
     NDFUNC=       1     NFFUNC=       0     DIFFSP=       T
     NPFUNC=       0      DIFFS=       T     BASNAM=        


     RUN TITLE
     ---------
  C20H34O4                                                                       

 THE POINT GROUP OF THE MOLECULE IS C1      
 THE ORDER OF THE PRINCIPAL AXIS IS     0

 ATOM      ATOMIC                      COORDINATES (BOHR)
           CHARGE         X                   Y                   Z
 CARBON      6.0    -5.5184420800        1.4531085777       -2.9393081472
 HYDROGEN    1.0    -6.0999202151        3.4342311628       -2.8339313569
 HYDROGEN    1.0    -4.7059373841        1.1605808845       -4.8202317913
 CARBON      6.0    -3.3753964339        1.0874957320       -0.9770204610
 CARBON      6.0    -4.1183289779       -0.9423420994        1.3272093632
 CARBON      6.0    -6.7534932863       -2.0809662577        0.7964684812
 HYDROGEN    1.0    -7.1964431681       -3.4539523432        2.2839455055
 CARBON      6.0    -8.8618492324       -0.1204265680        0.1200996454
 CARBON      6.0    -7.7910624577       -0.2920798281       -2.6130204992
 HYDROGEN    1.0    -9.1321461891       -0.0515195996       -4.1728437932
 CARBON      6.0    -6.8395344002       -2.9788979066       -1.9806104694
 HYDROGEN    1.0    -5.0399426730       -3.5760191934       -2.8009669768
 HYDROGEN    1.0    -8.2414314037       -4.4514838901       -2.3173407431
 CARBON      6.0   -11.4832563356       -1.3358605288        0.3408725531
 HYDROGEN    1.0   -12.0110284581       -1.5384145882        2.3335035695
 HYDROGEN    1.0   -11.5878791252       -3.2074678238       -0.5261658554
 HYDROGEN    1.0   -12.9063088215       -0.1391424142       -0.5716307729
 CARBON      6.0    -8.9831148388        2.4789803452        1.3692274206
 HYDROGEN    1.0    -7.2189327971        3.5401635325        1.2552750538
 HYDROGEN    1.0    -9.5001344204        2.3047929626        3.3672743916
 HYDROGEN    1.0   -10.4515434251        3.6126912159        0.4448736229
 HYDROGEN    1.0    -1.7426845189        0.2388481368       -1.9115031900
 OXYGEN      8.0    -2.7255687996        3.4477030194        0.0050814732
 HYDROGEN    1.0    -1.0441718740        3.3430443250        0.7348010531
 CARBON      6.0    -3.8679648510        0.2663719958        3.9473900342
 HYDROGEN    1.0    -1.9038157847        0.7993786592        4.2923236085
 HYDROGEN    1.0    -4.4167318292       -1.1369007282        5.3655141147
 HYDROGEN    1.0    -5.0509767830        1.9347865039        4.1741911678
 OXYGEN      8.0    -2.2994639353       -2.7108440547        1.0015661118
 CARBON      6.0     5.1469843118       -0.8171364144        3.0611652378
 HYDROGEN    1.0     5.7948711975        0.6952831032        4.3185038723
 HYDROGEN    1.0     4.1120947719       -2.1566989164        4.2493701368
 CARBON      6.0     3.2330358164        0.2909611103        1.1347766762
 CARBON      6.0     4.3348991350        0.5863404000       -1.7041397779
 CARBON      6.0     6.8315862127       -0.9086936385       -1.9326681211
 HYDROGEN    1.0     7.4422606143       -0.8996286229       -3.9112357966
 CARBON      6.0     8.8825190553       -0.2738023984        0.1029711691
 CARBON      6.0     7.3962268892       -2.1397121695        1.8244283959
 HYDROGEN    1.0     8.4850133040       -3.2182657180        3.2156238811
 CARBON      6.0     6.4769753517       -3.4889103843       -0.6015621428
 HYDROGEN    1.0     4.5673240931       -4.2755031575       -0.6063280318
 HYDROGEN    1.0     7.7792932442       -4.9347057224       -1.2757842499
 CARBON      6.0    11.4596744450       -1.3370661740       -0.6938128964
 HYDROGEN    1.0    12.2886405441       -0.1610292206       -2.1829812254
 HYDROGEN    1.0    11.3538592383       -3.2684549506       -1.4135471642
 HYDROGEN    1.0    12.7643620539       -1.3365937425        0.9141284904
 CARBON      6.0     9.3289724891        2.4137961370        1.0565174538
 HYDROGEN    1.0     7.6422503156        3.3367420888        1.8049850053
 HYDROGEN    1.0    10.0843167533        3.6164895652       -0.4490215714
 HYDROGEN    1.0    10.7201188414        2.3793143069        2.5904892963
 HYDROGEN    1.0     1.6442373538       -1.0172791834        0.9902523224
 OXYGEN      8.0     2.1165120035        2.5502948245        2.0274152026
 HYDROGEN    1.0     3.3783444065        3.8467753535        2.2192129418
 CARBON      6.0     4.4976102117        3.3347522074       -2.6122740575
 HYDROGEN    1.0     2.6186405443        4.1867068231       -2.5915702196
 HYDROGEN    1.0     5.1868424123        3.3390664518       -4.5610993357
 HYDROGEN    1.0     5.7891793428        4.4962382707       -1.5003498377
 OXYGEN      8.0     2.4862879156       -0.6143518083       -3.0675657397

          INTERNUCLEAR DISTANCES (ANGS.)
          ------------------------------

                1 CARB       2 HYDR       3 HYDR       4 CARB       5 CARB  

   1 CARB    0.0000000    1.0940114 *  1.0952320 *  1.5497659 *  2.6931781 *
   2 HYDR    1.0940114 *  0.0000000    1.7597084 *  2.1415873 *  3.3633446  
   3 HYDR    1.0952320 *  1.7597084 *  0.0000000    2.1525194 *  3.4521912  
   4 CARB    1.5497659 *  2.1415873 *  2.1525194 *  0.0000000    1.6718706 *
   5 CARB    2.6931781 *  3.3633446    3.4521912    1.6718706 *  0.0000000  
   6 CARB    2.7986955 *  3.5111364    3.5986946    2.6244179 *  1.5448207 *
   7 HYDR    3.8950218    4.5779826    4.6725443    3.5835518    2.1624074 *
   8 CARB    2.5386371 *  2.8492223 *  3.4829134    3.0289984    2.6264279 *
   9 CARB    1.5261007 *  2.1686041 *  2.1495282 *  2.5966287 *  2.8711084 *
  10 HYDR    2.1718438 *  2.5454217 *  2.4525309 *  3.5360292    3.9664478  
  11 CARB    2.4993231 *  3.4458912    2.8863682 *  2.8762622 *  2.5097840 *
  12 HYDR    2.6743210 *  3.7518723    2.7304915 *  2.7924251 *  2.6367404 *
  13 HYDR    3.4565332    4.3327125    3.7515440    3.9654783    3.4537399  
  14 CARB    3.8928511    4.1604729    4.6975106    4.5320221    3.9376574  
  15 HYDR    4.7006143    4.9179557    5.5959052    5.0875133    4.2222454  
  16 HYDR    4.2460430    4.7199419    4.8753274    4.9100935    4.2453069  
  17 HYDR    4.1909279    4.2404875    4.9354392    5.0896639    4.7766657  
  18 CARB    2.9756446 *  2.7441736 *  4.0419523    3.2999459    3.1473083  
  19 HYDR    2.6375117 *  2.2441745 *  3.7000557    2.6864018 *  2.8844663 *
  20 HYDR    3.9724340    3.7898860    5.0571408    4.0254749    3.4969601  
  21 HYDR    3.3656660    2.8848186 *  4.3232897    4.0463984    4.1545116  
  22 HYDR    2.1681520 *  2.9006854 *  2.2507869 *  1.0921081 *  2.2154874 *
  23 OXYG    2.3929099 *  2.3335710 *  3.0138229    1.3958025 *  2.5356537 *
  24 HYDR    3.2227733    3.2751223    3.7053769    1.9408935 *  2.8084273 *
  25 CARB    3.7997370    4.1331174    4.6847282    2.6546923 *  1.5326985 *
  26 HYDR    4.2921913    4.5929796    5.0486122    2.8991258 *  2.1644296 *
  27 HYDR    4.6402535    5.0468996    5.5275972    3.5991859    2.1452772 *
  28 HYDR    3.7810227    3.8328801    4.7807318    2.9013420 *  2.1980297 *
  29 OXYG    3.4793479    4.3288012    3.9127774    2.3367727 *  1.3534853 *
  30 CARB    6.5863122    7.0862179    6.7583176    5.0912666    4.9885534  
  31 HYDR    7.1240936    7.4864131    7.3705857    5.6075367    5.5475647  
  32 HYDR    6.6401739    7.2115213    6.9202894    5.1279018    4.6661781  
  33 CARB    5.1452010    5.6186280    5.2717757    3.6953676    3.9458541  
  34 CARB    5.2749513    5.7549666    5.0695210    4.1067877    4.8205408  
  35 CARB    6.6750762    7.2343994    6.3882538    5.5268132    6.0458026  
  36 HYDR    6.9895447    7.5458076    6.5380583    6.0237943    6.7163906  
  37 CARB    7.8422813    8.3141206    7.6856785    6.5514624    6.9192380  
  38 CARB    7.5282828    8.1106689    7.5118164    6.1323140    6.1317446  
  39 HYDR    8.4635559    9.0669101    8.4957336    7.0360114    6.8505500  
  40 CARB    6.9758859    7.6884130    6.7865302    5.7520786    5.8560975  
  41 HYDR    6.2609176    7.0639181    6.1096802    5.0753031    5.0282727  
  42 HYDR    7.8561215    8.6159985    7.5876823    6.7099857    6.7823093  
  43 CARB    9.1821595    9.6954277    8.9271524    7.9559478    8.3152342  
  44 HYDR    9.4701981    9.9210334    9.1276161    8.3397933    8.8882961  
  45 HYDR    9.3065363    9.9222909    8.9981752    8.1313700    8.4056130  
  46 HYDR    9.9970020   10.4861231    9.8194843    8.6943751    8.9390448  
  47 CARB    8.1523403    8.4374754    8.0790207    6.8445214    7.3356805  
  48 HYDR    7.4698428    7.6753744    7.5043774    6.1299469    6.6274049  
  49 HYDR    8.4391383    8.6573550    8.2641593    7.2525952    7.9491704  
  50 HYDR    9.0908798    9.3688423    9.0791659    7.7245283    8.0742254  
  51 HYDR    4.5165902    5.1418033    4.6983526    3.0626959    3.0548851  
  52 OXYG    4.8547415    5.0735872    5.1677454    3.4018925    3.7998480  
  53 HYDR    5.5875903    5.6881499    5.8479482    4.2149407    4.7310763  
  54 CARB    5.3957617    5.6094456    5.1389456    4.4181848    5.5005798  
  55 HYDR    4.5461714    4.6325913    4.3564439    3.6716040    4.9372758  
  56 HYDR    5.8159002    6.0424344    5.3622145    5.0543250    6.2521089  
  57 HYDR    6.2432497    6.3557908    6.0865898    5.1816924    6.1651300  
  58 OXYG    4.3754526    5.0249157    4.0283678    3.4141575    4.2016337  

                6 CARB       7 HYDR       8 CARB       9 CARB      10 HYDR  

   1 CARB    2.7986955 *  3.8950218    2.5386371 *  1.5261007 *  2.1718438 *
   2 HYDR    3.5111364    4.5779826    2.8492223 *  2.1686041 *  2.5454217 *
   3 HYDR    3.5986946    4.6725443    3.4829134    2.1495282 *  2.4525309 *
   4 CARB    2.6244179 *  3.5835518    3.0289984    2.5966287 *  3.5360292  
   5 CARB    1.5448207 *  2.1624074 *  2.6264279 *  2.8711084 *  3.9664478  
   6 CARB    0.0000000    1.0965446 *  1.5650014 *  2.1101688 *  3.1068928  
   7 HYDR    1.0965446 *  0.0000000    2.2802689 *  3.1006033    3.9956780  
   8 CARB    1.5650014 *  2.2802689 *  0.0000000    1.5559966 *  2.2765186 *
   9 CARB    2.1101688 *  3.1006033    1.5559966 *  0.0000000    1.0959750 *
  10 HYDR    3.1068928    3.9956780    2.2765186 *  1.0959750 *  0.0000000  
  11 CARB    1.5451479 *  2.2785059 *  2.1608063 *  1.5450108 *  2.2841524 *
  12 HYDR    2.2521439 *  2.9235178 *  3.1342629    2.2691921 *  2.9487223 *
  13 HYDR    2.2155484 *  2.5520889 *  2.6503324 *  2.2194492 *  2.5705136 *
  14 CARB    2.5451945 *  2.7312218 *  1.5335001 *  2.5624016 *  2.7775952 *
  15 HYDR    2.9128079 *  2.7421377 *  2.1707349 *  3.5033598    3.8463352  
  16 HYDR    2.7184291 *  2.7619905 *  2.2060232 *  2.7634134 *  2.8638657 *
  17 HYDR    3.4901442    3.8065778    2.1713358 *  2.9155893 *  2.7609017 *
  18 CARB    2.7030744 *  3.3143818    1.5274756 *  2.6436660 *  3.2249519  
  19 HYDR    2.9946120 *  3.7409622    2.2065941 *  2.8973183 *  3.5900317  
  20 HYDR    3.0577089    3.3318734    2.1711261 *  3.5666940    4.1848857  
  21 HYDR    3.5975075    4.2306162    2.1540032 *  2.9782908 *  3.1966232  
  22 HYDR    3.2544553    4.1323983    3.9223064    3.2343462    4.0922245  
  23 OXYG    3.6439014    4.5155531    3.7567379    3.6084945    4.4508762  
  24 HYDR    4.1674193    4.9201947    4.5364279    4.4255979    5.3187808  
  25 CARB    2.5796823 *  2.7844294 *  3.3357751    4.0557751    5.1237601  
  26 HYDR    3.5116308    3.7469453    4.3207484    4.8365391    5.9076626  
  27 HYDR    2.7612655 *  2.5152117 *  3.6779403    4.6058745    5.6598087  
  28 HYDR    2.9193056 *  3.2281791    3.1387977    4.0485776    5.0278620  
  29 OXYG    2.3828957 *  2.7074599 *  3.7624520    3.7070107    4.7488188  
  30 CARB    6.4452721    6.6918867    7.5837338    7.4811725    8.4802305  
  31 HYDR    7.0516466    7.2966967    8.0794715    8.0879079    9.0962560  
  32 HYDR    6.0332999    6.1125995    7.2849951    7.3373505    8.3799923  
  33 CARB    5.4346080    5.8954953    6.4265097    6.1693231    7.1230060  
  34 CARB    6.1784704    6.8015365    7.0597389    6.4515503    7.2530624  
  35 CARB    7.3587380    7.8675645    8.3857337    7.7532133    8.5424663  
  36 HYDR    7.9390251    8.5195317    8.8971492    8.0967337    8.7833650  
  37 CARB    8.3373830    8.7498947    9.3902711    8.9395763    9.7985019  
  38 CARB    7.5075078    7.7571754    8.7162945    8.4296865    9.3697992  
  39 HYDR    8.1870039    8.3138386    9.4675787    9.2786715   10.2472280  
  40 CARB    7.0795550    7.3950462    8.3191480    7.8103872    8.6664692  
  41 HYDR    6.1472254    6.4249800    7.4487230    6.9526761    7.8174644  
  42 HYDR    7.9136320    8.1832259    9.1969331    8.6270200    9.4400719  
  43 CARB    9.6782136   10.0599222   10.7815497   10.2524760   11.0720696  
  44 HYDR   10.2497431   10.7211006   11.2585373   10.6283848   11.3843437  
  45 HYDR    9.6735355   10.0099801   10.8569972   10.2723864   11.0702920  
  46 HYDR   10.3361012   10.6467694   11.4698795   11.0502710   11.9151373  
  47 CARB    8.8376755    9.3024847    9.7317575    9.3752956   10.2370416  
  48 HYDR    8.1569906    8.6392097    8.9675819    8.7093358    9.5924982  
  49 HYDR    9.4295183    9.9856872   10.2234750    9.7502109   10.5383838  
  50 HYDR    9.5902297    9.9722068   10.5279013   10.2730832   11.1725855  
  51 HYDR    4.4805679    4.9007828    5.5987695    5.3584095    6.3439656  
  52 OXYG    5.3350096    5.8652304    6.0635267    5.9816406    6.9349473  
  53 HYDR    6.2572040    6.8001016    6.8989637    6.8022695    7.7152422  
  54 CARB    6.8494603    7.6100465    7.4439137    6.7801915    7.4775662  
  55 HYDR    6.2299115    7.0697406    6.6454676    5.9968160    6.6630955  
  56 HYDR    7.4958831    8.3056473    8.0471045    7.2054872    7.7895224  
  57 HYDR    7.5924236    8.3023983    8.1738974    7.6427008    8.3748930  
  58 OXYG    5.3563423    6.0441514    6.2430669    5.4465271    6.1831464  

               11 CARB      12 HYDR      13 HYDR      14 CARB      15 HYDR  

   1 CARB    2.4993231 *  2.6743210 *  3.4565332    3.8928511    4.7006143  
   2 HYDR    3.4458912    3.7518723    4.3327125    4.1604729    4.9179557  
   3 HYDR    2.8863682 *  2.7304915 *  3.7515440    4.6975106    5.5959052  
   4 CARB    2.8762622 *  2.7924251 *  3.9654783    4.5320221    5.0875133  
   5 CARB    2.5097840 *  2.6367404 *  3.4537399    3.9376574    4.2222454  
   6 CARB    1.5451479 *  2.2521439 *  2.2155484 *  2.5451945 *  2.9128079 *
   7 HYDR    2.2785059 *  2.9235178 *  2.5520889 *  2.7312218 *  2.7421377 *
   8 CARB    2.1608063 *  3.1342629    2.6503324 *  1.5335001 *  2.1707349 *
   9 CARB    1.5450108 *  2.2691921 *  2.2194492 *  2.5624016 *  3.5033598  
  10 HYDR    2.2841524 *  2.9487223 *  2.5705136 *  2.7775952 *  3.8463352  
  11 CARB    0.0000000    1.0932434 *  1.0905690 *  2.8816123 *  3.6444496  
  12 HYDR    1.0932434 *  0.0000000    1.7749036 *  3.9743205    4.7067232  
  13 HYDR    1.0905690 *  1.7749036 *  0.0000000    2.7640400 *  3.5231518  
  14 CARB    2.8816123 *  3.9743205    2.7640400 *  0.0000000    1.0960677 *
  15 HYDR    3.6444496    4.7067232    3.5231518    1.0960677 *  0.0000000  
  16 HYDR    2.6307312 *  3.6733449    2.1137035 *  1.0929292 *  1.7664142 *
  17 HYDR    3.6222632    4.6933511    3.4863454    1.0960326 *  1.7709101 *
  18 CARB    3.5736036    4.4148147    4.1725287    2.4742210 *  2.7105837 *
  19 HYDR    3.8565754    4.4852620    4.6638356    3.4618142    3.7388054  
  20 HYDR    4.2200369    5.0901368    4.7196695    2.7161920 *  2.4901439 *
  21 HYDR    4.1794495    5.0618359    4.6599261    2.6755346 *  3.0182968  
  22 HYDR    3.1898699    2.7094841 *  4.2465487    5.3557246    5.9545406  
  23 OXYG    4.1724170    4.1856184    5.2443452    5.2836255    5.7117491  
  24 HYDR    4.7604381    4.6236067    5.8418576    6.0572147    6.4084312  
  25 CARB    3.9067186    4.1559057    4.7517708    4.5388104    4.4955583  
  26 HYDR    4.6731593    4.7121791    5.5858811    5.5987576    5.5867185  
  27 HYDR    4.2078234    4.5221936    4.8684608    4.5895984    4.3323959  
  28 HYDR    4.2737351    4.7040831    5.1060377    4.3239216    4.2298967  
  29 OXYG    2.8779396 *  2.5222394 *  3.7175200    4.9264423    5.2242187  
  30 CARB    6.9756992    6.3885856    7.8736611    8.9215262    9.0958032  
  31 HYDR    7.7195816    7.2233001    8.6555903    9.4437131    9.5542464  
  32 HYDR    6.6816219    6.1594393    7.5023327    8.5190159    8.5982416  
  33 CARB    5.8414622    5.2622091    6.8194359    7.8462210    8.1494165  
  34 CARB    6.2086571    5.4588917    7.1765445    8.5013437    8.9805370  
  35 CARB    7.3169655    6.4551332    8.1961885    9.7688029   10.2288867  
  36 HYDR    7.7053067    6.7809303    8.5513205   10.2672103   10.8169224  
  37 CARB    8.5137008    7.7262132    9.4149037   10.7924837   11.1393363  
  38 CARB    7.8103309    7.0623967    8.6473926   10.0304149   10.2783370  
  39 HYDR    8.5638458    7.8356086    9.3457628   10.7220692   10.8924136  
  40 CARB    7.0896189    6.2048006    7.8579158    9.5851768    9.9595788  
  41 HYDR    6.1184941    5.2280273    6.8389429    8.6494150    9.0267160  
  42 HYDR    7.8137834    6.8692226    8.4995481   10.4049097   10.7959757  
  43 CARB    9.7462398    8.8815173   10.5897479   12.1532171   12.5235035  
  44 HYDR   10.2320005    9.3519838   11.0989792   12.6655139   13.0993522  
  45 HYDR    9.6334240    8.7077603   10.3992662   12.1635596   12.5555753  
  46 HYDR   10.5223730    9.6972395   11.3667014   12.8348734   13.1325048  
  47 CARB    9.1614309    8.4870495   10.1408102   11.1970823   11.5045410  
  48 HYDR    8.5971376    8.0225624    9.6121282   10.4472221   10.7189140  
  49 HYDR    9.6458669    8.9493097   10.6418039   11.7175415   12.0962993  
  50 HYDR   10.0117596    9.3608051   10.9769142   11.9721972   12.2069125  
  51 HYDR    4.8686710    4.2859684    5.8079555    6.9573080    7.2661681  
  52 OXYG    5.9599317    5.6017815    7.0041322    7.5377641    7.7844588  
  53 HYDR    6.8718384    6.5062476    7.9281387    8.3880028    8.6281232  
  54 CARB    6.8750700    6.2335032    7.9022242    8.9480070    9.4772029  
  55 HYDR    6.2875574    5.7716152    7.3446047    8.1630881    8.7123306  
  56 HYDR    7.3173817    6.5988978    8.3005912    9.5219041   10.1388501  
  57 HYDR    7.7699498    7.1805049    8.8165955    9.6962329   10.1508675  
  58 OXYG    5.1235594    4.2823060    6.0421379    7.6187961    8.2013532  

               16 HYDR      17 HYDR      18 CARB      19 HYDR      20 HYDR  

   1 CARB    4.2460430    4.1909279    2.9756446 *  2.6375117 *  3.9724340  
   2 HYDR    4.7199419    4.2404875    2.7441736 *  2.2441745 *  3.7898860  
   3 HYDR    4.8753274    4.9354392    4.0419523    3.7000557    5.0571408  
   4 CARB    4.9100935    5.0896639    3.2999459    2.6864018 *  4.0254749  
   5 CARB    4.2453069    4.7766657    3.1473083    2.8844663 *  3.4969601  
   6 CARB    2.7184291 *  3.4901442    2.7030744 *  2.9946120 *  3.0577089  
   7 HYDR    2.7619905 *  3.8065778    3.3143818    3.7409622    3.3318734  
   8 CARB    2.2060232 *  2.1713358 *  1.5274756 *  2.2065941 *  2.1711261 *
   9 CARB    2.7634134 *  2.9155893 *  2.6436660 *  2.8973183 *  3.5666940  
  10 HYDR    2.8638657 *  2.7609017 *  3.2249519    3.5900317    4.1848857  
  11 CARB    2.6307312 *  3.6222632    3.5736036    3.8565754    4.2200369  
  12 HYDR    3.6733449    4.6933511    4.4148147    4.4852620    5.0901368  
  13 HYDR    2.1137035 *  3.4863454    4.1725287    4.6638356    4.7196695  
  14 CARB    1.0929292 *  1.0960326 *  2.4742210 *  3.4618142    2.7161920 *
  15 HYDR    1.7664142 *  1.7709101 *  2.7105837 *  3.7388054    2.4901439 *
  16 HYDR    0.0000000    1.7674001 *  3.4584478    4.3570204    3.7382009  
  17 HYDR    1.7674001 *  0.0000000    2.6989569 *  3.7125894    3.0440260  
  18 CARB    3.4584478    2.6989569 *  0.0000000    1.0911108 *  1.0960284 *
  19 HYDR    4.3570204    3.7125894    1.0911108 *  0.0000000    1.7702195 *
  20 HYDR    3.7382009    3.0440260    1.0960284 *  1.7702195 *  0.0000000  
  21 HYDR    3.6947315    2.4328005 *  1.0968164 *  1.7639774 *  1.7674998 *
  22 HYDR    5.5682954    5.9532944    4.3702870    3.7759852    5.0842795  
  23 OXYG    5.8715803    5.7201472    3.4276719    2.4685908 *  4.0476119  
  24 HYDR    6.6024063    6.5784774    4.2392323    3.2807889    4.7186230  
  25 CARB    5.0667814    5.3516973    3.2494809    2.8592314 *  3.1844438  
  26 HYDR    6.1040026    6.3851705    4.1493040    3.5492780    4.1271091  
  27 HYDR    5.0320414    5.5074649    3.7379830    3.6132122    3.4163381  
  28 HYDR    5.0554357    4.9790559    2.5721323 *  2.1032609 *  2.4007987 *
  29 OXYG    4.9881870    5.8352142    4.4821232    4.2115541    4.8094860  
  30 CARB    9.1447935    9.7514930    7.7300959    7.0036206    7.9266837  
  31 HYDR    9.7699119   10.2385038    8.0300565    7.2332125    8.1540111  
  32 HYDR    8.7016926    9.4208212    7.5074057    6.8957914    7.5946760  
  33 CARB    8.1062157    8.5911932    6.5685528    5.7923879    6.9233938  
  34 CARB    8.6842400    9.1513728    7.3018248    6.5020842    7.8504024  
  35 CARB    9.8509343   10.4775643    8.7351700    7.9793963    9.2438191  
  36 HYDR   10.3010443   10.9194745    9.3034605    8.5549351    9.9040973  
  37 CARB   10.9482080   11.5358970    9.5890961    8.7775001    9.9736475  
  38 CARB   10.1384295   10.8698769    9.0088034    8.3029886    9.2813077  
  39 HYDR   10.8050961   11.6107441    9.7719323    9.1063588    9.9563081  
  40 CARB    9.5607533   10.4092480    8.8313028    8.2053813    9.2354196  
  41 HYDR    8.5677329    9.5022102    8.0799710    7.5482653    8.4830794  
  42 HYDR   10.2969876   11.2428360    9.7996019    9.2140147   10.2139017  
  43 CARB   12.2366588   12.9096593   11.0587408   10.2676299   11.4609232  
  44 HYDR   12.7674802   13.3598382   11.4975910   10.6634908   11.9696610  
  45 HYDR   12.1493671   12.9519542   11.2799113   10.5627345   11.6995621  
  46 HYDR   12.9470789   13.6218150   11.6865351   10.8865435   12.0087729  
  47 CARB   11.4920216   11.8750027    9.6918142    8.7776673   10.0388529  
  48 HYDR   10.8198157   11.0997796    8.8124840    7.8703144    9.1253087  
  49 HYDR   12.0235828   12.3275434   10.1536815    9.2008829   10.5813671  
  50 HYDR   12.2807031   12.6842552   10.4466456    9.5389970   10.7080633  
  51 HYDR    7.1426258    7.7579803    5.9236676    5.2757753    6.2810335  
  52 OXYG    7.9813358    8.1923963    5.8841087    4.9845736    6.1893827  
  53 HYDR    8.8751607    8.9939318    6.5966781    5.6333266    6.8905090  
  54 CARB    9.2552399    9.4533123    7.4520981    6.5300882    8.0732518  
  55 HYDR    8.5452691    8.5951350    6.5499442    5.6001377    7.2153495  
  56 HYDR    9.7651354    9.9757409    8.1413574    7.2513487    8.8490734  
  57 HYDR   10.0718750   10.2046252    8.0345154    7.0545208    8.5697198  
  58 OXYG    7.6915716    8.2556323    6.7103564    6.0367565    7.3630388  

               21 HYDR      22 HYDR      23 OXYG      24 HYDR      25 CARB  

   1 CARB    3.3656660    2.1681520 *  2.3929099 *  3.2227733    3.7997370  
   2 HYDR    2.8848186 *  2.9006854 *  2.3335710 *  3.2751223    4.1331174  
   3 HYDR    4.3232897    2.2507869 *  3.0138229    3.7053769    4.6847282  
   4 CARB    4.0463984    1.0921081 *  1.3958025 *  1.9408935 *  2.6546923 *
   5 CARB    4.1545116    2.2154874 *  2.5356537 *  2.8084273 *  1.5326985 *
   6 CARB    3.5975075    3.2544553    3.6439014    4.1674193    2.5796823 *
   7 HYDR    4.2306162    4.1323983    4.5155531    4.9201947    2.7844294 *
   8 CARB    2.1540032 *  3.9223064    3.7567379    4.5364279    3.3357751  
   9 CARB    2.9782908 *  3.2343462    3.6084945    4.4255979    4.0557751  
  10 HYDR    3.1966232    4.0922245    4.4508762    5.3187808    5.1237601  
  11 CARB    4.1794495    3.1898699    4.1724170    4.7604381    3.9067186  
  12 HYDR    5.0618359    2.7094841 *  4.1856184    4.6236067    4.1559057  
  13 HYDR    4.6599261    4.2465487    5.2443452    5.8418576    4.7517708  
  14 CARB    2.6755346 *  5.3557246    5.2836255    6.0572147    4.5388104  
  15 HYDR    3.0182968    5.9545406    5.7117491    6.4084312    4.4955583  
  16 HYDR    3.6947315    5.5682954    5.8715803    6.6024063    5.0667814  
  17 HYDR    2.4328005 *  5.9532944    5.7201472    6.5784774    5.3516973  
  18 CARB    1.0968164 *  4.3702870    3.4276719    4.2392323    3.2494809  
  19 HYDR    1.7639774 *  3.7759852    2.4685908 *  3.2807889    2.8592314 *
  20 HYDR    1.7674998 *  5.0842795    4.0476119    4.7186230    3.1844438  
  21 HYDR    0.0000000    5.0971487    4.0959591    4.9825742    4.3253234  
  22 HYDR    5.0971487    0.0000000    2.0451251 *  2.1899807 *  3.2981035  
  23 OXYG    4.0959591    2.0451251 *  0.0000000    0.9715181 *  2.7480421 *
  24 HYDR    4.9825742    2.1899807 *  0.9715181 *  0.0000000    2.7881388 *
  25 CARB    4.3253234    3.2981035    2.7480421 *  2.7881388 *  0.0000000  
  26 HYDR    5.1789463    3.2973996    2.7018810 *  2.3585632 *  1.0923322 *
  27 HYDR    4.8265571    4.1666852    3.8383726    3.8483803    1.0949489 *
  28 HYDR    3.5847333    3.7737678    2.6500061 *  2.8919951 *  1.0889438 *
  29 OXYG    5.4675408    2.2134960 *  3.3090401    3.2747687    2.3666644 *
  30 CARB    8.6917653    4.5308844    5.0064082    4.1346826    4.8276714  
  31 HYDR    8.9720480    5.1804282    5.2593757    4.3193986    5.1221540  
  32 HYDR    8.5304228    4.6727713    5.1896332    4.4016115    4.4161361  
  33 CARB    7.4607906    3.0874366    3.6180480    2.7886033 *  4.0417368  
  34 CARB    8.0674098    3.2232400    4.1316186    3.4490933    5.2739926  
  35 CARB    9.5369750    4.5777783    5.6518577    4.9420802    6.4904891  
  36 HYDR   10.0338055    5.0106764    6.2078962    5.5904131    7.3141171  
  37 CARB   10.4373784    5.7292051    6.4509048    5.6007852    7.0530848  
  38 CARB    9.9498864    5.3740662    6.1934083    5.3572039    6.1978884  
  39 HYDR   10.7532699    6.3246062    7.1079334    6.2615476    6.8030516  
  40 CARB    9.7302807    4.8261121    6.1067018    5.4232053    6.3017190  
  41 HYDR    8.9943791    4.1633525    5.6304067    5.0571679    5.6132482  
  42 HYDR   10.6938600    5.7443856    7.1440402    6.4900766    7.2940395  
  43 CARB   11.9023501    7.0654291    7.9306634    7.1053854    8.5170960  
  44 HYDR   12.2771694    7.4294617    8.2530795    7.4566289    9.1472695  
  45 HYDR   12.1397400    7.1794473    8.2888413    7.5217385    8.7424594  
  46 HYDR   12.5638525    7.8653723    8.5924734    7.7159556    8.9867397  
  47 CARB   10.4916015    6.1739619    6.4265401    5.5138423    7.2388610  
  48 HYDR    9.6029477    5.5874260    5.5687864    4.6314125    6.4050589  
  49 HYDR   10.8774004    6.5546517    6.7835460    5.9239370    7.9415011  
  50 HYDR   11.2798468    7.1030293    7.2675190    6.3229682    7.8332157  
  51 HYDR    6.8597779    2.4519404 *  3.3468875    2.7140768 *  3.3791519  
  52 OXYG    6.7267804    3.1640756    2.8171382 *  1.8550833 *  3.5386320  
  53 HYDR    7.3794877    3.9707654    3.4424757    2.4829566 *  4.3737991  
  54 CARB    8.0758169    3.7048825    4.0659833    3.4259611    5.8551734  
  55 HYDR    7.1071321    3.1337498    3.1684109    2.6560643 *  5.2971429  
  56 HYDR    8.6903367    4.2548634    4.8346087    4.3273667    6.7731665  
  57 HYDR    8.6682662    4.5835240    4.6092124    3.8532115    6.2798441  
  58 OXYG    7.4385195    2.3635119 *  3.8562792    3.4531856    5.0302969  

               26 HYDR      27 HYDR      28 HYDR      29 OXYG      30 CARB  

   1 CARB    4.2921913    4.6402535    3.7810227    3.4793479    6.5863122  
   2 HYDR    4.5929796    5.0468996    3.8328801    4.3288012    7.0862179  
   3 HYDR    5.0486122    5.5275972    4.7807318    3.9127774    6.7583176  
   4 CARB    2.8991258 *  3.5991859    2.9013420 *  2.3367727 *  5.0912666  
   5 CARB    2.1644296 *  2.1452772 *  2.1980297 *  1.3534853 *  4.9885534  
   6 CARB    3.5116308    2.7612655 *  2.9193056 *  2.3828957 *  6.4452721  
   7 HYDR    3.7469453    2.5152117 *  3.2281791    2.7074599 *  6.6918867  
   8 CARB    4.3207484    3.6779403    3.1387977    3.7624520    7.5837338  
   9 CARB    4.8365391    4.6058745    4.0485776    3.7070107    7.4811725  
  10 HYDR    5.9076626    5.6598087    5.0278620    4.7488188    8.4802305  
  11 CARB    4.6731593    4.2078234    4.2737351    2.8779396 *  6.9756992  
  12 HYDR    4.7121791    4.5221936    4.7040831    2.5222394 *  6.3885856  
  13 HYDR    5.5858811    4.8684608    5.1060377    3.7175200    7.8736611  
  14 CARB    5.5987576    4.5895984    4.3239216    4.9264423    8.9215262  
  15 HYDR    5.5867185    4.3323959    4.2298967    5.2242187    9.0958032  
  16 HYDR    6.1040026    5.0320414    5.0554357    4.9881870    9.1447935  
  17 HYDR    6.3851705    5.5074649    4.9790559    5.8352142    9.7514930  
  18 CARB    4.1493040    3.7379830    2.5721323 *  4.4821232    7.7300959  
  19 HYDR    3.5492780    3.6132122    2.1032609 *  4.2115541    7.0036206  
  20 HYDR    4.1271091    3.4163381    2.4007987 *  4.8094860    7.9266837  
  21 HYDR    5.1789463    4.8265571    3.5847333    5.4675408    8.6917653  
  22 HYDR    3.2973996    4.1666852    3.7737678    2.2134960 *  4.5308844  
  23 OXYG    2.7018810 *  3.8383726    2.6500061 *  3.3090401    5.0064082  
  24 HYDR    2.3585632 *  3.8483803    2.8919951 *  3.2747687    4.1346826  
  25 CARB    1.0923322 *  1.0949489 *  1.0889438 *  2.3666644 *  4.8276714  
  26 HYDR    0.0000000    1.7722037 *  1.7715767 *  2.5547418 *  3.8829732  
  27 HYDR    1.7722037 *  0.0000000    1.7754492 *  2.6985011 *  5.2084844  
  28 HYDR    1.7715767 *  1.7754492 *  0.0000000    3.3139450    5.6205080  
  29 OXYG    2.5547418 *  2.6985011 *  3.3139450    0.0000000    4.2094601  
  30 CARB    3.8829732    5.2084844    5.6205080    4.2094601    0.0000000  
  31 HYDR    4.0743659    5.5179249    5.7772395    4.9675636    1.0958021 *
  32 HYDR    3.5471229    4.5836235    5.3104667    3.8146080    1.0944193 *
  33 CARB    3.2021055    4.6872343    4.7497916    3.3315956    1.5520374 *
  34 CARB    4.5805028    6.0228789    5.9037721    4.1736973    2.6636788 *
  35 CARB    5.7477342    7.0965057    7.2281508    5.1641180    2.7893534 *
  36 HYDR    6.6418419    7.9684692    8.0164506    5.8525502    3.8846611  
  37 CARB    6.1495636    7.5823801    7.7699909    6.0747932    2.5378639 *
  38 CARB    5.3239428    6.5475055    7.0413551    5.1580455    1.5280140 *
  39 HYDR    5.9217870    7.0085354    7.6812010    5.8321114    2.1774674 *
  40 CARB    5.6146978    6.6896629    7.1998836    4.7390561    2.5002057 *
  41 HYDR    5.0653864    5.9453478    6.5654835    3.8227795    2.6851151 *
  42 HYDR    6.6442023    7.6185572    8.2236934    5.5931114    3.4576199  
  43 CARB    7.6320647    8.9931457    9.2719962    7.3720196    3.8965648  
  44 HYDR    8.2707166    9.7144256    9.8357014    8.0158684    4.7014890  
  45 HYDR    7.9353685    9.1535541    9.5752600    7.3431221    4.2518103  
  46 HYDR    8.0450611    9.3926308    9.7391078    8.0046707    4.1970144  
  47 CARB    6.2445677    7.8510947    7.7904575    6.7246226    2.9909781 *
  48 HYDR    5.3901436    7.0622842    6.8731270    6.1724951    2.6490091 *
  49 HYDR    6.9829703    8.6417084    8.4217247    7.3989763    3.9725566  
  50 HYDR    6.7923804    8.3534409    8.3909755    7.4451294    3.4089310  
  51 HYDR    2.7391045 *  3.9561998    4.2227566    2.2712168 *  2.1559004 *
  52 OXYG    2.6117218 *  4.3451089    3.9727220    3.6751271    2.4589378 *
  53 HYDR    3.4083957    5.1713223    4.6894509    4.6351379    2.6768756 *
  54 CARB    5.1599488    6.7582850    6.2432046    5.1797044    3.7361480  
  55 HYDR    4.7127861    6.2870278    5.5417189    4.8694253    4.2130083  
  56 HYDR    6.1510009    7.6831102    7.1603420    5.8829053    4.5942378  
  57 HYDR    5.4585861    7.1592219    6.6151482    5.8838173    3.7212783  
  58 OXYG    4.5962209    5.7736506    5.6933056    3.5044375    3.5372548  

               31 HYDR      32 HYDR      33 CARB      34 CARB      35 CARB  

   1 CARB    7.1240936    6.6401739    5.1452010    5.2749513    6.6750762  
   2 HYDR    7.4864131    7.2115213    5.6186280    5.7549666    7.2343994  
   3 HYDR    7.3705857    6.9202894    5.2717757    5.0695210    6.3882538  
   4 CARB    5.6075367    5.1279018    3.6953676    4.1067877    5.5268132  
   5 CARB    5.5475647    4.6661781    3.9458541    4.8205408    6.0458026  
   6 CARB    7.0516466    6.0332999    5.4346080    6.1784704    7.3587380  
   7 HYDR    7.2966967    6.1125995    5.8954953    6.8015365    7.8675645  
   8 CARB    8.0794715    7.2849951    6.4265097    7.0597389    8.3857337  
   9 CARB    8.0879079    7.3373505    6.1693231    6.4515503    7.7532133  
  10 HYDR    9.0962560    8.3799923    7.1230060    7.2530624    8.5424663  
  11 CARB    7.7195816    6.6816219    5.8414622    6.2086571    7.3169655  
  12 HYDR    7.2233001    6.1594393    5.2622091    5.4588917    6.4551332  
  13 HYDR    8.6555903    7.5023327    6.8194359    7.1765445    8.1961885  
  14 CARB    9.4437131    8.5190159    7.8462210    8.5013437    9.7688029  
  15 HYDR    9.5542464    8.5982416    8.1494165    8.9805370   10.2288867  
  16 HYDR    9.7699119    8.7016926    8.1062157    8.6842400    9.8509343  
  17 HYDR   10.2385038    9.4208212    8.5911932    9.1513728   10.4775643  
  18 CARB    8.0300565    7.5074057    6.5685528    7.3018248    8.7351700  
  19 HYDR    7.2332125    6.8957914    5.7923879    6.5020842    7.9793963  
  20 HYDR    8.1540111    7.5946760    6.9233938    7.8504024    9.2438191  
  21 HYDR    8.9720480    8.5304228    7.4607906    8.0674098    9.5369750  
  22 HYDR    5.1804282    4.6727713    3.0874366    3.2232400    4.5777783  
  23 OXYG    5.2593757    5.1896332    3.6180480    4.1316186    5.6518577  
  24 HYDR    4.3193986    4.4016115    2.7886033 *  3.4490933    4.9420802  
  25 CARB    5.1221540    4.4161361    4.0417368    5.2739926    6.4904891  
  26 HYDR    4.0743659    3.5471229    3.2021055    4.5805028    5.7477342  
  27 HYDR    5.5179249    4.5836235    4.6872343    6.0228789    7.0965057  
  28 HYDR    5.7772395    5.3104667    4.7497916    5.9037721    7.2281508  
  29 OXYG    4.9675636    3.8146080    3.3315956    4.1736973    5.1641180  
  30 CARB    1.0958021 *  1.0944193 *  1.5520374 *  2.6636788 *  2.7893534 *
  31 HYDR    0.0000000    1.7527128 *  2.1730183 *  3.2798585    3.4589201  
  32 HYDR    1.7527128 *  0.0000000    2.1472130 *  3.4707810    3.6344404  
  33 CARB    2.1730183 *  2.1472130 *  0.0000000    1.6190401 *  2.5814931 *
  34 CARB    3.2798585    3.4707810    1.6190401 *  0.0000000    1.5446899 *
  35 CARB    3.4589201    3.6344404    2.5814931 *  1.5446899 *  0.0000000  
  36 HYDR    4.5208666    4.7113337    3.5339105    2.1647859 *  1.0957593 *
  37 CARB    2.8122877 *  3.4899579    3.0536894    2.6292358 *  1.5656172 *
  38 CARB    2.1703978 *  2.1603239 *  2.5770417 *  2.8621535 *  2.1133990 *
  39 HYDR    2.5799262 *  2.4432849 *  3.5192422    3.9565529    3.1114927  
  40 CARB    3.4367930    2.9415302 *  2.7914009 *  2.5051855 *  1.5477969 *
  41 HYDR    3.7593773    2.8138285 *  2.6808125 *  2.6404160 *  2.2588783 *
  42 HYDR    4.3292639    3.8046702    3.8809606    3.4510021    2.2161358 *
  43 CARB    4.1446356    4.7062212    4.5420488    3.9416664    2.5454177 *
  44 HYDR    4.8836959    5.6056269    5.1091177    4.2350665    2.9177348 *
  45 HYDR    4.7174000    4.9001867    4.8819626    4.2403476    2.7132354 *
  46 HYDR    4.2430677    4.9261297    5.1180988    4.7804611    3.4895690  
  47 CARB    2.7026256 *  4.0404874    3.4160839    3.1707209    2.7092173 *
  48 HYDR    2.1630273 *  3.6896563    2.8579066 *  2.9376363 *  3.0237723  
  49 HYDR    3.7291827    5.0500266    4.1162918    3.5026949    3.0517862  
  50 HYDR    2.9022880 *  4.3312854    4.1847426    4.1811575    3.6042618  
  51 HYDR    2.9576175 *  2.2457603 *  1.0917814 *  2.1864055 *  3.1513313  
  52 OXYG    2.4944678 *  2.9499068 *  1.4147965 *  2.5213983 *  3.7373098  
  53 HYDR    2.3770915 *  3.3760360    1.9687194 *  2.7465334 *  3.8077780  
  54 CARB    3.9841588    4.6551605    2.6408120 *  1.5341532 *  2.5878954 *
  55 HYDR    4.4282874    4.9997496    2.8712427 *  2.1622389 *  3.5159904  
  56 HYDR    4.9132802    5.5243391    3.5715078    2.1472814 *  2.7829541 *
  57 HYDR    3.6779285    4.7370517    2.9540283 *  2.2101474 *  2.9218444 *
  58 OXYG    4.3384755    4.0494901    2.3088693 *  1.3715755 *  2.3816649 *

               36 HYDR      37 CARB      38 CARB      39 HYDR      40 CARB  

   1 CARB    6.9895447    7.8422813    7.5282828    8.4635559    6.9758859  
   2 HYDR    7.5458076    8.3141206    8.1106689    9.0669101    7.6884130  
   3 HYDR    6.5380583    7.6856785    7.5118164    8.4957336    6.7865302  
   4 CARB    6.0237943    6.5514624    6.1323140    7.0360114    5.7520786  
   5 CARB    6.7163906    6.9192380    6.1317446    6.8505500    5.8560975  
   6 CARB    7.9390251    8.3373830    7.5075078    8.1870039    7.0795550  
   7 HYDR    8.5195317    8.7498947    7.7571754    8.3138386    7.3950462  
   8 CARB    8.8971492    9.3902711    8.7162945    9.4675787    8.3191480  
   9 CARB    8.0967337    8.9395763    8.4296865    9.2786715    7.8103872  
  10 HYDR    8.7833650    9.7985019    9.3697992   10.2472280    8.6664692  
  11 CARB    7.7053067    8.5137008    7.8103309    8.5638458    7.0896189  
  12 HYDR    6.7809303    7.7262132    7.0623967    7.8356086    6.2048006  
  13 HYDR    8.5513205    9.4149037    8.6473926    9.3457628    7.8579158  
  14 CARB   10.2672103   10.7924837   10.0304149   10.7220692    9.5851768  
  15 HYDR   10.8169224   11.1393363   10.2783370   10.8924136    9.9595788  
  16 HYDR   10.3010443   10.9482080   10.1384295   10.8050961    9.5607533  
  17 HYDR   10.9194745   11.5358970   10.8698769   11.6107441   10.4092480  
  18 CARB    9.3034605    9.5890961    9.0088034    9.7719323    8.8313028  
  19 HYDR    8.5549351    8.7775001    8.3029886    9.1063588    8.2053813  
  20 HYDR    9.9040973    9.9736475    9.2813077    9.9563081    9.2354196  
  21 HYDR   10.0338055   10.4373784    9.9498864   10.7532699    9.7302807  
  22 HYDR    5.0106764    5.7292051    5.3740662    6.3246062    4.8261121  
  23 OXYG    6.2078962    6.4509048    6.1934083    7.1079334    6.1067018  
  24 HYDR    5.5904131    5.6007852    5.3572039    6.2615476    5.4232053  
  25 CARB    7.3141171    7.0530848    6.1978884    6.8030516    6.3017190  
  26 HYDR    6.6418419    6.1495636    5.3239428    5.9217870    5.6146978  
  27 HYDR    7.9684692    7.5823801    6.5475055    7.0085354    6.6896629  
  28 HYDR    8.0164506    7.7699909    7.0413551    7.6812010    7.1998836  
  29 OXYG    5.8525502    6.0747932    5.1580455    5.8321114    4.7390561  
  30 CARB    3.8846611    2.5378639 *  1.5280140 *  2.1774674 *  2.5002057 *
  31 HYDR    4.5208666    2.8122877 *  2.1703978 *  2.5799262 *  3.4367930  
  32 HYDR    4.7113337    3.4899579    2.1603239 *  2.4432849 *  2.9415302 *
  33 CARB    3.5339105    3.0536894    2.5770417 *  3.5192422    2.7914009 *
  34 CARB    2.1647859 *  2.6292358 *  2.8621535 *  3.9565529    2.5051855 *
  35 CARB    1.0957593 *  1.5656172 *  2.1133990 *  3.1114927    1.5477969 *
  36 HYDR    0.0000000    2.2809848 *  3.1054081    4.0041462    2.2816130 *
  37 CARB    2.2809848 *  0.0000000    1.5567257 *  2.2770911 *  2.1573257 *
  38 CARB    3.1054081    1.5567257 *  0.0000000    1.0953021 *  1.5474060 *
  39 HYDR    4.0041462    2.2770911 *  1.0953021 *  0.0000000    2.2869014 *
  40 CARB    2.2816130 *  2.1573257 *  1.5474060 *  2.2869014 *  0.0000000  
  41 HYDR    2.9265083 *  3.1368037    2.2744079 *  2.9498182 *  1.0929168 *
  42 HYDR    2.5565912 *  2.6375170 *  2.2181332 *  2.5716574 *  1.0897623 *
  43 CARB    2.7334848 *  1.5343517 *  2.5651392 *  2.7836542 *  2.8725228 *
  44 HYDR    2.7506932 *  2.1715593 *  3.5065821    3.8509858    3.6413829  
  45 HYDR    2.7573329 *  2.2058057 *  2.7710603 *  2.8820501 *  2.6188616 *
  46 HYDR    3.8086002    2.1726066 *  2.9124235 *  2.7573332 *  3.6069948  
  47 CARB    3.3138936    1.5274587 *  2.6490399 *  3.2229513    3.5783128  
  48 HYDR    3.7665383    2.2118817 *  2.9009561 *  3.5760904    3.8792290  
  49 HYDR    3.3200427    2.1743574 *  3.5706040    4.1902444    4.2176087  
  50 HYDR    4.2257463    2.1562624 *  2.9961298 *  3.2066304    4.1878460  
  51 HYDR    4.0181074    3.8790081    3.1324919    3.9809057    2.9933939 *
  52 OXYG    4.5990693    4.0112146    3.7385823    4.5903172    4.1800703  
  53 HYDR    4.6322257    3.8068990    3.8209847    4.6430805    4.4705479  
  54 CARB    2.8145191 *  3.3309448    4.0320413    5.0978702    3.9074363  
  55 HYDR    3.7746194    4.3118325    4.8021181    5.8681785    4.6664307  
  56 HYDR    2.5639591 *  3.6839403    4.6033360    5.6588316    4.2322154  
  57 HYDR    3.2474599    3.1258513    4.0187028    4.9928512    4.2677901  
  58 OXYG    2.6645967 *  3.7820462    3.7555121    4.7990147    2.9114295 *

               41 HYDR      42 HYDR      43 CARB      44 HYDR      45 HYDR  

   1 CARB    6.2609176    7.8561215    9.1821595    9.4701981    9.3065363  
   2 HYDR    7.0639181    8.6159985    9.6954277    9.9210334    9.9222909  
   3 HYDR    6.1096802    7.5876823    8.9271524    9.1276161    8.9981752  
   4 CARB    5.0753031    6.7099857    7.9559478    8.3397933    8.1313700  
   5 CARB    5.0282727    6.7823093    8.3152342    8.8882961    8.4056130  
   6 CARB    6.1472254    7.9136320    9.6782136   10.2497431    9.6735355  
   7 HYDR    6.4249800    8.1832259   10.0599222   10.7211006   10.0099801  
   8 CARB    7.4487230    9.1969331   10.7815497   11.2585373   10.8569972  
   9 CARB    6.9526761    8.6270200   10.2524760   10.6283848   10.2723864  
  10 HYDR    7.8174644    9.4400719   11.0720696   11.3843437   11.0702920  
  11 CARB    6.1184941    7.8137834    9.7462398   10.2320005    9.6334240  
  12 HYDR    5.2280273    6.8692226    8.8815173    9.3519838    8.7077603  
  13 HYDR    6.8389429    8.4995481   10.5897479   11.0989792   10.3992662  
  14 CARB    8.6494150   10.4049097   12.1532171   12.6655139   12.1635596  
  15 HYDR    9.0267160   10.7959757   12.5235035   13.0993522   12.5555753  
  16 HYDR    8.5677329   10.2969876   12.2366588   12.7674802   12.1493671  
  17 HYDR    9.5022102   11.2428360   12.9096593   13.3598382   12.9519542  
  18 CARB    8.0799710    9.7996019   11.0587408   11.4975910   11.2799113  
  19 HYDR    7.5482653    9.2140147   10.2676299   10.6634908   10.5627345  
  20 HYDR    8.4830794   10.2139017   11.4609232   11.9696610   11.6995621  
  21 HYDR    8.9943791   10.6938600   11.9023501   12.2771694   12.1397400  
  22 HYDR    4.1633525    5.7443856    7.0654291    7.4294617    7.1794473  
  23 OXYG    5.6304067    7.1440402    7.9306634    8.2530795    8.2888413  
  24 HYDR    5.0571679    6.4900766    7.1053854    7.4566289    7.5217385  
  25 CARB    5.6132482    7.2940395    8.5170960    9.1472695    8.7424594  
  26 HYDR    5.0653864    6.6442023    7.6320647    8.2707166    7.9353685  
  27 HYDR    5.9453478    7.6185572    8.9931457    9.7144256    9.1535541  
  28 HYDR    6.5654835    8.2236934    9.2719962    9.8357014    9.5752600  
  29 OXYG    3.8227795    5.5931114    7.3720196    8.0158684    7.3431221  
  30 CARB    2.6851151 *  3.4576199    3.8965648    4.7014890    4.2518103  
  31 HYDR    3.7593773    4.3292639    4.1446356    4.8836959    4.7174000  
  32 HYDR    2.8138285 *  3.8046702    4.7062212    5.6056269    4.9001867  
  33 CARB    2.6808125 *  3.8809606    4.5420488    5.1091177    4.8819626  
  34 CARB    2.6404160 *  3.4510021    3.9416664    4.2350665    4.2403476  
  35 CARB    2.2588783 *  2.2161358 *  2.5454177 *  2.9177348 *  2.7132354 *
  36 HYDR    2.9265083 *  2.5565912 *  2.7334848 *  2.7506932 *  2.7573329 *
  37 CARB    3.1368037    2.6375170 *  1.5343517 *  2.1715593 *  2.2058057 *
  38 CARB    2.2744079 *  2.2181332 *  2.5651392 *  3.5065821    2.7710603 *
  39 HYDR    2.9498182 *  2.5716574 *  2.7836542 *  3.8509858    2.8820501 *
  40 CARB    1.0929168 *  1.0897623 *  2.8725228 *  3.6413829    2.6188616 *
  41 HYDR    0.0000000    1.7709235 *  3.9651784    4.7044262    3.6556462  
  42 HYDR    1.7709235 *  0.0000000    2.7408575 *  3.5079785    2.0882659 *
  43 CARB    3.9651784    2.7408575 *  0.0000000    1.0957765 *  1.0921425 *
  44 HYDR    4.7044262    3.5079785    1.0957765 *  0.0000000    1.7647835 *
  45 HYDR    3.6556462    2.0882659 *  1.0921425 *  1.7647835 *  0.0000000  
  46 HYDR    4.6777715    3.4535876    1.0957529 *  1.7709936 *  1.7661904 *
  47 CARB    4.4332636    4.1614203    2.4635185 *  2.6922442 *  3.4493819  
  48 HYDR    4.5279728    4.6713725    3.4563499    3.7316273    4.3561162  
  49 HYDR    5.0962133    4.7069896    2.7235538 *  2.4896824 *  3.7397712  
  50 HYDR    5.0856968    4.6462671    2.6535518 *  2.9793960 *  3.6788756  
  51 HYDR    2.4656212 *  4.0342630    5.2727181    5.8951841    5.4256232  
  52 OXYG    4.0830612    5.2653389    5.5452964    5.9998273    6.0573266  
  53 HYDR    4.5940621    5.5171078    5.3093603    5.6707259    5.9736655  
  54 CARB    4.1648860    4.7608187    4.5514387    4.5245408    5.0769984  
  55 HYDR    4.7137650    5.5893693    5.6072175    5.6147340    6.1089891  
  56 HYDR    4.5523298    4.9065149    4.6184334    4.3746559    5.0646028  
  57 HYDR    4.7104401    5.1019298    4.3260833    4.2465979    5.0553369  
  58 OXYG    2.5811936 *  3.7377990    4.9267136    5.2137820    4.9757820  

               46 HYDR      47 CARB      48 HYDR      49 HYDR      50 HYDR  

   1 CARB    9.9970020    8.1523403    7.4698428    8.4391383    9.0908798  
   2 HYDR   10.4861231    8.4374754    7.6753744    8.6573550    9.3688423  
   3 HYDR    9.8194843    8.0790207    7.5043774    8.2641593    9.0791659  
   4 CARB    8.6943751    6.8445214    6.1299469    7.2525952    7.7245283  
   5 CARB    8.9390448    7.3356805    6.6274049    7.9491704    8.0742254  
   6 CARB   10.3361012    8.8376755    8.1569906    9.4295183    9.5902297  
   7 HYDR   10.6467694    9.3024847    8.6392097    9.9856872    9.9722068  
   8 CARB   11.4698795    9.7317575    8.9675819   10.2234750   10.5279013  
   9 CARB   11.0502710    9.3752956    8.7093358    9.7502109   10.2730832  
  10 HYDR   11.9151373   10.2370416    9.5924982   10.5383838   11.1725855  
  11 CARB   10.5223730    9.1614309    8.5971376    9.6458669   10.0117596  
  12 HYDR    9.6972395    8.4870495    8.0225624    8.9493097    9.3608051  
  13 HYDR   11.3667014   10.1408102    9.6121282   10.6418039   10.9769142  
  14 CARB   12.8348734   11.1970823   10.4472221   11.7175415   11.9721972  
  15 HYDR   13.1325048   11.5045410   10.7189140   12.0962993   12.2069125  
  16 HYDR   12.9470789   11.4920216   10.8198157   12.0235828   12.2807031  
  17 HYDR   13.6218150   11.8750027   11.0997796   12.3275434   12.6842552  
  18 CARB   11.6865351    9.6918142    8.8124840   10.1536815   10.4466456  
  19 HYDR   10.8865435    8.7776673    7.8703144    9.2008829    9.5389970  
  20 HYDR   12.0087729   10.0388529    9.1253087   10.5813671   10.7080633  
  21 HYDR   12.5638525   10.4916015    9.6029477   10.8774004   11.2798468  
  22 HYDR    7.8653723    6.1739619    5.5874260    6.5546517    7.1030293  
  23 OXYG    8.5924734    6.4265401    5.5687864    6.7835460    7.2675190  
  24 HYDR    7.7159556    5.5138423    4.6314125    5.9239370    6.3229682  
  25 CARB    8.9867397    7.2388610    6.4050589    7.9415011    7.8332157  
  26 HYDR    8.0450611    6.2445677    5.3901436    6.9829703    6.7923804  
  27 HYDR    9.3926308    7.8510947    7.0622842    8.6417084    8.3534409  
  28 HYDR    9.7391078    7.7904575    6.8731270    8.4217247    8.3909755  
  29 OXYG    8.0046707    6.7246226    6.1724951    7.3989763    7.4451294  
  30 CARB    4.1970144    2.9909781 *  2.6490091 *  3.9725566    3.4089310  
  31 HYDR    4.2430677    2.7026256 *  2.1630273 *  3.7291827    2.9022880 *
  32 HYDR    4.9261297    4.0404874    3.6896563    5.0500266    4.3312854  
  33 CARB    5.1180988    3.4160839    2.8579066 *  4.1162918    4.1847426  
  34 CARB    4.7804611    3.1707209    2.9376363 *  3.5026949    4.1811575  
  35 CARB    3.4895690    2.7092173 *  3.0237723    3.0517862    3.6042618  
  36 HYDR    3.8086002    3.3138936    3.7665383    3.3200427    4.2257463  
  37 CARB    2.1726066 *  1.5274587 *  2.2118817 *  2.1743574 *  2.1562624 *
  38 CARB    2.9124235 *  2.6490399 *  2.9009561 *  3.5706040    2.9961298 *
  39 HYDR    2.7573332 *  3.2229513    3.5760904    4.1902444    3.2066304  
  40 CARB    3.6069948    3.5783128    3.8792290    4.2176087    4.1878460  
  41 HYDR    4.6777715    4.4332636    4.5279728    5.0962133    5.0856968  
  42 HYDR    3.4535876    4.1614203    4.6713725    4.7069896    4.6462671  
  43 CARB    1.0957529 *  2.4635185 *  3.4563499    2.7235538 *  2.6535518 *
  44 HYDR    1.7709936 *  2.6922442 *  3.7316273    2.4896824 *  2.9793960 *
  45 HYDR    1.7661904 *  3.4493819    4.3561162    3.7397712    3.6788756  
  46 HYDR    0.0000000    2.6924464 *  3.6993132    3.0662091    2.4132507 *
  47 CARB    2.6924464 *  0.0000000    1.0918332 *  1.0952389 *  1.0959907 *
  48 HYDR    3.6993132    1.0918332 *  0.0000000    1.7648274 *  1.7556375 *
  49 HYDR    3.0662091    1.0952389 *  1.7648274 *  0.0000000    1.7688673 *
  50 HYDR    2.4132507 *  1.0959907 *  1.7556375 *  1.7688673 *  0.0000000  
  51 HYDR    5.8870804    4.4536427    3.9457412    5.1517590    5.1975128  
  52 OXYG    6.0271412    3.8517729    2.9559065 *  4.4512402    4.5634700  
  53 HYDR    5.7157975    3.2968747    2.2829943 *  3.8211791    3.9668159  
  54 CARB    5.3600242    3.2470211    2.8693386 *  3.1737547    4.3218338  
  55 HYDR    6.3882114    4.1492461    3.5612014    4.1211998    5.1782193  
  56 HYDR    5.5313256    3.7257605    3.6106824    3.3872057    4.8118333  
  57 HYDR    4.9783405    2.5600516 *  2.0970074 *  2.3858474 *  3.5706917  
  58 OXYG    5.8452970    4.5212947    4.2969988    4.8061075    5.5189812  

               51 HYDR      52 OXYG      53 HYDR      54 CARB      55 HYDR  

   1 CARB    4.5165902    4.8547415    5.5875903    5.3957617    4.5461714  
   2 HYDR    5.1418033    5.0735872    5.6881499    5.6094456    4.6325913  
   3 HYDR    4.6983526    5.1677454    5.8479482    5.1389456    4.3564439  
   4 CARB    3.0626959    3.4018925    4.2149407    4.4181848    3.6716040  
   5 CARB    3.0548851    3.7998480    4.7310763    5.5005798    4.9372758  
   6 CARB    4.4805679    5.3350096    6.2572040    6.8494603    6.2299115  
   7 HYDR    4.9007828    5.8652304    6.8001016    7.6100465    7.0697406  
   8 CARB    5.5987695    6.0635267    6.8989637    7.4439137    6.6454676  
   9 CARB    5.3584095    5.9816406    6.8022695    6.7801915    5.9968160  
  10 HYDR    6.3439656    6.9349473    7.7152422    7.4775662    6.6630955  
  11 CARB    4.8686710    5.9599317    6.8718384    6.8750700    6.2875574  
  12 HYDR    4.2859684    5.6017815    6.5062476    6.2335032    5.7716152  
  13 HYDR    5.8079555    7.0041322    7.9281387    7.9022242    7.3446047  
  14 CARB    6.9573080    7.5377641    8.3880028    8.9480070    8.1630881  
  15 HYDR    7.2661681    7.7844588    8.6281232    9.4772029    8.7123306  
  16 HYDR    7.1426258    7.9813358    8.8751607    9.2552399    8.5452691  
  17 HYDR    7.7579803    8.1923963    8.9939318    9.4533123    8.5951350  
  18 CARB    5.9236676    5.8841087    6.5966781    7.4520981    6.5499442  
  19 HYDR    5.2757753    4.9845736    5.6333266    6.5300882    5.6001377  
  20 HYDR    6.2810335    6.1893827    6.8905090    8.0732518    7.2153495  
  21 HYDR    6.8597779    6.7267804    7.3794877    8.0758169    7.1071321  
  22 HYDR    2.4519404 *  3.1640756    3.9707654    3.7048825    3.1337498  
  23 OXYG    3.3468875    2.8171382 *  3.4424757    4.0659833    3.1684109  
  24 HYDR    2.7140768 *  1.8550833 *  2.4829566 *  3.4259611    2.6560643 *
  25 CARB    3.3791519    3.5386320    4.3737991    5.8551734    5.2971429  
  26 HYDR    2.7391045 *  2.6117218 *  3.4083957    5.1599488    4.7127861  
  27 HYDR    3.9561998    4.3451089    5.1713223    6.7582850    6.2870278  
  28 HYDR    4.2227566    3.9727220    4.6894509    6.2432046    5.5417189  
  29 OXYG    2.2712168 *  3.6751271    4.6351379    5.1797044    4.8694253  
  30 CARB    2.1559004 *  2.4589378 *  2.6768756 *  3.7361480    4.2130083  
  31 HYDR    2.9576175 *  2.4944678 *  2.3770915 *  3.9841588    4.4282874  
  32 HYDR    2.2457603 *  2.9499068 *  3.3760360    4.6551605    4.9997496  
  33 CARB    1.0917814 *  1.4147965 *  1.9687194 *  2.6408120 *  2.8712427 *
  34 CARB    2.1864055 *  2.5213983 *  2.7465334 *  1.5341532 *  2.1622389 *
  35 CARB    3.1513313    3.7373098    3.8077780    2.5878954 *  3.5159904  
  36 HYDR    4.0181074    4.5990693    4.6322257    2.8145191 *  3.7746194  
  37 CARB    3.8790081    4.0112146    3.8068990    3.3309448    4.3118325  
  38 CARB    3.1324919    3.7385823    3.8209847    4.0320413    4.8021181  
  39 HYDR    3.9809057    4.5903172    4.6430805    5.0978702    5.8681785  
  40 CARB    2.9933939 *  4.1800703    4.4705479    3.9074363    4.6664307  
  41 HYDR    2.4656212 *  4.0830612    4.5940621    4.1648860    4.7137650  
  42 HYDR    4.0342630    5.2653389    5.5171078    4.7608187    5.5893693  
  43 CARB    5.2727181    5.5452964    5.3093603    4.5514387    5.6072175  
  44 HYDR    5.8951841    5.9998273    5.6707259    4.5245408    5.6147340  
  45 HYDR    5.4256232    6.0573266    5.9736655    5.0769984    6.1089891  
  46 HYDR    5.8870804    6.0271412    5.7157975    5.3600242    6.3882114  
  47 CARB    4.4536427    3.8517729    3.2968747    3.2470211    4.1492461  
  48 HYDR    3.9457412    2.9559065 *  2.2829943 *  2.8693386 *  3.5612014  
  49 HYDR    5.1517590    4.4512402    3.8211791    3.1737547    4.1211998  
  50 HYDR    5.1975128    4.5634700    3.9668159    4.3218338    5.1782193  
  51 HYDR    0.0000000    1.9818613 *  2.8089543 *  3.3493246    3.3826136  
  52 OXYG    1.9818613 *  0.0000000    0.9627346 *  2.7907124 *  2.6067018 *
  53 HYDR    2.8089543 *  0.9627346 *  0.0000000    2.6383713 *  2.5835742 *
  54 CARB    3.3493246    2.7907124 *  2.6383713 *  0.0000000    1.0917970 *
  55 HYDR    3.3826136    2.6067018 *  2.5835742 *  1.0917970 *  0.0000000  
  56 HYDR    4.1783329    3.8690643    3.7231321    1.0938722 *  1.7704281 *
  57 HYDR    3.8808042    2.8848804 *  2.3706358 *  1.0913857 *  1.7819126 *
  58 OXYG    2.2033918 *  3.1799350    3.6908908    2.3575503 *  2.5540274 *

               56 HYDR      57 HYDR      58 OXYG  

   1 CARB    5.8159002    6.2432497    4.3754526  
   2 HYDR    6.0424344    6.3557908    5.0249157  
   3 HYDR    5.3622145    6.0865898    4.0283678  
   4 CARB    5.0543250    5.1816924    3.4141575  
   5 CARB    6.2521089    6.1651300    4.2016337  
   6 CARB    7.4958831    7.5924236    5.3563423  
   7 HYDR    8.3056473    8.3023983    6.0441514  
   8 CARB    8.0471045    8.1738974    6.2430669  
   9 CARB    7.2054872    7.6427008    5.4465271  
  10 HYDR    7.7895224    8.3748930    6.1831464  
  11 CARB    7.3173817    7.7699498    5.1235594  
  12 HYDR    6.5988978    7.1805049    4.2823060  
  13 HYDR    8.3005912    8.8165955    6.0421379  
  14 CARB    9.5219041    9.6962329    7.6187961  
  15 HYDR   10.1388501   10.1508675    8.2013532  
  16 HYDR    9.7651354   10.0718750    7.6915716  
  17 HYDR    9.9757409   10.2046252    8.2556323  
  18 CARB    8.1413574    8.0345154    6.7103564  
  19 HYDR    7.2513487    7.0545208    6.0367565  
  20 HYDR    8.8490734    8.5697198    7.3630388  
  21 HYDR    8.6903367    8.6682662    7.4385195  
  22 HYDR    4.2548634    4.5835240    2.3635119 *
  23 OXYG    4.8346087    4.6092124    3.8562792  
  24 HYDR    4.3273667    3.8532115    3.4531856  
  25 CARB    6.7731665    6.2798441    5.0302969  
  26 HYDR    6.1510009    5.4585861    4.5962209  
  27 HYDR    7.6831102    7.1592219    5.7736506  
  28 HYDR    7.1603420    6.6151482    5.6933056  
  29 OXYG    5.8829053    5.8838173    3.5044375  
  30 CARB    4.5942378    3.7212783    3.5372548  
  31 HYDR    4.9132802    3.6779285    4.3384755  
  32 HYDR    5.5243391    4.7370517    4.0494901  
  33 CARB    3.5715078    2.9540283 *  2.3088693 *
  34 CARB    2.1472814 *  2.2101474 *  1.3715755 *
  35 CARB    2.7829541 *  2.9218444 *  2.3816649 *
  36 HYDR    2.5639591 *  3.2474599    2.6645967 *
  37 CARB    3.6839403    3.1258513    3.7820462  
  38 CARB    4.6033360    4.0187028    3.7555121  
  39 HYDR    5.6588316    4.9928512    4.7990147  
  40 CARB    4.2322154    4.2677901    2.9114295 *
  41 HYDR    4.5523298    4.7104401    2.5811936 *
  42 HYDR    4.9065149    5.1019298    3.7377990  
  43 CARB    4.6184334    4.3260833    4.9267136  
  44 HYDR    4.3746559    4.2465979    5.2137820  
  45 HYDR    5.0646028    5.0553369    4.9757820  
  46 HYDR    5.5313256    4.9783405    5.8452970  
  47 CARB    3.7257605    2.5600516 *  4.5212947  
  48 HYDR    3.6106824    2.0970074 *  4.2969988  
  49 HYDR    3.3872057    2.3858474 *  4.8061075  
  50 HYDR    4.8118333    3.5706917    5.5189812  
  51 HYDR    4.1783329    3.8808042    2.2033918 *
  52 OXYG    3.8690643    2.8848804 *  3.1799350  
  53 HYDR    3.7231321    2.3706358 *  3.6908908  
  54 CARB    1.0938722 *  1.0913857 *  2.3575503 *
  55 HYDR    1.7704281 *  1.7819126 *  2.5540274 *
  56 HYDR    0.0000000    1.7606614 *  2.6539784 *
  57 HYDR    1.7606614 *  0.0000000    3.3251280  
  58 OXYG    2.6539784 *  3.3251280    0.0000000  

  * ... LESS THAN  3.000


     ATOMIC BASIS SET
     ----------------
 THE CONTRACTED PRIMITIVE FUNCTIONS HAVE BEEN UNNORMALIZED
 THE CONTRACTED BASIS FUNCTIONS ARE NOW NORMALIZED TO UNITY

  SHELL TYPE  PRIMITIVE        EXPONENT          CONTRACTION COEFFICIENT(S)

 CARBON    

      1   S       1          4563.2400000    0.001966650249
      1   S       2           682.0240000    0.015230601932
      1   S       3           154.9730000    0.076126909656
      1   S       4            44.4553000    0.260801033080
      1   S       5            13.0290000    0.616462078191
      1   S       6             1.8277300    0.221006028032

      2   L       7            20.9642000    0.114660080729    0.040248692673
      2   L       8             4.8033100    0.919999647749    0.237593956746
      2   L       9             1.4593300   -0.003030682134    0.815853851473

      3   L      10             0.4834560    1.000000000000    1.000000000000

      4   L      11             0.1455850    1.000000000000    1.000000000000

      5   L      12             0.0438000    1.000000000000    1.000000000000

      6   D      13             0.6260000    1.000000000000

 HYDROGEN  

      7   S      14            33.8650000    0.025493814541
      7   S      15             5.0947900    0.190373108582
      7   S      16             1.1587900    0.852161486043

      8   S      17             0.3258400    1.000000000000

      9   S      18             0.1027410    1.000000000000

     10   S      19             0.0360000    1.000000000000

 HYDROGEN  

     11   S      20            33.8650000    0.025493814541
     11   S      21             5.0947900    0.190373108582
     11   S      22             1.1587900    0.852161486043

     12   S      23             0.3258400    1.000000000000

     13   S      24             0.1027410    1.000000000000

     14   S      25             0.0360000    1.000000000000

 CARBON    

     15   S      26          4563.2400000    0.001966650249
     15   S      27           682.0240000    0.015230601932
     15   S      28           154.9730000    0.076126909656
     15   S      29            44.4553000    0.260801033080
     15   S      30            13.0290000    0.616462078191
     15   S      31             1.8277300    0.221006028032

     16   L      32            20.9642000    0.114660080729    0.040248692673
     16   L      33             4.8033100    0.919999647749    0.237593956746
     16   L      34             1.4593300   -0.003030682134    0.815853851473

     17   L      35             0.4834560    1.000000000000    1.000000000000

     18   L      36             0.1455850    1.000000000000    1.000000000000

     19   L      37             0.0438000    1.000000000000    1.000000000000

     20   D      38             0.6260000    1.000000000000

 CARBON    

     21   S      39          4563.2400000    0.001966650249
     21   S      40           682.0240000    0.015230601932
     21   S      41           154.9730000    0.076126909656
     21   S      42            44.4553000    0.260801033080
     21   S      43            13.0290000    0.616462078191
     21   S      44             1.8277300    0.221006028032

     22   L      45            20.9642000    0.114660080729    0.040248692673
     22   L      46             4.8033100    0.919999647749    0.237593956746
     22   L      47             1.4593300   -0.003030682134    0.815853851473

     23   L      48             0.4834560    1.000000000000    1.000000000000

     24   L      49             0.1455850    1.000000000000    1.000000000000

     25   L      50             0.0438000    1.000000000000    1.000000000000

     26   D      51             0.6260000    1.000000000000

 CARBON    

     27   S      52          4563.2400000    0.001966650249
     27   S      53           682.0240000    0.015230601932
     27   S      54           154.9730000    0.076126909656
     27   S      55            44.4553000    0.260801033080
     27   S      56            13.0290000    0.616462078191
     27   S      57             1.8277300    0.221006028032

     28   L      58            20.9642000    0.114660080729    0.040248692673
     28   L      59             4.8033100    0.919999647749    0.237593956746
     28   L      60             1.4593300   -0.003030682134    0.815853851473

     29   L      61             0.4834560    1.000000000000    1.000000000000

     30   L      62             0.1455850    1.000000000000    1.000000000000

     31   L      63             0.0438000    1.000000000000    1.000000000000

     32   D      64             0.6260000    1.000000000000

 HYDROGEN  

     33   S      65            33.8650000    0.025493814541
     33   S      66             5.0947900    0.190373108582
     33   S      67             1.1587900    0.852161486043

     34   S      68             0.3258400    1.000000000000

     35   S      69             0.1027410    1.000000000000

     36   S      70             0.0360000    1.000000000000

 CARBON    

     37   S      71          4563.2400000    0.001966650249
     37   S      72           682.0240000    0.015230601932
     37   S      73           154.9730000    0.076126909656
     37   S      74            44.4553000    0.260801033080
     37   S      75            13.0290000    0.616462078191
     37   S      76             1.8277300    0.221006028032

     38   L      77            20.9642000    0.114660080729    0.040248692673
     38   L      78             4.8033100    0.919999647749    0.237593956746
     38   L      79             1.4593300   -0.003030682134    0.815853851473

     39   L      80             0.4834560    1.000000000000    1.000000000000

     40   L      81             0.1455850    1.000000000000    1.000000000000

     41   L      82             0.0438000    1.000000000000    1.000000000000

     42   D      83             0.6260000    1.000000000000

 CARBON    

     43   S      84          4563.2400000    0.001966650249
     43   S      85           682.0240000    0.015230601932
     43   S      86           154.9730000    0.076126909656
     43   S      87            44.4553000    0.260801033080
     43   S      88            13.0290000    0.616462078191
     43   S      89             1.8277300    0.221006028032

     44   L      90            20.9642000    0.114660080729    0.040248692673
     44   L      91             4.8033100    0.919999647749    0.237593956746
     44   L      92             1.4593300   -0.003030682134    0.815853851473

     45   L      93             0.4834560    1.000000000000    1.000000000000

     46   L      94             0.1455850    1.000000000000    1.000000000000

     47   L      95             0.0438000    1.000000000000    1.000000000000

     48   D      96             0.6260000    1.000000000000

 HYDROGEN  

     49   S      97            33.8650000    0.025493814541
     49   S      98             5.0947900    0.190373108582
     49   S      99             1.1587900    0.852161486043

     50   S     100             0.3258400    1.000000000000

     51   S     101             0.1027410    1.000000000000

     52   S     102             0.0360000    1.000000000000

 CARBON    

     53   S     103          4563.2400000    0.001966650249
     53   S     104           682.0240000    0.015230601932
     53   S     105           154.9730000    0.076126909656
     53   S     106            44.4553000    0.260801033080
     53   S     107            13.0290000    0.616462078191
     53   S     108             1.8277300    0.221006028032

     54   L     109            20.9642000    0.114660080729    0.040248692673
     54   L     110             4.8033100    0.919999647749    0.237593956746
     54   L     111             1.4593300   -0.003030682134    0.815853851473

     55   L     112             0.4834560    1.000000000000    1.000000000000

     56   L     113             0.1455850    1.000000000000    1.000000000000

     57   L     114             0.0438000    1.000000000000    1.000000000000

     58   D     115             0.6260000    1.000000000000

 HYDROGEN  

     59   S     116            33.8650000    0.025493814541
     59   S     117             5.0947900    0.190373108582
     59   S     118             1.1587900    0.852161486043

     60   S     119             0.3258400    1.000000000000

     61   S     120             0.1027410    1.000000000000

     62   S     121             0.0360000    1.000000000000

 HYDROGEN  

     63   S     122            33.8650000    0.025493814541
     63   S     123             5.0947900    0.190373108582
     63   S     124             1.1587900    0.852161486043

     64   S     125             0.3258400    1.000000000000

     65   S     126             0.1027410    1.000000000000

     66   S     127             0.0360000    1.000000000000

 CARBON    

     67   S     128          4563.2400000    0.001966650249
     67   S     129           682.0240000    0.015230601932
     67   S     130           154.9730000    0.076126909656
     67   S     131            44.4553000    0.260801033080
     67   S     132            13.0290000    0.616462078191
     67   S     133             1.8277300    0.221006028032

     68   L     134            20.9642000    0.114660080729    0.040248692673
     68   L     135             4.8033100    0.919999647749    0.237593956746
     68   L     136             1.4593300   -0.003030682134    0.815853851473

     69   L     137             0.4834560    1.000000000000    1.000000000000

     70   L     138             0.1455850    1.000000000000    1.000000000000

     71   L     139             0.0438000    1.000000000000    1.000000000000

     72   D     140             0.6260000    1.000000000000

 HYDROGEN  

     73   S     141            33.8650000    0.025493814541
     73   S     142             5.0947900    0.190373108582
     73   S     143             1.1587900    0.852161486043

     74   S     144             0.3258400    1.000000000000

     75   S     145             0.1027410    1.000000000000

     76   S     146             0.0360000    1.000000000000

 HYDROGEN  

     77   S     147            33.8650000    0.025493814541
     77   S     148             5.0947900    0.190373108582
     77   S     149             1.1587900    0.852161486043

     78   S     150             0.3258400    1.000000000000

     79   S     151             0.1027410    1.000000000000

     80   S     152             0.0360000    1.000000000000

 HYDROGEN  

     81   S     153            33.8650000    0.025493814541
     81   S     154             5.0947900    0.190373108582
     81   S     155             1.1587900    0.852161486043

     82   S     156             0.3258400    1.000000000000

     83   S     157             0.1027410    1.000000000000

     84   S     158             0.0360000    1.000000000000

 CARBON    

     85   S     159          4563.2400000    0.001966650249
     85   S     160           682.0240000    0.015230601932
     85   S     161           154.9730000    0.076126909656
     85   S     162            44.4553000    0.260801033080
     85   S     163            13.0290000    0.616462078191
     85   S     164             1.8277300    0.221006028032

     86   L     165            20.9642000    0.114660080729    0.040248692673
     86   L     166             4.8033100    0.919999647749    0.237593956746
     86   L     167             1.4593300   -0.003030682134    0.815853851473

     87   L     168             0.4834560    1.000000000000    1.000000000000

     88   L     169             0.1455850    1.000000000000    1.000000000000

     89   L     170             0.0438000    1.000000000000    1.000000000000

     90   D     171             0.6260000    1.000000000000

 HYDROGEN  

     91   S     172            33.8650000    0.025493814541
     91   S     173             5.0947900    0.190373108582
     91   S     174             1.1587900    0.852161486043

     92   S     175             0.3258400    1.000000000000

     93   S     176             0.1027410    1.000000000000

     94   S     177             0.0360000    1.000000000000

 HYDROGEN  

     95   S     178            33.8650000    0.025493814541
     95   S     179             5.0947900    0.190373108582
     95   S     180             1.1587900    0.852161486043

     96   S     181             0.3258400    1.000000000000

     97   S     182             0.1027410    1.000000000000

     98   S     183             0.0360000    1.000000000000

 HYDROGEN  

     99   S     184            33.8650000    0.025493814541
     99   S     185             5.0947900    0.190373108582
     99   S     186             1.1587900    0.852161486043

    100   S     187             0.3258400    1.000000000000

    101   S     188             0.1027410    1.000000000000

    102   S     189             0.0360000    1.000000000000

 HYDROGEN  

    103   S     190            33.8650000    0.025493814541
    103   S     191             5.0947900    0.190373108582
    103   S     192             1.1587900    0.852161486043

    104   S     193             0.3258400    1.000000000000

    105   S     194             0.1027410    1.000000000000

    106   S     195             0.0360000    1.000000000000

 OXYGEN    

    107   S     196          8588.5000000    0.001895150083
    107   S     197          1297.2300000    0.014385900631
    107   S     198           299.2960000    0.070732003103
    107   S     199            87.3771000    0.240001010530
    107   S     200            25.6789000    0.594797026097
    107   S     201             3.7400400    0.280802012320

    108   L     202            42.1175000    0.113889012440    0.036511397380
    108   L     203             9.6283700    0.920811100576    0.237152982984
    108   L     204             2.8533200   -0.003274470358    0.819701941186

    109   L     205             0.9056610    1.000000000000    1.000000000000

    110   L     206             0.2556110    1.000000000000    1.000000000000

    111   L     207             0.0845000    1.000000000000    1.000000000000

    112   D     208             1.2920000    1.000000000000

 HYDROGEN  

    113   S     209            33.8650000    0.025493814541
    113   S     210             5.0947900    0.190373108582
    113   S     211             1.1587900    0.852161486043

    114   S     212             0.3258400    1.000000000000

    115   S     213             0.1027410    1.000000000000

    116   S     214             0.0360000    1.000000000000

 CARBON    

    117   S     215          4563.2400000    0.001966650249
    117   S     216           682.0240000    0.015230601932
    117   S     217           154.9730000    0.076126909656
    117   S     218            44.4553000    0.260801033080
    117   S     219            13.0290000    0.616462078191
    117   S     220             1.8277300    0.221006028032

    118   L     221            20.9642000    0.114660080729    0.040248692673
    118   L     222             4.8033100    0.919999647749    0.237593956746
    118   L     223             1.4593300   -0.003030682134    0.815853851473

    119   L     224             0.4834560    1.000000000000    1.000000000000

    120   L     225             0.1455850    1.000000000000    1.000000000000

    121   L     226             0.0438000    1.000000000000    1.000000000000

    122   D     227             0.6260000    1.000000000000

 HYDROGEN  

    123   S     228            33.8650000    0.025493814541
    123   S     229             5.0947900    0.190373108582
    123   S     230             1.1587900    0.852161486043

    124   S     231             0.3258400    1.000000000000

    125   S     232             0.1027410    1.000000000000

    126   S     233             0.0360000    1.000000000000

 HYDROGEN  

    127   S     234            33.8650000    0.025493814541
    127   S     235             5.0947900    0.190373108582
    127   S     236             1.1587900    0.852161486043

    128   S     237             0.3258400    1.000000000000

    129   S     238             0.1027410    1.000000000000

    130   S     239             0.0360000    1.000000000000

 HYDROGEN  

    131   S     240            33.8650000    0.025493814541
    131   S     241             5.0947900    0.190373108582
    131   S     242             1.1587900    0.852161486043

    132   S     243             0.3258400    1.000000000000

    133   S     244             0.1027410    1.000000000000

    134   S     245             0.0360000    1.000000000000

 OXYGEN    

    135   S     246          8588.5000000    0.001895150083
    135   S     247          1297.2300000    0.014385900631
    135   S     248           299.2960000    0.070732003103
    135   S     249            87.3771000    0.240001010530
    135   S     250            25.6789000    0.594797026097
    135   S     251             3.7400400    0.280802012320

    136   L     252            42.1175000    0.113889012440    0.036511397380
    136   L     253             9.6283700    0.920811100576    0.237152982984
    136   L     254             2.8533200   -0.003274470358    0.819701941186

    137   L     255             0.9056610    1.000000000000    1.000000000000

    138   L     256             0.2556110    1.000000000000    1.000000000000

    139   L     257             0.0845000    1.000000000000    1.000000000000

    140   D     258             1.2920000    1.000000000000

 CARBON    

    141   S     259          4563.2400000    0.001966650249
    141   S     260           682.0240000    0.015230601932
    141   S     261           154.9730000    0.076126909656
    141   S     262            44.4553000    0.260801033080
    141   S     263            13.0290000    0.616462078191
    141   S     264             1.8277300    0.221006028032

    142   L     265            20.9642000    0.114660080729    0.040248692673
    142   L     266             4.8033100    0.919999647749    0.237593956746
    142   L     267             1.4593300   -0.003030682134    0.815853851473

    143   L     268             0.4834560    1.000000000000    1.000000000000

    144   L     269             0.1455850    1.000000000000    1.000000000000

    145   L     270             0.0438000    1.000000000000    1.000000000000

    146   D     271             0.6260000    1.000000000000

 HYDROGEN  

    147   S     272            33.8650000    0.025493814541
    147   S     273             5.0947900    0.190373108582
    147   S     274             1.1587900    0.852161486043

    148   S     275             0.3258400    1.000000000000

    149   S     276             0.1027410    1.000000000000

    150   S     277             0.0360000    1.000000000000

 HYDROGEN  

    151   S     278            33.8650000    0.025493814541
    151   S     279             5.0947900    0.190373108582
    151   S     280             1.1587900    0.852161486043

    152   S     281             0.3258400    1.000000000000

    153   S     282             0.1027410    1.000000000000

    154   S     283             0.0360000    1.000000000000

 CARBON    

    155   S     284          4563.2400000    0.001966650249
    155   S     285           682.0240000    0.015230601932
    155   S     286           154.9730000    0.076126909656
    155   S     287            44.4553000    0.260801033080
    155   S     288            13.0290000    0.616462078191
    155   S     289             1.8277300    0.221006028032

    156   L     290            20.9642000    0.114660080729    0.040248692673
    156   L     291             4.8033100    0.919999647749    0.237593956746
    156   L     292             1.4593300   -0.003030682134    0.815853851473

    157   L     293             0.4834560    1.000000000000    1.000000000000

    158   L     294             0.1455850    1.000000000000    1.000000000000

    159   L     295             0.0438000    1.000000000000    1.000000000000

    160   D     296             0.6260000    1.000000000000

 CARBON    

    161   S     297          4563.2400000    0.001966650249
    161   S     298           682.0240000    0.015230601932
    161   S     299           154.9730000    0.076126909656
    161   S     300            44.4553000    0.260801033080
    161   S     301            13.0290000    0.616462078191
    161   S     302             1.8277300    0.221006028032

    162   L     303            20.9642000    0.114660080729    0.040248692673
    162   L     304             4.8033100    0.919999647749    0.237593956746
    162   L     305             1.4593300   -0.003030682134    0.815853851473

    163   L     306             0.4834560    1.000000000000    1.000000000000

    164   L     307             0.1455850    1.000000000000    1.000000000000

    165   L     308             0.0438000    1.000000000000    1.000000000000

    166   D     309             0.6260000    1.000000000000

 CARBON    

    167   S     310          4563.2400000    0.001966650249
    167   S     311           682.0240000    0.015230601932
    167   S     312           154.9730000    0.076126909656
    167   S     313            44.4553000    0.260801033080
    167   S     314            13.0290000    0.616462078191
    167   S     315             1.8277300    0.221006028032

    168   L     316            20.9642000    0.114660080729    0.040248692673
    168   L     317             4.8033100    0.919999647749    0.237593956746
    168   L     318             1.4593300   -0.003030682134    0.815853851473

    169   L     319             0.4834560    1.000000000000    1.000000000000

    170   L     320             0.1455850    1.000000000000    1.000000000000

    171   L     321             0.0438000    1.000000000000    1.000000000000

    172   D     322             0.6260000    1.000000000000

 HYDROGEN  

    173   S     323            33.8650000    0.025493814541
    173   S     324             5.0947900    0.190373108582
    173   S     325             1.1587900    0.852161486043

    174   S     326             0.3258400    1.000000000000

    175   S     327             0.1027410    1.000000000000

    176   S     328             0.0360000    1.000000000000

 CARBON    

    177   S     329          4563.2400000    0.001966650249
    177   S     330           682.0240000    0.015230601932
    177   S     331           154.9730000    0.076126909656
    177   S     332            44.4553000    0.260801033080
    177   S     333            13.0290000    0.616462078191
    177   S     334             1.8277300    0.221006028032

    178   L     335            20.9642000    0.114660080729    0.040248692673
    178   L     336             4.8033100    0.919999647749    0.237593956746
    178   L     337             1.4593300   -0.003030682134    0.815853851473

    179   L     338             0.4834560    1.000000000000    1.000000000000

    180   L     339             0.1455850    1.000000000000    1.000000000000

    181   L     340             0.0438000    1.000000000000    1.000000000000

    182   D     341             0.6260000    1.000000000000

 CARBON    

    183   S     342          4563.2400000    0.001966650249
    183   S     343           682.0240000    0.015230601932
    183   S     344           154.9730000    0.076126909656
    183   S     345            44.4553000    0.260801033080
    183   S     346            13.0290000    0.616462078191
    183   S     347             1.8277300    0.221006028032

    184   L     348            20.9642000    0.114660080729    0.040248692673
    184   L     349             4.8033100    0.919999647749    0.237593956746
    184   L     350             1.4593300   -0.003030682134    0.815853851473

    185   L     351             0.4834560    1.000000000000    1.000000000000

    186   L     352             0.1455850    1.000000000000    1.000000000000

    187   L     353             0.0438000    1.000000000000    1.000000000000

    188   D     354             0.6260000    1.000000000000

 HYDROGEN  

    189   S     355            33.8650000    0.025493814541
    189   S     356             5.0947900    0.190373108582
    189   S     357             1.1587900    0.852161486043

    190   S     358             0.3258400    1.000000000000

    191   S     359             0.1027410    1.000000000000

    192   S     360             0.0360000    1.000000000000

 CARBON    

    193   S     361          4563.2400000    0.001966650249
    193   S     362           682.0240000    0.015230601932
    193   S     363           154.9730000    0.076126909656
    193   S     364            44.4553000    0.260801033080
    193   S     365            13.0290000    0.616462078191
    193   S     366             1.8277300    0.221006028032

    194   L     367            20.9642000    0.114660080729    0.040248692673
    194   L     368             4.8033100    0.919999647749    0.237593956746
    194   L     369             1.4593300   -0.003030682134    0.815853851473

    195   L     370             0.4834560    1.000000000000    1.000000000000

    196   L     371             0.1455850    1.000000000000    1.000000000000

    197   L     372             0.0438000    1.000000000000    1.000000000000

    198   D     373             0.6260000    1.000000000000

 HYDROGEN  

    199   S     374            33.8650000    0.025493814541
    199   S     375             5.0947900    0.190373108582
    199   S     376             1.1587900    0.852161486043

    200   S     377             0.3258400    1.000000000000

    201   S     378             0.1027410    1.000000000000

    202   S     379             0.0360000    1.000000000000

 HYDROGEN  

    203   S     380            33.8650000    0.025493814541
    203   S     381             5.0947900    0.190373108582
    203   S     382             1.1587900    0.852161486043

    204   S     383             0.3258400    1.000000000000

    205   S     384             0.1027410    1.000000000000

    206   S     385             0.0360000    1.000000000000

 CARBON    

    207   S     386          4563.2400000    0.001966650249
    207   S     387           682.0240000    0.015230601932
    207   S     388           154.9730000    0.076126909656
    207   S     389            44.4553000    0.260801033080
    207   S     390            13.0290000    0.616462078191
    207   S     391             1.8277300    0.221006028032

    208   L     392            20.9642000    0.114660080729    0.040248692673
    208   L     393             4.8033100    0.919999647749    0.237593956746
    208   L     394             1.4593300   -0.003030682134    0.815853851473

    209   L     395             0.4834560    1.000000000000    1.000000000000

    210   L     396             0.1455850    1.000000000000    1.000000000000

    211   L     397             0.0438000    1.000000000000    1.000000000000

    212   D     398             0.6260000    1.000000000000

 HYDROGEN  

    213   S     399            33.8650000    0.025493814541
    213   S     400             5.0947900    0.190373108582
    213   S     401             1.1587900    0.852161486043

    214   S     402             0.3258400    1.000000000000

    215   S     403             0.1027410    1.000000000000

    216   S     404             0.0360000    1.000000000000

 HYDROGEN  

    217   S     405            33.8650000    0.025493814541
    217   S     406             5.0947900    0.190373108582
    217   S     407             1.1587900    0.852161486043

    218   S     408             0.3258400    1.000000000000

    219   S     409             0.1027410    1.000000000000

    220   S     410             0.0360000    1.000000000000

 HYDROGEN  

    221   S     411            33.8650000    0.025493814541
    221   S     412             5.0947900    0.190373108582
    221   S     413             1.1587900    0.852161486043

    222   S     414             0.3258400    1.000000000000

    223   S     415             0.1027410    1.000000000000

    224   S     416             0.0360000    1.000000000000

 CARBON    

    225   S     417          4563.2400000    0.001966650249
    225   S     418           682.0240000    0.015230601932
    225   S     419           154.9730000    0.076126909656
    225   S     420            44.4553000    0.260801033080
    225   S     421            13.0290000    0.616462078191
    225   S     422             1.8277300    0.221006028032

    226   L     423            20.9642000    0.114660080729    0.040248692673
    226   L     424             4.8033100    0.919999647749    0.237593956746
    226   L     425             1.4593300   -0.003030682134    0.815853851473

    227   L     426             0.4834560    1.000000000000    1.000000000000

    228   L     427             0.1455850    1.000000000000    1.000000000000

    229   L     428             0.0438000    1.000000000000    1.000000000000

    230   D     429             0.6260000    1.000000000000

 HYDROGEN  

    231   S     430            33.8650000    0.025493814541
    231   S     431             5.0947900    0.190373108582
    231   S     432             1.1587900    0.852161486043

    232   S     433             0.3258400    1.000000000000

    233   S     434             0.1027410    1.000000000000

    234   S     435             0.0360000    1.000000000000

 HYDROGEN  

    235   S     436            33.8650000    0.025493814541
    235   S     437             5.0947900    0.190373108582
    235   S     438             1.1587900    0.852161486043

    236   S     439             0.3258400    1.000000000000

    237   S     440             0.1027410    1.000000000000

    238   S     441             0.0360000    1.000000000000

 HYDROGEN  

    239   S     442            33.8650000    0.025493814541
    239   S     443             5.0947900    0.190373108582
    239   S     444             1.1587900    0.852161486043

    240   S     445             0.3258400    1.000000000000

    241   S     446             0.1027410    1.000000000000

    242   S     447             0.0360000    1.000000000000

 HYDROGEN  

    243   S     448            33.8650000    0.025493814541
    243   S     449             5.0947900    0.190373108582
    243   S     450             1.1587900    0.852161486043

    244   S     451             0.3258400    1.000000000000

    245   S     452             0.1027410    1.000000000000

    246   S     453             0.0360000    1.000000000000

 OXYGEN    

    247   S     454          8588.5000000    0.001895150083
    247   S     455          1297.2300000    0.014385900631
    247   S     456           299.2960000    0.070732003103
    247   S     457            87.3771000    0.240001010530
    247   S     458            25.6789000    0.594797026097
    247   S     459             3.7400400    0.280802012320

    248   L     460            42.1175000    0.113889012440    0.036511397380
    248   L     461             9.6283700    0.920811100576    0.237152982984
    248   L     462             2.8533200   -0.003274470358    0.819701941186

    249   L     463             0.9056610    1.000000000000    1.000000000000

    250   L     464             0.2556110    1.000000000000    1.000000000000

    251   L     465             0.0845000    1.000000000000    1.000000000000

    252   D     466             1.2920000    1.000000000000

 HYDROGEN  

    253   S     467            33.8650000    0.025493814541
    253   S     468             5.0947900    0.190373108582
    253   S     469             1.1587900    0.852161486043

    254   S     470             0.3258400    1.000000000000

    255   S     471             0.1027410    1.000000000000

    256   S     472             0.0360000    1.000000000000

 CARBON    

    257   S     473          4563.2400000    0.001966650249
    257   S     474           682.0240000    0.015230601932
    257   S     475           154.9730000    0.076126909656
    257   S     476            44.4553000    0.260801033080
    257   S     477            13.0290000    0.616462078191
    257   S     478             1.8277300    0.221006028032

    258   L     479            20.9642000    0.114660080729    0.040248692673
    258   L     480             4.8033100    0.919999647749    0.237593956746
    258   L     481             1.4593300   -0.003030682134    0.815853851473

    259   L     482             0.4834560    1.000000000000    1.000000000000

    260   L     483             0.1455850    1.000000000000    1.000000000000

    261   L     484             0.0438000    1.000000000000    1.000000000000

    262   D     485             0.6260000    1.000000000000

 HYDROGEN  

    263   S     486            33.8650000    0.025493814541
    263   S     487             5.0947900    0.190373108582
    263   S     488             1.1587900    0.852161486043

    264   S     489             0.3258400    1.000000000000

    265   S     490             0.1027410    1.000000000000

    266   S     491             0.0360000    1.000000000000

 HYDROGEN  

    267   S     492            33.8650000    0.025493814541
    267   S     493             5.0947900    0.190373108582
    267   S     494             1.1587900    0.852161486043

    268   S     495             0.3258400    1.000000000000

    269   S     496             0.1027410    1.000000000000

    270   S     497             0.0360000    1.000000000000

 HYDROGEN  

    271   S     498            33.8650000    0.025493814541
    271   S     499             5.0947900    0.190373108582
    271   S     500             1.1587900    0.852161486043

    272   S     501             0.3258400    1.000000000000

    273   S     502             0.1027410    1.000000000000

    274   S     503             0.0360000    1.000000000000

 OXYGEN    

    275   S     504          8588.5000000    0.001895150083
    275   S     505          1297.2300000    0.014385900631
    275   S     506           299.2960000    0.070732003103
    275   S     507            87.3771000    0.240001010530
    275   S     508            25.6789000    0.594797026097
    275   S     509             3.7400400    0.280802012320

    276   L     510            42.1175000    0.113889012440    0.036511397380
    276   L     511             9.6283700    0.920811100576    0.237152982984
    276   L     512             2.8533200   -0.003274470358    0.819701941186

    277   L     513             0.9056610    1.000000000000    1.000000000000

    278   L     514             0.2556110    1.000000000000    1.000000000000

    279   L     515             0.0845000    1.000000000000    1.000000000000

    280   D     516             1.2920000    1.000000000000

 TOTAL NUMBER OF BASIS SET SHELLS             =  280
 NUMBER OF CARTESIAN GAUSSIAN BASIS FUNCTIONS =  688
 NUMBER OF ELECTRONS                          =  186
 CHARGE OF MOLECULE                           =    0
 SPIN MULTIPLICITY                            =    1
 NUMBER OF OCCUPIED ORBITALS (ALPHA)          =   93
 NUMBER OF OCCUPIED ORBITALS (BETA )          =   93
 TOTAL NUMBER OF ATOMS                        =   58
 THE NUCLEAR REPULSION ENERGY IS     2357.4748160173

     $CONTRL OPTIONS
     ---------------
 SCFTYP=NONE         RUNTYP=TRANSITN     EXETYP=RUN     
 MPLEVL=       0     CITYP =GUGA         CCTYP =NONE         VBTYP =NONE    
 DFTTYP=NONE         TDDFT =NONE    
 MULT  =       1     ICHARG=       0     NZVAR =       0     COORD =UNIQUE  
 PP    =NONE         RELWFN=NONE         LOCAL =NONE         NUMGRD=       F
 ISPHER=       0     NOSYM =       0     MAXIT =     200     UNITS =ANGS    
 PLTORB=       F     MOLPLT=       F     AIMPAC=       F     FRIEND=        
 NPRINT=       7     IREST =       0     GEOM  =INPUT   
 NORMF =       0     NORMP =       0     ITOL  =      30     ICUT  =      11
 INTTYP=BEST         GRDTYP=BEST         QMTTOL= 1.0E-06

     $SYSTEM OPTIONS
     ---------------
  REPLICATED MEMORY=   350000000 WORDS (ON EVERY NODE).
 DISTRIBUTED MEMDDI=           0 MILLION WORDS IN AGGREGATE,
 MEMDDI DISTRIBUTED OVER  10 PROCESSORS IS           0 WORDS/PROCESSOR.
 TOTAL MEMORY REQUESTED ON EACH PROCESSOR=   350000000 WORDS.
 TIMLIM=      360000.00 MINUTES, OR     250.0 DAYS.
 PARALL= T  BALTYP=  DLB     KDIAG=    0  COREFL= F
 MXSEQ2=     300 MXSEQ3=     150  mem10=         0

          ----------------
          PROPERTIES INPUT
          ----------------

     MOMENTS            FIELD           POTENTIAL          DENSITY
 IEMOM =       1   IEFLD =       0   IEPOT =       0   IEDEN =       0
 WHERE =COMASS     WHERE =NUCLEI     WHERE =NUCLEI     WHERE =NUCLEI  
 OUTPUT=BOTH       OUTPUT=BOTH       OUTPUT=BOTH       OUTPUT=BOTH    
 IEMINT=       0   IEFINT=       0                     IEDINT=       0
                                                       MORB  =       0
          EXTRAPOLATION IN EFFECT
          SOSCF IN EFFECT
 ORBITAL PRINTING OPTION: NPREO=     1   688     2     1

     -------------------------------
     INTEGRAL TRANSFORMATION OPTIONS
     -------------------------------
     NWORD  =            0
     CUTOFF = 1.0E-12     MPTRAN =       0
     DIRTRF =       T     AOINTS =DUP     

          ----------------------
          INTEGRAL INPUT OPTIONS
          ----------------------
 NOPK  =       1 NORDER=       0 SCHWRZ=       T

     ------------------------------------------
     THE POINT GROUP IS C1 , NAXIS= 0, ORDER= 1
     ------------------------------------------

     DIMENSIONS OF THE SYMMETRY SUBSPACES ARE
 A   =  688

 ..... DONE SETTING UP THE RUN .....
 CPU     0: STEP CPU TIME=     2.87 TOTAL CPU TIME=          2.9 (      0.0 MIN)
 TOTAL WALL CLOCK TIME=          4.9 SECONDS, CPU UTILIZATION IS    58.10%

     ------------------------
     TRANSITION MOMENT DRIVER
     ------------------------

     -------------------------------
     INPUT FOR TRANSITION MOMENT RUN
     -------------------------------
     OPERAT=HSO1         NFZC  =      90     NOCC  =      94
     NUMCI =       2     NUMVEC=       1     SYMTOL=   1.0E-04
     IPRHSO=       0     NOSYM =       0     ETOL  =   100.000000
     UPPER ENERGY LIMIT FOR SPIN-ORBIT CI MATRIX   =      100.000 HARTREE.
     TMOMNT=       T     SKIPDM=       T     PRTPRM=       T
     SLOWFF=       F     PHYSRC=       F     MODPAR=       3
     JZ    =       0     PARMP =       0     ZEFTYP=TRUE    
     MCP2E =       0     ONECNT=       0     NFFBUF=      -1
     EEQTOL=   0.10E-05  ISTNO =  0  0
     DEGTOL= .0200 .0020

     IROOTS=         4  4
     NSTATE=         4  4
     IVEX  =         1  1
     ZEFF  =        6.0   1.0   1.0   6.0   6.0   6.0   1.0   6.0   6.0   1.0
     ZEFF  =        6.0   1.0   1.0   6.0   1.0   1.0   1.0   6.0   1.0   1.0
     ZEFF  =        1.0   1.0   8.0   1.0   6.0   1.0   1.0   1.0   8.0   6.0
     ZEFF  =        1.0   1.0   6.0   6.0   6.0   1.0   6.0   6.0   1.0   6.0
     ZEFF  =        1.0   1.0   6.0   1.0   1.0   1.0   6.0   1.0   1.0   1.0
     ZEFF  =        1.0   8.0   1.0   6.0   1.0   1.0   1.0   8.0

          ********************
          1 ELECTRON INTEGRALS
          ********************
 ...... END OF ONE-ELECTRON INTEGRALS ......
 CPU     0: STEP CPU TIME=     0.22 TOTAL CPU TIME=          3.1 (      0.1 MIN)
 TOTAL WALL CLOCK TIME=          6.3 SECONDS, CPU UTILIZATION IS    49.28%
 OPENING FILE SOCCDAT WITH      12 LOGICAL RECORDS OF       0 WORDS
 WITH A MAXIMUM OF          12 PHYSICAL RECORDS OF  204800 WORDS

 STATISTICS FOR GENERATION OF SYMMETRY ORBITAL -Q- MATRIX
 NUMBER OF CARTESIAN ATOMIC ORBITALS=        688
 NUMBER OF SPHERICAL CONTAMINANTS DROPPED=     0
 NUMBER OF LINEARLY DEPENDENT MOS DROPPED=     2
 TOTAL NUMBER OF MOS IN VARIATION SPACE=     686

 ...WARNING (SYMORB.SRC)...
 THE INPUT BASIS SET CONTAINS APPROXIMATE LINEAR DEPENDENCE.
 THE SMALLEST EIGENVALUE OF THE OVERLAP MATRIX IS   5.441167E-07
 THERE ARE    2 EIGENVALUES LESS THAN QMTTOL=  1.00E-06
 EIGENVECTORS BELOW -QMTTOL- ARE DROPPED FROM THE MO SPACE,
 IN ORDER TO ELIMINATE THE APPROXIMATE LINEAR DEPENDENCE.

 THIS WILL MOST LIKELY CHANGE THE ENERGY ON THE ORDER OF TENS OF MICROHARTREES,
 DEPENDING ON THE NUMBER OF ORBITALS REMOVED.  THE VALUE OF QMTTOL CAN BE 
 CHANGED IN $CONTRL: JOBS WITH EIGENVALUES BELOW 1.0E-07 PROBABLY WON'T
 CONVERGE.  EIGENVALUES BETWEEN 1.0E-07 AND 1.0E-06 MAY REQUIRE LOOSENING OF
 THE DENSITY CRITERION (CONV IN $SCF), MORE ACCURATE INTEGRAL EVALUATION
 (ICUT=11 IN $CONTRL), MORE ACCURATE DIRECT SCF FOCK MATRIX
 CONSTRUCTION (FDIFF=.FALSE. IN $SCF), OR CHANGING THE SCF CONVERGER
 (DIIS=.TRUE. IN $SCF).

                    * * * * * WARNING * * * * *
 POSSIBLE LINEAR DEPENDENCE PROBLEMS DETECTED, INPUT QMTTOL= 1.0E-06,
 WITH    10 OVERLAP EIGENVALUES LYING BETWEEN 1.0E-05 AND QMTTOL.
 IF YOU EXPERIENCE SCF CONVERGENCE DIFFICULTIES WITH THE DENSITY ALMOST BUT
 NOT QUITE CONVERGED, YOU MAY NEED TO LOOSEN -QMTTOL- BY A FACTOR 5 TO 10.


          ----------------------
          CORRESPONDING ORBITALS
          ----------------------
 THE CORRESPONDING ORBITAL OVERLAPS ARE
  1.0000000000 1.0000000000 1.0000000000 1.0000000000 1.0000000000
  1.0000000000 1.0000000000 1.0000000000 1.0000000000 1.0000000000
  1.0000000000 1.0000000000 1.0000000000 1.0000000000 1.0000000000
  1.0000000000 1.0000000000 1.0000000000 1.0000000000 1.0000000000
  1.0000000000 1.0000000000 1.0000000000 1.0000000000 1.0000000000
  1.0000000000 1.0000000000 1.0000000000 1.0000000000 1.0000000000
  1.0000000000 1.0000000000 1.0000000000 1.0000000000 1.0000000000
  1.0000000000 1.0000000000 1.0000000000 1.0000000000 1.0000000000
  1.0000000000 1.0000000000 1.0000000000 1.0000000000 1.0000000000
  1.0000000000 1.0000000000 1.0000000000 1.0000000000 1.0000000000
  1.0000000000 1.0000000000 1.0000000000 1.0000000000 1.0000000000
  1.0000000000 1.0000000000 1.0000000000 1.0000000000 1.0000000000
  1.0000000000 1.0000000000 1.0000000000 1.0000000000 1.0000000000
  1.0000000000 1.0000000000 1.0000000000 1.0000000000 1.0000000000
  1.0000000000 1.0000000000 1.0000000000 1.0000000000 1.0000000000
  1.0000000000 1.0000000000 1.0000000000 1.0000000000 1.0000000000
  1.0000000000 1.0000000000 1.0000000000 1.0000000000 1.0000000000
  1.0000000000 1.0000000000 1.0000000000 1.0000000000 1.0000000000
  1.0000000000 1.0000000000 1.0000000000 1.0000000000
 CPU     0: STEP CPU TIME=     0.75 TOTAL CPU TIME=          3.8 (      0.1 MIN)
 TOTAL WALL CLOCK TIME=          7.9 SECONDS, CPU UTILIZATION IS    48.61%

                    ----------------------
                    AO INTEGRAL TECHNOLOGY
                    ----------------------
     S,P,L SHELL ROTATED AXIS INTEGRALS, REPROGRAMMED BY
        KAZUYA ISHIMURA (IMS) AND JOSE SIERRA (SYNSTAR).
     S,P,D,L SHELL ROTATED AXIS INTEGRALS PROGRAMMED BY
        KAZUYA ISHIMURA (INSTITUTE FOR MOLECULAR SCIENCE).
     S,P,D,F,G SHELL TO TOTAL QUARTET ANGULAR MOMENTUM SUM 5,
        ERIC PROGRAM BY GRAHAM FLETCHER (ELORET AND NASA ADVANCED
        SUPERCOMPUTING DIVISION, AMES RESEARCH CENTER).
     S,P,D,F,G,L SHELL GENERAL RYS QUADRATURE PROGRAMMED BY
        MICHEL DUPUIS (PACIFIC NORTHWEST NATIONAL LABORATORY).

          --------------------
          2 ELECTRON INTEGRALS
          --------------------

 DIRECT SCF METHOD SKIPS INTEGRAL STORAGE ON DISK.
 DIRECT TRANSFORMATION SKIPS AO INTEGRAL STORAGE ON DISK.
  ...... END OF TWO-ELECTRON INTEGRALS .....
 STEP CPU TIME =     0.02 TOTAL CPU TIME =          3.9 (      0.1 MIN)
 TOTAL WALL CLOCK TIME=          7.9 SECONDS, CPU UTILIZATION IS    48.68%
 ...... END OF ORBITAL SELECTION ......


     -------------------------
      1-ST     CI CALCULATION
     -------------------------

          -----------------------     ----------------------------
          GUGA DISTINCT ROW TABLE     WRITTEN BY B.R.BROOKS,P.SAXE
          -----------------------     ----------------------------

      GROUP=C1           NPRT=       0
       FORS=       T   INTACT=       F
       FOCI=       F   MXNINT=   50000
       SOCI=       F   MXNEME=   10000
     IEXCIT=       0

      -CORE-    -INTERNAL-  -EXTERNAL-
     NFZC=  90   NDOC=   3   NEXT=   0
     NMCC=   0   NAOS=   0   NFZV=   0
                 NBOS=   0
                 NALP=   0
                 NVAL=   1

 THE MAXIMUM ELECTRON EXCITATION WILL BE   2

 SYMMETRIES FOR THE  90 CORE,   4 ACTIVE,   0 EXTERNAL MO-S ARE
     CORE= A     A     A     A     A     A     A     A     A     A   
           A     A     A     A     A     A     A     A     A     A   
           A     A     A     A     A     A     A     A     A     A   
           A     A     A     A     A     A     A     A     A     A   
           A     A     A     A     A     A     A     A     A     A   
           A     A     A     A     A     A     A     A     A     A   
           A     A     A     A     A     A     A     A     A     A   
           A     A     A     A     A     A     A     A     A     A   
           A     A     A     A     A     A     A     A     A     A   
   ACTIVE= A     A     A     A   
           DOC   DOC   DOC   VAL 

 MOLECULAR CHARGE          =    0
 NUMBER OF ALPHA ELECTRONS =   93
 NUMBER OF  BETA ELECTRONS =   93

 THE ELECTRONIC STATE IS  1-A   

 THE DISTINCT ROW TABLE HAS        11 ROWS.
  THE WAVEFUNCTION CONTAINS        10 WALKS (CSF-S).

 TOTAL NUMBER OF INTEGRALS =         73
 NUMBER OF INTEGRALS/GROUP =         73
 NUMBER OF INTEGRAL GROUPS =          1
 MAXIMUM RECORD SIZES ARE     500 FOR UNIT 11      22 FOR UNIT 12
                            30001 FOR UNIT 15   30001 FOR UNIT 16
 ...... END OF -DRT- GENERATION ...... 
 CPU     0: STEP CPU TIME=     2.42 TOTAL CPU TIME=          6.3 (      0.1 MIN)
 TOTAL WALL CLOCK TIME=         10.8 SECONDS, CPU UTILIZATION IS    58.36%

     --------------------------------------------
     PARTIAL TWO ELECTRON INTEGRAL TRANSFORMATION
     --------------------------------------------

 NUMBER OF CORE MOLECULAR ORBITALS     =   90
 NUMBER OF OCCUPIED MOLECULAR ORBITALS =   94
 TOTAL NUMBER OF MOLECULAR ORBITALS    =   94
 TOTAL NUMBER OF ATOMIC ORBITALS       =  688
 THRESHOLD FOR KEEPING TRANSFORMED 2E- INTEGRALS = 1.000E-12
 AO INTEGRALS WILL BE CALCULATED IN DIRECT MODE...
 DIRECT TRANSFORMATION SKIPS AO INTEGRAL STORAGE ON DISK.
 SCHWARZ INEQUALITY OVERHEAD:    195304 INTEGRALS, T=        0.00
 EVALUATING THE FROZEN CORE ENERGY...
 ----- FROZEN CORE ENERGY =     -3337.3926770718

 PLAN A: REQUIREMENTS FOR FULLY IN-MEMORY TRANSFORMATION:
 # OF WORDS AVAILABLE =            349022593
 # OF WORDS NEEDED    =            654820215

 PLAN B: REQUIREMENTS FOR THE SEGMENTED TRANSFORMATION:
       MINIMUM=      165619191 WORDS FOR 1 MOLECULAR ORBITAL PER PASS
       MAXIMUM=      165619191 WORDS FOR ALL MOLECULAR ORBITALS IN 1 PASS
              (      163067008 EXTRA WORDS INCLUDES 1 EXTRA ORBITAL/PASS)
 THIS RUN USES=      165619191 WORDS,
 DISTRIBUTING   4 PASSES EACH CONTAINING     1 ORBITALS OVER  10 PROCESSORS.

 CHOOSING SEGMENTED PARTIAL TRANSFORMATION...
 DIRECT TRANSFORMATION SKIPS AO INTEGRAL STORAGE ON DISK.
 PASS #   1 TOOK      664.72 SECONDS.
 ASSIGNING PASS #   2 TO A DIFFERENT PROCESSOR.
 ASSIGNING PASS #   3 TO A DIFFERENT PROCESSOR.
 ASSIGNING PASS #   4 TO A DIFFERENT PROCESSOR.
 TOTAL NUMBER OF TRANSFORMED 2E- INTEGRALS KEPT =           55
 ... END OF INTEGRAL TRANSFORMATION ...
 CPU     0: STEP CPU TIME=   765.94 TOTAL CPU TIME=        772.2 (     12.9 MIN)
 TOTAL WALL CLOCK TIME=        777.7 SECONDS, CPU UTILIZATION IS    99.29%

          ------------------------
          GUGA-CI INTEGRAL SORTING
          ------------------------

     80049 WORDS NEEDED TO SORT             73 GUGA INTEGRALS IN MEMORY
 349022593 WORDS ARE AVAILABLE
 CHOOSING IN-MEMORY SORTING...
 IN CORE ALGORITHM SORTED             10 NON-ZERO 1E- INTEGRALS
 IN CORE ALGORITHM SORTED             55 NON-ZERO 2E- INTEGRALS
 ...... END OF INTEGRAL SORTING ...... 
 CPU     0: STEP CPU TIME=     0.05 TOTAL CPU TIME=        772.3 (     12.9 MIN)
 TOTAL WALL CLOCK TIME=        777.8 SECONDS, CPU UTILIZATION IS    99.29%

 -------------------------     ---------------------------------------
 ENERGY MATRIX CALCULATION     WRITTEN BY B.R.BROOKS,W.D.LAIDIG,P.SAXE
 -------------------------     ---------------------------------------

 COMPUTING THE HAMILTONIAN FOR THE        10 CSF-S...

         145 IS THE TOTAL NUMBER OF GENERATED LOOPS
         145 WERE CREATED BY THE LOOP-DRIVEN ALGORITHM
           0 WERE CREATED IMPLICITLY

         145 IS THE TOTAL NUMBER OF PROCESSED LOOPS
          54     DIAGONAL LOOPS ARE STORED ON WORK15 IN     1 BUFFERS OF  10000 ELEMENTS.
          91 OFF DIAGONAL LOOPS ARE STORED ON WORK16 IN     1 BUFFERS OF  10000 ELEMENTS.
 ...... END OF ENERGY MATRIX CALCULATION ...... 
 CPU     0: STEP CPU TIME=     0.10 TOTAL CPU TIME=        772.4 (     12.9 MIN)
 TOTAL WALL CLOCK TIME=        777.9 SECONDS, CPU UTILIZATION IS    99.29%

          -----------------------------------------
          DAVIDSON METHOD CI-MATRIX DIAGONALIZATION
                   WRITTEN BY STEVE ELBERT
          -----------------------------------------
 NUMBER OF STATES REQUESTED =     4
 MAX. NUMB. OF EXPAN. VEC   =    30
 MAX. NUMB. IMPROVED STATES =     4
 MAX. NUMB. OF ITERATIONS   =   500
 CONVERGENCE CRITERION      =    1.0E-06

 CHOOSING TO SOLVE SECULAR EQUATION IN MEMORY
 NUMBER OF WORDS AVAILABLE =  349022593
 NUMBER OF WORDS USED      =      31327
 ENERGY MATRIX BUFFER SIZE =      10000
 SOLUTION FOUND WITH DIRECT METHOD

 STATE #    1  ENERGY =    -990.255771007

      CSF      COEF    OCCUPANCY (IGNORING CORE)
      ---      ----    --------- --------- -----
        1    0.268319  2220
        3    0.541343  2121
        4   -0.131111  1221
        5   -0.161604  2202
        6   -0.053897  2112
        7    0.367752  1212
        8    0.507280  2022
       10   -0.440999  0222

 THE PROJECTION OF THIS CI STATE ONTO SPACE SYMMETRY A    WEIGHS 1.0000E+00


 STATE #    2  ENERGY =    -990.167019354

      CSF      COEF    OCCUPANCY (IGNORING CORE)
      ---      ----    --------- --------- -----
        1   -0.258889  2220
        2    0.056725  2211
        3   -0.182351  2121
        4    0.524446  1221
        5    0.223629  2202
        6    0.437699  2112
        7   -0.170344  1212
        8    0.291945  2022
        9    0.154055  1122
       10   -0.491823  0222

 THE PROJECTION OF THIS CI STATE ONTO SPACE SYMMETRY A    WEIGHS 1.0000E+00


 STATE #    3  ENERGY =    -990.081258838

      CSF      COEF    OCCUPANCY (IGNORING CORE)
      ---      ----    --------- --------- -----
        1    0.096266  2220
        2   -0.053086  2211
        3   -0.116356  2121
        4    0.126441  1221
        5   -0.113068  2202
        6   -0.307019  2112
        7    0.299707  1212
        8   -0.471137  2022
        9    0.620911  1122
       10   -0.392452  0222

 THE PROJECTION OF THIS CI STATE ONTO SPACE SYMMETRY A    WEIGHS 1.0000E+00


 STATE #    4  ENERGY =    -989.929477166

      CSF      COEF    OCCUPANCY (IGNORING CORE)
      ---      ----    --------- --------- -----
        1    0.428538  2220
        3    0.310782  2121
        4    0.597080  1221
        5   -0.213411  2202
        6    0.300229  2112
        7    0.063782  1212
        8   -0.094501  2022
        9    0.153983  1122
       10    0.436842  0222

 THE PROJECTION OF THIS CI STATE ONTO SPACE SYMMETRY A    WEIGHS 1.0000E+00

 ...... END OF CI-MATRIX DIAGONALIZATION ......
 CPU     0: STEP CPU TIME=     0.11 TOTAL CPU TIME=        772.5 (     12.9 MIN)
 TOTAL WALL CLOCK TIME=        778.3 SECONDS, CPU UTILIZATION IS    99.26%

          ---------------------
          STORE CSF INFORMATION
          --------------------

 READING THE DRT FILE
 TITLE=DRT1    Sun Nov  8 21:19:59 2020                                                
 NUMBER OF CONFIGURATIONS =         10

 READING THE CI VECTOR FILE
 RUN TITLE= C20H34O4                                                                       
 DRT TITLE=DRT1    Sun Nov  8 21:19:59 2020                                                
     4 STATES WERE COMPUTED, NWKS=        10

 STORING CSF AND CI COEF. INFORMATION FOR    4 STATES ON FILE  17.
     ENERGIES ARE ...
   -1080.1957611  -1080.1873209  -1080.1834730  -1080.1750481
 SAVING CSFS WITH COEFS LARGER THAN 2.50E-05
 SAVED CSFS:         10
 TOTAL CSFS:         10

 ...... DONE STORING CSF INFORMATION ......
 CPU     0: STEP CPU TIME=     0.00 TOTAL CPU TIME=        772.5 (     12.9 MIN)
 TOTAL WALL CLOCK TIME=        778.3 SECONDS, CPU UTILIZATION IS    99.26%


     -------------------------
      2-ND     CI CALCULATION
     -------------------------

          -----------------------     ----------------------------
          GUGA DISTINCT ROW TABLE     WRITTEN BY B.R.BROOKS,P.SAXE
          -----------------------     ----------------------------

      GROUP=C1           NPRT=       0
       FORS=       T   INTACT=       F
       FOCI=       F   MXNINT=   50000
       SOCI=       F   MXNEME=   10000
     IEXCIT=       0

      -CORE-    -INTERNAL-  -EXTERNAL-
     NFZC=  90   NDOC=   2   NEXT=   0
     NMCC=   0   NAOS=   0   NFZV=   0
                 NBOS=   0
                 NALP=   2
                 NVAL=   0

 THE MAXIMUM ELECTRON EXCITATION WILL BE   2

 SYMMETRIES FOR THE  90 CORE,   4 ACTIVE,   0 EXTERNAL MO-S ARE
     CORE= A     A     A     A     A     A     A     A     A     A   
           A     A     A     A     A     A     A     A     A     A   
           A     A     A     A     A     A     A     A     A     A   
           A     A     A     A     A     A     A     A     A     A   
           A     A     A     A     A     A     A     A     A     A   
           A     A     A     A     A     A     A     A     A     A   
           A     A     A     A     A     A     A     A     A     A   
           A     A     A     A     A     A     A     A     A     A   
           A     A     A     A     A     A     A     A     A     A   
   ACTIVE= A     A     A     A   
           DOC   DOC   ALP   ALP 

 MOLECULAR CHARGE          =    0
 NUMBER OF ALPHA ELECTRONS =   94
 NUMBER OF  BETA ELECTRONS =   92

 THE ELECTRONIC STATE IS  3-A   

 THE DISTINCT ROW TABLE HAS         9 ROWS.
  THE WAVEFUNCTION CONTAINS         6 WALKS (CSF-S).

 TOTAL NUMBER OF INTEGRALS =         73
 NUMBER OF INTEGRALS/GROUP =         73
 NUMBER OF INTEGRAL GROUPS =          1
 MAXIMUM RECORD SIZES ARE     500 FOR UNIT 11      22 FOR UNIT 12
                            30001 FOR UNIT 15   30001 FOR UNIT 16
 ...... END OF -DRT- GENERATION ...... 
 CPU     0: STEP CPU TIME=     1.42 TOTAL CPU TIME=        773.9 (     12.9 MIN)
 TOTAL WALL CLOCK TIME=        779.9 SECONDS, CPU UTILIZATION IS    99.23%

     --------------------------------------------
     PARTIAL TWO ELECTRON INTEGRAL TRANSFORMATION
     --------------------------------------------

 NUMBER OF CORE MOLECULAR ORBITALS     =   90
 NUMBER OF OCCUPIED MOLECULAR ORBITALS =   94
 TOTAL NUMBER OF MOLECULAR ORBITALS    =   94
 TOTAL NUMBER OF ATOMIC ORBITALS       =  688
 THRESHOLD FOR KEEPING TRANSFORMED 2E- INTEGRALS = 1.000E-12
 AO INTEGRALS WILL BE CALCULATED IN DIRECT MODE...
 DIRECT TRANSFORMATION SKIPS AO INTEGRAL STORAGE ON DISK.
 SCHWARZ INEQUALITY OVERHEAD:    195304 INTEGRALS, T=        0.01
 EVALUATING THE FROZEN CORE ENERGY...
 ----- FROZEN CORE ENERGY =     -3337.3926770716

 PLAN A: REQUIREMENTS FOR FULLY IN-MEMORY TRANSFORMATION:
 # OF WORDS AVAILABLE =            349022593
 # OF WORDS NEEDED    =            654820215

 PLAN B: REQUIREMENTS FOR THE SEGMENTED TRANSFORMATION:
       MINIMUM=      165619191 WORDS FOR 1 MOLECULAR ORBITAL PER PASS
       MAXIMUM=      165619191 WORDS FOR ALL MOLECULAR ORBITALS IN 1 PASS
              (      163067008 EXTRA WORDS INCLUDES 1 EXTRA ORBITAL/PASS)
 THIS RUN USES=      165619191 WORDS,
 DISTRIBUTING   4 PASSES EACH CONTAINING     1 ORBITALS OVER  10 PROCESSORS.

 CHOOSING SEGMENTED PARTIAL TRANSFORMATION...
 DIRECT TRANSFORMATION SKIPS AO INTEGRAL STORAGE ON DISK.
 PASS #   1 TOOK      664.87 SECONDS.
 ASSIGNING PASS #   2 TO A DIFFERENT PROCESSOR.
 ASSIGNING PASS #   3 TO A DIFFERENT PROCESSOR.
 ASSIGNING PASS #   4 TO A DIFFERENT PROCESSOR.
 TOTAL NUMBER OF TRANSFORMED 2E- INTEGRALS KEPT =           55
 ... END OF INTEGRAL TRANSFORMATION ...
 CPU     0: STEP CPU TIME=   765.74 TOTAL CPU TIME=       1539.6 (     25.7 MIN)
 TOTAL WALL CLOCK TIME=       1546.4 SECONDS, CPU UTILIZATION IS    99.56%

          ------------------------
          GUGA-CI INTEGRAL SORTING
          ------------------------

     80049 WORDS NEEDED TO SORT             73 GUGA INTEGRALS IN MEMORY
 349022593 WORDS ARE AVAILABLE
 CHOOSING IN-MEMORY SORTING...
 IN CORE ALGORITHM SORTED             10 NON-ZERO 1E- INTEGRALS
 IN CORE ALGORITHM SORTED             55 NON-ZERO 2E- INTEGRALS
 ...... END OF INTEGRAL SORTING ...... 
 CPU     0: STEP CPU TIME=     0.06 TOTAL CPU TIME=       1539.7 (     25.7 MIN)
 TOTAL WALL CLOCK TIME=       1546.5 SECONDS, CPU UTILIZATION IS    99.56%

 -------------------------     ---------------------------------------
 ENERGY MATRIX CALCULATION     WRITTEN BY B.R.BROOKS,W.D.LAIDIG,P.SAXE
 -------------------------     ---------------------------------------

 COMPUTING THE HAMILTONIAN FOR THE         6 CSF-S...

          81 IS THE TOTAL NUMBER OF GENERATED LOOPS
          81 WERE CREATED BY THE LOOP-DRIVEN ALGORITHM
           0 WERE CREATED IMPLICITLY

          81 IS THE TOTAL NUMBER OF PROCESSED LOOPS
          44     DIAGONAL LOOPS ARE STORED ON WORK15 IN     1 BUFFERS OF  10000 ELEMENTS.
          37 OFF DIAGONAL LOOPS ARE STORED ON WORK16 IN     1 BUFFERS OF  10000 ELEMENTS.
 ...... END OF ENERGY MATRIX CALCULATION ...... 
 CPU     0: STEP CPU TIME=     0.09 TOTAL CPU TIME=       1539.8 (     25.7 MIN)
 TOTAL WALL CLOCK TIME=       1546.6 SECONDS, CPU UTILIZATION IS    99.56%

          -----------------------------------------
          DAVIDSON METHOD CI-MATRIX DIAGONALIZATION
                   WRITTEN BY STEVE ELBERT
          -----------------------------------------
 NUMBER OF STATES REQUESTED =     4
 MAX. NUMB. OF EXPAN. VEC   =    30
 MAX. NUMB. IMPROVED STATES =     4
 MAX. NUMB. OF ITERATIONS   =   500
 CONVERGENCE CRITERION      =    1.0E-06

 CHOOSING TO SOLVE SECULAR EQUATION IN MEMORY
 NUMBER OF WORDS AVAILABLE =  349022593
 NUMBER OF WORDS USED      =      31291
 ENERGY MATRIX BUFFER SIZE =      10000
 SOLUTION FOUND WITH DIRECT METHOD

 STATE #    1  ENERGY =    -990.254167667

      CSF      COEF    OCCUPANCY (IGNORING CORE)
      ---      ----    --------- --------- -----
        1    0.701766  1122
        2    0.113475  2121
        3   -0.372575  2112
        4   -0.530136  1221
        6   -0.269397  2211

 THE PROJECTION OF THIS CI STATE ONTO SPACE SYMMETRY A    WEIGHS 1.0000E+00


 STATE #    2  ENERGY =    -990.163145620

      CSF      COEF    OCCUPANCY (IGNORING CORE)
      ---      ----    --------- --------- -----
        1    0.521401  1122
        2   -0.483933  2121
        3    0.266309  2112
        4    0.159044  1221
        5   -0.498780  1212
        6    0.385945  2211

 THE PROJECTION OF THIS CI STATE ONTO SPACE SYMMETRY A    WEIGHS 1.0000E+00


 STATE #    3  ENERGY =    -989.894035131

      CSF      COEF    OCCUPANCY (IGNORING CORE)
      ---      ----    --------- --------- -----
        1    0.290473  1122
        2    0.575126  2121
        3    0.328052  2112
        5    0.374674  1212
        6    0.580187  2211

 THE PROJECTION OF THIS CI STATE ONTO SPACE SYMMETRY A    WEIGHS 1.0000E+00


 STATE #    4  ENERGY =    -989.829069651

      CSF      COEF    OCCUPANCY (IGNORING CORE)
      ---      ----    --------- --------- -----
        1    0.354971  1122
        2    0.273793  2121
        3    0.117493  2112
        4    0.712497  1221
        6   -0.526713  2211

 THE PROJECTION OF THIS CI STATE ONTO SPACE SYMMETRY A    WEIGHS 1.0000E+00

 ...... END OF CI-MATRIX DIAGONALIZATION ......
 CPU     0: STEP CPU TIME=     0.11 TOTAL CPU TIME=       1539.9 (     25.7 MIN)
 TOTAL WALL CLOCK TIME=       1547.0 SECONDS, CPU UTILIZATION IS    99.54%

          ---------------------
          STORE CSF INFORMATION
          --------------------

 READING THE DRT FILE
 TITLE=DRT2    Sun Nov  8 21:32:49 2020                                                
 NUMBER OF CONFIGURATIONS =          6

 READING THE CI VECTOR FILE
 RUN TITLE= C20H34O4                                                                       
 DRT TITLE=DRT2    Sun Nov  8 21:32:49 2020                                                
     4 STATES WERE COMPUTED, NWKS=         6

 STORING CSF AND CI COEF. INFORMATION FOR    4 STATES ON FILE  17.
     ENERGIES ARE ...
   -1080.1956930  -1080.1874186  -1080.1837073  -1080.1750748
 SAVING CSFS WITH COEFS LARGER THAN 2.50E-05
 SAVED CSFS:          6
 TOTAL CSFS:          6

 ...... DONE STORING CSF INFORMATION ......
 CPU     0: STEP CPU TIME=     0.00 TOTAL CPU TIME=       1539.9 (     25.7 MIN)
 TOTAL WALL CLOCK TIME=       1547.0 SECONDS, CPU UTILIZATION IS    99.54%
 CPU     0: STEP CPU TIME=     0.00 TOTAL CPU TIME=       1539.9 (     25.7 MIN)
 TOTAL WALL CLOCK TIME=       1547.0 SECONDS, CPU UTILIZATION IS    99.54%

 ++++++++++++++++++++++++++++++++++++++++++++++++++++++++++++++++++++++


 THE SYMMETRIES OF THE ANGULAR MOMENTUM L AND TRANSLATION R:
 LX BELONGS TO A   
 LY BELONGS TO A   
 LZ BELONGS TO A   
 RX BELONGS TO A   
 RY BELONGS TO A   
 RZ BELONGS TO A   
 SOC INTEGRALS NEED BE CALCULATED FOR LX: YEA 
 SOC INTEGRALS NEED BE CALCULATED FOR LY: YEA 
 SOC INTEGRALS NEED BE CALCULATED FOR LZ: YEA 

     -------------------------------------------
            DIRECT SPIN-ORBIT COUPLING
         (SHIRO KOSEKI AND DMITRI FEDOROV)

             ONE ELECTRON SO OPERATOR.
     -------------------------------------------


ENERGY FOR THE LOWEST STATE     =    -1080.1957610928
ENERGY TOLERANCE FOR SOC MATRIX =     -980.1957610928 (HIGHEST STATE)
                           ETOL =      100.0000000000
                         UPPREN =     -980.1957610928

  CI# RTS#     LOWEST ENERGY      HIGHEST ENERGY     NEXT ENERGY
    1    4    -1080.1957610928    -1080.1750480893
    2    4    -1080.1956929506    -1080.1750748172

         -------------------------------------
          ONE-ELECTRON SPIN-ORBIT AO INTEGRALS
         -------------------------------------
         USING     717344 WORDS OF MEMORY
         2E SOC INTEGRALS WILL BE DISTRIBUTED
      ...... DONE WITH SPIN-ORBIT INTEGRALS ......
 CPU     0: STEP CPU TIME=     2.79 TOTAL CPU TIME=       1542.7 (     25.7 MIN)
 TOTAL WALL CLOCK TIME=       1550.4 SECONDS, CPU UTILIZATION IS    99.50%

   3122898 WORDS OF MEMORY ARE REQUIRED  FOR 1 PASS(ES)
   3122898 WORDS FOR INTEGRALS,   2412452 WORDS FOR CSFS.

 REFERENCE STATE IS SET TO    1 IN THE DRT NO. 1 (     0).

 THE FOLLOWING LEGEND IS USED BELOW:
 [C] - THE MATRIX ELEMENT ACTUALLY CALCULATED
 [P] - OBTAINED FROM [C] BY THE WIGNER-ECKART THEOREM (<HSO>)
 [Z] - ZERO BY POINT GROUP SYMMETRY
 [W] - ZERO BY THE WIGNER-ECKART THEOREM (<HSO>)
 [S] - ZERO BY SPIN ORTHOGONALITY (<R>)

 [Z]'S ARE NOT CALCULATED.


 CI STATE FORMAT:   N-(2S+1)G:B
 G- IRREP LABEL, B NUMBERS DEGENERATE COMPONENTS OF G
 N NUMBERS EQUIVALENT TERMS (2S+1)G:B

 STATE ID FORMAT: NCI*1000+IROOT,
 WHERE NCI IS THE NTH $DRT GROUP
 AND IROOT IS THE CI ROOT'S ORDINAL NUMBER.

 DIPOLE MOMENTS ARE IN E*BOHR UNITS. TO GET DEBYE, MULTIPLY BY 2.541766.

   < 1-1A    |R| 1-1A    > =     -7.738273     34.238380     -0.913538 [CCC]
 < 1-1A    (MS= 0.0)|HSO| 1-1A    (MS= 0.0)> =     0.0000     0.0000I    [W]
  
   < 1-1A    |R| 2-1A    > =      0.211893      0.302223     -0.166476 [CCC]
 < 1-1A    (MS= 0.0)|HSO| 2-1A    (MS= 0.0)> =     0.0000     0.0000I    [W]
  
   < 1-1A    |R| 3-1A    > =      0.957562      0.061116     -0.181766 [CCC]
 < 1-1A    (MS= 0.0)|HSO| 3-1A    (MS= 0.0)> =     0.0000     0.0000I    [W]
  
   < 1-1A    |R| 4-1A    > =      0.074952     -0.290951     -0.057981 [CCC]
 < 1-1A    (MS= 0.0)|HSO| 4-1A    (MS= 0.0)> =     0.0000     0.0000I    [W]
  
   < 2-1A    |R| 2-1A    > =     -8.493714     34.392769     -0.071695 [CCC]
 < 2-1A    (MS= 0.0)|HSO| 2-1A    (MS= 0.0)> =     0.0000     0.0000I    [W]
  
   < 2-1A    |R| 3-1A    > =     -1.173916     -0.463157      0.664722 [CCC]
 < 2-1A    (MS= 0.0)|HSO| 3-1A    (MS= 0.0)> =     0.0000     0.0000I    [W]
  
   < 2-1A    |R| 4-1A    > =      0.060274     -0.013396     -0.072187 [CCC]
 < 2-1A    (MS= 0.0)|HSO| 4-1A    (MS= 0.0)> =     0.0000     0.0000I    [W]
  
   < 3-1A    |R| 3-1A    > =    -12.737183     33.231801      2.136508 [CCC]
 < 3-1A    (MS= 0.0)|HSO| 3-1A    (MS= 0.0)> =     0.0000     0.0000I    [W]
  
   < 3-1A    |R| 4-1A    > =      0.223239      0.041541     -0.193161 [CCC]
 < 3-1A    (MS= 0.0)|HSO| 4-1A    (MS= 0.0)> =     0.0000     0.0000I    [W]
  
   < 4-1A    |R| 4-1A    > =     -7.056576     34.556793     -1.101707 [CCC]
 < 4-1A    (MS= 0.0)|HSO| 4-1A    (MS= 0.0)> =     0.0000     0.0000I    [W]
  
 CPU     0: STEP CPU TIME=    38.71 TOTAL CPU TIME=       1581.4 (     26.4 MIN)
 TOTAL WALL CLOCK TIME=       1589.7 SECONDS, CPU UTILIZATION IS    99.48%
   < 1-1A    |R| 1-3A    > =      0.000000      0.000000      0.000000 [SSS]
 < 1-1A    (MS= 0.0)|HSO| 1-3A    (MS= 0.0)> =     0.0000    -0.3670I    [C]
 < 1-1A    (MS= 0.0)|HSO| 1-3A    (MS= 1.0)> =     1.4299    -1.5991I    [C]
 < 1-1A    (MS= 0.0)|HSO| 1-3A    (MS=-1.0)> =     1.4299     1.5991I    [P]
  
   < 1-1A    |R| 2-3A    > =      0.000000      0.000000      0.000000 [SSS]
 < 1-1A    (MS= 0.0)|HSO| 2-3A    (MS= 0.0)> =     0.0000    62.7738I    [C]
 < 1-1A    (MS= 0.0)|HSO| 2-3A    (MS= 1.0)> =    23.7564    -8.0017I    [C]
 < 1-1A    (MS= 0.0)|HSO| 2-3A    (MS=-1.0)> =    23.7564     8.0017I    [P]
  
   < 1-1A    |R| 3-3A    > =      0.000000      0.000000      0.000000 [SSS]
 < 1-1A    (MS= 0.0)|HSO| 3-3A    (MS= 0.0)> =     0.0000   -56.9288I    [C]
 < 1-1A    (MS= 0.0)|HSO| 3-3A    (MS= 1.0)> =     9.0533   -32.3741I    [C]
 < 1-1A    (MS= 0.0)|HSO| 3-3A    (MS=-1.0)> =     9.0533    32.3741I    [P]
  
   < 1-1A    |R| 4-3A    > =      0.000000      0.000000      0.000000 [SSS]
 < 1-1A    (MS= 0.0)|HSO| 4-3A    (MS= 0.0)> =     0.0000    -8.2877I    [C]
 < 1-1A    (MS= 0.0)|HSO| 4-3A    (MS= 1.0)> =     0.9805    -1.5344I    [C]
 < 1-1A    (MS= 0.0)|HSO| 4-3A    (MS=-1.0)> =     0.9805     1.5344I    [P]
  
   < 2-1A    |R| 1-3A    > =      0.000000      0.000000      0.000000 [SSS]
 < 2-1A    (MS= 0.0)|HSO| 1-3A    (MS= 0.0)> =     0.0000   -58.1674I    [C]
 < 2-1A    (MS= 0.0)|HSO| 1-3A    (MS= 1.0)> =   -23.3609     8.0556I    [C]
 < 2-1A    (MS= 0.0)|HSO| 1-3A    (MS=-1.0)> =   -23.3609    -8.0556I    [P]
  
   < 2-1A    |R| 2-3A    > =      0.000000      0.000000      0.000000 [SSS]
 < 2-1A    (MS= 0.0)|HSO| 2-3A    (MS= 0.0)> =     0.0000     4.1583I    [C]
 < 2-1A    (MS= 0.0)|HSO| 2-3A    (MS= 1.0)> =     1.2494     0.7341I    [C]
 < 2-1A    (MS= 0.0)|HSO| 2-3A    (MS=-1.0)> =     1.2494    -0.7341I    [P]
  
   < 2-1A    |R| 3-3A    > =      0.000000      0.000000      0.000000 [SSS]
 < 2-1A    (MS= 0.0)|HSO| 3-3A    (MS= 0.0)> =     0.0000     9.3863I    [C]
 < 2-1A    (MS= 0.0)|HSO| 3-3A    (MS= 1.0)> =    -0.3026     3.9921I    [C]
 < 2-1A    (MS= 0.0)|HSO| 3-3A    (MS=-1.0)> =    -0.3026    -3.9921I    [P]
  
   < 2-1A    |R| 4-3A    > =      0.000000      0.000000      0.000000 [SSS]
 < 2-1A    (MS= 0.0)|HSO| 4-3A    (MS= 0.0)> =     0.0000   -55.0549I    [C]
 < 2-1A    (MS= 0.0)|HSO| 4-3A    (MS= 1.0)> =     8.5909   -28.5063I    [C]
 < 2-1A    (MS= 0.0)|HSO| 4-3A    (MS=-1.0)> =     8.5909    28.5063I    [P]
  
   < 3-1A    |R| 1-3A    > =      0.000000      0.000000      0.000000 [SSS]
 < 3-1A    (MS= 0.0)|HSO| 1-3A    (MS= 0.0)> =     0.0000    23.7184I    [C]
 < 3-1A    (MS= 0.0)|HSO| 1-3A    (MS= 1.0)> =     4.5792     1.6804I    [C]
 < 3-1A    (MS= 0.0)|HSO| 1-3A    (MS=-1.0)> =     4.5792    -1.6804I    [P]
  
   < 3-1A    |R| 2-3A    > =      0.000000      0.000000      0.000000 [SSS]
 < 3-1A    (MS= 0.0)|HSO| 2-3A    (MS= 0.0)> =     0.0000     5.9700I    [C]
 < 3-1A    (MS= 0.0)|HSO| 2-3A    (MS= 1.0)> =     1.0610     3.6206I    [C]
 < 3-1A    (MS= 0.0)|HSO| 2-3A    (MS=-1.0)> =     1.0610    -3.6206I    [P]
  
   < 3-1A    |R| 3-3A    > =      0.000000      0.000000      0.000000 [SSS]
 < 3-1A    (MS= 0.0)|HSO| 3-3A    (MS= 0.0)> =     0.0000    12.2987I    [C]
 < 3-1A    (MS= 0.0)|HSO| 3-3A    (MS= 1.0)> =    -2.8638     6.2619I    [C]
 < 3-1A    (MS= 0.0)|HSO| 3-3A    (MS=-1.0)> =    -2.8638    -6.2619I    [P]
  
   < 3-1A    |R| 4-3A    > =      0.000000      0.000000      0.000000 [SSS]
 < 3-1A    (MS= 0.0)|HSO| 4-3A    (MS= 0.0)> =     0.0000    -5.7593I    [C]
 < 3-1A    (MS= 0.0)|HSO| 4-3A    (MS= 1.0)> =    -1.0500     0.2208I    [C]
 < 3-1A    (MS= 0.0)|HSO| 4-3A    (MS=-1.0)> =    -1.0500    -0.2208I    [P]
  
   < 4-1A    |R| 1-3A    > =      0.000000      0.000000      0.000000 [SSS]
 < 4-1A    (MS= 0.0)|HSO| 1-3A    (MS= 0.0)> =     0.0000   -53.9006I    [C]
 < 4-1A    (MS= 0.0)|HSO| 1-3A    (MS= 1.0)> =    10.3585   -29.2898I    [C]
 < 4-1A    (MS= 0.0)|HSO| 1-3A    (MS=-1.0)> =    10.3585    29.2898I    [P]
  
   < 4-1A    |R| 2-3A    > =      0.000000      0.000000      0.000000 [SSS]
 < 4-1A    (MS= 0.0)|HSO| 2-3A    (MS= 0.0)> =     0.0000    -2.2411I    [C]
 < 4-1A    (MS= 0.0)|HSO| 2-3A    (MS= 1.0)> =     0.2365    -1.2381I    [C]
 < 4-1A    (MS= 0.0)|HSO| 2-3A    (MS=-1.0)> =     0.2365     1.2381I    [P]
  
   < 4-1A    |R| 3-3A    > =      0.000000      0.000000      0.000000 [SSS]
 < 4-1A    (MS= 0.0)|HSO| 3-3A    (MS= 0.0)> =     0.0000    11.1261I    [C]
 < 4-1A    (MS= 0.0)|HSO| 3-3A    (MS= 1.0)> =     2.3617    -2.9876I    [C]
 < 4-1A    (MS= 0.0)|HSO| 3-3A    (MS=-1.0)> =     2.3617     2.9876I    [P]
  
   < 4-1A    |R| 4-3A    > =      0.000000      0.000000      0.000000 [SSS]
 < 4-1A    (MS= 0.0)|HSO| 4-3A    (MS= 0.0)> =     0.0000   -62.1090I    [C]
 < 4-1A    (MS= 0.0)|HSO| 4-3A    (MS= 1.0)> =   -24.8762     8.7711I    [C]
 < 4-1A    (MS= 0.0)|HSO| 4-3A    (MS=-1.0)> =   -24.8762    -8.7711I    [P]
  
 CPU     0: STEP CPU TIME=     0.00 TOTAL CPU TIME=       1581.4 (     26.4 MIN)
 TOTAL WALL CLOCK TIME=       1589.7 SECONDS, CPU UTILIZATION IS    99.48%
   < 1-3A    |R| 1-3A    > =     -7.560592     34.282081     -0.888809 [CCC]
 < 1-3A    (MS= 1.0)|HSO| 1-3A    (MS= 1.0)> =     0.0000     0.0000I    [C]
 < 1-3A    (MS= 0.0)|HSO| 1-3A    (MS= 0.0)> =     0.0000    -0.0000I    [W]
 < 1-3A    (MS=-1.0)|HSO| 1-3A    (MS=-1.0)> =     0.0000    -0.0000I    [P]
 < 1-3A    (MS= 0.0)|HSO| 1-3A    (MS= 1.0)> =    -0.0000    -0.0000I    [C]
 < 1-3A    (MS= 1.0)|HSO| 1-3A    (MS= 0.0)> =     0.0000    -0.0000I    [P]
 < 1-3A    (MS=-1.0)|HSO| 1-3A    (MS= 0.0)> =    -0.0000    -0.0000I    [P]
 < 1-3A    (MS= 0.0)|HSO| 1-3A    (MS=-1.0)> =     0.0000    -0.0000I    [P]
  
   < 1-3A    |R| 2-3A    > =     -0.068723      0.249425     -0.071730 [CCC]
 < 1-3A    (MS= 1.0)|HSO| 2-3A    (MS= 1.0)> =     0.0000   -63.1216I    [C]
 < 1-3A    (MS= 0.0)|HSO| 2-3A    (MS= 0.0)> =    -0.0000     0.0000I    [W]
 < 1-3A    (MS=-1.0)|HSO| 2-3A    (MS=-1.0)> =    -0.0000    63.1216I    [P]
 < 1-3A    (MS= 0.0)|HSO| 2-3A    (MS= 1.0)> =    23.5529    -6.9716I    [C]
 < 1-3A    (MS= 1.0)|HSO| 2-3A    (MS= 0.0)> =   -23.5529    -6.9716I    [P]
 < 1-3A    (MS=-1.0)|HSO| 2-3A    (MS= 0.0)> =    23.5529    -6.9716I    [P]
 < 1-3A    (MS= 0.0)|HSO| 2-3A    (MS=-1.0)> =   -23.5529    -6.9716I    [P]
  
   < 1-3A    |R| 3-3A    > =     -0.425012      0.220860      0.045099 [CCC]
 < 1-3A    (MS= 1.0)|HSO| 3-3A    (MS= 1.0)> =     0.0000   -53.6790I    [C]
 < 1-3A    (MS= 0.0)|HSO| 3-3A    (MS= 0.0)> =    -0.0000     0.0000I    [W]
 < 1-3A    (MS=-1.0)|HSO| 3-3A    (MS=-1.0)> =    -0.0000    53.6790I    [P]
 < 1-3A    (MS= 0.0)|HSO| 3-3A    (MS= 1.0)> =   -10.5327    29.5336I    [C]
 < 1-3A    (MS= 1.0)|HSO| 3-3A    (MS= 0.0)> =    10.5327    29.5336I    [P]
 < 1-3A    (MS=-1.0)|HSO| 3-3A    (MS= 0.0)> =   -10.5327    29.5336I    [P]
 < 1-3A    (MS= 0.0)|HSO| 3-3A    (MS=-1.0)> =    10.5327    29.5336I    [P]
  
   < 1-3A    |R| 4-3A    > =      0.048399      0.163693     -0.107258 [CCC]
 < 1-3A    (MS= 1.0)|HSO| 4-3A    (MS= 1.0)> =     0.0000   -13.4914I    [C]
 < 1-3A    (MS= 0.0)|HSO| 4-3A    (MS= 0.0)> =    -0.0000     0.0000I    [W]
 < 1-3A    (MS=-1.0)|HSO| 4-3A    (MS=-1.0)> =    -0.0000    13.4914I    [P]
 < 1-3A    (MS= 0.0)|HSO| 4-3A    (MS= 1.0)> =    -0.0882     4.3934I    [C]
 < 1-3A    (MS= 1.0)|HSO| 4-3A    (MS= 0.0)> =     0.0882     4.3934I    [P]
 < 1-3A    (MS=-1.0)|HSO| 4-3A    (MS= 0.0)> =    -0.0882     4.3934I    [P]
 < 1-3A    (MS= 0.0)|HSO| 4-3A    (MS=-1.0)> =     0.0882     4.3934I    [P]
  
   < 2-3A    |R| 2-3A    > =     -8.201182     34.514418     -0.246744 [CCC]
 < 2-3A    (MS= 1.0)|HSO| 2-3A    (MS= 1.0)> =     0.0000     0.0000I    [C]
 < 2-3A    (MS= 0.0)|HSO| 2-3A    (MS= 0.0)> =     0.0000    -0.0000I    [W]
 < 2-3A    (MS=-1.0)|HSO| 2-3A    (MS=-1.0)> =     0.0000    -0.0000I    [P]
 < 2-3A    (MS= 0.0)|HSO| 2-3A    (MS= 1.0)> =     0.0000    -0.0000I    [C]
 < 2-3A    (MS= 1.0)|HSO| 2-3A    (MS= 0.0)> =    -0.0000    -0.0000I    [P]
 < 2-3A    (MS=-1.0)|HSO| 2-3A    (MS= 0.0)> =     0.0000    -0.0000I    [P]
 < 2-3A    (MS= 0.0)|HSO| 2-3A    (MS=-1.0)> =    -0.0000    -0.0000I    [P]
  
   < 2-3A    |R| 3-3A    > =     -0.081868     -0.115276      0.023639 [CCC]
 < 2-3A    (MS= 1.0)|HSO| 3-3A    (MS= 1.0)> =     0.0000     3.3082I    [C]
 < 2-3A    (MS= 0.0)|HSO| 3-3A    (MS= 0.0)> =     0.0000    -0.0000I    [W]
 < 2-3A    (MS=-1.0)|HSO| 3-3A    (MS=-1.0)> =     0.0000    -3.3082I    [P]
 < 2-3A    (MS= 0.0)|HSO| 3-3A    (MS= 1.0)> =     2.2285    -2.5404I    [C]
 < 2-3A    (MS= 1.0)|HSO| 3-3A    (MS= 0.0)> =    -2.2285    -2.5404I    [P]
 < 2-3A    (MS=-1.0)|HSO| 3-3A    (MS= 0.0)> =     2.2285    -2.5404I    [P]
 < 2-3A    (MS= 0.0)|HSO| 3-3A    (MS=-1.0)> =    -2.2285    -2.5404I    [P]
  
   < 2-3A    |R| 4-3A    > =     -0.121402      0.320145      0.024217 [CCC]
 < 2-3A    (MS= 1.0)|HSO| 4-3A    (MS= 1.0)> =     0.0000   -49.0257I    [C]
 < 2-3A    (MS= 0.0)|HSO| 4-3A    (MS= 0.0)> =    -0.0000     0.0000I    [W]
 < 2-3A    (MS=-1.0)|HSO| 4-3A    (MS=-1.0)> =    -0.0000    49.0257I    [P]
 < 2-3A    (MS= 0.0)|HSO| 4-3A    (MS= 1.0)> =    -9.6283    26.7701I    [C]
 < 2-3A    (MS= 1.0)|HSO| 4-3A    (MS= 0.0)> =     9.6283    26.7701I    [P]
 < 2-3A    (MS=-1.0)|HSO| 4-3A    (MS= 0.0)> =    -9.6283    26.7701I    [P]
 < 2-3A    (MS= 0.0)|HSO| 4-3A    (MS=-1.0)> =     9.6283    26.7701I    [P]
  
   < 3-3A    |R| 3-3A    > =     -8.364100     34.374120     -0.414227 [CCC]
 < 3-3A    (MS= 1.0)|HSO| 3-3A    (MS= 1.0)> =     0.0000    -0.0000I    [C]
 < 3-3A    (MS= 0.0)|HSO| 3-3A    (MS= 0.0)> =    -0.0000     0.0000I    [W]
 < 3-3A    (MS=-1.0)|HSO| 3-3A    (MS=-1.0)> =    -0.0000     0.0000I    [P]
 < 3-3A    (MS= 0.0)|HSO| 3-3A    (MS= 1.0)> =     0.0000    -0.0000I    [C]
 < 3-3A    (MS= 1.0)|HSO| 3-3A    (MS= 0.0)> =    -0.0000    -0.0000I    [P]
 < 3-3A    (MS=-1.0)|HSO| 3-3A    (MS= 0.0)> =     0.0000    -0.0000I    [P]
 < 3-3A    (MS= 0.0)|HSO| 3-3A    (MS=-1.0)> =    -0.0000    -0.0000I    [P]
  
   < 3-3A    |R| 4-3A    > =      0.201502      0.353360     -0.196644 [CCC]
 < 3-3A    (MS= 1.0)|HSO| 4-3A    (MS= 1.0)> =     0.0000   -49.8608I    [C]
 < 3-3A    (MS= 0.0)|HSO| 4-3A    (MS= 0.0)> =    -0.0000     0.0000I    [W]
 < 3-3A    (MS=-1.0)|HSO| 4-3A    (MS=-1.0)> =    -0.0000    49.8608I    [P]
 < 3-3A    (MS= 0.0)|HSO| 4-3A    (MS= 1.0)> =    21.0604    -6.5488I    [C]
 < 3-3A    (MS= 1.0)|HSO| 4-3A    (MS= 0.0)> =   -21.0604    -6.5488I    [P]
 < 3-3A    (MS=-1.0)|HSO| 4-3A    (MS= 0.0)> =    21.0604    -6.5488I    [P]
 < 3-3A    (MS= 0.0)|HSO| 4-3A    (MS=-1.0)> =   -21.0604    -6.5488I    [P]
  
   < 4-3A    |R| 4-3A    > =     -7.562042     34.938002     -0.518458 [CCC]
 < 4-3A    (MS= 1.0)|HSO| 4-3A    (MS= 1.0)> =     0.0000    -0.0000I    [C]
 < 4-3A    (MS= 0.0)|HSO| 4-3A    (MS= 0.0)> =    -0.0000     0.0000I    [W]
 < 4-3A    (MS=-1.0)|HSO| 4-3A    (MS=-1.0)> =    -0.0000     0.0000I    [P]
 < 4-3A    (MS= 0.0)|HSO| 4-3A    (MS= 1.0)> =    -0.0000    -0.0000I    [C]
 < 4-3A    (MS= 1.0)|HSO| 4-3A    (MS= 0.0)> =     0.0000    -0.0000I    [P]
 < 4-3A    (MS=-1.0)|HSO| 4-3A    (MS= 0.0)> =    -0.0000    -0.0000I    [P]
 < 4-3A    (MS= 0.0)|HSO| 4-3A    (MS=-1.0)> =     0.0000    -0.0000I    [P]
  
 CPU     0: STEP CPU TIME=     0.00 TOTAL CPU TIME=       1581.4 (     26.4 MIN)
 TOTAL WALL CLOCK TIME=       1589.7 SECONDS, CPU UTILIZATION IS    99.48%

 >>> DIMENSION OF HSO MATRIX =      16
     LARGEST NUMBER OF WALKS =      10

     THE MAX HSO MATRIX ELEMENT ABSOLUTE ERROR IS 6.31E-03 CM-1.
     TO DECREASE THE ERROR MAKE SYMTOL SMALLER.

     CI   ADIABATIC STATES (CM-1 UNIT) ---
             0.000       1852.435       2696.969       4546.056         14.956
            14.956         14.956       1830.990       1830.990       1830.990
          2645.551       2645.551       2645.551       4540.190       4540.190
          4540.190

 WEIGHTS OF SO   CI   STATES ---

 STATE   1: RELATIVE E=         -5.484 CM-1; WEIGHT = 0.964  1001
         1.0000
          1      2      3      4      5      6      7      8
         0.9645 0.0000 0.0000 0.0000 0.0332 0.0015 0.0008 0.0000

 STATE   2: RELATIVE E=         10.218 CM-1; WEIGHT = 0.998  2001
         1.0000
          1      2      3      4      5      6      7      8
         0.0000 0.0000 0.0000 0.0000 0.9977 0.0016 0.0007 0.0000

 STATE   3: RELATIVE E=         10.548 CM-1; WEIGHT = 0.987  2001
         1.0000
          1      2      3      4      5      6      7      8
         0.0112 0.0013 0.0001 0.0000 0.9867 0.0002 0.0007 0.0000

 STATE   4: RELATIVE E=         11.376 CM-1; WEIGHT = 0.976  2001
         1.0000
          1      2      3      4      5      6      7      8
         0.0220 0.0001 0.0000 0.0002 0.9762 0.0014 0.0000 0.0000

 STATE   5: RELATIVE E=       1831.646 CM-1; WEIGHT = 0.961  2002
         1.0000
          1      2      3      4      5      6      7      8
         0.0013 0.0368 0.0000 0.0000 0.0002 0.9611 0.0001 0.0005

 STATE   6: RELATIVE E=       1832.332 CM-1; WEIGHT = 0.998  2002
         1.0000
          1      2      3      4      5      6      7      8
         0.0002 0.0001 0.0000 0.0000 0.0014 0.9977 0.0000 0.0005

 STATE   7: RELATIVE E=       1833.349 CM-1; WEIGHT = 0.988  2002
         1.0000
          1      2      3      4      5      6      7      8
         0.0000 0.0104 0.0000 0.0000 0.0015 0.9879 0.0000 0.0001

 STATE   8: RELATIVE E=       1854.040 CM-1; WEIGHT = 0.951  1002
         1.0000
          1      2      3      4      5      6      7      8
         0.0001 0.9505 0.0000 0.0000 0.0013 0.0473 0.0002 0.0006

 STATE   9: RELATIVE E=       2641.737 CM-1; WEIGHT = 0.926  2003
         1.0000
          1      2      3      4      5      6      7      8
         0.0007 0.0002 0.0722 0.0000 0.0000 0.0000 0.9261 0.0008

 STATE  10: RELATIVE E=       2645.625 CM-1; WEIGHT = 0.998  2003
         1.0000
          1      2      3      4      5      6      7      8
         0.0000 0.0000 0.0001 0.0000 0.0007 0.0000 0.9982 0.0010

 STATE  11: RELATIVE E=       2647.140 CM-1; WEIGHT = 0.997  2003
         1.0000
          1      2      3      4      5      6      7      8
         0.0000 0.0000 0.0018 0.0000 0.0007 0.0001 0.9973 0.0001

 STATE  12: RELATIVE E=       2701.683 CM-1; WEIGHT = 0.926  1003
         1.0000
          1      2      3      4      5      6      7      8
         0.0001 0.0000 0.9258 0.0000 0.0001 0.0001 0.0739 0.0001

 STATE  13: RELATIVE E=       4472.034 CM-1; WEIGHT = 0.518  2004
         1.0000
          1      2      3      4      5      6      7      8
         0.0000 0.0001 0.0000 0.4814 0.0001 0.0002 0.0000 0.5181

 STATE  14: RELATIVE E=       4543.543 CM-1; WEIGHT = 0.998  2004
         1.0000
          1      2      3      4      5      6      7      8
         0.0000 0.0000 0.0000 0.0000 0.0000 0.0005 0.0010 0.9985

 STATE  15: RELATIVE E=       4543.704 CM-1; WEIGHT = 0.998  2004
         1.0000
          1      2      3      4      5      6      7      8
         0.0000 0.0005 0.0000 0.0000 0.0000 0.0001 0.0010 0.9984

 STATE  16: RELATIVE E=       4617.029 CM-1; WEIGHT = 0.518  1004
         1.0000
          1      2      3      4      5      6      7      8
         0.0000 0.0001 0.0000 0.5183 0.0001 0.0002 0.0000 0.4813


 -----------------------------------------------------------
 EIGENVALUES AND EIGENVECTORS OF THE SO   CI   HAMILTONIAN
 -----------------------------------------------------------

                          1          2          3          4          5
   STATE ENERGY ---       -5.48      10.22      10.55      11.38    1831.65
       STATE ID ---       1001       2001       2001       2001       2002

    1< 1>  1(  0.0) R   0.982076  -0.003545   0.105700   0.148356  -0.035652
                   I   0.000000   0.000000   0.000000   0.000000   0.000000
    2< 2>  1(  0.0) R  -0.002343   0.000225   0.035463  -0.009663   0.191710
                   I  -0.000000   0.000000   0.000000  -0.000000   0.000000
    3< 3>  1(  0.0) R  -0.000084  -0.000146  -0.007469   0.005310   0.006356
                   I  -0.000000  -0.000000  -0.000000   0.000000   0.000000
    4< 4>  1(  0.0) R   0.001832  -0.000271   0.003471  -0.014819  -0.000564
                   I   0.000000   0.000000   0.000000  -0.000000  -0.000000
    5< 1>  3(  1.0) R  -0.085021  -0.500686   0.422807   0.249396   0.000295
                   I  -0.095801   0.455889   0.241829   0.472704   0.008474
    6< 1>  3(  0.0) R  -0.000000   0.000000   0.000000  -0.000000  -0.000000
                   I  -0.020114  -0.284036  -0.715666   0.636300   0.010286
    7< 1>  3( -1.0) R  -0.085021  -0.500686   0.422807   0.249396   0.000295
                   I   0.095801  -0.455889  -0.241829  -0.472704  -0.008474
    8< 2>  3(  1.0) R  -0.016101   0.014753   0.004261   0.016934  -0.514207
                   I  -0.001129   0.021061  -0.005855  -0.017523   0.009480
    9< 2>  3(  0.0) R   0.000000  -0.000000  -0.000000   0.000000  -0.000000
                   I   0.031788   0.015478   0.006732   0.015454   0.657374
   10< 2>  3( -1.0) R  -0.016101   0.014753   0.004261   0.016934  -0.514207
                   I   0.001129  -0.021061   0.005855   0.017523  -0.009480
   11< 3>  3(  1.0) R  -0.005041   0.012448   0.012624   0.002059   0.002219
                   I  -0.010437   0.009141  -0.012719  -0.004325  -0.002155
   12< 3>  3(  0.0) R  -0.000000   0.000000   0.000000  -0.000000  -0.000000
                   I  -0.022204  -0.014795   0.005382  -0.001512   0.007251
   13< 3>  3( -1.0) R  -0.005041   0.012448   0.012624   0.002059   0.002219
                   I   0.010437  -0.009141   0.012719   0.004325   0.002155
   14< 4>  3(  1.0) R  -0.000808   0.001848   0.001106   0.000366  -0.006920
                   I   0.000338   0.001290  -0.001722  -0.000915   0.009547
   15< 4>  3(  0.0) R  -0.000000   0.000000   0.000000  -0.000000   0.000000
                   I  -0.002215  -0.000847   0.000069   0.000736  -0.014064
   16< 4>  3( -1.0) R  -0.000808   0.001848   0.001106   0.000366  -0.006920
                   I  -0.000338  -0.001290   0.001722   0.000915  -0.009547

                          6          7          8          9         10
   STATE ENERGY ---     1832.33    1833.35    1854.04    2641.74    2645.63
       STATE ID ---       2002       2002       1002       2003       2003

    1< 1>  1(  0.0) R  -0.013581   0.004857   0.008006   0.026314   0.004112
                   I   0.000000   0.000000   0.000000   0.000000   0.000000
    2< 2>  1(  0.0) R   0.011310  -0.101987   0.974939  -0.012595  -0.001575
                   I  -0.000000  -0.000000  -0.000000   0.000000  -0.000000
    3< 3>  1(  0.0) R  -0.002382  -0.006747  -0.000561   0.268667   0.007481
                   I  -0.000000  -0.000000  -0.000000  -0.000000   0.000000
    4< 4>  1(  0.0) R   0.000312   0.000877   0.000138   0.002133  -0.002034
                   I   0.000000   0.000000   0.000000  -0.000000   0.000000
    5< 1>  3(  1.0) R  -0.017025  -0.016399  -0.014608   0.000913   0.013538
                   I  -0.016778   0.020497  -0.003721  -0.002994   0.007948
    6< 1>  3(  0.0) R   0.000000   0.000000   0.000000   0.000000  -0.000000
                   I  -0.015876  -0.011971   0.029207   0.000282  -0.014212
    7< 1>  3( -1.0) R  -0.017025  -0.016399  -0.014608   0.000913   0.013538
                   I   0.016778  -0.020497   0.003721   0.002994  -0.007948
    8< 2>  3(  1.0) R   0.300752  -0.375059   0.058387   0.000760  -0.002885
                   I  -0.540224  -0.453004  -0.043014  -0.002313  -0.001051
    9< 2>  3(  0.0) R   0.000000   0.000000   0.000000  -0.000000   0.000000
                   I   0.482810  -0.544183  -0.191799  -0.002081   0.005506
   10< 2>  3( -1.0) R   0.300752  -0.375059   0.058387   0.000760  -0.002885
                   I   0.540224   0.453004   0.043014   0.002313   0.001051
   11< 3>  3(  1.0) R   0.003476   0.001463  -0.000584   0.272242  -0.442784
                   I   0.000745  -0.000060   0.006135   0.396738   0.520078
   12< 3>  3(  0.0) R   0.000000   0.000000   0.000000   0.000000  -0.000000
                   I  -0.004632  -0.003824   0.009983   0.680512  -0.255218
   13< 3>  3( -1.0) R   0.003476   0.001463  -0.000584   0.272242  -0.442784
                   I  -0.000745   0.000060  -0.006135  -0.396738  -0.520078
   14< 4>  3(  1.0) R  -0.014638  -0.002384  -0.001922   0.012935   0.012772
                   I  -0.003783   0.006015  -0.012097  -0.014527   0.014508
   15< 4>  3(  0.0) R  -0.000000  -0.000000  -0.000000  -0.000000   0.000000
                   I   0.009538  -0.002205  -0.018485   0.006339   0.014687
   16< 4>  3( -1.0) R  -0.014638  -0.002384  -0.001922   0.012935   0.012772
                   I   0.003783  -0.006015   0.012097   0.014527  -0.014508

                         11         12         13         14         15
   STATE ENERGY ---     2647.14    2701.68    4472.03    4543.54    4543.70
       STATE ID ---       2003       1003       2004       2004       2004

    1< 1>  1(  0.0) R   0.004755  -0.007266   0.001000   0.000235   0.001301
                   I   0.000000   0.000000   0.000000   0.000000   0.000000
    2< 2>  1(  0.0) R  -0.004900   0.002628   0.009248  -0.001522   0.022336
                   I   0.000000  -0.000000   0.000000  -0.000000   0.000000
    3< 3>  1(  0.0) R   0.042169   0.962184   0.002391  -0.000668   0.000762
                   I  -0.000000   0.000000   0.000000  -0.000000   0.000000
    4< 4>  1(  0.0) R   0.005809  -0.000452  -0.693837   0.000734  -0.002140
                   I  -0.000000  -0.000000  -0.000000   0.000000  -0.000000
    5< 1>  3(  1.0) R  -0.012257   0.001837  -0.002493   0.001740   0.000908
                   I   0.012323  -0.000392  -0.003652   0.001441  -0.001224
    6< 1>  3(  0.0) R   0.000000  -0.000000   0.000000   0.000000  -0.000000
                   I  -0.009195  -0.008848  -0.008685  -0.000964   0.001039
    7< 1>  3( -1.0) R  -0.012257   0.001837  -0.002493   0.001740   0.000908
                   I  -0.012323   0.000392   0.003652  -0.001441   0.001224
    8< 2>  3(  1.0) R   0.002735   0.001212  -0.007808   0.010357   0.006321
                   I  -0.004827  -0.003702   0.006391   0.008598  -0.004043
    9< 2>  3(  0.0) R  -0.000000   0.000000   0.000000   0.000000  -0.000000
                   I  -0.000331  -0.006541  -0.004979  -0.013440   0.001908
   10< 2>  3( -1.0) R   0.002735   0.001212  -0.007808   0.010357   0.006321
                   I   0.004827   0.003702  -0.006391  -0.008598   0.004043
   11< 3>  3(  1.0) R  -0.475856  -0.051632  -0.001112   0.009450   0.016369
                   I  -0.245758  -0.104083  -0.001469   0.017630  -0.012570
   12< 3>  3(  0.0) R   0.000000   0.000000   0.000000  -0.000000   0.000000
                   I   0.650863  -0.216592   0.003945   0.012606   0.010418
   13< 3>  3( -1.0) R  -0.475856  -0.051632  -0.001112   0.009450   0.016369
                   I   0.245758   0.104083   0.001469  -0.017630   0.012570
   14< 4>  3(  1.0) R  -0.004113  -0.003044  -0.248691  -0.536007   0.305753
                   I   0.005409   0.003880  -0.088184   0.402103   0.568134
   15< 4>  3(  0.0) R  -0.000000   0.000000  -0.000000   0.000000  -0.000000
                   I  -0.002305  -0.004979   0.615536  -0.317022   0.407295
   16< 4>  3( -1.0) R  -0.004113  -0.003044  -0.248691  -0.536007   0.305753
                   I  -0.005409  -0.003880   0.088184  -0.402103  -0.568134

                         16
   STATE ENERGY ---     4617.03
       STATE ID ---       1004

    1< 1>  1(  0.0) R   0.000873
                   I   0.000000
    2< 2>  1(  0.0) R   0.008773
                   I   0.000000
    3< 3>  1(  0.0) R   0.001956
                   I  -0.000000
    4< 4>  1(  0.0) R   0.719935
                   I  -0.000000
    5< 1>  3(  1.0) R   0.000887
                   I   0.005375
    6< 1>  3(  0.0) R  -0.000000
                   I   0.008177
    7< 1>  3( -1.0) R   0.000887
                   I  -0.005375
    8< 2>  3(  1.0) R  -0.007261
                   I   0.006658
    9< 2>  3(  0.0) R   0.000000
                   I  -0.003543
   10< 2>  3( -1.0) R  -0.007261
                   I  -0.006658
   11< 3>  3(  1.0) R   0.000714
                   I   0.000740
   12< 3>  3(  0.0) R  -0.000000
                   I  -0.004300
   13< 3>  3( -1.0) R   0.000714
                   I  -0.000740
   14< 4>  3(  1.0) R  -0.238182
                   I  -0.083672
   15< 4>  3(  0.0) R   0.000000
                   I   0.594807
   16< 4>  3( -1.0) R  -0.238182
                   I   0.083672

   SPIN-MIXED   CI   STATES (CM-1 UNIT) ---
 (RELATIVE TO THE LOWEST SPIN-MIXED STATE)
           0.000         15.701         16.032         16.860       1837.129
        1837.816       1838.833       1859.524       2647.220       2651.109
        2652.624       2707.167       4477.517       4549.026       4549.188
        4622.512

   SPIN-MIXED   CI   STATES (CM-1 UNIT) ---
      1(   1001)     2(   2001)     3(   2001)     4(   2001)     5(   2002)
          -5.484         10.218         10.548         11.376       1831.646
      6(   2002)     7(   2002)     8(   1002)     9(   2003)    10(   2003)
        1832.332       1833.349       1854.040       2641.737       2645.625
     11(   2003)    12(   1003)    13(   2004)    14(   2004)    15(   2004)
        2647.140       2701.683       4472.034       4543.543       4543.704
     16(   1004)
        4617.029

 NON-ZERO   CI   SPIN-ORBIT COUPLING CONSTANTS (CM-1)
 ---------------------------------------------------------------------
 MUL1(CI)|MUL2(CI)| CI ROOT 1 | CI ROOT 2 |    FULL     | 1E ONLY
 ---------------------------------------------------------------------
  1 ( 1) | 3 ( 2) |     1     |     1     |         3.06|
  1 ( 1) | 3 ( 2) |     1     |     2     |        72.09|
  1 ( 1) | 3 ( 2) |     1     |     3     |        74.17|
  1 ( 1) | 3 ( 2) |     1     |     4     |         8.68|
  1 ( 1) | 3 ( 2) |     2     |     1     |        67.86|
  1 ( 1) | 3 ( 2) |     2     |     2     |         4.64|
  1 ( 1) | 3 ( 2) |     2     |     3     |        10.96|
  1 ( 1) | 3 ( 2) |     2     |     4     |        69.31|
  1 ( 1) | 3 ( 2) |     3     |     1     |        24.70|
  1 ( 1) | 3 ( 2) |     3     |     2     |         8.01|
  1 ( 1) | 3 ( 2) |     3     |     3     |        15.69|
  1 ( 1) | 3 ( 2) |     3     |     4     |         5.96|
  1 ( 1) | 3 ( 2) |     4     |     1     |        69.54|
  1 ( 1) | 3 ( 2) |     4     |     2     |         2.86|
  1 ( 1) | 3 ( 2) |     4     |     3     |        12.36|
  1 ( 1) | 3 ( 2) |     4     |     4     |        72.45|
  3 ( 2) | 3 ( 2) |     1     |     2     |       101.89|
  3 ( 2) | 3 ( 2) |     1     |     3     |        98.47|
  3 ( 2) | 3 ( 2) |     1     |     4     |        21.01|
  3 ( 2) | 3 ( 2) |     2     |     3     |         8.22|
  3 ( 2) | 3 ( 2) |     2     |     4     |        89.69|
  3 ( 2) | 3 ( 2) |     3     |     4     |        83.17|
 ---------------------------------------------------------------------


 ***** START CALCULATING TRANSITION MOMENT AMONG SPIN-MIXED   CI   STATES *****

 NUMBER OF ORBITALS            =    4
 DIMENSION OF HSO MATRIX       =   16
 NUMBER OF SPIN-MULTIPLICITIES =    2

 NOTE THAT T(X),T(Y),T(Z) ARE COMPLEX NUMBERS.


        STATES         ENERGY DIFF.         T(X)                   T(Y)                   T(Z)              TM
    1( 1001)   1( 1001)        0.00   -7.73742    0.00000I   34.24069    0.00000I   -0.91083    0.00000I   35.11584
    1( 1001)   2( 2001)       15.70    0.00153    0.00000I    0.00007    0.00000I   -0.00012   -0.00000I    0.00154
    1( 1001)   3( 2001)       16.03   -0.01816   -0.00000I   -0.00302   -0.00000I   -0.00439   -0.00000I    0.01893
    1( 1001)   4( 2001)       16.86   -0.01392    0.00000I   -0.00801    0.00000I   -0.00387    0.00000I    0.01651
    1( 1001)   5( 2002)     1837.13    0.02480    0.00000I    0.08652   -0.00000I   -0.01349   -0.00000I    0.09101
    1( 1001)   6( 2002)     1837.82   -0.00444   -0.00000I    0.01650    0.00000I   -0.00017    0.00000I    0.01708
    1( 1001)   7( 2002)     1838.83   -0.03931   -0.00000I    0.00565    0.00000I    0.00439    0.00000I    0.03996
    1( 1001)   8( 1002)     1859.52    0.20900   -0.00000I    0.28747   -0.00000I   -0.16742    0.00000I    0.39288
    1( 1001)   9( 2003)     2647.22    0.32406    0.00000I   -0.02339   -0.00000I   -0.06528    0.00000I    0.33140
    1( 1001)  10( 2003)     2651.11    0.01398   -0.00000I   -0.00507    0.00000I   -0.00160   -0.00000I    0.01495
    1( 1001)  11( 2003)     2652.62   -0.01003    0.00000I    0.01981   -0.00000I   -0.00324    0.00000I    0.02244
    1( 1001)  12( 1003)     2707.17    0.89056    0.00000I    0.06896   -0.00000I   -0.16939   -0.00000I    0.90914
    1( 1001)  13( 2004)     4477.52   -0.05088   -0.00000I    0.21347   -0.00000I    0.03483    0.00000I    0.22220
    1( 1001)  14( 2004)     4549.03    0.00365    0.00000I    0.00506    0.00000I   -0.00269   -0.00000I    0.00679
    1( 1001)  15( 2004)     4549.19   -0.00773   -0.00000I   -0.02927   -0.00000I    0.01863    0.00000I    0.03554
    1( 1001)  16( 1004)     4622.51    0.05424    0.00000I   -0.19062   -0.00000I   -0.04563    0.00000I    0.20337
    2( 2001)   2( 2001)        0.00   -7.56234    0.00000I   34.28242    0.00000I   -0.88738   -0.00000I   35.11781
    2( 2001)   3( 2001)        0.33    0.00018   -0.00000I   -0.00001   -0.00000I   -0.00001    0.00000I    0.00018
    2( 2001)   4( 2001)        1.16    0.00018    0.00000I    0.00001   -0.00000I   -0.00001    0.00000I    0.00018
    2( 2001)   5( 2002)     1821.43   -0.01459    0.00000I    0.08657   -0.00000I   -0.03007    0.00000I    0.09280
    2( 2001)   6( 2002)     1822.11    0.07008   -0.00000I   -0.23261    0.00000I    0.06169   -0.00000I    0.25065
    2( 2001)   7( 2002)     1823.13    0.01825   -0.00000I    0.02225   -0.00000I   -0.03442    0.00000I    0.04487
    2( 2001)   8( 1002)     1843.82    0.00271    0.00000I   -0.01322    0.00000I    0.00240   -0.00000I    0.01371
    2( 2001)   9( 2003)     2631.52    0.03662   -0.00000I   -0.03148    0.00000I    0.00094    0.00000I    0.04830
    2( 2001)  10( 2003)     2635.41   -0.42361    0.00000I    0.21863   -0.00000I    0.04617   -0.00000I    0.47893
    2( 2001)  11( 2003)     2636.92   -0.00638   -0.00000I    0.01300    0.00000I   -0.00964    0.00000I    0.01740
    2( 2001)  12( 1003)     2691.47   -0.00929    0.00000I    0.00545   -0.00000I    0.00026   -0.00000I    0.01078
    2( 2001)  13( 2004)     4461.82   -0.00356    0.00000I   -0.00590    0.00000I    0.00196   -0.00000I    0.00716
    2( 2001)  14( 2004)     4533.32    0.04613    0.00000I    0.16151    0.00000I   -0.10610   -0.00000I    0.19867
    2( 2001)  15( 2004)     4533.49    0.01605   -0.00000I    0.02455   -0.00000I   -0.01146    0.00000I    0.03149
    2( 2001)  16( 1004)     4606.81   -0.00534    0.00000I   -0.00370    0.00000I    0.00254   -0.00000I    0.00698
    3( 2001)   3( 2001)        0.00   -7.56395   -0.00000I   34.28227    0.00000I   -0.88822   -0.00000I   35.11804
    3( 2001)   4( 2001)        0.83   -0.00192   -0.00000I   -0.00089    0.00000I   -0.00033    0.00000I    0.00214
    3( 2001)   5( 2002)     1821.10    0.06597    0.00000I   -0.21639   -0.00000I    0.06463    0.00000I    0.23527
    3( 2001)   6( 2002)     1821.78    0.01031   -0.00000I   -0.08876    0.00000I    0.03653   -0.00000I    0.09654
    3( 2001)   7( 2002)     1822.80    0.00935   -0.00000I   -0.03986   -0.00000I    0.00894    0.00000I    0.04190
    3( 2001)   8( 1002)     1843.49   -0.01082    0.00000I    0.07951   -0.00000I   -0.00699   -0.00000I    0.08054
    3( 2001)   9( 2003)     2631.19    0.05302   -0.00000I   -0.01518    0.00000I   -0.00799    0.00000I    0.05573
    3( 2001)  10( 2003)     2635.08   -0.00286    0.00000I    0.01067   -0.00000I   -0.00971   -0.00000I    0.01471
    3( 2001)  11( 2003)     2636.59    0.42541   -0.00000I   -0.21926    0.00000I   -0.04640    0.00000I    0.48083
    3( 2001)  12( 1003)     2691.13    0.06926    0.00000I    0.01315   -0.00000I   -0.01589    0.00000I    0.07226
    3( 2001)  13( 2004)     4461.49   -0.03888    0.00000I   -0.09234    0.00000I    0.07975   -0.00000I    0.12806
    3( 2001)  14( 2004)     4532.99   -0.00990   -0.00000I   -0.01242   -0.00000I    0.00578    0.00000I    0.01691
    3( 2001)  15( 2004)     4533.16    0.00990    0.00000I    0.03835    0.00000I   -0.02510   -0.00000I    0.04689
    3( 2001)  16( 1004)     4606.48   -0.02684    0.00000I   -0.12960    0.00000I    0.06608   -0.00000I    0.14793
    4( 2001)   4( 2001)        0.00   -7.56178    0.00000I   34.28105    0.00000I   -0.88847    0.00000I   35.11638
    4( 2001)   5( 2002)     1820.27   -0.00023   -0.00000I    0.04931    0.00000I   -0.02204   -0.00000I    0.05401
    4( 2001)   6( 2002)     1820.96   -0.01999    0.00000I   -0.00546   -0.00000I    0.02776    0.00000I    0.03464
    4( 2001)   7( 2002)     1821.97    0.06593    0.00000I   -0.24617   -0.00000I    0.06832    0.00000I    0.26385
    4( 2001)   8( 1002)     1842.66    0.03490   -0.00000I    0.00586   -0.00000I   -0.01430    0.00000I    0.03817
    4( 2001)   9( 2003)     2630.36   -0.36718    0.00000I    0.20787   -0.00000I    0.03814   -0.00000I    0.42366
    4( 2001)  10( 2003)     2634.25   -0.03652   -0.00000I    0.03233    0.00000I   -0.00177    0.00000I    0.04880
    4( 2001)  11( 2003)     2635.76    0.02939   -0.00000I   -0.01359    0.00000I   -0.00316   -0.00000I    0.03253
    4( 2001)  12( 1003)     2690.31    0.22929   -0.00000I   -0.05241    0.00000I   -0.02467   -0.00000I    0.23649
    4( 2001)  13( 2004)     4460.66    0.00598   -0.00000I    0.06401   -0.00000I   -0.01581    0.00000I    0.06620
    4( 2001)  14( 2004)     4532.17   -0.01358   -0.00000I   -0.02166   -0.00000I    0.01003    0.00000I    0.02746
    4( 2001)  15( 2004)     4532.33    0.04450    0.00000I    0.15423    0.00000I   -0.10139   -0.00000I    0.18986
    4( 2001)  16( 1004)     4605.65    0.01265   -0.00000I   -0.00306   -0.00000I   -0.02377    0.00000I    0.02710
    5( 2002)   5( 2002)        0.00   -8.21822    0.00000I   34.50577    0.00000I   -0.23823   -0.00000I   35.47174
    5( 2002)   6( 2002)        0.69   -0.00097    0.00000I   -0.00037   -0.00000I    0.00034   -0.00000I    0.00109
    5( 2002)   7( 2002)        1.70    0.01004    0.00000I    0.00644   -0.00000I   -0.00557   -0.00000I    0.01316
    5( 2002)   8( 1002)       22.39   -0.07053    0.00000I   -0.03147    0.00000I    0.04011   -0.00000I    0.08702
    5( 2002)   9( 2003)      810.09   -0.09697    0.00000I   -0.04754    0.00000I    0.04441   -0.00000I    0.11677
    5( 2002)  10( 2003)      813.98   -0.02187   -0.00000I   -0.03234   -0.00000I    0.00701    0.00000I    0.03967
    5( 2002)  11( 2003)      815.49   -0.08984    0.00000I   -0.10878    0.00000I    0.02785   -0.00000I    0.14380
    5( 2002)  12( 1003)      870.04   -0.26728    0.00000I   -0.08744    0.00000I    0.14183   -0.00000I    0.31496
    5( 2002)  13( 2004)     2640.39   -0.09162    0.00000I    0.20286    0.00000I    0.02644   -0.00000I    0.22416
    5( 2002)  14( 2004)     2711.90   -0.03081   -0.00000I    0.11860    0.00000I    0.00405    0.00000I    0.12260
    5( 2002)  15( 2004)     2712.06    0.00494    0.00000I   -0.00824   -0.00000I   -0.00200   -0.00000I    0.00982
    5( 2002)  16( 1004)     2785.38   -0.07446    0.00000I    0.20927    0.00000I    0.00710    0.00000I    0.22224
    6( 2002)   6( 2002)        0.00   -8.19967   -0.00000I   34.51446    0.00000I   -0.24801    0.00000I   35.47596
    6( 2002)   7( 2002)        1.02    0.00064    0.00000I    0.00045    0.00000I   -0.00025   -0.00000I    0.00082
    6( 2002)   8( 1002)       21.71   -0.00360   -0.00000I   -0.00111   -0.00000I    0.00145    0.00000I    0.00404
    6( 2002)   9( 2003)      809.40    0.00034   -0.00000I   -0.00738   -0.00000I    0.00267    0.00000I    0.00785
    6( 2002)  10( 2003)      813.29    0.07846   -0.00000I    0.11024   -0.00000I   -0.02236    0.00000I    0.13714
    6( 2002)  11( 2003)      814.81   -0.02215    0.00000I   -0.03133    0.00000I    0.00601   -0.00000I    0.03884
    6( 2002)  12( 1003)      869.35   -0.01537   -0.00000I   -0.00172   -0.00000I    0.00368    0.00000I    0.01590
    6( 2002)  13( 2004)     2639.70   -0.02115   -0.00000I    0.07888   -0.00000I    0.00276    0.00000I    0.08171
    6( 2002)  14( 2004)     2711.21    0.11785    0.00000I   -0.28623   -0.00000I   -0.02539   -0.00000I    0.31058
    6( 2002)  15( 2004)     2711.37    0.01831   -0.00000I   -0.08719    0.00000I    0.00116    0.00000I    0.08910
    6( 2002)  16( 1004)     2784.70   -0.02120   -0.00000I    0.08198   -0.00000I    0.00322   -0.00000I    0.08474
    7( 2002)   7( 2002)        0.00   -8.20486    0.00000I   34.51025    0.00000I   -0.24491    0.00000I   35.47304
    7( 2002)   8( 1002)       20.69    0.03582   -0.00000I    0.02369   -0.00000I   -0.02189    0.00000I    0.04820
    7( 2002)   9( 2003)      808.39    0.11758   -0.00000I    0.12266   -0.00000I   -0.04415    0.00000I    0.17556
    7( 2002)  10( 2003)      812.28   -0.00921   -0.00000I   -0.00011   -0.00000I   -0.00060    0.00000I    0.00923
    7( 2002)  11( 2003)      813.79   -0.01047    0.00000I   -0.02418    0.00000I    0.00198   -0.00000I    0.02643
    7( 2002)  12( 1003)      868.33    0.12847   -0.00000I    0.02664   -0.00000I   -0.07627    0.00000I    0.15176
    7( 2002)  13( 2004)     2638.68    0.01114   -0.00000I   -0.02092    0.00000I   -0.00688    0.00000I    0.02468
    7( 2002)  14( 2004)     2710.19   -0.01629   -0.00000I    0.07983    0.00000I   -0.00157    0.00000I    0.08149
    7( 2002)  15( 2004)     2710.36    0.12230   -0.00000I   -0.30552   -0.00000I   -0.02600    0.00000I    0.33011
    7( 2002)  16( 1004)     2783.68    0.00360   -0.00000I   -0.02658    0.00000I    0.00530   -0.00000I    0.02734
    8( 1002)   8( 1002)        0.00   -8.47347    0.00000I   34.40357    0.00000I   -0.08345    0.00000I   35.43180
    8( 1002)   9( 2003)      787.70   -0.29509   -0.00000I   -0.10376   -0.00000I    0.16659    0.00000I    0.35440
    8( 1002)  10( 2003)      791.59   -0.00690   -0.00000I    0.00121   -0.00000I    0.00379    0.00000I    0.00796
    8( 1002)  11( 2003)      793.10   -0.04831    0.00000I    0.00652   -0.00000I    0.02320   -0.00000I    0.05399
    8( 1002)  12( 1003)      847.64   -1.09399   -0.00000I   -0.43823   -0.00000I    0.62272    0.00000I    1.33290
    8( 1002)  13( 2004)     2617.99   -0.03252   -0.00000I   -0.03264    0.00000I    0.04707    0.00000I    0.06587
    8( 1002)  14( 2004)     2689.50    0.00522    0.00000I   -0.01055   -0.00000I   -0.00190   -0.00000I    0.01192
    8( 1002)  15( 2004)     2689.66   -0.00822   -0.00000I   -0.03780    0.00000I    0.00614    0.00000I    0.03917
    8( 1002)  16( 1004)     2762.99    0.05188   -0.00000I   -0.05400    0.00000I   -0.05311   -0.00000I    0.09181
    9( 2003)   9( 2003)        0.00   -8.65526    0.00000I   34.29572    0.00000I   -0.23792   -0.00000I   35.37183
    9( 2003)  10( 2003)        3.89   -0.00688   -0.00000I   -0.00182   -0.00000I    0.00455    0.00000I    0.00845
    9( 2003)  11( 2003)        5.40   -0.04384    0.00000I   -0.01252   -0.00000I    0.02699   -0.00000I    0.05298
    9( 2003)  12( 1003)       59.95   -1.09232   -0.00000I   -0.28949   -0.00000I    0.64723    0.00000I    1.30226
    9( 2003)  13( 2004)     1830.30   -0.00188    0.00000I    0.06841    0.00000I   -0.00202   -0.00000I    0.06847
    9( 2003)  14( 2004)     1901.81   -0.05955   -0.00000I   -0.08316   -0.00000I    0.03969    0.00000I    0.10971
    9( 2003)  15( 2004)     1901.97    0.16799    0.00000I    0.30874    0.00000I   -0.17082   -0.00000I    0.39079
    9( 2003)  16( 1004)     1975.29    0.07934    0.00000I    0.07696    0.00000I   -0.07675   -0.00000I    0.13457
   10( 2003)  10( 2003)        0.00   -8.36277    0.00000I   34.37454   -0.00000I   -0.41461    0.00000I   35.37961
   10( 2003)  11( 2003)        1.51   -0.00099    0.00000I   -0.00025   -0.00000I    0.00068   -0.00000I    0.00122
   10( 2003)  12( 1003)       56.06   -0.02600    0.00000I   -0.00680    0.00000I    0.01679   -0.00000I    0.03169
   10( 2003)  13( 2004)     1826.41   -0.00811   -0.00000I   -0.01207   -0.00000I    0.00815    0.00000I    0.01667
   10( 2003)  14( 2004)     1897.92    0.19032    0.00000I    0.34024    0.00000I   -0.19061   -0.00000I    0.43396
   10( 2003)  15( 2004)     1898.08    0.07013   -0.00000I    0.09589   -0.00000I   -0.04722    0.00000I    0.12784
   10( 2003)  16( 1004)     1971.40   -0.00984   -0.00000I   -0.01277   -0.00000I    0.00771    0.00000I    0.01787
   11( 2003)  11( 2003)        0.00   -8.36985   -0.00000I   34.37201    0.00000I   -0.41047    0.00000I   35.37878
   11( 2003)  12( 1003)       54.54   -0.16405   -0.00000I   -0.04566   -0.00000I    0.09867    0.00000I    0.19681
   11( 2003)  13( 2004)     1824.89    0.12478    0.00000I    0.23817    0.00000I   -0.12492   -0.00000I    0.29648
   11( 2003)  14( 2004)     1896.40    0.03440    0.00000I    0.04708    0.00000I   -0.02563   -0.00000I    0.06369
   11( 2003)  15( 2004)     1896.56   -0.05958   -0.00000I   -0.10754   -0.00000I    0.06002    0.00000I    0.13681
   11( 2003)  16( 1004)     1969.89    0.14236    0.00000I    0.23196    0.00000I   -0.13681   -0.00000I    0.30461
   12( 1003)  12( 1003)        0.00  -12.43369   -0.00000I   33.31413   -0.00000I    1.95327   -0.00000I   35.61240
   12( 1003)  13( 2004)     1770.35   -0.18883    0.00000I   -0.07033    0.00000I    0.15869   -0.00000I    0.25648
   12( 1003)  14( 2004)     1841.86    0.01988    0.00000I    0.01958    0.00000I   -0.01169   -0.00000I    0.03026
   12( 1003)  15( 2004)     1842.02   -0.07469   -0.00000I   -0.09723   -0.00000I    0.06335    0.00000I    0.13801
   12( 1003)  16( 1004)     1915.35    0.11868    0.00000I   -0.01058   -0.00000I   -0.10537    0.00000I    0.15905
   13( 2004)  13( 2004)        0.00   -7.31958    0.00000I   34.75564    0.00000I   -0.79805    0.00000I   35.52700
   13( 2004)  14( 2004)       71.51   -0.00017   -0.00000I   -0.00006    0.00000I    0.00029    0.00000I    0.00034
   13( 2004)  15( 2004)       71.67   -0.00087   -0.00000I   -0.00197   -0.00000I    0.00147   -0.00000I    0.00261
   13( 2004)  16( 1004)      144.99   -0.25263    0.00000I    0.19037    0.00000I    0.29136   -0.00000I    0.43006
   14( 2004)  14( 2004)        0.00   -7.56333    0.00000I   34.93716    0.00000I   -0.51813   -0.00000I   35.75021
   14( 2004)  15( 2004)        0.16    0.00003   -0.00000I    0.00001    0.00000I   -0.00002    0.00000I    0.00004
   14( 2004)  16( 1004)       73.49    0.00022   -0.00000I    0.00007    0.00000I   -0.00030    0.00000I    0.00038
   15( 2004)  15( 2004)        0.00   -7.56357    0.00000I   34.93698   -0.00000I   -0.51797    0.00000I   35.75008
   15( 2004)  16( 1004)       73.32    0.00077    0.00000I    0.00198   -0.00000I   -0.00146    0.00000I    0.00258
   16( 1004)  16( 1004)        0.00   -7.29976    0.00000I   34.73894    0.00000I   -0.82178   -0.00000I   35.50712
 CPU     0: STEP CPU TIME=     0.01 TOTAL CPU TIME=       1581.4 (     26.4 MIN)
 TOTAL WALL CLOCK TIME=       1589.7 SECONDS, CPU UTILIZATION IS    99.48%

 CI ENERGY LEVELS IN CM-1 AND CI ABSOLUTE LEVELS IN A.U.

    1            0.0000  -1080.1957860779
    2           15.7015  -1080.1957145380
    3           16.0320  -1080.1957130318
    4           16.8598  -1080.1957092604
    5         1837.1294  -1080.1874156429
    6         1837.8158  -1080.1874125153
    7         1838.8327  -1080.1874078822
    8         1859.5237  -1080.1873136087
    9         2647.2204  -1080.1837246597
   10         2651.1091  -1080.1837069416
   11         2652.6239  -1080.1837000400
   12         2707.1666  -1080.1834515294
   13         4477.5175  -1080.1753853546
   14         4549.0263  -1080.1750595419
   15         4549.1880  -1080.1750588053
   16         4622.5124  -1080.1747247202

 SKIPPING THE CALCULATION OF NATURAL ORBITALS...
 USE ISTNO IN $TRANST TO ASK FOR NATURAL ORBITALS
 AND SPIN-ORBIT COUPLED STATE'S PROPERTIES

 ....... DONE WITH TRANSITION MOMENT .......

 CPU     0: STEP CPU TIME=     0.00 TOTAL CPU TIME=       1581.4 (     26.4 MIN)
 TOTAL WALL CLOCK TIME=       1589.7 SECONDS, CPU UTILIZATION IS    99.48%
            166640697  WORDS OF DYNAMIC MEMORY USED
 EXECUTION OF GAMESS TERMINATED NORMALLY Sun Nov  8 21:46:22 2020
 DDI: 263640 bytes (0.3 MB / 0 MWords) used by master data server.

 ----------------------------------------
 CPU timing information for all processes
 ========================================
 0: 1571.694 + 11.105 = 1582.799
 1: 244.147 + 4.90 = 248.237
 2: 244.416 + 4.115 = 248.532
 3: 244.566 + 4.98 = 248.665
 4: 244.616 + 4.25 = 248.642
 5: 244.471 + 4.182 = 248.653
 6: 244.128 + 3.864 = 247.993
 7: 1567.171 + 9.687 = 1576.858
 8: 1562.924 + 9.560 = 1572.484
 9: 1560.656 + 9.482 = 1570.138
 ----------------------------------------
 ddikick.x: exited gracefully.
----- accounting info -----
Files used on the master node ukko2-13.cs.helsinki.fi were:
-rw-r--r-- 1 hasanaga hyad-all  7674942 Nov  8 21:19 /proj/hasanaga/SCR/galib/soc-ohdownOup-234.F05
-rw-r--r-- 1 hasanaga hyad-all   240104 Nov  8 21:45 /proj/hasanaga/SCR/galib/soc-ohdownOup-234.F09
-rw-r--r-- 1 hasanaga hyad-all   240016 Nov  8 21:34 /proj/hasanaga/SCR/galib/soc-ohdownOup-234.F09.001
-rw-r--r-- 1 hasanaga hyad-all   240016 Nov  8 21:34 /proj/hasanaga/SCR/galib/soc-ohdownOup-234.F09.002
-rw-r--r-- 1 hasanaga hyad-all   240016 Nov  8 21:34 /proj/hasanaga/SCR/galib/soc-ohdownOup-234.F09.003
-rw-r--r-- 1 hasanaga hyad-all   240016 Nov  8 21:34 /proj/hasanaga/SCR/galib/soc-ohdownOup-234.F09.004
-rw-r--r-- 1 hasanaga hyad-all   240016 Nov  8 21:34 /proj/hasanaga/SCR/galib/soc-ohdownOup-234.F09.005
-rw-r--r-- 1 hasanaga hyad-all   240016 Nov  8 21:34 /proj/hasanaga/SCR/galib/soc-ohdownOup-234.F09.006
-rw-r--r-- 1 hasanaga hyad-all   240016 Nov  8 21:45 /proj/hasanaga/SCR/galib/soc-ohdownOup-234.F09.007
-rw-r--r-- 1 hasanaga hyad-all   240016 Nov  8 21:45 /proj/hasanaga/SCR/galib/soc-ohdownOup-234.F09.008
-rw-r--r-- 1 hasanaga hyad-all   240016 Nov  8 21:45 /proj/hasanaga/SCR/galib/soc-ohdownOup-234.F09.009
-rw-r--r-- 1 hasanaga hyad-all 78643200 Nov  8 21:45 /proj/hasanaga/SCR/galib/soc-ohdownOup-234.F10
-rw-r--r-- 1 hasanaga hyad-all   275816 Nov  8 21:32 /proj/hasanaga/SCR/galib/soc-ohdownOup-234.F11
-rw-r--r-- 1 hasanaga hyad-all   275816 Nov  8 21:32 /proj/hasanaga/SCR/galib/soc-ohdownOup-234.F11.001
-rw-r--r-- 1 hasanaga hyad-all   275816 Nov  8 21:32 /proj/hasanaga/SCR/galib/soc-ohdownOup-234.F11.002
-rw-r--r-- 1 hasanaga hyad-all   275816 Nov  8 21:32 /proj/hasanaga/SCR/galib/soc-ohdownOup-234.F11.003
-rw-r--r-- 1 hasanaga hyad-all   275816 Nov  8 21:32 /proj/hasanaga/SCR/galib/soc-ohdownOup-234.F11.004
-rw-r--r-- 1 hasanaga hyad-all   275816 Nov  8 21:32 /proj/hasanaga/SCR/galib/soc-ohdownOup-234.F11.005
-rw-r--r-- 1 hasanaga hyad-all   275816 Nov  8 21:32 /proj/hasanaga/SCR/galib/soc-ohdownOup-234.F11.006
-rw-r--r-- 1 hasanaga hyad-all   275816 Nov  8 21:32 /proj/hasanaga/SCR/galib/soc-ohdownOup-234.F11.007
-rw-r--r-- 1 hasanaga hyad-all   275816 Nov  8 21:32 /proj/hasanaga/SCR/galib/soc-ohdownOup-234.F11.008
-rw-r--r-- 1 hasanaga hyad-all   275816 Nov  8 21:32 /proj/hasanaga/SCR/galib/soc-ohdownOup-234.F11.009
-rw-r--r-- 1 hasanaga hyad-all      408 Nov  8 21:45 /proj/hasanaga/SCR/galib/soc-ohdownOup-234.F12
-rw-r--r-- 1 hasanaga hyad-all      408 Nov  8 21:45 /proj/hasanaga/SCR/galib/soc-ohdownOup-234.F12.001
-rw-r--r-- 1 hasanaga hyad-all      408 Nov  8 21:45 /proj/hasanaga/SCR/galib/soc-ohdownOup-234.F12.002
-rw-r--r-- 1 hasanaga hyad-all      408 Nov  8 21:45 /proj/hasanaga/SCR/galib/soc-ohdownOup-234.F12.003
-rw-r--r-- 1 hasanaga hyad-all      408 Nov  8 21:45 /proj/hasanaga/SCR/galib/soc-ohdownOup-234.F12.004
-rw-r--r-- 1 hasanaga hyad-all      408 Nov  8 21:45 /proj/hasanaga/SCR/galib/soc-ohdownOup-234.F12.005
-rw-r--r-- 1 hasanaga hyad-all      408 Nov  8 21:45 /proj/hasanaga/SCR/galib/soc-ohdownOup-234.F12.006
-rw-r--r-- 1 hasanaga hyad-all      408 Nov  8 21:45 /proj/hasanaga/SCR/galib/soc-ohdownOup-234.F12.007
-rw-r--r-- 1 hasanaga hyad-all      408 Nov  8 21:45 /proj/hasanaga/SCR/galib/soc-ohdownOup-234.F12.008
-rw-r--r-- 1 hasanaga hyad-all      408 Nov  8 21:45 /proj/hasanaga/SCR/galib/soc-ohdownOup-234.F12.009
-rw-r--r-- 1 hasanaga hyad-all   400008 Nov  8 21:45 /proj/hasanaga/SCR/galib/soc-ohdownOup-234.F14
-rw-r--r-- 1 hasanaga hyad-all   400008 Nov  8 21:45 /proj/hasanaga/SCR/galib/soc-ohdownOup-234.F14.001
-rw-r--r-- 1 hasanaga hyad-all   400008 Nov  8 21:45 /proj/hasanaga/SCR/galib/soc-ohdownOup-234.F14.002
-rw-r--r-- 1 hasanaga hyad-all   400008 Nov  8 21:45 /proj/hasanaga/SCR/galib/soc-ohdownOup-234.F14.003
-rw-r--r-- 1 hasanaga hyad-all   400008 Nov  8 21:45 /proj/hasanaga/SCR/galib/soc-ohdownOup-234.F14.004
-rw-r--r-- 1 hasanaga hyad-all   400008 Nov  8 21:45 /proj/hasanaga/SCR/galib/soc-ohdownOup-234.F14.005
-rw-r--r-- 1 hasanaga hyad-all   400008 Nov  8 21:45 /proj/hasanaga/SCR/galib/soc-ohdownOup-234.F14.006
-rw-r--r-- 1 hasanaga hyad-all   400008 Nov  8 21:45 /proj/hasanaga/SCR/galib/soc-ohdownOup-234.F14.007
-rw-r--r-- 1 hasanaga hyad-all   400008 Nov  8 21:45 /proj/hasanaga/SCR/galib/soc-ohdownOup-234.F14.008
-rw-r--r-- 1 hasanaga hyad-all   400008 Nov  8 21:45 /proj/hasanaga/SCR/galib/soc-ohdownOup-234.F14.009
-rw-r--r-- 1 hasanaga hyad-all   160272 Nov  8 21:45 /proj/hasanaga/SCR/galib/soc-ohdownOup-234.F15
-rw-r--r-- 1 hasanaga hyad-all   160272 Nov  8 21:45 /proj/hasanaga/SCR/galib/soc-ohdownOup-234.F15.001
-rw-r--r-- 1 hasanaga hyad-all   160272 Nov  8 21:45 /proj/hasanaga/SCR/galib/soc-ohdownOup-234.F15.002
-rw-r--r-- 1 hasanaga hyad-all   160272 Nov  8 21:45 /proj/hasanaga/SCR/galib/soc-ohdownOup-234.F15.003
-rw-r--r-- 1 hasanaga hyad-all   160272 Nov  8 21:45 /proj/hasanaga/SCR/galib/soc-ohdownOup-234.F15.004
-rw-r--r-- 1 hasanaga hyad-all   160272 Nov  8 21:45 /proj/hasanaga/SCR/galib/soc-ohdownOup-234.F15.005
-rw-r--r-- 1 hasanaga hyad-all   160272 Nov  8 21:45 /proj/hasanaga/SCR/galib/soc-ohdownOup-234.F15.006
-rw-r--r-- 1 hasanaga hyad-all   160272 Nov  8 21:45 /proj/hasanaga/SCR/galib/soc-ohdownOup-234.F15.007
-rw-r--r-- 1 hasanaga hyad-all   160272 Nov  8 21:45 /proj/hasanaga/SCR/galib/soc-ohdownOup-234.F15.008
-rw-r--r-- 1 hasanaga hyad-all   160272 Nov  8 21:45 /proj/hasanaga/SCR/galib/soc-ohdownOup-234.F15.009
-rw-r--r-- 1 hasanaga hyad-all   240216 Nov  8 21:45 /proj/hasanaga/SCR/galib/soc-ohdownOup-234.F16
-rw-r--r-- 1 hasanaga hyad-all   240216 Nov  8 21:45 /proj/hasanaga/SCR/galib/soc-ohdownOup-234.F16.001
-rw-r--r-- 1 hasanaga hyad-all   240216 Nov  8 21:45 /proj/hasanaga/SCR/galib/soc-ohdownOup-234.F16.002
-rw-r--r-- 1 hasanaga hyad-all   240216 Nov  8 21:45 /proj/hasanaga/SCR/galib/soc-ohdownOup-234.F16.003
-rw-r--r-- 1 hasanaga hyad-all   240216 Nov  8 21:45 /proj/hasanaga/SCR/galib/soc-ohdownOup-234.F16.004
-rw-r--r-- 1 hasanaga hyad-all   240216 Nov  8 21:45 /proj/hasanaga/SCR/galib/soc-ohdownOup-234.F16.005
-rw-r--r-- 1 hasanaga hyad-all   240216 Nov  8 21:45 /proj/hasanaga/SCR/galib/soc-ohdownOup-234.F16.006
-rw-r--r-- 1 hasanaga hyad-all   240216 Nov  8 21:45 /proj/hasanaga/SCR/galib/soc-ohdownOup-234.F16.007
-rw-r--r-- 1 hasanaga hyad-all   240216 Nov  8 21:45 /proj/hasanaga/SCR/galib/soc-ohdownOup-234.F16.008
-rw-r--r-- 1 hasanaga hyad-all   240216 Nov  8 21:45 /proj/hasanaga/SCR/galib/soc-ohdownOup-234.F16.009
-rw-r--r-- 1 hasanaga hyad-all     1824 Nov  8 21:46 /proj/hasanaga/SCR/galib/soc-ohdownOup-234.F17
-rw-r--r-- 1 hasanaga hyad-all     1824 Nov  8 21:46 /proj/hasanaga/SCR/galib/soc-ohdownOup-234.F17.001
-rw-r--r-- 1 hasanaga hyad-all     1824 Nov  8 21:46 /proj/hasanaga/SCR/galib/soc-ohdownOup-234.F17.002
-rw-r--r-- 1 hasanaga hyad-all     1824 Nov  8 21:46 /proj/hasanaga/SCR/galib/soc-ohdownOup-234.F17.003
-rw-r--r-- 1 hasanaga hyad-all     1824 Nov  8 21:46 /proj/hasanaga/SCR/galib/soc-ohdownOup-234.F17.004
-rw-r--r-- 1 hasanaga hyad-all     1824 Nov  8 21:46 /proj/hasanaga/SCR/galib/soc-ohdownOup-234.F17.005
-rw-r--r-- 1 hasanaga hyad-all     1824 Nov  8 21:46 /proj/hasanaga/SCR/galib/soc-ohdownOup-234.F17.006
-rw-r--r-- 1 hasanaga hyad-all     1824 Nov  8 21:46 /proj/hasanaga/SCR/galib/soc-ohdownOup-234.F17.007
-rw-r--r-- 1 hasanaga hyad-all     1824 Nov  8 21:46 /proj/hasanaga/SCR/galib/soc-ohdownOup-234.F17.008
-rw-r--r-- 1 hasanaga hyad-all     1824 Nov  8 21:46 /proj/hasanaga/SCR/galib/soc-ohdownOup-234.F17.009
-rw-r--r-- 1 hasanaga hyad-all  6553600 Nov  8 21:45 /proj/hasanaga/SCR/galib/soc-ohdownOup-234.F40
-rw-r--r-- 1 hasanaga hyad-all  6553600 Nov  8 21:46 /proj/hasanaga/SCR/galib/soc-ohdownOup-234.F40.001
-rw-r--r-- 1 hasanaga hyad-all  6553600 Nov  8 21:46 /proj/hasanaga/SCR/galib/soc-ohdownOup-234.F40.002
-rw-r--r-- 1 hasanaga hyad-all  6553600 Nov  8 21:46 /proj/hasanaga/SCR/galib/soc-ohdownOup-234.F40.003
-rw-r--r-- 1 hasanaga hyad-all  6553600 Nov  8 21:46 /proj/hasanaga/SCR/galib/soc-ohdownOup-234.F40.004
-rw-r--r-- 1 hasanaga hyad-all  6553600 Nov  8 21:46 /proj/hasanaga/SCR/galib/soc-ohdownOup-234.F40.005
-rw-r--r-- 1 hasanaga hyad-all  6553600 Nov  8 21:46 /proj/hasanaga/SCR/galib/soc-ohdownOup-234.F40.006
-rw-r--r-- 1 hasanaga hyad-all  6553600 Nov  8 21:46 /proj/hasanaga/SCR/galib/soc-ohdownOup-234.F40.007
-rw-r--r-- 1 hasanaga hyad-all  6553600 Nov  8 21:46 /proj/hasanaga/SCR/galib/soc-ohdownOup-234.F40.008
-rw-r--r-- 1 hasanaga hyad-all  6553600 Nov  8 21:46 /proj/hasanaga/SCR/galib/soc-ohdownOup-234.F40.009
Sun  8 Nov 21:46:25 EET 2020
0.186u 0.167s 26:35.17 0.0%	0+0k 15016+15208io 1pf+0w
