# Supplementary material for: Computational Investigation of the Formation of Peroxide (ROOR) Accretion Products in the OH- and NO3-Initiated Oxidation of α-Pinene
Source: J Phys Chem A. 2021 Dec 9;125(50):10632–9. doi: 10.1021/acs.jpca.1c08969 (PMC8713291; doi:10.1021/acs.jpca.1c08969)
Supplement: Supplementary file 2 — jp1c08969_si_002.zip [file jp1c08969_si_002.zip › JPCA-secondnd-paper-updated-outfile/α-pinene, (R-alkoxy,R-hydroxy)2/α-pinene, (R-alkoxy,R-hydroxy)-monomer.log]

 Entering Gaussian System, Link 0=/appl/chem/G16RevB.01/g16/g16
 Initial command:
 /appl/chem/G16RevB.01/g16/l1.exe "/wrk/hasangal/47183249.GAUSS_SCRDIR/Gau-18517.inp" -scrdir="/wrk/hasangal/47183249.GAUSS_SCRDIR/"
 Entering Link 1 = /appl/chem/G16RevB.01/g16/l1.exe PID=     18519.
  
 Copyright (c) 1988-2017, Gaussian, Inc.  All Rights Reserved.
  
 This is part of the Gaussian(R) 16 program.  It is based on
 the Gaussian(R) 09 system (copyright 2009, Gaussian, Inc.),
 the Gaussian(R) 03 system (copyright 2003, Gaussian, Inc.),
 the Gaussian(R) 98 system (copyright 1998, Gaussian, Inc.),
 the Gaussian(R) 94 system (copyright 1995, Gaussian, Inc.),
 the Gaussian 92(TM) system (copyright 1992, Gaussian, Inc.),
 the Gaussian 90(TM) system (copyright 1990, Gaussian, Inc.),
 the Gaussian 88(TM) system (copyright 1988, Gaussian, Inc.),
 the Gaussian 86(TM) system (copyright 1986, Carnegie Mellon
 University), and the Gaussian 82(TM) system (copyright 1983,
 Carnegie Mellon University). Gaussian is a federally registered
 trademark of Gaussian, Inc.
  
 This software contains proprietary and confidential information,
 including trade secrets, belonging to Gaussian, Inc.
  
 This software is provided under written license and may be
 used, copied, transmitted, or stored only in accord with that
 written license.
  
 The following legend is applicable only to US Government
 contracts under FAR:
  
                    RESTRICTED RIGHTS LEGEND
  
 Use, reproduction and disclosure by the US Government is
 subject to restrictions as set forth in subparagraphs (a)
 and (c) of the Commercial Computer Software - Restricted
 Rights clause in FAR 52.227-19.
  
 Gaussian, Inc.
 340 Quinnipiac St., Bldg. 40, Wallingford CT 06492
  
  
 ---------------------------------------------------------------
 Warning -- This program may not be used in any manner that
 competes with the business of Gaussian, Inc. or will provide
 assistance to any competitor of Gaussian, Inc.  The licensee
 of this program is prohibited from giving any competitor of
 Gaussian, Inc. access to this program.  By using this program,
 the user acknowledges that Gaussian, Inc. is engaged in the
 business of creating and licensing software in the field of
 computational chemistry and represents and warrants to the
 licensee that it is not a competitor of Gaussian, Inc. and that
 it will not use this program in any manner prohibited above.
 ---------------------------------------------------------------
  

 Cite this work as:
 Gaussian 16, Revision B.01,
 M. J. Frisch, G. W. Trucks, H. B. Schlegel, G. E. Scuseria, 
 M. A. Robb, J. R. Cheeseman, G. Scalmani, V. Barone, 
 G. A. Petersson, H. Nakatsuji, X. Li, M. Caricato, A. V. Marenich, 
 J. Bloino, B. G. Janesko, R. Gomperts, B. Mennucci, H. P. Hratchian, 
 J. V. Ortiz, A. F. Izmaylov, J. L. Sonnenberg, D. Williams-Young, 
 F. Ding, F. Lipparini, F. Egidi, J. Goings, B. Peng, A. Petrone, 
 T. Henderson, D. Ranasinghe, V. G. Zakrzewski, J. Gao, N. Rega, 
 G. Zheng, W. Liang, M. Hada, M. Ehara, K. Toyota, R. Fukuda, 
 J. Hasegawa, M. Ishida, T. Nakajima, Y. Honda, O. Kitao, H. Nakai, 
 T. Vreven, K. Throssell, J. A. Montgomery, Jr., J. E. Peralta, 
 F. Ogliaro, M. J. Bearpark, J. J. Heyd, E. N. Brothers, K. N. Kudin, 
 V. N. Staroverov, T. A. Keith, R. Kobayashi, J. Normand, 
 K. Raghavachari, A. P. Rendell, J. C. Burant, S. S. Iyengar, 
 J. Tomasi, M. Cossi, J. M. Millam, M. Klene, C. Adamo, R. Cammi, 
 J. W. Ochterski, R. L. Martin, K. Morokuma, O. Farkas, 
 J. B. Foresman, and D. J. Fox, Gaussian, Inc., Wallingford CT, 2016.
 
 ******************************************
 Gaussian 16:  ES64L-G16RevB.01 20-Dec-2017
                23-May-2020 
 ******************************************
 %mem=12GB
 %NProcShared=16
 Will use up to   16 processors via shared memory.
 %chk=Alpha-Pinene-RO-OHdown-Oup-conf2-wb97-opt
 ---------------------------------------------------------------------
 # wb97xd 6-31++g** Opt Integral(Grid=SuperFineGrid) Freq MaxDisk=32GB
 ---------------------------------------------------------------------
 1/18=20,19=15,26=5,38=1/1,3;
 2/9=110,12=2,17=6,18=5,40=1/2;
 3/5=1,6=6,7=1111,11=2,25=1,30=1,71=1,74=-58,75=-7/1,2,3;
 4//1;
 5/5=2,38=5/2;
 6/7=2,8=2,9=2,10=2,28=1/1;
 7//1,2,3,16;
 1/18=20,19=15,26=5/3(2);
 2/9=110/2;
 99//99;
 2/9=110/2;
 3/5=1,6=6,7=1111,11=2,25=1,30=1,71=1,74=-58,75=-7/1,2,3;
 4/5=5,16=3,69=1/1;
 5/5=2,38=5/2;
 7//1,2,3,16;
 1/18=20,19=15,26=5/3(-5);
 2/9=110/2;
 6/7=2,8=2,9=2,10=2,19=2,28=1/1;
 99/9=1/99;
 -----
 Title
 -----
 Symbolic Z-matrix:
 Charge =  0 Multiplicity = 2
 C                     0.15614   1.63148  -0.7798 
 H                     0.07705   2.38433   0.00389 
 H                     0.36137   2.16914  -1.70622 
 C                     1.37054   0.7321   -0.4601 
 C                     1.00518  -0.75107  -0.05127 
 C                    -0.48928  -1.02971  -0.26273 
 H                    -0.69708  -2.07951  -0.05351 
 C                    -1.44336   0.03641   0.36326 
 C                    -1.15117   0.86288  -0.92036 
 H                    -1.95036   1.50619  -1.28997 
 C                    -0.87741  -0.46792  -1.65202 
 H                    -0.10656  -0.47046  -2.42233 
 H                    -1.77176  -0.92841  -2.05956 
 C                    -2.87899  -0.48671   0.39926 
 H                    -2.99325  -1.21588   1.20372 
 H                    -3.18485  -0.96835  -0.5276 
 H                    -3.57319   0.33335   0.59241 
 C                    -1.14946   0.67875   1.71203 
 H                    -0.16816   1.14212   1.77471 
 H                    -1.22921  -0.05664   2.51472 
 H                    -1.88867   1.45829   1.90899 
 H                     1.95706   0.61145  -1.37359 
 O                     2.15553   1.4185    0.49804 
 H                     3.0263    1.02157   0.52805 
 C                     1.47995  -1.13854   1.3721 
 H                     2.56638  -1.1921    1.41225 
 H                     1.07373  -2.11367   1.63054 
 H                     1.14595  -0.39627   2.08783 
 O                     1.74727  -1.61987  -0.81635 
 

 GradGradGradGradGradGradGradGradGradGradGradGradGradGradGradGradGradGrad
 Berny optimization.
 Initialization pass.
                           ----------------------------
                           !    Initial Parameters    !
                           ! (Angstroms and Degrees)  !
 --------------------------                            --------------------------
 ! Name  Definition              Value          Derivative Info.                !
 --------------------------------------------------------------------------------
 ! R1    R(1,2)                  1.0896         estimate D2E/DX2                !
 ! R2    R(1,3)                  1.0906         estimate D2E/DX2                !
 ! R3    R(1,4)                  1.5446         estimate D2E/DX2                !
 ! R4    R(1,9)                  1.523          estimate D2E/DX2                !
 ! R5    R(4,5)                  1.5813         estimate D2E/DX2                !
 ! R6    R(4,22)                 1.0923         estimate D2E/DX2                !
 ! R7    R(4,23)                 1.4161         estimate D2E/DX2                !
 ! R8    R(5,6)                  1.5349         estimate D2E/DX2                !
 ! R9    R(5,25)                 1.5497         estimate D2E/DX2                !
 ! R10   R(5,29)                 1.3751         estimate D2E/DX2                !
 ! R11   R(6,7)                  1.0904         estimate D2E/DX2                !
 ! R12   R(6,8)                  1.5616         estimate D2E/DX2                !
 ! R13   R(6,11)                 1.548          estimate D2E/DX2                !
 ! R14   R(8,9)                  1.5544         estimate D2E/DX2                !
 ! R15   R(8,14)                 1.5284         estimate D2E/DX2                !
 ! R16   R(8,18)                 1.5225         estimate D2E/DX2                !
 ! R17   R(9,10)                 1.0905         estimate D2E/DX2                !
 ! R18   R(9,11)                 1.5431         estimate D2E/DX2                !
 ! R19   R(11,12)                1.0898         estimate D2E/DX2                !
 ! R20   R(11,13)                1.0854         estimate D2E/DX2                !
 ! R21   R(14,15)                1.0917         estimate D2E/DX2                !
 ! R22   R(14,16)                1.0884         estimate D2E/DX2                !
 ! R23   R(14,17)                1.0917         estimate D2E/DX2                !
 ! R24   R(18,19)                1.087          estimate D2E/DX2                !
 ! R25   R(18,20)                1.0915         estimate D2E/DX2                !
 ! R26   R(18,21)                1.0922         estimate D2E/DX2                !
 ! R27   R(23,24)                0.9574         estimate D2E/DX2                !
 ! R28   R(25,26)                1.0885         estimate D2E/DX2                !
 ! R29   R(25,27)                1.0875         estimate D2E/DX2                !
 ! R30   R(25,28)                1.0839         estimate D2E/DX2                !
 ! A1    A(2,1,3)              106.4988         estimate D2E/DX2                !
 ! A2    A(2,1,4)              108.0903         estimate D2E/DX2                !
 ! A3    A(2,1,9)              110.6566         estimate D2E/DX2                !
 ! A4    A(3,1,4)              108.3557         estimate D2E/DX2                !
 ! A5    A(3,1,9)              109.3853         estimate D2E/DX2                !
 ! A6    A(4,1,9)              113.5856         estimate D2E/DX2                !
 ! A7    A(1,4,5)              114.7081         estimate D2E/DX2                !
 ! A8    A(1,4,22)             108.264          estimate D2E/DX2                !
 ! A9    A(1,4,23)             107.0754         estimate D2E/DX2                !
 ! A10   A(5,4,22)             103.6915         estimate D2E/DX2                !
 ! A11   A(5,4,23)             114.0657         estimate D2E/DX2                !
 ! A12   A(22,4,23)            108.7681         estimate D2E/DX2                !
 ! A13   A(4,5,6)              111.0777         estimate D2E/DX2                !
 ! A14   A(4,5,25)             113.6534         estimate D2E/DX2                !
 ! A15   A(4,5,29)             108.9095         estimate D2E/DX2                !
 ! A16   A(6,5,25)             112.2999         estimate D2E/DX2                !
 ! A17   A(6,5,29)             109.5185         estimate D2E/DX2                !
 ! A18   A(25,5,29)            100.8202         estimate D2E/DX2                !
 ! A19   A(5,6,7)              109.5054         estimate D2E/DX2                !
 ! A20   A(5,6,8)              114.5636         estimate D2E/DX2                !
 ! A21   A(5,6,11)             107.5712         estimate D2E/DX2                !
 ! A22   A(7,6,8)              117.6401         estimate D2E/DX2                !
 ! A23   A(7,6,11)             118.2813         estimate D2E/DX2                !
 ! A24   A(8,6,11)              87.6397         estimate D2E/DX2                !
 ! A25   A(6,8,9)               85.2457         estimate D2E/DX2                !
 ! A26   A(6,8,14)             110.4655         estimate D2E/DX2                !
 ! A27   A(6,8,18)             121.6807         estimate D2E/DX2                !
 ! A28   A(9,8,14)             112.2102         estimate D2E/DX2                !
 ! A29   A(9,8,18)             118.0959         estimate D2E/DX2                !
 ! A30   A(14,8,18)            107.749          estimate D2E/DX2                !
 ! A31   A(1,9,8)              110.6996         estimate D2E/DX2                !
 ! A32   A(1,9,10)             111.2629         estimate D2E/DX2                !
 ! A33   A(1,9,11)             109.0682         estimate D2E/DX2                !
 ! A34   A(8,9,10)             117.1165         estimate D2E/DX2                !
 ! A35   A(8,9,11)              88.0719         estimate D2E/DX2                !
 ! A36   A(10,9,11)            118.5589         estimate D2E/DX2                !
 ! A37   A(6,11,9)              86.097          estimate D2E/DX2                !
 ! A38   A(6,11,12)            117.1408         estimate D2E/DX2                !
 ! A39   A(6,11,13)            112.9306         estimate D2E/DX2                !
 ! A40   A(9,11,12)            117.5578         estimate D2E/DX2                !
 ! A41   A(9,11,13)            113.4371         estimate D2E/DX2                !
 ! A42   A(12,11,13)           108.4491         estimate D2E/DX2                !
 ! A43   A(8,14,15)            110.1368         estimate D2E/DX2                !
 ! A44   A(8,14,16)            113.2889         estimate D2E/DX2                !
 ! A45   A(8,14,17)            110.1434         estimate D2E/DX2                !
 ! A46   A(15,14,16)           107.6095         estimate D2E/DX2                !
 ! A47   A(15,14,17)           107.7461         estimate D2E/DX2                !
 ! A48   A(16,14,17)           107.7218         estimate D2E/DX2                !
 ! A49   A(8,18,19)            113.9025         estimate D2E/DX2                !
 ! A50   A(8,18,20)            110.6773         estimate D2E/DX2                !
 ! A51   A(8,18,21)            109.282          estimate D2E/DX2                !
 ! A52   A(19,18,20)           108.1041         estimate D2E/DX2                !
 ! A53   A(19,18,21)           107.2379         estimate D2E/DX2                !
 ! A54   A(20,18,21)           107.3851         estimate D2E/DX2                !
 ! A55   A(4,23,24)            108.9296         estimate D2E/DX2                !
 ! A56   A(5,25,26)            110.6077         estimate D2E/DX2                !
 ! A57   A(5,25,27)            109.1492         estimate D2E/DX2                !
 ! A58   A(5,25,28)            109.9306         estimate D2E/DX2                !
 ! A59   A(26,25,27)           108.6592         estimate D2E/DX2                !
 ! A60   A(26,25,28)           108.4761         estimate D2E/DX2                !
 ! A61   A(27,25,28)           110.0005         estimate D2E/DX2                !
 ! D1    D(2,1,4,5)            111.4335         estimate D2E/DX2                !
 ! D2    D(2,1,4,22)          -133.3387         estimate D2E/DX2                !
 ! D3    D(2,1,4,23)           -16.2221         estimate D2E/DX2                !
 ! D4    D(3,1,4,5)           -133.5319         estimate D2E/DX2                !
 ! D5    D(3,1,4,22)           -18.304          estimate D2E/DX2                !
 ! D6    D(3,1,4,23)            98.8126         estimate D2E/DX2                !
 ! D7    D(9,1,4,5)            -11.766          estimate D2E/DX2                !
 ! D8    D(9,1,4,22)           103.4619         estimate D2E/DX2                !
 ! D9    D(9,1,4,23)          -139.4216         estimate D2E/DX2                !
 ! D10   D(2,1,9,8)            -65.3606         estimate D2E/DX2                !
 ! D11   D(2,1,9,10)            66.6977         estimate D2E/DX2                !
 ! D12   D(2,1,9,11)          -160.6713         estimate D2E/DX2                !
 ! D13   D(3,1,9,8)            177.6128         estimate D2E/DX2                !
 ! D14   D(3,1,9,10)           -50.3288         estimate D2E/DX2                !
 ! D15   D(3,1,9,11)            82.3021         estimate D2E/DX2                !
 ! D16   D(4,1,9,8)             56.4217         estimate D2E/DX2                !
 ! D17   D(4,1,9,10)          -171.5199         estimate D2E/DX2                !
 ! D18   D(4,1,9,11)           -38.889          estimate D2E/DX2                !
 ! D19   D(1,4,5,6)              8.3618         estimate D2E/DX2                !
 ! D20   D(1,4,5,25)          -119.4286         estimate D2E/DX2                !
 ! D21   D(1,4,5,29)           129.0606         estimate D2E/DX2                !
 ! D22   D(22,4,5,6)          -109.4884         estimate D2E/DX2                !
 ! D23   D(22,4,5,25)          122.7212         estimate D2E/DX2                !
 ! D24   D(22,4,5,29)           11.2104         estimate D2E/DX2                !
 ! D25   D(23,4,5,6)           132.3817         estimate D2E/DX2                !
 ! D26   D(23,4,5,25)            4.5913         estimate D2E/DX2                !
 ! D27   D(23,4,5,29)         -106.9195         estimate D2E/DX2                !
 ! D28   D(1,4,23,24)         -163.6522         estimate D2E/DX2                !
 ! D29   D(5,4,23,24)           68.3173         estimate D2E/DX2                !
 ! D30   D(22,4,23,24)         -46.8677         estimate D2E/DX2                !
 ! D31   D(4,5,6,7)            175.2878         estimate D2E/DX2                !
 ! D32   D(4,5,6,8)            -50.041          estimate D2E/DX2                !
 ! D33   D(4,5,6,11)            45.5393         estimate D2E/DX2                !
 ! D34   D(25,5,6,7)           -56.1914         estimate D2E/DX2                !
 ! D35   D(25,5,6,8)            78.4799         estimate D2E/DX2                !
 ! D36   D(25,5,6,11)          174.0601         estimate D2E/DX2                !
 ! D37   D(29,5,6,7)            54.9491         estimate D2E/DX2                !
 ! D38   D(29,5,6,8)          -170.3797         estimate D2E/DX2                !
 ! D39   D(29,5,6,11)          -74.7994         estimate D2E/DX2                !
 ! D40   D(4,5,25,26)          -68.3629         estimate D2E/DX2                !
 ! D41   D(4,5,25,27)          172.1384         estimate D2E/DX2                !
 ! D42   D(4,5,25,28)           51.4054         estimate D2E/DX2                !
 ! D43   D(6,5,25,26)          164.4809         estimate D2E/DX2                !
 ! D44   D(6,5,25,27)           44.9822         estimate D2E/DX2                !
 ! D45   D(6,5,25,28)          -75.7508         estimate D2E/DX2                !
 ! D46   D(29,5,25,26)          47.991          estimate D2E/DX2                !
 ! D47   D(29,5,25,27)         -71.5077         estimate D2E/DX2                !
 ! D48   D(29,5,25,28)         167.7592         estimate D2E/DX2                !
 ! D49   D(5,6,8,9)             81.6687         estimate D2E/DX2                !
 ! D50   D(5,6,8,14)          -166.3795         estimate D2E/DX2                !
 ! D51   D(5,6,8,18)           -38.596          estimate D2E/DX2                !
 ! D52   D(7,6,8,9)           -147.5048         estimate D2E/DX2                !
 ! D53   D(7,6,8,14)           -35.5531         estimate D2E/DX2                !
 ! D54   D(7,6,8,18)            92.2304         estimate D2E/DX2                !
 ! D55   D(11,6,8,9)           -26.5938         estimate D2E/DX2                !
 ! D56   D(11,6,8,14)           85.3579         estimate D2E/DX2                !
 ! D57   D(11,6,8,18)         -146.8586         estimate D2E/DX2                !
 ! D58   D(5,6,11,9)           -88.2769         estimate D2E/DX2                !
 ! D59   D(5,6,11,12)           30.8091         estimate D2E/DX2                !
 ! D60   D(5,6,11,13)          157.894          estimate D2E/DX2                !
 ! D61   D(7,6,11,9)           147.1063         estimate D2E/DX2                !
 ! D62   D(7,6,11,12)          -93.8076         estimate D2E/DX2                !
 ! D63   D(7,6,11,13)           33.2772         estimate D2E/DX2                !
 ! D64   D(8,6,11,9)            26.7704         estimate D2E/DX2                !
 ! D65   D(8,6,11,12)          145.8564         estimate D2E/DX2                !
 ! D66   D(8,6,11,13)          -87.0587         estimate D2E/DX2                !
 ! D67   D(6,8,9,1)            -83.0005         estimate D2E/DX2                !
 ! D68   D(6,8,9,10)           148.0197         estimate D2E/DX2                !
 ! D69   D(6,8,9,11)            26.6764         estimate D2E/DX2                !
 ! D70   D(14,8,9,1)           166.817          estimate D2E/DX2                !
 ! D71   D(14,8,9,10)           37.8372         estimate D2E/DX2                !
 ! D72   D(14,8,9,11)          -83.5061         estimate D2E/DX2                !
 ! D73   D(18,8,9,1)            40.5721         estimate D2E/DX2                !
 ! D74   D(18,8,9,10)          -88.4077         estimate D2E/DX2                !
 ! D75   D(18,8,9,11)          150.249          estimate D2E/DX2                !
 ! D76   D(6,8,14,15)           75.7163         estimate D2E/DX2                !
 ! D77   D(6,8,14,16)          -44.8569         estimate D2E/DX2                !
 ! D78   D(6,8,14,17)         -165.5792         estimate D2E/DX2                !
 ! D79   D(9,8,14,15)          168.9736         estimate D2E/DX2                !
 ! D80   D(9,8,14,16)           48.4004         estimate D2E/DX2                !
 ! D81   D(9,8,14,17)          -72.3218         estimate D2E/DX2                !
 ! D82   D(18,8,14,15)         -59.3591         estimate D2E/DX2                !
 ! D83   D(18,8,14,16)        -179.9323         estimate D2E/DX2                !
 ! D84   D(18,8,14,17)          59.3455         estimate D2E/DX2                !
 ! D85   D(6,8,18,19)           54.6441         estimate D2E/DX2                !
 ! D86   D(6,8,18,20)          -67.3995         estimate D2E/DX2                !
 ! D87   D(6,8,18,21)          174.5416         estimate D2E/DX2                !
 ! D88   D(9,8,18,19)          -48.0099         estimate D2E/DX2                !
 ! D89   D(9,8,18,20)         -170.0535         estimate D2E/DX2                !
 ! D90   D(9,8,18,21)           71.8876         estimate D2E/DX2                !
 ! D91   D(14,8,18,19)        -176.384          estimate D2E/DX2                !
 ! D92   D(14,8,18,20)          61.5724         estimate D2E/DX2                !
 ! D93   D(14,8,18,21)         -56.4865         estimate D2E/DX2                !
 ! D94   D(1,9,11,6)            84.3605         estimate D2E/DX2                !
 ! D95   D(1,9,11,12)          -34.3347         estimate D2E/DX2                !
 ! D96   D(1,9,11,13)         -162.3074         estimate D2E/DX2                !
 ! D97   D(8,9,11,6)           -26.8973         estimate D2E/DX2                !
 ! D98   D(8,9,11,12)         -145.5925         estimate D2E/DX2                !
 ! D99   D(8,9,11,13)           86.4348         estimate D2E/DX2                !
 ! D100  D(10,9,11,6)         -146.9578         estimate D2E/DX2                !
 ! D101  D(10,9,11,12)          94.347          estimate D2E/DX2                !
 ! D102  D(10,9,11,13)         -33.6257         estimate D2E/DX2                !
 --------------------------------------------------------------------------------
 Trust Radius=3.00D-01 FncErr=1.00D-07 GrdErr=1.00D-07 EigMax=2.50D+02 EigMin=1.00D-04
 Number of steps in this run=    174 maximum allowed number of steps=    174.
 GradGradGradGradGradGradGradGradGradGradGradGradGradGradGradGradGradGrad

                          Input orientation:                          
 ---------------------------------------------------------------------
 Center     Atomic      Atomic             Coordinates (Angstroms)
 Number     Number       Type             X           Y           Z
 ---------------------------------------------------------------------
      1          6           0        0.156140    1.631480   -0.779800
      2          1           0        0.077050    2.384330    0.003890
      3          1           0        0.361370    2.169140   -1.706220
      4          6           0        1.370540    0.732100   -0.460100
      5          6           0        1.005180   -0.751070   -0.051270
      6          6           0       -0.489280   -1.029710   -0.262730
      7          1           0       -0.697080   -2.079510   -0.053510
      8          6           0       -1.443360    0.036410    0.363260
      9          6           0       -1.151170    0.862880   -0.920360
     10          1           0       -1.950360    1.506190   -1.289970
     11          6           0       -0.877410   -0.467920   -1.652020
     12          1           0       -0.106560   -0.470460   -2.422330
     13          1           0       -1.771760   -0.928410   -2.059560
     14          6           0       -2.878990   -0.486710    0.399260
     15          1           0       -2.993250   -1.215880    1.203720
     16          1           0       -3.184850   -0.968350   -0.527600
     17          1           0       -3.573190    0.333350    0.592410
     18          6           0       -1.149460    0.678750    1.712030
     19          1           0       -0.168160    1.142120    1.774710
     20          1           0       -1.229210   -0.056640    2.514720
     21          1           0       -1.888670    1.458290    1.908990
     22          1           0        1.957060    0.611450   -1.373590
     23          8           0        2.155530    1.418500    0.498040
     24          1           0        3.026300    1.021570    0.528050
     25          6           0        1.479950   -1.138540    1.372100
     26          1           0        2.566380   -1.192100    1.412250
     27          1           0        1.073730   -2.113670    1.630540
     28          1           0        1.145950   -0.396270    2.087830
     29          8           0        1.747270   -1.619870   -0.816350
 ---------------------------------------------------------------------
                    Distance matrix (angstroms):
                    1          2          3          4          5
     1  C    0.000000
     2  H    1.089591   0.000000
     3  H    1.090620   1.746889   0.000000
     4  C    1.544623   2.149015   2.153212   0.000000
     5  C    2.632142   3.270352   3.417744   1.581273   0.000000
     6  C    2.786729   3.470949   3.611082   2.569408   1.534851
     7  H    3.876458   4.530832   4.680042   3.513619   2.159270
     8  C    2.531647   2.820199   3.476828   3.013294   2.605246
     9  C    1.523011   2.162770   2.147480   2.566703   2.830194
    10  H    2.171017   2.560390   2.440668   3.509455   3.919798
    11  C    2.497293   3.433418   2.914035   2.813183   2.487312
    12  H    2.680498   3.751011   2.774754   2.734652   2.633749
    13  H    3.450742   4.318584   3.777553   3.897386   3.431628
    14  C    3.884447   4.139730   4.688978   4.503610   3.919138
    15  H    4.686200   4.881377   5.583868   5.060196   4.216455
    16  H    4.240865   4.707753   4.879412   4.862886   4.222612
    17  H    4.180431   4.228135   4.912697   5.070231   4.748870
    18  C    2.970101   2.707595   4.023469   3.327371   3.129870
    19  H    2.621100   2.176928   3.667703   2.744101   2.880121
    20  H    3.952570   3.737501   5.029948   4.028693   3.472612
    21  H    3.382430   2.889812   4.317144   4.094190   4.135004
    22  H    2.153221   2.928309   2.254610   1.092257   2.123927
    23  O    2.382393   2.344588   2.939597   1.416117   2.516363
    24  H    3.212519   3.290887   3.662067   1.949814   2.750053
    25  C    3.749154   4.031221   4.654892   2.620729   1.549684
    26  H    4.311258   4.579421   5.087716   2.939094   2.184890
    27  H    4.547291   4.885833   5.475754   3.543625   2.165609
    28  H    3.648944   3.635532   4.646688   2.795641   2.172889
    29  O    3.619987   4.415433   4.131487   2.408444   1.375085
                    6          7          8          9         10
     6  C    0.000000
     7  H    1.090428   0.000000
     8  C    1.561648   2.282049   0.000000
     9  C    2.110088   3.100852   1.554383   0.000000
    10  H    3.101736   3.994595   2.269465   1.090488   0.000000
    11  C    1.548024   2.277054   2.153138   1.543146   2.275832
    12  H    2.263428   2.923878   3.131048   2.263829   2.930697
    13  H    2.209890   2.550334   2.628456   2.211703   2.559579
    14  C    2.538463   2.739114   1.528393   2.558936   2.772635
    15  H    2.907748   2.756607   2.162582   3.496601   3.836114
    16  H    2.709247   2.765581   2.199082   2.764691   2.868540
    17  H    3.478462   3.809346   2.162605   2.904317   2.748179
    18  C    2.693390   3.306021   1.522550   2.638822   3.215292
    19  H    2.995184   3.741797   2.200209   2.882306   3.563853
    20  H    3.034566   3.312246   2.164093   3.556878   4.175902
    21  H    3.586754   4.217502   2.146934   2.983897   3.199913
    22  H    3.148332   4.003540   3.861370   3.151147   4.009424
    23  O    3.683412   4.547270   3.857505   3.640719   4.479174
    24  H    4.146370   4.880417   4.579908   4.424289   5.320451
    25  C    2.561714   2.767173   3.308173   4.022915   5.084116
    26  H    3.488407   3.685935   4.322919   4.846049   5.914702
    27  H    2.683736   2.443964   3.544656   4.507452   5.547782
    28  H    2.932636   3.288677   3.141000   3.988913   4.961454
    29  O    2.378432   2.601546   3.783499   3.817829   4.865083
                   11         12         13         14         15
    11  C    0.000000
    12  H    1.089768   0.000000
    13  H    1.085358   1.764713   0.000000
    14  C    2.866082   3.955756   2.732554   0.000000
    15  H    3.632007   4.694344   3.496237   1.091742   0.000000
    16  H    2.615154   3.648803   2.084543   1.088392   1.759389
    17  H    3.598156   4.663935   3.445306   1.091659   1.763560
    18  C    3.564505   4.416023   4.146699   2.464333   2.692130
    19  H    3.851979   4.496594   4.643302   3.448703   3.723886
    20  H    4.201742   5.079966   4.688111   2.716966   2.484833
    21  H    4.172975   5.065207   4.632429   2.653873   2.978034
    22  H    3.045781   2.555174   4.092166   5.266529   5.872583
    23  O    4.168940   4.148950   5.241461   5.383862   5.826481
    24  H    4.712774   4.554746   5.789605   6.096224   6.457375
    25  C    3.892580   4.166659   4.732237   4.513497   4.477036
    26  H    4.666249   4.729628   5.562594   5.583527   5.563590
    27  H    4.158202   4.529788   4.808169   4.448263   4.186709
    28  H    4.252716   4.681434   5.098730   4.365729   4.311193
    29  O    2.985679   2.708690   3.795690   4.915693   5.168793
                   16         17         18         19         20
    16  H    0.000000
    17  H    1.760583   0.000000
    18  C    3.445532   2.692084   0.000000
    19  H    4.342250   3.694072   1.087010   0.000000
    20  H    3.729806   3.056405   1.091545   1.763652   0.000000
    21  H    3.675001   2.415881   1.092203   1.754466   1.759775
    22  H    5.445246   5.875897   4.379046   3.835357   5.071254
    23  O    5.938741   5.831354   3.597772   2.665672   4.207078
    24  H    6.607009   6.635590   4.353884   3.431220   4.818585
    25  C    5.039661   5.320583   3.214326   2.842494   3.132992
    26  H    6.073692   6.379142   4.171021   3.613540   4.112325
    27  H    4.909667   5.353456   3.570269   3.487584   3.211959
    28  H    5.091520   5.003889   2.562382   2.047333   2.437000
    29  O    4.983338   5.840117   4.479666   4.243943   4.732774
                   21         22         23         24         25
    21  H    0.000000
    22  H    5.126608   0.000000
    23  O    4.283447   2.047857   0.000000
    24  H    5.123929   2.219844   0.957442   0.000000
    25  C    4.287118   3.290731   2.785470   2.787417   0.000000
    26  H    5.207570   3.374162   2.796392   2.427688   1.088490
    27  H    4.648897   4.151066   3.863816   3.854574   1.087513
    28  H    3.560940   3.695244   2.615354   2.824695   1.083877
    29  O    5.488407   2.309398   3.335564   3.228085   2.256646
                   26         27         28         29
    26  H    0.000000
    27  H    1.767752   0.000000
    28  H    1.762775   1.778705   0.000000
    29  O    2.412589   2.585491   3.208277   0.000000
 Stoichiometry    C10H17O2(2)
 Framework group  C1[X(C10H17O2)]
 Deg. of freedom    81
 Full point group                 C1      NOp   1
 Largest Abelian subgroup         C1      NOp   1
 Largest concise Abelian subgroup C1      NOp   1
                         Standard orientation:                         
 ---------------------------------------------------------------------
 Center     Atomic      Atomic             Coordinates (Angstroms)
 Number     Number       Type             X           Y           Z
 ---------------------------------------------------------------------
      1          6           0        0.156139    1.631478   -0.779801
      2          1           0        0.077048    2.384328    0.003889
      3          1           0        0.361368    2.169138   -1.706221
      4          6           0        1.370540    0.732099   -0.460101
      5          6           0        1.005181   -0.751072   -0.051271
      6          6           0       -0.489279   -1.029713   -0.262731
      7          1           0       -0.697078   -2.079513   -0.053511
      8          6           0       -1.443360    0.036407    0.363259
      9          6           0       -1.151171    0.862877   -0.920361
     10          1           0       -1.950361    1.506186   -1.289971
     11          6           0       -0.877410   -0.467923   -1.652021
     12          1           0       -0.106560   -0.470462   -2.422331
     13          1           0       -1.771759   -0.928414   -2.059561
     14          6           0       -2.878990   -0.486714    0.399259
     15          1           0       -2.993249   -1.215884    1.203719
     16          1           0       -3.184849   -0.968355   -0.527601
     17          1           0       -3.573190    0.333345    0.592409
     18          6           0       -1.149460    0.678747    1.712029
     19          1           0       -0.168161    1.142118    1.774709
     20          1           0       -1.229210   -0.056643    2.514719
     21          1           0       -1.888671    1.458286    1.908989
     22          1           0        1.957060    0.611449   -1.373591
     23          8           0        2.155529    1.418499    0.498039
     24          1           0        3.026299    1.021570    0.528049
     25          6           0        1.479951   -1.138541    1.372099
     26          1           0        2.566381   -1.192100    1.412249
     27          1           0        1.073732   -2.113671    1.630539
     28          1           0        1.145950   -0.396271    2.087829
     29          8           0        1.747271   -1.619871   -0.816351
 ---------------------------------------------------------------------
 Rotational constants (GHZ):           1.3658855           0.8572125           0.8157228
 Standard basis: 6-31++G(d,p) (6D, 7F)
 There are   330 symmetry adapted cartesian basis functions of A   symmetry.
 There are   330 symmetry adapted basis functions of A   symmetry.
   330 basis functions,   520 primitive gaussians,   330 cartesian basis functions
    47 alpha electrons       46 beta electrons
       nuclear repulsion energy       809.8375940204 Hartrees.
 NAtoms=   29 NActive=   29 NUniq=   29 SFac= 1.00D+00 NAtFMM=   60 NAOKFM=F Big=F
 Integral buffers will be    131072 words long.
 Raffenetti 2 integral format.
 Two-electron integral symmetry is turned on.
 Nuclear repulsion after empirical dispersion term =      809.8109524806 Hartrees.
 One-electron integrals computed using PRISM.
 NBasis=   330 RedAO= T EigKep=  2.63D-06  NBF=   330
 NBsUse=   330 1.00D-06 EigRej= -1.00D+00 NBFU=   330
 ExpMin= 3.60D-02 ExpMax= 5.48D+03 ExpMxC= 8.25D+02 IAcc=3 IRadAn=         7 AccDes= 0.00D+00
 Harris functional with IExCor= 4639 and IRadAn=       7 diagonalized for initial guess.
 HarFok:  IExCor= 4639 AccDes= 0.00D+00 IRadAn=         7 IDoV= 1 UseB2=F ITyADJ=14
 ICtDFT=  3500011 ScaDFX=  1.000000  1.000000  1.000000  1.000000
 FoFCou: FMM=F IPFlag=           0 FMFlag=      100000 FMFlg1=           0
         NFxFlg=           0 DoJE=T BraDBF=F KetDBF=T FulRan=T
         wScrn=  0.000000 ICntrl=       500 IOpCl=  0 I1Cent=   200000004 NGrid=           0
         NMat0=    1 NMatS0=      1 NMatT0=    0 NMatD0=    1 NMtDS0=    0 NMtDT0=    0
 Petite list used in FoFCou.
 Initial guess <Sx>= 0.0000 <Sy>= 0.0000 <Sz>= 0.5000 <S**2>= 0.7500 S= 0.5000
 Requested convergence on RMS density matrix=1.00D-08 within 128 cycles.
 Requested convergence on MAX density matrix=1.00D-06.
 Requested convergence on             energy=1.00D-06.
 No special actions if energy rises.
 Rare condition: small coef for last iteration:  0.000D+00
 Rare condition: small coef for last iteration:  0.000D+00
 Restarting incremental Fock formation.
 SCF Done:  E(UwB97XD) =  -541.533162795     A.U. after   35 cycles
            NFock= 35  Conv=0.90D-08     -V/T= 2.0089
 <Sx>= 0.0000 <Sy>= 0.0000 <Sz>= 0.5000 <S**2>= 0.7540 S= 0.5020
 <L.S>= 0.000000000000E+00
 Annihilation of the first spin contaminant:
 S**2 before annihilation     0.7540,   after     0.7500

 **********************************************************************

            Population analysis using the SCF Density.

 **********************************************************************

 Orbital symmetries:
 Alpha Orbitals:
       Occupied  (A) (A) (A) (A) (A) (A) (A) (A) (A) (A) (A) (A)
                 (A) (A) (A) (A) (A) (A) (A) (A) (A) (A) (A) (A)
                 (A) (A) (A) (A) (A) (A) (A) (A) (A) (A) (A) (A)
                 (A) (A) (A) (A) (A) (A) (A) (A) (A) (A) (A)
       Virtual   (A) (A) (A) (A) (A) (A) (A) (A) (A) (A) (A) (A)
                 (A) (A) (A) (A) (A) (A) (A) (A) (A) (A) (A) (A)
                 (A) (A) (A) (A) (A) (A) (A) (A) (A) (A) (A) (A)
                 (A) (A) (A) (A) (A) (A) (A) (A) (A) (A) (A) (A)
                 (A) (A) (A) (A) (A) (A) (A) (A) (A) (A) (A) (A)
                 (A) (A) (A) (A) (A) (A) (A) (A) (A) (A) (A) (A)
                 (A) (A) (A) (A) (A) (A) (A) (A) (A) (A) (A) (A)
                 (A) (A) (A) (A) (A) (A) (A) (A) (A) (A) (A) (A)
                 (A) (A) (A) (A) (A) (A) (A) (A) (A) (A) (A) (A)
                 (A) (A) (A) (A) (A) (A) (A) (A) (A) (A) (A) (A)
                 (A) (A) (A) (A) (A) (A) (A) (A) (A) (A) (A) (A)
                 (A) (A) (A) (A) (A) (A) (A) (A) (A) (A) (A) (A)
                 (A) (A) (A) (A) (A) (A) (A) (A) (A) (A) (A) (A)
                 (A) (A) (A) (A) (A) (A) (A) (A) (A) (A) (A) (A)
                 (A) (A) (A) (A) (A) (A) (A) (A) (A) (A) (A) (A)
                 (A) (A) (A) (A) (A) (A) (A) (A) (A) (A) (A) (A)
                 (A) (A) (A) (A) (A) (A) (A) (A) (A) (A) (A) (A)
                 (A) (A) (A) (A) (A) (A) (A) (A) (A) (A) (A) (A)
                 (A) (A) (A) (A) (A) (A) (A) (A) (A) (A) (A) (A)
                 (A) (A) (A) (A) (A) (A) (A) (A) (A) (A) (A) (A)
                 (A) (A) (A) (A) (A) (A) (A) (A) (A) (A) (A) (A)
                 (A) (A) (A) (A) (A) (A) (A) (A) (A) (A) (A) (A)
                 (A) (A) (A) (A) (A) (A) (A) (A) (A) (A) (A) (A)
                 (A) (A) (A) (A) (A) (A) (A)
 Beta  Orbitals:
       Occupied  (A) (A) (A) (A) (A) (A) (A) (A) (A) (A) (A) (A)
                 (A) (A) (A) (A) (A) (A) (A) (A) (A) (A) (A) (A)
                 (A) (A) (A) (A) (A) (A) (A) (A) (A) (A) (A) (A)
                 (A) (A) (A) (A) (A) (A) (A) (A) (A) (A)
       Virtual   (A) (A) (A) (A) (A) (A) (A) (A) (A) (A) (A) (A)
                 (A) (A) (A) (A) (A) (A) (A) (A) (A) (A) (A) (A)
                 (A) (A) (A) (A) (A) (A) (A) (A) (A) (A) (A) (A)
                 (A) (A) (A) (A) (A) (A) (A) (A) (A) (A) (A) (A)
                 (A) (A) (A) (A) (A) (A) (A) (A) (A) (A) (A) (A)
                 (A) (A) (A) (A) (A) (A) (A) (A) (A) (A) (A) (A)
                 (A) (A) (A) (A) (A) (A) (A) (A) (A) (A) (A) (A)
                 (A) (A) (A) (A) (A) (A) (A) (A) (A) (A) (A) (A)
                 (A) (A) (A) (A) (A) (A) (A) (A) (A) (A) (A) (A)
                 (A) (A) (A) (A) (A) (A) (A) (A) (A) (A) (A) (A)
                 (A) (A) (A) (A) (A) (A) (A) (A) (A) (A) (A) (A)
                 (A) (A) (A) (A) (A) (A) (A) (A) (A) (A) (A) (A)
                 (A) (A) (A) (A) (A) (A) (A) (A) (A) (A) (A) (A)
                 (A) (A) (A) (A) (A) (A) (A) (A) (A) (A) (A) (A)
                 (A) (A) (A) (A) (A) (A) (A) (A) (A) (A) (A) (A)
                 (A) (A) (A) (A) (A) (A) (A) (A) (A) (A) (A) (A)
                 (A) (A) (A) (A) (A) (A) (A) (A) (A) (A) (A) (A)
                 (A) (A) (A) (A) (A) (A) (A) (A) (A) (A) (A) (A)
                 (A) (A) (A) (A) (A) (A) (A) (A) (A) (A) (A) (A)
                 (A) (A) (A) (A) (A) (A) (A) (A) (A) (A) (A) (A)
                 (A) (A) (A) (A) (A) (A) (A) (A) (A) (A) (A) (A)
                 (A) (A) (A) (A) (A) (A) (A) (A) (A) (A) (A) (A)
                 (A) (A) (A) (A) (A) (A) (A) (A) (A) (A) (A) (A)
                 (A) (A) (A) (A) (A) (A) (A) (A)
 The electronic state is 2-A.
 Alpha  occ. eigenvalues --  -19.31821 -19.28755 -10.36260 -10.35549 -10.31197
 Alpha  occ. eigenvalues --  -10.30693 -10.30383 -10.30200 -10.29517 -10.29357
 Alpha  occ. eigenvalues --  -10.28780 -10.28474  -1.14884  -1.13146  -0.98504
 Alpha  occ. eigenvalues --   -0.87084  -0.85493  -0.83999  -0.78366  -0.78282
 Alpha  occ. eigenvalues --   -0.71959  -0.69729  -0.67067  -0.62085  -0.59554
 Alpha  occ. eigenvalues --   -0.58547  -0.56461  -0.55175  -0.54214  -0.52472
 Alpha  occ. eigenvalues --   -0.52024  -0.50488  -0.48999  -0.48067  -0.46845
 Alpha  occ. eigenvalues --   -0.46609  -0.46009  -0.45629  -0.44824  -0.43775
 Alpha  occ. eigenvalues --   -0.41663  -0.40010  -0.38899  -0.38453  -0.37828
 Alpha  occ. eigenvalues --   -0.35734  -0.34027
 Alpha virt. eigenvalues --    0.04029   0.04750   0.05079   0.05720   0.06793
 Alpha virt. eigenvalues --    0.07271   0.07586   0.07847   0.08114   0.09487
 Alpha virt. eigenvalues --    0.09936   0.10366   0.10641   0.10923   0.11665
 Alpha virt. eigenvalues --    0.12522   0.13434   0.13746   0.14738   0.15036
 Alpha virt. eigenvalues --    0.15582   0.15785   0.16775   0.17383   0.17740
 Alpha virt. eigenvalues --    0.17902   0.18122   0.18350   0.18666   0.19054
 Alpha virt. eigenvalues --    0.19443   0.20002   0.20405   0.20899   0.20965
 Alpha virt. eigenvalues --    0.21456   0.21815   0.22181   0.22481   0.22779
 Alpha virt. eigenvalues --    0.23000   0.23441   0.24048   0.24311   0.25055
 Alpha virt. eigenvalues --    0.25420   0.25540   0.25944   0.26196   0.26400
 Alpha virt. eigenvalues --    0.26822   0.27370   0.27958   0.28295   0.29326
 Alpha virt. eigenvalues --    0.29818   0.30030   0.30561   0.30999   0.31477
 Alpha virt. eigenvalues --    0.32210   0.32652   0.33940   0.34343   0.35495
 Alpha virt. eigenvalues --    0.35695   0.36773   0.38030   0.38460   0.38673
 Alpha virt. eigenvalues --    0.39900   0.41027   0.41377   0.41428   0.41804
 Alpha virt. eigenvalues --    0.43078   0.43368   0.44093   0.44647   0.45271
 Alpha virt. eigenvalues --    0.46474   0.46604   0.47373   0.48063   0.48753
 Alpha virt. eigenvalues --    0.49196   0.49896   0.50768   0.51183   0.51962
 Alpha virt. eigenvalues --    0.53806   0.55016   0.56299   0.56564   0.60340
 Alpha virt. eigenvalues --    0.74912   0.76317   0.76560   0.79304   0.80201
 Alpha virt. eigenvalues --    0.82030   0.82726   0.83262   0.84234   0.85177
 Alpha virt. eigenvalues --    0.85331   0.86627   0.87549   0.88027   0.89034
 Alpha virt. eigenvalues --    0.91392   0.91683   0.93882   0.94938   0.95820
 Alpha virt. eigenvalues --    0.97512   0.98995   1.01033   1.01544   1.03020
 Alpha virt. eigenvalues --    1.03887   1.06215   1.09172   1.10769   1.12636
 Alpha virt. eigenvalues --    1.14555   1.15337   1.15635   1.15977   1.17006
 Alpha virt. eigenvalues --    1.17584   1.17855   1.19759   1.20943   1.23467
 Alpha virt. eigenvalues --    1.24247   1.24977   1.26444   1.27649   1.28547
 Alpha virt. eigenvalues --    1.29953   1.31028   1.35247   1.36769   1.37248
 Alpha virt. eigenvalues --    1.38860   1.40254   1.42796   1.43925   1.46935
 Alpha virt. eigenvalues --    1.48107   1.50327   1.50710   1.52820   1.57137
 Alpha virt. eigenvalues --    1.62200   1.62566   1.63536   1.65922   1.69032
 Alpha virt. eigenvalues --    1.70176   1.71814   1.72745   1.76399   1.77364
 Alpha virt. eigenvalues --    1.78634   1.79469   1.84582   1.85259   1.86734
 Alpha virt. eigenvalues --    1.87870   1.88848   1.93538   1.94501   1.95735
 Alpha virt. eigenvalues --    1.98096   1.98936   1.99924   2.00683   2.02636
 Alpha virt. eigenvalues --    2.02798   2.08158   2.09081   2.09413   2.10891
 Alpha virt. eigenvalues --    2.12416   2.13382   2.14156   2.15508   2.16734
 Alpha virt. eigenvalues --    2.17148   2.18937   2.21386   2.22655   2.24320
 Alpha virt. eigenvalues --    2.25108   2.25878   2.27168   2.28215   2.30395
 Alpha virt. eigenvalues --    2.31306   2.33116   2.34629   2.35822   2.37895
 Alpha virt. eigenvalues --    2.39627   2.40483   2.44944   2.47372   2.49288
 Alpha virt. eigenvalues --    2.50576   2.50939   2.53429   2.54237   2.56026
 Alpha virt. eigenvalues --    2.57144   2.57623   2.61003   2.62889   2.64674
 Alpha virt. eigenvalues --    2.66565   2.68052   2.70563   2.71351   2.73445
 Alpha virt. eigenvalues --    2.74745   2.75557   2.78773   2.79175   2.79433
 Alpha virt. eigenvalues --    2.82038   2.82573   2.82997   2.85558   2.87179
 Alpha virt. eigenvalues --    2.88932   2.90085   2.91249   2.92308   2.94556
 Alpha virt. eigenvalues --    2.94755   2.96498   2.97683   2.98848   3.02230
 Alpha virt. eigenvalues --    3.02662   3.04457   3.09326   3.09938   3.13092
 Alpha virt. eigenvalues --    3.15116   3.16244   3.19824   3.29464   3.39805
 Alpha virt. eigenvalues --    3.40872   3.42362   3.45239   3.47267   3.54785
 Alpha virt. eigenvalues --    3.56630   3.57359   3.58207   3.58856   3.60001
 Alpha virt. eigenvalues --    3.60644   3.63077   3.66268   3.67182   3.68389
 Alpha virt. eigenvalues --    3.70753   4.47338   4.53134   4.55862   4.63360
 Alpha virt. eigenvalues --    4.68955   4.71948   4.76147   4.82780   4.87751
 Alpha virt. eigenvalues --    4.89472   5.08023   5.14354
  Beta  occ. eigenvalues --  -19.29827 -19.28756 -10.36302 -10.35511 -10.31197
  Beta  occ. eigenvalues --  -10.30499 -10.30351 -10.30199 -10.29509 -10.29356
  Beta  occ. eigenvalues --  -10.28779 -10.28473  -1.14176  -1.08821  -0.98225
  Beta  occ. eigenvalues --   -0.86912  -0.84201  -0.83940  -0.78308  -0.77889
  Beta  occ. eigenvalues --   -0.71900  -0.69625  -0.66461  -0.61903  -0.59368
  Beta  occ. eigenvalues --   -0.57655  -0.56130  -0.54359  -0.53119  -0.52302
  Beta  occ. eigenvalues --   -0.50491  -0.49311  -0.48882  -0.47775  -0.46606
  Beta  occ. eigenvalues --   -0.46427  -0.45652  -0.45061  -0.44302  -0.43525
  Beta  occ. eigenvalues --   -0.39931  -0.38994  -0.38308  -0.37749  -0.35845
  Beta  occ. eigenvalues --   -0.33057
  Beta virt. eigenvalues --   -0.06302   0.04065   0.04799   0.05127   0.05744
  Beta virt. eigenvalues --    0.06829   0.07337   0.07615   0.07890   0.08178
  Beta virt. eigenvalues --    0.09516   0.09968   0.10417   0.10672   0.10961
  Beta virt. eigenvalues --    0.11704   0.12579   0.13468   0.13780   0.14833
  Beta virt. eigenvalues --    0.15062   0.15713   0.15831   0.16819   0.17422
  Beta virt. eigenvalues --    0.17862   0.17941   0.18158   0.18379   0.18709
  Beta virt. eigenvalues --    0.19101   0.19457   0.20065   0.20462   0.20934
  Beta virt. eigenvalues --    0.21011   0.21514   0.21839   0.22210   0.22530
  Beta virt. eigenvalues --    0.22831   0.23069   0.23522   0.24104   0.24415
  Beta virt. eigenvalues --    0.25134   0.25504   0.25595   0.25965   0.26232
  Beta virt. eigenvalues --    0.26465   0.26938   0.27440   0.27995   0.28328
  Beta virt. eigenvalues --    0.29383   0.30004   0.30201   0.30677   0.31093
  Beta virt. eigenvalues --    0.31538   0.32372   0.32688   0.34070   0.34480
  Beta virt. eigenvalues --    0.35571   0.35743   0.36828   0.38089   0.38583
  Beta virt. eigenvalues --    0.38743   0.39997   0.41113   0.41477   0.41522
  Beta virt. eigenvalues --    0.41846   0.43188   0.43477   0.44189   0.44765
  Beta virt. eigenvalues --    0.45419   0.46519   0.46768   0.47764   0.48244
  Beta virt. eigenvalues --    0.49137   0.49507   0.49994   0.50888   0.51325
  Beta virt. eigenvalues --    0.52154   0.54066   0.55066   0.56416   0.56705
  Beta virt. eigenvalues --    0.60500   0.74974   0.76407   0.76702   0.79488
  Beta virt. eigenvalues --    0.80305   0.82176   0.82781   0.83432   0.84390
  Beta virt. eigenvalues --    0.85244   0.85591   0.86683   0.87571   0.88176
  Beta virt. eigenvalues --    0.89139   0.91518   0.91732   0.94059   0.95026
  Beta virt. eigenvalues --    0.96045   0.97534   0.99116   1.01104   1.01708
  Beta virt. eigenvalues --    1.03078   1.03931   1.06277   1.09374   1.10815
  Beta virt. eigenvalues --    1.12689   1.14608   1.15361   1.15672   1.16006
  Beta virt. eigenvalues --    1.17044   1.17599   1.17919   1.19863   1.20984
  Beta virt. eigenvalues --    1.23529   1.24552   1.25048   1.26715   1.27800
  Beta virt. eigenvalues --    1.28605   1.30422   1.31129   1.35529   1.37024
  Beta virt. eigenvalues --    1.37722   1.39393   1.40686   1.43561   1.44071
  Beta virt. eigenvalues --    1.47045   1.49934   1.50800   1.51292   1.54131
  Beta virt. eigenvalues --    1.58331   1.62641   1.62786   1.64114   1.66302
  Beta virt. eigenvalues --    1.69191   1.70480   1.72227   1.73024   1.76983
  Beta virt. eigenvalues --    1.77601   1.78738   1.79892   1.85112   1.85480
  Beta virt. eigenvalues --    1.87622   1.87972   1.89076   1.93641   1.95338
  Beta virt. eigenvalues --    1.97112   1.98302   1.99521   2.00968   2.01254
  Beta virt. eigenvalues --    2.03006   2.03546   2.08511   2.09355   2.09753
  Beta virt. eigenvalues --    2.11380   2.12689   2.13645   2.14217   2.15619
  Beta virt. eigenvalues --    2.17094   2.17370   2.19301   2.21602   2.22835
  Beta virt. eigenvalues --    2.24403   2.25221   2.26225   2.27450   2.28308
  Beta virt. eigenvalues --    2.30561   2.31386   2.33278   2.34684   2.35929
  Beta virt. eigenvalues --    2.38097   2.40205   2.41385   2.45059   2.47901
  Beta virt. eigenvalues --    2.49435   2.50696   2.51365   2.53528   2.54409
  Beta virt. eigenvalues --    2.56084   2.57258   2.57935   2.61210   2.63102
  Beta virt. eigenvalues --    2.64805   2.66744   2.68339   2.70664   2.71468
  Beta virt. eigenvalues --    2.73517   2.74802   2.75813   2.78857   2.79292
  Beta virt. eigenvalues --    2.79519   2.82151   2.82626   2.83133   2.85629
  Beta virt. eigenvalues --    2.87244   2.88992   2.90155   2.91341   2.92430
  Beta virt. eigenvalues --    2.94621   2.94839   2.96577   2.97741   2.98904
  Beta virt. eigenvalues --    3.02354   3.02976   3.04507   3.09392   3.09983
  Beta virt. eigenvalues --    3.13125   3.15280   3.16296   3.19885   3.30553
  Beta virt. eigenvalues --    3.39815   3.41075   3.42379   3.45249   3.47283
  Beta virt. eigenvalues --    3.54828   3.56702   3.57419   3.58246   3.58953
  Beta virt. eigenvalues --    3.60155   3.60683   3.63115   3.66296   3.67205
  Beta virt. eigenvalues --    3.68418   3.70773   4.48062   4.53514   4.56640
  Beta virt. eigenvalues --    4.64024   4.69323   4.72020   4.76434   4.83103
  Beta virt. eigenvalues --    4.87843   4.89548   5.08096   5.14455
          Condensed to atoms (all electrons):
               1          2          3          4          5          6
     1  C    6.601374   0.322667   0.393206  -0.815815   0.430196   0.373931
     2  H    0.322667   0.571874  -0.063084   0.074841  -0.067310  -0.024221
     3  H    0.393206  -0.063084   0.592938  -0.105625   0.139887  -0.088634
     4  C   -0.815815   0.074841  -0.105625   8.908387  -4.018099   1.582750
     5  C    0.430196  -0.067310   0.139887  -4.018099  14.588588  -3.907770
     6  C    0.373931  -0.024221  -0.088634   1.582750  -3.907770  11.096252
     7  H   -0.010245   0.000018  -0.001600   0.084189  -0.136374   0.388254
     8  C    0.291953   0.013705   0.068640   0.044466   0.607145  -2.873064
     9  C   -0.932931  -0.032494  -0.058230  -0.531085   1.225035  -1.360536
    10  H    0.031507  -0.002138  -0.009557   0.017923   0.008918   0.078188
    11  C   -0.205913   0.029310   0.015330   0.338684  -0.316423  -0.324442
    12  H    0.016605   0.004064  -0.004729   0.029731  -0.002931   0.005985
    13  H   -0.004606  -0.000947   0.001317   0.021971  -0.059441  -0.061642
    14  C   -0.035046   0.036693  -0.027731   0.335735  -1.094829   0.986726
    15  H   -0.004073  -0.001429   0.000656   0.001868  -0.002472  -0.030464
    16  H    0.004878  -0.000250  -0.000172  -0.001924  -0.016195   0.063743
    17  H    0.014867   0.001825  -0.000075  -0.008924   0.014927  -0.018297
    18  C    0.010593  -0.052425   0.023404  -0.446674   0.421291  -0.185519
    19  H   -0.009758  -0.007206   0.004434  -0.090124   0.065136  -0.033041
    20  H   -0.017905   0.002989  -0.000927   0.015669   0.025435  -0.053574
    21  H    0.031053  -0.004392   0.002098  -0.002130  -0.033948   0.050114
    22  H   -0.142709   0.026915  -0.032236   0.422870   0.025708  -0.128440
    23  O   -0.093915   0.001670   0.000975   0.289787   0.026845  -0.078925
    24  H    0.029820  -0.003862   0.004341  -0.047874   0.111767   0.005289
    25  C    0.239715   0.015120  -0.013325  -0.155751  -1.326678   0.248817
    26  H   -0.004905  -0.000243   0.000018   0.060180  -0.157398   0.006331
    27  H    0.011234  -0.001943   0.001172  -0.089324   0.069571  -0.025093
    28  H    0.008432   0.005798  -0.002436   0.014322  -0.108973  -0.019304
    29  O    0.036546  -0.001498   0.002365  -0.128988   0.426521  -0.094220
               7          8          9         10         11         12
     1  C   -0.010245   0.291953  -0.932931   0.031507  -0.205913   0.016605
     2  H    0.000018   0.013705  -0.032494  -0.002138   0.029310   0.004064
     3  H   -0.001600   0.068640  -0.058230  -0.009557   0.015330  -0.004729
     4  C    0.084189   0.044466  -0.531085   0.017923   0.338684   0.029731
     5  C   -0.136374   0.607145   1.225035   0.008918  -0.316423  -0.002931
     6  C    0.388254  -2.873064  -1.360536   0.078188  -0.324442   0.005985
     7  H    0.567960  -0.119379   0.060724   0.005455  -0.024640   0.002393
     8  C   -0.119379  12.564322  -2.202140   0.014321   0.364548  -0.006837
     9  C    0.060724  -2.202140  10.157849   0.223450  -0.574401  -0.006839
    10  H    0.005455   0.014321   0.223450   0.539871  -0.014227   0.002466
    11  C   -0.024640   0.364548  -0.574401  -0.014227   6.725265   0.313970
    12  H    0.002393  -0.006837  -0.006839   0.002466   0.313970   0.533116
    13  H   -0.010991   0.059605  -0.113479  -0.011169   0.445750  -0.047898
    14  C    0.022965  -1.481061  -0.430773  -0.034348  -0.026637   0.016571
    15  H   -0.008585  -0.032313  -0.004593   0.002583   0.022406  -0.000170
    16  H   -0.002379  -0.130471   0.046690  -0.002608  -0.080473   0.002250
    17  H    0.003189  -0.036580  -0.053670  -0.004696   0.024377   0.000306
    18  C    0.000025  -0.507459   0.401939  -0.016298  -0.086920  -0.015765
    19  H   -0.001285  -0.157511   0.045760  -0.002816   0.015404  -0.002721
    20  H   -0.002162  -0.016257   0.044657   0.002613  -0.006237  -0.000137
    21  H    0.002636  -0.065539  -0.070548  -0.003468  -0.002435  -0.000198
    22  H   -0.007314   0.066547  -0.013572  -0.001164   0.042919  -0.005501
    23  O   -0.005554   0.022281   0.027766  -0.002209   0.022760  -0.002319
    24  H    0.000534  -0.033085   0.007556   0.000831  -0.010484   0.001578
    25  C    0.008861  -0.117132  -0.143211  -0.003697  -0.236788  -0.003617
    26  H    0.004052   0.005768   0.003549  -0.000048  -0.002226  -0.000093
    27  H   -0.007441   0.009532   0.021455   0.000501  -0.013193  -0.000969
    28  H   -0.000362   0.089916  -0.034404  -0.000520   0.008684   0.000677
    29  O    0.004308   0.018354  -0.040323  -0.001430  -0.027187  -0.007849
              13         14         15         16         17         18
     1  C   -0.004606  -0.035046  -0.004073   0.004878   0.014867   0.010593
     2  H   -0.000947   0.036693  -0.001429  -0.000250   0.001825  -0.052425
     3  H    0.001317  -0.027731   0.000656  -0.000172  -0.000075   0.023404
     4  C    0.021971   0.335735   0.001868  -0.001924  -0.008924  -0.446674
     5  C   -0.059441  -1.094829  -0.002472  -0.016195   0.014927   0.421291
     6  C   -0.061642   0.986726  -0.030464   0.063743  -0.018297  -0.185519
     7  H   -0.010991   0.022965  -0.008585  -0.002379   0.003189   0.000025
     8  C    0.059605  -1.481061  -0.032313  -0.130471  -0.036580  -0.507459
     9  C   -0.113479  -0.430773  -0.004593   0.046690  -0.053670   0.401939
    10  H   -0.011169  -0.034348   0.002583  -0.002608  -0.004696  -0.016298
    11  C    0.445750  -0.026637   0.022406  -0.080473   0.024377  -0.086920
    12  H   -0.047898   0.016571  -0.000170   0.002250   0.000306  -0.015765
    13  H    0.563196   0.033131  -0.000248   0.010057  -0.002107   0.015816
    14  C    0.033131   7.128677   0.456122   0.440763   0.439283  -0.508255
    15  H   -0.000248   0.456122   0.548442  -0.030614  -0.035468  -0.038967
    16  H    0.010057   0.440763  -0.030614   0.559190  -0.030423   0.020995
    17  H   -0.002107   0.439283  -0.035468  -0.030423   0.551583  -0.014548
    18  C    0.015816  -0.508255  -0.038967   0.020995  -0.014548   6.053700
    19  H    0.002760   0.031803   0.002902  -0.001871   0.001823   0.497660
    20  H   -0.000945  -0.054800   0.004373   0.001904  -0.004449   0.417456
    21  H    0.000289  -0.013376  -0.007032   0.002699   0.006579   0.452045
    22  H    0.000671   0.011011  -0.000094   0.000113  -0.000465  -0.034265
    23  O    0.001273  -0.008655   0.000158   0.000110   0.000213   0.010049
    24  H   -0.000546  -0.007450  -0.000067  -0.000070   0.000071   0.007852
    25  C   -0.005126   0.155661  -0.001663   0.006393  -0.002529  -0.021327
    26  H    0.000150   0.003184   0.000162   0.000249  -0.000170   0.002033
    27  H   -0.001063  -0.031161  -0.000117   0.000381   0.000131   0.018445
    28  H   -0.000467   0.026319   0.000506  -0.000253   0.000246  -0.035494
    29  O    0.001686   0.018355  -0.000225   0.000413   0.000252   0.003101
              19         20         21         22         23         24
     1  C   -0.009758  -0.017905   0.031053  -0.142709  -0.093915   0.029820
     2  H   -0.007206   0.002989  -0.004392   0.026915   0.001670  -0.003862
     3  H    0.004434  -0.000927   0.002098  -0.032236   0.000975   0.004341
     4  C   -0.090124   0.015669  -0.002130   0.422870   0.289787  -0.047874
     5  C    0.065136   0.025435  -0.033948   0.025708   0.026845   0.111767
     6  C   -0.033041  -0.053574   0.050114  -0.128440  -0.078925   0.005289
     7  H   -0.001285  -0.002162   0.002636  -0.007314  -0.005554   0.000534
     8  C   -0.157511  -0.016257  -0.065539   0.066547   0.022281  -0.033085
     9  C    0.045760   0.044657  -0.070548  -0.013572   0.027766   0.007556
    10  H   -0.002816   0.002613  -0.003468  -0.001164  -0.002209   0.000831
    11  C    0.015404  -0.006237  -0.002435   0.042919   0.022760  -0.010484
    12  H   -0.002721  -0.000137  -0.000198  -0.005501  -0.002319   0.001578
    13  H    0.002760  -0.000945   0.000289   0.000671   0.001273  -0.000546
    14  C    0.031803  -0.054800  -0.013376   0.011011  -0.008655  -0.007450
    15  H    0.002902   0.004373  -0.007032  -0.000094   0.000158  -0.000067
    16  H   -0.001871   0.001904   0.002699   0.000113   0.000110  -0.000070
    17  H    0.001823  -0.004449   0.006579  -0.000465   0.000213   0.000071
    18  C    0.497660   0.417456   0.452045  -0.034265   0.010049   0.007852
    19  H    0.542697  -0.032014  -0.020148  -0.008013  -0.001066  -0.003076
    20  H   -0.032014   0.544869  -0.033032   0.001938   0.001980  -0.000019
    21  H   -0.020148  -0.033032   0.546617  -0.001065  -0.000515  -0.000183
    22  H   -0.008013   0.001938  -0.001065   0.694727  -0.027331  -0.031586
    23  O   -0.001066   0.001980  -0.000515  -0.027331   8.140909   0.188848
    24  H   -0.003076  -0.000019  -0.000183  -0.031586   0.188848   0.423997
    25  C   -0.036196   0.002445   0.010271   0.003620  -0.072141  -0.026042
    26  H   -0.003684   0.001452  -0.000170   0.003019  -0.006462  -0.007318
    27  H    0.002861  -0.001656   0.000572  -0.002039   0.010849   0.004928
    28  H    0.007048  -0.005122  -0.002693   0.006642  -0.008228  -0.002420
    29  O    0.001910  -0.000863   0.000464  -0.032215  -0.003700  -0.005916
              25         26         27         28         29
     1  C    0.239715  -0.004905   0.011234   0.008432   0.036546
     2  H    0.015120  -0.000243  -0.001943   0.005798  -0.001498
     3  H   -0.013325   0.000018   0.001172  -0.002436   0.002365
     4  C   -0.155751   0.060180  -0.089324   0.014322  -0.128988
     5  C   -1.326678  -0.157398   0.069571  -0.108973   0.426521
     6  C    0.248817   0.006331  -0.025093  -0.019304  -0.094220
     7  H    0.008861   0.004052  -0.007441  -0.000362   0.004308
     8  C   -0.117132   0.005768   0.009532   0.089916   0.018354
     9  C   -0.143211   0.003549   0.021455  -0.034404  -0.040323
    10  H   -0.003697  -0.000048   0.000501  -0.000520  -0.001430
    11  C   -0.236788  -0.002226  -0.013193   0.008684  -0.027187
    12  H   -0.003617  -0.000093  -0.000969   0.000677  -0.007849
    13  H   -0.005126   0.000150  -0.001063  -0.000467   0.001686
    14  C    0.155661   0.003184  -0.031161   0.026319   0.018355
    15  H   -0.001663   0.000162  -0.000117   0.000506  -0.000225
    16  H    0.006393   0.000249   0.000381  -0.000253   0.000413
    17  H   -0.002529  -0.000170   0.000131   0.000246   0.000252
    18  C   -0.021327   0.002033   0.018445  -0.035494   0.003101
    19  H   -0.036196  -0.003684   0.002861   0.007048   0.001910
    20  H    0.002445   0.001452  -0.001656  -0.005122  -0.000863
    21  H    0.010271  -0.000170   0.000572  -0.002693   0.000464
    22  H    0.003620   0.003019  -0.002039   0.006642  -0.032215
    23  O   -0.072141  -0.006462   0.010849  -0.008228  -0.003700
    24  H   -0.026042  -0.007318   0.004928  -0.002420  -0.005916
    25  C    6.575503   0.434949   0.395460   0.413729  -0.116385
    26  H    0.434949   0.564456  -0.042549  -0.021273   0.000136
    27  H    0.395460  -0.042549   0.544280  -0.035617  -0.008478
    28  H    0.413729  -0.021273  -0.035617   0.523936   0.006188
    29  O   -0.116385   0.000136  -0.008478   0.006188   8.090708
          Atomic-Atomic Spin Densities.
               1          2          3          4          5          6
     1  C    0.224525  -0.001366   0.001831  -0.509586   0.495779  -0.299615
     2  H   -0.001366   0.000510  -0.000362   0.002711  -0.007536   0.001775
     3  H    0.001831  -0.000362   0.001820  -0.003386   0.004295  -0.001485
     4  C   -0.509586   0.002711  -0.003386   1.378135  -1.309108   0.815897
     5  C    0.495779  -0.007536   0.004295  -1.309108   1.596675  -0.951358
     6  C   -0.299615   0.001775  -0.001485   0.815897  -0.951358   0.749954
     7  H   -0.004300  -0.000064   0.000038   0.016563  -0.031686   0.026434
     8  C    0.021401   0.002766   0.000279  -0.072178   0.129089  -0.179347
     9  C   -0.014358  -0.000153  -0.002335   0.050701  -0.053826   0.057708
    10  H   -0.004689  -0.000090   0.000118   0.006974  -0.005887   0.003674
    11  C   -0.048092   0.000463   0.000455   0.104374  -0.119065   0.062378
    12  H   -0.005404   0.000157  -0.000342   0.010195  -0.016711   0.006669
    13  H   -0.006180  -0.000093   0.000087   0.017259  -0.026619   0.023017
    14  C   -0.057122   0.001295  -0.001295   0.125231  -0.213261   0.166628
    15  H   -0.002152  -0.000019  -0.000005   0.004641  -0.006559   0.007596
    16  H    0.000827   0.000083  -0.000034  -0.002595   0.003843  -0.005762
    17  H    0.000901   0.000011   0.000000  -0.001342   0.001810  -0.001840
    18  C    0.056126  -0.000997   0.000623  -0.138274   0.160236  -0.125320
    19  H   -0.004413  -0.000113   0.000320   0.011344  -0.012112   0.008776
    20  H    0.003079  -0.000017  -0.000002  -0.006670   0.007028  -0.007398
    21  H   -0.000269   0.000043  -0.000035   0.001079  -0.001040   0.002099
    22  H   -0.000407   0.000459  -0.001033   0.005001  -0.009950   0.004093
    23  O   -0.001645  -0.000003   0.000255   0.007152  -0.005325   0.002350
    24  H   -0.000913  -0.000143   0.000019  -0.001086   0.005301   0.000302
    25  C    0.168934   0.000798   0.001059  -0.545510   0.410062  -0.385850
    26  H    0.001952   0.000106   0.000021  -0.006311   0.003215  -0.006804
    27  H    0.004310  -0.000001   0.000021  -0.015778   0.018256  -0.013999
    28  H   -0.008812  -0.000133   0.000020   0.037978  -0.048711   0.032643
    29  O    0.001956   0.000162  -0.000142   0.007653   0.024908   0.012327
               7          8          9         10         11         12
     1  C   -0.004300   0.021401  -0.014358  -0.004689  -0.048092  -0.005404
     2  H   -0.000064   0.002766  -0.000153  -0.000090   0.000463   0.000157
     3  H    0.000038   0.000279  -0.002335   0.000118   0.000455  -0.000342
     4  C    0.016563  -0.072178   0.050701   0.006974   0.104374   0.010195
     5  C   -0.031686   0.129089  -0.053826  -0.005887  -0.119065  -0.016711
     6  C    0.026434  -0.179347   0.057708   0.003674   0.062378   0.006669
     7  H    0.002386  -0.007304  -0.001583   0.000028   0.003206  -0.000097
     8  C   -0.007304   0.154290  -0.018073  -0.002664  -0.005053   0.001474
     9  C   -0.001583  -0.018073   0.000691   0.004837   0.021645   0.002981
    10  H    0.000028  -0.002664   0.004837  -0.000787  -0.001478   0.000070
    11  C    0.003206  -0.005053   0.021645  -0.001478  -0.003925   0.000020
    12  H   -0.000097   0.001474   0.002981   0.000070   0.000020   0.000218
    13  H    0.001214  -0.011656   0.000451   0.000410   0.002391  -0.000047
    14  C    0.008496  -0.079973   0.001233   0.001894   0.015489   0.002580
    15  H    0.000466  -0.005867   0.001469   0.000097  -0.000312   0.000030
    16  H   -0.000185   0.003715  -0.000927  -0.000021   0.000631   0.000129
    17  H   -0.000056   0.002037   0.000225  -0.000196   0.000254  -0.000007
    18  C   -0.003714   0.020037  -0.007115  -0.001023  -0.003455  -0.000641
    19  H    0.000557  -0.000003  -0.000871   0.000070   0.001228  -0.000012
    20  H   -0.000422   0.002626  -0.000652  -0.000055  -0.000418  -0.000033
    21  H    0.000032  -0.000191  -0.000621   0.000128   0.000886   0.000058
    22  H   -0.000130   0.001904  -0.001055   0.000025   0.000062   0.000505
    23  O    0.000131   0.000478  -0.001099   0.000029   0.000944   0.000071
    24  H   -0.000014  -0.001431   0.000595   0.000029   0.000137  -0.000007
    25  C   -0.013533   0.044356  -0.038261  -0.001553  -0.038762  -0.001840
    26  H    0.000018   0.001941  -0.000596  -0.000018  -0.000595  -0.000019
    27  H   -0.000934   0.001551  -0.000675  -0.000032  -0.000950  -0.000048
    28  H    0.001273   0.004953   0.000806   0.000024   0.001851   0.000075
    29  O    0.002372  -0.001146  -0.006261  -0.000039   0.003657  -0.000901
              13         14         15         16         17         18
     1  C   -0.006180  -0.057122  -0.002152   0.000827   0.000901   0.056126
     2  H   -0.000093   0.001295  -0.000019   0.000083   0.000011  -0.000997
     3  H    0.000087  -0.001295  -0.000005  -0.000034   0.000000   0.000623
     4  C    0.017259   0.125231   0.004641  -0.002595  -0.001342  -0.138274
     5  C   -0.026619  -0.213261  -0.006559   0.003843   0.001810   0.160236
     6  C    0.023017   0.166628   0.007596  -0.005762  -0.001840  -0.125320
     7  H    0.001214   0.008496   0.000466  -0.000185  -0.000056  -0.003714
     8  C   -0.011656  -0.079973  -0.005867   0.003715   0.002037   0.020037
     9  C    0.000451   0.001233   0.001469  -0.000927   0.000225  -0.007115
    10  H    0.000410   0.001894   0.000097  -0.000021  -0.000196  -0.001023
    11  C    0.002391   0.015489  -0.000312   0.000631   0.000254  -0.003455
    12  H   -0.000047   0.002580   0.000030   0.000129  -0.000007  -0.000641
    13  H    0.001630   0.006375   0.000358  -0.000523  -0.000077  -0.002567
    14  C    0.006375   0.115473   0.005174  -0.001064  -0.003073  -0.051130
    15  H    0.000358   0.005174   0.000531  -0.000145  -0.000275  -0.002167
    16  H   -0.000523  -0.001064  -0.000145   0.000140   0.000034   0.000586
    17  H   -0.000077  -0.003073  -0.000275   0.000034   0.000551   0.000822
    18  C   -0.002567  -0.051130  -0.002167   0.000586   0.000822   0.049973
    19  H    0.000275   0.002750   0.000214  -0.000088  -0.000181  -0.003570
    20  H   -0.000165  -0.003170  -0.000225   0.000088   0.000168   0.002395
    21  H    0.000008   0.000100   0.000090  -0.000057  -0.000104  -0.000885
    22  H   -0.000185   0.000943  -0.000004   0.000026   0.000030  -0.000516
    23  O    0.000035   0.000058   0.000003  -0.000006   0.000000  -0.000690
    24  H    0.000037  -0.000008   0.000016  -0.000012  -0.000010  -0.000150
    25  C   -0.006292  -0.046996  -0.002973   0.001394   0.000662   0.058950
    26  H   -0.000064  -0.000012  -0.000045   0.000022   0.000018   0.000893
    27  H   -0.000262  -0.003166  -0.000172   0.000045   0.000013   0.002304
    28  H    0.000166   0.004061   0.000146  -0.000004  -0.000002  -0.009792
    29  O   -0.000104   0.002313   0.000155  -0.000090  -0.000011  -0.004809
              19         20         21         22         23         24
     1  C   -0.004413   0.003079  -0.000269  -0.000407  -0.001645  -0.000913
     2  H   -0.000113  -0.000017   0.000043   0.000459  -0.000003  -0.000143
     3  H    0.000320  -0.000002  -0.000035  -0.001033   0.000255   0.000019
     4  C    0.011344  -0.006670   0.001079   0.005001   0.007152  -0.001086
     5  C   -0.012112   0.007028  -0.001040  -0.009950  -0.005325   0.005301
     6  C    0.008776  -0.007398   0.002099   0.004093   0.002350   0.000302
     7  H    0.000557  -0.000422   0.000032  -0.000130   0.000131  -0.000014
     8  C   -0.000003   0.002626  -0.000191   0.001904   0.000478  -0.001431
     9  C   -0.000871  -0.000652  -0.000621  -0.001055  -0.001099   0.000595
    10  H    0.000070  -0.000055   0.000128   0.000025   0.000029   0.000029
    11  C    0.001228  -0.000418   0.000886   0.000062   0.000944   0.000137
    12  H   -0.000012  -0.000033   0.000058   0.000505   0.000071  -0.000007
    13  H    0.000275  -0.000165   0.000008  -0.000185   0.000035   0.000037
    14  C    0.002750  -0.003170   0.000100   0.000943   0.000058  -0.000008
    15  H    0.000214  -0.000225   0.000090  -0.000004   0.000003   0.000016
    16  H   -0.000088   0.000088  -0.000057   0.000026  -0.000006  -0.000012
    17  H   -0.000181   0.000168  -0.000104   0.000030   0.000000  -0.000010
    18  C   -0.003570   0.002395  -0.000885  -0.000516  -0.000690  -0.000150
    19  H    0.000906  -0.000395   0.000055  -0.000285   0.000370  -0.000104
    20  H   -0.000395   0.000256   0.000026  -0.000006  -0.000006  -0.000003
    21  H    0.000055   0.000026  -0.000663   0.000017  -0.000052  -0.000007
    22  H   -0.000285  -0.000006   0.000017  -0.000575  -0.000353   0.000123
    23  O    0.000370  -0.000006  -0.000052  -0.000353   0.000334  -0.000812
    24  H   -0.000104  -0.000003  -0.000007   0.000123  -0.000812   0.000918
    25  C   -0.005516   0.004159  -0.000980  -0.001195  -0.001931  -0.002034
    26  H    0.000090   0.000020   0.000035  -0.000386   0.000367  -0.000155
    27  H   -0.000453   0.000306  -0.000073   0.000051  -0.000136  -0.000023
    28  H    0.001814  -0.000634  -0.000021  -0.000098   0.000246  -0.000189
    29  O    0.000535  -0.000310  -0.000041   0.000005   0.000234   0.000037
              25         26         27         28         29
     1  C    0.168934   0.001952   0.004310  -0.008812   0.001956
     2  H    0.000798   0.000106  -0.000001  -0.000133   0.000162
     3  H    0.001059   0.000021   0.000021   0.000020  -0.000142
     4  C   -0.545510  -0.006311  -0.015778   0.037978   0.007653
     5  C    0.410062   0.003215   0.018256  -0.048711   0.024908
     6  C   -0.385850  -0.006804  -0.013999   0.032643   0.012327
     7  H   -0.013533   0.000018  -0.000934   0.001273   0.002372
     8  C    0.044356   0.001941   0.001551   0.004953  -0.001146
     9  C   -0.038261  -0.000596  -0.000675   0.000806  -0.006261
    10  H   -0.001553  -0.000018  -0.000032   0.000024  -0.000039
    11  C   -0.038762  -0.000595  -0.000950   0.001851   0.003657
    12  H   -0.001840  -0.000019  -0.000048   0.000075  -0.000901
    13  H   -0.006292  -0.000064  -0.000262   0.000166  -0.000104
    14  C   -0.046996  -0.000012  -0.003166   0.004061   0.002313
    15  H   -0.002973  -0.000045  -0.000172   0.000146   0.000155
    16  H    0.001394   0.000022   0.000045  -0.000004  -0.000090
    17  H    0.000662   0.000018   0.000013  -0.000002  -0.000011
    18  C    0.058950   0.000893   0.002304  -0.009792  -0.004809
    19  H   -0.005516   0.000090  -0.000453   0.001814   0.000535
    20  H    0.004159   0.000020   0.000306  -0.000634  -0.000310
    21  H   -0.000980   0.000035  -0.000073  -0.000021  -0.000041
    22  H   -0.001195  -0.000386   0.000051  -0.000098   0.000005
    23  O   -0.001931   0.000367  -0.000136   0.000246   0.000234
    24  H   -0.002034  -0.000155  -0.000023  -0.000189   0.000037
    25  C    0.588233   0.007081   0.011991  -0.030865  -0.097114
    26  H    0.007081  -0.003909   0.001060   0.000306  -0.002077
    27  H    0.011991   0.001060  -0.003796  -0.002322  -0.003458
    28  H   -0.030865   0.000306  -0.002322   0.035196   0.005004
    29  O   -0.097114  -0.002077  -0.003458   0.005004   0.919051
 Mulliken charges and spin densities:
               1          2
     1  C   -0.570756   0.012298
     2  H    0.155952   0.000247
     3  H    0.157580   0.000807
     4  C    0.198966  -0.008936
     5  C   -0.938130   0.041742
     6  C    0.420805   0.005539
     7  H    0.182747  -0.000811
     8  C   -0.462276   0.008012
     9  C    0.336797  -0.005120
    10  H    0.181765  -0.000125
    11  C   -0.416781  -0.002035
    12  H    0.178863  -0.000877
    13  H    0.163002  -0.001119
    14  C   -0.388876  -0.000179
    15  H    0.158417   0.000065
    16  H    0.136874   0.000047
    17  H    0.152727   0.000363
    18  C   -0.392485  -0.003874
    19  H    0.188332   0.001187
    20  H    0.162320  -0.000427
    21  H    0.155434  -0.000384
    22  H    0.161309  -0.002934
    23  O   -0.435452   0.000998
    24  H    0.392588   0.000414
    25  C   -0.228939   0.076472
    26  H    0.156852  -0.003846
    27  H    0.169270  -0.006370
    28  H    0.165124   0.024979
    29  O   -0.142031   0.863866
 Sum of Mulliken charges =  -0.00000   1.00000
 Mulliken charges and spin densities with hydrogens summed into heavy atoms:
               1          2
     1  C   -0.257224   0.013352
     4  C    0.360275  -0.011870
     5  C   -0.938130   0.041742
     6  C    0.603552   0.004729
     8  C   -0.462276   0.008012
     9  C    0.518562  -0.005245
    11  C   -0.074916  -0.004031
    14  C    0.059143   0.000296
    18  C    0.113600  -0.003498
    23  O   -0.042864   0.001412
    25  C    0.262307   0.091234
    29  O   -0.142031   0.863866
 Electronic spatial extent (au):  <R**2>=           1825.5533
 Charge=              0.0000 electrons
 Dipole moment (field-independent basis, Debye):
    X=             -0.7798    Y=              0.2691    Z=              0.5863  Tot=              1.0121
 Quadrupole moment (field-independent basis, Debye-Ang):
   XX=            -71.8341   YY=            -80.3957   ZZ=            -74.2614
   XY=              0.9979   XZ=              2.2161   YZ=             -4.6038
 Traceless Quadrupole moment (field-independent basis, Debye-Ang):
   XX=              3.6629   YY=             -4.8986   ZZ=              1.2357
   XY=              0.9979   XZ=              2.2161   YZ=             -4.6038
 Octapole moment (field-independent basis, Debye-Ang**2):
  XXX=             34.8564  YYY=             -0.1411  ZZZ=             -2.4155  XYY=            -10.3431
  XXY=              5.6494  XXZ=              5.8594  XZZ=              4.6644  YZZ=              0.1329
  YYZ=              3.2035  XYZ=             -8.4346
 Hexadecapole moment (field-independent basis, Debye-Ang**3):
 XXXX=          -1140.4254 YYYY=           -641.5121 ZZZZ=           -594.9830 XXXY=             18.8317
 XXXZ=             31.4000 YYYX=             -3.1080 YYYZ=            -12.8794 ZZZX=             -0.5063
 ZZZY=             -0.4858 XXYY=           -329.7056 XXZZ=           -301.8458 YYZZ=           -203.1780
 XXYZ=             -7.4742 YYXZ=              4.6156 ZZXY=              6.1401
 N-N= 8.098109524806D+02 E-N=-2.878821414274D+03  KE= 5.367767239236D+02
                          Isotropic Fermi Contact Couplings
        Atom                 a.u.       MegaHertz       Gauss      10(-4) cm-1
     1  C(13)              0.00228       2.56796       0.91631       0.85658
     2  H(1)               0.00010       0.45220       0.16135       0.15084
     3  H(1)               0.00037       1.67508       0.59771       0.55875
     4  C(13)              0.00988      11.10722       3.96333       3.70497
     5  C(13)             -0.02662     -29.92281     -10.67720      -9.98118
     6  C(13)              0.00872       9.80496       3.49865       3.27058
     7  H(1)              -0.00029      -1.29784      -0.46310      -0.43291
     8  C(13)             -0.00149      -1.67809      -0.59878      -0.55975
     9  C(13)              0.00029       0.32688       0.11664       0.10903
    10  H(1)              -0.00008      -0.33752      -0.12044      -0.11259
    11  C(13)             -0.00172      -1.93525      -0.69055      -0.64553
    12  H(1)               0.00012       0.54122       0.19312       0.18053
    13  H(1)              -0.00003      -0.14208      -0.05070      -0.04739
    14  C(13)              0.00028       0.30981       0.11055       0.10334
    15  H(1)               0.00000       0.01056       0.00377       0.00352
    16  H(1)               0.00000       0.01211       0.00432       0.00404
    17  H(1)               0.00018       0.78722       0.28090       0.26259
    18  C(13)              0.00078       0.87553       0.31241       0.29204
    19  H(1)               0.00000       0.00913       0.00326       0.00305
    20  H(1)              -0.00001      -0.04704      -0.01679      -0.01569
    21  H(1)              -0.00003      -0.14788      -0.05277      -0.04933
    22  H(1)              -0.00057      -2.56721      -0.91604      -0.85633
    23  O(17)             -0.00067       0.40815       0.14564       0.13614
    24  H(1)               0.00010       0.44116       0.15742       0.14716
    25  C(13)              0.06544      73.56954      26.25144      24.54016
    26  H(1)              -0.00081      -3.63879      -1.29841      -1.21377
    27  H(1)              -0.00168      -7.51787      -2.68256      -2.50769
    28  H(1)               0.00944      42.21092      15.06191      14.08005
    29  O(17)              0.10480     -63.52928     -22.66883     -21.19109
 --------------------------------------------------------
       Center         ----  Spin Dipole Couplings  ----
                      3XX-RR        3YY-RR        3ZZ-RR
 --------------------------------------------------------
     1   Atom       -0.002189      0.007583     -0.005393
     2   Atom       -0.001385      0.002796     -0.001411
     3   Atom       -0.001703      0.002940     -0.001237
     4   Atom       -0.022063      0.042482     -0.020419
     5   Atom       -0.016036     -0.011888      0.027924
     6   Atom        0.037650     -0.019378     -0.018272
     7   Atom        0.011010     -0.005083     -0.005927
     8   Atom        0.003467     -0.000513     -0.002954
     9   Atom        0.002553     -0.000213     -0.002340
    10   Atom        0.001066      0.000198     -0.001264
    11   Atom        0.005089     -0.005091      0.000002
    12   Atom        0.004032     -0.003974     -0.000059
    13   Atom        0.004133     -0.002632     -0.001501
    14   Atom        0.003001     -0.001594     -0.001408
    15   Atom        0.001808     -0.001143     -0.000665
    16   Atom        0.002411     -0.001239     -0.001172
    17   Atom        0.001231     -0.000505     -0.000726
    18   Atom        0.000966     -0.000523     -0.000442
    19   Atom       -0.000714      0.001011     -0.000297
    20   Atom        0.001026     -0.001416      0.000390
    21   Atom        0.000446     -0.000086     -0.000361
    22   Atom       -0.010430      0.017054     -0.006624
    23   Atom       -0.005749      0.011725     -0.005977
    24   Atom       -0.001376      0.003896     -0.002520
    25   Atom       -0.069199     -0.072939      0.142138
    26   Atom        0.004851     -0.015299      0.010448
    27   Atom       -0.011617      0.000276      0.011341
    28   Atom       -0.008467      0.002662      0.005805
    29   Atom       -0.864206     -1.069158      1.933364
 --------------------------------------------------------
                        XY            XZ            YZ
 --------------------------------------------------------
     1   Atom       -0.007028      0.001481     -0.002203
     2   Atom       -0.002042     -0.000243      0.000883
     3   Atom       -0.001873      0.000282     -0.001620
     4   Atom       -0.003417     -0.000812     -0.001924
     5   Atom       -0.034104      0.005615      0.001348
     6   Atom       -0.000610     -0.002154      0.002273
     7   Atom        0.005125     -0.004764     -0.001307
     8   Atom       -0.004242     -0.001163      0.000201
     9   Atom       -0.004058     -0.000197     -0.000346
    10   Atom       -0.001970      0.000420     -0.000342
    11   Atom       -0.003469      0.000668     -0.002294
    12   Atom       -0.007014      0.008496     -0.005070
    13   Atom       -0.000849      0.002426     -0.000428
    14   Atom       -0.000813     -0.001048      0.000192
    15   Atom       -0.000078     -0.001102     -0.000003
    16   Atom       -0.000295     -0.000023      0.000075
    17   Atom       -0.000725     -0.000446      0.000164
    18   Atom       -0.002255     -0.001958      0.001481
    19   Atom       -0.002584     -0.001472      0.002260
    20   Atom       -0.001170     -0.002133      0.000981
    21   Atom       -0.001227     -0.000913      0.000774
    22   Atom        0.004295     -0.002550     -0.006610
    23   Atom        0.001411     -0.001033     -0.000057
    24   Atom        0.004752      0.001608      0.003121
    25   Atom       -0.001312      0.015123     -0.008267
    26   Atom       -0.001125      0.015184      0.004607
    27   Atom        0.005311     -0.007644     -0.010248
    28   Atom       -0.006473     -0.004220      0.009581
    29   Atom       -0.640589      1.629180     -1.395622
 --------------------------------------------------------


 ---------------------------------------------------------------------------------
              Anisotropic Spin Dipole Couplings in Principal Axis System
 ---------------------------------------------------------------------------------

       Atom             a.u.   MegaHertz   Gauss  10(-4) cm-1        Axes

              Baa    -0.0061    -0.822    -0.293    -0.274  0.7054  0.2555 -0.6611
     1 C(13)  Bbb    -0.0055    -0.744    -0.265    -0.248  0.5392  0.4120  0.7345
              Bcc     0.0117     1.565     0.559     0.522 -0.4600  0.8746 -0.1529
 
              Baa    -0.0022    -1.192    -0.425    -0.398  0.9052  0.3950 -0.1566
     2 H(1)   Bbb    -0.0016    -0.829    -0.296    -0.276  0.2111 -0.0983  0.9725
              Bcc     0.0038     2.021     0.721     0.674 -0.3688  0.9134  0.1724
 
              Baa    -0.0025    -1.312    -0.468    -0.438  0.8584  0.3957  0.3264
     3 H(1)   Bbb    -0.0016    -0.873    -0.312    -0.291 -0.4111  0.1499  0.8992
              Bcc     0.0041     2.185     0.780     0.729 -0.3069  0.9060 -0.2914
 
              Baa    -0.0226    -3.037    -1.084    -1.013  0.9189  0.0597  0.3898
     4 C(13)  Bbb    -0.0201    -2.696    -0.962    -0.899 -0.3909  0.0069  0.9204
              Bcc     0.0427     5.732     2.045     1.912 -0.0523  0.9982 -0.0297
 
              Baa    -0.0485    -6.503    -2.320    -2.169  0.7286  0.6818 -0.0656
     5 C(13)  Bbb     0.0193     2.589     0.924     0.864 -0.6364  0.7092  0.3032
              Bcc     0.0292     3.914     1.397     1.305  0.2533 -0.1792  0.9507
 
              Baa    -0.0212    -2.842    -1.014    -0.948 -0.0147  0.7821 -0.6229
     6 C(13)  Bbb    -0.0166    -2.223    -0.793    -0.741  0.0380  0.6230  0.7813
              Bcc     0.0377     5.065     1.807     1.689  0.9992 -0.0122 -0.0389
 
              Baa    -0.0072    -3.829    -1.366    -1.277  0.2668 -0.0523  0.9623
     7 H(1)   Bbb    -0.0066    -3.504    -1.250    -1.169 -0.2475  0.9613  0.1209
              Bcc     0.0137     7.333     2.617     2.446  0.9314  0.2705 -0.2435
 
              Baa    -0.0036    -0.483    -0.172    -0.161  0.4662  0.5980  0.6520
     8 C(13)  Bbb    -0.0027    -0.361    -0.129    -0.120 -0.2741 -0.6031  0.7491
              Bcc     0.0063     0.844     0.301     0.282  0.8412 -0.5279 -0.1173
 
              Baa    -0.0033    -0.441    -0.157    -0.147  0.5351  0.7508  0.3872
     9 C(13)  Bbb    -0.0022    -0.292    -0.104    -0.097 -0.2294 -0.3119  0.9220
              Bcc     0.0055     0.732     0.261     0.244  0.8130 -0.5822  0.0053
 
              Baa    -0.0014    -0.739    -0.264    -0.247  0.6182  0.7832  0.0660
    10 H(1)   Bbb    -0.0013    -0.713    -0.255    -0.238 -0.1463  0.0322  0.9887
              Bcc     0.0027     1.453     0.518     0.485  0.7723 -0.6209  0.1345
 
              Baa    -0.0068    -0.907    -0.324    -0.303  0.2540  0.9233  0.2881
    11 C(13)  Bbb     0.0003     0.043     0.015     0.014 -0.2858 -0.2129  0.9343
              Bcc     0.0064     0.864     0.308     0.288  0.9240 -0.3197  0.2098
 
              Baa    -0.0081    -4.297    -1.533    -1.433  0.4686  0.8813  0.0609
    12 H(1)   Bbb    -0.0067    -3.560    -1.270    -1.187 -0.5157  0.2170  0.8288
              Bcc     0.0147     7.857     2.804     2.621  0.7172 -0.4198  0.5562
 
              Baa    -0.0028    -1.481    -0.529    -0.494  0.0146  0.9560  0.2930
    13 H(1)   Bbb    -0.0024    -1.266    -0.452    -0.422 -0.3672 -0.2675  0.8909
              Bcc     0.0051     2.747     0.980     0.916  0.9300 -0.1206  0.3471
 
              Baa    -0.0017    -0.233    -0.083    -0.078  0.1413  0.9822 -0.1235
    14 C(13)  Bbb    -0.0016    -0.221    -0.079    -0.074  0.2338  0.0881  0.9683
              Bcc     0.0034     0.453     0.162     0.151  0.9620 -0.1657 -0.2172
 
              Baa    -0.0012    -0.618    -0.220    -0.206  0.1560  0.9218  0.3549
    15 H(1)   Bbb    -0.0011    -0.572    -0.204    -0.191  0.3204 -0.3871  0.8646
              Bcc     0.0022     1.190     0.425     0.397  0.9343 -0.0211 -0.3558
 
              Baa    -0.0013    -0.696    -0.248    -0.232  0.0661  0.8705 -0.4877
    16 H(1)   Bbb    -0.0011    -0.604    -0.215    -0.201  0.0461  0.4856  0.8730
              Bcc     0.0024     1.299     0.464     0.433  0.9967 -0.0802 -0.0081
 
              Baa    -0.0008    -0.439    -0.157    -0.147  0.1772 -0.0998  0.9791
    17 H(1)   Bbb    -0.0008    -0.410    -0.146    -0.137  0.3472  0.9372  0.0327
              Bcc     0.0016     0.849     0.303     0.283  0.9209 -0.3341 -0.2008
 
              Baa    -0.0022    -0.290    -0.103    -0.097  0.5315  0.8389 -0.1178
    18 C(13)  Bbb    -0.0018    -0.242    -0.086    -0.081  0.4690 -0.1756  0.8656
              Bcc     0.0040     0.532     0.190     0.177  0.7054 -0.5153 -0.4867
 
              Baa    -0.0026    -1.383    -0.494    -0.461  0.7654  0.6304 -0.1299
    19 H(1)   Bbb    -0.0018    -0.972    -0.347    -0.324  0.4052 -0.3152  0.8582
              Bcc     0.0044     2.355     0.840     0.786 -0.5000  0.7095  0.4966
 
              Baa    -0.0019    -1.017    -0.363    -0.339  0.2584  0.9516 -0.1667
    20 H(1)   Bbb    -0.0014    -0.772    -0.276    -0.258  0.6415 -0.0400  0.7661
              Bcc     0.0034     1.789     0.638     0.597  0.7223 -0.3049 -0.6208
 
              Baa    -0.0011    -0.576    -0.206    -0.192  0.5444  0.8175 -0.1880
    21 H(1)   Bbb    -0.0010    -0.508    -0.181    -0.170  0.4717 -0.1129  0.8745
              Bcc     0.0020     1.085     0.387     0.362  0.6937 -0.5648 -0.4471
 
              Baa    -0.0117    -6.269    -2.237    -2.091  0.9165 -0.0455  0.3974
    22 H(1)   Bbb    -0.0078    -4.159    -1.484    -1.387 -0.3673  0.2979  0.8811
              Bcc     0.0195    10.428     3.721     3.478  0.1584  0.9535 -0.2563
 
              Baa    -0.0069     0.503     0.179     0.168  0.6851 -0.0496  0.7268
    23 O(17)  Bbb    -0.0049     0.354     0.126     0.118  0.7240 -0.0638 -0.6868
              Bcc     0.0118    -0.857    -0.306    -0.286  0.0804  0.9967 -0.0078
 
              Baa    -0.0042    -2.262    -0.807    -0.755  0.7623 -0.5658  0.3143
    24 H(1)   Bbb    -0.0036    -1.940    -0.692    -0.647 -0.4383 -0.0939  0.8939
              Bcc     0.0079     4.202     1.500     1.402  0.4763  0.8192  0.3196
 
              Baa    -0.0734    -9.853    -3.516    -3.287  0.2254  0.9740  0.0215
    25 C(13)  Bbb    -0.0701    -9.408    -3.357    -3.138  0.9717 -0.2231 -0.0779
              Bcc     0.1435    19.261     6.873     6.425  0.0711 -0.0385  0.9967
 
              Baa    -0.0171    -9.105    -3.249    -3.037  0.2501  0.9230 -0.2926
    26 H(1)   Bbb    -0.0062    -3.326    -1.187    -1.109  0.7343 -0.3777 -0.5640
              Bcc     0.0233    12.431     4.436     4.146  0.6311  0.0738  0.7722
 
              Baa    -0.0144    -7.669    -2.737    -2.558  0.9575 -0.2052  0.2028
    27 H(1)   Bbb    -0.0058    -3.091    -1.103    -1.031  0.0674  0.8427  0.5341
              Bcc     0.0202    10.761     3.840     3.589 -0.2805 -0.4977  0.8207
 
              Baa    -0.0114    -6.104    -2.178    -2.036  0.9048  0.4255 -0.0150
    28 H(1)   Bbb    -0.0047    -2.533    -0.904    -0.845  0.3117 -0.6381  0.7040
              Bcc     0.0162     8.637     3.082     2.881 -0.2900  0.6417  0.7100
 
              Baa    -1.6177   117.054    41.768    39.045  0.0455  0.9367  0.3473
    29 O(17)  Bbb    -1.6127   116.690    41.638    38.924  0.9184  0.0976 -0.3835
              Bcc     3.2303  -233.744   -83.406   -77.969  0.3931 -0.3364  0.8558
 

 ---------------------------------------------------------------------------------

 Calling FoFJK, ICntrl=      2127 FMM=F ISym2X=0 I1Cent= 0 IOpClX= 1 NMat=1 NMatS=1 NMatT=0.
 ***** Axes restored to original set *****
 -------------------------------------------------------------------
 Center     Atomic                   Forces (Hartrees/Bohr)
 Number     Number              X              Y              Z
 -------------------------------------------------------------------
      1        6           0.000425912   -0.000107777    0.000285585
      2        1          -0.000100117    0.002182887    0.002113787
      3        1           0.000539764    0.001528537   -0.002453142
      4        6          -0.000594456   -0.000474635    0.000207615
      5        6          -0.000787842    0.002047300    0.001594060
      6        6          -0.000409497    0.000571533   -0.000113022
      7        1          -0.000544084   -0.003164918    0.000582635
      8        6           0.000564859   -0.000066390   -0.000619189
      9        6          -0.000015501   -0.000924898    0.000343436
     10        1          -0.002421789    0.002091597   -0.001135959
     11        6           0.000052902    0.000363781    0.000831620
     12        1           0.002074524   -0.000133950   -0.002452495
     13        1          -0.002473400   -0.001420315   -0.001494384
     14        6           0.000244190    0.000049181    0.000227074
     15        1          -0.000422634   -0.001940431    0.001965097
     16        1          -0.001033225   -0.001296798   -0.002327540
     17        1          -0.001873174    0.002022628    0.000384080
     18        6          -0.000013450   -0.000081802   -0.000116693
     19        1           0.002552640    0.001465762    0.000251413
     20        1          -0.000164900   -0.001910143    0.002157426
     21        1          -0.001738312    0.002088704    0.000545888
     22        1           0.001765600   -0.000351654   -0.002362445
     23        8          -0.002885784    0.002490316    0.001460107
     24        1           0.003925033   -0.001356270    0.000236417
     25        6          -0.000009236   -0.000063013   -0.000567774
     26        1           0.002698588   -0.000374117    0.000380308
     27        1          -0.000907363   -0.002481394    0.000810278
     28        1          -0.000703458    0.001979145    0.001836462
     29        8           0.002254212   -0.002732865   -0.002570643
 -------------------------------------------------------------------
 Cartesian Forces:  Max     0.003925033 RMS     0.001538366

 GradGradGradGradGradGradGradGradGradGradGradGradGradGradGradGradGradGrad
 Berny optimization.
 FormGI is forming the generalized inverse of G from B-inverse, IUseBI=4.
 Internal  Forces:  Max     0.004373478 RMS     0.001168511
 Search for a local minimum.
 Step number   1 out of a maximum of  174
 All quantities printed in internal units (Hartrees-Bohrs-Radians)
 Mixed Optimization -- RFO/linear search
 Second derivative matrix not updated -- first step.
 ITU=  0
     Eigenvalues ---    0.00230   0.00273   0.00390   0.00468   0.00914
     Eigenvalues ---    0.01479   0.01531   0.02202   0.02765   0.02801
     Eigenvalues ---    0.02894   0.03160   0.03438   0.03606   0.03911
     Eigenvalues ---    0.04418   0.04740   0.04888   0.05214   0.05284
     Eigenvalues ---    0.05323   0.05593   0.05658   0.05677   0.05679
     Eigenvalues ---    0.05776   0.05835   0.06428   0.06741   0.06956
     Eigenvalues ---    0.07380   0.07652   0.08481   0.08764   0.09210
     Eigenvalues ---    0.09627   0.10440   0.12031   0.13440   0.16000
     Eigenvalues ---    0.16000   0.16000   0.16000   0.16000   0.16000
     Eigenvalues ---    0.16000   0.16000   0.16000   0.16000   0.17101
     Eigenvalues ---    0.19417   0.21045   0.22003   0.23932   0.24807
     Eigenvalues ---    0.26153   0.27373   0.27678   0.28205   0.29572
     Eigenvalues ---    0.29599   0.30122   0.34553   0.34559   0.34612
     Eigenvalues ---    0.34622   0.34635   0.34741   0.34756   0.34763
     Eigenvalues ---    0.34839   0.34860   0.34988   0.34999   0.35102
     Eigenvalues ---    0.35160   0.35355   0.35530   0.43051   0.50012
     Eigenvalues ---    0.56027
 RFO step:  Lambda=-8.10644702D-04 EMin= 2.30000000D-03
 Linear search not attempted -- first point.
 Iteration  1 RMS(Cart)=  0.01166941 RMS(Int)=  0.00006081
 Iteration  2 RMS(Cart)=  0.00007531 RMS(Int)=  0.00000243
 Iteration  3 RMS(Cart)=  0.00000001 RMS(Int)=  0.00000243
 Variable       Old X    -DE/DX   Delta X   Delta X   Delta X     New X
                                 (Linear)    (Quad)   (Total)
    R1        2.05903   0.00304   0.00000   0.00869   0.00869   2.06772
    R2        2.06097   0.00294   0.00000   0.00844   0.00844   2.06941
    R3        2.91891   0.00249   0.00000   0.00924   0.00924   2.92816
    R4        2.87807   0.00325   0.00000   0.01086   0.01086   2.88894
    R5        2.98817   0.00222   0.00000   0.00909   0.00909   2.99726
    R6        2.06407   0.00296   0.00000   0.00855   0.00855   2.07262
    R7        2.67607   0.00227   0.00000   0.00527   0.00527   2.68134
    R8        2.90045   0.00306   0.00000   0.01030   0.01030   2.91074
    R9        2.92848   0.00282   0.00000   0.01018   0.01018   2.93865
   R10        2.59853   0.00437   0.00000   0.00873   0.00873   2.60726
   R11        2.06061   0.00326   0.00000   0.00936   0.00936   2.06997
   R12        2.95109   0.00218   0.00000   0.00822   0.00822   2.95931
   R13        2.92534   0.00222   0.00000   0.00776   0.00776   2.93311
   R14        2.93736   0.00201   0.00000   0.00730   0.00730   2.94465
   R15        2.88824   0.00330   0.00000   0.01114   0.01114   2.89938
   R16        2.87720   0.00330   0.00000   0.01091   0.01091   2.88811
   R17        2.06072   0.00339   0.00000   0.00974   0.00974   2.07047
   R18        2.91612   0.00224   0.00000   0.00752   0.00752   2.92364
   R19        2.05936   0.00320   0.00000   0.00917   0.00917   2.06853
   R20        2.05103   0.00320   0.00000   0.00904   0.00904   2.06006
   R21        2.06309   0.00279   0.00000   0.00804   0.00804   2.07113
   R22        2.05676   0.00285   0.00000   0.00811   0.00811   2.06488
   R23        2.06294   0.00278   0.00000   0.00801   0.00801   2.07094
   R24        2.05415   0.00294   0.00000   0.00835   0.00835   2.06250
   R25        2.06272   0.00289   0.00000   0.00831   0.00831   2.07103
   R26        2.06396   0.00277   0.00000   0.00798   0.00798   2.07195
   R27        1.80930   0.00414   0.00000   0.00738   0.00738   1.81668
   R28        2.05695   0.00273   0.00000   0.00777   0.00777   2.06472
   R29        2.05510   0.00276   0.00000   0.00784   0.00784   2.06294
   R30        2.04823   0.00278   0.00000   0.00782   0.00782   2.05605
    A1        1.85876  -0.00010   0.00000  -0.00107  -0.00107   1.85769
    A2        1.88653   0.00003   0.00000  -0.00101  -0.00101   1.88553
    A3        1.93132   0.00016   0.00000   0.00025   0.00025   1.93157
    A4        1.89116   0.00009   0.00000   0.00093   0.00093   1.89210
    A5        1.90913   0.00007   0.00000   0.00097   0.00097   1.91011
    A6        1.98244  -0.00025   0.00000  -0.00014  -0.00015   1.98229
    A7        2.00203   0.00022   0.00000   0.00107   0.00105   2.00308
    A8        1.88956   0.00007   0.00000   0.00217   0.00217   1.89173
    A9        1.86882  -0.00038   0.00000  -0.00413  -0.00412   1.86470
   A10        1.80976  -0.00004   0.00000   0.00152   0.00152   1.81127
   A11        1.99082   0.00004   0.00000  -0.00117  -0.00117   1.98965
   A12        1.89836   0.00011   0.00000   0.00107   0.00107   1.89943
   A13        1.93867  -0.00012   0.00000  -0.00056  -0.00057   1.93810
   A14        1.98363   0.00012   0.00000   0.00155   0.00156   1.98519
   A15        1.90083   0.00003   0.00000  -0.00045  -0.00045   1.90038
   A16        1.96000   0.00005   0.00000   0.00122   0.00122   1.96123
   A17        1.91146  -0.00004   0.00000  -0.00171  -0.00171   1.90975
   A18        1.75964  -0.00004   0.00000  -0.00023  -0.00023   1.75941
   A19        1.91123  -0.00012   0.00000  -0.00098  -0.00098   1.91025
   A20        1.99951   0.00002   0.00000   0.00068   0.00068   2.00019
   A21        1.87747   0.00013   0.00000   0.00052   0.00051   1.87799
   A22        2.05321   0.00005   0.00000   0.00069   0.00069   2.05390
   A23        2.06440  -0.00002   0.00000  -0.00087  -0.00087   2.06353
   A24        1.52960  -0.00003   0.00000   0.00021   0.00021   1.52981
   A25        1.48782   0.00002   0.00000  -0.00037  -0.00037   1.48745
   A26        1.92799   0.00002   0.00000   0.00053   0.00053   1.92852
   A27        2.12373   0.00005   0.00000   0.00081   0.00081   2.12454
   A28        1.95844   0.00012   0.00000   0.00188   0.00188   1.96032
   A29        2.06116  -0.00012   0.00000  -0.00217  -0.00217   2.05899
   A30        1.88057  -0.00005   0.00000  -0.00039  -0.00039   1.88018
   A31        1.93207   0.00003   0.00000  -0.00113  -0.00113   1.93094
   A32        1.94190  -0.00007   0.00000  -0.00102  -0.00102   1.94089
   A33        1.90360   0.00009   0.00000   0.00137   0.00137   1.90497
   A34        2.04407  -0.00001   0.00000   0.00038   0.00038   2.04444
   A35        1.53714   0.00002   0.00000   0.00058   0.00058   1.53772
   A36        2.06924  -0.00003   0.00000   0.00017   0.00017   2.06941
   A37        1.50268  -0.00007   0.00000  -0.00034  -0.00034   1.50233
   A38        2.04449   0.00005   0.00000   0.00080   0.00080   2.04530
   A39        1.97101   0.00011   0.00000   0.00105   0.00105   1.97206
   A40        2.05177   0.00005   0.00000   0.00074   0.00074   2.05251
   A41        1.97985   0.00012   0.00000   0.00126   0.00126   1.98111
   A42        1.89279  -0.00020   0.00000  -0.00270  -0.00270   1.89009
   A43        1.92225   0.00015   0.00000   0.00109   0.00109   1.92334
   A44        1.97726   0.00028   0.00000   0.00156   0.00156   1.97883
   A45        1.92237   0.00009   0.00000   0.00057   0.00057   1.92294
   A46        1.87814  -0.00024   0.00000  -0.00149  -0.00149   1.87665
   A47        1.88052  -0.00008   0.00000  -0.00020  -0.00020   1.88032
   A48        1.88010  -0.00023   0.00000  -0.00170  -0.00170   1.87840
   A49        1.98797   0.00016   0.00000   0.00082   0.00082   1.98879
   A50        1.93168   0.00006   0.00000   0.00083   0.00082   1.93251
   A51        1.90733   0.00010   0.00000   0.00036   0.00036   1.90769
   A52        1.88677  -0.00007   0.00000   0.00004   0.00004   1.88681
   A53        1.87166  -0.00023   0.00000  -0.00228  -0.00228   1.86937
   A54        1.87422  -0.00004   0.00000   0.00011   0.00011   1.87434
   A55        1.90118   0.00064   0.00000   0.00399   0.00399   1.90517
   A56        1.93047   0.00042   0.00000   0.00255   0.00255   1.93302
   A57        1.90501   0.00020   0.00000   0.00128   0.00128   1.90629
   A58        1.91865  -0.00006   0.00000  -0.00033  -0.00033   1.91832
   A59        1.89646  -0.00033   0.00000  -0.00218  -0.00218   1.89428
   A60        1.89327  -0.00019   0.00000  -0.00120  -0.00120   1.89206
   A61        1.91987  -0.00005   0.00000  -0.00015  -0.00015   1.91972
    D1        1.94488  -0.00002   0.00000   0.00885   0.00885   1.95373
    D2       -2.32720   0.00010   0.00000   0.01280   0.01280  -2.31439
    D3       -0.28313   0.00007   0.00000   0.01299   0.01299  -0.27014
    D4       -2.33057  -0.00007   0.00000   0.00756   0.00756  -2.32301
    D5       -0.31947   0.00005   0.00000   0.01151   0.01151  -0.30795
    D6        1.72460   0.00002   0.00000   0.01170   0.01170   1.73630
    D7       -0.20536  -0.00008   0.00000   0.00937   0.00938  -0.19598
    D8        1.80575   0.00005   0.00000   0.01333   0.01333   1.81908
    D9       -2.43337   0.00001   0.00000   0.01352   0.01352  -2.41985
   D10       -1.14076   0.00006   0.00000  -0.00228  -0.00228  -1.14303
   D11        1.16410   0.00001   0.00000  -0.00361  -0.00361   1.16049
   D12       -2.80424  -0.00001   0.00000  -0.00306  -0.00306  -2.80731
   D13        3.09993   0.00004   0.00000  -0.00171  -0.00171   3.09822
   D14       -0.87840  -0.00001   0.00000  -0.00304  -0.00304  -0.88144
   D15        1.43644  -0.00003   0.00000  -0.00249  -0.00249   1.43395
   D16        0.98474   0.00004   0.00000  -0.00351  -0.00351   0.98124
   D17       -2.99359  -0.00001   0.00000  -0.00484  -0.00484  -2.99843
   D18       -0.67874  -0.00003   0.00000  -0.00430  -0.00430  -0.68304
   D19        0.14594   0.00013   0.00000  -0.01066  -0.01065   0.13529
   D20       -2.08442   0.00006   0.00000  -0.01314  -0.01314  -2.09756
   D21        2.25253   0.00003   0.00000  -0.01342  -0.01343   2.23911
   D22       -1.91093  -0.00004   0.00000  -0.01484  -0.01483  -1.92577
   D23        2.14189  -0.00012   0.00000  -0.01732  -0.01732   2.12457
   D24        0.19566  -0.00015   0.00000  -0.01760  -0.01760   0.17805
   D25        2.31050  -0.00018   0.00000  -0.01649  -0.01649   2.29401
   D26        0.08013  -0.00025   0.00000  -0.01897  -0.01897   0.06116
   D27       -1.86610  -0.00028   0.00000  -0.01926  -0.01926  -1.88536
   D28       -2.85627   0.00014   0.00000   0.00614   0.00614  -2.85013
   D29        1.19236   0.00013   0.00000   0.00892   0.00892   1.20129
   D30       -0.81800   0.00008   0.00000   0.00703   0.00703  -0.81097
   D31        3.05935  -0.00003   0.00000   0.00583   0.00583   3.06518
   D32       -0.87338  -0.00005   0.00000   0.00651   0.00650  -0.86687
   D33        0.79481  -0.00001   0.00000   0.00725   0.00725   0.80206
   D34       -0.98072   0.00008   0.00000   0.00847   0.00847  -0.97225
   D35        1.36973   0.00005   0.00000   0.00915   0.00915   1.37888
   D36        3.03792   0.00010   0.00000   0.00990   0.00989   3.04782
   D37        0.95904   0.00004   0.00000   0.00786   0.00786   0.96691
   D38       -2.97369   0.00001   0.00000   0.00854   0.00854  -2.96514
   D39       -1.30550   0.00006   0.00000   0.00929   0.00929  -1.29621
   D40       -1.19316  -0.00009   0.00000  -0.01938  -0.01938  -1.21254
   D41        3.00438  -0.00007   0.00000  -0.01906  -0.01906   2.98532
   D42        0.89719  -0.00009   0.00000  -0.01947  -0.01947   0.87772
   D43        2.87073  -0.00008   0.00000  -0.02097  -0.02097   2.84976
   D44        0.78509  -0.00006   0.00000  -0.02065  -0.02065   0.76444
   D45       -1.32210  -0.00008   0.00000  -0.02107  -0.02106  -1.34316
   D46        0.83760  -0.00003   0.00000  -0.01937  -0.01937   0.81823
   D47       -1.24805  -0.00001   0.00000  -0.01905  -0.01905  -1.26710
   D48        2.92795  -0.00004   0.00000  -0.01947  -0.01947   2.90849
   D49        1.42539   0.00007   0.00000   0.00084   0.00083   1.42622
   D50       -2.90387   0.00021   0.00000   0.00274   0.00274  -2.90113
   D51       -0.67363   0.00019   0.00000   0.00349   0.00349  -0.67014
   D52       -2.57444  -0.00004   0.00000   0.00079   0.00079  -2.57365
   D53       -0.62052   0.00010   0.00000   0.00270   0.00270  -0.61782
   D54        1.60972   0.00008   0.00000   0.00344   0.00344   1.61317
   D55       -0.46415  -0.00007   0.00000   0.00009   0.00009  -0.46406
   D56        1.48978   0.00007   0.00000   0.00200   0.00200   1.49178
   D57       -2.56317   0.00005   0.00000   0.00274   0.00275  -2.56042
   D58       -1.54072  -0.00000   0.00000  -0.00099  -0.00098  -1.54170
   D59        0.53772   0.00003   0.00000  -0.00016  -0.00016   0.53756
   D60        2.75577  -0.00011   0.00000  -0.00233  -0.00233   2.75344
   D61        2.56749   0.00006   0.00000   0.00056   0.00056   2.56805
   D62       -1.63725   0.00010   0.00000   0.00138   0.00138  -1.63587
   D63        0.58080  -0.00004   0.00000  -0.00079  -0.00079   0.58001
   D64        0.46723   0.00003   0.00000  -0.00014  -0.00014   0.46709
   D65        2.54567   0.00006   0.00000   0.00068   0.00068   2.54636
   D66       -1.51946  -0.00008   0.00000  -0.00149  -0.00149  -1.52095
   D67       -1.44863  -0.00004   0.00000  -0.00164  -0.00164  -1.45027
   D68        2.58343   0.00004   0.00000   0.00057   0.00057   2.58400
   D69        0.46559   0.00006   0.00000  -0.00006  -0.00006   0.46553
   D70        2.91151  -0.00008   0.00000  -0.00218  -0.00218   2.90932
   D71        0.66038   0.00001   0.00000   0.00003   0.00003   0.66042
   D72       -1.45746   0.00003   0.00000  -0.00060  -0.00060  -1.45806
   D73        0.70812  -0.00001   0.00000  -0.00147  -0.00147   0.70665
   D74       -1.54301   0.00008   0.00000   0.00074   0.00074  -1.54226
   D75        2.62234   0.00010   0.00000   0.00011   0.00011   2.62245
   D76        1.32150  -0.00003   0.00000   0.00053   0.00053   1.32203
   D77       -0.78290  -0.00003   0.00000   0.00060   0.00060  -0.78230
   D78       -2.88990   0.00001   0.00000   0.00131   0.00131  -2.88859
   D79        2.94915   0.00005   0.00000   0.00108   0.00108   2.95022
   D80        0.84475   0.00006   0.00000   0.00115   0.00115   0.84589
   D81       -1.26225   0.00010   0.00000   0.00186   0.00186  -1.26039
   D82       -1.03601  -0.00006   0.00000  -0.00067  -0.00067  -1.03668
   D83       -3.14041  -0.00006   0.00000  -0.00060  -0.00060  -3.14101
   D84        1.03577  -0.00002   0.00000   0.00011   0.00011   1.03588
   D85        0.95372   0.00007   0.00000   0.00364   0.00364   0.95736
   D86       -1.17634   0.00000   0.00000   0.00237   0.00237  -1.17397
   D87        3.04633  -0.00005   0.00000   0.00152   0.00152   3.04784
   D88       -0.83793   0.00009   0.00000   0.00523   0.00523  -0.83270
   D89       -2.96799   0.00003   0.00000   0.00396   0.00396  -2.96404
   D90        1.25468  -0.00002   0.00000   0.00310   0.00311   1.25778
   D91       -3.07848   0.00008   0.00000   0.00476   0.00476  -3.07372
   D92        1.07464   0.00001   0.00000   0.00349   0.00349   1.07813
   D93       -0.98588  -0.00004   0.00000   0.00263   0.00263  -0.98324
   D94        1.47237  -0.00001   0.00000  -0.00086  -0.00086   1.47151
   D95       -0.59925  -0.00004   0.00000  -0.00175  -0.00175  -0.60100
   D96       -2.83280   0.00010   0.00000   0.00028   0.00028  -2.83252
   D97       -0.46945  -0.00006   0.00000  -0.00000  -0.00000  -0.46945
   D98       -2.54107  -0.00009   0.00000  -0.00089  -0.00089  -2.54196
   D99        1.50857   0.00004   0.00000   0.00114   0.00114   1.50972
   D100      -2.56490  -0.00005   0.00000  -0.00084  -0.00084  -2.56574
   D101       1.64667  -0.00008   0.00000  -0.00173  -0.00173   1.64494
   D102      -0.58688   0.00005   0.00000   0.00030   0.00030  -0.58658
         Item               Value     Threshold  Converged?
 Maximum Force            0.004373     0.000450     NO 
 RMS     Force            0.001169     0.000300     NO 
 Maximum Displacement     0.065436     0.001800     NO 
 RMS     Displacement     0.011682     0.001200     NO 
 Predicted change in Energy=-4.095831D-04
 GradGradGradGradGradGradGradGradGradGradGradGradGradGradGradGradGradGrad

                          Input orientation:                          
 ---------------------------------------------------------------------
 Center     Atomic      Atomic             Coordinates (Angstroms)
 Number     Number       Type             X           Y           Z
 ---------------------------------------------------------------------
      1          6           0        0.156490    1.636181   -0.785439
      2          1           0        0.074876    2.395258   -0.001609
      3          1           0        0.364863    2.173462   -1.716633
      4          6           0        1.374294    0.736245   -0.456712
      5          6           0        1.009799   -0.753714   -0.053192
      6          6           0       -0.490251   -1.032708   -0.264220
      7          1           0       -0.698375   -2.087179   -0.052943
      8          6           0       -1.446834    0.037282    0.362214
      9          6           0       -1.154783    0.863038   -0.926568
     10          1           0       -1.957617    1.509019   -1.298856
     11          6           0       -0.880317   -0.472300   -1.658102
     12          1           0       -0.107221   -0.476447   -2.433019
     13          1           0       -1.777790   -0.936245   -2.067615
     14          6           0       -2.887610   -0.488563    0.403256
     15          1           0       -3.001351   -1.217843    1.213452
     16          1           0       -3.197835   -0.976035   -0.524156
     17          1           0       -3.585139    0.334695    0.594795
     18          6           0       -1.150270    0.687874    1.712975
     19          1           0       -0.167250    1.158441    1.771783
     20          1           0       -1.224904   -0.047339    2.522285
     21          1           0       -1.894051    1.468941    1.910149
     22          1           0        1.974966    0.620814   -1.367099
     23          8           0        2.144212    1.425544    0.515598
     24          1           0        3.023384    1.038563    0.554177
     25          6           0        1.491364   -1.152415    1.370666
     26          1           0        2.580921   -1.226727    1.404199
     27          1           0        1.069016   -2.124017    1.633977
     28          1           0        1.175832   -0.401751    2.092276
     29          8           0        1.751272   -1.620628   -0.829247
 ---------------------------------------------------------------------
                    Distance matrix (angstroms):
                    1          2          3          4          5
     1  C    0.000000
     2  H    1.094189   0.000000
     3  H    1.095086   1.753452   0.000000
     4  C    1.549513   2.155906   2.161468   0.000000
     5  C    2.641196   3.285235   3.428022   1.586084   0.000000
     6  C    2.795158   3.484148   3.622188   2.577358   1.540299
     7  H    3.889827   4.548934   4.695892   3.525721   2.167023
     8  C    2.538549   2.829845   3.488140   3.019595   2.614055
     9  C    1.528759   2.171477   2.156557   2.575475   2.839381
    10  H    2.179270   2.568910   2.451518   3.522502   3.934107
    11  C    2.506432   3.446629   2.924715   2.826162   2.495490
    12  H    2.692073   3.767175   2.785335   2.751599   2.643518
    13  H    3.464504   4.335858   3.792681   3.915082   3.444107
    14  C    3.897958   4.154115   4.707323   4.517026   3.932995
    15  H    4.702444   4.898372   5.605154   5.074858   4.231918
    16  H    4.259511   4.727506   4.902464   4.882706   4.239743
    17  H    4.195080   4.242326   4.932168   5.085557   4.766338
    18  C    2.974723   2.712184   4.032965   3.329159   3.140608
    19  H    2.621531   2.175606   3.671847   2.742407   2.893495
    20  H    3.960243   3.745097   5.042593   4.030417   3.482233
    21  H    3.391000   2.896473   4.330426   4.101336   4.150572
    22  H    2.162441   2.936589   2.263917   1.096784   2.132422
    23  O    2.384975   2.343075   2.950986   1.418907   2.521821
    24  H    3.220373   3.292904   3.675909   1.957752   2.763273
    25  C    3.769210   4.059010   4.675669   2.630600   1.555069
    26  H    4.343803   4.623347   5.119746   2.961790   2.194574
    27  H    4.563482   4.907882   5.494611   3.556020   2.174345
    28  H    3.670623   3.663294   4.668746   2.798529   2.180477
    29  O    3.626576   4.429744   4.135784   2.415729   1.379705
                    6          7          8          9         10
     6  C    0.000000
     7  H    1.095383   0.000000
     8  C    1.565998   2.290389   0.000000
     9  C    2.115220   3.110516   1.558244   0.000000
    10  H    3.111914   4.008819   2.277292   1.095643   0.000000
    11  C    1.552133   2.284179   2.159234   1.547126   2.283694
    12  H    2.271525   2.934056   3.141944   2.271783   2.941491
    13  H    2.217948   2.559041   2.638438   2.219807   2.569561
    14  C    2.547341   2.748898   1.534286   2.568647   2.784314
    15  H    2.919488   2.768249   2.171743   3.509923   3.851862
    16  H    2.720623   2.775605   2.208725   2.778162   2.883365
    17  H    3.490849   3.823408   2.171381   2.915531   2.759307
    18  C    2.702837   3.320180   1.528324   2.645352   3.224471
    19  H    3.008450   3.761086   2.209348   2.888526   3.571714
    20  H    3.045534   3.327158   2.173090   3.567672   4.190493
    21  H    3.599553   4.234308   2.155401   2.993426   3.209884
    22  H    3.166666   4.025790   3.878112   3.169869   4.032217
    23  O    3.686668   4.554423   3.853105   3.644122   4.486002
    24  H    4.159997   4.897995   4.585005   4.436271   5.335301
    25  C    2.571766   2.774059   3.326464   4.042453   5.109310
    26  H    3.500481   3.690179   4.348134   4.873918   5.948878
    27  H    2.688015   2.443508   3.552197   4.519311   5.564258
    28  H    2.954152   3.309877   3.172420   4.018069   4.996932
    29  O    2.385233   2.611722   3.794224   3.824033   4.875560
                   11         12         13         14         15
    11  C    0.000000
    12  H    1.094619   0.000000
    13  H    1.090139   1.770800   0.000000
    14  C    2.877271   3.971796   2.745419   0.000000
    15  H    3.646977   4.714065   3.513090   1.095994   0.000000
    16  H    2.628777   3.666775   2.097708   1.092686   1.765321
    17  H    3.611489   4.682043   3.459802   1.095896   1.770288
    18  C    3.575337   4.430898   4.162260   2.473402   2.703291
    19  H    3.864180   4.511853   4.660743   3.462058   3.740400
    20  H    4.216037   5.097880   4.707762   2.729387   2.497777
    21  H    4.186703   5.083346   4.649843   2.662650   2.988362
    22  H    3.071192   2.583732   4.122903   5.292402   5.899460
    23  O    4.180259   4.169037   5.256724   5.384762   5.826776
    24  H    4.734530   4.584680   5.815921   6.106943   6.467105
    25  C    3.906516   4.180960   4.749303   4.533431   4.495941
    26  H    4.682630   4.744816   5.579985   5.608173   5.585537
    27  H    4.167236   4.542960   4.818391   4.454691   4.191168
    28  H    4.277624   4.704265   5.129743   4.401351   4.345941
    29  O    2.988465   2.708364   3.802133   4.931518   5.188669
                   16         17         18         19         20
    16  H    0.000000
    17  H    1.766372   0.000000
    18  C    3.459172   2.702527   0.000000
    19  H    4.360249   3.707536   1.091430   0.000000
    20  H    3.746430   3.071136   1.095943   1.770816   0.000000
    21  H    3.688306   2.424138   1.096428   1.759943   1.766797
    22  H    5.478900   5.903021   4.388445   3.838061   5.080640
    23  O    5.948625   5.832812   3.582105   2.644277   4.188928
    24  H    6.627592   6.646026   4.345708   3.417174   4.806307
    25  C    5.060637   5.346434   3.237602   2.872621   3.150481
    26  H    6.097165   6.411979   4.205095   3.657402   4.138282
    27  H    4.917461   5.365289   3.583044   3.510253   3.219278
    28  H    5.128790   5.044963   2.596517   2.083455   2.464559
    29  O    5.000225   5.859051   4.495667   4.262548   4.750330
                   21         22         23         24         25
    21  H    0.000000
    22  H    5.140911   0.000000
    23  O    4.272497   2.054455   0.000000
    24  H    5.119088   2.228227   0.961346   0.000000
    25  C    4.315505   3.297510   2.793426   2.795376   0.000000
    26  H    5.248618   3.385364   2.831055   2.459645   1.092603
    27  H    4.665339   4.166690   3.873784   3.871361   1.091660
    28  H    3.599562   3.694798   2.600516   2.802446   1.088016
    29  O    5.508005   2.315899   3.352936   3.256291   2.264154
                   26         27         28         29
    26  H    0.000000
    27  H    1.773071   0.000000
    28  H    1.768703   1.785398   0.000000
    29  O    2.414904   2.605062   3.217467   0.000000
 Stoichiometry    C10H17O2(2)
 Framework group  C1[X(C10H17O2)]
 Deg. of freedom    81
 Full point group                 C1      NOp   1
 Largest Abelian subgroup         C1      NOp   1
 Largest concise Abelian subgroup C1      NOp   1
                         Standard orientation:                         
 ---------------------------------------------------------------------
 Center     Atomic      Atomic             Coordinates (Angstroms)
 Number     Number       Type             X           Y           Z
 ---------------------------------------------------------------------
      1          6           0        0.152105    1.607311   -0.843185
      2          1           0        0.070378    2.393727   -0.086799
      3          1           0        0.357573    2.111420   -1.793379
      4          6           0        1.372431    0.722179   -0.484939
      5          6           0        1.011852   -0.753161   -0.027755
      6          6           0       -0.488004   -1.042578   -0.225724
      7          1           0       -0.693497   -2.089256    0.023480
      8          6           0       -1.445653    0.047142    0.363992
      9          6           0       -1.157797    0.826942   -0.954027
     10          1           0       -1.962701    1.457575   -1.347558
     11          6           0       -0.881901   -0.533103   -1.637955
     12          1           0       -0.110272   -0.563341   -2.413755
     13          1           0       -1.779168   -1.013210   -2.028868
     14          6           0       -2.885234   -0.479846    0.426629
     15          1           0       -2.995894   -1.179958    1.262572
     16          1           0       -3.196190   -1.000758   -0.482171
     17          1           0       -3.584136    0.348301    0.590027
     18          6           0       -1.147897    0.746161    1.690073
     19          1           0       -0.165764    1.220536    1.730099
     20          1           0       -1.219440    0.040167    2.525264
     21          1           0       -1.892952    1.532249    1.860700
     22          1           0        1.971614    0.575539   -1.391808
     23          8           0        2.142737    1.447333    0.460617
     24          1           0        3.022797    1.063774    0.511252
     25          6           0        1.496964   -1.099776    1.408477
     26          1           0        2.586737   -1.170616    1.442491
     27          1           0        1.077171   -2.062216    1.707147
     28          1           0        1.181218   -0.324468    2.103445
     29          8           0        1.753680   -1.645719   -0.773824
 ---------------------------------------------------------------------
 Rotational constants (GHZ):           1.3546933           0.8534670           0.8112062
 Standard basis: 6-31++G(d,p) (6D, 7F)
 There are   330 symmetry adapted cartesian basis functions of A   symmetry.
 There are   330 symmetry adapted basis functions of A   symmetry.
   330 basis functions,   520 primitive gaussians,   330 cartesian basis functions
    47 alpha electrons       46 beta electrons
       nuclear repulsion energy       807.2663618624 Hartrees.
 NAtoms=   29 NActive=   29 NUniq=   29 SFac= 1.00D+00 NAtFMM=   60 NAOKFM=F Big=F
 Integral buffers will be    131072 words long.
 Raffenetti 2 integral format.
 Two-electron integral symmetry is turned on.
 Nuclear repulsion after empirical dispersion term =      807.2397892763 Hartrees.
 One-electron integrals computed using PRISM.
 NBasis=   330 RedAO= T EigKep=  2.73D-06  NBF=   330
 NBsUse=   330 1.00D-06 EigRej= -1.00D+00 NBFU=   330
 Initial guess from the checkpoint file:  "Alpha-Pinene-RO-OHdown-Oup-conf2-wb97-opt.chk"
 B after Tr=     0.000000    0.000000   -0.000000
         Rot=    0.999850    0.017251   -0.000832   -0.001342 Ang=   1.99 deg.
 Initial guess <Sx>= 0.0000 <Sy>= 0.0000 <Sz>= 0.5000 <S**2>= 0.7540 S= 0.5020
 ExpMin= 3.60D-02 ExpMax= 5.48D+03 ExpMxC= 8.25D+02 IAcc=3 IRadAn=         7 AccDes= 0.00D+00
 Harris functional with IExCor= 4639 and IRadAn=       7 diagonalized for initial guess.
 HarFok:  IExCor= 4639 AccDes= 0.00D+00 IRadAn=         7 IDoV= 1 UseB2=F ITyADJ=14
 ICtDFT=  3500011 ScaDFX=  1.000000  1.000000  1.000000  1.000000
 FoFCou: FMM=F IPFlag=           0 FMFlag=      100000 FMFlg1=           0
         NFxFlg=           0 DoJE=T BraDBF=F KetDBF=T FulRan=T
         wScrn=  0.000000 ICntrl=       500 IOpCl=  0 I1Cent=   200000004 NGrid=           0
         NMat0=    1 NMatS0=      1 NMatT0=    0 NMatD0=    1 NMtDS0=    0 NMtDT0=    0
 Petite list used in FoFCou.
 Requested convergence on RMS density matrix=1.00D-08 within 128 cycles.
 Requested convergence on MAX density matrix=1.00D-06.
 Requested convergence on             energy=1.00D-06.
 No special actions if energy rises.
 SCF Done:  E(UwB97XD) =  -541.533535059     A.U. after   20 cycles
            NFock= 20  Conv=0.39D-08     -V/T= 2.0093
 <Sx>= 0.0000 <Sy>= 0.0000 <Sz>= 0.5000 <S**2>= 0.7541 S= 0.5020
 <L.S>= 0.000000000000E+00
 Annihilation of the first spin contaminant:
 S**2 before annihilation     0.7541,   after     0.7500
 Calling FoFJK, ICntrl=      2127 FMM=F ISym2X=0 I1Cent= 0 IOpClX= 1 NMat=1 NMatS=1 NMatT=0.
 ***** Axes restored to original set *****
 -------------------------------------------------------------------
 Center     Atomic                   Forces (Hartrees/Bohr)
 Number     Number              X              Y              Z
 -------------------------------------------------------------------
      1        6           0.000001283    0.000049507   -0.000048075
      2        1           0.000040463   -0.000102053   -0.000079925
      3        1          -0.000085554   -0.000174964   -0.000057828
      4        6          -0.000026395   -0.000456147   -0.000359387
      5        6          -0.000427473    0.001027918    0.000759336
      6        6          -0.000110135   -0.000196719   -0.000063869
      7        1           0.000011061    0.000059757   -0.000007827
      8        6           0.000190639    0.000011805   -0.000283718
      9        6          -0.000190804   -0.000203373    0.000133556
     10        1           0.000087573    0.000039166    0.000011692
     11        6           0.000161215    0.000304554    0.000444456
     12        1           0.000026817    0.000006163    0.000027769
     13        1          -0.000023911    0.000001404    0.000041265
     14        6           0.000166650    0.000072226    0.000133832
     15        1           0.000108541    0.000045414   -0.000022043
     16        1           0.000122277   -0.000000856   -0.000103249
     17        1           0.000098569    0.000026191   -0.000026934
     18        6           0.000148799   -0.000282116    0.000125782
     19        1           0.000177455   -0.000258737   -0.000037364
     20        1           0.000005862   -0.000036128   -0.000097643
     21        1          -0.000015794   -0.000040283   -0.000081655
     22        1           0.000088267   -0.000064646    0.000200049
     23        8          -0.000140889    0.000216693    0.000516195
     24        1          -0.000030303   -0.000077441   -0.000184102
     25        6          -0.000373012    0.000063090   -0.000285660
     26        1           0.000075985    0.000016792   -0.000122777
     27        1           0.000009880    0.000059633   -0.000089921
     28        1          -0.000235586    0.000390859   -0.000010182
     29        8           0.000138522   -0.000497708   -0.000431775
 -------------------------------------------------------------------
 Cartesian Forces:  Max     0.001027918 RMS     0.000227509

 GradGradGradGradGradGradGradGradGradGradGradGradGradGradGradGradGradGrad
 Berny optimization.
 Using GEDIIS/GDIIS optimizer.
 FormGI is forming the generalized inverse of G from B-inverse, IUseBI=4.
 Internal  Forces:  Max     0.000828504 RMS     0.000185490
 Search for a local minimum.
 Step number   2 out of a maximum of  174
 All quantities printed in internal units (Hartrees-Bohrs-Radians)
 Mixed Optimization -- En-DIIS/RFO-DIIS
 Update second derivatives using D2CorX and points    1    2
 DE= -3.72D-04 DEPred=-4.10D-04 R= 9.09D-01
 TightC=F SS=  1.41D+00  RLast= 1.02D-01 DXNew= 5.0454D-01 3.0749D-01
 Trust test= 9.09D-01 RLast= 1.02D-01 DXMaxT set to 3.07D-01
 ITU=  1  0
 Use linear search instead of GDIIS.
     Eigenvalues ---    0.00231   0.00272   0.00390   0.00470   0.00929
     Eigenvalues ---    0.01475   0.01531   0.02191   0.02766   0.02801
     Eigenvalues ---    0.02901   0.03168   0.03423   0.03604   0.03907
     Eigenvalues ---    0.04419   0.04735   0.04882   0.05213   0.05282
     Eigenvalues ---    0.05311   0.05580   0.05645   0.05666   0.05667
     Eigenvalues ---    0.05770   0.05840   0.06437   0.06750   0.06968
     Eigenvalues ---    0.07374   0.07657   0.08484   0.08749   0.09209
     Eigenvalues ---    0.09632   0.10441   0.12055   0.13439   0.15958
     Eigenvalues ---    0.16000   0.16000   0.16000   0.16000   0.16000
     Eigenvalues ---    0.16000   0.16000   0.16000   0.16105   0.17073
     Eigenvalues ---    0.19449   0.21017   0.21980   0.23997   0.24813
     Eigenvalues ---    0.26204   0.27461   0.27905   0.28572   0.29576
     Eigenvalues ---    0.29967   0.31076   0.34337   0.34575   0.34581
     Eigenvalues ---    0.34617   0.34629   0.34676   0.34746   0.34761
     Eigenvalues ---    0.34813   0.34875   0.34993   0.34999   0.35099
     Eigenvalues ---    0.35163   0.35317   0.35790   0.42925   0.49372
     Eigenvalues ---    0.55949
 RFO step:  Lambda=-7.94619671D-05 EMin= 2.31239264D-03
 Quartic linear search produced a step of -0.06394.
 Iteration  1 RMS(Cart)=  0.01216661 RMS(Int)=  0.00004439
 Iteration  2 RMS(Cart)=  0.00006832 RMS(Int)=  0.00000618
 Iteration  3 RMS(Cart)=  0.00000000 RMS(Int)=  0.00000618
 Variable       Old X    -DE/DX   Delta X   Delta X   Delta X     New X
                                 (Linear)    (Quad)   (Total)
    R1        2.06772  -0.00013  -0.00056   0.00105   0.00050   2.06822
    R2        2.06941  -0.00005  -0.00054   0.00123   0.00069   2.07010
    R3        2.92816  -0.00030  -0.00059   0.00092   0.00034   2.92850
    R4        2.88894  -0.00024  -0.00069   0.00068  -0.00002   2.88892
    R5        2.99726  -0.00058  -0.00058  -0.00012  -0.00069   2.99657
    R6        2.07262  -0.00011  -0.00055   0.00109   0.00054   2.07316
    R7        2.68134   0.00020  -0.00034   0.00129   0.00096   2.68230
    R8        2.91074  -0.00060  -0.00066  -0.00018  -0.00084   2.90990
    R9        2.93865  -0.00076  -0.00065  -0.00093  -0.00158   2.93708
   R10        2.60726   0.00063  -0.00056   0.00260   0.00204   2.60930
   R11        2.06997  -0.00006  -0.00060   0.00136   0.00076   2.07073
   R12        2.95931  -0.00083  -0.00053  -0.00243  -0.00297   2.95634
   R13        2.93311  -0.00029  -0.00050   0.00013  -0.00037   2.93274
   R14        2.94465  -0.00018  -0.00047   0.00144   0.00097   2.94562
   R15        2.89938  -0.00052  -0.00071   0.00017  -0.00054   2.89884
   R16        2.88811  -0.00028  -0.00070   0.00090   0.00020   2.88832
   R17        2.07047  -0.00005  -0.00062   0.00146   0.00084   2.07130
   R18        2.92364  -0.00021  -0.00048  -0.00008  -0.00056   2.92308
   R19        2.06853  -0.00000  -0.00059   0.00148   0.00090   2.06943
   R20        2.06006   0.00000  -0.00058   0.00148   0.00090   2.06096
   R21        2.07113  -0.00006  -0.00051   0.00115   0.00063   2.07176
   R22        2.06488   0.00005  -0.00052   0.00146   0.00094   2.06582
   R23        2.07094  -0.00005  -0.00051   0.00117   0.00066   2.07160
   R24        2.06250   0.00005  -0.00053   0.00148   0.00095   2.06345
   R25        2.07103  -0.00005  -0.00053   0.00122   0.00068   2.07172
   R26        2.07195  -0.00003  -0.00051   0.00121   0.00070   2.07265
   R27        1.81668  -0.00000  -0.00047   0.00119   0.00072   1.81740
   R28        2.06472   0.00007  -0.00050   0.00145   0.00095   2.06567
   R29        2.06294  -0.00008  -0.00050   0.00106   0.00056   2.06350
   R30        2.05605   0.00033  -0.00050   0.00214   0.00164   2.05770
    A1        1.85769   0.00005   0.00007   0.00083   0.00090   1.85859
    A2        1.88553  -0.00013   0.00006  -0.00071  -0.00064   1.88489
    A3        1.93157  -0.00001  -0.00002   0.00019   0.00018   1.93175
    A4        1.89210   0.00015  -0.00006   0.00086   0.00081   1.89290
    A5        1.91011  -0.00003  -0.00006  -0.00053  -0.00058   1.90953
    A6        1.98229  -0.00002   0.00001  -0.00054  -0.00056   1.98173
    A7        2.00308  -0.00017  -0.00007  -0.00018  -0.00025   2.00283
    A8        1.89173   0.00021  -0.00014   0.00333   0.00319   1.89492
    A9        1.86470  -0.00005   0.00026  -0.00259  -0.00233   1.86236
   A10        1.81127  -0.00003  -0.00010   0.00125   0.00115   1.81242
   A11        1.98965   0.00006   0.00007  -0.00203  -0.00196   1.98769
   A12        1.89943   0.00001  -0.00007   0.00079   0.00072   1.90015
   A13        1.93810   0.00036   0.00004   0.00172   0.00173   1.93983
   A14        1.98519  -0.00025  -0.00010  -0.00361  -0.00371   1.98148
   A15        1.90038  -0.00007   0.00003   0.00233   0.00236   1.90274
   A16        1.96123  -0.00022  -0.00008  -0.00292  -0.00300   1.95823
   A17        1.90975  -0.00017   0.00011  -0.00001   0.00010   1.90985
   A18        1.75941   0.00033   0.00001   0.00288   0.00290   1.76231
   A19        1.91025   0.00020   0.00006   0.00120   0.00125   1.91151
   A20        2.00019  -0.00033  -0.00004  -0.00793  -0.00799   1.99220
   A21        1.87799  -0.00003  -0.00003   0.00319   0.00316   1.88114
   A22        2.05390  -0.00001  -0.00004   0.00093   0.00088   2.05478
   A23        2.06353   0.00001   0.00006   0.00126   0.00130   2.06484
   A24        1.52981   0.00012  -0.00001   0.00135   0.00135   1.53116
   A25        1.48745   0.00012   0.00002   0.00074   0.00075   1.48820
   A26        1.92852   0.00002  -0.00003   0.00057   0.00054   1.92906
   A27        2.12454  -0.00034  -0.00005  -0.00555  -0.00560   2.11894
   A28        1.96032  -0.00016  -0.00012   0.00013   0.00001   1.96033
   A29        2.05899   0.00016   0.00014   0.00321   0.00336   2.06235
   A30        1.88018   0.00016   0.00003   0.00088   0.00089   1.88107
   A31        1.93094  -0.00008   0.00007   0.00240   0.00246   1.93340
   A32        1.94089  -0.00012   0.00006  -0.00067  -0.00060   1.94029
   A33        1.90497   0.00003  -0.00009  -0.00301  -0.00311   1.90186
   A34        2.04444   0.00018  -0.00002   0.00106   0.00104   2.04548
   A35        1.53772  -0.00012  -0.00004   0.00015   0.00012   1.53784
   A36        2.06941   0.00011  -0.00001   0.00022   0.00021   2.06962
   A37        1.50233  -0.00003   0.00002   0.00042   0.00042   1.50276
   A38        2.04530   0.00005  -0.00005   0.00003  -0.00002   2.04528
   A39        1.97206  -0.00005  -0.00007  -0.00027  -0.00032   1.97174
   A40        2.05251  -0.00004  -0.00005   0.00005   0.00001   2.05252
   A41        1.98111   0.00005  -0.00008   0.00003  -0.00004   1.98107
   A42        1.89009   0.00002   0.00017  -0.00018  -0.00001   1.89008
   A43        1.92334  -0.00009  -0.00007  -0.00032  -0.00039   1.92295
   A44        1.97883  -0.00018  -0.00010  -0.00087  -0.00097   1.97786
   A45        1.92294  -0.00007  -0.00004  -0.00026  -0.00030   1.92264
   A46        1.87665   0.00013   0.00010   0.00042   0.00052   1.87717
   A47        1.88032   0.00010   0.00001   0.00077   0.00078   1.88110
   A48        1.87840   0.00012   0.00011   0.00036   0.00047   1.87887
   A49        1.98879  -0.00017  -0.00005  -0.00095  -0.00100   1.98779
   A50        1.93251  -0.00011  -0.00005  -0.00095  -0.00101   1.93150
   A51        1.90769  -0.00003  -0.00002   0.00044   0.00042   1.90811
   A52        1.88681   0.00005  -0.00000  -0.00067  -0.00067   1.88614
   A53        1.86937   0.00019   0.00015   0.00153   0.00168   1.87105
   A54        1.87434   0.00009  -0.00001   0.00077   0.00076   1.87510
   A55        1.90517  -0.00035  -0.00026  -0.00138  -0.00163   1.90354
   A56        1.93302  -0.00010  -0.00016  -0.00010  -0.00027   1.93275
   A57        1.90629   0.00000  -0.00008   0.00036   0.00028   1.90656
   A58        1.91832  -0.00042   0.00002  -0.00271  -0.00269   1.91563
   A59        1.89428   0.00009   0.00014   0.00054   0.00068   1.89496
   A60        1.89206   0.00024   0.00008   0.00091   0.00099   1.89305
   A61        1.91972   0.00020   0.00001   0.00106   0.00107   1.92079
    D1        1.95373  -0.00003  -0.00057   0.00609   0.00552   1.95926
    D2       -2.31439  -0.00002  -0.00082   0.00977   0.00895  -2.30545
    D3       -0.27014   0.00007  -0.00083   0.01102   0.01018  -0.25995
    D4       -2.32301   0.00004  -0.00048   0.00714   0.00666  -2.31635
    D5       -0.30795   0.00004  -0.00074   0.01082   0.01009  -0.29787
    D6        1.73630   0.00014  -0.00075   0.01207   0.01132   1.74763
    D7       -0.19598   0.00010  -0.00060   0.00673   0.00613  -0.18985
    D8        1.81908   0.00010  -0.00085   0.01041   0.00956   1.82863
    D9       -2.41985   0.00019  -0.00086   0.01166   0.01079  -2.40906
   D10       -1.14303  -0.00010   0.00015  -0.00996  -0.00982  -1.15285
   D11        1.16049  -0.00002   0.00023  -0.00701  -0.00678   1.15371
   D12       -2.80731   0.00005   0.00020  -0.00981  -0.00961  -2.81692
   D13        3.09822  -0.00014   0.00011  -0.01077  -0.01067   3.08755
   D14       -0.88144  -0.00006   0.00019  -0.00783  -0.00763  -0.88908
   D15        1.43395   0.00002   0.00016  -0.01063  -0.01047   1.42348
   D16        0.98124  -0.00029   0.00022  -0.01113  -0.01091   0.97033
   D17       -2.99843  -0.00022   0.00031  -0.00818  -0.00787  -3.00630
   D18       -0.68304  -0.00014   0.00027  -0.01098  -0.01070  -0.69374
   D19        0.13529   0.00006   0.00068   0.00334   0.00402   0.13931
   D20       -2.09756   0.00026   0.00084   0.00888   0.00972  -2.08784
   D21        2.23911   0.00003   0.00086   0.00591   0.00677   2.24588
   D22       -1.92577  -0.00009   0.00095  -0.00144  -0.00049  -1.92626
   D23        2.12457   0.00011   0.00111   0.00410   0.00521   2.12978
   D24        0.17805  -0.00012   0.00113   0.00113   0.00226   0.18031
   D25        2.29401  -0.00012   0.00105  -0.00214  -0.00108   2.29292
   D26        0.06116   0.00009   0.00121   0.00340   0.00462   0.06578
   D27       -1.88536  -0.00014   0.00123   0.00043   0.00167  -1.88369
   D28       -2.85013  -0.00011  -0.00039   0.00143   0.00103  -2.84910
   D29        1.20129   0.00012  -0.00057   0.00522   0.00464   1.20593
   D30       -0.81097   0.00011  -0.00045   0.00435   0.00390  -0.80707
   D31        3.06518  -0.00001  -0.00037  -0.00448  -0.00485   3.06032
   D32       -0.86687  -0.00015  -0.00042  -0.00947  -0.00988  -0.87675
   D33        0.80206  -0.00014  -0.00046  -0.00923  -0.00970   0.79236
   D34       -0.97225  -0.00023  -0.00054  -0.01036  -0.01090  -0.98316
   D35        1.37888  -0.00037  -0.00059  -0.01535  -0.01593   1.36296
   D36        3.04782  -0.00036  -0.00063  -0.01511  -0.01575   3.03207
   D37        0.96691  -0.00005  -0.00050  -0.00845  -0.00896   0.95795
   D38       -2.96514  -0.00018  -0.00055  -0.01345  -0.01398  -2.97912
   D39       -1.29621  -0.00018  -0.00059  -0.01320  -0.01380  -1.31001
   D40       -1.21254   0.00006   0.00124  -0.00243  -0.00119  -1.21373
   D41        2.98532   0.00001   0.00122  -0.00326  -0.00204   2.98328
   D42        0.87772   0.00002   0.00125  -0.00311  -0.00187   0.87585
   D43        2.84976  -0.00004   0.00134   0.00080   0.00214   2.85190
   D44        0.76444  -0.00009   0.00132  -0.00003   0.00128   0.76572
   D45       -1.34316  -0.00008   0.00135   0.00012   0.00146  -1.34170
   D46        0.81823   0.00007   0.00124   0.00043   0.00167   0.81990
   D47       -1.26710   0.00002   0.00122  -0.00040   0.00082  -1.26628
   D48        2.90849   0.00003   0.00124  -0.00025   0.00099   2.90948
   D49        1.42622   0.00006  -0.00005   0.00592   0.00585   1.43207
   D50       -2.90113  -0.00007  -0.00018   0.00637   0.00618  -2.89495
   D51       -0.67014  -0.00012  -0.00022   0.00301   0.00278  -0.66736
   D52       -2.57365  -0.00001  -0.00005   0.00012   0.00007  -2.57359
   D53       -0.61782  -0.00013  -0.00017   0.00057   0.00040  -0.61743
   D54        1.61317  -0.00019  -0.00022  -0.00278  -0.00300   1.61017
   D55       -0.46406   0.00007  -0.00001   0.00262   0.00261  -0.46145
   D56        1.49178  -0.00006  -0.00013   0.00306   0.00294   1.49471
   D57       -2.56042  -0.00011  -0.00018  -0.00029  -0.00046  -2.56088
   D58       -1.54170   0.00025   0.00006   0.00523   0.00530  -1.53640
   D59        0.53756   0.00020   0.00001   0.00552   0.00554   0.54310
   D60        2.75344   0.00022   0.00015   0.00504   0.00520   2.75864
   D61        2.56805   0.00000  -0.00004  -0.00013  -0.00016   2.56788
   D62       -1.63587  -0.00005  -0.00009   0.00017   0.00007  -1.63580
   D63        0.58001  -0.00003   0.00005  -0.00032  -0.00027   0.57974
   D64        0.46709  -0.00006   0.00001  -0.00236  -0.00235   0.46473
   D65        2.54636  -0.00011  -0.00004  -0.00206  -0.00211   2.54424
   D66       -1.52095  -0.00009   0.00010  -0.00255  -0.00245  -1.52340
   D67       -1.45027  -0.00006   0.00010   0.00037   0.00048  -1.44979
   D68        2.58400   0.00003  -0.00004  -0.00193  -0.00196   2.58204
   D69        0.46553  -0.00008   0.00000  -0.00256  -0.00256   0.46297
   D70        2.90932  -0.00012   0.00014  -0.00055  -0.00040   2.90892
   D71        0.66042  -0.00003  -0.00000  -0.00285  -0.00285   0.65756
   D72       -1.45806  -0.00014   0.00004  -0.00349  -0.00345  -1.46151
   D73        0.70665  -0.00034   0.00009  -0.00484  -0.00473   0.70192
   D74       -1.54226  -0.00026  -0.00005  -0.00713  -0.00718  -1.54944
   D75        2.62245  -0.00036  -0.00001  -0.00777  -0.00778   2.61467
   D76        1.32203  -0.00014  -0.00003  -0.00162  -0.00165   1.32037
   D77       -0.78230  -0.00012  -0.00004  -0.00135  -0.00138  -0.78368
   D78       -2.88859  -0.00011  -0.00008  -0.00103  -0.00111  -2.88970
   D79        2.95022  -0.00005  -0.00007  -0.00048  -0.00055   2.94967
   D80        0.84589  -0.00004  -0.00007  -0.00020  -0.00028   0.84562
   D81       -1.26039  -0.00003  -0.00012   0.00011  -0.00001  -1.26041
   D82       -1.03668   0.00016   0.00004   0.00467   0.00471  -1.03197
   D83       -3.14101   0.00018   0.00004   0.00494   0.00498  -3.13603
   D84        1.03588   0.00019  -0.00001   0.00525   0.00525   1.04113
   D85        0.95736  -0.00008  -0.00023  -0.01047  -0.01071   0.94665
   D86       -1.17397   0.00006  -0.00015  -0.00818  -0.00834  -1.18232
   D87        3.04784   0.00003  -0.00010  -0.00882  -0.00893   3.03891
   D88       -0.83270  -0.00014  -0.00033  -0.01010  -0.01042  -0.84312
   D89       -2.96404   0.00000  -0.00025  -0.00781  -0.00805  -2.97208
   D90        1.25778  -0.00003  -0.00020  -0.00845  -0.00864   1.24914
   D91       -3.07372  -0.00019  -0.00030  -0.01377  -0.01407  -3.08780
   D92        1.07813  -0.00005  -0.00022  -0.01148  -0.01170   1.06643
   D93       -0.98324  -0.00008  -0.00017  -0.01212  -0.01229  -0.99553
   D94        1.47151   0.00004   0.00006   0.00532   0.00536   1.47687
   D95       -0.60100   0.00001   0.00011   0.00504   0.00514  -0.59586
   D96       -2.83252  -0.00003  -0.00002   0.00522   0.00519  -2.82732
   D97       -0.46945   0.00017   0.00000   0.00301   0.00301  -0.46644
   D98       -2.54196   0.00013   0.00006   0.00273   0.00279  -2.53916
   D99        1.50972   0.00010  -0.00007   0.00291   0.00284   1.51256
   D100      -2.56574  -0.00001   0.00005   0.00162   0.00167  -2.56407
   D101       1.64494  -0.00004   0.00011   0.00134   0.00145   1.64639
   D102      -0.58658  -0.00007  -0.00002   0.00152   0.00150  -0.58508
         Item               Value     Threshold  Converged?
 Maximum Force            0.000829     0.000450     NO 
 RMS     Force            0.000185     0.000300     YES
 Maximum Displacement     0.057282     0.001800     NO 
 RMS     Displacement     0.012181     0.001200     NO 
 Predicted change in Energy=-4.157520D-05
 GradGradGradGradGradGradGradGradGradGradGradGradGradGradGradGradGradGrad

                          Input orientation:                          
 ---------------------------------------------------------------------
 Center     Atomic      Atomic             Coordinates (Angstroms)
 Number     Number       Type             X           Y           Z
 ---------------------------------------------------------------------
      1          6           0        0.156955    1.636270   -0.793153
      2          1           0        0.078103    2.400390   -0.013583
      3          1           0        0.364226    2.166906   -1.728822
      4          6           0        1.373509    0.736012   -0.459855
      5          6           0        1.006724   -0.752434   -0.054271
      6          6           0       -0.491232   -1.034551   -0.272644
      7          1           0       -0.699264   -2.090000   -0.064095
      8          6           0       -1.442568    0.033835    0.360557
      9          6           0       -1.155656    0.864137   -0.927079
     10          1           0       -1.959884    1.511448   -1.295332
     11          6           0       -0.882291   -0.468299   -1.663666
     12          1           0       -0.109625   -0.469780   -2.439693
     13          1           0       -1.780690   -0.930657   -2.074207
     14          6           0       -2.883787   -0.489493    0.407180
     15          1           0       -2.994086   -1.222169    1.215239
     16          1           0       -3.199020   -0.972740   -0.521340
     17          1           0       -3.578793    0.334755    0.605510
     18          6           0       -1.133969    0.672481    1.714440
     19          1           0       -0.143377    1.128128    1.772972
     20          1           0       -1.215867   -0.067648    2.519043
     21          1           0       -1.866958    1.462402    1.918685
     22          1           0        1.980423    0.619138   -1.366254
     23          8           0        2.136527    1.426663    0.517661
     24          1           0        3.016462    1.040816    0.559571
     25          6           0        1.474541   -1.138863    1.376625
     26          1           0        2.564359   -1.210859    1.421312
     27          1           0        1.050631   -2.109000    1.644028
     28          1           0        1.149587   -0.380690    2.087434
     29          8           0        1.754710   -1.624749   -0.819874
 ---------------------------------------------------------------------
                    Distance matrix (angstroms):
                    1          2          3          4          5
     1  C    0.000000
     2  H    1.094453   0.000000
     3  H    1.095451   1.754545   0.000000
     4  C    1.549695   2.155780   2.162495   0.000000
     5  C    2.640826   3.286989   3.426291   1.585718   0.000000
     6  C    2.797206   3.491429   3.619612   2.578217   1.539854
     7  H    3.892264   4.557461   4.692928   3.526947   2.167850
     8  C    2.541125   2.837781   3.489985   3.016027   2.605635
     9  C    1.528748   2.171799   2.156395   2.575148   2.837426
    10  H    2.179167   2.566416   2.453370   3.522901   3.932703
    11  C    2.503404   3.445941   2.915879   2.826333   2.497851
    12  H    2.686560   3.762862   2.771639   2.751978   2.648842
    13  H    3.461890   4.335569   3.783497   3.915724   3.446968
    14  C    3.899459   4.159479   4.708349   4.514220   3.926596
    15  H    4.704612   4.906250   5.606388   5.071124   4.223600
    16  H    4.259505   4.730260   4.900215   4.881765   4.237331
    17  H    4.195951   4.245352   4.934904   5.081466   4.758598
    18  C    2.980503   2.727793   4.041528   3.319493   3.121103
    19  H    2.633137   2.204424   3.687721   2.727676   2.863227
    20  H    3.969713   3.765603   5.053146   4.027973   3.468543
    21  H    3.388291   2.897713   4.333453   4.084815   4.129904
    22  H    2.165188   2.936222   2.266966   1.097071   2.133213
    23  O    2.383459   2.338264   2.955622   1.419412   2.520322
    24  H    3.218884   3.287994   3.679562   1.957404   2.762534
    25  C    3.761029   4.050807   4.669552   2.626409   1.554234
    26  H    4.336542   4.613190   5.115978   2.957570   2.194021
    27  H    4.556924   4.901845   5.489138   3.553120   2.174033
    28  H    3.653933   3.646472   4.655196   2.790313   2.178418
    29  O    3.631498   4.434283   4.139599   2.418289   1.380784
                    6          7          8          9         10
     6  C    0.000000
     7  H    1.095784   0.000000
     8  C    1.564427   2.289870   0.000000
     9  C    2.115363   3.111264   1.558758   0.000000
    10  H    3.112063   4.009430   2.278798   1.096086   0.000000
    11  C    1.551937   2.285178   2.159520   1.546827   2.283916
    12  H    2.271715   2.935345   3.141936   2.271897   2.942496
    13  H    2.217911   2.560100   2.640577   2.219878   2.569559
    14  C    2.546285   2.748793   1.534001   2.568852   2.784944
    15  H    2.917751   2.766954   2.171460   3.510274   3.852947
    16  H    2.719886   2.775990   2.208180   2.777423   2.881963
    17  H    3.489869   3.823545   2.171177   2.915590   2.760194
    18  C    2.697326   3.314129   1.528431   2.648551   3.231830
    19  H    2.997120   3.747022   2.209138   2.895631   3.586241
    20  H    3.041958   3.321051   2.172730   3.570379   4.194825
    21  H    3.595736   4.232551   2.156078   2.993700   3.215734
    22  H    3.168557   4.026881   3.878315   3.176144   4.040701
    23  O    3.686092   4.554894   3.843771   3.638980   4.480482
    24  H    4.159766   4.898733   4.575649   4.432597   5.331621
    25  C    2.568119   2.775925   3.304110   4.029516   5.094976
    26  H    3.498173   3.691959   4.327809   4.864059   5.938004
    27  H    2.684290   2.445440   3.529176   4.507531   5.550737
    28  H    2.947845   3.311958   3.142165   3.993874   4.969115
    29  O    2.385802   2.609530   3.790370   3.830963   4.884669
                   11         12         13         14         15
    11  C    0.000000
    12  H    1.095094   0.000000
    13  H    1.090615   1.771566   0.000000
    14  C    2.880076   3.975053   2.751133   0.000000
    15  H    3.649122   4.716432   3.518205   1.096330   0.000000
    16  H    2.631844   3.671159   2.103527   1.093182   1.766329
    17  H    3.614579   4.685687   3.466313   1.096245   1.771346
    18  C    3.574397   4.428415   4.164390   2.474060   2.701655
    19  H    3.860706   4.505663   4.660492   3.462937   3.736510
    20  H    4.215073   5.096522   4.707627   2.723945   2.488953
    21  H    4.186933   5.081043   4.655896   2.669922   2.995360
    22  H    3.076703   2.589656   4.129048   5.294778   5.899175
    23  O    4.178795   4.169849   5.255410   5.374701   5.816023
    24  H    4.735027   4.588018   5.816886   6.097377   6.455827
    25  C    3.904828   4.185873   4.748487   4.511821   4.472316
    26  H    4.684857   4.754656   5.583604   5.588482   5.562276
    27  H    4.167604   4.550825   4.819767   4.430828   4.162940
    28  H    4.266961   4.699833   5.119399   4.370720   4.317272
    29  O    3.000522   2.726446   3.814993   4.930529   5.182164
                   16         17         18         19         20
    16  H    0.000000
    17  H    1.767360   0.000000
    18  C    3.459754   2.705725   0.000000
    19  H    4.360558   3.714093   1.091931   0.000000
    20  H    3.741124   3.067076   1.096305   1.771084   0.000000
    21  H    3.695677   2.434419   1.096798   1.761732   1.767881
    22  H    5.484030   5.905388   4.380977   3.824179   5.077744
    23  O    5.941777   5.819352   3.563315   2.619712   4.180555
    24  H    6.622310   6.633100   4.323826   3.385934   4.793833
    25  C    5.046983   5.319995   3.193651   2.813183   3.113023
    26  H    6.086636   6.386922   4.160592   3.595325   4.099031
    27  H    4.903003   5.336855   3.537523   3.452721   3.173292
    28  H    5.105546   5.006549   2.542227   2.011759   2.424800
    29  O    5.005364   5.858125   4.477106   4.231303   4.732574
                   21         22         23         24         25
    21  H    0.000000
    22  H    5.128768   0.000000
    23  O    4.241702   2.055627   0.000000
    24  H    5.086523   2.227104   0.961727   0.000000
    25  C    4.269195   3.296949   2.785313   2.792150   0.000000
    26  H    5.199065   3.385321   2.820664   2.452965   1.093108
    27  H    4.619813   4.167619   3.866365   3.868058   1.091956
    28  H    3.539068   3.690245   2.589355   2.800048   1.088885
    29  O    5.490600   2.320454   3.353490   3.255784   2.266978
                   26         27         28         29
    26  H    0.000000
    27  H    1.774156   0.000000
    28  H    1.770446   1.787024   0.000000
    29  O    2.418627   2.607880   3.219674   0.000000
 Stoichiometry    C10H17O2(2)
 Framework group  C1[X(C10H17O2)]
 Deg. of freedom    81
 Full point group                 C1      NOp   1
 Largest Abelian subgroup         C1      NOp   1
 Largest concise Abelian subgroup C1      NOp   1
                         Standard orientation:                         
 ---------------------------------------------------------------------
 Center     Atomic      Atomic             Coordinates (Angstroms)
 Number     Number       Type             X           Y           Z
 ---------------------------------------------------------------------
      1          6           0        0.158244    1.633723   -0.798219
      2          1           0        0.083768    2.400385   -0.020717
      3          1           0        0.363186    2.161069   -1.736258
      4          6           0        1.374181    0.732022   -0.466573
      5          6           0        1.005867   -0.754427   -0.055095
      6          6           0       -0.493439   -1.034170   -0.267167
      7          1           0       -0.702842   -2.088551   -0.054626
      8          6           0       -1.440309    0.038079    0.366198
      9          6           0       -1.156401    0.863850   -0.925013
     10          1           0       -1.960653    1.511662   -1.292332
     11          6           0       -0.888404   -0.471387   -1.658493
     12          1           0       -0.118568   -0.476814   -2.437309
     13          1           0       -1.789221   -0.933175   -2.064353
     14          6           0       -2.882403   -0.482177    0.419653
     15          1           0       -2.991245   -1.212150    1.230352
     16          1           0       -3.201982   -0.967624   -0.506229
     17          1           0       -3.575018    0.344084    0.617972
     18          6           0       -1.125505    0.680239    1.716986
     19          1           0       -0.133789    1.134052    1.770527
     20          1           0       -1.205974   -0.057255    2.524148
     21          1           0       -1.856150    1.472269    1.921462
     22          1           0        1.977561    0.611141   -1.374804
     23          8           0        2.142138    1.424112    0.506045
     24          1           0        3.021439    1.036610    0.545947
     25          6           0        1.478098   -1.137423    1.375275
     26          1           0        2.567924   -1.211493    1.416230
     27          1           0        1.053205   -2.105873    1.647189
     28          1           0        1.157260   -0.376418    2.084927
     29          8           0        1.749304   -1.630600   -0.820725
 ---------------------------------------------------------------------
 Rotational constants (GHZ):           1.3539750           0.8554095           0.8150175
 Standard basis: 6-31++G(d,p) (6D, 7F)
 There are   330 symmetry adapted cartesian basis functions of A   symmetry.
 There are   330 symmetry adapted basis functions of A   symmetry.
   330 basis functions,   520 primitive gaussians,   330 cartesian basis functions
    47 alpha electrons       46 beta electrons
       nuclear repulsion energy       807.8036768304 Hartrees.
 NAtoms=   29 NActive=   29 NUniq=   29 SFac= 1.00D+00 NAtFMM=   60 NAOKFM=F Big=F
 Integral buffers will be    131072 words long.
 Raffenetti 2 integral format.
 Two-electron integral symmetry is turned on.
 Nuclear repulsion after empirical dispersion term =      807.7770592810 Hartrees.
 One-electron integrals computed using PRISM.
 NBasis=   330 RedAO= T EigKep=  2.74D-06  NBF=   330
 NBsUse=   330 1.00D-06 EigRej= -1.00D+00 NBFU=   330
 Initial guess from the checkpoint file:  "Alpha-Pinene-RO-OHdown-Oup-conf2-wb97-opt.chk"
 B after Tr=    -0.000000   -0.000000   -0.000000
         Rot=    0.999868   -0.016130   -0.000633    0.001894 Ang=  -1.86 deg.
 Initial guess <Sx>= 0.0000 <Sy>= 0.0000 <Sz>= 0.5000 <S**2>= 0.7541 S= 0.5020
 ExpMin= 3.60D-02 ExpMax= 5.48D+03 ExpMxC= 8.25D+02 IAcc=3 IRadAn=         7 AccDes= 0.00D+00
 Harris functional with IExCor= 4639 and IRadAn=       7 diagonalized for initial guess.
 HarFok:  IExCor= 4639 AccDes= 0.00D+00 IRadAn=         7 IDoV= 1 UseB2=F ITyADJ=14
 ICtDFT=  3500011 ScaDFX=  1.000000  1.000000  1.000000  1.000000
 FoFCou: FMM=F IPFlag=           0 FMFlag=      100000 FMFlg1=           0
         NFxFlg=           0 DoJE=T BraDBF=F KetDBF=T FulRan=T
         wScrn=  0.000000 ICntrl=       500 IOpCl=  0 I1Cent=   200000004 NGrid=           0
         NMat0=    1 NMatS0=      1 NMatT0=    0 NMatD0=    1 NMtDS0=    0 NMtDT0=    0
 Petite list used in FoFCou.
 Requested convergence on RMS density matrix=1.00D-08 within 128 cycles.
 Requested convergence on MAX density matrix=1.00D-06.
 Requested convergence on             energy=1.00D-06.
 No special actions if energy rises.
 SCF Done:  E(UwB97XD) =  -541.533497905     A.U. after   19 cycles
            NFock= 19  Conv=0.34D-08     -V/T= 2.0093
 <Sx>= 0.0000 <Sy>= 0.0000 <Sz>= 0.5000 <S**2>= 0.7541 S= 0.5020
 <L.S>= 0.000000000000E+00
 Annihilation of the first spin contaminant:
 S**2 before annihilation     0.7541,   after     0.7500
 Calling FoFJK, ICntrl=      2127 FMM=F ISym2X=0 I1Cent= 0 IOpClX= 1 NMat=1 NMatS=1 NMatT=0.
 ***** Axes restored to original set *****
 -------------------------------------------------------------------
 Center     Atomic                   Forces (Hartrees/Bohr)
 Number     Number              X              Y              Z
 -------------------------------------------------------------------
      1        6          -0.000154229    0.000088257    0.000154983
      2        1           0.000082705   -0.000250691   -0.000066600
      3        1          -0.000173640   -0.000235388    0.000164223
      4        6          -0.000240115   -0.000240326   -0.000190974
      5        6           0.000086249    0.000194117    0.000078066
      6        6           0.000086268   -0.000122549   -0.000029825
      7        1           0.000164757    0.000335987   -0.000084437
      8        6          -0.000131459   -0.000157698   -0.000120231
      9        6           0.000059413    0.000067198    0.000009063
     10        1           0.000234886   -0.000214816    0.000179448
     11        6          -0.000106254   -0.000241911    0.000093017
     12        1          -0.000204710    0.000065711    0.000220583
     13        1           0.000199180    0.000035318    0.000155966
     14        6          -0.000072846    0.000195045    0.000012636
     15        1           0.000068105    0.000196116   -0.000226196
     16        1           0.000149461    0.000144162    0.000155216
     17        1           0.000159015   -0.000204706   -0.000036842
     18        6          -0.000337093    0.000628886   -0.000005706
     19        1          -0.000802178    0.000359369   -0.000195723
     20        1          -0.000050867    0.000185438   -0.000274131
     21        1           0.000132789   -0.000216398   -0.000076960
     22        1          -0.000113266    0.000064715    0.000334197
     23        8           0.000568163   -0.000096801    0.000101901
     24        1          -0.000307697    0.000162812   -0.000059539
     25        6           0.000235613   -0.000236199    0.000232911
     26        1          -0.000263940   -0.000066360   -0.000070395
     27        1           0.000118525    0.000221399   -0.000068557
     28        1           0.000724887   -0.000876859   -0.000436335
     29        8          -0.000111721    0.000216174    0.000050239
 -------------------------------------------------------------------
 Cartesian Forces:  Max     0.000876859 RMS     0.000246438

 GradGradGradGradGradGradGradGradGradGradGradGradGradGradGradGradGradGrad
 Berny optimization.
 Using GEDIIS/GDIIS optimizer.
 FormGI is forming the generalized inverse of G from B-inverse, IUseBI=4.
 Internal  Forces:  Max     0.001111594 RMS     0.000310667
 Search for a local minimum.
 Step number   3 out of a maximum of  174
 All quantities printed in internal units (Hartrees-Bohrs-Radians)
 Mixed Optimization -- En-DIIS/RFO-DIIS
 Swapping is turned off.
 Update second derivatives using D2CorX and points    1    2    3
 DE=  3.72D-05 DEPred=-4.16D-05 R=-8.94D-01
 Trust test=-8.94D-01 RLast= 7.03D-02 DXMaxT set to 1.54D-01
 ITU= -1  1  0
     Eigenvalues ---    0.00221   0.00251   0.00391   0.00489   0.01254
     Eigenvalues ---    0.01459   0.01589   0.02256   0.02756   0.02801
     Eigenvalues ---    0.02931   0.03277   0.03599   0.03827   0.04413
     Eigenvalues ---    0.04476   0.04726   0.04907   0.05208   0.05320
     Eigenvalues ---    0.05386   0.05593   0.05625   0.05669   0.05713
     Eigenvalues ---    0.05771   0.06064   0.06427   0.06755   0.07082
     Eigenvalues ---    0.07368   0.08474   0.08624   0.09051   0.09571
     Eigenvalues ---    0.09926   0.10468   0.12567   0.13411   0.15881
     Eigenvalues ---    0.16000   0.16000   0.16000   0.16000   0.16000
     Eigenvalues ---    0.16000   0.16000   0.16025   0.16315   0.17341
     Eigenvalues ---    0.19637   0.21653   0.22979   0.24131   0.25436
     Eigenvalues ---    0.25900   0.27597   0.27775   0.29077   0.29259
     Eigenvalues ---    0.30048   0.30842   0.31525   0.34568   0.34577
     Eigenvalues ---    0.34617   0.34630   0.34676   0.34746   0.34761
     Eigenvalues ---    0.34816   0.34860   0.34980   0.34994   0.35104
     Eigenvalues ---    0.35186   0.35319   0.36338   0.42823   0.48537
     Eigenvalues ---    0.55710
 En-DIIS/RFO-DIIS/Sim-DIIS IScMMF=       -3 using points:     3    2
 RFO step:  Lambda=-1.32215625D-04.
 DidBck=T Rises=T En-DIIS coefs:    0.42666    0.57334
 Iteration  1 RMS(Cart)=  0.01016854 RMS(Int)=  0.00003699
 Iteration  2 RMS(Cart)=  0.00005427 RMS(Int)=  0.00000284
 Iteration  3 RMS(Cart)=  0.00000000 RMS(Int)=  0.00000284
 Variable       Old X    -DE/DX   Delta X   Delta X   Delta X     New X
                                 (Linear)    (Quad)   (Total)
    R1        2.06822  -0.00023  -0.00029  -0.00008  -0.00036   2.06785
    R2        2.07010  -0.00029  -0.00040   0.00002  -0.00038   2.06973
    R3        2.92850   0.00030  -0.00020   0.00005  -0.00015   2.92835
    R4        2.88892  -0.00027   0.00001  -0.00030  -0.00028   2.88864
    R5        2.99657  -0.00005   0.00040  -0.00126  -0.00087   2.99570
    R6        2.07316  -0.00035  -0.00031  -0.00014  -0.00045   2.07271
    R7        2.68230   0.00020  -0.00055   0.00068   0.00014   2.68244
    R8        2.90990   0.00035   0.00048  -0.00070  -0.00022   2.90968
    R9        2.93708   0.00017   0.00090  -0.00126  -0.00036   2.93672
   R10        2.60930  -0.00022  -0.00117   0.00111  -0.00006   2.60924
   R11        2.07073  -0.00037  -0.00043  -0.00003  -0.00046   2.07027
   R12        2.95634   0.00092   0.00170  -0.00075   0.00095   2.95729
   R13        2.93274  -0.00040   0.00021  -0.00083  -0.00062   2.93212
   R14        2.94562  -0.00074  -0.00056  -0.00095  -0.00150   2.94413
   R15        2.89884  -0.00040   0.00031  -0.00111  -0.00080   2.89804
   R16        2.88832  -0.00030  -0.00011  -0.00046  -0.00057   2.88774
   R17        2.07130  -0.00036  -0.00048   0.00003  -0.00045   2.07085
   R18        2.92308  -0.00043   0.00032  -0.00066  -0.00033   2.92275
   R19        2.06943  -0.00030  -0.00052   0.00014  -0.00037   2.06905
   R20        2.06096  -0.00024  -0.00052   0.00020  -0.00031   2.06065
   R21        2.07176  -0.00031  -0.00036  -0.00002  -0.00039   2.07137
   R22        2.06582  -0.00024  -0.00054   0.00025  -0.00028   2.06553
   R23        2.07160  -0.00026  -0.00038   0.00003  -0.00035   2.07126
   R24        2.06345  -0.00059  -0.00054  -0.00004  -0.00058   2.06287
   R25        2.07172  -0.00032  -0.00039  -0.00001  -0.00040   2.07131
   R26        2.07265  -0.00026  -0.00040   0.00006  -0.00034   2.07231
   R27        1.81740  -0.00035  -0.00041   0.00013  -0.00028   1.81712
   R28        2.06567  -0.00026  -0.00055   0.00026  -0.00029   2.06538
   R29        2.06350  -0.00026  -0.00032  -0.00003  -0.00035   2.06315
   R30        2.05770  -0.00111  -0.00094   0.00006  -0.00088   2.05681
    A1        1.85859   0.00007  -0.00052   0.00086   0.00035   1.85894
    A2        1.88489   0.00016   0.00037  -0.00089  -0.00052   1.88436
    A3        1.93175   0.00009  -0.00011  -0.00014  -0.00024   1.93151
    A4        1.89290  -0.00020  -0.00046   0.00048   0.00001   1.89292
    A5        1.90953  -0.00018   0.00033  -0.00087  -0.00054   1.90899
    A6        1.98173   0.00006   0.00032   0.00060   0.00092   1.98265
    A7        2.00283   0.00020   0.00014   0.00014   0.00027   2.00310
    A8        1.89492  -0.00028  -0.00183   0.00128  -0.00055   1.89438
    A9        1.86236   0.00023   0.00134  -0.00059   0.00075   1.86312
   A10        1.81242  -0.00001  -0.00066   0.00002  -0.00063   1.81179
   A11        1.98769  -0.00013   0.00112  -0.00072   0.00041   1.98810
   A12        1.90015  -0.00005  -0.00041   0.00002  -0.00040   1.89976
   A13        1.93983  -0.00051  -0.00099   0.00116   0.00015   1.93998
   A14        1.98148   0.00034   0.00213  -0.00015   0.00198   1.98345
   A15        1.90274   0.00021  -0.00135   0.00013  -0.00122   1.90152
   A16        1.95823   0.00057   0.00172   0.00033   0.00205   1.96028
   A17        1.90985   0.00001  -0.00006  -0.00158  -0.00164   1.90821
   A18        1.76231  -0.00064  -0.00166  -0.00012  -0.00178   1.76053
   A19        1.91151  -0.00039  -0.00072   0.00009  -0.00063   1.91088
   A20        1.99220   0.00065   0.00458  -0.00008   0.00450   1.99670
   A21        1.88114  -0.00001  -0.00181  -0.00049  -0.00230   1.87884
   A22        2.05478   0.00015  -0.00051   0.00066   0.00016   2.05494
   A23        2.06484   0.00005  -0.00075   0.00002  -0.00072   2.06411
   A24        1.53116  -0.00038  -0.00077  -0.00038  -0.00115   1.53001
   A25        1.48820  -0.00013  -0.00043   0.00048   0.00005   1.48825
   A26        1.92906  -0.00013  -0.00031  -0.00031  -0.00061   1.92844
   A27        2.11894   0.00075   0.00321   0.00027   0.00348   2.12242
   A28        1.96033   0.00023  -0.00001  -0.00065  -0.00066   1.95967
   A29        2.06235  -0.00038  -0.00193   0.00030  -0.00163   2.06071
   A30        1.88107  -0.00027  -0.00051  -0.00009  -0.00059   1.88048
   A31        1.93340   0.00017  -0.00141   0.00021  -0.00120   1.93220
   A32        1.94029   0.00027   0.00034  -0.00033   0.00001   1.94031
   A33        1.90186  -0.00018   0.00178  -0.00010   0.00168   1.90354
   A34        2.04548  -0.00034  -0.00059   0.00046  -0.00013   2.04535
   A35        1.53784   0.00018  -0.00007  -0.00037  -0.00044   1.53740
   A36        2.06962  -0.00012  -0.00012   0.00016   0.00004   2.06966
   A37        1.50276   0.00019  -0.00024   0.00042   0.00018   1.50294
   A38        2.04528  -0.00015   0.00001  -0.00006  -0.00005   2.04523
   A39        1.97174   0.00001   0.00019  -0.00042  -0.00024   1.97150
   A40        2.05252   0.00003  -0.00000  -0.00017  -0.00018   2.05234
   A41        1.98107  -0.00015   0.00002   0.00005   0.00008   1.98114
   A42        1.89008   0.00007   0.00001   0.00016   0.00017   1.89025
   A43        1.92295  -0.00002   0.00022  -0.00035  -0.00013   1.92282
   A44        1.97786  -0.00014   0.00055  -0.00104  -0.00048   1.97738
   A45        1.92264   0.00005   0.00017  -0.00012   0.00005   1.92269
   A46        1.87717   0.00007  -0.00030   0.00052   0.00022   1.87739
   A47        1.88110   0.00001  -0.00045   0.00065   0.00021   1.88131
   A48        1.87887   0.00004  -0.00027   0.00045   0.00018   1.87905
   A49        1.98779   0.00013   0.00057  -0.00042   0.00016   1.98795
   A50        1.93150  -0.00001   0.00058  -0.00045   0.00013   1.93163
   A51        1.90811  -0.00018  -0.00024  -0.00044  -0.00069   1.90742
   A52        1.88614   0.00019   0.00038   0.00056   0.00095   1.88709
   A53        1.87105  -0.00017  -0.00096   0.00039  -0.00057   1.87048
   A54        1.87510   0.00003  -0.00044   0.00044   0.00000   1.87510
   A55        1.90354  -0.00003   0.00093  -0.00135  -0.00042   1.90313
   A56        1.93275  -0.00021   0.00015  -0.00084  -0.00069   1.93206
   A57        1.90656  -0.00008  -0.00016   0.00003  -0.00013   1.90643
   A58        1.91563   0.00069   0.00154  -0.00050   0.00104   1.91667
   A59        1.89496  -0.00001  -0.00039   0.00015  -0.00024   1.89472
   A60        1.89305  -0.00025  -0.00057   0.00029  -0.00028   1.89277
   A61        1.92079  -0.00016  -0.00062   0.00090   0.00028   1.92108
    D1        1.95926   0.00011  -0.00317   0.00995   0.00678   1.96604
    D2       -2.30545   0.00003  -0.00513   0.01092   0.00579  -2.29966
    D3       -0.25995  -0.00005  -0.00584   0.01128   0.00544  -0.25451
    D4       -2.31635   0.00017  -0.00382   0.01075   0.00693  -2.30942
    D5       -0.29787   0.00009  -0.00578   0.01172   0.00593  -0.29194
    D6        1.74763   0.00001  -0.00649   0.01208   0.00559   1.75321
    D7       -0.18985  -0.00017  -0.00351   0.01037   0.00686  -0.18299
    D8        1.82863  -0.00025  -0.00548   0.01134   0.00586   1.83450
    D9       -2.40906  -0.00032  -0.00619   0.01170   0.00552  -2.40354
   D10       -1.15285   0.00023   0.00563  -0.00499   0.00064  -1.15221
   D11        1.15371   0.00013   0.00389  -0.00446  -0.00057   1.15314
   D12       -2.81692   0.00004   0.00551  -0.00460   0.00090  -2.81601
   D13        3.08755   0.00019   0.00612  -0.00544   0.00068   3.08823
   D14       -0.88908   0.00009   0.00438  -0.00491  -0.00053  -0.88961
   D15        1.42348   0.00000   0.00600  -0.00505   0.00095   1.42443
   D16        0.97033   0.00054   0.00625  -0.00582   0.00043   0.97076
   D17       -3.00630   0.00044   0.00451  -0.00529  -0.00078  -3.00708
   D18       -0.69374   0.00035   0.00614  -0.00544   0.00070  -0.69304
   D19        0.13931  -0.00011  -0.00231  -0.01018  -0.01248   0.12683
   D20       -2.08784  -0.00075  -0.00557  -0.01148  -0.01705  -2.10489
   D21        2.24588  -0.00029  -0.00388  -0.01133  -0.01522   2.23066
   D22       -1.92626   0.00012   0.00028  -0.01183  -0.01154  -1.93780
   D23        2.12978  -0.00051  -0.00299  -0.01313  -0.01611   2.11367
   D24        0.18031  -0.00005  -0.00129  -0.01298  -0.01428   0.16603
   D25        2.29292   0.00026   0.00062  -0.01149  -0.01087   2.28206
   D26        0.06578  -0.00038  -0.00265  -0.01279  -0.01544   0.05034
   D27       -1.88369   0.00009  -0.00096  -0.01265  -0.01360  -1.89730
   D28       -2.84910   0.00022  -0.00059   0.00207   0.00147  -2.84763
   D29        1.20593  -0.00013  -0.00266   0.00288   0.00022   1.20615
   D30       -0.80707  -0.00001  -0.00223   0.00327   0.00103  -0.80604
   D31        3.06032  -0.00001   0.00278   0.00501   0.00779   3.06811
   D32       -0.87675   0.00042   0.00566   0.00597   0.01163  -0.86512
   D33        0.79236   0.00021   0.00556   0.00527   0.01083   0.80319
   D34       -0.98316   0.00050   0.00625   0.00602   0.01227  -0.97088
   D35        1.36296   0.00094   0.00913   0.00699   0.01612   1.37907
   D36        3.03207   0.00073   0.00903   0.00628   0.01532   3.04738
   D37        0.95795   0.00004   0.00514   0.00515   0.01028   0.96823
   D38       -2.97912   0.00048   0.00801   0.00611   0.01413  -2.96500
   D39       -1.31001   0.00027   0.00791   0.00541   0.01333  -1.29669
   D40       -1.21373  -0.00011   0.00068  -0.00812  -0.00744  -1.22117
   D41        2.98328   0.00007   0.00117  -0.00780  -0.00664   2.97664
   D42        0.87585  -0.00011   0.00107  -0.00862  -0.00755   0.86830
   D43        2.85190  -0.00019  -0.00122  -0.00986  -0.01108   2.84082
   D44        0.76572  -0.00001  -0.00074  -0.00955  -0.01028   0.75545
   D45       -1.34170  -0.00019  -0.00084  -0.01036  -0.01119  -1.35289
   D46        0.81990  -0.00008  -0.00096  -0.00810  -0.00905   0.81084
   D47       -1.26628   0.00010  -0.00047  -0.00779  -0.00825  -1.27453
   D48        2.90948  -0.00009  -0.00057  -0.00860  -0.00917   2.90031
   D49        1.43207  -0.00022  -0.00336  -0.00059  -0.00394   1.42813
   D50       -2.89495  -0.00004  -0.00354  -0.00113  -0.00467  -2.89962
   D51       -0.66736   0.00012  -0.00159  -0.00133  -0.00293  -0.67029
   D52       -2.57359   0.00002  -0.00004   0.00015   0.00011  -2.57347
   D53       -0.61743   0.00021  -0.00023  -0.00039  -0.00061  -0.61804
   D54        1.61017   0.00037   0.00172  -0.00059   0.00113   1.61130
   D55       -0.46145  -0.00010  -0.00150   0.00014  -0.00136  -0.46281
   D56        1.49471   0.00008  -0.00168  -0.00040  -0.00209   1.49263
   D57       -2.56088   0.00024   0.00026  -0.00061  -0.00035  -2.56122
   D58       -1.53640  -0.00051  -0.00304   0.00008  -0.00295  -1.53936
   D59        0.54310  -0.00040  -0.00318   0.00011  -0.00306   0.54004
   D60        2.75864  -0.00043  -0.00298  -0.00011  -0.00309   2.75556
   D61        2.56788  -0.00000   0.00009   0.00037   0.00047   2.56835
   D62       -1.63580   0.00011  -0.00004   0.00040   0.00036  -1.63544
   D63        0.57974   0.00008   0.00015   0.00018   0.00033   0.58008
   D64        0.46473   0.00004   0.00135  -0.00018   0.00117   0.46590
   D65        2.54424   0.00015   0.00121  -0.00016   0.00106   2.54530
   D66       -1.52340   0.00012   0.00141  -0.00037   0.00104  -1.52237
   D67       -1.44979   0.00020  -0.00028   0.00007  -0.00021  -1.45000
   D68        2.58204  -0.00003   0.00113  -0.00007   0.00105   2.58309
   D69        0.46297   0.00010   0.00147  -0.00017   0.00130   0.46427
   D70        2.90892   0.00038   0.00023   0.00025   0.00048   2.90940
   D71        0.65756   0.00014   0.00163   0.00010   0.00174   0.65930
   D72       -1.46151   0.00028   0.00198   0.00001   0.00199  -1.45952
   D73        0.70192   0.00090   0.00271   0.00074   0.00345   0.70536
   D74       -1.54944   0.00066   0.00412   0.00059   0.00471  -1.54473
   D75        2.61467   0.00079   0.00446   0.00050   0.00496   2.61963
   D76        1.32037   0.00023   0.00095  -0.00028   0.00066   1.32104
   D77       -0.78368   0.00025   0.00079   0.00001   0.00080  -0.78288
   D78       -2.88970   0.00026   0.00064   0.00023   0.00087  -2.88884
   D79        2.94967   0.00012   0.00032  -0.00012   0.00019   2.94987
   D80        0.84562   0.00014   0.00016   0.00017   0.00033   0.84595
   D81       -1.26041   0.00015   0.00001   0.00039   0.00040  -1.26001
   D82       -1.03197  -0.00043  -0.00270  -0.00032  -0.00302  -1.03499
   D83       -3.13603  -0.00041  -0.00286  -0.00002  -0.00288  -3.13891
   D84        1.04113  -0.00041  -0.00301   0.00020  -0.00281   1.03832
   D85        0.94665   0.00029   0.00614   0.00133   0.00747   0.95412
   D86       -1.18232  -0.00005   0.00478   0.00123   0.00602  -1.17630
   D87        3.03891   0.00003   0.00512   0.00124   0.00636   3.04527
   D88       -0.84312   0.00023   0.00597   0.00027   0.00624  -0.83688
   D89       -2.97208  -0.00010   0.00461   0.00018   0.00479  -2.96729
   D90        1.24914  -0.00003   0.00495   0.00018   0.00513   1.25428
   D91       -3.08780   0.00049   0.00807   0.00102   0.00909  -3.07870
   D92        1.06643   0.00015   0.00671   0.00093   0.00764   1.07406
   D93       -0.99553   0.00022   0.00705   0.00093   0.00798  -0.98755
   D94        1.47687  -0.00009  -0.00308   0.00022  -0.00285   1.47402
   D95       -0.59586  -0.00003  -0.00295   0.00009  -0.00286  -0.59872
   D96       -2.82732  -0.00001  -0.00298  -0.00004  -0.00302  -2.83034
   D97       -0.46644  -0.00031  -0.00173   0.00015  -0.00158  -0.46802
   D98       -2.53916  -0.00025  -0.00160   0.00001  -0.00159  -2.54076
   D99        1.51256  -0.00024  -0.00163  -0.00012  -0.00175   1.51081
   D100      -2.56407   0.00001  -0.00096  -0.00021  -0.00117  -2.56524
   D101       1.64639   0.00007  -0.00083  -0.00035  -0.00118   1.64521
   D102      -0.58508   0.00009  -0.00086  -0.00048  -0.00133  -0.58641
         Item               Value     Threshold  Converged?
 Maximum Force            0.001112     0.000450     NO 
 RMS     Force            0.000311     0.000300     NO 
 Maximum Displacement     0.053864     0.001800     NO 
 RMS     Displacement     0.010166     0.001200     NO 
 Predicted change in Energy=-6.645588D-05
 GradGradGradGradGradGradGradGradGradGradGradGradGradGradGradGradGradGrad

                          Input orientation:                          
 ---------------------------------------------------------------------
 Center     Atomic      Atomic             Coordinates (Angstroms)
 Number     Number       Type             X           Y           Z
 ---------------------------------------------------------------------
      1          6           0        0.155887    1.635534   -0.792404
      2          1           0        0.074491    2.401228   -0.014911
      3          1           0        0.364715    2.163802   -1.728834
      4          6           0        1.372739    0.737844   -0.453673
      5          6           0        1.008073   -0.752382   -0.054566
      6          6           0       -0.490908   -1.033368   -0.266454
      7          1           0       -0.698494   -2.088040   -0.054840
      8          6           0       -1.444413    0.036921    0.361498
      9          6           0       -1.155907    0.862566   -0.927816
     10          1           0       -1.959473    1.508636   -1.298972
     11          6           0       -0.882407   -0.472516   -1.659174
     12          1           0       -0.110037   -0.476639   -2.435206
     13          1           0       -1.780625   -0.936776   -2.067519
     14          6           0       -2.884861   -0.487475    0.405975
     15          1           0       -2.996552   -1.217222    1.216212
     16          1           0       -3.196490   -0.974286   -0.521722
     17          1           0       -3.581138    0.336671    0.599199
     18          6           0       -1.142530    0.684202    1.712447
     19          1           0       -0.156554    1.149204    1.769607
     20          1           0       -1.219367   -0.052553    2.520348
     21          1           0       -1.882472    1.468659    1.911663
     22          1           0        1.984777    0.624675   -1.356802
     23          8           0        2.129161    1.428020    0.529391
     24          1           0        3.009813    1.044492    0.574011
     25          6           0        1.487875   -1.151624    1.368616
     26          1           0        2.577316   -1.233267    1.400257
     27          1           0        1.058980   -2.119839    1.634261
     28          1           0        1.178091   -0.395856    2.087995
     29          8           0        1.750001   -1.619161   -0.832197
 ---------------------------------------------------------------------
                    Distance matrix (angstroms):
                    1          2          3          4          5
     1  C    0.000000
     2  H    1.094261   0.000000
     3  H    1.095252   1.754461   0.000000
     4  C    1.549617   2.155181   2.162291   0.000000
     5  C    2.640600   3.289134   3.423625   1.585257   0.000000
     6  C    2.796070   3.489900   3.618362   2.577871   1.539738
     7  H    3.890884   4.555506   4.691571   3.526287   2.167108
     8  C    2.539294   2.835260   3.487987   3.015318   2.609750
     9  C    1.528601   2.171349   2.155722   2.575736   2.837857
    10  H    2.178868   2.565647   2.452728   3.523107   3.932820
    11  C    2.504640   3.446398   2.917249   2.829114   2.495397
    12  H    2.689013   3.764837   2.774217   2.756821   2.644551
    13  H    3.463060   4.335542   3.785601   3.918233   3.444244
    14  C    3.897362   4.156864   4.705998   4.513043   3.929021
    15  H    4.702194   4.903075   5.603813   5.069664   4.227052
    16  H    4.257096   4.727607   4.897642   4.879945   4.236251
    17  H    4.193919   4.243012   4.932332   5.080391   4.761753
    18  C    2.977448   2.722698   4.037749   3.319869   3.132284
    19  H    2.626411   2.192134   3.679704   2.729639   2.880971
    20  H    3.964251   3.758011   5.047484   4.023499   3.475835
    21  H    3.390388   2.900185   4.334315   4.089658   4.141778
    22  H    2.164537   2.933600   2.265375   1.096832   2.132148
    23  O    2.384117   2.337749   2.958755   1.419484   2.520317
    24  H    3.218899   3.286895   3.681372   1.957085   2.762395
    25  C    3.769940   4.066271   4.674156   2.627562   1.554044
    26  H    4.347539   4.634262   5.121220   2.961982   2.193236
    27  H    4.561481   4.912132   5.490173   3.553065   2.173631
    28  H    3.669897   3.669309   4.667078   2.789846   2.178666
    29  O    3.624337   4.431570   4.127200   2.416832   1.380751
                    6          7          8          9         10
     6  C    0.000000
     7  H    1.095539   0.000000
     8  C    1.564932   2.290239   0.000000
     9  C    2.115228   3.110851   1.557965   0.000000
    10  H    3.112002   4.009241   2.277804   1.095847   0.000000
    11  C    1.551611   2.284213   2.158354   1.546652   2.283589
    12  H    2.271233   2.934117   3.140996   2.271462   2.941557
    13  H    2.217326   2.558768   2.638417   2.219646   2.569570
    14  C    2.545814   2.748520   1.533578   2.567273   2.783459
    15  H    2.917250   2.766761   2.170839   3.508610   3.851231
    16  H    2.718239   2.774600   2.207349   2.775412   2.880838
    17  H    3.489395   3.823169   2.170701   2.913774   2.757961
    18  C    2.700131   3.317499   1.528127   2.646315   3.227341
    19  H    3.003491   3.755271   2.208739   2.890841   3.577134
    20  H    3.042846   3.323568   2.172392   3.568095   4.191929
    21  H    3.597329   4.233089   2.155175   2.992972   3.211807
    22  H    3.172851   4.031610   3.880381   3.178761   4.042504
    23  O    3.681924   4.549686   3.838460   3.637975   4.479547
    24  H    4.156793   4.894870   4.571706   4.431908   5.330788
    25  C    2.569634   2.771879   3.320428   4.039820   5.106586
    26  H    3.497410   3.684953   4.343581   4.873334   5.948640
    27  H    2.682404   2.437784   3.540977   4.512727   5.557045
    28  H    2.955572   3.313125   3.169482   4.015755   4.994291
    29  O    2.384301   2.611372   3.791015   3.822618   4.874545
                   11         12         13         14         15
    11  C    0.000000
    12  H    1.094896   0.000000
    13  H    1.090449   1.771380   0.000000
    14  C    2.876610   3.971407   2.745793   0.000000
    15  H    3.645824   4.713097   3.512835   1.096124   0.000000
    16  H    2.626890   3.665415   2.096561   1.093032   1.766184
    17  H    3.610842   4.681626   3.460476   1.096062   1.771165
    18  C    3.574002   4.429066   4.162076   2.472937   2.701677
    19  H    3.861785   4.508435   4.659663   3.461484   3.737888
    20  H    4.214061   5.095878   4.705888   2.726463   2.493113
    21  H    4.185590   5.081435   4.650847   2.664271   2.989779
    22  H    3.084802   2.600787   4.137814   5.296946   5.901408
    23  O    4.179880   4.174994   5.255724   5.368871   5.808783
    24  H    4.736856   4.593767   5.818196   6.092811   6.450131
    25  C    3.904733   4.180669   4.747239   4.526433   4.487495
    26  H    4.680656   4.743957   5.577188   5.601801   5.576928
    27  H    4.162856   4.541726   4.813125   4.441529   4.175742
    28  H    4.277008   4.703738   5.129804   4.398313   4.343073
    29  O    2.988019   2.708272   3.802235   4.929070   5.185296
                   16         17         18         19         20
    16  H    0.000000
    17  H    1.767208   0.000000
    18  C    3.458445   2.703129   0.000000
    19  H    4.358969   3.709156   1.091624   0.000000
    20  H    3.743366   3.069246   1.096091   1.771272   0.000000
    21  H    3.689984   2.426814   1.096619   1.760972   1.767567
    22  H    5.486306   5.906631   4.382224   3.825554   5.075181
    23  O    5.936200   5.814071   3.557646   2.615409   4.167570
    24  H    6.617725   6.628897   4.320625   3.386192   4.783064
    25  C    5.054513   5.338718   3.226067   2.856352   3.140637
    26  H    6.090804   6.405696   4.196594   3.645083   4.130797
    27  H    4.906075   5.351307   3.565867   3.490342   3.201513
    28  H    5.126612   5.040175   2.587053   2.066364   2.460201
    29  O    4.998002   5.856211   4.488589   4.250668   4.744572
                   21         22         23         24         25
    21  H    0.000000
    22  H    5.133302   0.000000
    23  O    4.243292   2.055222   0.000000
    24  H    5.089566   2.225979   0.961578   0.000000
    25  C    4.303489   3.290905   2.787491   2.787583   0.000000
    26  H    5.239431   3.377043   2.835788   2.461284   1.092953
    27  H    4.648269   4.163643   3.866954   3.865601   1.091769
    28  H    3.588112   3.682235   2.580757   2.778841   1.088419
    29  O    5.500750   2.316274   3.359017   3.264903   2.265145
                   26         27         28         29
    26  H    0.000000
    27  H    1.773729   0.000000
    28  H    1.769766   1.786667   0.000000
    29  O    2.411891   2.609906   3.217309   0.000000
 Stoichiometry    C10H17O2(2)
 Framework group  C1[X(C10H17O2)]
 Deg. of freedom    81
 Full point group                 C1      NOp   1
 Largest Abelian subgroup         C1      NOp   1
 Largest concise Abelian subgroup C1      NOp   1
                         Standard orientation:                         
 ---------------------------------------------------------------------
 Center     Atomic      Atomic             Coordinates (Angstroms)
 Number     Number       Type             X           Y           Z
 ---------------------------------------------------------------------
      1          6           0        0.151626    1.595276   -0.870823
      2          1           0        0.072036    2.397488   -0.130871
      3          1           0        0.355801    2.078035   -1.832505
      4          6           0        1.371355    0.716826   -0.494124
      5          6           0        1.010835   -0.752944   -0.022063
      6          6           0       -0.488501   -1.046098   -0.214021
      7          1           0       -0.693437   -2.089637    0.049101
      8          6           0       -1.441310    0.051816    0.365421
      9          6           0       -1.159378    0.814689   -0.963411
     10          1           0       -1.965525    1.440871   -1.362038
     11          6           0       -0.886529   -0.553729   -1.630581
     12          1           0       -0.117265   -0.594144   -2.408655
     13          1           0       -1.785580   -1.038519   -2.012371
     14          6           0       -2.880671   -0.471999    0.441037
     15          1           0       -2.987871   -1.161947    1.286003
     16          1           0       -3.195179   -1.003500   -0.460800
     17          1           0       -3.577575    0.359460    0.597093
     18          6           0       -1.135127    0.764018    1.682308
     19          1           0       -0.149726    1.232728    1.712931
     20          1           0       -1.207471    0.067009    2.525137
     21          1           0       -1.875604    1.556057    1.846443
     22          1           0        1.979965    0.561114   -1.393227
     23          8           0        2.130527    1.454800    0.451385
     24          1           0        3.012004    1.075206    0.510871
     25          6           0        1.497011   -1.082287    1.416763
     26          1           0        2.586707   -1.160660    1.447861
     27          1           0        1.070836   -2.037196    1.730582
     28          1           0        1.188819   -0.293141    2.100079
     29          8           0        1.751123   -1.655131   -0.759969
 ---------------------------------------------------------------------
 Rotational constants (GHZ):           1.3534082           0.8557209           0.8136618
 Standard basis: 6-31++G(d,p) (6D, 7F)
 There are   330 symmetry adapted cartesian basis functions of A   symmetry.
 There are   330 symmetry adapted basis functions of A   symmetry.
   330 basis functions,   520 primitive gaussians,   330 cartesian basis functions
    47 alpha electrons       46 beta electrons
       nuclear repulsion energy       807.6904497673 Hartrees.
 NAtoms=   29 NActive=   29 NUniq=   29 SFac= 1.00D+00 NAtFMM=   60 NAOKFM=F Big=F
 Integral buffers will be    131072 words long.
 Raffenetti 2 integral format.
 Two-electron integral symmetry is turned on.
 Nuclear repulsion after empirical dispersion term =      807.6638575801 Hartrees.
 One-electron integrals computed using PRISM.
 NBasis=   330 RedAO= T EigKep=  2.74D-06  NBF=   330
 NBsUse=   330 1.00D-06 EigRej= -1.00D+00 NBFU=   330
 Initial guess from the checkpoint file:  "Alpha-Pinene-RO-OHdown-Oup-conf2-wb97-opt.chk"
 B after Tr=     0.000000    0.000000    0.000000
         Rot=    0.999755    0.022050   -0.000267   -0.001933 Ang=   2.54 deg.
 Initial guess <Sx>= 0.0000 <Sy>= 0.0000 <Sz>= 0.5000 <S**2>= 0.7540 S= 0.5020
 ExpMin= 3.60D-02 ExpMax= 5.48D+03 ExpMxC= 8.25D+02 IAcc=3 IRadAn=         7 AccDes= 0.00D+00
 Harris functional with IExCor= 4639 and IRadAn=       7 diagonalized for initial guess.
 HarFok:  IExCor= 4639 AccDes= 0.00D+00 IRadAn=         7 IDoV= 1 UseB2=F ITyADJ=14
 ICtDFT=  3500011 ScaDFX=  1.000000  1.000000  1.000000  1.000000
 FoFCou: FMM=F IPFlag=           0 FMFlag=      100000 FMFlg1=           0
         NFxFlg=           0 DoJE=T BraDBF=F KetDBF=T FulRan=T
         wScrn=  0.000000 ICntrl=       500 IOpCl=  0 I1Cent=   200000004 NGrid=           0
         NMat0=    1 NMatS0=      1 NMatT0=    0 NMatD0=    1 NMtDS0=    0 NMtDT0=    0
 Petite list used in FoFCou.
 Requested convergence on RMS density matrix=1.00D-08 within 128 cycles.
 Requested convergence on MAX density matrix=1.00D-06.
 Requested convergence on             energy=1.00D-06.
 No special actions if energy rises.
 SCF Done:  E(UwB97XD) =  -541.533560886     A.U. after   20 cycles
            NFock= 20  Conv=0.10D-08     -V/T= 2.0092
 <Sx>= 0.0000 <Sy>= 0.0000 <Sz>= 0.5000 <S**2>= 0.7541 S= 0.5020
 <L.S>= 0.000000000000E+00
 Annihilation of the first spin contaminant:
 S**2 before annihilation     0.7541,   after     0.7500
 Calling FoFJK, ICntrl=      2127 FMM=F ISym2X=0 I1Cent= 0 IOpClX= 1 NMat=1 NMatS=1 NMatT=0.
 ***** Axes restored to original set *****
 -------------------------------------------------------------------
 Center     Atomic                   Forces (Hartrees/Bohr)
 Number     Number              X              Y              Z
 -------------------------------------------------------------------
      1        6          -0.000086123    0.000040592   -0.000076407
      2        1           0.000064005   -0.000103676   -0.000119069
      3        1          -0.000109858   -0.000141294    0.000077177
      4        6          -0.000052718   -0.000140773   -0.000193132
      5        6          -0.000125698    0.000251579    0.000103863
      6        6          -0.000025328   -0.000113500   -0.000059863
      7        1           0.000041038    0.000193149   -0.000031093
      8        6          -0.000039516    0.000020670    0.000025373
      9        6          -0.000020739    0.000001251    0.000006996
     10        1           0.000134996   -0.000093691    0.000100392
     11        6           0.000025873   -0.000049091   -0.000082379
     12        1          -0.000096993    0.000018529    0.000119557
     13        1           0.000152992    0.000067857    0.000059231
     14        6          -0.000119000   -0.000030246   -0.000029008
     15        1           0.000003948    0.000106549   -0.000118677
     16        1           0.000029772    0.000078199    0.000154981
     17        1           0.000096425   -0.000129642   -0.000024248
     18        6           0.000074648    0.000073349    0.000081012
     19        1          -0.000128982   -0.000072914   -0.000023716
     20        1           0.000005629    0.000091245   -0.000130712
     21        1           0.000100014   -0.000126621   -0.000020048
     22        1          -0.000006881    0.000066986    0.000234701
     23        8           0.000345193    0.000016425    0.000169763
     24        1          -0.000173623    0.000132884   -0.000017296
     25        6          -0.000115538   -0.000056886    0.000036431
     26        1          -0.000090925    0.000000305    0.000004481
     27        1           0.000112872    0.000142929   -0.000035867
     28        1           0.000050720   -0.000099610   -0.000096949
     29        8          -0.000046200   -0.000144556   -0.000115498
 -------------------------------------------------------------------
 Cartesian Forces:  Max     0.000345193 RMS     0.000105059

 GradGradGradGradGradGradGradGradGradGradGradGradGradGradGradGradGradGrad
 Berny optimization.
 Using GEDIIS/GDIIS optimizer.
 FormGI is forming the generalized inverse of G from B-inverse, IUseBI=4.
 Internal  Forces:  Max     0.000269571 RMS     0.000065303
 Search for a local minimum.
 Step number   4 out of a maximum of  174
 All quantities printed in internal units (Hartrees-Bohrs-Radians)
 Mixed Optimization -- En-DIIS/RFO-DIIS
 Swapping is turned off.
 Update second derivatives using D2CorX and points    1    2    3    4
 DE= -6.30D-05 DEPred=-6.65D-05 R= 9.48D-01
 TightC=F SS=  1.41D+00  RLast= 7.12D-02 DXNew= 2.5857D-01 2.1362D-01
 Trust test= 9.48D-01 RLast= 7.12D-02 DXMaxT set to 2.14D-01
 ITU=  1 -1  1  0
     Eigenvalues ---    0.00171   0.00243   0.00390   0.00486   0.01257
     Eigenvalues ---    0.01453   0.01624   0.02256   0.02767   0.02815
     Eigenvalues ---    0.02932   0.03274   0.03601   0.03810   0.04416
     Eigenvalues ---    0.04499   0.04762   0.04870   0.05235   0.05323
     Eigenvalues ---    0.05392   0.05592   0.05636   0.05672   0.05704
     Eigenvalues ---    0.05775   0.06093   0.06452   0.06767   0.07079
     Eigenvalues ---    0.07349   0.08474   0.08650   0.09034   0.09565
     Eigenvalues ---    0.09914   0.10498   0.12584   0.13404   0.15949
     Eigenvalues ---    0.16000   0.16000   0.16000   0.16000   0.16000
     Eigenvalues ---    0.16000   0.16001   0.16275   0.16362   0.17427
     Eigenvalues ---    0.19785   0.21626   0.23207   0.24186   0.25534
     Eigenvalues ---    0.26149   0.27602   0.27826   0.29082   0.29879
     Eigenvalues ---    0.30060   0.31241   0.34537   0.34575   0.34616
     Eigenvalues ---    0.34630   0.34670   0.34746   0.34757   0.34800
     Eigenvalues ---    0.34841   0.34922   0.35005   0.35041   0.35178
     Eigenvalues ---    0.35304   0.35692   0.36383   0.42294   0.48625
     Eigenvalues ---    0.56088
 En-DIIS/RFO-DIIS/Sim-DIIS IScMMF=       -3 using points:     4    3    2
 RFO step:  Lambda=-1.14484003D-05.
 DidBck=F Rises=F RFO-DIIS coefs:    2.08478   -0.48211   -0.60267
 Iteration  1 RMS(Cart)=  0.00914974 RMS(Int)=  0.00003905
 Iteration  2 RMS(Cart)=  0.00005701 RMS(Int)=  0.00001187
 Iteration  3 RMS(Cart)=  0.00000000 RMS(Int)=  0.00001187
 Variable       Old X    -DE/DX   Delta X   Delta X   Delta X     New X
                                 (Linear)    (Quad)   (Total)
    R1        2.06785  -0.00016  -0.00009  -0.00034  -0.00043   2.06742
    R2        2.06973  -0.00015   0.00001  -0.00037  -0.00037   2.06936
    R3        2.92835  -0.00003   0.00005   0.00050   0.00055   2.92890
    R4        2.88864  -0.00015  -0.00031  -0.00021  -0.00052   2.88811
    R5        2.99570  -0.00003  -0.00136   0.00137   0.00001   2.99571
    R6        2.07271  -0.00020  -0.00016  -0.00051  -0.00067   2.07204
    R7        2.68244   0.00027   0.00072   0.00086   0.00159   2.68402
    R8        2.90968  -0.00010  -0.00075   0.00018  -0.00057   2.90911
    R9        2.93672  -0.00009  -0.00134   0.00068  -0.00066   2.93606
   R10        2.60924   0.00013   0.00116   0.00014   0.00131   2.61055
   R11        2.07027  -0.00020  -0.00004  -0.00051  -0.00056   2.06971
   R12        2.95729  -0.00009  -0.00075   0.00009  -0.00066   2.95663
   R13        2.93212  -0.00011  -0.00089  -0.00007  -0.00097   2.93115
   R14        2.94413  -0.00013  -0.00104   0.00048  -0.00056   2.94357
   R15        2.89804  -0.00002  -0.00119   0.00117  -0.00002   2.89802
   R16        2.88774  -0.00009  -0.00050   0.00033  -0.00017   2.88757
   R17        2.07085  -0.00019   0.00002  -0.00048  -0.00046   2.07039
   R18        2.92275  -0.00007  -0.00070   0.00001  -0.00069   2.92206
   R19        2.06905  -0.00015   0.00014  -0.00041  -0.00027   2.06878
   R20        2.06065  -0.00018   0.00020  -0.00057  -0.00037   2.06028
   R21        2.07137  -0.00016  -0.00004  -0.00038  -0.00042   2.07095
   R22        2.06553  -0.00017   0.00026  -0.00064  -0.00038   2.06515
   R23        2.07126  -0.00016   0.00002  -0.00045  -0.00043   2.07083
   R24        2.06287  -0.00015  -0.00006  -0.00027  -0.00033   2.06254
   R25        2.07131  -0.00016  -0.00003  -0.00037  -0.00040   2.07091
   R26        2.07231  -0.00016   0.00005  -0.00046  -0.00041   2.07190
   R27        1.81712  -0.00021   0.00013  -0.00039  -0.00026   1.81686
   R28        2.06538  -0.00009   0.00026  -0.00023   0.00002   2.06541
   R29        2.06315  -0.00018  -0.00005  -0.00049  -0.00053   2.06261
   R30        2.05681  -0.00015   0.00003  -0.00028  -0.00025   2.05657
    A1        1.85894   0.00003   0.00092  -0.00025   0.00066   1.85959
    A2        1.88436  -0.00007  -0.00095  -0.00053  -0.00146   1.88290
    A3        1.93151   0.00001  -0.00015   0.00031   0.00019   1.93170
    A4        1.89292   0.00003   0.00050   0.00061   0.00114   1.89406
    A5        1.90899  -0.00009  -0.00094  -0.00066  -0.00158   1.90741
    A6        1.98265   0.00009   0.00066   0.00048   0.00107   1.98372
    A7        2.00310  -0.00014   0.00014  -0.00039  -0.00031   2.00279
    A8        1.89438   0.00004   0.00133  -0.00021   0.00113   1.89551
    A9        1.86312   0.00003  -0.00059   0.00016  -0.00041   1.86271
   A10        1.81179   0.00002   0.00001   0.00041   0.00043   1.81222
   A11        1.98810   0.00011  -0.00074   0.00128   0.00056   1.98866
   A12        1.89976  -0.00007   0.00000  -0.00141  -0.00142   1.89834
   A13        1.93998   0.00007   0.00120   0.00014   0.00129   1.94127
   A14        1.98345  -0.00001  -0.00009  -0.00011  -0.00019   1.98326
   A15        1.90152   0.00002   0.00010   0.00085   0.00097   1.90249
   A16        1.96028  -0.00003   0.00042  -0.00089  -0.00044   1.95984
   A17        1.90821  -0.00008  -0.00171  -0.00040  -0.00210   1.90611
   A18        1.76053   0.00003  -0.00019   0.00048   0.00028   1.76081
   A19        1.91088   0.00000   0.00008   0.00001   0.00010   1.91098
   A20        1.99670  -0.00002   0.00006  -0.00156  -0.00152   1.99518
   A21        1.87884  -0.00001  -0.00059   0.00046  -0.00015   1.87869
   A22        2.05494   0.00000   0.00070  -0.00015   0.00056   2.05550
   A23        2.06411  -0.00000   0.00000   0.00003   0.00003   2.06414
   A24        1.53001   0.00002  -0.00044   0.00142   0.00099   1.53100
   A25        1.48825  -0.00001   0.00051  -0.00083  -0.00033   1.48791
   A26        1.92844   0.00002  -0.00034   0.00105   0.00071   1.92915
   A27        2.12242  -0.00003   0.00040  -0.00168  -0.00128   2.12114
   A28        1.95967  -0.00001  -0.00071   0.00070  -0.00000   1.95967
   A29        2.06071   0.00001   0.00025  -0.00016   0.00009   2.06081
   A30        1.88048   0.00002  -0.00011   0.00077   0.00065   1.88113
   A31        1.93220   0.00001   0.00018   0.00031   0.00047   1.93267
   A32        1.94031  -0.00001  -0.00034  -0.00014  -0.00047   1.93983
   A33        1.90354  -0.00003  -0.00005  -0.00087  -0.00094   1.90260
   A34        2.04535  -0.00001   0.00048  -0.00036   0.00012   2.04547
   A35        1.53740   0.00002  -0.00040   0.00127   0.00087   1.53828
   A36        2.06966   0.00002   0.00017  -0.00000   0.00017   2.06983
   A37        1.50294  -0.00002   0.00045  -0.00064  -0.00020   1.50274
   A38        2.04523   0.00001  -0.00006   0.00002  -0.00004   2.04519
   A39        1.97150  -0.00000  -0.00045   0.00047   0.00002   1.97153
   A40        2.05234   0.00000  -0.00019  -0.00015  -0.00034   2.05200
   A41        1.98114   0.00001   0.00006   0.00037   0.00044   1.98158
   A42        1.89025  -0.00000   0.00018  -0.00009   0.00009   1.89034
   A43        1.92282   0.00001  -0.00038   0.00038   0.00001   1.92282
   A44        1.97738   0.00003  -0.00111   0.00112   0.00001   1.97738
   A45        1.92269   0.00001  -0.00013   0.00012  -0.00001   1.92268
   A46        1.87739  -0.00002   0.00055  -0.00053   0.00002   1.87741
   A47        1.88131  -0.00001   0.00070  -0.00067   0.00003   1.88134
   A48        1.87905  -0.00002   0.00048  -0.00054  -0.00006   1.87899
   A49        1.98795  -0.00002  -0.00043   0.00007  -0.00036   1.98759
   A50        1.93163  -0.00003  -0.00047  -0.00012  -0.00059   1.93104
   A51        1.90742   0.00001  -0.00049   0.00061   0.00012   1.90755
   A52        1.88709   0.00002   0.00062  -0.00039   0.00023   1.88732
   A53        1.87048   0.00001   0.00039   0.00008   0.00047   1.87095
   A54        1.87510   0.00000   0.00046  -0.00028   0.00018   1.87528
   A55        1.90313   0.00006  -0.00143   0.00170   0.00026   1.90339
   A56        1.93206  -0.00000  -0.00091   0.00060  -0.00031   1.93175
   A57        1.90643   0.00004   0.00002   0.00053   0.00056   1.90699
   A58        1.91667   0.00000  -0.00049   0.00020  -0.00029   1.91638
   A59        1.89472  -0.00003   0.00015  -0.00064  -0.00049   1.89424
   A60        1.89277  -0.00001   0.00029  -0.00036  -0.00007   1.89270
   A61        1.92108  -0.00000   0.00095  -0.00036   0.00060   1.92167
    D1        1.96604   0.00006   0.01069   0.00763   0.01830   1.98434
    D2       -2.29966   0.00004   0.01167   0.00776   0.01942  -2.28024
    D3       -0.25451  -0.00001   0.01204   0.00609   0.01812  -0.23639
    D4       -2.30942   0.00008   0.01153   0.00737   0.01890  -2.29052
    D5       -0.29194   0.00005   0.01251   0.00751   0.02002  -0.27192
    D6        1.75321   0.00000   0.01288   0.00583   0.01872   1.77193
    D7       -0.18299   0.00004   0.01114   0.00729   0.01842  -0.16457
    D8        1.83450   0.00002   0.01212   0.00743   0.01954   1.85404
    D9       -2.40354  -0.00003   0.01249   0.00575   0.01824  -2.38530
   D10       -1.15221   0.00001  -0.00522  -0.00453  -0.00975  -1.16196
   D11        1.15314  -0.00001  -0.00471  -0.00488  -0.00958   1.14355
   D12       -2.81601  -0.00001  -0.00481  -0.00573  -0.01054  -2.82655
   D13        3.08823   0.00002  -0.00569  -0.00401  -0.00972   3.07852
   D14       -0.88961  -0.00000  -0.00517  -0.00436  -0.00955  -0.89915
   D15        1.42443  -0.00000  -0.00528  -0.00522  -0.01050   1.41393
   D16        0.97076  -0.00002  -0.00610  -0.00464  -0.01076   0.96000
   D17       -3.00708  -0.00004  -0.00559  -0.00500  -0.01059  -3.01767
   D18       -0.69304  -0.00004  -0.00569  -0.00585  -0.01155  -0.70459
   D19        0.12683  -0.00002  -0.01111  -0.00522  -0.01633   0.11049
   D20       -2.10489  -0.00002  -0.01264  -0.00404  -0.01668  -2.12157
   D21        2.23066  -0.00006  -0.01243  -0.00507  -0.01750   2.21316
   D22       -1.93780  -0.00001  -0.01282  -0.00503  -0.01784  -1.95564
   D23        2.11367  -0.00002  -0.01434  -0.00384  -0.01818   2.09549
   D24        0.16603  -0.00006  -0.01413  -0.00488  -0.01900   0.14703
   D25        2.28206   0.00000  -0.01244  -0.00424  -0.01669   2.26537
   D26        0.05034   0.00000  -0.01397  -0.00306  -0.01703   0.03331
   D27       -1.89730  -0.00004  -0.01375  -0.00409  -0.01785  -1.91515
   D28       -2.84763  -0.00001   0.00222   0.00185   0.00404  -2.84359
   D29        1.20615   0.00006   0.00304   0.00130   0.00437   1.21052
   D30       -0.80604   0.00002   0.00347   0.00096   0.00443  -0.80161
   D31        3.06811  -0.00000   0.00552   0.00228   0.00780   3.07591
   D32       -0.86512  -0.00001   0.00667   0.00060   0.00728  -0.85784
   D33        0.80319   0.00000   0.00590   0.00190   0.00780   0.81099
   D34       -0.97088   0.00001   0.00674   0.00152   0.00826  -0.96262
   D35        1.37907  -0.00001   0.00789  -0.00016   0.00774   1.38681
   D36        3.04738   0.00001   0.00712   0.00114   0.00826   3.05564
   D37        0.96823  -0.00001   0.00576   0.00139   0.00715   0.97539
   D38       -2.96500  -0.00003   0.00690  -0.00029   0.00663  -2.95837
   D39       -1.29669  -0.00001   0.00614   0.00101   0.00715  -1.28953
   D40       -1.22117   0.00001  -0.00879   0.00958   0.00078  -1.22039
   D41        2.97664   0.00002  -0.00843   0.00967   0.00122   2.97786
   D42        0.86830   0.00000  -0.00932   0.00965   0.00031   0.86861
   D43        2.84082  -0.00004  -0.01073   0.01024  -0.00047   2.84035
   D44        0.75545  -0.00003  -0.01037   0.01033  -0.00003   0.75541
   D45       -1.35289  -0.00005  -0.01126   0.01031  -0.00094  -1.35383
   D46        0.81084   0.00004  -0.00882   0.01081   0.00199   0.81284
   D47       -1.27453   0.00006  -0.00846   0.01089   0.00243  -1.27210
   D48        2.90031   0.00003  -0.00935   0.01087   0.00153   2.90184
   D49        1.42813   0.00001  -0.00075   0.00222   0.00145   1.42958
   D50       -2.89962  -0.00000  -0.00134   0.00272   0.00137  -2.89826
   D51       -0.67029   0.00002  -0.00150   0.00341   0.00189  -0.66839
   D52       -2.57347  -0.00001   0.00016   0.00039   0.00055  -2.57292
   D53       -0.61804  -0.00002  -0.00043   0.00089   0.00046  -0.61758
   D54        1.61130   0.00000  -0.00059   0.00158   0.00099   1.61229
   D55       -0.46281   0.00001   0.00010   0.00122   0.00132  -0.46149
   D56        1.49263  -0.00000  -0.00049   0.00172   0.00123   1.49386
   D57       -2.56122   0.00002  -0.00065   0.00241   0.00176  -2.55946
   D58       -1.53936  -0.00000  -0.00001  -0.00004  -0.00003  -1.53938
   D59        0.54004  -0.00001   0.00001  -0.00056  -0.00054   0.53950
   D60        2.75556  -0.00000  -0.00021  -0.00022  -0.00042   2.75513
   D61        2.56835   0.00000   0.00041  -0.00048  -0.00006   2.56830
   D62       -1.63544  -0.00001   0.00043  -0.00100  -0.00057  -1.63601
   D63        0.58008   0.00000   0.00020  -0.00066  -0.00045   0.57963
   D64        0.46590  -0.00001  -0.00015  -0.00116  -0.00131   0.46459
   D65        2.54530  -0.00002  -0.00013  -0.00168  -0.00182   2.54348
   D66       -1.52237  -0.00001  -0.00036  -0.00135  -0.00171  -1.52408
   D67       -1.45000   0.00001   0.00007  -0.00082  -0.00074  -1.45074
   D68        2.58309   0.00002  -0.00004  -0.00059  -0.00063   2.58246
   D69        0.46427  -0.00001  -0.00013  -0.00123  -0.00137   0.46291
   D70        2.90940  -0.00001   0.00027  -0.00166  -0.00138   2.90802
   D71        0.65930   0.00000   0.00017  -0.00143  -0.00126   0.65804
   D72       -1.45952  -0.00003   0.00008  -0.00207  -0.00200  -1.46152
   D73        0.70536  -0.00003   0.00089  -0.00330  -0.00240   0.70296
   D74       -1.54473  -0.00002   0.00078  -0.00307  -0.00229  -1.54702
   D75        2.61963  -0.00005   0.00069  -0.00371  -0.00302   2.61661
   D76        1.32104   0.00000  -0.00027  -0.00033  -0.00060   1.32044
   D77       -0.78288  -0.00000   0.00004  -0.00069  -0.00064  -0.78352
   D78       -2.88884  -0.00000   0.00027  -0.00084  -0.00057  -2.88940
   D79        2.94987  -0.00001  -0.00012  -0.00056  -0.00068   2.94918
   D80        0.84595  -0.00001   0.00020  -0.00092  -0.00072   0.84523
   D81       -1.26001  -0.00001   0.00042  -0.00107  -0.00065  -1.26066
   D82       -1.03499   0.00001  -0.00043   0.00042  -0.00002  -1.03501
   D83       -3.13891   0.00001  -0.00012   0.00006  -0.00006  -3.13896
   D84        1.03832   0.00000   0.00011  -0.00009   0.00002   1.03834
   D85        0.95412  -0.00002   0.00165  -0.00202  -0.00038   0.95373
   D86       -1.17630  -0.00002   0.00150  -0.00147   0.00002  -1.17628
   D87        3.04527  -0.00001   0.00152  -0.00144   0.00007   3.04534
   D88       -0.83688   0.00001   0.00049   0.00038   0.00088  -0.83600
   D89       -2.96729   0.00002   0.00034   0.00093   0.00128  -2.96602
   D90        1.25428   0.00002   0.00036   0.00096   0.00133   1.25560
   D91       -3.07870  -0.00000   0.00138  -0.00119   0.00020  -3.07851
   D92        1.07406   0.00001   0.00123  -0.00064   0.00060   1.07466
   D93       -0.98755   0.00001   0.00125  -0.00060   0.00065  -0.98690
   D94        1.47402   0.00002   0.00014   0.00193   0.00205   1.47607
   D95       -0.59872   0.00002  -0.00000   0.00230   0.00228  -0.59643
   D96       -2.83034   0.00001  -0.00014   0.00220   0.00204  -2.82830
   D97       -0.46802   0.00001   0.00010   0.00123   0.00133  -0.46668
   D98       -2.54076   0.00001  -0.00004   0.00160   0.00156  -2.53919
   D99        1.51081  -0.00000  -0.00018   0.00150   0.00132   1.51213
   D100      -2.56524   0.00000  -0.00026   0.00088   0.00061  -2.56463
   D101       1.64521   0.00000  -0.00041   0.00124   0.00084   1.64605
   D102      -0.58641  -0.00001  -0.00055   0.00114   0.00060  -0.58582
         Item               Value     Threshold  Converged?
 Maximum Force            0.000270     0.000450     YES
 RMS     Force            0.000065     0.000300     YES
 Maximum Displacement     0.054011     0.001800     NO 
 RMS     Displacement     0.009152     0.001200     NO 
 Predicted change in Energy=-5.241180D-06
 GradGradGradGradGradGradGradGradGradGradGradGradGradGradGradGradGradGrad

                          Input orientation:                          
 ---------------------------------------------------------------------
 Center     Atomic      Atomic             Coordinates (Angstroms)
 Number     Number       Type             X           Y           Z
 ---------------------------------------------------------------------
      1          6           0        0.154442    1.634094   -0.800031
      2          1           0        0.071529    2.408229   -0.031431
      3          1           0        0.364691    2.151217   -1.742121
      4          6           0        1.370765    0.740867   -0.446588
      5          6           0        1.006863   -0.751852   -0.056174
      6          6           0       -0.491838   -1.033532   -0.266922
      7          1           0       -0.699102   -2.087609   -0.053562
      8          6           0       -1.443287    0.038122    0.360950
      9          6           0       -1.157186    0.860555   -0.930594
     10          1           0       -1.961170    1.505641   -1.301831
     11          6           0       -0.883728   -0.475196   -1.659972
     12          1           0       -0.111503   -0.479955   -2.435941
     13          1           0       -1.781569   -0.940502   -2.067438
     14          6           0       -2.884158   -0.484659    0.410126
     15          1           0       -2.994409   -1.212929    1.221585
     16          1           0       -3.198791   -0.972393   -0.515831
     17          1           0       -3.578880    0.340360    0.603936
     18          6           0       -1.136144    0.687295    1.709701
     19          1           0       -0.149545    1.151099    1.762375
     20          1           0       -1.210825   -0.048419    2.518465
     21          1           0       -1.874598    1.472479    1.910378
     22          1           0        1.996912    0.632910   -1.340203
     23          8           0        2.110607    1.432973    0.548872
     24          1           0        2.993481    1.056123    0.602592
     25          6           0        1.489231   -1.159625    1.363336
     26          1           0        2.578816   -1.240481    1.392342
     27          1           0        1.062317   -2.129797    1.623825
     28          1           0        1.180326   -0.408382    2.087617
     29          8           0        1.746442   -1.615183   -0.841071
 ---------------------------------------------------------------------
                    Distance matrix (angstroms):
                    1          2          3          4          5
     1  C    0.000000
     2  H    1.094032   0.000000
     3  H    1.095059   1.754554   0.000000
     4  C    1.549908   2.154174   2.163255   0.000000
     5  C    2.640583   3.295690   3.417983   1.585263   0.000000
     6  C    2.796088   3.495505   3.612821   2.578771   1.539436
     7  H    3.890607   4.561460   4.685139   3.526910   2.166696
     8  C    2.539240   2.840077   3.486669   3.010790   2.607927
     9  C    1.528325   2.171066   2.154180   2.576649   2.836824
    10  H    2.178100   2.561337   2.453621   3.523934   3.931559
    11  C    2.503278   3.446564   2.909183   2.834404   2.494602
    12  H    2.686285   3.762549   2.762464   2.764968   2.643475
    13  H    3.461647   4.335123   3.777696   3.923183   3.443272
    14  C    3.897009   4.159310   4.704788   4.510016   3.927960
    15  H    4.701886   4.907424   5.602194   5.065063   4.225569
    16  H    4.256608   4.728450   4.894806   4.880666   4.236443
    17  H    4.193157   4.243260   4.933046   5.075726   4.760011
    18  C    2.976709   2.729767   4.038644   3.307121   3.127609
    19  H    2.625189   2.201588   3.680512   2.712776   2.875000
    20  H    3.963234   3.765836   5.047103   4.009878   3.470119
    21  H    3.389608   2.904076   4.337724   4.077123   4.137366
    22  H    2.165375   2.927753   2.265157   1.096477   2.132250
    23  O    2.384653   2.333606   2.968626   1.420323   2.521466
    24  H    3.218935   3.281460   3.688827   1.957900   2.765754
    25  C    3.777126   4.084707   4.676550   2.627115   1.553695
    26  H    4.352846   4.650452   5.121603   2.960877   2.192714
    27  H    4.567952   4.931046   5.490296   3.552811   2.173524
    28  H    3.682751   3.695009   4.678001   2.789128   2.178050
    29  O    3.618556   4.432685   4.111799   2.418206   1.381441
                    6          7          8          9         10
     6  C    0.000000
     7  H    1.095244   0.000000
     8  C    1.564583   2.290057   0.000000
     9  C    2.114407   3.109775   1.557670   0.000000
    10  H    3.110848   4.007797   2.277423   1.095602   0.000000
    11  C    1.551098   2.283531   2.158871   1.546287   2.283169
    12  H    2.270627   2.933523   3.140804   2.270790   2.941099
    13  H    2.216736   2.557985   2.639925   2.219476   2.569440
    14  C    2.546145   2.749350   1.533567   2.567014   2.782804
    15  H    2.917310   2.767580   2.170669   3.508076   3.850433
    16  H    2.719061   2.775941   2.207188   2.774865   2.879262
    17  H    3.489384   3.823671   2.170518   2.913758   2.758045
    18  C    2.698781   3.316654   1.528036   2.646057   3.227953
    19  H    3.001304   3.753515   2.208275   2.889955   3.577296
    20  H    3.040686   3.321969   2.171728   3.567229   4.191990
    21  H    3.596214   4.232384   2.155026   2.993368   3.213546
    22  H    3.181640   4.040441   3.883640   3.188720   4.053337
    23  O    3.677212   4.544435   3.822445   3.632486   4.473226
    24  H    4.155738   4.893747   4.558467   4.429102   5.327050
    25  C    2.568711   2.767229   3.322504   4.043113   5.109993
    26  H    3.496412   3.681441   4.344641   4.875253   5.950733
    27  H    2.681813   2.432695   3.545811   4.515911   5.560337
    28  H    2.954792   3.307068   3.172395   4.022904   5.002083
    29  O    2.382826   2.612287   3.788488   3.816851   4.868083
                   11         12         13         14         15
    11  C    0.000000
    12  H    1.094752   0.000000
    13  H    1.090255   1.771163   0.000000
    14  C    2.878735   3.973378   2.749876   0.000000
    15  H    3.647272   4.714435   3.516087   1.095901   0.000000
    16  H    2.629787   3.668878   2.101671   1.092829   1.765855
    17  H    3.613067   4.683639   3.465137   1.095836   1.770820
    18  C    3.573485   4.427043   4.163301   2.473444   2.702269
    19  H    3.859575   4.504181   4.658945   3.461559   3.738226
    20  H    4.212893   5.093218   4.706599   2.726801   2.493823
    21  H    4.186008   5.080452   4.653402   2.664649   2.989955
    22  H    3.102940   2.623837   4.157092   5.304475   5.906197
    23  O    4.181643   4.184037   5.256186   5.352032   5.789173
    24  H    4.743088   4.607943   5.823802   6.079284   6.433240
    25  C    3.903814   4.178373   4.745141   4.526668   4.486197
    26  H    4.678834   4.740460   5.574318   5.601794   5.575908
    27  H    4.160302   4.536687   4.809110   4.444571   4.178453
    28  H    4.278925   4.704946   5.130346   4.397707   4.338861
    29  O    2.981269   2.698947   3.795529   4.928087   5.185752
                   16         17         18         19         20
    16  H    0.000000
    17  H    1.766824   0.000000
    18  C    3.458623   2.703708   0.000000
    19  H    4.358594   3.709395   1.091452   0.000000
    20  H    3.743353   3.069894   1.095880   1.771110   0.000000
    21  H    3.690173   2.427562   1.096403   1.760965   1.767342
    22  H    5.500174   5.912251   4.372747   3.808122   5.063902
    23  O    5.925292   5.793712   3.527741   2.580762   4.135908
    24  H    6.611352   6.611221   4.291332   3.351527   4.750450
    25  C    5.054095   5.339699   3.228572   2.860816   3.139969
    26  H    6.090463   6.406080   4.197376   3.646990   4.129231
    27  H    4.906603   5.355610   3.574439   3.500298   3.209313
    28  H    5.125692   5.041028   2.590244   2.075168   2.456177
    29  O    4.997429   5.854165   4.485214   4.245588   4.742010
                   21         22         23         24         25
    21  H    0.000000
    22  H    5.124426   0.000000
    23  O    4.211546   2.054660   0.000000
    24  H    5.057850   2.224120   0.961440   0.000000
    25  C    4.306109   3.283298   2.787655   2.784068   0.000000
    26  H    5.240364   3.363778   2.842185   2.463745   1.092966
    27  H    4.656606   4.158302   3.866234   3.862952   1.091487
    28  H    3.591881   3.674377   2.573664   2.763621   1.088288
    29  O    5.496914   2.316418   3.369838   3.282551   2.265634
                   26         27         28         29
    26  H    0.000000
    27  H    1.773199   0.000000
    28  H    1.769625   1.786701   0.000000
    29  O    2.412753   2.609323   3.217773   0.000000
 Stoichiometry    C10H17O2(2)
 Framework group  C1[X(C10H17O2)]
 Deg. of freedom    81
 Full point group                 C1      NOp   1
 Largest Abelian subgroup         C1      NOp   1
 Largest concise Abelian subgroup C1      NOp   1
                         Standard orientation:                         
 ---------------------------------------------------------------------
 Center     Atomic      Atomic             Coordinates (Angstroms)
 Number     Number       Type             X           Y           Z
 ---------------------------------------------------------------------
      1          6           0        0.147763    1.564728   -0.928603
      2          1           0        0.067503    2.397428   -0.223567
      3          1           0        0.350425    2.005669   -1.910262
      4          6           0        1.368966    0.705460   -0.513227
      5          6           0        1.011993   -0.752294   -0.002758
      6          6           0       -0.487192   -1.053515   -0.180444
      7          1           0       -0.689965   -2.087747    0.117562
      8          6           0       -1.437749    0.062432    0.366385
      9          6           0       -1.162386    0.780057   -0.988429
     10          1           0       -1.970642    1.391560   -1.404518
     11          6           0       -0.889674   -0.608884   -1.610904
     12          1           0       -0.122440   -0.673563   -2.389140
     13          1           0       -1.788736   -1.107354   -1.974046
     14          6           0       -2.876724   -0.458276    0.466610
     15          1           0       -2.979605   -1.119855    1.334208
     16          1           0       -3.195858   -1.018988   -0.415450
     17          1           0       -3.572621    0.377867    0.598705
     18          6           0       -1.123866    0.817733    1.657079
     19          1           0       -0.138324    1.286659    1.666094
     20          1           0       -1.191174    0.148605    2.522348
     21          1           0       -1.863333    1.614608    1.799482
     22          1           0        1.989674    0.528183   -1.399543
     23          8           0        2.113141    1.476466    0.419013
     24          1           0        2.997451    1.107243    0.496712
     25          6           0        1.504676   -1.044514    1.441485
     26          1           0        2.594659   -1.120151    1.469602
     27          1           0        1.082314   -1.991888    1.781245
     28          1           0        1.198212   -0.238715    2.105668
     29          8           0        1.749062   -1.673606   -0.721295
 ---------------------------------------------------------------------
 Rotational constants (GHZ):           1.3505900           0.8579629           0.8152077
 Standard basis: 6-31++G(d,p) (6D, 7F)
 There are   330 symmetry adapted cartesian basis functions of A   symmetry.
 There are   330 symmetry adapted basis functions of A   symmetry.
   330 basis functions,   520 primitive gaussians,   330 cartesian basis functions
    47 alpha electrons       46 beta electrons
       nuclear repulsion energy       807.9036201148 Hartrees.
 NAtoms=   29 NActive=   29 NUniq=   29 SFac= 1.00D+00 NAtFMM=   60 NAOKFM=F Big=F
 Integral buffers will be    131072 words long.
 Raffenetti 2 integral format.
 Two-electron integral symmetry is turned on.
 Nuclear repulsion after empirical dispersion term =      807.8770255333 Hartrees.
 One-electron integrals computed using PRISM.
 NBasis=   330 RedAO= T EigKep=  2.76D-06  NBF=   330
 NBsUse=   330 1.00D-06 EigRej= -1.00D+00 NBFU=   330
 Initial guess from the checkpoint file:  "Alpha-Pinene-RO-OHdown-Oup-conf2-wb97-opt.chk"
 B after Tr=     0.000000    0.000000   -0.000000
         Rot=    0.999885    0.015131   -0.001110   -0.000813 Ang=   1.74 deg.
 Initial guess <Sx>= 0.0000 <Sy>= 0.0000 <Sz>= 0.5000 <S**2>= 0.7540 S= 0.5020
 ExpMin= 3.60D-02 ExpMax= 5.48D+03 ExpMxC= 8.25D+02 IAcc=3 IRadAn=         7 AccDes= 0.00D+00
 Harris functional with IExCor= 4639 and IRadAn=       7 diagonalized for initial guess.
 HarFok:  IExCor= 4639 AccDes= 0.00D+00 IRadAn=         7 IDoV= 1 UseB2=F ITyADJ=14
 ICtDFT=  3500011 ScaDFX=  1.000000  1.000000  1.000000  1.000000
 FoFCou: FMM=F IPFlag=           0 FMFlag=      100000 FMFlg1=           0
         NFxFlg=           0 DoJE=T BraDBF=F KetDBF=T FulRan=T
         wScrn=  0.000000 ICntrl=       500 IOpCl=  0 I1Cent=   200000004 NGrid=           0
         NMat0=    1 NMatS0=      1 NMatT0=    0 NMatD0=    1 NMtDS0=    0 NMtDT0=    0
 Petite list used in FoFCou.
 Requested convergence on RMS density matrix=1.00D-08 within 128 cycles.
 Requested convergence on MAX density matrix=1.00D-06.
 Requested convergence on             energy=1.00D-06.
 No special actions if energy rises.
 SCF Done:  E(UwB97XD) =  -541.533570979     A.U. after   19 cycles
            NFock= 19  Conv=0.28D-08     -V/T= 2.0092
 <Sx>= 0.0000 <Sy>= 0.0000 <Sz>= 0.5000 <S**2>= 0.7540 S= 0.5020
 <L.S>= 0.000000000000E+00
 Annihilation of the first spin contaminant:
 S**2 before annihilation     0.7540,   after     0.7500
 Calling FoFJK, ICntrl=      2127 FMM=F ISym2X=0 I1Cent= 0 IOpClX= 1 NMat=1 NMatS=1 NMatT=0.
 ***** Axes restored to original set *****
 -------------------------------------------------------------------
 Center     Atomic                   Forces (Hartrees/Bohr)
 Number     Number              X              Y              Z
 -------------------------------------------------------------------
      1        6          -0.000058943   -0.000015379   -0.000001776
      2        1           0.000026981    0.000015400   -0.000022252
      3        1          -0.000024161   -0.000041940   -0.000008145
      4        6           0.000219302    0.000023513   -0.000097049
      5        6           0.000103360   -0.000184515   -0.000179526
      6        6           0.000069652   -0.000080992    0.000121640
      7        1          -0.000003684    0.000023143    0.000007126
      8        6          -0.000210467    0.000002143   -0.000016758
      9        6           0.000074857    0.000104630    0.000014733
     10        1           0.000013744    0.000002250    0.000027442
     11        6          -0.000127284   -0.000036726   -0.000047457
     12        1          -0.000011351    0.000020296    0.000051638
     13        1          -0.000006088    0.000001439    0.000023682
     14        6           0.000065323   -0.000002721   -0.000051903
     15        1          -0.000012236    0.000009222   -0.000007067
     16        1           0.000006509    0.000005491   -0.000000378
     17        1           0.000012584   -0.000014125    0.000003871
     18        6           0.000040777    0.000027306   -0.000030775
     19        1          -0.000025013   -0.000025167    0.000001611
     20        1          -0.000041751    0.000019985    0.000007535
     21        1           0.000015387   -0.000029251    0.000022458
     22        1           0.000018016    0.000003616    0.000055019
     23        8           0.000038282   -0.000051685    0.000068266
     24        1          -0.000096105    0.000050466   -0.000004344
     25        6           0.000109175    0.000091685   -0.000052303
     26        1          -0.000021589    0.000013333    0.000016682
     27        1           0.000017336    0.000015779   -0.000006632
     28        1          -0.000067383   -0.000054273    0.000022365
     29        8          -0.000125231    0.000107079    0.000082298
 -------------------------------------------------------------------
 Cartesian Forces:  Max     0.000219302 RMS     0.000064495

 GradGradGradGradGradGradGradGradGradGradGradGradGradGradGradGradGradGrad
 Berny optimization.
 Using GEDIIS/GDIIS optimizer.
 FormGI is forming the generalized inverse of G from B-inverse, IUseBI=4.
 Internal  Forces:  Max     0.000180737 RMS     0.000028693
 Search for a local minimum.
 Step number   5 out of a maximum of  174
 All quantities printed in internal units (Hartrees-Bohrs-Radians)
 Mixed Optimization -- En-DIIS/RFO-DIIS
 Swapping is turned off.
 Update second derivatives using D2CorX and points    1    2    3    4    5
 DE= -1.01D-05 DEPred=-5.24D-06 R= 1.93D+00
 TightC=F SS=  1.41D+00  RLast= 8.73D-02 DXNew= 3.5926D-01 2.6185D-01
 Trust test= 1.93D+00 RLast= 8.73D-02 DXMaxT set to 2.62D-01
 ITU=  1  1 -1  1  0
     Eigenvalues ---    0.00055   0.00301   0.00390   0.00505   0.01278
     Eigenvalues ---    0.01450   0.01722   0.02256   0.02769   0.02904
     Eigenvalues ---    0.02940   0.03281   0.03607   0.03848   0.04414
     Eigenvalues ---    0.04488   0.04768   0.04938   0.05273   0.05323
     Eigenvalues ---    0.05402   0.05605   0.05670   0.05682   0.05758
     Eigenvalues ---    0.05860   0.06093   0.06460   0.06766   0.07088
     Eigenvalues ---    0.07505   0.08482   0.08658   0.09186   0.09516
     Eigenvalues ---    0.09935   0.10488   0.12648   0.13373   0.15963
     Eigenvalues ---    0.15999   0.16000   0.16000   0.16000   0.16000
     Eigenvalues ---    0.16000   0.16048   0.16300   0.16542   0.17436
     Eigenvalues ---    0.19643   0.21614   0.23003   0.24214   0.25524
     Eigenvalues ---    0.26252   0.27757   0.27913   0.29111   0.29964
     Eigenvalues ---    0.30139   0.32629   0.34536   0.34557   0.34616
     Eigenvalues ---    0.34625   0.34679   0.34744   0.34753   0.34775
     Eigenvalues ---    0.34821   0.34921   0.35028   0.35059   0.35187
     Eigenvalues ---    0.35312   0.35765   0.36348   0.42437   0.50201
     Eigenvalues ---    0.55912
 En-DIIS/RFO-DIIS/Sim-DIIS IScMMF=       -3 using points:     5    4    3    2
 RFO step:  Lambda=-1.64205863D-05.
 DidBck=F Rises=F RFO-DIIS coefs:    2.83885   -1.91044   -0.05142    0.12301
 Iteration  1 RMS(Cart)=  0.01605561 RMS(Int)=  0.00012666
 Iteration  2 RMS(Cart)=  0.00017476 RMS(Int)=  0.00003819
 Iteration  3 RMS(Cart)=  0.00000001 RMS(Int)=  0.00003819
 Variable       Old X    -DE/DX   Delta X   Delta X   Delta X     New X
                                 (Linear)    (Quad)   (Total)
    R1        2.06742  -0.00001  -0.00083   0.00056  -0.00027   2.06715
    R2        2.06936  -0.00002  -0.00073   0.00052  -0.00021   2.06916
    R3        2.92890   0.00007   0.00098  -0.00008   0.00089   2.92979
    R4        2.88811   0.00001  -0.00094   0.00059  -0.00034   2.88777
    R5        2.99571   0.00004   0.00017  -0.00052  -0.00037   2.99534
    R6        2.07204  -0.00004  -0.00127   0.00059  -0.00067   2.07137
    R7        2.68402   0.00001   0.00279  -0.00064   0.00215   2.68617
    R8        2.90911   0.00009  -0.00093   0.00091  -0.00003   2.90908
    R9        2.93606  -0.00002  -0.00099  -0.00016  -0.00116   2.93490
   R10        2.61055  -0.00018   0.00215  -0.00063   0.00152   2.61207
   R11        2.06971  -0.00002  -0.00109   0.00068  -0.00041   2.06930
   R12        2.95663   0.00005  -0.00092   0.00055  -0.00034   2.95629
   R13        2.93115   0.00001  -0.00169   0.00077  -0.00094   2.93021
   R14        2.94357   0.00001  -0.00104   0.00043  -0.00058   2.94299
   R15        2.89802  -0.00007   0.00009  -0.00066  -0.00058   2.89745
   R16        2.88757  -0.00000  -0.00030   0.00020  -0.00010   2.88747
   R17        2.07039  -0.00002  -0.00092   0.00066  -0.00027   2.07012
   R18        2.92206   0.00001  -0.00117   0.00049  -0.00069   2.92137
   R19        2.06878  -0.00004  -0.00058   0.00042  -0.00016   2.06862
   R20        2.06028  -0.00000  -0.00076   0.00071  -0.00005   2.06023
   R21        2.07095  -0.00001  -0.00083   0.00057  -0.00026   2.07069
   R22        2.06515  -0.00000  -0.00080   0.00073  -0.00007   2.06508
   R23        2.07083  -0.00002  -0.00084   0.00056  -0.00028   2.07055
   R24        2.06254  -0.00003  -0.00067   0.00043  -0.00024   2.06230
   R25        2.07091  -0.00000  -0.00079   0.00059  -0.00020   2.07072
   R26        2.07190  -0.00003  -0.00081   0.00052  -0.00029   2.07161
   R27        1.81686  -0.00011  -0.00055   0.00023  -0.00031   1.81655
   R28        2.06541  -0.00002  -0.00005   0.00032   0.00027   2.06567
   R29        2.06261  -0.00002  -0.00102   0.00058  -0.00045   2.06216
   R30        2.05657  -0.00000  -0.00059   0.00064   0.00005   2.05661
    A1        1.85959   0.00001   0.00108  -0.00018   0.00087   1.86046
    A2        1.88290  -0.00002  -0.00258   0.00015  -0.00238   1.88053
    A3        1.93170  -0.00000   0.00034  -0.00018   0.00024   1.93193
    A4        1.89406  -0.00001   0.00200  -0.00058   0.00152   1.89558
    A5        1.90741  -0.00002  -0.00279   0.00025  -0.00249   1.90492
    A6        1.98372   0.00004   0.00197   0.00048   0.00222   1.98594
    A7        2.00279  -0.00005  -0.00057  -0.00022  -0.00101   2.00177
    A8        1.89551   0.00003   0.00173   0.00112   0.00291   1.89842
    A9        1.86271   0.00000  -0.00052  -0.00106  -0.00150   1.86121
   A10        1.81222   0.00000   0.00070   0.00041   0.00118   1.81341
   A11        1.98866   0.00001   0.00124  -0.00172  -0.00042   1.98824
   A12        1.89834   0.00001  -0.00267   0.00184  -0.00087   1.89747
   A13        1.94127   0.00002   0.00216   0.00073   0.00272   1.94400
   A14        1.98326  -0.00005  -0.00003  -0.00156  -0.00154   1.98173
   A15        1.90249  -0.00001   0.00157  -0.00038   0.00125   1.90374
   A16        1.95984   0.00001  -0.00059  -0.00012  -0.00064   1.95920
   A17        1.90611   0.00000  -0.00376   0.00110  -0.00263   1.90349
   A18        1.76081   0.00002   0.00028   0.00028   0.00052   1.76133
   A19        1.91098   0.00001   0.00007  -0.00002   0.00010   1.91109
   A20        1.99518   0.00003  -0.00213   0.00170  -0.00048   1.99470
   A21        1.87869  -0.00000  -0.00050   0.00060   0.00006   1.87876
   A22        2.05550  -0.00001   0.00091  -0.00030   0.00062   2.05612
   A23        2.06414   0.00000  -0.00005  -0.00011  -0.00017   2.06398
   A24        1.53100  -0.00004   0.00174  -0.00202  -0.00027   1.53073
   A25        1.48791   0.00001  -0.00071   0.00058  -0.00016   1.48775
   A26        1.92915   0.00000   0.00128  -0.00113   0.00018   1.92933
   A27        2.12114  -0.00002  -0.00191   0.00051  -0.00140   2.11974
   A28        1.95967  -0.00000   0.00004  -0.00094  -0.00088   1.95879
   A29        2.06081  -0.00001  -0.00012   0.00105   0.00092   2.06173
   A30        1.88113   0.00002   0.00113  -0.00013   0.00099   1.88212
   A31        1.93267   0.00004   0.00066   0.00164   0.00226   1.93494
   A32        1.93983  -0.00000  -0.00079  -0.00040  -0.00115   1.93868
   A33        1.90260   0.00001  -0.00147   0.00111  -0.00041   1.90218
   A34        2.04547  -0.00002   0.00010  -0.00015  -0.00003   2.04544
   A35        1.53828  -0.00003   0.00163  -0.00191  -0.00027   1.53801
   A36        2.06983   0.00000   0.00028  -0.00030  -0.00002   2.06980
   A37        1.50274   0.00002  -0.00043   0.00050   0.00006   1.50281
   A38        2.04519  -0.00003  -0.00007  -0.00021  -0.00030   2.04489
   A39        1.97153   0.00001   0.00010  -0.00028  -0.00016   1.97136
   A40        2.05200  -0.00003  -0.00062  -0.00017  -0.00080   2.05119
   A41        1.98158   0.00001   0.00080  -0.00023   0.00059   1.98217
   A42        1.89034   0.00002   0.00015   0.00034   0.00050   1.89084
   A43        1.92282   0.00002   0.00007   0.00003   0.00010   1.92292
   A44        1.97738  -0.00001   0.00017  -0.00069  -0.00052   1.97686
   A45        1.92268  -0.00000   0.00002  -0.00013  -0.00011   1.92257
   A46        1.87741  -0.00000  -0.00004   0.00029   0.00025   1.87767
   A47        1.88134  -0.00001  -0.00006   0.00026   0.00020   1.88154
   A48        1.87899   0.00001  -0.00018   0.00030   0.00012   1.87911
   A49        1.98759  -0.00000  -0.00055   0.00011  -0.00044   1.98715
   A50        1.93104   0.00000  -0.00097   0.00010  -0.00086   1.93018
   A51        1.90755   0.00002   0.00023  -0.00003   0.00020   1.90775
   A52        1.88732   0.00000   0.00044   0.00011   0.00056   1.88788
   A53        1.87095  -0.00000   0.00070   0.00014   0.00083   1.87178
   A54        1.87528  -0.00003   0.00025  -0.00047  -0.00023   1.87506
   A55        1.90339   0.00001   0.00071  -0.00081  -0.00010   1.90329
   A56        1.93175   0.00003  -0.00048   0.00038  -0.00010   1.93165
   A57        1.90699  -0.00001   0.00100  -0.00071   0.00029   1.90728
   A58        1.91638   0.00002  -0.00027  -0.00020  -0.00048   1.91591
   A59        1.89424  -0.00001  -0.00096   0.00044  -0.00052   1.89372
   A60        1.89270   0.00000  -0.00023   0.00075   0.00052   1.89322
   A61        1.92167  -0.00003   0.00094  -0.00065   0.00029   1.92197
    D1        1.98434   0.00002   0.03249  -0.00044   0.03202   2.01636
    D2       -2.28024   0.00002   0.03420   0.00069   0.03485  -2.24539
    D3       -0.23639   0.00004   0.03168   0.00285   0.03451  -0.20187
    D4       -2.29052   0.00002   0.03344  -0.00087   0.03257  -2.25795
    D5       -0.27192   0.00001   0.03515   0.00026   0.03540  -0.23651
    D6        1.77193   0.00004   0.03263   0.00242   0.03507   1.80700
    D7       -0.16457   0.00001   0.03263  -0.00065   0.03197  -0.13260
    D8        1.85404   0.00000   0.03434   0.00049   0.03480   1.88884
    D9       -2.38530   0.00003   0.03182   0.00265   0.03446  -2.35084
   D10       -1.16196  -0.00001  -0.01677  -0.00044  -0.01722  -1.17918
   D11        1.14355  -0.00000  -0.01675   0.00044  -0.01629   1.12726
   D12       -2.82655   0.00000  -0.01826   0.00064  -0.01761  -2.84416
   D13        3.07852  -0.00000  -0.01660  -0.00026  -0.01691   3.06160
   D14       -0.89915   0.00000  -0.01658   0.00062  -0.01598  -0.91513
   D15        1.41393   0.00001  -0.01809   0.00082  -0.01730   1.39662
   D16        0.96000  -0.00000  -0.01848  -0.00003  -0.01856   0.94144
   D17       -3.01767   0.00000  -0.01845   0.00085  -0.01763  -3.03530
   D18       -0.70459   0.00001  -0.01997   0.00105  -0.01895  -0.72354
   D19        0.11049  -0.00002  -0.02964   0.00025  -0.02937   0.08113
   D20       -2.12157  -0.00001  -0.03064   0.00109  -0.02955  -2.15111
   D21        2.21316  -0.00000  -0.03193   0.00182  -0.03010   2.18306
   D22       -1.95564  -0.00002  -0.03191  -0.00127  -0.03316  -1.98880
   D23        2.09549  -0.00002  -0.03292  -0.00043  -0.03334   2.06215
   D24        0.14703  -0.00001  -0.03420   0.00030  -0.03389   0.11314
   D25        2.26537  -0.00004  -0.02977  -0.00287  -0.03264   2.23273
   D26        0.03331  -0.00004  -0.03078  -0.00203  -0.03282   0.00049
   D27       -1.91515  -0.00003  -0.03206  -0.00129  -0.03338  -1.94853
   D28       -2.84359  -0.00003   0.00719  -0.00257   0.00453  -2.83906
   D29        1.21052   0.00003   0.00745  -0.00019   0.00735   1.21787
   D30       -0.80161   0.00001   0.00759  -0.00089   0.00670  -0.79492
   D31        3.07591   0.00000   0.01439  -0.00012   0.01427   3.09018
   D32       -0.85784   0.00003   0.01377   0.00102   0.01482  -0.84302
   D33        0.81099  -0.00001   0.01476  -0.00041   0.01436   0.82535
   D34       -0.96262  -0.00003   0.01565  -0.00173   0.01393  -0.94869
   D35        1.38681  -0.00000   0.01503  -0.00059   0.01447   1.40129
   D36        3.05564  -0.00005   0.01603  -0.00202   0.01402   3.06966
   D37        0.97539  -0.00000   0.01352  -0.00083   0.01271   0.98810
   D38       -2.95837   0.00002   0.01290   0.00032   0.01326  -2.94510
   D39       -1.28953  -0.00002   0.01390  -0.00111   0.01281  -1.27673
   D40       -1.22039   0.00002   0.00211   0.01229   0.01434  -1.20605
   D41        2.97786   0.00002   0.00296   0.01195   0.01486   2.99272
   D42        0.86861   0.00005   0.00134   0.01333   0.01462   0.88323
   D43        2.84035   0.00002  -0.00033   0.01271   0.01243   2.85278
   D44        0.75541   0.00002   0.00052   0.01238   0.01295   0.76836
   D45       -1.35383   0.00005  -0.00110   0.01375   0.01271  -1.34112
   D46        0.81284   0.00000   0.00411   0.01133   0.01545   0.82828
   D47       -1.27210   0.00000   0.00496   0.01100   0.01597  -1.25613
   D48        2.90184   0.00004   0.00334   0.01238   0.01572   2.91756
   D49        1.42958  -0.00006   0.00223  -0.00292  -0.00073   1.42885
   D50       -2.89826  -0.00006   0.00209  -0.00378  -0.00172  -2.89998
   D51       -0.66839  -0.00005   0.00335  -0.00469  -0.00137  -0.66976
   D52       -2.57292  -0.00002   0.00099  -0.00143  -0.00044  -2.57337
   D53       -0.61758  -0.00002   0.00085  -0.00229  -0.00143  -0.61901
   D54        1.61229  -0.00000   0.00212  -0.00320  -0.00108   1.61121
   D55       -0.46149  -0.00004   0.00220  -0.00283  -0.00063  -0.46212
   D56        1.49386  -0.00004   0.00206  -0.00369  -0.00162   1.49224
   D57       -2.55946  -0.00003   0.00332  -0.00460  -0.00126  -2.56073
   D58       -1.53938   0.00002  -0.00049   0.00167   0.00123  -1.53815
   D59        0.53950  -0.00001  -0.00145   0.00170   0.00029   0.53979
   D60        2.75513   0.00001  -0.00120   0.00174   0.00058   2.75571
   D61        2.56830   0.00000  -0.00012   0.00125   0.00116   2.56946
   D62       -1.63601  -0.00002  -0.00108   0.00129   0.00022  -1.63579
   D63        0.57963  -0.00001  -0.00082   0.00132   0.00051   0.58013
   D64        0.46459   0.00004  -0.00221   0.00285   0.00064   0.46523
   D65        2.54348   0.00001  -0.00317   0.00289  -0.00030   2.54317
   D66       -1.52408   0.00002  -0.00291   0.00292  -0.00001  -1.52409
   D67       -1.45074   0.00004  -0.00141   0.00227   0.00090  -1.44984
   D68        2.58246   0.00002  -0.00099   0.00138   0.00040   2.58286
   D69        0.46291   0.00004  -0.00229   0.00288   0.00059   0.46349
   D70        2.90802   0.00004  -0.00251   0.00331   0.00083   2.90886
   D71        0.65804   0.00002  -0.00210   0.00243   0.00032   0.65836
   D72       -1.46152   0.00004  -0.00339   0.00392   0.00051  -1.46100
   D73        0.70296   0.00002  -0.00408   0.00346  -0.00058   0.70238
   D74       -1.54702   0.00000  -0.00366   0.00258  -0.00109  -1.54811
   D75        2.61661   0.00002  -0.00496   0.00407  -0.00090   2.61571
   D76        1.32044  -0.00000  -0.00095  -0.00005  -0.00099   1.31945
   D77       -0.78352  -0.00001  -0.00107   0.00003  -0.00103  -0.78455
   D78       -2.88940  -0.00001  -0.00097   0.00021  -0.00075  -2.89016
   D79        2.94918   0.00000  -0.00120  -0.00024  -0.00145   2.94773
   D80        0.84523  -0.00000  -0.00132  -0.00017  -0.00150   0.84373
   D81       -1.26066   0.00000  -0.00122   0.00001  -0.00122  -1.26187
   D82       -1.03501   0.00000  -0.00039   0.00030  -0.00009  -1.03510
   D83       -3.13896  -0.00000  -0.00051   0.00038  -0.00013  -3.13910
   D84        1.03834   0.00000  -0.00041   0.00056   0.00015   1.03848
   D85        0.95373  -0.00002   0.00008  -0.00313  -0.00307   0.95067
   D86       -1.17628  -0.00003   0.00063  -0.00344  -0.00282  -1.17910
   D87        3.04534  -0.00000   0.00077  -0.00290  -0.00215   3.04319
   D88       -0.83600  -0.00000   0.00245  -0.00504  -0.00258  -0.83858
   D89       -2.96602  -0.00001   0.00300  -0.00535  -0.00234  -2.96835
   D90        1.25560   0.00001   0.00314  -0.00482  -0.00166   1.25394
   D91       -3.07851  -0.00001   0.00144  -0.00447  -0.00304  -3.08155
   D92        1.07466  -0.00002   0.00199  -0.00478  -0.00279   1.07187
   D93       -0.98690   0.00001   0.00213  -0.00425  -0.00212  -0.98902
   D94        1.47607  -0.00002   0.00332  -0.00170   0.00158   1.47766
   D95       -0.59643   0.00001   0.00377  -0.00170   0.00206  -0.59438
   D96       -2.82830  -0.00000   0.00333  -0.00181   0.00150  -2.82680
   D97       -0.46668  -0.00005   0.00219  -0.00287  -0.00069  -0.46737
   D98       -2.53919  -0.00002   0.00264  -0.00287  -0.00021  -2.53941
   D99        1.51213  -0.00003   0.00220  -0.00298  -0.00077   1.51136
   D100      -2.56463  -0.00001   0.00100  -0.00146  -0.00048  -2.56511
   D101       1.64605   0.00002   0.00145  -0.00145  -0.00001   1.64604
   D102      -0.58582   0.00001   0.00101  -0.00156  -0.00057  -0.58639
         Item               Value     Threshold  Converged?
 Maximum Force            0.000181     0.000450     YES
 RMS     Force            0.000029     0.000300     YES
 Maximum Displacement     0.094101     0.001800     NO 
 RMS     Displacement     0.016060     0.001200     NO 
 Predicted change in Energy=-8.508361D-06
 GradGradGradGradGradGradGradGradGradGradGradGradGradGradGradGradGradGrad

                          Input orientation:                          
 ---------------------------------------------------------------------
 Center     Atomic      Atomic             Coordinates (Angstroms)
 Number     Number       Type             X           Y           Z
 ---------------------------------------------------------------------
      1          6           0        0.154398    1.631133   -0.813530
      2          1           0        0.070590    2.420310   -0.060686
      3          1           0        0.367014    2.128427   -1.765585
      4          6           0        1.369318    0.745044   -0.436060
      5          6           0        1.006136   -0.751335   -0.060053
      6          6           0       -0.493222   -1.033527   -0.265263
      7          1           0       -0.700071   -2.086567   -0.047543
      8          6           0       -1.441888    0.041207    0.361107
      9          6           0       -1.158369    0.858255   -0.934047
     10          1           0       -1.962444    1.502934   -1.305377
     11          6           0       -0.889162   -0.480487   -1.658730
     12          1           0       -0.119240   -0.488629   -2.436837
     13          1           0       -1.788622   -0.946852   -2.061313
     14          6           0       -2.883148   -0.479154    0.414850
     15          1           0       -2.992663   -1.205402    1.228033
     16          1           0       -3.200229   -0.968273   -0.509499
     17          1           0       -3.575978    0.347353    0.608249
     18          6           0       -1.129197    0.693276    1.707126
     19          1           0       -0.140432    1.152563    1.755953
     20          1           0       -1.205637   -0.040150    2.517661
     21          1           0       -1.864042    1.481753    1.907293
     22          1           0        2.019512    0.645837   -1.312921
     23          8           0        2.078705    1.439037    0.581628
     24          1           0        2.964518    1.072461    0.652389
     25          6           0        1.495990   -1.172501    1.352294
     26          1           0        2.586717   -1.239732    1.378341
     27          1           0        1.082674   -2.151637    1.599864
     28          1           0        1.178274   -0.435330    2.087182
     29          8           0        1.740188   -1.608565   -0.858134
 ---------------------------------------------------------------------
                    Distance matrix (angstroms):
                    1          2          3          4          5
     1  C    0.000000
     2  H    1.093891   0.000000
     3  H    1.094950   1.754919   0.000000
     4  C    1.550377   2.152700   2.164716   0.000000
     5  C    2.639951   3.306747   3.407395   1.585065   0.000000
     6  C    2.796501   3.505527   3.604015   2.580996   1.539421
     7  H    3.890778   4.572311   4.675095   3.528645   2.166597
     8  C    2.540820   2.850549   3.485891   3.005618   2.607359
     9  C    1.528144   2.170971   2.152113   2.578761   2.835441
    10  H    2.177009   2.554224   2.455485   3.525726   3.930016
    11  C    2.502463   3.448114   2.897556   2.845624   2.494249
    12  H    2.683914   3.760858   2.745179   2.782240   2.642837
    13  H    3.460968   4.335546   3.767169   3.934024   3.442955
    14  C    3.897296   4.166244   4.702906   4.506237   3.927613
    15  H    4.702968   4.918344   5.600321   5.059676   4.225605
    16  H    4.254747   4.730981   4.887998   4.880738   4.235867
    17  H    4.193477   4.247597   4.935027   5.069979   4.759149
    18  C    2.980084   2.747234   4.044506   3.292188   3.125615
    19  H    2.630247   2.225284   3.689314   2.692646   2.870074
    20  H    3.967331   3.785563   5.051945   3.996422   3.470206
    21  H    3.391061   2.914898   4.345783   4.060623   4.134616
    22  H    2.167683   2.918072   2.265772   1.096120   2.132768
    23  O    2.384602   2.325509   2.985725   1.421460   2.521883
    24  H    3.218354   3.271084   3.702524   1.958721   2.769308
    25  C    3.788276   4.115407   4.678876   2.625116   1.553082
    26  H    4.354577   4.668790   5.114278   2.951855   2.192202
    27  H    4.582087   4.968344   5.491572   3.552170   2.173023
    28  H    3.705769   3.740986   4.698383   2.792227   2.177179
    29  O    3.607266   4.433431   4.083404   2.419745   1.382248
                    6          7          8          9         10
     6  C    0.000000
     7  H    1.095026   0.000000
     8  C    1.564404   2.290133   0.000000
     9  C    2.113889   3.109325   1.557361   0.000000
    10  H    3.110319   4.007524   2.277014   1.095461   0.000000
    11  C    1.550603   2.282799   2.158104   1.545920   2.282708
    12  H    2.269914   2.932490   3.139843   2.269860   2.940056
    13  H    2.216161   2.557180   2.639054   2.219540   2.569651
    14  C    2.545904   2.750166   1.533262   2.565744   2.781285
    15  H    2.916622   2.767585   2.170368   3.506837   3.848974
    16  H    2.718786   2.777549   2.206528   2.772298   2.876178
    17  H    3.489016   3.824248   2.170056   2.912821   2.756958
    18  C    2.697523   3.315198   1.527984   2.646481   3.228780
    19  H    2.998127   3.749368   2.207826   2.891178   3.579696
    20  H    3.039572   3.320194   2.170981   3.567023   4.191597
    21  H    3.595244   4.231917   2.155012   2.993315   3.214246
    22  H    3.198700   4.057504   3.892202   3.207428   4.073161
    23  O    3.666825   4.532917   3.794356   3.621219   4.460466
    24  H    4.151293   4.888617   4.534837   4.422766   5.319126
    25  C    2.567639   2.760026   3.329665   4.049315   5.116829
    26  H    3.497139   3.681474   4.348014   4.875895   5.951422
    27  H    2.685577   2.428243   3.566020   4.527961   5.573963
    28  H    2.947157   3.288132   3.173589   4.032503   5.013026
    29  O    2.381236   2.615416   3.786014   3.806914   4.857050
                   11         12         13         14         15
    11  C    0.000000
    12  H    1.094667   0.000000
    13  H    1.090229   1.771390   0.000000
    14  C    2.876754   3.971321   2.747382   0.000000
    15  H    3.644670   4.711857   3.512316   1.095764   0.000000
    16  H    2.626728   3.665677   2.097909   1.092793   1.765880
    17  H    3.611577   4.681928   3.463548   1.095687   1.770717
    18  C    3.572719   4.425985   4.162450   2.474048   2.703149
    19  H    3.858433   4.502605   4.657853   3.461726   3.738171
    20  H    4.211447   5.091998   4.704145   2.725543   2.492873
    21  H    4.185367   5.079193   4.653348   2.666668   2.992655
    22  H    3.138243   2.669168   4.195072   5.318540   5.916539
    23  O    4.184736   4.202141   5.256789   5.322336   5.755839
    24  H    4.754341   4.635718   5.833879   6.054678   6.403752
    25  C    3.903088   4.175424   4.742606   4.531709   4.490494
    26  H    4.677818   4.737293   5.573204   5.605909   5.581510
    27  H    4.159244   4.528261   4.806253   4.464214   4.200238
    28  H    4.278806   4.706711   5.125831   4.392466   4.327570
    29  O    2.971025   2.684033   3.786556   4.926590   5.187920
                   16         17         18         19         20
    16  H    0.000000
    17  H    1.766754   0.000000
    18  C    3.458806   2.704428   0.000000
    19  H    4.358047   3.710601   1.091323   0.000000
    20  H    3.742126   3.068311   1.095775   1.771278   0.000000
    21  H    3.691735   2.430042   1.096248   1.761278   1.766985
    22  H    5.522367   5.923638   4.363176   3.786835   5.054257
    23  O    5.903630   5.759160   3.480452   2.526990   4.089391
    24  H    6.596869   6.580715   4.244379   3.296208   4.701843
    25  C    5.055933   5.346814   3.240160   2.871715   3.152632
    26  H    6.093142   6.410202   4.201504   3.647329   4.137510
    27  H    4.918640   5.378782   3.605192   3.526769   3.246089
    28  H    5.118405   5.040113   2.596655   2.090479   2.454487
    29  O    4.993920   5.851282   4.484684   4.241935   4.746977
                   21         22         23         24         25
    21  H    0.000000
    22  H    5.113758   0.000000
    23  O    4.159864   2.054748   0.000000
    24  H    5.005726   2.222046   0.961275   0.000000
    25  C    4.317743   3.268608   2.784532   2.772417   0.000000
    26  H    5.243617   3.334664   2.840534   2.452749   1.093107
    27  H    4.688195   4.145822   3.862878   3.851475   1.091251
    28  H    3.600451   3.665693   2.567240   2.742760   1.088313
    29  O    5.494372   2.316718   3.387535   3.311882   2.266224
                   26         27         28         29
    26  H    0.000000
    27  H    1.772791   0.000000
    28  H    1.770093   1.786709   0.000000
    29  O    2.419601   2.601730   3.219800   0.000000
 Stoichiometry    C10H17O2(2)
 Framework group  C1[X(C10H17O2)]
 Deg. of freedom    81
 Full point group                 C1      NOp   1
 Largest Abelian subgroup         C1      NOp   1
 Largest concise Abelian subgroup C1      NOp   1
                         Standard orientation:                         
 ---------------------------------------------------------------------
 Center     Atomic      Atomic             Coordinates (Angstroms)
 Number     Number       Type             X           Y           Z
 ---------------------------------------------------------------------
      1          6           0        0.142367    1.501744   -1.033467
      2          1           0        0.061259    2.387273   -0.396398
      3          1           0        0.342556    1.863226   -2.047455
      4          6           0        1.366277    0.682129   -0.549789
      5          6           0        1.015853   -0.749329    0.033788
      6          6           0       -0.483735   -1.064129   -0.114385
      7          1           0       -0.682072   -2.077759    0.249345
      8          6           0       -1.432614    0.082690    0.367063
      9          6           0       -1.166848    0.713598   -1.031757
     10          1           0       -1.978426    1.296875   -1.480270
     11          6           0       -0.896764   -0.711428   -1.566755
     12          1           0       -0.134542   -0.823821   -2.344368
     13          1           0       -1.797338   -1.233226   -1.891243
     14          6           0       -2.870111   -0.431812    0.507716
     15          1           0       -2.967200   -1.038813    1.414810
     16          1           0       -3.193369   -1.045800   -0.336512
     17          1           0       -3.565960    0.410334    0.592072
     18          6           0       -1.110557    0.916489    1.606335
     19          1           0       -0.124142    1.382648    1.580531
     20          1           0       -1.174555    0.302164    2.511450
     21          1           0       -1.848121    1.721717    1.703110
     22          1           0        2.008351    0.465311   -1.411306
     23          8           0        2.081504    1.513754    0.354311
     24          1           0        2.970166    1.164600    0.465765
     25          6           0        1.522183   -0.968382    1.485583
     26          1           0        2.613500   -1.026341    1.509097
     27          1           0        1.117242   -1.905633    1.870827
     28          1           0        1.207317   -0.137920    2.114564
     29          8           0        1.747124   -1.705537   -0.645562
 ---------------------------------------------------------------------
 Rotational constants (GHZ):           1.3464385           0.8612311           0.8171549
 Standard basis: 6-31++G(d,p) (6D, 7F)
 There are   330 symmetry adapted cartesian basis functions of A   symmetry.
 There are   330 symmetry adapted basis functions of A   symmetry.
   330 basis functions,   520 primitive gaussians,   330 cartesian basis functions
    47 alpha electrons       46 beta electrons
       nuclear repulsion energy       808.1499404588 Hartrees.
 NAtoms=   29 NActive=   29 NUniq=   29 SFac= 1.00D+00 NAtFMM=   60 NAOKFM=F Big=F
 Integral buffers will be    131072 words long.
 Raffenetti 2 integral format.
 Two-electron integral symmetry is turned on.
 Nuclear repulsion after empirical dispersion term =      808.1233540021 Hartrees.
 One-electron integrals computed using PRISM.
 NBasis=   330 RedAO= T EigKep=  2.79D-06  NBF=   330
 NBsUse=   330 1.00D-06 EigRej= -1.00D+00 NBFU=   330
 Initial guess from the checkpoint file:  "Alpha-Pinene-RO-OHdown-Oup-conf2-wb97-opt.chk"
 B after Tr=     0.000000   -0.000000   -0.000000
         Rot=    0.999587    0.028616   -0.001776   -0.001707 Ang=   3.29 deg.
 Initial guess <Sx>= 0.0000 <Sy>= 0.0000 <Sz>= 0.5000 <S**2>= 0.7540 S= 0.5020
 ExpMin= 3.60D-02 ExpMax= 5.48D+03 ExpMxC= 8.25D+02 IAcc=3 IRadAn=         7 AccDes= 0.00D+00
 Harris functional with IExCor= 4639 and IRadAn=       7 diagonalized for initial guess.
 HarFok:  IExCor= 4639 AccDes= 0.00D+00 IRadAn=         7 IDoV= 1 UseB2=F ITyADJ=14
 ICtDFT=  3500011 ScaDFX=  1.000000  1.000000  1.000000  1.000000
 FoFCou: FMM=F IPFlag=           0 FMFlag=      100000 FMFlg1=           0
         NFxFlg=           0 DoJE=T BraDBF=F KetDBF=T FulRan=T
         wScrn=  0.000000 ICntrl=       500 IOpCl=  0 I1Cent=   200000004 NGrid=           0
         NMat0=    1 NMatS0=      1 NMatT0=    0 NMatD0=    1 NMtDS0=    0 NMtDT0=    0
 Petite list used in FoFCou.
 Requested convergence on RMS density matrix=1.00D-08 within 128 cycles.
 Requested convergence on MAX density matrix=1.00D-06.
 Requested convergence on             energy=1.00D-06.
 No special actions if energy rises.
 SCF Done:  E(UwB97XD) =  -541.533577558     A.U. after   19 cycles
            NFock= 19  Conv=0.53D-08     -V/T= 2.0092
 <Sx>= 0.0000 <Sy>= 0.0000 <Sz>= 0.5000 <S**2>= 0.7540 S= 0.5020
 <L.S>= 0.000000000000E+00
 Annihilation of the first spin contaminant:
 S**2 before annihilation     0.7540,   after     0.7500
 Calling FoFJK, ICntrl=      2127 FMM=F ISym2X=0 I1Cent= 0 IOpClX= 1 NMat=1 NMatS=1 NMatT=0.
 ***** Axes restored to original set *****
 -------------------------------------------------------------------
 Center     Atomic                   Forces (Hartrees/Bohr)
 Number     Number              X              Y              Z
 -------------------------------------------------------------------
      1        6          -0.000068037   -0.000181871   -0.000014299
      2        1          -0.000023826    0.000062207    0.000079846
      3        1           0.000023793    0.000052420   -0.000059517
      4        6           0.000348233    0.000289522    0.000229072
      5        6           0.000213158   -0.000793443   -0.000613573
      6        6          -0.000013658    0.000072172    0.000256307
      7        1          -0.000054134   -0.000097488    0.000040394
      8        6          -0.000055701   -0.000027349    0.000211747
      9        6          -0.000000881    0.000111538   -0.000077596
     10        1          -0.000078345    0.000055940   -0.000024851
     11        6           0.000037362    0.000006396   -0.000217927
     12        1           0.000065335   -0.000003487   -0.000024245
     13        1           0.000020394    0.000017490   -0.000033628
     14        6           0.000056391   -0.000056643   -0.000067552
     15        1          -0.000038149   -0.000046074    0.000060752
     16        1          -0.000078164   -0.000013529    0.000039108
     17        1          -0.000055959    0.000051362    0.000030289
     18        6           0.000031276   -0.000014987   -0.000180817
     19        1           0.000059483    0.000041450    0.000039466
     20        1          -0.000047021   -0.000032852    0.000110603
     21        1          -0.000039219    0.000056486    0.000050634
     22        1           0.000030624    0.000018302   -0.000091405
     23        8          -0.000086410   -0.000124080   -0.000192118
     24        1           0.000008539    0.000013920    0.000052854
     25        6           0.000335011    0.000197865   -0.000049723
     26        1          -0.000042006   -0.000000943    0.000038852
     27        1          -0.000067196   -0.000087072    0.000031773
     28        1          -0.000216953    0.000023761    0.000085665
     29        8          -0.000263941    0.000408988    0.000289888
 -------------------------------------------------------------------
 Cartesian Forces:  Max     0.000793443 RMS     0.000162500

 GradGradGradGradGradGradGradGradGradGradGradGradGradGradGradGradGradGrad
 Berny optimization.
 Using GEDIIS/GDIIS optimizer.
 FormGI is forming the generalized inverse of G from B-inverse, IUseBI=4.
 Internal  Forces:  Max     0.000561024 RMS     0.000069538
 Search for a local minimum.
 Step number   6 out of a maximum of  174
 All quantities printed in internal units (Hartrees-Bohrs-Radians)
 Mixed Optimization -- En-DIIS/RFO-DIIS
 Swapping is turned off.
 Update second derivatives using D2CorX and points    1    2    3    4    5
                                                      6
 DE= -6.58D-06 DEPred=-8.51D-06 R= 7.73D-01
 TightC=F SS=  1.41D+00  RLast= 1.62D-01 DXNew= 4.4037D-01 4.8631D-01
 Trust test= 7.73D-01 RLast= 1.62D-01 DXMaxT set to 4.40D-01
 ITU=  1  1  1 -1  1  0
     Eigenvalues ---    0.00052   0.00334   0.00391   0.00509   0.01273
     Eigenvalues ---    0.01460   0.01783   0.02257   0.02777   0.02902
     Eigenvalues ---    0.02946   0.03293   0.03604   0.03887   0.04419
     Eigenvalues ---    0.04503   0.04790   0.04955   0.05283   0.05327
     Eigenvalues ---    0.05401   0.05610   0.05677   0.05750   0.05789
     Eigenvalues ---    0.05954   0.06095   0.06477   0.06779   0.07102
     Eigenvalues ---    0.07605   0.08499   0.08667   0.09266   0.09518
     Eigenvalues ---    0.09889   0.10512   0.12701   0.13371   0.15982
     Eigenvalues ---    0.16000   0.16000   0.16000   0.16000   0.16000
     Eigenvalues ---    0.16027   0.16039   0.16356   0.16611   0.17434
     Eigenvalues ---    0.19829   0.21606   0.22893   0.24241   0.25546
     Eigenvalues ---    0.26345   0.27775   0.28180   0.29119   0.30051
     Eigenvalues ---    0.30132   0.32551   0.34536   0.34567   0.34616
     Eigenvalues ---    0.34627   0.34681   0.34745   0.34755   0.34789
     Eigenvalues ---    0.34827   0.34957   0.35053   0.35057   0.35188
     Eigenvalues ---    0.35417   0.36032   0.36525   0.43119   0.53770
     Eigenvalues ---    0.55930
 En-DIIS/RFO-DIIS/Sim-DIIS IScMMF=       -3 using points:     6    5    4    3    2
 RFO step:  Lambda=-5.20942213D-06.
 DidBck=F Rises=F RFO-DIIS coefs:    1.47174   -0.48698   -1.08369    0.31605    0.78288
 Iteration  1 RMS(Cart)=  0.00466834 RMS(Int)=  0.00004209
 Iteration  2 RMS(Cart)=  0.00003744 RMS(Int)=  0.00002143
 Iteration  3 RMS(Cart)=  0.00000000 RMS(Int)=  0.00002143
 Variable       Old X    -DE/DX   Delta X   Delta X   Delta X     New X
                                 (Linear)    (Quad)   (Total)
    R1        2.06715   0.00010  -0.00011   0.00039   0.00028   2.06743
    R2        2.06916   0.00008  -0.00022   0.00042   0.00020   2.06936
    R3        2.92979   0.00007   0.00030   0.00015   0.00046   2.93025
    R4        2.88777   0.00004   0.00017  -0.00022  -0.00005   2.88772
    R5        2.99534   0.00018   0.00132  -0.00054   0.00079   2.99613
    R6        2.07137   0.00009  -0.00024   0.00044   0.00020   2.07157
    R7        2.68617  -0.00019   0.00009  -0.00059  -0.00049   2.68568
    R8        2.90908   0.00008   0.00090  -0.00062   0.00027   2.90935
    R9        2.93490   0.00006   0.00109  -0.00112  -0.00003   2.93487
   R10        2.61207  -0.00056  -0.00083  -0.00054  -0.00137   2.61070
   R11        2.06930   0.00011  -0.00027   0.00057   0.00030   2.06960
   R12        2.95629   0.00012   0.00113  -0.00047   0.00065   2.95694
   R13        2.93021   0.00020   0.00054   0.00005   0.00059   2.93081
   R14        2.94299   0.00022   0.00062  -0.00019   0.00042   2.94341
   R15        2.89745   0.00013   0.00103  -0.00089   0.00014   2.89758
   R16        2.88747   0.00004   0.00043  -0.00048  -0.00005   2.88742
   R17        2.07012   0.00010  -0.00028   0.00054   0.00026   2.07038
   R18        2.92137   0.00011   0.00049  -0.00031   0.00018   2.92155
   R19        2.06862   0.00006  -0.00036   0.00051   0.00014   2.06877
   R20        2.06023  -0.00001  -0.00038   0.00030  -0.00008   2.06016
   R21        2.07069   0.00008  -0.00019   0.00039   0.00020   2.07089
   R22        2.06508  -0.00000  -0.00045   0.00042  -0.00003   2.06505
   R23        2.07055   0.00008  -0.00026   0.00048   0.00021   2.07076
   R24        2.06230   0.00007  -0.00021   0.00033   0.00012   2.06242
   R25        2.07072   0.00011  -0.00018   0.00048   0.00030   2.07102
   R26        2.07161   0.00008  -0.00031   0.00051   0.00020   2.07181
   R27        1.81655   0.00001  -0.00040   0.00034  -0.00006   1.81649
   R28        2.06567  -0.00004  -0.00030   0.00011  -0.00019   2.06548
   R29        2.06216   0.00011  -0.00025   0.00057   0.00031   2.06248
   R30        2.05661   0.00014  -0.00029   0.00060   0.00031   2.05693
    A1        1.86046   0.00001  -0.00069   0.00079   0.00012   1.86058
    A2        1.88053  -0.00001  -0.00002  -0.00025  -0.00031   1.88022
    A3        1.93193  -0.00005   0.00023  -0.00059  -0.00041   1.93152
    A4        1.89558  -0.00004   0.00005  -0.00000  -0.00001   1.89557
    A5        1.90492  -0.00001  -0.00010   0.00004  -0.00009   1.90483
    A6        1.98594   0.00010   0.00046   0.00007   0.00067   1.98661
    A7        2.00177  -0.00012  -0.00058  -0.00009  -0.00054   2.00123
    A8        1.89842   0.00002  -0.00054   0.00073   0.00016   1.89858
    A9        1.86121   0.00004   0.00030  -0.00035  -0.00010   1.86111
   A10        1.81341   0.00005   0.00035   0.00012   0.00044   1.81384
   A11        1.98824   0.00003   0.00088  -0.00109  -0.00024   1.98800
   A12        1.89747  -0.00001  -0.00052   0.00085   0.00036   1.89782
   A13        1.94400   0.00007  -0.00025   0.00034   0.00017   1.94417
   A14        1.98173  -0.00008   0.00001  -0.00127  -0.00128   1.98044
   A15        1.90374  -0.00005   0.00007  -0.00024  -0.00021   1.90353
   A16        1.95920  -0.00008  -0.00020  -0.00046  -0.00070   1.95851
   A17        1.90349   0.00005   0.00051   0.00066   0.00115   1.90464
   A18        1.76133   0.00009  -0.00007   0.00111   0.00106   1.76239
   A19        1.91109   0.00002  -0.00025   0.00052   0.00025   1.91133
   A20        1.99470   0.00001   0.00111  -0.00009   0.00106   1.99575
   A21        1.87876  -0.00009   0.00009  -0.00182  -0.00171   1.87705
   A22        2.05612  -0.00003  -0.00058   0.00036  -0.00023   2.05589
   A23        2.06398   0.00003  -0.00031   0.00048   0.00017   2.06415
   A24        1.53073   0.00005   0.00007   0.00027   0.00032   1.53106
   A25        1.48775  -0.00004  -0.00071   0.00058  -0.00012   1.48762
   A26        1.92933   0.00004   0.00033  -0.00006   0.00026   1.92959
   A27        2.11974   0.00003  -0.00008   0.00089   0.00082   2.12056
   A28        1.95879   0.00006   0.00030   0.00025   0.00054   1.95933
   A29        2.06173  -0.00000  -0.00040  -0.00030  -0.00071   2.06102
   A30        1.88212  -0.00006   0.00041  -0.00101  -0.00058   1.88154
   A31        1.93494  -0.00002   0.00046  -0.00119  -0.00072   1.93422
   A32        1.93868   0.00001  -0.00008   0.00029   0.00018   1.93887
   A33        1.90218  -0.00004   0.00041  -0.00089  -0.00044   1.90174
   A34        2.04544  -0.00001  -0.00068   0.00073   0.00004   2.04548
   A35        1.53801   0.00004   0.00025   0.00029   0.00053   1.53855
   A36        2.06980   0.00001  -0.00022   0.00057   0.00035   2.07016
   A37        1.50281  -0.00003  -0.00050   0.00046  -0.00004   1.50277
   A38        2.04489   0.00001  -0.00008  -0.00038  -0.00045   2.04444
   A39        1.97136   0.00001   0.00044   0.00002   0.00044   1.97181
   A40        2.05119   0.00002  -0.00018  -0.00002  -0.00019   2.05100
   A41        1.98217  -0.00000   0.00022  -0.00007   0.00014   1.98231
   A42        1.89084  -0.00001   0.00005   0.00004   0.00009   1.89093
   A43        1.92292   0.00001   0.00049  -0.00051  -0.00002   1.92290
   A44        1.97686   0.00013   0.00105  -0.00020   0.00084   1.97771
   A45        1.92257  -0.00002   0.00013  -0.00039  -0.00026   1.92231
   A46        1.87767  -0.00006  -0.00053   0.00039  -0.00014   1.87753
   A47        1.88154  -0.00002  -0.00075   0.00039  -0.00036   1.88118
   A48        1.87911  -0.00005  -0.00051   0.00039  -0.00012   1.87899
   A49        1.98715   0.00004   0.00041   0.00004   0.00045   1.98760
   A50        1.93018   0.00004   0.00025  -0.00002   0.00023   1.93041
   A51        1.90775   0.00003   0.00052  -0.00057  -0.00006   1.90769
   A52        1.88788  -0.00003  -0.00026   0.00051   0.00026   1.88813
   A53        1.87178  -0.00004  -0.00030   0.00000  -0.00030   1.87148
   A54        1.87506  -0.00005  -0.00071   0.00004  -0.00067   1.87439
   A55        1.90329   0.00009   0.00168  -0.00131   0.00037   1.90366
   A56        1.93165   0.00010   0.00092   0.00016   0.00109   1.93274
   A57        1.90728  -0.00003   0.00006  -0.00076  -0.00071   1.90657
   A58        1.91591  -0.00008   0.00074  -0.00139  -0.00065   1.91526
   A59        1.89372  -0.00001  -0.00051   0.00075   0.00024   1.89396
   A60        1.89322   0.00005  -0.00022   0.00139   0.00118   1.89440
   A61        1.92197  -0.00003  -0.00102  -0.00011  -0.00114   1.92083
    D1        2.01636  -0.00000   0.00305  -0.00169   0.00138   2.01774
    D2       -2.24539  -0.00000   0.00278  -0.00109   0.00171  -2.24368
    D3       -0.20187   0.00001   0.00205   0.00010   0.00216  -0.19972
    D4       -2.25795  -0.00001   0.00225  -0.00089   0.00135  -2.25660
    D5       -0.23651  -0.00002   0.00198  -0.00030   0.00169  -0.23483
    D6        1.80700  -0.00000   0.00125   0.00089   0.00213   1.80913
    D7       -0.13260   0.00001   0.00246  -0.00079   0.00168  -0.13092
    D8        1.88884   0.00000   0.00220  -0.00020   0.00201   1.89085
    D9       -2.35084   0.00002   0.00147   0.00099   0.00246  -2.34837
   D10       -1.17918   0.00002  -0.00099   0.00163   0.00064  -1.17854
   D11        1.12726  -0.00000  -0.00160   0.00185   0.00024   1.12750
   D12       -2.84416  -0.00001  -0.00162   0.00212   0.00050  -2.84367
   D13        3.06160   0.00003  -0.00023   0.00099   0.00079   3.06240
   D14       -0.91513   0.00002  -0.00084   0.00121   0.00039  -0.91474
   D15        1.39662   0.00001  -0.00085   0.00148   0.00064   1.39727
   D16        0.94144   0.00003  -0.00053   0.00092   0.00041   0.94185
   D17       -3.03530   0.00001  -0.00114   0.00114   0.00001  -3.03529
   D18       -0.72354   0.00000  -0.00115   0.00141   0.00027  -0.72327
   D19        0.08113  -0.00005  -0.00304  -0.00041  -0.00344   0.07768
   D20       -2.15111   0.00006  -0.00255   0.00099  -0.00157  -2.15268
   D21        2.18306   0.00002  -0.00251   0.00047  -0.00204   2.18102
   D22       -1.98880  -0.00004  -0.00230  -0.00134  -0.00364  -1.99244
   D23        2.06215   0.00007  -0.00182   0.00006  -0.00177   2.06038
   D24        0.11314   0.00004  -0.00178  -0.00046  -0.00224   0.11090
   D25        2.23273  -0.00007  -0.00235  -0.00188  -0.00423   2.22850
   D26        0.00049   0.00004  -0.00187  -0.00049  -0.00235  -0.00186
   D27       -1.94853   0.00001  -0.00183  -0.00100  -0.00282  -1.95135
   D28       -2.83906  -0.00006  -0.00035  -0.00081  -0.00112  -2.84018
   D29        1.21787   0.00004  -0.00048   0.00036  -0.00017   1.21771
   D30       -0.79492  -0.00002  -0.00109   0.00029  -0.00080  -0.79572
   D31        3.09018   0.00004   0.00185   0.00039   0.00224   3.09242
   D32       -0.84302   0.00003   0.00183   0.00134   0.00316  -0.83987
   D33        0.82535   0.00005   0.00235   0.00073   0.00308   0.82844
   D34       -0.94869  -0.00007   0.00149  -0.00142   0.00007  -0.94863
   D35        1.40129  -0.00008   0.00146  -0.00047   0.00098   1.40227
   D36        3.06966  -0.00006   0.00199  -0.00108   0.00091   3.07057
   D37        0.98810   0.00003   0.00160   0.00005   0.00163   0.98973
   D38       -2.94510   0.00002   0.00157   0.00099   0.00255  -2.94256
   D39       -1.27673   0.00003   0.00209   0.00039   0.00248  -1.27425
   D40       -1.20605   0.00002   0.01586   0.00098   0.01687  -1.18919
   D41        2.99272  -0.00001   0.01589   0.00043   0.01635   3.00906
   D42        0.88323   0.00010   0.01665   0.00192   0.01860   0.90182
   D43        2.85278   0.00006   0.01637   0.00197   0.01831   2.87109
   D44        0.76836   0.00003   0.01640   0.00143   0.01780   0.78616
   D45       -1.34112   0.00013   0.01716   0.00291   0.02004  -1.32108
   D46        0.82828  -0.00002   0.01590   0.00079   0.01669   0.84497
   D47       -1.25613  -0.00005   0.01593   0.00024   0.01617  -1.23997
   D48        2.91756   0.00006   0.01669   0.00173   0.01842   2.93598
   D49        1.42885  -0.00004  -0.00061  -0.00029  -0.00088   1.42797
   D50       -2.89998   0.00001  -0.00054   0.00019  -0.00033  -2.90031
   D51       -0.66976  -0.00002   0.00036  -0.00054  -0.00016  -0.66992
   D52       -2.57337  -0.00002  -0.00039   0.00079   0.00041  -2.57296
   D53       -0.61901   0.00003  -0.00032   0.00128   0.00096  -0.61805
   D54        1.61121   0.00000   0.00059   0.00054   0.00113   1.61234
   D55       -0.46212   0.00003  -0.00086   0.00160   0.00074  -0.46138
   D56        1.49224   0.00009  -0.00079   0.00208   0.00129   1.49353
   D57       -2.56073   0.00006   0.00012   0.00135   0.00146  -2.55927
   D58       -1.53815  -0.00003  -0.00033  -0.00139  -0.00175  -1.53990
   D59        0.53979  -0.00002  -0.00083  -0.00124  -0.00208   0.53770
   D60        2.75571  -0.00002  -0.00040  -0.00151  -0.00194   2.75377
   D61        2.56946  -0.00002   0.00016  -0.00088  -0.00073   2.56873
   D62       -1.63579  -0.00001  -0.00034  -0.00072  -0.00106  -1.63685
   D63        0.58013   0.00000   0.00009  -0.00100  -0.00092   0.57922
   D64        0.46523  -0.00002   0.00088  -0.00158  -0.00071   0.46453
   D65        2.54317  -0.00000   0.00038  -0.00143  -0.00104   2.54214
   D66       -1.52409   0.00000   0.00080  -0.00171  -0.00089  -1.52498
   D67       -1.44984   0.00001   0.00029  -0.00059  -0.00033  -1.45017
   D68        2.58286   0.00002   0.00058  -0.00051   0.00006   2.58292
   D69        0.46349  -0.00002   0.00087  -0.00154  -0.00067   0.46282
   D70        2.90886  -0.00002   0.00021  -0.00077  -0.00059   2.90826
   D71        0.65836  -0.00001   0.00049  -0.00070  -0.00020   0.65817
   D72       -1.46100  -0.00005   0.00079  -0.00173  -0.00093  -1.46193
   D73        0.70238   0.00001  -0.00032   0.00071   0.00037   0.70275
   D74       -1.54811   0.00002  -0.00003   0.00079   0.00076  -1.54735
   D75        2.61571  -0.00001   0.00026  -0.00025   0.00003   2.61574
   D76        1.31945   0.00002   0.00011  -0.00004   0.00007   1.31951
   D77       -0.78455   0.00000  -0.00028  -0.00004  -0.00032  -0.78487
   D78       -2.89016  -0.00001  -0.00043  -0.00012  -0.00055  -2.89070
   D79        2.94773   0.00002  -0.00046   0.00070   0.00025   2.94798
   D80        0.84373  -0.00000  -0.00084   0.00070  -0.00014   0.84360
   D81       -1.26187  -0.00001  -0.00099   0.00062  -0.00036  -1.26224
   D82       -1.03510   0.00001  -0.00041  -0.00034  -0.00075  -1.03585
   D83       -3.13910  -0.00001  -0.00080  -0.00034  -0.00114  -3.14024
   D84        1.03848  -0.00002  -0.00095  -0.00042  -0.00137   1.03712
   D85        0.95067  -0.00002  -0.00126   0.00004  -0.00121   0.94946
   D86       -1.17910  -0.00004  -0.00141  -0.00065  -0.00205  -1.18115
   D87        3.04319  -0.00002  -0.00101  -0.00033  -0.00133   3.04186
   D88       -0.83858   0.00002   0.00007  -0.00113  -0.00107  -0.83965
   D89       -2.96835  -0.00001  -0.00008  -0.00181  -0.00191  -2.97026
   D90        1.25394   0.00002   0.00032  -0.00150  -0.00119   1.25275
   D91       -3.08155  -0.00001  -0.00041  -0.00029  -0.00070  -3.08224
   D92        1.07187  -0.00003  -0.00056  -0.00097  -0.00153   1.07033
   D93       -0.98902  -0.00000  -0.00016  -0.00066  -0.00082  -0.98984
   D94        1.47766   0.00002  -0.00035   0.00039   0.00006   1.47772
   D95       -0.59438   0.00002   0.00005   0.00058   0.00064  -0.59374
   D96       -2.82680   0.00002  -0.00007   0.00061   0.00055  -2.82625
   D97       -0.46737   0.00003  -0.00097   0.00164   0.00067  -0.46670
   D98       -2.53941   0.00003  -0.00056   0.00183   0.00125  -2.53815
   D99        1.51136   0.00003  -0.00068   0.00186   0.00116   1.51252
   D100      -2.56511   0.00001  -0.00026   0.00045   0.00020  -2.56492
   D101       1.64604   0.00001   0.00014   0.00063   0.00078   1.64681
   D102      -0.58639   0.00001   0.00002   0.00066   0.00069  -0.58570
         Item               Value     Threshold  Converged?
 Maximum Force            0.000561     0.000450     NO 
 RMS     Force            0.000070     0.000300     YES
 Maximum Displacement     0.028470     0.001800     NO 
 RMS     Displacement     0.004669     0.001200     NO 
 Predicted change in Energy=-1.291189D-06
 GradGradGradGradGradGradGradGradGradGradGradGradGradGradGradGradGradGrad

                          Input orientation:                          
 ---------------------------------------------------------------------
 Center     Atomic      Atomic             Coordinates (Angstroms)
 Number     Number       Type             X           Y           Z
 ---------------------------------------------------------------------
      1          6           0        0.154615    1.630174   -0.813880
      2          1           0        0.070492    2.419342   -0.060850
      3          1           0        0.367446    2.127560   -1.765962
      4          6           0        1.369906    0.744409   -0.435846
      5          6           0        1.006412   -0.752836   -0.061834
      6          6           0       -0.493623   -1.033976   -0.264591
      7          1           0       -0.701225   -2.086895   -0.046205
      8          6           0       -1.441971    0.041760    0.361394
      9          6           0       -1.158366    0.857756   -0.934674
     10          1           0       -1.962320    1.502586   -1.306411
     11          6           0       -0.888657   -0.481294   -1.658805
     12          1           0       -0.117719   -0.489613   -2.436011
     13          1           0       -1.787665   -0.947625   -2.062327
     14          6           0       -2.883438   -0.478066    0.416776
     15          1           0       -2.992609   -1.203400    1.230964
     16          1           0       -3.202302   -0.967963   -0.506527
     17          1           0       -3.575639    0.349075    0.610362
     18          6           0       -1.129276    0.696038    1.706306
     19          1           0       -0.140226    1.154860    1.755110
     20          1           0       -1.207310   -0.035584    2.518534
     21          1           0       -1.863640    1.485563    1.904687
     22          1           0        2.021540    0.646726   -1.311941
     23          8           0        2.076811    1.437343    0.583925
     24          1           0        2.962569    1.071078    0.656521
     25          6           0        1.497198   -1.174307    1.350081
     26          1           0        2.588584   -1.224935    1.381310
     27          1           0        1.097442   -2.161124    1.590035
     28          1           0        1.163208   -0.446828    2.087652
     29          8           0        1.739454   -1.608375   -0.861401
 ---------------------------------------------------------------------
                    Distance matrix (angstroms):
                    1          2          3          4          5
     1  C    0.000000
     2  H    1.094037   0.000000
     3  H    1.095057   1.755200   0.000000
     4  C    1.550620   2.152789   2.165004   0.000000
     5  C    2.640051   3.307365   3.407201   1.585483   0.000000
     6  C    2.796360   3.505017   3.604285   2.581613   1.539564
     7  H    3.890808   4.571863   4.675602   3.529545   2.167021
     8  C    2.540357   2.849338   3.485713   3.005987   2.608655
     9  C    1.528116   2.170762   2.152102   2.579503   2.835863
    10  H    2.177218   2.554249   2.455522   3.526534   3.930556
    11  C    2.502122   3.447770   2.897482   2.845890   2.493059
    12  H    2.683091   3.760164   2.744804   2.781457   2.640015
    13  H    3.460653   4.335334   3.766842   3.934295   3.441915
    14  C    3.897302   4.165189   4.703390   4.506922   3.928804
    15  H    4.702717   4.916872   5.600610   5.060015   4.226879
    16  H    4.256017   4.731136   4.889943   4.882858   4.237606
    17  H    4.193385   4.246269   4.935367   5.070429   4.760383
    18  C    2.978645   2.744460   4.043029   3.291970   3.128373
    19  H    2.629176   2.222843   3.688065   2.692444   2.873215
    20  H    3.966683   3.783208   5.051332   3.997348   3.474667
    21  H    3.388934   2.911382   4.343221   4.059953   4.137007
    22  H    2.168096   2.917873   2.266060   1.096226   2.133548
    23  O    2.384508   2.324946   2.986687   1.421198   2.521834
    24  H    3.218582   3.270558   3.703949   1.958711   2.769340
    25  C    3.788188   4.115888   4.678503   2.624349   1.553065
    26  H    4.346805   4.658473   5.106663   2.943730   2.192900
    27  H    4.587120   4.976015   5.494399   3.552542   2.172609
    28  H    3.708111   3.745000   4.702240   2.798180   2.176813
    29  O    3.605852   4.432699   4.081402   2.419350   1.381522
                    6          7          8          9         10
     6  C    0.000000
     7  H    1.095184   0.000000
     8  C    1.564745   2.290418   0.000000
     9  C    2.114130   3.109554   1.557586   0.000000
    10  H    3.110724   4.007848   2.277355   1.095598   0.000000
    11  C    1.550917   2.283323   2.158922   1.546016   2.283137
    12  H    2.269957   2.933081   3.140298   2.269882   2.940647
    13  H    2.216722   2.557936   2.640608   2.219689   2.570106
    14  C    2.546471   2.750407   1.533335   2.566459   2.782232
    15  H    2.917245   2.768062   2.170497   3.507535   3.849951
    16  H    2.720263   2.778362   2.207169   2.773849   2.877669
    17  H    3.489583   3.824563   2.170015   2.913607   2.758152
    18  C    2.698414   3.316510   1.527955   2.646087   3.228149
    19  H    2.999180   3.750790   2.208161   2.891335   3.579644
    20  H    3.041696   3.322933   2.171244   3.567226   4.191207
    21  H    3.595941   4.233160   2.155023   2.992244   3.212660
    22  H    3.201211   4.060569   3.893833   3.209153   4.074759
    23  O    3.665315   4.531534   3.791965   3.620557   4.460068
    24  H    4.150297   4.887739   4.532832   4.422613   5.319194
    25  C    2.567143   2.759618   3.330921   4.049865   5.117711
    26  H    3.499351   3.688308   4.346276   4.872476   5.947599
    27  H    2.691020   2.432693   3.579228   4.536129   5.583396
    28  H    2.936474   3.274030   3.163170   4.028164   5.008872
    29  O    2.381753   2.617334   3.786771   3.805854   4.855845
                   11         12         13         14         15
    11  C    0.000000
    12  H    1.094744   0.000000
    13  H    1.090188   1.771478   0.000000
    14  C    2.878750   3.973378   2.750846   0.000000
    15  H    3.646754   4.713936   3.516116   1.095869   0.000000
    16  H    2.630123   3.669657   2.102885   1.092777   1.765864
    17  H    3.613655   4.684121   3.467210   1.095800   1.770663
    18  C    3.573232   4.425812   4.163856   2.473559   2.702929
    19  H    3.859011   4.502254   4.659111   3.461618   3.737942
    20  H    4.213118   5.093218   4.706688   2.724442   2.491772
    21  H    4.185403   5.078506   4.654393   2.666403   2.993158
    22  H    3.140381   2.670436   4.197032   5.320942   5.918701
    23  O    4.183899   4.201088   5.255939   5.319850   5.752495
    24  H    4.754212   4.635481   5.833696   6.052530   6.400576
    25  C    3.902047   4.172680   4.741965   4.532746   4.491481
    26  H    4.678302   4.736742   5.575580   5.606351   5.583259
    27  H    4.161896   4.525441   4.810007   4.478463   4.216003
    28  H    4.271684   4.701716   5.116715   4.378145   4.310120
    29  O    2.968692   2.679574   3.784096   4.927724   5.189837
                   16         17         18         19         20
    16  H    0.000000
    17  H    1.766751   0.000000
    18  C    3.458752   2.702993   0.000000
    19  H    4.358634   3.709690   1.091384   0.000000
    20  H    3.741700   3.065627   1.095935   1.771621   0.000000
    21  H    3.691309   2.428544   1.096355   1.761219   1.766767
    22  H    5.526702   5.925559   4.363472   3.786585   5.056041
    23  O    5.902848   5.756320   3.476818   2.523236   4.086279
    24  H    6.596666   6.578113   4.240978   3.292605   4.698902
    25  C    5.057160   5.348041   3.243987   2.875799   3.158533
    26  H    6.096255   6.408550   4.197409   3.639993   4.137226
    27  H    4.930213   5.394306   3.624247   3.543277   3.269848
    28  H    5.104804   5.027178   2.589797   2.091633   2.444204
    29  O    4.995700   5.852171   4.486986   4.244383   4.751951
                   21         22         23         24         25
    21  H    0.000000
    22  H    5.113215   0.000000
    23  O    4.156187   2.054857   0.000000
    24  H    5.002200   2.222713   0.961243   0.000000
    25  C    4.321773   3.267638   2.782744   2.769493   0.000000
    26  H    5.238608   3.328402   2.825856   2.436567   1.093006
    27  H    4.708007   4.142396   3.862692   3.846722   1.091417
    28  H    3.595750   3.672850   2.577978   2.754973   1.088479
    29  O    5.495996   2.316903   3.388093   3.313542   2.266662
                   26         27         28         29
    26  H    0.000000
    27  H    1.772997   0.000000
    28  H    1.770894   1.786269   0.000000
    29  O    2.428539   2.593694   3.221516   0.000000
 Stoichiometry    C10H17O2(2)
 Framework group  C1[X(C10H17O2)]
 Deg. of freedom    81
 Full point group                 C1      NOp   1
 Largest Abelian subgroup         C1      NOp   1
 Largest concise Abelian subgroup C1      NOp   1
                         Standard orientation:                         
 ---------------------------------------------------------------------
 Center     Atomic      Atomic             Coordinates (Angstroms)
 Number     Number       Type             X           Y           Z
 ---------------------------------------------------------------------
      1          6           0        0.141392    1.488923   -1.051011
      2          1           0        0.058537    2.381802   -0.424258
      3          1           0        0.341896    1.838786   -2.069119
      4          6           0        1.366422    0.676976   -0.556576
      5          6           0        1.017120   -0.749108    0.041781
      6          6           0       -0.482662   -1.066079   -0.101191
      7          1           0       -0.680696   -2.075387    0.274982
      8          6           0       -1.432903    0.086087    0.365697
      9          6           0       -1.167074    0.699646   -1.041056
     10          1           0       -1.979010    1.276689   -1.497252
     11          6           0       -0.894440   -0.731460   -1.558522
     12          1           0       -0.130636   -0.852086   -2.333452
     13          1           0       -1.793752   -1.258258   -1.878257
     14          6           0       -2.870038   -0.427728    0.513182
     15          1           0       -2.966522   -1.023078    1.428156
     16          1           0       -3.193853   -1.052628   -0.322764
     17          1           0       -3.566341    0.415149    0.587342
     18          6           0       -1.112561    0.936822    1.593817
     19          1           0       -0.126418    1.403403    1.563091
     20          1           0       -1.177883    0.335138    2.507482
     21          1           0       -1.850711    1.742991    1.678797
     22          1           0        2.010662    0.452461   -1.414631
     23          8           0        2.077682    1.519315    0.340296
     24          1           0        2.966672    1.173178    0.458084
     25          6           0        1.523866   -0.950800    1.495926
     26          1           0        2.615827   -0.989933    1.523316
     27          1           0        1.133414   -1.892614    1.885445
     28          1           0        1.191461   -0.122658    2.119202
     29          8           0        1.748897   -1.710894   -0.627602
 ---------------------------------------------------------------------
 Rotational constants (GHZ):           1.3462688           0.8613916           0.8170918
 Standard basis: 6-31++G(d,p) (6D, 7F)
 There are   330 symmetry adapted cartesian basis functions of A   symmetry.
 There are   330 symmetry adapted basis functions of A   symmetry.
   330 basis functions,   520 primitive gaussians,   330 cartesian basis functions
    47 alpha electrons       46 beta electrons
       nuclear repulsion energy       808.1360082806 Hartrees.
 NAtoms=   29 NActive=   29 NUniq=   29 SFac= 1.00D+00 NAtFMM=   60 NAOKFM=F Big=F
 Integral buffers will be    131072 words long.
 Raffenetti 2 integral format.
 Two-electron integral symmetry is turned on.
 Nuclear repulsion after empirical dispersion term =      808.1094219514 Hartrees.
 One-electron integrals computed using PRISM.
 NBasis=   330 RedAO= T EigKep=  2.80D-06  NBF=   330
 NBsUse=   330 1.00D-06 EigRej= -1.00D+00 NBFU=   330
 Initial guess from the checkpoint file:  "Alpha-Pinene-RO-OHdown-Oup-conf2-wb97-opt.chk"
 B after Tr=    -0.000000    0.000000   -0.000000
         Rot=    0.999983    0.005791    0.000206   -0.000519 Ang=   0.67 deg.
 Initial guess <Sx>= 0.0000 <Sy>= 0.0000 <Sz>= 0.5000 <S**2>= 0.7540 S= 0.5020
 ExpMin= 3.60D-02 ExpMax= 5.48D+03 ExpMxC= 8.25D+02 IAcc=3 IRadAn=         7 AccDes= 0.00D+00
 Harris functional with IExCor= 4639 and IRadAn=       7 diagonalized for initial guess.
 HarFok:  IExCor= 4639 AccDes= 0.00D+00 IRadAn=         7 IDoV= 1 UseB2=F ITyADJ=14
 ICtDFT=  3500011 ScaDFX=  1.000000  1.000000  1.000000  1.000000
 FoFCou: FMM=F IPFlag=           0 FMFlag=      100000 FMFlg1=           0
         NFxFlg=           0 DoJE=T BraDBF=F KetDBF=T FulRan=T
         wScrn=  0.000000 ICntrl=       500 IOpCl=  0 I1Cent=   200000004 NGrid=           0
         NMat0=    1 NMatS0=      1 NMatT0=    0 NMatD0=    1 NMtDS0=    0 NMtDT0=    0
 Petite list used in FoFCou.
 Requested convergence on RMS density matrix=1.00D-08 within 128 cycles.
 Requested convergence on MAX density matrix=1.00D-06.
 Requested convergence on             energy=1.00D-06.
 No special actions if energy rises.
 SCF Done:  E(UwB97XD) =  -541.533585176     A.U. after   17 cycles
            NFock= 17  Conv=0.61D-08     -V/T= 2.0092
 <Sx>= 0.0000 <Sy>= 0.0000 <Sz>= 0.5000 <S**2>= 0.7541 S= 0.5020
 <L.S>= 0.000000000000E+00
 Annihilation of the first spin contaminant:
 S**2 before annihilation     0.7541,   after     0.7500
 Calling FoFJK, ICntrl=      2127 FMM=F ISym2X=0 I1Cent= 0 IOpClX= 1 NMat=1 NMatS=1 NMatT=0.
 ***** Axes restored to original set *****
 -------------------------------------------------------------------
 Center     Atomic                   Forces (Hartrees/Bohr)
 Number     Number              X              Y              Z
 -------------------------------------------------------------------
      1        6          -0.000006221   -0.000001488   -0.000045242
      2        1           0.000020831    0.000022885   -0.000027565
      3        1           0.000021589    0.000021810    0.000000180
      4        6           0.000155375    0.000202408    0.000150837
      5        6           0.000056294   -0.000456038   -0.000262017
      6        6           0.000046335    0.000114462    0.000087698
      7        1          -0.000034178   -0.000005077    0.000007701
      8        6          -0.000016045   -0.000053439    0.000011700
      9        6           0.000036281    0.000002601   -0.000005407
     10        1           0.000001925    0.000000867   -0.000008643
     11        6          -0.000137963   -0.000019991   -0.000013816
     12        1           0.000012185   -0.000012878    0.000006674
     13        1          -0.000038547   -0.000008432   -0.000027307
     14        6           0.000016587   -0.000032485   -0.000019065
     15        1          -0.000012366   -0.000015193    0.000007049
     16        1          -0.000003442   -0.000016271   -0.000034116
     17        1          -0.000017308    0.000002426   -0.000000317
     18        6           0.000032694   -0.000014663   -0.000010355
     19        1           0.000044067   -0.000016596    0.000049269
     20        1          -0.000022164    0.000010802    0.000032561
     21        1          -0.000009050    0.000020847    0.000003443
     22        1          -0.000002127    0.000021482   -0.000023324
     23        8          -0.000045889   -0.000005594   -0.000140251
     24        1           0.000015477    0.000019194    0.000030465
     25        6           0.000175041    0.000089936    0.000028765
     26        1          -0.000056494   -0.000031466    0.000028021
     27        1          -0.000021501   -0.000030668    0.000019446
     28        1          -0.000075476   -0.000041226   -0.000012047
     29        8          -0.000135911    0.000231784    0.000165662
 -------------------------------------------------------------------
 Cartesian Forces:  Max     0.000456038 RMS     0.000083975

 GradGradGradGradGradGradGradGradGradGradGradGradGradGradGradGradGradGrad
 Berny optimization.
 Using GEDIIS/GDIIS optimizer.
 FormGI is forming the generalized inverse of G from B-inverse, IUseBI=4.
 Internal  Forces:  Max     0.000311449 RMS     0.000039928
 Search for a local minimum.
 Step number   7 out of a maximum of  174
 All quantities printed in internal units (Hartrees-Bohrs-Radians)
 Mixed Optimization -- En-DIIS/RFO-DIIS
 Swapping is turned off.
 Update second derivatives using D2CorX and points    1    2    3    4    5
                                                      6    7
 DE= -7.62D-06 DEPred=-1.29D-06 R= 5.90D+00
 TightC=F SS=  1.41D+00  RLast= 5.53D-02 DXNew= 7.4062D-01 1.6588D-01
 Trust test= 5.90D+00 RLast= 5.53D-02 DXMaxT set to 4.40D-01
 ITU=  1  1  1  1 -1  1  0
     Eigenvalues ---    0.00035   0.00215   0.00390   0.00498   0.01290
     Eigenvalues ---    0.01450   0.01890   0.02342   0.02776   0.02821
     Eigenvalues ---    0.02942   0.03326   0.03681   0.03708   0.04417
     Eigenvalues ---    0.04510   0.04774   0.04872   0.05257   0.05321
     Eigenvalues ---    0.05379   0.05410   0.05621   0.05682   0.05771
     Eigenvalues ---    0.05985   0.06128   0.06500   0.06830   0.07107
     Eigenvalues ---    0.07393   0.08531   0.08669   0.09119   0.09648
     Eigenvalues ---    0.10002   0.10418   0.12702   0.13379   0.15921
     Eigenvalues ---    0.15988   0.16000   0.16000   0.16000   0.16000
     Eigenvalues ---    0.16034   0.16097   0.16345   0.16563   0.17943
     Eigenvalues ---    0.20104   0.21654   0.22976   0.24784   0.25446
     Eigenvalues ---    0.26184   0.27573   0.28070   0.29314   0.30089
     Eigenvalues ---    0.30218   0.31862   0.34534   0.34545   0.34616
     Eigenvalues ---    0.34622   0.34628   0.34738   0.34752   0.34770
     Eigenvalues ---    0.34805   0.34862   0.35016   0.35078   0.35139
     Eigenvalues ---    0.35240   0.35492   0.36575   0.42054   0.47329
     Eigenvalues ---    0.55966
 En-DIIS/RFO-DIIS/Sim-DIIS IScMMF=       -3 using points:     7    6    5    4    3    2
 RFO step:  Lambda=-7.79578331D-06.
 DidBck=F Rises=F RFO-DIIS coefs:    1.24430    0.41593   -1.11156    0.17592    0.11905
                  RFO-DIIS coefs:    0.15637
 Iteration  1 RMS(Cart)=  0.00660234 RMS(Int)=  0.00003338
 Iteration  2 RMS(Cart)=  0.00003702 RMS(Int)=  0.00000384
 Iteration  3 RMS(Cart)=  0.00000000 RMS(Int)=  0.00000384
 Variable       Old X    -DE/DX   Delta X   Delta X   Delta X     New X
                                 (Linear)    (Quad)   (Total)
    R1        2.06743  -0.00000   0.00011  -0.00006   0.00005   2.06748
    R2        2.06936   0.00001   0.00007   0.00002   0.00009   2.06945
    R3        2.93025   0.00001   0.00044  -0.00003   0.00040   2.93065
    R4        2.88772   0.00007   0.00008  -0.00002   0.00006   2.88779
    R5        2.99613   0.00024   0.00029   0.00100   0.00129   2.99742
    R6        2.07157   0.00002  -0.00005   0.00003  -0.00002   2.07154
    R7        2.68568  -0.00009   0.00039  -0.00035   0.00004   2.68572
    R8        2.90935   0.00004   0.00050  -0.00033   0.00017   2.90952
    R9        2.93487   0.00007  -0.00013   0.00002  -0.00011   2.93476
   R10        2.61070  -0.00031  -0.00022  -0.00083  -0.00105   2.60965
   R11        2.06960   0.00001   0.00006   0.00003   0.00009   2.06969
   R12        2.95694  -0.00005   0.00043  -0.00049  -0.00006   2.95688
   R13        2.93081   0.00003   0.00019  -0.00001   0.00019   2.93099
   R14        2.94341   0.00007   0.00023   0.00010   0.00034   2.94375
   R15        2.89758   0.00003  -0.00003   0.00007   0.00004   2.89762
   R16        2.88742   0.00007   0.00013   0.00002   0.00015   2.88757
   R17        2.07038   0.00000   0.00009  -0.00002   0.00007   2.07045
   R18        2.92155  -0.00001   0.00008  -0.00019  -0.00012   2.92143
   R19        2.06877   0.00000   0.00001   0.00006   0.00007   2.06884
   R20        2.06016   0.00005   0.00006  -0.00001   0.00005   2.06021
   R21        2.07089   0.00002   0.00008   0.00000   0.00008   2.07097
   R22        2.06505   0.00004   0.00005   0.00000   0.00006   2.06511
   R23        2.07076   0.00001   0.00005   0.00003   0.00008   2.07084
   R24        2.06242   0.00003   0.00003   0.00007   0.00010   2.06251
   R25        2.07102   0.00002   0.00013   0.00003   0.00016   2.07118
   R26        2.07181   0.00002   0.00002   0.00009   0.00011   2.07192
   R27        1.81649   0.00001  -0.00014   0.00008  -0.00006   1.81642
   R28        2.06548  -0.00005   0.00005  -0.00029  -0.00024   2.06524
   R29        2.06248   0.00004   0.00003   0.00016   0.00020   2.06267
   R30        2.05693  -0.00001   0.00020  -0.00011   0.00009   2.05702
    A1        1.86058  -0.00001   0.00007  -0.00005   0.00002   1.86059
    A2        1.88022  -0.00002  -0.00074  -0.00022  -0.00097   1.87925
    A3        1.93152   0.00001   0.00001  -0.00011  -0.00010   1.93142
    A4        1.89557   0.00000   0.00036   0.00005   0.00039   1.89597
    A5        1.90483   0.00001  -0.00072   0.00029  -0.00043   1.90440
    A6        1.98661   0.00002   0.00098   0.00003   0.00104   1.98765
    A7        2.00123  -0.00005  -0.00070  -0.00015  -0.00082   2.00041
    A8        1.89858   0.00001   0.00110  -0.00082   0.00028   1.89886
    A9        1.86111  -0.00004  -0.00067   0.00027  -0.00041   1.86070
   A10        1.81384   0.00000   0.00069  -0.00026   0.00042   1.81427
   A11        1.98800   0.00010  -0.00039   0.00122   0.00082   1.98882
   A12        1.89782  -0.00002   0.00015  -0.00041  -0.00026   1.89757
   A13        1.94417   0.00000   0.00095  -0.00020   0.00076   1.94493
   A14        1.98044   0.00004  -0.00121   0.00038  -0.00083   1.97961
   A15        1.90353  -0.00004   0.00031  -0.00046  -0.00016   1.90338
   A16        1.95851  -0.00007  -0.00049  -0.00050  -0.00099   1.95752
   A17        1.90464   0.00005  -0.00007   0.00045   0.00037   1.90501
   A18        1.76239   0.00002   0.00052   0.00040   0.00092   1.76330
   A19        1.91133   0.00002   0.00006   0.00018   0.00024   1.91157
   A20        1.99575   0.00001   0.00064   0.00011   0.00075   1.99650
   A21        1.87705   0.00003  -0.00017  -0.00043  -0.00059   1.87646
   A22        2.05589  -0.00002  -0.00008  -0.00025  -0.00033   2.05556
   A23        2.06415  -0.00003  -0.00009  -0.00011  -0.00019   2.06395
   A24        1.53106  -0.00000  -0.00044   0.00049   0.00005   1.53111
   A25        1.48762   0.00000  -0.00012  -0.00009  -0.00021   1.48742
   A26        1.92959  -0.00002  -0.00006  -0.00026  -0.00031   1.92927
   A27        2.12056  -0.00002  -0.00023   0.00050   0.00027   2.12083
   A28        1.95933  -0.00003  -0.00027   0.00010  -0.00017   1.95915
   A29        2.06102   0.00002   0.00032  -0.00010   0.00021   2.06124
   A30        1.88154   0.00004   0.00024  -0.00013   0.00011   1.88165
   A31        1.93422   0.00003   0.00105  -0.00050   0.00055   1.93478
   A32        1.93887  -0.00003  -0.00041   0.00004  -0.00038   1.93849
   A33        1.90174   0.00005   0.00007  -0.00007   0.00000   1.90174
   A34        2.04548   0.00001  -0.00019   0.00023   0.00004   2.04553
   A35        1.53855  -0.00004  -0.00034   0.00036   0.00002   1.53857
   A36        2.07016  -0.00002  -0.00005  -0.00005  -0.00010   2.07006
   A37        1.50277   0.00000   0.00000  -0.00015  -0.00014   1.50263
   A38        2.04444  -0.00001  -0.00027  -0.00029  -0.00057   2.04387
   A39        1.97181   0.00001   0.00011   0.00039   0.00050   1.97231
   A40        2.05100  -0.00001  -0.00037   0.00017  -0.00021   2.05079
   A41        1.98231   0.00001   0.00021   0.00004   0.00024   1.98255
   A42        1.89093   0.00000   0.00026  -0.00012   0.00015   1.89108
   A43        1.92290   0.00002   0.00015  -0.00007   0.00008   1.92298
   A44        1.97771  -0.00002   0.00015   0.00003   0.00018   1.97789
   A45        1.92231   0.00002  -0.00010   0.00006  -0.00004   1.92227
   A46        1.87753  -0.00000  -0.00002  -0.00004  -0.00006   1.87747
   A47        1.88118  -0.00001  -0.00015   0.00003  -0.00011   1.88107
   A48        1.87899  -0.00000  -0.00005  -0.00002  -0.00007   1.87892
   A49        1.98760   0.00005   0.00010   0.00044   0.00054   1.98814
   A50        1.93041   0.00002  -0.00012   0.00010  -0.00002   1.93039
   A51        1.90769  -0.00001   0.00018  -0.00033  -0.00014   1.90755
   A52        1.88813  -0.00004   0.00017  -0.00007   0.00010   1.88824
   A53        1.87148  -0.00001   0.00016  -0.00011   0.00005   1.87153
   A54        1.87439  -0.00002  -0.00052  -0.00007  -0.00059   1.87380
   A55        1.90366   0.00007   0.00028   0.00033   0.00060   1.90426
   A56        1.93274   0.00008   0.00057   0.00069   0.00126   1.93399
   A57        1.90657  -0.00001  -0.00024  -0.00036  -0.00060   1.90597
   A58        1.91526  -0.00004  -0.00021  -0.00065  -0.00086   1.91440
   A59        1.89396  -0.00003  -0.00011  -0.00001  -0.00012   1.89384
   A60        1.89440   0.00002   0.00059   0.00076   0.00135   1.89575
   A61        1.92083  -0.00002  -0.00060  -0.00043  -0.00103   1.91980
    D1        2.01774   0.00004   0.01048   0.00045   0.01093   2.02867
    D2       -2.24368   0.00002   0.01167  -0.00052   0.01115  -2.23252
    D3       -0.19972  -0.00002   0.01204  -0.00127   0.01078  -0.18894
    D4       -2.25660   0.00001   0.01035   0.00030   0.01065  -2.24595
    D5       -0.23483  -0.00001   0.01154  -0.00067   0.01087  -0.22396
    D6        1.80913  -0.00005   0.01192  -0.00142   0.01049   1.81963
    D7       -0.13092   0.00003   0.01035   0.00072   0.01108  -0.11985
    D8        1.89085   0.00001   0.01154  -0.00024   0.01130   1.90215
    D9       -2.34837  -0.00003   0.01192  -0.00100   0.01092  -2.33745
   D10       -1.17854  -0.00002  -0.00545   0.00035  -0.00510  -1.18364
   D11        1.12750  -0.00000  -0.00515   0.00027  -0.00489   1.12261
   D12       -2.84367  -0.00001  -0.00550   0.00016  -0.00533  -2.84900
   D13        3.06240  -0.00002  -0.00511   0.00031  -0.00480   3.05760
   D14       -0.91474   0.00000  -0.00481   0.00022  -0.00459  -0.91933
   D15        1.39727  -0.00001  -0.00515   0.00012  -0.00503   1.39224
   D16        0.94185  -0.00004  -0.00571   0.00001  -0.00569   0.93616
   D17       -3.03529  -0.00001  -0.00541  -0.00007  -0.00548  -3.04077
   D18       -0.72327  -0.00003  -0.00575  -0.00017  -0.00593  -0.72920
   D19        0.07768  -0.00003  -0.01005  -0.00123  -0.01128   0.06640
   D20       -2.15268   0.00003  -0.00919  -0.00069  -0.00987  -2.16255
   D21        2.18102   0.00001  -0.00934  -0.00110  -0.01044   2.17058
   D22       -1.99244  -0.00001  -0.01148   0.00002  -0.01146  -2.00390
   D23        2.06038   0.00004  -0.01061   0.00056  -0.01005   2.05033
   D24        0.11090   0.00002  -0.01077   0.00015  -0.01062   0.10028
   D25        2.22850  -0.00004  -0.01189   0.00005  -0.01184   2.21666
   D26       -0.00186   0.00001  -0.01103   0.00059  -0.01044  -0.01230
   D27       -1.95135  -0.00001  -0.01118   0.00018  -0.01100  -1.96235
   D28       -2.84018  -0.00000   0.00033   0.00056   0.00089  -2.83928
   D29        1.21771   0.00002   0.00205  -0.00034   0.00171   1.21941
   D30       -0.79572  -0.00003   0.00133  -0.00047   0.00087  -0.79485
   D31        3.09242  -0.00000   0.00506   0.00084   0.00590   3.09833
   D32       -0.83987  -0.00001   0.00561   0.00076   0.00637  -0.83350
   D33        0.82844   0.00000   0.00525   0.00116   0.00641   0.83485
   D34       -0.94863   0.00000   0.00381   0.00078   0.00458  -0.94405
   D35        1.40227  -0.00001   0.00435   0.00069   0.00505   1.40731
   D36        3.07057   0.00001   0.00399   0.00110   0.00509   3.07566
   D37        0.98973   0.00001   0.00413   0.00124   0.00537   0.99511
   D38       -2.94256   0.00001   0.00468   0.00116   0.00584  -2.93672
   D39       -1.27425   0.00002   0.00432   0.00156   0.00588  -1.26837
   D40       -1.18919  -0.00000   0.01547  -0.00079   0.01468  -1.17450
   D41        3.00906  -0.00001   0.01540  -0.00097   0.01444   3.02350
   D42        0.90182   0.00005   0.01642   0.00018   0.01660   0.91843
   D43        2.87109   0.00001   0.01561  -0.00041   0.01519   2.88629
   D44        0.78616   0.00001   0.01554  -0.00059   0.01495   0.80111
   D45       -1.32108   0.00006   0.01656   0.00056   0.01711  -1.30397
   D46        0.84497  -0.00002   0.01561  -0.00094   0.01467   0.85964
   D47       -1.23997  -0.00003   0.01554  -0.00111   0.01443  -1.22554
   D48        2.93598   0.00003   0.01656   0.00003   0.01659   2.95257
   D49        1.42797   0.00001  -0.00118   0.00039  -0.00079   1.42718
   D50       -2.90031  -0.00002  -0.00152   0.00044  -0.00108  -2.90139
   D51       -0.66992  -0.00001  -0.00143   0.00044  -0.00098  -0.67090
   D52       -2.57296   0.00002  -0.00048   0.00052   0.00004  -2.57292
   D53       -0.61805  -0.00002  -0.00082   0.00057  -0.00024  -0.61830
   D54        1.61234  -0.00000  -0.00073   0.00057  -0.00015   1.61219
   D55       -0.46138  -0.00003  -0.00086   0.00062  -0.00024  -0.46162
   D56        1.49353  -0.00006  -0.00120   0.00067  -0.00053   1.49300
   D57       -2.55927  -0.00004  -0.00111   0.00067  -0.00044  -2.55970
   D58       -1.53990   0.00003   0.00038  -0.00080  -0.00043  -1.54033
   D59        0.53770   0.00001  -0.00010  -0.00076  -0.00086   0.53684
   D60        2.75377   0.00001   0.00014  -0.00082  -0.00069   2.75309
   D61        2.56873   0.00000   0.00051  -0.00059  -0.00008   2.56864
   D62       -1.63685  -0.00001   0.00003  -0.00055  -0.00052  -1.63737
   D63        0.57922  -0.00001   0.00026  -0.00061  -0.00035   0.57887
   D64        0.46453   0.00004   0.00089  -0.00057   0.00032   0.46485
   D65        2.54214   0.00002   0.00041  -0.00053  -0.00011   2.54202
   D66       -1.52498   0.00002   0.00064  -0.00059   0.00006  -1.52492
   D67       -1.45017  -0.00001   0.00083  -0.00059   0.00023  -1.44994
   D68        2.58292  -0.00001   0.00058  -0.00037   0.00021   2.58312
   D69        0.46282   0.00003   0.00088  -0.00058   0.00030   0.46312
   D70        2.90826   0.00002   0.00096  -0.00029   0.00067   2.90893
   D71        0.65817   0.00002   0.00070  -0.00006   0.00064   0.65881
   D72       -1.46193   0.00006   0.00101  -0.00028   0.00073  -1.46120
   D73        0.70275  -0.00002   0.00058  -0.00009   0.00048   0.70323
   D74       -1.54735  -0.00002   0.00032   0.00013   0.00046  -1.54689
   D75        2.61574   0.00002   0.00063  -0.00008   0.00055   2.61628
   D76        1.31951  -0.00000  -0.00029   0.00001  -0.00028   1.31923
   D77       -0.78487   0.00000  -0.00047   0.00009  -0.00039  -0.78526
   D78       -2.89070   0.00001  -0.00044   0.00005  -0.00039  -2.89110
   D79        2.94798  -0.00002  -0.00056  -0.00017  -0.00072   2.94726
   D80        0.84360  -0.00001  -0.00074  -0.00009  -0.00083   0.84277
   D81       -1.26224  -0.00001  -0.00071  -0.00013  -0.00084  -1.26307
   D82       -1.03585   0.00001  -0.00014  -0.00034  -0.00048  -1.03633
   D83       -3.14024   0.00001  -0.00033  -0.00026  -0.00059  -3.14083
   D84        1.03712   0.00002  -0.00029  -0.00030  -0.00060   1.03652
   D85        0.94946  -0.00002  -0.00253  -0.00198  -0.00451   0.94495
   D86       -1.18115  -0.00002  -0.00273  -0.00229  -0.00501  -1.18616
   D87        3.04186  -0.00000  -0.00213  -0.00206  -0.00419   3.03766
   D88       -0.83965  -0.00002  -0.00245  -0.00212  -0.00457  -0.84422
   D89       -2.97026  -0.00002  -0.00265  -0.00243  -0.00508  -2.97534
   D90        1.25275  -0.00001  -0.00205  -0.00220  -0.00426   1.24849
   D91       -3.08224  -0.00003  -0.00257  -0.00204  -0.00461  -3.08685
   D92        1.07033  -0.00003  -0.00276  -0.00235  -0.00511   1.06522
   D93       -0.98984  -0.00001  -0.00217  -0.00213  -0.00429  -0.99414
   D94        1.47772   0.00000   0.00008   0.00026   0.00034   1.47806
   D95       -0.59374   0.00002   0.00047   0.00065   0.00111  -0.59262
   D96       -2.82625   0.00002   0.00022   0.00062   0.00085  -2.82540
   D97       -0.46670  -0.00002  -0.00092   0.00067  -0.00025  -0.46695
   D98       -2.53815  -0.00000  -0.00054   0.00106   0.00052  -2.53763
   D99        1.51252  -0.00000  -0.00078   0.00104   0.00025   1.51278
   D100      -2.56492  -0.00001  -0.00049   0.00020  -0.00029  -2.56520
   D101       1.64681   0.00001  -0.00010   0.00058   0.00048   1.64730
   D102      -0.58570   0.00001  -0.00034   0.00056   0.00022  -0.58548
         Item               Value     Threshold  Converged?
 Maximum Force            0.000311     0.000450     YES
 RMS     Force            0.000040     0.000300     YES
 Maximum Displacement     0.030950     0.001800     NO 
 RMS     Displacement     0.006604     0.001200     NO 
 Predicted change in Energy=-3.331347D-06
 GradGradGradGradGradGradGradGradGradGradGradGradGradGradGradGradGradGrad

                          Input orientation:                          
 ---------------------------------------------------------------------
 Center     Atomic      Atomic             Coordinates (Angstroms)
 Number     Number       Type             X           Y           Z
 ---------------------------------------------------------------------
      1          6           0        0.155105    1.628922   -0.818390
      2          1           0        0.070744    2.422853   -0.070370
      3          1           0        0.368910    2.120241   -1.773456
      4          6           0        1.370135    0.745762   -0.432620
      5          6           0        1.006585   -0.753525   -0.063988
      6          6           0       -0.494135   -1.033931   -0.263334
      7          1           0       -0.702292   -2.086384   -0.043004
      8          6           0       -1.441377    0.043124    0.361978
      9          6           0       -1.158471    0.856931   -0.935833
     10          1           0       -1.962347    1.501760   -1.307847
     11          6           0       -0.890567   -0.483408   -1.658115
     12          1           0       -0.120043   -0.493437   -2.435764
     13          1           0       -1.790201   -0.949767   -2.060279
     14          6           0       -2.882962   -0.476257    0.418984
     15          1           0       -2.991798   -1.200790    1.233984
     16          1           0       -3.202889   -0.966938   -0.503571
     17          1           0       -3.574772    0.351307    0.612402
     18          6           0       -1.127531    0.699338    1.705768
     19          1           0       -0.136615    1.154162    1.755283
     20          1           0       -1.210293   -0.029916    2.519771
     21          1           0       -1.859007    1.492325    1.901317
     22          1           0        2.028950    0.651421   -1.303681
     23          8           0        2.067099    1.439435    0.593503
     24          1           0        2.953737    1.076676    0.672276
     25          6           0        1.499893   -1.179695    1.345571
     26          1           0        2.591608   -1.216385    1.380180
     27          1           0        1.112297   -2.173657    1.576276
     28          1           0        1.152545   -0.463206    2.087787
     29          8           0        1.737380   -1.605512   -0.868435
 ---------------------------------------------------------------------
                    Distance matrix (angstroms):
                    1          2          3          4          5
     1  C    0.000000
     2  H    1.094065   0.000000
     3  H    1.095107   1.755272   0.000000
     4  C    1.550834   2.152272   2.165522   0.000000
     5  C    2.640113   3.311377   3.404034   1.586166   0.000000
     6  C    2.796495   3.507946   3.601960   2.582919   1.539652
     7  H    3.890996   4.575102   4.673075   3.530978   2.167306
     8  C    2.541018   2.852463   3.485919   3.004943   2.609332
     9  C    1.528150   2.170739   2.151849   2.580587   2.835693
    10  H    2.177003   2.552102   2.456434   3.527463   3.930401
    11  C    2.502100   3.448393   2.894577   2.850171   2.492668
    12  H    2.682538   3.759819   2.740263   2.787262   2.638609
    13  H    3.460656   4.335600   3.764171   3.938505   3.441759
    14  C    3.897785   4.167576   4.703538   4.506373   3.929214
    15  H    4.703456   4.920497   5.600741   5.058962   4.227510
    16  H    4.256022   4.732338   4.888868   4.883741   4.237742
    17  H    4.194216   4.248208   4.937010   5.069494   4.760986
    18  C    2.980042   2.749733   4.045157   3.288342   3.130063
    19  H    2.633304   2.232842   3.693354   2.687751   2.873312
    20  H    3.969808   3.790246   5.054588   3.997112   3.480513
    21  H    3.387051   2.911593   4.343023   4.053638   4.137377
    22  H    2.168481   2.914378   2.265802   1.096214   2.134466
    23  O    2.384338   2.322342   2.991628   1.421221   2.523105
    24  H    3.218602   3.267317   3.708364   1.959105   2.771844
    25  C    3.792032   4.126222   4.679427   2.624155   1.553006
    26  H    4.343504   4.658637   5.100871   2.937390   2.193663
    27  H    4.594589   4.992413   5.496444   3.553190   2.172191
    28  H    3.717224   3.762616   4.711421   2.803820   2.176172
    29  O    3.601063   4.431964   4.070996   2.419358   1.380969
                    6          7          8          9         10
     6  C    0.000000
     7  H    1.095231   0.000000
     8  C    1.564714   2.290210   0.000000
     9  C    2.113991   3.109397   1.557765   0.000000
    10  H    3.110688   4.007785   2.277573   1.095634   0.000000
    11  C    1.551015   2.283323   2.159028   1.545954   2.283044
    12  H    2.269698   2.932881   3.140251   2.269718   2.940594
    13  H    2.217179   2.558288   2.640992   2.219825   2.570170
    14  C    2.546185   2.749775   1.533355   2.566475   2.782450
    15  H    2.916869   2.767094   2.170604   3.507622   3.850252
    16  H    2.720212   2.778177   2.207335   2.773625   2.877546
    17  H    3.489430   3.824007   2.170038   2.913966   2.758769
    18  C    2.698662   3.316516   1.528034   2.646479   3.228416
    19  H    2.998397   3.748995   2.208644   2.893897   3.582860
    20  H    3.044110   3.324898   2.171361   3.567967   4.190737
    21  H    3.595910   4.233856   2.155033   2.990636   3.210842
    22  H    3.207599   4.067501   3.897129   3.215152   4.080876
    23  O    3.662189   4.528363   3.783212   3.616972   4.455946
    24  H    4.149439   4.887036   4.525653   4.420922   5.316903
    25  C    2.566314   2.756782   3.333738   4.052105   5.120345
    26  H    3.500891   3.692172   4.346040   4.870898   5.945780
    27  H    2.695137   2.433602   3.593034   4.544398   5.592879
    28  H    2.926612   3.258129   3.156457   4.028131   5.009389
    29  O    2.381702   2.620033   3.786345   3.801857   4.851412
                   11         12         13         14         15
    11  C    0.000000
    12  H    1.094781   0.000000
    13  H    1.090214   1.771625   0.000000
    14  C    2.878199   3.972858   2.750470   0.000000
    15  H    3.646100   4.713212   3.515539   1.095909   0.000000
    16  H    2.629374   3.668994   2.102218   1.092808   1.765883
    17  H    3.613440   4.684021   3.467090   1.095844   1.770657
    18  C    3.573619   4.426062   4.164347   2.473737   2.703434
    19  H    3.860229   4.503302   4.660405   3.462136   3.737595
    20  H    4.214572   5.095177   4.707365   2.722196   2.489569
    21  H    4.184610   5.077157   4.654331   2.668541   2.996901
    22  H    3.152308   2.685234   4.209770   5.325985   5.922697
    23  O    4.185081   4.206666   5.256388   5.310692   5.742251
    24  H    4.758493   4.644705   5.837660   6.045065   6.391537
    25  C    3.901442   4.170568   4.741034   4.534624   4.493126
    26  H    4.679107   4.736785   5.577463   5.607371   5.585341
    27  H    4.162895   4.520870   4.811126   4.492504   4.231694
    28  H    4.266908   4.699246   5.109105   4.366967   4.295182
    29  O    2.964594   2.672686   3.780783   4.927496   5.191250
                   16         17         18         19         20
    16  H    0.000000
    17  H    1.766766   0.000000
    18  C    3.459013   2.702881   0.000000
    19  H    4.359303   3.711021   1.091435   0.000000
    20  H    3.740194   3.061723   1.096021   1.771798   0.000000
    21  H    3.692896   2.430447   1.096415   1.761340   1.766503
    22  H    5.534565   5.929852   4.361474   3.781492   5.057243
    23  O    5.896353   5.745876   3.462736   2.507483   4.075635
    24  H    6.592649   6.568955   4.226965   3.275543   4.687956
    25  C    5.057742   5.351049   3.250210   2.879741   3.169519
    26  H    6.098110   6.408696   4.196188   3.633647   4.142563
    27  H    4.939916   5.410463   3.645230   3.558961   3.298520
    28  H    5.093005   5.018737   2.587701   2.094844   2.440770
    29  O    4.994713   5.851578   4.488492   4.244001   4.759329
                   21         22         23         24         25
    21  H    0.000000
    22  H    5.108361   0.000000
    23  O    4.138537   2.054685   0.000000
    24  H    4.984557   2.222719   0.961210   0.000000
    25  C    4.327905   3.263652   2.783374   2.767345   0.000000
    26  H    5.236093   3.317890   2.819104   2.427014   1.092879
    27  H    4.730088   4.137085   3.864185   3.843538   1.091520
    28  H    3.595598   3.675941   2.586376   2.760290   1.088528
    29  O    5.495645   2.316937   3.393770   3.323770   2.267055
                   26         27         28         29
    26  H    0.000000
    27  H    1.772903   0.000000
    28  H    1.771690   1.785751   0.000000
    29  O    2.436677   2.586528   3.222754   0.000000
 Stoichiometry    C10H17O2(2)
 Framework group  C1[X(C10H17O2)]
 Deg. of freedom    81
 Full point group                 C1      NOp   1
 Largest Abelian subgroup         C1      NOp   1
 Largest concise Abelian subgroup C1      NOp   1
                         Standard orientation:                         
 ---------------------------------------------------------------------
 Center     Atomic      Atomic             Coordinates (Angstroms)
 Number     Number       Type             X           Y           Z
 ---------------------------------------------------------------------
      1          6           0        0.140438    1.465540   -1.084768
      2          1           0        0.056638    2.374524   -0.481688
      3          1           0        0.341057    1.788712   -2.111691
      4          6           0        1.366360    0.668795   -0.567662
      5          6           0        1.018766   -0.748333    0.054311
      6          6           0       -0.481412   -1.068358   -0.078267
      7          1           0       -0.678739   -2.069365    0.319953
      8          6           0       -1.431538    0.093114    0.365098
      9          6           0       -1.167760    0.676248   -1.055116
     10          1           0       -1.980456    1.243166   -1.522602
     11          6           0       -0.895662   -0.765599   -1.541955
     12          1           0       -0.132525   -0.902660   -2.314860
     13          1           0       -1.795194   -1.299418   -1.849275
     14          6           0       -2.868166   -0.418429    0.525104
     15          1           0       -2.963227   -0.994541    1.452507
     16          1           0       -3.192795   -1.060903   -0.297133
     17          1           0       -3.564929    0.425428    0.582525
     18          6           0       -1.110347    0.970286    1.574351
     19          1           0       -0.122804    1.433377    1.535148
     20          1           0       -1.179308    0.389524    2.501293
     21          1           0       -1.846468    1.780174    1.640177
     22          1           0        2.017604    0.432037   -1.417081
     23          8           0        2.067302    1.531374    0.318061
     24          1           0        2.957623    1.193097    0.447760
     25          6           0        1.528994   -0.925406    1.510381
     26          1           0        2.621256   -0.948537    1.538932
     27          1           0        1.151858   -1.868185    1.910822
     28          1           0        1.182814   -0.095443    2.123742
     29          8           0        1.748892   -1.719891   -0.601485
 ---------------------------------------------------------------------
 Rotational constants (GHZ):           1.3446671           0.8623297           0.8174669
 Standard basis: 6-31++G(d,p) (6D, 7F)
 There are   330 symmetry adapted cartesian basis functions of A   symmetry.
 There are   330 symmetry adapted basis functions of A   symmetry.
   330 basis functions,   520 primitive gaussians,   330 cartesian basis functions
    47 alpha electrons       46 beta electrons
       nuclear repulsion energy       808.1458499371 Hartrees.
 NAtoms=   29 NActive=   29 NUniq=   29 SFac= 1.00D+00 NAtFMM=   60 NAOKFM=F Big=F
 Integral buffers will be    131072 words long.
 Raffenetti 2 integral format.
 Two-electron integral symmetry is turned on.
 Nuclear repulsion after empirical dispersion term =      808.1192689429 Hartrees.
 One-electron integrals computed using PRISM.
 NBasis=   330 RedAO= T EigKep=  2.81D-06  NBF=   330
 NBsUse=   330 1.00D-06 EigRej= -1.00D+00 NBFU=   330
 Initial guess from the checkpoint file:  "Alpha-Pinene-RO-OHdown-Oup-conf2-wb97-opt.chk"
 B after Tr=     0.000000   -0.000000    0.000000
         Rot=    0.999953    0.009655   -0.000312   -0.000601 Ang=   1.11 deg.
 Initial guess <Sx>= 0.0000 <Sy>= 0.0000 <Sz>= 0.5000 <S**2>= 0.7540 S= 0.5020
 ExpMin= 3.60D-02 ExpMax= 5.48D+03 ExpMxC= 8.25D+02 IAcc=3 IRadAn=         7 AccDes= 0.00D+00
 Harris functional with IExCor= 4639 and IRadAn=       7 diagonalized for initial guess.
 HarFok:  IExCor= 4639 AccDes= 0.00D+00 IRadAn=         7 IDoV= 1 UseB2=F ITyADJ=14
 ICtDFT=  3500011 ScaDFX=  1.000000  1.000000  1.000000  1.000000
 FoFCou: FMM=F IPFlag=           0 FMFlag=      100000 FMFlg1=           0
         NFxFlg=           0 DoJE=T BraDBF=F KetDBF=T FulRan=T
         wScrn=  0.000000 ICntrl=       500 IOpCl=  0 I1Cent=   200000004 NGrid=           0
         NMat0=    1 NMatS0=      1 NMatT0=    0 NMatD0=    1 NMtDS0=    0 NMtDT0=    0
 Petite list used in FoFCou.
 Requested convergence on RMS density matrix=1.00D-08 within 128 cycles.
 Requested convergence on MAX density matrix=1.00D-06.
 Requested convergence on             energy=1.00D-06.
 No special actions if energy rises.
 SCF Done:  E(UwB97XD) =  -541.533588942     A.U. after   18 cycles
            NFock= 18  Conv=0.56D-08     -V/T= 2.0092
 <Sx>= 0.0000 <Sy>= 0.0000 <Sz>= 0.5000 <S**2>= 0.7541 S= 0.5020
 <L.S>= 0.000000000000E+00
 Annihilation of the first spin contaminant:
 S**2 before annihilation     0.7541,   after     0.7500
 Calling FoFJK, ICntrl=      2127 FMM=F ISym2X=0 I1Cent= 0 IOpClX= 1 NMat=1 NMatS=1 NMatT=0.
 ***** Axes restored to original set *****
 -------------------------------------------------------------------
 Center     Atomic                   Forces (Hartrees/Bohr)
 Number     Number              X              Y              Z
 -------------------------------------------------------------------
      1        6          -0.000017460    0.000027738   -0.000001632
      2        1          -0.000006441   -0.000004308    0.000007823
      3        1           0.000005965   -0.000002467    0.000012321
      4        6           0.000057943    0.000122596    0.000025178
      5        6           0.000016771   -0.000156808   -0.000104862
      6        6           0.000024840    0.000036326   -0.000036340
      7        1          -0.000007075    0.000005391   -0.000001629
      8        6           0.000049445    0.000010621   -0.000038824
      9        6           0.000001285   -0.000036674    0.000048182
     10        1           0.000009847   -0.000007426    0.000002791
     11        6          -0.000061492   -0.000000073    0.000050672
     12        1          -0.000005044   -0.000009189    0.000006558
     13        1          -0.000008951   -0.000008623   -0.000015203
     14        6          -0.000035616    0.000002636    0.000016083
     15        1           0.000003618    0.000000892   -0.000010068
     16        1           0.000016537    0.000001043   -0.000018047
     17        1          -0.000003476   -0.000012299   -0.000002236
     18        6           0.000002171    0.000015646    0.000006237
     19        1           0.000020178   -0.000003944   -0.000014691
     20        1           0.000004619    0.000009097   -0.000006851
     21        1           0.000004936    0.000007640   -0.000016338
     22        1          -0.000005368   -0.000026588    0.000000569
     23        8          -0.000060993   -0.000045907   -0.000038821
     24        1           0.000004370   -0.000008996    0.000008833
     25        6           0.000033093    0.000017405    0.000050977
     26        1          -0.000016169   -0.000009856   -0.000001597
     27        1          -0.000000050    0.000006254    0.000009875
     28        1          -0.000003313   -0.000024654   -0.000006260
     29        8          -0.000024171    0.000094529    0.000067301
 -------------------------------------------------------------------
 Cartesian Forces:  Max     0.000156808 RMS     0.000034855

 GradGradGradGradGradGradGradGradGradGradGradGradGradGradGradGradGradGrad
 Berny optimization.
 Using GEDIIS/GDIIS optimizer.
 FormGI is forming the generalized inverse of G from B-inverse, IUseBI=4.
 Internal  Forces:  Max     0.000110381 RMS     0.000018539
 Search for a local minimum.
 Step number   8 out of a maximum of  174
 All quantities printed in internal units (Hartrees-Bohrs-Radians)
 Mixed Optimization -- En-DIIS/RFO-DIIS
 Swapping is turned off.
 Update second derivatives using D2CorX and points    1    2    3    4    5
                                                      6    7    8
 DE= -3.77D-06 DEPred=-3.33D-06 R= 1.13D+00
 TightC=F SS=  1.41D+00  RLast= 7.09D-02 DXNew= 7.4062D-01 2.1276D-01
 Trust test= 1.13D+00 RLast= 7.09D-02 DXMaxT set to 4.40D-01
 ITU=  1  1  1  1  1 -1  1  0
     Eigenvalues ---    0.00036   0.00213   0.00391   0.00486   0.01295
     Eigenvalues ---    0.01449   0.01909   0.02342   0.02772   0.02864
     Eigenvalues ---    0.02954   0.03407   0.03643   0.03739   0.04415
     Eigenvalues ---    0.04530   0.04731   0.04865   0.05248   0.05321
     Eigenvalues ---    0.05365   0.05410   0.05614   0.05684   0.05795
     Eigenvalues ---    0.06010   0.06164   0.06506   0.06837   0.07102
     Eigenvalues ---    0.07459   0.08550   0.08694   0.09185   0.09654
     Eigenvalues ---    0.09978   0.10405   0.12707   0.13574   0.15951
     Eigenvalues ---    0.15994   0.16000   0.16000   0.16000   0.16027
     Eigenvalues ---    0.16073   0.16100   0.16352   0.16602   0.17936
     Eigenvalues ---    0.20416   0.21732   0.22906   0.24751   0.25565
     Eigenvalues ---    0.26232   0.27692   0.28159   0.29252   0.30101
     Eigenvalues ---    0.30269   0.32009   0.34516   0.34553   0.34618
     Eigenvalues ---    0.34627   0.34632   0.34734   0.34751   0.34771
     Eigenvalues ---    0.34840   0.34847   0.35043   0.35096   0.35146
     Eigenvalues ---    0.35269   0.35504   0.36608   0.41685   0.46711
     Eigenvalues ---    0.55977
 En-DIIS/RFO-DIIS/Sim-DIIS IScMMF=       -3 using points:     8    7    6    5    4    3    2
 RFO step:  Lambda=-1.18379592D-06.
 DidBck=F Rises=F RFO-DIIS coefs:    1.40706   -0.22302   -0.13150    0.06693    0.03819
                  RFO-DIIS coefs:   -0.04802   -0.10964
 Iteration  1 RMS(Cart)=  0.00609095 RMS(Int)=  0.00002604
 Iteration  2 RMS(Cart)=  0.00002423 RMS(Int)=  0.00001856
 Iteration  3 RMS(Cart)=  0.00000000 RMS(Int)=  0.00001856
 Variable       Old X    -DE/DX   Delta X   Delta X   Delta X     New X
                                 (Linear)    (Quad)   (Total)
    R1        2.06748   0.00000   0.00000   0.00003   0.00004   2.06752
    R2        2.06945  -0.00001   0.00004  -0.00003   0.00001   2.06946
    R3        2.93065   0.00000   0.00038   0.00006   0.00043   2.93108
    R4        2.88779   0.00000  -0.00011   0.00005  -0.00005   2.88774
    R5        2.99742   0.00003   0.00044   0.00024   0.00067   2.99809
    R6        2.07154  -0.00000  -0.00010   0.00002  -0.00008   2.07147
    R7        2.68572  -0.00008   0.00035  -0.00023   0.00012   2.68584
    R8        2.90952  -0.00001  -0.00008   0.00008  -0.00001   2.90951
    R9        2.93476   0.00006  -0.00042   0.00042  -0.00000   2.93475
   R10        2.60965  -0.00011  -0.00023  -0.00023  -0.00046   2.60919
   R11        2.06969  -0.00000   0.00001  -0.00000   0.00001   2.06970
   R12        2.95688  -0.00002  -0.00018   0.00013  -0.00004   2.95684
   R13        2.93099  -0.00002  -0.00012  -0.00007  -0.00020   2.93080
   R14        2.94375  -0.00008  -0.00001  -0.00033  -0.00033   2.94342
   R15        2.89762   0.00002  -0.00018   0.00023   0.00005   2.89767
   R16        2.88757  -0.00001  -0.00004   0.00003  -0.00002   2.88755
   R17        2.07045  -0.00001   0.00003  -0.00003  -0.00001   2.07044
   R18        2.92143  -0.00000  -0.00025   0.00004  -0.00021   2.92122
   R19        2.06884  -0.00001   0.00005  -0.00003   0.00002   2.06886
   R20        2.06021   0.00002   0.00001   0.00005   0.00006   2.06026
   R21        2.07097  -0.00001   0.00001  -0.00002  -0.00001   2.07096
   R22        2.06511   0.00001   0.00003   0.00002   0.00004   2.06515
   R23        2.07084  -0.00001   0.00002  -0.00002   0.00000   2.07084
   R24        2.06251   0.00002   0.00002   0.00006   0.00008   2.06260
   R25        2.07118  -0.00001   0.00008  -0.00004   0.00004   2.07122
   R26        2.07192  -0.00000   0.00004  -0.00001   0.00003   2.07196
   R27        1.81642   0.00001  -0.00005   0.00002  -0.00003   1.81639
   R28        2.06524  -0.00002  -0.00006  -0.00003  -0.00009   2.06515
   R29        2.06267  -0.00000   0.00006  -0.00002   0.00003   2.06271
   R30        2.05702  -0.00002   0.00011  -0.00006   0.00005   2.05706
    A1        1.86059   0.00000   0.00031  -0.00004   0.00025   1.86084
    A2        1.87925   0.00000  -0.00090  -0.00002  -0.00091   1.87835
    A3        1.93142  -0.00001  -0.00010  -0.00023  -0.00029   1.93113
    A4        1.89597  -0.00000   0.00047   0.00005   0.00056   1.89653
    A5        1.90440   0.00002  -0.00066   0.00034  -0.00030   1.90410
    A6        1.98765  -0.00001   0.00088  -0.00009   0.00068   1.98834
    A7        2.00041   0.00001  -0.00051   0.00015  -0.00047   1.99994
    A8        1.89886   0.00001   0.00069   0.00009   0.00081   1.89967
    A9        1.86070   0.00000  -0.00045   0.00003  -0.00039   1.86031
   A10        1.81427  -0.00001   0.00039  -0.00024   0.00019   1.81446
   A11        1.98882  -0.00002   0.00018  -0.00034  -0.00013   1.98868
   A12        1.89757   0.00002  -0.00024   0.00035   0.00010   1.89766
   A13        1.94493  -0.00001   0.00085  -0.00024   0.00053   1.94546
   A14        1.97961   0.00000  -0.00077  -0.00005  -0.00080   1.97880
   A15        1.90338  -0.00001   0.00015  -0.00009   0.00009   1.90347
   A16        1.95752  -0.00001  -0.00062  -0.00007  -0.00065   1.95687
   A17        1.90501   0.00003  -0.00027   0.00057   0.00032   1.90532
   A18        1.76330  -0.00001   0.00067  -0.00006   0.00058   1.76388
   A19        1.91157  -0.00001   0.00020  -0.00000   0.00022   1.91179
   A20        1.99650  -0.00002   0.00013  -0.00029  -0.00019   1.99631
   A21        1.87646   0.00004  -0.00059   0.00052  -0.00008   1.87637
   A22        2.05556   0.00002   0.00005  -0.00005   0.00000   2.05557
   A23        2.06395  -0.00001  -0.00002  -0.00008  -0.00010   2.06385
   A24        1.53111  -0.00002   0.00015  -0.00007   0.00009   1.53120
   A25        1.48742   0.00002  -0.00007   0.00002  -0.00005   1.48736
   A26        1.92927  -0.00003  -0.00002   0.00004   0.00003   1.92930
   A27        2.12083  -0.00001  -0.00003  -0.00005  -0.00008   2.12075
   A28        1.95915  -0.00002  -0.00012   0.00004  -0.00008   1.95908
   A29        2.06124  -0.00003   0.00013  -0.00063  -0.00050   2.06074
   A30        1.88165   0.00005   0.00007   0.00047   0.00053   1.88218
   A31        1.93478  -0.00002   0.00035  -0.00054  -0.00020   1.93457
   A32        1.93849  -0.00001  -0.00030   0.00001  -0.00027   1.93822
   A33        1.90174   0.00004  -0.00029   0.00060   0.00028   1.90202
   A34        2.04553   0.00001   0.00013  -0.00003   0.00011   2.04564
   A35        1.53857  -0.00001   0.00014   0.00004   0.00019   1.53876
   A36        2.07006  -0.00001   0.00007  -0.00009  -0.00001   2.07004
   A37        1.50263   0.00000  -0.00001  -0.00003  -0.00004   1.50259
   A38        2.04387  -0.00001  -0.00034  -0.00005  -0.00040   2.04347
   A39        1.97231   0.00001   0.00021   0.00006   0.00028   1.97258
   A40        2.05079  -0.00000  -0.00023   0.00009  -0.00015   2.05064
   A41        1.98255   0.00001   0.00022   0.00006   0.00028   1.98284
   A42        1.89108  -0.00000   0.00014  -0.00010   0.00004   1.89112
   A43        1.92298   0.00000  -0.00003   0.00007   0.00004   1.92302
   A44        1.97789  -0.00004   0.00002  -0.00023  -0.00021   1.97768
   A45        1.92227   0.00002  -0.00010   0.00023   0.00014   1.92241
   A46        1.87747   0.00001   0.00006  -0.00004   0.00002   1.87749
   A47        1.88107  -0.00000   0.00002   0.00000   0.00002   1.88109
   A48        1.87892   0.00001   0.00003  -0.00003   0.00000   1.87892
   A49        1.98814  -0.00003   0.00015  -0.00029  -0.00014   1.98800
   A50        1.93039   0.00001  -0.00017   0.00019   0.00002   1.93040
   A51        1.90755  -0.00001  -0.00011   0.00000  -0.00010   1.90745
   A52        1.88824   0.00001   0.00022  -0.00002   0.00020   1.88843
   A53        1.87153   0.00001   0.00016  -0.00003   0.00013   1.87166
   A54        1.87380   0.00001  -0.00027   0.00017  -0.00010   1.87370
   A55        1.90426   0.00000   0.00010   0.00013   0.00023   1.90449
   A56        1.93399   0.00000   0.00053   0.00002   0.00055   1.93454
   A57        1.90597   0.00001  -0.00028   0.00009  -0.00020   1.90577
   A58        1.91440   0.00001  -0.00066   0.00024  -0.00042   1.91398
   A59        1.89384  -0.00001  -0.00005  -0.00010  -0.00015   1.89369
   A60        1.89575   0.00000   0.00085  -0.00007   0.00077   1.89652
   A61        1.91980  -0.00001  -0.00038  -0.00018  -0.00056   1.91924
    D1        2.02867  -0.00001   0.01025  -0.00022   0.01001   2.03868
    D2       -2.23252  -0.00001   0.01090  -0.00037   0.01051  -2.22201
    D3       -0.18894   0.00001   0.01074   0.00011   0.01083  -0.17811
    D4       -2.24595  -0.00001   0.01037  -0.00026   0.01011  -2.23584
    D5       -0.22396  -0.00001   0.01103  -0.00041   0.01062  -0.21334
    D6        1.81963   0.00002   0.01086   0.00006   0.01094   1.83056
    D7       -0.11985   0.00001   0.01045   0.00016   0.01060  -0.10925
    D8        1.90215   0.00000   0.01110   0.00001   0.01110   1.91325
    D9       -2.33745   0.00003   0.01094   0.00048   0.01142  -2.32603
   D10       -1.18364   0.00001  -0.00500   0.00046  -0.00454  -1.18818
   D11        1.12261  -0.00000  -0.00478  -0.00003  -0.00480   1.11781
   D12       -2.84900   0.00001  -0.00518   0.00037  -0.00480  -2.85381
   D13        3.05760   0.00000  -0.00492   0.00045  -0.00449   3.05311
   D14       -0.91933  -0.00001  -0.00470  -0.00004  -0.00475  -0.92408
   D15        1.39224   0.00000  -0.00509   0.00035  -0.00475   1.38748
   D16        0.93616  -0.00000  -0.00563   0.00020  -0.00546   0.93070
   D17       -3.04077  -0.00001  -0.00541  -0.00029  -0.00572  -3.04649
   D18       -0.72920  -0.00000  -0.00580   0.00010  -0.00572  -0.73492
   D19        0.06640  -0.00000  -0.01025  -0.00035  -0.01058   0.05582
   D20       -2.16255   0.00001  -0.00947  -0.00000  -0.00947  -2.17203
   D21        2.17058   0.00002  -0.00995   0.00016  -0.00980   2.16078
   D22       -2.00390  -0.00001  -0.01108  -0.00038  -0.01145  -2.01535
   D23        2.05033   0.00000  -0.01031  -0.00004  -0.01034   2.03999
   D24        0.10028   0.00001  -0.01079   0.00012  -0.01066   0.08962
   D25        2.21666  -0.00002  -0.01114  -0.00048  -0.01162   2.20504
   D26       -0.01230  -0.00000  -0.01037  -0.00013  -0.01051  -0.02281
   D27       -1.96235   0.00001  -0.01085   0.00003  -0.01083  -1.97318
   D28       -2.83928  -0.00002   0.00122  -0.00088   0.00030  -2.83899
   D29        1.21941  -0.00001   0.00212  -0.00085   0.00131   1.22073
   D30       -0.79485   0.00001   0.00168  -0.00058   0.00109  -0.79375
   D31        3.09833   0.00002   0.00519   0.00067   0.00586   3.10419
   D32       -0.83350   0.00002   0.00557   0.00032   0.00590  -0.82760
   D33        0.83485   0.00000   0.00551   0.00039   0.00590   0.84075
   D34       -0.94405   0.00001   0.00434   0.00034   0.00468  -0.93937
   D35        1.40731   0.00001   0.00471  -0.00001   0.00471   1.41203
   D36        3.07566  -0.00001   0.00465   0.00006   0.00471   3.08038
   D37        0.99511   0.00002   0.00465   0.00055   0.00521   1.00031
   D38       -2.93672   0.00002   0.00503   0.00020   0.00525  -2.93147
   D39       -1.26837   0.00000   0.00496   0.00027   0.00525  -1.26312
   D40       -1.17450  -0.00001   0.00862  -0.00036   0.00823  -1.16627
   D41        3.02350  -0.00001   0.00854  -0.00031   0.00820   3.03170
   D42        0.91843   0.00000   0.00959  -0.00029   0.00927   0.92770
   D43        2.88629   0.00001   0.00864   0.00007   0.00874   2.89502
   D44        0.80111   0.00001   0.00856   0.00012   0.00870   0.80981
   D45       -1.30397   0.00002   0.00961   0.00014   0.00977  -1.29419
   D46        0.85964  -0.00002   0.00885  -0.00053   0.00832   0.86797
   D47       -1.22554  -0.00002   0.00877  -0.00048   0.00829  -1.21725
   D48        2.95257  -0.00001   0.00982  -0.00046   0.00936   2.96194
   D49        1.42718   0.00002  -0.00033   0.00047   0.00012   1.42730
   D50       -2.90139   0.00001  -0.00048   0.00052   0.00002  -2.90136
   D51       -0.67090   0.00005  -0.00043   0.00123   0.00078  -0.67012
   D52       -2.57292   0.00001   0.00016   0.00010   0.00025  -2.57267
   D53       -0.61830  -0.00000   0.00000   0.00015   0.00015  -0.61814
   D54        1.61219   0.00003   0.00006   0.00085   0.00091   1.61310
   D55       -0.46162  -0.00001   0.00023  -0.00004   0.00019  -0.46143
   D56        1.49300  -0.00002   0.00008   0.00001   0.00009   1.49309
   D57       -2.55970   0.00001   0.00013   0.00071   0.00085  -2.55885
   D58       -1.54033   0.00002  -0.00032   0.00025  -0.00004  -1.54036
   D59        0.53684   0.00002  -0.00066   0.00033  -0.00032   0.53653
   D60        2.75309   0.00001  -0.00057   0.00020  -0.00036   2.75273
   D61        2.56864   0.00000  -0.00006  -0.00014  -0.00018   2.56846
   D62       -1.63737   0.00000  -0.00040  -0.00007  -0.00046  -1.63783
   D63        0.57887  -0.00001  -0.00031  -0.00020  -0.00051   0.57837
   D64        0.46485  -0.00000  -0.00020  -0.00002  -0.00021   0.46463
   D65        2.54202  -0.00001  -0.00054   0.00005  -0.00049   2.54153
   D66       -1.52492  -0.00001  -0.00045  -0.00008  -0.00054  -1.52546
   D67       -1.44994  -0.00003   0.00001  -0.00059  -0.00055  -1.45049
   D68        2.58312  -0.00001  -0.00001  -0.00006  -0.00007   2.58306
   D69        0.46312   0.00001  -0.00021   0.00002  -0.00019   0.46293
   D70        2.90893  -0.00001   0.00007  -0.00064  -0.00055   2.90838
   D71        0.65881   0.00001   0.00005  -0.00012  -0.00007   0.65874
   D72       -1.46120   0.00003  -0.00015  -0.00004  -0.00019  -1.46139
   D73        0.70323  -0.00003  -0.00003  -0.00079  -0.00080   0.70243
   D74       -1.54689  -0.00001  -0.00005  -0.00026  -0.00031  -1.54721
   D75        2.61628   0.00001  -0.00025  -0.00018  -0.00044   2.61584
   D76        1.31923  -0.00001  -0.00030  -0.00049  -0.00079   1.31845
   D77       -0.78526  -0.00000  -0.00037  -0.00033  -0.00069  -0.78595
   D78       -2.89110   0.00000  -0.00035  -0.00030  -0.00065  -2.89175
   D79        2.94726   0.00000  -0.00044  -0.00043  -0.00087   2.94639
   D80        0.84277   0.00001  -0.00051  -0.00027  -0.00078   0.84199
   D81       -1.26307   0.00001  -0.00049  -0.00024  -0.00073  -1.26381
   D82       -1.03633  -0.00002  -0.00030  -0.00086  -0.00116  -1.03749
   D83       -3.14083  -0.00001  -0.00037  -0.00069  -0.00106   3.14130
   D84        1.03652  -0.00001  -0.00035  -0.00067  -0.00102   1.03550
   D85        0.94495  -0.00000  -0.00226  -0.00085  -0.00312   0.94183
   D86       -1.18616   0.00000  -0.00253  -0.00076  -0.00329  -1.18946
   D87        3.03766  -0.00001  -0.00203  -0.00108  -0.00312   3.03454
   D88       -0.84422  -0.00001  -0.00225  -0.00038  -0.00262  -0.84684
   D89       -2.97534  -0.00000  -0.00252  -0.00029  -0.00279  -2.97813
   D90        1.24849  -0.00002  -0.00202  -0.00061  -0.00262   1.24587
   D91       -3.08685   0.00000  -0.00225  -0.00034  -0.00259  -3.08944
   D92        1.06522   0.00000  -0.00252  -0.00025  -0.00277   1.06245
   D93       -0.99414  -0.00001  -0.00202  -0.00057  -0.00259  -0.99673
   D94        1.47806  -0.00002   0.00062  -0.00055   0.00005   1.47811
   D95       -0.59262  -0.00001   0.00107  -0.00049   0.00056  -0.59206
   D96       -2.82540  -0.00001   0.00086  -0.00049   0.00036  -2.82504
   D97       -0.46695  -0.00001   0.00022  -0.00006   0.00017  -0.46678
   D98       -2.53763   0.00001   0.00067   0.00000   0.00068  -2.53695
   D99        1.51278   0.00001   0.00047   0.00001   0.00048   1.51326
   D100      -2.56520  -0.00001  -0.00003  -0.00003  -0.00007  -2.56528
   D101       1.64730   0.00000   0.00041   0.00003   0.00044   1.64774
   D102      -0.58548   0.00000   0.00021   0.00003   0.00024  -0.58524
         Item               Value     Threshold  Converged?
 Maximum Force            0.000110     0.000450     YES
 RMS     Force            0.000019     0.000300     YES
 Maximum Displacement     0.033972     0.001800     NO 
 RMS     Displacement     0.006092     0.001200     NO 
 Predicted change in Energy=-5.405944D-07
 GradGradGradGradGradGradGradGradGradGradGradGradGradGradGradGradGradGrad

                          Input orientation:                          
 ---------------------------------------------------------------------
 Center     Atomic      Atomic             Coordinates (Angstroms)
 Number     Number       Type             X           Y           Z
 ---------------------------------------------------------------------
      1          6           0        0.154661    1.627835   -0.822342
      2          1           0        0.069242    2.425789   -0.078706
      3          1           0        0.369702    2.113784   -1.779878
      4          6           0        1.369371    0.747279   -0.428768
      5          6           0        1.006481   -0.753952   -0.065922
      6          6           0       -0.494546   -1.034224   -0.263112
      7          1           0       -0.702961   -2.086282   -0.041123
      8          6           0       -1.440507    0.044125    0.361859
      9          6           0       -1.159021    0.855724   -0.937436
     10          1           0       -1.963075    1.500296   -1.309499
     11          6           0       -0.892311   -0.485579   -1.658136
     12          1           0       -0.122261   -0.496838   -2.436252
     13          1           0       -1.792332   -0.952320   -2.059070
     14          6           0       -2.882278   -0.474526    0.421479
     15          1           0       -2.990233   -1.198436    1.237144
     16          1           0       -3.203654   -0.965751   -0.500309
     17          1           0       -3.573513    0.353436    0.615253
     18          6           0       -1.124054    0.702777    1.703833
     19          1           0       -0.131728    1.154815    1.751561
     20          1           0       -1.208678   -0.024152    2.519749
     21          1           0       -1.853182    1.498365    1.897683
     22          1           0        2.036000    0.656447   -1.294186
     23          8           0        2.055362    1.440855    0.604878
     24          1           0        2.942631    1.081195    0.690253
     25          6           0        1.501853   -1.184734    1.341506
     26          1           0        2.593724   -1.213049    1.377556
     27          1           0        1.121895   -2.183169    1.565597
     28          1           0        1.146963   -0.475915    2.087544
     29          8           0        1.736139   -1.602345   -0.874767
 ---------------------------------------------------------------------
                    Distance matrix (angstroms):
                    1          2          3          4          5
     1  C    0.000000
     2  H    1.094086   0.000000
     3  H    1.095110   1.755452   0.000000
     4  C    1.551063   2.151807   2.166142   0.000000
     5  C    2.640203   3.315017   3.401035   1.586519   0.000000
     6  C    2.796563   3.510492   3.599647   2.583676   1.539648
     7  H    3.891077   4.577827   4.670592   3.531840   2.167466
     8  C    2.540675   2.854078   3.485310   3.002487   2.609151
     9  C    1.528124   2.170519   2.151609   2.581331   2.835488
    10  H    2.176785   2.549844   2.457534   3.528160   3.930188
    11  C    2.502242   3.448949   2.892090   2.854205   2.492505
    12  H    2.682467   3.759847   2.736458   2.793347   2.637922
    13  H    3.460849   4.335773   3.762092   3.942447   3.441707
    14  C    3.897436   4.168151   4.703265   4.504692   3.929133
    15  H    4.703153   4.922079   5.600214   5.056404   4.227206
    16  H    4.255428   4.732034   4.887710   4.883866   4.237781
    17  H    4.194050   4.248046   4.938059   5.067267   4.760950
    18  C    2.978658   2.751395   4.044564   3.281331   3.129420
    19  H    2.632630   2.237329   3.693524   2.678287   2.870915
    20  H    3.969550   3.793054   5.054587   3.991892   3.482131
    21  H    3.383302   2.908941   4.341015   4.044916   4.135982
    22  H    2.169255   2.911375   2.266336   1.096172   2.134893
    23  O    2.384236   2.319926   2.996889   1.421287   2.523351
    24  H    3.218623   3.264291   3.713186   1.959300   2.772768
    25  C    3.795749   4.135850   4.680281   2.623757   1.553004
    26  H    4.342718   4.662066   5.097400   2.933383   2.194024
    27  H    4.600168   5.005428   5.497436   3.553346   2.172058
    28  H    3.725300   3.778096   4.718859   2.806688   2.175881
    29  O    3.596927   4.431493   4.061526   2.419539   1.380725
                    6          7          8          9         10
     6  C    0.000000
     7  H    1.095236   0.000000
     8  C    1.564694   2.290197   0.000000
     9  C    2.113799   3.109143   1.557592   0.000000
    10  H    3.110514   4.007519   2.277488   1.095631   0.000000
    11  C    1.550910   2.283164   2.159047   1.545845   2.282933
    12  H    2.269344   2.932608   3.140038   2.269526   2.940529
    13  H    2.217302   2.558264   2.641511   2.219948   2.570279
    14  C    2.546212   2.749761   1.533381   2.566287   2.782291
    15  H    2.916537   2.766560   2.170653   3.507379   3.850143
    16  H    2.720334   2.778473   2.207231   2.772972   2.876667
    17  H    3.489579   3.824019   2.170161   2.914259   2.759252
    18  C    2.698578   3.316782   1.528025   2.645925   3.228028
    19  H    2.997071   3.747630   2.208576   2.894044   3.583752
    20  H    3.045414   3.326590   2.171381   3.567741   4.190012
    21  H    3.595682   4.234580   2.154964   2.988770   3.209065
    22  H    3.213276   4.073651   3.899169   3.221047   4.087165
    23  O    3.658067   4.523976   3.772401   3.612945   4.451540
    24  H    4.147057   4.884481   4.516110   4.418570   5.314189
    25  C    2.565747   2.754207   3.335758   4.054294   5.122787
    26  H    3.501597   3.693686   4.345934   4.870535   5.945328
    27  H    2.697615   2.433317   3.602183   4.550013   5.599208
    28  H    2.920932   3.247572   3.153320   4.030053   5.011751
    29  O    2.381772   2.622664   3.785655   3.798419   4.847635
                   11         12         13         14         15
    11  C    0.000000
    12  H    1.094792   0.000000
    13  H    1.090245   1.771685   0.000000
    14  C    2.878349   3.973012   2.751254   0.000000
    15  H    3.645832   4.712892   3.515760   1.095906   0.000000
    16  H    2.629341   3.669161   2.102795   1.092830   1.765909
    17  H    3.614013   4.684634   3.468372   1.095844   1.770669
    18  C    3.573336   4.425265   4.164779   2.474232   2.704632
    19  H    3.859457   4.501758   4.660315   3.462570   3.738110
    20  H    4.215178   5.095654   4.708263   2.721490   2.489570
    21  H    4.183677   5.075423   4.654617   2.670302   3.000322
    22  H    3.164125   2.700458   4.222477   5.330297   5.925474
    23  O    4.185828   4.212502   5.256297   5.299303   5.729193
    24  H    4.761984   4.653900   5.840705   6.035070   6.379239
    25  C    3.901114   4.169222   4.740210   4.535576   4.493319
    26  H    4.679431   4.736525   5.578160   5.607682   5.585742
    27  H    4.163087   4.517348   4.811021   4.501319   4.241129
    28  H    4.264839   4.698521   5.104981   4.360110   4.285045
    29  O    2.961349   2.667215   3.778256   4.927678   5.192486
                   16         17         18         19         20
    16  H    0.000000
    17  H    1.766784   0.000000
    18  C    3.459330   2.703127   0.000000
    19  H    4.359409   3.712046   1.091479   0.000000
    20  H    3.739958   3.059758   1.096041   1.771976   0.000000
    21  H    3.694050   2.432083   1.096433   1.761471   1.766468
    22  H    5.542179   5.933331   4.356169   3.771471   5.053440
    23  O    5.888161   5.732959   3.444001   2.485974   4.057947
    24  H    6.586672   6.557087   4.208143   3.253226   4.669284
    25  C    5.057868   5.352826   3.254130   2.882746   3.175246
    26  H    6.098945   6.408572   4.195082   3.629704   4.144436
    27  H    4.945751   5.420735   3.659519   3.570475   3.317128
    28  H    5.085744   5.013816   2.587289   2.099337   2.437198
    29  O    4.994700   5.851294   4.488148   4.241280   4.762918
                   21         22         23         24         25
    21  H    0.000000
    22  H    5.101234   0.000000
    23  O    4.117204   2.054778   0.000000
    24  H    4.963037   2.222698   0.961192   0.000000
    25  C    4.331814   3.259162   2.782573   2.763043   0.000000
    26  H    5.234240   3.308213   2.816038   2.420264   1.092833
    27  H    4.745003   4.132477   3.863663   3.838929   1.091539
    28  H    3.596483   3.675422   2.587952   2.757070   1.088552
    29  O    5.494006   2.316888   3.398870   3.332611   2.267412
                   26         27         28         29
    26  H    0.000000
    27  H    1.772787   0.000000
    28  H    1.772165   1.785434   0.000000
    29  O    2.441303   2.582640   3.223548   0.000000
 Stoichiometry    C10H17O2(2)
 Framework group  C1[X(C10H17O2)]
 Deg. of freedom    81
 Full point group                 C1      NOp   1
 Largest Abelian subgroup         C1      NOp   1
 Largest concise Abelian subgroup C1      NOp   1
                         Standard orientation:                         
 ---------------------------------------------------------------------
 Center     Atomic      Atomic             Coordinates (Angstroms)
 Number     Number       Type             X           Y           Z
 ---------------------------------------------------------------------
      1          6           0        0.137603    1.439696   -1.120261
      2          1           0        0.052394    2.364606   -0.542070
      3          1           0        0.337729    1.734914   -2.155664
      4          6           0        1.364891    0.659861   -0.580429
      5          6           0        1.020417   -0.746790    0.067424
      6          6           0       -0.479844   -1.070809   -0.054010
      7          1           0       -0.675701   -2.062426    0.367745
      8          6           0       -1.429480    0.100167    0.364645
      9          6           0       -1.169703    0.650065   -1.069308
     10          1           0       -1.983868    1.205467   -1.547923
     11          6           0       -0.897725   -0.802384   -1.523243
     12          1           0       -0.135930   -0.956674   -2.294237
     13          1           0       -1.797409   -1.343947   -1.816351
     14          6           0       -2.865453   -0.408203    0.540143
     15          1           0       -2.957713   -0.963339    1.480527
     16          1           0       -3.191859   -1.069207   -0.266586
     17          1           0       -3.562558    0.436367    0.580384
     18          6           0       -1.105141    1.005908    1.551784
     19          1           0       -0.116780    1.466104    1.499918
     20          1           0       -1.174041    0.448032    2.492705
     21          1           0       -1.839822    1.818437    1.598761
     22          1           0        2.023116    0.409987   -1.420604
     23          8           0        2.055110    1.543599    0.292875
     24          1           0        2.946674    1.213561    0.434577
     25          6           0        1.534887   -0.896434    1.525076
     26          1           0        2.627303   -0.909185    1.552444
     27          1           0        1.167008   -1.836297    1.940742
     28          1           0        1.181123   -0.060556    2.125995
     29          8           0        1.749592   -1.728888   -0.573037
 ---------------------------------------------------------------------
 Rotational constants (GHZ):           1.3432885           0.8637036           0.8181984
 Standard basis: 6-31++G(d,p) (6D, 7F)
 There are   330 symmetry adapted cartesian basis functions of A   symmetry.
 There are   330 symmetry adapted basis functions of A   symmetry.
   330 basis functions,   520 primitive gaussians,   330 cartesian basis functions
    47 alpha electrons       46 beta electrons
       nuclear repulsion energy       808.2630163886 Hartrees.
 NAtoms=   29 NActive=   29 NUniq=   29 SFac= 1.00D+00 NAtFMM=   60 NAOKFM=F Big=F
 Integral buffers will be    131072 words long.
 Raffenetti 2 integral format.
 Two-electron integral symmetry is turned on.
 Nuclear repulsion after empirical dispersion term =      808.2364364621 Hartrees.
 One-electron integrals computed using PRISM.
 NBasis=   330 RedAO= T EigKep=  2.82D-06  NBF=   330
 NBsUse=   330 1.00D-06 EigRej= -1.00D+00 NBFU=   330
 Initial guess from the checkpoint file:  "Alpha-Pinene-RO-OHdown-Oup-conf2-wb97-opt.chk"
 B after Tr=    -0.000000   -0.000000   -0.000000
         Rot=    0.999944    0.010521   -0.000662   -0.000727 Ang=   1.21 deg.
 Initial guess <Sx>= 0.0000 <Sy>= 0.0000 <Sz>= 0.5000 <S**2>= 0.7541 S= 0.5020
 ExpMin= 3.60D-02 ExpMax= 5.48D+03 ExpMxC= 8.25D+02 IAcc=3 IRadAn=         7 AccDes= 0.00D+00
 Harris functional with IExCor= 4639 and IRadAn=       7 diagonalized for initial guess.
 HarFok:  IExCor= 4639 AccDes= 0.00D+00 IRadAn=         7 IDoV= 1 UseB2=F ITyADJ=14
 ICtDFT=  3500011 ScaDFX=  1.000000  1.000000  1.000000  1.000000
 FoFCou: FMM=F IPFlag=           0 FMFlag=      100000 FMFlg1=           0
         NFxFlg=           0 DoJE=T BraDBF=F KetDBF=T FulRan=T
         wScrn=  0.000000 ICntrl=       500 IOpCl=  0 I1Cent=   200000004 NGrid=           0
         NMat0=    1 NMatS0=      1 NMatT0=    0 NMatD0=    1 NMtDS0=    0 NMtDT0=    0
 Petite list used in FoFCou.
 Requested convergence on RMS density matrix=1.00D-08 within 128 cycles.
 Requested convergence on MAX density matrix=1.00D-06.
 Requested convergence on             energy=1.00D-06.
 No special actions if energy rises.
 SCF Done:  E(UwB97XD) =  -541.533588259     A.U. after   18 cycles
            NFock= 18  Conv=0.56D-08     -V/T= 2.0092
 <Sx>= 0.0000 <Sy>= 0.0000 <Sz>= 0.5000 <S**2>= 0.7541 S= 0.5020
 <L.S>= 0.000000000000E+00
 Annihilation of the first spin contaminant:
 S**2 before annihilation     0.7541,   after     0.7500
 Calling FoFJK, ICntrl=      2127 FMM=F ISym2X=0 I1Cent= 0 IOpClX= 1 NMat=1 NMatS=1 NMatT=0.
 ***** Axes restored to original set *****
 -------------------------------------------------------------------
 Center     Atomic                   Forces (Hartrees/Bohr)
 Number     Number              X              Y              Z
 -------------------------------------------------------------------
      1        6           0.000024778    0.000020913   -0.000035875
      2        1          -0.000003999    0.000003339   -0.000038038
      3        1           0.000015001   -0.000008862    0.000005702
      4        6          -0.000003746    0.000051344    0.000007517
      5        6          -0.000012887   -0.000042469   -0.000056925
      6        6           0.000040508   -0.000039343   -0.000029205
      7        1          -0.000006077    0.000000487   -0.000003516
      8        6          -0.000036667    0.000037117   -0.000013535
      9        6          -0.000003173   -0.000043205    0.000064442
     10        1           0.000003411   -0.000002369   -0.000002240
     11        6           0.000001811    0.000042053    0.000026232
     12        1          -0.000003700   -0.000005826   -0.000005542
     13        1          -0.000000195    0.000003282    0.000002229
     14        6          -0.000005327   -0.000002714    0.000022787
     15        1           0.000002606    0.000001971   -0.000004293
     16        1           0.000013882    0.000004385   -0.000009794
     17        1           0.000007100   -0.000004994    0.000000161
     18        6          -0.000013425    0.000008730    0.000043226
     19        1          -0.000029683   -0.000027443    0.000010810
     20        1          -0.000007693    0.000006684   -0.000003677
     21        1          -0.000003188   -0.000002093   -0.000011292
     22        1          -0.000002221   -0.000001744   -0.000000436
     23        8           0.000019340   -0.000003888   -0.000033447
     24        1          -0.000000980   -0.000006231    0.000010017
     25        6          -0.000015038   -0.000023526    0.000036111
     26        1           0.000007917   -0.000004948   -0.000010429
     27        1           0.000003186    0.000005407   -0.000002667
     28        1           0.000014064   -0.000007147   -0.000003769
     29        8          -0.000005607    0.000041091    0.000035446
 -------------------------------------------------------------------
 Cartesian Forces:  Max     0.000064442 RMS     0.000021440

 GradGradGradGradGradGradGradGradGradGradGradGradGradGradGradGradGradGrad
 Berny optimization.
 Using GEDIIS/GDIIS optimizer.
 FormGI is forming the generalized inverse of G from B-inverse, IUseBI=4.
 Internal  Forces:  Max     0.000055044 RMS     0.000015221
 Search for a local minimum.
 Step number   9 out of a maximum of  174
 All quantities printed in internal units (Hartrees-Bohrs-Radians)
 Mixed Optimization -- En-DIIS/RFO-DIIS
 Swapping is turned off.
 Update second derivatives using D2CorX and points    1    2    3    4    5
                                                      6    7    8    9
 DE=  6.83D-07 DEPred=-5.41D-07 R=-1.26D+00
 Trust test=-1.26D+00 RLast= 5.76D-02 DXMaxT set to 2.20D-01
 ITU= -1  1  1  1  1  1 -1  1  0
     Eigenvalues ---    0.00024   0.00230   0.00390   0.00472   0.01363
     Eigenvalues ---    0.01442   0.01921   0.02353   0.02772   0.02863
     Eigenvalues ---    0.02960   0.03470   0.03660   0.03941   0.04418
     Eigenvalues ---    0.04616   0.04848   0.04980   0.05242   0.05321
     Eigenvalues ---    0.05362   0.05422   0.05615   0.05682   0.05806
     Eigenvalues ---    0.06024   0.06260   0.06554   0.06854   0.07113
     Eigenvalues ---    0.07444   0.08568   0.08869   0.09277   0.09673
     Eigenvalues ---    0.09975   0.10386   0.12954   0.13729   0.15959
     Eigenvalues ---    0.15991   0.16000   0.16000   0.16011   0.16020
     Eigenvalues ---    0.16055   0.16156   0.16402   0.16623   0.17967
     Eigenvalues ---    0.20484   0.22042   0.23505   0.24859   0.25684
     Eigenvalues ---    0.26316   0.27782   0.27988   0.29232   0.30105
     Eigenvalues ---    0.30450   0.32114   0.34521   0.34556   0.34618
     Eigenvalues ---    0.34628   0.34650   0.34743   0.34750   0.34780
     Eigenvalues ---    0.34839   0.34896   0.35055   0.35097   0.35266
     Eigenvalues ---    0.35364   0.35513   0.36661   0.41305   0.46522
     Eigenvalues ---    0.55977
 En-DIIS/RFO-DIIS/Sim-DIIS IScMMF=       -3 using points:     9    8    7    6    5    4    3    2
 RFO step:  Lambda=-4.11644893D-07.
 EnCoef did   100 forward-backward iterations
 EnCoef did   100 forward-backward iterations
 EnCoef did   100 forward-backward iterations
 EnCoef did   100 forward-backward iterations
 EnCoef did   100 forward-backward iterations
 EnCoef did     2 forward-backward iterations
 DidBck=T Rises=T En-DIIS coefs:    0.40101    0.45016    0.14884    0.00000    0.00000
                  En-DIIS coefs:    0.00000    0.00000    0.00000
 Iteration  1 RMS(Cart)=  0.00083832 RMS(Int)=  0.00000310
 Iteration  2 RMS(Cart)=  0.00000050 RMS(Int)=  0.00000307
 Variable       Old X    -DE/DX   Delta X   Delta X   Delta X     New X
                                 (Linear)    (Quad)   (Total)
    R1        2.06752  -0.00002  -0.00003  -0.00001  -0.00004   2.06749
    R2        2.06946  -0.00001  -0.00002   0.00001  -0.00001   2.06945
    R3        2.93108   0.00000  -0.00032   0.00037   0.00005   2.93113
    R4        2.88774   0.00003   0.00002   0.00005   0.00007   2.88781
    R5        2.99809   0.00005  -0.00059   0.00078   0.00019   2.99827
    R6        2.07147  -0.00000   0.00005  -0.00006  -0.00001   2.07146
    R7        2.68584  -0.00001  -0.00008   0.00007  -0.00001   2.68583
    R8        2.90951   0.00000  -0.00002   0.00002  -0.00000   2.90951
    R9        2.93475   0.00003   0.00002   0.00008   0.00010   2.93485
   R10        2.60919  -0.00005   0.00043  -0.00059  -0.00016   2.60903
   R11        2.06970   0.00000  -0.00002   0.00003   0.00001   2.06971
   R12        2.95684   0.00006   0.00003   0.00017   0.00020   2.95705
   R13        2.93080  -0.00003   0.00009  -0.00013  -0.00004   2.93076
   R14        2.94342   0.00002   0.00014  -0.00016  -0.00001   2.94341
   R15        2.89767  -0.00002  -0.00004   0.00003  -0.00000   2.89767
   R16        2.88755   0.00002  -0.00001   0.00004   0.00003   2.88758
   R17        2.07044  -0.00000  -0.00001   0.00001   0.00000   2.07045
   R18        2.92122  -0.00003   0.00014  -0.00026  -0.00012   2.92111
   R19        2.06886   0.00000  -0.00002   0.00004   0.00002   2.06887
   R20        2.06026  -0.00000  -0.00004   0.00003  -0.00001   2.06025
   R21        2.07096  -0.00000  -0.00001  -0.00000  -0.00001   2.07095
   R22        2.06515   0.00000  -0.00003   0.00003  -0.00000   2.06515
   R23        2.07084  -0.00001  -0.00001  -0.00000  -0.00002   2.07083
   R24        2.06260  -0.00004  -0.00006  -0.00001  -0.00007   2.06252
   R25        2.07122  -0.00001  -0.00005   0.00004  -0.00000   2.07121
   R26        2.07196  -0.00000  -0.00004   0.00005   0.00001   2.07197
   R27        1.81639   0.00000   0.00003  -0.00003   0.00000   1.81639
   R28        2.06515   0.00001   0.00009  -0.00007   0.00001   2.06517
   R29        2.06271  -0.00001  -0.00005   0.00004  -0.00001   2.06270
   R30        2.05706  -0.00001  -0.00004   0.00005   0.00001   2.05707
    A1        1.86084  -0.00001  -0.00015   0.00014  -0.00001   1.86083
    A2        1.87835   0.00002   0.00069  -0.00060   0.00009   1.87844
    A3        1.93113  -0.00000   0.00019  -0.00016   0.00003   1.93115
    A4        1.89653  -0.00001  -0.00039   0.00030  -0.00010   1.89643
    A5        1.90410   0.00001   0.00024  -0.00033  -0.00009   1.90400
    A6        1.98834  -0.00001  -0.00056   0.00063   0.00008   1.98842
    A7        1.99994   0.00000   0.00040  -0.00054  -0.00011   1.99983
    A8        1.89967  -0.00000  -0.00053   0.00063   0.00010   1.89977
    A9        1.86031   0.00001   0.00029  -0.00014   0.00015   1.86046
   A10        1.81446  -0.00001  -0.00018   0.00007  -0.00011   1.81434
   A11        1.98868   0.00001  -0.00004   0.00008   0.00003   1.98871
   A12        1.89766  -0.00001  -0.00002  -0.00004  -0.00006   1.89761
   A13        1.94546  -0.00000  -0.00043   0.00058   0.00017   1.94562
   A14        1.97880   0.00002   0.00061  -0.00066  -0.00006   1.97874
   A15        1.90347  -0.00002  -0.00003  -0.00011  -0.00015   1.90332
   A16        1.95687  -0.00000   0.00054  -0.00060  -0.00007   1.95680
   A17        1.90532   0.00001  -0.00024   0.00035   0.00010   1.90542
   A18        1.76388  -0.00001  -0.00048   0.00047  -0.00001   1.76388
   A19        1.91179   0.00000  -0.00017   0.00025   0.00008   1.91186
   A20        1.99631   0.00003   0.00000   0.00013   0.00014   1.99645
   A21        1.87637  -0.00001   0.00014  -0.00024  -0.00010   1.87628
   A22        2.05557  -0.00001   0.00005  -0.00008  -0.00003   2.05554
   A23        2.06385   0.00000   0.00009  -0.00013  -0.00003   2.06382
   A24        1.53120  -0.00001  -0.00006  -0.00003  -0.00009   1.53111
   A25        1.48736  -0.00002   0.00006  -0.00014  -0.00008   1.48728
   A26        1.92930   0.00001   0.00003  -0.00016  -0.00013   1.92917
   A27        2.12075   0.00002   0.00001   0.00028   0.00029   2.12104
   A28        1.95908   0.00001   0.00007  -0.00015  -0.00008   1.95900
   A29        2.06074   0.00003   0.00027  -0.00007   0.00020   2.06094
   A30        1.88218  -0.00003  -0.00034   0.00014  -0.00019   1.88199
   A31        1.93457   0.00004   0.00004   0.00058   0.00062   1.93519
   A32        1.93822  -0.00000   0.00022  -0.00034  -0.00012   1.93810
   A33        1.90202  -0.00002  -0.00017  -0.00014  -0.00031   1.90171
   A34        2.04564  -0.00002  -0.00007   0.00004  -0.00003   2.04560
   A35        1.53876   0.00000  -0.00012   0.00012   0.00000   1.53876
   A36        2.07004  -0.00001   0.00002  -0.00013  -0.00010   2.06994
   A37        1.50259   0.00002   0.00005  -0.00002   0.00003   1.50261
   A38        2.04347  -0.00000   0.00032  -0.00038  -0.00005   2.04342
   A39        1.97258  -0.00001  -0.00024   0.00027   0.00003   1.97261
   A40        2.05064  -0.00000   0.00012  -0.00009   0.00003   2.05067
   A41        1.98284  -0.00001  -0.00021   0.00023   0.00002   1.98286
   A42        1.89112   0.00000  -0.00005   0.00000  -0.00004   1.89108
   A43        1.92302   0.00000  -0.00004   0.00005   0.00001   1.92304
   A44        1.97768  -0.00002   0.00010  -0.00023  -0.00013   1.97755
   A45        1.92241   0.00000  -0.00008   0.00011   0.00003   1.92244
   A46        1.87749   0.00001  -0.00000   0.00004   0.00004   1.87752
   A47        1.88109   0.00000   0.00000   0.00002   0.00002   1.88111
   A48        1.87892   0.00001   0.00001   0.00002   0.00003   1.87895
   A49        1.98800   0.00001   0.00000   0.00004   0.00004   1.98804
   A50        1.93040  -0.00000  -0.00001   0.00001  -0.00000   1.93040
   A51        1.90745  -0.00002   0.00008  -0.00020  -0.00012   1.90732
   A52        1.88843  -0.00001  -0.00013   0.00016   0.00003   1.88846
   A53        1.87166   0.00001  -0.00008   0.00016   0.00008   1.87173
   A54        1.87370   0.00000   0.00015  -0.00016  -0.00002   1.87368
   A55        1.90449   0.00001  -0.00023   0.00029   0.00007   1.90456
   A56        1.93454  -0.00002  -0.00052   0.00048  -0.00004   1.93450
   A57        1.90577   0.00000   0.00021  -0.00022  -0.00001   1.90576
   A58        1.91398   0.00001   0.00038  -0.00037   0.00001   1.91399
   A59        1.89369   0.00000   0.00011  -0.00014  -0.00004   1.89366
   A60        1.89652   0.00000  -0.00067   0.00080   0.00013   1.89666
   A61        1.91924  -0.00000   0.00049  -0.00054  -0.00005   1.91919
    D1        2.03868   0.00002  -0.00762   0.00965   0.00203   2.04071
    D2       -2.22201   0.00000  -0.00796   0.00984   0.00188  -2.22013
    D3       -0.17811  -0.00000  -0.00809   0.01004   0.00195  -0.17616
    D4       -2.23584   0.00001  -0.00764   0.00966   0.00201  -2.23382
    D5       -0.21334  -0.00000  -0.00798   0.00984   0.00187  -0.21147
    D6        1.83056  -0.00001  -0.00811   0.01005   0.00193   1.83250
    D7       -0.10925   0.00001  -0.00800   0.00987   0.00188  -0.10737
    D8        1.91325   0.00000  -0.00833   0.01006   0.00173   1.91498
    D9       -2.32603  -0.00000  -0.00847   0.01026   0.00180  -2.32424
   D10       -1.18818  -0.00001   0.00348  -0.00492  -0.00144  -1.18963
   D11        1.11781   0.00000   0.00360  -0.00466  -0.00106   1.11676
   D12       -2.85381  -0.00002   0.00367  -0.00523  -0.00156  -2.85536
   D13        3.05311  -0.00001   0.00341  -0.00480  -0.00139   3.05171
   D14       -0.92408   0.00000   0.00353  -0.00454  -0.00101  -0.92509
   D15        1.38748  -0.00002   0.00360  -0.00511  -0.00151   1.38598
   D16        0.93070   0.00000   0.00412  -0.00537  -0.00125   0.92945
   D17       -3.04649   0.00001   0.00424  -0.00511  -0.00087  -3.04735
   D18       -0.73492  -0.00001   0.00431  -0.00568  -0.00136  -0.73629
   D19        0.05582   0.00000   0.00802  -0.00945  -0.00143   0.05438
   D20       -2.17203  -0.00001   0.00714  -0.00857  -0.00143  -2.17346
   D21        2.16078  -0.00000   0.00742  -0.00872  -0.00130   2.15948
   D22       -2.01535   0.00001   0.00856  -0.00998  -0.00142  -2.01677
   D23        2.03999  -0.00001   0.00769  -0.00910  -0.00142   2.03858
   D24        0.08962   0.00001   0.00797  -0.00925  -0.00128   0.08833
   D25        2.20504   0.00002   0.00872  -0.01001  -0.00129   2.20375
   D26       -0.02281   0.00000   0.00785  -0.00914  -0.00129  -0.02410
   D27       -1.97318   0.00002   0.00813  -0.00929  -0.00116  -1.97434
   D28       -2.83899  -0.00000  -0.00031  -0.00001  -0.00031  -2.83930
   D29        1.22073  -0.00001  -0.00104   0.00074  -0.00031   1.22042
   D30       -0.79375  -0.00000  -0.00078   0.00064  -0.00015  -0.79390
   D31        3.10419  -0.00002  -0.00439   0.00479   0.00040   3.10459
   D32       -0.82760  -0.00001  -0.00448   0.00505   0.00056  -0.82704
   D33        0.84075  -0.00002  -0.00449   0.00495   0.00046   0.84121
   D34       -0.93937   0.00000  -0.00348   0.00388   0.00040  -0.93897
   D35        1.41203   0.00002  -0.00358   0.00414   0.00056   1.41259
   D36        3.08038   0.00001  -0.00358   0.00404   0.00046   3.08083
   D37        1.00031  -0.00001  -0.00392   0.00433   0.00041   1.00072
   D38       -2.93147   0.00001  -0.00401   0.00459   0.00057  -2.93090
   D39       -1.26312  -0.00000  -0.00402   0.00449   0.00047  -1.26266
   D40       -1.16627   0.00000  -0.00712   0.00762   0.00051  -1.16576
   D41        3.03170   0.00001  -0.00706   0.00765   0.00059   3.03229
   D42        0.92770   0.00000  -0.00802   0.00867   0.00066   0.92836
   D43        2.89502  -0.00001  -0.00749   0.00789   0.00039   2.89541
   D44        0.80981  -0.00000  -0.00744   0.00791   0.00047   0.81028
   D45       -1.29419  -0.00001  -0.00840   0.00894   0.00053  -1.29366
   D46        0.86797  -0.00001  -0.00717   0.00748   0.00031   0.86827
   D47       -1.21725  -0.00000  -0.00711   0.00750   0.00039  -1.21686
   D48        2.96194  -0.00001  -0.00808   0.00853   0.00045   2.96239
   D49        1.42730  -0.00002   0.00004  -0.00030  -0.00025   1.42705
   D50       -2.90136  -0.00002   0.00015  -0.00052  -0.00037  -2.90174
   D51       -0.67012  -0.00004  -0.00032  -0.00020  -0.00052  -0.67064
   D52       -2.57267   0.00000  -0.00016   0.00014  -0.00002  -2.57268
   D53       -0.61814   0.00000  -0.00006  -0.00008  -0.00014  -0.61828
   D54        1.61310  -0.00002  -0.00052   0.00024  -0.00028   1.61282
   D55       -0.46143  -0.00000  -0.00008  -0.00004  -0.00012  -0.46155
   D56        1.49309  -0.00000   0.00002  -0.00026  -0.00024   1.49285
   D57       -2.55885  -0.00003  -0.00044   0.00006  -0.00039  -2.55924
   D58       -1.54036  -0.00001   0.00008  -0.00005   0.00003  -1.54034
   D59        0.53653  -0.00000   0.00032  -0.00024   0.00007   0.53660
   D60        2.75273  -0.00001   0.00032  -0.00032  -0.00001   2.75272
   D61        2.56846  -0.00001   0.00012  -0.00009   0.00003   2.56849
   D62       -1.63783   0.00000   0.00035  -0.00028   0.00008  -1.63776
   D63        0.57837  -0.00001   0.00035  -0.00036  -0.00000   0.57836
   D64        0.46463   0.00001   0.00008   0.00005   0.00013   0.46477
   D65        2.54153   0.00002   0.00031  -0.00014   0.00018   2.54170
   D66       -1.52546   0.00001   0.00031  -0.00022   0.00010  -1.52536
   D67       -1.45049   0.00002   0.00030   0.00011   0.00040  -1.45009
   D68        2.58306  -0.00000   0.00001  -0.00000   0.00001   2.58306
   D69        0.46293   0.00000   0.00007   0.00006   0.00013   0.46306
   D70        2.90838   0.00002   0.00023   0.00035   0.00057   2.90895
   D71        0.65874  -0.00000  -0.00005   0.00024   0.00018   0.65892
   D72       -1.46139   0.00001   0.00001   0.00030   0.00031  -1.46109
   D73        0.70243   0.00004   0.00041   0.00034   0.00074   0.70317
   D74       -1.54721   0.00002   0.00012   0.00023   0.00035  -1.54686
   D75        2.61584   0.00003   0.00018   0.00029   0.00047   2.61632
   D76        1.31845   0.00001   0.00051  -0.00090  -0.00038   1.31806
   D77       -0.78595   0.00001   0.00047  -0.00082  -0.00035  -0.78630
   D78       -2.89175   0.00001   0.00045  -0.00077  -0.00033  -2.89207
   D79        2.94639  -0.00002   0.00063  -0.00119  -0.00056   2.94583
   D80        0.84199  -0.00001   0.00059  -0.00112  -0.00053   0.84146
   D81       -1.26381  -0.00001   0.00056  -0.00107  -0.00050  -1.26431
   D82       -1.03749  -0.00000   0.00077  -0.00127  -0.00051  -1.03800
   D83        3.14130   0.00000   0.00073  -0.00120  -0.00048   3.14082
   D84        1.03550   0.00000   0.00070  -0.00115  -0.00045   1.03505
   D85        0.94183  -0.00000   0.00254  -0.00378  -0.00123   0.94060
   D86       -1.18946  -0.00001   0.00272  -0.00401  -0.00129  -1.19075
   D87        3.03454   0.00000   0.00249  -0.00369  -0.00120   3.03335
   D88       -0.84684  -0.00001   0.00225  -0.00372  -0.00147  -0.84832
   D89       -2.97813  -0.00001   0.00243  -0.00396  -0.00153  -2.97967
   D90        1.24587  -0.00000   0.00220  -0.00364  -0.00144   1.24443
   D91       -3.08944  -0.00001   0.00224  -0.00360  -0.00136  -3.09080
   D92        1.06245  -0.00001   0.00242  -0.00384  -0.00142   1.06103
   D93       -0.99673  -0.00000   0.00219  -0.00352  -0.00132  -0.99805
   D94        1.47811   0.00003  -0.00008   0.00054   0.00046   1.47857
   D95       -0.59206   0.00002  -0.00050   0.00099   0.00049  -0.59157
   D96       -2.82504   0.00003  -0.00034   0.00085   0.00051  -2.82453
   D97       -0.46678  -0.00002  -0.00006  -0.00011  -0.00017  -0.46695
   D98       -2.53695  -0.00003  -0.00049   0.00035  -0.00014  -2.53709
   D99        1.51326  -0.00002  -0.00033   0.00021  -0.00012   1.51314
   D100      -2.56528   0.00000   0.00009  -0.00020  -0.00011  -2.56539
   D101       1.64774  -0.00001  -0.00034   0.00026  -0.00007   1.64767
   D102      -0.58524   0.00000  -0.00018   0.00012  -0.00006  -0.58529
         Item               Value     Threshold  Converged?
 Maximum Force            0.000055     0.000450     YES
 RMS     Force            0.000015     0.000300     YES
 Maximum Displacement     0.004110     0.001800     NO 
 RMS     Displacement     0.000838     0.001200     YES
 Predicted change in Energy=-1.933262D-07
 GradGradGradGradGradGradGradGradGradGradGradGradGradGradGradGradGradGrad

                          Input orientation:                          
 ---------------------------------------------------------------------
 Center     Atomic      Atomic             Coordinates (Angstroms)
 Number     Number       Type             X           Y           Z
 ---------------------------------------------------------------------
      1          6           0        0.154897    1.627750   -0.823258
      2          1           0        0.069689    2.426871   -0.080881
      3          1           0        0.369962    2.112161   -1.781564
      4          6           0        1.369531    0.747550   -0.428558
      5          6           0        1.006583   -0.753884   -0.066175
      6          6           0       -0.494508   -1.034156   -0.262869
      7          1           0       -0.702933   -2.086207   -0.040820
      8          6           0       -1.440496    0.044281    0.362177
      9          6           0       -1.159004    0.855764   -0.937179
     10          1           0       -1.963059    1.500335   -1.309248
     11          6           0       -0.892567   -0.485560   -1.657807
     12          1           0       -0.122677   -0.496976   -2.436093
     13          1           0       -1.792692   -0.952259   -2.058541
     14          6           0       -2.882237   -0.474465    0.421647
     15          1           0       -2.990127   -1.198737    1.236993
     16          1           0       -3.203499   -0.965304   -0.500386
     17          1           0       -3.573529    0.353359    0.615760
     18          6           0       -1.124511    0.702949    1.704270
     19          1           0       -0.131792    1.153946    1.752782
     20          1           0       -1.210674   -0.023665    2.520303
     21          1           0       -1.853051    1.499311    1.897182
     22          1           0        2.037021    0.656810   -1.293318
     23          8           0        2.054495    1.441171    0.605732
     24          1           0        2.941681    1.081535    0.692071
     25          6           0        1.502458   -1.185224    1.340962
     26          1           0        2.594357   -1.213135    1.376706
     27          1           0        1.122990   -2.183948    1.564573
     28          1           0        1.147350   -0.477008    2.087476
     29          8           0        1.736031   -1.601815   -0.875548
 ---------------------------------------------------------------------
                    Distance matrix (angstroms):
                    1          2          3          4          5
     1  C    0.000000
     2  H    1.094066   0.000000
     3  H    1.095106   1.755429   0.000000
     4  C    1.551089   2.151880   2.166085   0.000000
     5  C    2.640213   3.315900   3.400303   1.586618   0.000000
     6  C    2.796695   3.511430   3.599035   2.583906   1.539648
     7  H    3.891215   4.578911   4.669860   3.532086   2.167527
     8  C    2.541242   2.855467   3.485615   3.002683   2.609358
     9  C    1.528161   2.170555   2.151571   2.581452   2.835381
    10  H    2.176731   2.549396   2.457723   3.528237   3.930077
    11  C    2.501945   3.448897   2.890926   2.854593   2.492401
    12  H    2.681929   3.759376   2.734721   2.793873   2.637753
    13  H    3.460560   4.335681   3.760913   3.942823   3.441630
    14  C    3.897855   4.169430   4.703357   4.504853   3.929245
    15  H    4.703705   4.923850   5.600351   5.056552   4.227273
    16  H    4.255232   4.732504   4.886904   4.883813   4.237692
    17  H    4.194759   4.249446   4.938792   5.067527   4.761139
    18  C    2.980024   2.754048   4.046031   3.281949   3.130239
    19  H    2.634894   2.241261   3.696152   2.679062   2.871292
    20  H    3.971317   3.796131   5.056305   3.993496   3.484152
    21  H    3.383659   2.910331   4.341721   4.044656   4.136322
    22  H    2.169348   2.910930   2.266167   1.096168   2.134886
    23  O    2.384386   2.320021   2.997842   1.421281   2.523459
    24  H    3.218811   3.264311   3.714135   1.959340   2.772779
    25  C    3.796393   4.137838   4.680328   2.623831   1.553055
    26  H    4.342976   4.663492   5.097078   2.933167   2.194047
    27  H    4.600868   5.007656   5.497294   3.553454   2.172089
    28  H    3.726573   3.780958   4.719915   2.807015   2.175933
    29  O    3.596222   4.431536   4.059635   2.419430   1.380640
                    6          7          8          9         10
     6  C    0.000000
     7  H    1.095244   0.000000
     8  C    1.564801   2.290280   0.000000
     9  C    2.113775   3.109124   1.557585   0.000000
    10  H    3.110497   4.007506   2.277460   1.095632   0.000000
    11  C    1.550890   2.283129   2.159003   1.545783   2.282811
    12  H    2.269300   2.932522   3.140052   2.269498   2.940414
    13  H    2.217302   2.558244   2.641404   2.219902   2.570153
    14  C    2.546187   2.749719   1.533379   2.566213   2.782214
    15  H    2.916298   2.766165   2.170657   3.507280   3.850091
    16  H    2.720255   2.778571   2.207138   2.772550   2.876164
    17  H    3.489635   3.823989   2.170175   2.914440   2.759496
    18  C    2.698902   3.316995   1.528039   2.646091   3.228045
    19  H    2.997032   3.747239   2.208584   2.894818   3.584627
    20  H    3.046315   3.327346   2.171391   3.567947   4.189763
    21  H    3.595818   4.234921   2.154890   2.988219   3.208316
    22  H    3.214005   4.074339   3.899869   3.221955   4.088083
    23  O    3.657748   4.523697   3.771681   3.612458   4.450998
    24  H    4.146740   4.884151   4.515330   4.418263   5.313864
    25  C    2.565730   2.754059   3.336268   4.054497   5.123051
    26  H    3.501618   3.693746   4.346309   4.870537   5.945360
    27  H    2.697752   2.433276   3.603085   4.550397   5.599686
    28  H    2.920656   3.246954   3.153624   4.030396   5.012211
    29  O    2.381788   2.622966   3.785752   3.797990   4.847133
                   11         12         13         14         15
    11  C    0.000000
    12  H    1.094801   0.000000
    13  H    1.090239   1.771660   0.000000
    14  C    2.878027   3.972701   2.750769   0.000000
    15  H    3.645305   4.712357   3.514990   1.095902   0.000000
    16  H    2.628723   3.668482   2.101998   1.092830   1.765929
    17  H    3.613924   4.684576   3.468127   1.095836   1.770675
    18  C    3.573502   4.425618   4.164725   2.474071   2.704678
    19  H    3.859906   4.502477   4.660566   3.462454   3.737811
    20  H    4.215583   5.096432   4.708168   2.720607   2.488801
    21  H    4.183323   5.075098   4.654201   2.670621   3.001375
    22  H    3.165493   2.702119   4.223905   5.331039   5.926023
    23  O    4.185818   4.212978   5.256206   5.298572   5.728509
    24  H    4.762266   4.654825   5.840931   6.034259   6.378317
    25  C    3.901063   4.169040   4.740138   4.536063   4.493808
    26  H    4.679346   4.736306   5.578099   5.608106   5.586251
    27  H    4.163018   4.516955   4.810947   4.502272   4.242132
    28  H    4.264795   4.698515   5.104818   4.360340   4.285199
    29  O    2.960994   2.666602   3.778000   4.927680   5.192483
                   16         17         18         19         20
    16  H    0.000000
    17  H    1.766798   0.000000
    18  C    3.459157   2.702731   0.000000
    19  H    4.359285   3.712049   1.091440   0.000000
    20  H    3.739331   3.058188   1.096039   1.771959   0.000000
    21  H    3.694099   2.432137   1.096438   1.761493   1.766460
    22  H    5.542837   5.934216   4.356942   3.772216   5.055123
    23  O    5.887369   5.732197   3.443521   2.485573   4.058652
    24  H    6.585950   6.556220   4.207350   3.252167   4.669684
    25  C    5.058158   5.353391   3.255481   2.883069   3.178230
    26  H    6.099183   6.409037   4.196267   3.629931   4.147399
    27  H    4.946479   5.421758   3.661277   3.570915   3.320577
    28  H    5.085799   5.014195   2.588532   2.099580   2.439905
    29  O    4.994482   5.851336   4.488886   4.241592   4.765022
                   21         22         23         24         25
    21  H    0.000000
    22  H    5.101152   0.000000
    23  O    4.115839   2.054730   0.000000
    24  H    4.961480   2.222740   0.961193   0.000000
    25  C    4.333076   3.258570   2.782672   2.762358   0.000000
    26  H    5.235236   3.307015   2.816238   2.419684   1.092841
    27  H    4.746982   4.131936   3.863751   3.838265   1.091534
    28  H    3.597840   3.675163   2.588028   2.756054   1.088556
    29  O    5.494226   2.316574   3.399320   3.333375   2.267382
                   26         27         28         29
    26  H    0.000000
    27  H    1.772765   0.000000
    28  H    1.772260   1.785403   0.000000
    29  O    2.441402   2.582418   3.223545   0.000000
 Stoichiometry    C10H17O2(2)
 Framework group  C1[X(C10H17O2)]
 Deg. of freedom    81
 Full point group                 C1      NOp   1
 Largest Abelian subgroup         C1      NOp   1
 Largest concise Abelian subgroup C1      NOp   1
                         Standard orientation:                         
 ---------------------------------------------------------------------
 Center     Atomic      Atomic             Coordinates (Angstroms)
 Number     Number       Type             X           Y           Z
 ---------------------------------------------------------------------
      1          6           0        0.137854    1.438050   -1.122831
      2          1           0        0.052651    2.364536   -0.547206
      3          1           0        0.338110    1.730413   -2.159016
      4          6           0        1.365096    0.659561   -0.580884
      5          6           0        1.020641   -0.746653    0.068170
      6          6           0       -0.479626   -1.070894   -0.052587
      7          1           0       -0.675433   -2.062017    0.370371
      8          6           0       -1.429478    0.100566    0.364622
      9          6           0       -1.169575    0.648675   -1.069985
     10          1           0       -1.983743    1.203416   -1.549363
     11          6           0       -0.897642   -0.804286   -1.522091
     12          1           0       -0.135890   -0.959585   -2.292939
     13          1           0       -1.797328   -1.346220   -1.814485
     14          6           0       -2.865385   -0.407886    0.540406
     15          1           0       -2.957637   -0.962337    1.481189
     16          1           0       -3.191504   -1.069546   -0.265900
     17          1           0       -3.562645    0.436580    0.579921
     18          6           0       -1.105863    1.007780    1.550851
     19          1           0       -0.117138    1.467161    1.499534
     20          1           0       -1.176360    0.451327    2.492494
     21          1           0       -1.840073    1.820861    1.595699
     22          1           0        2.024324    0.408995   -1.420063
     23          8           0        2.054080    1.544570    0.292100
     24          1           0        2.945591    1.215011    0.435248
     25          6           0        1.535447   -0.895117    1.525879
     26          1           0        2.627882   -0.907372    1.553024
     27          1           0        1.168111   -1.834904    1.942186
     28          1           0        1.181302   -0.059073    2.126351
     29          8           0        1.749791   -1.729072   -0.571643
 ---------------------------------------------------------------------
 Rotational constants (GHZ):           1.3431120           0.8636742           0.8181810
 Standard basis: 6-31++G(d,p) (6D, 7F)
 There are   330 symmetry adapted cartesian basis functions of A   symmetry.
 There are   330 symmetry adapted basis functions of A   symmetry.
   330 basis functions,   520 primitive gaussians,   330 cartesian basis functions
    47 alpha electrons       46 beta electrons
       nuclear repulsion energy       808.2428193811 Hartrees.
 NAtoms=   29 NActive=   29 NUniq=   29 SFac= 1.00D+00 NAtFMM=   60 NAOKFM=F Big=F
 Integral buffers will be    131072 words long.
 Raffenetti 2 integral format.
 Two-electron integral symmetry is turned on.
 Nuclear repulsion after empirical dispersion term =      808.2162410021 Hartrees.
 One-electron integrals computed using PRISM.
 NBasis=   330 RedAO= T EigKep=  2.82D-06  NBF=   330
 NBsUse=   330 1.00D-06 EigRej= -1.00D+00 NBFU=   330
 Initial guess from the checkpoint file:  "Alpha-Pinene-RO-OHdown-Oup-conf2-wb97-opt.chk"
 B after Tr=     0.000000    0.000000    0.000000
         Rot=    1.000000    0.000547    0.000045   -0.000077 Ang=   0.06 deg.
 Initial guess <Sx>= 0.0000 <Sy>= 0.0000 <Sz>= 0.5000 <S**2>= 0.7541 S= 0.5020
 Requested convergence on RMS density matrix=1.00D-08 within 128 cycles.
 Requested convergence on MAX density matrix=1.00D-06.
 Requested convergence on             energy=1.00D-06.
 No special actions if energy rises.
 SCF Done:  E(UwB97XD) =  -541.533588391     A.U. after   17 cycles
            NFock= 17  Conv=0.49D-08     -V/T= 2.0092
 <Sx>= 0.0000 <Sy>= 0.0000 <Sz>= 0.5000 <S**2>= 0.7541 S= 0.5020
 <L.S>= 0.000000000000E+00
 Annihilation of the first spin contaminant:
 S**2 before annihilation     0.7541,   after     0.7500
 Calling FoFJK, ICntrl=      2127 FMM=F ISym2X=0 I1Cent= 0 IOpClX= 1 NMat=1 NMatS=1 NMatT=0.
 ***** Axes restored to original set *****
 -------------------------------------------------------------------
 Center     Atomic                   Forces (Hartrees/Bohr)
 Number     Number              X              Y              Z
 -------------------------------------------------------------------
      1        6           0.000015203    0.000001007    0.000032879
      2        1           0.000007714    0.000003093   -0.000002765
      3        1          -0.000006657   -0.000004450    0.000001562
      4        6          -0.000005955    0.000016483    0.000015844
      5        6          -0.000016817   -0.000011527   -0.000012582
      6        6           0.000014008   -0.000015942   -0.000016658
      7        1           0.000000498    0.000004671   -0.000001376
      8        6           0.000008709    0.000028534   -0.000008777
      9        6          -0.000002869   -0.000026303    0.000006128
     10        1          -0.000000327    0.000001823    0.000002187
     11        6          -0.000004713    0.000004739    0.000002600
     12        1          -0.000004661    0.000000759   -0.000000336
     13        1           0.000002142   -0.000003835   -0.000001370
     14        6          -0.000006782   -0.000008026   -0.000006607
     15        1           0.000003777    0.000002632   -0.000003511
     16        1          -0.000002839    0.000002665    0.000001306
     17        1           0.000004103   -0.000001547   -0.000000065
     18        6           0.000002186    0.000003209    0.000009919
     19        1           0.000002967    0.000005987   -0.000009257
     20        1           0.000005084    0.000001107   -0.000003648
     21        1           0.000002943   -0.000002855   -0.000006697
     22        1          -0.000005468    0.000007376   -0.000003647
     23        8          -0.000004517    0.000005537   -0.000016721
     24        1          -0.000005650   -0.000007809    0.000002137
     25        6          -0.000013909   -0.000015610    0.000017579
     26        1           0.000003679   -0.000000461   -0.000003156
     27        1           0.000001106    0.000003120   -0.000004528
     28        1           0.000005501    0.000003262   -0.000002097
     29        8           0.000001543    0.000002360    0.000011656
 -------------------------------------------------------------------
 Cartesian Forces:  Max     0.000032879 RMS     0.000009119

 GradGradGradGradGradGradGradGradGradGradGradGradGradGradGradGradGradGrad
 Berny optimization.
 Using GEDIIS/GDIIS optimizer.
 FormGI is forming the generalized inverse of G from B-inverse, IUseBI=4.
 Internal  Forces:  Max     0.000032548 RMS     0.000005739
 Search for a local minimum.
 Step number  10 out of a maximum of  174
 All quantities printed in internal units (Hartrees-Bohrs-Radians)
 Mixed Optimization -- En-DIIS/RFO-DIIS
 Swapping is turned off.
 Update second derivatives using D2CorX and points    1    2    3    4    5
                                                      6    7    8    9   10
 DE= -1.32D-07 DEPred=-1.93D-07 R= 6.84D-01
 Trust test= 6.84D-01 RLast= 9.55D-03 DXMaxT set to 2.20D-01
 ITU=  0 -1  1  1  1  1  1 -1  1  0
     Eigenvalues ---    0.00027   0.00226   0.00381   0.00484   0.01244
     Eigenvalues ---    0.01427   0.01932   0.02345   0.02769   0.02886
     Eigenvalues ---    0.02989   0.03469   0.03677   0.03964   0.04416
     Eigenvalues ---    0.04640   0.04848   0.05024   0.05260   0.05323
     Eigenvalues ---    0.05378   0.05438   0.05615   0.05683   0.05811
     Eigenvalues ---    0.06022   0.06412   0.06511   0.06842   0.07121
     Eigenvalues ---    0.07489   0.08571   0.08816   0.09464   0.09774
     Eigenvalues ---    0.09949   0.10374   0.12972   0.13795   0.15901
     Eigenvalues ---    0.15966   0.15997   0.16000   0.16008   0.16012
     Eigenvalues ---    0.16116   0.16199   0.16379   0.16658   0.18059
     Eigenvalues ---    0.20550   0.22278   0.23784   0.24451   0.25759
     Eigenvalues ---    0.26344   0.27593   0.27926   0.29283   0.30144
     Eigenvalues ---    0.30561   0.32319   0.34524   0.34559   0.34620
     Eigenvalues ---    0.34627   0.34650   0.34749   0.34752   0.34780
     Eigenvalues ---    0.34845   0.34890   0.35054   0.35098   0.35224
     Eigenvalues ---    0.35433   0.35539   0.36601   0.41105   0.46459
     Eigenvalues ---    0.55958
 En-DIIS/RFO-DIIS/Sim-DIIS IScMMF=       -3 using points:    10    9    8    7    6    5    4    3    2
 RFO step:  Lambda=-9.75482920D-08.
 EnCoef did   100 forward-backward iterations
 EnCoef did   100 forward-backward iterations
 EnCoef did   100 forward-backward iterations
 EnCoef did   100 forward-backward iterations
 EnCoef did   100 forward-backward iterations
 EnCoef did   100 forward-backward iterations
 EnCoef did     5 forward-backward iterations
 DidBck=T Rises=T En-DIIS coefs:    0.19212    0.15453    0.65335    0.00000    0.00000
                  En-DIIS coefs:    0.00000    0.00000    0.00000    0.00000
 Iteration  1 RMS(Cart)=  0.00447492 RMS(Int)=  0.00000976
 Iteration  2 RMS(Cart)=  0.00001309 RMS(Int)=  0.00000078
 Iteration  3 RMS(Cart)=  0.00000000 RMS(Int)=  0.00000078
 Variable       Old X    -DE/DX   Delta X   Delta X   Delta X     New X
                                 (Linear)    (Quad)   (Total)
    R1        2.06749  -0.00000   0.00000   0.00000   0.00000   2.06749
    R2        2.06945  -0.00000   0.00000   0.00000   0.00000   2.06945
    R3        2.93113  -0.00002  -0.00032   0.00000  -0.00032   2.93081
    R4        2.88781   0.00000  -0.00002   0.00000  -0.00002   2.88778
    R5        2.99827   0.00001  -0.00059   0.00000  -0.00059   2.99769
    R6        2.07146  -0.00000   0.00006   0.00000   0.00006   2.07152
    R7        2.68583  -0.00002  -0.00007   0.00000  -0.00007   2.68576
    R8        2.90951  -0.00002   0.00000   0.00000   0.00001   2.90952
    R9        2.93485   0.00001  -0.00008   0.00000  -0.00008   2.93477
   R10        2.60903  -0.00001   0.00043   0.00000   0.00043   2.60946
   R11        2.06971  -0.00000  -0.00002   0.00000  -0.00002   2.06969
   R12        2.95705  -0.00000  -0.00014   0.00000  -0.00014   2.95691
   R13        2.93076  -0.00000   0.00016   0.00000   0.00016   2.93092
   R14        2.94341  -0.00003   0.00022   0.00000   0.00022   2.94363
   R15        2.89767   0.00000  -0.00003   0.00000  -0.00003   2.89764
   R16        2.88758  -0.00000  -0.00001   0.00000  -0.00001   2.88756
   R17        2.07045   0.00000   0.00000   0.00000   0.00000   2.07045
   R18        2.92111   0.00000   0.00023   0.00000   0.00023   2.92134
   R19        2.06887  -0.00000  -0.00003   0.00000  -0.00003   2.06885
   R20        2.06025   0.00000  -0.00003   0.00000  -0.00003   2.06022
   R21        2.07095  -0.00000   0.00001   0.00000   0.00001   2.07096
   R22        2.06515  -0.00000  -0.00003   0.00000  -0.00003   2.06512
   R23        2.07083  -0.00000   0.00001   0.00000   0.00001   2.07084
   R24        2.06252   0.00000   0.00001   0.00000   0.00001   2.06253
   R25        2.07121  -0.00000  -0.00002   0.00000  -0.00002   2.07119
   R26        2.07197  -0.00001  -0.00003   0.00000  -0.00003   2.07194
   R27        1.81639  -0.00000   0.00002   0.00000   0.00002   1.81641
   R28        2.06517   0.00000   0.00005   0.00000   0.00005   2.06522
   R29        2.06270  -0.00000  -0.00002   0.00000  -0.00002   2.06269
   R30        2.05707  -0.00000  -0.00004   0.00000  -0.00004   2.05704
    A1        1.86083  -0.00000  -0.00016   0.00000  -0.00016   1.86068
    A2        1.87844  -0.00000   0.00052   0.00000   0.00052   1.87896
    A3        1.93115   0.00001   0.00017   0.00000   0.00017   1.93132
    A4        1.89643   0.00000  -0.00028   0.00000  -0.00029   1.89614
    A5        1.90400  -0.00001   0.00027   0.00000   0.00027   1.90427
    A6        1.98842  -0.00000  -0.00051   0.00000  -0.00051   1.98791
    A7        1.99983   0.00000   0.00040   0.00000   0.00040   2.00023
    A8        1.89977  -0.00000  -0.00061   0.00000  -0.00061   1.89916
    A9        1.86046  -0.00001   0.00013   0.00000   0.00013   1.86059
   A10        1.81434  -0.00000  -0.00003   0.00000  -0.00003   1.81431
   A11        1.98871   0.00001   0.00006   0.00000   0.00006   1.98877
   A12        1.89761   0.00000  -0.00002   0.00000  -0.00002   1.89759
   A13        1.94562  -0.00000  -0.00048   0.00000  -0.00048   1.94514
   A14        1.97874   0.00000   0.00057   0.00000   0.00057   1.97932
   A15        1.90332   0.00000   0.00006   0.00000   0.00006   1.90338
   A16        1.95680  -0.00000   0.00048   0.00000   0.00048   1.95728
   A17        1.90542   0.00000  -0.00029   0.00000  -0.00029   1.90514
   A18        1.76388  -0.00000  -0.00037   0.00000  -0.00037   1.76350
   A19        1.91186  -0.00000  -0.00020   0.00000  -0.00020   1.91166
   A20        1.99645  -0.00001   0.00001   0.00000   0.00001   1.99646
   A21        1.87628   0.00001   0.00013   0.00000   0.00013   1.87641
   A22        2.05554   0.00001   0.00002   0.00000   0.00002   2.05556
   A23        2.06382   0.00000   0.00009   0.00000   0.00009   2.06391
   A24        1.53111  -0.00001   0.00001   0.00000   0.00001   1.53112
   A25        1.48728   0.00001   0.00010   0.00000   0.00010   1.48738
   A26        1.92917  -0.00001   0.00009   0.00000   0.00009   1.92926
   A27        2.12104  -0.00000  -0.00018   0.00000  -0.00018   2.12086
   A28        1.95900  -0.00000   0.00011   0.00000   0.00011   1.95911
   A29        2.06094  -0.00001   0.00016   0.00000   0.00016   2.06110
   A30        1.88199   0.00001  -0.00020   0.00000  -0.00019   1.88180
   A31        1.93519  -0.00001  -0.00037   0.00000  -0.00037   1.93483
   A32        1.93810   0.00000   0.00027   0.00000   0.00027   1.93837
   A33        1.90171   0.00001   0.00007   0.00000   0.00007   1.90178
   A34        2.04560   0.00000  -0.00005   0.00000  -0.00005   2.04556
   A35        1.53876   0.00000  -0.00013   0.00000  -0.00013   1.53863
   A36        2.06994  -0.00000   0.00009   0.00000   0.00009   2.07003
   A37        1.50261  -0.00000   0.00000   0.00000   0.00000   1.50262
   A38        2.04342   0.00000   0.00030   0.00000   0.00030   2.04373
   A39        1.97261   0.00000  -0.00021   0.00000  -0.00021   1.97241
   A40        2.05067   0.00000   0.00007   0.00000   0.00008   2.05075
   A41        1.98286   0.00000  -0.00020   0.00000  -0.00020   1.98266
   A42        1.89108  -0.00000   0.00001   0.00000   0.00001   1.89109
   A43        1.92304  -0.00001  -0.00004   0.00000  -0.00004   1.92300
   A44        1.97755   0.00001   0.00024   0.00000   0.00024   1.97779
   A45        1.92244  -0.00000  -0.00011   0.00000  -0.00011   1.92233
   A46        1.87752   0.00000  -0.00004   0.00000  -0.00004   1.87748
   A47        1.88111   0.00000  -0.00003   0.00000  -0.00003   1.88108
   A48        1.87895  -0.00000  -0.00003   0.00000  -0.00003   1.87892
   A49        1.98804  -0.00001   0.00006   0.00000   0.00006   1.98810
   A50        1.93040   0.00000  -0.00001   0.00000  -0.00001   1.93039
   A51        1.90732  -0.00001   0.00017   0.00000   0.00017   1.90749
   A52        1.88846   0.00000  -0.00015   0.00000  -0.00015   1.88831
   A53        1.87173   0.00000  -0.00014   0.00000  -0.00014   1.87159
   A54        1.87368   0.00000   0.00008   0.00000   0.00008   1.87376
[truncated: 425,723 more chars]
