# Supplementary material for: Computational Investigation of the Formation of Peroxide (ROOR) Accretion Products in the OH- and NO3-Initiated Oxidation of α-Pinene
Source: J Phys Chem A. 2021 Dec 9;125(50):10632–9. doi: 10.1021/acs.jpca.1c08969 (PMC8713291; doi:10.1021/acs.jpca.1c08969)
Supplement: Supplementary file 2 — jp1c08969_si_002.zip [file jp1c08969_si_002.zip › JPCA-secondnd-paper-updated-outfile/α-pinene, (R-alkoxy,R-hydroxy)2/α-pinene-(R-alkoxy,R-hydroxy)2-dimer-gm.log]

 Entering Gaussian System, Link 0=/appl/soft/chem/gaussian/G16RevB.01/g16/g16
 Initial command:
 /appl/soft/chem/gaussian/G16RevB.01/g16/l1.exe "/scratch/kurten/scratch_galib/2nd-paper-alphapinen/alphapinine-config-sampling/tertiary-alphapinene/Alpha-Pinene-RO-OHdown-Oup/new-conf-sampling/SYS_2A/DFT_opt_new/calc-LM/dft-high/restart/3775143.GAUSS_SCRDIR/Gau-78542.inp" -scrdir="/scratch/kurten/scratch_galib/2nd-paper-alphapinen/alphapinine-config-sampling/tertiary-alphapinene/Alpha-Pinene-RO-OHdown-Oup/new-conf-sampling/SYS_2A/DFT_opt_new/calc-LM/dft-high/restart/3775143.GAUSS_SCRDIR/"
 Entering Link 1 = /appl/soft/chem/gaussian/G16RevB.01/g16/l1.exe PID=     78546.
  
 Copyright (c) 1988-2017, Gaussian, Inc.  All Rights Reserved.
  
 This is part of the Gaussian(R) 16 program.  It is based on
 the Gaussian(R) 09 system (copyright 2009, Gaussian, Inc.),
 the Gaussian(R) 03 system (copyright 2003, Gaussian, Inc.),
 the Gaussian(R) 98 system (copyright 1998, Gaussian, Inc.),
 the Gaussian(R) 94 system (copyright 1995, Gaussian, Inc.),
 the Gaussian 92(TM) system (copyright 1992, Gaussian, Inc.),
 the Gaussian 90(TM) system (copyright 1990, Gaussian, Inc.),
 the Gaussian 88(TM) system (copyright 1988, Gaussian, Inc.),
 the Gaussian 86(TM) system (copyright 1986, Carnegie Mellon
 University), and the Gaussian 82(TM) system (copyright 1983,
 Carnegie Mellon University). Gaussian is a federally registered
 trademark of Gaussian, Inc.
  
 This software contains proprietary and confidential information,
 including trade secrets, belonging to Gaussian, Inc.
  
 This software is provided under written license and may be
 used, copied, transmitted, or stored only in accord with that
 written license.
  
 The following legend is applicable only to US Government
 contracts under FAR:
  
                    RESTRICTED RIGHTS LEGEND
  
 Use, reproduction and disclosure by the US Government is
 subject to restrictions as set forth in subparagraphs (a)
 and (c) of the Commercial Computer Software - Restricted
 Rights clause in FAR 52.227-19.
  
 Gaussian, Inc.
 340 Quinnipiac St., Bldg. 40, Wallingford CT 06492
  
  
 ---------------------------------------------------------------
 Warning -- This program may not be used in any manner that
 competes with the business of Gaussian, Inc. or will provide
 assistance to any competitor of Gaussian, Inc.  The licensee
 of this program is prohibited from giving any competitor of
 Gaussian, Inc. access to this program.  By using this program,
 the user acknowledges that Gaussian, Inc. is engaged in the
 business of creating and licensing software in the field of
 computational chemistry and represents and warrants to the
 licensee that it is not a competitor of Gaussian, Inc. and that
 it will not use this program in any manner prohibited above.
 ---------------------------------------------------------------
  

 Cite this work as:
 Gaussian 16, Revision B.01,
 M. J. Frisch, G. W. Trucks, H. B. Schlegel, G. E. Scuseria, 
 M. A. Robb, J. R. Cheeseman, G. Scalmani, V. Barone, 
 G. A. Petersson, H. Nakatsuji, X. Li, M. Caricato, A. V. Marenich, 
 J. Bloino, B. G. Janesko, R. Gomperts, B. Mennucci, H. P. Hratchian, 
 J. V. Ortiz, A. F. Izmaylov, J. L. Sonnenberg, D. Williams-Young, 
 F. Ding, F. Lipparini, F. Egidi, J. Goings, B. Peng, A. Petrone, 
 T. Henderson, D. Ranasinghe, V. G. Zakrzewski, J. Gao, N. Rega, 
 G. Zheng, W. Liang, M. Hada, M. Ehara, K. Toyota, R. Fukuda, 
 J. Hasegawa, M. Ishida, T. Nakajima, Y. Honda, O. Kitao, H. Nakai, 
 T. Vreven, K. Throssell, J. A. Montgomery, Jr., J. E. Peralta, 
 F. Ogliaro, M. J. Bearpark, J. J. Heyd, E. N. Brothers, K. N. Kudin, 
 V. N. Staroverov, T. A. Keith, R. Kobayashi, J. Normand, 
 K. Raghavachari, A. P. Rendell, J. C. Burant, S. S. Iyengar, 
 J. Tomasi, M. Cossi, J. M. Millam, M. Klene, C. Adamo, R. Cammi, 
 J. W. Ochterski, R. L. Martin, K. Morokuma, O. Farkas, 
 J. B. Foresman, and D. J. Fox, Gaussian, Inc., Wallingford CT, 2016.
 
 ******************************************
 Gaussian 16:  ES64L-G16RevB.01 20-Dec-2017
                24-Oct-2020 
 ******************************************
 %mem=8GB
 %NProcShared=8
 Will use up to    8 processors via shared memory.
 %chk=2_2_234-restart-wb
 ---------------------------------------------------------------------
 # wb97xd 6-31++g** Opt Integral(Grid=SuperFineGrid) Freq MaxDisk=32GB
 ---------------------------------------------------------------------
 1/18=20,19=15,26=5,38=1/1,3;
 2/9=110,12=2,17=6,18=5,40=1/2;
 3/5=1,6=6,7=1111,11=2,25=1,30=1,71=1,74=-58,75=-7/1,2,3;
 4//1;
 5/5=2,38=5/2;
 6/7=2,8=2,9=2,10=2,28=1/1;
 7//1,2,3,16;
 1/18=20,19=15,26=5/3(2);
 2/9=110/2;
 99//99;
 2/9=110/2;
 3/5=1,6=6,7=1111,11=2,25=1,30=1,71=1,74=-58,75=-7/1,2,3;
 4/5=5,16=3,69=1/1;
 5/5=2,38=5/2;
 7//1,2,3,16;
 1/18=20,19=15,26=5/3(-5);
 2/9=110/2;
 6/7=2,8=2,9=2,10=2,19=2,28=1/1;
 99/9=1/99;
 -----
 Title
 -----
 Symbolic Z-matrix:
 Charge =  0 Multiplicity = 3
 C                    -2.92802   0.78462  -1.54784 
 H                    -3.24096   1.83158  -1.48099 
 H                    -2.49827   0.64367  -2.54641 
 C                    -1.79126   0.58241  -0.51382 
 C                    -2.18363  -0.49515   0.70303 
 C                    -3.57414  -1.10327   0.41421 
 H                    -3.80745  -1.83821   1.1948 
 C                    -4.69574  -0.07042   0.06132 
 C                    -4.12617  -0.14692  -1.38448 
 H                    -4.83572  -0.01807  -2.21086 
 C                    -3.61398  -1.56771  -1.05924 
 H                    -2.65864  -1.8741   -1.49569 
 H                    -4.34998  -2.35192  -1.24538 
 C                    -6.07887  -0.72396   0.17137 
 H                    -6.36098  -0.83886   1.22543 
 H                    -6.12748  -1.71347  -0.29253 
 H                    -6.83663  -0.09362  -0.3105 
 C                    -4.77308   1.30002   0.73184 
 H                    -3.84526   1.87267   0.67475 
 H                    -5.04471   1.1991    1.78996 
 H                    -5.55686   1.89689   0.2471 
 H                    -0.93048   0.13277  -1.01355 
 O                    -1.44038   1.82865   0.00814 
 H                    -0.54654   1.7669    0.39185 
 C                    -2.05936   0.14257   2.09165 
 H                    -1.01944   0.41934   2.28454 
 H                    -2.35903  -0.59958   2.84072 
 H                    -2.68196   1.02893   2.21025 
 O                    -1.21682  -1.4268    0.53426 
 C                     2.72924  -0.43748   1.61967 
 H                     3.0707    0.36097   2.28931 
 H                     2.18191  -1.14974   2.24652 
 C                     1.71547   0.15006   0.6011 
 C                     2.29787   0.31007  -0.90135 
 C                     3.61952  -0.4802   -1.0235 
 H                     3.9437   -0.4751   -2.07091 
 C                     4.7052   -0.14518   0.0538 
 C                     3.92052  -1.13468   0.96369 
 H                     4.49831  -1.70677   1.69877 
 C                     3.43282  -1.84664  -0.32053 
 H                     2.42163  -2.2635   -0.32109 
 H                     4.1208   -2.61285  -0.67987 
 C                     6.06938  -0.70582  -0.37006 
 H                     6.50857  -0.0804   -1.15693 
 H                     6.01539  -1.72753  -0.75496 
 H                     6.76136  -0.7083    0.48096 
 C                     4.94308   1.27602   0.56125 
 H                     4.05146   1.7649    0.96136 
 H                     5.34183   1.91548  -0.23498 
 H                     5.68166   1.25619   1.37229 
 H                     0.87468  -0.54184   0.5254 
 O                     1.12207   1.34386   1.07589 
 H                     1.79104   2.03401   1.17426 
 C                     2.38351   1.76544  -1.38008 
 H                     1.38984   2.21994  -1.36423 
 H                     2.74252   1.76927  -2.41461 
 H                     3.07192   2.37989  -0.79559 
 O                     1.31998  -0.32337  -1.6247 
 
 Add virtual bond connecting atoms O52        and H24        Dist= 3.50D+00.

 GradGradGradGradGradGradGradGradGradGradGradGradGradGradGradGradGradGrad
 Berny optimization.
 Initialization pass.
                           ----------------------------
                           !    Initial Parameters    !
                           ! (Angstroms and Degrees)  !
 --------------------------                            --------------------------
 ! Name  Definition              Value          Derivative Info.                !
 --------------------------------------------------------------------------------
 ! R1    R(1,2)                  1.0948         estimate D2E/DX2                !
 ! R2    R(1,3)                  1.0962         estimate D2E/DX2                !
 ! R3    R(1,4)                  1.5499         estimate D2E/DX2                !
 ! R4    R(1,9)                  1.5264         estimate D2E/DX2                !
 ! R5    R(4,5)                  1.6721         estimate D2E/DX2                !
 ! R6    R(4,22)                 1.0922         estimate D2E/DX2                !
 ! R7    R(4,23)                 1.3959         estimate D2E/DX2                !
 ! R8    R(5,6)                  1.5449         estimate D2E/DX2                !
 ! R9    R(5,25)                 1.5331         estimate D2E/DX2                !
 ! R10   R(5,29)                 1.3532         estimate D2E/DX2                !
 ! R11   R(6,7)                  1.0972         estimate D2E/DX2                !
 ! R12   R(6,8)                  1.565          estimate D2E/DX2                !
 ! R13   R(6,11)                 1.5454         estimate D2E/DX2                !
 ! R14   R(8,9)                  1.5558         estimate D2E/DX2                !
 ! R15   R(8,14)                 1.5337         estimate D2E/DX2                !
 ! R16   R(8,18)                 1.5276         estimate D2E/DX2                !
 ! R17   R(9,10)                 1.0968         estimate D2E/DX2                !
 ! R18   R(9,11)                 1.5449         estimate D2E/DX2                !
 ! R19   R(11,12)                1.0941         estimate D2E/DX2                !
 ! R20   R(11,13)                1.0915         estimate D2E/DX2                !
 ! R21   R(14,15)                1.0972         estimate D2E/DX2                !
 ! R22   R(14,16)                1.0939         estimate D2E/DX2                !
 ! R23   R(14,17)                1.0971         estimate D2E/DX2                !
 ! R24   R(18,19)                1.0918         estimate D2E/DX2                !
 ! R25   R(18,20)                1.0971         estimate D2E/DX2                !
 ! R26   R(18,21)                1.098          estimate D2E/DX2                !
 ! R27   R(23,24)                0.9747         estimate D2E/DX2                !
 ! R28   R(24,52)                1.8523         estimate D2E/DX2                !
 ! R29   R(25,26)                1.0933         estimate D2E/DX2                !
 ! R30   R(25,27)                1.0962         estimate D2E/DX2                !
 ! R31   R(25,28)                1.0896         estimate D2E/DX2                !
 ! R32   R(30,31)                1.0966         estimate D2E/DX2                !
 ! R33   R(30,32)                1.0954         estimate D2E/DX2                !
 ! R34   R(30,33)                1.5526         estimate D2E/DX2                !
 ! R35   R(30,38)                1.5282         estimate D2E/DX2                !
 ! R36   R(33,34)                1.6193         estimate D2E/DX2                !
 ! R37   R(33,51)                1.0915         estimate D2E/DX2                !
 ! R38   R(33,52)                1.4152         estimate D2E/DX2                !
 ! R39   R(34,35)                1.5447         estimate D2E/DX2                !
 ! R40   R(34,54)                1.5345         estimate D2E/DX2                !
 ! R41   R(34,58)                1.3714         estimate D2E/DX2                !
 ! R42   R(35,36)                1.0964         estimate D2E/DX2                !
 ! R43   R(35,37)                1.5657         estimate D2E/DX2                !
 ! R44   R(35,40)                1.548          estimate D2E/DX2                !
 ! R45   R(37,38)                1.5565         estimate D2E/DX2                !
 ! R46   R(37,43)                1.5346         estimate D2E/DX2                !
 ! R47   R(37,47)                1.5277         estimate D2E/DX2                !
 ! R48   R(38,39)                1.0961         estimate D2E/DX2                !
 ! R49   R(38,40)                1.5472         estimate D2E/DX2                !
 ! R50   R(40,41)                1.0938         estimate D2E/DX2                !
 ! R51   R(40,42)                1.0906         estimate D2E/DX2                !
 ! R52   R(43,44)                1.0969         estimate D2E/DX2                !
 ! R53   R(43,45)                1.0931         estimate D2E/DX2                !
 ! R54   R(43,46)                1.0969         estimate D2E/DX2                !
 ! R55   R(47,48)                1.0927         estimate D2E/DX2                !
 ! R56   R(47,49)                1.0963         estimate D2E/DX2                !
 ! R57   R(47,50)                1.0971         estimate D2E/DX2                !
 ! R58   R(52,53)                0.9662         estimate D2E/DX2                !
 ! R59   R(54,55)                1.0928         estimate D2E/DX2                !
 ! R60   R(54,56)                1.0951         estimate D2E/DX2                !
 ! R61   R(54,57)                1.0923         estimate D2E/DX2                !
 ! A1    A(2,1,3)              106.8964         estimate D2E/DX2                !
 ! A2    A(2,1,4)              107.0781         estimate D2E/DX2                !
 ! A3    A(2,1,9)              110.653          estimate D2E/DX2                !
 ! A4    A(3,1,4)              107.6627         estimate D2E/DX2                !
 ! A5    A(3,1,9)              109.071          estimate D2E/DX2                !
 ! A6    A(4,1,9)              115.1303         estimate D2E/DX2                !
 ! A7    A(1,4,5)              113.4204         estimate D2E/DX2                !
 ! A8    A(1,4,22)             109.0561         estimate D2E/DX2                !
 ! A9    A(1,4,23)             108.5015         estimate D2E/DX2                !
 ! A10   A(5,4,22)             104.6323         estimate D2E/DX2                !
 ! A11   A(5,4,23)             111.2355         estimate D2E/DX2                !
 ! A12   A(22,4,23)            109.909          estimate D2E/DX2                !
 ! A13   A(4,5,6)              109.1976         estimate D2E/DX2                !
 ! A14   A(4,5,25)             111.8436         estimate D2E/DX2                !
 ! A15   A(4,5,29)             100.6762         estimate D2E/DX2                !
 ! A16   A(6,5,25)             113.9554         estimate D2E/DX2                !
 ! A17   A(6,5,29)             110.4104         estimate D2E/DX2                !
 ! A18   A(25,5,29)            109.9644         estimate D2E/DX2                !
 ! A19   A(5,6,7)              108.7863         estimate D2E/DX2                !
 ! A20   A(5,6,8)              115.304          estimate D2E/DX2                !
 ! A21   A(5,6,11)             108.6476         estimate D2E/DX2                !
 ! A22   A(7,6,8)              116.7488         estimate D2E/DX2                !
 ! A23   A(7,6,11)             118.1322         estimate D2E/DX2                !
 ! A24   A(8,6,11)              87.9872         estimate D2E/DX2                !
 ! A25   A(6,8,9)               85.1081         estimate D2E/DX2                !
 ! A26   A(6,8,14)             110.4203         estimate D2E/DX2                !
 ! A27   A(6,8,18)             121.9621         estimate D2E/DX2                !
 ! A28   A(9,8,14)             112.0783         estimate D2E/DX2                !
 ! A29   A(9,8,18)             118.0687         estimate D2E/DX2                !
 ! A30   A(14,8,18)            107.7651         estimate D2E/DX2                !
 ! A31   A(1,9,8)              110.9037         estimate D2E/DX2                !
 ! A32   A(1,9,10)             110.8225         estimate D2E/DX2                !
 ! A33   A(1,9,11)             108.8772         estimate D2E/DX2                !
 ! A34   A(8,9,10)             117.2293         estimate D2E/DX2                !
 ! A35   A(8,9,11)              88.3356         estimate D2E/DX2                !
 ! A36   A(10,9,11)            118.759          estimate D2E/DX2                !
 ! A37   A(6,11,9)              86.1513         estimate D2E/DX2                !
 ! A38   A(6,11,12)            116.2303         estimate D2E/DX2                !
 ! A39   A(6,11,13)            113.3226         estimate D2E/DX2                !
 ! A40   A(9,11,12)            117.5834         estimate D2E/DX2                !
 ! A41   A(9,11,13)            113.6599         estimate D2E/DX2                !
 ! A42   A(12,11,13)           108.6366         estimate D2E/DX2                !
 ! A43   A(8,14,15)            110.2087         estimate D2E/DX2                !
 ! A44   A(8,14,16)            113.2712         estimate D2E/DX2                !
 ! A45   A(8,14,17)            110.275          estimate D2E/DX2                !
 ! A46   A(15,14,16)           107.5319         estimate D2E/DX2                !
 ! A47   A(15,14,17)           107.7292         estimate D2E/DX2                !
 ! A48   A(16,14,17)           107.6222         estimate D2E/DX2                !
 ! A49   A(8,18,19)            113.8633         estimate D2E/DX2                !
 ! A50   A(8,18,20)            110.6926         estimate D2E/DX2                !
 ! A51   A(8,18,21)            109.2708         estimate D2E/DX2                !
 ! A52   A(19,18,20)           108.0041         estimate D2E/DX2                !
 ! A53   A(19,18,21)           107.3624         estimate D2E/DX2                !
 ! A54   A(20,18,21)           107.4016         estimate D2E/DX2                !
 ! A55   A(4,23,24)            108.7325         estimate D2E/DX2                !
 ! A56   A(5,25,26)            110.0121         estimate D2E/DX2                !
 ! A57   A(5,25,27)            108.37           estimate D2E/DX2                !
 ! A58   A(5,25,28)            112.9941         estimate D2E/DX2                !
 ! A59   A(26,25,27)           108.111          estimate D2E/DX2                !
 ! A60   A(26,25,28)           108.5635         estimate D2E/DX2                !
 ! A61   A(27,25,28)           108.671          estimate D2E/DX2                !
 ! A62   A(31,30,32)           106.2348         estimate D2E/DX2                !
 ! A63   A(31,30,33)           109.1719         estimate D2E/DX2                !
 ! A64   A(31,30,38)           110.5828         estimate D2E/DX2                !
 ! A65   A(32,30,33)           107.1727         estimate D2E/DX2                !
 ! A66   A(32,30,38)           109.7856         estimate D2E/DX2                !
 ! A67   A(33,30,38)           113.5803         estimate D2E/DX2                !
 ! A68   A(30,33,34)           114.2843         estimate D2E/DX2                !
 ! A69   A(30,33,51)           107.9748         estimate D2E/DX2                !
 ! A70   A(30,33,52)           111.8962         estimate D2E/DX2                !
 ! A71   A(34,33,51)           105.9824         estimate D2E/DX2                !
 ! A72   A(34,33,52)           112.2559         estimate D2E/DX2                !
 ! A73   A(51,33,52)           103.5917         estimate D2E/DX2                !
 ! A74   A(33,34,35)           109.3013         estimate D2E/DX2                !
 ! A75   A(33,34,54)           113.7825         estimate D2E/DX2                !
 ! A76   A(33,34,58)           100.7945         estimate D2E/DX2                !
 ! A77   A(35,34,54)           114.3805         estimate D2E/DX2                !
 ! A78   A(35,34,58)           109.3947         estimate D2E/DX2                !
 ! A79   A(54,34,58)           108.2594         estimate D2E/DX2                !
 ! A80   A(34,35,36)           109.0334         estimate D2E/DX2                !
 ! A81   A(34,35,37)           115.4288         estimate D2E/DX2                !
 ! A82   A(34,35,40)           108.2097         estimate D2E/DX2                !
 ! A83   A(36,35,37)           116.8257         estimate D2E/DX2                !
 ! A84   A(36,35,40)           118.2672         estimate D2E/DX2                !
 ! A85   A(37,35,40)            87.7103         estimate D2E/DX2                !
 ! A86   A(35,37,38)            85.2174         estimate D2E/DX2                !
 ! A87   A(35,37,43)           110.3764         estimate D2E/DX2                !
 ! A88   A(35,37,47)           122.3822         estimate D2E/DX2                !
 ! A89   A(38,37,43)           112.1705         estimate D2E/DX2                !
 ! A90   A(38,37,47)           118.4063         estimate D2E/DX2                !
 ! A91   A(43,37,47)           107.049          estimate D2E/DX2                !
 ! A92   A(30,38,37)           110.7243         estimate D2E/DX2                !
 ! A93   A(30,38,39)           111.1706         estimate D2E/DX2                !
 ! A94   A(30,38,40)           108.6926         estimate D2E/DX2                !
 ! A95   A(37,38,39)           117.263          estimate D2E/DX2                !
 ! A96   A(37,38,40)            88.065          estimate D2E/DX2                !
 ! A97   A(39,38,40)           118.8562         estimate D2E/DX2                !
 ! A98   A(35,40,38)            86.1421         estimate D2E/DX2                !
 ! A99   A(35,40,41)           116.597          estimate D2E/DX2                !
 ! A100  A(35,40,42)           113.2309         estimate D2E/DX2                !
 ! A101  A(38,40,41)           117.8534         estimate D2E/DX2                !
 ! A102  A(38,40,42)           113.4472         estimate D2E/DX2                !
 ! A103  A(41,40,42)           108.377          estimate D2E/DX2                !
 ! A104  A(37,43,44)           110.229          estimate D2E/DX2                !
 ! A105  A(37,43,45)           113.2543         estimate D2E/DX2                !
 ! A106  A(37,43,46)           110.3251         estimate D2E/DX2                !
 ! A107  A(44,43,45)           107.4641         estimate D2E/DX2                !
 ! A108  A(44,43,46)           107.7742         estimate D2E/DX2                !
 ! A109  A(45,43,46)           107.5911         estimate D2E/DX2                !
 ! A110  A(37,47,48)           114.2532         estimate D2E/DX2                !
 ! A111  A(37,47,49)           110.978          estimate D2E/DX2                !
 ! A112  A(37,47,50)           109.4852         estimate D2E/DX2                !
 ! A113  A(48,47,49)           107.5626         estimate D2E/DX2                !
 ! A114  A(48,47,50)           106.661          estimate D2E/DX2                !
 ! A115  A(49,47,50)           107.6126         estimate D2E/DX2                !
 ! A116  A(24,52,33)           116.5184         estimate D2E/DX2                !
 ! A117  A(24,52,53)           119.8796         estimate D2E/DX2                !
 ! A118  A(33,52,53)           110.2671         estimate D2E/DX2                !
 ! A119  A(34,54,55)           109.828          estimate D2E/DX2                !
 ! A120  A(34,54,56)           108.4426         estimate D2E/DX2                !
 ! A121  A(34,54,57)           113.6883         estimate D2E/DX2                !
 ! A122  A(55,54,56)           108.0806         estimate D2E/DX2                !
 ! A123  A(55,54,57)           109.3509         estimate D2E/DX2                !
 ! A124  A(56,54,57)           107.274          estimate D2E/DX2                !
 ! A125  L(23,24,52,22,-1)     171.4924         estimate D2E/DX2                !
 ! A126  L(23,24,52,22,-2)     184.6956         estimate D2E/DX2                !
 ! D1    D(2,1,4,5)            116.2576         estimate D2E/DX2                !
 ! D2    D(2,1,4,22)          -127.5823         estimate D2E/DX2                !
 ! D3    D(2,1,4,23)            -7.88           estimate D2E/DX2                !
 ! D4    D(3,1,4,5)           -129.1023         estimate D2E/DX2                !
 ! D5    D(3,1,4,22)           -12.9421         estimate D2E/DX2                !
 ! D6    D(3,1,4,23)           106.7601         estimate D2E/DX2                !
 ! D7    D(9,1,4,5)             -7.2237         estimate D2E/DX2                !
 ! D8    D(9,1,4,22)           108.9364         estimate D2E/DX2                !
 ! D9    D(9,1,4,23)          -131.3613         estimate D2E/DX2                !
 ! D10   D(2,1,9,8)            -67.5187         estimate D2E/DX2                !
 ! D11   D(2,1,9,10)            64.4922         estimate D2E/DX2                !
 ! D12   D(2,1,9,11)          -163.1276         estimate D2E/DX2                !
 ! D13   D(3,1,9,8)            175.1619         estimate D2E/DX2                !
 ! D14   D(3,1,9,10)           -52.8272         estimate D2E/DX2                !
 ! D15   D(3,1,9,11)            79.553          estimate D2E/DX2                !
 ! D16   D(4,1,9,8)             54.0465         estimate D2E/DX2                !
 ! D17   D(4,1,9,10)          -173.9427         estimate D2E/DX2                !
 ! D18   D(4,1,9,11)           -41.5624         estimate D2E/DX2                !
 ! D19   D(1,4,5,6)              4.2548         estimate D2E/DX2                !
 ! D20   D(1,4,5,25)          -122.8133         estimate D2E/DX2                !
 ! D21   D(1,4,5,29)           120.4496         estimate D2E/DX2                !
 ! D22   D(22,4,5,6)          -114.4846         estimate D2E/DX2                !
 ! D23   D(22,4,5,25)          118.4473         estimate D2E/DX2                !
 ! D24   D(22,4,5,29)            1.7102         estimate D2E/DX2                !
 ! D25   D(23,4,5,6)           126.8931         estimate D2E/DX2                !
 ! D26   D(23,4,5,25)           -0.175          estimate D2E/DX2                !
 ! D27   D(23,4,5,29)         -116.9121         estimate D2E/DX2                !
 ! D28   D(1,4,23,24)         -159.5692         estimate D2E/DX2                !
 ! D29   D(5,4,23,24)           75.0013         estimate D2E/DX2                !
 ! D30   D(22,4,23,24)         -40.4016         estimate D2E/DX2                !
 ! D31   D(4,5,6,7)            177.7786         estimate D2E/DX2                !
 ! D32   D(4,5,6,8)            -48.8532         estimate D2E/DX2                !
 ! D33   D(4,5,6,11)            47.9549         estimate D2E/DX2                !
 ! D34   D(25,5,6,7)           -56.3605         estimate D2E/DX2                !
 ! D35   D(25,5,6,8)            77.0078         estimate D2E/DX2                !
 ! D36   D(25,5,6,11)          173.8159         estimate D2E/DX2                !
 ! D37   D(29,5,6,7)            67.9705         estimate D2E/DX2                !
 ! D38   D(29,5,6,8)          -158.6613         estimate D2E/DX2                !
 ! D39   D(29,5,6,11)          -61.8532         estimate D2E/DX2                !
 ! D40   D(4,5,25,26)          -63.7833         estimate D2E/DX2                !
 ! D41   D(4,5,25,27)          178.212          estimate D2E/DX2                !
 ! D42   D(4,5,25,28)           57.7242         estimate D2E/DX2                !
 ! D43   D(6,5,25,26)          171.762          estimate D2E/DX2                !
 ! D44   D(6,5,25,27)           53.7574         estimate D2E/DX2                !
 ! D45   D(6,5,25,28)          -66.7304         estimate D2E/DX2                !
 ! D46   D(29,5,25,26)          47.1921         estimate D2E/DX2                !
 ! D47   D(29,5,25,27)         -70.8126         estimate D2E/DX2                !
 ! D48   D(29,5,25,28)         168.6996         estimate D2E/DX2                !
 ! D49   D(5,6,8,9)             83.6281         estimate D2E/DX2                !
 ! D50   D(5,6,8,14)          -164.6143         estimate D2E/DX2                !
 ! D51   D(5,6,8,18)           -36.5862         estimate D2E/DX2                !
 ! D52   D(7,6,8,9)           -146.7888         estimate D2E/DX2                !
 ! D53   D(7,6,8,14)           -35.0313         estimate D2E/DX2                !
 ! D54   D(7,6,8,18)            92.9969         estimate D2E/DX2                !
 ! D55   D(11,6,8,9)           -26.0834         estimate D2E/DX2                !
 ! D56   D(11,6,8,14)           85.6741         estimate D2E/DX2                !
 ! D57   D(11,6,8,18)         -146.2977         estimate D2E/DX2                !
 ! D58   D(5,6,11,9)           -89.8311         estimate D2E/DX2                !
 ! D59   D(5,6,11,12)           29.13           estimate D2E/DX2                !
 ! D60   D(5,6,11,13)          156.0269         estimate D2E/DX2                !
 ! D61   D(7,6,11,9)           145.7078         estimate D2E/DX2                !
 ! D62   D(7,6,11,12)          -95.3312         estimate D2E/DX2                !
 ! D63   D(7,6,11,13)           31.5658         estimate D2E/DX2                !
 ! D64   D(8,6,11,9)            26.2423         estimate D2E/DX2                !
 ! D65   D(8,6,11,12)          145.2033         estimate D2E/DX2                !
 ! D66   D(8,6,11,13)          -87.8997         estimate D2E/DX2                !
 ! D67   D(6,8,9,1)            -83.5087         estimate D2E/DX2                !
 ! D68   D(6,8,9,10)           147.8474         estimate D2E/DX2                !
 ! D69   D(6,8,9,11)            26.0872         estimate D2E/DX2                !
 ! D70   D(14,8,9,1)           166.4209         estimate D2E/DX2                !
 ! D71   D(14,8,9,10)           37.777          estimate D2E/DX2                !
 ! D72   D(14,8,9,11)          -83.9832         estimate D2E/DX2                !
 ! D73   D(18,8,9,1)            40.3035         estimate D2E/DX2                !
 ! D74   D(18,8,9,10)          -88.3404         estimate D2E/DX2                !
 ! D75   D(18,8,9,11)          149.8994         estimate D2E/DX2                !
 ! D76   D(6,8,14,15)           75.3798         estimate D2E/DX2                !
 ! D77   D(6,8,14,16)          -45.1333         estimate D2E/DX2                !
 ! D78   D(6,8,14,17)         -165.81           estimate D2E/DX2                !
 ! D79   D(9,8,14,15)          168.4074         estimate D2E/DX2                !
 ! D80   D(9,8,14,16)           47.8943         estimate D2E/DX2                !
 ! D81   D(9,8,14,17)          -72.7824         estimate D2E/DX2                !
 ! D82   D(18,8,14,15)         -60.0524         estimate D2E/DX2                !
 ! D83   D(18,8,14,16)         179.4345         estimate D2E/DX2                !
 ! D84   D(18,8,14,17)          58.7578         estimate D2E/DX2                !
 ! D85   D(6,8,18,19)           53.1563         estimate D2E/DX2                !
 ! D86   D(6,8,18,20)          -68.7396         estimate D2E/DX2                !
 ! D87   D(6,8,18,21)          173.1789         estimate D2E/DX2                !
 ! D88   D(9,8,18,19)          -49.4828         estimate D2E/DX2                !
 ! D89   D(9,8,18,20)         -171.3787         estimate D2E/DX2                !
 ! D90   D(9,8,18,21)           70.5398         estimate D2E/DX2                !
 ! D91   D(14,8,18,19)        -177.6642         estimate D2E/DX2                !
 ! D92   D(14,8,18,20)          60.4399         estimate D2E/DX2                !
 ! D93   D(14,8,18,21)         -57.6416         estimate D2E/DX2                !
 ! D94   D(1,9,11,6)            85.1456         estimate D2E/DX2                !
 ! D95   D(1,9,11,12)          -32.5413         estimate D2E/DX2                !
 ! D96   D(1,9,11,13)         -161.042          estimate D2E/DX2                !
 ! D97   D(8,9,11,6)           -26.4038         estimate D2E/DX2                !
 ! D98   D(8,9,11,12)         -144.0907         estimate D2E/DX2                !
 ! D99   D(8,9,11,13)           87.4086         estimate D2E/DX2                !
 ! D100  D(10,9,11,6)         -146.8152         estimate D2E/DX2                !
 ! D101  D(10,9,11,12)          95.4978         estimate D2E/DX2                !
 ! D102  D(10,9,11,13)         -33.0028         estimate D2E/DX2                !
 ! D103  D(4,23,52,33)          16.166          estimate D2E/DX2                !
 ! D104  D(4,23,52,53)         153.3912         estimate D2E/DX2                !
 ! D105  D(31,30,33,34)        106.7122         estimate D2E/DX2                !
 ! D106  D(31,30,33,51)       -135.6455         estimate D2E/DX2                !
 ! D107  D(31,30,33,52)        -22.2757         estimate D2E/DX2                !
 ! D108  D(32,30,33,34)       -138.6268         estimate D2E/DX2                !
 ! D109  D(32,30,33,51)        -20.9846         estimate D2E/DX2                !
 ! D110  D(32,30,33,52)         92.3852         estimate D2E/DX2                !
 ! D111  D(38,30,33,34)        -17.1966         estimate D2E/DX2                !
 ! D112  D(38,30,33,51)        100.4457         estimate D2E/DX2                !
 ! D113  D(38,30,33,52)       -146.1845         estimate D2E/DX2                !
 ! D114  D(31,30,38,37)        -63.748          estimate D2E/DX2                !
 ! D115  D(31,30,38,39)         68.4538         estimate D2E/DX2                !
 ! D116  D(31,30,38,40)       -158.9058         estimate D2E/DX2                !
 ! D117  D(32,30,38,37)        179.3499         estimate D2E/DX2                !
 ! D118  D(32,30,38,39)        -48.4483         estimate D2E/DX2                !
 ! D119  D(32,30,38,40)         84.1921         estimate D2E/DX2                !
 ! D120  D(33,30,38,37)         59.3907         estimate D2E/DX2                !
 ! D121  D(33,30,38,39)       -168.4074         estimate D2E/DX2                !
 ! D122  D(33,30,38,40)        -35.767          estimate D2E/DX2                !
 ! D123  D(30,33,34,35)         13.5511         estimate D2E/DX2                !
 ! D124  D(30,33,34,54)       -115.6692         estimate D2E/DX2                !
 ! D125  D(30,33,34,58)        128.6992         estimate D2E/DX2                !
 ! D126  D(51,33,34,35)       -105.2254         estimate D2E/DX2                !
 ! D127  D(51,33,34,54)        125.5544         estimate D2E/DX2                !
 ! D128  D(51,33,34,58)          9.9228         estimate D2E/DX2                !
 ! D129  D(52,33,34,35)        142.3582         estimate D2E/DX2                !
 ! D130  D(52,33,34,54)         13.138          estimate D2E/DX2                !
 ! D131  D(52,33,34,58)       -102.4936         estimate D2E/DX2                !
 ! D132  D(30,33,52,24)       -154.667          estimate D2E/DX2                !
 ! D133  D(30,33,52,53)         64.2777         estimate D2E/DX2                !
 ! D134  D(34,33,52,24)         75.2874         estimate D2E/DX2                !
 ! D135  D(34,33,52,53)        -65.7679         estimate D2E/DX2                !
 ! D136  D(51,33,52,24)        -38.6048         estimate D2E/DX2                !
 ! D137  D(51,33,52,53)       -179.6601         estimate D2E/DX2                !
 ! D138  D(33,34,35,36)        172.8969         estimate D2E/DX2                !
 ! D139  D(33,34,35,37)        -53.2662         estimate D2E/DX2                !
 ! D140  D(33,34,35,40)         43.04           estimate D2E/DX2                !
 ! D141  D(54,34,35,36)        -58.2122         estimate D2E/DX2                !
 ! D142  D(54,34,35,37)         75.6247         estimate D2E/DX2                !
 ! D143  D(54,34,35,40)        171.9308         estimate D2E/DX2                !
 ! D144  D(58,34,35,36)         63.405          estimate D2E/DX2                !
 ! D145  D(58,34,35,37)       -162.7581         estimate D2E/DX2                !
 ! D146  D(58,34,35,40)        -66.452          estimate D2E/DX2                !
 ! D147  D(33,34,54,55)        -59.556          estimate D2E/DX2                !
 ! D148  D(33,34,54,56)       -177.4618         estimate D2E/DX2                !
 ! D149  D(33,34,54,57)         63.3209         estimate D2E/DX2                !
 ! D150  D(35,34,54,55)        173.8389         estimate D2E/DX2                !
 ! D151  D(35,34,54,56)         55.9331         estimate D2E/DX2                !
 ! D152  D(35,34,54,57)        -63.2842         estimate D2E/DX2                !
 ! D153  D(58,34,54,55)         51.6004         estimate D2E/DX2                !
 ! D154  D(58,34,54,56)        -66.3054         estimate D2E/DX2                !
 ! D155  D(58,34,54,57)        174.4773         estimate D2E/DX2                !
 ! D156  D(34,35,37,38)         82.5608         estimate D2E/DX2                !
 ! D157  D(34,35,37,43)       -165.5457         estimate D2E/DX2                !
 ! D158  D(34,35,37,47)        -38.2516         estimate D2E/DX2                !
 ! D159  D(36,35,37,38)       -147.2671         estimate D2E/DX2                !
 ! D160  D(36,35,37,43)        -35.3735         estimate D2E/DX2                !
 ! D161  D(36,35,37,47)         91.9205         estimate D2E/DX2                !
 ! D162  D(40,35,37,38)        -26.5433         estimate D2E/DX2                !
 ! D163  D(40,35,37,43)         85.3503         estimate D2E/DX2                !
 ! D164  D(40,35,37,47)       -147.3557         estimate D2E/DX2                !
 ! D165  D(34,35,40,38)        -89.3753         estimate D2E/DX2                !
 ! D166  D(34,35,40,41)         29.9604         estimate D2E/DX2                !
 ! D167  D(34,35,40,42)        156.7305         estimate D2E/DX2                !
 ! D168  D(36,35,40,38)        146.1052         estimate D2E/DX2                !
 ! D169  D(36,35,40,41)        -94.5592         estimate D2E/DX2                !
 ! D170  D(36,35,40,42)         32.2109         estimate D2E/DX2                !
 ! D171  D(37,35,40,38)         26.6798         estimate D2E/DX2                !
 ! D172  D(37,35,40,41)        146.0155         estimate D2E/DX2                !
 ! D173  D(37,35,40,42)        -87.2144         estimate D2E/DX2                !
 ! D174  D(35,37,38,30)        -82.7232         estimate D2E/DX2                !
 ! D175  D(35,37,38,39)        148.2739         estimate D2E/DX2                !
 ! D176  D(35,37,38,40)         26.5501         estimate D2E/DX2                !
 ! D177  D(43,37,38,30)        167.2045         estimate D2E/DX2                !
 ! D178  D(43,37,38,39)         38.2017         estimate D2E/DX2                !
 ! D179  D(43,37,38,40)        -83.5221         estimate D2E/DX2                !
 ! D180  D(47,37,38,30)         41.7313         estimate D2E/DX2                !
 ! D181  D(47,37,38,39)        -87.2716         estimate D2E/DX2                !
 ! D182  D(47,37,38,40)        151.0047         estimate D2E/DX2                !
 ! D183  D(35,37,43,44)         75.8968         estimate D2E/DX2                !
 ! D184  D(35,37,43,45)        -44.5323         estimate D2E/DX2                !
 ! D185  D(35,37,43,46)       -165.1934         estimate D2E/DX2                !
 ! D186  D(38,37,43,44)        169.0675         estimate D2E/DX2                !
 ! D187  D(38,37,43,45)         48.6385         estimate D2E/DX2                !
 ! D188  D(38,37,43,46)        -72.0227         estimate D2E/DX2                !
 ! D189  D(47,37,43,44)        -59.4587         estimate D2E/DX2                !
 ! D190  D(47,37,43,45)       -179.8877         estimate D2E/DX2                !
 ! D191  D(47,37,43,46)         59.4511         estimate D2E/DX2                !
 ! D192  D(35,37,47,48)         55.3184         estimate D2E/DX2                !
 ! D193  D(35,37,47,49)        -66.4979         estimate D2E/DX2                !
 ! D194  D(35,37,47,50)        174.8551         estimate D2E/DX2                !
 ! D195  D(38,37,47,48)        -48.0227         estimate D2E/DX2                !
 ! D196  D(38,37,47,49)       -169.839          estimate D2E/DX2                !
 ! D197  D(38,37,47,50)         71.5139         estimate D2E/DX2                !
 ! D198  D(43,37,47,48)       -175.9453         estimate D2E/DX2                !
 ! D199  D(43,37,47,49)         62.2384         estimate D2E/DX2                !
 ! D200  D(43,37,47,50)        -56.4087         estimate D2E/DX2                !
 ! D201  D(30,38,40,35)         84.4013         estimate D2E/DX2                !
 ! D202  D(30,38,40,41)        -33.756          estimate D2E/DX2                !
 ! D203  D(30,38,40,42)       -161.9162         estimate D2E/DX2                !
 ! D204  D(37,38,40,35)        -26.8438         estimate D2E/DX2                !
 ! D205  D(37,38,40,41)       -145.0012         estimate D2E/DX2                !
 ! D206  D(37,38,40,42)         86.8387         estimate D2E/DX2                !
 ! D207  D(39,38,40,35)       -147.1552         estimate D2E/DX2                !
 ! D208  D(39,38,40,41)         94.6875         estimate D2E/DX2                !
 ! D209  D(39,38,40,42)        -33.4726         estimate D2E/DX2                !
 --------------------------------------------------------------------------------
 Trust Radius=3.00D-01 FncErr=1.00D-07 GrdErr=1.00D-07 EigMax=2.50D+02 EigMin=1.00D-04
 Number of steps in this run=    348 maximum allowed number of steps=    348.
 GradGradGradGradGradGradGradGradGradGradGradGradGradGradGradGradGradGrad

 Stoichiometry    C20H34O4(3)
 Framework group  C1[X(C20H34O4)]
 Deg. of freedom   168
 Full point group                 C1      NOp   1
 Largest Abelian subgroup         C1      NOp   1
 Largest concise Abelian subgroup C1      NOp   1
                         Standard orientation:                         
 ---------------------------------------------------------------------
 Center     Atomic      Atomic             Coordinates (Angstroms)
 Number     Number       Type             X           Y           Z
 ---------------------------------------------------------------------
      1          6           0       -2.928017    0.784615   -1.547838
      2          1           0       -3.240957    1.831575   -1.480989
      3          1           0       -2.498267    0.643671   -2.546411
      4          6           0       -1.791256    0.582410   -0.513820
      5          6           0       -2.183630   -0.495154    0.703030
      6          6           0       -3.574137   -1.103266    0.414207
      7          1           0       -3.807447   -1.838210    1.194804
      8          6           0       -4.695735   -0.070416    0.061320
      9          6           0       -4.126165   -0.146916   -1.384481
     10          1           0       -4.835716   -0.018070   -2.210858
     11          6           0       -3.613984   -1.567714   -1.059244
     12          1           0       -2.658641   -1.874098   -1.495694
     13          1           0       -4.349978   -2.351923   -1.245383
     14          6           0       -6.078865   -0.723955    0.171371
     15          1           0       -6.360984   -0.838861    1.225433
     16          1           0       -6.127476   -1.713471   -0.292531
     17          1           0       -6.836626   -0.093619   -0.310501
     18          6           0       -4.773075    1.300015    0.731838
     19          1           0       -3.845257    1.872671    0.674751
     20          1           0       -5.044709    1.199099    1.789958
     21          1           0       -5.556858    1.896890    0.247096
     22          1           0       -0.930477    0.132768   -1.013549
     23          8           0       -1.440380    1.828650    0.008143
     24          1           0       -0.546539    1.766902    0.391853
     25          6           0       -2.059360    0.142567    2.091650
     26          1           0       -1.019436    0.419343    2.284544
     27          1           0       -2.359033   -0.599582    2.840719
     28          1           0       -2.681959    1.028931    2.210252
     29          8           0       -1.216817   -1.426795    0.534255
     30          6           0        2.729240   -0.437483    1.619666
     31          1           0        3.070701    0.360965    2.289306
     32          1           0        2.181911   -1.149735    2.246524
     33          6           0        1.715469    0.150059    0.601097
     34          6           0        2.297868    0.310072   -0.901348
     35          6           0        3.619523   -0.480201   -1.023499
     36          1           0        3.943695   -0.475100   -2.070910
     37          6           0        4.705200   -0.145183    0.053802
     38          6           0        3.920517   -1.134681    0.963686
     39          1           0        4.498312   -1.706766    1.698769
     40          6           0        3.432823   -1.846643   -0.320531
     41          1           0        2.421627   -2.263503   -0.321087
     42          1           0        4.120801   -2.612847   -0.679874
     43          6           0        6.069376   -0.705816   -0.370064
     44          1           0        6.508573   -0.080398   -1.156927
     45          1           0        6.015392   -1.727528   -0.754956
     46          1           0        6.761357   -0.708302    0.480961
     47          6           0        4.943078    1.276015    0.561250
     48          1           0        4.051456    1.764897    0.961355
     49          1           0        5.341827    1.915477   -0.234980
     50          1           0        5.681658    1.256193    1.372285
     51          1           0        0.874676   -0.541837    0.525400
     52          8           0        1.122067    1.343861    1.075893
     53          1           0        1.791044    2.034010    1.174264
     54          6           0        2.383508    1.765439   -1.380082
     55          1           0        1.389844    2.219944   -1.364233
     56          1           0        2.742517    1.769268   -2.414607
     57          1           0        3.071923    2.379889   -0.795585
     58          8           0        1.319977   -0.323369   -1.624697
 ---------------------------------------------------------------------
 Rotational constants (GHZ):           0.6434276           0.1108167           0.1100546
 Standard basis: 6-31++G(d,p) (6D, 7F)
 There are   660 symmetry adapted cartesian basis functions of A   symmetry.
 There are   660 symmetry adapted basis functions of A   symmetry.
   660 basis functions,  1040 primitive gaussians,   660 cartesian basis functions
    94 alpha electrons       92 beta electrons
       nuclear repulsion energy      2355.8176168354 Hartrees.
 NAtoms=   58 NActive=   58 NUniq=   58 SFac= 1.00D+00 NAtFMM=   60 NAOKFM=F Big=F
 Integral buffers will be    131072 words long.
 Raffenetti 2 integral format.
 Two-electron integral symmetry is turned on.
 Nuclear repulsion after empirical dispersion term =     2355.7559591108 Hartrees.
 One-electron integrals computed using PRISM.
 NBasis=   660 RedAO= T EigKep=  1.02D-06  NBF=   660
 NBsUse=   660 1.00D-06 EigRej= -1.00D+00 NBFU=   660
 ExpMin= 3.60D-02 ExpMax= 5.48D+03 ExpMxC= 8.25D+02 IAcc=3 IRadAn=         7 AccDes= 0.00D+00
 Harris functional with IExCor= 4639 and IRadAn=       7 diagonalized for initial guess.
 HarFok:  IExCor= 4639 AccDes= 0.00D+00 IRadAn=         7 IDoV= 1 UseB2=F ITyADJ=14
 ICtDFT=  3500011 ScaDFX=  1.000000  1.000000  1.000000  1.000000
 FoFCou: FMM=F IPFlag=           0 FMFlag=      100000 FMFlg1=           0
         NFxFlg=           0 DoJE=T BraDBF=F KetDBF=T FulRan=T
         wScrn=  0.000000 ICntrl=       500 IOpCl=  0 I1Cent=   200000004 NGrid=           0
         NMat0=    1 NMatS0=      1 NMatT0=    0 NMatD0=    1 NMtDS0=    0 NMtDT0=    0
 Petite list used in FoFCou.
 Initial guess <Sx>= 0.0000 <Sy>= 0.0000 <Sz>= 1.0000 <S**2>= 2.0000 S= 1.0000
 Requested convergence on RMS density matrix=1.00D-08 within 128 cycles.
 Requested convergence on MAX density matrix=1.00D-06.
 Requested convergence on             energy=1.00D-06.
 No special actions if energy rises.
 Restarting incremental Fock formation.
 SCF Done:  E(UwB97XD) =  -1083.08617809     A.U. after   30 cycles
            NFock= 30  Conv=0.24D-08     -V/T= 2.0093
 <Sx>= 0.0000 <Sy>= 0.0000 <Sz>= 1.0000 <S**2>= 2.0104 S= 1.0034
 <L.S>=  0.00000000000    
 Annihilation of the first spin contaminant:
 S**2 before annihilation     2.0104,   after     2.0001

 **********************************************************************

            Population analysis using the SCF Density.

 **********************************************************************

 Orbital symmetries:
 Alpha Orbitals:
       Occupied  (A) (A) (A) (A) (A) (A) (A) (A) (A) (A) (A) (A)
                 (A) (A) (A) (A) (A) (A) (A) (A) (A) (A) (A) (A)
                 (A) (A) (A) (A) (A) (A) (A) (A) (A) (A) (A) (A)
                 (A) (A) (A) (A) (A) (A) (A) (A) (A) (A) (A) (A)
                 (A) (A) (A) (A) (A) (A) (A) (A) (A) (A) (A) (A)
                 (A) (A) (A) (A) (A) (A) (A) (A) (A) (A) (A) (A)
                 (A) (A) (A) (A) (A) (A) (A) (A) (A) (A) (A) (A)
                 (A) (A) (A) (A) (A) (A) (A) (A) (A) (A)
       Virtual   (A) (A) (A) (A) (A) (A) (A) (A) (A) (A) (A) (A)
                 (A) (A) (A) (A) (A) (A) (A) (A) (A) (A) (A) (A)
                 (A) (A) (A) (A) (A) (A) (A) (A) (A) (A) (A) (A)
                 (A) (A) (A) (A) (A) (A) (A) (A) (A) (A) (A) (A)
                 (A) (A) (A) (A) (A) (A) (A) (A) (A) (A) (A) (A)
                 (A) (A) (A) (A) (A) (A) (A) (A) (A) (A) (A) (A)
                 (A) (A) (A) (A) (A) (A) (A) (A) (A) (A) (A) (A)
                 (A) (A) (A) (A) (A) (A) (A) (A) (A) (A) (A) (A)
                 (A) (A) (A) (A) (A) (A) (A) (A) (A) (A) (A) (A)
                 (A) (A) (A) (A) (A) (A) (A) (A) (A) (A) (A) (A)
                 (A) (A) (A) (A) (A) (A) (A) (A) (A) (A) (A) (A)
                 (A) (A) (A) (A) (A) (A) (A) (A) (A) (A) (A) (A)
                 (A) (A) (A) (A) (A) (A) (A) (A) (A) (A) (A) (A)
                 (A) (A) (A) (A) (A) (A) (A) (A) (A) (A) (A) (A)
                 (A) (A) (A) (A) (A) (A) (A) (A) (A) (A) (A) (A)
                 (A) (A) (A) (A) (A) (A) (A) (A) (A) (A) (A) (A)
                 (A) (A) (A) (A) (A) (A) (A) (A) (A) (A) (A) (A)
                 (A) (A) (A) (A) (A) (A) (A) (A) (A) (A) (A) (A)
                 (A) (A) (A) (A) (A) (A) (A) (A) (A) (A) (A) (A)
                 (A) (A) (A) (A) (A) (A) (A) (A) (A) (A) (A) (A)
                 (A) (A) (A) (A) (A) (A) (A) (A) (A) (A) (A) (A)
                 (A) (A) (A) (A) (A) (A) (A) (A) (A) (A) (A) (A)
                 (A) (A) (A) (A) (A) (A) (A) (A) (A) (A) (A) (A)
                 (A) (A) (A) (A) (A) (A) (A) (A) (A) (A) (A) (A)
                 (A) (A) (A) (A) (A) (A) (A) (A) (A) (A) (A) (A)
                 (A) (A) (A) (A) (A) (A) (A) (A) (A) (A) (A) (A)
                 (A) (A) (A) (A) (A) (A) (A) (A) (A) (A) (A) (A)
                 (A) (A) (A) (A) (A) (A) (A) (A) (A) (A) (A) (A)
                 (A) (A) (A) (A) (A) (A) (A) (A) (A) (A) (A) (A)
                 (A) (A) (A) (A) (A) (A) (A) (A) (A) (A) (A) (A)
                 (A) (A) (A) (A) (A) (A) (A) (A) (A) (A) (A) (A)
                 (A) (A) (A) (A) (A) (A) (A) (A) (A) (A) (A) (A)
                 (A) (A) (A) (A) (A) (A) (A) (A) (A) (A) (A) (A)
                 (A) (A) (A) (A) (A) (A) (A) (A) (A) (A) (A) (A)
                 (A) (A) (A) (A) (A) (A) (A) (A) (A) (A) (A) (A)
                 (A) (A) (A) (A) (A) (A) (A) (A) (A) (A) (A) (A)
                 (A) (A) (A) (A) (A) (A) (A) (A) (A) (A) (A) (A)
                 (A) (A) (A) (A) (A) (A) (A) (A) (A) (A) (A) (A)
                 (A) (A) (A) (A) (A) (A) (A) (A) (A) (A) (A) (A)
                 (A) (A) (A) (A) (A) (A) (A) (A) (A) (A) (A) (A)
                 (A) (A) (A) (A) (A) (A) (A) (A) (A) (A) (A) (A)
                 (A) (A) (A) (A) (A) (A) (A) (A) (A) (A) (A) (A)
                 (A) (A) (A) (A) (A) (A) (A) (A) (A) (A) (A) (A)
                 (A) (A) (A) (A) (A) (A) (A) (A) (A) (A) (A) (A)
                 (A) (A) (A) (A) (A) (A) (A) (A) (A) (A) (A) (A)
                 (A) (A) (A) (A) (A) (A) (A) (A) (A) (A) (A) (A)
                 (A) (A) (A) (A) (A) (A) (A) (A) (A) (A) (A) (A)
                 (A) (A)
 Beta  Orbitals:
       Occupied  (A) (A) (A) (A) (A) (A) (A) (A) (A) (A) (A) (A)
                 (A) (A) (A) (A) (A) (A) (A) (A) (A) (A) (A) (A)
                 (A) (A) (A) (A) (A) (A) (A) (A) (A) (A) (A) (A)
                 (A) (A) (A) (A) (A) (A) (A) (A) (A) (A) (A) (A)
                 (A) (A) (A) (A) (A) (A) (A) (A) (A) (A) (A) (A)
                 (A) (A) (A) (A) (A) (A) (A) (A) (A) (A) (A) (A)
                 (A) (A) (A) (A) (A) (A) (A) (A) (A) (A) (A) (A)
                 (A) (A) (A) (A) (A) (A) (A) (A)
       Virtual   (A) (A) (A) (A) (A) (A) (A) (A) (A) (A) (A) (A)
                 (A) (A) (A) (A) (A) (A) (A) (A) (A) (A) (A) (A)
                 (A) (A) (A) (A) (A) (A) (A) (A) (A) (A) (A) (A)
                 (A) (A) (A) (A) (A) (A) (A) (A) (A) (A) (A) (A)
                 (A) (A) (A) (A) (A) (A) (A) (A) (A) (A) (A) (A)
                 (A) (A) (A) (A) (A) (A) (A) (A) (A) (A) (A) (A)
                 (A) (A) (A) (A) (A) (A) (A) (A) (A) (A) (A) (A)
                 (A) (A) (A) (A) (A) (A) (A) (A) (A) (A) (A) (A)
                 (A) (A) (A) (A) (A) (A) (A) (A) (A) (A) (A) (A)
                 (A) (A) (A) (A) (A) (A) (A) (A) (A) (A) (A) (A)
                 (A) (A) (A) (A) (A) (A) (A) (A) (A) (A) (A) (A)
                 (A) (A) (A) (A) (A) (A) (A) (A) (A) (A) (A) (A)
                 (A) (A) (A) (A) (A) (A) (A) (A) (A) (A) (A) (A)
                 (A) (A) (A) (A) (A) (A) (A) (A) (A) (A) (A) (A)
                 (A) (A) (A) (A) (A) (A) (A) (A) (A) (A) (A) (A)
                 (A) (A) (A) (A) (A) (A) (A) (A) (A) (A) (A) (A)
                 (A) (A) (A) (A) (A) (A) (A) (A) (A) (A) (A) (A)
                 (A) (A) (A) (A) (A) (A) (A) (A) (A) (A) (A) (A)
                 (A) (A) (A) (A) (A) (A) (A) (A) (A) (A) (A) (A)
                 (A) (A) (A) (A) (A) (A) (A) (A) (A) (A) (A) (A)
                 (A) (A) (A) (A) (A) (A) (A) (A) (A) (A) (A) (A)
                 (A) (A) (A) (A) (A) (A) (A) (A) (A) (A) (A) (A)
                 (A) (A) (A) (A) (A) (A) (A) (A) (A) (A) (A) (A)
                 (A) (A) (A) (A) (A) (A) (A) (A) (A) (A) (A) (A)
                 (A) (A) (A) (A) (A) (A) (A) (A) (A) (A) (A) (A)
                 (A) (A) (A) (A) (A) (A) (A) (A) (A) (A) (A) (A)
                 (A) (A) (A) (A) (A) (A) (A) (A) (A) (A) (A) (A)
                 (A) (A) (A) (A) (A) (A) (A) (A) (A) (A) (A) (A)
                 (A) (A) (A) (A) (A) (A) (A) (A) (A) (A) (A) (A)
                 (A) (A) (A) (A) (A) (A) (A) (A) (A) (A) (A) (A)
                 (A) (A) (A) (A) (A) (A) (A) (A) (A) (A) (A) (A)
                 (A) (A) (A) (A) (A) (A) (A) (A) (A) (A) (A) (A)
                 (A) (A) (A) (A) (A) (A) (A) (A) (A) (A) (A) (A)
                 (A) (A) (A) (A) (A) (A) (A) (A) (A) (A) (A) (A)
                 (A) (A) (A) (A) (A) (A) (A) (A) (A) (A) (A) (A)
                 (A) (A) (A) (A) (A) (A) (A) (A) (A) (A) (A) (A)
                 (A) (A) (A) (A) (A) (A) (A) (A) (A) (A) (A) (A)
                 (A) (A) (A) (A) (A) (A) (A) (A) (A) (A) (A) (A)
                 (A) (A) (A) (A) (A) (A) (A) (A) (A) (A) (A) (A)
                 (A) (A) (A) (A) (A) (A) (A) (A) (A) (A) (A) (A)
                 (A) (A) (A) (A) (A) (A) (A) (A) (A) (A) (A) (A)
                 (A) (A) (A) (A) (A) (A) (A) (A) (A) (A) (A) (A)
                 (A) (A) (A) (A) (A) (A) (A) (A) (A) (A) (A) (A)
                 (A) (A) (A) (A) (A) (A) (A) (A) (A) (A) (A) (A)
                 (A) (A) (A) (A) (A) (A) (A) (A) (A) (A) (A) (A)
                 (A) (A) (A) (A) (A) (A) (A) (A) (A) (A) (A) (A)
                 (A) (A) (A) (A) (A) (A) (A) (A) (A) (A) (A) (A)
                 (A) (A) (A) (A)
 The electronic state is 3-A.
 Alpha  occ. eigenvalues --  -19.31906 -19.31634 -19.28972 -19.27274 -10.37857
 Alpha  occ. eigenvalues --  -10.37144 -10.35909 -10.35011 -10.32307 -10.31251
 Alpha  occ. eigenvalues --  -10.31198 -10.31136 -10.30378 -10.30158 -10.30028
 Alpha  occ. eigenvalues --  -10.29705 -10.29703 -10.29229 -10.29221 -10.28955
 Alpha  occ. eigenvalues --  -10.28019 -10.27946 -10.27506 -10.27407  -1.17090
 Alpha  occ. eigenvalues --   -1.13799  -1.13436  -1.11450  -0.98964  -0.96880
 Alpha  occ. eigenvalues --   -0.87960  -0.85658  -0.85554  -0.84805  -0.83302
 Alpha  occ. eigenvalues --   -0.82600  -0.79462  -0.78746  -0.77041  -0.76135
 Alpha  occ. eigenvalues --   -0.73267  -0.70920  -0.70397  -0.68442  -0.67826
 Alpha  occ. eigenvalues --   -0.65310  -0.63516  -0.61845  -0.59067  -0.58641
 Alpha  occ. eigenvalues --   -0.58206  -0.57055  -0.56637  -0.55677  -0.55171
 Alpha  occ. eigenvalues --   -0.54794  -0.54343  -0.53563  -0.52844  -0.52237
 Alpha  occ. eigenvalues --   -0.51348  -0.50897  -0.50748  -0.49769  -0.49000
 Alpha  occ. eigenvalues --   -0.48584  -0.47810  -0.47714  -0.47468  -0.47098
 Alpha  occ. eigenvalues --   -0.46500  -0.46431  -0.45754  -0.45577  -0.45469
 Alpha  occ. eigenvalues --   -0.44983  -0.44757  -0.44259  -0.43443  -0.43145
 Alpha  occ. eigenvalues --   -0.42322  -0.40706  -0.39799  -0.39372  -0.38908
 Alpha  occ. eigenvalues --   -0.38530  -0.37985  -0.37663  -0.36756  -0.36592
 Alpha  occ. eigenvalues --   -0.35870  -0.35422  -0.33466  -0.32142
 Alpha virt. eigenvalues --    0.03317   0.04495   0.04760   0.04831   0.05624
 Alpha virt. eigenvalues --    0.05910   0.06292   0.06524   0.06977   0.07129
 Alpha virt. eigenvalues --    0.07457   0.07553   0.08227   0.08417   0.08795
 Alpha virt. eigenvalues --    0.09135   0.09250   0.09626   0.10188   0.10245
 Alpha virt. eigenvalues --    0.10587   0.10944   0.11408   0.11544   0.11833
 Alpha virt. eigenvalues --    0.12126   0.12289   0.12881   0.13180   0.13795
 Alpha virt. eigenvalues --    0.14197   0.14345   0.14551   0.14829   0.15110
 Alpha virt. eigenvalues --    0.15509   0.15935   0.16133   0.16347   0.16502
 Alpha virt. eigenvalues --    0.16885   0.17213   0.17261   0.17494   0.17734
 Alpha virt. eigenvalues --    0.18048   0.18245   0.18342   0.18408   0.18721
 Alpha virt. eigenvalues --    0.18980   0.19206   0.19334   0.19460   0.19643
 Alpha virt. eigenvalues --    0.19890   0.20080   0.20282   0.20555   0.20808
 Alpha virt. eigenvalues --    0.21044   0.21139   0.21355   0.21469   0.21605
 Alpha virt. eigenvalues --    0.21783   0.22020   0.22187   0.22296   0.22683
 Alpha virt. eigenvalues --    0.22974   0.23128   0.23201   0.23414   0.23564
 Alpha virt. eigenvalues --    0.23808   0.24229   0.24643   0.24689   0.24842
 Alpha virt. eigenvalues --    0.24924   0.25294   0.25477   0.25562   0.25906
 Alpha virt. eigenvalues --    0.26043   0.26409   0.26732   0.26861   0.27266
 Alpha virt. eigenvalues --    0.27352   0.27454   0.27741   0.27896   0.28120
 Alpha virt. eigenvalues --    0.28315   0.28503   0.28838   0.28993   0.29246
 Alpha virt. eigenvalues --    0.29346   0.29493   0.29855   0.29987   0.30228
 Alpha virt. eigenvalues --    0.30527   0.30660   0.30997   0.31166   0.31454
 Alpha virt. eigenvalues --    0.31647   0.31834   0.32518   0.32905   0.33114
 Alpha virt. eigenvalues --    0.33371   0.33631   0.33865   0.34165   0.34534
 Alpha virt. eigenvalues --    0.34856   0.35524   0.35827   0.35892   0.36373
 Alpha virt. eigenvalues --    0.36446   0.36787   0.37428   0.37528   0.38078
 Alpha virt. eigenvalues --    0.38450   0.38917   0.38944   0.39550   0.39948
 Alpha virt. eigenvalues --    0.40527   0.40772   0.41065   0.41497   0.41714
 Alpha virt. eigenvalues --    0.41955   0.42325   0.42705   0.42918   0.43226
 Alpha virt. eigenvalues --    0.43644   0.43790   0.44157   0.44568   0.45071
 Alpha virt. eigenvalues --    0.45448   0.45709   0.45853   0.46278   0.46486
 Alpha virt. eigenvalues --    0.46663   0.46793   0.47232   0.47466   0.48233
 Alpha virt. eigenvalues --    0.48431   0.49143   0.49387   0.49526   0.50207
 Alpha virt. eigenvalues --    0.50449   0.50908   0.51511   0.52013   0.52350
 Alpha virt. eigenvalues --    0.52800   0.53796   0.54177   0.54324   0.54523
 Alpha virt. eigenvalues --    0.55663   0.55688   0.56211   0.56817   0.56953
 Alpha virt. eigenvalues --    0.57608   0.58372   0.59857   0.60562   0.61103
 Alpha virt. eigenvalues --    0.61321   0.62753   0.63586   0.65774   0.66793
 Alpha virt. eigenvalues --    0.77389   0.78051   0.79044   0.79340   0.79745
 Alpha virt. eigenvalues --    0.79914   0.81068   0.81508   0.82067   0.82547
 Alpha virt. eigenvalues --    0.82833   0.83039   0.84165   0.84584   0.85232
 Alpha virt. eigenvalues --    0.85329   0.85724   0.85935   0.87043   0.87403
 Alpha virt. eigenvalues --    0.87557   0.88170   0.88649   0.89222   0.89820
 Alpha virt. eigenvalues --    0.90265   0.90680   0.91151   0.91643   0.93257
 Alpha virt. eigenvalues --    0.93912   0.94366   0.94858   0.96458   0.96961
 Alpha virt. eigenvalues --    0.97657   0.98411   0.98627   0.98982   0.99532
 Alpha virt. eigenvalues --    0.99915   1.00349   1.01526   1.01893   1.03182
 Alpha virt. eigenvalues --    1.03826   1.04120   1.04803   1.06190   1.06874
 Alpha virt. eigenvalues --    1.07543   1.07930   1.08999   1.10328   1.11707
 Alpha virt. eigenvalues --    1.12576   1.13166   1.14108   1.14313   1.15004
 Alpha virt. eigenvalues --    1.15150   1.16050   1.16523   1.17241   1.17426
 Alpha virt. eigenvalues --    1.17514   1.17877   1.18442   1.18938   1.19436
 Alpha virt. eigenvalues --    1.20325   1.20585   1.20997   1.21489   1.23241
 Alpha virt. eigenvalues --    1.23656   1.24054   1.24280   1.24987   1.25888
 Alpha virt. eigenvalues --    1.25968   1.27516   1.28228   1.28705   1.29196
 Alpha virt. eigenvalues --    1.29703   1.30088   1.30359   1.31113   1.31787
 Alpha virt. eigenvalues --    1.32789   1.34215   1.35035   1.37502   1.37848
 Alpha virt. eigenvalues --    1.39234   1.39746   1.40224   1.41177   1.42061
 Alpha virt. eigenvalues --    1.42714   1.43277   1.44461   1.46790   1.47336
 Alpha virt. eigenvalues --    1.48373   1.48525   1.49448   1.50725   1.51622
 Alpha virt. eigenvalues --    1.52596   1.53263   1.54250   1.54976   1.55958
 Alpha virt. eigenvalues --    1.57905   1.60508   1.60565   1.61783   1.62975
 Alpha virt. eigenvalues --    1.63860   1.64044   1.64678   1.66426   1.66815
 Alpha virt. eigenvalues --    1.68636   1.69540   1.70123   1.71006   1.72116
 Alpha virt. eigenvalues --    1.73456   1.73916   1.74747   1.75660   1.76305
 Alpha virt. eigenvalues --    1.77212   1.77496   1.77746   1.79685   1.80367
 Alpha virt. eigenvalues --    1.81198   1.83285   1.83778   1.84912   1.85500
 Alpha virt. eigenvalues --    1.86119   1.86724   1.88174   1.89440   1.89643
 Alpha virt. eigenvalues --    1.90458   1.91724   1.92661   1.93511   1.95465
 Alpha virt. eigenvalues --    1.96087   1.96848   1.97077   1.97942   1.98482
 Alpha virt. eigenvalues --    1.98635   1.99229   1.99519   2.00271   2.01734
 Alpha virt. eigenvalues --    2.02240   2.02886   2.03408   2.04504   2.05092
 Alpha virt. eigenvalues --    2.06694   2.06969   2.07157   2.08681   2.09911
 Alpha virt. eigenvalues --    2.10935   2.11793   2.12207   2.13209   2.13285
 Alpha virt. eigenvalues --    2.13960   2.14046   2.14884   2.15203   2.15646
 Alpha virt. eigenvalues --    2.15991   2.16642   2.17792   2.18169   2.18309
 Alpha virt. eigenvalues --    2.19295   2.19894   2.20434   2.21761   2.22335
 Alpha virt. eigenvalues --    2.22412   2.23160   2.23722   2.24142   2.24721
 Alpha virt. eigenvalues --    2.25089   2.25522   2.26077   2.26866   2.27299
 Alpha virt. eigenvalues --    2.28398   2.29180   2.29525   2.29787   2.30457
 Alpha virt. eigenvalues --    2.31882   2.32459   2.32941   2.33090   2.35243
 Alpha virt. eigenvalues --    2.35550   2.36044   2.37489   2.37676   2.38866
 Alpha virt. eigenvalues --    2.40317   2.41148   2.41810   2.43907   2.44581
 Alpha virt. eigenvalues --    2.45284   2.47761   2.48211   2.49533   2.50314
 Alpha virt. eigenvalues --    2.50764   2.51056   2.52195   2.53306   2.54473
 Alpha virt. eigenvalues --    2.55056   2.55413   2.56560   2.56858   2.57752
 Alpha virt. eigenvalues --    2.59118   2.60259   2.61174   2.61966   2.62296
 Alpha virt. eigenvalues --    2.64808   2.65525   2.66455   2.66855   2.67247
 Alpha virt. eigenvalues --    2.68479   2.68647   2.68770   2.69275   2.70678
 Alpha virt. eigenvalues --    2.71885   2.72277   2.72859   2.73566   2.74752
 Alpha virt. eigenvalues --    2.75272   2.75772   2.76172   2.77954   2.78669
 Alpha virt. eigenvalues --    2.79239   2.79644   2.79755   2.80692   2.81041
 Alpha virt. eigenvalues --    2.81416   2.81473   2.83227   2.83790   2.84057
 Alpha virt. eigenvalues --    2.85441   2.85637   2.86458   2.87672   2.88252
 Alpha virt. eigenvalues --    2.89354   2.89440   2.91101   2.91192   2.91537
 Alpha virt. eigenvalues --    2.92290   2.92956   2.93489   2.94435   2.94886
 Alpha virt. eigenvalues --    2.95333   2.95979   2.96562   2.96961   2.97638
 Alpha virt. eigenvalues --    2.97894   2.99270   3.00156   3.00869   3.02131
 Alpha virt. eigenvalues --    3.03094   3.03902   3.06142   3.06828   3.08231
 Alpha virt. eigenvalues --    3.09101   3.09987   3.11079   3.12375   3.13989
 Alpha virt. eigenvalues --    3.15316   3.16212   3.17608   3.20585   3.20992
 Alpha virt. eigenvalues --    3.23317   3.31062   3.31591   3.37532   3.39927
 Alpha virt. eigenvalues --    3.40152   3.40326   3.42443   3.43428   3.45120
 Alpha virt. eigenvalues --    3.46797   3.46834   3.48747   3.53203   3.55019
 Alpha virt. eigenvalues --    3.56097   3.56383   3.57573   3.57896   3.58274
 Alpha virt. eigenvalues --    3.59073   3.59853   3.60146   3.61471   3.61954
 Alpha virt. eigenvalues --    3.62615   3.62777   3.64092   3.64886   3.65684
 Alpha virt. eigenvalues --    3.65962   3.67236   3.68862   3.69792   3.71466
 Alpha virt. eigenvalues --    3.76032   3.83994   4.51115   4.53031   4.56078
 Alpha virt. eigenvalues --    4.56803   4.61794   4.63266   4.66388   4.71328
 Alpha virt. eigenvalues --    4.73233   4.74781   4.75661   4.80385   4.82399
 Alpha virt. eigenvalues --    4.84431   4.87087   4.88135   4.90519   4.91225
 Alpha virt. eigenvalues --    4.93969   5.01512   5.08640   5.10321   5.16221
 Alpha virt. eigenvalues --    5.21262
  Beta  occ. eigenvalues --  -19.31858 -19.29697 -19.27191 -19.27169 -10.37630
  Beta  occ. eigenvalues --  -10.37194 -10.35626 -10.35043 -10.32305 -10.31216
  Beta  occ. eigenvalues --  -10.31193 -10.31104 -10.30378 -10.30159 -10.29993
  Beta  occ. eigenvalues --  -10.29706 -10.29701 -10.29228 -10.29178 -10.28920
  Beta  occ. eigenvalues --  -10.28017 -10.27947 -10.27470 -10.27408  -1.16762
  Beta  occ. eigenvalues --   -1.12730  -1.09142  -1.07523  -0.98677  -0.96639
  Beta  occ. eigenvalues --   -0.87684  -0.85327  -0.84730  -0.84679  -0.82616
  Beta  occ. eigenvalues --   -0.82243  -0.79288  -0.78460  -0.76974  -0.75737
  Beta  occ. eigenvalues --   -0.73034  -0.70776  -0.70173  -0.67911  -0.67007
  Beta  occ. eigenvalues --   -0.64443  -0.63097  -0.61385  -0.58708  -0.58402
  Beta  occ. eigenvalues --   -0.58012  -0.56434  -0.56195  -0.55193  -0.54922
  Beta  occ. eigenvalues --   -0.54317  -0.53451  -0.52970  -0.52718  -0.51596
  Beta  occ. eigenvalues --   -0.50758  -0.50418  -0.50124  -0.49142  -0.48355
  Beta  occ. eigenvalues --   -0.47969  -0.47437  -0.47352  -0.47104  -0.46659
  Beta  occ. eigenvalues --   -0.46260  -0.46040  -0.45456  -0.45107  -0.44917
  Beta  occ. eigenvalues --   -0.43940  -0.43733  -0.43139  -0.42599  -0.41172
  Beta  occ. eigenvalues --   -0.40916  -0.40488  -0.39008  -0.38579  -0.38413
  Beta  occ. eigenvalues --   -0.37606  -0.36885  -0.36495  -0.36399  -0.34318
  Beta  occ. eigenvalues --   -0.33462  -0.32031
  Beta virt. eigenvalues --   -0.06696  -0.04974   0.03374   0.04517   0.04827
  Beta virt. eigenvalues --    0.04887   0.05678   0.05962   0.06335   0.06576
  Beta virt. eigenvalues --    0.07019   0.07192   0.07525   0.07592   0.08264
  Beta virt. eigenvalues --    0.08509   0.08832   0.09167   0.09307   0.09656
  Beta virt. eigenvalues --    0.10234   0.10291   0.10623   0.11000   0.11456
  Beta virt. eigenvalues --    0.11587   0.11873   0.12192   0.12348   0.12973
  Beta virt. eigenvalues --    0.13252   0.13866   0.14240   0.14385   0.14617
  Beta virt. eigenvalues --    0.14891   0.15157   0.15624   0.15995   0.16185
  Beta virt. eigenvalues --    0.16404   0.16579   0.16967   0.17284   0.17344
  Beta virt. eigenvalues --    0.17596   0.17793   0.18114   0.18297   0.18440
  Beta virt. eigenvalues --    0.18477   0.18820   0.19028   0.19262   0.19406
  Beta virt. eigenvalues --    0.19497   0.19690   0.19960   0.20114   0.20329
  Beta virt. eigenvalues --    0.20588   0.20853   0.21114   0.21192   0.21432
  Beta virt. eigenvalues --    0.21579   0.21745   0.21850   0.22144   0.22242
  Beta virt. eigenvalues --    0.22412   0.22764   0.23091   0.23169   0.23312
  Beta virt. eigenvalues --    0.23547   0.23716   0.23837   0.24305   0.24704
  Beta virt. eigenvalues --    0.24796   0.24923   0.25030   0.25334   0.25574
  Beta virt. eigenvalues --    0.25676   0.26003   0.26173   0.26515   0.26841
  Beta virt. eigenvalues --    0.26970   0.27343   0.27464   0.27645   0.27877
  Beta virt. eigenvalues --    0.28002   0.28230   0.28385   0.28661   0.28914
  Beta virt. eigenvalues --    0.29050   0.29332   0.29563   0.29630   0.30019
  Beta virt. eigenvalues --    0.30089   0.30321   0.30653   0.30793   0.31131
  Beta virt. eigenvalues --    0.31357   0.31563   0.31766   0.31989   0.32579
  Beta virt. eigenvalues --    0.33068   0.33249   0.33487   0.33708   0.34004
  Beta virt. eigenvalues --    0.34276   0.34628   0.34908   0.35589   0.35960
  Beta virt. eigenvalues --    0.36000   0.36455   0.36547   0.36887   0.37542
  Beta virt. eigenvalues --    0.37714   0.38391   0.38555   0.38998   0.39098
  Beta virt. eigenvalues --    0.39672   0.40102   0.40646   0.40847   0.41178
  Beta virt. eigenvalues --    0.41584   0.41822   0.42068   0.42416   0.42825
  Beta virt. eigenvalues --    0.43012   0.43348   0.43797   0.43960   0.44379
  Beta virt. eigenvalues --    0.44763   0.45203   0.45606   0.45898   0.46138
  Beta virt. eigenvalues --    0.46537   0.46732   0.46919   0.46972   0.47365
  Beta virt. eigenvalues --    0.47730   0.48393   0.48541   0.49214   0.49558
  Beta virt. eigenvalues --    0.49637   0.50328   0.50598   0.50976   0.51570
  Beta virt. eigenvalues --    0.52118   0.52498   0.52885   0.54010   0.54385
  Beta virt. eigenvalues --    0.54533   0.54604   0.55773   0.55860   0.56375
  Beta virt. eigenvalues --    0.56979   0.57158   0.57754   0.58580   0.59971
  Beta virt. eigenvalues --    0.60759   0.61274   0.61517   0.62984   0.63817
  Beta virt. eigenvalues --    0.65956   0.67019   0.77477   0.78133   0.79138
  Beta virt. eigenvalues --    0.79438   0.79823   0.79967   0.81206   0.81643
  Beta virt. eigenvalues --    0.82181   0.82628   0.82963   0.83180   0.84274
  Beta virt. eigenvalues --    0.84641   0.85337   0.85472   0.85965   0.86188
  Beta virt. eigenvalues --    0.87094   0.87522   0.87662   0.88306   0.88727
  Beta virt. eigenvalues --    0.89352   0.90000   0.90334   0.90814   0.91389
  Beta virt. eigenvalues --    0.91869   0.93351   0.94037   0.94497   0.94918
  Beta virt. eigenvalues --    0.96625   0.97095   0.97825   0.98506   0.98714
  Beta virt. eigenvalues --    0.99144   0.99694   0.99996   1.00437   1.01646
  Beta virt. eigenvalues --    1.02029   1.03261   1.03962   1.04286   1.04916
  Beta virt. eigenvalues --    1.06260   1.06938   1.07659   1.07992   1.09101
  Beta virt. eigenvalues --    1.10534   1.11749   1.12626   1.13297   1.14180
  Beta virt. eigenvalues --    1.14353   1.15053   1.15258   1.16076   1.16574
  Beta virt. eigenvalues --    1.17309   1.17478   1.17858   1.18003   1.18568
  Beta virt. eigenvalues --    1.19022   1.19502   1.20614   1.20714   1.21083
  Beta virt. eigenvalues --    1.21634   1.23419   1.23757   1.24333   1.24593
  Beta virt. eigenvalues --    1.25227   1.25958   1.26080   1.27771   1.28427
  Beta virt. eigenvalues --    1.28824   1.29243   1.29779   1.30183   1.30422
  Beta virt. eigenvalues --    1.31381   1.32190   1.33193   1.34315   1.35215
  Beta virt. eigenvalues --    1.37696   1.38121   1.39336   1.39949   1.40423
  Beta virt. eigenvalues --    1.41585   1.42266   1.42906   1.43493   1.44894
  Beta virt. eigenvalues --    1.47221   1.47633   1.48950   1.49704   1.50159
  Beta virt. eigenvalues --    1.51285   1.52362   1.52817   1.53588   1.55470
  Beta virt. eigenvalues --    1.55810   1.56898   1.58578   1.60983   1.61122
  Beta virt. eigenvalues --    1.61998   1.63635   1.64082   1.64536   1.64981
  Beta virt. eigenvalues --    1.66815   1.67947   1.69037   1.70054   1.70614
  Beta virt. eigenvalues --    1.71685   1.72511   1.73995   1.74343   1.75079
  Beta virt. eigenvalues --    1.76049   1.76614   1.77466   1.77751   1.78050
  Beta virt. eigenvalues --    1.79847   1.80819   1.81521   1.83567   1.83998
  Beta virt. eigenvalues --    1.85349   1.85924   1.86583   1.87392   1.88482
  Beta virt. eigenvalues --    1.89723   1.89994   1.91169   1.91939   1.92854
  Beta virt. eigenvalues --    1.93891   1.95615   1.96382   1.97199   1.97615
  Beta virt. eigenvalues --    1.98149   1.98911   1.99090   1.99660   2.00172
  Beta virt. eigenvalues --    2.00765   2.02085   2.03020   2.03799   2.04267
  Beta virt. eigenvalues --    2.05076   2.05762   2.07303   2.07513   2.07950
  Beta virt. eigenvalues --    2.09037   2.10446   2.11339   2.12168   2.12656
  Beta virt. eigenvalues --    2.13359   2.13561   2.14157   2.14495   2.15037
  Beta virt. eigenvalues --    2.15718   2.15851   2.16259   2.16940   2.18208
  Beta virt. eigenvalues --    2.18519   2.19019   2.19540   2.20061   2.20658
  Beta virt. eigenvalues --    2.22089   2.22505   2.22943   2.23409   2.23955
  Beta virt. eigenvalues --    2.24565   2.25039   2.25415   2.25813   2.26418
  Beta virt. eigenvalues --    2.26980   2.27486   2.28712   2.29343   2.29643
  Beta virt. eigenvalues --    2.29959   2.30543   2.31977   2.32669   2.33154
  Beta virt. eigenvalues --    2.33370   2.35341   2.35796   2.36322   2.37671
  Beta virt. eigenvalues --    2.37839   2.38997   2.40796   2.41434   2.42055
  Beta virt. eigenvalues --    2.44304   2.45101   2.45460   2.47979   2.48611
  Beta virt. eigenvalues --    2.49812   2.50465   2.50938   2.51236   2.52390
  Beta virt. eigenvalues --    2.53470   2.54543   2.55139   2.55507   2.56677
  Beta virt. eigenvalues --    2.56983   2.57873   2.59267   2.60348   2.61297
  Beta virt. eigenvalues --    2.62144   2.62380   2.65083   2.65664   2.66865
  Beta virt. eigenvalues --    2.67230   2.67473   2.68616   2.68826   2.68879
  Beta virt. eigenvalues --    2.69410   2.70941   2.72083   2.72412   2.73068
  Beta virt. eigenvalues --    2.73835   2.74864   2.75371   2.75842   2.76311
  Beta virt. eigenvalues --    2.78096   2.78757   2.79423   2.79781   2.79976
  Beta virt. eigenvalues --    2.80886   2.81191   2.81486   2.81595   2.83298
  Beta virt. eigenvalues --    2.83865   2.84145   2.85515   2.85747   2.86503
  Beta virt. eigenvalues --    2.87731   2.88438   2.89419   2.89514   2.91246
  Beta virt. eigenvalues --    2.91273   2.91664   2.92453   2.93096   2.93538
  Beta virt. eigenvalues --    2.94528   2.94975   2.95455   2.96085   2.96677
  Beta virt. eigenvalues --    2.97090   2.97728   2.97952   2.99396   3.00271
  Beta virt. eigenvalues --    3.00966   3.02208   3.03251   3.03924   3.06260
  Beta virt. eigenvalues --    3.06871   3.08369   3.09183   3.10064   3.11220
  Beta virt. eigenvalues --    3.12485   3.14065   3.15413   3.16302   3.17728
  Beta virt. eigenvalues --    3.20761   3.21184   3.23592   3.32113   3.32615
  Beta virt. eigenvalues --    3.37550   3.39956   3.40173   3.40360   3.42447
  Beta virt. eigenvalues --    3.43459   3.45180   3.46819   3.46886   3.48788
  Beta virt. eigenvalues --    3.53222   3.55046   3.56110   3.56391   3.57597
  Beta virt. eigenvalues --    3.57919   3.58284   3.59115   3.59893   3.60189
  Beta virt. eigenvalues --    3.61548   3.61980   3.62679   3.62836   3.64178
  Beta virt. eigenvalues --    3.64981   3.65716   3.66014   3.67272   3.68966
  Beta virt. eigenvalues --    3.69816   3.71492   3.76138   3.84052   4.51221
  Beta virt. eigenvalues --    4.53158   4.56327   4.57136   4.62282   4.63696
  Beta virt. eigenvalues --    4.67157   4.71670   4.73392   4.75112   4.75907
  Beta virt. eigenvalues --    4.80898   4.82536   4.84558   4.87544   4.88509
  Beta virt. eigenvalues --    4.91191   4.91525   4.94584   5.02284   5.08717
  Beta virt. eigenvalues --    5.10410   5.16322   5.21667
          Condensed to atoms (all electrons):
          Atomic-Atomic Spin Densities.
 Mulliken charges and spin densities:
               1          2
     1  C   -0.432491  -0.001012
     2  H    0.150643   0.003793
     3  H    0.157350   0.001687
     4  C   -0.694875   0.193144
     5  C   -0.836924   0.007323
     6  C    0.465098   0.007335
     7  H    0.181412   0.005460
     8  C   -0.593220  -0.006107
     9  C    0.398670  -0.005782
    10  H    0.186959  -0.000158
    11  C   -0.450299  -0.003509
    12  H    0.190572   0.000052
    13  H    0.158585   0.001094
    14  C   -0.376569   0.001967
    15  H    0.153559  -0.000137
    16  H    0.136909  -0.000472
    17  H    0.144716   0.000392
    18  C   -0.365250  -0.003078
    19  H    0.192256   0.001396
    20  H    0.160987   0.000417
    21  H    0.154152  -0.000279
    22  H    0.223525  -0.014787
    23  O   -0.291133   0.037980
    24  H    0.541288  -0.000805
    25  C    0.017774   0.017709
    26  H    0.087585  -0.001289
    27  H    0.167253   0.000796
    28  H    0.140562  -0.002824
    29  O   -0.035528   0.763901
    30  C   -0.396911   0.012589
    31  H    0.121409   0.002306
    32  H    0.169725   0.001737
    33  C   -0.650515   0.119093
    34  C   -0.796908  -0.001446
    35  C    0.559808   0.019868
    36  H    0.188982   0.003013
    37  C   -0.746212  -0.003040
    38  C    0.506864  -0.002037
    39  H    0.201126   0.000097
    40  C   -0.504796  -0.003225
    41  H    0.186782  -0.000932
    42  H    0.166118   0.000611
    43  C   -0.385985   0.000513
    44  H    0.156799  -0.000195
    45  H    0.140412  -0.000193
    46  H    0.146090   0.000404
    47  C   -0.268231  -0.002257
    48  H    0.083061  -0.000454
    49  H    0.173398   0.000589
    50  H    0.169164  -0.000126
    51  H    0.405491  -0.006326
    52  O   -0.394677   0.018220
    53  H    0.457672   0.000590
    54  C   -0.045952   0.002422
    55  H    0.148518   0.000096
    56  H    0.175684   0.000317
    57  H    0.107818  -0.001839
    58  O   -0.008299   0.835397
 Sum of Mulliken charges =   0.00000   2.00000
 Mulliken charges and spin densities with hydrogens summed into heavy atoms:
               1          2
     1  C   -0.124498   0.004468
     4  C   -0.471349   0.178357
     5  C   -0.836924   0.007323
     6  C    0.646509   0.012795
     8  C   -0.593220  -0.006107
     9  C    0.585629  -0.005940
    11  C   -0.101143  -0.002363
    14  C    0.058616   0.001749
    18  C    0.142146  -0.001545
    23  O    0.250156   0.037175
    25  C    0.413174   0.014392
    29  O   -0.035528   0.763901
    30  C   -0.105778   0.016633
    33  C   -0.245024   0.112767
    34  C   -0.796908  -0.001446
    35  C    0.748790   0.022881
    37  C   -0.746212  -0.003040
    38  C    0.707990  -0.001940
    40  C   -0.151896  -0.003545
    43  C    0.057315   0.000530
    47  C    0.157392  -0.002249
    52  O    0.062995   0.018810
    54  C    0.386068   0.000996
    58  O   -0.008299   0.835397
 Electronic spatial extent (au):  <R**2>=          10515.4080
 Charge=              0.0000 electrons
 Dipole moment (field-independent basis, Debye):
    X=              3.7101    Y=              1.1996    Z=              0.9046  Tot=              4.0027
 Quadrupole moment (field-independent basis, Debye-Ang):
   XX=           -133.0046   YY=           -152.6491   ZZ=           -149.1319
   XY=              4.8195   XZ=              2.8568   YZ=             -0.6832
 Traceless Quadrupole moment (field-independent basis, Debye-Ang):
   XX=             11.9240   YY=             -7.7206   ZZ=             -4.2034
   XY=              4.8195   XZ=              2.8568   YZ=             -0.6832
 Octapole moment (field-independent basis, Debye-Ang**2):
  XXX=             45.3960  YYY=              8.1222  ZZZ=              1.7185  XYY=             22.8701
  XXY=              0.6513  XXZ=             -1.5860  XZZ=              4.3793  YZZ=              4.5857
  YYZ=              3.5345  XYZ=              2.5526
 Hexadecapole moment (field-independent basis, Debye-Ang**3):
 XXXX=         -11851.4556 YYYY=          -1317.3894 ZZZZ=          -1241.4636 XXXY=              1.5580
 XXXZ=             33.7788 YYYX=             28.7189 YYYZ=             22.0080 ZZZX=             -7.1048
 ZZZY=            -11.7609 XXYY=          -2192.7566 XXZZ=          -2158.8674 YYZZ=           -419.5273
 XXYZ=             -8.6557 YYXZ=              9.1715 ZZXY=             11.4849
 N-N= 2.355755959111D+03 E-N=-7.230118021294D+03  KE= 1.073156035758D+03
                          Isotropic Fermi Contact Couplings
        Atom                 a.u.       MegaHertz       Gauss      10(-4) cm-1
     1  C(13)              0.01134       6.37574       2.27502       2.12672
     2  H(1)               0.00084       1.88754       0.67352       0.62961
     3  H(1)               0.00124       2.78173       0.99259       0.92788
     4  C(13)              0.08151      45.81478      16.34785      15.28216
     5  C(13)             -0.03390     -19.05731      -6.80012      -6.35684
     6  C(13)              0.01254       7.04605       2.51420       2.35031
     7  H(1)               0.00038       0.84828       0.30269       0.28296
     8  C(13)             -0.00004      -0.02506      -0.00894      -0.00836
     9  C(13)              0.00004       0.01973       0.00704       0.00658
    10  H(1)              -0.00006      -0.12400      -0.04425      -0.04136
    11  C(13)             -0.00153      -0.86256      -0.30778      -0.28772
    12  H(1)               0.00055       1.23421       0.44040       0.41169
    13  H(1)               0.00047       1.04489       0.37284       0.34854
    14  C(13)              0.00083       0.46672       0.16654       0.15568
    15  H(1)              -0.00002      -0.04729      -0.01687      -0.01577
    16  H(1)              -0.00002      -0.03541      -0.01263      -0.01181
    17  H(1)               0.00011       0.24322       0.08679       0.08113
    18  C(13)             -0.00020      -0.11469      -0.04093      -0.03826
    19  H(1)               0.00009       0.19658       0.07014       0.06557
    20  H(1)              -0.00001      -0.03311      -0.01182      -0.01105
    21  H(1)              -0.00002      -0.03713      -0.01325      -0.01238
    22  H(1)              -0.00233      -5.20045      -1.85565      -1.73468
    23  O(17)              0.00464      -1.40708      -0.50208      -0.46935
    24  H(1)              -0.00026      -0.57932      -0.20671      -0.19324
    25  C(13)              0.00821       4.61711       1.64750       1.54010
    26  H(1)              -0.00041      -0.90869      -0.32424      -0.30311
    27  H(1)              -0.00070      -1.55433      -0.55462      -0.51847
    28  H(1)               0.00008       0.17653       0.06299       0.05889
    29  O(17)              0.09275     -28.11314     -10.03147      -9.37753
    30  C(13)              0.01327       7.45715       2.66090       2.48744
    31  H(1)               0.00056       1.24198       0.44317       0.41428
    32  H(1)               0.00080       1.79277       0.63971       0.59800
    33  C(13)              0.08032      45.14914      16.11034      15.06013
    34  C(13)             -0.02958     -16.62527      -5.93231      -5.54559
    35  C(13)              0.00900       5.05787       1.80477       1.68712
    36  H(1)              -0.00023      -0.52389      -0.18694      -0.17475
    37  C(13)              0.00069       0.38698       0.13808       0.12908
    38  C(13)             -0.00017      -0.09680      -0.03454      -0.03229
    39  H(1)              -0.00001      -0.03345      -0.01193      -0.01116
    40  C(13)             -0.00132      -0.73920      -0.26376      -0.24657
    41  H(1)               0.00046       1.02091       0.36429       0.34054
    42  H(1)               0.00030       0.66743       0.23816       0.22263
    43  C(13)              0.00060       0.33512       0.11958       0.11178
    44  H(1)              -0.00001      -0.02684      -0.00958      -0.00895
    45  H(1)              -0.00002      -0.04192      -0.01496      -0.01398
    46  H(1)               0.00011       0.25110       0.08960       0.08376
    47  C(13)             -0.00013      -0.07518      -0.02683      -0.02508
    48  H(1)               0.00008       0.18766       0.06696       0.06260
    49  H(1)              -0.00002      -0.03904      -0.01393      -0.01302
    50  H(1)               0.00001       0.01649       0.00588       0.00550
    51  H(1)              -0.00058      -1.30560      -0.46587      -0.43550
    52  O(17)              0.00281      -0.85301      -0.30437      -0.28453
    53  H(1)              -0.00036      -0.80551      -0.28743      -0.26869
    54  C(13)              0.00955       5.36595       1.91470       1.78989
    55  H(1)              -0.00043      -0.96098      -0.34290      -0.32055
    56  H(1)              -0.00081      -1.80350      -0.64353      -0.60158
    57  H(1)               0.00049       1.09801       0.39180       0.36626
    58  O(17)              0.10091     -30.58544     -10.91364     -10.20220
 --------------------------------------------------------
       Center         ----  Spin Dipole Couplings  ----
                      3XX-RR        3YY-RR        3ZZ-RR
 --------------------------------------------------------
     1   Atom        0.001821     -0.013356      0.011535
     2   Atom        0.000416      0.001679     -0.002095
     3   Atom        0.000674     -0.004614      0.003940
     4   Atom       -0.098108      0.042619      0.055489
     5   Atom       -0.006628      0.011000     -0.004371
     6   Atom        0.041328     -0.017506     -0.023823
     7   Atom        0.010644     -0.005269     -0.005375
     8   Atom        0.008321     -0.003623     -0.004698
     9   Atom        0.005112     -0.002978     -0.002134
    10   Atom        0.002705     -0.002040     -0.000665
    11   Atom        0.005450     -0.004915     -0.000536
    12   Atom        0.001927     -0.005315      0.003389
    13   Atom        0.003246     -0.001817     -0.001430
    14   Atom        0.004351     -0.002093     -0.002258
    15   Atom        0.002502     -0.001376     -0.001127
    16   Atom        0.002782     -0.001295     -0.001487
    17   Atom        0.002030     -0.000959     -0.001071
    18   Atom        0.003011     -0.000723     -0.002288
    19   Atom        0.002216      0.000674     -0.002890
    20   Atom        0.001991     -0.000823     -0.001168
    21   Atom        0.001891     -0.000454     -0.001437
    22   Atom        0.012969     -0.011623     -0.001346
    23   Atom       -0.073875      0.063010      0.010865
    24   Atom        0.006181      0.002392     -0.008572
    25   Atom       -0.019187     -0.000910      0.020097
    26   Atom       -0.005483      0.000029      0.005455
    27   Atom       -0.004597     -0.004755      0.009352
    28   Atom       -0.002157      0.001110      0.001047
    29   Atom       -0.956245     -0.016512      0.972757
    30   Atom       -0.001552     -0.015086      0.016638
    31   Atom       -0.000473     -0.002218      0.002692
    32   Atom        0.000548     -0.003536      0.002988
    33   Atom       -0.073244     -0.084998      0.158243
    34   Atom        0.008937     -0.029955      0.021018
    35   Atom        0.033360     -0.014244     -0.019117
    36   Atom        0.013362     -0.008362     -0.005001
    37   Atom        0.007804     -0.004265     -0.003539
    38   Atom        0.003749     -0.003247     -0.000501
    39   Atom        0.001971     -0.001492     -0.000478
    40   Atom        0.004684     -0.001721     -0.002963
    41   Atom        0.000250      0.004358     -0.004607
    42   Atom        0.002571      0.000266     -0.002837
    43   Atom        0.003910     -0.001879     -0.002031
    44   Atom        0.002632     -0.001407     -0.001226
    45   Atom        0.002587     -0.001128     -0.001459
    46   Atom        0.001850     -0.001119     -0.000731
    47   Atom        0.002854     -0.001438     -0.001416
    48   Atom        0.001823     -0.000754     -0.001069
    49   Atom        0.002240     -0.000733     -0.001507
    50   Atom        0.001674     -0.001056     -0.000618
    51   Atom        0.012145     -0.018124      0.005979
    52   Atom       -0.039206     -0.046679      0.085885
    53   Atom       -0.002667      0.003775     -0.001107
    54   Atom       -0.016406      0.036795     -0.020389
    55   Atom       -0.006084      0.013947     -0.007863
    56   Atom       -0.002381      0.005743     -0.003362
    57   Atom       -0.000337      0.004028     -0.003691
    58   Atom       -0.554015     -1.427661      1.981676
 --------------------------------------------------------
                        XY            XZ            YZ
 --------------------------------------------------------
     1   Atom       -0.010149      0.024090     -0.013947
     2   Atom       -0.005266      0.003214     -0.002271
     3   Atom       -0.003159      0.003143     -0.002256
     4   Atom       -0.003848     -0.015031     -0.161208
     5   Atom       -0.009880     -0.033469     -0.037252
     6   Atom        0.013443      0.006642      0.001959
     7   Atom        0.004159     -0.004540     -0.002819
     8   Atom       -0.001798     -0.001044      0.000662
     9   Atom        0.000348      0.004139     -0.001526
    10   Atom       -0.000321      0.002564     -0.000363
    11   Atom        0.003740      0.004371      0.000166
    12   Atom        0.004534      0.009190      0.004221
    13   Atom        0.002723      0.002990      0.001303
    14   Atom        0.000458      0.000240     -0.000003
    15   Atom       -0.000032     -0.000849     -0.000092
    16   Atom        0.000735      0.000454      0.000073
    17   Atom       -0.000384      0.000236     -0.000145
    18   Atom       -0.002716     -0.001101      0.000408
    19   Atom       -0.004468     -0.001841      0.001018
    20   Atom       -0.001880     -0.001705      0.000707
    21   Atom       -0.001751     -0.000294      0.000030
    22   Atom       -0.009141     -0.022794     -0.012509
    23   Atom        0.051885     -0.049931     -0.139796
    24   Atom        0.001602      0.002220      0.002239
    25   Atom       -0.004001     -0.004760      0.028800
    26   Atom        0.001967      0.000630      0.009613
    27   Atom       -0.001736     -0.007385      0.003248
    28   Atom       -0.004835     -0.003926      0.004614
    29   Atom        0.835137     -1.078599     -1.857240
    30   Atom       -0.009019      0.024256     -0.013613
    31   Atom        0.001807      0.005343      0.002050
    32   Atom        0.000949      0.003882     -0.003913
    33   Atom        0.013667     -0.015459     -0.002641
    34   Atom        0.028301     -0.005059      0.007333
    35   Atom       -0.016170      0.005907     -0.000483
    36   Atom       -0.001969     -0.004401      0.000467
    37   Atom        0.000632      0.003267      0.000367
    38   Atom       -0.002694      0.003792     -0.001537
    39   Atom       -0.001563      0.002174     -0.000982
    40   Atom       -0.006015      0.001575     -0.003031
    41   Atom       -0.008761      0.002981     -0.006221
    42   Atom       -0.004202      0.000720     -0.000811
    43   Atom       -0.001099      0.000494     -0.000044
    44   Atom        0.000209     -0.000137     -0.000060
    45   Atom       -0.001200      0.000241     -0.000047
    46   Atom       -0.000195      0.000720     -0.000031
    47   Atom        0.001862      0.001681      0.000804
    48   Atom        0.003254      0.002300      0.001698
    49   Atom        0.002106      0.000681      0.000386
    50   Atom        0.001035      0.001275      0.000446
    51   Atom        0.022689     -0.008770     -0.006844
    52   Atom        0.003545     -0.037708      0.023571
    53   Atom        0.005538      0.001660      0.006820
    54   Atom        0.012383      0.000135     -0.003344
    55   Atom        0.000586     -0.001116     -0.000229
    56   Atom        0.009522     -0.004393     -0.006066
    57   Atom        0.006567      0.001729      0.001512
    58   Atom        0.382742     -1.898648     -0.716170
 --------------------------------------------------------


 ---------------------------------------------------------------------------------
              Anisotropic Spin Dipole Couplings in Principal Axis System
 ---------------------------------------------------------------------------------

       Atom             a.u.   MegaHertz   Gauss  10(-4) cm-1        Axes

              Baa    -0.0197    -2.644    -0.944    -0.882 -0.1729  0.8429  0.5096
     1 C(13)  Bbb    -0.0174    -2.338    -0.834    -0.780  0.7849  0.4304 -0.4457
              Bcc     0.0371     4.982     1.778     1.662  0.5950 -0.3229  0.7360
 
              Baa    -0.0048    -2.574    -0.919    -0.859  0.7413  0.4165 -0.5263
     2 H(1)   Bbb    -0.0030    -1.608    -0.574    -0.537  0.2068  0.6043  0.7694
              Bcc     0.0078     4.183     1.492     1.395 -0.6385  0.6793 -0.3618
 
              Baa    -0.0062    -3.282    -1.171    -1.095  0.3859  0.9186  0.0852
     3 H(1)   Bbb    -0.0008    -0.440    -0.157    -0.147  0.7464 -0.2567 -0.6140
              Bcc     0.0070     3.722     1.328     1.241  0.5421 -0.3005  0.7847
 
              Baa    -0.1202   -16.133    -5.756    -5.381  0.5157  0.6089  0.6028
     4 C(13)  Bbb    -0.0904   -12.129    -4.328    -4.046  0.8564 -0.3881 -0.3406
              Bcc     0.2106    28.261    10.084     9.427 -0.0265 -0.6918  0.7216
 
              Baa    -0.0564    -7.563    -2.699    -2.523  0.5563  0.4631  0.6899
     5 C(13)  Bbb     0.0104     1.400     0.500     0.467  0.7674 -0.6049 -0.2127
              Bcc     0.0459     6.163     2.199     2.056 -0.3188 -0.6478  0.6919
 
              Baa    -0.0246    -3.298    -1.177    -1.100 -0.0715 -0.1378  0.9879
     6 C(13)  Bbb    -0.0204    -2.734    -0.975    -0.912 -0.2236  0.9674  0.1187
              Bcc     0.0449     6.032     2.152     2.012  0.9721  0.2124  0.0999
 
              Baa    -0.0081    -4.348    -1.552    -1.450  0.0270  0.6789  0.7337
     7 H(1)   Bbb    -0.0049    -2.628    -0.938    -0.877 -0.3664  0.6897 -0.6246
              Bcc     0.0131     6.976     2.489     2.327  0.9301  0.2519 -0.2674
 
              Baa    -0.0050    -0.673    -0.240    -0.225  0.0157 -0.4126  0.9108
     8 C(13)  Bbb    -0.0037    -0.492    -0.175    -0.164  0.1700  0.8987  0.4042
              Bcc     0.0087     1.165     0.416     0.389  0.9853 -0.1485 -0.0843
 
              Baa    -0.0051    -0.686    -0.245    -0.229 -0.3215  0.5841  0.7453
     9 C(13)  Bbb    -0.0019    -0.253    -0.090    -0.084  0.2675  0.8110 -0.5203
              Bcc     0.0070     0.939     0.335     0.313  0.9083 -0.0321  0.4170
 
              Baa    -0.0022    -1.189    -0.424    -0.396 -0.2757  0.7326  0.6223
    10 H(1)   Bbb    -0.0019    -1.010    -0.361    -0.337  0.3941  0.6766 -0.6220
              Bcc     0.0041     2.199     0.785     0.734  0.8768 -0.0738  0.4752
 
              Baa    -0.0064    -0.863    -0.308    -0.288 -0.3736  0.8928  0.2518
    11 C(13)  Bbb    -0.0022    -0.293    -0.105    -0.098 -0.3141 -0.3772  0.8712
              Bcc     0.0086     1.156     0.413     0.386  0.8728  0.2464  0.4213
 
              Baa    -0.0075    -4.008    -1.430    -1.337 -0.4978  0.8631  0.0855
    12 H(1)   Bbb    -0.0064    -3.390    -1.210    -1.131 -0.5731 -0.4013  0.7145
              Bcc     0.0139     7.399     2.640     2.468  0.6509  0.3067  0.6944
 
              Baa    -0.0030    -1.602    -0.572    -0.534 -0.3990  0.9170 -0.0011
    13 H(1)   Bbb    -0.0029    -1.539    -0.549    -0.513 -0.3737 -0.1615  0.9134
              Bcc     0.0059     3.141     1.121     1.048  0.8373  0.3648  0.4071
 
              Baa    -0.0023    -0.305    -0.109    -0.102 -0.0453  0.1363  0.9896
    14 C(13)  Bbb    -0.0021    -0.285    -0.102    -0.095 -0.0648  0.9882 -0.1391
              Bcc     0.0044     0.589     0.210     0.197  0.9969  0.0704  0.0359
 
              Baa    -0.0014    -0.772    -0.275    -0.257  0.1306  0.8060  0.5773
    15 H(1)   Bbb    -0.0012    -0.664    -0.237    -0.221  0.1733 -0.5919  0.7872
              Bcc     0.0027     1.436     0.512     0.479  0.9762 -0.0027 -0.2170
 
              Baa    -0.0015    -0.819    -0.292    -0.273 -0.1104  0.0345  0.9933
    16 H(1)   Bbb    -0.0014    -0.759    -0.271    -0.253 -0.1663  0.9847 -0.0527
              Bcc     0.0030     1.578     0.563     0.526  0.9799  0.1710  0.1029
 
              Baa    -0.0012    -0.625    -0.223    -0.208  0.0092  0.5768  0.8169
    17 H(1)   Bbb    -0.0009    -0.495    -0.177    -0.165  0.1504  0.8068 -0.5714
              Bcc     0.0021     1.120     0.400     0.373  0.9886 -0.1281  0.0793
 
              Baa    -0.0025    -0.341    -0.122    -0.114  0.3028  0.2457  0.9208
    18 C(13)  Bbb    -0.0021    -0.281    -0.100    -0.094  0.3790  0.8555 -0.3529
              Bcc     0.0046     0.622     0.222     0.207  0.8744 -0.4559 -0.1659
 
              Baa    -0.0036    -1.940    -0.692    -0.647  0.5088  0.3407  0.7906
    19 H(1)   Bbb    -0.0028    -1.494    -0.533    -0.498  0.4179  0.7052 -0.5728
              Bcc     0.0064     3.434     1.225     1.146  0.7527 -0.6218 -0.2164
 
              Baa    -0.0020    -1.042    -0.372    -0.347  0.5083  0.3546  0.7848
    20 H(1)   Bbb    -0.0017    -0.899    -0.321    -0.300  0.1951  0.8402 -0.5060
              Bcc     0.0036     1.941     0.693     0.647  0.8388 -0.4103 -0.3579
 
              Baa    -0.0015    -0.821    -0.293    -0.274  0.3267  0.5056  0.7985
    21 H(1)   Bbb    -0.0013    -0.696    -0.248    -0.232  0.3418  0.7244 -0.5986
              Bcc     0.0028     1.517     0.541     0.506  0.8811 -0.4685 -0.0639
 
              Baa    -0.0307   -16.368    -5.840    -5.460  0.4589  0.6309  0.6257
    22 H(1)   Bbb     0.0010     0.520     0.185     0.173 -0.3741  0.7759 -0.5080
              Bcc     0.0297    15.848     5.655     5.286  0.8059  0.0009 -0.5920
 
              Baa    -0.1071     7.749     2.765     2.585  0.3257  0.5391  0.7768
    23 O(17)  Bbb    -0.0910     6.587     2.350     2.197  0.9104 -0.4007 -0.1036
              Bcc     0.1981   -14.335    -5.115    -4.782  0.2554  0.7409 -0.6212
 
              Baa    -0.0092    -4.932    -1.760    -1.645 -0.1229 -0.1712  0.9775
    24 H(1)   Bbb     0.0020     1.042     0.372     0.347 -0.4016  0.9094  0.1088
              Bcc     0.0073     3.890     1.388     1.298  0.9076  0.3792  0.1805
 
              Baa    -0.0213    -2.854    -1.018    -0.952  0.3526  0.7865 -0.5070
    25 C(13)  Bbb    -0.0196    -2.633    -0.939    -0.878  0.9301 -0.2352  0.2820
              Bcc     0.0409     5.487     1.958     1.830 -0.1026  0.5710  0.8145
 
              Baa    -0.0079    -4.201    -1.499    -1.401 -0.4663  0.7278 -0.5029
    26 H(1)   Bbb    -0.0050    -2.675    -0.954    -0.892  0.8798  0.3225 -0.3492
              Bcc     0.0129     6.875     2.453     2.293  0.0919  0.6052  0.7907
 
              Baa    -0.0078    -4.172    -1.489    -1.392  0.9197  0.1271  0.3715
    27 H(1)   Bbb    -0.0055    -2.915    -1.040    -0.972 -0.0402  0.9716 -0.2331
              Bcc     0.0133     7.087     2.529     2.364 -0.3905  0.1994  0.8987
 
              Baa    -0.0057    -3.044    -1.086    -1.015  0.8520  0.5007  0.1533
    28 H(1)   Bbb    -0.0034    -1.817    -0.648    -0.606  0.2027 -0.5852  0.7851
              Bcc     0.0091     4.861     1.734     1.621 -0.4828  0.6378  0.6001
 
              Baa    -1.4472   104.717    37.366    34.930 -0.5495  0.7629  0.3406
    29 O(17)  Bbb    -1.4374   104.009    37.113    34.694  0.7655  0.2965  0.5710
              Bcc     2.8846  -208.726   -74.479   -69.624 -0.3347 -0.5745  0.7469
 
              Baa    -0.0201    -2.701    -0.964    -0.901  0.0139  0.9406  0.3391
    30 C(13)  Bbb    -0.0183    -2.456    -0.876    -0.819  0.8394  0.1733 -0.5152
              Bcc     0.0384     5.157     1.840     1.720  0.5434 -0.2918  0.7871
 
              Baa    -0.0045    -2.398    -0.856    -0.800  0.8132 -0.1360 -0.5659
    31 H(1)   Bbb    -0.0030    -1.577    -0.563    -0.526 -0.0490  0.9528 -0.2995
              Bcc     0.0074     3.975     1.418     1.326  0.5799  0.2713  0.7682
 
              Baa    -0.0064    -3.415    -1.218    -1.139 -0.3787  0.7882  0.4851
    32 H(1)   Bbb    -0.0002    -0.096    -0.034    -0.032  0.7855  0.5509 -0.2820
              Bcc     0.0066     3.511     1.253     1.171  0.4895 -0.2743  0.8277
 
              Baa    -0.0942   -12.635    -4.509    -4.215 -0.5600  0.8281 -0.0256
    33 C(13)  Bbb    -0.0652    -8.744    -3.120    -2.917  0.8257  0.5604  0.0638
              Bcc     0.1593    21.379     7.629     7.131 -0.0672 -0.0145  0.9976
 
              Baa    -0.0460    -6.175    -2.203    -2.060 -0.4634  0.8764 -0.1308
    34 C(13)  Bbb     0.0217     2.908     1.038     0.970  0.3330  0.3091  0.8909
              Bcc     0.0243     3.267     1.166     1.090  0.8212  0.3693 -0.4350
 
              Baa    -0.0207    -2.784    -0.993    -0.929 -0.2594 -0.5881  0.7660
    35 C(13)  Bbb    -0.0182    -2.438    -0.870    -0.813  0.1641  0.7548  0.6351
              Bcc     0.0389     5.222     1.863     1.742  0.9517 -0.2904  0.0993
 
              Baa    -0.0085    -4.557    -1.626    -1.520  0.0842  0.9961 -0.0267
    36 H(1)   Bbb    -0.0060    -3.202    -1.143    -1.068  0.2223  0.0074  0.9749
              Bcc     0.0145     7.759     2.768     2.588  0.9713 -0.0880 -0.2209
 
              Baa    -0.0046    -0.611    -0.218    -0.204 -0.1755 -0.6005  0.7801
    37 C(13)  Bbb    -0.0042    -0.558    -0.199    -0.186 -0.1977  0.7978  0.5696
              Bcc     0.0087     1.170     0.417     0.390  0.9644  0.0543  0.2587
 
              Baa    -0.0042    -0.563    -0.201    -0.188  0.2635  0.9562  0.1274
    38 C(13)  Bbb    -0.0027    -0.365    -0.130    -0.122 -0.4986  0.0219  0.8665
              Bcc     0.0069     0.928     0.331     0.310  0.8258 -0.2919  0.4826
 
              Baa    -0.0021    -1.139    -0.406    -0.380  0.2049  0.9361  0.2859
    39 H(1)   Bbb    -0.0017    -0.929    -0.331    -0.310 -0.5424 -0.1345  0.8293
              Bcc     0.0039     2.068     0.738     0.690  0.8148 -0.3250  0.4801
 
              Baa    -0.0064    -0.864    -0.308    -0.288  0.3473  0.7789  0.5222
    40 C(13)  Bbb    -0.0026    -0.346    -0.124    -0.116 -0.4614 -0.3429  0.8183
              Bcc     0.0090     1.210     0.432     0.404  0.8164 -0.5252  0.2403
 
              Baa    -0.0083    -4.447    -1.587    -1.483  0.3671  0.6012  0.7098
    41 H(1)   Bbb    -0.0054    -2.904    -1.036    -0.969  0.7408  0.2725 -0.6140
              Bcc     0.0138     7.351     2.623     2.452 -0.5625  0.7512 -0.3454
 
              Baa    -0.0032    -1.686    -0.602    -0.562  0.3451  0.5951  0.7258
    42 H(1)   Bbb    -0.0027    -1.465    -0.523    -0.489 -0.5105 -0.5300  0.6772
              Bcc     0.0059     3.151     1.124     1.051  0.7876 -0.6042  0.1209
 
              Baa    -0.0021    -0.285    -0.102    -0.095  0.1861  0.7208 -0.6677
    43 C(13)  Bbb    -0.0020    -0.272    -0.097    -0.091  0.0623  0.6695  0.7402
              Bcc     0.0042     0.557     0.199     0.186  0.9806 -0.1793  0.0797
 
              Baa    -0.0014    -0.764    -0.273    -0.255 -0.0411  0.9660  0.2553
    44 H(1)   Bbb    -0.0012    -0.649    -0.232    -0.217  0.0482 -0.2533  0.9662
              Bcc     0.0026     1.413     0.504     0.471  0.9980  0.0520 -0.0362
 
              Baa    -0.0015    -0.801    -0.286    -0.267  0.2526  0.7335 -0.6310
    45 H(1)   Bbb    -0.0015    -0.776    -0.277    -0.259  0.1374  0.6183  0.7738
              Bcc     0.0030     1.576     0.562     0.526  0.9578 -0.2821  0.0554
 
              Baa    -0.0011    -0.604    -0.216    -0.202  0.0819  0.9942 -0.0698
    46 H(1)   Bbb    -0.0009    -0.489    -0.175    -0.163 -0.2450  0.0880  0.9655
              Bcc     0.0020     1.094     0.390     0.365  0.9661 -0.0619  0.2508
 
              Baa    -0.0022    -0.302    -0.108    -0.101 -0.1137  0.8192 -0.5621
    47 C(13)  Bbb    -0.0019    -0.258    -0.092    -0.086 -0.4496  0.4621  0.7644
              Bcc     0.0042     0.559     0.200     0.187  0.8860  0.3396  0.3157
 
              Baa    -0.0030    -1.591    -0.568    -0.531 -0.5057  0.8502 -0.1465
    48 H(1)   Bbb    -0.0023    -1.244    -0.444    -0.415 -0.4232 -0.0965  0.9009
              Bcc     0.0053     2.835     1.012     0.946  0.7518  0.5176  0.4086
 
              Baa    -0.0018    -0.976    -0.348    -0.325 -0.4359  0.8885 -0.1433
    49 H(1)   Bbb    -0.0016    -0.868    -0.310    -0.289 -0.2035  0.0578  0.9774
              Bcc     0.0035     1.843     0.658     0.615  0.8767  0.4552  0.1557
 
              Baa    -0.0014    -0.750    -0.267    -0.250 -0.2946  0.9536 -0.0625
    50 H(1)   Bbb    -0.0012    -0.633    -0.226    -0.211 -0.3885 -0.0598  0.9195
              Bcc     0.0026     1.382     0.493     0.461  0.8731  0.2952  0.3881
 
              Baa    -0.0304   -16.203    -5.782    -5.405 -0.4612  0.8856  0.0555
    51 H(1)   Bbb     0.0009     0.505     0.180     0.168  0.4002  0.1518  0.9038
              Bcc     0.0294    15.698     5.602     5.236  0.7919  0.4390 -0.4244
 
              Baa    -0.0594     4.301     1.535     1.435 -0.6512  0.7041 -0.2832
    52 O(17)  Bbb    -0.0402     2.908     1.038     0.970  0.7145  0.6945  0.0839
              Bcc     0.0996    -7.209    -2.572    -2.405 -0.2557  0.1477  0.9554
 
              Baa    -0.0072    -3.837    -1.369    -1.280 -0.5623  0.6225 -0.5444
    53 H(1)   Bbb    -0.0036    -1.945    -0.694    -0.649  0.7341  0.0726 -0.6751
              Bcc     0.0108     5.783     2.063     1.929  0.3807  0.7792  0.4978
 
              Baa    -0.0210    -2.813    -1.004    -0.938 -0.4045  0.1390  0.9039
    54 C(13)  Bbb    -0.0187    -2.516    -0.898    -0.839  0.8889 -0.1726  0.4243
              Bcc     0.0397     5.329     1.901     1.777  0.2150  0.9751 -0.0538
 
              Baa    -0.0084    -4.482    -1.599    -1.495  0.4343 -0.0021  0.9008
    55 H(1)   Bbb    -0.0056    -2.970    -1.060    -0.991  0.9003 -0.0321 -0.4341
              Bcc     0.0140     7.452     2.659     2.486  0.0299  0.9995 -0.0120
 
              Baa    -0.0087    -4.647    -1.658    -1.550  0.8515 -0.5103  0.1206
    56 H(1)   Bbb    -0.0064    -3.394    -1.211    -1.132  0.0991  0.3824  0.9187
              Bcc     0.0151     8.041     2.869     2.682  0.5149  0.7703 -0.3762
 
              Baa    -0.0053    -2.823    -1.007    -0.942  0.7830 -0.4895 -0.3838
    57 H(1)   Bbb    -0.0039    -2.063    -0.736    -0.688  0.2211 -0.3577  0.9073
              Bcc     0.0092     4.885     1.743     1.630  0.5814  0.7952  0.1719
 
              Baa    -1.5720   113.748    40.588    37.942 -0.0298  0.9828  0.1822
    58 O(17)  Bbb    -1.5692   113.547    40.516    37.875  0.8852 -0.0587  0.4615
              Bcc     3.1412  -227.295   -81.104   -75.817 -0.4642 -0.1750  0.8682
 

 ---------------------------------------------------------------------------------

 Calling FoFJK, ICntrl=      2127 FMM=F ISym2X=0 I1Cent= 0 IOpClX= 1 NMat=1 NMatS=1 NMatT=0.
 ***** Axes restored to original set *****
 -------------------------------------------------------------------
 Center     Atomic                   Forces (Hartrees/Bohr)
 Number     Number              X              Y              Z
 -------------------------------------------------------------------
      1        6          -0.000111666    0.000201869   -0.000567604
      2        1           0.000212213   -0.000457442    0.000152514
      3        1          -0.000206404    0.000003062    0.000559698
      4        6           0.000188619    0.000483262   -0.000113495
      5        6          -0.000151224    0.000180287    0.000293644
      6        6          -0.000151074   -0.000325646    0.000168449
      7        1           0.000212793    0.000358889   -0.000228436
      8        6          -0.000371722    0.000100168    0.000115862
      9        6          -0.000158843    0.000096103   -0.000401048
     10        1           0.000344015   -0.000017047    0.000387744
     11        6           0.000114252   -0.000611217   -0.000391404
     12        1          -0.000380544    0.000135432    0.000323113
     13        1           0.000292101    0.000471552    0.000181396
     14        6          -0.000789069   -0.000384952    0.000056584
     15        1           0.000258229    0.000120885   -0.000635576
     16        1           0.000162082    0.000558764    0.000221830
     17        1           0.000540848   -0.000312189    0.000288109
     18        6          -0.000060346    0.000699012    0.000315480
     19        1          -0.000201607   -0.000334637    0.000002512
     20        1           0.000140598   -0.000037357   -0.000664792
     21        1           0.000461991   -0.000485858    0.000275452
     22        1          -0.000035241   -0.000221262    0.000048593
     23        8           0.002469264   -0.000462533    0.001212381
     24        1          -0.002660302    0.000166741   -0.001004950
     25        6           0.000027140    0.000097918    0.000888793
     26        1          -0.000485629   -0.000111821   -0.000387679
     27        1           0.000153356    0.000381836   -0.000630229
     28        1           0.000223887   -0.000360215   -0.000264840
     29        8           0.000151757   -0.000016437   -0.000249523
     30        6          -0.000116074   -0.000064225    0.000592058
     31        1          -0.000151742   -0.000232420   -0.000443070
     32        1           0.000251616    0.000364417   -0.000360016
     33        6          -0.000216296    0.000238999    0.000219097
     34        6           0.000091646    0.000183855   -0.000018454
     35        6           0.000174553   -0.000049777   -0.000287230
     36        1          -0.000230859    0.000097923    0.000390277
     37        6           0.000414131    0.000048080    0.000026322
     38        6           0.000116781   -0.000178549    0.000309749
     39        1          -0.000298917    0.000290962   -0.000303094
     40        6          -0.000144294   -0.000695609   -0.000205004
     41        1           0.000439462    0.000254705   -0.000090757
     42        1          -0.000236937    0.000472136    0.000194655
     43        6           0.000752983   -0.000323630   -0.000260941
     44        1          -0.000345055   -0.000330967    0.000497835
     45        1          -0.000124688    0.000546577    0.000230206
     46        1          -0.000495430    0.000054512   -0.000463949
     47        6           0.000048139    0.000701277    0.000254698
     48        1           0.000318367   -0.000282035   -0.000252673
     49        1          -0.000242158   -0.000452294    0.000429543
     50        1          -0.000453697   -0.000081805   -0.000534627
     51        1          -0.000027844   -0.000276645   -0.000248913
     52        8           0.002672962    0.002585292    0.000211810
     53        1          -0.002255892   -0.002421912   -0.000225425
     54        6           0.000074103    0.000767513   -0.000401588
     55        1           0.000472731   -0.000430657    0.000068619
     56        1          -0.000190662   -0.000143486    0.000696541
     57        1          -0.000290371   -0.000442975   -0.000120453
     58        8          -0.000196028   -0.000116427    0.000142207
 -------------------------------------------------------------------
 Cartesian Forces:  Max     0.002672962 RMS     0.000585212

 GradGradGradGradGradGradGradGradGradGradGradGradGradGradGradGradGradGrad
 Berny optimization.
 FormGI is forming the generalized inverse of G from B-inverse, IUseBI=4.
 Internal  Forces:  Max     0.003314726 RMS     0.000300692
 Search for a local minimum.
 Step number   1 out of a maximum of  348
 All quantities printed in internal units (Hartrees-Bohrs-Radians)
 Mixed Optimization -- En-DIIS/RFO-DIIS
 Second derivative matrix not updated -- first step.
 ITU=  0
     Eigenvalues ---    0.00230   0.00230   0.00230   0.00255   0.00269
     Eigenvalues ---    0.00308   0.00310   0.00320   0.00328   0.00399
     Eigenvalues ---    0.00400   0.00891   0.00905   0.01491   0.01508
     Eigenvalues ---    0.01517   0.01745   0.02118   0.02220   0.02309
     Eigenvalues ---    0.02694   0.02746   0.02761   0.02835   0.02873
     Eigenvalues ---    0.02901   0.03116   0.03154   0.03389   0.03410
     Eigenvalues ---    0.03461   0.03691   0.03978   0.04184   0.04413
     Eigenvalues ---    0.04420   0.04701   0.04729   0.04863   0.04893
     Eigenvalues ---    0.05175   0.05195   0.05244   0.05245   0.05247
     Eigenvalues ---    0.05267   0.05272   0.05348   0.05556   0.05596
     Eigenvalues ---    0.05611   0.05627   0.05633   0.05671   0.05702
     Eigenvalues ---    0.05710   0.05730   0.05824   0.05827   0.06090
     Eigenvalues ---    0.06172   0.06323   0.06692   0.06701   0.06727
     Eigenvalues ---    0.06953   0.07045   0.07907   0.08074   0.08475
     Eigenvalues ---    0.08708   0.08748   0.08779   0.09220   0.09344
     Eigenvalues ---    0.09736   0.09862   0.10272   0.10386   0.11830
     Eigenvalues ---    0.11924   0.12798   0.13187   0.14148   0.16000
     Eigenvalues ---    0.16000   0.16000   0.16000   0.16000   0.16000
     Eigenvalues ---    0.16000   0.16000   0.16000   0.16000   0.16000
     Eigenvalues ---    0.16000   0.16000   0.16000   0.16000   0.16000
     Eigenvalues ---    0.16000   0.16000   0.16000   0.16000   0.16697
     Eigenvalues ---    0.17265   0.18705   0.18985   0.19923   0.20933
     Eigenvalues ---    0.21018   0.21641   0.21929   0.22010   0.24652
     Eigenvalues ---    0.24844   0.25514   0.25691   0.26936   0.27035
     Eigenvalues ---    0.27506   0.27676   0.29004   0.29004   0.29014
     Eigenvalues ---    0.29083   0.29139   0.29140   0.29636   0.29643
     Eigenvalues ---    0.33907   0.33991   0.33994   0.34000   0.34003
     Eigenvalues ---    0.34007   0.34027   0.34032   0.34039   0.34061
     Eigenvalues ---    0.34079   0.34094   0.34104   0.34104   0.34115
     Eigenvalues ---    0.34200   0.34235   0.34267   0.34344   0.34361
     Eigenvalues ---    0.34383   0.34437   0.34452   0.34492   0.34498
     Eigenvalues ---    0.34549   0.34562   0.34605   0.34639   0.34643
     Eigenvalues ---    0.34738   0.34853   0.43195   0.46298   0.50708
     Eigenvalues ---    0.52432   0.54164   0.54345
 RFO step:  Lambda=-4.00193644D-04 EMin= 2.30000000D-03
 Linear search not attempted -- first point.
 Maximum step size (   0.300) exceeded in Quadratic search.
    -- Step size scaled by   0.982
 Iteration  1 RMS(Cart)=  0.21367081 RMS(Int)=  0.00715149
 Iteration  2 RMS(Cart)=  0.12345609 RMS(Int)=  0.00132193
 Iteration  3 RMS(Cart)=  0.00333746 RMS(Int)=  0.00028945
 Iteration  4 RMS(Cart)=  0.00000310 RMS(Int)=  0.00028945
 Iteration  5 RMS(Cart)=  0.00000000 RMS(Int)=  0.00028945
 Variable       Old X    -DE/DX   Delta X   Delta X   Delta X     New X
                                 (Linear)    (Quad)   (Total)
    R1        2.06882  -0.00049   0.00000  -0.00140  -0.00140   2.06742
    R2        2.07156  -0.00059   0.00000  -0.00170  -0.00170   2.06986
    R3        2.92896  -0.00018   0.00000  -0.00072  -0.00072   2.92824
    R4        2.88454  -0.00015   0.00000  -0.00065  -0.00065   2.88389
    R5        3.15976  -0.00039   0.00000  -0.00180  -0.00180   3.15795
    R6        2.06391   0.00004   0.00000   0.00012   0.00006   2.06398
    R7        2.63796  -0.00019   0.00000  -0.00040  -0.00036   2.63761
    R8        2.91945  -0.00022   0.00000  -0.00061  -0.00061   2.91883
    R9        2.89714  -0.00036   0.00000  -0.00121  -0.00121   2.89593
   R10        2.55719   0.00015   0.00000   0.00027   0.00027   2.55746
   R11        2.07346  -0.00045   0.00000  -0.00129  -0.00129   2.07217
   R12        2.95746  -0.00017   0.00000  -0.00047  -0.00046   2.95700
   R13        2.92044  -0.00005   0.00000  -0.00059  -0.00059   2.91986
   R14        2.94009  -0.00006   0.00000   0.00000   0.00000   2.94009
   R15        2.89830  -0.00015   0.00000  -0.00051  -0.00051   2.89778
   R16        2.88680  -0.00019   0.00000  -0.00063  -0.00063   2.88617
   R17        2.07265  -0.00052   0.00000  -0.00149  -0.00149   2.07116
   R18        2.91947   0.00007   0.00000   0.00025   0.00025   2.91973
   R19        2.06754  -0.00050   0.00000  -0.00143  -0.00143   2.06611
   R20        2.06259  -0.00057   0.00000  -0.00160  -0.00160   2.06099
   R21        2.07340  -0.00069   0.00000  -0.00199  -0.00199   2.07141
   R22        2.06725  -0.00061   0.00000  -0.00173  -0.00173   2.06552
   R23        2.07330  -0.00068   0.00000  -0.00196  -0.00196   2.07134
   R24        2.06321  -0.00035   0.00000  -0.00098  -0.00098   2.06223
   R25        2.07318  -0.00067   0.00000  -0.00194  -0.00194   2.07124
   R26        2.07487  -0.00072   0.00000  -0.00207  -0.00207   2.07280
   R27        1.84188  -0.00302   0.00000  -0.00564  -0.00565   1.83622
   R28        3.50039  -0.00018   0.00000  -0.00310  -0.00308   3.49731
   R29        2.06599  -0.00056   0.00000  -0.00159  -0.00159   2.06440
   R30        2.07155  -0.00073   0.00000  -0.00210  -0.00210   2.06945
   R31        2.05914  -0.00045   0.00000  -0.00126  -0.00126   2.05788
   R32        2.07227  -0.00049   0.00000  -0.00140  -0.00140   2.07087
   R33        2.06994  -0.00057   0.00000  -0.00163  -0.00163   2.06831
   R34        2.93390  -0.00028   0.00000  -0.00130  -0.00130   2.93260
   R35        2.88797  -0.00011   0.00000  -0.00048  -0.00048   2.88749
   R36        3.06003  -0.00037   0.00000  -0.00176  -0.00176   3.05827
   R37        2.06265   0.00021   0.00000   0.00061   0.00061   2.06325
   R38        2.67429  -0.00021   0.00000  -0.00048  -0.00048   2.67382
   R39        2.91914  -0.00017   0.00000  -0.00039  -0.00039   2.91875
   R40        2.89974  -0.00031   0.00000  -0.00104  -0.00104   2.89869
   R41        2.59158   0.00012   0.00000   0.00023   0.00023   2.59181
   R42        2.07197  -0.00044   0.00000  -0.00127  -0.00127   2.07071
   R43        2.95880  -0.00019   0.00000  -0.00058  -0.00058   2.95822
   R44        2.92522  -0.00006   0.00000  -0.00037  -0.00037   2.92485
   R45        2.94138  -0.00009   0.00000  -0.00003  -0.00003   2.94135
   R46        2.89994  -0.00017   0.00000  -0.00057  -0.00057   2.89937
   R47        2.88695  -0.00019   0.00000  -0.00063  -0.00063   2.88632
   R48        2.07136  -0.00051   0.00000  -0.00147  -0.00147   2.06989
   R49        2.92386   0.00005   0.00000   0.00031   0.00031   2.92417
   R50        2.06689  -0.00050   0.00000  -0.00144  -0.00144   2.06545
   R51        2.06102  -0.00055   0.00000  -0.00154  -0.00154   2.05948
   R52        2.07285  -0.00068   0.00000  -0.00197  -0.00197   2.07088
   R53        2.06573  -0.00059   0.00000  -0.00167  -0.00167   2.06406
   R54        2.07275  -0.00067   0.00000  -0.00194  -0.00194   2.07081
   R55        2.06498  -0.00048   0.00000  -0.00136  -0.00136   2.06362
   R56        2.07172  -0.00066   0.00000  -0.00191  -0.00191   2.06982
   R57        2.07326  -0.00070   0.00000  -0.00202  -0.00202   2.07124
   R58        1.82582  -0.00331   0.00000  -0.00600  -0.00600   1.81982
   R59        2.06508  -0.00061   0.00000  -0.00173  -0.00173   2.06335
   R60        2.06935  -0.00072   0.00000  -0.00206  -0.00206   2.06729
   R61        2.06413  -0.00050   0.00000  -0.00141  -0.00141   2.06272
    A1        1.86569   0.00006   0.00000   0.00116   0.00116   1.86685
    A2        1.86887  -0.00012   0.00000  -0.00194  -0.00194   1.86693
    A3        1.93126   0.00004   0.00000  -0.00017  -0.00016   1.93109
    A4        1.87907   0.00001   0.00000   0.00048   0.00049   1.87955
    A5        1.90365   0.00002   0.00000   0.00068   0.00068   1.90432
    A6        2.00940  -0.00001   0.00000  -0.00011  -0.00012   2.00928
    A7        1.97956   0.00003   0.00000   0.00023   0.00023   1.97979
    A8        1.90339   0.00004   0.00000   0.00079   0.00081   1.90420
    A9        1.89371   0.00017   0.00000   0.00118   0.00118   1.89489
   A10        1.82618  -0.00012   0.00000  -0.00221  -0.00225   1.82393
   A11        1.94143  -0.00023   0.00000  -0.00195  -0.00197   1.93946
   A12        1.91827   0.00012   0.00000   0.00200   0.00203   1.92031
   A13        1.90586   0.00010   0.00000   0.00078   0.00077   1.90663
   A14        1.95204  -0.00020   0.00000  -0.00198  -0.00197   1.95007
   A15        1.75713  -0.00008   0.00000  -0.00137  -0.00137   1.75576
   A16        1.98890   0.00004   0.00000   0.00025   0.00025   1.98914
   A17        1.92703  -0.00001   0.00000   0.00080   0.00081   1.92783
   A18        1.91924   0.00013   0.00000   0.00136   0.00135   1.92059
   A19        1.89868   0.00002   0.00000  -0.00075  -0.00075   1.89793
   A20        2.01244  -0.00014   0.00000  -0.00161  -0.00161   2.01082
   A21        1.89626   0.00000   0.00000   0.00025   0.00025   1.89651
   A22        2.03765   0.00006   0.00000   0.00074   0.00074   2.03839
   A23        2.06180   0.00002   0.00000   0.00105   0.00105   2.06285
   A24        1.53567   0.00003   0.00000   0.00056   0.00056   1.53623
   A25        1.48542   0.00005   0.00000  -0.00015  -0.00015   1.48527
   A26        1.92720  -0.00003   0.00000   0.00048   0.00048   1.92768
   A27        2.12864  -0.00014   0.00000  -0.00222  -0.00222   2.12642
   A28        1.95613  -0.00005   0.00000   0.00015   0.00015   1.95628
   A29        2.06069  -0.00007   0.00000  -0.00060  -0.00061   2.06008
   A30        1.88086   0.00019   0.00000   0.00191   0.00191   1.88277
   A31        1.93563  -0.00009   0.00000  -0.00122  -0.00122   1.93441
   A32        1.93422  -0.00002   0.00000  -0.00035  -0.00036   1.93386
   A33        1.90027   0.00005   0.00000   0.00128   0.00128   1.90154
   A34        2.04604   0.00006   0.00000   0.00007   0.00007   2.04611
   A35        1.54175  -0.00004   0.00000   0.00014   0.00014   1.54188
   A36        2.07274   0.00005   0.00000   0.00020   0.00020   2.07293
   A37        1.50362  -0.00003   0.00000  -0.00019  -0.00019   1.50343
   A38        2.02860  -0.00006   0.00000  -0.00090  -0.00089   2.02771
   A39        1.97785  -0.00002   0.00000  -0.00077  -0.00077   1.97708
   A40        2.05222   0.00001   0.00000   0.00103   0.00103   2.05325
   A41        1.98374   0.00002   0.00000  -0.00039  -0.00039   1.98335
   A42        1.89607   0.00005   0.00000   0.00087   0.00087   1.89694
   A43        1.92351  -0.00009   0.00000  -0.00053  -0.00053   1.92297
   A44        1.97696  -0.00015   0.00000  -0.00093  -0.00093   1.97603
   A45        1.92466  -0.00010   0.00000  -0.00057  -0.00058   1.92409
   A46        1.87679   0.00013   0.00000   0.00076   0.00076   1.87755
   A47        1.88023   0.00009   0.00000   0.00057   0.00057   1.88080
   A48        1.87836   0.00013   0.00000   0.00083   0.00083   1.87919
   A49        1.98729  -0.00018   0.00000  -0.00105  -0.00105   1.98624
   A50        1.93195  -0.00010   0.00000  -0.00075  -0.00075   1.93120
   A51        1.90714  -0.00009   0.00000  -0.00040  -0.00040   1.90673
   A52        1.88503   0.00013   0.00000   0.00056   0.00056   1.88558
   A53        1.87383   0.00017   0.00000   0.00135   0.00135   1.87517
   A54        1.87451   0.00008   0.00000   0.00045   0.00045   1.87496
   A55        1.89774  -0.00061   0.00000  -0.00375  -0.00375   1.89399
   A56        1.92007  -0.00030   0.00000  -0.00201  -0.00202   1.91806
   A57        1.89141  -0.00013   0.00000  -0.00039  -0.00039   1.89102
   A58        1.97212  -0.00022   0.00000  -0.00158  -0.00158   1.97054
   A59        1.88689   0.00026   0.00000   0.00206   0.00206   1.88895
   A60        1.89479   0.00021   0.00000   0.00057   0.00057   1.89536
   A61        1.89667   0.00021   0.00000   0.00157   0.00157   1.89823
   A62        1.85415   0.00005   0.00000   0.00108   0.00109   1.85523
   A63        1.90541  -0.00010   0.00000  -0.00142  -0.00142   1.90398
   A64        1.93003   0.00003   0.00000  -0.00027  -0.00027   1.92977
   A65        1.87052   0.00002   0.00000   0.00024   0.00024   1.87076
   A66        1.91612   0.00002   0.00000   0.00068   0.00068   1.91680
   A67        1.98235  -0.00002   0.00000  -0.00021  -0.00022   1.98214
   A68        1.99464   0.00006   0.00000  -0.00004  -0.00004   1.99460
   A69        1.88452   0.00004   0.00000   0.00059   0.00059   1.88510
   A70        1.95296  -0.00002   0.00000   0.00001   0.00001   1.95297
   A71        1.84974  -0.00013   0.00000  -0.00201  -0.00201   1.84773
   A72        1.95924  -0.00007   0.00000  -0.00071  -0.00071   1.95853
   A73        1.80802   0.00014   0.00000   0.00234   0.00234   1.81036
   A74        1.90767   0.00007   0.00000   0.00055   0.00055   1.90821
   A75        1.98588  -0.00012   0.00000  -0.00142  -0.00142   1.98446
   A76        1.75920  -0.00009   0.00000  -0.00116  -0.00116   1.75803
   A77        1.99632  -0.00002   0.00000  -0.00025  -0.00026   1.99606
   A78        1.90930   0.00003   0.00000   0.00092   0.00092   1.91022
   A79        1.88948   0.00012   0.00000   0.00138   0.00138   1.89086
   A80        1.90299   0.00003   0.00000  -0.00086  -0.00086   1.90213
   A81        2.01461  -0.00012   0.00000  -0.00104  -0.00104   2.01358
   A82        1.88862   0.00001   0.00000   0.00077   0.00077   1.88939
   A83        2.03899   0.00004   0.00000   0.00047   0.00047   2.03946
   A84        2.06415   0.00000   0.00000   0.00082   0.00082   2.06497
   A85        1.53083   0.00002   0.00000   0.00013   0.00013   1.53096
   A86        1.48732   0.00005   0.00000  -0.00018  -0.00018   1.48715
   A87        1.92643  -0.00004   0.00000   0.00007   0.00007   1.92650
   A88        2.13597  -0.00013   0.00000  -0.00193  -0.00193   2.13404
   A89        1.95774  -0.00005   0.00000  -0.00007  -0.00007   1.95767
   A90        2.06658  -0.00006   0.00000  -0.00028  -0.00028   2.06630
   A91        1.86836   0.00019   0.00000   0.00191   0.00191   1.87027
   A92        1.93250  -0.00006   0.00000  -0.00042  -0.00042   1.93209
   A93        1.94029  -0.00003   0.00000  -0.00059  -0.00059   1.93971
   A94        1.89704   0.00004   0.00000   0.00130   0.00130   1.89835
   A95        2.04663   0.00005   0.00000  -0.00006  -0.00006   2.04656
   A96        1.53702  -0.00005   0.00000  -0.00027  -0.00027   1.53675
   A97        2.07443   0.00003   0.00000   0.00020   0.00020   2.07463
   A98        1.50346  -0.00004   0.00000  -0.00035  -0.00035   1.50311
   A99        2.03500  -0.00005   0.00000  -0.00063  -0.00063   2.03437
   A100       1.97625   0.00000   0.00000  -0.00062  -0.00062   1.97564
   A101       2.05693   0.00000   0.00000   0.00106   0.00106   2.05799
   A102       1.98003   0.00002   0.00000  -0.00060  -0.00060   1.97942
   A103       1.89153   0.00004   0.00000   0.00080   0.00080   1.89233
   A104       1.92386  -0.00007   0.00000  -0.00042  -0.00042   1.92343
   A105       1.97666  -0.00018   0.00000  -0.00111  -0.00111   1.97555
   A106       1.92554  -0.00009   0.00000  -0.00056  -0.00056   1.92498
   A107       1.87560   0.00013   0.00000   0.00078   0.00078   1.87639
   A108       1.88101   0.00009   0.00000   0.00062   0.00062   1.88164
   A109       1.87782   0.00014   0.00000   0.00082   0.00082   1.87864
   A110       1.99409  -0.00011   0.00000  -0.00069  -0.00069   1.99340
   A111       1.93693  -0.00008   0.00000  -0.00061  -0.00061   1.93633
   A112       1.91088  -0.00009   0.00000  -0.00041  -0.00041   1.91047
   A113       1.87732   0.00009   0.00000   0.00035   0.00035   1.87767
   A114       1.86159   0.00013   0.00000   0.00098   0.00098   1.86256
   A115       1.87819   0.00008   0.00000   0.00052   0.00052   1.87871
   A116       2.03363  -0.00078   0.00000  -0.00459  -0.00359   2.03004
   A117       2.09229   0.00032   0.00000   0.00228   0.00136   2.09366
   A118       1.92452   0.00037   0.00000   0.00246   0.00435   1.92887
   A119       1.91686  -0.00022   0.00000  -0.00137  -0.00137   1.91549
   A120       1.89268  -0.00011   0.00000  -0.00051  -0.00051   1.89217
   A121       1.98423  -0.00024   0.00000  -0.00156  -0.00156   1.98267
   A122       1.88636   0.00018   0.00000   0.00138   0.00138   1.88774
   A123       1.90853   0.00022   0.00000   0.00109   0.00109   1.90962
   A124       1.87228   0.00018   0.00000   0.00117   0.00117   1.87345
   A125       2.99311  -0.00071   0.00000  -0.25754  -0.25691   2.73619
   A126       3.22355   0.00042   0.00000   0.15228   0.15318   3.37672
    D1        2.02908  -0.00001   0.00000   0.00401   0.00401   2.03309
    D2       -2.22673  -0.00012   0.00000   0.00191   0.00188  -2.22485
    D3       -0.13753   0.00014   0.00000   0.00549   0.00551  -0.13202
    D4       -2.25326   0.00000   0.00000   0.00463   0.00463  -2.24863
    D5       -0.22588  -0.00011   0.00000   0.00253   0.00250  -0.22338
    D6        1.86332   0.00016   0.00000   0.00611   0.00613   1.86945
    D7       -0.12608   0.00004   0.00000   0.00579   0.00579  -0.12029
    D8        1.90130  -0.00007   0.00000   0.00369   0.00366   1.90496
    D9       -2.29269   0.00019   0.00000   0.00727   0.00729  -2.28540
   D10       -1.17842   0.00007   0.00000  -0.00003  -0.00003  -1.17845
   D11        1.12560   0.00005   0.00000  -0.00129  -0.00128   1.12432
   D12       -2.84711   0.00013   0.00000  -0.00025  -0.00025  -2.84737
   D13        3.05715  -0.00004   0.00000  -0.00175  -0.00175   3.05540
   D14       -0.92201  -0.00006   0.00000  -0.00301  -0.00301  -0.92502
   D15        1.38846   0.00002   0.00000  -0.00197  -0.00197   1.38649
   D16        0.94329  -0.00007   0.00000  -0.00281  -0.00281   0.94047
   D17       -3.03587  -0.00009   0.00000  -0.00407  -0.00407  -3.03994
   D18       -0.72540  -0.00001   0.00000  -0.00303  -0.00303  -0.72844
   D19        0.07426  -0.00003   0.00000  -0.00580  -0.00580   0.06846
   D20       -2.14350  -0.00002   0.00000  -0.00525  -0.00525  -2.14875
   D21        2.10224  -0.00004   0.00000  -0.00526  -0.00526   2.09699
   D22       -1.99813  -0.00002   0.00000  -0.00547  -0.00547  -2.00361
   D23        2.06730  -0.00001   0.00000  -0.00493  -0.00493   2.06237
   D24        0.02985  -0.00003   0.00000  -0.00493  -0.00493   0.02492
   D25        2.21470   0.00003   0.00000  -0.00557  -0.00557   2.20913
   D26       -0.00305   0.00004   0.00000  -0.00502  -0.00503  -0.00808
   D27       -2.04050   0.00002   0.00000  -0.00502  -0.00503  -2.04553
   D28       -2.78501  -0.00026   0.00000  -0.01140  -0.01136  -2.79637
   D29        1.30902  -0.00026   0.00000  -0.01119  -0.01114   1.29788
   D30       -0.70514  -0.00004   0.00000  -0.00856  -0.00846  -0.71360
   D31        3.10282   0.00007   0.00000   0.00445   0.00445   3.10727
   D32       -0.85265   0.00005   0.00000   0.00331   0.00331  -0.84934
   D33        0.83697   0.00003   0.00000   0.00346   0.00346   0.84043
   D34       -0.98368  -0.00007   0.00000   0.00263   0.00263  -0.98104
   D35        1.34404  -0.00010   0.00000   0.00149   0.00149   1.34553
   D36        3.03366  -0.00012   0.00000   0.00165   0.00164   3.03530
   D37        1.18631   0.00012   0.00000   0.00526   0.00526   1.19157
   D38       -2.76916   0.00009   0.00000   0.00412   0.00412  -2.76504
   D39       -1.07954   0.00008   0.00000   0.00427   0.00427  -1.07527
   D40       -1.11323   0.00012   0.00000   0.00554   0.00554  -1.10769
   D41        3.11039   0.00005   0.00000   0.00444   0.00444   3.11482
   D42        1.00748   0.00002   0.00000   0.00374   0.00374   1.01122
   D43        2.99781   0.00011   0.00000   0.00590   0.00591   3.00372
   D44        0.93824   0.00004   0.00000   0.00480   0.00480   0.94305
   D45       -1.16467   0.00001   0.00000   0.00410   0.00411  -1.16056
   D46        0.82366  -0.00001   0.00000   0.00358   0.00358   0.82724
   D47       -1.23591  -0.00008   0.00000   0.00248   0.00248  -1.23343
   D48        2.94436  -0.00011   0.00000   0.00178   0.00178   2.94615
   D49        1.45959   0.00000   0.00000   0.00063   0.00063   1.46022
   D50       -2.87306  -0.00004   0.00000   0.00076   0.00076  -2.87230
   D51       -0.63855   0.00008   0.00000   0.00205   0.00205  -0.63650
   D52       -2.56195  -0.00006   0.00000  -0.00143  -0.00143  -2.56338
   D53       -0.61141  -0.00010   0.00000  -0.00130  -0.00130  -0.61271
   D54        1.62310   0.00002   0.00000  -0.00001  -0.00001   1.62309
   D55       -0.45524   0.00000   0.00000   0.00029   0.00029  -0.45495
   D56        1.49530  -0.00004   0.00000   0.00042   0.00042   1.49572
   D57       -2.55338   0.00008   0.00000   0.00171   0.00171  -2.55167
   D58       -1.56785   0.00012   0.00000   0.00114   0.00114  -1.56671
   D59        0.50841   0.00010   0.00000   0.00203   0.00203   0.51045
   D60        2.72318   0.00011   0.00000   0.00175   0.00175   2.72493
   D61        2.54308   0.00007   0.00000   0.00113   0.00113   2.54421
   D62       -1.66384   0.00006   0.00000   0.00202   0.00202  -1.66182
   D63        0.55093   0.00006   0.00000   0.00174   0.00174   0.55267
   D64        0.45801  -0.00002   0.00000  -0.00034  -0.00034   0.45768
   D65        2.53428  -0.00004   0.00000   0.00055   0.00055   2.53483
   D66       -1.53414  -0.00003   0.00000   0.00027   0.00027  -1.53387
   D67       -1.45750  -0.00004   0.00000  -0.00173  -0.00173  -1.45923
   D68        2.58042   0.00003   0.00000  -0.00010  -0.00010   2.58033
   D69        0.45531  -0.00002   0.00000  -0.00043  -0.00043   0.45488
   D70        2.90459  -0.00002   0.00000  -0.00219  -0.00219   2.90240
   D71        0.65933   0.00005   0.00000  -0.00056  -0.00056   0.65877
   D72       -1.46578   0.00000   0.00000  -0.00089  -0.00089  -1.46667
   D73        0.70343  -0.00019   0.00000  -0.00455  -0.00455   0.69888
   D74       -1.54183  -0.00012   0.00000  -0.00292  -0.00292  -1.54475
   D75        2.61624  -0.00016   0.00000  -0.00325  -0.00325   2.61299
   D76        1.31563  -0.00003   0.00000  -0.00076  -0.00076   1.31486
   D77       -0.78772  -0.00003   0.00000  -0.00073  -0.00073  -0.78845
   D78       -2.89393  -0.00003   0.00000  -0.00075  -0.00075  -2.89468
   D79        2.93926   0.00000   0.00000  -0.00067  -0.00067   2.93859
   D80        0.83591   0.00000   0.00000  -0.00064  -0.00064   0.83528
   D81       -1.27029   0.00000   0.00000  -0.00065  -0.00065  -1.27095
   D82       -1.04811   0.00002   0.00000   0.00021   0.00021  -1.04790
   D83        3.13172   0.00003   0.00000   0.00025   0.00025   3.13197
   D84        1.02552   0.00002   0.00000   0.00023   0.00023   1.02575
   D85        0.92775  -0.00007   0.00000  -0.00407  -0.00406   0.92369
   D86       -1.19973  -0.00004   0.00000  -0.00347  -0.00347  -1.20320
   D87        3.02254  -0.00003   0.00000  -0.00333  -0.00333   3.01922
   D88       -0.86364   0.00000   0.00000  -0.00188  -0.00188  -0.86552
   D89       -2.99112   0.00004   0.00000  -0.00129  -0.00129  -2.99241
   D90        1.23115   0.00005   0.00000  -0.00114  -0.00114   1.23001
   D91       -3.10082  -0.00004   0.00000  -0.00336  -0.00336  -3.10419
   D92        1.05488  -0.00001   0.00000  -0.00277  -0.00277   1.05210
   D93       -1.00604   0.00000   0.00000  -0.00262  -0.00262  -1.00866
   D94        1.48607  -0.00008   0.00000  -0.00071  -0.00071   1.48536
   D95       -0.56795   0.00000   0.00000   0.00022   0.00022  -0.56773
   D96       -2.81071  -0.00010   0.00000  -0.00169  -0.00169  -2.81240
   D97       -0.46083   0.00003   0.00000   0.00041   0.00041  -0.46042
   D98       -2.51486   0.00011   0.00000   0.00134   0.00134  -2.51352
   D99        1.52557   0.00000   0.00000  -0.00057  -0.00057   1.52500
   D100      -2.56241  -0.00002   0.00000   0.00019   0.00019  -2.56222
   D101       1.66675   0.00005   0.00000   0.00111   0.00111   1.66787
   D102      -0.57601  -0.00005   0.00000  -0.00079  -0.00079  -0.57680
   D103       0.28215  -0.00020   0.00000  -0.07715  -0.07372   0.20843
   D104       2.67718  -0.00022   0.00000  -0.07603  -0.07895   2.59823
   D105       1.86248  -0.00002   0.00000  -0.00263  -0.00263   1.85985
   D106      -2.36746  -0.00012   0.00000  -0.00477  -0.00477  -2.37223
   D107      -0.38878   0.00005   0.00000  -0.00161  -0.00161  -0.39039
   D108      -2.41949   0.00000   0.00000  -0.00194  -0.00194  -2.42144
   D109      -0.36625  -0.00010   0.00000  -0.00408  -0.00408  -0.37033
   D110       1.61243   0.00007   0.00000  -0.00092  -0.00092   1.61151
   D111      -0.30014   0.00003   0.00000  -0.00105  -0.00105  -0.30118
   D112       1.75311  -0.00008   0.00000  -0.00319  -0.00319   1.74992
   D113      -2.55140   0.00010   0.00000  -0.00003  -0.00003  -2.55143
   D114      -1.11261   0.00005   0.00000   0.00287   0.00287  -1.10974
   D115       1.19474   0.00005   0.00000   0.00192   0.00192   1.19666
   D116      -2.77343   0.00010   0.00000   0.00281   0.00281  -2.77062
   D117       3.13025  -0.00005   0.00000   0.00129   0.00129   3.13154
   D118      -0.84558  -0.00005   0.00000   0.00034   0.00034  -0.84524
   D119       1.46943   0.00001   0.00000   0.00123   0.00123   1.47065
   D120       1.03656  -0.00008   0.00000   0.00064   0.00064   1.03720
   D121      -2.93926  -0.00008   0.00000  -0.00031  -0.00031  -2.93958
   D122      -0.62425  -0.00002   0.00000   0.00057   0.00057  -0.62368
   D123       0.23651   0.00000   0.00000   0.00115   0.00115   0.23766
   D124      -2.01881   0.00006   0.00000   0.00218   0.00218  -2.01662
   D125       2.24622   0.00002   0.00000   0.00184   0.00184   2.24807
   D126      -1.83653   0.00000   0.00000   0.00180   0.00180  -1.83473
   D127       2.19134   0.00006   0.00000   0.00283   0.00283   2.19417
   D128       0.17319   0.00002   0.00000   0.00249   0.00249   0.17567
   D129       2.48462  -0.00005   0.00000   0.00050   0.00050   2.48511
   D130       0.22930   0.00001   0.00000   0.00153   0.00153   0.23083
   D131      -1.78885  -0.00003   0.00000   0.00119   0.00119  -1.78767
   D132      -2.69945  -0.00006   0.00000  -0.00313  -0.00211  -2.70156
   D133       1.12186  -0.00011   0.00000  -0.00444  -0.00546   1.11639
   D134       1.31401  -0.00006   0.00000  -0.00248  -0.00145   1.31256
   D135      -1.14787  -0.00011   0.00000  -0.00378  -0.00481  -1.15267
   D136      -0.67378   0.00005   0.00000  -0.00111  -0.00008  -0.67387
   D137      -3.13566   0.00001   0.00000  -0.00241  -0.00344  -3.13910
   D138       3.01762   0.00005   0.00000   0.00047   0.00047   3.01809
   D139      -0.92967   0.00003   0.00000  -0.00068  -0.00068  -0.93035
   D140       0.75119   0.00002   0.00000  -0.00052  -0.00053   0.75066
   D141      -1.01599  -0.00006   0.00000  -0.00121  -0.00121  -1.01720
   D142       1.31990  -0.00008   0.00000  -0.00235  -0.00235   1.31755
   D143       3.00076  -0.00009   0.00000  -0.00220  -0.00220   2.99856
   D144       1.10663   0.00010   0.00000   0.00110   0.00110   1.10772
   D145      -2.84066   0.00008   0.00000  -0.00005  -0.00005  -2.84071
   D146      -1.15981   0.00007   0.00000   0.00010   0.00010  -1.15970
   D147      -1.03945   0.00004   0.00000  -0.00332  -0.00332  -1.04277
   D148      -3.09729   0.00000   0.00000  -0.00391  -0.00391  -3.10120
   D149       1.10516  -0.00001   0.00000  -0.00405  -0.00405   1.10111
   D150       3.03406   0.00005   0.00000  -0.00260  -0.00261   3.03146
   D151       0.97622   0.00002   0.00000  -0.00319  -0.00319   0.97303
   D152      -1.10452   0.00001   0.00000  -0.00333  -0.00333  -1.10785
   D153       0.90060  -0.00006   0.00000  -0.00465  -0.00465   0.89595
   D154      -1.15725  -0.00009   0.00000  -0.00524  -0.00524  -1.16248
   D155       3.04520  -0.00010   0.00000  -0.00538  -0.00538   3.03982
   D156       1.44096  -0.00002   0.00000   0.00005   0.00005   1.44100
   D157      -2.88932  -0.00006   0.00000  -0.00009  -0.00009  -2.88941
   D158      -0.66762   0.00006   0.00000   0.00105   0.00105  -0.66657
   D159      -2.57030  -0.00006   0.00000  -0.00188  -0.00188  -2.57218
   D160      -0.61738  -0.00010   0.00000  -0.00202  -0.00202  -0.61941
   D161       1.60432   0.00002   0.00000  -0.00088  -0.00088   1.60343
   D162      -0.46327  -0.00003   0.00000  -0.00075  -0.00075  -0.46401
   D163       1.48964  -0.00007   0.00000  -0.00089  -0.00089   1.48876
   D164      -2.57184   0.00005   0.00000   0.00026   0.00026  -2.57159
   D165      -1.55989   0.00012   0.00000   0.00166   0.00166  -1.55823
   D166       0.52291   0.00010   0.00000   0.00255   0.00255   0.52546
   D167       2.73546   0.00011   0.00000   0.00255   0.00255   2.73801
   D168       2.55002   0.00007   0.00000   0.00153   0.00153   2.55155
   D169      -1.65037   0.00005   0.00000   0.00243   0.00243  -1.64794
   D170       0.56219   0.00006   0.00000   0.00242   0.00242   0.56461
   D171       0.46565   0.00001   0.00000   0.00070   0.00070   0.46635
   D172       2.54845  -0.00002   0.00000   0.00159   0.00159   2.55004
   D173      -1.52218   0.00000   0.00000   0.00159   0.00159  -1.52059
   D174      -1.44379  -0.00001   0.00000  -0.00062  -0.00062  -1.44441
   D175       2.58787   0.00003   0.00000   0.00069   0.00069   2.58856
   D176       0.46339   0.00001   0.00000   0.00064   0.00064   0.46402
   D177       2.91827   0.00001   0.00000  -0.00061  -0.00061   2.91766
   D178       0.66674   0.00006   0.00000   0.00069   0.00069   0.66744
   D179      -1.45774   0.00004   0.00000   0.00064   0.00064  -1.45710
   D180       0.72835  -0.00015   0.00000  -0.00306  -0.00306   0.72529
   D181      -1.52318  -0.00011   0.00000  -0.00175  -0.00175  -1.52492
   D182       2.63553  -0.00013   0.00000  -0.00180  -0.00180   2.63373
   D183       1.32465  -0.00003   0.00000  -0.00082  -0.00082   1.32383
   D184      -0.77723  -0.00003   0.00000  -0.00077  -0.00077  -0.77800
   D185      -2.88317  -0.00002   0.00000  -0.00066  -0.00066  -2.88383
   D186       2.95078  -0.00001   0.00000  -0.00102  -0.00102   2.94976
   D187       0.84890  -0.00001   0.00000  -0.00097  -0.00097   0.84793
   D188      -1.25703   0.00000   0.00000  -0.00087  -0.00087  -1.25790
   D189      -1.03775   0.00002   0.00000   0.00011   0.00011  -1.03764
   D190      -3.13963   0.00003   0.00000   0.00016   0.00016  -3.13947
   D191       1.03762   0.00003   0.00000   0.00027   0.00027   1.03788
   D192       0.96549  -0.00006   0.00000  -0.00335  -0.00335   0.96214
   D193      -1.16061  -0.00003   0.00000  -0.00283  -0.00283  -1.16344
   D194       3.05180  -0.00003   0.00000  -0.00285  -0.00284   3.04895
   D195      -0.83815   0.00001   0.00000  -0.00152  -0.00152  -0.83967
   D196      -2.96425   0.00004   0.00000  -0.00101  -0.00101  -2.96526
   D197       1.24815   0.00004   0.00000  -0.00102  -0.00102   1.24714
   D198      -3.07083  -0.00004   0.00000  -0.00296  -0.00296  -3.07379
   D199       1.08626  -0.00001   0.00000  -0.00245  -0.00245   1.08382
   D200      -0.98452  -0.00001   0.00000  -0.00246  -0.00246  -0.98698
   D201       1.47308  -0.00007   0.00000  -0.00103  -0.00103   1.47205
   D202      -0.58915   0.00001   0.00000  -0.00033  -0.00033  -0.58948
   D203      -2.82597  -0.00008   0.00000  -0.00193  -0.00193  -2.82790
   D204      -0.46851   0.00001   0.00000  -0.00062  -0.00062  -0.46913
   D205      -2.53075   0.00008   0.00000   0.00009   0.00009  -2.53066
   D206       1.51562  -0.00001   0.00000  -0.00152  -0.00152   1.51410
   D207      -2.56834  -0.00004   0.00000  -0.00043  -0.00043  -2.56877
   D208       1.65261   0.00004   0.00000   0.00027   0.00027   1.65288
   D209      -0.58421  -0.00005   0.00000  -0.00133  -0.00133  -0.58554
         Item               Value     Threshold  Converged?
 Maximum Force            0.003315     0.000450     NO 
 RMS     Force            0.000301     0.000300     NO 
 Maximum Displacement     1.420807     0.001800     NO 
 RMS     Displacement     0.332588     0.001200     NO 
 Predicted change in Energy=-2.202663D-04
 GradGradGradGradGradGradGradGradGradGradGradGradGradGradGradGradGradGrad

 Stoichiometry    C20H34O4(3)
 Framework group  C1[X(C20H34O4)]
 Deg. of freedom   168
 Full point group                 C1      NOp   1
 Largest Abelian subgroup         C1      NOp   1
 Largest concise Abelian subgroup C1      NOp   1
                         Standard orientation:                         
 ---------------------------------------------------------------------
 Center     Atomic      Atomic             Coordinates (Angstroms)
 Number     Number       Type             X           Y           Z
 ---------------------------------------------------------------------
      1          6           0       -2.701269    0.609484   -1.635469
      2          1           0       -3.190119    1.584680   -1.718666
      3          1           0       -2.218039    0.411086   -2.598201
      4          6           0       -1.585889    0.752267   -0.569322
      5          6           0       -1.828244   -0.205599    0.778414
      6          6           0       -3.083923   -1.078891    0.563109
      7          1           0       -3.215067   -1.728849    1.436473
      8          6           0       -4.350837   -0.311676    0.058296
      9          6           0       -3.727736   -0.484880   -1.356750
     10          1           0       -4.419804   -0.593224   -2.199684
     11          6           0       -2.994028   -1.738881   -0.831069
     12          1           0       -1.986536   -1.932781   -1.208895
     13          1           0       -3.580218   -2.654934   -0.912894
     14          6           0       -5.607083   -1.171152    0.244275
     15          1           0       -5.900253   -1.188727    1.300342
     16          1           0       -5.472239   -2.206813   -0.078106
     17          1           0       -6.442304   -0.750740   -0.327661
     18          6           0       -4.676988    1.103637    0.530679
     19          1           0       -3.854683    1.810115    0.405752
     20          1           0       -4.964785    1.101439    1.588273
     21          1           0       -5.530401    1.488051   -0.041212
     22          1           0       -0.641962    0.398764   -0.989986
     23          8           0       -1.477683    2.098432   -0.216791
     24          1           0       -0.607366    2.241689    0.190885
     25          6           0       -1.860599    0.624561    2.066135
     26          1           0       -0.891927    1.104476    2.223527
     27          1           0       -2.048864   -0.051048    2.907184
     28          1           0       -2.631508    1.393626    2.055325
     29          8           0       -0.710598   -0.968081    0.746095
     30          6           0        2.343140   -0.266127    1.630304
     31          1           0        2.779059    0.527965    2.246989
     32          1           0        1.703763   -0.855297    2.295141
     33          6           0        1.422822    0.372645    0.556397
     34          6           0        2.034341    0.351706   -0.941841
     35          6           0        3.243754   -0.607907   -0.987115
     36          1           0        3.574400   -0.715902   -2.026213
     37          6           0        4.353536   -0.339292    0.083765
     38          6           0        3.439968   -1.154379    1.044862
     39          1           0        3.932423   -1.741553    1.827473
     40          6           0        2.877476   -1.887138   -0.196557
     41          1           0        1.822093   -2.171270   -0.188453
     42          1           0        3.465903   -2.756286   -0.489934
     43          6           0        5.637897   -1.097590   -0.275979
     44          1           0        6.159653   -0.590804   -1.095642
     45          1           0        5.455593   -2.127828   -0.589663
     46          1           0        6.315342   -1.127535    0.584841
     47          6           0        4.764430    1.072877    0.495848
     48          1           0        3.937727    1.696889    0.841796
     49          1           0        5.249955    1.597266   -0.334191
     50          1           0        5.484349    1.017747    1.320473
     51          1           0        0.501402   -0.211305    0.510922
     52          8           0        0.984186    1.662839    0.937191
     53          1           0        1.731141    2.266836    1.005239
     54          6           0        2.312270    1.747550   -1.513937
     55          1           0        1.385252    2.323434   -1.548454
     56          1           0        2.681587    1.634266   -2.537424
     57          1           0        3.065950    2.306327   -0.956079
     58          8           0        0.988126   -0.199074   -1.636939
 ---------------------------------------------------------------------
 Rotational constants (GHZ):           0.6079037           0.1305335           0.1280687
 Standard basis: 6-31++G(d,p) (6D, 7F)
 There are   660 symmetry adapted cartesian basis functions of A   symmetry.
 There are   660 symmetry adapted basis functions of A   symmetry.
   660 basis functions,  1040 primitive gaussians,   660 cartesian basis functions
    94 alpha electrons       92 beta electrons
       nuclear repulsion energy      2432.1942728311 Hartrees.
 NAtoms=   58 NActive=   58 NUniq=   58 SFac= 1.00D+00 NAtFMM=   60 NAOKFM=F Big=F
 Integral buffers will be    131072 words long.
 Raffenetti 2 integral format.
 Two-electron integral symmetry is turned on.
 Nuclear repulsion after empirical dispersion term =     2432.1294535596 Hartrees.
 One-electron integrals computed using PRISM.
 NBasis=   660 RedAO= T EigKep=  1.10D-06  NBF=   660
 NBsUse=   659 1.00D-06 EigRej=  7.12D-07 NBFU=   659
 Initial guess from the checkpoint file:  "2_2_234-restart-wb.chk"
 B after Tr=     0.000000    0.000000    0.000000
         Rot=    0.998533    0.054072    0.000894   -0.002654 Ang=   6.21 deg.
 Initial guess <Sx>= 0.0000 <Sy>= 0.0000 <Sz>= 1.0000 <S**2>= 2.0119 S= 1.0040
 ExpMin= 3.60D-02 ExpMax= 5.48D+03 ExpMxC= 8.25D+02 IAcc=3 IRadAn=         7 AccDes= 0.00D+00
 Harris functional with IExCor= 4639 and IRadAn=       7 diagonalized for initial guess.
 HarFok:  IExCor= 4639 AccDes= 0.00D+00 IRadAn=         7 IDoV= 1 UseB2=F ITyADJ=14
 ICtDFT=  3500011 ScaDFX=  1.000000  1.000000  1.000000  1.000000
 FoFCou: FMM=F IPFlag=           0 FMFlag=      100000 FMFlg1=           0
         NFxFlg=           0 DoJE=T BraDBF=F KetDBF=T FulRan=T
         wScrn=  0.000000 ICntrl=       500 IOpCl=  0 I1Cent=   200000004 NGrid=           0
         NMat0=    1 NMatS0=      1 NMatT0=    0 NMatD0=    1 NMtDS0=    0 NMtDT0=    0
 Petite list used in FoFCou.
 Requested convergence on RMS density matrix=1.00D-08 within 128 cycles.
 Requested convergence on MAX density matrix=1.00D-06.
 Requested convergence on             energy=1.00D-06.
 No special actions if energy rises.
 Restarting incremental Fock formation.
 SCF Done:  E(UwB97XD) =  -1083.06187945     A.U. after   30 cycles
            NFock= 30  Conv=0.51D-08     -V/T= 2.0089
 <Sx>= 0.0000 <Sy>= 0.0000 <Sz>= 1.0000 <S**2>= 2.0105 S= 1.0035
 <L.S>=  0.00000000000    
 Annihilation of the first spin contaminant:
 S**2 before annihilation     2.0105,   after     2.0001
 Calling FoFJK, ICntrl=      2127 FMM=F ISym2X=0 I1Cent= 0 IOpClX= 1 NMat=1 NMatS=1 NMatT=0.
 ***** Axes restored to original set *****
 -------------------------------------------------------------------
 Center     Atomic                   Forces (Hartrees/Bohr)
 Number     Number              X              Y              Z
 -------------------------------------------------------------------
      1        6           0.001713418    0.001968399   -0.000099487
      2        1          -0.000306654    0.000067593   -0.000509771
      3        1           0.000124806   -0.000097867   -0.000293641
      4        6          -0.012127376    0.002338590    0.000885169
      5        6           0.004796662    0.016725450   -0.001546147
      6        6           0.001376786   -0.005100622   -0.001980995
      7        1           0.000534689    0.000409185    0.000216253
      8        6           0.000782304    0.002228230   -0.000343250
      9        6           0.000529090    0.000435919   -0.000263665
     10        1           0.000003015   -0.000193852    0.000156485
     11        6           0.000514940   -0.000841776   -0.001132352
     12        1          -0.000310806    0.000476660   -0.000131831
     13        1          -0.000279206    0.000060599    0.000288989
     14        6           0.000461035   -0.000897741    0.000696856
     15        1          -0.000053245    0.000009926   -0.000036291
     16        1          -0.000019018    0.000027718   -0.000050404
     17        1           0.000436334    0.000188611   -0.000008385
     18        6          -0.000009630    0.000352878    0.000183594
     19        1          -0.000189107   -0.000238571   -0.000083806
     20        1          -0.000030559   -0.000046295   -0.000043329
     21        1           0.000062726   -0.000167698   -0.000055327
     22        1          -0.006940752    0.001400996   -0.000289329
     23        8          -0.001645318    0.003418076   -0.000824385
     24        1          -0.002136802   -0.003168202   -0.000926254
     25        6          -0.002930857   -0.002245344    0.001221777
     26        1          -0.001425643   -0.000640295    0.000117288
     27        1          -0.000133772   -0.000238627    0.000332773
     28        1           0.000161157   -0.000024563    0.000619332
     29        8          -0.028440678   -0.032920533    0.010297949
     30        6          -0.002916339    0.000687178   -0.001910724
     31        1          -0.000150999    0.000184068    0.000261768
     32        1          -0.001405767   -0.000565092   -0.000136993
     33        6           0.029485191    0.015194322   -0.001880247
     34        6          -0.000575303    0.003870231    0.002401946
     35        6          -0.000692133   -0.001468319   -0.000806272
     36        1           0.000017899    0.000090280   -0.000082228
     37        6          -0.000249811    0.000466529    0.000431691
     38        6          -0.000424799    0.000041730   -0.000102666
     39        1           0.000042789   -0.000083744   -0.000047332
     40        6          -0.000727135   -0.000403307   -0.000028221
     41        1          -0.000136681    0.000456482    0.000417116
     42        1           0.000283527    0.000075251   -0.000021106
     43        6           0.000017147    0.000000878   -0.000338414
     44        1           0.000036198    0.000017637   -0.000005395
     45        1          -0.000055861    0.000038220    0.000046508
     46        1          -0.000094055    0.000065940    0.000051700
     47        6           0.000074068    0.000178251    0.000176517
     48        1           0.000091614   -0.000238281   -0.000099376
     49        1           0.000029384    0.000003170   -0.000036093
     50        1           0.000043866   -0.000068918   -0.000002211
     51        1           0.009452210   -0.000757533    0.001696450
     52        8           0.003840099    0.002547177    0.000293575
     53        1           0.000518876   -0.000283180    0.000278198
     54        6           0.001365387   -0.000407004   -0.000191711
     55        1          -0.000012361   -0.000057341   -0.000088463
     56        1          -0.000086145    0.000172426   -0.000187128
     57        1          -0.000168170    0.000405240   -0.000100984
     58        8           0.007879763   -0.003449136   -0.006387724
 -------------------------------------------------------------------
 Cartesian Forces:  Max     0.032920533 RMS     0.004784944

 GradGradGradGradGradGradGradGradGradGradGradGradGradGradGradGradGradGrad
 Berny optimization.
 Using GEDIIS/GDIIS optimizer.
 FormGI is forming the generalized inverse of G from B-inverse, IUseBI=4.
 Internal  Forces:  Max     0.188687265 RMS     0.016014333
 Search for a local minimum.
 Step number   2 out of a maximum of  348
 All quantities printed in internal units (Hartrees-Bohrs-Radians)
 Mixed Optimization -- RFO/linear search
 Update second derivatives using D2CorX and points    2    1
 DE=  2.43D-02 DEPred=-2.20D-04 R=-1.10D+02
 Trust test=-1.10D+02 RLast= 3.21D-01 DXMaxT set to 1.50D-01
 ITU= -1  0
 Use linear search instead of GDIIS.
     Eigenvalues ---    0.00220   0.00230   0.00252   0.00269   0.00308
     Eigenvalues ---    0.00309   0.00320   0.00328   0.00399   0.00400
     Eigenvalues ---    0.00891   0.00904   0.01471   0.01508   0.01518
     Eigenvalues ---    0.01580   0.02120   0.02214   0.02285   0.02695
     Eigenvalues ---    0.02744   0.02758   0.02822   0.02871   0.02902
     Eigenvalues ---    0.03106   0.03146   0.03365   0.03407   0.03463
     Eigenvalues ---    0.03657   0.03979   0.04167   0.04398   0.04414
     Eigenvalues ---    0.04660   0.04717   0.04837   0.04870   0.05075
     Eigenvalues ---    0.05171   0.05201   0.05251   0.05262   0.05276
     Eigenvalues ---    0.05281   0.05324   0.05369   0.05601   0.05613
     Eigenvalues ---    0.05618   0.05632   0.05676   0.05686   0.05705
     Eigenvalues ---    0.05736   0.05832   0.05835   0.05955   0.06091
     Eigenvalues ---    0.06313   0.06682   0.06700   0.06718   0.06780
     Eigenvalues ---    0.06959   0.07655   0.07911   0.08468   0.08700
     Eigenvalues ---    0.08746   0.08753   0.09089   0.09229   0.09405
     Eigenvalues ---    0.09732   0.09970   0.10328   0.10387   0.11716
     Eigenvalues ---    0.11892   0.12855   0.13179   0.13891   0.15559
     Eigenvalues ---    0.16000   0.16000   0.16000   0.16000   0.16000
     Eigenvalues ---    0.16000   0.16000   0.16000   0.16000   0.16000
     Eigenvalues ---    0.16000   0.16000   0.16000   0.16000   0.16000
     Eigenvalues ---    0.16000   0.16000   0.16000   0.16688   0.17258
     Eigenvalues ---    0.18675   0.18977   0.19852   0.20918   0.20994
     Eigenvalues ---    0.21608   0.21865   0.21979   0.24646   0.24840
     Eigenvalues ---    0.25507   0.25693   0.26930   0.27031   0.27417
     Eigenvalues ---    0.27643   0.28771   0.29004   0.29008   0.29066
     Eigenvalues ---    0.29098   0.29138   0.29591   0.29640   0.30989
     Eigenvalues ---    0.33917   0.33991   0.33996   0.34001   0.34005
     Eigenvalues ---    0.34018   0.34030   0.34037   0.34055   0.34071
     Eigenvalues ---    0.34083   0.34097   0.34104   0.34113   0.34185
     Eigenvalues ---    0.34220   0.34261   0.34321   0.34352   0.34376
     Eigenvalues ---    0.34418   0.34445   0.34479   0.34496   0.34542
     Eigenvalues ---    0.34552   0.34600   0.34621   0.34633   0.34726
     Eigenvalues ---    0.34844   0.43177   0.46141   0.48433   0.50711
     Eigenvalues ---    0.53033   0.54331   1.60861
 RFO step:  Lambda=-4.98074504D-04 EMin= 2.20367819D-03
 Quartic linear search produced a step of -0.98170.
 Maximum step size (   0.150) exceeded in Quadratic search.
    -- Step size scaled by   0.556
 Iteration  1 RMS(Cart)=  0.21828370 RMS(Int)=  0.00738881
 Iteration  2 RMS(Cart)=  0.10633840 RMS(Int)=  0.00153688
 Iteration  3 RMS(Cart)=  0.00528210 RMS(Int)=  0.00015601
 Iteration  4 RMS(Cart)=  0.00000234 RMS(Int)=  0.00015600
 Iteration  5 RMS(Cart)=  0.00000000 RMS(Int)=  0.00015600
 Variable       Old X    -DE/DX   Delta X   Delta X   Delta X     New X
                                 (Linear)    (Quad)   (Total)
    R1        2.06742   0.00018   0.00137  -0.00124   0.00013   2.06755
    R2        2.06986   0.00033   0.00167  -0.00151   0.00016   2.07002
    R3        2.92824   0.00181   0.00071  -0.00036   0.00035   2.92859
    R4        2.88389  -0.00381   0.00063  -0.00073  -0.00009   2.88380
    R5        3.15795   0.03071   0.00177   0.00022   0.00199   3.15995
    R6        2.06398  -0.00463  -0.00006  -0.00005  -0.00010   2.06388
    R7        2.63761   0.01472   0.00035  -0.00002   0.00032   2.63793
    R8        2.91883   0.00114   0.00060  -0.00058   0.00002   2.91885
    R9        2.89593   0.00069   0.00119  -0.00106   0.00013   2.89606
   R10        2.55746  -0.00581  -0.00027   0.00013  -0.00013   2.55733
   R11        2.07217  -0.00018   0.00127  -0.00116   0.00011   2.07228
   R12        2.95700  -0.00281   0.00045  -0.00047  -0.00001   2.95699
   R13        2.91986   0.00057   0.00058  -0.00075  -0.00018   2.91967
   R14        2.94009  -0.00528   0.00000  -0.00011  -0.00011   2.93998
   R15        2.89778  -0.00026   0.00050  -0.00047   0.00004   2.89782
   R16        2.88617  -0.00006   0.00062  -0.00057   0.00005   2.88622
   R17        2.07116  -0.00012   0.00146  -0.00133   0.00013   2.07129
   R18        2.91973   0.00100  -0.00025   0.00006  -0.00019   2.91954
   R19        2.06611  -0.00031   0.00140  -0.00128   0.00012   2.06623
   R20        2.06099   0.00006   0.00157  -0.00143   0.00014   2.06113
   R21        2.07141  -0.00002   0.00195  -0.00177   0.00018   2.07159
   R22        2.06552  -0.00001   0.00170  -0.00155   0.00015   2.06567
   R23        2.07134  -0.00025   0.00193  -0.00176   0.00017   2.07151
   R24        2.06223  -0.00029   0.00097  -0.00089   0.00008   2.06231
   R25        2.07124  -0.00003   0.00190  -0.00173   0.00017   2.07142
   R26        2.07280  -0.00009   0.00203  -0.00185   0.00018   2.07298
   R27        1.83622   0.03888   0.00555  -0.00427   0.00131   1.83753
   R28        3.49731   0.03026   0.00303   0.00245   0.00547   3.50278
   R29        2.06440  -0.00151   0.00156  -0.00146   0.00010   2.06450
   R30        2.06945   0.00042   0.00206  -0.00186   0.00020   2.06965
   R31        2.05788  -0.00009   0.00124  -0.00113   0.00011   2.05799
   R32        2.07087   0.00023   0.00138  -0.00124   0.00013   2.07100
   R33        2.06831   0.00108   0.00160  -0.00143   0.00018   2.06848
   R34        2.93260  -0.00400   0.00127  -0.00133  -0.00006   2.93254
   R35        2.88749  -0.00083   0.00047  -0.00048  -0.00002   2.88747
   R36        3.05827   0.00807   0.00173  -0.00123   0.00050   3.05877
   R37        2.06325  -0.00777  -0.00059   0.00032  -0.00028   2.06297
   R38        2.67382   0.00232   0.00047  -0.00037   0.00010   2.67391
   R39        2.91875  -0.00015   0.00038  -0.00032   0.00006   2.91881
   R40        2.89869   0.00047   0.00102  -0.00092   0.00011   2.89880
   R41        2.59181  -0.00141  -0.00023   0.00018  -0.00005   2.59176
   R42        2.07071   0.00008   0.00124  -0.00113   0.00012   2.07082
   R43        2.95822  -0.00034   0.00057  -0.00050   0.00006   2.95829
   R44        2.92485   0.00017   0.00037  -0.00036   0.00001   2.92486
   R45        2.94135  -0.00079   0.00003   0.00000   0.00002   2.94138
   R46        2.89937  -0.00007   0.00056  -0.00052   0.00005   2.89942
   R47        2.88632  -0.00003   0.00062  -0.00057   0.00005   2.88637
   R48        2.06989   0.00004   0.00145  -0.00131   0.00013   2.07002
   R49        2.92417   0.00024  -0.00030   0.00026  -0.00004   2.92413
   R50        2.06545   0.00001   0.00141  -0.00128   0.00013   2.06558
   R51        2.05948   0.00010   0.00151  -0.00137   0.00014   2.05962
   R52        2.07088   0.00003   0.00193  -0.00176   0.00018   2.07105
   R53        2.06406  -0.00004   0.00164  -0.00149   0.00015   2.06421
   R54        2.07081  -0.00003   0.00190  -0.00173   0.00017   2.07099
   R55        2.06362  -0.00023   0.00133  -0.00122   0.00011   2.06373
   R56        2.06982   0.00004   0.00187  -0.00170   0.00017   2.06999
   R57        2.07124   0.00004   0.00198  -0.00180   0.00018   2.07142
   R58        1.81982   0.00027   0.00589  -0.00533   0.00057   1.82039
   R59        2.06335  -0.00002   0.00170  -0.00154   0.00015   2.06350
   R60        2.06729   0.00015   0.00203  -0.00184   0.00019   2.06748
   R61        2.06272   0.00001   0.00138  -0.00126   0.00013   2.06285
    A1        1.86685   0.00146  -0.00114   0.00091  -0.00023   1.86662
    A2        1.86693  -0.00124   0.00190  -0.00260  -0.00069   1.86623
    A3        1.93109  -0.00374   0.00016  -0.00104  -0.00087   1.93022
    A4        1.87955  -0.00510  -0.00048   0.00076   0.00029   1.87984
    A5        1.90432  -0.00254  -0.00066   0.00096   0.00030   1.90463
    A6        2.00928   0.01063   0.00012   0.00102   0.00113   2.01041
    A7        1.97979  -0.01420  -0.00022  -0.00058  -0.00082   1.97896
    A8        1.90420  -0.00860  -0.00080  -0.00002  -0.00082   1.90339
    A9        1.89489  -0.01810  -0.00116  -0.00196  -0.00312   1.89177
   A10        1.82393   0.01751   0.00221   0.00085   0.00307   1.82700
   A11        1.93946   0.01837   0.00193  -0.00147   0.00047   1.93993
   A12        1.92031   0.00645  -0.00199   0.00352   0.00151   1.92182
   A13        1.90663   0.00053  -0.00076   0.00107   0.00030   1.90693
   A14        1.95007  -0.00251   0.00194  -0.00166   0.00028   1.95035
   A15        1.75576   0.01716   0.00135   0.00125   0.00260   1.75836
   A16        1.98914  -0.00075  -0.00024  -0.00032  -0.00055   1.98859
   A17        1.92783  -0.01658  -0.00079  -0.00170  -0.00249   1.92534
   A18        1.92059   0.00381  -0.00133   0.00151   0.00018   1.92077
   A19        1.89793  -0.00192   0.00074  -0.00096  -0.00022   1.89771
   A20        2.01082   0.00174   0.00158  -0.00084   0.00074   2.01156
   A21        1.89651   0.00126  -0.00024  -0.00029  -0.00054   1.89597
   A22        2.03839  -0.00144  -0.00072   0.00068  -0.00004   2.03835
   A23        2.06285   0.00084  -0.00103   0.00091  -0.00012   2.06273
   A24        1.53623   0.00035  -0.00055   0.00080   0.00025   1.53648
   A25        1.48527   0.00084   0.00015  -0.00039  -0.00025   1.48502
   A26        1.92768  -0.00095  -0.00047   0.00047   0.00000   1.92768
   A27        2.12642   0.00010   0.00218  -0.00211   0.00008   2.12650
   A28        1.95628  -0.00012  -0.00014   0.00027   0.00013   1.95641
   A29        2.06008  -0.00052   0.00060  -0.00054   0.00006   2.06014
   A30        1.88277   0.00055  -0.00188   0.00185  -0.00003   1.88274
   A31        1.93441  -0.00119   0.00120  -0.00184  -0.00064   1.93377
   A32        1.93386   0.00009   0.00035  -0.00035   0.00001   1.93387
   A33        1.90154   0.00143  -0.00125   0.00189   0.00063   1.90217
   A34        2.04611  -0.00068  -0.00007   0.00014   0.00007   2.04618
   A35        1.54188   0.00103  -0.00013   0.00042   0.00028   1.54217
   A36        2.07293  -0.00052  -0.00019  -0.00012  -0.00032   2.07261
   A37        1.50343  -0.00220   0.00019  -0.00036  -0.00017   1.50326
   A38        2.02771   0.00069   0.00088  -0.00080   0.00008   2.02779
   A39        1.97708   0.00054   0.00076  -0.00076   0.00000   1.97708
   A40        2.05325   0.00166  -0.00101   0.00108   0.00007   2.05332
   A41        1.98335  -0.00065   0.00039  -0.00043  -0.00004   1.98330
   A42        1.89694  -0.00026  -0.00086   0.00089   0.00003   1.89697
   A43        1.92297   0.00018   0.00052  -0.00047   0.00006   1.92303
   A44        1.97603   0.00010   0.00091  -0.00083   0.00008   1.97611
   A45        1.92409  -0.00063   0.00056  -0.00057   0.00000   1.92408
   A46        1.87755  -0.00002  -0.00075   0.00070  -0.00005   1.87750
   A47        1.88080   0.00018  -0.00056   0.00053  -0.00003   1.88077
   A48        1.87919   0.00021  -0.00081   0.00075  -0.00006   1.87913
   A49        1.98624  -0.00008   0.00103  -0.00096   0.00008   1.98632
   A50        1.93120   0.00001   0.00073  -0.00069   0.00005   1.93125
   A51        1.90673  -0.00022   0.00039  -0.00037   0.00002   1.90676
   A52        1.88558   0.00010  -0.00055   0.00050  -0.00005   1.88553
   A53        1.87517   0.00013  -0.00132   0.00125  -0.00007   1.87510
   A54        1.87496   0.00009  -0.00044   0.00040  -0.00003   1.87492
   A55        1.89399   0.18869   0.00368   0.00838   0.01205   1.90604
   A56        1.91806   0.00040   0.00198  -0.00181   0.00017   1.91823
   A57        1.89102  -0.00019   0.00039  -0.00035   0.00004   1.89106
   A58        1.97054   0.00083   0.00155  -0.00140   0.00016   1.97070
   A59        1.88895  -0.00023  -0.00202   0.00187  -0.00015   1.88880
   A60        1.89536  -0.00047  -0.00056   0.00045  -0.00011   1.89526
   A61        1.89823  -0.00039  -0.00154   0.00141  -0.00013   1.89811
   A62        1.85523   0.00042  -0.00107   0.00107   0.00001   1.85524
   A63        1.90398  -0.00003   0.00140  -0.00140   0.00000   1.90399
   A64        1.92977  -0.00043   0.00026  -0.00035  -0.00008   1.92968
   A65        1.87076  -0.00174  -0.00024   0.00017  -0.00007   1.87069
   A66        1.91680  -0.00013  -0.00067   0.00075   0.00008   1.91688
   A67        1.98214   0.00180   0.00021  -0.00015   0.00006   1.98219
   A68        1.99460  -0.00144   0.00004  -0.00044  -0.00041   1.99419
   A69        1.88510  -0.00393  -0.00058   0.00007  -0.00050   1.88460
   A70        1.95297  -0.00365  -0.00001  -0.00052  -0.00053   1.95244
   A71        1.84773   0.00320   0.00197  -0.00127   0.00070   1.84843
   A72        1.95853   0.00281   0.00070  -0.00056   0.00014   1.95866
   A73        1.81036   0.00363  -0.00230   0.00307   0.00077   1.81113
   A74        1.90821  -0.00109  -0.00054   0.00045  -0.00008   1.90813
   A75        1.98446  -0.00077   0.00139  -0.00131   0.00008   1.98455
   A76        1.75803   0.00503   0.00114  -0.00041   0.00073   1.75877
   A77        1.99606   0.00121   0.00025  -0.00032  -0.00007   1.99599
   A78        1.91022  -0.00413  -0.00091   0.00033  -0.00057   1.90965
   A79        1.89086  -0.00002  -0.00135   0.00132  -0.00003   1.89083
   A80        1.90213  -0.00033   0.00085  -0.00096  -0.00011   1.90202
   A81        2.01358   0.00048   0.00102  -0.00084   0.00018   2.01376
   A82        1.88939  -0.00011  -0.00076   0.00071  -0.00005   1.88934
   A83        2.03946  -0.00033  -0.00046   0.00045  -0.00001   2.03945
   A84        2.06497   0.00035  -0.00081   0.00084   0.00003   2.06500
   A85        1.53096   0.00008  -0.00013   0.00012  -0.00001   1.53096
   A86        1.48715   0.00016   0.00018  -0.00026  -0.00008   1.48706
   A87        1.92650  -0.00025  -0.00007   0.00007   0.00000   1.92650
   A88        2.13404   0.00016   0.00190  -0.00183   0.00007   2.13411
   A89        1.95767   0.00007   0.00007  -0.00002   0.00005   1.95772
   A90        2.06630  -0.00016   0.00027  -0.00022   0.00005   2.06635
   A91        1.87027   0.00003  -0.00188   0.00180  -0.00008   1.87019
   A92        1.93209  -0.00008   0.00041  -0.00048  -0.00007   1.93202
   A93        1.93971  -0.00003   0.00058  -0.00056   0.00002   1.93973
   A94        1.89835   0.00016  -0.00128   0.00135   0.00007   1.89842
   A95        2.04656  -0.00017   0.00006  -0.00009  -0.00003   2.04654
   A96        1.53675   0.00021   0.00027  -0.00025   0.00002   1.53677
   A97        2.07463  -0.00003  -0.00020   0.00018  -0.00002   2.07461
   A98        1.50311  -0.00032   0.00035  -0.00039  -0.00005   1.50307
   A99        2.03437   0.00016   0.00062  -0.00053   0.00008   2.03446
   A100       1.97564  -0.00007   0.00061  -0.00067  -0.00006   1.97558
   A101       2.05799   0.00023  -0.00105   0.00113   0.00008   2.05808
   A102       1.97942  -0.00029   0.00059  -0.00069  -0.00010   1.97932
   A103       1.89233   0.00019  -0.00078   0.00080   0.00002   1.89235
   A104       1.92343   0.00007   0.00042  -0.00038   0.00004   1.92347
   A105       1.97555  -0.00006   0.00109  -0.00101   0.00008   1.97563
   A106       1.92498  -0.00018   0.00055  -0.00052   0.00003   1.92501
   A107       1.87639   0.00003  -0.00077   0.00072  -0.00005   1.87633
   A108       1.88164   0.00005  -0.00061   0.00057  -0.00004   1.88160
   A109       1.87864   0.00010  -0.00081   0.00075  -0.00006   1.87858
   A110       1.99340  -0.00018   0.00068  -0.00064   0.00004   1.99344
   A111       1.93633   0.00003   0.00059  -0.00056   0.00004   1.93637
   A112       1.91047  -0.00006   0.00040  -0.00036   0.00004   1.91051
   A113       1.87767   0.00009  -0.00034   0.00030  -0.00003   1.87763
   A114       1.86256   0.00011  -0.00096   0.00091  -0.00005   1.86251
   A115       1.87871   0.00002  -0.00051   0.00047  -0.00004   1.87868
   A116       2.03004   0.07523   0.00352   0.00080   0.00389   2.03393
   A117       2.09366  -0.01836  -0.00134   0.00038  -0.00048   2.09318
   A118       1.92887  -0.05281  -0.00427  -0.00045  -0.00578   1.92309
   A119       1.91549  -0.00024   0.00135  -0.00127   0.00008   1.91556
   A120       1.89217   0.00015   0.00050  -0.00044   0.00006   1.89223
   A121       1.98267   0.00062   0.00154  -0.00138   0.00015   1.98282
   A122       1.88774  -0.00013  -0.00135   0.00125  -0.00011   1.88763
   A123       1.90962  -0.00022  -0.00107   0.00095  -0.00012   1.90950
   A124       1.87345  -0.00021  -0.00115   0.00107  -0.00008   1.87338
   A125       2.73619   0.14283   0.25221  -0.10980   0.14214   2.87833
   A126       3.37672  -0.13207  -0.15038  -0.09998  -0.25084   3.12588
    D1        2.03309  -0.00114  -0.00394   0.01453   0.01059   2.04368
    D2       -2.22485   0.00653  -0.00185   0.01523   0.01339  -2.21146
    D3       -0.13202  -0.00143  -0.00541   0.01831   0.01289  -0.11913
    D4       -2.24863  -0.00252  -0.00455   0.01467   0.01013  -2.23850
    D5       -0.22338   0.00515  -0.00246   0.01537   0.01292  -0.21046
    D6        1.86945  -0.00281  -0.00602   0.01845   0.01243   1.88187
    D7       -0.12029  -0.00253  -0.00568   0.01717   0.01149  -0.10880
    D8        1.90496   0.00515  -0.00359   0.01787   0.01428   1.91924
    D9       -2.28540  -0.00281  -0.00715   0.02095   0.01379  -2.27161
   D10       -1.17845   0.00076   0.00003  -0.00455  -0.00452  -1.18297
   D11        1.12432  -0.00110   0.00126  -0.00622  -0.00496   1.11936
   D12       -2.84737  -0.00055   0.00025  -0.00511  -0.00486  -2.85222
   D13        3.05540   0.00271   0.00172  -0.00563  -0.00391   3.05149
   D14       -0.92502   0.00085   0.00295  -0.00730  -0.00435  -0.92937
   D15        1.38649   0.00140   0.00194  -0.00619  -0.00425   1.38224
   D16        0.94047   0.00395   0.00276  -0.00805  -0.00530   0.93518
   D17       -3.03994   0.00208   0.00399  -0.00972  -0.00573  -3.04567
   D18       -0.72844   0.00264   0.00298  -0.00861  -0.00564  -0.73407
   D19        0.06846   0.00013   0.00569  -0.01803  -0.01233   0.05613
   D20       -2.14875   0.00256   0.00516  -0.01720  -0.01204  -2.16079
   D21        2.09699  -0.01007   0.00516  -0.01893  -0.01377   2.08322
   D22       -2.00361   0.00699   0.00537  -0.01824  -0.01286  -2.01646
   D23        2.06237   0.00942   0.00484  -0.01741  -0.01257   2.04980
   D24        0.02492  -0.00321   0.00484  -0.01914  -0.01430   0.01062
   D25        2.20913  -0.02013   0.00547  -0.02215  -0.01668   2.19245
   D26       -0.00808  -0.01770   0.00494  -0.02133  -0.01639  -0.02447
   D27       -2.04553  -0.03033   0.00494  -0.02306  -0.01812  -2.06365
   D28       -2.79637   0.03872   0.01115   0.00884   0.01997  -2.77639
   D29        1.29788   0.05708   0.01094   0.01198   0.02292   1.32079
   D30       -0.71360   0.02108   0.00831   0.00970   0.01798  -0.69563
   D31        3.10727   0.00332  -0.00436   0.01146   0.00710   3.11436
   D32       -0.84934   0.00098  -0.00325   0.01073   0.00749  -0.84185
   D33        0.84043   0.00272  -0.00340   0.01119   0.00780   0.84823
   D34       -0.98104  -0.00016  -0.00258   0.00987   0.00729  -0.97376
   D35        1.34553  -0.00249  -0.00146   0.00915   0.00768   1.35321
   D36        3.03530  -0.00075  -0.00161   0.00960   0.00799   3.04329
   D37        1.19157  -0.00884  -0.00516   0.01028   0.00513   1.19669
   D38       -2.76504  -0.01118  -0.00404   0.00956   0.00552  -2.75952
   D39       -1.07527  -0.00944  -0.00419   0.01002   0.00583  -1.06944
   D40       -1.10769  -0.00796  -0.00544   0.00847   0.00303  -1.10466
   D41        3.11482  -0.00780  -0.00435   0.00745   0.00309   3.11791
   D42        1.01122  -0.00770  -0.00367   0.00680   0.00312   1.01434
   D43        3.00372  -0.00604  -0.00580   0.00863   0.00284   3.00656
   D44        0.94305  -0.00588  -0.00471   0.00761   0.00290   0.94595
   D45       -1.16056  -0.00578  -0.00403   0.00696   0.00293  -1.15762
   D46        0.82724   0.01352  -0.00352   0.00993   0.00642   0.83366
   D47       -1.23343   0.01367  -0.00243   0.00891   0.00648  -1.22695
   D48        2.94615   0.01377  -0.00175   0.00826   0.00651   2.95266
   D49        1.46022   0.00142  -0.00062   0.00037  -0.00026   1.45996
   D50       -2.87230   0.00155  -0.00075   0.00053  -0.00022  -2.87252
   D51       -0.63650   0.00146  -0.00201   0.00183  -0.00019  -0.63669
   D52       -2.56338  -0.00117   0.00140  -0.00128   0.00013  -2.56325
   D53       -0.61271  -0.00103   0.00128  -0.00111   0.00017  -0.61254
   D54        1.62309  -0.00113   0.00001   0.00019   0.00020   1.62329
   D55       -0.45495  -0.00038  -0.00029   0.00041   0.00012  -0.45483
   D56        1.49572  -0.00025  -0.00042   0.00057   0.00016   1.49588
   D57       -2.55167  -0.00034  -0.00168   0.00187   0.00019  -2.55147
   D58       -1.56671  -0.00269  -0.00112   0.00020  -0.00091  -1.56762
   D59        0.51045  -0.00184  -0.00199   0.00108  -0.00091   0.50954
   D60        2.72493  -0.00108  -0.00172   0.00092  -0.00079   2.72414
   D61        2.54421  -0.00181  -0.00111   0.00107  -0.00004   2.54417
   D62       -1.66182  -0.00095  -0.00199   0.00195  -0.00004  -1.66186
   D63        0.55267  -0.00019  -0.00171   0.00179   0.00008   0.55275
   D64        0.45768  -0.00056   0.00033  -0.00044  -0.00011   0.45757
   D65        2.53483   0.00030  -0.00054   0.00044  -0.00010   2.53473
   D66       -1.53387   0.00106  -0.00026   0.00028   0.00001  -1.53386
   D67       -1.45923  -0.00152   0.00169  -0.00253  -0.00084  -1.46006
   D68        2.58033   0.00010   0.00010  -0.00039  -0.00030   2.58003
   D69        0.45488   0.00030   0.00042  -0.00053  -0.00012   0.45477
   D70        2.90240  -0.00082   0.00215  -0.00290  -0.00074   2.90166
   D71        0.65877   0.00080   0.00055  -0.00076  -0.00020   0.65856
   D72       -1.46667   0.00099   0.00088  -0.00090  -0.00002  -1.46670
   D73        0.69888  -0.00104   0.00446  -0.00534  -0.00088   0.69801
   D74       -1.54475   0.00058   0.00287  -0.00320  -0.00034  -1.54509
   D75        2.61299   0.00077   0.00319  -0.00334  -0.00015   2.61284
   D76        1.31486  -0.00015   0.00075  -0.00104  -0.00029   1.31458
   D77       -0.78845  -0.00033   0.00072  -0.00104  -0.00032  -0.78878
   D78       -2.89468  -0.00021   0.00073  -0.00103  -0.00030  -2.89497
   D79        2.93859   0.00036   0.00066  -0.00118  -0.00052   2.93807
   D80        0.83528   0.00019   0.00063  -0.00118  -0.00056   0.83472
   D81       -1.27095   0.00031   0.00064  -0.00118  -0.00053  -1.27148
   D82       -1.04790   0.00003  -0.00021  -0.00016  -0.00037  -1.04827
   D83        3.13197  -0.00015  -0.00024  -0.00016  -0.00040   3.13157
   D84        1.02575  -0.00003  -0.00023  -0.00015  -0.00038   1.02537
   D85        0.92369   0.00057   0.00399  -0.00634  -0.00235   0.92134
   D86       -1.20320   0.00049   0.00341  -0.00578  -0.00238  -1.20558
   D87        3.01922   0.00051   0.00326  -0.00564  -0.00238   3.01684
   D88       -0.86552  -0.00025   0.00184  -0.00396  -0.00211  -0.86763
   D89       -2.99241  -0.00033   0.00126  -0.00340  -0.00214  -2.99455
   D90        1.23001  -0.00031   0.00112  -0.00326  -0.00214   1.22787
   D91       -3.10419  -0.00017   0.00330  -0.00561  -0.00231  -3.10650
   D92        1.05210  -0.00025   0.00272  -0.00506  -0.00234   1.04977
   D93       -1.00866  -0.00023   0.00258  -0.00491  -0.00234  -1.01100
   D94        1.48536  -0.00059   0.00070  -0.00111  -0.00042   1.48495
   D95       -0.56773  -0.00049  -0.00022  -0.00021  -0.00043  -0.56816
   D96       -2.81240  -0.00106   0.00166  -0.00216  -0.00050  -2.81290
   D97       -0.46042   0.00016  -0.00040   0.00050   0.00009  -0.46033
   D98       -2.51352   0.00026  -0.00131   0.00139   0.00008  -2.51344
   D99        1.52500  -0.00032   0.00056  -0.00055   0.00001   1.52501
   D100      -2.56222   0.00046  -0.00018   0.00011  -0.00008  -2.56230
   D101       1.66787   0.00057  -0.00109   0.00101  -0.00009   1.66778
   D102      -0.57680  -0.00001   0.00078  -0.00094  -0.00016  -0.57696
   D103       0.20843   0.04997   0.07237   0.00735   0.07792   0.28635
   D104       2.59823   0.04287   0.07750  -0.04391   0.03526   2.63350
   D105       1.85985   0.00009   0.00258  -0.00451  -0.00193   1.85792
   D106      -2.37223   0.00056   0.00468  -0.00631  -0.00164  -2.37386
   D107      -0.39039   0.00070   0.00158  -0.00286  -0.00128  -0.39167
   D108      -2.42144  -0.00035   0.00191  -0.00386  -0.00195  -2.42339
   D109      -0.37033   0.00012   0.00400  -0.00567  -0.00166  -0.37199
   D110       1.61151   0.00027   0.00090  -0.00221  -0.00131   1.61020
   D111      -0.30118  -0.00061   0.00103  -0.00289  -0.00186  -0.30305
   D112       1.74992  -0.00014   0.00313  -0.00470  -0.00157   1.74835
   D113      -2.55143   0.00001   0.00003  -0.00124  -0.00121  -2.55264
   D114      -1.10974   0.00029  -0.00282   0.00409   0.00127  -1.10847
   D115       1.19666  -0.00004  -0.00188   0.00308   0.00120   1.19786
   D116      -2.77062   0.00002  -0.00275   0.00400   0.00125  -2.76938
   D117       3.13154   0.00011  -0.00127   0.00254   0.00127   3.13280
   D118      -0.84524  -0.00022  -0.00033   0.00152   0.00119  -0.84405
   D119       1.47065  -0.00016  -0.00120   0.00244   0.00124   1.47189
   D120       1.03720   0.00124  -0.00063   0.00188   0.00125   1.03846
   D121      -2.93958   0.00090   0.00031   0.00087   0.00118  -2.93840
   D122      -0.62368   0.00096  -0.00056   0.00179   0.00123  -0.62245
   D123       0.23766  -0.00022  -0.00113   0.00269   0.00155   0.23922
   D124      -2.01662  -0.00032  -0.00214   0.00379   0.00165  -2.01497
   D125       2.24807  -0.00287  -0.00181   0.00304   0.00123   2.24930
   D126      -1.83473   0.00332  -0.00176   0.00370   0.00194  -1.83280
   D127       2.19417   0.00322  -0.00278   0.00481   0.00203   2.19620
   D128       0.17567   0.00067  -0.00244   0.00405   0.00161   0.17728
   D129       2.48511  -0.00409  -0.00049   0.00105   0.00057   2.48568
   D130       0.23083  -0.00419  -0.00150   0.00216   0.00066   0.23149
   D131      -1.78767  -0.00675  -0.00116   0.00140   0.00024  -1.78742
   D132      -2.70156   0.00361   0.00207  -0.00015   0.00138  -2.70017
   D133       1.11639   0.00890   0.00536  -0.00119   0.00472   1.12111
   D134       1.31256   0.00634   0.00142   0.00140   0.00229   1.31485
   D135      -1.15267   0.01163   0.00472   0.00037   0.00562  -1.14705
   D136      -0.67387  -0.00066   0.00008   0.00144   0.00098  -0.67288
   D137      -3.13910   0.00463   0.00338   0.00040   0.00431  -3.13478
   D138       3.01809   0.00096  -0.00046  -0.00031  -0.00077   3.01732
   D139      -0.93035   0.00060   0.00066  -0.00139  -0.00072  -0.93107
   D140       0.75066   0.00083   0.00052  -0.00121  -0.00069   0.74997
   D141      -1.01720  -0.00005   0.00119  -0.00197  -0.00078  -1.01798
   D142       1.31755  -0.00041   0.00231  -0.00304  -0.00074   1.31681
   D143       2.99856  -0.00018   0.00216  -0.00286  -0.00070   2.99786
   D144       1.10772  -0.00233  -0.00107  -0.00022  -0.00130   1.10642
   D145      -2.84071  -0.00269   0.00004  -0.00130  -0.00126  -2.84197
   D146      -1.15970  -0.00246  -0.00010  -0.00112  -0.00122  -1.16092
   D147      -1.04277  -0.00236   0.00326  -0.00805  -0.00479  -1.04756
   D148      -3.10120  -0.00215   0.00384  -0.00858  -0.00474  -3.10594
   D149       1.10111  -0.00239   0.00398  -0.00876  -0.00478   1.09633
   D150       3.03146  -0.00121   0.00256  -0.00725  -0.00469   3.02677
   D151       0.97303  -0.00100   0.00313  -0.00777  -0.00464   0.96839
   D152      -1.10785  -0.00124   0.00327  -0.00795  -0.00468  -1.11253
   D153       0.89595   0.00331   0.00456  -0.00844  -0.00388   0.89207
   D154      -1.16248   0.00352   0.00514  -0.00897  -0.00383  -1.16631
   D155       3.03982   0.00328   0.00528  -0.00915  -0.00387   3.03596
   D156       1.44100   0.00004  -0.00005  -0.00009  -0.00014   1.44087
   D157      -2.88941   0.00016   0.00009  -0.00020  -0.00011  -2.88952
   D158      -0.66657   0.00009  -0.00103   0.00086  -0.00017  -0.66673
   D159      -2.57218  -0.00030   0.00185  -0.00198  -0.00013  -2.57231
   D160      -0.61941  -0.00018   0.00199  -0.00209  -0.00010  -0.61951
   D161       1.60343  -0.00026   0.00087  -0.00103  -0.00016   1.60327
   D162      -0.46401   0.00007   0.00073  -0.00084  -0.00010  -0.46412
   D163       1.48876   0.00019   0.00087  -0.00095  -0.00008   1.48868
   D164      -2.57159   0.00011  -0.00025   0.00012  -0.00013  -2.57172
   D165      -1.55823  -0.00075  -0.00163   0.00156  -0.00007  -1.55830
   D166       0.52546  -0.00063  -0.00251   0.00253   0.00002   0.52548
   D167       2.73801  -0.00029  -0.00250   0.00257   0.00007   2.73808
   D168       2.55155  -0.00047  -0.00150   0.00161   0.00010   2.55165
   D169      -1.64794  -0.00035  -0.00238   0.00257   0.00019  -1.64775
   D170       0.56461  -0.00001  -0.00238   0.00262   0.00024   0.56485
   D171       0.46635  -0.00022  -0.00069   0.00080   0.00011   0.46646
   D172       2.55004  -0.00011  -0.00156   0.00176   0.00020   2.55024
   D173      -1.52059   0.00024  -0.00156   0.00181   0.00025  -1.52034
   D174      -1.44441  -0.00032   0.00060  -0.00057   0.00003  -1.44438
   D175       2.58856  -0.00004  -0.00068   0.00077   0.00009   2.58865
   D176       0.46402  -0.00008  -0.00063   0.00074   0.00011   0.46414
   D177       2.91766  -0.00012   0.00060  -0.00054   0.00006   2.91772
   D178       0.66744   0.00016  -0.00068   0.00080   0.00012   0.66756
   D179      -1.45710   0.00012  -0.00063   0.00077   0.00014  -1.45695
   D180       0.72529  -0.00009   0.00300  -0.00292   0.00008   0.72537
   D181      -1.52492   0.00019   0.00172  -0.00158   0.00014  -1.52478
   D182       2.63373   0.00016   0.00177  -0.00161   0.00016   2.63389
   D183       1.32383  -0.00001   0.00080  -0.00133  -0.00053   1.32331
   D184      -0.77800  -0.00006   0.00075  -0.00129  -0.00054  -0.77854
   D185      -2.88383  -0.00002   0.00065  -0.00118  -0.00053  -2.88437
   D186       2.94976   0.00010   0.00100  -0.00160  -0.00060   2.94916
   D187       0.84793   0.00005   0.00095  -0.00156  -0.00061   0.84732
   D188      -1.25790   0.00009   0.00085  -0.00146  -0.00060  -1.25851
   D189      -1.03764  -0.00004  -0.00011  -0.00044  -0.00055  -1.03819
   D190      -3.13947  -0.00009  -0.00016  -0.00040  -0.00056  -3.14003
   D191       1.03788  -0.00005  -0.00026  -0.00030  -0.00056   1.03733
   D192       0.96214   0.00016   0.00328  -0.00521  -0.00192   0.96022
   D193      -1.16344   0.00014   0.00278  -0.00472  -0.00194  -1.16538
   D194       3.04895   0.00013   0.00279  -0.00473  -0.00194   3.04701
   D195      -0.83967  -0.00005   0.00149  -0.00339  -0.00190  -0.84158
   D196      -2.96526  -0.00006   0.00099  -0.00290  -0.00192  -2.96717
   D197       1.24714  -0.00007   0.00100  -0.00292  -0.00192   1.24522
   D198      -3.07379  -0.00004   0.00291  -0.00486  -0.00195  -3.07573
   D199       1.08382  -0.00006   0.00240  -0.00436  -0.00196   1.08186
   D200      -0.98698  -0.00007   0.00242  -0.00438  -0.00196  -0.98894
   D201       1.47205   0.00016   0.00101  -0.00119  -0.00018   1.47187
   D202      -0.58948   0.00011   0.00032  -0.00059  -0.00027  -0.58975
   D203      -2.82790  -0.00010   0.00190  -0.00217  -0.00027  -2.82818
   D204      -0.46913   0.00015   0.00060  -0.00073  -0.00012  -0.46925
   D205      -2.53066   0.00010  -0.00008  -0.00012  -0.00021  -2.53087
   D206       1.51410  -0.00010   0.00149  -0.00171  -0.00022   1.51388
   D207      -2.56877   0.00023   0.00042  -0.00052  -0.00010  -2.56887
   D208       1.65288   0.00019  -0.00027   0.00009  -0.00018   1.65270
   D209      -0.58554  -0.00002   0.00131  -0.00150  -0.00019  -0.58573
         Item               Value     Threshold  Converged?
 Maximum Force            0.188687     0.000450     NO 
 RMS     Force            0.016014     0.000300     NO 
 Maximum Displacement     1.231671     0.001800     NO 
 RMS     Displacement     0.315793     0.001200     NO 
 Predicted change in Energy=-9.111704D-03
 GradGradGradGradGradGradGradGradGradGradGradGradGradGradGradGradGradGrad

 Stoichiometry    C20H34O4(3)
 Framework group  C1[X(C20H34O4)]
 Deg. of freedom   168
 Full point group                 C1      NOp   1
 Largest Abelian subgroup         C1      NOp   1
 Largest concise Abelian subgroup C1      NOp   1
                         Standard orientation:                         
 ---------------------------------------------------------------------
 Center     Atomic      Atomic             Coordinates (Angstroms)
 Number     Number       Type             X           Y           Z
 ---------------------------------------------------------------------
      1          6           0       -2.729247    0.296712   -1.672220
      2          1           0       -3.038570    1.309317   -1.947914
      3          1           0       -2.208913   -0.125334   -2.538848
      4          6           0       -1.696932    0.436897   -0.524888
      5          6           0       -2.201121   -0.257785    0.910162
      6          6           0       -3.566807   -0.945314    0.691165
      7          1           0       -3.875824   -1.421461    1.629423
      8          6           0       -4.640191   -0.077993   -0.046471
      9          6           0       -3.945353   -0.566948   -1.349754
     10          1           0       -4.576574   -0.696979   -2.236341
     11          6           0       -3.480192   -1.821969   -0.578116
     12          1           0       -2.493661   -2.228105   -0.817564
     13          1           0       -4.205647   -2.636347   -0.589838
     14          6           0       -6.035402   -0.689972    0.127791
     15          1           0       -6.409994   -0.495535    1.139529
     16          1           0       -6.054257   -1.771625   -0.028911
     17          1           0       -6.738779   -0.238745   -0.581646
     18          6           0       -4.756552    1.427396    0.183708
     19          1           0       -3.818012    1.967591    0.048330
     20          1           0       -5.125729    1.636565    1.194398
     21          1           0       -5.482091    1.846491   -0.524323
     22          1           0       -0.789686   -0.108913   -0.792851
     23          8           0       -1.409109    1.792174   -0.354579
     24          1           0       -0.555283    1.883009    0.101764
     25          6           0       -2.190699    0.751013    2.063792
     26          1           0       -1.170004    1.093580    2.249154
     27          1           0       -2.551787    0.246451    2.966299
     28          1           0       -2.819218    1.619694    1.873096
     29          8           0       -1.232824   -1.184803    1.095649
     30          6           0        2.757264   -0.016856    1.688836
     31          1           0        3.137287    0.915131    2.122474
     32          1           0        2.234752   -0.540413    2.495686
     33          6           0        1.701551    0.321980    0.603088
     34          6           0        2.214663    0.099314   -0.915830
     35          6           0        3.521548   -0.723751   -0.898461
     36          1           0        3.795072   -0.979928   -1.928220
     37          6           0        4.659355   -0.156989    0.015231
     38          6           0        3.909460   -0.877817    1.173154
     39          1           0        4.515597   -1.263103    2.000241
     40          6           0        3.356988   -1.873096    0.125021
     41          1           0        2.344196   -2.258200    0.268974
     42          1           0        4.022045   -2.715434   -0.064877
     43          6           0        5.996935   -0.831412   -0.316621
     44          1           0        6.402811   -0.427779   -1.251212
     45          1           0        5.915203   -1.914289   -0.434481
     46          1           0        6.727398   -0.638031    0.477144
     47          6           0        4.930204    1.340464    0.146501
     48          1           0        4.060458    1.928289    0.447572
     49          1           0        5.299614    1.755803   -0.797379
     50          1           0        5.701753    1.506787    0.907150
     51          1           0        0.854087   -0.353483    0.734676
     52          8           0        1.141181    1.606905    0.795716
     53          1           0        1.818702    2.283876    0.692576
     54          6           0        2.292494    1.393026   -1.736405
     55          1           0        1.303880    1.853023   -1.794863
     56          1           0        2.611119    1.139592   -2.751896
     57          1           0        3.007214    2.118117   -1.342660
     58          8           0        1.197634   -0.670654   -1.419632
 ---------------------------------------------------------------------
 Rotational constants (GHZ):           0.6357113           0.1134678           0.1127346
 Standard basis: 6-31++G(d,p) (6D, 7F)
 There are   660 symmetry adapted cartesian basis functions of A   symmetry.
 There are   660 symmetry adapted basis functions of A   symmetry.
   660 basis functions,  1040 primitive gaussians,   660 cartesian basis functions
    94 alpha electrons       92 beta electrons
       nuclear repulsion energy      2366.0421249535 Hartrees.
 NAtoms=   58 NActive=   58 NUniq=   58 SFac= 1.00D+00 NAtFMM=   60 NAOKFM=F Big=F
 Integral buffers will be    131072 words long.
 Raffenetti 2 integral format.
 Two-electron integral symmetry is turned on.
 Nuclear repulsion after empirical dispersion term =     2365.9801009487 Hartrees.
 One-electron integrals computed using PRISM.
 NBasis=   660 RedAO= T EigKep=  1.05D-06  NBF=   660
 NBsUse=   660 1.00D-06 EigRej= -1.00D+00 NBFU=   660
 Lowest energy guess from the checkpoint file:  "2_2_234-restart-wb.chk"
 B after Tr=     0.000000    0.000000    0.000000
         Rot=    0.991490    0.130170    0.001772    0.000113 Ang=  14.96 deg.
 B after Tr=     0.000000    0.000000    0.000000
         Rot=    0.997456    0.071220    0.001544    0.002620 Ang=   8.18 deg.
 Initial guess <Sx>= 0.0000 <Sy>= 0.0000 <Sz>= 1.0000 <S**2>= 2.0108 S= 1.0036
 Requested convergence on RMS density matrix=1.00D-08 within 128 cycles.
 Requested convergence on MAX density matrix=1.00D-06.
 Requested convergence on             energy=1.00D-06.
 No special actions if energy rises.
 Restarting incremental Fock formation.
 SCF Done:  E(UwB97XD) =  -1083.08555030     A.U. after   27 cycles
            NFock= 27  Conv=0.64D-08     -V/T= 2.0092
 <Sx>= 0.0000 <Sy>= 0.0000 <Sz>= 1.0000 <S**2>= 2.0104 S= 1.0035
 <L.S>=  0.00000000000    
 Annihilation of the first spin contaminant:
 S**2 before annihilation     2.0104,   after     2.0001
 Calling FoFJK, ICntrl=      2127 FMM=F ISym2X=0 I1Cent= 0 IOpClX= 1 NMat=1 NMatS=1 NMatT=0.
 ***** Axes restored to original set *****
 -------------------------------------------------------------------
 Center     Atomic                   Forces (Hartrees/Bohr)
 Number     Number              X              Y              Z
 -------------------------------------------------------------------
      1        6           0.000296733   -0.000187411   -0.000319610
      2        1           0.000038967   -0.000061376    0.000020528
      3        1           0.000176440   -0.000141300    0.000125185
      4        6          -0.000651083    0.000212595    0.000641967
      5        6          -0.000177051   -0.000506986   -0.000004603
      6        6          -0.000163796    0.000066365    0.000184559
      7        1           0.000018556    0.000006562    0.000018307
      8        6          -0.000267936   -0.000196522    0.000080847
      9        6          -0.000010692    0.000093735   -0.000027237
     10        1           0.000034228    0.000016308    0.000021742
     11        6           0.000061417   -0.000050284   -0.000106455
     12        1          -0.000036218    0.000143990    0.000039467
     13        1          -0.000071815    0.000089806    0.000019108
     14        6          -0.000152269   -0.000053100    0.000007321
     15        1           0.000040134    0.000016781   -0.000056534
     16        1           0.000070725    0.000058575   -0.000002559
     17        1           0.000060705   -0.000003324    0.000033221
     18        6           0.000087603    0.000260297    0.000100049
     19        1          -0.000178337   -0.000100465    0.000015334
     20        1          -0.000055259   -0.000055323   -0.000051371
     21        1          -0.000002779   -0.000062804    0.000039569
     22        1          -0.001844228    0.000856903   -0.000238812
     23        8           0.000057123    0.000923913    0.001098126
     24        1          -0.000524704   -0.001287163   -0.002157239
     25        6           0.000025694    0.000166238    0.000104745
     26        1           0.000234644   -0.000215279    0.000007924
     27        1           0.000198003    0.000105440   -0.000101010
     28        1          -0.000123021   -0.000047376   -0.000141728
     29        8           0.000477331    0.000603706   -0.000151203
     30        6          -0.000011606   -0.000149558    0.000259158
     31        1           0.000001438   -0.000058696   -0.000078621
     32        1           0.000017531    0.000110815   -0.000096505
     33        6          -0.000193931   -0.000027438    0.000869268
     34        6          -0.000522853    0.000975898   -0.000397560
     35        6          -0.000079294   -0.000605507   -0.000237043
     36        1          -0.000090650    0.000061762    0.000049845
     37        6          -0.000022108    0.000179630    0.000068014
     38        6           0.000051532   -0.000037590    0.000119148
     39        1          -0.000049183    0.000014235   -0.000053698
     40        6          -0.000143252   -0.000176498   -0.000057876
     41        1           0.000068324    0.000055150    0.000017280
     42        1          -0.000008669    0.000085813    0.000049874
     43        6           0.000152985   -0.000057780   -0.000146478
     44        1          -0.000047366   -0.000030147    0.000070412
     45        1          -0.000030714    0.000089449    0.000057984
     46        1          -0.000107546    0.000034340   -0.000027774
     47        6           0.000081050    0.000162620    0.000191848
     48        1           0.000185000   -0.000144414   -0.000017331
     49        1          -0.000057742   -0.000063282    0.000037454
     50        1          -0.000024201   -0.000048053   -0.000063997
     51        1           0.000613519   -0.000063851    0.000580985
     52        8           0.000772350    0.000167437    0.000563090
     53        1          -0.000311465   -0.000325231    0.000131272
     54        6           0.000203773    0.000306871   -0.000046811
     55        1          -0.000058911   -0.000179227    0.000078735
     56        1           0.000024242   -0.000039585    0.000076801
     57        1          -0.000119748    0.000027097   -0.000179127
     58        8           0.002088385   -0.000916762   -0.001017981
 -------------------------------------------------------------------
 Cartesian Forces:  Max     0.002157239 RMS     0.000394287

 GradGradGradGradGradGradGradGradGradGradGradGradGradGradGradGradGradGrad
 Berny optimization.
 Using GEDIIS/GDIIS optimizer.
 FormGI is forming the generalized inverse of G from B-inverse, IUseBI=4.
 Internal  Forces:  Max     0.009852068 RMS     0.000801171
 Search for a local minimum.
 Step number   3 out of a maximum of  348
 All quantities printed in internal units (Hartrees-Bohrs-Radians)
 Mixed Optimization -- En-DIIS/RFO-DIIS
 Update second derivatives using D2CorX and points    2    3    1
 DE=  6.28D-04 DEPred=-9.11D-03 R=-6.89D-02
 Trust test=-6.89D-02 RLast= 1.87D-01 DXMaxT set to 7.50D-02
 ITU= -1 -1  0
 Use linear search instead of GDIIS.
 Energy rises -- skip Quadratic/GDIIS search.
 Quartic linear search produced a step of -0.90065.
 Iteration  1 RMS(Cart)=  0.10368697 RMS(Int)=  0.00183558
 Iteration  2 RMS(Cart)=  0.00723710 RMS(Int)=  0.00000757
 Iteration  3 RMS(Cart)=  0.00002595 RMS(Int)=  0.00000114
 Iteration  4 RMS(Cart)=  0.00000000 RMS(Int)=  0.00000114
 Variable       Old X    -DE/DX   Delta X   Delta X   Delta X     New X
                                 (Linear)    (Quad)   (Total)
    R1        2.06755  -0.00007   0.00114   0.00000   0.00114   2.06869
    R2        2.07002   0.00000   0.00139   0.00000   0.00139   2.07140
    R3        2.92859  -0.00024   0.00033   0.00000   0.00033   2.92892
    R4        2.88380   0.00019   0.00066   0.00000   0.00066   2.88446
    R5        3.15995  -0.00043  -0.00017   0.00000  -0.00017   3.15978
    R6        2.06388  -0.00186   0.00003   0.00000   0.00003   2.06391
    R7        2.63793  -0.00057   0.00003   0.00000   0.00003   2.63796
    R8        2.91885   0.00018   0.00054   0.00000   0.00054   2.91939
    R9        2.89606  -0.00011   0.00097   0.00000   0.00097   2.89703
   R10        2.55733  -0.00007  -0.00013   0.00000  -0.00013   2.55720
   R11        2.07228   0.00000   0.00106   0.00000   0.00106   2.07334
   R12        2.95699   0.00015   0.00043   0.00000   0.00043   2.95741
   R13        2.91967  -0.00002   0.00069   0.00000   0.00069   2.92037
   R14        2.93998   0.00040   0.00010   0.00000   0.00010   2.94008
   R15        2.89782  -0.00003   0.00043   0.00000   0.00043   2.89825
   R16        2.88622   0.00009   0.00052   0.00000   0.00052   2.88675
   R17        2.07129  -0.00004   0.00123   0.00000   0.00123   2.07251
   R18        2.91954  -0.00017  -0.00006   0.00000  -0.00006   2.91948
   R19        2.06623  -0.00009   0.00118   0.00000   0.00118   2.06741
   R20        2.06113  -0.00002   0.00131   0.00000   0.00131   2.06244
   R21        2.07159  -0.00007   0.00163   0.00000   0.00163   2.07322
   R22        2.06567  -0.00005   0.00142   0.00000   0.00142   2.06709
   R23        2.07151  -0.00006   0.00162   0.00000   0.00162   2.07312
   R24        2.06231  -0.00020   0.00081   0.00000   0.00081   2.06312
   R25        2.07142  -0.00003   0.00159   0.00000   0.00159   2.07301
   R26        2.07298  -0.00005   0.00170   0.00000   0.00170   2.07469
   R27        1.83753   0.00109   0.00391   0.00000   0.00391   1.84144
   R28        3.50278   0.00258  -0.00215   0.00000  -0.00215   3.50063
   R29        2.06450   0.00016   0.00134   0.00000   0.00134   2.06585
   R30        2.06965  -0.00020   0.00171   0.00000   0.00171   2.07136
   R31        2.05799   0.00003   0.00104   0.00000   0.00104   2.05903
   R32        2.07100  -0.00009   0.00114   0.00000   0.00114   2.07215
   R33        2.06848  -0.00014   0.00131   0.00000   0.00131   2.06979
   R34        2.93254   0.00018   0.00122   0.00000   0.00122   2.93376
   R35        2.88747  -0.00008   0.00044   0.00000   0.00044   2.88792
   R36        3.05877   0.00198   0.00114   0.00000   0.00114   3.05991
   R37        2.06297  -0.00046  -0.00029   0.00000  -0.00029   2.06268
   R38        2.67391   0.00113   0.00034   0.00000   0.00034   2.67426
   R39        2.91881   0.00016   0.00030   0.00000   0.00030   2.91910
   R40        2.89880   0.00013   0.00084   0.00000   0.00084   2.89964
   R41        2.59176  -0.00064  -0.00016   0.00000  -0.00016   2.59160
   R42        2.07082  -0.00007   0.00104   0.00000   0.00104   2.07186
   R43        2.95829   0.00015   0.00046   0.00000   0.00046   2.95875
   R44        2.92486   0.00003   0.00033   0.00000   0.00033   2.92519
   R45        2.94138  -0.00020   0.00000   0.00000   0.00000   2.94138
   R46        2.89942  -0.00003   0.00047   0.00000   0.00047   2.89989
   R47        2.88637   0.00000   0.00052   0.00000   0.00052   2.88689
   R48        2.07002  -0.00007   0.00121   0.00000   0.00121   2.07123
   R49        2.92413   0.00014  -0.00024   0.00000  -0.00024   2.92388
   R50        2.06558  -0.00008   0.00118   0.00000   0.00118   2.06676
   R51        2.05962  -0.00008   0.00126   0.00000   0.00126   2.06088
   R52        2.07105  -0.00009   0.00162   0.00000   0.00162   2.07267
   R53        2.06421  -0.00010   0.00137   0.00000   0.00137   2.06558
   R54        2.07099  -0.00009   0.00159   0.00000   0.00159   2.07258
   R55        2.06373  -0.00022   0.00112   0.00000   0.00112   2.06485
   R56        2.06999  -0.00008   0.00156   0.00000   0.00156   2.07155
   R57        2.07142  -0.00006   0.00165   0.00000   0.00165   2.07307
   R58        1.82039  -0.00044   0.00490   0.00000   0.00490   1.82528
   R59        2.06350  -0.00002   0.00142   0.00000   0.00142   2.06492
   R60        2.06748  -0.00007   0.00169   0.00000   0.00169   2.06917
   R61        2.06285  -0.00016   0.00116   0.00000   0.00116   2.06400
    A1        1.86662   0.00003  -0.00084   0.00000  -0.00084   1.86579
    A2        1.86623   0.00002   0.00237   0.00000   0.00237   1.86860
    A3        1.93022   0.00003   0.00093   0.00000   0.00093   1.93115
    A4        1.87984  -0.00006  -0.00070   0.00000  -0.00070   1.87914
    A5        1.90463   0.00015  -0.00088   0.00000  -0.00088   1.90374
    A6        2.01041  -0.00017  -0.00090   0.00000  -0.00090   2.00951
    A7        1.97896   0.00031   0.00054   0.00000   0.00054   1.97950
    A8        1.90339  -0.00035   0.00000   0.00000   0.00000   1.90339
    A9        1.89177   0.00019   0.00174   0.00000   0.00174   1.89352
   A10        1.82700  -0.00005  -0.00074   0.00000  -0.00074   1.82626
   A11        1.93993  -0.00024   0.00135   0.00000   0.00135   1.94128
   A12        1.92182   0.00013  -0.00319   0.00000  -0.00319   1.91863
   A13        1.90693  -0.00004  -0.00096   0.00000  -0.00096   1.90597
   A14        1.95035  -0.00010   0.00153   0.00000   0.00152   1.95187
   A15        1.75836  -0.00027  -0.00111   0.00000  -0.00111   1.75725
   A16        1.98859   0.00026   0.00028   0.00000   0.00027   1.98887
   A17        1.92534   0.00024   0.00152   0.00000   0.00152   1.92686
   A18        1.92077  -0.00014  -0.00138   0.00000  -0.00138   1.91939
   A19        1.89771   0.00007   0.00088   0.00000   0.00088   1.89858
   A20        2.01156   0.00010   0.00079   0.00000   0.00079   2.01235
   A21        1.89597  -0.00016   0.00026   0.00000   0.00026   1.89623
   A22        2.03835  -0.00003  -0.00063   0.00000  -0.00063   2.03772
   A23        2.06273   0.00003  -0.00084   0.00000  -0.00084   2.06189
   A24        1.53648  -0.00003  -0.00073   0.00000  -0.00073   1.53575
   A25        1.48502  -0.00010   0.00036   0.00000   0.00036   1.48538
   A26        1.92768   0.00008  -0.00043   0.00000  -0.00043   1.92725
   A27        2.12650   0.00003   0.00193   0.00000   0.00193   2.12843
   A28        1.95641   0.00003  -0.00025   0.00000  -0.00025   1.95616
   A29        2.06014   0.00009   0.00049   0.00000   0.00049   2.06063
   A30        1.88274  -0.00011  -0.00170   0.00000  -0.00170   1.88104
   A31        1.93377   0.00017   0.00168   0.00000   0.00168   1.93545
   A32        1.93387  -0.00001   0.00031   0.00000   0.00031   1.93418
   A33        1.90217  -0.00011  -0.00172   0.00000  -0.00172   1.90046
   A34        2.04618  -0.00002  -0.00013   0.00000  -0.00013   2.04605
   A35        1.54217  -0.00006  -0.00038   0.00000  -0.00038   1.54179
   A36        2.07261   0.00002   0.00011   0.00000   0.00011   2.07272
   A37        1.50326   0.00014   0.00033   0.00000   0.00033   1.50359
   A38        2.02779  -0.00004   0.00073   0.00000   0.00073   2.02852
   A39        1.97708  -0.00006   0.00070   0.00000   0.00070   1.97778
   A40        2.05332  -0.00011  -0.00099   0.00000  -0.00099   2.05233
   A41        1.98330  -0.00003   0.00039   0.00000   0.00039   1.98370
   A42        1.89697   0.00010  -0.00081   0.00000  -0.00081   1.89616
   A43        1.92303   0.00000   0.00043   0.00000   0.00043   1.92346
   A44        1.97611  -0.00009   0.00076   0.00000   0.00076   1.97687
   A45        1.92408  -0.00003   0.00052   0.00000   0.00052   1.92461
   A46        1.87750   0.00005  -0.00064   0.00000  -0.00064   1.87686
   A47        1.88077   0.00002  -0.00048   0.00000  -0.00048   1.88028
   A48        1.87913   0.00006  -0.00069   0.00000  -0.00069   1.87844
   A49        1.98632   0.00006   0.00088   0.00000   0.00088   1.98719
   A50        1.93125  -0.00010   0.00063   0.00000   0.00063   1.93188
   A51        1.90676  -0.00004   0.00034   0.00000   0.00034   1.90710
   A52        1.88553   0.00004  -0.00046   0.00000  -0.00046   1.88508
   A53        1.87510   0.00002  -0.00115   0.00000  -0.00115   1.87395
   A54        1.87492   0.00001  -0.00037   0.00000  -0.00037   1.87455
   A55        1.90604   0.00440  -0.00748   0.00000  -0.00748   1.89856
   A56        1.91823  -0.00019   0.00166   0.00000   0.00166   1.91989
   A57        1.89106   0.00007   0.00032   0.00000   0.00032   1.89138
   A58        1.97070  -0.00018   0.00128   0.00000   0.00128   1.97198
   A59        1.88880  -0.00005  -0.00172   0.00000  -0.00172   1.88708
   A60        1.89526   0.00026  -0.00042   0.00000  -0.00042   1.89484
   A61        1.89811   0.00009  -0.00130   0.00000  -0.00130   1.89681
   A62        1.85524   0.00008  -0.00098   0.00000  -0.00098   1.85426
   A63        1.90399   0.00000   0.00128   0.00000   0.00128   1.90527
   A64        1.92968  -0.00011   0.00032   0.00000   0.00032   1.93000
   A65        1.87069  -0.00029  -0.00016   0.00000  -0.00016   1.87053
   A66        1.91688  -0.00013  -0.00069   0.00000  -0.00069   1.91620
   A67        1.98219   0.00042   0.00014   0.00000   0.00014   1.98234
   A68        1.99419  -0.00060   0.00040   0.00000   0.00040   1.99459
   A69        1.88460  -0.00042  -0.00008   0.00000  -0.00008   1.88452
   A70        1.95244  -0.00106   0.00047   0.00000   0.00047   1.95291
   A71        1.84843   0.00059   0.00118   0.00000   0.00118   1.84961
   A72        1.95866   0.00122   0.00052   0.00000   0.00052   1.95918
   A73        1.81113   0.00041  -0.00280   0.00000  -0.00280   1.80833
   A74        1.90813  -0.00012  -0.00042   0.00000  -0.00042   1.90771
   A75        1.98455  -0.00028   0.00120   0.00000   0.00120   1.98575
   A76        1.75877   0.00093   0.00039   0.00000   0.00039   1.75915
   A77        1.99599   0.00034   0.00029   0.00000   0.00029   1.99628
   A78        1.90965  -0.00103  -0.00032   0.00000  -0.00032   1.90933
   A79        1.89083   0.00017  -0.00121   0.00000  -0.00121   1.88962
   A80        1.90202  -0.00018   0.00088   0.00000   0.00088   1.90290
   A81        2.01376   0.00017   0.00077   0.00000   0.00077   2.01453
   A82        1.88934   0.00007  -0.00065   0.00000  -0.00065   1.88869
   A83        2.03945  -0.00005  -0.00041   0.00000  -0.00041   2.03904
   A84        2.06500   0.00009  -0.00077   0.00000  -0.00077   2.06424
   A85        1.53096  -0.00004  -0.00011   0.00000  -0.00011   1.53085
   A86        1.48706   0.00004   0.00023   0.00000   0.00023   1.48730
   A87        1.92650  -0.00009  -0.00006   0.00000  -0.00006   1.92644
   A88        2.13411   0.00015   0.00168   0.00000   0.00168   2.13579
   A89        1.95772   0.00004   0.00002   0.00000   0.00002   1.95774
   A90        2.06635  -0.00008   0.00020   0.00000   0.00020   2.06656
   A91        1.87019  -0.00004  -0.00165   0.00000  -0.00165   1.86854
   A92        1.93202   0.00005   0.00044   0.00000   0.00044   1.93246
   A93        1.93973  -0.00002   0.00051   0.00000   0.00051   1.94024
   A94        1.89842   0.00005  -0.00124   0.00000  -0.00124   1.89718
   A95        2.04654  -0.00007   0.00008   0.00000   0.00008   2.04662
   A96        1.53677   0.00004   0.00023   0.00000   0.00023   1.53700
   A97        2.07461  -0.00003  -0.00016   0.00000  -0.00016   2.07445
   A98        1.50307  -0.00003   0.00036   0.00000   0.00036   1.50342
   A99        2.03446   0.00002   0.00049   0.00000   0.00049   2.03495
   A100       1.97558  -0.00001   0.00061   0.00000   0.00061   1.97619
   A101       2.05808   0.00008  -0.00103   0.00000  -0.00103   2.05704
   A102       1.97932  -0.00009   0.00063   0.00000   0.00063   1.97996
   A103       1.89235   0.00002  -0.00074   0.00000  -0.00074   1.89162
   A104       1.92347  -0.00001   0.00035   0.00000   0.00035   1.92382
   A105       1.97563  -0.00004   0.00093   0.00000   0.00093   1.97656
   A106       1.92501  -0.00009   0.00048   0.00000   0.00048   1.92548
   A107       1.87633   0.00004  -0.00066   0.00000  -0.00066   1.87567
   A108       1.88160   0.00004  -0.00052   0.00000  -0.00052   1.88107
   A109       1.87858   0.00006  -0.00069   0.00000  -0.00069   1.87790
   A110       1.99344  -0.00001   0.00059   0.00000   0.00059   1.99403
   A111       1.93637  -0.00002   0.00051   0.00000   0.00051   1.93688
   A112       1.91051  -0.00007   0.00033   0.00000   0.00033   1.91084
   A113       1.87763   0.00004  -0.00028   0.00000  -0.00028   1.87735
   A114       1.86251   0.00002  -0.00083   0.00000  -0.00083   1.86168
   A115       1.87868   0.00004  -0.00043   0.00000  -0.00043   1.87824
   A116       2.03393   0.00758  -0.00027   0.00000  -0.00027   2.03366
   A117       2.09318  -0.00213  -0.00079   0.00000  -0.00080   2.09238
   A118       1.92309  -0.00375   0.00129   0.00000   0.00130   1.92439
   A119       1.91556  -0.00033   0.00117   0.00000   0.00117   1.91673
   A120       1.89223  -0.00006   0.00040   0.00000   0.00040   1.89264
   A121       1.98282   0.00029   0.00127   0.00000   0.00127   1.98409
   A122       1.88763   0.00014  -0.00114   0.00000  -0.00114   1.88649
   A123       1.90950   0.00004  -0.00087   0.00000  -0.00087   1.90863
   A124       1.87338  -0.00008  -0.00098   0.00000  -0.00098   1.87239
   A125       2.87833   0.00985   0.10337   0.00000   0.10337   2.98171
   A126       3.12588   0.00276   0.08796   0.00000   0.08796   3.21385
    D1        2.04368   0.00007  -0.01315   0.00000  -0.01315   2.03053
    D2       -2.21146  -0.00005  -0.01375   0.00000  -0.01375  -2.22521
    D3       -0.11913   0.00002  -0.01657   0.00000  -0.01657  -0.13570
    D4       -2.23850   0.00008  -0.01329   0.00000  -0.01329  -2.25179
    D5       -0.21046  -0.00003  -0.01389   0.00000  -0.01389  -0.22435
    D6        1.88187   0.00003  -0.01671   0.00000  -0.01671   1.86516
    D7       -0.10880   0.00012  -0.01556   0.00000  -0.01556  -0.12436
    D8        1.91924   0.00001  -0.01616   0.00000  -0.01616   1.90308
    D9       -2.27161   0.00007  -0.01898   0.00000  -0.01898  -2.29059
   D10       -1.18297  -0.00003   0.00410   0.00000   0.00410  -1.17887
   D11        1.11936   0.00008   0.00562   0.00000   0.00562   1.12498
   D12       -2.85222   0.00001   0.00460   0.00000   0.00460  -2.84762
   D13        3.05149  -0.00018   0.00510   0.00000   0.00510   3.05659
   D14       -0.92937  -0.00007   0.00663   0.00000   0.00663  -0.92274
   D15        1.38224  -0.00013   0.00561   0.00000   0.00561   1.38784
   D16        0.93518  -0.00010   0.00730   0.00000   0.00730   0.94248
   D17       -3.04567   0.00001   0.00883   0.00000   0.00883  -3.03685
   D18       -0.73407  -0.00006   0.00781   0.00000   0.00781  -0.72626
   D19        0.05613  -0.00010   0.01633   0.00000   0.01633   0.07246
   D20       -2.16079  -0.00033   0.01558   0.00000   0.01558  -2.14522
   D21        2.08322   0.00002   0.01714   0.00000   0.01714   2.10035
   D22       -2.01646   0.00020   0.01651   0.00000   0.01651  -1.99995
   D23        2.04980  -0.00003   0.01576   0.00000   0.01576   2.06556
   D24        0.01062   0.00032   0.01732   0.00000   0.01732   0.02794
   D25        2.19245   0.00020   0.02004   0.00000   0.02004   2.21249
   D26       -0.02447  -0.00003   0.01929   0.00000   0.01929  -0.00518
   D27       -2.06365   0.00032   0.02085   0.00000   0.02085  -2.04280
   D28       -2.77639  -0.00086  -0.00776   0.00000  -0.00776  -2.78415
   D29        1.32079  -0.00123  -0.01061   0.00000  -0.01061   1.31019
   D30       -0.69563  -0.00110  -0.00857   0.00000  -0.00857  -0.70420
   D31        3.11436  -0.00010  -0.01040   0.00000  -0.01040   3.10397
   D32       -0.84185   0.00001  -0.00973   0.00000  -0.00973  -0.85158
   D33        0.84823  -0.00007  -0.01014   0.00000  -0.01014   0.83809
   D34       -0.97376  -0.00008  -0.00893   0.00000  -0.00893  -0.98269
   D35        1.35321   0.00004  -0.00826   0.00000  -0.00826   1.34495
   D36        3.04329  -0.00004  -0.00868   0.00000  -0.00868   3.03462
   D37        1.19669   0.00012  -0.00935   0.00000  -0.00935   1.18734
   D38       -2.75952   0.00023  -0.00868   0.00000  -0.00868  -2.76820
   D39       -1.06944   0.00015  -0.00910   0.00000  -0.00910  -1.07854
   D40       -1.10466   0.00011  -0.00772   0.00000  -0.00772  -1.11238
   D41        3.11791   0.00023  -0.00678   0.00000  -0.00678   3.11114
   D42        1.01434   0.00018  -0.00618   0.00000  -0.00618   1.00816
   D43        3.00656   0.00004  -0.00788   0.00000  -0.00788   2.99868
   D44        0.94595   0.00016  -0.00694   0.00000  -0.00694   0.93901
   D45       -1.15762   0.00011  -0.00634   0.00000  -0.00634  -1.16397
   D46        0.83366  -0.00035  -0.00901   0.00000  -0.00901   0.82465
   D47       -1.22695  -0.00023  -0.00807   0.00000  -0.00807  -1.23502
   D48        2.95266  -0.00028  -0.00747   0.00000  -0.00747   2.94519
   D49        1.45996  -0.00019  -0.00033   0.00000  -0.00033   1.45962
   D50       -2.87252  -0.00019  -0.00049   0.00000  -0.00049  -2.87301
   D51       -0.63669  -0.00024  -0.00168   0.00000  -0.00168  -0.63836
   D52       -2.56325  -0.00001   0.00117   0.00000   0.00117  -2.56208
   D53       -0.61254  -0.00001   0.00102   0.00000   0.00102  -0.61152
   D54        1.62329  -0.00007  -0.00017   0.00000  -0.00017   1.62312
   D55       -0.45483  -0.00001  -0.00037   0.00000  -0.00037  -0.45520
   D56        1.49588  -0.00001  -0.00053   0.00000  -0.00053   1.49535
   D57       -2.55147  -0.00006  -0.00171   0.00000  -0.00171  -2.55319
   D58       -1.56762   0.00002  -0.00020   0.00000  -0.00021  -1.56783
   D59        0.50954  -0.00005  -0.00101   0.00000  -0.00101   0.50852
   D60        2.72414   0.00000  -0.00086   0.00000  -0.00086   2.72328
   D61        2.54417   0.00005  -0.00098   0.00000  -0.00098   2.54319
   D62       -1.66186  -0.00002  -0.00179   0.00000  -0.00179  -1.66365
   D63        0.55275   0.00003  -0.00164   0.00000  -0.00164   0.55111
   D64        0.45757   0.00009   0.00040   0.00000   0.00040   0.45797
   D65        2.53473   0.00003  -0.00040   0.00000  -0.00040   2.53432
   D66       -1.53386   0.00008  -0.00026   0.00000  -0.00025  -1.53411
   D67       -1.46006   0.00015   0.00231   0.00000   0.00231  -1.45776
   D68        2.58003   0.00002   0.00036   0.00000   0.00036   2.58038
   D69        0.45477   0.00003   0.00049   0.00000   0.00049   0.45525
   D70        2.90166   0.00011   0.00264   0.00000   0.00264   2.90430
   D71        0.65856  -0.00002   0.00069   0.00000   0.00069   0.65926
   D72       -1.46670  -0.00001   0.00082   0.00000   0.00082  -1.46587
   D73        0.69801   0.00015   0.00488   0.00000   0.00488   0.70289
   D74       -1.54509   0.00002   0.00293   0.00000   0.00293  -1.54215
   D75        2.61284   0.00003   0.00306   0.00000   0.00307   2.61590
   D76        1.31458   0.00002   0.00095   0.00000   0.00095   1.31552
   D77       -0.78878   0.00002   0.00095   0.00000   0.00095  -0.78783
   D78       -2.89497   0.00003   0.00094   0.00000   0.00094  -2.89403
   D79        2.93807  -0.00005   0.00108   0.00000   0.00108   2.93915
   D80        0.83472  -0.00005   0.00108   0.00000   0.00108   0.83579
   D81       -1.27148  -0.00004   0.00107   0.00000   0.00107  -1.27041
   D82       -1.04827   0.00001   0.00014   0.00000   0.00014  -1.04813
   D83        3.13157   0.00001   0.00014   0.00000   0.00014   3.13171
   D84        1.02537   0.00002   0.00013   0.00000   0.00013   1.02550
   D85        0.92134  -0.00004   0.00578   0.00000   0.00578   0.92712
   D86       -1.20558  -0.00006   0.00527   0.00000   0.00527  -1.20031
   D87        3.01684   0.00000   0.00514   0.00000   0.00514   3.02198
   D88       -0.86763   0.00001   0.00359   0.00000   0.00359  -0.86403
   D89       -2.99455  -0.00001   0.00308   0.00000   0.00308  -2.99146
   D90        1.22787   0.00005   0.00295   0.00000   0.00295   1.23083
   D91       -3.10650  -0.00001   0.00511   0.00000   0.00511  -3.10139
   D92        1.04977  -0.00003   0.00460   0.00000   0.00460   1.05437
   D93       -1.01100   0.00003   0.00447   0.00000   0.00447  -1.00653
   D94        1.48495   0.00009   0.00101   0.00000   0.00101   1.48596
   D95       -0.56816   0.00009   0.00019   0.00000   0.00019  -0.56797
   D96       -2.81290   0.00009   0.00197   0.00000   0.00197  -2.81093
   D97       -0.46033  -0.00005  -0.00045   0.00000  -0.00045  -0.46078
   D98       -2.51344  -0.00006  -0.00128   0.00000  -0.00128  -2.51472
   D99        1.52501  -0.00006   0.00051   0.00000   0.00051   1.52551
   D100      -2.56230  -0.00001  -0.00010   0.00000  -0.00010  -2.56240
   D101       1.66778  -0.00001  -0.00092   0.00000  -0.00092   1.66685
   D102      -0.57696  -0.00001   0.00086   0.00000   0.00086  -0.57610
   D103       0.28635  -0.00087  -0.00379   0.00000  -0.00377   0.28258
   D104       2.63350   0.00261   0.03934   0.00000   0.03933   2.67283
   D105       1.85792   0.00007   0.00410   0.00000   0.00410   1.86203
   D106      -2.37386   0.00016   0.00577   0.00000   0.00577  -2.36810
   D107      -0.39167  -0.00015   0.00260   0.00000   0.00260  -0.38907
   D108      -2.42339   0.00001   0.00351   0.00000   0.00351  -2.41988
   D109      -0.37199   0.00010   0.00517   0.00000   0.00517  -0.36682
   D110       1.61020  -0.00021   0.00201   0.00000   0.00201   1.61220
   D111      -0.30305  -0.00009   0.00262   0.00000   0.00262  -0.30043
   D112       1.74835   0.00000   0.00428   0.00000   0.00428   1.75263
   D113      -2.55264  -0.00031   0.00112   0.00000   0.00112  -2.55152
   D114      -1.10847   0.00006  -0.00373   0.00000  -0.00373  -1.11220
   D115       1.19786  -0.00001  -0.00281   0.00000  -0.00281   1.19505
   D116      -2.76938  -0.00002  -0.00365   0.00000  -0.00365  -2.77303
   D117       3.13280   0.00011  -0.00230   0.00000  -0.00230   3.13050
   D118      -0.84405   0.00003  -0.00138   0.00000  -0.00138  -0.84543
   D119       1.47189   0.00002  -0.00222   0.00000  -0.00222   1.46967
   D120       1.03846   0.00029  -0.00171   0.00000  -0.00171   1.03675
   D121      -2.93840   0.00021  -0.00078   0.00000  -0.00078  -2.93918
   D122      -0.62245   0.00020  -0.00162   0.00000  -0.00162  -0.62407
   D123       0.23922  -0.00005  -0.00244   0.00000  -0.00244   0.23678
   D124      -2.01497  -0.00019  -0.00345   0.00000  -0.00345  -2.01843
   D125       2.24930  -0.00081  -0.00277   0.00000  -0.00277   2.24653
   D126      -1.83280   0.00042  -0.00336   0.00000  -0.00336  -1.83616
   D127       2.19620   0.00028  -0.00438   0.00000  -0.00438   2.19182
   D128       0.17728  -0.00034  -0.00369   0.00000  -0.00369   0.17359
   D129       2.48568  -0.00098  -0.00096   0.00000  -0.00096   2.48472
   D130       0.23149  -0.00112  -0.00197   0.00000  -0.00197   0.22952
   D131      -1.78742  -0.00173  -0.00129   0.00000  -0.00129  -1.78871
   D132      -2.70017   0.00113   0.00065   0.00000   0.00066  -2.69952
   D133       1.12111   0.00019   0.00067   0.00000   0.00067   1.12178
   D134       1.31485   0.00183  -0.00076   0.00000  -0.00075   1.31410
   D135      -1.14705   0.00089  -0.00074   0.00000  -0.00074  -1.14779
   D136      -0.67288   0.00036  -0.00081   0.00000  -0.00081  -0.67369
   D137      -3.13478  -0.00057  -0.00079   0.00000  -0.00079  -3.13558
   D138       3.01732   0.00016   0.00027   0.00000   0.00027   3.01759
   D139      -0.93107   0.00007   0.00126   0.00000   0.00126  -0.92981
   D140       0.74997   0.00012   0.00109   0.00000   0.00109   0.75107
   D141      -1.01798  -0.00005   0.00179   0.00000   0.00179  -1.01619
   D142       1.31681  -0.00014   0.00278   0.00000   0.00278   1.31959
   D143       2.99786  -0.00008   0.00261   0.00000   0.00261   3.00047
   D144       1.10642  -0.00036   0.00018   0.00000   0.00018   1.10661
   D145      -2.84197  -0.00045   0.00117   0.00000   0.00117  -2.84079
   D146      -1.16092  -0.00040   0.00101   0.00000   0.00101  -1.15992
   D147      -1.04756  -0.00042   0.00731   0.00000   0.00731  -1.04025
   D148      -3.10594  -0.00037   0.00779   0.00000   0.00779  -3.09815
   D149       1.09633  -0.00041   0.00795   0.00000   0.00795   1.10428
   D150       3.02677  -0.00031   0.00657   0.00000   0.00657   3.03334
   D151       0.96839  -0.00025   0.00705   0.00000   0.00705   0.97544
   D152      -1.11253  -0.00030   0.00722   0.00000   0.00722  -1.10531
   D153       0.89207   0.00066   0.00768   0.00000   0.00768   0.89975
   D154      -1.16631   0.00071   0.00816   0.00000   0.00816  -1.15815
   D155       3.03596   0.00067   0.00833   0.00000   0.00833   3.04428
   D156       1.44087   0.00007   0.00008   0.00000   0.00008   1.44095
   D157      -2.88952   0.00012   0.00018   0.00000   0.00018  -2.88934
   D158      -0.66673   0.00010  -0.00079   0.00000  -0.00079  -0.66753
   D159      -2.57231  -0.00008   0.00182   0.00000   0.00182  -2.57050
   D160      -0.61951  -0.00002   0.00192   0.00000   0.00192  -0.61760
   D161       1.60327  -0.00004   0.00094   0.00000   0.00094   1.60421
   D162      -0.46412  -0.00001   0.00077   0.00000   0.00077  -0.46335
   D163       1.48868   0.00004   0.00087   0.00000   0.00087   1.48955
   D164      -2.57172   0.00002  -0.00011   0.00000  -0.00011  -2.57183
   D165      -1.55830  -0.00022  -0.00144   0.00000  -0.00144  -1.55973
   D166       0.52548  -0.00013  -0.00232   0.00000  -0.00232   0.52316
   D167       2.73808  -0.00010  -0.00236   0.00000  -0.00236   2.73572
   D168       2.55165  -0.00010  -0.00147   0.00000  -0.00147   2.55018
   D169      -1.64775  -0.00002  -0.00236   0.00000  -0.00236  -1.65011
   D170       0.56485   0.00001  -0.00240   0.00000  -0.00240   0.56245
   D171       0.46646  -0.00004  -0.00073   0.00000  -0.00073   0.46573
   D172       2.55024   0.00004  -0.00161   0.00000  -0.00161   2.54863
   D173      -1.52034   0.00008  -0.00165   0.00000  -0.00165  -1.52200
   D174      -1.44438  -0.00008   0.00053   0.00000   0.00053  -1.44385
   D175       2.58865  -0.00004  -0.00071   0.00000  -0.00071   2.58795
   D176       0.46414  -0.00001  -0.00068   0.00000  -0.00068   0.46346
   D177       2.91772   0.00000   0.00050   0.00000   0.00050   2.91822
   D178       0.66756   0.00004  -0.00073   0.00000  -0.00073   0.66683
   D179      -1.45695   0.00007  -0.00070   0.00000  -0.00070  -1.45766
   D180       0.72537   0.00009   0.00268   0.00000   0.00268   0.72805
   D181      -1.52478   0.00013   0.00145   0.00000   0.00145  -1.52334
   D182       2.63389   0.00017   0.00148   0.00000   0.00148   2.63537
   D183       1.32331   0.00003   0.00121   0.00000   0.00121   1.32452
   D184      -0.77854   0.00001   0.00117   0.00000   0.00117  -0.77736
   D185      -2.88437   0.00002   0.00108   0.00000   0.00108  -2.88329
   D186       2.94916   0.00005   0.00146   0.00000   0.00146   2.95062
   D187       0.84732   0.00003   0.00142   0.00000   0.00142   0.84874
   D188      -1.25851   0.00004   0.00133   0.00000   0.00133  -1.25718
   D189      -1.03819  -0.00006   0.00039   0.00000   0.00039  -1.03779
   D190      -3.14003  -0.00008   0.00036   0.00000   0.00036  -3.13967
   D191       1.03733  -0.00007   0.00026   0.00000   0.00026   1.03759
   D192       0.96022   0.00009   0.00475   0.00000   0.00475   0.96497
   D193      -1.16538   0.00006   0.00430   0.00000   0.00430  -1.16108
   D194       3.04701   0.00007   0.00431   0.00000   0.00431   3.05132
   D195      -0.84158   0.00000   0.00308   0.00000   0.00308  -0.83849
   D196      -2.96717  -0.00003   0.00263   0.00000   0.00263  -2.96454
   D197       1.24522  -0.00003   0.00264   0.00000   0.00264   1.24786
   D198      -3.07573   0.00005   0.00442   0.00000   0.00442  -3.07131
   D199       1.08186   0.00002   0.00397   0.00000   0.00397   1.08583
   D200      -0.98894   0.00002   0.00398   0.00000   0.00398  -0.98496
   D201       1.47187   0.00005   0.00109   0.00000   0.00109   1.47296
   D202      -0.58975   0.00003   0.00053   0.00000   0.00053  -0.58921
   D203      -2.82818   0.00001   0.00199   0.00000   0.00199  -2.82619
   D204      -0.46925  -0.00002   0.00066   0.00000   0.00066  -0.46859
   D205      -2.53087  -0.00004   0.00011   0.00000   0.00011  -2.53076
   D206       1.51388  -0.00006   0.00156   0.00000   0.00156   1.51545
   D207      -2.56887   0.00005   0.00047   0.00000   0.00047  -2.56839
   D208       1.65270   0.00003  -0.00008   0.00000  -0.00008   1.65262
   D209      -0.58573   0.00002   0.00137   0.00000   0.00137  -0.58436
         Item               Value     Threshold  Converged?
 Maximum Force            0.009852     0.000450     NO 
 RMS     Force            0.000801     0.000300     NO 
 Maximum Displacement     0.464127     0.001800     NO 
 RMS     Displacement     0.108258     0.001200     NO 
 Predicted change in Energy=-7.226503D-05
 GradGradGradGradGradGradGradGradGradGradGradGradGradGradGradGradGradGrad

 Stoichiometry    C20H34O4(3)
 Framework group  C1[X(C20H34O4)]
 Deg. of freedom   168
 Full point group                 C1      NOp   1
 Largest Abelian subgroup         C1      NOp   1
 Largest concise Abelian subgroup C1      NOp   1
                         Standard orientation:                         
 ---------------------------------------------------------------------
 Center     Atomic      Atomic             Coordinates (Angstroms)
 Number     Number       Type             X           Y           Z
 ---------------------------------------------------------------------
      1          6           0       -2.909079    0.740351   -1.566097
      2          1           0       -3.222081    1.788793   -1.531769
      3          1           0       -2.470175    0.571055   -2.556159
      4          6           0       -1.782105    0.567572   -0.516181
      5          6           0       -2.185434   -0.476659    0.725901
      6          6           0       -3.573838   -1.091775    0.442001
      7          1           0       -3.814507   -1.804364    1.240792
      8          6           0       -4.691340   -0.068447    0.050592
      9          6           0       -4.109199   -0.185753   -1.387440
     10          1           0       -4.811311   -0.079635   -2.223253
     11          6           0       -3.601114   -1.597225   -1.018139
     12          1           0       -2.642264   -1.916321   -1.437274
     13          1           0       -4.336132   -2.385777   -1.188679
     14          6           0       -6.075991   -0.717635    0.166750
     15          1           0       -6.367300   -0.802887    1.221028
     16          1           0       -6.121446   -1.719575   -0.269802
     17          1           0       -6.828809   -0.100425   -0.339052
     18          6           0       -4.772889    1.320218    0.681879
     19          1           0       -3.843788    1.889900    0.617296
     20          1           0       -5.054229    1.249099    1.739789
     21          1           0       -5.551373    1.904115    0.173590
     22          1           0       -0.916286    0.105272   -0.995220
     23          8           0       -1.437567    1.828019   -0.025025
     24          1           0       -0.547316    1.778892    0.368156
     25          6           0       -2.072456    0.198402    2.097671
     26          1           0       -1.034181    0.480574    2.291185
     27          1           0       -2.378130   -0.523254    2.863994
     28          1           0       -2.696005    1.087449    2.187033
     29          8           0       -1.217996   -1.413094    0.590477
     30          6           0        2.732501   -0.399861    1.630606
     31          1           0        3.077771    0.413452    2.279989
     32          1           0        2.187576   -1.096972    2.276166
     33          6           0        1.714480    0.165156    0.603674
     34          6           0        2.290116    0.290614   -0.904577
     35          6           0        3.610489   -0.503495   -1.014932
     36          1           0        3.929710   -0.522311   -2.063642
     37          6           0        4.701388   -0.145096    0.049453
     38          6           0        3.920084   -1.112951    0.985157
     39          1           0        4.500745   -1.668640    1.730385
     40          6           0        3.426005   -1.853484   -0.280342
     41          1           0        2.414575   -2.269381   -0.266966
     42          1           0        4.111828   -2.628078   -0.625306
     43          6           0        6.063108   -0.716470   -0.367815
     44          1           0        6.499050   -0.109609   -1.170724
     45          1           0        6.006422   -1.746583   -0.728966
     46          1           0        6.758943   -0.700120    0.479788
     47          6           0        4.942475    1.287091    0.523287
     48          1           0        4.052914    1.785690    0.915735
     49          1           0        5.338356    1.907745   -0.288970
     50          1           0        5.684356    1.285124    1.331413
     51          1           0        0.872986   -0.527765    0.547383
     52          8           0        1.124218    1.369940    1.053953
     53          1           0        1.794076    2.061262    1.133486
     54          6           0        2.374923    1.734745   -1.416199
     55          1           0        1.381662    2.190108   -1.406727
     56          1           0        2.729991    1.715008   -2.451798
     57          1           0        3.065934    2.361499   -0.848187
     58          8           0        1.308305   -0.358007   -1.608932
 ---------------------------------------------------------------------
 Rotational constants (GHZ):           0.6428142           0.1110427           0.1102863
 Standard basis: 6-31++G(d,p) (6D, 7F)
 There are   660 symmetry adapted cartesian basis functions of A   symmetry.
 There are   660 symmetry adapted basis functions of A   symmetry.
   660 basis functions,  1040 primitive gaussians,   660 cartesian basis functions
    94 alpha electrons       92 beta electrons
       nuclear repulsion energy      2356.6964473446 Hartrees.
 NAtoms=   58 NActive=   58 NUniq=   58 SFac= 1.00D+00 NAtFMM=   60 NAOKFM=F Big=F
 Integral buffers will be    131072 words long.
 Raffenetti 2 integral format.
 Two-electron integral symmetry is turned on.
 Nuclear repulsion after empirical dispersion term =     2356.6347582515 Hartrees.
 One-electron integrals computed using PRISM.
 NBasis=   660 RedAO= T EigKep=  1.02D-06  NBF=   660
 NBsUse=   660 1.00D-06 EigRej= -1.00D+00 NBFU=   660
 Lowest energy guess from the checkpoint file:  "2_2_234-restart-wb.chk"
 B after Tr=     0.000000    0.000000    0.000000
         Rot=    0.999927    0.012072    0.000166    0.000029 Ang=   1.38 deg.
 B after Tr=     0.000000    0.000000    0.000000
         Rot=    0.992989   -0.118193   -0.001606   -0.000084 Ang= -13.58 deg.
 Initial guess <Sx>= 0.0000 <Sy>= 0.0000 <Sz>= 1.0000 <S**2>= 2.0104 S= 1.0035
 Requested convergence on RMS density matrix=1.00D-08 within 128 cycles.
 Requested convergence on MAX density matrix=1.00D-06.
 Requested convergence on             energy=1.00D-06.
 No special actions if energy rises.
 Restarting incremental Fock formation.
 SCF Done:  E(UwB97XD) =  -1083.08618531     A.U. after   21 cycles
            NFock= 21  Conv=0.69D-08     -V/T= 2.0092
 <Sx>= 0.0000 <Sy>= 0.0000 <Sz>= 1.0000 <S**2>= 2.0104 S= 1.0034
 <L.S>=  0.00000000000    
 Annihilation of the first spin contaminant:
 S**2 before annihilation     2.0104,   after     2.0001
 Calling FoFJK, ICntrl=      2127 FMM=F ISym2X=0 I1Cent= 0 IOpClX= 1 NMat=1 NMatS=1 NMatT=0.
 ***** Axes restored to original set *****
 -------------------------------------------------------------------
 Center     Atomic                   Forces (Hartrees/Bohr)
 Number     Number              X              Y              Z
 -------------------------------------------------------------------
      1        6          -0.000083397    0.000158083   -0.000538966
      2        1           0.000192982   -0.000417012    0.000143730
      3        1          -0.000178960   -0.000004021    0.000513193
      4        6           0.000157199    0.000445391   -0.000073282
      5        6          -0.000153118    0.000126078    0.000259178
      6        6          -0.000162282   -0.000275159    0.000203346
      7        1           0.000195626    0.000320480   -0.000206510
      8        6          -0.000348327    0.000072877    0.000089278
      9        6          -0.000156839    0.000075612   -0.000336324
     10        1           0.000309977   -0.000009997    0.000355370
     11        6           0.000106272   -0.000559590   -0.000396346
     12        1          -0.000349338    0.000138062    0.000291124
     13        1           0.000260048    0.000434230    0.000160436
     14        6          -0.000728935   -0.000350362    0.000052468
     15        1           0.000240558    0.000103870   -0.000578444
     16        1           0.000152167    0.000511038    0.000193721
     17        1           0.000491246   -0.000278878    0.000269271
     18        6          -0.000050126    0.000660635    0.000289339
     19        1          -0.000187689   -0.000313632    0.000002842
     20        1           0.000123865   -0.000045871   -0.000603216
     21        1           0.000414587   -0.000441433    0.000259624
     22        1          -0.000148850   -0.000123184    0.000037975
     23        8           0.002238506   -0.000308518    0.001223352
     24        1          -0.002442340    0.000008048   -0.001136004
     25        6           0.000018212    0.000116531    0.000801988
     26        1          -0.000406118   -0.000126968   -0.000354823
     27        1           0.000162370    0.000349983   -0.000581348
     28        1           0.000194947   -0.000334772   -0.000236725
     29        8           0.000187356    0.000038915   -0.000240936
     30        6          -0.000101821   -0.000070203    0.000559069
     31        1          -0.000141626   -0.000217119   -0.000404939
     32        1           0.000226973    0.000337278   -0.000338560
     33        6          -0.000239021    0.000217116    0.000250897
     34        6           0.000073105    0.000229765   -0.000064801
     35        6           0.000127818   -0.000100153   -0.000286716
     36        1          -0.000214417    0.000094835    0.000355793
     37        6           0.000371032    0.000073049   -0.000003287
     38        6           0.000120933   -0.000147828    0.000288034
     39        1          -0.000276070    0.000261513   -0.000278344
     40        6          -0.000128402   -0.000653901   -0.000151248
     41        1           0.000401937    0.000232732   -0.000082449
     42        1          -0.000202173    0.000440474    0.000177217
     43        6           0.000693593   -0.000298410   -0.000246868
     44        1          -0.000313631   -0.000297607    0.000459083
     45        1          -0.000124522    0.000498729    0.000211252
     46        1          -0.000458233    0.000048248   -0.000419132
     47        6           0.000059394    0.000651184    0.000243465
     48        1           0.000293658   -0.000271626   -0.000227057
     49        1          -0.000221920   -0.000411034    0.000394636
     50        1          -0.000413853   -0.000081164   -0.000484428
     51        1           0.000006327   -0.000254277   -0.000166835
     52        8           0.002466468    0.002352401    0.000206929
     53        1          -0.002071639   -0.002214983   -0.000146326
     54        6           0.000072508    0.000721366   -0.000385079
     55        1           0.000419053   -0.000403912    0.000075676
     56        1          -0.000165456   -0.000127950    0.000637502
     57        1          -0.000276933   -0.000409833   -0.000124787
     58        8          -0.000032679   -0.000169126    0.000087993
 -------------------------------------------------------------------
 Cartesian Forces:  Max     0.002466468 RMS     0.000539491

 GradGradGradGradGradGradGradGradGradGradGradGradGradGradGradGradGradGrad
 Berny optimization.
 Using GEDIIS/GDIIS optimizer.
 FormGI is forming the generalized inverse of G from B-inverse, IUseBI=4.
 Internal  Forces:  Max     0.003032939 RMS     0.000268698
 Search for a local minimum.
 Step number   4 out of a maximum of  348
 All quantities printed in internal units (Hartrees-Bohrs-Radians)
 Mixed Optimization -- En-DIIS/RFO-DIIS
 Swapping is turned off.
 Update second derivatives using D2CorX and points    2    1    3    4
 ITU=  0 -1 -1  0
     Eigenvalues ---    0.00187   0.00233   0.00269   0.00306   0.00309
     Eigenvalues ---    0.00320   0.00325   0.00396   0.00400   0.00886
     Eigenvalues ---    0.00899   0.01288   0.01439   0.01508   0.01514
     Eigenvalues ---    0.02090   0.02187   0.02246   0.02670   0.02736
     Eigenvalues ---    0.02754   0.02814   0.02862   0.02896   0.03102
     Eigenvalues ---    0.03136   0.03249   0.03373   0.03426   0.03544
     Eigenvalues ---    0.03820   0.04015   0.04167   0.04347   0.04417
     Eigenvalues ---    0.04547   0.04714   0.04823   0.04876   0.05033
     Eigenvalues ---    0.05169   0.05196   0.05243   0.05248   0.05268
     Eigenvalues ---    0.05273   0.05344   0.05495   0.05596   0.05612
     Eigenvalues ---    0.05632   0.05670   0.05671   0.05706   0.05730
     Eigenvalues ---    0.05775   0.05826   0.05838   0.05959   0.06241
     Eigenvalues ---    0.06513   0.06693   0.06695   0.06733   0.06754
     Eigenvalues ---    0.07373   0.07596   0.08146   0.08466   0.08690
     Eigenvalues ---    0.08728   0.08752   0.09212   0.09330   0.09410
     Eigenvalues ---    0.09756   0.09963   0.10349   0.10420   0.11639
     Eigenvalues ---    0.11887   0.12863   0.13356   0.14101   0.15284
     Eigenvalues ---    0.16000   0.16000   0.16000   0.16000   0.16000
     Eigenvalues ---    0.16000   0.16000   0.16000   0.16000   0.16000
     Eigenvalues ---    0.16000   0.16000   0.16000   0.16000   0.16000
     Eigenvalues ---    0.16000   0.16000   0.16650   0.17249   0.18567
     Eigenvalues ---    0.18966   0.19181   0.20250   0.20905   0.20980
     Eigenvalues ---    0.21769   0.21967   0.23101   0.24659   0.24894
     Eigenvalues ---    0.25498   0.25695   0.26896   0.26989   0.27074
     Eigenvalues ---    0.27594   0.28052   0.29005   0.29008   0.29054
     Eigenvalues ---    0.29093   0.29157   0.29468   0.29641   0.29868
     Eigenvalues ---    0.33916   0.33991   0.33996   0.34001   0.34005
     Eigenvalues ---    0.34018   0.34030   0.34037   0.34055   0.34070
     Eigenvalues ---    0.34083   0.34097   0.34105   0.34113   0.34184
     Eigenvalues ---    0.34220   0.34260   0.34320   0.34352   0.34376
     Eigenvalues ---    0.34418   0.34446   0.34478   0.34497   0.34542
     Eigenvalues ---    0.34599   0.34621   0.34633   0.34726   0.34839
     Eigenvalues ---    0.34935   0.43310   0.45976   0.47176   0.50743
     Eigenvalues ---    0.52889   0.54332   1.66539
 En-DIIS/RFO-DIIS/Sim-DIIS IScMMF=       -3 using points:     4    3
 RFO step:  Lambda=-2.38302581D-04.
 DidBck=T Rises=F RFO-DIIS coefs:    0.56400    0.43600
 Iteration  1 RMS(Cart)=  0.06784969 RMS(Int)=  0.00092367
 Iteration  2 RMS(Cart)=  0.00234732 RMS(Int)=  0.00001664
 Iteration  3 RMS(Cart)=  0.00000249 RMS(Int)=  0.00001662
 Iteration  4 RMS(Cart)=  0.00000000 RMS(Int)=  0.00001662
 Variable       Old X    -DE/DX   Delta X   Delta X   Delta X     New X
                                 (Linear)    (Quad)   (Total)
    R1        2.06869  -0.00045  -0.00050  -0.00265  -0.00315   2.06554
    R2        2.07140  -0.00054  -0.00060  -0.00321  -0.00381   2.06759
    R3        2.92892  -0.00017  -0.00015  -0.00112  -0.00127   2.92765
    R4        2.88446  -0.00013  -0.00029  -0.00134  -0.00161   2.88285
    R5        3.15978  -0.00040   0.00007  -0.00166  -0.00161   3.15817
    R6        2.06391  -0.00009  -0.00001  -0.00030  -0.00032   2.06359
    R7        2.63796  -0.00021  -0.00001  -0.00047  -0.00049   2.63747
    R8        2.91939  -0.00016  -0.00023  -0.00107  -0.00132   2.91807
    R9        2.89703  -0.00034  -0.00042  -0.00230  -0.00272   2.89431
   R10        2.55720   0.00013   0.00005   0.00039   0.00045   2.55765
   R11        2.07334  -0.00040  -0.00046  -0.00244  -0.00291   2.07044
   R12        2.95741  -0.00014  -0.00019  -0.00091  -0.00108   2.95633
   R13        2.92037  -0.00002  -0.00030  -0.00117  -0.00148   2.91889
   R14        2.94008  -0.00004  -0.00004  -0.00008  -0.00011   2.93997
   R15        2.89825  -0.00014  -0.00019  -0.00098  -0.00117   2.89708
   R16        2.88675  -0.00016  -0.00023  -0.00117  -0.00140   2.88535
   R17        2.07251  -0.00047  -0.00053  -0.00283  -0.00336   2.06915
   R18        2.91948   0.00004   0.00002   0.00020   0.00022   2.91970
   R19        2.06741  -0.00046  -0.00051  -0.00273  -0.00324   2.06417
   R20        2.06244  -0.00051  -0.00057  -0.00304  -0.00361   2.05883
   R21        2.07322  -0.00063  -0.00071  -0.00377  -0.00449   2.06874
   R22        2.06709  -0.00055  -0.00062  -0.00328  -0.00390   2.06319
   R23        2.07312  -0.00062  -0.00070  -0.00372  -0.00443   2.06869
   R24        2.06312  -0.00032  -0.00036  -0.00190  -0.00225   2.06087
   R25        2.07301  -0.00061  -0.00069  -0.00367  -0.00436   2.06864
   R26        2.07469  -0.00065  -0.00074  -0.00393  -0.00467   2.07002
   R27        1.84144  -0.00269  -0.00171  -0.00973  -0.01144   1.83001
   R28        3.50063   0.00000   0.00094   0.00271   0.00364   3.50427
   R29        2.06585  -0.00048  -0.00059  -0.00299  -0.00358   2.06227
   R30        2.07136  -0.00068  -0.00075  -0.00401  -0.00476   2.06660
   R31        2.05903  -0.00041  -0.00045  -0.00240  -0.00285   2.05617
   R32        2.07215  -0.00045  -0.00050  -0.00267  -0.00316   2.06898
   R33        2.06979  -0.00053  -0.00057  -0.00308  -0.00366   2.06614
   R34        2.93376  -0.00023  -0.00053  -0.00244  -0.00297   2.93079
   R35        2.88792  -0.00010  -0.00019  -0.00098  -0.00117   2.88675
   R36        3.05991  -0.00020  -0.00050  -0.00226  -0.00275   3.05716
   R37        2.06268   0.00017   0.00013   0.00082   0.00095   2.06363
   R38        2.67426  -0.00012  -0.00015  -0.00069  -0.00084   2.67342
   R39        2.91910  -0.00015  -0.00013  -0.00074  -0.00086   2.91824
   R40        2.89964  -0.00027  -0.00037  -0.00193  -0.00229   2.89735
   R41        2.59160   0.00006   0.00007   0.00031   0.00038   2.59198
   R42        2.07186  -0.00040  -0.00045  -0.00241  -0.00286   2.06900
   R43        2.95875  -0.00015  -0.00020  -0.00106  -0.00127   2.95748
   R44        2.92519  -0.00005  -0.00014  -0.00072  -0.00086   2.92432
   R45        2.94138  -0.00009   0.00000  -0.00004  -0.00004   2.94133
   R46        2.89989  -0.00016  -0.00021  -0.00112  -0.00133   2.89856
   R47        2.88689  -0.00017  -0.00023  -0.00120  -0.00143   2.88546
   R48        2.07123  -0.00047  -0.00053  -0.00280  -0.00333   2.06790
   R49        2.92388   0.00004   0.00011   0.00041   0.00051   2.92440
   R50        2.06676  -0.00046  -0.00051  -0.00273  -0.00324   2.06351
   R51        2.06088  -0.00050  -0.00055  -0.00291  -0.00346   2.05742
   R52        2.07267  -0.00062  -0.00070  -0.00374  -0.00445   2.06822
   R53        2.06558  -0.00053  -0.00060  -0.00317  -0.00376   2.06182
   R54        2.07258  -0.00061  -0.00069  -0.00369  -0.00438   2.06820
   R55        2.06485  -0.00044  -0.00049  -0.00261  -0.00310   2.06175
   R56        2.07155  -0.00061  -0.00068  -0.00363  -0.00431   2.06725
   R57        2.07307  -0.00064  -0.00072  -0.00382  -0.00454   2.06853
   R58        1.82528  -0.00303  -0.00213  -0.01139  -0.01352   1.81176
   R59        2.06492  -0.00055  -0.00062  -0.00326  -0.00388   2.06104
   R60        2.06917  -0.00066  -0.00074  -0.00391  -0.00465   2.06452
   R61        2.06400  -0.00047  -0.00050  -0.00273  -0.00324   2.06077
    A1        1.86579   0.00005   0.00036   0.00211   0.00246   1.86825
    A2        1.86860  -0.00011  -0.00103  -0.00457  -0.00558   1.86302
    A3        1.93115   0.00004  -0.00041  -0.00126  -0.00163   1.92952
    A4        1.87914   0.00001   0.00030   0.00115   0.00150   1.88064
    A5        1.90374   0.00003   0.00038   0.00171   0.00211   1.90586
    A6        2.00951  -0.00002   0.00039   0.00097   0.00125   2.01076
    A7        1.97950   0.00005  -0.00024  -0.00036  -0.00072   1.97878
    A8        1.90339   0.00003   0.00000   0.00049   0.00051   1.90390
    A9        1.89352   0.00015  -0.00076  -0.00101  -0.00174   1.89178
   A10        1.82626  -0.00013   0.00032  -0.00130  -0.00093   1.82533
   A11        1.94128  -0.00021  -0.00059  -0.00317  -0.00373   1.93755
   A12        1.91863   0.00011   0.00139   0.00574   0.00711   1.92574
   A13        1.90597   0.00009   0.00042   0.00192   0.00224   1.90820
   A14        1.95187  -0.00018  -0.00066  -0.00371  -0.00433   1.94754
   A15        1.75725  -0.00010   0.00048  -0.00030   0.00022   1.75747
   A16        1.98887   0.00007  -0.00012   0.00020   0.00013   1.98899
   A17        1.92686   0.00002  -0.00066  -0.00085  -0.00150   1.92536
   A18        1.91939   0.00009   0.00060   0.00266   0.00324   1.92263
   A19        1.89858   0.00002  -0.00038  -0.00168  -0.00203   1.89655
   A20        2.01235  -0.00012  -0.00034  -0.00235  -0.00273   2.00962
   A21        1.89623  -0.00001  -0.00011  -0.00010  -0.00023   1.89600
   A22        2.03772   0.00005   0.00027   0.00147   0.00175   2.03947
   A23        2.06189   0.00003   0.00037   0.00192   0.00228   2.06417
   A24        1.53575   0.00002   0.00032   0.00125   0.00159   1.53733
   A25        1.48538   0.00004  -0.00016  -0.00053  -0.00071   1.48467
   A26        1.92725  -0.00002   0.00019   0.00096   0.00116   1.92840
   A27        2.12843  -0.00013  -0.00084  -0.00429  -0.00514   2.12329
   A28        1.95616  -0.00005   0.00011   0.00029   0.00041   1.95657
   A29        2.06063  -0.00005  -0.00022  -0.00102  -0.00125   2.05938
   A30        1.88104   0.00016   0.00074   0.00371   0.00445   1.88549
   A31        1.93545  -0.00007  -0.00073  -0.00277  -0.00352   1.93193
   A32        1.93418  -0.00002  -0.00014  -0.00075  -0.00087   1.93331
   A33        1.90046   0.00003   0.00075   0.00300   0.00372   1.90418
   A34        2.04605   0.00005   0.00006   0.00021   0.00027   2.04632
   A35        1.54179  -0.00003   0.00017   0.00054   0.00071   1.54250
   A36        2.07272   0.00004  -0.00005   0.00004  -0.00001   2.07272
   A37        1.50359  -0.00002  -0.00014  -0.00054  -0.00069   1.50289
   A38        2.02852  -0.00005  -0.00032  -0.00169  -0.00201   2.02651
   A39        1.97778  -0.00002  -0.00030  -0.00147  -0.00177   1.97601
   A40        2.05233   0.00000   0.00043   0.00199   0.00242   2.05474
   A41        1.98370   0.00002  -0.00017  -0.00084  -0.00100   1.98270
   A42        1.89616   0.00005   0.00036   0.00182   0.00217   1.89833
   A43        1.92346  -0.00008  -0.00019  -0.00098  -0.00117   1.92229
   A44        1.97687  -0.00015  -0.00033  -0.00181  -0.00215   1.97473
   A45        1.92461  -0.00009  -0.00023  -0.00117  -0.00140   1.92320
   A46        1.87686   0.00012   0.00028   0.00150   0.00178   1.87864
   A47        1.88028   0.00009   0.00021   0.00111   0.00132   1.88161
   A48        1.87844   0.00013   0.00030   0.00160   0.00190   1.88034
   A49        1.98719  -0.00017  -0.00038  -0.00203  -0.00242   1.98478
   A50        1.93188  -0.00009  -0.00028  -0.00148  -0.00175   1.93013
   A51        1.90710  -0.00008  -0.00015  -0.00078  -0.00093   1.90617
   A52        1.88508   0.00012   0.00020   0.00112   0.00131   1.88639
   A53        1.87395   0.00016   0.00050   0.00264   0.00314   1.87709
   A54        1.87455   0.00008   0.00016   0.00082   0.00099   1.87554
   A55        1.89856  -0.00026   0.00326   0.00775   0.01101   1.90957
   A56        1.91989  -0.00030  -0.00073  -0.00400  -0.00473   1.91516
   A57        1.89138  -0.00011  -0.00014  -0.00075  -0.00089   1.89049
   A58        1.97198  -0.00020  -0.00056  -0.00289  -0.00346   1.96852
   A59        1.88708   0.00023   0.00075   0.00376   0.00451   1.89160
   A60        1.89484   0.00021   0.00018   0.00124   0.00141   1.89624
   A61        1.89681   0.00019   0.00057   0.00302   0.00358   1.90039
   A62        1.85426   0.00005   0.00043   0.00205   0.00248   1.85674
   A63        1.90527  -0.00010  -0.00056  -0.00319  -0.00375   1.90152
   A64        1.93000   0.00003  -0.00014  -0.00102  -0.00117   1.92883
   A65        1.87053   0.00001   0.00007   0.00046   0.00052   1.87106
   A66        1.91620   0.00001   0.00030   0.00159   0.00189   1.91808
   A67        1.98234   0.00001  -0.00006   0.00029   0.00023   1.98257
   A68        1.99459   0.00002  -0.00017  -0.00052  -0.00070   1.99390
   A69        1.88452   0.00002   0.00003   0.00045   0.00048   1.88500
   A70        1.95291  -0.00013  -0.00020  -0.00189  -0.00210   1.95081
   A71        1.84961  -0.00010  -0.00051  -0.00253  -0.00304   1.84657
   A72        1.95918   0.00005  -0.00023  -0.00088  -0.00111   1.95806
   A73        1.80833   0.00015   0.00122   0.00611   0.00733   1.81566
   A74        1.90771   0.00006   0.00018   0.00129   0.00147   1.90919
   A75        1.98575  -0.00012  -0.00052  -0.00267  -0.00319   1.98256
   A76        1.75915  -0.00003  -0.00017  -0.00096  -0.00113   1.75802
   A77        1.99628   0.00000  -0.00013  -0.00043  -0.00056   1.99573
   A78        1.90933  -0.00004   0.00014   0.00011   0.00025   1.90958
   A79        1.88962   0.00012   0.00053   0.00271   0.00324   1.89286
   A80        1.90290   0.00001  -0.00038  -0.00195  -0.00234   1.90056
   A81        2.01453  -0.00010  -0.00034  -0.00153  -0.00187   2.01266
   A82        1.88869   0.00003   0.00028   0.00146   0.00175   1.89043
   A83        2.03904   0.00004   0.00018   0.00091   0.00108   2.04012
   A84        2.06424   0.00001   0.00033   0.00151   0.00184   2.06608
   A85        1.53085   0.00001   0.00005   0.00026   0.00031   1.53115
   A86        1.48730   0.00005  -0.00010  -0.00051  -0.00061   1.48669
   A87        1.92644  -0.00005   0.00003   0.00002   0.00005   1.92649
   A88        2.13579  -0.00011  -0.00073  -0.00342  -0.00415   2.13164
   A89        1.95774  -0.00005  -0.00001  -0.00017  -0.00018   1.95756
   A90        2.06656  -0.00006  -0.00009  -0.00062  -0.00072   2.06584
   A91        1.86854   0.00017   0.00072   0.00372   0.00444   1.87298
   A92        1.93246  -0.00005  -0.00019  -0.00099  -0.00118   1.93128
   A93        1.94024  -0.00002  -0.00022  -0.00117  -0.00140   1.93884
   A94        1.89718   0.00004   0.00054   0.00283   0.00337   1.90055
   A95        2.04662   0.00005  -0.00004  -0.00009  -0.00013   2.04649
   A96        1.53700  -0.00004  -0.00010  -0.00045  -0.00055   1.53645
   A97        2.07445   0.00002   0.00007   0.00022   0.00029   2.07474
   A98        1.50342  -0.00003  -0.00016  -0.00077  -0.00092   1.50250
   A99        2.03495  -0.00004  -0.00021  -0.00112  -0.00133   2.03362
   A100       1.97619  -0.00001  -0.00027  -0.00134  -0.00161   1.97458
   A101       2.05704   0.00000   0.00045   0.00217   0.00262   2.05966
   A102       1.97996   0.00001  -0.00028  -0.00135  -0.00163   1.97833
   A103       1.89162   0.00005   0.00032   0.00168   0.00200   1.89361
   A104       1.92382  -0.00006  -0.00015  -0.00077  -0.00093   1.92290
   A105       1.97656  -0.00018  -0.00041  -0.00225  -0.00266   1.97390
   A106       1.92548  -0.00009  -0.00021  -0.00109  -0.00130   1.92418
   A107       1.87567   0.00013   0.00029   0.00156   0.00185   1.87752
   A108       1.88107   0.00009   0.00023   0.00123   0.00146   1.88253
   A109       1.87790   0.00014   0.00030   0.00160   0.00190   1.87979
   A110       1.99403  -0.00011  -0.00026  -0.00140  -0.00165   1.99238
   A111       1.93688  -0.00007  -0.00022  -0.00113  -0.00135   1.93553
   A112       1.91084  -0.00008  -0.00015  -0.00082  -0.00097   1.90987
   A113       1.87735   0.00009   0.00012   0.00072   0.00084   1.87819
   A114       1.86168   0.00012   0.00036   0.00187   0.00223   1.86391
   A115       1.87824   0.00008   0.00019   0.00103   0.00121   1.87946
   A116       2.03366  -0.00016   0.00012   0.00036   0.00046   2.03412
   A117       2.09238   0.00010   0.00035   0.00211   0.00247   2.09485
   A118       1.92439   0.00011  -0.00057   0.00041  -0.00021   1.92418
   A119       1.91673  -0.00023  -0.00051  -0.00283  -0.00335   1.91339
   A120       1.89264  -0.00010  -0.00018  -0.00093  -0.00111   1.89153
   A121       1.98409  -0.00020  -0.00055  -0.00285  -0.00340   1.98069
   A122       1.88649   0.00018   0.00050   0.00271   0.00321   1.88970
   A123       1.90863   0.00021   0.00038   0.00205   0.00242   1.91105
   A124       1.87239   0.00016   0.00043   0.00222   0.00265   1.87504
   A125       2.98171   0.00013  -0.04507   0.07247   0.02738   3.00908
   A126       3.21385   0.00062  -0.03835   0.04755   0.00918   3.22302
    D1        2.03053   0.00000   0.00573   0.01845   0.02417   2.05470
    D2       -2.22521  -0.00011   0.00600   0.01694   0.02292  -2.20230
    D3       -0.13570   0.00012   0.00723   0.02356   0.03078  -0.10492
    D4       -2.25179   0.00001   0.00579   0.01920   0.02500  -2.22680
    D5       -0.22435  -0.00010   0.00606   0.01769   0.02374  -0.20061
    D6        1.86516   0.00014   0.00729   0.02431   0.03161   1.89677
    D7       -0.12436   0.00005   0.00678   0.02293   0.02970  -0.09466
    D8        1.90308  -0.00007   0.00704   0.02142   0.02844   1.93152
    D9       -2.29059   0.00017   0.00828   0.02804   0.03631  -2.25429
   D10       -1.17887   0.00006  -0.00179  -0.00468  -0.00647  -1.18535
   D11        1.12498   0.00005  -0.00245  -0.00740  -0.00985   1.11513
   D12       -2.84762   0.00011  -0.00201  -0.00548  -0.00748  -2.85510
   D13        3.05659  -0.00005  -0.00223  -0.00754  -0.00979   3.04680
   D14       -0.92274  -0.00006  -0.00289  -0.01026  -0.01316  -0.93590
   D15        1.38784   0.00000  -0.00245  -0.00834  -0.01079   1.37705
   D16        0.94248  -0.00008  -0.00318  -0.01100  -0.01421   0.92827
   D17       -3.03685  -0.00009  -0.00385  -0.01373  -0.01759  -3.05443
   D18       -0.72626  -0.00002  -0.00340  -0.01180  -0.01522  -0.74148
   D19        0.07246  -0.00003  -0.00712  -0.02363  -0.03074   0.04172
   D20       -2.14522  -0.00005  -0.00679  -0.02262  -0.02941  -2.17463
   D21        2.10035  -0.00003  -0.00747  -0.02400  -0.03147   2.06888
   D22       -1.99995  -0.00001  -0.00720  -0.02320  -0.03038  -2.03034
   D23        2.06556  -0.00003  -0.00687  -0.02219  -0.02905   2.03650
   D24        0.02794  -0.00001  -0.00755  -0.02357  -0.03112  -0.00318
   D25        2.21249   0.00003  -0.00874  -0.02764  -0.03638   2.17611
   D26       -0.00518   0.00002  -0.00841  -0.02663  -0.03505  -0.04023
   D27       -2.04280   0.00004  -0.00909  -0.02801  -0.03711  -2.07991
   D28       -2.78415  -0.00034   0.00338  -0.00564  -0.00230  -2.78645
   D29        1.31019  -0.00036   0.00462  -0.00228   0.00239   1.31258
   D30       -0.70420  -0.00015   0.00374  -0.00229   0.00145  -0.70275
   D31        3.10397   0.00006   0.00453   0.01552   0.02005   3.12402
   D32       -0.85158   0.00004   0.00424   0.01386   0.01811  -0.83347
   D33        0.83809   0.00001   0.00442   0.01435   0.01877   0.85686
   D34       -0.98269  -0.00007   0.00389   0.01229   0.01618  -0.96651
   D35        1.34495  -0.00008   0.00360   0.01062   0.01424   1.35919
   D36        3.03462  -0.00011   0.00378   0.01112   0.01490   3.04952
   D37        1.18734   0.00012   0.00408   0.01530   0.01939   1.20673
   D38       -2.76820   0.00011   0.00379   0.01364   0.01745  -2.75076
   D39       -1.07854   0.00008   0.00397   0.01413   0.01811  -1.06043
   D40       -1.11238   0.00012   0.00336   0.01290   0.01623  -1.09615
   D41        3.11114   0.00008   0.00295   0.01108   0.01399   3.12513
   D42        1.00816   0.00004   0.00269   0.00963   0.01229   1.02045
   D43        2.99868   0.00010   0.00343   0.01317   0.01663   3.01531
   D44        0.93901   0.00006   0.00303   0.01134   0.01440   0.95341
   D45       -1.16397   0.00002   0.00277   0.00989   0.01270  -1.15127
   D46        0.82465  -0.00005   0.00393   0.01204   0.01597   0.84062
   D47       -1.23502  -0.00009   0.00352   0.01022   0.01374  -1.22129
   D48        2.94519  -0.00013   0.00326   0.00877   0.01203   2.95722
   D49        1.45962  -0.00001   0.00015   0.00081   0.00093   1.46055
   D50       -2.87301  -0.00005   0.00021   0.00098   0.00117  -2.87184
   D51       -0.63836   0.00005   0.00073   0.00353   0.00424  -0.63412
   D52       -2.56208  -0.00005  -0.00051  -0.00269  -0.00321  -2.56529
   D53       -0.61152  -0.00009  -0.00044  -0.00252  -0.00296  -0.61449
   D54        1.62312   0.00002   0.00007   0.00004   0.00011   1.62323
   D55       -0.45520   0.00000   0.00016   0.00061   0.00077  -0.45443
   D56        1.49535  -0.00004   0.00023   0.00078   0.00102   1.49637
   D57       -2.55319   0.00007   0.00075   0.00333   0.00409  -2.54910
   D58       -1.56783   0.00011   0.00009   0.00139   0.00152  -1.56631
   D59        0.50852   0.00009   0.00044   0.00303   0.00350   0.51202
   D60        2.72328   0.00010   0.00038   0.00273   0.00313   2.72641
   D61        2.54319   0.00007   0.00043   0.00230   0.00275   2.54593
   D62       -1.66365   0.00005   0.00078   0.00394   0.00472  -1.65892
   D63        0.55111   0.00006   0.00072   0.00364   0.00436   0.55546
   D64        0.45797  -0.00001  -0.00018  -0.00067  -0.00084   0.45713
   D65        2.53432  -0.00003   0.00018   0.00097   0.00113   2.53546
   D66       -1.53411  -0.00002   0.00011   0.00067   0.00077  -1.53334
   D67       -1.45776  -0.00002  -0.00101  -0.00397  -0.00495  -1.46271
   D68        2.58038   0.00003  -0.00016  -0.00040  -0.00055   2.57983
   D69        0.45525  -0.00001  -0.00021  -0.00083  -0.00104   0.45421
   D70        2.90430  -0.00002  -0.00115  -0.00481  -0.00594   2.89836
   D71        0.65926   0.00004  -0.00030  -0.00124  -0.00155   0.65771
   D72       -1.46587   0.00000  -0.00036  -0.00166  -0.00203  -1.46791
   D73        0.70289  -0.00016  -0.00213  -0.00953  -0.01164   0.69125
   D74       -1.54215  -0.00011  -0.00128  -0.00596  -0.00724  -1.54940
   D75        2.61590  -0.00015  -0.00134  -0.00638  -0.00773   2.60817
   D76        1.31552  -0.00003  -0.00041  -0.00185  -0.00225   1.31327
   D77       -0.78783  -0.00003  -0.00041  -0.00184  -0.00225  -0.79008
   D78       -2.89403  -0.00003  -0.00041  -0.00181  -0.00222  -2.89625
   D79        2.93915   0.00000  -0.00047  -0.00194  -0.00241   2.93674
   D80        0.83579   0.00000  -0.00047  -0.00193  -0.00240   0.83339
   D81       -1.27041   0.00000  -0.00047  -0.00190  -0.00237  -1.27278
   D82       -1.04813   0.00002  -0.00006   0.00000  -0.00007  -1.04820
   D83        3.13171   0.00002  -0.00006   0.00000  -0.00006   3.13165
   D84        1.02550   0.00003  -0.00006   0.00003  -0.00003   1.02547
   D85        0.92712  -0.00007  -0.00252  -0.01006  -0.01258   0.91453
   D86       -1.20031  -0.00004  -0.00230  -0.00894  -0.01124  -1.21156
   D87        3.02198  -0.00003  -0.00224  -0.00859  -0.01083   3.01114
   D88       -0.86403   0.00000  -0.00157  -0.00561  -0.00717  -0.87121
   D89       -2.99146   0.00003  -0.00134  -0.00450  -0.00584  -2.99730
   D90        1.23083   0.00004  -0.00129  -0.00414  -0.00542   1.22540
   D91       -3.10139  -0.00004  -0.00223  -0.00863  -0.01086  -3.11225
   D92        1.05437  -0.00001  -0.00201  -0.00751  -0.00952   1.04484
   D93       -1.00653   0.00000  -0.00195  -0.00716  -0.00911  -1.01564
   D94        1.48596  -0.00006  -0.00044  -0.00164  -0.00210   1.48386
   D95       -0.56797   0.00001  -0.00008   0.00020   0.00011  -0.56787
   D96       -2.81093  -0.00009  -0.00086  -0.00361  -0.00448  -2.81541
   D97       -0.46078   0.00003   0.00020   0.00080   0.00099  -0.45979
   D98       -2.51472   0.00010   0.00056   0.00264   0.00320  -2.51151
   D99        1.52551   0.00000  -0.00022  -0.00117  -0.00138   1.52413
   D100      -2.56240  -0.00003   0.00004   0.00021   0.00024  -2.56216
   D101       1.66685   0.00004   0.00040   0.00205   0.00245   1.66930
   D102      -0.57610  -0.00005  -0.00038  -0.00176  -0.00213  -0.57824
   D103       0.28258  -0.00035   0.00165  -0.07131  -0.06976   0.21282
   D104       2.67283  -0.00007  -0.01715  -0.04561  -0.06267   2.61016
   D105       1.86203  -0.00001  -0.00179  -0.00311  -0.00489   1.85713
   D106      -2.36810  -0.00010  -0.00251  -0.00628  -0.00879  -2.37689
   D107      -0.38907   0.00002  -0.00113   0.00031  -0.00082  -0.38990
   D108      -2.41988   0.00000  -0.00153  -0.00206  -0.00359  -2.42347
   D109      -0.36682  -0.00009  -0.00225  -0.00524  -0.00749  -0.37431
   D110       1.61220   0.00004  -0.00088   0.00135   0.00048   1.61268
   D111      -0.30043   0.00003  -0.00114   0.00044  -0.00070  -0.30113
   D112       1.75263  -0.00007  -0.00187  -0.00273  -0.00460   1.74803
   D113      -2.55152   0.00006  -0.00049   0.00386   0.00337  -2.54816
   D114      -1.11220   0.00004   0.00163   0.00525   0.00687  -1.10533
   D115       1.19505   0.00004   0.00122   0.00326   0.00448   1.19953
   D116      -2.77303   0.00009   0.00159   0.00496   0.00655  -2.76647
   D117       3.13050  -0.00004   0.00100   0.00239   0.00339   3.13389
   D118      -0.84543  -0.00004   0.00060   0.00040   0.00100  -0.84443
   D119       1.46967   0.00000   0.00097   0.00211   0.00307   1.47275
   D120       1.03675  -0.00007   0.00074   0.00048   0.00123   1.03798
   D121      -2.93918  -0.00006   0.00034  -0.00151  -0.00117  -2.94034
   D122      -0.62407  -0.00002   0.00071   0.00020   0.00091  -0.62317
   D123       0.23678   0.00000   0.00106  -0.00075   0.00031   0.23709
   D124      -2.01843   0.00004   0.00151   0.00089   0.00239  -2.01603
   D125       2.24653  -0.00004   0.00121  -0.00060   0.00060   2.24713
   D126      -1.83616   0.00002   0.00147   0.00068   0.00215  -1.83401
   D127       2.19182   0.00006   0.00191   0.00233   0.00424   2.19606
   D128       0.17359  -0.00001   0.00161   0.00084   0.00244   0.17604
   D129       2.48472  -0.00013   0.00042  -0.00469  -0.00427   2.48045
   D130       0.22952  -0.00009   0.00086  -0.00305  -0.00219   0.22733
   D131      -1.78871  -0.00016   0.00056  -0.00454  -0.00398  -1.79269
   D132      -2.69952  -0.00002  -0.00029  -0.00144  -0.00175  -2.70127
   D133       1.12178  -0.00012  -0.00029  -0.00585  -0.00611   1.11567
   D134       1.31410   0.00003   0.00033   0.00170   0.00200   1.31610
   D135      -1.14779  -0.00007   0.00032  -0.00271  -0.00236  -1.15015
   D136      -0.67369   0.00004   0.00035   0.00166   0.00199  -0.67170
   D137      -3.13558  -0.00006   0.00035  -0.00275  -0.00237  -3.13795
   D138       3.01759   0.00005  -0.00012   0.00258   0.00246   3.02005
   D139      -0.92981   0.00002  -0.00055   0.00053  -0.00002  -0.92983
   D140       0.75107   0.00001  -0.00048   0.00100   0.00052   0.75159
   D141      -1.01619  -0.00006  -0.00078  -0.00030  -0.00108  -1.01727
   D142       1.31959  -0.00009  -0.00121  -0.00235  -0.00356   1.31603
   D143       3.00047  -0.00010  -0.00114  -0.00188  -0.00302   2.99745
   D144       1.10661   0.00007  -0.00008   0.00301   0.00293   1.10953
   D145      -2.84079   0.00005  -0.00051   0.00096   0.00045  -2.84035
   D146      -1.15992   0.00003  -0.00044   0.00143   0.00099  -1.15893
   D147      -1.04025   0.00001  -0.00319  -0.00982  -0.01301  -1.05326
   D148      -3.09815  -0.00002  -0.00340  -0.01094  -0.01433  -3.11248
   D149       1.10428  -0.00003  -0.00347  -0.01131  -0.01478   1.08950
   D150       3.03334   0.00003  -0.00286  -0.00889  -0.01175   3.02158
   D151       0.97544   0.00000  -0.00307  -0.01000  -0.01308   0.96236
   D152      -1.10531  -0.00001  -0.00315  -0.01038  -0.01352  -1.11884
   D153       0.89975  -0.00001  -0.00335  -0.01076  -0.01412   0.88563
   D154      -1.15815  -0.00004  -0.00356  -0.01188  -0.01544  -1.17359
   D155       3.04428  -0.00005  -0.00363  -0.01225  -0.01588   3.02840
   D156       1.44095   0.00000  -0.00004  -0.00001  -0.00004   1.44091
   D157      -2.88934  -0.00004  -0.00008  -0.00038  -0.00045  -2.88979
   D158      -0.66753   0.00007   0.00035   0.00205   0.00240  -0.66513
   D159      -2.57050  -0.00006  -0.00079  -0.00369  -0.00448  -2.57498
   D160      -0.61760  -0.00010  -0.00084  -0.00405  -0.00489  -0.62249
   D161       1.60421   0.00002  -0.00041  -0.00163  -0.00204   1.60217
   D162      -0.46335  -0.00003  -0.00033  -0.00157  -0.00191  -0.46526
   D163       1.48955  -0.00007  -0.00038  -0.00194  -0.00232   1.48723
   D164      -2.57183   0.00005   0.00005   0.00048   0.00053  -2.57130
   D165      -1.55973   0.00011   0.00063   0.00287   0.00350  -1.55624
   D166       0.52316   0.00009   0.00101   0.00470   0.00571   0.52887
   D167       2.73572   0.00010   0.00103   0.00484   0.00587   2.74159
   D168       2.55018   0.00006   0.00064   0.00311   0.00375   2.55393
   D169      -1.65011   0.00004   0.00103   0.00494   0.00596  -1.64415
   D170       0.56245   0.00006   0.00104   0.00508   0.00612   0.56857
   D171       0.46573   0.00001   0.00032   0.00151   0.00183   0.46756
   D172       2.54863  -0.00001   0.00070   0.00334   0.00404   2.55267
   D173      -1.52200   0.00001   0.00072   0.00348   0.00420  -1.51780
   D174      -1.44385  -0.00001  -0.00023  -0.00137  -0.00160  -1.44545
   D175       2.58795   0.00002   0.00031   0.00136   0.00167   2.58961
   D176       0.46346   0.00001   0.00029   0.00139   0.00169   0.46515
   D177       2.91822   0.00002  -0.00022  -0.00118  -0.00140   2.91681
   D178       0.66683   0.00006   0.00032   0.00155   0.00187   0.66869
   D179      -1.45766   0.00005   0.00031   0.00158   0.00189  -1.45577
   D180       0.72805  -0.00013  -0.00117  -0.00583  -0.00700   0.72105
   D181      -1.52334  -0.00009  -0.00063  -0.00310  -0.00373  -1.52707
   D182       2.63537  -0.00010  -0.00065  -0.00307  -0.00371   2.63165
   D183       1.32452  -0.00002  -0.00053  -0.00183  -0.00236   1.32216
   D184      -0.77736  -0.00002  -0.00051  -0.00175  -0.00226  -0.77963
   D185      -2.88329  -0.00001  -0.00047  -0.00148  -0.00195  -2.88524
   D186       2.95062  -0.00001  -0.00064  -0.00247  -0.00311   2.94751
   D187       0.84874  -0.00001  -0.00062  -0.00239  -0.00301   0.84573
   D188      -1.25718   0.00000  -0.00058  -0.00212  -0.00270  -1.25988
   D189      -1.03779   0.00001  -0.00017  -0.00039  -0.00056  -1.03836
   D190      -3.13967   0.00001  -0.00016  -0.00031  -0.00047  -3.14014
   D191       1.03759   0.00002  -0.00011  -0.00004  -0.00015   1.03744
   D192       0.96497  -0.00005  -0.00207  -0.00742  -0.00948   0.95548
   D193      -1.16108  -0.00002  -0.00187  -0.00648  -0.00835  -1.16943
   D194       3.05132  -0.00003  -0.00188  -0.00654  -0.00841   3.04291
   D195      -0.83849   0.00001  -0.00134  -0.00383  -0.00517  -0.84367
   D196      -2.96454   0.00003  -0.00115  -0.00289  -0.00404  -2.96858
   D197       1.24786   0.00003  -0.00115  -0.00295  -0.00410   1.24376
   D198      -3.07131  -0.00003  -0.00193  -0.00653  -0.00846  -3.07977
   D199       1.08583  -0.00001  -0.00173  -0.00559  -0.00732   1.07850
   D200      -0.98496  -0.00001  -0.00174  -0.00565  -0.00739  -0.99234
   D201       1.47296  -0.00006  -0.00047  -0.00229  -0.00277   1.47019
   D202      -0.58921   0.00001  -0.00023  -0.00103  -0.00126  -0.59047
   D203      -2.82619  -0.00008  -0.00087  -0.00426  -0.00513  -2.83131
   D204      -0.46859   0.00000  -0.00029  -0.00136  -0.00165  -0.47023
   D205      -2.53076   0.00007  -0.00005  -0.00009  -0.00014  -2.53090
   D206       1.51545  -0.00002  -0.00068  -0.00332  -0.00400   1.51144
   D207      -2.56839  -0.00003  -0.00021  -0.00104  -0.00124  -2.56964
   D208       1.65262   0.00003   0.00004   0.00023   0.00027   1.65288
   D209      -0.58436  -0.00005  -0.00060  -0.00300  -0.00360  -0.58796
         Item               Value     Threshold  Converged?
 Maximum Force            0.003033     0.000450     NO 
 RMS     Force            0.000269     0.000300     YES
 Maximum Displacement     0.326526     0.001800     NO 
 RMS     Displacement     0.068179     0.001200     NO 
 Predicted change in Energy=-1.237996D-04
 GradGradGradGradGradGradGradGradGradGradGradGradGradGradGradGradGradGrad

 Stoichiometry    C20H34O4(3)
 Framework group  C1[X(C20H34O4)]
 Deg. of freedom   168
 Full point group                 C1      NOp   1
 Largest Abelian subgroup         C1      NOp   1
 Largest concise Abelian subgroup C1      NOp   1
                         Standard orientation:                         
 ---------------------------------------------------------------------
 Center     Atomic      Atomic             Coordinates (Angstroms)
 Number     Number       Type             X           Y           Z
 ---------------------------------------------------------------------
      1          6           0       -2.953056    0.802355   -1.548003
      2          1           0       -3.246947    1.851531   -1.460896
      3          1           0       -2.548445    0.665246   -2.555273
      4          6           0       -1.798059    0.577253   -0.540293
      5          6           0       -2.165171   -0.535544    0.651314
      6          6           0       -3.576287   -1.109125    0.397870
      7          1           0       -3.798346   -1.849759    1.174110
      8          6           0       -4.682960   -0.044279    0.099881
      9          6           0       -4.162229   -0.109550   -1.364696
     10          1           0       -4.893272    0.049510   -2.164186
     11          6           0       -3.672815   -1.547143   -1.080183
     12          1           0       -2.739629   -1.868309   -1.548328
     13          1           0       -4.432254   -2.308805   -1.253697
     14          6           0       -6.077419   -0.664654    0.244505
     15          1           0       -6.325201   -0.792336    1.303151
     16          1           0       -6.164514   -1.641268   -0.235761
     17          1           0       -6.831577   -0.006573   -0.198844
     18          6           0       -4.695701    1.314556    0.796089
     19          1           0       -3.750259    1.853322    0.723937
     20          1           0       -4.942209    1.201408    1.856634
     21          1           0       -5.469889    1.944003    0.344044
     22          1           0       -0.944290    0.145130   -1.066434
     23          8           0       -1.452083    1.809878    0.015482
     24          1           0       -0.558459    1.756919    0.384840
     25          6           0       -1.976224    0.055393    2.051638
     26          1           0       -0.928463    0.321611    2.200878
     27          1           0       -2.245955   -0.708467    2.786295
     28          1           0       -2.587436    0.939305    2.222045
     29          8           0       -1.224588   -1.478959    0.412366
     30          6           0        2.756964   -0.365018    1.649612
     31          1           0        3.101397    0.468436    2.270449
     32          1           0        2.229210   -1.050252    2.318455
     33          6           0        1.720437    0.165044    0.624937
     34          6           0        2.275961    0.263879   -0.891253
     35          6           0        3.603737   -0.516735   -1.002649
     36          1           0        3.908082   -0.550424   -2.053827
     37          6           0        4.701975   -0.121424    0.039910
     38          6           0        3.943922   -1.078693    1.005127
     39          1           0        4.539087   -1.608734    1.754993
     40          6           0        3.447402   -1.853567   -0.239006
     41          1           0        2.444014   -2.283318   -0.208775
     42          1           0        4.142164   -2.621699   -0.574618
     43          6           0        6.065274   -0.684530   -0.380844
     44          1           0        6.481146   -0.092308   -1.201914
     45          1           0        6.015125   -1.721852   -0.715322
     46          1           0        6.768822   -0.638387    0.456232
     47          6           0        4.923115    1.324527    0.477873
     48          1           0        4.027829    1.817091    0.860228
     49          1           0        5.305421    1.928859   -0.349973
     50          1           0        5.666612    1.352107    1.280769
     51          1           0        0.887882   -0.540809    0.591152
     52          8           0        1.127211    1.374687    1.056514
     53          1           0        1.788608    2.066317    1.114733
     54          6           0        2.338900    1.698152   -1.429437
     55          1           0        1.339427    2.134701   -1.426679
     56          1           0        2.694621    1.663345   -2.461812
     57          1           0        3.018959    2.342367   -0.871119
     58          8           0        1.292227   -0.411016   -1.568090
 ---------------------------------------------------------------------
 Rotational constants (GHZ):           0.6483542           0.1111810           0.1103442
 Standard basis: 6-31++G(d,p) (6D, 7F)
 There are   660 symmetry adapted cartesian basis functions of A   symmetry.
 There are   660 symmetry adapted basis functions of A   symmetry.
   660 basis functions,  1040 primitive gaussians,   660 cartesian basis functions
    94 alpha electrons       92 beta electrons
       nuclear repulsion energy      2359.6145517774 Hartrees.
 NAtoms=   58 NActive=   58 NUniq=   58 SFac= 1.00D+00 NAtFMM=   60 NAOKFM=F Big=F
 Integral buffers will be    131072 words long.
 Raffenetti 2 integral format.
 Two-electron integral symmetry is turned on.
 Nuclear repulsion after empirical dispersion term =     2359.5526748372 Hartrees.
 One-electron integrals computed using PRISM.
 NBasis=   660 RedAO= T EigKep=  1.73D-06  NBF=   660
 NBsUse=   659 1.00D-06 EigRej=  9.81D-07 NBFU=   659
 Initial guess from the checkpoint file:  "2_2_234-restart-wb.chk"
 B after Tr=     0.000000    0.000000    0.000000
         Rot=    0.999969   -0.007480   -0.002398    0.000097 Ang=  -0.90 deg.
 Initial guess <Sx>= 0.0000 <Sy>= 0.0000 <Sz>= 1.0000 <S**2>= 2.0104 S= 1.0035
 ExpMin= 3.60D-02 ExpMax= 5.48D+03 ExpMxC= 8.25D+02 IAcc=3 IRadAn=         7 AccDes= 0.00D+00
 Harris functional with IExCor= 4639 and IRadAn=       7 diagonalized for initial guess.
 HarFok:  IExCor= 4639 AccDes= 0.00D+00 IRadAn=         7 IDoV= 1 UseB2=F ITyADJ=14
 ICtDFT=  3500011 ScaDFX=  1.000000  1.000000  1.000000  1.000000
 FoFCou: FMM=F IPFlag=           0 FMFlag=      100000 FMFlg1=           0
         NFxFlg=           0 DoJE=T BraDBF=F KetDBF=T FulRan=T
         wScrn=  0.000000 ICntrl=       500 IOpCl=  0 I1Cent=   200000004 NGrid=           0
         NMat0=    1 NMatS0=      1 NMatT0=    0 NMatD0=    1 NMtDS0=    0 NMtDT0=    0
 Petite list used in FoFCou.
 Requested convergence on RMS density matrix=1.00D-08 within 128 cycles.
 Requested convergence on MAX density matrix=1.00D-06.
 Requested convergence on             energy=1.00D-06.
 No special actions if energy rises.
 Restarting incremental Fock formation.
 SCF Done:  E(UwB97XD) =  -1083.08593418     A.U. after   26 cycles
            NFock= 26  Conv=0.63D-08     -V/T= 2.0091
 <Sx>= 0.0000 <Sy>= 0.0000 <Sz>= 1.0000 <S**2>= 2.0103 S= 1.0034
 <L.S>=  0.00000000000    
 Annihilation of the first spin contaminant:
 S**2 before annihilation     2.0103,   after     2.0001
 Calling FoFJK, ICntrl=      2127 FMM=F ISym2X=0 I1Cent= 0 IOpClX= 1 NMat=1 NMatS=1 NMatT=0.
 ***** Axes restored to original set *****
 -------------------------------------------------------------------
 Center     Atomic                   Forces (Hartrees/Bohr)
 Number     Number              X              Y              Z
 -------------------------------------------------------------------
      1        6           0.000121812   -0.000462026    0.000222389
      2        1          -0.000256436    0.000582199   -0.000245585
      3        1           0.000097629   -0.000193539   -0.000773645
      4        6          -0.000131147   -0.000748868    0.000211895
      5        6          -0.000106227   -0.000218659   -0.001099416
      6        6          -0.000050850    0.000421837    0.000029379
      7        1          -0.000250431   -0.000509383    0.000365949
      8        6           0.000060399   -0.000498832    0.000096907
      9        6           0.000242734    0.000072520    0.000384985
     10        1          -0.000468809    0.000068224   -0.000516015
     11        6          -0.000033289    0.000761188    0.000412879
     12        1           0.000495739   -0.000052184   -0.000324871
     13        1          -0.000581279   -0.000491696   -0.000220576
     14        6           0.000851883    0.000405602   -0.000093226
     15        1          -0.000272314   -0.000145862    0.000843646
     16        1          -0.000135975   -0.000698485   -0.000346984
     17        1          -0.000670548    0.000497116   -0.000348786
     18        6           0.000205885   -0.000458191   -0.000321884
     19        1          -0.000127625    0.000324350    0.000095499
     20        1          -0.000305901   -0.000069751    0.000890354
     21        1          -0.000681855    0.000630077   -0.000323035
     22        1           0.000691011    0.000423639    0.000555629
     23        8          -0.002139487    0.001085183   -0.001595338
     24        1           0.002653495   -0.000799423    0.001017794
     25        6           0.000054616   -0.000412636   -0.000720482
     26        1           0.000496479    0.000356308    0.000790350
     27        1          -0.000096717   -0.000527191    0.000688313
     28        1          -0.000292795    0.000468169    0.000256511
     29        8           0.000729914    0.000288343    0.000599156
     30        6           0.000198809    0.000026483   -0.000563906
     31        1           0.000282321    0.000222491    0.000584188
     32        1          -0.000172928   -0.000472083    0.000557972
     33        6          -0.000219627   -0.000292586    0.000014719
     34        6          -0.000249625   -0.000535083    0.000315322
     35        6          -0.000093952    0.000024763    0.000146818
     36        1           0.000208623   -0.000137927   -0.000571085
     37        6          -0.000447002   -0.000011737   -0.000193767
     38        6          -0.000079438    0.000105591   -0.000209205
     39        1           0.000402114   -0.000398120    0.000411812
     40        6          -0.000194330    0.000855482    0.000205945
     41        1          -0.000622524   -0.000266341    0.000097202
     42        1           0.000371088   -0.000526755   -0.000153066
     43        6          -0.000696126    0.000396864    0.000326421
     44        1           0.000386088    0.000433203   -0.000653869
     45        1           0.000086182   -0.000644717   -0.000214832
     46        1           0.000630921    0.000009596    0.000631122
     47        6           0.000094968   -0.000734452    0.000019085
     48        1          -0.000117064    0.000204575    0.000327611
     49        1           0.000275834    0.000537597   -0.000618707
     50        1           0.000642446    0.000112580    0.000697370
     51        1          -0.000535784    0.000298025   -0.000507506
     52        8          -0.003123767   -0.003147571   -0.000341792
     53        1           0.002844211    0.003110554    0.000496225
     54        6          -0.000055933   -0.000587914    0.000123008
     55        1          -0.000622018    0.000507674   -0.000031024
     56        1           0.000277578    0.000176171   -0.000899759
     57        1           0.000115007    0.000502097   -0.000101471
     58        8           0.000314017    0.000133512   -0.000426623
 -------------------------------------------------------------------
 Cartesian Forces:  Max     0.003147571 RMS     0.000698391

 GradGradGradGradGradGradGradGradGradGradGradGradGradGradGradGradGradGrad
 Berny optimization.
 Using GEDIIS/GDIIS optimizer.
 FormGI is forming the generalized inverse of G from B-inverse, IUseBI=4.
 Internal  Forces:  Max     0.004488688 RMS     0.000509155
 Search for a local minimum.
 Step number   5 out of a maximum of  348
 All quantities printed in internal units (Hartrees-Bohrs-Radians)
 Mixed Optimization -- En-DIIS/RFO-DIIS
 Swapping is turned off.
 Update second derivatives using D2CorX and points    2    1    3    4    5
 DE=  2.51D-04 DEPred=-1.24D-04 R=-2.03D+00
 Trust test=-2.03D+00 RLast= 1.96D-01 DXMaxT set to 5.00D-02
 ITU= -1  0 -1 -1  0
     Eigenvalues ---    0.00198   0.00269   0.00304   0.00308   0.00320
     Eigenvalues ---    0.00323   0.00385   0.00399   0.00438   0.00879
     Eigenvalues ---    0.00920   0.01298   0.01465   0.01509   0.01543
     Eigenvalues ---    0.02096   0.02230   0.02244   0.02693   0.02736
     Eigenvalues ---    0.02753   0.02841   0.02876   0.02903   0.03094
     Eigenvalues ---    0.03144   0.03384   0.03419   0.03479   0.03758
     Eigenvalues ---    0.03856   0.04042   0.04157   0.04401   0.04407
     Eigenvalues ---    0.04680   0.04736   0.04871   0.04912   0.05153
     Eigenvalues ---    0.05212   0.05259   0.05271   0.05284   0.05290
     Eigenvalues ---    0.05292   0.05393   0.05487   0.05609   0.05626
     Eigenvalues ---    0.05631   0.05683   0.05687   0.05718   0.05745
     Eigenvalues ---    0.05816   0.05846   0.05858   0.05927   0.06276
     Eigenvalues ---    0.06501   0.06711   0.06718   0.06725   0.06786
     Eigenvalues ---    0.07388   0.07735   0.08175   0.08480   0.08713
     Eigenvalues ---    0.08760   0.08817   0.09257   0.09352   0.09648
     Eigenvalues ---    0.09741   0.10147   0.10373   0.10630   0.11871
     Eigenvalues ---    0.12131   0.12857   0.13320   0.14117   0.15563
     Eigenvalues ---    0.16000   0.16000   0.16000   0.16000   0.16000
     Eigenvalues ---    0.16000   0.16000   0.16000   0.16000   0.16000
     Eigenvalues ---    0.16000   0.16000   0.16000   0.16000   0.16000
     Eigenvalues ---    0.16000   0.16220   0.16648   0.17247   0.18596
     Eigenvalues ---    0.18937   0.19174   0.20738   0.20944   0.21128
     Eigenvalues ---    0.21908   0.22111   0.23134   0.24671   0.24873
     Eigenvalues ---    0.25509   0.25720   0.26936   0.27038   0.27561
     Eigenvalues ---    0.27710   0.28971   0.29004   0.29047   0.29072
     Eigenvalues ---    0.29151   0.29297   0.29623   0.29702   0.30843
     Eigenvalues ---    0.33916   0.33992   0.33996   0.34001   0.34005
     Eigenvalues ---    0.34019   0.34030   0.34037   0.34056   0.34070
     Eigenvalues ---    0.34084   0.34098   0.34107   0.34114   0.34184
     Eigenvalues ---    0.34219   0.34260   0.34320   0.34352   0.34376
     Eigenvalues ---    0.34421   0.34446   0.34480   0.34510   0.34555
     Eigenvalues ---    0.34611   0.34622   0.34705   0.34737   0.34841
     Eigenvalues ---    0.34977   0.43337   0.46084   0.48262   0.50745
     Eigenvalues ---    0.53083   0.54352   1.63714
 En-DIIS/RFO-DIIS/Sim-DIIS IScMMF=       -3 using points:     5    4    3
 RFO step:  Lambda=-5.89909577D-04.
 EnCoef did     3 forward-backward iterations
 DidBck=T Rises=T En-DIIS coefs:    0.37598    0.34639    0.27764
 Iteration  1 RMS(Cart)=  0.09744346 RMS(Int)=  0.00207537
 Iteration  2 RMS(Cart)=  0.00624657 RMS(Int)=  0.00004187
 Iteration  3 RMS(Cart)=  0.00002094 RMS(Int)=  0.00004142
 Iteration  4 RMS(Cart)=  0.00000000 RMS(Int)=  0.00004142
 Variable       Old X    -DE/DX   Delta X   Delta X   Delta X     New X
                                 (Linear)    (Quad)   (Total)
    R1        2.06554   0.00061   0.00165  -0.00099   0.00066   2.06620
    R2        2.06759   0.00077   0.00199  -0.00116   0.00083   2.06842
    R3        2.92765   0.00096   0.00070  -0.00020   0.00050   2.92815
    R4        2.88285   0.00044   0.00082  -0.00017   0.00065   2.88351
    R5        3.15817   0.00071   0.00105  -0.00101   0.00004   3.15821
    R6        2.06359   0.00013   0.00019  -0.00028  -0.00009   2.06351
    R7        2.63747  -0.00020   0.00029  -0.00046  -0.00017   2.63730
    R8        2.91807   0.00085   0.00067   0.00027   0.00094   2.91901
    R9        2.89431   0.00090   0.00143  -0.00049   0.00094   2.89525
   R10        2.55765   0.00020  -0.00024   0.00031   0.00007   2.55772
   R11        2.07044   0.00065   0.00152  -0.00083   0.00069   2.07112
   R12        2.95633   0.00055   0.00056  -0.00003   0.00052   2.95685
   R13        2.91889  -0.00002   0.00073  -0.00009   0.00064   2.91953
   R14        2.93997   0.00069   0.00004   0.00061   0.00065   2.94062
   R15        2.89708   0.00019   0.00061  -0.00037   0.00024   2.89732
   R16        2.88535   0.00055   0.00073  -0.00016   0.00057   2.88592
   R17        2.06915   0.00070   0.00176  -0.00101   0.00075   2.06990
   R18        2.91970  -0.00033  -0.00012   0.00012   0.00000   2.91970
   R19        2.06417   0.00058   0.00169  -0.00105   0.00064   2.06481
   R20        2.05883   0.00078   0.00189  -0.00107   0.00082   2.05965
   R21        2.06874   0.00089   0.00235  -0.00138   0.00097   2.06970
   R22        2.06319   0.00079   0.00204  -0.00120   0.00084   2.06404
   R23        2.06869   0.00090   0.00232  -0.00134   0.00097   2.06967
   R24        2.06087   0.00004   0.00118  -0.00101   0.00017   2.06105
   R25        2.06864   0.00094   0.00228  -0.00129   0.00100   2.06964
   R26        2.07002   0.00098   0.00244  -0.00140   0.00104   2.07106
   R27        1.83001   0.00260   0.00605  -0.00404   0.00201   1.83202
   R28        3.50427  -0.00027  -0.00168   0.00149  -0.00019   3.50409
   R29        2.06227   0.00068   0.00186  -0.00108   0.00078   2.06304
   R30        2.06660   0.00085   0.00250  -0.00156   0.00093   2.06754
   R31        2.05617   0.00058   0.00149  -0.00087   0.00062   2.05680
   R32        2.06898   0.00059   0.00166  -0.00101   0.00064   2.06963
   R33        2.06614   0.00072   0.00192  -0.00115   0.00076   2.06690
   R34        2.93079   0.00094   0.00152  -0.00025   0.00126   2.93205
   R35        2.88675   0.00023   0.00061  -0.00026   0.00034   2.88709
   R36        3.05716   0.00091   0.00140   0.00020   0.00160   3.05876
   R37        2.06363   0.00023  -0.00051   0.00058   0.00007   2.06370
   R38        2.67342   0.00034   0.00043  -0.00007   0.00035   2.67378
   R39        2.91824   0.00045   0.00046  -0.00009   0.00036   2.91860
   R40        2.89735   0.00087   0.00120  -0.00028   0.00092   2.89827
   R41        2.59198  -0.00008  -0.00019   0.00007  -0.00012   2.59186
   R42        2.06900   0.00061   0.00150  -0.00085   0.00064   2.06964
   R43        2.95748   0.00083   0.00066   0.00023   0.00089   2.95837
   R44        2.92432   0.00007   0.00045  -0.00024   0.00020   2.92453
   R45        2.94133   0.00037   0.00003   0.00006   0.00008   2.94142
   R46        2.89856   0.00027   0.00070  -0.00038   0.00032   2.89888
   R47        2.88546   0.00036   0.00075  -0.00034   0.00041   2.88587
   R48        2.06790   0.00069   0.00174  -0.00101   0.00073   2.06864
   R49        2.92440  -0.00006  -0.00025   0.00016  -0.00009   2.92431
   R50        2.06351   0.00068   0.00170  -0.00098   0.00071   2.06423
   R51        2.05742   0.00066   0.00181  -0.00110   0.00071   2.05813
   R52        2.06822   0.00087   0.00233  -0.00138   0.00094   2.06917
   R53        2.06182   0.00068   0.00197  -0.00122   0.00075   2.06256
   R54        2.06820   0.00089   0.00229  -0.00134   0.00095   2.06915
   R55        2.06175   0.00030   0.00162  -0.00121   0.00042   2.06217
   R56        2.06725   0.00086   0.00225  -0.00133   0.00092   2.06817
   R57        2.06853   0.00095   0.00238  -0.00136   0.00101   2.06954
   R58        1.81176   0.00424   0.00708  -0.00422   0.00286   1.81463
   R59        2.06104   0.00077   0.00203  -0.00119   0.00083   2.06187
   R60        2.06452   0.00093   0.00243  -0.00143   0.00100   2.06552
   R61        2.06077   0.00032   0.00170  -0.00126   0.00043   2.06120
    A1        1.86825  -0.00003  -0.00130   0.00095  -0.00036   1.86789
    A2        1.86302   0.00016   0.00282  -0.00073   0.00209   1.86511
    A3        1.92952  -0.00009   0.00076   0.00052   0.00128   1.93080
    A4        1.88064   0.00005  -0.00074  -0.00012  -0.00087   1.87977
    A5        1.90586  -0.00019  -0.00107  -0.00063  -0.00171   1.90415
    A6        2.01076   0.00010  -0.00053   0.00009  -0.00042   2.01034
    A7        1.97878  -0.00025   0.00030  -0.00045  -0.00013   1.97865
    A8        1.90390   0.00034  -0.00032   0.00089   0.00057   1.90447
    A9        1.89178   0.00071   0.00060   0.00235   0.00294   1.89472
   A10        1.82533   0.00004   0.00079  -0.00114  -0.00036   1.82497
   A11        1.93755  -0.00007   0.00195  -0.00126   0.00069   1.93823
   A12        1.92574  -0.00083  -0.00355  -0.00051  -0.00406   1.92168
   A13        1.90820  -0.00003  -0.00113   0.00090  -0.00022   1.90799
   A14        1.94754   0.00073   0.00228  -0.00079   0.00149   1.94903
   A15        1.75747  -0.00028   0.00017  -0.00095  -0.00078   1.75669
   A16        1.98899  -0.00049  -0.00015  -0.00058  -0.00074   1.98825
   A17        1.92536   0.00043   0.00052   0.00114   0.00166   1.92701
   A18        1.92263  -0.00031  -0.00164   0.00027  -0.00136   1.92127
   A19        1.89655   0.00000   0.00102  -0.00075   0.00027   1.89682
   A20        2.00962   0.00051   0.00148  -0.00019   0.00130   2.01092
   A21        1.89600  -0.00019   0.00007   0.00043   0.00050   1.89650
   A22        2.03947  -0.00023  -0.00092   0.00026  -0.00066   2.03881
   A23        2.06417  -0.00002  -0.00119   0.00075  -0.00044   2.06373
   A24        1.53733  -0.00007  -0.00079  -0.00028  -0.00107   1.53626
   A25        1.48467  -0.00028   0.00034  -0.00024   0.00010   1.48477
   A26        1.92840   0.00020  -0.00060  -0.00002  -0.00062   1.92778
   A27        2.12329   0.00033   0.00267  -0.00069   0.00199   2.12527
   A28        1.95657   0.00013  -0.00019  -0.00058  -0.00077   1.95580
   A29        2.05938   0.00031   0.00064   0.00067   0.00132   2.06070
   A30        1.88549  -0.00056  -0.00230   0.00061  -0.00169   1.88380
   A31        1.93193   0.00053   0.00173   0.00190   0.00363   1.93556
   A32        1.93331   0.00002   0.00046  -0.00057  -0.00012   1.93319
   A33        1.90418  -0.00027  -0.00185  -0.00021  -0.00205   1.90213
   A34        2.04632  -0.00022  -0.00013  -0.00034  -0.00047   2.04585
   A35        1.54250  -0.00001  -0.00034  -0.00057  -0.00091   1.54159
   A36        2.07272  -0.00002  -0.00003  -0.00001  -0.00004   2.07268
   A37        1.50289   0.00022   0.00034  -0.00007   0.00027   1.50316
   A38        2.02651   0.00001   0.00105  -0.00080   0.00025   2.02676
   A39        1.97601  -0.00007   0.00091  -0.00047   0.00044   1.97644
   A40        2.05474  -0.00009  -0.00123   0.00053  -0.00070   2.05405
   A41        1.98270  -0.00013   0.00052  -0.00059  -0.00007   1.98262
   A42        1.89833   0.00007  -0.00113   0.00104  -0.00009   1.89824
   A43        1.92229   0.00008   0.00061  -0.00038   0.00023   1.92252
   A44        1.97473   0.00007   0.00113  -0.00090   0.00023   1.97496
   A45        1.92320   0.00007   0.00073  -0.00054   0.00019   1.92340
   A46        1.87864  -0.00008  -0.00093   0.00071  -0.00022   1.87842
   A47        1.88161  -0.00007  -0.00069   0.00050  -0.00020   1.88141
   A48        1.88034  -0.00008  -0.00099   0.00072  -0.00027   1.88006
   A49        1.98478   0.00050   0.00126  -0.00018   0.00108   1.98586
   A50        1.93013  -0.00008   0.00092  -0.00096  -0.00004   1.93009
   A51        1.90617   0.00003   0.00049  -0.00048   0.00001   1.90617
   A52        1.88639  -0.00015  -0.00069   0.00058  -0.00011   1.88628
   A53        1.87709  -0.00025  -0.00164   0.00106  -0.00058   1.87651
   A54        1.87554  -0.00009  -0.00051   0.00005  -0.00047   1.87507
   A55        1.90957  -0.00449  -0.00479  -0.00323  -0.00802   1.90156
   A56        1.91516   0.00102   0.00249  -0.00049   0.00200   1.91716
   A57        1.89049   0.00001   0.00046  -0.00052  -0.00005   1.89044
   A58        1.96852   0.00002   0.00180  -0.00152   0.00029   1.96881
   A59        1.89160  -0.00048  -0.00234   0.00121  -0.00113   1.89046
   A60        1.89624  -0.00048  -0.00076   0.00029  -0.00047   1.89578
   A61        1.90039  -0.00014  -0.00188   0.00115  -0.00072   1.89967
   A62        1.85674  -0.00010  -0.00127   0.00053  -0.00075   1.85599
   A63        1.90152   0.00031   0.00199  -0.00099   0.00100   1.90252
   A64        1.92883  -0.00005   0.00064  -0.00073  -0.00009   1.92875
   A65        1.87106  -0.00001  -0.00028   0.00033   0.00005   1.87110
   A66        1.91808  -0.00015  -0.00099   0.00035  -0.00064   1.91744
   A67        1.98257  -0.00002  -0.00018   0.00054   0.00036   1.98292
   A68        1.99390  -0.00009   0.00032  -0.00034  -0.00001   1.99388
   A69        1.88500   0.00013  -0.00028   0.00068   0.00041   1.88541
   A70        1.95081   0.00025   0.00118  -0.00100   0.00018   1.95099
   A71        1.84657  -0.00008   0.00157  -0.00148   0.00010   1.84667
   A72        1.95806   0.00001   0.00055   0.00006   0.00061   1.95867
   A73        1.81566  -0.00026  -0.00380   0.00236  -0.00144   1.81422
   A74        1.90919  -0.00022  -0.00080   0.00062  -0.00019   1.90900
   A75        1.98256   0.00033   0.00166  -0.00005   0.00160   1.98416
   A76        1.75802   0.00022   0.00060   0.00017   0.00077   1.75879
   A77        1.99573   0.00015   0.00027   0.00048   0.00075   1.99647
   A78        1.90958  -0.00009  -0.00007  -0.00157  -0.00164   1.90794
   A79        1.89286  -0.00039  -0.00169   0.00022  -0.00147   1.89139
   A80        1.90056  -0.00017   0.00122  -0.00102   0.00019   1.90075
   A81        2.01266   0.00047   0.00095   0.00124   0.00220   2.01485
   A82        1.89043  -0.00016  -0.00091  -0.00073  -0.00164   1.88879
   A83        2.04012  -0.00008  -0.00056   0.00046  -0.00009   2.04003
   A84        2.06608   0.00007  -0.00094   0.00031  -0.00063   2.06545
   A85        1.53115  -0.00009  -0.00016  -0.00005  -0.00021   1.53094
   A86        1.48669  -0.00018   0.00032  -0.00029   0.00003   1.48671
   A87        1.92649   0.00009  -0.00002  -0.00013  -0.00014   1.92635
   A88        2.13164   0.00046   0.00212   0.00017   0.00229   2.13393
   A89        1.95756   0.00020   0.00011  -0.00018  -0.00007   1.95749
   A90        2.06584   0.00007   0.00039  -0.00052  -0.00013   2.06572
   A91        1.87298  -0.00052  -0.00231   0.00070  -0.00161   1.87137
   A92        1.93128   0.00028   0.00061  -0.00045   0.00017   1.93144
   A93        1.93884   0.00006   0.00073  -0.00038   0.00035   1.93919
   A94        1.90055  -0.00021  -0.00176   0.00112  -0.00064   1.89991
   A95        2.04649  -0.00019   0.00006  -0.00002   0.00004   2.04653
   A96        1.53645   0.00010   0.00028  -0.00013   0.00015   1.53660
   A97        2.07474  -0.00002  -0.00014  -0.00003  -0.00016   2.07458
   A98        1.50250   0.00019   0.00048  -0.00018   0.00030   1.50280
   A99        2.03362   0.00001   0.00069  -0.00057   0.00012   2.03374
   A100       1.97458  -0.00007   0.00083  -0.00048   0.00036   1.97494
   A101       2.05966   0.00004  -0.00135   0.00083  -0.00052   2.05915
   A102       1.97833  -0.00019   0.00084  -0.00073   0.00011   1.97844
   A103       1.89361   0.00003  -0.00104   0.00081  -0.00024   1.89338
   A104       1.92290   0.00005   0.00048  -0.00035   0.00013   1.92303
   A105       1.97390   0.00013   0.00140  -0.00101   0.00039   1.97429
   A106       1.92418   0.00008   0.00068  -0.00048   0.00020   1.92438
   A107       1.87752  -0.00009  -0.00097   0.00072  -0.00025   1.87727
   A108       1.88253  -0.00008  -0.00077   0.00052  -0.00024   1.88229
   A109       1.87979  -0.00011  -0.00099   0.00072  -0.00028   1.87951
   A110       1.99238   0.00020   0.00087  -0.00044   0.00043   1.99281
   A111       1.93553   0.00006   0.00070  -0.00043   0.00028   1.93580
   A112       1.90987   0.00005   0.00051  -0.00049   0.00002   1.90990
   A113       1.87819  -0.00008  -0.00045   0.00045   0.00001   1.87820
   A114       1.86391  -0.00018  -0.00116   0.00057  -0.00059   1.86332
   A115       1.87946  -0.00007  -0.00064   0.00042  -0.00022   1.87924
   A116       2.03412  -0.00132  -0.00021  -0.00014  -0.00048   2.03364
   A117       2.09485   0.00076  -0.00132   0.00218   0.00097   2.09582
   A118       1.92418   0.00033  -0.00023   0.00058   0.00009   1.92426
   A119       1.91339   0.00015   0.00176  -0.00141   0.00036   1.91374
   A120       1.89153   0.00016   0.00058  -0.00028   0.00030   1.89183
   A121       1.98069   0.00051   0.00177  -0.00061   0.00116   1.98185
   A122       1.88970  -0.00019  -0.00169   0.00109  -0.00059   1.88910
   A123       1.91105  -0.00035  -0.00127   0.00060  -0.00066   1.91039
   A124       1.87504  -0.00032  -0.00138   0.00073  -0.00065   1.87439
   A125       3.00908  -0.00303  -0.04579   0.00300  -0.04285   2.96623
   A126       3.22302   0.00024  -0.03015   0.05118   0.02089   3.24391
    D1        2.05470   0.00008  -0.01143  -0.00069  -0.01212   2.04259
    D2       -2.20230   0.00020  -0.01048  -0.00179  -0.01227  -2.21457
    D3       -0.10492  -0.00019  -0.01461  -0.00049  -0.01510  -0.12002
    D4       -2.22680   0.00014  -0.01191  -0.00002  -0.01192  -2.23872
    D5       -0.20061   0.00026  -0.01096  -0.00112  -0.01208  -0.21269
    D6        1.89677  -0.00012  -0.01508   0.00018  -0.01490   1.88186
    D7       -0.09466   0.00001  -0.01421  -0.00086  -0.01507  -0.10973
    D8        1.93152   0.00013  -0.01326  -0.00197  -0.01523   1.91630
    D9       -2.25429  -0.00026  -0.01739  -0.00067  -0.01805  -2.27234
   D10       -1.18535  -0.00016   0.00290  -0.00014   0.00276  -1.18259
   D11        1.11513   0.00001   0.00458   0.00051   0.00510   1.12023
   D12       -2.85510  -0.00024   0.00339  -0.00014   0.00325  -2.85185
   D13        3.04680   0.00005   0.00469  -0.00122   0.00347   3.05028
   D14       -0.93590   0.00021   0.00637  -0.00056   0.00581  -0.93009
   D15        1.37705  -0.00003   0.00518  -0.00122   0.00396   1.38101
   D16        0.92827   0.00005   0.00684  -0.00064   0.00620   0.93447
   D17       -3.05443   0.00021   0.00852   0.00001   0.00854  -3.04589
   D18       -0.74148  -0.00003   0.00733  -0.00064   0.00669  -0.73479
   D19        0.04172   0.00005   0.01465   0.00234   0.01699   0.05871
   D20       -2.17463   0.00018   0.01403   0.00299   0.01702  -2.15760
   D21        2.06888   0.00039   0.01488   0.00352   0.01840   2.08728
   D22       -2.03034  -0.00025   0.01438   0.00222   0.01660  -2.01374
   D23        2.03650  -0.00012   0.01376   0.00287   0.01663   2.05313
   D24       -0.00318   0.00009   0.01461   0.00340   0.01801   0.01483
   D25        2.17611   0.00075   0.01714   0.00413   0.02127   2.19738
   D26       -0.04023   0.00088   0.01652   0.00479   0.02130  -0.01893
   D27       -2.07991   0.00109   0.01737   0.00531   0.02268  -2.05723
   D28       -2.78645   0.00038   0.00359  -0.00132   0.00227  -2.78418
   D29        1.31258   0.00024   0.00145  -0.00155  -0.00010   1.31247
   D30       -0.70275   0.00073   0.00148   0.00090   0.00237  -0.70038
   D31        3.12402  -0.00038  -0.00963  -0.00175  -0.01138   3.11264
   D32       -0.83347  -0.00024  -0.00860  -0.00228  -0.01088  -0.84435
   D33        0.85686  -0.00022  -0.00890  -0.00247  -0.01137   0.84549
   D34       -0.96651   0.00019  -0.00762  -0.00251  -0.01013  -0.97664
   D35        1.35919   0.00033  -0.00659  -0.00304  -0.00964   1.34955
   D36        3.04952   0.00035  -0.00689  -0.00323  -0.01012   3.03939
   D37        1.20673  -0.00025  -0.00950  -0.00168  -0.01119   1.19554
   D38       -2.75076  -0.00011  -0.00848  -0.00221  -0.01069  -2.76145
   D39       -1.06043  -0.00009  -0.00877  -0.00240  -0.01118  -1.07161
   D40       -1.09615   0.00007  -0.00798   0.00601  -0.00197  -1.09812
   D41        3.12513   0.00006  -0.00685   0.00514  -0.00171   3.12342
   D42        1.02045   0.00020  -0.00595   0.00501  -0.00095   1.01951
   D43        3.01531  -0.00009  -0.00819   0.00589  -0.00231   3.01301
   D44        0.95341  -0.00011  -0.00706   0.00502  -0.00205   0.95136
   D45       -1.15127   0.00004  -0.00616   0.00489  -0.00128  -1.15255
   D46        0.84062  -0.00005  -0.00746   0.00459  -0.00287   0.83775
   D47       -1.22129  -0.00006  -0.00633   0.00372  -0.00261  -1.22390
   D48        2.95722   0.00008  -0.00543   0.00359  -0.00185   2.95537
   D49        1.46055  -0.00024  -0.00049  -0.00087  -0.00136   1.45919
   D50       -2.87184  -0.00019  -0.00060  -0.00159  -0.00218  -2.87402
   D51       -0.63412  -0.00051  -0.00218  -0.00134  -0.00352  -0.63764
   D52       -2.56529   0.00006   0.00168  -0.00195  -0.00027  -2.56556
   D53       -0.61449   0.00010   0.00157  -0.00266  -0.00110  -0.61558
   D54        1.62323  -0.00022  -0.00002  -0.00242  -0.00243   1.62079
   D55       -0.45443  -0.00006  -0.00038  -0.00119  -0.00157  -0.45599
   D56        1.49637  -0.00002  -0.00049  -0.00190  -0.00239   1.49398
   D57       -2.54910  -0.00033  -0.00208  -0.00165  -0.00373  -2.55283
   D58       -1.56631  -0.00028  -0.00089   0.00152   0.00063  -1.56568
   D59        0.51202  -0.00027  -0.00190   0.00193   0.00003   0.51205
   D60        2.72641  -0.00022  -0.00171   0.00225   0.00054   2.72695
   D61        2.54593  -0.00010  -0.00144   0.00160   0.00015   2.54609
   D62       -1.65892  -0.00009  -0.00245   0.00200  -0.00045  -1.65937
   D63        0.55546  -0.00004  -0.00226   0.00233   0.00007   0.55553
   D64        0.45713   0.00021   0.00041   0.00127   0.00168   0.45881
   D65        2.53546   0.00022  -0.00060   0.00168   0.00108   2.53654
   D66       -1.53334   0.00027  -0.00041   0.00200   0.00159  -1.53175
   D67       -1.46271   0.00036   0.00245   0.00140   0.00384  -1.45887
   D68        2.57983   0.00002   0.00025   0.00071   0.00095   2.58078
   D69        0.45421   0.00011   0.00051   0.00115   0.00167   0.45588
   D70        2.89836   0.00025   0.00298   0.00155   0.00452   2.90288
   D71        0.65771  -0.00009   0.00077   0.00086   0.00163   0.65934
   D72       -1.46791   0.00001   0.00104   0.00130   0.00235  -1.46556
   D73        0.69125   0.00065   0.00591   0.00062   0.00653   0.69778
   D74       -1.54940   0.00032   0.00370  -0.00007   0.00364  -1.54576
   D75        2.60817   0.00041   0.00397   0.00038   0.00435   2.61253
   D76        1.31327   0.00010   0.00114  -0.00099   0.00016   1.31342
   D77       -0.79008   0.00009   0.00114  -0.00102   0.00012  -0.78996
   D78       -2.89625   0.00010   0.00112  -0.00095   0.00018  -2.89607
   D79        2.93674  -0.00009   0.00120  -0.00151  -0.00030   2.93644
   D80        0.83339  -0.00009   0.00120  -0.00154  -0.00034   0.83305
   D81       -1.27278  -0.00008   0.00118  -0.00146  -0.00028  -1.27306
   D82       -1.04820  -0.00003   0.00000  -0.00056  -0.00056  -1.04875
   D83        3.13165  -0.00004   0.00000  -0.00060  -0.00060   3.13105
   D84        1.02547  -0.00003  -0.00002  -0.00052  -0.00054   1.02493
   D85        0.91453   0.00006   0.00625  -0.00291   0.00334   0.91787
   D86       -1.21156  -0.00005   0.00555  -0.00282   0.00273  -1.20882
   D87        3.01114   0.00008   0.00533  -0.00201   0.00332   3.01446
   D88       -0.87121  -0.00002   0.00348  -0.00261   0.00087  -0.87034
   D89       -2.99730  -0.00013   0.00279  -0.00252   0.00026  -2.99704
   D90        1.22540   0.00001   0.00257  -0.00171   0.00085   1.22625
   D91       -3.11225   0.00006   0.00536  -0.00292   0.00244  -3.10981
   D92        1.04484  -0.00004   0.00467  -0.00283   0.00183   1.04668
   D93       -1.01564   0.00009   0.00445  -0.00203   0.00242  -1.01322
   D94        1.48386   0.00034   0.00103   0.00062   0.00165   1.48551
   D95       -0.56787   0.00023  -0.00012   0.00147   0.00135  -0.56652
   D96       -2.81541   0.00035   0.00225  -0.00001   0.00224  -2.81317
   D97       -0.45979  -0.00019  -0.00049  -0.00117  -0.00167  -0.46146
   D98       -2.51151  -0.00030  -0.00164  -0.00032  -0.00196  -2.51348
   D99        1.52413  -0.00018   0.00072  -0.00179  -0.00107   1.52306
   D100      -2.56216   0.00008  -0.00012  -0.00042  -0.00054  -2.56270
   D101       1.66930  -0.00004  -0.00127   0.00044  -0.00084   1.66847
   D102      -0.57824   0.00008   0.00109  -0.00104   0.00005  -0.57818
   D103       0.21282   0.00132   0.04458   0.07568   0.11978   0.33260
   D104       2.61016   0.00067   0.02819   0.09902   0.12765   2.73781
   D105       1.85713   0.00008   0.00191   0.00100   0.00291   1.86004
   D106      -2.37689   0.00002   0.00389  -0.00059   0.00330  -2.37359
   D107      -0.38990  -0.00009  -0.00021   0.00211   0.00190  -0.38800
   D108      -2.42347   0.00012   0.00127   0.00129   0.00256  -2.42092
   D109      -0.37431   0.00006   0.00324  -0.00029   0.00295  -0.37136
   D110       1.61268  -0.00005  -0.00085   0.00241   0.00155   1.61423
   D111      -0.30113  -0.00009  -0.00029   0.00230   0.00201  -0.29912
   D112       1.74803  -0.00014   0.00168   0.00072   0.00240   1.75044
   D113      -2.54816  -0.00025  -0.00241   0.00342   0.00101  -2.54715
   D114      -1.10533  -0.00007  -0.00325   0.00191  -0.00134  -1.10667
   D115       1.19953  -0.00005  -0.00202   0.00118  -0.00084   1.19869
   D116      -2.76647  -0.00021  -0.00308   0.00177  -0.00131  -2.76778
   D117       3.13389   0.00016  -0.00148   0.00149   0.00001   3.13391
   D118      -0.84443   0.00018  -0.00024   0.00075   0.00051  -0.84392
   D119       1.47275   0.00002  -0.00130   0.00134   0.00004   1.47279
   D120       1.03798   0.00029  -0.00029   0.00046   0.00017   1.03815
   D121      -2.94034   0.00031   0.00094  -0.00028   0.00067  -2.93968
   D122      -0.62317   0.00015  -0.00012   0.00031   0.00019  -0.62297
   D123       0.23709  -0.00003   0.00049  -0.00423  -0.00374   0.23334
   D124      -2.01603  -0.00031  -0.00054  -0.00536  -0.00590  -2.02193
   D125       2.24713  -0.00011   0.00039  -0.00569  -0.00530   2.24183
   D126      -1.83401  -0.00009  -0.00041  -0.00390  -0.00430  -1.83831
   D127       2.19606  -0.00037  -0.00143  -0.00503  -0.00646   2.18960
   D128       0.17604  -0.00018  -0.00050  -0.00536  -0.00586   0.17018
   D129       2.48045   0.00025   0.00293  -0.00588  -0.00295   2.47750
   D130       0.22733  -0.00002   0.00191  -0.00702  -0.00510   0.22223
   D131      -1.79269   0.00017   0.00284  -0.00734  -0.00450  -1.79719
   D132      -2.70127   0.00031   0.00091   0.00579   0.00655  -2.69472
   D133       1.11567   0.00024   0.00363   0.00164   0.00542   1.12109
   D134       1.31610   0.00020  -0.00104   0.00707   0.00588   1.32198
   D135      -1.15015   0.00013   0.00168   0.00292   0.00475  -1.14540
   D136      -0.67170   0.00043  -0.00102   0.00746   0.00629  -0.66541
   D137      -3.13795   0.00036   0.00170   0.00331   0.00516  -3.13279
   D138       3.02005  -0.00015  -0.00161   0.00293   0.00132   3.02137
   D139      -0.92983   0.00000  -0.00034   0.00375   0.00341  -0.92642
   D140       0.75159   0.00000  -0.00063   0.00379   0.00316   0.75475
   D141      -1.01727   0.00023   0.00018   0.00378   0.00396  -1.01332
   D142       1.31603   0.00038   0.00145   0.00460   0.00605   1.32208
   D143       2.99745   0.00038   0.00116   0.00464   0.00580   3.00325
   D144       1.10953  -0.00025  -0.00188   0.00321   0.00133   1.11087
   D145      -2.84035  -0.00010  -0.00060   0.00403   0.00343  -2.83692
   D146      -1.15893  -0.00010  -0.00089   0.00407   0.00318  -1.15575
   D147      -1.05326  -0.00004   0.00609  -0.00161   0.00448  -1.04879
   D148      -3.11248   0.00001   0.00678  -0.00197   0.00481  -3.10767
   D149       1.08950  -0.00002   0.00701  -0.00231   0.00470   1.09421
   D150       3.02158  -0.00014   0.00551  -0.00285   0.00266   3.02424
   D151       0.96236  -0.00009   0.00620  -0.00321   0.00299   0.96535
   D152      -1.11884  -0.00012   0.00644  -0.00355   0.00288  -1.11595
   D153       0.88563   0.00017   0.00668  -0.00131   0.00537   0.89100
   D154      -1.17359   0.00022   0.00737  -0.00166   0.00571  -1.16788
   D155       3.02840   0.00019   0.00760  -0.00201   0.00559   3.03400
   D156       1.44091  -0.00009   0.00000  -0.00135  -0.00134   1.43956
   D157      -2.88979   0.00006   0.00023  -0.00165  -0.00142  -2.89121
   D158      -0.66513  -0.00018  -0.00127  -0.00057  -0.00184  -0.66697
   D159      -2.57498   0.00007   0.00229  -0.00111   0.00118  -2.57379
   D160      -0.62249   0.00022   0.00252  -0.00142   0.00110  -0.62138
   D161       1.60217  -0.00002   0.00101  -0.00033   0.00068   1.60286
   D162      -0.46526   0.00007   0.00098  -0.00066   0.00032  -0.46494
   D163       1.48723   0.00022   0.00121  -0.00097   0.00024   1.48747
   D164      -2.57130  -0.00002  -0.00030   0.00012  -0.00018  -2.57148
   D165      -1.55624  -0.00046  -0.00179  -0.00058  -0.00236  -1.55860
   D166       0.52887  -0.00031  -0.00292   0.00016  -0.00276   0.52611
   D167       2.74159  -0.00033  -0.00301   0.00035  -0.00266   2.73893
   D168       2.55393  -0.00014  -0.00193   0.00123  -0.00070   2.55323
   D169      -1.64415   0.00001  -0.00307   0.00197  -0.00110  -1.64525
   D170       0.56857  -0.00001  -0.00315   0.00216  -0.00099   0.56758
   D171       0.46756  -0.00001  -0.00094   0.00064  -0.00030   0.46726
   D172       2.55267   0.00014  -0.00207   0.00137  -0.00070   2.55197
   D173      -1.51780   0.00012  -0.00216   0.00157  -0.00059  -1.51839
   D174      -1.44545   0.00010   0.00085  -0.00052   0.00034  -1.44512
   D175       2.58961  -0.00007  -0.00085   0.00048  -0.00036   2.58925
   D176       0.46515  -0.00005  -0.00087   0.00059  -0.00028   0.46487
   D177       2.91681   0.00006   0.00074  -0.00025   0.00049   2.91730
   D178       0.66869  -0.00011  -0.00096   0.00075  -0.00022   0.66848
   D179      -1.45577  -0.00009  -0.00098   0.00085  -0.00013  -1.45590
   D180       0.72105   0.00055   0.00363  -0.00063   0.00299   0.72404
   D181      -1.52707   0.00038   0.00193   0.00037   0.00229  -1.52478
   D182       2.63165   0.00040   0.00191   0.00048   0.00238   2.63403
   D183       1.32216   0.00012   0.00114  -0.00051   0.00062   1.32278
   D184      -0.77963   0.00012   0.00109  -0.00050   0.00058  -0.77905
   D185      -2.88524   0.00011   0.00092  -0.00039   0.00053  -2.88471
   D186       2.94751   0.00003   0.00154  -0.00097   0.00056   2.94808
   D187       0.84573   0.00002   0.00148  -0.00096   0.00052   0.84625
   D188      -1.25988   0.00001   0.00132  -0.00084   0.00047  -1.25941
   D189      -1.03836  -0.00014   0.00024  -0.00123  -0.00098  -1.03934
   D190      -3.14014  -0.00015   0.00019  -0.00122  -0.00102  -3.14116
   D191       1.03744  -0.00016   0.00002  -0.00110  -0.00108   1.03636
   D192       0.95548   0.00014   0.00460   0.00079   0.00539   0.96087
   D193      -1.16943   0.00006   0.00402   0.00084   0.00485  -1.16457
   D194       3.04291   0.00008   0.00405   0.00089   0.00494   3.04785
   D195      -0.84367   0.00002   0.00237   0.00147   0.00384  -0.83982
   D196      -2.96858  -0.00007   0.00179   0.00152   0.00331  -2.96527
   D197       1.24376  -0.00005   0.00182   0.00157   0.00339   1.24715
   D198      -3.07977   0.00016   0.00405   0.00150   0.00555  -3.07422
   D199       1.07850   0.00007   0.00347   0.00154   0.00501   1.08352
   D200      -0.99234   0.00009   0.00350   0.00159   0.00510  -0.98725
   D201       1.47019   0.00025   0.00143  -0.00109   0.00034   1.47053
   D202      -0.59047   0.00012   0.00064  -0.00050   0.00014  -0.59033
   D203      -2.83131   0.00023   0.00265  -0.00177   0.00088  -2.83044
   D204      -0.47023  -0.00006   0.00084  -0.00067   0.00017  -0.47006
   D205      -2.53090  -0.00019   0.00006  -0.00009  -0.00003  -2.53093
   D206       1.51144  -0.00008   0.00206  -0.00136   0.00071   1.51215
   D207      -2.56964   0.00011   0.00064  -0.00057   0.00007  -2.56956
   D208       1.65288  -0.00002  -0.00014   0.00002  -0.00013   1.65276
   D209      -0.58796   0.00009   0.00187  -0.00125   0.00061  -0.58735
         Item               Value     Threshold  Converged?
 Maximum Force            0.004489     0.000450     NO 
 RMS     Force            0.000509     0.000300     NO 
 Maximum Displacement     0.431019     0.001800     NO 
 RMS     Displacement     0.101214     0.001200     NO 
 Predicted change in Energy=-3.061418D-04
 GradGradGradGradGradGradGradGradGradGradGradGradGradGradGradGradGradGrad

 Stoichiometry    C20H34O4(3)
 Framework group  C1[X(C20H34O4)]
 Deg. of freedom   168
 Full point group                 C1      NOp   1
 Largest Abelian subgroup         C1      NOp   1
 Largest concise Abelian subgroup C1      NOp   1
                         Standard orientation:                         
 ---------------------------------------------------------------------
 Center     Atomic      Atomic             Coordinates (Angstroms)
 Number     Number       Type             X           Y           Z
 ---------------------------------------------------------------------
      1          6           0       -2.917103    0.796609   -1.538118
      2          1           0       -3.218382    1.844863   -1.461408
      3          1           0       -2.486208    0.659172   -2.534866
      4          6           0       -1.786453    0.576883   -0.501620
      5          6           0       -2.186195   -0.521956    0.692470
      6          6           0       -3.583977   -1.110055    0.398596
      7          1           0       -3.822782   -1.850297    1.170743
      8          6           0       -4.692493   -0.058233    0.062224
      9          6           0       -4.125490   -0.122537   -1.385480
     10          1           0       -4.833381    0.026901   -2.207875
     11          6           0       -3.632332   -1.554584   -1.080226
     12          1           0       -2.682496   -1.868878   -1.519447
     13          1           0       -4.379690   -2.323928   -1.273856
     14          6           0       -6.083629   -0.694595    0.164574
     15          1           0       -6.363738   -0.822300    1.215659
     16          1           0       -6.144315   -1.673943   -0.315203
     17          1           0       -6.831452   -0.046549   -0.304790
     18          6           0       -4.745893    1.302590    0.753261
     19          1           0       -3.806887    1.855604    0.708758
     20          1           0       -5.023773    1.188993    1.806520
     21          1           0       -5.515190    1.919840    0.275443
     22          1           0       -0.922579    0.135491   -1.002890
     23          8           0       -1.442200    1.812284    0.048809
     24          1           0       -0.555222    1.748755    0.434936
     25          6           0       -2.050564    0.088246    2.091254
     26          1           0       -1.010451    0.363537    2.276251
     27          1           0       -2.341922   -0.668204    2.826055
     28          1           0       -2.673256    0.970254    2.228926
     29          8           0       -1.229502   -1.459801    0.499832
     30          6           0        2.678549   -0.567796    1.557991
     31          1           0        3.002781    0.172782    2.296828
     32          1           0        2.112657   -1.324584    2.108755
     33          6           0        1.696396    0.106577    0.564017
     34          6           0        2.322507    0.386482   -0.902129
     35          6           0        3.647131   -0.393598   -1.051114
     36          1           0        4.000504   -0.298947   -2.083416
     37          6           0        4.700012   -0.153786    0.082349
     38          6           0        3.886708   -1.213382    0.881464
     39          1           0        4.440230   -1.845613    1.583042
     40          6           0        3.439833   -1.814052   -0.472856
     41          1           0        2.430807   -2.226638   -0.542512
     42          1           0        4.140405   -2.545737   -0.872863
     43          6           0        6.075096   -0.682176   -0.345631
     44          1           0        6.536309    0.003361   -1.064136
     45          1           0        6.029078   -1.667306   -0.813274
     46          1           0        6.739483   -0.756269    0.521553
     47          6           0        4.919730    1.219244    0.713741
     48          1           0        4.015214    1.673672    1.121393
     49          1           0        5.343966    1.919731   -0.012287
     50          1           0        5.629398    1.129518    1.543008
     51          1           0        0.857201   -0.573717    0.404162
     52          8           0        1.097765    1.261893    1.119744
     53          1           0        1.764057    1.931831    1.291017
     54          6           0        2.421234    1.875570   -1.255830
     55          1           0        1.426312    2.323196   -1.239948
     56          1           0        2.819765    1.963536   -2.269802
     57          1           0        3.083018    2.437440   -0.595481
     58          8           0        1.366704   -0.185412   -1.702462
 ---------------------------------------------------------------------
 Rotational constants (GHZ):           0.6429542           0.1109258           0.1101530
 Standard basis: 6-31++G(d,p) (6D, 7F)
 There are   660 symmetry adapted cartesian basis functions of A   symmetry.
 There are   660 symmetry adapted basis functions of A   symmetry.
   660 basis functions,  1040 primitive gaussians,   660 cartesian basis functions
    94 alpha electrons       92 beta electrons
       nuclear repulsion energy      2357.0642993551 Hartrees.
 NAtoms=   58 NActive=   58 NUniq=   58 SFac= 1.00D+00 NAtFMM=   60 NAOKFM=F Big=F
 Integral buffers will be    131072 words long.
 Raffenetti 2 integral format.
 Two-electron integral symmetry is turned on.
 Nuclear repulsion after empirical dispersion term =     2357.0025948182 Hartrees.
 One-electron integrals computed using PRISM.
 NBasis=   660 RedAO= T EigKep=  1.05D-06  NBF=   660
 NBsUse=   660 1.00D-06 EigRej= -1.00D+00 NBFU=   660
 Initial guess from the checkpoint file:  "2_2_234-restart-wb.chk"
 B after Tr=     0.000000    0.000000    0.000000
         Rot=    0.999585   -0.028593    0.003363    0.000424 Ang=  -3.30 deg.
 Initial guess <Sx>= 0.0000 <Sy>= 0.0000 <Sz>= 1.0000 <S**2>= 2.0106 S= 1.0035
 ExpMin= 3.60D-02 ExpMax= 5.48D+03 ExpMxC= 8.25D+02 IAcc=3 IRadAn=         7 AccDes= 0.00D+00
 Harris functional with IExCor= 4639 and IRadAn=       7 diagonalized for initial guess.
 HarFok:  IExCor= 4639 AccDes= 0.00D+00 IRadAn=         7 IDoV= 1 UseB2=F ITyADJ=14
 ICtDFT=  3500011 ScaDFX=  1.000000  1.000000  1.000000  1.000000
 FoFCou: FMM=F IPFlag=           0 FMFlag=      100000 FMFlg1=           0
         NFxFlg=           0 DoJE=T BraDBF=F KetDBF=T FulRan=T
         wScrn=  0.000000 ICntrl=       500 IOpCl=  0 I1Cent=   200000004 NGrid=           0
         NMat0=    1 NMatS0=      1 NMatT0=    0 NMatD0=    1 NMtDS0=    0 NMtDT0=    0
 Petite list used in FoFCou.
 Requested convergence on RMS density matrix=1.00D-08 within 128 cycles.
 Requested convergence on MAX density matrix=1.00D-06.
 Requested convergence on             energy=1.00D-06.
 No special actions if energy rises.
 Restarting incremental Fock formation.
 SCF Done:  E(UwB97XD) =  -1083.08611264     A.U. after   27 cycles
            NFock= 27  Conv=0.64D-08     -V/T= 2.0092
 <Sx>= 0.0000 <Sy>= 0.0000 <Sz>= 1.0000 <S**2>= 2.0104 S= 1.0034
 <L.S>=  0.00000000000    
 Annihilation of the first spin contaminant:
 S**2 before annihilation     2.0104,   after     2.0001
 Calling FoFJK, ICntrl=      2127 FMM=F ISym2X=0 I1Cent= 0 IOpClX= 1 NMat=1 NMatS=1 NMatT=0.
 ***** Axes restored to original set *****
 -------------------------------------------------------------------
 Center     Atomic                   Forces (Hartrees/Bohr)
 Number     Number              X              Y              Z
 -------------------------------------------------------------------
      1        6           0.000100258   -0.000230075    0.000223948
      2        1          -0.000130811    0.000377967   -0.000074763
      3        1           0.000134866   -0.000060247   -0.000396544
      4        6          -0.000024362    0.000064466    0.000439557
      5        6          -0.000166509   -0.000410766    0.000014271
      6        6           0.000025667    0.000198476   -0.000140151
      7        1          -0.000102487   -0.000276169    0.000240671
      8        6           0.000278270   -0.000138371    0.000008755
      9        6           0.000153247   -0.000032095    0.000304606
     10        1          -0.000264724    0.000021054   -0.000327765
     11        6           0.000008561    0.000418168    0.000313927
     12        1           0.000319512   -0.000090855   -0.000258763
     13        1          -0.000266608   -0.000334072   -0.000134302
     14        6           0.000478722    0.000235737   -0.000068021
     15        1          -0.000178191   -0.000059751    0.000524310
     16        1          -0.000110593   -0.000419041   -0.000165013
     17        1          -0.000414096    0.000281082   -0.000242608
     18        6           0.000038218   -0.000331892   -0.000304650
     19        1           0.000068094    0.000243610   -0.000101203
     20        1          -0.000138928    0.000007523    0.000542917
     21        1          -0.000395042    0.000371394   -0.000250192
     22        1           0.000207454    0.000319418   -0.000340874
     23        8          -0.001792591    0.000429369   -0.001354689
     24        1           0.001604950   -0.000694385    0.000718411
     25        6           0.000254775   -0.000043269   -0.000230889
     26        1           0.000292033   -0.000061778    0.000224666
     27        1          -0.000184209   -0.000336479    0.000424634
     28        1          -0.000218064    0.000163110    0.000164194
     29        8           0.000103947    0.000129717   -0.000153643
     30        6          -0.000065080   -0.000216643   -0.000329257
     31        1           0.000117078    0.000167818    0.000320979
     32        1          -0.000318899   -0.000248141    0.000201489
     33        6          -0.000015846   -0.000191970   -0.000393510
     34        6           0.000142717   -0.000114631   -0.000138680
     35        6           0.000003575    0.000002655    0.000185241
     36        1           0.000176362   -0.000044078   -0.000361744
     37        6          -0.000289213   -0.000055387   -0.000079970
     38        6          -0.000052307    0.000157593   -0.000220386
     39        1           0.000222823   -0.000272143    0.000251655
     40        6          -0.000028639    0.000525730    0.000216890
     41        1          -0.000328729   -0.000180426    0.000108434
     42        1           0.000231532   -0.000353102   -0.000115785
     43        6          -0.000450514    0.000217978    0.000139582
     44        1           0.000277445    0.000297661   -0.000388991
     45        1           0.000091802   -0.000399101   -0.000169563
     46        1           0.000369380   -0.000033377    0.000407735
     47        6          -0.000063295   -0.000402698   -0.000252280
     48        1          -0.000248065    0.000186164    0.000155031
     49        1           0.000197270    0.000368833   -0.000378061
     50        1           0.000356593    0.000046149    0.000449755
     51        1           0.000209012    0.000405042    0.000837600
     52        8          -0.001698082   -0.001812792   -0.000688860
     53        1           0.001899962    0.001820710    0.000571760
     54        6          -0.000055181   -0.000451107    0.000144946
     55        1          -0.000361722    0.000265996   -0.000034569
     56        1           0.000193668    0.000134269   -0.000531214
     57        1           0.000331663    0.000327398    0.000201010
     58        8          -0.000526673    0.000109757    0.000289968
 -------------------------------------------------------------------
 Cartesian Forces:  Max     0.001899962 RMS     0.000443655

 GradGradGradGradGradGradGradGradGradGradGradGradGradGradGradGradGradGrad
 Berny optimization.
 Using GEDIIS/GDIIS optimizer.
 FormGI is forming the generalized inverse of G from B-inverse, IUseBI=4.
 Internal  Forces:  Max     0.002683292 RMS     0.000286399
 Search for a local minimum.
 Step number   6 out of a maximum of  348
 All quantities printed in internal units (Hartrees-Bohrs-Radians)
 Mixed Optimization -- En-DIIS/RFO-DIIS
 Swapping is turned off.
 Update second derivatives using D2CorX and points    2    1    3    4    5
                                                      6
 DE= -1.78D-04 DEPred=-3.06D-04 R= 5.83D-01
 TightC=F SS=  1.41D+00  RLast= 2.02D-01 DXNew= 8.4090D-02 6.0612D-01
 Trust test= 5.83D-01 RLast= 2.02D-01 DXMaxT set to 8.41D-02
 ITU=  1 -1  0 -1 -1  0
     Eigenvalues ---    0.00251   0.00268   0.00305   0.00309   0.00319
     Eigenvalues ---    0.00323   0.00398   0.00400   0.00778   0.00894
     Eigenvalues ---    0.01021   0.01299   0.01486   0.01525   0.02028
     Eigenvalues ---    0.02164   0.02233   0.02299   0.02723   0.02749
     Eigenvalues ---    0.02750   0.02841   0.02871   0.02953   0.03113
     Eigenvalues ---    0.03196   0.03393   0.03450   0.03515   0.03707
     Eigenvalues ---    0.03902   0.04010   0.04206   0.04406   0.04412
     Eigenvalues ---    0.04666   0.04733   0.04872   0.04914   0.05155
     Eigenvalues ---    0.05211   0.05252   0.05271   0.05280   0.05287
     Eigenvalues ---    0.05290   0.05392   0.05562   0.05606   0.05624
     Eigenvalues ---    0.05635   0.05680   0.05692   0.05715   0.05738
     Eigenvalues ---    0.05810   0.05843   0.05879   0.05959   0.06370
     Eigenvalues ---    0.06507   0.06706   0.06716   0.06748   0.07075
     Eigenvalues ---    0.07324   0.07685   0.08164   0.08487   0.08710
     Eigenvalues ---    0.08761   0.08815   0.09239   0.09346   0.09627
     Eigenvalues ---    0.09745   0.10135   0.10375   0.10609   0.11872
     Eigenvalues ---    0.12162   0.12912   0.13323   0.14174   0.15412
     Eigenvalues ---    0.16000   0.16000   0.16000   0.16000   0.16000
     Eigenvalues ---    0.16000   0.16000   0.16000   0.16000   0.16000
     Eigenvalues ---    0.16000   0.16000   0.16000   0.16000   0.16000
     Eigenvalues ---    0.16008   0.16217   0.16910   0.17290   0.18599
     Eigenvalues ---    0.19003   0.19230   0.20635   0.20949   0.21129
     Eigenvalues ---    0.21941   0.22052   0.23159   0.24730   0.24944
     Eigenvalues ---    0.25512   0.25703   0.26921   0.27021   0.27534
     Eigenvalues ---    0.27563   0.28996   0.29006   0.29033   0.29087
     Eigenvalues ---    0.29159   0.29223   0.29628   0.29664   0.32672
     Eigenvalues ---    0.33917   0.33994   0.33996   0.34001   0.34006
     Eigenvalues ---    0.34021   0.34030   0.34037   0.34060   0.34071
     Eigenvalues ---    0.34086   0.34103   0.34108   0.34120   0.34184
     Eigenvalues ---    0.34219   0.34261   0.34322   0.34352   0.34376
     Eigenvalues ---    0.34432   0.34447   0.34480   0.34520   0.34555
     Eigenvalues ---    0.34616   0.34680   0.34722   0.34839   0.34843
     Eigenvalues ---    0.34968   0.43367   0.45986   0.49009   0.50780
     Eigenvalues ---    0.53449   0.54422   1.65322
 En-DIIS/RFO-DIIS/Sim-DIIS IScMMF=       -3 using points:     6    5    4    3
 RFO step:  Lambda=-2.60133965D-04.
 EnCoef did     3 forward-backward iterations
 DidBck=T Rises=T En-DIIS coefs:    0.23640    0.31542    0.17995    0.26823
 Iteration  1 RMS(Cart)=  0.05928204 RMS(Int)=  0.00074731
 Iteration  2 RMS(Cart)=  0.00230799 RMS(Int)=  0.00001142
 Iteration  3 RMS(Cart)=  0.00000248 RMS(Int)=  0.00001138
 Iteration  4 RMS(Cart)=  0.00000000 RMS(Int)=  0.00001138
 Variable       Old X    -DE/DX   Delta X   Delta X   Delta X     New X
                                 (Linear)    (Quad)   (Total)
    R1        2.06620   0.00040   0.00060   0.00000   0.00060   2.06680
    R2        2.06842   0.00042   0.00070   0.00000   0.00070   2.06912
    R3        2.92815   0.00026   0.00010   0.00000   0.00010   2.92825
    R4        2.88351   0.00009   0.00005   0.00000   0.00004   2.88355
    R5        3.15821   0.00070   0.00073   0.00000   0.00073   3.15895
    R6        2.06351   0.00018   0.00020   0.00000   0.00020   2.06370
    R7        2.63730  -0.00006   0.00034   0.00000   0.00034   2.63764
    R8        2.91901   0.00029  -0.00027   0.00000  -0.00027   2.91874
    R9        2.89525   0.00040   0.00024   0.00000   0.00024   2.89549
   R10        2.55772   0.00000  -0.00022   0.00000  -0.00022   2.55750
   R11        2.07112   0.00038   0.00049   0.00000   0.00049   2.07162
   R12        2.95685   0.00043  -0.00003   0.00000  -0.00003   2.95682
   R13        2.91953  -0.00003  -0.00001   0.00000  -0.00001   2.91952
   R14        2.94062   0.00013  -0.00047   0.00000  -0.00047   2.94014
   R15        2.89732   0.00019   0.00022   0.00000   0.00022   2.89755
   R16        2.88592   0.00024   0.00005   0.00000   0.00005   2.88597
   R17        2.06990   0.00042   0.00061   0.00000   0.00061   2.07050
   R18        2.91970  -0.00014  -0.00008   0.00000  -0.00008   2.91962
   R19        2.06481   0.00041   0.00065   0.00000   0.00065   2.06546
   R20        2.05965   0.00044   0.00064   0.00000   0.00064   2.06029
   R21        2.06970   0.00055   0.00084   0.00000   0.00084   2.07054
   R22        2.06404   0.00046   0.00072   0.00000   0.00072   2.06476
   R23        2.06967   0.00055   0.00081   0.00000   0.00081   2.07048
   R24        2.06105   0.00019   0.00066   0.00000   0.00066   2.06170
   R25        2.06964   0.00056   0.00077   0.00000   0.00077   2.07041
   R26        2.07106   0.00059   0.00084   0.00000   0.00084   2.07190
   R27        1.83202   0.00222   0.00254   0.00000   0.00254   1.83456
   R28        3.50409   0.00038  -0.00091   0.00000  -0.00091   3.50317
   R29        2.06304   0.00030   0.00065   0.00000   0.00065   2.06370
   R30        2.06754   0.00057   0.00096   0.00000   0.00096   2.06850
   R31        2.05680   0.00027   0.00052   0.00000   0.00052   2.05732
   R32        2.06963   0.00036   0.00062   0.00000   0.00062   2.07025
   R33        2.06690   0.00044   0.00070   0.00000   0.00070   2.06761
   R34        2.93205   0.00014   0.00004   0.00000   0.00004   2.93209
   R35        2.88709   0.00018   0.00014   0.00000   0.00014   2.88723
   R36        3.05876   0.00001  -0.00029   0.00000  -0.00029   3.05846
   R37        2.06370  -0.00051  -0.00040   0.00000  -0.00040   2.06330
   R38        2.67378  -0.00034   0.00001   0.00000   0.00001   2.67379
   R39        2.91860   0.00021   0.00003   0.00000   0.00003   2.91863
   R40        2.89827   0.00033   0.00010   0.00000   0.00010   2.89837
   R41        2.59186   0.00016  -0.00004   0.00000  -0.00004   2.59182
   R42        2.06964   0.00040   0.00051   0.00000   0.00051   2.07016
   R43        2.95837   0.00017  -0.00024   0.00000  -0.00024   2.95814
   R44        2.92453   0.00008   0.00014   0.00000   0.00014   2.92467
   R45        2.94142   0.00038  -0.00005   0.00000  -0.00004   2.94137
   R46        2.89888   0.00023   0.00023   0.00000   0.00023   2.89911
   R47        2.88587   0.00021   0.00019   0.00000   0.00019   2.88606
   R48        2.06864   0.00043   0.00061   0.00000   0.00061   2.06924
   R49        2.92431  -0.00014  -0.00010   0.00000  -0.00010   2.92421
   R50        2.06423   0.00037   0.00059   0.00000   0.00059   2.06482
   R51        2.05813   0.00043   0.00067   0.00000   0.00067   2.05880
   R52        2.06917   0.00056   0.00084   0.00000   0.00084   2.07000
   R53        2.06256   0.00043   0.00075   0.00000   0.00075   2.06331
   R54        2.06915   0.00055   0.00081   0.00000   0.00081   2.06996
   R55        2.06217   0.00034   0.00077   0.00000   0.00077   2.06294
   R56        2.06817   0.00056   0.00081   0.00000   0.00081   2.06897
   R57        2.06954   0.00057   0.00082   0.00000   0.00082   2.07036
   R58        1.81463   0.00268   0.00256   0.00000   0.00256   1.81719
   R59        2.06187   0.00044   0.00072   0.00000   0.00072   2.06260
   R60        2.06552   0.00057   0.00087   0.00000   0.00087   2.06638
   R61        2.06120   0.00050   0.00081   0.00000   0.00081   2.06201
    A1        1.86789   0.00000  -0.00061   0.00000  -0.00061   1.86729
    A2        1.86511  -0.00003   0.00027   0.00000   0.00027   1.86538
    A3        1.93080   0.00004  -0.00049   0.00000  -0.00050   1.93030
    A4        1.87977   0.00001   0.00018   0.00000   0.00017   1.87995
    A5        1.90415  -0.00014   0.00059   0.00000   0.00059   1.90474
    A6        2.01034   0.00012   0.00000   0.00000   0.00002   2.01035
    A7        1.97865  -0.00013   0.00028   0.00000   0.00030   1.97895
    A8        1.90447  -0.00002  -0.00067   0.00000  -0.00067   1.90380
    A9        1.89472  -0.00048  -0.00194   0.00000  -0.00194   1.89278
   A10        1.82497   0.00005   0.00089   0.00000   0.00088   1.82585
   A11        1.93823   0.00088   0.00079   0.00000   0.00078   1.93901
   A12        1.92168  -0.00031   0.00077   0.00000   0.00077   1.92245
   A13        1.90799  -0.00013  -0.00058   0.00000  -0.00056   1.90742
   A14        1.94903   0.00054   0.00040   0.00000   0.00039   1.94942
   A15        1.75669  -0.00020   0.00079   0.00000   0.00079   1.75748
   A16        1.98825  -0.00023   0.00043   0.00000   0.00043   1.98868
   A17        1.92701   0.00016  -0.00100   0.00000  -0.00100   1.92601
   A18        1.92127  -0.00012  -0.00004   0.00000  -0.00004   1.92123
   A19        1.89682  -0.00010   0.00047   0.00000   0.00046   1.89729
   A20        2.01092   0.00018   0.00002   0.00000   0.00003   2.01094
   A21        1.89650   0.00001  -0.00035   0.00000  -0.00035   1.89616
   A22        2.03881   0.00002  -0.00011   0.00000  -0.00011   2.03870
   A23        2.06373  -0.00002  -0.00046   0.00000  -0.00046   2.06327
   A24        1.53626  -0.00007   0.00030   0.00000   0.00030   1.53656
   A25        1.48477  -0.00012   0.00015   0.00000   0.00015   1.48492
   A26        1.92778   0.00004   0.00007   0.00000   0.00007   1.92785
   A27        2.12527   0.00025   0.00027   0.00000   0.00027   2.12554
   A28        1.95580   0.00009   0.00047   0.00000   0.00047   1.95627
   A29        2.06070   0.00004  -0.00058   0.00000  -0.00057   2.06012
   A30        1.88380  -0.00025  -0.00024   0.00000  -0.00024   1.88355
   A31        1.93556   0.00018  -0.00164   0.00000  -0.00164   1.93392
   A32        1.93319   0.00003   0.00040   0.00000   0.00040   1.93358
   A33        1.90213  -0.00012   0.00035   0.00000   0.00036   1.90249
   A34        2.04585  -0.00009   0.00027   0.00000   0.00027   2.04612
   A35        1.54159   0.00006   0.00048   0.00000   0.00048   1.54207
   A36        2.07268  -0.00005   0.00000   0.00000   0.00000   2.07268
   A37        1.50316   0.00011   0.00002   0.00000   0.00002   1.50318
   A38        2.02676   0.00002   0.00051   0.00000   0.00051   2.02727
   A39        1.97644  -0.00001   0.00027   0.00000   0.00027   1.97671
   A40        2.05405  -0.00005  -0.00028   0.00000  -0.00028   2.05376
   A41        1.98262  -0.00006   0.00040   0.00000   0.00040   1.98302
   A42        1.89824   0.00000  -0.00069   0.00000  -0.00069   1.89755
   A43        1.92252   0.00004   0.00023   0.00000   0.00023   1.92275
   A44        1.97496   0.00010   0.00058   0.00000   0.00058   1.97554
   A45        1.92340   0.00004   0.00034   0.00000   0.00034   1.92374
   A46        1.87842  -0.00007  -0.00046   0.00000  -0.00046   1.87796
   A47        1.88141  -0.00004  -0.00031   0.00000  -0.00031   1.88110
   A48        1.88006  -0.00007  -0.00046   0.00000  -0.00046   1.87961
   A49        1.98586   0.00014   0.00002   0.00000   0.00002   1.98588
   A50        1.93009   0.00003   0.00064   0.00000   0.00064   1.93074
   A51        1.90617   0.00003   0.00032   0.00000   0.00032   1.90649
   A52        1.88628  -0.00004  -0.00038   0.00000  -0.00038   1.88590
   A53        1.87651  -0.00014  -0.00066   0.00000  -0.00066   1.87586
   A54        1.87507  -0.00004   0.00001   0.00000   0.00001   1.87509
   A55        1.90156   0.00040   0.00319   0.00000   0.00319   1.90475
   A56        1.91716   0.00015   0.00014   0.00000   0.00014   1.91731
   A57        1.89044  -0.00005   0.00035   0.00000   0.00035   1.89079
   A58        1.96881   0.00014   0.00099   0.00000   0.00099   1.96980
   A59        1.89046  -0.00011  -0.00070   0.00000  -0.00070   1.88977
   A60        1.89578  -0.00003  -0.00016   0.00000  -0.00016   1.89562
   A61        1.89967  -0.00011  -0.00071   0.00000  -0.00071   1.89896
   A62        1.85599  -0.00003  -0.00028   0.00000  -0.00028   1.85571
   A63        1.90252   0.00002   0.00057   0.00000   0.00057   1.90309
   A64        1.92875  -0.00003   0.00050   0.00000   0.00050   1.92925
   A65        1.87110  -0.00001  -0.00023   0.00000  -0.00023   1.87088
   A66        1.91744   0.00008  -0.00017   0.00000  -0.00017   1.91727
   A67        1.98292  -0.00004  -0.00041   0.00000  -0.00041   1.98251
   A68        1.99388   0.00007   0.00021   0.00000   0.00021   1.99410
   A69        1.88541  -0.00008  -0.00050   0.00000  -0.00050   1.88491
   A70        1.95099   0.00013   0.00068   0.00000   0.00068   1.95167
   A71        1.84667   0.00013   0.00097   0.00000   0.00097   1.84764
   A72        1.95867   0.00006  -0.00010   0.00000  -0.00010   1.95857
   A73        1.81422  -0.00036  -0.00144   0.00000  -0.00144   1.81278
   A74        1.90900  -0.00001  -0.00040   0.00000  -0.00040   1.90860
   A75        1.98416   0.00029  -0.00012   0.00000  -0.00012   1.98404
   A76        1.75879  -0.00036  -0.00018   0.00000  -0.00018   1.75861
   A77        1.99647  -0.00018  -0.00040   0.00000  -0.00040   1.99607
   A78        1.90794   0.00024   0.00123   0.00000   0.00123   1.90917
   A79        1.89139   0.00000  -0.00001   0.00000  -0.00001   1.89138
   A80        1.90075   0.00002   0.00066   0.00000   0.00066   1.90142
   A81        2.01485   0.00001  -0.00105   0.00000  -0.00105   2.01381
   A82        1.88879  -0.00004   0.00065   0.00000   0.00065   1.88944
   A83        2.04003  -0.00001  -0.00030   0.00000  -0.00030   2.03972
   A84        2.06545  -0.00001  -0.00014   0.00000  -0.00014   2.06531
   A85        1.53094   0.00001   0.00005   0.00000   0.00005   1.53100
   A86        1.48671  -0.00010   0.00019   0.00000   0.00019   1.48690
   A87        1.92635   0.00011   0.00010   0.00000   0.00010   1.92645
   A88        2.13393   0.00005  -0.00034   0.00000  -0.00034   2.13359
   A89        1.95749   0.00005   0.00013   0.00000   0.00013   1.95762
   A90        2.06572   0.00014   0.00036   0.00000   0.00036   2.06608
   A91        1.87137  -0.00021  -0.00032   0.00000  -0.00032   1.87105
   A92        1.93144   0.00009   0.00028   0.00000   0.00028   1.93173
   A93        1.93919   0.00000   0.00022   0.00000   0.00022   1.93941
   A94        1.89991  -0.00010  -0.00069   0.00000  -0.00069   1.89922
   A95        2.04653   0.00000   0.00000   0.00000   0.00000   2.04653
   A96        1.53660   0.00001   0.00007   0.00000   0.00007   1.53667
   A97        2.07458  -0.00001   0.00004   0.00000   0.00004   2.07461
   A98        1.50280   0.00010   0.00009   0.00000   0.00009   1.50289
   A99        2.03374   0.00005   0.00037   0.00000   0.00037   2.03411
   A100       1.97494  -0.00003   0.00028   0.00000   0.00028   1.97522
   A101       2.05915  -0.00009  -0.00050   0.00000  -0.00050   2.05864
   A102       1.97844  -0.00001   0.00047   0.00000   0.00047   1.97892
   A103       1.89338   0.00000  -0.00052   0.00000  -0.00052   1.89286
   A104       1.92303   0.00004   0.00022   0.00000   0.00022   1.92325
   A105       1.97429   0.00014   0.00064   0.00000   0.00065   1.97493
   A106       1.92438   0.00003   0.00031   0.00000   0.00031   1.92468
   A107       1.87727  -0.00008  -0.00046   0.00000  -0.00046   1.87681
   A108       1.88229  -0.00005  -0.00033   0.00000  -0.00033   1.88196
   A109       1.87951  -0.00009  -0.00045   0.00000  -0.00045   1.87906
   A110       1.99281   0.00005   0.00025   0.00000   0.00025   1.99306
   A111       1.93580   0.00002   0.00026   0.00000   0.00026   1.93606
   A112       1.90990   0.00008   0.00033   0.00000   0.00033   1.91022
   A113       1.87820  -0.00005  -0.00031   0.00000  -0.00031   1.87789
   A114       1.86332  -0.00008  -0.00033   0.00000  -0.00033   1.86299
   A115       1.87924  -0.00004  -0.00026   0.00000  -0.00026   1.87898
   A116       2.03364  -0.00052   0.00023   0.00000   0.00026   2.03391
   A117       2.09582  -0.00009  -0.00164   0.00000  -0.00167   2.09416
   A118       1.92426   0.00072  -0.00032   0.00000  -0.00025   1.92402
   A119       1.91374   0.00011   0.00091   0.00000   0.00091   1.91466
   A120       1.89183   0.00013   0.00016   0.00000   0.00016   1.89199
   A121       1.98185   0.00007   0.00030   0.00000   0.00030   1.98215
   A122       1.88910  -0.00011  -0.00068   0.00000  -0.00068   1.88843
   A123       1.91039  -0.00008  -0.00035   0.00000  -0.00034   1.91005
   A124       1.87439  -0.00012  -0.00042   0.00000  -0.00042   1.87396
   A125       2.96623   0.00089  -0.00728   0.00000  -0.00726   2.95898
   A126       3.24391  -0.00064  -0.04366   0.00000  -0.04362   3.20029
    D1        2.04259   0.00021   0.00195   0.00000   0.00195   2.04453
    D2       -2.21457   0.00019   0.00279   0.00000   0.00279  -2.21178
    D3       -0.12002  -0.00048   0.00218   0.00000   0.00218  -0.11784
    D4       -2.23872   0.00019   0.00147   0.00000   0.00147  -2.23725
    D5       -0.21269   0.00017   0.00231   0.00000   0.00231  -0.21038
    D6        1.88186  -0.00050   0.00170   0.00000   0.00170   1.88356
    D7       -0.10973   0.00010   0.00237   0.00000   0.00237  -0.10736
    D8        1.91630   0.00007   0.00321   0.00000   0.00322   1.91951
    D9       -2.27234  -0.00059   0.00260   0.00000   0.00260  -2.26973
   D10       -1.18259  -0.00007  -0.00030   0.00000  -0.00030  -1.18289
   D11        1.12023  -0.00001  -0.00099   0.00000  -0.00099   1.11924
   D12       -2.85185  -0.00015  -0.00036   0.00000  -0.00036  -2.85222
   D13        3.05028   0.00000   0.00037   0.00000   0.00037   3.05064
   D14       -0.93009   0.00006  -0.00032   0.00000  -0.00032  -0.93041
   D15        1.38101  -0.00008   0.00031   0.00000   0.00031   1.38132
   D16        0.93447   0.00002  -0.00032   0.00000  -0.00032   0.93415
   D17       -3.04589   0.00007  -0.00101   0.00000  -0.00101  -3.04690
   D18       -0.73479  -0.00007  -0.00038   0.00000  -0.00038  -0.73517
   D19        0.05871  -0.00004  -0.00358   0.00000  -0.00358   0.05513
   D20       -2.15760  -0.00003  -0.00399   0.00000  -0.00399  -2.16160
   D21        2.08728   0.00000  -0.00454   0.00000  -0.00454   2.08274
   D22       -2.01374   0.00002  -0.00349   0.00000  -0.00349  -2.01723
   D23        2.05313   0.00003  -0.00390   0.00000  -0.00390   2.04923
   D24        0.01483   0.00005  -0.00445   0.00000  -0.00445   0.01038
   D25        2.19738  -0.00009  -0.00532   0.00000  -0.00531   2.19207
   D26       -0.01893  -0.00009  -0.00573   0.00000  -0.00573  -0.02466
   D27       -2.05723  -0.00006  -0.00628   0.00000  -0.00628  -2.06351
   D28       -2.78418   0.00007   0.00138   0.00000   0.00138  -2.78279
   D29        1.31247  -0.00003   0.00185   0.00000   0.00185   1.31432
   D30       -0.70038  -0.00042  -0.00016   0.00000  -0.00016  -0.70054
   D31        3.11264  -0.00017   0.00249   0.00000   0.00249   3.11513
   D32       -0.84435  -0.00007   0.00280   0.00000   0.00280  -0.84155
   D33        0.84549  -0.00008   0.00299   0.00000   0.00299   0.84848
   D34       -0.97664   0.00027   0.00288   0.00000   0.00288  -0.97376
   D35        1.34955   0.00037   0.00319   0.00000   0.00319   1.35274
   D36        3.03939   0.00036   0.00338   0.00000   0.00338   3.04277
   D37        1.19554   0.00005   0.00236   0.00000   0.00236   1.19790
   D38       -2.76145   0.00015   0.00267   0.00000   0.00267  -2.75878
   D39       -1.07161   0.00015   0.00286   0.00000   0.00286  -1.06875
   D40       -1.09812  -0.00008  -0.00370   0.00000  -0.00369  -1.10181
   D41        3.12342   0.00000  -0.00315   0.00000  -0.00314   3.12028
   D42        1.01951   0.00009  -0.00313   0.00000  -0.00312   1.01638
   D43        3.01301  -0.00015  -0.00358   0.00000  -0.00359   3.00942
   D44        0.95136  -0.00008  -0.00303   0.00000  -0.00304   0.94833
   D45       -1.15255   0.00001  -0.00301   0.00000  -0.00302  -1.15557
   D46        0.83775  -0.00009  -0.00255   0.00000  -0.00255   0.83520
   D47       -1.22390  -0.00001  -0.00200   0.00000  -0.00200  -1.22590
   D48        2.95537   0.00008  -0.00198   0.00000  -0.00198   2.95339
   D49        1.45919   0.00001   0.00071   0.00000   0.00072   1.45991
   D50       -2.87402   0.00007   0.00127   0.00000   0.00127  -2.87274
   D51       -0.63764  -0.00002   0.00124   0.00000   0.00124  -0.63640
   D52       -2.56556   0.00008   0.00133   0.00000   0.00133  -2.56423
   D53       -0.61558   0.00013   0.00189   0.00000   0.00189  -0.61369
   D54        1.62079   0.00005   0.00186   0.00000   0.00186   1.62265
   D55       -0.45599   0.00002   0.00095   0.00000   0.00095  -0.45505
   D56        1.49398   0.00007   0.00151   0.00000   0.00151   1.49549
   D57       -2.55283  -0.00001   0.00147   0.00000   0.00147  -2.55135
   D58       -1.56568  -0.00015  -0.00110   0.00000  -0.00111  -1.56679
   D59        0.51205  -0.00014  -0.00131   0.00000  -0.00132   0.51073
   D60        2.72695  -0.00013  -0.00158   0.00000  -0.00159   2.72536
   D61        2.54609   0.00000  -0.00108   0.00000  -0.00109   2.54500
   D62       -1.65937   0.00001  -0.00130   0.00000  -0.00130  -1.66067
   D63        0.55553   0.00002  -0.00156   0.00000  -0.00156   0.55397
   D64        0.45881   0.00002  -0.00102   0.00000  -0.00102   0.45780
   D65        2.53654   0.00003  -0.00123   0.00000  -0.00122   2.53531
   D66       -1.53175   0.00004  -0.00149   0.00000  -0.00149  -1.53324
   D67       -1.45887   0.00009  -0.00133   0.00000  -0.00134  -1.46020
   D68        2.58078  -0.00004  -0.00057   0.00000  -0.00058   2.58021
   D69        0.45588   0.00000  -0.00094   0.00000  -0.00094   0.45494
   D70        2.90288   0.00008  -0.00150   0.00000  -0.00150   2.90138
   D71        0.65934  -0.00005  -0.00074   0.00000  -0.00074   0.65860
   D72       -1.46556   0.00000  -0.00110   0.00000  -0.00110  -1.46666
   D73        0.69778   0.00032  -0.00108   0.00000  -0.00108   0.69670
   D74       -1.54576   0.00019  -0.00032   0.00000  -0.00032  -1.54608
   D75        2.61253   0.00023  -0.00068   0.00000  -0.00068   2.61184
   D76        1.31342   0.00009   0.00064   0.00000   0.00064   1.31406
   D77       -0.78996   0.00008   0.00066   0.00000   0.00066  -0.78930
   D78       -2.89607   0.00008   0.00061   0.00000   0.00061  -2.89547
   D79        2.93644   0.00000   0.00102   0.00000   0.00102   2.93746
   D80        0.83305  -0.00001   0.00105   0.00000   0.00105   0.83410
   D81       -1.27306  -0.00001   0.00099   0.00000   0.00099  -1.27207
   D82       -1.04875  -0.00008   0.00042   0.00000   0.00042  -1.04833
   D83        3.13105  -0.00009   0.00045   0.00000   0.00045   3.13150
   D84        1.02493  -0.00009   0.00039   0.00000   0.00039   1.02532
   D85        0.91787   0.00007   0.00154   0.00000   0.00154   0.91941
   D86       -1.20882   0.00000   0.00154   0.00000   0.00154  -1.20728
   D87        3.01446   0.00001   0.00094   0.00000   0.00094   3.01541
   D88       -0.87034   0.00004   0.00159   0.00000   0.00159  -0.86875
   D89       -2.99704  -0.00004   0.00159   0.00000   0.00159  -2.99545
   D90        1.22625  -0.00002   0.00099   0.00000   0.00099   1.22724
   D91       -3.10981   0.00011   0.00163   0.00000   0.00164  -3.10817
   D92        1.04668   0.00004   0.00163   0.00000   0.00164   1.04831
   D93       -1.01322   0.00005   0.00104   0.00000   0.00104  -1.01218
   D94        1.48551   0.00013  -0.00059   0.00000  -0.00059   1.48492
   D95       -0.56652   0.00006  -0.00113   0.00000  -0.00113  -0.56764
   D96       -2.81317   0.00016  -0.00023   0.00000  -0.00023  -2.81340
   D97       -0.46146  -0.00007   0.00095   0.00000   0.00095  -0.46051
   D98       -2.51348  -0.00014   0.00041   0.00000   0.00041  -2.51307
   D99        1.52306  -0.00004   0.00130   0.00000   0.00130   1.52436
   D100      -2.56270   0.00001   0.00033   0.00000   0.00033  -2.56236
   D101       1.66847  -0.00007  -0.00021   0.00000  -0.00021   1.66826
   D102      -0.57818   0.00004   0.00068   0.00000   0.00068  -0.57750
   D103       0.33260  -0.00127  -0.05919   0.00000  -0.05906   0.27354
   D104       2.73781  -0.00101  -0.07994   0.00000  -0.08006   2.65775
   D105       1.86004   0.00004  -0.00113   0.00000  -0.00113   1.85891
   D106      -2.37359   0.00019  -0.00012   0.00000  -0.00012  -2.37372
   D107      -0.38800  -0.00022  -0.00178   0.00000  -0.00178  -0.38978
   D108      -2.42092   0.00001  -0.00129   0.00000  -0.00129  -2.42220
   D109      -0.37136   0.00016  -0.00028   0.00000  -0.00028  -0.37164
   D110       1.61423  -0.00025  -0.00194   0.00000  -0.00194   1.61230
   D111      -0.29912   0.00009  -0.00193   0.00000  -0.00193  -0.30104
   D112       1.75044   0.00024  -0.00092   0.00000  -0.00092   1.74951
   D113      -2.54715  -0.00017  -0.00258   0.00000  -0.00258  -2.54973
   D114      -1.10667  -0.00009  -0.00106   0.00000  -0.00106  -1.10772
   D115       1.19869  -0.00001  -0.00061   0.00000  -0.00061   1.19808
   D116      -2.76778  -0.00010  -0.00096   0.00000  -0.00096  -2.76874
   D117       3.13391  -0.00009  -0.00091   0.00000  -0.00091   3.13299
   D118      -0.84392  -0.00001  -0.00047   0.00000  -0.00047  -0.84439
   D119       1.47279  -0.00010  -0.00081   0.00000  -0.00081   1.47197
   D120       1.03815  -0.00012  -0.00022   0.00000  -0.00022   1.03793
   D121      -2.93968  -0.00003   0.00022   0.00000   0.00022  -2.93946
   D122      -0.62297  -0.00012  -0.00012   0.00000  -0.00012  -0.62309
   D123       0.23334   0.00001   0.00338   0.00000   0.00338   0.23672
   D124      -2.02193   0.00002   0.00436   0.00000   0.00436  -2.01757
   D125       2.24183   0.00011   0.00452   0.00000   0.00452   2.24635
   D126      -1.83831  -0.00002   0.00323   0.00000   0.00323  -1.83509
   D127       2.18960  -0.00001   0.00421   0.00000   0.00421   2.19381
   D128       0.17018   0.00008   0.00437   0.00000   0.00437   0.17455
   D129       2.47750   0.00030   0.00443   0.00000   0.00443   2.48193
   D130       0.22223   0.00032   0.00541   0.00000   0.00541   0.22763
   D131      -1.79719   0.00040   0.00557   0.00000   0.00557  -1.79163
   D132      -2.69472  -0.00014  -0.00439   0.00000  -0.00435  -2.69907
   D133       1.12109  -0.00027  -0.00158   0.00000  -0.00162   1.11947
   D134       1.32198  -0.00039  -0.00519   0.00000  -0.00515   1.31684
   D135      -1.14540  -0.00053  -0.00237   0.00000  -0.00241  -1.14781
   D136      -0.66541  -0.00037  -0.00548   0.00000  -0.00544  -0.67085
   D137      -3.13279  -0.00051  -0.00267   0.00000  -0.00270  -3.13549
   D138       3.02137  -0.00017  -0.00218   0.00000  -0.00218   3.01919
   D139      -0.92642  -0.00015  -0.00293   0.00000  -0.00293  -0.92935
   D140       0.75475  -0.00015  -0.00294   0.00000  -0.00294   0.75181
   D141      -1.01332   0.00007  -0.00302   0.00000  -0.00302  -1.01633
   D142       1.32208   0.00009  -0.00377   0.00000  -0.00377   1.31831
   D143       3.00325   0.00009  -0.00378   0.00000  -0.00378   2.99947
   D144       1.11087   0.00013  -0.00238   0.00000  -0.00238   1.10849
   D145      -2.83692   0.00015  -0.00313   0.00000  -0.00313  -2.84005
   D146      -1.15575   0.00015  -0.00314   0.00000  -0.00314  -1.15889
   D147      -1.04879   0.00013   0.00045   0.00000   0.00045  -1.04833
   D148      -3.10767   0.00013   0.00066   0.00000   0.00066  -3.10701
   D149       1.09421   0.00015   0.00090   0.00000   0.00090   1.09510
   D150       3.02424   0.00004   0.00148   0.00000   0.00148   3.02572
   D151       0.96535   0.00004   0.00168   0.00000   0.00168   0.96704
   D152      -1.11595   0.00006   0.00192   0.00000   0.00192  -1.11403
   D153       0.89100  -0.00015   0.00017   0.00000   0.00017   0.89117
   D154      -1.16788  -0.00015   0.00037   0.00000   0.00037  -1.16751
   D155       3.03400  -0.00013   0.00061   0.00000   0.00061   3.03461
   D156       1.43956   0.00003   0.00102   0.00000   0.00102   1.44058
   D157      -2.89121   0.00005   0.00124   0.00000   0.00124  -2.88997
   D158      -0.66697  -0.00009   0.00055   0.00000   0.00055  -0.66643
   D159      -2.57379   0.00007   0.00062   0.00000   0.00062  -2.57318
   D160      -0.62138   0.00010   0.00083   0.00000   0.00083  -0.62055
   D161       1.60286  -0.00005   0.00014   0.00000   0.00014   1.60300
   D162      -0.46494   0.00007   0.00041   0.00000   0.00041  -0.46454
   D163       1.48747   0.00009   0.00062   0.00000   0.00062   1.48809
   D164      -2.57148  -0.00006  -0.00007   0.00000  -0.00007  -2.57155
   D165      -1.55860   0.00001   0.00062   0.00000   0.00062  -1.55798
   D166       0.52611  -0.00004   0.00017   0.00000   0.00017   0.52628
   D167       2.73893  -0.00002   0.00003   0.00000   0.00003   2.73896
   D168       2.55323   0.00001  -0.00075   0.00000  -0.00075   2.55248
   D169      -1.64525  -0.00003  -0.00120   0.00000  -0.00120  -1.64645
   D170       0.56758  -0.00001  -0.00134   0.00000  -0.00134   0.56624
   D171       0.46726   0.00002  -0.00039   0.00000  -0.00039   0.46687
   D172       2.55197  -0.00003  -0.00084   0.00000  -0.00084   2.55113
   D173      -1.51839  -0.00001  -0.00098   0.00000  -0.00098  -1.51938
   D174      -1.44512   0.00006   0.00032   0.00000   0.00032  -1.44480
   D175       2.58925  -0.00003  -0.00028   0.00000  -0.00028   2.58897
   D176       0.46487  -0.00003  -0.00037   0.00000  -0.00037   0.46451
   D177       2.91730  -0.00002   0.00012   0.00000   0.00012   2.91742
   D178       0.66848  -0.00011  -0.00048   0.00000  -0.00048   0.66800
   D179      -1.45590  -0.00011  -0.00056   0.00000  -0.00056  -1.45646
   D180       0.72404   0.00010   0.00013   0.00000   0.00013   0.72418
   D181      -1.52478   0.00001  -0.00047   0.00000  -0.00047  -1.52524
   D182       2.63403   0.00001  -0.00055   0.00000  -0.00055   2.63348
   D183       1.32278   0.00002   0.00026   0.00000   0.00026   1.32304
   D184      -0.77905   0.00000   0.00026   0.00000   0.00026  -0.77879
   D185      -2.88471   0.00000   0.00018   0.00000   0.00018  -2.88453
   D186       2.94808  -0.00002   0.00057   0.00000   0.00057   2.94865
   D187       0.84625  -0.00004   0.00057   0.00000   0.00057   0.84682
   D188      -1.25941  -0.00004   0.00049   0.00000   0.00049  -1.25891
   D189      -1.03934   0.00004   0.00090   0.00000   0.00090  -1.03844
   D190      -3.14116   0.00002   0.00090   0.00000   0.00090  -3.14027
   D191       1.03636   0.00002   0.00082   0.00000   0.00082   1.03718
   D192       0.96087   0.00001  -0.00114   0.00000  -0.00114   0.95973
   D193      -1.16457   0.00002  -0.00112   0.00000  -0.00112  -1.16569
   D194       3.04785   0.00001  -0.00116   0.00000  -0.00116   3.04669
   D195      -0.83982   0.00000  -0.00144   0.00000  -0.00145  -0.84127
   D196      -2.96527   0.00001  -0.00142   0.00000  -0.00142  -2.96669
   D197       1.24715  -0.00001  -0.00146   0.00000  -0.00146   1.24569
   D198      -3.07422   0.00000  -0.00163   0.00000  -0.00163  -3.07585
   D199       1.08352   0.00001  -0.00161   0.00000  -0.00161   1.08191
   D200      -0.98725   0.00000  -0.00165   0.00000  -0.00165  -0.98890
   D201       1.47053   0.00011   0.00069   0.00000   0.00069   1.47122
   D202      -0.59033   0.00002   0.00032   0.00000   0.00032  -0.59002
   D203      -2.83044   0.00012   0.00109   0.00000   0.00109  -2.82934
   D204      -0.47006   0.00002   0.00043   0.00000   0.00043  -0.46963
   D205      -2.53093  -0.00007   0.00006   0.00000   0.00006  -2.53087
   D206       1.51215   0.00003   0.00083   0.00000   0.00083   1.51299
   D207      -2.56956   0.00001   0.00037   0.00000   0.00037  -2.56919
   D208       1.65276  -0.00008   0.00000   0.00000   0.00000   1.65276
   D209      -0.58735   0.00002   0.00078   0.00000   0.00078  -0.58657
         Item               Value     Threshold  Converged?
 Maximum Force            0.002683     0.000450     NO 
 RMS     Force            0.000286     0.000300     YES
 Maximum Displacement     0.243037     0.001800     NO 
 RMS     Displacement     0.060557     0.001200     NO 
 Predicted change in Energy=-7.081073D-05
 GradGradGradGradGradGradGradGradGradGradGradGradGradGradGradGradGradGrad

 Stoichiometry    C20H34O4(3)
 Framework group  C1[X(C20H34O4)]
 Deg. of freedom   168
 Full point group                 C1      NOp   1
 Largest Abelian subgroup         C1      NOp   1
 Largest concise Abelian subgroup C1      NOp   1
                         Standard orientation:                         
 ---------------------------------------------------------------------
 Center     Atomic      Atomic             Coordinates (Angstroms)
 Number     Number       Type             X           Y           Z
 ---------------------------------------------------------------------
      1          6           0       -2.877771    0.669520   -1.593090
      2          1           0       -3.181938    1.719973   -1.607897
      3          1           0       -2.429017    0.452645   -2.568007
      4          6           0       -1.765357    0.538298   -0.522362
      5          6           0       -2.183360   -0.462793    0.749442
      6          6           0       -3.576251   -1.073903    0.481164
      7          1           0       -3.828946   -1.749101    1.307009
      8          6           0       -4.678217   -0.053977    0.041099
      9          6           0       -4.087829   -0.236887   -1.386724
     10          1           0       -4.782174   -0.156621   -2.230478
     11          6           0       -3.599320   -1.638167   -0.956862
     12          1           0       -2.641948   -1.985722   -1.353442
     13          1           0       -4.342783   -2.422743   -1.099587
     14          6           0       -6.071572   -0.680166    0.173401
     15          1           0       -6.369269   -0.720023    1.227111
     16          1           0       -6.126012   -1.696522   -0.223945
     17          1           0       -6.811559   -0.073776   -0.360601
     18          6           0       -4.741760    1.359462    0.615954
     19          1           0       -3.801876    1.908167    0.539545
     20          1           0       -5.035269    1.334035    1.671214
     21          1           0       -5.503679    1.934725    0.076834
     22          1           0       -0.891435    0.062206   -0.972033
     23          8           0       -1.436237    1.816509   -0.068426
     24          1           0       -0.554667    1.792854    0.337457
     25          6           0       -2.069031    0.256402    2.097557
     26          1           0       -1.030926    0.543464    2.277912
     27          1           0       -2.374802   -0.438877    2.885747
     28          1           0       -2.691122    1.147972    2.155392
     29          8           0       -1.224889   -1.412753    0.646869
     30          6           0        2.735543   -0.342303    1.645243
     31          1           0        3.085272    0.494360    2.259951
     32          1           0        2.196936   -1.015097    2.319314
     33          6           0        1.709484    0.185857    0.608083
     34          6           0        2.273836    0.260133   -0.906986
     35          6           0        3.594365   -0.535347   -1.000887
     36          1           0        3.904618   -0.586914   -2.050247
     37          6           0        4.691904   -0.139400    0.042686
     38          6           0        3.918562   -1.076231    1.015828
     39          1           0        4.504560   -1.604318    1.775267
     40          6           0        3.418633   -1.860501   -0.220910
     41          1           0        2.409462   -2.278170   -0.188926
     42          1           0        4.105329   -2.642272   -0.543758
     43          6           0        6.051212   -0.722686   -0.364311
     44          1           0        6.478803   -0.144303   -1.190470
     45          1           0        5.992178   -1.763892   -0.687669
     46          1           0        6.751815   -0.674978    0.476359
     47          6           0        4.930014    1.308817    0.465089
     48          1           0        4.040208    1.817196    0.841281
     49          1           0        5.321267    1.900214   -0.369103
     50          1           0        5.673221    1.336655    1.269566
     51          1           0        0.869323   -0.510896    0.579762
     52          8           0        1.124328    1.405970    1.021461
     53          1           0        1.793011    2.095147    1.072432
     54          6           0        2.353191    1.686383   -1.465473
     55          1           0        1.358445    2.135588   -1.470175
     56          1           0        2.708895    1.633458   -2.498130
     57          1           0        3.040648    2.332164   -0.916821
     58          8           0        1.287517   -0.413682   -1.580968
 ---------------------------------------------------------------------
 Rotational constants (GHZ):           0.6431233           0.1116245           0.1108540
 Standard basis: 6-31++G(d,p) (6D, 7F)
 There are   660 symmetry adapted cartesian basis functions of A   symmetry.
 There are   660 symmetry adapted basis functions of A   symmetry.
   660 basis functions,  1040 primitive gaussians,   660 cartesian basis functions
    94 alpha electrons       92 beta electrons
       nuclear repulsion energy      2359.8998511979 Hartrees.
 NAtoms=   58 NActive=   58 NUniq=   58 SFac= 1.00D+00 NAtFMM=   60 NAOKFM=F Big=F
 Integral buffers will be    131072 words long.
 Raffenetti 2 integral format.
 Two-electron integral symmetry is turned on.
 Nuclear repulsion after empirical dispersion term =     2359.8380213930 Hartrees.
 One-electron integrals computed using PRISM.
 NBasis=   660 RedAO= T EigKep=  1.02D-06  NBF=   660
 NBsUse=   660 1.00D-06 EigRej= -1.00D+00 NBFU=   660
 Initial guess from the checkpoint file:  "2_2_234-restart-wb.chk"
 B after Tr=     0.000000    0.000000    0.000000
         Rot=    0.998597    0.052938   -0.001113   -0.000264 Ang=   6.07 deg.
 Initial guess <Sx>= 0.0000 <Sy>= 0.0000 <Sz>= 1.0000 <S**2>= 2.0105 S= 1.0035
 ExpMin= 3.60D-02 ExpMax= 5.48D+03 ExpMxC= 8.25D+02 IAcc=3 IRadAn=         7 AccDes= 0.00D+00
 Harris functional with IExCor= 4639 and IRadAn=       7 diagonalized for initial guess.
 HarFok:  IExCor= 4639 AccDes= 0.00D+00 IRadAn=         7 IDoV= 1 UseB2=F ITyADJ=14
 ICtDFT=  3500011 ScaDFX=  1.000000  1.000000  1.000000  1.000000
 FoFCou: FMM=F IPFlag=           0 FMFlag=      100000 FMFlg1=           0
         NFxFlg=           0 DoJE=T BraDBF=F KetDBF=T FulRan=T
         wScrn=  0.000000 ICntrl=       500 IOpCl=  0 I1Cent=   200000004 NGrid=           0
         NMat0=    1 NMatS0=      1 NMatT0=    0 NMatD0=    1 NMtDS0=    0 NMtDT0=    0
 Petite list used in FoFCou.
 Requested convergence on RMS density matrix=1.00D-08 within 128 cycles.
 Requested convergence on MAX density matrix=1.00D-06.
 Requested convergence on             energy=1.00D-06.
 No special actions if energy rises.
 Restarting incremental Fock formation.
 SCF Done:  E(UwB97XD) =  -1083.08618674     A.U. after   25 cycles
            NFock= 25  Conv=0.57D-08     -V/T= 2.0092
 <Sx>= 0.0000 <Sy>= 0.0000 <Sz>= 1.0000 <S**2>= 2.0104 S= 1.0034
 <L.S>=  0.00000000000    
 Annihilation of the first spin contaminant:
 S**2 before annihilation     2.0104,   after     2.0001
 Calling FoFJK, ICntrl=      2127 FMM=F ISym2X=0 I1Cent= 0 IOpClX= 1 NMat=1 NMatS=1 NMatT=0.
 ***** Axes restored to original set *****
 -------------------------------------------------------------------
 Center     Atomic                   Forces (Hartrees/Bohr)
 Number     Number              X              Y              Z
 -------------------------------------------------------------------
      1        6           0.000093308   -0.000222828   -0.000053861
      2        1          -0.000069018    0.000176406   -0.000074155
      3        1           0.000073875   -0.000121095   -0.000210088
      4        6          -0.000072741   -0.000101991    0.000277419
      5        6          -0.000181667   -0.000280388   -0.000291190
      6        6          -0.000100668    0.000178177    0.000065527
      7        1          -0.000070112   -0.000166305    0.000139000
      8        6          -0.000018603   -0.000256299    0.000095885
      9        6           0.000047849    0.000063704    0.000131958
     10        1          -0.000138481    0.000022741   -0.000176167
     11        6           0.000024339    0.000214242    0.000063911
     12        1           0.000161694    0.000022427   -0.000092059
     13        1          -0.000209741   -0.000136035   -0.000070046
     14        6           0.000205534    0.000111561   -0.000021121
     15        1          -0.000086194   -0.000030713    0.000265528
     16        1          -0.000012710   -0.000214665   -0.000110593
     17        1          -0.000199990    0.000164608   -0.000124596
     18        6           0.000096840   -0.000028805   -0.000099782
     19        1          -0.000063139    0.000056801    0.000013877
     20        1          -0.000134102   -0.000037141    0.000281862
     21        1          -0.000232342    0.000181357   -0.000117878
     22        1          -0.000125975    0.000413415    0.000055310
     23        8          -0.000630725    0.000632396   -0.000320730
     24        1           0.000624660   -0.000760297   -0.000248646
     25        6           0.000124325   -0.000071704   -0.000108843
     26        1           0.000258009    0.000017028    0.000219850
     27        1          -0.000000054   -0.000143642    0.000185041
     28        1          -0.000158657    0.000112674    0.000030272
     29        8           0.000417850    0.000302674    0.000052600
     30        6           0.000024661   -0.000094632   -0.000069824
     31        1           0.000083103    0.000035301    0.000177779
     32        1          -0.000079650   -0.000124959    0.000129548
     33        6          -0.000249528   -0.000112325    0.000130189
     34        6          -0.000072317    0.000048907   -0.000075145
     35        6          -0.000037909   -0.000139461   -0.000008460
     36        1           0.000044421   -0.000022559   -0.000194378
     37        6          -0.000139823    0.000046478   -0.000079929
     38        6           0.000007422    0.000041135   -0.000055400
     39        1           0.000117919   -0.000144103    0.000121110
     40        6          -0.000115184    0.000232442    0.000084902
     41        1          -0.000184138   -0.000069693    0.000053601
     42        1           0.000141736   -0.000141768   -0.000036059
     43        6          -0.000151085    0.000108156    0.000067076
     44        1           0.000114942    0.000149192   -0.000195517
     45        1          -0.000001400   -0.000187926   -0.000058870
     46        1           0.000180719    0.000004559    0.000206767
     47        6           0.000051965   -0.000165441    0.000039023
     48        1           0.000011265    0.000029573    0.000086922
     49        1           0.000076139    0.000167133   -0.000202572
     50        1           0.000211290    0.000013022    0.000218405
     51        1          -0.000045099    0.000137935    0.000187694
     52        8          -0.000807370   -0.000902938   -0.000080786
     53        1           0.000881169    0.000898393    0.000303916
     54        6           0.000004588   -0.000076781   -0.000043430
     55        1          -0.000225765    0.000106183    0.000044826
     56        1           0.000106874    0.000060547   -0.000271960
     57        1           0.000025328    0.000154910   -0.000060262
     58        8           0.000402363   -0.000149584   -0.000177447
 -------------------------------------------------------------------
 Cartesian Forces:  Max     0.000902938 RMS     0.000221469

 GradGradGradGradGradGradGradGradGradGradGradGradGradGradGradGradGradGrad
 Berny optimization.
 Using GEDIIS/GDIIS optimizer.
 FormGI is forming the generalized inverse of G from B-inverse, IUseBI=4.
 Internal  Forces:  Max     0.001374152 RMS     0.000187287
 Search for a local minimum.
 Step number   7 out of a maximum of  348
 All quantities printed in internal units (Hartrees-Bohrs-Radians)
 Mixed Optimization -- En-DIIS/RFO-DIIS
 Swapping is turned off.
 Update second derivatives using D2CorX and points    2    1    3    4    5
                                                      6    7
 DE= -7.41D-05 DEPred=-7.08D-05 R= 1.05D+00
 TightC=F SS=  1.41D+00  RLast= 1.13D-01 DXNew= 1.4142D-01 3.3986D-01
 Trust test= 1.05D+00 RLast= 1.13D-01 DXMaxT set to 1.41D-01
 ITU=  1  1 -1  0 -1 -1  0
     Eigenvalues ---    0.00242   0.00269   0.00306   0.00309   0.00320
     Eigenvalues ---    0.00323   0.00398   0.00400   0.00771   0.00895
     Eigenvalues ---    0.01027   0.01292   0.01489   0.01522   0.02004
     Eigenvalues ---    0.02187   0.02232   0.02270   0.02724   0.02746
     Eigenvalues ---    0.02751   0.02844   0.02873   0.02955   0.03114
     Eigenvalues ---    0.03196   0.03402   0.03446   0.03511   0.03669
     Eigenvalues ---    0.03885   0.04036   0.04213   0.04408   0.04416
     Eigenvalues ---    0.04688   0.04735   0.04873   0.04911   0.05170
     Eigenvalues ---    0.05208   0.05246   0.05266   0.05280   0.05283
     Eigenvalues ---    0.05286   0.05384   0.05565   0.05604   0.05621
     Eigenvalues ---    0.05635   0.05653   0.05679   0.05714   0.05733
     Eigenvalues ---    0.05801   0.05838   0.05871   0.05974   0.06348
     Eigenvalues ---    0.06467   0.06703   0.06714   0.06753   0.07031
     Eigenvalues ---    0.07245   0.07718   0.08117   0.08484   0.08714
     Eigenvalues ---    0.08763   0.08809   0.09243   0.09340   0.09693
     Eigenvalues ---    0.09742   0.10136   0.10378   0.10602   0.11870
     Eigenvalues ---    0.12142   0.12897   0.13340   0.14176   0.15541
     Eigenvalues ---    0.16000   0.16000   0.16000   0.16000   0.16000
     Eigenvalues ---    0.16000   0.16000   0.16000   0.16000   0.16000
     Eigenvalues ---    0.16000   0.16000   0.16000   0.16000   0.16000
     Eigenvalues ---    0.16008   0.16206   0.16840   0.17283   0.18544
     Eigenvalues ---    0.18949   0.19034   0.20530   0.20946   0.21133
     Eigenvalues ---    0.21944   0.22036   0.22691   0.24716   0.24912
     Eigenvalues ---    0.25510   0.25704   0.26930   0.27028   0.27556
     Eigenvalues ---    0.27621   0.29003   0.29007   0.29038   0.29088
     Eigenvalues ---    0.29159   0.29233   0.29633   0.29670   0.33503
     Eigenvalues ---    0.33917   0.33995   0.33996   0.34002   0.34006
     Eigenvalues ---    0.34023   0.34030   0.34037   0.34061   0.34071
     Eigenvalues ---    0.34087   0.34103   0.34109   0.34131   0.34184
     Eigenvalues ---    0.34219   0.34260   0.34322   0.34352   0.34376
     Eigenvalues ---    0.34434   0.34449   0.34480   0.34523   0.34556
     Eigenvalues ---    0.34616   0.34674   0.34722   0.34822   0.34866
     Eigenvalues ---    0.34990   0.43333   0.46088   0.50380   0.50844
     Eigenvalues ---    0.53691   0.54455   1.64019
 En-DIIS/RFO-DIIS/Sim-DIIS IScMMF=       -3 using points:     7    6    5    4    3
 RFO step:  Lambda=-1.11227728D-04.
 DidBck=T Rises=F RFO-DIIS coefs:    0.27530    0.08262    0.12491    0.59709   -0.07992
 Iteration  1 RMS(Cart)=  0.02189463 RMS(Int)=  0.00009396
 Iteration  2 RMS(Cart)=  0.00029422 RMS(Int)=  0.00000262
 Iteration  3 RMS(Cart)=  0.00000002 RMS(Int)=  0.00000262
 Variable       Old X    -DE/DX   Delta X   Delta X   Delta X     New X
                                 (Linear)    (Quad)   (Total)
    R1        2.06680   0.00019   0.00086  -0.00055   0.00031   2.06711
    R2        2.06912   0.00024   0.00104  -0.00067   0.00037   2.06950
    R3        2.92825   0.00028   0.00029   0.00017   0.00046   2.92871
    R4        2.88355   0.00019   0.00044   0.00008   0.00051   2.88406
    R5        3.15895   0.00014   0.00026  -0.00016   0.00010   3.15905
    R6        2.06370  -0.00032   0.00008  -0.00005   0.00003   2.06373
    R7        2.63764  -0.00022   0.00012  -0.00041  -0.00029   2.63735
    R8        2.91874   0.00035   0.00032   0.00059   0.00091   2.91965
    R9        2.89549   0.00027   0.00071   0.00001   0.00071   2.89621
   R10        2.55750   0.00008  -0.00013   0.00030   0.00017   2.55767
   R11        2.07162   0.00022   0.00079  -0.00041   0.00038   2.07200
   R12        2.95682   0.00025   0.00028   0.00033   0.00061   2.95744
   R13        2.91952   0.00001   0.00042   0.00014   0.00055   2.92007
   R14        2.94014   0.00033  -0.00001   0.00066   0.00065   2.94079
   R15        2.89755   0.00007   0.00032  -0.00016   0.00016   2.89770
   R16        2.88597   0.00020   0.00036   0.00011   0.00047   2.88644
   R17        2.07050   0.00023   0.00092  -0.00054   0.00038   2.07088
   R18        2.91962  -0.00016  -0.00006   0.00005  -0.00001   2.91961
   R19        2.06546   0.00017   0.00089  -0.00061   0.00028   2.06573
   R20        2.06029   0.00025   0.00098  -0.00057   0.00041   2.06070
   R21        2.07054   0.00028   0.00122  -0.00076   0.00047   2.07100
   R22        2.06476   0.00024   0.00107  -0.00067   0.00039   2.06515
   R23        2.07048   0.00029   0.00121  -0.00072   0.00049   2.07096
   R24        2.06170  -0.00003   0.00064  -0.00076  -0.00012   2.06159
   R25        2.07041   0.00031   0.00119  -0.00066   0.00053   2.07093
   R26        2.07190   0.00032   0.00127  -0.00073   0.00054   2.07244
   R27        1.83456   0.00095   0.00310  -0.00253   0.00056   1.83512
   R28        3.50317   0.00045  -0.00127   0.00164   0.00037   3.50354
   R29        2.06370   0.00029   0.00099  -0.00064   0.00035   2.06405
   R30        2.06850   0.00022   0.00130  -0.00092   0.00038   2.06888
   R31        2.05732   0.00019   0.00078  -0.00052   0.00026   2.05758
   R32        2.07025   0.00016   0.00087  -0.00060   0.00026   2.07051
   R33        2.06761   0.00020   0.00100  -0.00066   0.00034   2.06794
   R34        2.93209   0.00036   0.00080   0.00007   0.00086   2.93296
   R35        2.88723   0.00011   0.00032   0.00003   0.00035   2.88758
   R36        3.05846   0.00066   0.00070   0.00021   0.00091   3.05937
   R37        2.06330  -0.00006  -0.00027   0.00032   0.00005   2.06335
   R38        2.67379   0.00020   0.00022  -0.00024  -0.00002   2.67377
   R39        2.91863   0.00019   0.00022   0.00009   0.00031   2.91894
   R40        2.89837   0.00033   0.00059   0.00016   0.00075   2.89912
   R41        2.59182  -0.00013  -0.00011   0.00012   0.00002   2.59184
   R42        2.07016   0.00020   0.00078  -0.00042   0.00035   2.07051
   R43        2.95814   0.00032   0.00029   0.00046   0.00075   2.95889
   R44        2.92467   0.00003   0.00024  -0.00001   0.00023   2.92490
   R45        2.94137   0.00017   0.00000   0.00040   0.00040   2.94177
   R46        2.89911   0.00009   0.00036  -0.00014   0.00022   2.89932
   R47        2.88606   0.00014   0.00038  -0.00008   0.00030   2.88636
   R48        2.06924   0.00022   0.00091  -0.00053   0.00038   2.06962
   R49        2.92421  -0.00004  -0.00016   0.00006  -0.00009   2.92412
   R50        2.06482   0.00020   0.00088  -0.00055   0.00033   2.06515
   R51        2.05880   0.00020   0.00095  -0.00062   0.00032   2.05913
   R52        2.07000   0.00027   0.00121  -0.00076   0.00046   2.07046
   R53        2.06331   0.00020   0.00103  -0.00072   0.00031   2.06362
   R54        2.06996   0.00027   0.00119  -0.00072   0.00047   2.07043
   R55        2.06294   0.00004   0.00087  -0.00083   0.00003   2.06297
   R56        2.06897   0.00027   0.00118  -0.00071   0.00046   2.06944
   R57        2.07036   0.00030   0.00124  -0.00072   0.00052   2.07088
   R58        1.81719   0.00128   0.00369  -0.00234   0.00135   1.81854
   R59        2.06260   0.00025   0.00106  -0.00068   0.00039   2.06298
   R60        2.06638   0.00029   0.00127  -0.00079   0.00048   2.06686
   R61        2.06201   0.00007   0.00090  -0.00082   0.00009   2.06210
    A1        1.86729   0.00000  -0.00067   0.00067   0.00000   1.86728
    A2        1.86538   0.00002   0.00154  -0.00033   0.00120   1.86658
    A3        1.93030   0.00000   0.00046   0.00050   0.00095   1.93125
    A4        1.87995   0.00003  -0.00040  -0.00011  -0.00052   1.87943
    A5        1.90474  -0.00005  -0.00050  -0.00091  -0.00141   1.90333
    A6        2.01035   0.00000  -0.00046   0.00024  -0.00020   2.01015
    A7        1.97895   0.00000   0.00029  -0.00052  -0.00022   1.97873
    A8        1.90380   0.00006  -0.00015   0.00048   0.00033   1.90413
    A9        1.89278   0.00017   0.00055   0.00208   0.00263   1.89541
   A10        1.82585  -0.00006   0.00001  -0.00087  -0.00086   1.82499
   A11        1.93901   0.00008   0.00103   0.00070   0.00173   1.94074
   A12        1.92245  -0.00027  -0.00189  -0.00209  -0.00397   1.91848
   A13        1.90742  -0.00003  -0.00068   0.00067   0.00000   1.90742
   A14        1.94942   0.00025   0.00112   0.00069   0.00181   1.95123
   A15        1.75748  -0.00023  -0.00027  -0.00139  -0.00167   1.75581
   A16        1.98868  -0.00008   0.00012  -0.00045  -0.00034   1.98834
   A17        1.92601   0.00024   0.00056   0.00085   0.00141   1.92742
   A18        1.92123  -0.00017  -0.00088  -0.00044  -0.00132   1.91991
   A19        1.89729   0.00000   0.00061  -0.00067  -0.00006   1.89722
   A20        2.01094   0.00018   0.00062   0.00079   0.00141   2.01236
   A21        1.89616  -0.00009   0.00007   0.00003   0.00010   1.89625
   A22        2.03870  -0.00006  -0.00045   0.00016  -0.00029   2.03841
   A23        2.06327   0.00000  -0.00063   0.00039  -0.00024   2.06303
   A24        1.53656  -0.00004  -0.00041  -0.00056  -0.00097   1.53559
   A25        1.48492  -0.00011   0.00022  -0.00023   0.00000   1.48491
   A26        1.92785   0.00009  -0.00028  -0.00013  -0.00042   1.92743
   A27        2.12554   0.00012   0.00134   0.00044   0.00178   2.12732
   A28        1.95627   0.00005  -0.00008  -0.00070  -0.00078   1.95549
   A29        2.06012   0.00011   0.00026   0.00064   0.00090   2.06103
   A30        1.88355  -0.00020  -0.00117  -0.00012  -0.00129   1.88227
   A31        1.93392   0.00022   0.00081   0.00236   0.00318   1.93710
   A32        1.93358   0.00000   0.00027  -0.00055  -0.00029   1.93329
   A33        1.90249  -0.00013  -0.00101  -0.00050  -0.00150   1.90099
   A34        2.04612  -0.00007  -0.00004  -0.00034  -0.00039   2.04573
   A35        1.54207  -0.00001  -0.00016  -0.00064  -0.00080   1.54127
   A36        2.07268   0.00000   0.00004  -0.00013  -0.00010   2.07258
   A37        1.50318   0.00011   0.00020   0.00002   0.00022   1.50340
   A38        2.02727  -0.00001   0.00057  -0.00054   0.00003   2.02730
   A39        1.97671  -0.00004   0.00049  -0.00021   0.00028   1.97700
   A40        2.05376  -0.00007  -0.00068   0.00019  -0.00049   2.05328
   A41        1.98302  -0.00005   0.00031  -0.00061  -0.00030   1.98272
   A42        1.89755   0.00005  -0.00063   0.00087   0.00024   1.89779
   A43        1.92275   0.00002   0.00032  -0.00026   0.00007   1.92282
   A44        1.97554  -0.00001   0.00060  -0.00066  -0.00006   1.97548
   A45        1.92374   0.00000   0.00039  -0.00043  -0.00003   1.92371
   A46        1.87796   0.00000  -0.00050   0.00055   0.00005   1.87801
   A47        1.88110  -0.00001  -0.00037   0.00036  -0.00001   1.88108
   A48        1.87961   0.00000  -0.00053   0.00052  -0.00001   1.87959
   A49        1.98588   0.00013   0.00061   0.00012   0.00073   1.98661
   A50        1.93074  -0.00006   0.00051  -0.00080  -0.00029   1.93045
   A51        1.90649   0.00000   0.00027  -0.00043  -0.00015   1.90634
   A52        1.88590  -0.00001  -0.00037   0.00057   0.00020   1.88610
   A53        1.87586  -0.00005  -0.00087   0.00068  -0.00019   1.87566
   A54        1.87509  -0.00002  -0.00025  -0.00011  -0.00036   1.87473
   A55        1.90475  -0.00063  -0.00346  -0.00380  -0.00726   1.89749
   A56        1.91731   0.00020   0.00119   0.00012   0.00131   1.91861
   A57        1.89079   0.00000   0.00026  -0.00067  -0.00041   1.89038
   A58        1.96980  -0.00004   0.00099  -0.00109  -0.00009   1.96970
   A59        1.88977  -0.00014  -0.00124   0.00064  -0.00060   1.88917
   A60        1.89562  -0.00002  -0.00035   0.00042   0.00008   1.89569
   A61        1.89896  -0.00001  -0.00098   0.00065  -0.00033   1.89864
   A62        1.85571  -0.00002  -0.00068   0.00031  -0.00037   1.85534
   A63        1.90309   0.00009   0.00098  -0.00033   0.00065   1.90374
   A64        1.92925  -0.00003   0.00032  -0.00042  -0.00010   1.92915
   A65        1.87088  -0.00006  -0.00015   0.00012  -0.00003   1.87085
   A66        1.91727  -0.00005  -0.00049   0.00022  -0.00027   1.91700
   A67        1.98251   0.00006  -0.00004   0.00013   0.00009   1.98260
   A68        1.99410  -0.00013   0.00024   0.00013   0.00038   1.99447
   A69        1.88491  -0.00006  -0.00015   0.00017   0.00002   1.88493
   A70        1.95167  -0.00014   0.00052   0.00019   0.00071   1.95237
   A71        1.84764   0.00011   0.00090  -0.00151  -0.00061   1.84703
   A72        1.95857   0.00029   0.00030   0.00074   0.00104   1.95961
   A73        1.81278  -0.00007  -0.00205   0.00014  -0.00191   1.81087
   A74        1.90860  -0.00008  -0.00038   0.00029  -0.00010   1.90850
   A75        1.98404   0.00009   0.00080   0.00068   0.00148   1.98553
   A76        1.75861   0.00014   0.00026  -0.00093  -0.00067   1.75793
   A77        1.99607   0.00010   0.00012   0.00072   0.00084   1.99691
   A78        1.90917  -0.00019   0.00001  -0.00086  -0.00085   1.90832
   A79        1.89138  -0.00007  -0.00083  -0.00019  -0.00102   1.89036
   A80        1.90142  -0.00008   0.00067  -0.00070  -0.00003   1.90139
   A81        2.01381   0.00018   0.00038   0.00111   0.00148   2.01529
   A82        1.88944  -0.00004  -0.00037  -0.00078  -0.00115   1.88829
   A83        2.03972  -0.00003  -0.00031   0.00044   0.00013   2.03985
   A84        2.06531   0.00004  -0.00051   0.00020  -0.00031   2.06500
   A85        1.53100  -0.00004  -0.00007  -0.00015  -0.00022   1.53077
   A86        1.48690  -0.00007   0.00018  -0.00017   0.00001   1.48691
   A87        1.92645   0.00003  -0.00001  -0.00007  -0.00008   1.92637
   A88        2.13359   0.00017   0.00106   0.00061   0.00166   2.13525
   A89        1.95762   0.00007   0.00005  -0.00017  -0.00012   1.95750
   A90        2.06608   0.00004   0.00020  -0.00020   0.00000   2.06608
   A91        1.87105  -0.00019  -0.00116  -0.00004  -0.00120   1.86985
   A92        1.93173   0.00013   0.00033   0.00035   0.00068   1.93241
   A93        1.93941   0.00001   0.00038  -0.00025   0.00013   1.93954
   A94        1.89922  -0.00008  -0.00093   0.00025  -0.00068   1.89854
   A95        2.04653  -0.00007   0.00004   0.00005   0.00009   2.04663
   A96        1.53667   0.00003   0.00015  -0.00016   0.00000   1.53667
   A97        2.07461  -0.00001  -0.00009  -0.00017  -0.00026   2.07436
   A98        1.50289   0.00008   0.00025   0.00008   0.00033   1.50322
   A99        2.03411   0.00001   0.00038  -0.00032   0.00006   2.03417
   A100       1.97522  -0.00004   0.00044  -0.00032   0.00012   1.97534
   A101       2.05864   0.00000  -0.00074   0.00041  -0.00033   2.05832
   A102       1.97892  -0.00009   0.00048  -0.00072  -0.00024   1.97868
   A103       1.89286   0.00003  -0.00057   0.00065   0.00008   1.89294
   A104       1.92325   0.00001   0.00026  -0.00023   0.00003   1.92328
   A105       1.97493   0.00001   0.00073  -0.00075  -0.00001   1.97492
   A106       1.92468   0.00000   0.00036  -0.00036   0.00000   1.92468
   A107       1.87681  -0.00001  -0.00051   0.00055   0.00004   1.87685
   A108       1.88196  -0.00001  -0.00040   0.00037  -0.00004   1.88192
   A109       1.87906  -0.00001  -0.00053   0.00051  -0.00002   1.87904
   A110       1.99306   0.00006   0.00044  -0.00025   0.00019   1.99326
   A111       1.93606   0.00000   0.00038  -0.00033   0.00005   1.93611
   A112       1.91022   0.00000   0.00028  -0.00033  -0.00005   1.91017
   A113       1.87789  -0.00002  -0.00024   0.00033   0.00009   1.87798
   A114       1.86299  -0.00005  -0.00061   0.00033  -0.00028   1.86271
   A115       1.87898   0.00000  -0.00033   0.00031  -0.00002   1.87896
   A116       2.03391   0.00090  -0.00014  -0.00167  -0.00181   2.03210
   A117       2.09416  -0.00023  -0.00076   0.00234   0.00158   2.09573
   A118       1.92402  -0.00037   0.00033   0.00201   0.00235   1.92637
   A119       1.91466  -0.00007   0.00093  -0.00110  -0.00017   1.91449
   A120       1.89199   0.00006   0.00030  -0.00001   0.00029   1.89228
   A121       1.98215   0.00021   0.00090  -0.00029   0.00061   1.98276
   A122       1.88843  -0.00001  -0.00088   0.00081  -0.00007   1.88836
   A123       1.91005  -0.00008  -0.00065   0.00032  -0.00033   1.90972
   A124       1.87396  -0.00012  -0.00072   0.00037  -0.00035   1.87361
   A125       2.95898   0.00137   0.02688   0.00384   0.03072   2.98970
   A126       3.20029   0.00097   0.02048  -0.00935   0.01114   3.21143
    D1        2.04453   0.00009  -0.00718   0.00024  -0.00694   2.03759
    D2       -2.21178   0.00005  -0.00709  -0.00084  -0.00793  -2.21970
    D3       -0.11784  -0.00014  -0.00913  -0.00185  -0.01098  -0.12882
    D4       -2.23725   0.00012  -0.00740   0.00079  -0.00660  -2.24385
    D5       -0.21038   0.00008  -0.00731  -0.00028  -0.00759  -0.21797
    D6        1.88356  -0.00011  -0.00934  -0.00130  -0.01065   1.87291
    D7       -0.10736   0.00008  -0.00865  -0.00031  -0.00895  -0.11631
    D8        1.91951   0.00004  -0.00855  -0.00139  -0.00994   1.90958
    D9       -2.26973  -0.00015  -0.01059  -0.00240  -0.01299  -2.28273
   D10       -1.18289  -0.00007   0.00212  -0.00087   0.00125  -1.18164
   D11        1.11924   0.00002   0.00298   0.00020   0.00319   1.12243
   D12       -2.85222  -0.00009   0.00241  -0.00084   0.00157  -2.85064
   D13        3.05064  -0.00004   0.00297  -0.00142   0.00155   3.05219
   D14       -0.93041   0.00005   0.00383  -0.00035   0.00348  -0.92692
   D15        1.38132  -0.00006   0.00326  -0.00140   0.00187   1.38319
   D16        0.93415  -0.00005   0.00419  -0.00075   0.00344   0.93759
   D17       -3.04690   0.00005   0.00505   0.00032   0.00537  -3.04153
   D18       -0.73517  -0.00006   0.00448  -0.00072   0.00376  -0.73142
   D19        0.05513  -0.00003   0.00889   0.00146   0.01034   0.06547
   D20       -2.16160  -0.00009   0.00842   0.00103   0.00945  -2.15215
   D21        2.08274   0.00012   0.00912   0.00200   0.01112   2.09386
   D22       -2.01723  -0.00006   0.00890   0.00170   0.01061  -2.00662
   D23        2.04923  -0.00012   0.00844   0.00128   0.00971   2.05894
   D24        0.01038   0.00009   0.00914   0.00225   0.01139   0.02177
   D25        2.19207   0.00025   0.01061   0.00434   0.01495   2.20702
   D26       -0.02466   0.00019   0.01014   0.00391   0.01405  -0.01061
   D27       -2.06351   0.00040   0.01085   0.00488   0.01573  -2.04778
   D28       -2.78279  -0.00030  -0.00189  -0.00095  -0.00283  -2.78562
   D29        1.31432  -0.00047  -0.00336  -0.00224  -0.00560   1.30872
   D30       -0.70054  -0.00028  -0.00284  -0.00033  -0.00317  -0.70371
   D31        3.11513  -0.00016  -0.00570  -0.00176  -0.00746   3.10767
   D32       -0.84155  -0.00008  -0.00519  -0.00147  -0.00665  -0.84820
   D33        0.84848  -0.00010  -0.00538  -0.00180  -0.00718   0.84130
   D34       -0.97376   0.00008  -0.00466  -0.00065  -0.00532  -0.97908
   D35        1.35274   0.00017  -0.00415  -0.00036  -0.00451   1.34824
   D36        3.04277   0.00015  -0.00435  -0.00069  -0.00504   3.03774
   D37        1.19790  -0.00001  -0.00530  -0.00090  -0.00621   1.19170
   D38       -2.75878   0.00008  -0.00479  -0.00061  -0.00540  -2.76417
   D39       -1.06875   0.00006  -0.00499  -0.00093  -0.00592  -1.07467
   D40       -1.10181   0.00007  -0.00507   0.00470  -0.00036  -1.10217
   D41        3.12028   0.00011  -0.00440   0.00426  -0.00014   3.12014
   D42        1.01638   0.00015  -0.00398   0.00459   0.00061   1.01699
   D43        3.00942  -0.00003  -0.00515   0.00360  -0.00156   3.00787
   D44        0.94833   0.00001  -0.00449   0.00315  -0.00134   0.94699
   D45       -1.15557   0.00005  -0.00406   0.00348  -0.00059  -1.15616
   D46        0.83520  -0.00016  -0.00529   0.00315  -0.00213   0.83307
   D47       -1.22590  -0.00012  -0.00462   0.00271  -0.00191  -1.22781
   D48        2.95339  -0.00008  -0.00420   0.00304  -0.00117   2.95223
   D49        1.45991  -0.00011  -0.00015  -0.00153  -0.00168   1.45823
   D50       -2.87274  -0.00009  -0.00017  -0.00236  -0.00253  -2.87527
   D51       -0.63640  -0.00019  -0.00097  -0.00226  -0.00322  -0.63963
   D52       -2.56423   0.00002   0.00096  -0.00156  -0.00059  -2.56482
   D53       -0.61369   0.00004   0.00095  -0.00240  -0.00145  -0.61514
   D54        1.62265  -0.00006   0.00015  -0.00229  -0.00214   1.62051
   D55       -0.45505  -0.00001  -0.00011  -0.00139  -0.00150  -0.45654
   D56        1.49549   0.00000  -0.00013  -0.00223  -0.00235   1.49314
   D57       -2.55135  -0.00010  -0.00093  -0.00212  -0.00305  -2.55440
   D58       -1.56679  -0.00008  -0.00040   0.00085   0.00044  -1.56635
   D59        0.51073  -0.00010  -0.00095   0.00097   0.00001   0.51074
   D60        2.72536  -0.00007  -0.00088   0.00153   0.00064   2.72600
   D61        2.54500   0.00000  -0.00081   0.00144   0.00063   2.54563
   D62       -1.66067  -0.00002  -0.00136   0.00156   0.00020  -1.66047
   D63        0.55397   0.00001  -0.00129   0.00212   0.00083   0.55480
   D64        0.45780   0.00009   0.00012   0.00149   0.00161   0.45941
   D65        2.53531   0.00007  -0.00043   0.00161   0.00118   2.53649
   D66       -1.53324   0.00010  -0.00036   0.00217   0.00181  -1.53143
   D67       -1.46020   0.00016   0.00125   0.00194   0.00318  -1.45702
   D68        2.58021   0.00001   0.00012   0.00077   0.00089   2.58110
   D69        0.45494   0.00004   0.00019   0.00140   0.00159   0.45653
   D70        2.90138   0.00010   0.00147   0.00221   0.00368   2.90506
   D71        0.65860  -0.00004   0.00034   0.00105   0.00139   0.65999
   D72       -1.46666  -0.00001   0.00041   0.00168   0.00208  -1.46458
   D73        0.69670   0.00025   0.00300   0.00248   0.00548   0.70217
   D74       -1.54608   0.00011   0.00187   0.00131   0.00319  -1.54289
   D75        2.61184   0.00014   0.00194   0.00194   0.00388   2.61572
   D76        1.31406   0.00004   0.00068  -0.00101  -0.00033   1.31373
   D77       -0.78930   0.00004   0.00068  -0.00109  -0.00040  -0.78970
   D78       -2.89547   0.00004   0.00067  -0.00100  -0.00033  -2.89579
   D79        2.93746  -0.00003   0.00079  -0.00160  -0.00082   2.93664
   D80        0.83410  -0.00004   0.00079  -0.00168  -0.00089   0.83321
   D81       -1.27207  -0.00003   0.00077  -0.00159  -0.00082  -1.27289
   D82       -1.04833  -0.00002   0.00010  -0.00140  -0.00129  -1.04963
   D83        3.13150  -0.00002   0.00010  -0.00147  -0.00137   3.13013
   D84        1.02532  -0.00002   0.00009  -0.00138  -0.00129   1.02403
   D85        0.91941   0.00000   0.00371  -0.00135   0.00235   0.92177
   D86       -1.20728  -0.00004   0.00337  -0.00158   0.00178  -1.20550
   D87        3.01541   0.00002   0.00320  -0.00071   0.00248   3.01789
   D88       -0.86875  -0.00001   0.00229  -0.00183   0.00046  -0.86829
   D89       -2.99545  -0.00004   0.00195  -0.00205  -0.00011  -2.99556
   D90        1.22724   0.00001   0.00178  -0.00119   0.00059   1.22783
   D91       -3.10817   0.00002   0.00327  -0.00127   0.00200  -3.10617
   D92        1.04831  -0.00001   0.00293  -0.00150   0.00143   1.04975
   D93       -1.01218   0.00004   0.00276  -0.00063   0.00213  -1.01005
   D94        1.48492   0.00014   0.00053   0.00079   0.00132   1.48624
   D95       -0.56764   0.00010  -0.00009   0.00135   0.00127  -0.56638
   D96       -2.81340   0.00014   0.00120   0.00049   0.00170  -2.81170
   D97       -0.46051  -0.00007  -0.00017  -0.00144  -0.00161  -0.46212
   D98       -2.51307  -0.00011  -0.00079  -0.00088  -0.00167  -2.51474
   D99        1.52436  -0.00007   0.00050  -0.00174  -0.00124   1.52312
   D100      -2.56236   0.00002  -0.00003  -0.00061  -0.00063  -2.56300
   D101       1.66826  -0.00002  -0.00065  -0.00004  -0.00069   1.66757
   D102      -0.57750   0.00002   0.00064  -0.00090  -0.00026  -0.57775
   D103       0.27354  -0.00042   0.00167  -0.00356  -0.00187   0.27167
   D104       2.65775   0.00037   0.01161  -0.00151   0.01009   2.66784
   D105       1.85891   0.00006   0.00181   0.00128   0.00309   1.86201
   D106      -2.37372   0.00008   0.00298  -0.00042   0.00257  -2.37115
   D107      -0.38978  -0.00011   0.00070  -0.00005   0.00066  -0.38912
   D108      -2.42220   0.00005   0.00143   0.00155   0.00297  -2.41923
   D109      -0.37164   0.00007   0.00260  -0.00015   0.00245  -0.36920
[truncated: 1,325,587 more chars]
