# Supplementary material for: Computational Investigation of the Formation of Peroxide (ROOR) Accretion Products in the OH- and NO3-Initiated Oxidation of α-Pinene
Source: J Phys Chem A. 2021 Dec 9;125(50):10632–9. doi: 10.1021/acs.jpca.1c08969 (PMC8713291; doi:10.1021/acs.jpca.1c08969)
Supplement: Supplementary file 2 — jp1c08969_si_002.zip [file jp1c08969_si_002.zip › JPCA-secondnd-paper-updated-outfile/α-pinene, (R-alkoxy,R-nitroxy)2/2_3_1459-localminima-dimer.log]

 Entering Gaussian System, Link 0=/appl/chem/G16RevB.01//g16/g16
 Initial command:
 /appl/chem/G16RevB.01/g16/l1.exe "/wrk/hasangal/alkoxy/alphapine-conformarsampling/Alpha-Pinene-RO-NO3down-Oup/SYS_2A/DFT_high/calc-LM/TMP/G1647198123/Gau-30511.inp" -scrdir="/wrk/hasangal/alkoxy/alphapine-conformarsampling/Alpha-Pinene-RO-NO3down-Oup/SYS_2A/DFT_high/calc-LM/TMP/G1647198123/"
 Entering Link 1 = /appl/chem/G16RevB.01/g16/l1.exe PID=     30512.
  
 Copyright (c) 1988-2017, Gaussian, Inc.  All Rights Reserved.
  
 This is part of the Gaussian(R) 16 program.  It is based on
 the Gaussian(R) 09 system (copyright 2009, Gaussian, Inc.),
 the Gaussian(R) 03 system (copyright 2003, Gaussian, Inc.),
 the Gaussian(R) 98 system (copyright 1998, Gaussian, Inc.),
 the Gaussian(R) 94 system (copyright 1995, Gaussian, Inc.),
 the Gaussian 92(TM) system (copyright 1992, Gaussian, Inc.),
 the Gaussian 90(TM) system (copyright 1990, Gaussian, Inc.),
 the Gaussian 88(TM) system (copyright 1988, Gaussian, Inc.),
 the Gaussian 86(TM) system (copyright 1986, Carnegie Mellon
 University), and the Gaussian 82(TM) system (copyright 1983,
 Carnegie Mellon University). Gaussian is a federally registered
 trademark of Gaussian, Inc.
  
 This software contains proprietary and confidential information,
 including trade secrets, belonging to Gaussian, Inc.
  
 This software is provided under written license and may be
 used, copied, transmitted, or stored only in accord with that
 written license.
  
 The following legend is applicable only to US Government
 contracts under FAR:
  
                    RESTRICTED RIGHTS LEGEND
  
 Use, reproduction and disclosure by the US Government is
 subject to restrictions as set forth in subparagraphs (a)
 and (c) of the Commercial Computer Software - Restricted
 Rights clause in FAR 52.227-19.
  
 Gaussian, Inc.
 340 Quinnipiac St., Bldg. 40, Wallingford CT 06492
  
  
 ---------------------------------------------------------------
 Warning -- This program may not be used in any manner that
 competes with the business of Gaussian, Inc. or will provide
 assistance to any competitor of Gaussian, Inc.  The licensee
 of this program is prohibited from giving any competitor of
 Gaussian, Inc. access to this program.  By using this program,
 the user acknowledges that Gaussian, Inc. is engaged in the
 business of creating and licensing software in the field of
 computational chemistry and represents and warrants to the
 licensee that it is not a competitor of Gaussian, Inc. and that
 it will not use this program in any manner prohibited above.
 ---------------------------------------------------------------
  

 Cite this work as:
 Gaussian 16, Revision B.01,
 M. J. Frisch, G. W. Trucks, H. B. Schlegel, G. E. Scuseria, 
 M. A. Robb, J. R. Cheeseman, G. Scalmani, V. Barone, 
 G. A. Petersson, H. Nakatsuji, X. Li, M. Caricato, A. V. Marenich, 
 J. Bloino, B. G. Janesko, R. Gomperts, B. Mennucci, H. P. Hratchian, 
 J. V. Ortiz, A. F. Izmaylov, J. L. Sonnenberg, D. Williams-Young, 
 F. Ding, F. Lipparini, F. Egidi, J. Goings, B. Peng, A. Petrone, 
 T. Henderson, D. Ranasinghe, V. G. Zakrzewski, J. Gao, N. Rega, 
 G. Zheng, W. Liang, M. Hada, M. Ehara, K. Toyota, R. Fukuda, 
 J. Hasegawa, M. Ishida, T. Nakajima, Y. Honda, O. Kitao, H. Nakai, 
 T. Vreven, K. Throssell, J. A. Montgomery, Jr., J. E. Peralta, 
 F. Ogliaro, M. J. Bearpark, J. J. Heyd, E. N. Brothers, K. N. Kudin, 
 V. N. Staroverov, T. A. Keith, R. Kobayashi, J. Normand, 
 K. Raghavachari, A. P. Rendell, J. C. Burant, S. S. Iyengar, 
 J. Tomasi, M. Cossi, J. M. Millam, M. Klene, C. Adamo, R. Cammi, 
 J. W. Ochterski, R. L. Martin, K. Morokuma, O. Farkas, 
 J. B. Foresman, and D. J. Fox, Gaussian, Inc., Wallingford CT, 2016.
 
 ******************************************
 Gaussian 16:  ES64L-G16RevB.01 20-Dec-2017
                26-May-2020 
 ******************************************
 %Nprocshared=8
 Will use up to    8 processors via shared memory.
 %Mem=4000mb
 ---------------------------------------------------------------------
 # wb97xd 6-31++g** Opt Integral(Grid=SuperFineGrid) Freq MaxDisk=32GB
 ---------------------------------------------------------------------
 1/18=20,19=15,26=5,38=1/1,3;
 2/9=110,12=2,17=6,18=5,40=1/2;
 3/5=1,6=6,7=1111,11=2,25=1,30=1,71=1,74=-58,75=-7/1,2,3;
 4//1;
 5/5=2,38=5/2;
 6/7=2,8=2,9=2,10=2,28=1/1;
 7//1,2,3,16;
 1/18=20,19=15,26=5/3(2);
 2/9=110/2;
 99//99;
 2/9=110/2;
 3/5=1,6=6,7=1111,11=2,25=1,30=1,71=1,74=-58,75=-7/1,2,3;
 4/5=5,16=3,69=1/1;
 5/5=2,38=5/2;
 7//1,2,3,16;
 1/18=20,19=15,26=5/3(-5);
 2/9=110/2;
 6/7=2,8=2,9=2,10=2,19=2,28=1/1;
 99/9=1/99;
 ----------------------------------------------------------------------
 /wrk/hasangal/alkoxy/alphapine-conformarsampling/Alpha-Pinene-RO-NO3do
 wn-Oup/SYS_2A/DFT_opt/calc-LM/2_3_1459.xyz
 ----------------------------------------------------------------------
 Symbolic Z-matrix:
 Charge =  0 Multiplicity = 3
 C                    -2.11363  -0.11928   0.92774 
 C                    -2.99019   0.54439  -1.50652 
 H                    -2.53529   0.22924  -2.45147 
 H                    -3.40483   1.54496  -1.67018 
 C                    -4.09689  -0.43809  -1.12296 
 H                    -4.82414  -0.54835  -1.93528 
 C                    -3.4465   -1.709    -0.53189 
 H                    -2.48439  -2.01967  -0.94674 
 H                    -4.11129  -2.57353  -0.52076 
 C                    -3.43479  -0.95399   0.8229 
 H                    -3.57134  -1.5235    1.74675 
 C                    -4.65349  -0.11604   0.29422 
 C                    -5.95677  -0.86862   0.59407 
 H                    -5.90841  -1.93445   0.3556 
 H                    -6.78028  -0.43555   0.01361 
 H                    -6.21141  -0.77714   1.65667 
 C                    -4.87098   1.34908   0.66571 
 H                    -4.01545   1.99634   0.46487 
 H                    -5.12838   1.4498    1.72649 
 H                    -5.71482   1.74146   0.08427 
 C                    -1.87464   0.63442  -0.43424 
 C                    -2.0734    0.75425   2.19113 
 H                    -1.07525   1.18327   2.30751 
 H                    -2.28757   0.11588   3.05301 
 H                    -2.79131   1.57283   2.16264 
 O                    -1.1661   -1.10396   1.07056 
 H                    -0.96049   0.20917  -0.83588 
 O                    -1.60415   2.02127  -0.12065 
 N                    -0.59607   2.62397  -0.84494 
 O                    -0.05882   1.99429  -1.73091 
 O                    -0.3794    3.75351  -0.49536 
 C                     2.14602   0.1933    0.86688 
 C                     3.04435  -0.62821  -1.49513 
 H                     2.63634  -0.3432   -2.47056 
 H                     3.41772  -1.65328  -1.59346 
 C                     4.18184   0.32285  -1.12045 
 H                     4.92919   0.37476  -1.92024 
 C                     3.57413   1.64083  -0.58619 
 H                     2.63207   1.9788   -1.03033 
 H                     4.27439   2.47689  -0.59277 
 C                     3.50077   0.92769   0.79077 
 H                     3.63744   1.52729   1.69661 
 C                     4.69504   0.03114   0.32055 
 C                     6.02851   0.7301    0.61358 
 H                     6.03494   1.78674   0.33212 
 H                     6.84155   0.2364    0.06773 
 H                     6.25999   0.67146   1.68397 
 C                     4.8325   -1.42747   0.75554 
 H                     3.95171  -2.04163   0.55655 
 H                     5.05413  -1.49443   1.82736 
 H                     5.67169  -1.88695   0.21824 
 C                     1.88976  -0.60934  -0.46213 
 C                     1.98958  -0.63567   2.17198 
 H                     0.96728  -1.00755   2.26635 
 H                     2.22788   0.00834   3.02166 
 H                     2.66701  -1.48887   2.15967 
 O                     1.15601   1.13698   1.02602 
 H                     1.01968  -0.1403   -0.91271 
 O                     1.51578  -1.95989  -0.10464 
 N                     0.51441  -2.53346  -0.86222 
 O                     0.06839  -1.91095  -1.80182 
 O                     0.20906  -3.63161  -0.48125 
 
 Add virtual bond connecting atoms H58        and H27        Dist= 3.80D+00.

 GradGradGradGradGradGradGradGradGradGradGradGradGradGradGradGradGradGrad
 Berny optimization.
 Initialization pass.
                           ----------------------------
                           !    Initial Parameters    !
                           ! (Angstroms and Degrees)  !
 --------------------------                            --------------------------
 ! Name  Definition              Value          Derivative Info.                !
 --------------------------------------------------------------------------------
 ! R1    R(1,10)                 1.5663         estimate D2E/DX2                !
 ! R2    R(1,21)                 1.5749         estimate D2E/DX2                !
 ! R3    R(1,22)                 1.5365         estimate D2E/DX2                !
 ! R4    R(1,26)                 1.374          estimate D2E/DX2                !
 ! R5    R(2,3)                  1.0951         estimate D2E/DX2                !
 ! R6    R(2,4)                  1.0954         estimate D2E/DX2                !
 ! R7    R(2,5)                  1.5288         estimate D2E/DX2                !
 ! R8    R(2,21)                 1.5499         estimate D2E/DX2                !
 ! R9    R(5,6)                  1.0959         estimate D2E/DX2                !
 ! R10   R(5,7)                  1.5452         estimate D2E/DX2                !
 ! R11   R(5,12)                 1.5563         estimate D2E/DX2                !
 ! R12   R(7,8)                  1.0928         estimate D2E/DX2                !
 ! R13   R(7,9)                  1.0906         estimate D2E/DX2                !
 ! R14   R(7,10)                 1.551          estimate D2E/DX2                !
 ! R15   R(10,11)                1.0938         estimate D2E/DX2                !
 ! R16   R(10,12)                1.5706         estimate D2E/DX2                !
 ! R17   R(12,13)                1.5346         estimate D2E/DX2                !
 ! R18   R(12,17)                1.5271         estimate D2E/DX2                !
 ! R19   R(13,14)                1.0932         estimate D2E/DX2                !
 ! R20   R(13,15)                1.0967         estimate D2E/DX2                !
 ! R21   R(13,16)                1.0965         estimate D2E/DX2                !
 ! R22   R(17,18)                1.0914         estimate D2E/DX2                !
 ! R23   R(17,19)                1.0962         estimate D2E/DX2                !
 ! R24   R(17,20)                1.0973         estimate D2E/DX2                !
 ! R25   R(21,27)                1.0853         estimate D2E/DX2                !
 ! R26   R(21,28)                1.4474         estimate D2E/DX2                !
 ! R27   R(22,23)                1.0927         estimate D2E/DX2                !
 ! R28   R(22,24)                1.0937         estimate D2E/DX2                !
 ! R29   R(22,25)                1.0892         estimate D2E/DX2                !
 ! R30   R(27,58)                2.0122         estimate D2E/DX2                !
 ! R31   R(28,29)                1.3799         estimate D2E/DX2                !
 ! R32   R(29,30)                1.2125         estimate D2E/DX2                !
 ! R33   R(29,31)                1.2021         estimate D2E/DX2                !
 ! R34   R(32,41)                1.5429         estimate D2E/DX2                !
 ! R35   R(32,52)                1.5736         estimate D2E/DX2                !
 ! R36   R(32,53)                1.554          estimate D2E/DX2                !
 ! R37   R(32,57)                1.3769         estimate D2E/DX2                !
 ! R38   R(33,34)                1.0951         estimate D2E/DX2                !
 ! R39   R(33,35)                1.0954         estimate D2E/DX2                !
 ! R40   R(33,36)                1.5293         estimate D2E/DX2                !
 ! R41   R(33,52)                1.5494         estimate D2E/DX2                !
 ! R42   R(36,37)                1.0959         estimate D2E/DX2                !
 ! R43   R(36,38)                1.5465         estimate D2E/DX2                !
 ! R44   R(36,43)                1.5572         estimate D2E/DX2                !
 ! R45   R(38,39)                1.095          estimate D2E/DX2                !
 ! R46   R(38,40)                1.0906         estimate D2E/DX2                !
 ! R47   R(38,41)                1.5524         estimate D2E/DX2                !
 ! R48   R(41,42)                1.0949         estimate D2E/DX2                !
 ! R49   R(41,43)                1.5656         estimate D2E/DX2                !
 ! R50   R(43,44)                1.5338         estimate D2E/DX2                !
 ! R51   R(43,48)                1.5283         estimate D2E/DX2                !
 ! R52   R(44,45)                1.0935         estimate D2E/DX2                !
 ! R53   R(44,46)                1.0967         estimate D2E/DX2                !
 ! R54   R(44,47)                1.0967         estimate D2E/DX2                !
 ! R55   R(48,49)                1.0921         estimate D2E/DX2                !
 ! R56   R(48,50)                1.0965         estimate D2E/DX2                !
 ! R57   R(48,51)                1.0973         estimate D2E/DX2                !
 ! R58   R(52,58)                1.0863         estimate D2E/DX2                !
 ! R59   R(52,59)                1.4463         estimate D2E/DX2                !
 ! R60   R(53,54)                1.0919         estimate D2E/DX2                !
 ! R61   R(53,55)                1.0925         estimate D2E/DX2                !
 ! R62   R(53,56)                1.0895         estimate D2E/DX2                !
 ! R63   R(59,60)                1.3805         estimate D2E/DX2                !
 ! R64   R(60,61)                1.2122         estimate D2E/DX2                !
 ! R65   R(60,62)                1.2018         estimate D2E/DX2                !
 ! A1    A(10,1,21)            108.9753         estimate D2E/DX2                !
 ! A2    A(10,1,22)            112.3404         estimate D2E/DX2                !
 ! A3    A(10,1,26)            101.9307         estimate D2E/DX2                !
 ! A4    A(21,1,22)            115.7887         estimate D2E/DX2                !
 ! A5    A(21,1,26)            109.1611         estimate D2E/DX2                !
 ! A6    A(22,1,26)            107.6931         estimate D2E/DX2                !
 ! A7    A(3,2,4)              106.9299         estimate D2E/DX2                !
 ! A8    A(3,2,5)              109.4063         estimate D2E/DX2                !
 ! A9    A(3,2,21)             108.3433         estimate D2E/DX2                !
 ! A10   A(4,2,5)              110.5175         estimate D2E/DX2                !
 ! A11   A(4,2,21)             108.8292         estimate D2E/DX2                !
 ! A12   A(5,2,21)             112.6302         estimate D2E/DX2                !
 ! A13   A(2,5,6)              111.0446         estimate D2E/DX2                !
 ! A14   A(2,5,7)              108.6538         estimate D2E/DX2                !
 ! A15   A(2,5,12)             110.756          estimate D2E/DX2                !
 ! A16   A(6,5,7)              118.694          estimate D2E/DX2                !
 ! A17   A(6,5,12)             117.2898         estimate D2E/DX2                !
 ! A18   A(7,5,12)              88.419          estimate D2E/DX2                !
 ! A19   A(5,7,8)              117.3339         estimate D2E/DX2                !
 ! A20   A(5,7,9)              113.5352         estimate D2E/DX2                !
 ! A21   A(5,7,10)              86.3836         estimate D2E/DX2                !
 ! A22   A(8,7,9)              108.3713         estimate D2E/DX2                !
 ! A23   A(8,7,10)             117.602          estimate D2E/DX2                !
 ! A24   A(9,7,10)             112.4299         estimate D2E/DX2                !
 ! A25   A(1,10,7)             108.9208         estimate D2E/DX2                !
 ! A26   A(1,10,11)            109.0403         estimate D2E/DX2                !
 ! A27   A(1,10,12)            113.1232         estimate D2E/DX2                !
 ! A28   A(7,10,11)            118.9044         estimate D2E/DX2                !
 ! A29   A(7,10,12)             87.6979         estimate D2E/DX2                !
 ! A30   A(11,10,12)           117.7235         estimate D2E/DX2                !
 ! A31   A(5,12,10)             85.3313         estimate D2E/DX2                !
 ! A32   A(5,12,13)            112.3463         estimate D2E/DX2                !
 ! A33   A(5,12,17)            118.1007         estimate D2E/DX2                !
 ! A34   A(10,12,13)           109.3641         estimate D2E/DX2                !
 ! A35   A(10,12,17)           122.7176         estimate D2E/DX2                !
 ! A36   A(13,12,17)           107.5801         estimate D2E/DX2                !
 ! A37   A(12,13,14)           113.4492         estimate D2E/DX2                !
 ! A38   A(12,13,15)           109.917          estimate D2E/DX2                !
 ! A39   A(12,13,16)           110.2227         estimate D2E/DX2                !
 ! A40   A(14,13,15)           107.6233         estimate D2E/DX2                !
 ! A41   A(14,13,16)           107.6378         estimate D2E/DX2                !
 ! A42   A(15,13,16)           107.7942         estimate D2E/DX2                !
 ! A43   A(12,17,18)           114.3667         estimate D2E/DX2                !
 ! A44   A(12,17,19)           110.9168         estimate D2E/DX2                !
 ! A45   A(12,17,20)           108.8868         estimate D2E/DX2                !
 ! A46   A(18,17,19)           107.9169         estimate D2E/DX2                !
 ! A47   A(18,17,20)           107.0516         estimate D2E/DX2                !
 ! A48   A(19,17,20)           107.4177         estimate D2E/DX2                !
 ! A49   A(1,21,2)             117.4701         estimate D2E/DX2                !
 ! A50   A(1,21,27)            105.0913         estimate D2E/DX2                !
 ! A51   A(1,21,28)            107.4309         estimate D2E/DX2                !
 ! A52   A(2,21,27)            109.1144         estimate D2E/DX2                !
 ! A53   A(2,21,28)            109.8806         estimate D2E/DX2                !
 ! A54   A(27,21,28)           107.3503         estimate D2E/DX2                !
 ! A55   A(1,22,23)            109.5557         estimate D2E/DX2                !
 ! A56   A(1,22,24)            108.1199         estimate D2E/DX2                !
 ! A57   A(1,22,25)            112.8623         estimate D2E/DX2                !
 ! A58   A(23,22,24)           108.9117         estimate D2E/DX2                !
 ! A59   A(23,22,25)           108.0486         estimate D2E/DX2                !
 ! A60   A(24,22,25)           109.2808         estimate D2E/DX2                !
 ! A61   A(21,27,58)           155.6547         estimate D2E/DX2                !
 ! A62   A(21,28,29)           116.1886         estimate D2E/DX2                !
 ! A63   A(28,29,30)           118.7129         estimate D2E/DX2                !
 ! A64   A(28,29,31)           112.9203         estimate D2E/DX2                !
 ! A65   A(30,29,31)           128.3624         estimate D2E/DX2                !
 ! A66   A(41,32,52)           110.1281         estimate D2E/DX2                !
 ! A67   A(41,32,53)           112.565          estimate D2E/DX2                !
 ! A68   A(41,32,57)           108.1077         estimate D2E/DX2                !
 ! A69   A(52,32,53)           114.8859         estimate D2E/DX2                !
 ! A70   A(52,32,57)           109.2748         estimate D2E/DX2                !
 ! A71   A(53,32,57)           101.3116         estimate D2E/DX2                !
 ! A72   A(34,33,35)           106.8941         estimate D2E/DX2                !
 ! A73   A(34,33,36)           109.4819         estimate D2E/DX2                !
 ! A74   A(34,33,52)           108.2436         estimate D2E/DX2                !
 ! A75   A(35,33,36)           110.5144         estimate D2E/DX2                !
 ! A76   A(35,33,52)           108.981          estimate D2E/DX2                !
 ! A77   A(36,33,52)           112.5417         estimate D2E/DX2                !
 ! A78   A(33,36,37)           110.9714         estimate D2E/DX2                !
 ! A79   A(33,36,38)           108.8048         estimate D2E/DX2                !
 ! A80   A(33,36,43)           110.8146         estimate D2E/DX2                !
 ! A81   A(37,36,38)           118.6682         estimate D2E/DX2                !
 ! A82   A(37,36,43)           117.3535         estimate D2E/DX2                !
 ! A83   A(38,36,43)            88.2505         estimate D2E/DX2                !
 ! A84   A(36,38,39)           117.4507         estimate D2E/DX2                !
 ! A85   A(36,38,40)           113.5101         estimate D2E/DX2                !
 ! A86   A(36,38,41)            86.1868         estimate D2E/DX2                !
 ! A87   A(39,38,40)           108.2617         estimate D2E/DX2                !
 ! A88   A(39,38,41)           117.446          estimate D2E/DX2                !
 ! A89   A(40,38,41)           112.8215         estimate D2E/DX2                !
 ! A90   A(32,41,38)           107.6924         estimate D2E/DX2                !
 ! A91   A(32,41,42)           109.2366         estimate D2E/DX2                !
 ! A92   A(32,41,43)           114.3332         estimate D2E/DX2                !
 ! A93   A(38,41,42)           118.4481         estimate D2E/DX2                !
 ! A94   A(38,41,43)            87.7429         estimate D2E/DX2                !
 ! A95   A(42,41,43)           117.8314         estimate D2E/DX2                !
 ! A96   A(36,43,41)            85.3689         estimate D2E/DX2                !
 ! A97   A(36,43,44)           112.2063         estimate D2E/DX2                !
 ! A98   A(36,43,48)           118.1521         estimate D2E/DX2                !
 ! A99   A(41,43,44)           110.1719         estimate D2E/DX2                !
 ! A100  A(41,43,48)           121.9825         estimate D2E/DX2                !
 ! A101  A(44,43,48)           107.5991         estimate D2E/DX2                !
 ! A102  A(43,44,45)           113.3459         estimate D2E/DX2                !
 ! A103  A(43,44,46)           110.1383         estimate D2E/DX2                !
 ! A104  A(43,44,47)           110.2184         estimate D2E/DX2                !
 ! A105  A(45,44,46)           107.6092         estimate D2E/DX2                !
 ! A106  A(45,44,47)           107.5568         estimate D2E/DX2                !
 ! A107  A(46,44,47)           107.7723         estimate D2E/DX2                !
 ! A108  A(43,48,49)           114.3516         estimate D2E/DX2                !
 ! A109  A(43,48,50)           110.7734         estimate D2E/DX2                !
 ! A110  A(43,48,51)           109.2117         estimate D2E/DX2                !
 ! A111  A(49,48,50)           107.8658         estimate D2E/DX2                !
 ! A112  A(49,48,51)           106.9845         estimate D2E/DX2                !
 ! A113  A(50,48,51)           107.3665         estimate D2E/DX2                !
 ! A114  A(32,52,33)           116.6123         estimate D2E/DX2                !
 ! A115  A(32,52,58)           105.1007         estimate D2E/DX2                !
 ! A116  A(32,52,59)           108.0388         estimate D2E/DX2                !
 ! A117  A(33,52,58)           109.0009         estimate D2E/DX2                !
 ! A118  A(33,52,59)           110.2509         estimate D2E/DX2                !
 ! A119  A(58,52,59)           107.3749         estimate D2E/DX2                !
 ! A120  A(32,53,54)           110.3961         estimate D2E/DX2                !
 ! A121  A(32,53,55)           108.4677         estimate D2E/DX2                !
 ! A122  A(32,53,56)           110.2222         estimate D2E/DX2                !
 ! A123  A(54,53,55)           109.7412         estimate D2E/DX2                !
 ! A124  A(54,53,56)           108.4457         estimate D2E/DX2                !
 ! A125  A(55,53,56)           109.5595         estimate D2E/DX2                !
 ! A126  A(27,58,52)           147.9231         estimate D2E/DX2                !
 ! A127  A(52,59,60)           116.0988         estimate D2E/DX2                !
 ! A128  A(59,60,61)           118.6156         estimate D2E/DX2                !
 ! A129  A(59,60,62)           112.9547         estimate D2E/DX2                !
 ! A130  A(61,60,62)           128.4259         estimate D2E/DX2                !
 ! D1    D(21,1,10,7)           45.5237         estimate D2E/DX2                !
 ! D2    D(21,1,10,11)         176.7344         estimate D2E/DX2                !
 ! D3    D(21,1,10,12)         -50.2271         estimate D2E/DX2                !
 ! D4    D(22,1,10,7)          175.218          estimate D2E/DX2                !
 ! D5    D(22,1,10,11)         -53.5713         estimate D2E/DX2                !
 ! D6    D(22,1,10,12)          79.4672         estimate D2E/DX2                !
 ! D7    D(26,1,10,7)          -69.779          estimate D2E/DX2                !
 ! D8    D(26,1,10,11)          61.4317         estimate D2E/DX2                !
 ! D9    D(26,1,10,12)        -165.5298         estimate D2E/DX2                !
 ! D10   D(10,1,21,2)            6.0538         estimate D2E/DX2                !
 ! D11   D(10,1,21,27)        -115.4427         estimate D2E/DX2                !
 ! D12   D(10,1,21,28)         130.4531         estimate D2E/DX2                !
 ! D13   D(22,1,21,2)         -121.7202         estimate D2E/DX2                !
 ! D14   D(22,1,21,27)         116.7833         estimate D2E/DX2                !
 ! D15   D(22,1,21,28)           2.6791         estimate D2E/DX2                !
 ! D16   D(26,1,21,2)          116.5966         estimate D2E/DX2                !
 ! D17   D(26,1,21,27)          -4.8999         estimate D2E/DX2                !
 ! D18   D(26,1,21,28)        -119.0041         estimate D2E/DX2                !
 ! D19   D(10,1,22,23)         170.5238         estimate D2E/DX2                !
 ! D20   D(10,1,22,24)          51.9601         estimate D2E/DX2                !
 ! D21   D(10,1,22,25)         -69.039          estimate D2E/DX2                !
 ! D22   D(21,1,22,23)         -63.3905         estimate D2E/DX2                !
 ! D23   D(21,1,22,24)         178.0458         estimate D2E/DX2                !
 ! D24   D(21,1,22,25)          57.0467         estimate D2E/DX2                !
 ! D25   D(26,1,22,23)          59.0732         estimate D2E/DX2                !
 ! D26   D(26,1,22,24)         -59.4905         estimate D2E/DX2                !
 ! D27   D(26,1,22,25)         179.5105         estimate D2E/DX2                !
 ! D28   D(3,2,5,6)            -54.4155         estimate D2E/DX2                !
 ! D29   D(3,2,5,7)             77.8722         estimate D2E/DX2                !
 ! D30   D(3,2,5,12)           173.427          estimate D2E/DX2                !
 ! D31   D(4,2,5,6)             63.0676         estimate D2E/DX2                !
 ! D32   D(4,2,5,7)           -164.6447         estimate D2E/DX2                !
 ! D33   D(4,2,5,12)           -69.0899         estimate D2E/DX2                !
 ! D34   D(21,2,5,6)          -174.97           estimate D2E/DX2                !
 ! D35   D(21,2,5,7)           -42.6823         estimate D2E/DX2                !
 ! D36   D(21,2,5,12)           52.8725         estimate D2E/DX2                !
 ! D37   D(3,2,21,1)          -128.6868         estimate D2E/DX2                !
 ! D38   D(3,2,21,27)           -9.2972         estimate D2E/DX2                !
 ! D39   D(3,2,21,28)          108.1504         estimate D2E/DX2                !
 ! D40   D(4,2,21,1)           115.3881         estimate D2E/DX2                !
 ! D41   D(4,2,21,27)         -125.2224         estimate D2E/DX2                !
 ! D42   D(4,2,21,28)           -7.7747         estimate D2E/DX2                !
 ! D43   D(5,2,21,1)            -7.5241         estimate D2E/DX2                !
 ! D44   D(5,2,21,27)          111.8654         estimate D2E/DX2                !
 ! D45   D(5,2,21,28)         -130.6869         estimate D2E/DX2                !
 ! D46   D(2,5,7,8)            -34.1272         estimate D2E/DX2                !
 ! D47   D(2,5,7,9)           -161.8691         estimate D2E/DX2                !
 ! D48   D(2,5,7,10)            85.209          estimate D2E/DX2                !
 ! D49   D(6,5,7,8)             93.9583         estimate D2E/DX2                !
 ! D50   D(6,5,7,9)            -33.7836         estimate D2E/DX2                !
 ! D51   D(6,5,7,10)          -146.7054         estimate D2E/DX2                !
 ! D52   D(12,5,7,8)          -145.5263         estimate D2E/DX2                !
 ! D53   D(12,5,7,9)            86.7318         estimate D2E/DX2                !
 ! D54   D(12,5,7,10)          -26.1901         estimate D2E/DX2                !
 ! D55   D(2,5,12,10)          -83.4976         estimate D2E/DX2                !
 ! D56   D(2,5,12,13)          167.4693         estimate D2E/DX2                !
 ! D57   D(2,5,12,17)           41.3335         estimate D2E/DX2                !
 ! D58   D(6,5,12,10)          147.6265         estimate D2E/DX2                !
 ! D59   D(6,5,12,13)           38.5934         estimate D2E/DX2                !
 ! D60   D(6,5,12,17)          -87.5424         estimate D2E/DX2                !
 ! D61   D(7,5,12,10)           25.8755         estimate D2E/DX2                !
 ! D62   D(7,5,12,13)          -83.1576         estimate D2E/DX2                !
 ! D63   D(7,5,12,17)          150.7066         estimate D2E/DX2                !
 ! D64   D(5,7,10,1)           -87.7401         estimate D2E/DX2                !
 ! D65   D(5,7,10,11)          146.5838         estimate D2E/DX2                !
 ! D66   D(5,7,10,12)           25.9442         estimate D2E/DX2                !
 ! D67   D(8,7,10,1)            31.3469         estimate D2E/DX2                !
 ! D68   D(8,7,10,11)          -94.3291         estimate D2E/DX2                !
 ! D69   D(8,7,10,12)          145.0312         estimate D2E/DX2                !
 ! D70   D(9,7,10,1)           158.258          estimate D2E/DX2                !
 ! D71   D(9,7,10,11)           32.5819         estimate D2E/DX2                !
 ! D72   D(9,7,10,12)          -88.0577         estimate D2E/DX2                !
 ! D73   D(1,10,12,5)           83.8325         estimate D2E/DX2                !
 ! D74   D(1,10,12,13)        -164.1036         estimate D2E/DX2                !
 ! D75   D(1,10,12,17)         -36.781          estimate D2E/DX2                !
 ! D76   D(7,10,12,5)          -25.783          estimate D2E/DX2                !
 ! D77   D(7,10,12,13)          86.2809         estimate D2E/DX2                !
 ! D78   D(7,10,12,17)        -146.3965         estimate D2E/DX2                !
 ! D79   D(11,10,12,5)        -147.4745         estimate D2E/DX2                !
 ! D80   D(11,10,12,13)        -35.4106         estimate D2E/DX2                !
 ! D81   D(11,10,12,17)         91.9119         estimate D2E/DX2                !
 ! D82   D(5,12,13,14)          48.0242         estimate D2E/DX2                !
 ! D83   D(5,12,13,15)         -72.5179         estimate D2E/DX2                !
 ! D84   D(5,12,13,16)         168.8053         estimate D2E/DX2                !
 ! D85   D(10,12,13,14)        -44.9101         estimate D2E/DX2                !
 ! D86   D(10,12,13,15)       -165.4522         estimate D2E/DX2                !
 ! D87   D(10,12,13,16)         75.8709         estimate D2E/DX2                !
 ! D88   D(17,12,13,14)        179.6652         estimate D2E/DX2                !
 ! D89   D(17,12,13,15)         59.123          estimate D2E/DX2                !
 ! D90   D(17,12,13,16)        -59.5538         estimate D2E/DX2                !
 ! D91   D(5,12,17,18)         -49.7181         estimate D2E/DX2                !
 ! D92   D(5,12,17,19)        -172.0383         estimate D2E/DX2                !
 ! D93   D(5,12,17,20)          69.9633         estimate D2E/DX2                !
 ! D94   D(10,12,17,18)         53.7769         estimate D2E/DX2                !
 ! D95   D(10,12,17,19)        -68.5433         estimate D2E/DX2                !
 ! D96   D(10,12,17,20)        173.4583         estimate D2E/DX2                !
 ! D97   D(13,12,17,18)       -178.1297         estimate D2E/DX2                !
 ! D98   D(13,12,17,19)         59.5501         estimate D2E/DX2                !
 ! D99   D(13,12,17,20)        -58.4482         estimate D2E/DX2                !
 ! D100  D(1,21,27,58)         -69.7178         estimate D2E/DX2                !
 ! D101  D(2,21,27,58)         163.4772         estimate D2E/DX2                !
 ! D102  D(28,21,27,58)         44.4427         estimate D2E/DX2                !
 ! D103  D(1,21,28,29)         138.5432         estimate D2E/DX2                !
 ! D104  D(2,21,28,29)         -92.5788         estimate D2E/DX2                !
 ! D105  D(27,21,28,29)         25.962          estimate D2E/DX2                !
 ! D106  D(21,27,58,52)         68.1005         estimate D2E/DX2                !
 ! D107  D(21,28,29,30)          3.9291         estimate D2E/DX2                !
 ! D108  D(21,28,29,31)       -176.7659         estimate D2E/DX2                !
 ! D109  D(28,29,30,31)        179.1836         estimate D2E/DX2                !
 ! D110  D(52,32,41,38)         46.8568         estimate D2E/DX2                !
 ! D111  D(52,32,41,42)        176.7153         estimate D2E/DX2                !
 ! D112  D(52,32,41,43)        -48.8182         estimate D2E/DX2                !
 ! D113  D(53,32,41,38)        176.4728         estimate D2E/DX2                !
 ! D114  D(53,32,41,42)        -53.6687         estimate D2E/DX2                !
 ! D115  D(53,32,41,43)         80.7979         estimate D2E/DX2                !
 ! D116  D(57,32,41,38)        -72.4665         estimate D2E/DX2                !
 ! D117  D(57,32,41,42)         57.392          estimate D2E/DX2                !
 ! D118  D(57,32,41,43)       -168.1415         estimate D2E/DX2                !
 ! D119  D(41,32,52,33)          5.5048         estimate D2E/DX2                !
 ! D120  D(41,32,52,58)       -115.3179         estimate D2E/DX2                !
 ! D121  D(41,32,52,59)        130.2781         estimate D2E/DX2                !
 ! D122  D(53,32,52,33)       -122.8508         estimate D2E/DX2                !
 ! D123  D(53,32,52,58)        116.3265         estimate D2E/DX2                !
 ! D124  D(53,32,52,59)          1.9224         estimate D2E/DX2                !
 ! D125  D(57,32,52,33)        124.1148         estimate D2E/DX2                !
 ! D126  D(57,32,52,58)          3.2921         estimate D2E/DX2                !
 ! D127  D(57,32,52,59)       -111.112          estimate D2E/DX2                !
 ! D128  D(41,32,53,54)        170.926          estimate D2E/DX2                !
 ! D129  D(41,32,53,55)         50.6539         estimate D2E/DX2                !
 ! D130  D(41,32,53,56)        -69.2913         estimate D2E/DX2                !
 ! D131  D(52,32,53,54)        -61.949          estimate D2E/DX2                !
 ! D132  D(52,32,53,55)        177.7789         estimate D2E/DX2                !
 ! D133  D(52,32,53,56)         57.8337         estimate D2E/DX2                !
 ! D134  D(57,32,53,54)         55.6893         estimate D2E/DX2                !
 ! D135  D(57,32,53,55)        -64.5828         estimate D2E/DX2                !
 ! D136  D(57,32,53,56)        175.4719         estimate D2E/DX2                !
 ! D137  D(34,33,36,37)        -53.1698         estimate D2E/DX2                !
 ! D138  D(34,33,36,38)         79.1493         estimate D2E/DX2                !
 ! D139  D(34,33,36,43)        174.5976         estimate D2E/DX2                !
 ! D140  D(35,33,36,37)         64.3137         estimate D2E/DX2                !
 ! D141  D(35,33,36,38)       -163.3673         estimate D2E/DX2                !
 ! D142  D(35,33,36,43)        -67.919          estimate D2E/DX2                !
 ! D143  D(52,33,36,37)       -173.5923         estimate D2E/DX2                !
 ! D144  D(52,33,36,38)        -41.2733         estimate D2E/DX2                !
 ! D145  D(52,33,36,43)         54.1751         estimate D2E/DX2                !
 ! D146  D(34,33,52,32)       -129.4903         estimate D2E/DX2                !
 ! D147  D(34,33,52,58)        -10.7588         estimate D2E/DX2                !
 ! D148  D(34,33,52,59)        106.8662         estimate D2E/DX2                !
 ! D149  D(35,33,52,32)        114.5999         estimate D2E/DX2                !
 ! D150  D(35,33,52,58)       -126.6686         estimate D2E/DX2                !
 ! D151  D(35,33,52,59)         -9.0436         estimate D2E/DX2                !
 ! D152  D(36,33,52,32)         -8.3574         estimate D2E/DX2                !
 ! D153  D(36,33,52,58)        110.3741         estimate D2E/DX2                !
 ! D154  D(36,33,52,59)       -132.0009         estimate D2E/DX2                !
 ! D155  D(33,36,38,39)        -34.0582         estimate D2E/DX2                !
 ! D156  D(33,36,38,40)       -161.7248         estimate D2E/DX2                !
 ! D157  D(33,36,38,41)         85.0145         estimate D2E/DX2                !
 ! D158  D(37,36,38,39)         94.0458         estimate D2E/DX2                !
 ! D159  D(37,36,38,40)        -33.6208         estimate D2E/DX2                !
 ! D160  D(37,36,38,41)       -146.8815         estimate D2E/DX2                !
 ! D161  D(43,36,38,39)       -145.4754         estimate D2E/DX2                !
 ! D162  D(43,36,38,40)         86.8581         estimate D2E/DX2                !
 ! D163  D(43,36,38,41)        -26.4026         estimate D2E/DX2                !
 ! D164  D(33,36,43,41)        -83.283          estimate D2E/DX2                !
 ! D165  D(33,36,43,44)        166.8026         estimate D2E/DX2                !
 ! D166  D(33,36,43,48)         40.7278         estimate D2E/DX2                !
 ! D167  D(37,36,43,41)        147.8323         estimate D2E/DX2                !
 ! D168  D(37,36,43,44)         37.918          estimate D2E/DX2                !
 ! D169  D(37,36,43,48)        -88.1569         estimate D2E/DX2                !
 ! D170  D(38,36,43,41)         26.1923         estimate D2E/DX2                !
 ! D171  D(38,36,43,44)        -83.722          estimate D2E/DX2                !
 ! D172  D(38,36,43,48)        150.2031         estimate D2E/DX2                !
 ! D173  D(36,38,41,32)        -88.5923         estimate D2E/DX2                !
 ! D174  D(36,38,41,42)        146.9258         estimate D2E/DX2                !
 ! D175  D(36,38,41,43)         26.2588         estimate D2E/DX2                !
 ! D176  D(39,38,41,32)         30.4849         estimate D2E/DX2                !
 ! D177  D(39,38,41,42)        -93.997          estimate D2E/DX2                !
 ! D178  D(39,38,41,43)        145.336          estimate D2E/DX2                !
 ! D179  D(40,38,41,32)        157.4724         estimate D2E/DX2                !
 ! D180  D(40,38,41,42)         32.9905         estimate D2E/DX2                !
 ! D181  D(40,38,41,43)        -87.6765         estimate D2E/DX2                !
 ! D182  D(32,41,43,36)         82.3247         estimate D2E/DX2                !
 ! D183  D(32,41,43,44)       -165.7004         estimate D2E/DX2                !
 ! D184  D(32,41,43,48)        -38.1718         estimate D2E/DX2                !
 ! D185  D(38,41,43,36)        -26.0948         estimate D2E/DX2                !
 ! D186  D(38,41,43,44)         85.8801         estimate D2E/DX2                !
 ! D187  D(38,41,43,48)       -146.5912         estimate D2E/DX2                !
 ! D188  D(42,41,43,36)       -147.3119         estimate D2E/DX2                !
 ! D189  D(42,41,43,44)        -35.3371         estimate D2E/DX2                !
 ! D190  D(42,41,43,48)         92.1916         estimate D2E/DX2                !
 ! D191  D(36,43,44,45)         48.1587         estimate D2E/DX2                !
 ! D192  D(36,43,44,46)        -72.454          estimate D2E/DX2                !
 ! D193  D(36,43,44,47)        168.7616         estimate D2E/DX2                !
 ! D194  D(41,43,44,45)        -45.1124         estimate D2E/DX2                !
 ! D195  D(41,43,44,46)       -165.7252         estimate D2E/DX2                !
 ! D196  D(41,43,44,47)         75.4905         estimate D2E/DX2                !
 ! D197  D(48,43,44,45)        179.7738         estimate D2E/DX2                !
 ! D198  D(48,43,44,46)         59.1611         estimate D2E/DX2                !
 ! D199  D(48,43,44,47)        -59.6232         estimate D2E/DX2                !
 ! D200  D(36,43,48,49)        -49.3167         estimate D2E/DX2                !
 ! D201  D(36,43,48,50)       -171.4471         estimate D2E/DX2                !
 ! D202  D(36,43,48,51)         70.5026         estimate D2E/DX2                !
 ! D203  D(41,43,48,49)         53.7563         estimate D2E/DX2                !
 ! D204  D(41,43,48,50)        -68.3741         estimate D2E/DX2                !
 ! D205  D(41,43,48,51)        173.5755         estimate D2E/DX2                !
 ! D206  D(44,43,48,49)       -177.592          estimate D2E/DX2                !
 ! D207  D(44,43,48,50)         60.2776         estimate D2E/DX2                !
 ! D208  D(44,43,48,51)        -57.7728         estimate D2E/DX2                !
 ! D209  D(32,52,58,27)        -69.2895         estimate D2E/DX2                !
 ! D210  D(33,52,58,27)        165.0046         estimate D2E/DX2                !
 ! D211  D(59,52,58,27)         45.5767         estimate D2E/DX2                !
 ! D212  D(32,52,59,60)        140.3363         estimate D2E/DX2                !
 ! D213  D(33,52,59,60)        -91.1795         estimate D2E/DX2                !
 ! D214  D(58,52,59,60)         27.445          estimate D2E/DX2                !
 ! D215  D(52,59,60,61)          3.671          estimate D2E/DX2                !
 ! D216  D(52,59,60,62)       -176.9869         estimate D2E/DX2                !
 ! D217  D(59,60,61,62)        179.2268         estimate D2E/DX2                !
 --------------------------------------------------------------------------------
 Trust Radius=3.00D-01 FncErr=1.00D-07 GrdErr=1.00D-07 EigMax=2.50D+02 EigMin=1.00D-04
 Number of steps in this run=    372 maximum allowed number of steps=    372.
 GradGradGradGradGradGradGradGradGradGradGradGradGradGradGradGradGradGrad

 Stoichiometry    C20H32N2O8(3)
 Framework group  C1[X(C20H32N2O8)]
 Deg. of freedom   180
 Full point group                 C1      NOp   1
 Largest Abelian subgroup         C1      NOp   1
 Largest concise Abelian subgroup C1      NOp   1
                         Standard orientation:                         
 ---------------------------------------------------------------------
 Center     Atomic      Atomic             Coordinates (Angstroms)
 Number     Number       Type             X           Y           Z
 ---------------------------------------------------------------------
      1          6           0       -2.113629   -0.119276    0.927744
      2          6           0       -2.990194    0.544389   -1.506520
      3          1           0       -2.535293    0.229238   -2.451472
      4          1           0       -3.404833    1.544962   -1.670178
      5          6           0       -4.096891   -0.438087   -1.122964
      6          1           0       -4.824140   -0.548345   -1.935284
      7          6           0       -3.446495   -1.709002   -0.531891
      8          1           0       -2.484391   -2.019667   -0.946741
      9          1           0       -4.111294   -2.573527   -0.520759
     10          6           0       -3.434789   -0.953987    0.822898
     11          1           0       -3.571338   -1.523503    1.746751
     12          6           0       -4.653490   -0.116036    0.294217
     13          6           0       -5.956773   -0.868622    0.594070
     14          1           0       -5.908414   -1.934447    0.355601
     15          1           0       -6.780282   -0.435549    0.013607
     16          1           0       -6.211413   -0.777135    1.656670
     17          6           0       -4.870984    1.349084    0.665711
     18          1           0       -4.015453    1.996338    0.464874
     19          1           0       -5.128377    1.449802    1.726488
     20          1           0       -5.714822    1.741463    0.084269
     21          6           0       -1.874644    0.634420   -0.434240
     22          6           0       -2.073400    0.754249    2.191126
     23          1           0       -1.075245    1.183267    2.307515
     24          1           0       -2.287573    0.115880    3.053012
     25          1           0       -2.791312    1.572826    2.162642
     26          8           0       -1.166104   -1.103957    1.070557
     27          1           0       -0.960492    0.209170   -0.835884
     28          8           0       -1.604145    2.021266   -0.120650
     29          7           0       -0.596065    2.623971   -0.844939
     30          8           0       -0.058824    1.994293   -1.730911
     31          8           0       -0.379404    3.753514   -0.495361
     32          6           0        2.146016    0.193295    0.866878
     33          6           0        3.044354   -0.628211   -1.495132
     34          1           0        2.636341   -0.343202   -2.470564
     35          1           0        3.417719   -1.653276   -1.593459
     36          6           0        4.181839    0.322851   -1.120449
     37          1           0        4.929195    0.374764   -1.920244
     38          6           0        3.574127    1.640827   -0.586187
     39          1           0        2.632065    1.978795   -1.030332
     40          1           0        4.274393    2.476890   -0.592773
     41          6           0        3.500767    0.927685    0.790769
     42          1           0        3.637438    1.527291    1.696605
     43          6           0        4.695041    0.031141    0.320548
     44          6           0        6.028505    0.730104    0.613583
     45          1           0        6.034936    1.786741    0.332121
     46          1           0        6.841552    0.236400    0.067725
     47          1           0        6.259985    0.671458    1.683967
     48          6           0        4.832504   -1.427472    0.755542
     49          1           0        3.951714   -2.041626    0.556546
     50          1           0        5.054133   -1.494433    1.827363
     51          1           0        5.671691   -1.886945    0.218235
     52          6           0        1.889755   -0.609344   -0.462132
     53          6           0        1.989575   -0.635669    2.171975
     54          1           0        0.967275   -1.007550    2.266346
     55          1           0        2.227882    0.008339    3.021663
     56          1           0        2.667008   -1.488866    2.159674
     57          8           0        1.156009    1.136981    1.026020
     58          1           0        1.019682   -0.140303   -0.912714
     59          8           0        1.515778   -1.959893   -0.104637
     60          7           0        0.514411   -2.533463   -0.862218
     61          8           0        0.068391   -1.910951   -1.801823
     62          8           0        0.209058   -3.631607   -0.481251
 ---------------------------------------------------------------------
 Rotational constants (GHZ):           0.3007456           0.1076979           0.0947210
 Standard basis: 6-31++G(d,p) (6D, 7F)
 There are   762 symmetry adapted cartesian basis functions of A   symmetry.
 There are   762 symmetry adapted basis functions of A   symmetry.
   762 basis functions,  1216 primitive gaussians,   762 cartesian basis functions
   116 alpha electrons      114 beta electrons
       nuclear repulsion energy      3500.9682788288 Hartrees.
 NAtoms=   62 NActive=   62 NUniq=   62 SFac= 1.00D+00 NAtFMM=   60 NAOKFM=T Big=T
 Integral buffers will be    131072 words long.
 Raffenetti 2 integral format.
 Two-electron integral symmetry is turned on.
 Nuclear repulsion after empirical dispersion term =     3500.8991855480 Hartrees.
 One-electron integrals computed using PRISM.
 NBasis=   762 RedAO= T EigKep=  1.74D-06  NBF=   762
 NBsUse=   760 1.00D-06 EigRej=  7.86D-07 NBFU=   760
 ExpMin= 3.60D-02 ExpMax= 5.48D+03 ExpMxC= 8.25D+02 IAcc=3 IRadAn=         7 AccDes= 0.00D+00
 Harris functional with IExCor= 4639 and IRadAn=       7 diagonalized for initial guess.
 HarFok:  IExCor= 4639 AccDes= 0.00D+00 IRadAn=         7 IDoV= 1 UseB2=F ITyADJ=14
 ICtDFT=  3500011 ScaDFX=  1.000000  1.000000  1.000000  1.000000
 FoFCou: FMM=F IPFlag=           0 FMFlag=      100000 FMFlg1=        2001
         NFxFlg=           0 DoJE=T BraDBF=F KetDBF=T FulRan=T
         wScrn=  0.000000 ICntrl=       500 IOpCl=  0 I1Cent=   200000004 NGrid=           0
         NMat0=    1 NMatS0=      1 NMatT0=    0 NMatD0=    1 NMtDS0=    0 NMtDT0=    0
 Petite list used in FoFCou.
 Initial guess <Sx>= 0.0000 <Sy>= 0.0000 <Sz>= 1.0000 <S**2>= 2.0000 S= 1.0000
 Requested convergence on RMS density matrix=1.00D-08 within 128 cycles.
 Requested convergence on MAX density matrix=1.00D-06.
 Requested convergence on             energy=1.00D-06.
 No special actions if energy rises.
 Rare condition: small coef for last iteration:  0.000D+00
 Restarting incremental Fock formation.
 Restarting incremental Fock formation.
 SCF Done:  E(UwB97XD) =  -1491.89460655     A.U. after   50 cycles
            NFock= 50  Conv=0.81D-08     -V/T= 2.0089
 <Sx>= 0.0000 <Sy>= 0.0000 <Sz>= 1.0000 <S**2>= 2.0085 S= 1.0028
 <L.S>= 0.000000000000E+00
 Annihilation of the first spin contaminant:
 S**2 before annihilation     2.0085,   after     2.0000

 **********************************************************************

            Population analysis using the SCF Density.

 **********************************************************************

 Orbital symmetries:
 Alpha Orbitals:
       Occupied  (A) (A) (A) (A) (A) (A) (A) (A) (A) (A) (A) (A)
                 (A) (A) (A) (A) (A) (A) (A) (A) (A) (A) (A) (A)
                 (A) (A) (A) (A) (A) (A) (A) (A) (A) (A) (A) (A)
                 (A) (A) (A) (A) (A) (A) (A) (A) (A) (A) (A) (A)
                 (A) (A) (A) (A) (A) (A) (A) (A) (A) (A) (A) (A)
                 (A) (A) (A) (A) (A) (A) (A) (A) (A) (A) (A) (A)
                 (A) (A) (A) (A) (A) (A) (A) (A) (A) (A) (A) (A)
                 (A) (A) (A) (A) (A) (A) (A) (A) (A) (A) (A) (A)
                 (A) (A) (A) (A) (A) (A) (A) (A) (A) (A) (A) (A)
                 (A) (A) (A) (A) (A) (A) (A) (A)
       Virtual   (A) (A) (A) (A) (A) (A) (A) (A) (A) (A) (A) (A)
                 (A) (A) (A) (A) (A) (A) (A) (A) (A) (A) (A) (A)
                 (A) (A) (A) (A) (A) (A) (A) (A) (A) (A) (A) (A)
                 (A) (A) (A) (A) (A) (A) (A) (A) (A) (A) (A) (A)
                 (A) (A) (A) (A) (A) (A) (A) (A) (A) (A) (A) (A)
                 (A) (A) (A) (A) (A) (A) (A) (A) (A) (A) (A) (A)
                 (A) (A) (A) (A) (A) (A) (A) (A) (A) (A) (A) (A)
                 (A) (A) (A) (A) (A) (A) (A) (A) (A) (A) (A) (A)
                 (A) (A) (A) (A) (A) (A) (A) (A) (A) (A) (A) (A)
                 (A) (A) (A) (A) (A) (A) (A) (A) (A) (A) (A) (A)
                 (A) (A) (A) (A) (A) (A) (A) (A) (A) (A) (A) (A)
                 (A) (A) (A) (A) (A) (A) (A) (A) (A) (A) (A) (A)
                 (A) (A) (A) (A) (A) (A) (A) (A) (A) (A) (A) (A)
                 (A) (A) (A) (A) (A) (A) (A) (A) (A) (A) (A) (A)
                 (A) (A) (A) (A) (A) (A) (A) (A) (A) (A) (A) (A)
                 (A) (A) (A) (A) (A) (A) (A) (A) (A) (A) (A) (A)
                 (A) (A) (A) (A) (A) (A) (A) (A) (A) (A) (A) (A)
                 (A) (A) (A) (A) (A) (A) (A) (A) (A) (A) (A) (A)
                 (A) (A) (A) (A) (A) (A) (A) (A) (A) (A) (A) (A)
                 (A) (A) (A) (A) (A) (A) (A) (A) (A) (A) (A) (A)
                 (A) (A) (A) (A) (A) (A) (A) (A) (A) (A) (A) (A)
                 (A) (A) (A) (A) (A) (A) (A) (A) (A) (A) (A) (A)
                 (A) (A) (A) (A) (A) (A) (A) (A) (A) (A) (A) (A)
                 (A) (A) (A) (A) (A) (A) (A) (A) (A) (A) (A) (A)
                 (A) (A) (A) (A) (A) (A) (A) (A) (A) (A) (A) (A)
                 (A) (A) (A) (A) (A) (A) (A) (A) (A) (A) (A) (A)
                 (A) (A) (A) (A) (A) (A) (A) (A) (A) (A) (A) (A)
                 (A) (A) (A) (A) (A) (A) (A) (A) (A) (A) (A) (A)
                 (A) (A) (A) (A) (A) (A) (A) (A) (A) (A) (A) (A)
                 (A) (A) (A) (A) (A) (A) (A) (A) (A) (A) (A) (A)
                 (A) (A) (A) (A) (A) (A) (A) (A) (A) (A) (A) (A)
                 (A) (A) (A) (A) (A) (A) (A) (A) (A) (A) (A) (A)
                 (A) (A) (A) (A) (A) (A) (A) (A) (A) (A) (A) (A)
                 (A) (A) (A) (A) (A) (A) (A) (A) (A) (A) (A) (A)
                 (A) (A) (A) (A) (A) (A) (A) (A) (A) (A) (A) (A)
                 (A) (A) (A) (A) (A) (A) (A) (A) (A) (A) (A) (A)
                 (A) (A) (A) (A) (A) (A) (A) (A) (A) (A) (A) (A)
                 (A) (A) (A) (A) (A) (A) (A) (A) (A) (A) (A) (A)
                 (A) (A) (A) (A) (A) (A) (A) (A) (A) (A) (A) (A)
                 (A) (A) (A) (A) (A) (A) (A) (A) (A) (A) (A) (A)
                 (A) (A) (A) (A) (A) (A) (A) (A) (A) (A) (A) (A)
                 (A) (A) (A) (A) (A) (A) (A) (A) (A) (A) (A) (A)
                 (A) (A) (A) (A) (A) (A) (A) (A) (A) (A) (A) (A)
                 (A) (A) (A) (A) (A) (A) (A) (A) (A) (A) (A) (A)
                 (A) (A) (A) (A) (A) (A) (A) (A) (A) (A) (A) (A)
                 (A) (A) (A) (A) (A) (A) (A) (A) (A) (A) (A) (A)
                 (A) (A) (A) (A) (A) (A) (A) (A) (A) (A) (A) (A)
                 (A) (A) (A) (A) (A) (A) (A) (A) (A) (A) (A) (A)
                 (A) (A) (A) (A) (A) (A) (A) (A) (A) (A) (A) (A)
                 (A) (A) (A) (A) (A) (A) (A) (A) (A) (A) (A) (A)
                 (A) (A) (A) (A) (A) (A) (A) (A) (A) (A) (A) (A)
                 (A) (A) (A) (A) (A) (A) (A) (A) (A) (A) (A) (A)
                 (A) (A) (A) (A) (A) (A) (A) (A) (A) (A) (A) (A)
                 (A) (A) (A) (A) (A) (A) (A) (A)
 Beta  Orbitals:
       Occupied  (A) (A) (A) (A) (A) (A) (A) (A) (A) (A) (A) (A)
                 (A) (A) (A) (A) (A) (A) (A) (A) (A) (A) (A) (A)
                 (A) (A) (A) (A) (A) (A) (A) (A) (A) (A) (A) (A)
                 (A) (A) (A) (A) (A) (A) (A) (A) (A) (A) (A) (A)
                 (A) (A) (A) (A) (A) (A) (A) (A) (A) (A) (A) (A)
                 (A) (A) (A) (A) (A) (A) (A) (A) (A) (A) (A) (A)
                 (A) (A) (A) (A) (A) (A) (A) (A) (A) (A) (A) (A)
                 (A) (A) (A) (A) (A) (A) (A) (A) (A) (A) (A) (A)
                 (A) (A) (A) (A) (A) (A) (A) (A) (A) (A) (A) (A)
                 (A) (A) (A) (A) (A) (A)
       Virtual   (A) (A) (A) (A) (A) (A) (A) (A) (A) (A) (A) (A)
                 (A) (A) (A) (A) (A) (A) (A) (A) (A) (A) (A) (A)
                 (A) (A) (A) (A) (A) (A) (A) (A) (A) (A) (A) (A)
                 (A) (A) (A) (A) (A) (A) (A) (A) (A) (A) (A) (A)
                 (A) (A) (A) (A) (A) (A) (A) (A) (A) (A) (A) (A)
                 (A) (A) (A) (A) (A) (A) (A) (A) (A) (A) (A) (A)
                 (A) (A) (A) (A) (A) (A) (A) (A) (A) (A) (A) (A)
                 (A) (A) (A) (A) (A) (A) (A) (A) (A) (A) (A) (A)
                 (A) (A) (A) (A) (A) (A) (A) (A) (A) (A) (A) (A)
                 (A) (A) (A) (A) (A) (A) (A) (A) (A) (A) (A) (A)
                 (A) (A) (A) (A) (A) (A) (A) (A) (A) (A) (A) (A)
                 (A) (A) (A) (A) (A) (A) (A) (A) (A) (A) (A) (A)
                 (A) (A) (A) (A) (A) (A) (A) (A) (A) (A) (A) (A)
                 (A) (A) (A) (A) (A) (A) (A) (A) (A) (A) (A) (A)
                 (A) (A) (A) (A) (A) (A) (A) (A) (A) (A) (A) (A)
                 (A) (A) (A) (A) (A) (A) (A) (A) (A) (A) (A) (A)
                 (A) (A) (A) (A) (A) (A) (A) (A) (A) (A) (A) (A)
                 (A) (A) (A) (A) (A) (A) (A) (A) (A) (A) (A) (A)
                 (A) (A) (A) (A) (A) (A) (A) (A) (A) (A) (A) (A)
                 (A) (A) (A) (A) (A) (A) (A) (A) (A) (A) (A) (A)
                 (A) (A) (A) (A) (A) (A) (A) (A) (A) (A) (A) (A)
                 (A) (A) (A) (A) (A) (A) (A) (A) (A) (A) (A) (A)
                 (A) (A) (A) (A) (A) (A) (A) (A) (A) (A) (A) (A)
                 (A) (A) (A) (A) (A) (A) (A) (A) (A) (A) (A) (A)
                 (A) (A) (A) (A) (A) (A) (A) (A) (A) (A) (A) (A)
                 (A) (A) (A) (A) (A) (A) (A) (A) (A) (A) (A) (A)
                 (A) (A) (A) (A) (A) (A) (A) (A) (A) (A) (A) (A)
                 (A) (A) (A) (A) (A) (A) (A) (A) (A) (A) (A) (A)
                 (A) (A) (A) (A) (A) (A) (A) (A) (A) (A) (A) (A)
                 (A) (A) (A) (A) (A) (A) (A) (A) (A) (A) (A) (A)
                 (A) (A) (A) (A) (A) (A) (A) (A) (A) (A) (A) (A)
                 (A) (A) (A) (A) (A) (A) (A) (A) (A) (A) (A) (A)
                 (A) (A) (A) (A) (A) (A) (A) (A) (A) (A) (A) (A)
                 (A) (A) (A) (A) (A) (A) (A) (A) (A) (A) (A) (A)
                 (A) (A) (A) (A) (A) (A) (A) (A) (A) (A) (A) (A)
                 (A) (A) (A) (A) (A) (A) (A) (A) (A) (A) (A) (A)
                 (A) (A) (A) (A) (A) (A) (A) (A) (A) (A) (A) (A)
                 (A) (A) (A) (A) (A) (A) (A) (A) (A) (A) (A) (A)
                 (A) (A) (A) (A) (A) (A) (A) (A) (A) (A) (A) (A)
                 (A) (A) (A) (A) (A) (A) (A) (A) (A) (A) (A) (A)
                 (A) (A) (A) (A) (A) (A) (A) (A) (A) (A) (A) (A)
                 (A) (A) (A) (A) (A) (A) (A) (A) (A) (A) (A) (A)
                 (A) (A) (A) (A) (A) (A) (A) (A) (A) (A) (A) (A)
                 (A) (A) (A) (A) (A) (A) (A) (A) (A) (A) (A) (A)
                 (A) (A) (A) (A) (A) (A) (A) (A) (A) (A) (A) (A)
                 (A) (A) (A) (A) (A) (A) (A) (A) (A) (A) (A) (A)
                 (A) (A) (A) (A) (A) (A) (A) (A) (A) (A) (A) (A)
                 (A) (A) (A) (A) (A) (A) (A) (A) (A) (A) (A) (A)
                 (A) (A) (A) (A) (A) (A) (A) (A) (A) (A) (A) (A)
                 (A) (A) (A) (A) (A) (A) (A) (A) (A) (A) (A) (A)
                 (A) (A) (A) (A) (A) (A) (A) (A) (A) (A) (A) (A)
                 (A) (A) (A) (A) (A) (A) (A) (A) (A) (A) (A) (A)
                 (A) (A) (A) (A) (A) (A) (A) (A) (A) (A) (A) (A)
                 (A) (A) (A) (A) (A) (A) (A) (A) (A) (A)
 The electronic state is 3-A.
 Alpha  occ. eigenvalues --  -19.37171 -19.37153 -19.33955 -19.33909 -19.33556
 Alpha  occ. eigenvalues --  -19.33528 -19.33291 -19.32728 -14.76505 -14.76460
 Alpha  occ. eigenvalues --  -10.38256 -10.38073 -10.37625 -10.37535 -10.32879
 Alpha  occ. eigenvalues --  -10.32725 -10.32283 -10.31754 -10.31318 -10.31265
 Alpha  occ. eigenvalues --  -10.31177 -10.31139 -10.31038 -10.30068 -10.30064
 Alpha  occ. eigenvalues --  -10.29864 -10.29669 -10.29620 -10.29574 -10.29528
 Alpha  occ. eigenvalues --   -1.40165  -1.40123  -1.20701  -1.20668  -1.19492
 Alpha  occ. eigenvalues --   -1.19469  -1.15394  -1.15004  -0.99471  -0.99372
 Alpha  occ. eigenvalues --   -0.90279  -0.90184  -0.86465  -0.86309  -0.85456
 Alpha  occ. eigenvalues --   -0.85401  -0.81149  -0.80968  -0.78920  -0.78842
 Alpha  occ. eigenvalues --   -0.76654  -0.76480  -0.72276  -0.72190  -0.71139
 Alpha  occ. eigenvalues --   -0.70962  -0.68990  -0.68542  -0.67765  -0.67229
 Alpha  occ. eigenvalues --   -0.67059  -0.66702  -0.64074  -0.63885  -0.60771
 Alpha  occ. eigenvalues --   -0.60373  -0.59406  -0.59098  -0.57512  -0.57135
 Alpha  occ. eigenvalues --   -0.56531  -0.56382  -0.55198  -0.55163  -0.54704
 Alpha  occ. eigenvalues --   -0.54157  -0.53130  -0.52087  -0.51693  -0.51533
 Alpha  occ. eigenvalues --   -0.51019  -0.50971  -0.50372  -0.50242  -0.48271
 Alpha  occ. eigenvalues --   -0.47996  -0.47653  -0.47446  -0.47139  -0.46837
 Alpha  occ. eigenvalues --   -0.46622  -0.46444  -0.46064  -0.45869  -0.45111
 Alpha  occ. eigenvalues --   -0.44964  -0.44661  -0.44423  -0.43665  -0.43101
 Alpha  occ. eigenvalues --   -0.42780  -0.42370  -0.41885  -0.41201  -0.41168
 Alpha  occ. eigenvalues --   -0.40791  -0.40398  -0.40236  -0.39103  -0.38945
 Alpha  occ. eigenvalues --   -0.38743  -0.38687  -0.37227  -0.36751  -0.36536
 Alpha  occ. eigenvalues --   -0.36394
 Alpha virt. eigenvalues --    0.00337   0.00551   0.03870   0.04031   0.04827
 Alpha virt. eigenvalues --    0.05387   0.05491   0.05715   0.05803   0.06759
 Alpha virt. eigenvalues --    0.07315   0.07336   0.07463   0.07759   0.07912
 Alpha virt. eigenvalues --    0.08081   0.08526   0.09033   0.09242   0.10145
 Alpha virt. eigenvalues --    0.10491   0.10536   0.10758   0.10942   0.11299
 Alpha virt. eigenvalues --    0.11509   0.11691   0.11740   0.12039   0.12618
 Alpha virt. eigenvalues --    0.13112   0.13377   0.13654   0.14526   0.14551
 Alpha virt. eigenvalues --    0.15011   0.15216   0.15322   0.15806   0.15915
 Alpha virt. eigenvalues --    0.15983   0.16351   0.16433   0.16891   0.17112
 Alpha virt. eigenvalues --    0.17236   0.17351   0.17657   0.17780   0.17909
 Alpha virt. eigenvalues --    0.18043   0.18096   0.18194   0.18281   0.18595
 Alpha virt. eigenvalues --    0.18769   0.19239   0.19285   0.19409   0.19523
 Alpha virt. eigenvalues --    0.19720   0.19934   0.20063   0.20535   0.20648
 Alpha virt. eigenvalues --    0.20734   0.20866   0.21288   0.21458   0.21711
 Alpha virt. eigenvalues --    0.21890   0.22014   0.22204   0.22341   0.22497
 Alpha virt. eigenvalues --    0.22610   0.22819   0.22934   0.23185   0.23461
 Alpha virt. eigenvalues --    0.23651   0.23948   0.24111   0.24555   0.24580
 Alpha virt. eigenvalues --    0.24789   0.24951   0.25136   0.25437   0.25471
 Alpha virt. eigenvalues --    0.25790   0.25956   0.26531   0.26578   0.26695
 Alpha virt. eigenvalues --    0.26874   0.26954   0.27091   0.27388   0.27819
 Alpha virt. eigenvalues --    0.27975   0.28218   0.28280   0.28506   0.28596
 Alpha virt. eigenvalues --    0.28665   0.29255   0.29505   0.29663   0.29712
 Alpha virt. eigenvalues --    0.30175   0.30305   0.30414   0.30648   0.30848
 Alpha virt. eigenvalues --    0.31080   0.31385   0.31831   0.31980   0.32198
 Alpha virt. eigenvalues --    0.32469   0.32798   0.33458   0.33797   0.33973
 Alpha virt. eigenvalues --    0.34318   0.34646   0.34782   0.35119   0.35251
 Alpha virt. eigenvalues --    0.35562   0.35616   0.35920   0.36341   0.36548
 Alpha virt. eigenvalues --    0.37034   0.37341   0.37448   0.38084   0.38151
 Alpha virt. eigenvalues --    0.38502   0.38934   0.39179   0.39762   0.39954
 Alpha virt. eigenvalues --    0.39998   0.40473   0.40574   0.40773   0.40975
 Alpha virt. eigenvalues --    0.41183   0.41841   0.41887   0.42075   0.42170
 Alpha virt. eigenvalues --    0.42272   0.42762   0.42902   0.43425   0.43786
 Alpha virt. eigenvalues --    0.44111   0.44243   0.44381   0.44720   0.44861
 Alpha virt. eigenvalues --    0.45246   0.45573   0.45740   0.46055   0.46373
 Alpha virt. eigenvalues --    0.46433   0.46802   0.47052   0.47497   0.47706
 Alpha virt. eigenvalues --    0.48388   0.48796   0.48889   0.49560   0.49975
 Alpha virt. eigenvalues --    0.50280   0.50713   0.50878   0.51287   0.51484
 Alpha virt. eigenvalues --    0.51783   0.52465   0.52834   0.53484   0.53804
 Alpha virt. eigenvalues --    0.54059   0.54183   0.54374   0.55374   0.55627
 Alpha virt. eigenvalues --    0.55634   0.55904   0.56442   0.57261   0.57468
 Alpha virt. eigenvalues --    0.57651   0.58159   0.59279   0.59592   0.59817
 Alpha virt. eigenvalues --    0.61762   0.61946   0.62492   0.62672   0.63870
 Alpha virt. eigenvalues --    0.64236   0.65137   0.66871   0.68616   0.69899
 Alpha virt. eigenvalues --    0.72930   0.77872   0.78484   0.78984   0.79188
 Alpha virt. eigenvalues --    0.79770   0.80390   0.81685   0.82029   0.82776
 Alpha virt. eigenvalues --    0.82937   0.83087   0.83616   0.83696   0.84283
 Alpha virt. eigenvalues --    0.84889   0.86146   0.86996   0.87360   0.87599
 Alpha virt. eigenvalues --    0.88582   0.88809   0.88974   0.89268   0.89481
 Alpha virt. eigenvalues --    0.90378   0.90878   0.91150   0.91570   0.92019
 Alpha virt. eigenvalues --    0.92647   0.93686   0.94757   0.95663   0.96137
 Alpha virt. eigenvalues --    0.96960   0.98153   0.98448   0.98673   0.99912
 Alpha virt. eigenvalues --    1.00581   1.01153   1.01551   1.01719   1.01945
 Alpha virt. eigenvalues --    1.02049   1.02625   1.03090   1.03962   1.05002
 Alpha virt. eigenvalues --    1.05752   1.07193   1.07742   1.09320   1.09952
 Alpha virt. eigenvalues --    1.10137   1.10884   1.11400   1.12342   1.12993
 Alpha virt. eigenvalues --    1.13626   1.13734   1.14352   1.14943   1.15538
 Alpha virt. eigenvalues --    1.15740   1.16398   1.16558   1.16782   1.17631
 Alpha virt. eigenvalues --    1.18079   1.18166   1.18638   1.18941   1.19485
 Alpha virt. eigenvalues --    1.19614   1.20056   1.20341   1.21480   1.22130
 Alpha virt. eigenvalues --    1.23079   1.23382   1.24669   1.25072   1.25375
 Alpha virt. eigenvalues --    1.26236   1.26512   1.27116   1.28401   1.28686
 Alpha virt. eigenvalues --    1.29365   1.29770   1.29997   1.30570   1.31185
 Alpha virt. eigenvalues --    1.31300   1.31718   1.32743   1.33634   1.34205
 Alpha virt. eigenvalues --    1.34858   1.35789   1.36206   1.36682   1.37416
 Alpha virt. eigenvalues --    1.37575   1.38693   1.38936   1.40131   1.40781
 Alpha virt. eigenvalues --    1.41253   1.42416   1.42826   1.43021   1.44373
 Alpha virt. eigenvalues --    1.45972   1.46517   1.46805   1.47728   1.48484
 Alpha virt. eigenvalues --    1.49419   1.50188   1.50962   1.51406   1.51717
 Alpha virt. eigenvalues --    1.52456   1.52705   1.53354   1.54521   1.55029
 Alpha virt. eigenvalues --    1.56089   1.56348   1.57243   1.57756   1.59758
 Alpha virt. eigenvalues --    1.60280   1.60845   1.61573   1.62177   1.63042
 Alpha virt. eigenvalues --    1.64471   1.64610   1.66156   1.67028   1.67880
 Alpha virt. eigenvalues --    1.68892   1.69648   1.70054   1.72529   1.73570
 Alpha virt. eigenvalues --    1.74572   1.74978   1.76208   1.76516   1.77039
 Alpha virt. eigenvalues --    1.77513   1.78535   1.78626   1.79158   1.79974
 Alpha virt. eigenvalues --    1.81341   1.82447   1.82627   1.83126   1.83382
 Alpha virt. eigenvalues --    1.84213   1.84800   1.85667   1.86161   1.86818
 Alpha virt. eigenvalues --    1.88402   1.88887   1.89392   1.90057   1.90291
 Alpha virt. eigenvalues --    1.90975   1.91190   1.92237   1.92317   1.93119
 Alpha virt. eigenvalues --    1.93881   1.94298   1.94665   1.96581   1.96767
 Alpha virt. eigenvalues --    1.97153   1.98228   1.98495   1.99032   1.99434
 Alpha virt. eigenvalues --    1.99749   2.00013   2.00208   2.01240   2.01315
 Alpha virt. eigenvalues --    2.01401   2.02125   2.03010   2.03619   2.04459
 Alpha virt. eigenvalues --    2.05037   2.05387   2.06515   2.07981   2.08328
 Alpha virt. eigenvalues --    2.08713   2.09466   2.11160   2.11873   2.12765
 Alpha virt. eigenvalues --    2.13090   2.13116   2.13340   2.13510   2.13849
 Alpha virt. eigenvalues --    2.14445   2.14538   2.15252   2.15676   2.16038
 Alpha virt. eigenvalues --    2.16149   2.16643   2.17263   2.18247   2.18506
 Alpha virt. eigenvalues --    2.19353   2.20647   2.20964   2.21105   2.21839
 Alpha virt. eigenvalues --    2.22159   2.22394   2.22558   2.23251   2.23546
 Alpha virt. eigenvalues --    2.25107   2.25485   2.25689   2.26304   2.26398
 Alpha virt. eigenvalues --    2.27344   2.27538   2.28190   2.28637   2.29015
 Alpha virt. eigenvalues --    2.29388   2.29854   2.31145   2.31344   2.31416
 Alpha virt. eigenvalues --    2.33361   2.33819   2.34305   2.34971   2.35829
 Alpha virt. eigenvalues --    2.37275   2.37422   2.38162   2.39802   2.40045
 Alpha virt. eigenvalues --    2.41133   2.42013   2.43181   2.44994   2.45113
 Alpha virt. eigenvalues --    2.46728   2.47042   2.49282   2.49362   2.51154
 Alpha virt. eigenvalues --    2.51355   2.52710   2.53264   2.53981   2.54630
 Alpha virt. eigenvalues --    2.55539   2.55782   2.56945   2.57372   2.58301
 Alpha virt. eigenvalues --    2.58692   2.60754   2.62000   2.62162   2.62431
 Alpha virt. eigenvalues --    2.63187   2.63681   2.64393   2.65469   2.66260
 Alpha virt. eigenvalues --    2.66571   2.67238   2.67636   2.68966   2.70186
 Alpha virt. eigenvalues --    2.70916   2.72557   2.72959   2.73167   2.73251
 Alpha virt. eigenvalues --    2.74397   2.75514   2.76031   2.77529   2.77795
 Alpha virt. eigenvalues --    2.78912   2.79885   2.80900   2.81337   2.82053
 Alpha virt. eigenvalues --    2.82119   2.82801   2.82832   2.83155   2.83867
 Alpha virt. eigenvalues --    2.84114   2.84351   2.86629   2.87812   2.88225
 Alpha virt. eigenvalues --    2.88495   2.88700   2.89403   2.90432   2.90641
 Alpha virt. eigenvalues --    2.92043   2.92068   2.92930   2.93879   2.94481
 Alpha virt. eigenvalues --    2.94514   2.94629   2.95138   2.96144   2.96535
 Alpha virt. eigenvalues --    2.97254   2.97486   2.98427   2.99235   2.99292
 Alpha virt. eigenvalues --    3.01459   3.02952   3.03036   3.04574   3.04761
 Alpha virt. eigenvalues --    3.06421   3.07255   3.08167   3.08287   3.09012
 Alpha virt. eigenvalues --    3.09752   3.09916   3.10176   3.14428   3.14799
 Alpha virt. eigenvalues --    3.15849   3.16106   3.17326   3.17924   3.20245
 Alpha virt. eigenvalues --    3.22055   3.23549   3.24409   3.31226   3.33165
 Alpha virt. eigenvalues --    3.34276   3.38253   3.38662   3.39233   3.40786
 Alpha virt. eigenvalues --    3.40810   3.42608   3.43118   3.46013   3.46461
 Alpha virt. eigenvalues --    3.47949   3.48651   3.53315   3.53664   3.56474
 Alpha virt. eigenvalues --    3.56597   3.56652   3.56829   3.58560   3.58823
 Alpha virt. eigenvalues --    3.60392   3.60735   3.60823   3.61795   3.62885
 Alpha virt. eigenvalues --    3.63091   3.63983   3.65062   3.65647   3.66291
 Alpha virt. eigenvalues --    3.67093   3.70037   3.70973   3.73567   4.37328
 Alpha virt. eigenvalues --    4.41344   4.52477   4.53002   4.57855   4.61888
 Alpha virt. eigenvalues --    4.63865   4.66010   4.67639   4.68503   4.72150
 Alpha virt. eigenvalues --    4.74561   4.74965   4.77009   4.79839   4.82658
 Alpha virt. eigenvalues --    4.83671   4.86176   4.86864   4.87397   4.93415
 Alpha virt. eigenvalues --    4.94643   4.95902   4.97114   5.07532   5.10962
 Alpha virt. eigenvalues --    5.12518   5.15162   5.20502   5.24390
  Beta  occ. eigenvalues --  -19.37170 -19.37149 -19.33951 -19.33910 -19.33555
  Beta  occ. eigenvalues --  -19.33527 -19.31288 -19.30770 -14.76502 -14.76461
  Beta  occ. eigenvalues --  -10.38296 -10.38115 -10.37616 -10.37520 -10.32696
  Beta  occ. eigenvalues --  -10.32679 -10.32278 -10.31686 -10.31318 -10.31264
  Beta  occ. eigenvalues --  -10.31174 -10.31142 -10.30851 -10.30076 -10.30065
  Beta  occ. eigenvalues --  -10.29853 -10.29617 -10.29606 -10.29576 -10.29528
  Beta  occ. eigenvalues --   -1.40157  -1.40124  -1.20693  -1.20666  -1.19442
  Beta  occ. eigenvalues --   -1.19424  -1.10450  -1.10137  -0.99035  -0.99001
  Beta  occ. eigenvalues --   -0.90009  -0.89900  -0.86096  -0.85939  -0.84854
  Beta  occ. eigenvalues --   -0.84656  -0.80945  -0.80858  -0.78752  -0.78700
  Beta  occ. eigenvalues --   -0.76335  -0.76062  -0.72122  -0.72105  -0.70973
  Beta  occ. eigenvalues --   -0.70869  -0.68969  -0.68389  -0.67376  -0.67140
  Beta  occ. eigenvalues --   -0.66816  -0.66270  -0.63958  -0.63721  -0.60614
  Beta  occ. eigenvalues --   -0.60163  -0.58465  -0.58418  -0.56601  -0.56532
  Beta  occ. eigenvalues --   -0.56293  -0.55917  -0.54493  -0.54133  -0.53770
  Beta  occ. eigenvalues --   -0.53577  -0.52142  -0.51973  -0.50888  -0.50735
  Beta  occ. eigenvalues --   -0.50685  -0.50216  -0.50120  -0.49674  -0.47937
  Beta  occ. eigenvalues --   -0.47560  -0.47149  -0.46973  -0.46903  -0.46747
  Beta  occ. eigenvalues --   -0.46397  -0.45613  -0.45428  -0.45355  -0.44725
  Beta  occ. eigenvalues --   -0.44306  -0.44170  -0.43934  -0.43343  -0.42638
  Beta  occ. eigenvalues --   -0.42465  -0.41913  -0.40946  -0.40814  -0.40558
  Beta  occ. eigenvalues --   -0.40384  -0.38962  -0.38877  -0.38603  -0.38552
  Beta  occ. eigenvalues --   -0.37494  -0.37142  -0.35382  -0.35055
  Beta virt. eigenvalues --   -0.08327  -0.07023   0.00347   0.00562   0.03890
  Beta virt. eigenvalues --    0.04045   0.04866   0.05395   0.05526   0.05758
  Beta virt. eigenvalues --    0.05813   0.06793   0.07345   0.07386   0.07475
  Beta virt. eigenvalues --    0.07770   0.07948   0.08108   0.08562   0.09063
  Beta virt. eigenvalues --    0.09274   0.10177   0.10513   0.10580   0.10789
  Beta virt. eigenvalues --    0.10963   0.11325   0.11527   0.11767   0.11786
  Beta virt. eigenvalues --    0.12063   0.12668   0.13152   0.13405   0.13700
  Beta virt. eigenvalues --    0.14577   0.14618   0.15071   0.15254   0.15398
  Beta virt. eigenvalues --    0.15855   0.15973   0.16027   0.16430   0.16524
  Beta virt. eigenvalues --    0.16967   0.17157   0.17346   0.17406   0.17680
  Beta virt. eigenvalues --    0.17818   0.17933   0.18083   0.18117   0.18251
  Beta virt. eigenvalues --    0.18354   0.18645   0.18807   0.19257   0.19345
  Beta virt. eigenvalues --    0.19522   0.19551   0.19782   0.19993   0.20132
  Beta virt. eigenvalues --    0.20585   0.20720   0.20775   0.20892   0.21339
  Beta virt. eigenvalues --    0.21484   0.21831   0.22012   0.22097   0.22241
  Beta virt. eigenvalues --    0.22374   0.22530   0.22689   0.22930   0.23054
  Beta virt. eigenvalues --    0.23224   0.23571   0.23704   0.24009   0.24151
  Beta virt. eigenvalues --    0.24613   0.24634   0.24846   0.24994   0.25183
  Beta virt. eigenvalues --    0.25498   0.25530   0.25862   0.26034   0.26639
  Beta virt. eigenvalues --    0.26700   0.26862   0.26923   0.27039   0.27159
  Beta virt. eigenvalues --    0.27492   0.27883   0.28038   0.28261   0.28352
  Beta virt. eigenvalues --    0.28655   0.28675   0.28787   0.29318   0.29655
  Beta virt. eigenvalues --    0.29732   0.29939   0.30287   0.30364   0.30677
  Beta virt. eigenvalues --    0.30806   0.30928   0.31140   0.31424   0.31895
  Beta virt. eigenvalues --    0.32038   0.32266   0.32512   0.32882   0.33538
  Beta virt. eigenvalues --    0.33956   0.34110   0.34428   0.34731   0.34903
  Beta virt. eigenvalues --    0.35285   0.35311   0.35612   0.35677   0.35968
  Beta virt. eigenvalues --    0.36409   0.36624   0.37100   0.37399   0.37510
  Beta virt. eigenvalues --    0.38211   0.38240   0.38606   0.39000   0.39214
  Beta virt. eigenvalues --    0.39836   0.40011   0.40104   0.40537   0.40618
  Beta virt. eigenvalues --    0.40909   0.41175   0.41352   0.41899   0.42007
  Beta virt. eigenvalues --    0.42230   0.42268   0.42379   0.42879   0.42989
  Beta virt. eigenvalues --    0.43534   0.43899   0.44191   0.44305   0.44499
  Beta virt. eigenvalues --    0.44780   0.44970   0.45320   0.45625   0.45795
  Beta virt. eigenvalues --    0.46150   0.46482   0.46632   0.46897   0.47145
  Beta virt. eigenvalues --    0.47577   0.47893   0.48444   0.48900   0.49001
  Beta virt. eigenvalues --    0.49643   0.50107   0.50365   0.50801   0.51058
  Beta virt. eigenvalues --    0.51428   0.51581   0.51822   0.52550   0.52974
  Beta virt. eigenvalues --    0.53600   0.53924   0.54140   0.54260   0.54577
  Beta virt. eigenvalues --    0.55491   0.55688   0.55802   0.56012   0.56518
  Beta virt. eigenvalues --    0.57355   0.57708   0.57864   0.58335   0.59508
  Beta virt. eigenvalues --    0.59792   0.59912   0.61871   0.62004   0.62536
  Beta virt. eigenvalues --    0.62784   0.64046   0.64358   0.65268   0.67109
  Beta virt. eigenvalues --    0.68768   0.69969   0.73318   0.78000   0.78569
  Beta virt. eigenvalues --    0.79101   0.79299   0.79857   0.80460   0.81786
  Beta virt. eigenvalues --    0.82131   0.82879   0.82992   0.83152   0.83675
  Beta virt. eigenvalues --    0.83759   0.84423   0.84995   0.86244   0.87128
  Beta virt. eigenvalues --    0.87475   0.87687   0.88650   0.88886   0.89060
  Beta virt. eigenvalues --    0.89353   0.89564   0.90501   0.90943   0.91230
  Beta virt. eigenvalues --    0.91683   0.92125   0.92734   0.93771   0.94845
  Beta virt. eigenvalues --    0.95718   0.96215   0.97034   0.98291   0.98553
  Beta virt. eigenvalues --    0.98801   0.99957   1.00718   1.01293   1.01631
  Beta virt. eigenvalues --    1.01832   1.02016   1.02118   1.02697   1.03152
  Beta virt. eigenvalues --    1.04055   1.05230   1.05853   1.07584   1.07826
  Beta virt. eigenvalues --    1.09457   1.10037   1.10197   1.10949   1.11461
  Beta virt. eigenvalues --    1.12384   1.13045   1.13706   1.13840   1.14415
  Beta virt. eigenvalues --    1.14992   1.15615   1.15837   1.16426   1.16614
  Beta virt. eigenvalues --    1.16819   1.17661   1.18108   1.18210   1.18740
  Beta virt. eigenvalues --    1.18970   1.19521   1.19711   1.20114   1.20403
  Beta virt. eigenvalues --    1.21582   1.22260   1.23131   1.23457   1.24731
  Beta virt. eigenvalues --    1.25184   1.25462   1.26289   1.26824   1.27168
  Beta virt. eigenvalues --    1.28695   1.28910   1.29417   1.29891   1.30136
  Beta virt. eigenvalues --    1.30677   1.31233   1.31516   1.31877   1.32898
  Beta virt. eigenvalues --    1.33850   1.34647   1.35717   1.36185   1.36523
  Beta virt. eigenvalues --    1.36936   1.37722   1.37891   1.39034   1.39255
  Beta virt. eigenvalues --    1.40387   1.40947   1.41369   1.42704   1.43041
  Beta virt. eigenvalues --    1.43771   1.44642   1.46189   1.46641   1.47041
  Beta virt. eigenvalues --    1.48089   1.48735   1.49488   1.50291   1.51105
  Beta virt. eigenvalues --    1.51608   1.51916   1.52585   1.53036   1.53720
  Beta virt. eigenvalues --    1.54692   1.55303   1.56561   1.56715   1.57824
  Beta virt. eigenvalues --    1.58264   1.60046   1.60701   1.61202   1.62055
  Beta virt. eigenvalues --    1.62366   1.63361   1.64757   1.65080   1.66407
  Beta virt. eigenvalues --    1.67794   1.68787   1.69491   1.70124   1.70644
  Beta virt. eigenvalues --    1.73036   1.73987   1.74941   1.75421   1.76432
  Beta virt. eigenvalues --    1.76695   1.77452   1.77832   1.78906   1.79071
  Beta virt. eigenvalues --    1.79598   1.80546   1.81690   1.82852   1.83016
  Beta virt. eigenvalues --    1.83308   1.83868   1.84518   1.85216   1.86055
  Beta virt. eigenvalues --    1.86571   1.87171   1.88558   1.89035   1.89608
  Beta virt. eigenvalues --    1.90251   1.90405   1.91159   1.91298   1.92366
  Beta virt. eigenvalues --    1.92764   1.93853   1.94055   1.94432   1.94824
  Beta virt. eigenvalues --    1.96802   1.97052   1.98183   1.98606   1.99073
  Beta virt. eigenvalues --    1.99391   1.99769   2.00088   2.00212   2.00607
  Beta virt. eigenvalues --    2.01402   2.01547   2.01776   2.02294   2.03703
  Beta virt. eigenvalues --    2.04104   2.05052   2.05550   2.05870   2.06928
  Beta virt. eigenvalues --    2.08722   2.09037   2.09499   2.10072   2.11543
  Beta virt. eigenvalues --    2.12172   2.12935   2.13189   2.13363   2.13579
  Beta virt. eigenvalues --    2.13768   2.14053   2.14695   2.14905   2.15641
  Beta virt. eigenvalues --    2.15830   2.16311   2.16342   2.17077   2.17484
  Beta virt. eigenvalues --    2.18351   2.18757   2.19443   2.21070   2.21115
  Beta virt. eigenvalues --    2.21381   2.22126   2.22214   2.22473   2.22790
  Beta virt. eigenvalues --    2.23581   2.23979   2.25330   2.25656   2.25829
  Beta virt. eigenvalues --    2.26436   2.26555   2.27440   2.27729   2.28342
  Beta virt. eigenvalues --    2.28981   2.29243   2.29751   2.30152   2.31396
  Beta virt. eigenvalues --    2.31535   2.31684   2.33611   2.33967   2.34716
  Beta virt. eigenvalues --    2.35080   2.36097   2.37647   2.37807   2.38377
  Beta virt. eigenvalues --    2.40004   2.40197   2.41440   2.42255   2.43541
  Beta virt. eigenvalues --    2.45236   2.45612   2.47099   2.47329   2.49522
  Beta virt. eigenvalues --    2.49781   2.51559   2.51615   2.52979   2.53396
  Beta virt. eigenvalues --    2.54138   2.54805   2.55657   2.55968   2.57006
  Beta virt. eigenvalues --    2.57469   2.58411   2.58848   2.61079   2.62164
  Beta virt. eigenvalues --    2.62405   2.62479   2.63319   2.63802   2.64493
  Beta virt. eigenvalues --    2.65738   2.66407   2.66688   2.67552   2.67828
  Beta virt. eigenvalues --    2.69134   2.70335   2.70997   2.72665   2.73125
  Beta virt. eigenvalues --    2.73269   2.73402   2.74660   2.75644   2.76170
  Beta virt. eigenvalues --    2.77738   2.78073   2.79005   2.79933   2.81022
  Beta virt. eigenvalues --    2.81460   2.82136   2.82195   2.82877   2.82973
  Beta virt. eigenvalues --    2.83219   2.83922   2.84182   2.84422   2.86677
  Beta virt. eigenvalues --    2.87896   2.88353   2.88560   2.88756   2.89493
  Beta virt. eigenvalues --    2.90567   2.90753   2.92106   2.92142   2.93118
  Beta virt. eigenvalues --    2.93970   2.94565   2.94605   2.94702   2.95172
  Beta virt. eigenvalues --    2.96219   2.96623   2.97367   2.97582   2.98517
  Beta virt. eigenvalues --    2.99304   2.99390   3.01565   3.03006   3.03083
  Beta virt. eigenvalues --    3.04688   3.04992   3.06505   3.07343   3.08270
  Beta virt. eigenvalues --    3.08381   3.09078   3.09855   3.09955   3.10233
  Beta virt. eigenvalues --    3.14571   3.14903   3.15873   3.16172   3.17346
  Beta virt. eigenvalues --    3.17947   3.20263   3.22082   3.23590   3.24458
  Beta virt. eigenvalues --    3.32033   3.34209   3.34513   3.38266   3.38749
  Beta virt. eigenvalues --    3.39324   3.40802   3.40842   3.42783   3.43221
  Beta virt. eigenvalues --    3.46023   3.46469   3.47967   3.48677   3.53377
  Beta virt. eigenvalues --    3.53700   3.56496   3.56615   3.56681   3.56852
  Beta virt. eigenvalues --    3.58602   3.58879   3.60415   3.60754   3.61001
  Beta virt. eigenvalues --    3.61889   3.62972   3.63190   3.64075   3.65075
  Beta virt. eigenvalues --    3.65678   3.66333   3.67111   3.70075   3.71017
  Beta virt. eigenvalues --    3.73592   4.37340   4.41371   4.52531   4.53106
  Beta virt. eigenvalues --    4.58048   4.62120   4.64082   4.66044   4.67684
  Beta virt. eigenvalues --    4.68560   4.72442   4.74622   4.75285   4.77067
  Beta virt. eigenvalues --    4.80439   4.82918   4.83763   4.86292   4.86982
  Beta virt. eigenvalues --    4.87458   4.93963   4.94802   4.96151   4.98100
  Beta virt. eigenvalues --    5.08029   5.11330   5.13170   5.15379   5.20893
  Beta virt. eigenvalues --    5.25067
          Condensed to atoms (all electrons):
          Atomic-Atomic Spin Densities.
 Mulliken charges and spin densities:
               1          2
     1  C   -0.306654   0.060405
     2  C   -0.021061  -0.006446
     3  H    0.188252   0.000144
     4  H    0.156610  -0.000327
     5  C    0.297044   0.009933
     6  H    0.197005  -0.000970
     7  C   -0.220786  -0.017546
     8  H    0.208009   0.002674
     9  H    0.169053   0.000100
    10  C   -0.035936   0.096017
    11  H    0.190069  -0.005613
    12  C   -0.434915   0.014429
    13  C   -0.388143   0.001778
    14  H    0.138392   0.000034
    15  H    0.152713   0.004128
    16  H    0.158416  -0.000277
    17  C   -0.361536   0.000042
    18  H    0.198483   0.000430
    19  H    0.164950   0.000120
    20  H    0.159591   0.000475
    21  C   -1.194217  -0.011083
    22  C   -0.168827   0.001611
    23  H    0.184965   0.002246
    24  H    0.164002  -0.002002
    25  H    0.118254   0.003708
    26  O    0.006734   0.834324
    27  H    0.245388  -0.009428
    28  O    0.341197   0.001620
    29  N   -0.678611   0.007719
    30  O    0.232446   0.000852
    31  O    0.136215  -0.000168
    32  C   -0.299430   0.059477
    33  C    0.057795   0.017581
    34  H    0.181519   0.000879
    35  H    0.156903   0.000955
    36  C    0.249211  -0.001204
    37  H    0.200318  -0.000245
    38  C   -0.218796  -0.012880
    39  H    0.199819   0.001615
    40  H    0.169146  -0.000849
    41  C    0.031329   0.041677
    42  H    0.185778  -0.001901
    43  C   -0.363052   0.004477
    44  C   -0.407988   0.000376
    45  H    0.139470   0.000038
    46  H    0.149928   0.000981
    47  H    0.157196   0.000003
    48  C   -0.383267  -0.004450
    49  H    0.194204  -0.000790
    50  H    0.162912  -0.000480
    51  H    0.160460  -0.000434
    52  C   -1.260943  -0.017209
    53  C   -0.194811   0.051746
    54  H    0.191303   0.000724
    55  H    0.169217  -0.006330
    56  H    0.136731   0.026629
    57  O    0.010710   0.850839
    58  H    0.225399   0.004811
    59  O    0.326926   0.002554
    60  N   -0.720435  -0.009893
    61  O    0.235965   0.000515
    62  O    0.159381   0.001859
 Sum of Mulliken charges =  -0.00000   2.00000
 Mulliken charges and spin densities with hydrogens summed into heavy atoms:
               1          2
     1  C   -0.306654   0.060405
     2  C    0.323801  -0.006630
     5  C    0.494049   0.008963
     7  C    0.156276  -0.014772
    10  C    0.154133   0.090404
    12  C   -0.434915   0.014429
    13  C    0.061377   0.005663
    17  C    0.161489   0.001067
    21  C   -0.948829  -0.020511
    22  C    0.298395   0.005563
    26  O    0.006734   0.834324
    28  O    0.341197   0.001620
    29  N   -0.678611   0.007719
    30  O    0.232446   0.000852
    31  O    0.136215  -0.000168
    32  C   -0.299430   0.059477
    33  C    0.396217   0.019415
    36  C    0.449529  -0.001448
    38  C    0.150168  -0.012113
    41  C    0.217106   0.039776
    43  C   -0.363052   0.004477
    44  C    0.038606   0.001398
    48  C    0.134309  -0.006155
    52  C   -1.035544  -0.012398
    53  C    0.302440   0.072769
    57  O    0.010710   0.850839
    59  O    0.326926   0.002554
    60  N   -0.720435  -0.009893
    61  O    0.235965   0.000515
    62  O    0.159381   0.001859
 Electronic spatial extent (au):  <R**2>=          12140.8890
 Charge=             -0.0000 electrons
 Dipole moment (field-independent basis, Debye):
    X=             -0.0529    Y=             -0.2790    Z=              0.8080  Tot=              0.8565
 Quadrupole moment (field-independent basis, Debye-Ang):
   XX=           -149.5183   YY=           -202.7813   ZZ=           -178.7047
   XY=             -0.3016   XZ=              0.2472   YZ=             -0.2111
 Traceless Quadrupole moment (field-independent basis, Debye-Ang):
   XX=             27.4831   YY=            -25.7798   ZZ=             -1.7032
   XY=             -0.3016   XZ=              0.2472   YZ=             -0.2111
 Octapole moment (field-independent basis, Debye-Ang**2):
  XXX=            -10.5853  YYY=             -5.0745  ZZZ=              3.8388  XYY=              0.8823
  XXY=             -3.1473  XXZ=             -6.2417  XZZ=              0.6172  YZZ=              0.2773
  YYZ=             -1.0100  XYZ=              6.1096
 Hexadecapole moment (field-independent basis, Debye-Ang**3):
 XXXX=         -11410.7421 YYYY=          -3186.0222 ZZZZ=          -1574.5647 XXXY=             -7.6768
 XXXZ=             -5.0854 YYYX=              8.0220 YYYZ=              0.8887 ZZZX=              6.0280
 ZZZY=             -2.4481 XXYY=          -2410.0393 XXZZ=          -2179.1193 YYZZ=           -758.9911
 XXYZ=             -3.2751 YYXZ=             -1.7633 ZZXY=            -27.2627
 N-N= 3.500899185548D+03 E-N=-1.047971763309D+04  KE= 1.478747659149D+03
                          Isotropic Fermi Contact Couplings
        Atom                 a.u.       MegaHertz       Gauss      10(-4) cm-1
     1  C(13)             -0.02797     -15.72365      -5.61059      -5.24485
     2  C(13)             -0.00094      -0.52564      -0.18756      -0.17533
     3  H(1)              -0.00000      -0.01018      -0.00363      -0.00340
     4  H(1)               0.00001       0.02798       0.00998       0.00933
     5  C(13)             -0.00085      -0.47924      -0.17100      -0.15986
     6  H(1)              -0.00012      -0.27847      -0.09936      -0.09289
     7  C(13)             -0.00213      -1.19535      -0.42653      -0.39873
     8  H(1)               0.00005       0.10080       0.03597       0.03362
     9  H(1)               0.00051       1.14037       0.40691       0.38039
    10  C(13)              0.05256      29.54381      10.54196       9.85475
    11  H(1)              -0.00160      -3.58250      -1.27833      -1.19499
    12  C(13)              0.00633       3.56056       1.27050       1.18768
    13  C(13)              0.00394       2.21715       0.79113       0.73956
    14  H(1)              -0.00003      -0.06329      -0.02258      -0.02111
    15  H(1)               0.00153       3.42563       1.22235       1.14267
    16  H(1)               0.00002       0.04557       0.01626       0.01520
    17  C(13)             -0.00050      -0.27895      -0.09954      -0.09305
    18  H(1)               0.00011       0.23478       0.08377       0.07831
    19  H(1)               0.00006       0.12570       0.04485       0.04193
    20  H(1)               0.00024       0.53685       0.19156       0.17908
    21  C(13)              0.00604       3.39683       1.21207       1.13306
    22  C(13)              0.01979      11.12510       3.96971       3.71093
    23  H(1)              -0.00073      -1.63167      -0.58222      -0.54427
    24  H(1)              -0.00054      -1.20532      -0.43009      -0.40205
    25  H(1)               0.00124       2.77851       0.99144       0.92681
    26  O(17)              0.10140     -30.73358     -10.96651     -10.25162
    27  H(1)              -0.00054      -1.20101      -0.42855      -0.40061
    28  O(17)              0.00478      -1.44771      -0.51658      -0.48291
    29  N(14)              0.00093       0.15049       0.05370       0.05020
    30  O(17)              0.00080      -0.24387      -0.08702      -0.08135
    31  O(17)              0.00022      -0.06808      -0.02429      -0.02271
    32  C(13)             -0.02685     -15.09476      -5.38618      -5.03507
    33  C(13)              0.00084       0.47425       0.16922       0.15819
    34  H(1)               0.00026       0.57924       0.20669       0.19321
    35  H(1)               0.00005       0.10759       0.03839       0.03589
    36  C(13)              0.00004       0.02315       0.00826       0.00772
    37  H(1)              -0.00009      -0.19365      -0.06910      -0.06459
    38  C(13)             -0.00202      -1.13621      -0.40543      -0.37900
    39  H(1)               0.00006       0.12923       0.04611       0.04311
    40  H(1)               0.00006       0.13885       0.04954       0.04631
    41  C(13)              0.01911      10.74040       3.83244       3.58261
    42  H(1)              -0.00059      -1.31036      -0.46757      -0.43709
    43  C(13)             -0.00099      -0.55728      -0.19885      -0.18589
    44  C(13)              0.00095       0.53547       0.19107       0.17861
    45  H(1)              -0.00000      -0.00651      -0.00232      -0.00217
    46  H(1)               0.00043       0.96713       0.34510       0.32260
    47  H(1)               0.00001       0.01556       0.00555       0.00519
    48  C(13)              0.00080       0.45084       0.16087       0.15038
    49  H(1)              -0.00001      -0.01817      -0.00648      -0.00606
    50  H(1)              -0.00000      -0.00567      -0.00202      -0.00189
    51  H(1)              -0.00003      -0.06095      -0.02175      -0.02033
    52  C(13)             -0.00083      -0.46740      -0.16678      -0.15591
    53  C(13)              0.06016      33.81741      12.06689      11.28028
    54  H(1)              -0.00107      -2.38105      -0.84962      -0.79423
    55  H(1)              -0.00138      -3.08203      -1.09975      -1.02806
    56  H(1)               0.00946      21.14599       7.54542       7.05354
    57  O(17)              0.10551     -31.97849     -11.41072     -10.66687
    58  H(1)              -0.00041      -0.91958      -0.32813      -0.30674
    59  O(17)             -0.00143       0.43477       0.15514       0.14502
    60  N(14)             -0.00032      -0.05101      -0.01820      -0.01702
    61  O(17)             -0.00040       0.12084       0.04312       0.04031
    62  O(17)              0.00008      -0.02347      -0.00837      -0.00783
 --------------------------------------------------------
       Center         ----  Spin Dipole Couplings  ----
                      3XX-RR        3YY-RR        3ZZ-RR
 --------------------------------------------------------
     1   Atom        0.026579      0.018953     -0.045533
     2   Atom       -0.000261     -0.001918      0.002179
     3   Atom       -0.000996     -0.002459      0.003455
     4   Atom        0.000407     -0.000813      0.000405
     5   Atom        0.002268     -0.003593      0.001325
     6   Atom        0.001113     -0.002204      0.001092
     7   Atom        0.005472     -0.003214     -0.002258
     8   Atom       -0.002653     -0.005238      0.007890
     9   Atom        0.002512     -0.000824     -0.001689
    10   Atom        0.131443     -0.056311     -0.075132
    11   Atom        0.010951     -0.007524     -0.003427
    12   Atom        0.023397     -0.017105     -0.006292
    13   Atom        0.011907     -0.005295     -0.006611
    14   Atom        0.003145     -0.000511     -0.002634
    15   Atom        0.002628     -0.001360     -0.001268
    16   Atom        0.003382     -0.002384     -0.000997
    17   Atom        0.002790      0.000251     -0.003041
    18   Atom        0.001822      0.001259     -0.003081
    19   Atom        0.002455     -0.000290     -0.002165
    20   Atom        0.001650     -0.000001     -0.001649
    21   Atom       -0.006359     -0.001914      0.008272
    22   Atom       -0.014912      0.003892      0.011020
    23   Atom        0.006358      0.000351     -0.006709
    24   Atom       -0.002474     -0.005575      0.008049
    25   Atom        0.002260      0.002674     -0.004934
    26   Atom        0.895186      0.506090     -1.401276
    27   Atom       -0.005763     -0.005321      0.011084
    28   Atom        0.000563      0.006037     -0.006601
    29   Atom        0.001257     -0.000389     -0.000868
    30   Atom       -0.001169     -0.005485      0.006654
    31   Atom        0.001566      0.003371     -0.004937
    32   Atom       -0.001810      0.008332     -0.006523
    33   Atom       -0.000810     -0.002915      0.003725
    34   Atom       -0.000926     -0.002217      0.003144
    35   Atom        0.000334     -0.000524      0.000191
    36   Atom        0.003742     -0.003415     -0.000326
    37   Atom        0.001522     -0.001763      0.000241
    38   Atom        0.006350     -0.005025     -0.001325
    39   Atom        0.000791     -0.006133      0.005342
    40   Atom        0.003199     -0.001523     -0.001676
    41   Atom        0.057500     -0.023473     -0.034027
    42   Atom        0.011354     -0.006050     -0.005305
    43   Atom        0.007848     -0.005534     -0.002314
    44   Atom        0.005554     -0.002693     -0.002862
    45   Atom        0.002825     -0.001104     -0.001721
    46   Atom        0.002054     -0.001043     -0.001011
    47   Atom        0.002857     -0.001584     -0.001273
    48   Atom        0.003307     -0.000726     -0.002581
    49   Atom        0.002202      0.000384     -0.002587
    50   Atom        0.003213     -0.001017     -0.002195
    51   Atom        0.001810     -0.000458     -0.001352
    52   Atom       -0.006858      0.001522      0.005336
    53   Atom       -0.050408      0.015788      0.034621
    54   Atom        0.011195     -0.001154     -0.010041
    55   Atom       -0.007027     -0.007897      0.014924
    56   Atom        0.002900      0.004637     -0.007537
    57   Atom       -1.007550     -0.098182      1.105732
    58   Atom       -0.007446     -0.003744      0.011190
    59   Atom        0.002118     -0.001364     -0.000754
    60   Atom       -0.002253      0.001195      0.001058
    61   Atom       -0.003350     -0.001820      0.005170
    62   Atom       -0.001534      0.003542     -0.002008
 --------------------------------------------------------
                        XY            XZ            YZ
 --------------------------------------------------------
     1   Atom        0.006399      0.021344      0.006795
     2   Atom       -0.001416      0.003249     -0.003458
     3   Atom       -0.000124      0.002903     -0.001596
     4   Atom       -0.001358      0.002520     -0.002396
     5   Atom       -0.001681      0.005100     -0.000416
     6   Atom       -0.000129      0.002676     -0.000079
     7   Atom        0.002614      0.008011      0.003962
     8   Atom        0.004410      0.009485      0.007936
     9   Atom        0.003566      0.003591      0.002999
    10   Atom        0.066133      0.019185      0.007070
    11   Atom        0.008153     -0.010054     -0.009280
    12   Atom       -0.015365      0.027195     -0.008730
    13   Atom        0.004083     -0.000082     -0.000069
    14   Atom        0.002015      0.000877      0.000339
    15   Atom       -0.000341      0.001099     -0.000618
    16   Atom        0.000238     -0.001556     -0.000206
    17   Atom       -0.002814      0.000810     -0.000197
    18   Atom       -0.003272      0.001041     -0.000838
    19   Atom       -0.002344     -0.000820      0.000957
    20   Atom       -0.001789      0.000701     -0.000473
    21   Atom       -0.001960      0.006125     -0.016385
    22   Atom       -0.010747     -0.013844      0.038638
    23   Atom        0.000773     -0.008131      0.011512
    24   Atom       -0.002152     -0.009430      0.005332
    25   Atom       -0.006901     -0.002227      0.003760
    26   Atom        2.286005      0.693635      0.634556
    27   Atom        0.004600      0.003955     -0.009940
    28   Atom       -0.006430      0.005010     -0.008918
    29   Atom       -0.003154      0.005340     -0.007545
    30   Atom       -0.002841      0.008016     -0.007131
    31   Atom       -0.001742      0.001066     -0.003674
    32   Atom       -0.014221     -0.028648     -0.027972
    33   Atom       -0.002125     -0.005675      0.003933
    34   Atom       -0.000620     -0.002960      0.001593
    35   Atom       -0.001834     -0.002659      0.002102
    36   Atom       -0.001526     -0.004132      0.000341
    37   Atom       -0.000247     -0.002478      0.000199
    38   Atom        0.001049     -0.004001     -0.003962
    39   Atom        0.004575     -0.010964     -0.006430
    40   Atom        0.003250     -0.002914     -0.001849
    41   Atom        0.024434     -0.006674     -0.002592
    42   Atom        0.006139      0.006693      0.003330
    43   Atom       -0.003900     -0.007110      0.002046
    44   Atom        0.000608     -0.000281     -0.000042
    45   Atom        0.001141     -0.000640     -0.000220
    46   Atom       -0.000252     -0.000638      0.000173
    47   Atom        0.000115      0.000716     -0.000011
    48   Atom       -0.002853     -0.000866      0.000231
    49   Atom       -0.003642     -0.001533      0.000940
    50   Atom       -0.002149      0.000591     -0.000593
    51   Atom       -0.001530     -0.000683      0.000291
    52   Atom       -0.004307     -0.008519      0.016884
    53   Atom       -0.019929      0.027994     -0.098883
    54   Atom        0.007981      0.006235     -0.015320
    55   Atom       -0.002424      0.013528     -0.001650
    56   Atom       -0.013204      0.000532     -0.002267
    57   Atom        0.965985     -1.268565     -2.031860
    58   Atom        0.003833     -0.003396      0.010318
    59   Atom       -0.005885     -0.007177      0.010332
    60   Atom       -0.002952     -0.004712      0.006941
    61   Atom        0.000530     -0.001811      0.004153
    62   Atom       -0.004227     -0.003425      0.005480
 --------------------------------------------------------


 ---------------------------------------------------------------------------------
              Anisotropic Spin Dipole Couplings in Principal Axis System
 ---------------------------------------------------------------------------------

       Atom             a.u.   MegaHertz   Gauss  10(-4) cm-1        Axes

              Baa    -0.0517    -6.940    -2.476    -2.315 -0.2571 -0.0694  0.9639
     1 C(13)  Bbb     0.0155     2.086     0.744     0.696 -0.4281  0.9024 -0.0492
              Bcc     0.0362     4.853     1.732     1.619  0.8664  0.4253  0.2617
 
              Baa    -0.0040    -0.531    -0.189    -0.177 -0.1720  0.8164  0.5513
     2 C(13)  Bbb    -0.0022    -0.289    -0.103    -0.096  0.8574  0.3997 -0.3243
              Bcc     0.0061     0.819     0.292     0.273  0.4851 -0.4169  0.7687
 
              Baa    -0.0032    -1.704    -0.608    -0.569 -0.4809  0.7814  0.3976
     3 H(1)   Bbb    -0.0020    -1.059    -0.378    -0.353  0.7692  0.5937 -0.2363
              Bcc     0.0052     2.763     0.986     0.922  0.4207 -0.1922  0.8866
 
              Baa    -0.0028    -1.500    -0.535    -0.501 -0.2731  0.6567  0.7030
     4 H(1)   Bbb    -0.0015    -0.805    -0.287    -0.269  0.7616  0.5940 -0.2590
              Bcc     0.0043     2.306     0.823     0.769  0.5877 -0.4646  0.6624
 
              Baa    -0.0044    -0.593    -0.212    -0.198  0.4820  0.7940 -0.3705
     5 C(13)  Bbb    -0.0027    -0.365    -0.130    -0.122 -0.4707  0.5913  0.6549
              Bcc     0.0071     0.958     0.342     0.319  0.7390 -0.1413  0.6587
 
              Baa    -0.0022    -1.179    -0.421    -0.393  0.0563  0.9982 -0.0218
     6 H(1)   Bbb    -0.0016    -0.839    -0.299    -0.280 -0.7036  0.0552  0.7085
              Bcc     0.0038     2.018     0.720     0.673  0.7084 -0.0245  0.7054
 
              Baa    -0.0082    -1.106    -0.395    -0.369 -0.3906 -0.4357  0.8109
     7 C(13)  Bbb    -0.0035    -0.472    -0.169    -0.158 -0.4604  0.8553  0.2377
              Bcc     0.0118     1.579     0.563     0.527  0.7972  0.2805  0.5347
 
              Baa    -0.0090    -4.789    -1.709    -1.597  0.0479  0.8932 -0.4472
     8 H(1)   Bbb    -0.0082    -4.362    -1.556    -1.455  0.8829 -0.2472 -0.3992
              Bcc     0.0171     9.150     3.265     3.052  0.4670  0.3757  0.8004
 
              Baa    -0.0043    -2.316    -0.826    -0.772 -0.1390 -0.5572  0.8186
     9 H(1)   Bbb    -0.0029    -1.531    -0.546    -0.511  0.6663 -0.6642 -0.3390
              Bcc     0.0072     3.847     1.373     1.283  0.7326  0.4983  0.4636
 
              Baa    -0.0781   -10.475    -3.738    -3.494 -0.1762  0.7448 -0.6436
    10 C(13)  Bbb    -0.0762   -10.219    -3.646    -3.409 -0.2599  0.5955  0.7602
              Bcc     0.1542    20.694     7.384     6.903  0.9494  0.3012  0.0887
 
              Baa    -0.0150    -7.992    -2.852    -2.666 -0.0035  0.7811  0.6244
    11 H(1)   Bbb    -0.0059    -3.153    -1.125    -1.052  0.6090 -0.4936  0.6209
              Bcc     0.0209    11.145     3.977     3.718  0.7932  0.3824 -0.4739
 
              Baa    -0.0226    -3.039    -1.084    -1.014 -0.5549 -0.5346  0.6374
    12 C(13)  Bbb    -0.0220    -2.946    -1.051    -0.983 -0.0862  0.7990  0.5951
              Bcc     0.0446     5.984     2.135     1.996  0.8274 -0.2753  0.4894
 
              Baa    -0.0066    -0.888    -0.317    -0.296 -0.0219  0.1192  0.9926
    13 C(13)  Bbb    -0.0062    -0.833    -0.297    -0.278 -0.2188  0.9682 -0.1211
              Bcc     0.0128     1.721     0.614     0.574  0.9755  0.2198 -0.0049
 
              Baa    -0.0028    -1.475    -0.526    -0.492 -0.1383 -0.0250  0.9901
    14 H(1)   Bbb    -0.0014    -0.748    -0.267    -0.250 -0.3997  0.9160 -0.0327
              Bcc     0.0042     2.223     0.793     0.742  0.9061  0.4003  0.1367
 
              Baa    -0.0020    -1.067    -0.381    -0.356 -0.1290  0.6529  0.7464
    15 H(1)   Bbb    -0.0010    -0.519    -0.185    -0.173  0.2572  0.7489 -0.6107
              Bcc     0.0030     1.586     0.566     0.529  0.9577 -0.1132  0.2646
 
              Baa    -0.0024    -1.288    -0.460    -0.430 -0.0027  0.9900  0.1412
    16 H(1)   Bbb    -0.0015    -0.788    -0.281    -0.263  0.3082 -0.1335  0.9419
              Bcc     0.0039     2.076     0.741     0.693  0.9513  0.0461 -0.3047
 
              Baa    -0.0032    -0.425    -0.152    -0.142 -0.1745 -0.0872  0.9808
    17 C(13)  Bbb    -0.0015    -0.204    -0.073    -0.068  0.5169  0.8397  0.1666
              Bcc     0.0047     0.629     0.224     0.210  0.8381 -0.5360  0.1014
 
              Baa    -0.0033    -1.763    -0.629    -0.588 -0.1558  0.0693  0.9854
    18 H(1)   Bbb    -0.0017    -0.928    -0.331    -0.309  0.6671  0.7431  0.0532
              Bcc     0.0050     2.691     0.960     0.898  0.7285 -0.6656  0.1620
 
              Baa    -0.0026    -1.374    -0.490    -0.458 -0.0553 -0.4333  0.8995
    19 H(1)   Bbb    -0.0015    -0.775    -0.276    -0.258  0.5322  0.7495  0.3937
              Bcc     0.0040     2.149     0.767     0.717  0.8448 -0.5005 -0.1892
 
              Baa    -0.0018    -0.963    -0.344    -0.321 -0.1355  0.1236  0.9830
    20 H(1)   Bbb    -0.0011    -0.611    -0.218    -0.204  0.5442  0.8384 -0.0304
              Bcc     0.0030     1.574     0.562     0.525  0.8280 -0.5308  0.1809
 
              Baa    -0.0146    -1.955    -0.698    -0.652 -0.2758  0.7445  0.6080
    21 C(13)  Bbb    -0.0071    -0.953    -0.340    -0.318  0.9373  0.3487 -0.0018
              Bcc     0.0217     2.908     1.038     0.970  0.2133 -0.5694  0.7939
 
              Baa    -0.0315    -4.227    -1.508    -1.410 -0.1090  0.7177 -0.6877
    22 C(13)  Bbb    -0.0194    -2.603    -0.929    -0.868  0.9603  0.2547  0.1136
              Bcc     0.0509     6.830     2.437     2.278 -0.2567  0.6481  0.7170
 
              Baa    -0.0173    -9.256    -3.303    -3.087  0.2904 -0.5306  0.7963
    23 H(1)   Bbb     0.0046     2.471     0.882     0.824  0.6876  0.6945  0.2120
              Bcc     0.0127     6.784     2.421     2.263  0.6655 -0.4859 -0.5666
 
              Baa    -0.0085    -4.535    -1.618    -1.513  0.6758 -0.4963  0.5450
    24 H(1)   Bbb    -0.0067    -3.548    -1.266    -1.184  0.5595  0.8267  0.0591
              Bcc     0.0151     8.083     2.884     2.696 -0.4799  0.2650  0.8363
 
              Baa    -0.0066    -3.499    -1.249    -1.167 -0.1396 -0.4612  0.8763
    25 H(1)   Bbb    -0.0040    -2.126    -0.759    -0.709  0.7397  0.5397  0.4019
              Bcc     0.0105     5.625     2.007     1.876 -0.6583  0.7043  0.2658
 
              Baa    -1.5956   115.456    41.198    38.512 -0.5702  0.4043  0.7151
    26 O(17)  Bbb    -1.5919   115.189    41.102    38.423  0.3927 -0.6304  0.6696
              Bcc     3.1875  -230.646   -82.300   -76.935  0.7215  0.6626  0.2007
 
              Baa    -0.0141    -7.541    -2.691    -2.515 -0.5764  0.7253  0.3763
    27 H(1)   Bbb    -0.0018    -0.941    -0.336    -0.314  0.8133  0.5539  0.1781
              Bcc     0.0159     8.482     3.027     2.829  0.0792 -0.4087  0.9092
 
              Baa    -0.0115     0.829     0.296     0.277 -0.1618  0.4003  0.9020
    28 O(17)  Bbb    -0.0036     0.263     0.094     0.088  0.8595  0.5063 -0.0705
              Bcc     0.0151    -1.092    -0.390    -0.364 -0.4849  0.7638 -0.4260
 
              Baa    -0.0085    -0.329    -0.117    -0.110 -0.2135  0.6180  0.7566
    29 N(14)  Bbb    -0.0022    -0.085    -0.030    -0.028  0.8152  0.5395 -0.2106
              Bcc     0.0107     0.414     0.148     0.138  0.5384 -0.5719  0.6190
 
              Baa    -0.0089     0.646     0.231     0.216 -0.1930  0.8509  0.4885
    30 O(17)  Bbb    -0.0056     0.405     0.144     0.135  0.8583  0.3876 -0.3362
              Bcc     0.0145    -1.051    -0.375    -0.351  0.4754 -0.3544  0.8052
 
              Baa    -0.0063     0.459     0.164     0.153 -0.0502  0.3453  0.9372
    31 O(17)  Bbb     0.0006    -0.045    -0.016    -0.015  0.8991  0.4243 -0.1081
              Bcc     0.0057    -0.415    -0.148    -0.138 -0.4350  0.8371 -0.3317
 
              Baa    -0.0491    -6.586    -2.350    -2.197  0.5565  0.4712  0.6843
    32 C(13)  Bbb     0.0170     2.286     0.816     0.763  0.7628 -0.6162 -0.1960
              Bcc     0.0320     4.300     1.534     1.434 -0.3293 -0.6311  0.7023
 
              Baa    -0.0050    -0.674    -0.241    -0.225 -0.4987  0.6224 -0.6033
    33 C(13)  Bbb    -0.0042    -0.561    -0.200    -0.187  0.6956  0.7026  0.1499
              Bcc     0.0092     1.235     0.441     0.412 -0.5171  0.3449  0.7833
 
              Baa    -0.0027    -1.465    -0.523    -0.489 -0.4305  0.7931 -0.4308
    34 H(1)   Bbb    -0.0023    -1.254    -0.447    -0.418  0.7834  0.5654  0.2581
              Bcc     0.0051     2.719     0.970     0.907 -0.4483  0.2264  0.8647
 
              Baa    -0.0025    -1.330    -0.475    -0.444  0.4918 -0.3787  0.7840
    35 H(1)   Bbb    -0.0020    -1.056    -0.377    -0.352  0.6167  0.7871 -0.0066
              Bcc     0.0045     2.386     0.851     0.796 -0.6146  0.4868  0.6207
 
              Baa    -0.0039    -0.523    -0.187    -0.174  0.3490  0.8809  0.3196
    36 C(13)  Bbb    -0.0026    -0.354    -0.126    -0.118  0.4073 -0.4498  0.7949
              Bcc     0.0065     0.877     0.313     0.292  0.8440 -0.1472 -0.5157
 
              Baa    -0.0018    -0.951    -0.339    -0.317  0.0108  0.9963 -0.0848
    37 H(1)   Bbb    -0.0017    -0.895    -0.319    -0.299  0.6141  0.0603  0.7869
              Bcc     0.0035     1.846     0.659     0.616  0.7892 -0.0606 -0.6112
 
              Baa    -0.0077    -1.030    -0.368    -0.344  0.1023  0.8138  0.5720
    38 C(13)  Bbb    -0.0009    -0.118    -0.042    -0.039  0.4646 -0.5475  0.6959
              Bcc     0.0086     1.148     0.410     0.383  0.8796  0.1946 -0.4341
 
              Baa    -0.0091    -4.838    -1.726    -1.614  0.1758  0.8423  0.5096
    39 H(1)   Bbb    -0.0079    -4.206    -1.501    -1.403  0.7863 -0.4316  0.4421
              Bcc     0.0170     9.045     3.227     3.017 -0.5923 -0.3230  0.7382
 
              Baa    -0.0035    -1.848    -0.660    -0.617 -0.0946  0.7651  0.6369
    40 H(1)   Bbb    -0.0029    -1.530    -0.546    -0.510  0.5753 -0.4801  0.6622
              Bcc     0.0063     3.378     1.205     1.127  0.8124  0.4291 -0.3948
 
              Baa    -0.0347    -4.650    -1.659    -1.551  0.0257  0.1722  0.9847
    41 C(13)  Bbb    -0.0302    -4.047    -1.444    -1.350 -0.2763  0.9479 -0.1586
              Bcc     0.0648     8.698     3.103     2.901  0.9607  0.2680 -0.0719
 
              Baa    -0.0090    -4.818    -1.719    -1.607 -0.0140  0.7579 -0.6523
    42 H(1)   Bbb    -0.0069    -3.657    -1.305    -1.220 -0.4461  0.5791  0.6824
              Bcc     0.0159     8.475     3.024     2.827  0.8949  0.3006  0.3299
 
              Baa    -0.0066    -0.887    -0.316    -0.296  0.1851  0.9703 -0.1559
    43 C(13)  Bbb    -0.0060    -0.801    -0.286    -0.267  0.4685  0.0523  0.8819
              Bcc     0.0126     1.688     0.602     0.563  0.8638 -0.2363 -0.4449
 
              Baa    -0.0029    -0.386    -0.138    -0.129  0.0214  0.1588  0.9871
    44 C(13)  Bbb    -0.0027    -0.367    -0.131    -0.122 -0.0776  0.9846 -0.1567
              Bcc     0.0056     0.753     0.269     0.251  0.9968  0.0732 -0.0334
 
              Baa    -0.0018    -0.970    -0.346    -0.324  0.1012  0.1409  0.9848
    45 H(1)   Bbb    -0.0014    -0.750    -0.268    -0.250 -0.2741  0.9555 -0.1086
              Bcc     0.0032     1.721     0.614     0.574  0.9564  0.2590 -0.1353
 
              Baa    -0.0012    -0.655    -0.234    -0.219  0.1092 -0.5957  0.7958
    46 H(1)   Bbb    -0.0010    -0.522    -0.186    -0.174  0.1867  0.7986  0.5722
              Bcc     0.0022     1.177     0.420     0.393  0.9763 -0.0862 -0.1984
 
              Baa    -0.0016    -0.849    -0.303    -0.283 -0.0485  0.9887  0.1420
    47 H(1)   Bbb    -0.0014    -0.741    -0.264    -0.247 -0.1606 -0.1481  0.9759
              Bcc     0.0030     1.590     0.567     0.530  0.9858  0.0245  0.1660
 
              Baa    -0.0028    -0.369    -0.132    -0.123  0.2483  0.2428  0.9378
    48 C(13)  Bbb    -0.0021    -0.287    -0.102    -0.096  0.3974  0.8574 -0.3272
              Bcc     0.0049     0.656     0.234     0.219  0.8834 -0.4539 -0.1165
 
              Baa    -0.0031    -1.627    -0.581    -0.543  0.3566  0.1247  0.9259
    49 H(1)   Bbb    -0.0024    -1.278    -0.456    -0.426  0.5252  0.7929 -0.3091
              Bcc     0.0054     2.905     1.037     0.969  0.7727 -0.5965 -0.2173
 
              Baa    -0.0025    -1.318    -0.470    -0.440  0.0985  0.4974  0.8619
    50 H(1)   Bbb    -0.0017    -0.927    -0.331    -0.309  0.3954  0.7752 -0.4926
              Bcc     0.0042     2.245     0.801     0.749  0.9132 -0.3893  0.1203
 
              Baa    -0.0015    -0.798    -0.285    -0.266  0.2344  0.0737  0.9693
    51 H(1)   Bbb    -0.0012    -0.651    -0.232    -0.217  0.4138  0.8947 -0.1681
              Bcc     0.0027     1.449     0.517     0.483  0.8797 -0.4405 -0.1792
 
              Baa    -0.0147    -1.971    -0.703    -0.657  0.4123 -0.6024  0.6834
    52 C(13)  Bbb    -0.0086    -1.151    -0.411    -0.384  0.8622  0.5003 -0.0792
              Bcc     0.0233     3.121     1.114     1.041 -0.2942  0.6219  0.7257
 
              Baa    -0.0750   -10.066    -3.592    -3.358 -0.2126  0.6980  0.6838
    53 C(13)  Bbb    -0.0559    -7.507    -2.679    -2.504  0.9595  0.2816  0.0109
              Bcc     0.1310    17.573     6.270     5.862  0.1850 -0.6584  0.7296
 
              Baa    -0.0243   -12.944    -4.619    -4.318 -0.2672  0.5949  0.7581
    54 H(1)   Bbb     0.0090     4.822     1.721     1.608  0.4421 -0.6234  0.6450
              Bcc     0.0152     8.122     2.898     2.709  0.8563  0.5075 -0.0964
 
              Baa    -0.0139    -7.390    -2.637    -2.465  0.8821  0.2481 -0.4005
    55 H(1)   Bbb    -0.0077    -4.128    -1.473    -1.377 -0.1884  0.9649  0.1828
              Bcc     0.0216    11.518     4.110     3.842  0.4318 -0.0858  0.8979
 
              Baa    -0.0100    -5.356    -1.911    -1.786  0.6314  0.6366  0.4428
    56 H(1)   Bbb    -0.0071    -3.803    -1.357    -1.269 -0.3752 -0.2490  0.8929
              Bcc     0.0172     9.159     3.268     3.055 -0.6786  0.7299 -0.0816
 
              Baa    -1.6264   117.682    41.992    39.254 -0.5761  0.7609  0.2984
    57 O(17)  Bbb    -1.5974   115.585    41.244    38.555  0.7374  0.3264  0.5914
              Bcc     3.2237  -233.267   -83.236   -77.810 -0.3526 -0.5608  0.7491
 
              Baa    -0.0133    -7.082    -2.527    -2.362 -0.6514  0.6625 -0.3699
    58 H(1)   Bbb    -0.0033    -1.738    -0.620    -0.580  0.7567  0.6029 -0.2527
              Bcc     0.0165     8.820     3.147     2.942 -0.0556  0.4445  0.8941
 
              Baa    -0.0115     0.829     0.296     0.277  0.0819 -0.6891  0.7200
    59 O(17)  Bbb    -0.0042     0.301     0.107     0.100  0.8206  0.4566  0.3437
              Bcc     0.0156    -1.130    -0.403    -0.377 -0.5656  0.5627  0.6029
 
              Baa    -0.0065    -0.252    -0.090    -0.084  0.4812 -0.4771  0.7354
    60 N(14)  Bbb    -0.0039    -0.149    -0.053    -0.050  0.7822  0.6124 -0.1145
              Bcc     0.0104     0.401     0.143     0.134 -0.3957  0.6304  0.6678
 
              Baa    -0.0049     0.354     0.126     0.118  0.6710 -0.6349  0.3830
    61 O(17)  Bbb    -0.0024     0.174     0.062     0.058  0.7293  0.6583 -0.1865
              Bcc     0.0073    -0.528    -0.188    -0.176 -0.1338  0.4044  0.9047
 
              Baa    -0.0057     0.409     0.146     0.136  0.3601 -0.3499  0.8648
    62 O(17)  Bbb    -0.0039     0.282     0.101     0.094  0.8233  0.5552 -0.1181
              Bcc     0.0095    -0.691    -0.246    -0.230 -0.4388  0.7545  0.4880
 

 ---------------------------------------------------------------------------------

 Calling FoFJK, ICntrl=      2127 FMM=T ISym2X=0 I1Cent= 0 IOpClX= 1 NMat=1 NMatS=1 NMatT=0.
 ***** Axes restored to original set *****
 -------------------------------------------------------------------
 Center     Atomic                   Forces (Hartrees/Bohr)
 Number     Number              X              Y              Z
 -------------------------------------------------------------------
      1        6          -0.000058351    0.000085973    0.000210919
      2        6          -0.000039843    0.000187748   -0.000397121
      3        1          -0.000189553    0.000131413    0.000518204
      4        1           0.000268919   -0.000410527    0.000224511
      5        6          -0.000222833   -0.000026168   -0.000386885
      6        1           0.000357933    0.000096294    0.000357159
      7        6           0.000151404   -0.000627686   -0.000236628
      8        1          -0.000258469    0.000125169    0.000226103
      9        1           0.000212269    0.000522170    0.000072457
     10        6          -0.000157733   -0.000237023    0.000222250
     11        1           0.000184001    0.000272619   -0.000273185
     12        6          -0.000381811    0.000051236    0.000060260
     13        6          -0.000720439   -0.000439111    0.000145730
     14        1           0.000112681    0.000589273    0.000079165
     15        1           0.000578714   -0.000185859    0.000321399
     16        1           0.000239104    0.000007090   -0.000640995
     17        6          -0.000106622    0.000753511    0.000182775
     18        1          -0.000261787   -0.000354777    0.000089035
     19        1           0.000159933   -0.000161081   -0.000646099
     20        1           0.000517916   -0.000364184    0.000349737
     21        6           0.000029207   -0.000044430   -0.000235540
     22        6          -0.000060834    0.000429328    0.000813252
     23        1          -0.000402187   -0.000270850   -0.000376617
     24        1           0.000112982    0.000235882   -0.000657919
     25        1           0.000324532   -0.000396489   -0.000177555
     26        8           0.000191284   -0.000026368   -0.000119700
     27        1           0.000065412   -0.000176773    0.000061596
     28        8          -0.000281119    0.000197284    0.000173636
     29        7           0.000016482   -0.000020636    0.000111477
     30        8           0.000197755   -0.000161899   -0.000090117
     31        8           0.000003060    0.000017453   -0.000022003
     32        6           0.000187657   -0.000134258    0.000042564
     33        6           0.000075307   -0.000216798   -0.000418637
     34        1           0.000152620   -0.000124420    0.000528893
     35        1          -0.000253614    0.000437392    0.000202883
     36        6           0.000209603   -0.000014727   -0.000384026
     37        1          -0.000365054   -0.000058562    0.000354120
     38        6          -0.000129272    0.000664042   -0.000269045
     39        1           0.000312429   -0.000119322    0.000220012
     40        1          -0.000250528   -0.000508631    0.000074311
     41        6           0.000135499    0.000157270    0.000242869
     42        1          -0.000176607   -0.000299242   -0.000283905
     43        6           0.000393461   -0.000047309    0.000084481
     44        6           0.000742111    0.000402539    0.000130317
     45        1          -0.000141128   -0.000582266    0.000109580
     46        1          -0.000565904    0.000229187    0.000301131
     47        1          -0.000227560   -0.000017784   -0.000647590
     48        6           0.000069839   -0.000744680    0.000233174
     49        1           0.000257973    0.000353135    0.000076821
     50        1          -0.000124318    0.000136311   -0.000662917
     51        1          -0.000512313    0.000394797    0.000321920
     52        6          -0.000050289    0.000004383   -0.000064667
     53        6          -0.000090271   -0.000266805    0.000811395
     54        1           0.000332583    0.000133180   -0.000268423
     55        1          -0.000101476   -0.000228303   -0.000630468
     56        1          -0.000255799    0.000433470   -0.000284889
     57        8          -0.000195892    0.000026466    0.000027428
     58        1          -0.000045585    0.000225134    0.000012841
     59        8           0.000322425   -0.000147833    0.000179777
     60        7          -0.000085139   -0.000118735    0.000052903
     61        8          -0.000203192    0.000165837   -0.000028395
     62        8           0.000000425    0.000067951   -0.000023757
 -------------------------------------------------------------------
 Cartesian Forces:  Max     0.000813252 RMS     0.000308866

 GradGradGradGradGradGradGradGradGradGradGradGradGradGradGradGradGradGrad
 Berny optimization.
 FormGI is forming the generalized inverse of G from B-inverse, IUseBI=4.
 Internal  Forces:  Max     0.000714650 RMS     0.000194201
 Search for a local minimum.
 Step number   1 out of a maximum of  372
 All quantities printed in internal units (Hartrees-Bohrs-Radians)
 Mixed Optimization -- En-DIIS/RFO-DIIS
 Second derivative matrix not updated -- first step.
 ITU=  0
     Eigenvalues ---    0.00230   0.00230   0.00250   0.00250   0.00283
     Eigenvalues ---    0.00284   0.00297   0.00309   0.00319   0.00392
     Eigenvalues ---    0.00408   0.00883   0.00900   0.01065   0.01080
     Eigenvalues ---    0.01510   0.01519   0.01553   0.01561   0.02136
     Eigenvalues ---    0.02141   0.02617   0.02718   0.02736   0.02756
     Eigenvalues ---    0.02769   0.02878   0.02894   0.03138   0.03143
     Eigenvalues ---    0.03187   0.03189   0.03443   0.03462   0.03543
     Eigenvalues ---    0.03558   0.03874   0.03970   0.04433   0.04453
     Eigenvalues ---    0.04588   0.04604   0.04806   0.04807   0.05160
     Eigenvalues ---    0.05161   0.05179   0.05185   0.05254   0.05268
     Eigenvalues ---    0.05386   0.05575   0.05597   0.05606   0.05620
     Eigenvalues ---    0.05633   0.05718   0.05748   0.05752   0.05820
     Eigenvalues ---    0.05834   0.05845   0.05990   0.06383   0.06685
     Eigenvalues ---    0.06708   0.06888   0.06928   0.07018   0.07124
     Eigenvalues ---    0.07713   0.08056   0.08276   0.08294   0.08731
     Eigenvalues ---    0.08765   0.09125   0.09269   0.09478   0.09593
     Eigenvalues ---    0.10329   0.10365   0.11959   0.11986   0.12485
     Eigenvalues ---    0.12604   0.15907   0.16000   0.16000   0.16000
     Eigenvalues ---    0.16000   0.16000   0.16000   0.16000   0.16000
     Eigenvalues ---    0.16000   0.16000   0.16000   0.16000   0.16000
     Eigenvalues ---    0.16000   0.16000   0.16000   0.16000   0.16000
     Eigenvalues ---    0.16000   0.16000   0.16021   0.18080   0.18151
     Eigenvalues ---    0.20842   0.20904   0.21573   0.21609   0.23783
     Eigenvalues ---    0.23832   0.24558   0.24625   0.24999   0.24999
     Eigenvalues ---    0.25000   0.25000   0.25000   0.25000   0.25229
     Eigenvalues ---    0.25967   0.26621   0.27067   0.27313   0.27329
     Eigenvalues ---    0.27714   0.28826   0.28832   0.28997   0.29007
     Eigenvalues ---    0.29075   0.29582   0.29697   0.33981   0.33983
     Eigenvalues ---    0.34050   0.34050   0.34055   0.34067   0.34071
     Eigenvalues ---    0.34106   0.34144   0.34144   0.34198   0.34200
     Eigenvalues ---    0.34233   0.34234   0.34244   0.34256   0.34372
     Eigenvalues ---    0.34386   0.34411   0.34440   0.34489   0.34506
     Eigenvalues ---    0.34528   0.34577   0.34591   0.34649   0.34739
     Eigenvalues ---    0.34743   0.34870   0.34909   0.35244   0.35364
     Eigenvalues ---    0.38593   0.38740   0.49020   0.49124   0.49665
     Eigenvalues ---    0.50221   0.98802   0.98947   1.03781   1.03929
 RFO step:  Lambda=-2.04901964D-04 EMin= 2.30000000D-03
 Linear search not attempted -- first point.
 Iteration  1 RMS(Cart)=  0.14087469 RMS(Int)=  0.00365994
 Iteration  2 RMS(Cart)=  0.03431048 RMS(Int)=  0.00018024
 Iteration  3 RMS(Cart)=  0.00035992 RMS(Int)=  0.00000059
 Iteration  4 RMS(Cart)=  0.00000005 RMS(Int)=  0.00000059
 Variable       Old X    -DE/DX   Delta X   Delta X   Delta X     New X
                                 (Linear)    (Quad)   (Total)
    R1        2.95982  -0.00019   0.00000  -0.00052  -0.00052   2.95930
    R2        2.97605  -0.00038   0.00000  -0.00173  -0.00173   2.97432
    R3        2.90354  -0.00033   0.00000  -0.00114  -0.00114   2.90240
    R4        2.59643   0.00014   0.00000   0.00027   0.00027   2.59670
    R5        2.06939  -0.00056   0.00000  -0.00165  -0.00165   2.06775
    R6        2.06997  -0.00051   0.00000  -0.00149  -0.00149   2.06848
    R7        2.88897  -0.00016   0.00000  -0.00060  -0.00060   2.88837
    R8        2.92898  -0.00037   0.00000  -0.00168  -0.00168   2.92730
    R9        2.07088  -0.00051   0.00000  -0.00150  -0.00150   2.06938
   R10        2.91998   0.00009   0.00000   0.00042   0.00042   2.92040
   R11        2.94089  -0.00010   0.00000  -0.00005  -0.00005   2.94084
   R12        2.06513  -0.00035   0.00000  -0.00101  -0.00101   2.06412
   R13        2.06100  -0.00054   0.00000  -0.00156  -0.00156   2.05944
   R14        2.93099  -0.00004   0.00000  -0.00020  -0.00020   2.93078
   R15        2.06707  -0.00040   0.00000  -0.00115  -0.00115   2.06592
   R16        2.96807  -0.00013   0.00000  -0.00040  -0.00040   2.96767
   R17        2.89988  -0.00018   0.00000  -0.00064  -0.00064   2.89924
   R18        2.88571  -0.00017   0.00000  -0.00057  -0.00057   2.88514
   R19        2.06594  -0.00059   0.00000  -0.00171  -0.00171   2.06423
   R20        2.07238  -0.00068   0.00000  -0.00199  -0.00199   2.07039
   R21        2.07210  -0.00068   0.00000  -0.00198  -0.00198   2.07012
   R22        2.06249  -0.00043   0.00000  -0.00124  -0.00124   2.06125
   R23        2.07151  -0.00068   0.00000  -0.00199  -0.00199   2.06952
   R24        2.07362  -0.00071   0.00000  -0.00210  -0.00210   2.07152
   R25        2.05088  -0.00048   0.00000  -0.00135  -0.00135   2.04953
   R26        2.73511   0.00006   0.00000   0.00015   0.00015   2.73526
   R27        2.06484  -0.00051   0.00000  -0.00149  -0.00149   2.06335
   R28        2.06684  -0.00068   0.00000  -0.00197  -0.00197   2.06487
   R29        2.05822  -0.00051   0.00000  -0.00145  -0.00145   2.05677
   R30        3.80259  -0.00061   0.00000  -0.02304  -0.02304   3.77955
   R31        2.60760   0.00009   0.00000   0.00018   0.00018   2.60778
   R32        2.29122   0.00024   0.00000   0.00024   0.00024   2.29147
   R33        2.27162   0.00001   0.00000   0.00001   0.00001   2.27163
   R34        2.91562  -0.00018   0.00000  -0.00048  -0.00048   2.91513
   R35        2.97364  -0.00038   0.00000  -0.00173  -0.00173   2.97191
   R36        2.93664  -0.00034   0.00000  -0.00124  -0.00124   2.93541
   R37        2.60205   0.00016   0.00000   0.00033   0.00033   2.60238
   R38        2.06938  -0.00056   0.00000  -0.00164  -0.00164   2.06774
   R39        2.06994  -0.00051   0.00000  -0.00150  -0.00150   2.06844
   R40        2.88997  -0.00017   0.00000  -0.00061  -0.00061   2.88936
   R41        2.92788  -0.00034   0.00000  -0.00153  -0.00153   2.92635
   R42        2.07087  -0.00051   0.00000  -0.00149  -0.00149   2.06938
   R43        2.92255   0.00008   0.00000   0.00039   0.00039   2.92294
   R44        2.94272  -0.00010   0.00000  -0.00003  -0.00003   2.94270
   R45        2.06920  -0.00040   0.00000  -0.00115  -0.00115   2.06805
   R46        2.06094  -0.00055   0.00000  -0.00159  -0.00159   2.05936
   R47        2.93362   0.00002   0.00000  -0.00007  -0.00007   2.93355
   R48        2.06901  -0.00042   0.00000  -0.00123  -0.00123   2.06778
   R49        2.95861  -0.00015   0.00000  -0.00037  -0.00037   2.95823
   R50        2.89846  -0.00017   0.00000  -0.00060  -0.00060   2.89786
   R51        2.88805  -0.00017   0.00000  -0.00056  -0.00056   2.88749
   R52        2.06642  -0.00059   0.00000  -0.00172  -0.00172   2.06470
   R53        2.07246  -0.00067   0.00000  -0.00197  -0.00197   2.07049
   R54        2.07246  -0.00068   0.00000  -0.00199  -0.00199   2.07046
   R55        2.06368  -0.00042   0.00000  -0.00121  -0.00121   2.06246
   R56        2.07216  -0.00068   0.00000  -0.00200  -0.00200   2.07016
   R57        2.07358  -0.00071   0.00000  -0.00210  -0.00210   2.07148
   R58        2.05281  -0.00040   0.00000  -0.00113  -0.00113   2.05168
   R59        2.73302   0.00007   0.00000   0.00017   0.00017   2.73319
   R60        2.06344  -0.00038   0.00000  -0.00110  -0.00110   2.06234
   R61        2.06448  -0.00065   0.00000  -0.00187  -0.00187   2.06261
   R62        2.05886  -0.00050   0.00000  -0.00142  -0.00142   2.05744
   R63        2.60868   0.00016   0.00000   0.00033   0.00033   2.60901
   R64        2.29064   0.00018   0.00000   0.00018   0.00018   2.29082
   R65        2.27105  -0.00007   0.00000  -0.00007  -0.00007   2.27098
    A1        1.90198   0.00000   0.00000   0.00017   0.00016   1.90214
    A2        1.96071   0.00019   0.00000   0.00145   0.00145   1.96216
    A3        1.77903   0.00000   0.00000   0.00095   0.00095   1.77998
    A4        2.02089  -0.00023   0.00000  -0.00195  -0.00195   2.01895
    A5        1.90522  -0.00002   0.00000  -0.00104  -0.00104   1.90418
    A6        1.87960   0.00008   0.00000   0.00072   0.00072   1.88032
    A7        1.86628   0.00004   0.00000   0.00098   0.00098   1.86726
    A8        1.90950  -0.00001   0.00000   0.00023   0.00023   1.90973
    A9        1.89095   0.00002   0.00000  -0.00022  -0.00022   1.89073
   A10        1.92889   0.00011   0.00000   0.00084   0.00084   1.92973
   A11        1.89943  -0.00011   0.00000  -0.00108  -0.00108   1.89835
   A12        1.96577  -0.00005   0.00000  -0.00068  -0.00068   1.96509
   A13        1.93809  -0.00001   0.00000  -0.00045  -0.00045   1.93765
   A14        1.89637  -0.00000   0.00000   0.00072   0.00072   1.89709
   A15        1.93306  -0.00006   0.00000  -0.00038  -0.00038   1.93267
   A16        2.07160   0.00005   0.00000   0.00041   0.00041   2.07201
   A17        2.04709   0.00005   0.00000  -0.00003  -0.00003   2.04706
   A18        1.54320  -0.00003   0.00000  -0.00017  -0.00017   1.54303
   A19        2.04786   0.00002   0.00000   0.00094   0.00094   2.04880
   A20        1.98156  -0.00001   0.00000  -0.00070  -0.00070   1.98086
   A21        1.50768  -0.00003   0.00000  -0.00011  -0.00011   1.50757
   A22        1.89144   0.00006   0.00000   0.00098   0.00098   1.89242
   A23        2.05254  -0.00003   0.00000  -0.00056  -0.00056   2.05198
   A24        1.96227  -0.00003   0.00000  -0.00092  -0.00092   1.96135
   A25        1.90103  -0.00004   0.00000  -0.00007  -0.00007   1.90095
   A26        1.90311   0.00002   0.00000  -0.00081  -0.00081   1.90230
   A27        1.97437  -0.00010   0.00000  -0.00096  -0.00096   1.97341
   A28        2.07527   0.00003   0.00000   0.00099   0.00099   2.07627
   A29        1.53062   0.00002   0.00000   0.00015   0.00015   1.53077
   A30        2.05466   0.00005   0.00000   0.00085   0.00085   2.05551
   A31        1.48931   0.00006   0.00000   0.00010   0.00010   1.48941
   A32        1.96081  -0.00006   0.00000  -0.00033  -0.00033   1.96048
   A33        2.06125  -0.00006   0.00000  -0.00026  -0.00026   2.06099
   A34        1.90876  -0.00004   0.00000   0.00015   0.00015   1.90891
   A35        2.14183  -0.00012   0.00000  -0.00181  -0.00181   2.14002
   A36        1.87763   0.00018   0.00000   0.00172   0.00172   1.87935
   A37        1.98006  -0.00016   0.00000  -0.00101  -0.00101   1.97905
   A38        1.91841  -0.00011   0.00000  -0.00068  -0.00068   1.91774
   A39        1.92375  -0.00009   0.00000  -0.00054  -0.00054   1.92321
   A40        1.87838   0.00014   0.00000   0.00083   0.00083   1.87922
   A41        1.87863   0.00014   0.00000   0.00086   0.00086   1.87949
   A42        1.88136   0.00010   0.00000   0.00067   0.00067   1.88203
   A43        1.99607  -0.00011   0.00000  -0.00062  -0.00062   1.99545
   A44        1.93586  -0.00010   0.00000  -0.00074  -0.00074   1.93512
   A45        1.90043  -0.00011   0.00000  -0.00059  -0.00059   1.89985
   A46        1.88350   0.00010   0.00000   0.00049   0.00049   1.88399
   A47        1.86840   0.00014   0.00000   0.00109   0.00109   1.86950
   A48        1.87479   0.00009   0.00000   0.00051   0.00051   1.87530
   A49        2.05024   0.00016   0.00000   0.00065   0.00064   2.05088
   A50        1.83419  -0.00020   0.00000  -0.00302  -0.00302   1.83117
   A51        1.87502  -0.00010   0.00000  -0.00019  -0.00019   1.87483
   A52        1.90441   0.00004   0.00000   0.00063   0.00063   1.90503
   A53        1.91778   0.00003   0.00000   0.00126   0.00126   1.91904
   A54        1.87362   0.00005   0.00000   0.00053   0.00053   1.87415
   A55        1.91211  -0.00040   0.00000  -0.00279  -0.00279   1.90931
   A56        1.88705  -0.00016   0.00000  -0.00065  -0.00066   1.88639
   A57        1.96982  -0.00014   0.00000  -0.00099  -0.00099   1.96883
   A58        1.90087   0.00029   0.00000   0.00197   0.00197   1.90283
   A59        1.88580   0.00023   0.00000   0.00075   0.00075   1.88656
   A60        1.90731   0.00021   0.00000   0.00184   0.00184   1.90915
   A61        2.71669  -0.00038   0.00000  -0.00239  -0.00239   2.71429
   A62        2.02787  -0.00049   0.00000  -0.00195  -0.00195   2.02593
   A63        2.07193  -0.00000   0.00000  -0.00000  -0.00000   2.07193
   A64        1.97083   0.00002   0.00000   0.00010   0.00010   1.97093
   A65        2.24035  -0.00002   0.00000  -0.00007  -0.00007   2.24027
   A66        1.92210  -0.00000   0.00000   0.00017   0.00017   1.92227
   A67        1.96463   0.00020   0.00000   0.00101   0.00101   1.96564
   A68        1.88684   0.00002   0.00000   0.00118   0.00118   1.88802
   A69        2.00514  -0.00024   0.00000  -0.00217  -0.00217   2.00297
   A70        1.90721   0.00004   0.00000  -0.00003  -0.00003   1.90718
   A71        1.76822  -0.00000   0.00000   0.00000   0.00000   1.76822
   A72        1.86565   0.00004   0.00000   0.00096   0.00096   1.86662
   A73        1.91082   0.00003   0.00000   0.00064   0.00064   1.91146
   A74        1.88921  -0.00000   0.00000  -0.00010  -0.00010   1.88911
   A75        1.92884   0.00008   0.00000   0.00044   0.00044   1.92928
   A76        1.90208  -0.00010   0.00000  -0.00138  -0.00138   1.90070
   A77        1.96422  -0.00004   0.00000  -0.00050  -0.00050   1.96373
   A78        1.93682  -0.00000   0.00000  -0.00040  -0.00040   1.93642
   A79        1.89900   0.00002   0.00000   0.00106   0.00106   1.90006
   A80        1.93408  -0.00008   0.00000  -0.00064  -0.00064   1.93344
   A81        2.07115   0.00003   0.00000   0.00026   0.00026   2.07141
   A82        2.04821   0.00004   0.00000  -0.00002  -0.00002   2.04818
   A83        1.54026  -0.00002   0.00000  -0.00015  -0.00015   1.54011
   A84        2.04990   0.00002   0.00000   0.00086   0.00086   2.05077
   A85        1.98113  -0.00000   0.00000  -0.00074  -0.00074   1.98038
   A86        1.50424  -0.00005   0.00000  -0.00021  -0.00021   1.50404
   A87        1.88952   0.00004   0.00000   0.00077   0.00077   1.89029
   A88        2.04982  -0.00002   0.00000  -0.00014  -0.00014   2.04967
   A89        1.96911  -0.00001   0.00000  -0.00086  -0.00086   1.96825
   A90        1.87959  -0.00002   0.00000   0.00023   0.00023   1.87982
   A91        1.90654   0.00001   0.00000  -0.00087  -0.00087   1.90567
   A92        1.99549  -0.00008   0.00000  -0.00085  -0.00085   1.99464
   A93        2.06731   0.00003   0.00000   0.00099   0.00099   2.06830
   A94        1.53140   0.00001   0.00000   0.00011   0.00011   1.53152
   A95        2.05655   0.00004   0.00000   0.00062   0.00062   2.05716
   A96        1.48997   0.00006   0.00000   0.00002   0.00002   1.48999
   A97        1.95837  -0.00006   0.00000  -0.00030  -0.00030   1.95807
   A98        2.06214  -0.00006   0.00000  -0.00028  -0.00028   2.06186
   A99        1.92286  -0.00003   0.00000   0.00030   0.00030   1.92316
   A100       2.12900  -0.00014   0.00000  -0.00199  -0.00200   2.12700
   A101       1.87796   0.00018   0.00000   0.00181   0.00181   1.87977
   A102       1.97826  -0.00016   0.00000  -0.00101  -0.00101   1.97725
   A103       1.92228  -0.00009   0.00000  -0.00057  -0.00057   1.92171
   A104       1.92367  -0.00009   0.00000  -0.00055  -0.00055   1.92312
   A105       1.87814   0.00013   0.00000   0.00083   0.00083   1.87897
   A106       1.87722   0.00013   0.00000   0.00077   0.00077   1.87799
   A107       1.88098   0.00010   0.00000   0.00066   0.00066   1.88164
   A108       1.99581  -0.00013   0.00000  -0.00081  -0.00081   1.99500
   A109       1.93336  -0.00009   0.00000  -0.00068  -0.00068   1.93268
   A110       1.90610  -0.00009   0.00000  -0.00045  -0.00045   1.90565
   A111       1.88261   0.00011   0.00000   0.00052   0.00052   1.88313
   A112       1.86723   0.00014   0.00000   0.00111   0.00111   1.86834
   A113       1.87390   0.00008   0.00000   0.00046   0.00046   1.87436
   A114       2.03527   0.00015   0.00000   0.00065   0.00065   2.03592
   A115       1.83435  -0.00007   0.00000  -0.00101  -0.00101   1.83335
   A116       1.88563  -0.00014   0.00000  -0.00087  -0.00087   1.88476
   A117       1.90243  -0.00002   0.00000   0.00040   0.00040   1.90282
   A118       1.92424   0.00006   0.00000   0.00076   0.00076   1.92500
   A119       1.87405   0.00003   0.00000  -0.00006  -0.00006   1.87399
   A120       1.92678  -0.00020   0.00000  -0.00135  -0.00135   1.92542
   A121       1.89312  -0.00016   0.00000  -0.00066  -0.00066   1.89246
   A122       1.92374  -0.00036   0.00000  -0.00250  -0.00250   1.92124
   A123       1.91535   0.00024   0.00000   0.00204   0.00204   1.91739
   A124       1.89273   0.00022   0.00000   0.00070   0.00070   1.89343
   A125       1.91217   0.00027   0.00000   0.00181   0.00181   1.91398
   A126       2.58175  -0.00060   0.00000  -0.00372  -0.00372   2.57802
   A127       2.02631  -0.00033   0.00000  -0.00130  -0.00130   2.02500
   A128       2.07023   0.00000   0.00000   0.00002   0.00002   2.07025
   A129       1.97143   0.00001   0.00000   0.00006   0.00006   1.97149
   A130       2.24145  -0.00001   0.00000  -0.00005  -0.00005   2.24141
    D1        0.79454   0.00002   0.00000  -0.00180  -0.00180   0.79274
    D2        3.08460   0.00005   0.00000  -0.00118  -0.00118   3.08342
    D3       -0.87663   0.00005   0.00000  -0.00157  -0.00157  -0.87820
    D4        3.05813  -0.00013   0.00000  -0.00313  -0.00313   3.05500
    D5       -0.93500  -0.00011   0.00000  -0.00251  -0.00251  -0.93750
    D6        1.38696  -0.00011   0.00000  -0.00290  -0.00290   1.38406
    D7       -1.21787   0.00004   0.00000  -0.00115  -0.00115  -1.21903
    D8        1.07219   0.00007   0.00000  -0.00053  -0.00053   1.07165
    D9       -2.88904   0.00007   0.00000  -0.00092  -0.00092  -2.88996
   D10        0.10566   0.00001   0.00000   0.00358   0.00358   0.10924
   D11       -2.01486   0.00001   0.00000   0.00470   0.00470  -2.01015
   D12        2.27684   0.00009   0.00000   0.00559   0.00559   2.28242
   D13       -2.12442  -0.00008   0.00000   0.00302   0.00302  -2.12140
   D14        2.03825  -0.00007   0.00000   0.00414   0.00414   2.04240
   D15        0.04676   0.00000   0.00000   0.00503   0.00503   0.05179
   D16        2.03499   0.00000   0.00000   0.00426   0.00426   2.03926
   D17       -0.08552   0.00000   0.00000   0.00538   0.00538  -0.08014
   D18       -2.07701   0.00008   0.00000   0.00627   0.00627  -2.07075
   D19        2.97620   0.00010   0.00000   0.00393   0.00393   2.98013
   D20        0.90687   0.00008   0.00000   0.00352   0.00352   0.91040
   D21       -1.20496   0.00001   0.00000   0.00228   0.00229  -1.20267
   D22       -1.10637   0.00008   0.00000   0.00378   0.00378  -1.10259
   D23        3.10749   0.00006   0.00000   0.00337   0.00337   3.11086
   D24        0.99565  -0.00001   0.00000   0.00214   0.00214   0.99779
   D25        1.03102  -0.00005   0.00000   0.00165   0.00165   1.03267
   D26       -1.03830  -0.00007   0.00000   0.00124   0.00124  -1.03706
   D27        3.13305  -0.00014   0.00000   0.00001   0.00001   3.13306
   D28       -0.94973  -0.00006   0.00000   0.00072   0.00072  -0.94901
   D29        1.35913  -0.00001   0.00000   0.00151   0.00151   1.36064
   D30        3.02687  -0.00006   0.00000   0.00148   0.00147   3.02835
   D31        1.10074   0.00005   0.00000   0.00255   0.00255   1.10329
   D32       -2.87359   0.00010   0.00000   0.00334   0.00334  -2.87025
   D33       -1.20585   0.00004   0.00000   0.00330   0.00330  -1.20254
   D34       -3.05380  -0.00005   0.00000   0.00130   0.00129  -3.05251
   D35       -0.74495   0.00001   0.00000   0.00208   0.00208  -0.74286
   D36        0.92280  -0.00005   0.00000   0.00205   0.00205   0.92484
   D37       -2.24601   0.00003   0.00000  -0.00347  -0.00347  -2.24948
   D38       -0.16227  -0.00009   0.00000  -0.00652  -0.00652  -0.16879
   D39        1.88758   0.00001   0.00000  -0.00478  -0.00478   1.88280
   D40        2.01390   0.00003   0.00000  -0.00394  -0.00394   2.00997
   D41       -2.18554  -0.00009   0.00000  -0.00699  -0.00699  -2.19253
   D42       -0.13569   0.00001   0.00000  -0.00525  -0.00525  -0.14094
   D43       -0.13132  -0.00000   0.00000  -0.00377  -0.00377  -0.13509
   D44        1.95242  -0.00012   0.00000  -0.00682  -0.00682   1.94560
   D45       -2.28092  -0.00002   0.00000  -0.00508  -0.00508  -2.28600
   D46       -0.59563   0.00001   0.00000   0.00013   0.00013  -0.59550
   D47       -2.82515  -0.00009   0.00000  -0.00151  -0.00151  -2.82666
   D48        1.48718  -0.00004   0.00000  -0.00037  -0.00037   1.48680
   D49        1.63988   0.00003   0.00000   0.00054   0.00054   1.64042
   D50       -0.58963  -0.00006   0.00000  -0.00110  -0.00110  -0.59074
   D51       -2.56049  -0.00002   0.00000   0.00003   0.00003  -2.56046
   D52       -2.53991   0.00008   0.00000   0.00052   0.00052  -2.53939
   D53        1.51375  -0.00002   0.00000  -0.00112  -0.00112   1.51263
   D54       -0.45710   0.00003   0.00000   0.00002   0.00002  -0.45709
   D55       -1.45731  -0.00000   0.00000  -0.00066  -0.00066  -1.45797
   D56        2.92289   0.00002   0.00000  -0.00084  -0.00084   2.92205
   D57        0.72141  -0.00013   0.00000  -0.00278  -0.00278   0.71863
   D58        2.57657   0.00003   0.00000   0.00038   0.00038   2.57695
   D59        0.67358   0.00005   0.00000   0.00020   0.00020   0.67378
   D60       -1.52790  -0.00009   0.00000  -0.00174  -0.00174  -1.52964
   D61        0.45161  -0.00002   0.00000   0.00001   0.00001   0.45162
   D62       -1.45137   0.00000   0.00000  -0.00017  -0.00017  -1.45155
   D63        2.63033  -0.00014   0.00000  -0.00211  -0.00211   2.62822
   D64       -1.53135   0.00007   0.00000   0.00101   0.00101  -1.53034
   D65        2.55837   0.00005   0.00000   0.00141   0.00141   2.55978
   D66        0.45281  -0.00003   0.00000   0.00004   0.00004   0.45285
   D67        0.54711   0.00007   0.00000   0.00190   0.00190   0.54901
   D68       -1.64635   0.00005   0.00000   0.00230   0.00230  -1.64405
   D69        2.53127  -0.00003   0.00000   0.00093   0.00093   2.53220
   D70        2.76212   0.00009   0.00000   0.00193   0.00193   2.76405
   D71        0.56866   0.00007   0.00000   0.00233   0.00233   0.57099
   D72       -1.53690  -0.00000   0.00000   0.00096   0.00095  -1.53594
   D73        1.46315  -0.00004   0.00000  -0.00023  -0.00023   1.46293
   D74       -2.86415  -0.00009   0.00000  -0.00053  -0.00053  -2.86468
   D75       -0.64195   0.00003   0.00000   0.00054   0.00054  -0.64141
   D76       -0.45000  -0.00000   0.00000  -0.00011  -0.00011  -0.45010
   D77        1.50589  -0.00005   0.00000  -0.00041  -0.00041   1.50547
   D78       -2.55510   0.00006   0.00000   0.00066   0.00066  -2.55445
   D79       -2.57392  -0.00006   0.00000  -0.00159  -0.00159  -2.57551
   D80       -0.61803  -0.00011   0.00000  -0.00190  -0.00190  -0.61993
   D81        1.60417   0.00000   0.00000  -0.00083  -0.00083   1.60334
   D82        0.83818  -0.00000   0.00000  -0.00077  -0.00077   0.83741
   D83       -1.26568   0.00000   0.00000  -0.00067  -0.00067  -1.26635
   D84        2.94621  -0.00000   0.00000  -0.00074  -0.00074   2.94546
   D85       -0.78383  -0.00003   0.00000  -0.00082  -0.00082  -0.78465
   D86       -2.88769  -0.00002   0.00000  -0.00072  -0.00072  -2.88841
   D87        1.32420  -0.00003   0.00000  -0.00079  -0.00079   1.32340
   D88        3.13575   0.00002   0.00000   0.00006   0.00006   3.13581
   D89        1.03189   0.00003   0.00000   0.00015   0.00015   1.03204
   D90       -1.03941   0.00002   0.00000   0.00008   0.00008  -1.03933
   D91       -0.86774   0.00001   0.00000  -0.00099  -0.00099  -0.86873
   D92       -3.00263   0.00003   0.00000  -0.00060  -0.00060  -3.00323
   D93        1.22109   0.00004   0.00000  -0.00042  -0.00042   1.22067
   D94        0.93858  -0.00005   0.00000  -0.00233  -0.00233   0.93625
   D95       -1.19631  -0.00003   0.00000  -0.00194  -0.00194  -1.19824
   D96        3.02742  -0.00002   0.00000  -0.00176  -0.00176   3.02566
   D97       -3.10895  -0.00003   0.00000  -0.00192  -0.00192  -3.11087
   D98        1.03935  -0.00001   0.00000  -0.00153  -0.00153   1.03782
   D99       -1.02011   0.00000   0.00000  -0.00135  -0.00135  -1.02146
   D100      -1.21681   0.00025   0.00000   0.05041   0.05041  -1.16639
   D101       2.85322   0.00016   0.00000   0.05117   0.05117   2.90439
   D102       0.77567   0.00007   0.00000   0.04902   0.04902   0.82469
   D103       2.41803  -0.00037   0.00000  -0.02299  -0.02299   2.39504
   D104      -1.61581  -0.00021   0.00000  -0.02144  -0.02144  -1.63724
   D105       0.45312  -0.00012   0.00000  -0.01968  -0.01968   0.43344
   D106       1.18858   0.00035   0.00000   0.13981   0.13981   1.32839
   D107       0.06858  -0.00018   0.00000  -0.01040  -0.01040   0.05818
   D108      -3.08515  -0.00012   0.00000  -0.00853  -0.00853  -3.09368
   D109       3.12734   0.00007   0.00000   0.00220   0.00220   3.12954
   D110       0.81780   0.00005   0.00000  -0.00023  -0.00023   0.81758
   D111       3.08426   0.00008   0.00000   0.00059   0.00059   3.08486
   D112      -0.85204   0.00007   0.00000  -0.00016  -0.00016  -0.85220
   D113       3.08003  -0.00012   0.00000  -0.00220  -0.00220   3.07783
   D114      -0.93670  -0.00009   0.00000  -0.00138  -0.00138  -0.93808
   D115       1.41019  -0.00010   0.00000  -0.00214  -0.00214   1.40805
   D116      -1.26478  -0.00001   0.00000  -0.00101  -0.00101  -1.26579
   D117       1.00168   0.00003   0.00000  -0.00019  -0.00019   1.00149
   D118      -2.93462   0.00001   0.00000  -0.00094  -0.00094  -2.93556
   D119       0.09608  -0.00001   0.00000   0.00099   0.00099   0.09707
   D120      -2.01268  -0.00002   0.00000   0.00083   0.00084  -2.01184
   D121       2.27378   0.00005   0.00000   0.00177   0.00177   2.27555
   D122      -2.14415  -0.00009   0.00000   0.00125   0.00125  -2.14290
   D123       2.03028  -0.00009   0.00000   0.00110   0.00110   2.03138
   D124       0.03355  -0.00002   0.00000   0.00203   0.00203   0.03558
   D125       2.16621   0.00004   0.00000   0.00252   0.00252   2.16873
   D126       0.05746   0.00003   0.00000   0.00236   0.00237   0.05982
   D127      -1.93927   0.00010   0.00000   0.00330   0.00330  -1.93597
   D128       2.98322   0.00011   0.00000   0.00516   0.00516   2.98838
   D129       0.88408   0.00004   0.00000   0.00388   0.00388   0.88796
   D130      -1.20936   0.00002   0.00000   0.00357   0.00357  -1.20579
   D131      -1.08121   0.00007   0.00000   0.00441   0.00441  -1.07681
   D132       3.10283   0.00000   0.00000   0.00313   0.00313   3.10596
   D133       1.00939  -0.00001   0.00000   0.00282   0.00282   1.01221
   D134       0.97196   0.00000   0.00000   0.00336   0.00336   0.97532
   D135      -1.12718  -0.00007   0.00000   0.00208   0.00208  -1.12510
   D136       3.06256  -0.00009   0.00000   0.00177   0.00177   3.06433
   D137      -0.92799  -0.00006   0.00000   0.00004   0.00004  -0.92795
   D138       1.38142  -0.00000   0.00000   0.00094   0.00094   1.38235
   D139       3.04730  -0.00005   0.00000   0.00096   0.00096   3.04826
   D140       1.12249   0.00005   0.00000   0.00186   0.00186   1.12434
   D141      -2.85130   0.00011   0.00000   0.00276   0.00276  -2.84854
   D142      -1.18541   0.00006   0.00000   0.00278   0.00278  -1.18263
   D143      -3.02976  -0.00005   0.00000   0.00004   0.00004  -3.02971
   D144      -0.72035   0.00001   0.00000   0.00094   0.00094  -0.71941
   D145       0.94553  -0.00004   0.00000   0.00097   0.00097   0.94650
   D146      -2.26003  -0.00002   0.00000  -0.00175  -0.00175  -2.26178
   D147      -0.18778  -0.00004   0.00000  -0.00232  -0.00232  -0.19010
   D148       1.86517   0.00001   0.00000  -0.00172  -0.00172   1.86345
   D149       2.00014  -0.00001   0.00000  -0.00210  -0.00210   1.99805
   D150      -2.21078  -0.00003   0.00000  -0.00267  -0.00267  -2.21346
   D151      -0.15784   0.00002   0.00000  -0.00207  -0.00207  -0.15991
   D152      -0.14586  -0.00001   0.00000  -0.00133  -0.00133  -0.14720
   D153       1.92639  -0.00003   0.00000  -0.00191  -0.00191   1.92449
   D154      -2.30385   0.00003   0.00000  -0.00130  -0.00130  -2.30515
   D155      -0.59443  -0.00002   0.00000  -0.00070  -0.00070  -0.59513
   D156      -2.82263  -0.00010   0.00000  -0.00192  -0.00192  -2.82455
   D157       1.48378  -0.00007   0.00000  -0.00080  -0.00080   1.48299
   D158       1.64141   0.00002   0.00000  -0.00003  -0.00003   1.64138
   D159      -0.58679  -0.00006   0.00000  -0.00125  -0.00125  -0.58804
   D160      -2.56357  -0.00002   0.00000  -0.00013  -0.00013  -2.56369
   D161      -2.53902   0.00007   0.00000  -0.00008  -0.00008  -2.53910
   D162       1.51596  -0.00001   0.00000  -0.00129  -0.00129   1.51467
   D163      -0.46081   0.00002   0.00000  -0.00017  -0.00017  -0.46099
   D164      -1.45356  -0.00001   0.00000  -0.00080  -0.00080  -1.45436
   D165       2.91126   0.00000   0.00000  -0.00111  -0.00111   2.91014
   D166       0.71083  -0.00015   0.00000  -0.00318  -0.00318   0.70765
   D167       2.58016   0.00004   0.00000   0.00042   0.00042   2.58058
   D168       0.66179   0.00005   0.00000   0.00010   0.00010   0.66190
   D169      -1.53863  -0.00010   0.00000  -0.00197  -0.00197  -1.54060
   D170       0.45714   0.00000   0.00000   0.00022   0.00022   0.45736
   D171      -1.46123   0.00001   0.00000  -0.00010  -0.00010  -1.46132
   D172       2.62154  -0.00014   0.00000  -0.00217  -0.00217   2.61937
   D173      -1.54623   0.00007   0.00000   0.00106   0.00106  -1.54517
   D174       2.56434   0.00004   0.00000   0.00129   0.00129   2.56563
   D175       0.45830  -0.00002   0.00000   0.00023   0.00023   0.45853
   D176       0.53206   0.00006   0.00000   0.00191   0.00191   0.53397
   D177      -1.64056   0.00004   0.00000   0.00214   0.00214  -1.63842
   D178       2.53659  -0.00002   0.00000   0.00107   0.00107   2.53766
   D179       2.74841   0.00009   0.00000   0.00206   0.00206   2.75047
   D180       0.57579   0.00007   0.00000   0.00229   0.00229   0.57808
   D181      -1.53024   0.00001   0.00000   0.00122   0.00122  -1.52902
   D182       1.43684  -0.00003   0.00000  -0.00007  -0.00007   1.43677
   D183      -2.89202  -0.00008   0.00000  -0.00037  -0.00037  -2.89239
   D184      -0.66622   0.00004   0.00000   0.00080   0.00080  -0.66542
   D185      -0.45544  -0.00001   0.00000  -0.00029  -0.00029  -0.45573
   D186       1.49889  -0.00006   0.00000  -0.00058  -0.00058   1.49831
   D187      -2.55850   0.00006   0.00000   0.00058   0.00058  -2.55792
   D188      -2.57108  -0.00006   0.00000  -0.00168  -0.00168  -2.57276
   D189      -0.61675  -0.00011   0.00000  -0.00198  -0.00198  -0.61873
   D190       1.60905   0.00000   0.00000  -0.00081  -0.00081   1.60824
   D191       0.84053   0.00000   0.00000  -0.00038  -0.00038   0.84015
   D192      -1.26456   0.00001   0.00000  -0.00035  -0.00035  -1.26491
   D193       2.94545  -0.00000   0.00000  -0.00047  -0.00047   2.94498
   D194      -0.78736  -0.00003   0.00000  -0.00041  -0.00041  -0.78777
   D195      -2.89245  -0.00003   0.00000  -0.00039  -0.00039  -2.89284
   D196       1.31756  -0.00004   0.00000  -0.00050  -0.00050   1.31705
   D197       3.13765   0.00003   0.00000   0.00051   0.00051   3.13815
   D198       1.03256   0.00003   0.00000   0.00053   0.00053   1.03309
   D199      -1.04062   0.00002   0.00000   0.00041   0.00041  -1.04021
   D200      -0.86074   0.00000   0.00000  -0.00175  -0.00175  -0.86249
   D201      -2.99232   0.00003   0.00000  -0.00131  -0.00131  -2.99363
   D202       1.23050   0.00003   0.00000  -0.00119  -0.00119   1.22931
   D203       0.93822  -0.00005   0.00000  -0.00332  -0.00332   0.93491
   D204      -1.19335  -0.00003   0.00000  -0.00288  -0.00288  -1.19623
   D205       3.02946  -0.00002   0.00000  -0.00276  -0.00276   3.02670
   D206      -3.09957  -0.00003   0.00000  -0.00278  -0.00278  -3.10234
   D207       1.05204  -0.00001   0.00000  -0.00234  -0.00234   1.04970
   D208      -1.00833  -0.00000   0.00000  -0.00222  -0.00222  -1.01055
   D209      -1.20933   0.00018   0.00000   0.02839   0.02839  -1.18094
   D210       2.87987   0.00007   0.00000   0.02799   0.02799   2.90787
   D211       0.79546   0.00000   0.00000   0.02690   0.02690   0.82236
   D212       2.44933  -0.00039   0.00000  -0.02854  -0.02854   2.42079
   D213      -1.59138  -0.00027   0.00000  -0.02780  -0.02780  -1.61918
   D214       0.47901  -0.00025   0.00000  -0.02693  -0.02693   0.45207
   D215       0.06407  -0.00023   0.00000  -0.01305  -0.01305   0.05102
   D216      -3.08900  -0.00012   0.00000  -0.00964  -0.00964  -3.09864
   D217       3.12810   0.00013   0.00000   0.00401   0.00401   3.13210
         Item               Value     Threshold  Converged?
 Maximum Force            0.000715     0.000450     NO 
 RMS     Force            0.000194     0.000300     YES
 Maximum Displacement     0.796977     0.001800     NO 
 RMS     Displacement     0.174165     0.001200     NO 
 Predicted change in Energy=-1.060739D-04
 GradGradGradGradGradGradGradGradGradGradGradGradGradGradGradGradGradGrad

 Stoichiometry    C20H32N2O8(3)
 Framework group  C1[X(C20H32N2O8)]
 Deg. of freedom   180
 Full point group                 C1      NOp   1
 Largest Abelian subgroup         C1      NOp   1
 Largest concise Abelian subgroup C1      NOp   1
                         Standard orientation:                         
 ---------------------------------------------------------------------
 Center     Atomic      Atomic             Coordinates (Angstroms)
 Number     Number       Type             X           Y           Z
 ---------------------------------------------------------------------
      1          6           0       -2.040443   -0.012924    0.971132
      2          6           0       -3.016852    0.390986   -1.480905
      3          1           0       -2.573531    0.018674   -2.409417
      4          1           0       -3.486040    1.352178   -1.713502
      5          6           0       -4.059318   -0.607902   -0.979238
      6          1           0       -4.801546   -0.823858   -1.754889
      7          6           0       -3.328029   -1.788866   -0.301864
      8          1           0       -2.363117   -2.087394   -0.717691
      9          1           0       -3.947203   -2.679249   -0.194508
     10          6           0       -3.318133   -0.918315    0.981626
     11          1           0       -3.398199   -1.409467    1.955035
     12          6           0       -4.592436   -0.190801    0.422067
     13          6           0       -5.846157   -0.977224    0.826459
     14          1           0       -5.748709   -2.055020    0.677882
     15          1           0       -6.705383   -0.636741    0.238112
     16          1           0       -6.074890   -0.806386    1.884063
     17          6           0       -4.872152    1.288905    0.673466
     18          1           0       -4.055335    1.954804    0.392113
     19          1           0       -5.105549    1.468196    1.728322
     20          1           0       -5.748839    1.588249    0.087397
     21          6           0       -1.878034    0.626944   -0.457672
     22          6           0       -2.010984    0.972470    2.148873
     23          1           0       -1.034686    1.459681    2.189677
     24          1           0       -2.164590    0.404909    3.069867
     25          1           0       -2.772022    1.746592    2.070372
     26          8           0       -1.038008   -0.931718    1.168960
     27          1           0       -0.956713    0.208449   -0.847938
     28          8           0       -1.664619    2.046843   -0.274868
     29          7           0       -0.687948    2.619957   -1.063532
     30          8           0       -0.124400    1.930112   -1.886275
     31          8           0       -0.521849    3.787185   -0.828976
     32          6           0        2.081323    0.079697    0.915697
     33          6           0        3.075192   -0.442570   -1.491679
     34          1           0        2.685713   -0.064594   -2.441793
     35          1           0        3.486271   -1.437720   -1.688599
     36          6           0        4.166617    0.496513   -0.977176
     37          1           0        4.933800    0.660872   -1.741108
     38          6           0        3.498636    1.726660   -0.319156
     39          1           0        2.559069    2.083486   -0.752193
     40          1           0        4.169949    2.578029   -0.209175
     41          6           0        3.410519    0.860948    0.966387
     42          1           0        3.498988    1.357503    1.937432
     43          6           0        4.648078    0.060912    0.438219
     44          6           0        5.947449    0.763696    0.849678
     45          1           0        5.924470    1.843885    0.687144
     46          1           0        6.791120    0.359659    0.279209
     47          1           0        6.149366    0.592865    1.912918
     48          6           0        4.820415   -1.432297    0.712787
     49          1           0        3.965384   -2.044403    0.420518
     50          1           0        5.014798   -1.611248    1.775932
     51          1           0        5.687394   -1.803594    0.154133
     52          6           0        1.892080   -0.575476   -0.501418
     53          6           0        1.916805   -0.897836    2.111633
     54          1           0        0.907675   -1.313161    2.125549
     55          1           0        2.104013   -0.347482    3.035432
     56          1           0        2.626732   -1.718618    2.023896
     57          8           0        1.053073    0.965875    1.147748
     58          1           0        1.020105   -0.085817   -0.924077
     59          8           0        1.553831   -1.968345   -0.307993
     60          7           0        0.570000   -2.473222   -1.134615
     61          8           0        0.100862   -1.750545   -1.987373
     62          8           0        0.299821   -3.619599   -0.895796
 ---------------------------------------------------------------------
 Rotational constants (GHZ):           0.2915448           0.1085969           0.0966285
 Standard basis: 6-31++G(d,p) (6D, 7F)
 There are   762 symmetry adapted cartesian basis functions of A   symmetry.
 There are   762 symmetry adapted basis functions of A   symmetry.
   762 basis functions,  1216 primitive gaussians,   762 cartesian basis functions
   116 alpha electrons      114 beta electrons
       nuclear repulsion energy      3502.9225088957 Hartrees.
 NAtoms=   62 NActive=   62 NUniq=   62 SFac= 1.00D+00 NAtFMM=   60 NAOKFM=T Big=T
 Integral buffers will be    131072 words long.
 Raffenetti 2 integral format.
 Two-electron integral symmetry is turned on.
 Nuclear repulsion after empirical dispersion term =     3502.8534773290 Hartrees.
 One-electron integrals computed using PRISM.
 NBasis=   762 RedAO= T EigKep=  1.82D-06  NBF=   762
 NBsUse=   760 1.00D-06 EigRej=  7.62D-07 NBFU=   760
 Initial guess from the checkpoint file:  "/wrk/hasangal/alkoxy/alphapine-conformarsampling/Alpha-Pinene-RO-NO3down-Oup/SYS_2A/DFT_high/calc-LM/TMP/G1647198123/Gau-30512.chk"
 B after Tr=     0.000000   -0.000000    0.000000
         Rot=    0.999960   -0.005492   -0.000394   -0.007046 Ang=  -1.02 deg.
 Initial guess <Sx>= 0.0000 <Sy>= 0.0000 <Sz>= 1.0000 <S**2>= 2.0093 S= 1.0031
 ExpMin= 3.60D-02 ExpMax= 5.48D+03 ExpMxC= 8.25D+02 IAcc=3 IRadAn=         7 AccDes= 0.00D+00
 Harris functional with IExCor= 4639 and IRadAn=       7 diagonalized for initial guess.
 HarFok:  IExCor= 4639 AccDes= 0.00D+00 IRadAn=         7 IDoV= 1 UseB2=F ITyADJ=14
 ICtDFT=  3500011 ScaDFX=  1.000000  1.000000  1.000000  1.000000
 FoFCou: FMM=F IPFlag=           0 FMFlag=      100000 FMFlg1=        2001
         NFxFlg=           0 DoJE=T BraDBF=F KetDBF=T FulRan=T
         wScrn=  0.000000 ICntrl=       500 IOpCl=  0 I1Cent=   200000004 NGrid=           0
         NMat0=    1 NMatS0=      1 NMatT0=    0 NMatD0=    1 NMtDS0=    0 NMtDT0=    0
 Petite list used in FoFCou.
 Requested convergence on RMS density matrix=1.00D-08 within 128 cycles.
 Requested convergence on MAX density matrix=1.00D-06.
 Requested convergence on             energy=1.00D-06.
 No special actions if energy rises.
 Restarting incremental Fock formation.
 SCF Done:  E(UwB97XD) =  -1491.89258482     A.U. after   32 cycles
            NFock= 32  Conv=0.42D-08     -V/T= 2.0088
 <Sx>= 0.0000 <Sy>= 0.0000 <Sz>= 1.0000 <S**2>= 2.0085 S= 1.0028
 <L.S>= 0.000000000000E+00
 Annihilation of the first spin contaminant:
 S**2 before annihilation     2.0085,   after     2.0000
 Calling FoFJK, ICntrl=      2127 FMM=T ISym2X=0 I1Cent= 0 IOpClX= 1 NMat=1 NMatS=1 NMatT=0.
 ***** Axes restored to original set *****
 -------------------------------------------------------------------
 Center     Atomic                   Forces (Hartrees/Bohr)
 Number     Number              X              Y              Z
 -------------------------------------------------------------------
      1        6          -0.000237315    0.001225208    0.001177107
      2        6           0.000153121    0.000382376   -0.000109893
      3        1           0.000093035   -0.000023820    0.000048468
      4        1          -0.000124712   -0.000001567    0.000060095
      5        6           0.000079505    0.000087812   -0.000075239
      6        1           0.000054207   -0.000046798    0.000004359
      7        6          -0.000028758   -0.000044237    0.000187280
      8        1          -0.000221319    0.000061736   -0.000089319
      9        1          -0.000006417   -0.000010603   -0.000123218
     10        6           0.000503430    0.000247792   -0.000272755
     11        1          -0.000049239   -0.000020105    0.000045623
     12        6           0.000012837   -0.000194235    0.000190207
     13        6          -0.000151921    0.000000511   -0.000021850
     14        1           0.000039031    0.000010556   -0.000029375
     15        1          -0.000006596    0.000003277   -0.000000270
     16        1           0.000022015    0.000015527   -0.000000323
     17        6          -0.000106118    0.000146248   -0.000083210
     18        1          -0.000108490   -0.000083347   -0.000021421
     19        1           0.000042467   -0.000028038   -0.000018214
     20        1          -0.000029815   -0.000032209   -0.000029045
     21        6          -0.000210520   -0.001105422    0.000626707
     22        6          -0.000466309    0.001055811   -0.000025570
     23        1          -0.000800918   -0.000738370    0.000276570
     24        1          -0.000065161   -0.000018934    0.000022359
     25        1          -0.000266227   -0.000190972    0.000251027
     26        8          -0.002564313   -0.002643610   -0.002370477
     27        1          -0.000024004   -0.000086964   -0.000292860
     28        8           0.000054926    0.000140265   -0.000362690
     29        7          -0.000104880   -0.000892071   -0.000375055
     30        8           0.000663025    0.000326807    0.000375625
     31        8           0.000281409    0.000879708    0.000277402
     32        6           0.000693687    0.000558993    0.000116602
     33        6          -0.000086021   -0.000344903   -0.000022122
     34        1          -0.000099813    0.000060587    0.000030888
     35        1           0.000066414    0.000027132    0.000043970
     36        6          -0.000096985   -0.000056996   -0.000048940
     37        1          -0.000055405    0.000044547   -0.000004439
     38        6           0.000081422   -0.000026060    0.000193475
     39        1           0.000036140   -0.000043278   -0.000198626
     40        1           0.000022997   -0.000006164   -0.000108684
     41        6          -0.000158695   -0.000348134   -0.000181911
     42        1          -0.000013801   -0.000004804    0.000022848
     43        6           0.000095961    0.000218715    0.000164109
     44        6           0.000148852   -0.000020302   -0.000030056
     45        1          -0.000025153   -0.000014161   -0.000017335
     46        1           0.000005265   -0.000001988   -0.000001342
     47        1          -0.000028696   -0.000012192   -0.000007506
     48        6           0.000074420   -0.000172121   -0.000080035
     49        1           0.000138954    0.000059018    0.000023779
     50        1          -0.000031354    0.000040400   -0.000030066
     51        1           0.000033115    0.000024391   -0.000025985
     52        6          -0.000421003    0.000610789    0.000952594
     53        6          -0.000165113   -0.001301559    0.001144711
     54        1           0.001639888    0.001094240    0.000497150
     55        1           0.000149170    0.000014003    0.000025346
     56        1           0.000620208    0.000435956   -0.000091495
     57        8           0.001480229    0.000926269   -0.001039392
     58        1          -0.000034312    0.000164846   -0.000339592
     59        8           0.000159995   -0.000428451   -0.000914332
     60        7           0.000536720    0.001584831    0.000006494
     61        8          -0.000631202   -0.000471116    0.000177364
     62        8          -0.000561862   -0.001034822    0.000500485
 -------------------------------------------------------------------
 Cartesian Forces:  Max     0.002643610 RMS     0.000525447

 GradGradGradGradGradGradGradGradGradGradGradGradGradGradGradGradGradGrad
 Berny optimization.
 Using GEDIIS/GDIIS optimizer.
 FormGI is forming the generalized inverse of G from B-inverse, IUseBI=4.
 Internal  Forces:  Max     0.016774845 RMS     0.001671705
 Search for a local minimum.
 Step number   2 out of a maximum of  372
 All quantities printed in internal units (Hartrees-Bohrs-Radians)
 Mixed Optimization -- RFO/linear search
 Update second derivatives using D2CorX and points    2    1
 DE=  2.02D-03 DEPred=-1.06D-04 R=-1.91D+01
 Trust test=-1.91D+01 RLast= 1.88D-01 DXMaxT set to 1.50D-01
 ITU= -1  0
 Use linear search instead of GDIIS.
     Eigenvalues ---    0.00229   0.00244   0.00250   0.00255   0.00281
     Eigenvalues ---    0.00285   0.00309   0.00319   0.00391   0.00408
     Eigenvalues ---    0.00670   0.00883   0.00900   0.01071   0.01501
     Eigenvalues ---    0.01512   0.01521   0.01557   0.02130   0.02140
     Eigenvalues ---    0.02339   0.02715   0.02735   0.02754   0.02768
     Eigenvalues ---    0.02876   0.02894   0.03129   0.03136   0.03168
     Eigenvalues ---    0.03187   0.03433   0.03463   0.03544   0.03560
     Eigenvalues ---    0.03866   0.03970   0.04414   0.04442   0.04536
     Eigenvalues ---    0.04589   0.04738   0.04797   0.04920   0.05160
     Eigenvalues ---    0.05186   0.05191   0.05251   0.05263   0.05276
     Eigenvalues ---    0.05414   0.05581   0.05605   0.05626   0.05638
     Eigenvalues ---    0.05640   0.05723   0.05758   0.05760   0.05819
     Eigenvalues ---    0.05849   0.05862   0.06087   0.06386   0.06693
     Eigenvalues ---    0.06716   0.06893   0.06984   0.07075   0.07676
     Eigenvalues ---    0.07953   0.08254   0.08281   0.08729   0.08762
     Eigenvalues ---    0.09115   0.09258   0.09469   0.09561   0.09660
     Eigenvalues ---    0.10346   0.10363   0.11777   0.11987   0.12487
     Eigenvalues ---    0.12636   0.15309   0.15914   0.16000   0.16000
     Eigenvalues ---    0.16000   0.16000   0.16000   0.16000   0.16000
     Eigenvalues ---    0.16000   0.16000   0.16000   0.16000   0.16000
     Eigenvalues ---    0.16000   0.16000   0.16000   0.16000   0.16000
     Eigenvalues ---    0.16000   0.16020   0.17853   0.18117   0.20822
     Eigenvalues ---    0.20891   0.21532   0.21587   0.23081   0.23788
     Eigenvalues ---    0.24496   0.24596   0.24767   0.24943   0.24999
     Eigenvalues ---    0.25000   0.25000   0.25000   0.25224   0.25942
     Eigenvalues ---    0.26616   0.26964   0.27139   0.27306   0.27674
     Eigenvalues ---    0.28581   0.28806   0.28936   0.29002   0.29064
     Eigenvalues ---    0.29542   0.29670   0.30557   0.32819   0.33982
     Eigenvalues ---    0.34000   0.34050   0.34053   0.34062   0.34070
     Eigenvalues ---    0.34096   0.34130   0.34144   0.34176   0.34199
     Eigenvalues ---    0.34217   0.34233   0.34242   0.34253   0.34339
     Eigenvalues ---    0.34376   0.34402   0.34431   0.34484   0.34505
     Eigenvalues ---    0.34525   0.34571   0.34638   0.34699   0.34741
     Eigenvalues ---    0.34775   0.34864   0.34902   0.35315   0.38386
     Eigenvalues ---    0.38699   0.39437   0.49010   0.49141   0.49694
     Eigenvalues ---    0.50231   0.98777   0.98936   1.03801   1.03988
 RFO step:  Lambda=-2.89300359D-04 EMin= 2.28830465D-03
 Quartic linear search produced a step of -0.95551.
 Iteration  1 RMS(Cart)=  0.15266278 RMS(Int)=  0.00391740
 Iteration  2 RMS(Cart)=  0.02989921 RMS(Int)=  0.00012269
 Iteration  3 RMS(Cart)=  0.00028978 RMS(Int)=  0.00000065
 Iteration  4 RMS(Cart)=  0.00000003 RMS(Int)=  0.00000065
 Variable       Old X    -DE/DX   Delta X   Delta X   Delta X     New X
                                 (Linear)    (Quad)   (Total)
    R1        2.95930   0.00004   0.00050  -0.00125  -0.00075   2.95854
    R2        2.97432   0.00133   0.00165  -0.00393  -0.00228   2.97204
    R3        2.90240   0.00042   0.00109  -0.00270  -0.00161   2.90079
    R4        2.59670  -0.00042  -0.00026   0.00063   0.00037   2.59707
    R5        2.06775   0.00000   0.00157  -0.00399  -0.00242   2.06533
    R6        2.06848   0.00004   0.00142  -0.00361  -0.00218   2.06629
    R7        2.88837  -0.00063   0.00057  -0.00155  -0.00098   2.88739
    R8        2.92730   0.00079   0.00160  -0.00393  -0.00233   2.92497
    R9        2.06938  -0.00003   0.00143  -0.00363  -0.00220   2.06718
   R10        2.92040  -0.00088  -0.00040   0.00089   0.00049   2.92089
   R11        2.94084  -0.00021   0.00005  -0.00019  -0.00015   2.94070
   R12        2.06412  -0.00018   0.00097  -0.00248  -0.00151   2.06261
   R13        2.05944  -0.00000   0.00149  -0.00378  -0.00229   2.05715
   R14        2.93078  -0.00012   0.00019  -0.00056  -0.00037   2.93041
   R15        2.06592   0.00005   0.00110  -0.00278  -0.00168   2.06423
   R16        2.96767  -0.00036   0.00038  -0.00098  -0.00059   2.96708
   R17        2.89924   0.00005   0.00061  -0.00153  -0.00093   2.89832
   R18        2.88514   0.00001   0.00054  -0.00137  -0.00083   2.88432
   R19        2.06423  -0.00000   0.00163  -0.00413  -0.00250   2.06173
   R20        2.07039   0.00001   0.00190  -0.00482  -0.00292   2.06748
   R21        2.07012  -0.00000   0.00190  -0.00481  -0.00291   2.06721
   R22        2.06125  -0.00013   0.00119  -0.00303  -0.00184   2.05941
   R23        2.06952  -0.00003   0.00190  -0.00482  -0.00292   2.06660
   R24        2.07152   0.00003   0.00201  -0.00508  -0.00308   2.06845
   R25        2.04953   0.00223   0.00129  -0.00300  -0.00171   2.04782
   R26        2.73526   0.00058  -0.00014   0.00043   0.00028   2.73555
   R27        2.06335  -0.00103   0.00142  -0.00374  -0.00231   2.06104
   R28        2.06487   0.00004   0.00188  -0.00477  -0.00289   2.06198
   R29        2.05677   0.00003   0.00139  -0.00351  -0.00213   2.05464
   R30        3.77955   0.00324   0.02202  -0.04986  -0.02784   3.75170
   R31        2.60778   0.00056  -0.00017   0.00049   0.00031   2.60809
   R32        2.29147  -0.00014  -0.00023   0.00058   0.00035   2.29181
   R33        2.27163   0.00095  -0.00001   0.00006   0.00006   2.27168
   R34        2.91513   0.00027   0.00046  -0.00113  -0.00066   2.91447
   R35        2.97191   0.00274   0.00166  -0.00371  -0.00206   2.96985
   R36        2.93541   0.00082   0.00118  -0.00287  -0.00169   2.93372
   R37        2.60238  -0.00065  -0.00031   0.00073   0.00042   2.60280
   R38        2.06774   0.00003   0.00156  -0.00396  -0.00240   2.06534
   R39        2.06844  -0.00001   0.00143  -0.00364  -0.00220   2.06624
   R40        2.88936  -0.00071   0.00058  -0.00157  -0.00100   2.88837
   R41        2.92635   0.00068   0.00146  -0.00360  -0.00214   2.92421
   R42        2.06938  -0.00003   0.00143  -0.00362  -0.00220   2.06718
   R43        2.92294  -0.00091  -0.00038   0.00086   0.00049   2.92343
   R44        2.94270  -0.00011   0.00003  -0.00017  -0.00014   2.94256
   R45        2.06805   0.00003   0.00110  -0.00279  -0.00169   2.06636
   R46        2.05936  -0.00000   0.00152  -0.00384  -0.00233   2.05703
   R47        2.93355  -0.00005   0.00007  -0.00019  -0.00012   2.93343
   R48        2.06778   0.00002   0.00117  -0.00297  -0.00180   2.06598
   R49        2.95823  -0.00025   0.00036  -0.00094  -0.00058   2.95766
   R50        2.89786   0.00005   0.00057  -0.00145  -0.00087   2.89699
   R51        2.88749   0.00005   0.00054  -0.00135  -0.00082   2.88667
   R52        2.06470  -0.00001   0.00165  -0.00417  -0.00253   2.06217
   R53        2.07049   0.00001   0.00188  -0.00478  -0.00289   2.06759
   R54        2.07046  -0.00001   0.00190  -0.00483  -0.00293   2.06754
   R55        2.06246  -0.00015   0.00116  -0.00296  -0.00180   2.06066
   R56        2.07016  -0.00004   0.00191  -0.00485  -0.00294   2.06723
   R57        2.07148   0.00003   0.00201  -0.00509  -0.00308   2.06840
   R58        2.05168   0.00266   0.00108  -0.00242  -0.00134   2.05034
   R59        2.73319   0.00042  -0.00017   0.00047   0.00030   2.73349
   R60        2.06234  -0.00192   0.00105  -0.00290  -0.00185   2.06049
   R61        2.06261   0.00005   0.00179  -0.00453  -0.00274   2.05987
   R62        2.05744   0.00007   0.00136  -0.00343  -0.00207   2.05537
   R63        2.60901   0.00003  -0.00032   0.00080   0.00049   2.60949
   R64        2.29082  -0.00017  -0.00018   0.00044   0.00026   2.29108
   R65        2.27098   0.00122   0.00006  -0.00011  -0.00005   2.27094
    A1        1.90214   0.00089  -0.00016   0.00056   0.00041   1.90255
    A2        1.96216  -0.00132  -0.00138   0.00317   0.00178   1.96394
    A3        1.77998  -0.00159  -0.00091   0.00113   0.00022   1.78020
    A4        2.01895   0.00059   0.00186  -0.00419  -0.00232   2.01662
    A5        1.90418  -0.00076   0.00099  -0.00275  -0.00176   1.90242
    A6        1.88032   0.00194  -0.00068   0.00258   0.00190   1.88221
    A7        1.86726   0.00030  -0.00094   0.00230   0.00136   1.86862
    A8        1.90973  -0.00023  -0.00022   0.00067   0.00046   1.91018
    A9        1.89073  -0.00068   0.00021  -0.00050  -0.00028   1.89044
   A10        1.92973  -0.00077  -0.00080   0.00164   0.00084   1.93057
   A11        1.89835  -0.00035   0.00103  -0.00290  -0.00187   1.89648
   A12        1.96509   0.00167   0.00065  -0.00109  -0.00044   1.96465
   A13        1.93765   0.00027   0.00043  -0.00106  -0.00064   1.93701
   A14        1.89709  -0.00026  -0.00069   0.00189   0.00120   1.89829
   A15        1.93267  -0.00011   0.00037  -0.00118  -0.00081   1.93186
   A16        2.07201  -0.00010  -0.00039   0.00091   0.00052   2.07253
   A17        2.04706  -0.00014   0.00003   0.00002   0.00004   2.04711
   A18        1.54303   0.00029   0.00016  -0.00032  -0.00016   1.54287
   A19        2.04880  -0.00003  -0.00090   0.00220   0.00131   2.05011
   A20        1.98086   0.00005   0.00067  -0.00170  -0.00103   1.97983
   A21        1.50757  -0.00018   0.00011  -0.00037  -0.00026   1.50730
   A22        1.89242  -0.00006  -0.00094   0.00238   0.00144   1.89386
   A23        2.05198   0.00004   0.00054  -0.00130  -0.00077   2.05121
   A24        1.96135   0.00018   0.00088  -0.00213  -0.00125   1.96010
   A25        1.90095   0.00007   0.00007  -0.00031  -0.00024   1.90072
   A26        1.90230  -0.00009   0.00078  -0.00208  -0.00130   1.90100
   A27        1.97341   0.00017   0.00092  -0.00181  -0.00089   1.97252
   A28        2.07627  -0.00017  -0.00095   0.00220   0.00125   2.07752
   A29        1.53077   0.00009  -0.00015   0.00041   0.00027   1.53104
   A30        2.05551  -0.00002  -0.00081   0.00198   0.00117   2.05668
   A31        1.48941  -0.00031  -0.00009   0.00010   0.00001   1.48942
   A32        1.96048   0.00005   0.00031  -0.00081  -0.00049   1.95999
   A33        2.06099   0.00016   0.00025  -0.00064  -0.00040   2.06059
   A34        1.90891   0.00024  -0.00014   0.00037   0.00023   1.90914
   A35        2.14002   0.00009   0.00173  -0.00423  -0.00251   2.13751
   A36        1.87935  -0.00021  -0.00164   0.00415   0.00250   1.88185
   A37        1.97905  -0.00006   0.00096  -0.00246  -0.00150   1.97756
   A38        1.91774   0.00002   0.00065  -0.00163  -0.00098   1.91675
   A39        1.92321  -0.00002   0.00052  -0.00132  -0.00080   1.92241
   A40        1.87922   0.00002  -0.00080   0.00202   0.00123   1.88044
   A41        1.87949   0.00004  -0.00082   0.00209   0.00127   1.88076
   A42        1.88203   0.00001  -0.00064   0.00162   0.00098   1.88301
   A43        1.99545  -0.00001   0.00060  -0.00151  -0.00092   1.99453
   A44        1.93512  -0.00002   0.00071  -0.00179  -0.00108   1.93404
   A45        1.89985  -0.00006   0.00056  -0.00144  -0.00088   1.89897
   A46        1.88399   0.00003  -0.00047   0.00119   0.00073   1.88472
   A47        1.86950   0.00002  -0.00104   0.00264   0.00159   1.87109
   A48        1.87530   0.00004  -0.00048   0.00124   0.00075   1.87605
   A49        2.05088  -0.00235  -0.00061   0.00126   0.00065   2.05153
   A50        1.83117   0.00305   0.00288  -0.00558  -0.00270   1.82847
   A51        1.87483   0.00178   0.00019   0.00010   0.00029   1.87511
   A52        1.90503  -0.00108  -0.00060   0.00073   0.00013   1.90516
   A53        1.91904  -0.00015  -0.00120   0.00248   0.00127   1.92031
   A54        1.87415  -0.00108  -0.00050   0.00067   0.00016   1.87431
   A55        1.90931   0.00014   0.00267  -0.00668  -0.00402   1.90530
   A56        1.88639  -0.00016   0.00063  -0.00171  -0.00108   1.88531
   A57        1.96883   0.00012   0.00095  -0.00234  -0.00139   1.96744
   A58        1.90283  -0.00013  -0.00188   0.00466   0.00278   1.90562
   A59        1.88656   0.00016  -0.00072   0.00199   0.00127   1.88783
   A60        1.90915  -0.00014  -0.00176   0.00433   0.00257   1.91173
   A61        2.71429   0.00942   0.00229  -0.00323  -0.00095   2.71335
   A62        2.02593   0.00175   0.00186  -0.00442  -0.00255   2.02337
   A63        2.07193   0.00077   0.00000   0.00013   0.00013   2.07206
   A64        1.97093  -0.00036  -0.00009   0.00017   0.00008   1.97101
   A65        2.24027  -0.00041   0.00007  -0.00025  -0.00018   2.24009
   A66        1.92227   0.00055  -0.00016   0.00043   0.00027   1.92253
   A67        1.96564  -0.00234  -0.00097   0.00165   0.00068   1.96633
   A68        1.88802  -0.00074  -0.00113   0.00234   0.00121   1.88923
   A69        2.00297   0.00179   0.00207  -0.00454  -0.00247   2.00050
   A70        1.90718  -0.00055   0.00003  -0.00010  -0.00007   1.90711
   A71        1.76822   0.00120  -0.00000   0.00059   0.00059   1.76881
   A72        1.86662   0.00031  -0.00092   0.00227   0.00135   1.86796
   A73        1.91146  -0.00029  -0.00061   0.00131   0.00070   1.91216
   A74        1.88911  -0.00072   0.00009  -0.00049  -0.00040   1.88871
   A75        1.92928  -0.00076  -0.00042   0.00109   0.00067   1.92995
   A76        1.90070  -0.00040   0.00132  -0.00329  -0.00197   1.89873
   A77        1.96373   0.00179   0.00047  -0.00077  -0.00030   1.96343
   A78        1.93642   0.00019   0.00038  -0.00094  -0.00056   1.93586
   A79        1.90006  -0.00025  -0.00101   0.00240   0.00138   1.90145
   A80        1.93344   0.00002   0.00061  -0.00150  -0.00089   1.93255
   A81        2.07141  -0.00008  -0.00024   0.00065   0.00040   2.07181
   A82        2.04818  -0.00016   0.00002  -0.00006  -0.00004   2.04814
   A83        1.54011   0.00026   0.00014  -0.00029  -0.00015   1.53996
   A84        2.05077  -0.00004  -0.00083   0.00200   0.00118   2.05194
   A85        1.98038  -0.00002   0.00071  -0.00178  -0.00107   1.97931
   A86        1.50404  -0.00009   0.00020  -0.00062  -0.00043   1.50361
   A87        1.89029  -0.00002  -0.00073   0.00188   0.00114   1.89143
   A88        2.04967   0.00006   0.00014  -0.00028  -0.00015   2.04953
   A89        1.96825   0.00011   0.00082  -0.00198  -0.00116   1.96708
   A90        1.87982   0.00012  -0.00022   0.00072   0.00050   1.88032
   A91        1.90567  -0.00023   0.00083  -0.00222  -0.00139   1.90428
   A92        1.99464   0.00033   0.00081  -0.00185  -0.00104   1.99360
   A93        2.06830  -0.00015  -0.00095   0.00233   0.00138   2.06968
   A94        1.53152   0.00002  -0.00011   0.00030   0.00019   1.53171
   A95        2.05716  -0.00002  -0.00059   0.00135   0.00076   2.05792
   A96        1.48999  -0.00028  -0.00002  -0.00006  -0.00008   1.48991
   A97        1.95807   0.00001   0.00029  -0.00075  -0.00046   1.95761
   A98        2.06186   0.00021   0.00027  -0.00068  -0.00042   2.06144
   A99        1.92316   0.00023  -0.00029   0.00074   0.00046   1.92362
   A100       2.12700   0.00008   0.00191  -0.00470  -0.00279   2.12421
   A101       1.87977  -0.00022  -0.00173   0.00434   0.00262   1.88238
   A102       1.97725  -0.00004   0.00096  -0.00245  -0.00149   1.97576
   A103       1.92171   0.00002   0.00054  -0.00137  -0.00083   1.92088
   A104       1.92312  -0.00004   0.00053  -0.00135  -0.00082   1.92230
   A105       1.87897   0.00001  -0.00080   0.00202   0.00122   1.88019
   A106       1.87799   0.00003  -0.00074   0.00188   0.00114   1.87913
   A107       1.88164   0.00001  -0.00063   0.00160   0.00097   1.88261
   A108       1.99500   0.00005   0.00078  -0.00195  -0.00118   1.99382
   A109       1.93268  -0.00005   0.00065  -0.00166  -0.00101   1.93167
   A110       1.90565  -0.00006   0.00043  -0.00111  -0.00068   1.90498
   A111       1.88313   0.00001  -0.00049   0.00126   0.00076   1.88389
   A112       1.86834   0.00000  -0.00106   0.00267   0.00162   1.86995
   A113       1.87436   0.00004  -0.00044   0.00112   0.00068   1.87504
   A114       2.03592  -0.00239  -0.00062   0.00098   0.00036   2.03628
   A115       1.83335   0.00348   0.00096  -0.00063   0.00033   1.83368
   A116       1.88476   0.00165   0.00083  -0.00136  -0.00052   1.88424
   A117       1.90282  -0.00233  -0.00038  -0.00094  -0.00132   1.90150
   A118       1.92500  -0.00009  -0.00073   0.00156   0.00084   1.92584
   A119       1.87399  -0.00003   0.00006   0.00024   0.00029   1.87428
   A120       1.92542   0.00054   0.00129  -0.00306  -0.00177   1.92366
   A121       1.89246  -0.00015   0.00063  -0.00172  -0.00109   1.89137
   A122       1.92124  -0.00069   0.00239  -0.00623  -0.00384   1.91740
   A123       1.91739  -0.00023  -0.00195   0.00484   0.00289   1.92028
   A124       1.89343   0.00048  -0.00067   0.00198   0.00131   1.89474
   A125       1.91398   0.00005  -0.00173   0.00424   0.00251   1.91649
   A126       2.57802   0.01554   0.00356  -0.00479  -0.00124   2.57679
   A127       2.02500   0.00200   0.00125  -0.00281  -0.00157   2.02344
   A128       2.07025   0.00104  -0.00002   0.00022   0.00020   2.07045
   A129       1.97149  -0.00051  -0.00006   0.00006  -0.00000   1.97149
   A130       2.24141  -0.00052   0.00005  -0.00021  -0.00017   2.24124
    D1        0.79274  -0.00018   0.00172  -0.00138   0.00034   0.79308
    D2        3.08342  -0.00041   0.00113  -0.00032   0.00080   3.08422
    D3       -0.87820  -0.00038   0.00150  -0.00102   0.00048  -0.87772
    D4        3.05500   0.00030   0.00299  -0.00403  -0.00104   3.05396
    D5       -0.93750   0.00006   0.00240  -0.00297  -0.00057  -0.93808
    D6        1.38406   0.00010   0.00277  -0.00366  -0.00089   1.38317
    D7       -1.21903   0.00110   0.00110   0.00096   0.00206  -1.21697
    D8        1.07165   0.00086   0.00051   0.00202   0.00253   1.07418
    D9       -2.88996   0.00090   0.00088   0.00132   0.00221  -2.88776
   D10        0.10924   0.00004  -0.00342   0.00396   0.00054   0.10978
   D11       -2.01015   0.00057  -0.00449   0.00653   0.00204  -2.00811
   D12        2.28242  -0.00038  -0.00534   0.00832   0.00298   2.28540
   D13       -2.12140   0.00061  -0.00289   0.00251  -0.00038  -2.12178
   D14        2.04240   0.00113  -0.00396   0.00508   0.00112   2.04352
   D15        0.05179   0.00018  -0.00481   0.00686   0.00206   0.05385
   D16        2.03926  -0.00176  -0.00407   0.00420   0.00012   2.03938
   D17       -0.08014  -0.00123  -0.00514   0.00677   0.00163  -0.07851
   D18       -2.07075  -0.00218  -0.00599   0.00855   0.00256  -2.06818
   D19        2.98013  -0.00089  -0.00375   0.00794   0.00419   2.98432
   D20        0.91040  -0.00072  -0.00336   0.00709   0.00373   0.91413
   D21       -1.20267  -0.00050  -0.00218   0.00430   0.00212  -1.20055
   D22       -1.10259  -0.00032  -0.00361   0.00796   0.00435  -1.09824
   D23        3.11086  -0.00015  -0.00322   0.00712   0.00389   3.11475
   D24        0.99779   0.00007  -0.00204   0.00432   0.00228   1.00007
   D25        1.03267   0.00058  -0.00157   0.00351   0.00193   1.03460
   D26       -1.03706   0.00075  -0.00119   0.00266   0.00147  -1.03559
   D27        3.13306   0.00097  -0.00001  -0.00013  -0.00014   3.13292
   D28       -0.94901   0.00020  -0.00069   0.00044  -0.00025  -0.94925
   D29        1.36064   0.00007  -0.00145   0.00237   0.00093   1.36157
   D30        3.02835   0.00026  -0.00141   0.00235   0.00094   3.02928
   D31        1.10329  -0.00003  -0.00244   0.00463   0.00219   1.10549
   D32       -2.87025  -0.00016  -0.00319   0.00656   0.00337  -2.86688
   D33       -1.20254   0.00002  -0.00316   0.00654   0.00338  -1.19916
   D34       -3.05251   0.00013  -0.00124   0.00132   0.00008  -3.05242
   D35       -0.74286   0.00000  -0.00199   0.00325   0.00126  -0.74160
   D36        0.92484   0.00019  -0.00195   0.00322   0.00127   0.92611
   D37       -2.24948  -0.00038   0.00332  -0.00471  -0.00140  -2.25087
   D38       -0.16879   0.00117   0.00623  -0.01064  -0.00441  -0.17319
   D39        1.88280  -0.00087   0.00457  -0.00796  -0.00339   1.87941
   D40        2.00997  -0.00018   0.00376  -0.00562  -0.00186   2.00811
   D41       -2.19253   0.00137   0.00668  -0.01154  -0.00487  -2.19740
   D42       -0.14094  -0.00067   0.00501  -0.00887  -0.00385  -0.14479
   D43       -0.13509  -0.00008   0.00360  -0.00490  -0.00130  -0.13639
   D44        1.94560   0.00147   0.00652  -0.01083  -0.00431   1.94129
   D45       -2.28600  -0.00057   0.00486  -0.00815  -0.00329  -2.28929
   D46       -0.59550  -0.00009  -0.00012  -0.00002  -0.00014  -0.59565
   D47       -2.82666  -0.00002   0.00145  -0.00394  -0.00249  -2.82915
   D48        1.48680  -0.00015   0.00036  -0.00124  -0.00088   1.48592
   D49        1.64042  -0.00004  -0.00051   0.00106   0.00055   1.64097
   D50       -0.59074   0.00003   0.00106  -0.00285  -0.00180  -0.59254
   D51       -2.56046  -0.00010  -0.00003  -0.00016  -0.00019  -2.56065
   D52       -2.53939  -0.00005  -0.00050   0.00115   0.00065  -2.53874
   D53        1.51263   0.00002   0.00107  -0.00277  -0.00170   1.51094
   D54       -0.45709  -0.00011  -0.00002  -0.00008  -0.00009  -0.45718
   D55       -1.45797   0.00033   0.00063  -0.00166  -0.00103  -1.45899
   D56        2.92205   0.00019   0.00080  -0.00205  -0.00125   2.92080
   D57        0.71863   0.00030   0.00265  -0.00670  -0.00405   0.71458
   D58        2.57695   0.00017  -0.00036   0.00100   0.00064   2.57758
   D59        0.67378   0.00003  -0.00019   0.00060   0.00041   0.67419
   D60       -1.52964   0.00014   0.00166  -0.00405  -0.00238  -1.53203
   D61        0.45162   0.00015  -0.00001   0.00012   0.00012   0.45174
   D62       -1.45155   0.00002   0.00016  -0.00027  -0.00011  -1.45165
   D63        2.62822   0.00013   0.00202  -0.00492  -0.00290   2.62531
   D64       -1.53034  -0.00009  -0.00097   0.00199   0.00103  -1.52931
   D65        2.55978   0.00011  -0.00134   0.00339   0.00205   2.56183
   D66        0.45285   0.00013  -0.00003   0.00019   0.00016   0.45300
   D67        0.54901  -0.00022  -0.00182   0.00403   0.00221   0.55122
   D68       -1.64405  -0.00001  -0.00220   0.00543   0.00323  -1.64082
   D69        2.53220   0.00001  -0.00089   0.00223   0.00134   2.53354
   D70        2.76405  -0.00009  -0.00184   0.00424   0.00240   2.76645
   D71        0.57099   0.00012  -0.00222   0.00564   0.00342   0.57441
   D72       -1.53594   0.00014  -0.00091   0.00244   0.00152  -1.53442
   D73        1.46293   0.00010   0.00022  -0.00070  -0.00049   1.46244
   D74       -2.86468   0.00006   0.00051  -0.00150  -0.00099  -2.86568
   D75       -0.64141   0.00009  -0.00051   0.00121   0.00070  -0.64072
   D76       -0.45010  -0.00003   0.00010  -0.00035  -0.00025  -0.45035
   D77        1.50547  -0.00007   0.00040  -0.00115  -0.00076   1.50471
   D78       -2.55445  -0.00004  -0.00063   0.00156   0.00093  -2.55351
   D79       -2.57551   0.00012   0.00152  -0.00371  -0.00219  -2.57770
   D80       -0.61993   0.00008   0.00181  -0.00451  -0.00270  -0.62263
   D81        1.60334   0.00011   0.00079  -0.00180  -0.00101   1.60233
   D82        0.83741  -0.00011   0.00073  -0.00184  -0.00110   0.83631
   D83       -1.26635  -0.00010   0.00064  -0.00161  -0.00096  -1.26731
   D84        2.94546  -0.00011   0.00071  -0.00178  -0.00107   2.94439
   D85       -0.78465   0.00012   0.00078  -0.00181  -0.00103  -0.78568
   D86       -2.88841   0.00013   0.00069  -0.00158  -0.00089  -2.88930
   D87        1.32340   0.00012   0.00076  -0.00175  -0.00100   1.32241
   D88        3.13581  -0.00002  -0.00005   0.00012   0.00007   3.13587
   D89        1.03204  -0.00002  -0.00014   0.00035   0.00021   1.03225
   D90       -1.03933  -0.00003  -0.00008   0.00018   0.00010  -1.03923
   D91       -0.86873   0.00011   0.00095  -0.00192  -0.00097  -0.86971
   D92       -3.00323   0.00010   0.00057  -0.00099  -0.00042  -3.00365
   D93        1.22067   0.00009   0.00040  -0.00057  -0.00016   1.22051
   D94        0.93625  -0.00012   0.00223  -0.00525  -0.00303   0.93323
   D95       -1.19824  -0.00013   0.00185  -0.00432  -0.00247  -1.20072
   D96        3.02566  -0.00014   0.00168  -0.00390  -0.00222   3.02344
   D97       -3.11087   0.00010   0.00183  -0.00413  -0.00230  -3.11316
   D98        1.03782   0.00009   0.00146  -0.00320  -0.00174   1.03608
   D99       -1.02146   0.00008   0.00129  -0.00278  -0.00149  -1.02295
   D100      -1.16639  -0.00881  -0.04817   0.01226  -0.03590  -1.20230
   D101       2.90439  -0.00724  -0.04889   0.01383  -0.03507   2.86932
   D102       0.82469  -0.00585  -0.04684   0.01009  -0.03675   0.78794
   D103       2.39504   0.00092   0.02197  -0.05724  -0.03527   2.35977
   D104      -1.63724  -0.00089   0.02048  -0.05383  -0.03335  -1.67059
   D105       0.43344  -0.00291   0.01881  -0.05119  -0.03239   0.40105
   D106       1.32839  -0.01677  -0.13359   0.01395  -0.11965   1.20874
   D107       0.05818  -0.00067   0.00994  -0.02626  -0.01632   0.04185
   D108      -3.09368  -0.00023   0.00815  -0.02118  -0.01303  -3.10671
   D109       3.12954   0.00051  -0.00210   0.00597   0.00387   3.13341
   D110       0.81758  -0.00016   0.00022  -0.00130  -0.00108   0.81650
   D111       3.08486  -0.00042  -0.00057   0.00061   0.00005   3.08490
   D112      -0.85220  -0.00036   0.00015  -0.00132  -0.00117  -0.85337
   D113       3.07783   0.00081   0.00210  -0.00575  -0.00365   3.07418
   D114      -0.93808   0.00055   0.00132  -0.00384  -0.00252  -0.94060
   D115       1.40805   0.00061   0.00204  -0.00577  -0.00373   1.40432
   D116      -1.26579   0.00063   0.00096  -0.00285  -0.00189  -1.26768
   D117       1.00149   0.00036   0.00018  -0.00094  -0.00076   1.00073
   D118      -2.93556   0.00043   0.00090  -0.00287  -0.00198  -2.93754
   D119       0.09707  -0.00002  -0.00095   0.00382   0.00287   0.09994
   D120      -2.01184   0.00182  -0.00080   0.00489   0.00409  -2.00775
   D121       2.27555  -0.00054  -0.00169   0.00552   0.00383   2.27938
   D122      -2.14290   0.00125  -0.00120   0.00494   0.00375  -2.13915
   D123       2.03138   0.00309  -0.00105   0.00601   0.00496   2.03634
   D124       0.03558   0.00073  -0.00194   0.00664   0.00470   0.04028
   D125       2.16873  -0.00092  -0.00241   0.00688   0.00448   2.17321
   D126       0.05982   0.00092  -0.00226   0.00795   0.00569   0.06551
   D127      -1.93597  -0.00144  -0.00315   0.00858   0.00543  -1.93054
   D128       2.98838  -0.00069  -0.00493   0.01046   0.00554   2.99392
   D129       0.88796  -0.00064  -0.00371   0.00745   0.00374   0.89170
   D130      -1.20579  -0.00020  -0.00341   0.00704   0.00363  -1.20216
   D131      -1.07681  -0.00045  -0.00421   0.00859   0.00437  -1.07243
   D132       3.10596  -0.00040  -0.00299   0.00557   0.00258   3.10854
   D133       1.01221   0.00004  -0.00270   0.00516   0.00246   1.01467
   D134       0.97532   0.00048  -0.00321   0.00672   0.00351   0.97883
   D135      -1.12510   0.00053  -0.00199   0.00370   0.00171  -1.12339
   D136       3.06433   0.00097  -0.00169   0.00330   0.00160   3.06594
   D137      -0.92795   0.00022  -0.00003   0.00064   0.00061  -0.92734
   D138       1.38235   0.00006  -0.00089   0.00274   0.00184   1.38419
   D139       3.04826   0.00026  -0.00092   0.00283   0.00191   3.05017
   D140       1.12434  -0.00003  -0.00177   0.00486   0.00309   1.12743
   D141      -2.84854  -0.00019  -0.00263   0.00696   0.00432  -2.84422
   D142      -1.18263   0.00002  -0.00266   0.00705   0.00439  -1.17824
   D143      -3.02971   0.00016  -0.00004   0.00087   0.00083  -3.02888
   D144      -0.71941   0.00000  -0.00090   0.00296   0.00206  -0.71735
   D145       0.94650   0.00021  -0.00093   0.00306   0.00213   0.94863
   D146      -2.26178  -0.00032   0.00167  -0.00543  -0.00376  -2.26554
   D147      -0.19010   0.00085   0.00222  -0.00631  -0.00409  -0.19419
   D148       1.86345  -0.00063   0.00164  -0.00567  -0.00403   1.85942
   D149       1.99805  -0.00009   0.00201  -0.00610  -0.00409   1.99395
   D150      -2.21346   0.00108   0.00255  -0.00698  -0.00442  -2.21788
   D151      -0.15991  -0.00040   0.00197  -0.00634  -0.00437  -0.16427
   D152      -0.14720  -0.00004   0.00127  -0.00461  -0.00334  -0.15054
   D153       1.92449   0.00113   0.00182  -0.00549  -0.00367   1.92081
   D154      -2.30515  -0.00036   0.00124  -0.00486  -0.00362  -2.30876
   D155      -0.59513  -0.00002   0.00067  -0.00177  -0.00110  -0.59623
   D156      -2.82455   0.00006   0.00183  -0.00467  -0.00284  -2.82738
   D157       1.48299  -0.00001   0.00076  -0.00202  -0.00125   1.48173
   D158       1.64138  -0.00006   0.00003  -0.00024  -0.00022   1.64116
   D159      -0.58804   0.00003   0.00119  -0.00315  -0.00196  -0.58999
   D160      -2.56369  -0.00005   0.00012  -0.00049  -0.00037  -2.56406
   D161      -2.53910  -0.00011   0.00007  -0.00032  -0.00024  -2.53934
   D162       1.51467  -0.00002   0.00124  -0.00322  -0.00198   1.51269
   D163      -0.46099  -0.00010   0.00017  -0.00056  -0.00040  -0.46138
   D164      -1.45436   0.00030   0.00077  -0.00164  -0.00088  -1.45524
   D165       2.91014   0.00016   0.00106  -0.00238  -0.00131   2.90883
   D166       0.70765   0.00029   0.00304  -0.00732  -0.00428   0.70337
   D167       2.58058   0.00016  -0.00040   0.00122   0.00082   2.58140
   D168       0.66190   0.00002  -0.00010   0.00049   0.00039   0.66229
   D169      -1.54060   0.00014   0.00188  -0.00446  -0.00258  -1.54317
   D170       0.45736   0.00014  -0.00021   0.00066   0.00046   0.45782
   D171      -1.46132  -0.00000   0.00009  -0.00007   0.00003  -1.46130
   D172       2.61937   0.00012   0.00207  -0.00502  -0.00294   2.61643
   D173      -1.54517  -0.00025  -0.00101   0.00245   0.00144  -1.54373
   D174       2.56563   0.00008  -0.00123   0.00309   0.00186   2.56748
   D175       0.45853   0.00012  -0.00022   0.00068   0.00046   0.45899
   D176       0.53397  -0.00032  -0.00182   0.00434   0.00252   0.53649
   D177      -1.63842  -0.00000  -0.00204   0.00498   0.00294  -1.63548
   D178       2.53766   0.00004  -0.00102   0.00257   0.00154   2.53921
   D179       2.75047  -0.00019  -0.00197   0.00489   0.00292   2.75339
   D180       0.57808   0.00013  -0.00219   0.00552   0.00334   0.58142
   D181      -1.52902   0.00017  -0.00117   0.00311   0.00194  -1.52707
   D182       1.43677   0.00018   0.00007  -0.00010  -0.00003   1.43674
   D183      -2.89239   0.00010   0.00035  -0.00087  -0.00052  -2.89291
   D184      -0.66542   0.00010  -0.00077   0.00205   0.00128  -0.66414
   D185      -0.45573   0.00000   0.00027  -0.00083  -0.00055  -0.45628
   D186       1.49831  -0.00008   0.00056  -0.00160  -0.00104   1.49726
   D187      -2.55792  -0.00008  -0.00056   0.00131   0.00076  -2.55716
   D188      -2.57276   0.00017   0.00161  -0.00409  -0.00248  -2.57524
   D189      -0.61873   0.00009   0.00189  -0.00486  -0.00297  -0.62170
   D190       1.60824   0.00009   0.00077  -0.00195  -0.00117   1.60706
   D191       0.84015  -0.00011   0.00036  -0.00095  -0.00059   0.83957
   D192      -1.26491  -0.00011   0.00034  -0.00089  -0.00055  -1.26547
   D193       2.94498  -0.00011   0.00045  -0.00117  -0.00073   2.94425
   D194      -0.78777   0.00011   0.00039  -0.00090  -0.00051  -0.78828
   D195      -2.89284   0.00011   0.00037  -0.00085  -0.00048  -2.89331
   D196       1.31705   0.00011   0.00048  -0.00113  -0.00065   1.31640
   D197       3.13815  -0.00001  -0.00048   0.00115   0.00067   3.13882
   D198       1.03309  -0.00001  -0.00051   0.00121   0.00070   1.03379
   D199      -1.04021  -0.00001  -0.00039   0.00092   0.00053  -1.03968
   D200      -0.86249   0.00006   0.00167  -0.00368  -0.00201  -0.86450
   D201      -2.99363   0.00005   0.00125  -0.00264  -0.00139  -2.99501
   D202       1.22931   0.00006   0.00114  -0.00234  -0.00121   1.22810
   D203       0.93491  -0.00011   0.00317  -0.00753  -0.00436   0.93054
   D204      -1.19623  -0.00012   0.00275  -0.00649  -0.00374  -1.19997
   D205       3.02670  -0.00011   0.00264  -0.00620  -0.00356   3.02315
   D206      -3.10234   0.00009   0.00265  -0.00612  -0.00347  -3.10581
   D207       1.04970   0.00008   0.00223  -0.00508  -0.00284   1.04686
   D208      -1.01055   0.00009   0.00212  -0.00478  -0.00266  -1.01321
   D209      -1.18094  -0.00903  -0.02712  -0.03900  -0.06612  -1.24706
   D210       2.90787  -0.00696  -0.02675  -0.03925  -0.06600   2.84187
   D211       0.82236  -0.00553  -0.02570  -0.04073  -0.06643   0.75593
   D212       2.42079   0.00125   0.02727  -0.07007  -0.04280   2.37799
   D213      -1.61918  -0.00066   0.02656  -0.06870  -0.04213  -1.66132
   D214       0.45207  -0.00354   0.02574  -0.06882  -0.04308   0.40899
   D215       0.05102  -0.00021   0.01247  -0.03132  -0.01885   0.03217
   D216      -3.09864   0.00021   0.00921  -0.02255  -0.01335  -3.11199
   D217       3.13210   0.00051  -0.00383   0.01031   0.00648   3.13858
         Item               Value     Threshold  Converged?
 Maximum Force            0.016775     0.000450     NO 
 RMS     Force            0.001672     0.000300     NO 
 Maximum Displacement     0.885603     0.001800     NO 
 RMS     Displacement     0.181063     0.001200     NO 
 Predicted change in Energy=-1.190452D-04
 GradGradGradGradGradGradGradGradGradGradGradGradGradGradGradGradGradGrad

 Stoichiometry    C20H32N2O8(3)
 Framework group  C1[X(C20H32N2O8)]
 Deg. of freedom   180
 Full point group                 C1      NOp   1
 Largest Abelian subgroup         C1      NOp   1
 Largest concise Abelian subgroup C1      NOp   1
                         Standard orientation:                         
 ---------------------------------------------------------------------
 Center     Atomic      Atomic             Coordinates (Angstroms)
 Number     Number       Type             X           Y           Z
 ---------------------------------------------------------------------
      1          6           0       -2.084554   -0.111940    0.910006
      2          6           0       -2.973782    0.581459   -1.508498
      3          1           0       -2.520975    0.287093   -2.458657
      4          1           0       -3.394213    1.580947   -1.649437
      5          6           0       -4.070132   -0.415808   -1.136919
      6          1           0       -4.797894   -0.517801   -1.947217
      7          6           0       -3.409417   -1.691286   -0.566217
      8          1           0       -2.447155   -1.990463   -0.985609
      9          1           0       -4.069545   -2.556888   -0.563914
     10          6           0       -3.398649   -0.955674    0.798867
     11          1           0       -3.525049   -1.536707    1.715188
     12          6           0       -4.624220   -0.118569    0.286541
     13          6           0       -5.920986   -0.883991    0.577809
     14          1           0       -5.864283   -1.942786    0.320785
     15          1           0       -6.746079   -0.446334    0.008031
     16          1           0       -6.170728   -0.811474    1.640366
     17          6           0       -4.843450    1.339297    0.681761
     18          1           0       -3.989259    1.988600    0.490956
     19          1           0       -5.098993    1.420250    1.741999
     20          1           0       -5.686947    1.737152    0.108768
     21          6           0       -1.855948    0.660435   -0.440797
     22          6           0       -2.044393    0.749401    2.179969
     23          1           0       -1.050566    1.186186    2.285091
     24          1           0       -2.243051    0.100472    3.034391
     25          1           0       -2.770155    1.558778    2.161675
     26          8           0       -1.126839   -1.089771    1.033935
     27          1           0       -0.944313    0.239767   -0.848572
     28          8           0       -1.583931    2.043035   -0.109228
     29          7           0       -0.533266    2.630177   -0.784625
     30          8           0        0.053750    1.982540   -1.625340
     31          8           0       -0.330839    3.764201   -0.440956
     32          6           0        2.145076    0.175193    0.857029
     33          6           0        3.016097   -0.637968   -1.515230
     34          1           0        2.609867   -0.338909   -2.484788
     35          1           0        3.367250   -1.668217   -1.619233
     36          6           0        4.171887    0.287961   -1.137090
     37          1           0        4.915032    0.332318   -1.938589
     38          6           0        3.594229    1.612734   -0.585242
     39          1           0        2.658777    1.976525   -1.019132
     40          1           0        4.312706    2.430470   -0.584032
     41          6           0        3.512261    0.885122    0.783519
     42          1           0        3.662041    1.468592    1.695860
     43          6           0        4.685681   -0.029781    0.298083
     44          6           0        6.034127    0.638223    0.590688
     45          1           0        6.058492    1.694794    0.318853
     46          1           0        6.831126    0.133239    0.036711
     47          1           0        6.267654    0.564258    1.657008
     48          6           0        4.787956   -1.494913    0.718043
     49          1           0        3.889547   -2.080768    0.521246
     50          1           0        5.016057   -1.575917    1.784855
     51          1           0        5.608564   -1.968920    0.170358
     52          6           0        1.867640   -0.605093   -0.478650
     53          6           0        1.979649   -0.672079    2.147336
     54          1           0        0.954132   -1.032570    2.232514
     55          1           0        2.227279   -0.045189    3.003994
     56          1           0        2.646714   -1.530498    2.113735
     57          8           0        1.171030    1.132633    1.034837
     58          1           0        1.008388   -0.111348   -0.920366
     59          8           0        1.463090   -1.950310   -0.133538
     60          7           0        0.388591   -2.457136   -0.837399
     61          8           0       -0.113746   -1.772770   -1.702955
     62          8           0        0.077968   -3.563594   -0.486095
 ---------------------------------------------------------------------
 Rotational constants (GHZ):           0.3078195           0.1091714           0.0959273
 Standard basis: 6-31++G(d,p) (6D, 7F)
 There are   762 symmetry adapted cartesian basis functions of A   symmetry.
 There are   762 symmetry adapted basis functions of A   symmetry.
   762 basis functions,  1216 primitive gaussians,   762 cartesian basis functions
   116 alpha electrons      114 beta electrons
       nuclear repulsion energy      3522.6130761032 Hartrees.
 NAtoms=   62 NActive=   62 NUniq=   62 SFac= 1.00D+00 NAtFMM=   60 NAOKFM=T Big=T
 Integral buffers will be    131072 words long.
 Raffenetti 2 integral format.
 Two-electron integral symmetry is turned on.
 Nuclear repulsion after empirical dispersion term =     3522.5432204458 Hartrees.
 One-electron integrals computed using PRISM.
 NBasis=   762 RedAO= T EigKep=  1.72D-06  NBF=   762
 NBsUse=   760 1.00D-06 EigRej=  7.91D-07 NBFU=   760
 Lowest energy guess from the checkpoint file:  "/wrk/hasangal/alkoxy/alphapine-conformarsampling/Alpha-Pinene-RO-NO3down-Oup/SYS_2A/DFT_high/calc-LM/TMP/G1647198123/Gau-30512.chk"
 B after Tr=    -0.000000   -0.000000    0.000000
         Rot=    0.999967   -0.006181   -0.001161    0.005048 Ang=  -0.92 deg.
 B after Tr=    -0.000000   -0.000000   -0.000000
         Rot=    0.999926   -0.001127   -0.001017    0.012077 Ang=  -1.39 deg.
 Initial guess <Sx>= 0.0000 <Sy>= 0.0000 <Sz>= 1.0000 <S**2>= 2.0084 S= 1.0028
 Requested convergence on RMS density matrix=1.00D-08 within 128 cycles.
 Requested convergence on MAX density matrix=1.00D-06.
 Requested convergence on             energy=1.00D-06.
 No special actions if energy rises.
 Restarting incremental Fock formation.
 SCF Done:  E(UwB97XD) =  -1491.89375932     A.U. after   31 cycles
            NFock= 31  Conv=0.31D-08     -V/T= 2.0088
 <Sx>= 0.0000 <Sy>= 0.0000 <Sz>= 1.0000 <S**2>= 2.0084 S= 1.0028
 <L.S>= 0.000000000000E+00
 Annihilation of the first spin contaminant:
 S**2 before annihilation     2.0084,   after     2.0000
 Calling FoFJK, ICntrl=      2127 FMM=T ISym2X=0 I1Cent= 0 IOpClX= 1 NMat=1 NMatS=1 NMatT=0.
 ***** Axes restored to original set *****
 -------------------------------------------------------------------
 Center     Atomic                   Forces (Hartrees/Bohr)
 Number     Number              X              Y              Z
 -------------------------------------------------------------------
      1        6           0.000097561    0.000005762   -0.000254190
      2        6           0.000243732    0.000444213    0.000788893
      3        1           0.000369871   -0.000240036   -0.000787579
      4        1          -0.000519857    0.000596478   -0.000276206
      5        6           0.000377833   -0.000006768    0.000572208
      6        1          -0.000537438   -0.000180207   -0.000534313
      7        6           0.000166461    0.000397240    0.000243804
      8        1          -0.000354652    0.000070277   -0.000183152
      9        1          -0.000562250   -0.000620785   -0.000025303
     10        6           0.000086967   -0.000068762   -0.000317143
     11        1          -0.000203338   -0.000420977    0.000501176
     12        6           0.000552576   -0.000030015   -0.000023302
     13        6           0.000790780    0.000524015   -0.000128103
     14        1          -0.000038185   -0.000776947   -0.000153743
     15        1          -0.000822890    0.000338127   -0.000494903
     16        1          -0.000319993    0.000012647    0.000956259
     17        6           0.000042488   -0.000756316   -0.000331295
     18        1           0.000175026    0.000421787   -0.000210900
     19        1          -0.000249988    0.000172210    0.000978063
     20        1          -0.000798423    0.000515054   -0.000531835
     21        6           0.000240592   -0.000431744    0.001536253
     22        6           0.000084129   -0.000547759   -0.000603126
     23        1           0.000609542    0.000316132    0.000519613
     24        1          -0.000146949   -0.000366772    0.000952643
     25        1          -0.000288191    0.000425602    0.000334186
     26        8          -0.001423046    0.000454947    0.002109704
     27        1          -0.000392431    0.000229016   -0.000301301
     28        8          -0.000361044    0.000022570   -0.001887659
     29        7           0.000511811    0.000128929    0.000373020
     30        8          -0.000280670    0.001752971   -0.001048835
     31        8           0.000015739   -0.000330623   -0.000217923
     32        6           0.000866238    0.001215173   -0.000736811
     33        6          -0.000110559   -0.000471871    0.000884556
     34        1          -0.000309842    0.000249943   -0.000849248
     35        1           0.000454128   -0.000621089   -0.000253608
     36        6          -0.000290126    0.000041194    0.000529538
     37        1           0.000537100    0.000112693   -0.000554045
     38        6          -0.000239361   -0.000730305    0.000286875
     39        1          -0.000404129    0.000094682   -0.000181496
     40        1           0.000561244    0.000610907   -0.000087370
     41        6          -0.000213359   -0.000603199   -0.000357694
     42        1           0.000216556    0.000502289    0.000488456
     43        6          -0.000450732    0.000362008    0.000050004
     44        6          -0.000793683   -0.000571059   -0.000200423
     45        1           0.000110031    0.000776022   -0.000188712
     46        1           0.000822301   -0.000404951   -0.000456184
     47        1           0.000291449    0.000002821    0.000961007
     48        6           0.000044362    0.000705915   -0.000435271
     49        1          -0.000122457   -0.000444433   -0.000209647
     50        1           0.000216852   -0.000132685    0.000984312
     51        1           0.000780595   -0.000597153   -0.000493063
     52        6          -0.000709957    0.000385840    0.001781162
     53        6          -0.000340202    0.000453631   -0.000280426
     54        1          -0.000418493   -0.000131224    0.000378537
     55        1           0.000193511    0.000320678    0.000933212
     56        1           0.000225515   -0.000367928    0.000404888
     57        8          -0.000156068   -0.000386557    0.000734974
     58        1           0.000301346    0.000283345    0.000165790
     59        8           0.000403499   -0.000434547   -0.002690503
     60        7          -0.000135412    0.000130387    0.000250276
     61        8           0.001573112   -0.002881375   -0.001930671
     62        8           0.000030776    0.000480583   -0.000483425
 -------------------------------------------------------------------
 Cartesian Forces:  Max     0.002881375 RMS     0.000651480

 GradGradGradGradGradGradGradGradGradGradGradGradGradGradGradGradGradGrad
 Berny optimization.
 Using GEDIIS/GDIIS optimizer.
 FormGI is forming the generalized inverse of G from B-inverse, IUseBI=4.
 Internal  Forces:  Max     0.009246540 RMS     0.001097680
 Search for a local minimum.
 Step number   3 out of a maximum of  372
 All quantities printed in internal units (Hartrees-Bohrs-Radians)
 Mixed Optimization -- RFO/linear search
 Update second derivatives using D2CorX and points    2    3    1
 DE=  8.47D-04 DEPred=-1.19D-04 R=-7.12D+00
 Trust test=-7.12D+00 RLast= 2.00D-01 DXMaxT set to 7.50D-02
 ITU= -1 -1  0
 Use linear search instead of GDIIS.
 Energy rises -- skip Quadratic/GDIIS search.
 Quartic linear search produced a step of -0.83445.
 Iteration  1 RMS(Cart)=  0.03464185 RMS(Int)=  0.00045437
 Iteration  2 RMS(Cart)=  0.00079549 RMS(Int)=  0.00000064
 Iteration  3 RMS(Cart)=  0.00000062 RMS(Int)=  0.00000041
 Variable       Old X    -DE/DX   Delta X   Delta X   Delta X     New X
                                 (Linear)    (Quad)   (Total)
    R1        2.95854   0.00094   0.00106   0.00000   0.00106   2.95961
    R2        2.97204   0.00305   0.00335   0.00000   0.00335   2.97538
    R3        2.90079   0.00089   0.00230   0.00000   0.00230   2.90309
    R4        2.59707  -0.00111  -0.00054   0.00000  -0.00054   2.59653
    R5        2.06533   0.00090   0.00339   0.00000   0.00339   2.06872
    R6        2.06629   0.00079   0.00306   0.00000   0.00306   2.06936
    R7        2.88739   0.00066   0.00132   0.00000   0.00132   2.88870
    R8        2.92497   0.00050   0.00334   0.00000   0.00334   2.92832
    R9        2.06718   0.00077   0.00309   0.00000   0.00309   2.07026
   R10        2.92089   0.00000  -0.00076   0.00000  -0.00076   2.92013
   R11        2.94070   0.00004   0.00016   0.00000   0.00016   2.94086
   R12        2.06261  -0.00026   0.00210   0.00000   0.00210   2.06471
   R13        2.05715   0.00083   0.00322   0.00000   0.00322   2.06036
   R14        2.93041   0.00027   0.00048   0.00000   0.00048   2.93089
   R15        2.06423   0.00067   0.00237   0.00000   0.00237   2.06660
   R16        2.96708   0.00036   0.00083   0.00000   0.00083   2.96791
   R17        2.89832   0.00031   0.00130   0.00000   0.00130   2.89962
   R18        2.88432   0.00044   0.00116   0.00000   0.00116   2.88548
   R19        2.06173   0.00079   0.00351   0.00000   0.00351   2.06524
   R20        2.06748   0.00101   0.00409   0.00000   0.00409   2.07157
   R21        2.06721   0.00100   0.00408   0.00000   0.00408   2.07129
   R22        2.05941   0.00043   0.00257   0.00000   0.00257   2.06198
   R23        2.06660   0.00102   0.00409   0.00000   0.00409   2.07070
   R24        2.06845   0.00108   0.00432   0.00000   0.00432   2.07277
   R25        2.04782   0.00354   0.00255   0.00000   0.00255   2.05037
   R26        2.73555   0.00089  -0.00036   0.00000  -0.00036   2.73519
   R27        2.06104   0.00073   0.00317   0.00000   0.00317   2.06421
   R28        2.06198   0.00099   0.00406   0.00000   0.00406   2.06603
   R29        2.05464   0.00050   0.00299   0.00000   0.00299   2.05763
   R30        3.75170   0.00329   0.04246   0.00000   0.04246   3.79416
   R31        2.60809   0.00129  -0.00041   0.00000  -0.00041   2.60768
   R32        2.29181  -0.00036  -0.00049   0.00000  -0.00049   2.29132
   R33        2.27168  -0.00037  -0.00005   0.00000  -0.00005   2.27163
   R34        2.91447   0.00039   0.00096   0.00000   0.00096   2.91543
   R35        2.96985   0.00175   0.00316   0.00000   0.00316   2.97302
   R36        2.93372   0.00109   0.00244   0.00000   0.00244   2.93616
   R37        2.60280  -0.00007  -0.00062   0.00000  -0.00062   2.60218
   R38        2.06534   0.00094   0.00337   0.00000   0.00337   2.06871
   R39        2.06624   0.00075   0.00309   0.00000   0.00309   2.06933
   R40        2.88837   0.00045   0.00134   0.00000   0.00134   2.88971
   R41        2.92421   0.00036   0.00306   0.00000   0.00306   2.92728
   R42        2.06718   0.00078   0.00308   0.00000   0.00308   2.07026
   R43        2.92343   0.00012  -0.00073   0.00000  -0.00073   2.92270
   R44        2.94256   0.00010   0.00014   0.00000   0.00014   2.94270
   R45        2.06636   0.00045   0.00237   0.00000   0.00237   2.06873
   R46        2.05703   0.00083   0.00327   0.00000   0.00327   2.06029
   R47        2.93343  -0.00027   0.00016   0.00000   0.00016   2.93359
   R48        2.06598   0.00071   0.00253   0.00000   0.00253   2.06851
   R49        2.95766   0.00098   0.00079   0.00000   0.00079   2.95845
   R50        2.89699   0.00031   0.00123   0.00000   0.00123   2.89822
   R51        2.88667   0.00047   0.00115   0.00000   0.00115   2.88782
   R52        2.06217   0.00080   0.00355   0.00000   0.00355   2.06571
   R53        2.06759   0.00102   0.00406   0.00000   0.00406   2.07166
   R54        2.06754   0.00100   0.00410   0.00000   0.00410   2.07164
   R55        2.06066   0.00038   0.00252   0.00000   0.00252   2.06318
   R56        2.06723   0.00101   0.00412   0.00000   0.00412   2.07135
   R57        2.06840   0.00109   0.00432   0.00000   0.00432   2.07272
   R58        2.05034   0.00241   0.00206   0.00000   0.00206   2.05240
   R59        2.73349   0.00079  -0.00040   0.00000  -0.00040   2.73310
   R60        2.06049   0.00047   0.00246   0.00000   0.00246   2.06295
   R61        2.05987   0.00096   0.00385   0.00000   0.00385   2.06372
   R62        2.05537   0.00042   0.00291   0.00000   0.00291   2.05828
   R63        2.60949   0.00082  -0.00068   0.00000  -0.00068   2.60881
   R64        2.29108  -0.00085  -0.00037   0.00000  -0.00037   2.29071
   R65        2.27094  -0.00060   0.00010   0.00000   0.00010   2.27103
    A1        1.90255  -0.00017  -0.00048   0.00000  -0.00048   1.90207
    A2        1.96394  -0.00031  -0.00269   0.00000  -0.00269   1.96124
    A3        1.78020  -0.00006  -0.00098   0.00000  -0.00098   1.77922
    A4        2.01662   0.00044   0.00356   0.00000   0.00356   2.02019
    A5        1.90242   0.00108   0.00234   0.00000   0.00234   1.90476
    A6        1.88221  -0.00100  -0.00218   0.00000  -0.00218   1.88003
    A7        1.86862   0.00006  -0.00195   0.00000  -0.00195   1.86667
    A8        1.91018   0.00030  -0.00057   0.00000  -0.00057   1.90961
    A9        1.89044  -0.00056   0.00042   0.00000   0.00042   1.89086
   A10        1.93057  -0.00077  -0.00140   0.00000  -0.00140   1.92917
   A11        1.89648   0.00041   0.00246   0.00000   0.00246   1.89894
   A12        1.96465   0.00055   0.00093   0.00000   0.00093   1.96558
   A13        1.93701  -0.00000   0.00090   0.00000   0.00090   1.93791
   A14        1.89829   0.00037  -0.00160   0.00000  -0.00160   1.89668
   A15        1.93186  -0.00001   0.00100   0.00000   0.00100   1.93286
   A16        2.07253  -0.00015  -0.00078   0.00000  -0.00078   2.07175
   A17        2.04711  -0.00020  -0.00001   0.00000  -0.00001   2.04709
   A18        1.54287   0.00003   0.00027   0.00000   0.00027   1.54315
   A19        2.05011  -0.00005  -0.00187   0.00000  -0.00187   2.04824
   A20        1.97983  -0.00009   0.00144   0.00000   0.00144   1.98128
   A21        1.50730   0.00002   0.00031   0.00000   0.00031   1.50762
   A22        1.89386   0.00000  -0.00202   0.00000  -0.00202   1.89184
   A23        2.05121   0.00006   0.00111   0.00000   0.00111   2.05232
   A24        1.96010   0.00006   0.00181   0.00000   0.00181   1.96191
   A25        1.90072   0.00026   0.00026   0.00000   0.00026   1.90098
   A26        1.90100  -0.00018   0.00176   0.00000   0.00176   1.90276
   A27        1.97252   0.00028   0.00154   0.00000   0.00154   1.97407
   A28        2.07752   0.00003  -0.00187   0.00000  -0.00187   2.07565
   A29        1.53104  -0.00017  -0.00035   0.00000  -0.00035   1.53069
   A30        2.05668  -0.00016  -0.00168   0.00000  -0.00168   2.05500
   A31        1.48942  -0.00002  -0.00009   0.00000  -0.00009   1.48933
   A32        1.95999   0.00015   0.00069   0.00000   0.00069   1.96068
   A33        2.06059  -0.00002   0.00055   0.00000   0.00055   2.06114
   A34        1.90914  -0.00002  -0.00031   0.00000  -0.00032   1.90883
   A35        2.13751   0.00036   0.00360   0.00000   0.00360   2.14111
   A36        1.88185  -0.00036  -0.00353   0.00000  -0.00353   1.87833
   A37        1.97756   0.00008   0.00209   0.00000   0.00209   1.97965
   A38        1.91675   0.00008   0.00139   0.00000   0.00139   1.91814
   A39        1.92241   0.00012   0.00112   0.00000   0.00112   1.92353
   A40        1.88044  -0.00009  -0.00172   0.00000  -0.00172   1.87872
   A41        1.88076  -0.00010  -0.00178   0.00000  -0.00178   1.87899
   A42        1.88301  -0.00010  -0.00137   0.00000  -0.00137   1.88164
   A43        1.99453   0.00018   0.00129   0.00000   0.00129   1.99582
   A44        1.93404   0.00008   0.00152   0.00000   0.00152   1.93556
   A45        1.89897   0.00012   0.00122   0.00000   0.00122   1.90019
   A46        1.88472  -0.00008  -0.00101   0.00000  -0.00101   1.88371
   A47        1.87109  -0.00022  -0.00224   0.00000  -0.00224   1.86885
   A48        1.87605  -0.00010  -0.00105   0.00000  -0.00105   1.87500
   A49        2.05153  -0.00085  -0.00108   0.00000  -0.00108   2.05045
   A50        1.82847   0.00258   0.00477   0.00000   0.00477   1.83324
   A51        1.87511   0.00029  -0.00008   0.00000  -0.00008   1.87504
   A52        1.90516  -0.00084  -0.00063   0.00000  -0.00063   1.90453
   A53        1.92031  -0.00058  -0.00211   0.00000  -0.00211   1.91820
   A54        1.87431  -0.00046  -0.00058   0.00000  -0.00058   1.87373
   A55        1.90530   0.00047   0.00568   0.00000   0.00568   1.91098
   A56        1.88531   0.00019   0.00145   0.00000   0.00145   1.88676
   A57        1.96744   0.00038   0.00199   0.00000   0.00199   1.96943
   A58        1.90562  -0.00039  -0.00396   0.00000  -0.00396   1.90165
   A59        1.88783  -0.00032  -0.00169   0.00000  -0.00169   1.88614
   A60        1.91173  -0.00034  -0.00369   0.00000  -0.00369   1.90804
   A61        2.71335  -0.00134   0.00279   0.00000   0.00279   2.71613
   A62        2.02337   0.00521   0.00376   0.00000   0.00376   2.02713
   A63        2.07206   0.00203  -0.00011   0.00000  -0.00011   2.07195
   A64        1.97101  -0.00086  -0.00014   0.00000  -0.00014   1.97086
   A65        2.24009  -0.00118   0.00021   0.00000   0.00021   2.24031
   A66        1.92253  -0.00037  -0.00036   0.00000  -0.00036   1.92217
   A67        1.96633  -0.00070  -0.00142   0.00000  -0.00142   1.96491
   A68        1.88923   0.00065  -0.00200   0.00000  -0.00200   1.88723
   A69        2.00050   0.00111   0.00387   0.00000   0.00387   2.00437
   A70        1.90711   0.00004   0.00008   0.00000   0.00008   1.90719
   A71        1.76881  -0.00072  -0.00049   0.00000  -0.00049   1.76832
   A72        1.86796  -0.00003  -0.00193   0.00000  -0.00193   1.86604
   A73        1.91216  -0.00040  -0.00112   0.00000  -0.00112   1.91104
   A74        1.88871   0.00003   0.00041   0.00000   0.00041   1.88912
   A75        1.92995   0.00024  -0.00093   0.00000  -0.00093   1.92902
   A76        1.89873   0.00017   0.00279   0.00000   0.00279   1.90152
   A77        1.96343  -0.00001   0.00067   0.00000   0.00067   1.96409
   A78        1.93586  -0.00003   0.00080   0.00000   0.00080   1.93666
   A79        1.90145  -0.00015  -0.00204   0.00000  -0.00204   1.89941
   A80        1.93255   0.00044   0.00127   0.00000   0.00127   1.93383
   A81        2.07181  -0.00007  -0.00055   0.00000  -0.00055   2.07126
   A82        2.04814  -0.00018   0.00005   0.00000   0.00005   2.04820
   A83        1.53996   0.00003   0.00025   0.00000   0.00025   1.54021
   A84        2.05194   0.00002  -0.00170   0.00000  -0.00170   2.05024
   A85        1.97931  -0.00018   0.00152   0.00000   0.00152   1.98083
   A86        1.50361   0.00021   0.00053   0.00000   0.00053   1.50414
   A87        1.89143   0.00006  -0.00159   0.00000  -0.00159   1.88984
   A88        2.04953  -0.00005   0.00024   0.00000   0.00024   2.04977
   A89        1.96708  -0.00005   0.00169   0.00000   0.00169   1.96877
   A90        1.88032   0.00007  -0.00061   0.00000  -0.00061   1.87971
   A91        1.90428  -0.00015   0.00188   0.00000   0.00188   1.90616
   A92        1.99360   0.00035   0.00158   0.00000   0.00158   1.99518
   A93        2.06968  -0.00000  -0.00198   0.00000  -0.00198   2.06770
   A94        1.53171  -0.00013  -0.00026   0.00000  -0.00026   1.53145
   A95        2.05792  -0.00010  -0.00115   0.00000  -0.00115   2.05678
   A96        1.48991  -0.00018   0.00005   0.00000   0.00005   1.48996
   A97        1.95761   0.00020   0.00064   0.00000   0.00064   1.95824
   A98        2.06144   0.00005   0.00058   0.00000   0.00058   2.06203
   A99        1.92362   0.00007  -0.00063   0.00000  -0.00063   1.92299
   A100       2.12421   0.00048   0.00399   0.00000   0.00399   2.12820
   A101       1.88238  -0.00050  -0.00369   0.00000  -0.00369   1.87869
   A102       1.97576   0.00009   0.00208   0.00000   0.00208   1.97785
   A103       1.92088   0.00012   0.00116   0.00000   0.00116   1.92205
   A104       1.92230   0.00009   0.00115   0.00000   0.00115   1.92345
   A105       1.88019  -0.00011  -0.00172   0.00000  -0.00172   1.87848
   A106       1.87913  -0.00010  -0.00159   0.00000  -0.00159   1.87754
   A107       1.88261  -0.00011  -0.00136   0.00000  -0.00136   1.88125
   A108       1.99382   0.00027   0.00166   0.00000   0.00166   1.99548
   A109       1.93167   0.00005   0.00141   0.00000   0.00141   1.93308
   A110       1.90498   0.00009   0.00094   0.00000   0.00094   1.90592
   A111       1.88389  -0.00009  -0.00107   0.00000  -0.00107   1.88283
   A112       1.86995  -0.00026  -0.00227   0.00000  -0.00227   1.86768
   A113       1.87504  -0.00009  -0.00096   0.00000  -0.00096   1.87409
   A114       2.03628  -0.00006  -0.00084   0.00000  -0.00084   2.03544
   A115       1.83368  -0.00152   0.00056   0.00000   0.00056   1.83424
   A116       1.88424   0.00230   0.00116   0.00000   0.00116   1.88540
   A117       1.90150   0.00102   0.00077   0.00000   0.00077   1.90227
   A118       1.92584  -0.00293  -0.00133   0.00000  -0.00133   1.92451
   A119       1.87428   0.00142  -0.00020   0.00000  -0.00020   1.87408
   A120       1.92366   0.00029   0.00260   0.00000   0.00260   1.92626
   A121       1.89137   0.00025   0.00146   0.00000   0.00146   1.89283
   A122       1.91740   0.00048   0.00529   0.00000   0.00529   1.92269
   A123       1.92028  -0.00034  -0.00412   0.00000  -0.00412   1.91616
   A124       1.89474  -0.00027  -0.00168   0.00000  -0.00167   1.89307
   A125       1.91649  -0.00040  -0.00360   0.00000  -0.00360   1.91289
   A126       2.57679   0.00263   0.00414   0.00000   0.00414   2.58092
   A127       2.02344   0.00509   0.00239   0.00000   0.00239   2.02583
   A128       2.07045   0.00197  -0.00019   0.00000  -0.00018   2.07027
   A129       1.97149  -0.00065  -0.00005   0.00000  -0.00005   1.97144
   A130       2.24124  -0.00133   0.00018   0.00000   0.00018   2.24142
    D1        0.79308   0.00007   0.00122   0.00000   0.00122   0.79430
    D2        3.08422   0.00018   0.00031   0.00000   0.00031   3.08454
    D3       -0.87772   0.00004   0.00091   0.00000   0.00091  -0.87681
    D4        3.05396   0.00028   0.00348   0.00000   0.00348   3.05744
    D5       -0.93808   0.00038   0.00257   0.00000   0.00257  -0.93551
    D6        1.38317   0.00024   0.00316   0.00000   0.00316   1.38634
    D7       -1.21697  -0.00105  -0.00076   0.00000  -0.00076  -1.21772
    D8        1.07418  -0.00095  -0.00166   0.00000  -0.00166   1.07252
    D9       -2.88776  -0.00109  -0.00107   0.00000  -0.00107  -2.88883
   D10        0.10978   0.00014  -0.00344   0.00000  -0.00344   0.10634
   D11       -2.00811  -0.00023  -0.00563   0.00000  -0.00563  -2.01374
   D12        2.28540  -0.00103  -0.00715   0.00000  -0.00715   2.27825
   D13       -2.12178   0.00036  -0.00220   0.00000  -0.00220  -2.12398
   D14        2.04352  -0.00001  -0.00439   0.00000  -0.00439   2.03912
   D15        0.05385  -0.00080  -0.00591   0.00000  -0.00591   0.04793
   D16        2.03938   0.00053  -0.00366   0.00000  -0.00366   2.03572
   D17       -0.07851   0.00016  -0.00585   0.00000  -0.00585  -0.08436
   D18       -2.06818  -0.00064  -0.00737   0.00000  -0.00737  -2.07555
   D19        2.98432  -0.00034  -0.00677   0.00000  -0.00677   2.97754
   D20        0.91413  -0.00023  -0.00605   0.00000  -0.00605   0.90807
   D21       -1.20055  -0.00017  -0.00368   0.00000  -0.00368  -1.20423
   D22       -1.09824  -0.00047  -0.00678   0.00000  -0.00678  -1.10503
   D23        3.11475  -0.00037  -0.00606   0.00000  -0.00606   3.10869
   D24        1.00007  -0.00031  -0.00369   0.00000  -0.00369   0.99638
   D25        1.03460   0.00047  -0.00299   0.00000  -0.00298   1.03162
   D26       -1.03559   0.00057  -0.00227   0.00000  -0.00226  -1.03785
   D27        3.13292   0.00063   0.00011   0.00000   0.00011   3.13303
   D28       -0.94925   0.00016  -0.00040   0.00000  -0.00040  -0.94965
   D29        1.36157   0.00026  -0.00204   0.00000  -0.00204   1.35953
   D30        3.02928   0.00044  -0.00201   0.00000  -0.00201   3.02727
   D31        1.10549  -0.00004  -0.00396   0.00000  -0.00396   1.10152
   D32       -2.86688   0.00005  -0.00560   0.00000  -0.00560  -2.87248
   D33       -1.19916   0.00023  -0.00558   0.00000  -0.00558  -1.20474
   D34       -3.05242   0.00031  -0.00115   0.00000  -0.00115  -3.05357
   D35       -0.74160   0.00041  -0.00279   0.00000  -0.00279  -0.74439
   D36        0.92611   0.00059  -0.00277   0.00000  -0.00276   0.92335
   D37       -2.25087  -0.00076   0.00406   0.00000   0.00406  -2.24681
   D38       -0.17319   0.00140   0.00912   0.00000   0.00912  -0.16408
   D39        1.87941   0.00001   0.00682   0.00000   0.00682   1.88623
   D40        2.00811  -0.00074   0.00483   0.00000   0.00483   2.01294
   D41       -2.19740   0.00142   0.00989   0.00000   0.00989  -2.18750
   D42       -0.14479   0.00002   0.00759   0.00000   0.00759  -0.13720
   D43       -0.13639  -0.00042   0.00423   0.00000   0.00423  -0.13216
   D44        1.94129   0.00174   0.00929   0.00000   0.00929   1.95058
   D45       -2.28929   0.00035   0.00699   0.00000   0.00699  -2.28230
   D46       -0.59565  -0.00021   0.00001   0.00000   0.00001  -0.59563
   D47       -2.82915  -0.00008   0.00334   0.00000   0.00334  -2.82581
   D48        1.48592  -0.00014   0.00105   0.00000   0.00105   1.48697
   D49        1.64097   0.00001  -0.00091   0.00000  -0.00091   1.64006
   D50       -0.59254   0.00014   0.00242   0.00000   0.00242  -0.59011
   D51       -2.56065   0.00008   0.00013   0.00000   0.00013  -2.56052
   D52       -2.53874  -0.00025  -0.00098   0.00000  -0.00098  -2.53972
   D53        1.51094  -0.00011   0.00235   0.00000   0.00235   1.51329
   D54       -0.45718  -0.00018   0.00006   0.00000   0.00006  -0.45712
   D55       -1.45899  -0.00024   0.00141   0.00000   0.00141  -1.45759
   D56        2.92080  -0.00022   0.00174   0.00000   0.00174   2.92254
   D57        0.71458   0.00016   0.00570   0.00000   0.00570   0.72028
   D58        2.57758  -0.00006  -0.00085   0.00000  -0.00085   2.57674
   D59        0.67419  -0.00004  -0.00051   0.00000  -0.00051   0.67368
   D60       -1.53203   0.00035   0.00344   0.00000   0.00344  -1.52859
   D61        0.45174   0.00016  -0.00010   0.00000  -0.00010   0.45163
   D62       -1.45165   0.00018   0.00023   0.00000   0.00023  -1.45142
   D63        2.62531   0.00057   0.00419   0.00000   0.00419   2.62950
   D64       -1.52931  -0.00014  -0.00170   0.00000  -0.00170  -1.53102
   D65        2.56183  -0.00015  -0.00288   0.00000  -0.00289   2.55894
   D66        0.45300   0.00013  -0.00016   0.00000  -0.00016   0.45284
   D67        0.55122  -0.00018  -0.00343   0.00000  -0.00343   0.54779
   D68       -1.64082  -0.00019  -0.00462   0.00000  -0.00462  -1.64544
   D69        2.53354   0.00009  -0.00189   0.00000  -0.00189   2.53165
   D70        2.76645  -0.00006  -0.00361   0.00000  -0.00361   2.76284
   D71        0.57441  -0.00007  -0.00479   0.00000  -0.00479   0.56961
   D72       -1.53442   0.00021  -0.00207   0.00000  -0.00207  -1.53649
   D73        1.46244   0.00012   0.00060   0.00000   0.00060   1.46304
   D74       -2.86568   0.00027   0.00128   0.00000   0.00128  -2.86440
   D75       -0.64072   0.00006  -0.00103   0.00000  -0.00103  -0.64175
   D76       -0.45035  -0.00012   0.00030   0.00000   0.00030  -0.45006
   D77        1.50471   0.00003   0.00098   0.00000   0.00098   1.50569
   D78       -2.55351  -0.00018  -0.00133   0.00000  -0.00133  -2.55484
   D79       -2.57770  -0.00002   0.00316   0.00000   0.00316  -2.57454
   D80       -0.62263   0.00014   0.00384   0.00000   0.00384  -0.61879
   D81        1.60233  -0.00008   0.00153   0.00000   0.00153   1.60386
   D82        0.83631   0.00007   0.00156   0.00000   0.00156   0.83787
   D83       -1.26731   0.00007   0.00136   0.00000   0.00136  -1.26595
   D84        2.94439   0.00007   0.00151   0.00000   0.00151   2.94591
   D85       -0.78568   0.00004   0.00154   0.00000   0.00154  -0.78414
   D86       -2.88930   0.00005   0.00134   0.00000   0.00134  -2.88795
   D87        1.32241   0.00005   0.00149   0.00000   0.00149   1.32390
   D88        3.13587  -0.00013  -0.00010   0.00000  -0.00010   3.13577
   D89        1.03225  -0.00013  -0.00030   0.00000  -0.00030   1.03195
   D90       -1.03923  -0.00013  -0.00015   0.00000  -0.00015  -1.03938
   D91       -0.86971  -0.00002   0.00164   0.00000   0.00164  -0.86807
   D92       -3.00365  -0.00011   0.00085   0.00000   0.00085  -3.00280
   D93        1.22051  -0.00010   0.00049   0.00000   0.00049   1.22099
   D94        0.93323   0.00019   0.00447   0.00000   0.00447   0.93770
   D95       -1.20072   0.00010   0.00368   0.00000   0.00368  -1.19704
   D96        3.02344   0.00010   0.00332   0.00000   0.00332   3.02676
   D97       -3.11316   0.00011   0.00352   0.00000   0.00352  -3.10965
   D98        1.03608   0.00003   0.00273   0.00000   0.00273   1.03881
   D99       -1.02295   0.00003   0.00237   0.00000   0.00237  -1.02058
   D100      -1.20230   0.00175  -0.01211   0.00000  -0.01211  -1.21440
   D101       2.86932   0.00165  -0.01344   0.00000  -0.01344   2.85588
   D102       0.78794   0.00307  -0.01024   0.00000  -0.01024   0.77770
   D103       2.35977   0.00299   0.04862   0.00000   0.04862   2.40839
   D104      -1.67059   0.00171   0.04572   0.00000   0.04572  -1.62487
   D105       0.40105   0.00011   0.04345   0.00000   0.04345   0.44450
   D106       1.20874   0.00925  -0.01683   0.00000  -0.01683   1.19192
   D107       0.04185   0.00184   0.02230   0.00000   0.02230   0.06415
   D108      -3.10671   0.00103   0.01799   0.00000   0.01799  -3.08872
   D109       3.13341  -0.00095  -0.00506   0.00000  -0.00506   3.12835
   D110       0.81650  -0.00015   0.00109   0.00000   0.00109   0.81759
   D111       3.08490  -0.00020  -0.00053   0.00000  -0.00053   3.08437
   D112      -0.85337  -0.00017   0.00111   0.00000   0.00111  -0.85226
   D113       3.07418   0.00048   0.00488   0.00000   0.00488   3.07906
   D114      -0.94060   0.00043   0.00326   0.00000   0.00326  -0.93734
   D115       1.40432   0.00046   0.00490   0.00000   0.00490   1.40922
   D116      -1.26768  -0.00037   0.00242   0.00000   0.00242  -1.26526
   D117       1.00073  -0.00043   0.00079   0.00000   0.00079   1.00152
   D118      -2.93754  -0.00039   0.00243   0.00000   0.00243  -2.93511
   D119       0.09994   0.00015  -0.00322   0.00000  -0.00322   0.09672
   D120      -2.00775   0.00001  -0.00411   0.00000  -0.00411  -2.01186
   D121       2.27938  -0.00190  -0.00467   0.00000  -0.00467   2.27471
   D122      -2.13915   0.00051  -0.00417   0.00000  -0.00417  -2.14332
   D123       2.03634   0.00037  -0.00506   0.00000  -0.00506   2.03128
   D124       0.04028  -0.00154  -0.00562   0.00000  -0.00562   0.03467
   D125       2.17321   0.00075  -0.00584   0.00000  -0.00584   2.16737
   D126       0.06551   0.00061  -0.00672   0.00000  -0.00672   0.05879
   D127      -1.93054  -0.00130  -0.00728   0.00000  -0.00728  -1.93782
   D128       2.99392  -0.00002  -0.00892   0.00000  -0.00892   2.98499
   D129       0.89170   0.00007  -0.00636   0.00000  -0.00636   0.88534
   D130      -1.20216   0.00013  -0.00601   0.00000  -0.00601  -1.20817
   D131      -1.07243  -0.00019  -0.00733   0.00000  -0.00733  -1.07976
   D132       3.10854  -0.00010  -0.00476   0.00000  -0.00476   3.10377
   D133       1.01467  -0.00004  -0.00441   0.00000  -0.00441   1.01026
   D134       0.97883  -0.00008  -0.00573   0.00000  -0.00573   0.97310
   D135      -1.12339   0.00001  -0.00317   0.00000  -0.00317  -1.12655
   D136       3.06594   0.00006  -0.00282   0.00000  -0.00282   3.06312
   D137      -0.92734   0.00005  -0.00054   0.00000  -0.00054  -0.92788
   D138       1.38419  -0.00020  -0.00232   0.00000  -0.00232   1.38188
   D139       3.05017  -0.00005  -0.00240   0.00000  -0.00240   3.04778
   D140       1.12743  -0.00009  -0.00413   0.00000  -0.00413   1.12330
   D141      -2.84422  -0.00034  -0.00591   0.00000  -0.00591  -2.85013
   D142      -1.17824  -0.00020  -0.00599   0.00000  -0.00599  -1.18422
   D143      -3.02888   0.00029  -0.00073   0.00000  -0.00073  -3.02961
   D144      -0.71735   0.00004  -0.00251   0.00000  -0.00251  -0.71986
   D145       0.94863   0.00019  -0.00259   0.00000  -0.00259   0.94605
   D146      -2.26554   0.00049   0.00460   0.00000   0.00460  -2.26095
   D147      -0.19419  -0.00075   0.00535   0.00000   0.00535  -0.18884
   D148       1.85942  -0.00012   0.00480   0.00000   0.00480   1.86422
   D149       1.99395   0.00042   0.00517   0.00000   0.00517   1.99912
   D150      -2.21788  -0.00082   0.00592   0.00000   0.00592  -2.21196
   D151      -0.16427  -0.00019   0.00537   0.00000   0.00537  -0.15891
   D152      -0.15054  -0.00000   0.00390   0.00000   0.00390  -0.14664
   D153       1.92081  -0.00124   0.00465   0.00000   0.00465   1.92547
   D154      -2.30876  -0.00060   0.00410   0.00000   0.00410  -2.30466
   D155      -0.59623   0.00023   0.00150   0.00000   0.00150  -0.59473
   D156      -2.82738   0.00031   0.00397   0.00000   0.00397  -2.82342
   D157       1.48173   0.00029   0.00171   0.00000   0.00171   1.48344
   D158       1.64116  -0.00003   0.00021   0.00000   0.00020   1.64137
   D159      -0.58999   0.00005   0.00267   0.00000   0.00267  -0.58732
   D160      -2.56406   0.00004   0.00042   0.00000   0.00042  -2.56365
   D161      -2.53934  -0.00024   0.00027   0.00000   0.00027  -2.53908
   D162       1.51269  -0.00016   0.00273   0.00000   0.00273   1.51542
   D163      -0.46138  -0.00018   0.00048   0.00000   0.00048  -0.46091
   D164      -1.45524   0.00008   0.00140   0.00000   0.00140  -1.45384
   D165       2.90883   0.00007   0.00202   0.00000   0.00203   2.91085
   D166       0.70337   0.00055   0.00623   0.00000   0.00623   0.70960
   D167       2.58140  -0.00014  -0.00104   0.00000  -0.00104   2.58037
   D168       0.66229  -0.00015  -0.00041   0.00000  -0.00041   0.66188
   D169      -1.54317   0.00033   0.00379   0.00000   0.00379  -1.53938
   D170       0.45782  -0.00002  -0.00056   0.00000  -0.00056   0.45725
   D171      -1.46130  -0.00003   0.00006   0.00000   0.00006  -1.46124
   D172       2.61643   0.00045   0.00427   0.00000   0.00427   2.62069
   D173      -1.54373  -0.00031  -0.00209   0.00000  -0.00209  -1.54581
   D174       2.56748  -0.00017  -0.00263   0.00000  -0.00263   2.56486
   D175       0.45899   0.00003  -0.00057   0.00000  -0.00057   0.45842
   D176       0.53649  -0.00018  -0.00370   0.00000  -0.00370   0.53279
   D177      -1.63548  -0.00004  -0.00423   0.00000  -0.00423  -1.63972
   D178       2.53921   0.00016  -0.00218   0.00000  -0.00218   2.53702
   D179       2.75339  -0.00019  -0.00416   0.00000  -0.00416   2.74924
   D180       0.58142  -0.00005  -0.00470   0.00000  -0.00469   0.57672
   D181      -1.52707   0.00015  -0.00264   0.00000  -0.00264  -1.52972
   D182       1.43674   0.00001   0.00008   0.00000   0.00008   1.43682
   D183      -2.89291   0.00016   0.00074   0.00000   0.00074  -2.89217
   D184      -0.66414  -0.00006  -0.00174   0.00000  -0.00174  -0.66588
   D185      -0.45628  -0.00005   0.00070   0.00000   0.00070  -0.45558
   D186       1.49726   0.00010   0.00136   0.00000   0.00136   1.49862
   D187      -2.55716  -0.00012  -0.00112   0.00000  -0.00112  -2.55828
   D188      -2.57524   0.00006   0.00347   0.00000   0.00347  -2.57177
   D189      -0.62170   0.00021   0.00413   0.00000   0.00413  -0.61757
   D190       1.60706  -0.00002   0.00165   0.00000   0.00165   1.60872
   D191       0.83957   0.00003   0.00080   0.00000   0.00080   0.84037
   D192      -1.26547   0.00002   0.00076   0.00000   0.00076  -1.26471
   D193       2.94425   0.00002   0.00100   0.00000   0.00100   2.94525
   D194      -0.78828   0.00012   0.00077   0.00000   0.00077  -0.78751
   D195      -2.89331   0.00012   0.00072   0.00000   0.00072  -2.89259
   D196       1.31640   0.00012   0.00096   0.00000   0.00096   1.31737
   D197       3.13882  -0.00016  -0.00098   0.00000  -0.00098   3.13784
   D198       1.03379  -0.00017  -0.00103   0.00000  -0.00103   1.03276
   D199      -1.03968  -0.00017  -0.00079   0.00000  -0.00079  -1.04047
   D200      -0.86450   0.00002   0.00314   0.00000   0.00314  -0.86136
   D201      -2.99501  -0.00009   0.00225   0.00000   0.00225  -2.99276
   D202       1.22810  -0.00007   0.00200   0.00000   0.00200   1.23011
   D203       0.93054   0.00015   0.00641   0.00000   0.00641   0.93695
   D204      -1.19997   0.00004   0.00552   0.00000   0.00552  -1.19445
   D205       3.02315   0.00006   0.00527   0.00000   0.00527   3.02842
   D206      -3.10581   0.00017   0.00521   0.00000   0.00521  -3.10060
   D207       1.04686   0.00005   0.00432   0.00000   0.00432   1.05118
   D208      -1.01321   0.00008   0.00407   0.00000   0.00407  -1.00913
   D209      -1.24706   0.00353   0.03149   0.00000   0.03149  -1.21558
   D210       2.84187   0.00395   0.03171   0.00000   0.03171   2.87358
   D211       0.75593   0.00606   0.03299   0.00000   0.03299   0.78892
   D212       2.37799   0.00480   0.05953   0.00000   0.05953   2.43752
   D213      -1.66132   0.00433   0.05836   0.00000   0.05836  -1.60296
   D214       0.40899   0.00477   0.05842   0.00000   0.05842   0.46741
   D215       0.03217   0.00424   0.02662   0.00000   0.02662   0.05879
   D216      -3.11199   0.00232   0.01918   0.00000   0.01918  -3.09281
   D217       3.13858  -0.00225  -0.00875   0.00000  -0.00875   3.12983
         Item               Value     Threshold  Converged?
 Maximum Force            0.009247     0.000450     NO 
 RMS     Force            0.001098     0.000300     NO 
 Maximum Displacement     0.265171     0.001800     NO 
 RMS     Displacement     0.034735     0.001200     NO 
 Predicted change in Energy=-1.833195D-04
 GradGradGradGradGradGradGradGradGradGradGradGradGradGradGradGradGradGrad

 Stoichiometry    C20H32N2O8(3)
 Framework group  C1[X(C20H32N2O8)]
 Deg. of freedom   180
 Full point group                 C1      NOp   1
 Largest Abelian subgroup         C1      NOp   1
 Largest concise Abelian subgroup C1      NOp   1
                         Standard orientation:                         
 ---------------------------------------------------------------------
 Center     Atomic      Atomic             Coordinates (Angstroms)
 Number     Number       Type             X           Y           Z
 ---------------------------------------------------------------------
      1          6           0       -2.108756   -0.117965    0.924883
      2          6           0       -2.987478    0.550689   -1.506769
      3          1           0       -2.532967    0.238954   -2.452629
      4          1           0       -3.403042    1.551138   -1.666647
      5          6           0       -4.092500   -0.434200   -1.125128
      6          1           0       -4.819870   -0.543051   -1.937092
      7          6           0       -3.440431   -1.705927   -0.537447
      8          1           0       -2.478328   -2.014740   -0.953100
      9          1           0       -4.104498   -2.570607   -0.527749
     10          6           0       -3.428797   -0.954114    0.819065
     11          1           0       -3.563657   -1.525543    1.741690
     12          6           0       -4.648620   -0.116223    0.293142
     13          6           0       -5.950852   -0.870884    0.591644
     14          1           0       -5.901165   -1.935575    0.350092
     15          1           0       -6.774627   -0.436999    0.012978
     16          1           0       -6.204641   -0.782530    1.654270
     17          6           0       -4.866323    1.347732    0.668582
     18          1           0       -4.010991    1.995298    0.469375
     19          1           0       -5.123369    1.445185    1.729304
     20          1           0       -5.710108    1.741067    0.088566
     21          6           0       -1.871505    0.638827   -0.435279
     22          6           0       -2.068444    0.753544    2.189361
     23          1           0       -1.070959    1.183787    2.303831
     24          1           0       -2.280044    0.113418    3.050038
     25          1           0       -2.787624    1.570648    2.162602
     26          8           0       -1.159577   -1.101586    1.064525
     27          1           0       -0.957805    0.214287   -0.837977
     28          8           0       -1.600678    2.024973   -0.118715
     29          7           0       -0.585392    2.625152   -0.835076
     30          8           0       -0.039682    1.992533   -1.713817
     31          8           0       -0.371177    3.755437   -0.486371
     32          6           0        2.145893    0.190255    0.865270
     33          6           0        3.039726   -0.630010   -1.498409
     34          1           0        2.632035   -0.342668   -2.472895
     35          1           0        3.409371   -1.655988   -1.597646
     36          6           0        4.180310    0.316866   -1.123119
     37          1           0        4.927007    0.367465   -1.923171
     38          6           0        3.577608    1.636066   -0.585987
     39          1           0        2.636627    1.978368   -1.028487
     40          1           0        4.280961    2.469095   -0.591256
     41          6           0        3.502772    0.920543    0.789635
     42          1           0        3.641641    1.517510    1.696558
     43          6           0        4.693592    0.020849    0.316955
     44          6           0        6.029607    0.714645    0.609971
     45          1           0        6.039069    1.771293    0.330087
     46          1           0        6.840008    0.218988    0.062806
     47          1           0        6.261414    0.653471    1.679702
     48          6           0        4.825157   -1.438913    0.749488
     49          1           0        3.941366   -2.048372    0.550810
     50          1           0        5.047841   -1.508176    1.820501
     51          1           0        5.661291   -1.900894    0.210501
     52          6           0        1.886092   -0.608732   -0.464860
     53          6           0        1.987926   -0.641734    2.167951
     54          1           0        0.965067   -1.011701    2.260781
     55          1           0        2.227809   -0.000541    3.018804
     56          1           0        2.663611   -1.495868    2.152152
     57          8           0        1.158550    1.136306    1.027451
     58          1           0        1.017806   -0.135540   -0.914026
     59          8           0        1.506970   -1.958431   -0.109413
     60          7           0        0.493017   -2.521056   -0.858543
     61          8           0        0.037068   -1.888343   -1.786548
     62          8           0        0.186967   -3.620607   -0.482253
 ---------------------------------------------------------------------
 Rotational constants (GHZ):           0.3018869           0.1079423           0.0949217
 Standard basis: 6-31++G(d,p) (6D, 7F)
 There are   762 symmetry adapted cartesian basis functions of A   symmetry.
 There are   762 symmetry adapted basis functions of A   symmetry.
   762 basis functions,  1216 primitive gaussians,   762 cartesian basis functions
   116 alpha electrons      114 beta electrons
       nuclear repulsion energy      3504.4627485933 Hartrees.
 NAtoms=   62 NActive=   62 NUniq=   62 SFac= 1.00D+00 NAtFMM=   60 NAOKFM=T Big=T
 Integral buffers will be    131072 words long.
 Raffenetti 2 integral format.
 Two-electron integral symmetry is turned on.
 Nuclear repulsion after empirical dispersion term =     3504.3935232305 Hartrees.
 One-electron integrals computed using PRISM.
 NBasis=   762 RedAO= T EigKep=  1.74D-06  NBF=   762
 NBsUse=   760 1.00D-06 EigRej=  7.87D-07 NBFU=   760
 Lowest energy guess from the checkpoint file:  "/wrk/hasangal/alkoxy/alphapine-conformarsampling/Alpha-Pinene-RO-NO3down-Oup/SYS_2A/DFT_high/calc-LM/TMP/G1647198123/Gau-30512.chk"
 B after Tr=    -0.000000    0.000000   -0.000000
         Rot=    0.999999   -0.001022   -0.000198    0.000862 Ang=  -0.15 deg.
 B after Tr=     0.000000    0.000000   -0.000000
         Rot=    0.999977    0.005160    0.000963   -0.004187 Ang=   0.77 deg.
 Initial guess <Sx>= 0.0000 <Sy>= 0.0000 <Sz>= 1.0000 <S**2>= 2.0085 S= 1.0028
 Requested convergence on RMS density matrix=1.00D-08 within 128 cycles.
 Requested convergence on MAX density matrix=1.00D-06.
 Requested convergence on             energy=1.00D-06.
 No special actions if energy rises.
 SCF Done:  E(UwB97XD) =  -1491.89463010     A.U. after   19 cycles
            NFock= 19  Conv=0.49D-08     -V/T= 2.0089
 <Sx>= 0.0000 <Sy>= 0.0000 <Sz>= 1.0000 <S**2>= 2.0085 S= 1.0028
 <L.S>= 0.000000000000E+00
 Annihilation of the first spin contaminant:
 S**2 before annihilation     2.0085,   after     2.0000
 Calling FoFJK, ICntrl=      2127 FMM=T ISym2X=0 I1Cent= 0 IOpClX= 1 NMat=1 NMatS=1 NMatT=0.
 ***** Axes restored to original set *****
 -------------------------------------------------------------------
 Center     Atomic                   Forces (Hartrees/Bohr)
 Number     Number              X              Y              Z
 -------------------------------------------------------------------
      1        6          -0.000033954    0.000081554    0.000128326
      2        6           0.000008102    0.000230972   -0.000205532
      3        1          -0.000095789    0.000066343    0.000305125
      4        1           0.000141648   -0.000243623    0.000141744
      5        6          -0.000122939   -0.000021620   -0.000231748
      6        1           0.000210779    0.000051595    0.000210560
      7        6           0.000163726   -0.000445995   -0.000158009
      8        1          -0.000226673    0.000109145    0.000152096
      9        1           0.000088878    0.000333376    0.000052893
     10        6          -0.000112990   -0.000208640    0.000135767
     11        1           0.000117813    0.000158191   -0.000146352
     12        6          -0.000227361    0.000033721    0.000048368
     13        6          -0.000469303   -0.000282854    0.000101030
     14        1           0.000084995    0.000363954    0.000041177
     15        1           0.000349214   -0.000097671    0.000186893
     16        1           0.000146681    0.000009374   -0.000378552
     17        6          -0.000083308    0.000503097    0.000098720
     18        1          -0.000188548   -0.000226299    0.000040573
     19        1           0.000093057   -0.000105146   -0.000379177
     20        1           0.000302939   -0.000217802    0.000204816
     21        6           0.000070717   -0.000135639    0.000059782
     22        6          -0.000037035    0.000265824    0.000577156
     23        1          -0.000235520   -0.000176229   -0.000227024
     24        1           0.000067345    0.000137214   -0.000392897
     25        1           0.000224072   -0.000259108   -0.000093767
     26        8          -0.000035075    0.000003337    0.000144780
     27        1           0.000016705   -0.000131362   -0.000026682
     28        8          -0.000301496    0.000161822   -0.000170647
     29        7           0.000117354   -0.000000880    0.000147673
     30        8           0.000122108    0.000127526   -0.000218920
     31        8          -0.000001231   -0.000039114   -0.000054454
     32        6           0.000278748    0.000068725   -0.000090312
     33        6           0.000036972   -0.000263167   -0.000208376
     34        1           0.000074642   -0.000060543    0.000300600
     35        1          -0.000135270    0.000263996    0.000128112
     36        6           0.000127042   -0.000006946   -0.000236911
     37        1          -0.000216143   -0.000027591    0.000205261
     38        6          -0.000147054    0.000432834   -0.000177875
     39        1           0.000184734   -0.000086066    0.000151172
     40        1          -0.000120133   -0.000321783    0.000047623
     41        6           0.000078779    0.000041775    0.000150005
     42        1          -0.000112314   -0.000166194   -0.000156618
     43        6           0.000250836    0.000014296    0.000078492
     44        6           0.000489805    0.000240127    0.000076446
     45        1          -0.000101787   -0.000357657    0.000061436
     46        1          -0.000336572    0.000127725    0.000176554
     47        1          -0.000142239   -0.000014414   -0.000382910
     48        6           0.000061456   -0.000504099    0.000123957
     49        1           0.000199736    0.000219463    0.000031040
     50        1          -0.000068687    0.000091537   -0.000391938
     51        1          -0.000296830    0.000235347    0.000188176
     52        6          -0.000162697    0.000079278    0.000249182
     53        6          -0.000127655   -0.000147284    0.000630531
     54        1           0.000211826    0.000091245   -0.000162767
     55        1          -0.000053706   -0.000137295   -0.000373665
     56        1          -0.000178958    0.000299126   -0.000171990
     57        8          -0.000171079   -0.000029304    0.000136599
     58        1           0.000007250    0.000234136    0.000032662
     59        8           0.000367779   -0.000198961   -0.000293672
     60        7          -0.000158827   -0.000060738    0.000142730
     61        8          -0.000011278   -0.000236246   -0.000257722
     62        8           0.000016710    0.000133612   -0.000099542
 -------------------------------------------------------------------
 Cartesian Forces:  Max     0.000630531 RMS     0.000206500

 GradGradGradGradGradGradGradGradGradGradGradGradGradGradGradGradGradGrad
 Berny optimization.
 Using GEDIIS/GDIIS optimizer.
 FormGI is forming the generalized inverse of G from B-inverse, IUseBI=4.
 Internal  Forces:  Max     0.001289705 RMS     0.000149394
 Search for a local minimum.
 Step number   4 out of a maximum of  372
 All quantities printed in internal units (Hartrees-Bohrs-Radians)
 Mixed Optimization -- En-DIIS/RFO-DIIS
 Update second derivatives using D2CorX and points    2    3    1    4
 ITU=  0 -1 -1  0
 Use linear search instead of GDIIS.
     Eigenvalues ---    0.00229   0.00239   0.00252   0.00254   0.00283
     Eigenvalues ---    0.00309   0.00311   0.00319   0.00392   0.00408
     Eigenvalues ---    0.00879   0.00892   0.01018   0.01250   0.01507
     Eigenvalues ---    0.01517   0.01553   0.01810   0.02140   0.02164
     Eigenvalues ---    0.02683   0.02727   0.02754   0.02768   0.02870
     Eigenvalues ---    0.02875   0.02897   0.03137   0.03143   0.03185
     Eigenvalues ---    0.03263   0.03432   0.03488   0.03557   0.03600
     Eigenvalues ---    0.03866   0.03966   0.04428   0.04448   0.04566
     Eigenvalues ---    0.04631   0.04775   0.04820   0.05139   0.05173
     Eigenvalues ---    0.05183   0.05188   0.05257   0.05271   0.05385
     Eigenvalues ---    0.05577   0.05600   0.05603   0.05623   0.05636
     Eigenvalues ---    0.05720   0.05749   0.05754   0.05819   0.05841
     Eigenvalues ---    0.05853   0.06007   0.06360   0.06678   0.06696
     Eigenvalues ---    0.06747   0.06986   0.07062   0.07610   0.07837
     Eigenvalues ---    0.07967   0.08257   0.08286   0.08729   0.08764
     Eigenvalues ---    0.09179   0.09305   0.09466   0.09559   0.10336
     Eigenvalues ---    0.10354   0.10882   0.11821   0.11990   0.12484
     Eigenvalues ---    0.13317   0.15101   0.15911   0.16000   0.16000
     Eigenvalues ---    0.16000   0.16000   0.16000   0.16000   0.16000
     Eigenvalues ---    0.16000   0.16000   0.16000   0.16000   0.16000
     Eigenvalues ---    0.16000   0.16000   0.16000   0.16000   0.16000
     Eigenvalues ---    0.16006   0.16837   0.17864   0.18122   0.20841
     Eigenvalues ---    0.20907   0.21519   0.21638   0.23582   0.23802
     Eigenvalues ---    0.24509   0.24602   0.24841   0.24997   0.24999
     Eigenvalues ---    0.25000   0.25000   0.25217   0.25930   0.26377
     Eigenvalues ---    0.26571   0.27097   0.27302   0.27630   0.27952
     Eigenvalues ---    0.28798   0.28914   0.29001   0.29060   0.29311
     Eigenvalues ---    0.29624   0.29786   0.31846   0.33210   0.33982
     Eigenvalues ---    0.34000   0.34050   0.34053   0.34062   0.34070
     Eigenvalues ---    0.34097   0.34130   0.34144   0.34176   0.34199
     Eigenvalues ---    0.34218   0.34233   0.34245   0.34254   0.34337
     Eigenvalues ---    0.34376   0.34402   0.34431   0.34492   0.34521
     Eigenvalues ---    0.34529   0.34575   0.34638   0.34716   0.34741
     Eigenvalues ---    0.34827   0.34897   0.35071   0.35572   0.38378
     Eigenvalues ---    0.38699   0.39695   0.49053   0.49334   0.49693
     Eigenvalues ---    0.50304   0.98776   0.98945   1.03805   1.04022
 RFO step:  Lambda=-9.15130317D-05 EMin= 2.29478278D-03
 Quartic linear search produced a step of -0.05355.
 Iteration  1 RMS(Cart)=  0.03585923 RMS(Int)=  0.00025944
 Iteration  2 RMS(Cart)=  0.00054915 RMS(Int)=  0.00000126
 Iteration  3 RMS(Cart)=  0.00000012 RMS(Int)=  0.00000126
 Variable       Old X    -DE/DX   Delta X   Delta X   Delta X     New X
                                 (Linear)    (Quad)   (Total)
    R1        2.95961  -0.00004   0.00001  -0.00040  -0.00039   2.95922
    R2        2.97538   0.00010   0.00004  -0.00067  -0.00063   2.97475
    R3        2.90309  -0.00013   0.00002  -0.00115  -0.00113   2.90196
    R4        2.59653  -0.00001  -0.00001   0.00012   0.00012   2.59665
    R5        2.06872  -0.00032   0.00004  -0.00208  -0.00205   2.06667
    R6        2.06936  -0.00030   0.00003  -0.00189  -0.00186   2.06750
    R7        2.88870  -0.00005   0.00001  -0.00079  -0.00077   2.88793
    R8        2.92832  -0.00025   0.00004  -0.00203  -0.00199   2.92633
    R9        2.07026  -0.00030   0.00003  -0.00192  -0.00189   2.06837
   R10        2.92013   0.00007  -0.00001   0.00033   0.00032   2.92045
   R11        2.94086  -0.00006   0.00000  -0.00016  -0.00015   2.94070
   R12        2.06471  -0.00029   0.00002  -0.00155  -0.00153   2.06318
   R13        2.06036  -0.00032   0.00003  -0.00200  -0.00196   2.05840
   R14        2.93089  -0.00000   0.00001  -0.00039  -0.00038   2.93051
   R15        2.06660  -0.00022   0.00003  -0.00143  -0.00141   2.06519
   R16        2.96791  -0.00004   0.00001  -0.00027  -0.00026   2.96765
   R17        2.89962  -0.00010   0.00001  -0.00078  -0.00077   2.89885
   R18        2.88548  -0.00007   0.00001  -0.00063  -0.00062   2.88486
   R19        2.06524  -0.00036   0.00004  -0.00222  -0.00219   2.06305
   R20        2.07157  -0.00040   0.00004  -0.00255  -0.00250   2.06907
   R21        2.07129  -0.00040   0.00004  -0.00255  -0.00250   2.06879
   R22        2.06198  -0.00029   0.00003  -0.00171  -0.00168   2.06030
   R23        2.07070  -0.00040   0.00004  -0.00255  -0.00251   2.06819
   R24        2.07277  -0.00042   0.00005  -0.00268  -0.00263   2.07013
   R25        2.05037   0.00000   0.00003  -0.00053  -0.00050   2.04987
   R26        2.73519   0.00016  -0.00000   0.00061   0.00060   2.73579
   R27        2.06421  -0.00031   0.00003  -0.00214  -0.00211   2.06210
   R28        2.06603  -0.00040   0.00004  -0.00253  -0.00248   2.06355
   R29        2.05763  -0.00034   0.00003  -0.00196  -0.00193   2.05570
   R30        3.79416  -0.00014   0.00045  -0.01253  -0.01208   3.78209
   R31        2.60768   0.00028  -0.00000   0.00073   0.00073   2.60841
   R32        2.29132   0.00015  -0.00001   0.00030   0.00030   2.29162
   R33        2.27163  -0.00005  -0.00000   0.00003   0.00003   2.27166
   R34        2.91543  -0.00009   0.00001  -0.00050  -0.00049   2.91493
   R35        2.97302  -0.00003   0.00003  -0.00074  -0.00071   2.97231
   R36        2.93616  -0.00011   0.00003  -0.00105  -0.00103   2.93513
   R37        2.60218   0.00012  -0.00001   0.00036   0.00035   2.60253
   R38        2.06871  -0.00031   0.00004  -0.00204  -0.00201   2.06670
   R39        2.06933  -0.00030   0.00003  -0.00193  -0.00190   2.06743
   R40        2.88971  -0.00008   0.00001  -0.00087  -0.00086   2.88885
   R41        2.92728  -0.00022   0.00003  -0.00184  -0.00181   2.92546
   R42        2.07026  -0.00030   0.00003  -0.00191  -0.00188   2.06838
   R43        2.92270   0.00008  -0.00001   0.00045   0.00044   2.92314
   R44        2.94270  -0.00005   0.00000  -0.00022  -0.00022   2.94247
   R45        2.06873  -0.00025   0.00003  -0.00151  -0.00148   2.06725
   R46        2.06029  -0.00032   0.00003  -0.00203  -0.00200   2.05830
   R47        2.93359  -0.00001   0.00000  -0.00012  -0.00012   2.93347
   R48        2.06851  -0.00023   0.00003  -0.00154  -0.00151   2.06700
   R49        2.95845   0.00002   0.00001  -0.00021  -0.00020   2.95825
   R50        2.89822  -0.00010   0.00001  -0.00073  -0.00072   2.89750
   R51        2.88782  -0.00006   0.00001  -0.00059  -0.00058   2.88724
   R52        2.06571  -0.00036   0.00004  -0.00224  -0.00221   2.06351
   R53        2.07166  -0.00039   0.00004  -0.00252  -0.00248   2.06918
   R54        2.07164  -0.00040   0.00004  -0.00256  -0.00252   2.06912
   R55        2.06318  -0.00029   0.00003  -0.00170  -0.00167   2.06151
   R56        2.07135  -0.00040   0.00004  -0.00257  -0.00253   2.06882
   R57        2.07272  -0.00042   0.00005  -0.00268  -0.00263   2.07009
   R58        2.05240  -0.00005   0.00002  -0.00042  -0.00040   2.05200
   R59        2.73310   0.00016  -0.00000   0.00058   0.00057   2.73367
   R60        2.06295  -0.00024   0.00003  -0.00187  -0.00184   2.06111
   R61        2.06372  -0.00038   0.00004  -0.00239  -0.00235   2.06137
   R62        2.05828  -0.00034   0.00003  -0.00194  -0.00190   2.05638
   R63        2.60881   0.00030  -0.00001   0.00080   0.00079   2.60960
   R64        2.29071   0.00008  -0.00000   0.00020   0.00019   2.29090
   R65        2.27103  -0.00016   0.00000  -0.00010  -0.00010   2.27093
    A1        1.90207  -0.00003  -0.00001   0.00057   0.00056   1.90263
    A2        1.96124   0.00012  -0.00003   0.00097   0.00094   1.96219
    A3        1.77922  -0.00002  -0.00001  -0.00125  -0.00126   1.77796
    A4        2.02019  -0.00011   0.00004  -0.00148  -0.00144   2.01875
    A5        1.90476   0.00011   0.00002  -0.00024  -0.00021   1.90454
    A6        1.88003  -0.00006  -0.00002   0.00144   0.00141   1.88145
    A7        1.86667   0.00004  -0.00002   0.00122   0.00120   1.86786
    A8        1.90961   0.00002  -0.00001   0.00066   0.00066   1.91027
    A9        1.89086  -0.00005   0.00000  -0.00029  -0.00028   1.89058
   A10        1.92917   0.00001  -0.00001   0.00002   0.00001   1.92918
   A11        1.89894  -0.00003   0.00003  -0.00199  -0.00196   1.89698
   A12        1.96558   0.00002   0.00001   0.00041   0.00041   1.96600
   A13        1.93791  -0.00001   0.00001  -0.00063  -0.00062   1.93729
   A14        1.89668   0.00003  -0.00002   0.00170   0.00168   1.89836
   A15        1.93286  -0.00003   0.00001  -0.00095  -0.00094   1.93192
   A16        2.07175   0.00002  -0.00001   0.00023   0.00023   2.07198
   A17        2.04709   0.00001  -0.00000  -0.00001  -0.00001   2.04709
   A18        1.54315  -0.00002   0.00000  -0.00016  -0.00016   1.54299
   A19        2.04824   0.00001  -0.00002   0.00108   0.00106   2.04930
   A20        1.98128  -0.00002   0.00002  -0.00119  -0.00117   1.98011
   A21        1.50762  -0.00002   0.00000  -0.00035  -0.00034   1.50727
   A22        1.89184   0.00005  -0.00002   0.00148   0.00146   1.89330
   A23        2.05232  -0.00002   0.00001  -0.00045  -0.00043   2.05189
   A24        1.96191  -0.00002   0.00002  -0.00117  -0.00115   1.96076
   A25        1.90098  -0.00001   0.00000  -0.00026  -0.00026   1.90072
   A26        1.90276  -0.00001   0.00002  -0.00144  -0.00142   1.90135
   A27        1.97407  -0.00003   0.00002   0.00008   0.00010   1.97417
   A28        2.07565   0.00003  -0.00002   0.00089   0.00087   2.07651
   A29        1.53069  -0.00000  -0.00000   0.00011   0.00010   1.53079
   A30        2.05500   0.00002  -0.00002   0.00095   0.00093   2.05593
   A31        1.48933   0.00003  -0.00000  -0.00022  -0.00023   1.48910
   A32        1.96068  -0.00002   0.00001  -0.00048  -0.00048   1.96020
   A33        2.06114  -0.00005   0.00001  -0.00042  -0.00042   2.06072
   A34        1.90883  -0.00003  -0.00000   0.00015   0.00015   1.90898
   A35        2.14111  -0.00004   0.00004  -0.00158  -0.00154   2.13957
   A36        1.87833   0.00009  -0.00004   0.00199   0.00196   1.88028
   A37        1.97965  -0.00012   0.00002  -0.00148  -0.00146   1.97819
   A38        1.91814  -0.00008   0.00001  -0.00093  -0.00092   1.91722
   A39        1.92353  -0.00005   0.00001  -0.00071  -0.00069   1.92283
   A40        1.87872   0.00010  -0.00002   0.00117   0.00115   1.87987
   A41        1.87899   0.00010  -0.00002   0.00122   0.00120   1.88019
   A42        1.88164   0.00007  -0.00001   0.00092   0.00091   1.88254
   A43        1.99582  -0.00006   0.00001  -0.00076  -0.00075   1.99507
   A44        1.93556  -0.00007   0.00002  -0.00099  -0.00098   1.93458
   A45        1.90019  -0.00007   0.00001  -0.00086  -0.00084   1.89935
   A46        1.88371   0.00007  -0.00001   0.00077   0.00076   1.88446
   A47        1.86885   0.00008  -0.00002   0.00134   0.00131   1.87016
   A48        1.87500   0.00006  -0.00001   0.00068   0.00067   1.87567
   A49        2.05045   0.00003  -0.00001  -0.00015  -0.00016   2.05029
   A50        1.83324   0.00012   0.00005   0.00318   0.00323   1.83647
   A51        1.87504   0.00001  -0.00000   0.00039   0.00039   1.87543
   A52        1.90453  -0.00006  -0.00001  -0.00069  -0.00070   1.90383
   A53        1.91820  -0.00009  -0.00002  -0.00165  -0.00168   1.91652
   A54        1.87373   0.00000  -0.00001  -0.00098  -0.00099   1.87274
   A55        1.91098  -0.00026   0.00006  -0.00358  -0.00352   1.90746
   A56        1.88676  -0.00010   0.00002  -0.00109  -0.00107   1.88569
   A57        1.96943  -0.00006   0.00002  -0.00100  -0.00098   1.96845
   A58        1.90165   0.00017  -0.00004   0.00232   0.00228   1.90393
   A59        1.88614   0.00014  -0.00002   0.00129   0.00127   1.88741
   A60        1.90804   0.00012  -0.00004   0.00219   0.00215   1.91019
   A61        2.71613  -0.00042   0.00003   0.00025   0.00028   2.71641
   A62        2.02713   0.00036   0.00004   0.00037   0.00041   2.02754
   A63        2.07195   0.00030  -0.00000   0.00132   0.00132   2.07327
   A64        1.97086  -0.00011  -0.00000  -0.00045  -0.00045   1.97041
   A65        2.24031  -0.00019   0.00000  -0.00087  -0.00087   2.23944
   A66        1.92217  -0.00006  -0.00000   0.00030   0.00029   1.92246
   A67        1.96491   0.00008  -0.00002  -0.00001  -0.00002   1.96489
   A68        1.88723   0.00009  -0.00002   0.00079   0.00077   1.88800
   A69        2.00437  -0.00004   0.00004  -0.00093  -0.00088   2.00348
   A70        1.90719   0.00004   0.00000   0.00002   0.00003   1.90722
   A71        1.76832  -0.00011  -0.00001  -0.00009  -0.00010   1.76822
   A72        1.86604   0.00003  -0.00002   0.00123   0.00121   1.86724
   A73        1.91104  -0.00003  -0.00001   0.00018   0.00017   1.91121
   A74        1.88912  -0.00001   0.00000  -0.00090  -0.00089   1.88823
   A75        1.92902   0.00008  -0.00001   0.00071   0.00070   1.92973
   A76        1.90152  -0.00005   0.00003  -0.00142  -0.00138   1.90014
   A77        1.96409  -0.00002   0.00001   0.00022   0.00021   1.96431
   A78        1.93666  -0.00000   0.00001  -0.00051  -0.00050   1.93616
   A79        1.89941  -0.00001  -0.00002   0.00124   0.00122   1.90063
   A80        1.93383  -0.00000   0.00001  -0.00063  -0.00061   1.93321
   A81        2.07126   0.00002  -0.00001   0.00034   0.00033   2.07159
   A82        2.04820   0.00000   0.00000  -0.00016  -0.00016   2.04804
   A83        1.54021  -0.00001   0.00000  -0.00014  -0.00014   1.54008
   A84        2.05024   0.00002  -0.00002   0.00111   0.00110   2.05134
   A85        1.98083  -0.00003   0.00002  -0.00118  -0.00117   1.97966
   A86        1.50414  -0.00001   0.00001  -0.00052  -0.00052   1.50362
   A87        1.88984   0.00004  -0.00002   0.00123   0.00121   1.89105
   A88        2.04977  -0.00002   0.00000  -0.00017  -0.00016   2.04961
   A89        1.96877  -0.00002   0.00002  -0.00099  -0.00097   1.96780
   A90        1.87971  -0.00001  -0.00001   0.00004   0.00004   1.87974
   A91        1.90616  -0.00002   0.00002  -0.00147  -0.00145   1.90472
   A92        1.99518  -0.00000   0.00002   0.00017   0.00019   1.99537
   A93        2.06770   0.00003  -0.00002   0.00108   0.00106   2.06876
   A94        1.53145  -0.00000  -0.00000   0.00004   0.00004   1.53149
   A95        2.05678   0.00001  -0.00001   0.00053   0.00052   2.05729
   A96        1.48996   0.00002   0.00000  -0.00028  -0.00028   1.48968
   A97        1.95824  -0.00002   0.00001  -0.00053  -0.00052   1.95772
   A98        2.06203  -0.00004   0.00001  -0.00050  -0.00049   2.06154
   A99        1.92299  -0.00001  -0.00001   0.00044   0.00043   1.92342
   A100       2.12820  -0.00004   0.00004  -0.00165  -0.00161   2.12659
   A101       1.87869   0.00007  -0.00004   0.00197   0.00193   1.88062
   A102       1.97785  -0.00012   0.00002  -0.00145  -0.00143   1.97642
   A103       1.92205  -0.00006   0.00001  -0.00074  -0.00073   1.92132
   A104       1.92345  -0.00006   0.00001  -0.00076  -0.00075   1.92270
   A105       1.87848   0.00009  -0.00002   0.00116   0.00114   1.87962
   A106       1.87754   0.00009  -0.00002   0.00107   0.00106   1.87859
   A107       1.88125   0.00006  -0.00001   0.00090   0.00089   1.88214
   A108       1.99548  -0.00006   0.00002  -0.00090  -0.00088   1.99460
   A109       1.93308  -0.00007   0.00001  -0.00095  -0.00093   1.93215
   A110       1.90592  -0.00006   0.00001  -0.00070  -0.00069   1.90523
   A111       1.88283   0.00008  -0.00001   0.00082   0.00081   1.88364
   A112       1.86768   0.00007  -0.00002   0.00132   0.00129   1.86897
   A113       1.87409   0.00005  -0.00001   0.00059   0.00058   1.87466
   A114       2.03544   0.00010  -0.00001  -0.00069  -0.00071   2.03473
   A115       1.83424  -0.00018   0.00001   0.00089   0.00089   1.83514
   A116       1.88540   0.00018   0.00001   0.00188   0.00189   1.88730
   A117       1.90227   0.00006   0.00001  -0.00271  -0.00270   1.89957
   A118       1.92451  -0.00030  -0.00001  -0.00192  -0.00193   1.92258
   A119       1.87408   0.00016  -0.00000   0.00304   0.00304   1.87712
   A120       1.92626  -0.00013   0.00003  -0.00138  -0.00136   1.92490
   A121       1.89283  -0.00009   0.00002  -0.00104  -0.00103   1.89180
   A122       1.92269  -0.00022   0.00006  -0.00356  -0.00350   1.91919
   A123       1.91616   0.00015  -0.00004   0.00250   0.00246   1.91862
   A124       1.89307   0.00014  -0.00002   0.00144   0.00142   1.89449
   A125       1.91289   0.00016  -0.00004   0.00208   0.00204   1.91493
   A126       2.58092  -0.00015   0.00004   0.00364   0.00368   2.58461
   A127       2.02583   0.00046   0.00003   0.00129   0.00131   2.02715
   A128       2.07027   0.00032  -0.00000   0.00147   0.00147   2.07174
   A129       1.97144  -0.00010  -0.00000  -0.00047  -0.00047   1.97097
   A130       2.24142  -0.00022   0.00000  -0.00100  -0.00100   2.24042
    D1        0.79430   0.00002   0.00001   0.00323   0.00324   0.79754
    D2        3.08454   0.00005   0.00000   0.00310   0.00310   3.08764
    D3       -0.87681   0.00004   0.00001   0.00319   0.00320  -0.87361
    D4        3.05744  -0.00005   0.00004   0.00248   0.00251   3.05995
    D5       -0.93551  -0.00003   0.00003   0.00235   0.00238  -0.93313
    D6        1.38634  -0.00004   0.00003   0.00244   0.00248   1.38881
    D7       -1.21772  -0.00008  -0.00001   0.00387   0.00386  -1.21386
    D8        1.07252  -0.00006  -0.00002   0.00374   0.00372   1.07624
    D9       -2.88883  -0.00007  -0.00001   0.00383   0.00382  -2.88501
   D10        0.10634   0.00003  -0.00004  -0.00358  -0.00362   0.10272
   D11       -2.01374  -0.00000  -0.00006  -0.00506  -0.00512  -2.01886
   D12        2.27825  -0.00006  -0.00008  -0.00559  -0.00567   2.27259
   D13       -2.12398  -0.00002  -0.00002  -0.00422  -0.00424  -2.12822
   D14        2.03912  -0.00005  -0.00005  -0.00569  -0.00574   2.03339
   D15        0.04793  -0.00011  -0.00006  -0.00623  -0.00629   0.04164
   D16        2.03572   0.00005  -0.00004  -0.00488  -0.00492   2.03080
   D17       -0.08436   0.00002  -0.00006  -0.00635  -0.00641  -0.09077
   D18       -2.07555  -0.00004  -0.00008  -0.00689  -0.00697  -2.08252
   D19        2.97754   0.00003  -0.00007   0.00204   0.00197   2.97952
   D20        0.90807   0.00003  -0.00006   0.00190   0.00184   0.90991
   D21       -1.20423  -0.00002  -0.00004   0.00054   0.00050  -1.20373
   D22       -1.10503   0.00000  -0.00007   0.00244   0.00236  -1.10266
   D23        3.10869  -0.00000  -0.00006   0.00230   0.00223   3.11092
   D24        0.99638  -0.00005  -0.00004   0.00093   0.00089   0.99727
   D25        1.03162   0.00003  -0.00003   0.00223   0.00219   1.03381
   D26       -1.03785   0.00002  -0.00002   0.00209   0.00206  -1.03579
   D27        3.13303  -0.00002   0.00000   0.00072   0.00072   3.13375
   D28       -0.94965  -0.00003  -0.00000  -0.00058  -0.00058  -0.95023
   D29        1.35953   0.00001  -0.00002   0.00063   0.00061   1.36014
   D30        3.02727  -0.00001  -0.00002   0.00079   0.00077   3.02804
   D31        1.10152   0.00003  -0.00004   0.00133   0.00129   1.10281
   D32       -2.87248   0.00007  -0.00006   0.00254   0.00248  -2.87000
   D33       -1.20474   0.00006  -0.00006   0.00270   0.00264  -1.20210
   D34       -3.05357   0.00001  -0.00001  -0.00094  -0.00095  -3.05452
   D35       -0.74439   0.00005  -0.00003   0.00027   0.00024  -0.74415
   D36        0.92335   0.00004  -0.00003   0.00043   0.00040   0.92375
   D37       -2.24681  -0.00005   0.00004   0.00107   0.00111  -2.24570
   D38       -0.16408   0.00008   0.00010   0.00462   0.00472  -0.15936
   D39        1.88623  -0.00001   0.00007   0.00207   0.00214   1.88837
   D40        2.01294  -0.00005   0.00005   0.00084   0.00090   2.01384
   D41       -2.18750   0.00008   0.00011   0.00440   0.00450  -2.18300
   D42       -0.13720  -0.00001   0.00008   0.00185   0.00193  -0.13528
   D43       -0.13216  -0.00005   0.00004   0.00197   0.00201  -0.13015
   D44        1.95058   0.00007   0.00010   0.00552   0.00562   1.95619
   D45       -2.28230  -0.00001   0.00007   0.00297   0.00304  -2.27926
   D46       -0.59563  -0.00000   0.00000  -0.00105  -0.00105  -0.59669
   D47       -2.82581  -0.00006   0.00004  -0.00309  -0.00306  -2.82887
   D48        1.48697  -0.00003   0.00001  -0.00152  -0.00151   1.48546
   D49        1.64006   0.00003  -0.00001  -0.00012  -0.00013   1.63993
   D50       -0.59011  -0.00003   0.00003  -0.00216  -0.00214  -0.59225
   D51       -2.56052  -0.00000   0.00000  -0.00059  -0.00059  -2.56111
   D52       -2.53972   0.00003  -0.00001  -0.00016  -0.00017  -2.53989
   D53        1.51329  -0.00003   0.00002  -0.00220  -0.00218   1.51111
   D54       -0.45712   0.00000   0.00000  -0.00063  -0.00063  -0.45775
   D55       -1.45759  -0.00002   0.00001  -0.00106  -0.00104  -1.45863
   D56        2.92254  -0.00000   0.00002  -0.00111  -0.00109   2.92146
   D57        0.72028  -0.00006   0.00006  -0.00315  -0.00308   0.71719
   D58        2.57674   0.00001  -0.00001   0.00077   0.00077   2.57750
   D59        0.67368   0.00004  -0.00001   0.00072   0.00072   0.67440
   D60       -1.52859  -0.00003   0.00004  -0.00131  -0.00128  -1.52986
   D61        0.45163  -0.00000  -0.00000   0.00060   0.00060   0.45223
   D62       -1.45142   0.00002   0.00000   0.00055   0.00055  -1.45087
   D63        2.62950  -0.00004   0.00004  -0.00149  -0.00144   2.62805
   D64       -1.53102   0.00003  -0.00002   0.00054   0.00052  -1.53049
   D65        2.55894   0.00002  -0.00003   0.00207   0.00204   2.56098
   D66        0.45284  -0.00001  -0.00000   0.00064   0.00064   0.45348
   D67        0.54779   0.00002  -0.00004   0.00149   0.00145   0.54924
   D68       -1.64544   0.00002  -0.00005   0.00302   0.00297  -1.64247
   D69        2.53165  -0.00001  -0.00002   0.00159   0.00157   2.53321
   D70        2.76284   0.00006  -0.00004   0.00211   0.00207   2.76491
   D71        0.56961   0.00005  -0.00005   0.00364   0.00359   0.57320
   D72       -1.53649   0.00002  -0.00002   0.00221   0.00218  -1.53430
   D73        1.46304  -0.00002   0.00001  -0.00094  -0.00093   1.46210
   D74       -2.86440  -0.00004   0.00001  -0.00152  -0.00151  -2.86591
   D75       -0.64175   0.00002  -0.00001   0.00018   0.00017  -0.64157
   D76       -0.45006  -0.00001   0.00000  -0.00071  -0.00071  -0.45077
   D77        1.50569  -0.00003   0.00001  -0.00129  -0.00128   1.50441
   D78       -2.55484   0.00003  -0.00001   0.00041   0.00040  -2.55444
   D79       -2.57454  -0.00005   0.00003  -0.00207  -0.00204  -2.57658
   D80       -0.61879  -0.00007   0.00004  -0.00266  -0.00262  -0.62141
   D81        1.60386  -0.00001   0.00002  -0.00095  -0.00093   1.60293
   D82        0.83787   0.00000   0.00002  -0.00137  -0.00135   0.83652
   D83       -1.26595   0.00001   0.00001  -0.00120  -0.00118  -1.26713
   D84        2.94591   0.00001   0.00002  -0.00132  -0.00130   2.94460
   D85       -0.78414  -0.00001   0.00002  -0.00099  -0.00098  -0.78511
   D86       -2.88795  -0.00001   0.00001  -0.00083  -0.00081  -2.88876
   D87        1.32390  -0.00001   0.00002  -0.00095  -0.00093   1.32297
   D88        3.13577  -0.00000  -0.00000  -0.00066  -0.00066   3.13511
   D89        1.03195   0.00000  -0.00000  -0.00049  -0.00049   1.03146
   D90       -1.03938  -0.00000  -0.00000  -0.00061  -0.00061  -1.03999
   D91       -0.86807   0.00000   0.00002   0.00002   0.00004  -0.86803
   D92       -3.00280   0.00001   0.00001   0.00034   0.00035  -3.00245
   D93        1.22099   0.00002   0.00001   0.00062   0.00063   1.22162
   D94        0.93770  -0.00001   0.00005  -0.00173  -0.00168   0.93601
   D95       -1.19704  -0.00001   0.00004  -0.00141  -0.00137  -1.19841
   D96        3.02676  -0.00000   0.00004  -0.00113  -0.00110   3.02566
   D97       -3.10965  -0.00001   0.00004  -0.00081  -0.00077  -3.11042
   D98        1.03881  -0.00000   0.00003  -0.00049  -0.00046   1.03835
   D99       -1.02058   0.00001   0.00003  -0.00021  -0.00018  -1.02077
   D100      -1.21440   0.00037  -0.00013  -0.03210  -0.03223  -1.24663
   D101       2.85588   0.00030  -0.00014  -0.03352  -0.03367   2.82222
   D102       0.77770   0.00044  -0.00011  -0.03061  -0.03072   0.74698
   D103       2.40839   0.00007   0.00052  -0.01877  -0.01826   2.39013
   D104      -1.62487   0.00006   0.00049  -0.01983  -0.01935  -1.64422
   D105       0.44450  -0.00007   0.00046  -0.02215  -0.02169   0.42282
   D106       1.19192   0.00129  -0.00018   0.06518   0.06500   1.25692
   D107       0.06415   0.00012   0.00024  -0.00458  -0.00434   0.05981
   D108      -3.08872   0.00005   0.00019  -0.00412  -0.00393  -3.09265
   D109       3.12835  -0.00008  -0.00005   0.00054   0.00049   3.12883
   D110       0.81759   0.00002   0.00001  -0.00239  -0.00238   0.81520
   D111       3.08437   0.00003  -0.00001  -0.00202  -0.00203   3.08234
   D112      -0.85226   0.00004   0.00001  -0.00253  -0.00252  -0.85477
   D113       3.07906  -0.00001   0.00005  -0.00341  -0.00336   3.07571
   D114      -0.93734  -0.00000   0.00003  -0.00304  -0.00300  -0.94034
   D115       1.40922  -0.00000   0.00005  -0.00354  -0.00349   1.40573
   D116      -1.26526  -0.00005   0.00003  -0.00308  -0.00305  -1.26831
   D117       1.00152  -0.00004   0.00001  -0.00270  -0.00269   0.99883
   D118      -2.93511  -0.00004   0.00003  -0.00321  -0.00318  -2.93829
   D119       0.09672   0.00001  -0.00003   0.00647   0.00644   0.10315
   D120      -2.01186   0.00001  -0.00004   0.00969   0.00965  -2.00221
   D121       2.27471  -0.00017  -0.00005   0.00495   0.00490   2.27961
   D122      -2.14332  -0.00002  -0.00004   0.00699   0.00695  -2.13638
   D123       2.03128  -0.00002  -0.00005   0.01021   0.01016   2.04144
   D124       0.03467  -0.00020  -0.00006   0.00547   0.00541   0.04008
   D125       2.16737   0.00012  -0.00006   0.00763   0.00757   2.17494
   D126       0.05879   0.00011  -0.00007   0.01085   0.01078   0.06957
   D127      -1.93782  -0.00007  -0.00008   0.00611   0.00603  -1.93179
   D128       2.98499   0.00008  -0.00009   0.00349   0.00340   2.98839
   D129       0.88534   0.00003  -0.00007   0.00191   0.00184   0.88718
   D130      -1.20817   0.00002  -0.00006   0.00214   0.00208  -1.20609
   D131      -1.07976   0.00003  -0.00008   0.00310   0.00302  -1.07674
   D132       3.10377  -0.00001  -0.00005   0.00152   0.00146   3.10524
   D133       1.01026  -0.00002  -0.00005   0.00174   0.00170   1.01196
   D134       0.97310  -0.00000  -0.00006   0.00264   0.00257   0.97567
   D135      -1.12655  -0.00005  -0.00003   0.00105   0.00102  -1.12554
   D136       3.06312  -0.00005  -0.00003   0.00128   0.00125   3.06437
   D137      -0.92788  -0.00004  -0.00001   0.00310   0.00310  -0.92478
   D138       1.38188  -0.00002  -0.00002   0.00417   0.00415   1.38602
   D139       3.04778  -0.00004  -0.00003   0.00429   0.00427   3.05205
   D140       1.12330   0.00003  -0.00004   0.00513   0.00509   1.12840
   D141      -2.85013   0.00004  -0.00006   0.00621   0.00615  -2.84398
   D142      -1.18422   0.00003  -0.00006   0.00633   0.00626  -1.17796
   D143      -3.02961   0.00001  -0.00001   0.00397   0.00397  -3.02565
   D144      -0.71986   0.00002  -0.00003   0.00504   0.00502  -0.71484
   D145       0.94605   0.00001  -0.00003   0.00516   0.00514   0.95118
   D146      -2.26095   0.00004   0.00005  -0.00756  -0.00751  -2.26846
   D147      -0.18884  -0.00008   0.00006  -0.00893  -0.00887  -0.19771
   D148       1.86422  -0.00002   0.00005  -0.00796  -0.00791   1.85630
   D149       1.99912   0.00004   0.00005  -0.00778  -0.00772   1.99140
   D150      -2.21196  -0.00009   0.00006  -0.00914  -0.00908  -2.22104
   D151      -0.15891  -0.00003   0.00006  -0.00818  -0.00812  -0.16703
   D152      -0.14664  -0.00002   0.00004  -0.00782  -0.00777  -0.15441
   D153       1.92547  -0.00014   0.00005  -0.00918  -0.00913   1.91634
   D154      -2.30466  -0.00008   0.00004  -0.00822  -0.00817  -2.31284
   D155      -0.59473   0.00002   0.00002  -0.00124  -0.00122  -0.59595
   D156      -2.82342  -0.00004   0.00004  -0.00294  -0.00290  -2.82631
   D157       1.48344  -0.00001   0.00002  -0.00149  -0.00147   1.48197
   D158       1.64137   0.00002   0.00000  -0.00048  -0.00048   1.64089
   D159      -0.58732  -0.00004   0.00003  -0.00218  -0.00215  -0.58947
   D160      -2.56365  -0.00001   0.00000  -0.00073  -0.00072  -2.56437
   D161      -2.53908   0.00002   0.00000  -0.00065  -0.00065  -2.53972
   D162       1.51542  -0.00003   0.00003  -0.00235  -0.00232   1.51310
   D163      -0.46091  -0.00000   0.00001  -0.00090  -0.00089  -0.46180
   D164      -1.45384   0.00001   0.00001  -0.00032  -0.00030  -1.45414
   D165       2.91085   0.00001   0.00002  -0.00065  -0.00063   2.91023
   D166       0.70960  -0.00003   0.00007  -0.00254  -0.00247   0.70713
   D167       2.58037   0.00001  -0.00001   0.00116   0.00115   2.58152
   D168       0.66188   0.00002  -0.00000   0.00083   0.00083   0.66271
   D169      -1.53938  -0.00003   0.00004  -0.00105  -0.00101  -1.54040
   D170       0.45725  -0.00000  -0.00001   0.00090   0.00089   0.45815
   D171      -1.46124   0.00000   0.00000   0.00057   0.00057  -1.46067
   D172       2.62069  -0.00005   0.00005  -0.00132  -0.00128   2.61941
   D173      -1.54581  -0.00000  -0.00002   0.00068   0.00066  -1.54515
   D174       2.56486   0.00001  -0.00003   0.00183   0.00180   2.56666
   D175       0.45842  -0.00001  -0.00001   0.00089   0.00088   0.45930
   D176       0.53279   0.00001  -0.00004   0.00163   0.00159   0.53439
   D177      -1.63972   0.00003  -0.00004   0.00278   0.00273  -1.63698
   D178       2.53702   0.00001  -0.00002   0.00184   0.00181   2.53884
   D179       2.74924   0.00004  -0.00004   0.00231   0.00227   2.75150
   D180       0.57672   0.00005  -0.00005   0.00346   0.00341   0.58013
   D181      -1.52972   0.00003  -0.00003   0.00251   0.00248  -1.52724
   D182       1.43682  -0.00003   0.00000  -0.00090  -0.00090   1.43592
   D183      -2.89217  -0.00004   0.00001  -0.00154  -0.00153  -2.89370
   D184      -0.66588   0.00001  -0.00002   0.00034   0.00032  -0.66556
   D185      -0.45558  -0.00001   0.00001  -0.00099  -0.00098  -0.45656
   D186       1.49862  -0.00003   0.00001  -0.00163  -0.00161   1.49701
   D187      -2.55828   0.00003  -0.00001   0.00025   0.00024  -2.55804
   D188      -2.57177  -0.00004   0.00004  -0.00242  -0.00238  -2.57415
   D189      -0.61757  -0.00006   0.00004  -0.00306  -0.00301  -0.62058
   D190       1.60872   0.00000   0.00002  -0.00118  -0.00116   1.60756
   D191       0.84037   0.00001   0.00001  -0.00077  -0.00076   0.83961
   D192      -1.26471   0.00001   0.00001  -0.00074  -0.00073  -1.26544
   D193       2.94525   0.00000   0.00001  -0.00092  -0.00091   2.94434
   D194      -0.78751  -0.00000   0.00001  -0.00043  -0.00042  -0.78793
   D195      -2.89259  -0.00000   0.00001  -0.00040  -0.00039  -2.89299
   D196       1.31737  -0.00001   0.00001  -0.00058  -0.00057   1.31679
   D197       3.13784  -0.00000  -0.00001  -0.00022  -0.00023   3.13761
   D198       1.03276  -0.00000  -0.00001  -0.00019  -0.00020   1.03256
   D199      -1.04047  -0.00001  -0.00001  -0.00037  -0.00038  -1.04085
   D200      -0.86136   0.00001   0.00003  -0.00092  -0.00088  -0.86224
   D201      -2.99276   0.00001   0.00002  -0.00061  -0.00059  -2.99335
   D202       1.23011   0.00002   0.00002  -0.00033  -0.00031   1.22979
   D203       0.93695  -0.00002   0.00007  -0.00282  -0.00276   0.93420
   D204      -1.19445  -0.00002   0.00006  -0.00252  -0.00246  -1.19691
   D205       3.02842  -0.00001   0.00006  -0.00224  -0.00218   3.02623
   D206      -3.10060   0.00000   0.00006  -0.00160  -0.00154  -3.10214
   D207       1.05118   0.00000   0.00005  -0.00129  -0.00125   1.04994
   D208      -1.00913   0.00001   0.00004  -0.00101  -0.00097  -1.01010
   D209      -1.21558   0.00048   0.00033  -0.00042  -0.00009  -1.21567
   D210       2.87358   0.00043   0.00034   0.00143   0.00177   2.87535
   D211       0.78892   0.00067   0.00035   0.00348   0.00384   0.79276
   D212       2.43752   0.00019   0.00063  -0.00700  -0.00636   2.43116
   D213      -1.60296   0.00023   0.00062  -0.00787  -0.00725  -1.61021
   D214       0.46741   0.00023   0.00062  -0.01040  -0.00978   0.45763
   D215       0.05879   0.00030   0.00028   0.00525   0.00553   0.06432
   D216      -3.09281   0.00016   0.00020   0.00476   0.00497  -3.08784
   D217       3.12983  -0.00016  -0.00009  -0.00056  -0.00065   3.12918
         Item               Value     Threshold  Converged?
 Maximum Force            0.001290     0.000450     NO 
 RMS     Force            0.000149     0.000300     YES
 Maximum Displacement     0.171021     0.001800     NO 
 RMS     Displacement     0.035795     0.001200     NO 
 Predicted change in Energy=-4.639937D-05
 GradGradGradGradGradGradGradGradGradGradGradGradGradGradGradGradGradGrad

 Stoichiometry    C20H32N2O8(3)
 Framework group  C1[X(C20H32N2O8)]
 Deg. of freedom   180
 Full point group                 C1      NOp   1
 Largest Abelian subgroup         C1      NOp   1
 Largest concise Abelian subgroup C1      NOp   1
                         Standard orientation:                         
 ---------------------------------------------------------------------
 Center     Atomic      Atomic             Coordinates (Angstroms)
 Number     Number       Type             X           Y           Z
 ---------------------------------------------------------------------
      1          6           0       -2.121122   -0.096203    0.938287
      2          6           0       -2.981082    0.511361   -1.514569
      3          1           0       -2.522619    0.171806   -2.447606
      4          1           0       -3.388761    1.509077   -1.702605
      5          6           0       -4.094281   -0.455663   -1.113153
      6          1           0       -4.816523   -0.581469   -1.925894
      7          6           0       -3.456158   -1.715390   -0.485247
      8          1           0       -2.494605   -2.044045   -0.884503
      9          1           0       -4.128107   -2.572133   -0.454241
     10          6           0       -3.446821   -0.924899    0.848881
     11          1           0       -3.589924   -1.467415    1.786712
     12          6           0       -4.657055   -0.093550    0.291757
     13          6           0       -5.966351   -0.830131    0.602195
     14          1           0       -5.921702   -1.899999    0.389486
     15          1           0       -6.781645   -0.405980    0.007045
     16          1           0       -6.225036   -0.710953    1.659251
     17          6           0       -4.863532    1.381992    0.624417
     18          1           0       -4.001131    2.014665    0.413081
     19          1           0       -5.126160    1.510360    1.679095
     20          1           0       -5.699074    1.765132    0.028496
     21          6           0       -1.872002    0.623009   -0.439641
     22          6           0       -2.078478    0.808790    2.178205
     23          1           0       -1.078436    1.233313    2.280406
     24          1           0       -2.296406    0.193523    3.053638
     25          1           0       -2.790942    1.629162    2.125678
     26          8           0       -1.181072   -1.084141    1.106825
     27          1           0       -0.957399    0.187131   -0.827172
     28          8           0       -1.599400    2.016841   -0.158917
     29          7           0       -0.562492    2.589113   -0.867847
     30          8           0        0.004579    1.926490   -1.710425
     31          8           0       -0.352687    3.729573   -0.550988
     32          6           0        2.141134    0.167425    0.881236
     33          6           0        3.038414   -0.609731   -1.493754
     34          1           0        2.623470   -0.321708   -2.463775
     35          1           0        3.424045   -1.627949   -1.600721
     36          6           0        4.163127    0.353268   -1.113477
     37          1           0        4.904093    0.425508   -1.915830
     38          6           0        3.540886    1.655839   -0.557692
     39          1           0        2.592895    1.988265   -0.990718
     40          1           0        4.230903    2.498595   -0.555087
     41          6           0        3.484546    0.922005    0.809067
     42          1           0        3.615729    1.508690    1.722856
     43          6           0        4.688842    0.049413    0.320338
     44          6           0        6.013642    0.763233    0.614189
     45          1           0        6.001642    1.821587    0.345633
     46          1           0        6.828279    0.287956    0.057935
     47          1           0        6.250964    0.694339    1.680871
     48          6           0        4.845560   -1.412734    0.734975
     49          1           0        3.970274   -2.032193    0.534436
     50          1           0        5.075422   -1.489789    1.802566
     51          1           0        5.684717   -1.854094    0.186325
     52          6           0        1.887359   -0.616453   -0.458569
     53          6           0        2.005492   -0.686838    2.171308
     54          1           0        0.991197   -1.077640    2.261222
     55          1           0        2.237571   -0.054135    3.029055
     56          1           0        2.697747   -1.525694    2.135883
     57          8           0        1.137784    1.093044    1.063445
     58          1           0        1.014668   -0.146037   -0.901560
     59          8           0        1.526668   -1.976587   -0.123043
     60          7           0        0.512474   -2.539685   -0.872262
     61          8           0        0.043096   -1.901314   -1.789770
     62          8           0        0.220067   -3.646699   -0.507343
 ---------------------------------------------------------------------
 Rotational constants (GHZ):           0.3018753           0.1078291           0.0949688
 Standard basis: 6-31++G(d,p) (6D, 7F)
 There are   762 symmetry adapted cartesian basis functions of A   symmetry.
 There are   762 symmetry adapted basis functions of A   symmetry.
   762 basis functions,  1216 primitive gaussians,   762 cartesian basis functions
   116 alpha electrons      114 beta electrons
       nuclear repulsion energy      3504.0672008311 Hartrees.
 NAtoms=   62 NActive=   62 NUniq=   62 SFac= 1.00D+00 NAtFMM=   60 NAOKFM=T Big=T
 Integral buffers will be    131072 words long.
 Raffenetti 2 integral format.
 Two-electron integral symmetry is turned on.
 Nuclear repulsion after empirical dispersion term =     3503.9980012345 Hartrees.
 One-electron integrals computed using PRISM.
 NBasis=   762 RedAO= T EigKep=  1.72D-06  NBF=   762
 NBsUse=   760 1.00D-06 EigRej=  7.99D-07 NBFU=   760
 Initial guess from the checkpoint file:  "/wrk/hasangal/alkoxy/alphapine-conformarsampling/Alpha-Pinene-RO-NO3down-Oup/SYS_2A/DFT_high/calc-LM/TMP/G1647198123/Gau-30512.chk"
 B after Tr=     0.000000   -0.000000    0.000000
         Rot=    0.999994    0.003538    0.000528   -0.000280 Ang=   0.41 deg.
 Initial guess <Sx>= 0.0000 <Sy>= 0.0000 <Sz>= 1.0000 <S**2>= 2.0085 S= 1.0028
 ExpMin= 3.60D-02 ExpMax= 5.48D+03 ExpMxC= 8.25D+02 IAcc=3 IRadAn=         7 AccDes= 0.00D+00
 Harris functional with IExCor= 4639 and IRadAn=       7 diagonalized for initial guess.
 HarFok:  IExCor= 4639 AccDes= 0.00D+00 IRadAn=         7 IDoV= 1 UseB2=F ITyADJ=14
 ICtDFT=  3500011 ScaDFX=  1.000000  1.000000  1.000000  1.000000
 FoFCou: FMM=F IPFlag=           0 FMFlag=      100000 FMFlg1=        2001
         NFxFlg=           0 DoJE=T BraDBF=F KetDBF=T FulRan=T
         wScrn=  0.000000 ICntrl=       500 IOpCl=  0 I1Cent=   200000004 NGrid=           0
         NMat0=    1 NMatS0=      1 NMatT0=    0 NMatD0=    1 NMtDS0=    0 NMtDT0=    0
 Petite list used in FoFCou.
 Requested convergence on RMS density matrix=1.00D-08 within 128 cycles.
 Requested convergence on MAX density matrix=1.00D-06.
 Requested convergence on             energy=1.00D-06.
 No special actions if energy rises.
 Restarting incremental Fock formation.
 SCF Done:  E(UwB97XD) =  -1491.89458852     A.U. after   31 cycles
            NFock= 31  Conv=0.13D-08     -V/T= 2.0088
 <Sx>= 0.0000 <Sy>= 0.0000 <Sz>= 1.0000 <S**2>= 2.0085 S= 1.0028
 <L.S>= 0.000000000000E+00
 Annihilation of the first spin contaminant:
 S**2 before annihilation     2.0085,   after     2.0000
 Calling FoFJK, ICntrl=      2127 FMM=T ISym2X=0 I1Cent= 0 IOpClX= 1 NMat=1 NMatS=1 NMatT=0.
 ***** Axes restored to original set *****
 -------------------------------------------------------------------
 Center     Atomic                   Forces (Hartrees/Bohr)
 Number     Number              X              Y              Z
 -------------------------------------------------------------------
      1        6          -0.000033040   -0.000205922   -0.000236071
      2        6          -0.000006687    0.000014178    0.000171118
      3        1           0.000126447   -0.000139930   -0.000356523
      4        1          -0.000216411    0.000247960   -0.000141181
      5        6           0.000139953    0.000013696    0.000152033
      6        1          -0.000228369   -0.000087551   -0.000260697
      7        6           0.000065197    0.000340299    0.000061104
      8        1           0.000225306   -0.000045677   -0.000164794
      9        1          -0.000220880   -0.000281158   -0.000067117
     10        6           0.000072956    0.000115813   -0.000141583
     11        1          -0.000084521   -0.000172939    0.000224135
     12        6           0.000192439   -0.000086755    0.000035515
     13        6           0.000319425    0.000217167   -0.000054896
     14        1          -0.000050440   -0.000348187   -0.000052895
     15        1          -0.000366447    0.000149787   -0.000228132
     16        1          -0.000142991    0.000020981    0.000428599
     17        6           0.000080225   -0.000334942   -0.000071377
     18        1           0.000112978    0.000170715   -0.000021995
     19        1          -0.000102051    0.000075307    0.000443237
     20        1          -0.000355596    0.000230300   -0.000245442
     21        6           0.000182526   -0.000141272    0.000370520
     22        6           0.000072884   -0.000127591   -0.000320004
     23        1           0.000274944    0.000123175    0.000229394
     24        1          -0.000071483   -0.000167315    0.000388703
     25        1          -0.000276021    0.000233814    0.000059614
     26        8           0.000651033   -0.000310256   -0.000108526
     27        1           0.000062985   -0.000344793    0.000235291
     28        8           0.000240207    0.000297529   -0.000702800
     29        7          -0.000183460    0.000131839    0.000382948
     30        8          -0.000172081    0.000309785   -0.000284881
     31        8           0.000117323   -0.000043592   -0.000013533
     32        6          -0.000085395    0.000073832   -0.000263017
     33        6           0.000026107    0.000067318    0.000125333
     34        1          -0.000131304    0.000061877   -0.000357526
     35        1           0.000235207   -0.000253212   -0.000105093
     36        6          -0.000120422   -0.000021700    0.000190406
     37        1           0.000241769    0.000082662   -0.000250814
     38        6          -0.000147104   -0.000258310    0.000079640
     39        1          -0.000089873    0.000026419   -0.000140114
     40        1           0.000235382    0.000269166   -0.000029437
     41        6          -0.000002959   -0.000154280   -0.000172966
     42        1           0.000049918    0.000204487    0.000246739
     43        6          -0.000252410    0.000089858   -0.000051700
     44        6          -0.000342764   -0.000213977   -0.000021794
     45        1           0.000041217    0.000343843   -0.000078141
     46        1           0.000348249   -0.000176514   -0.000216382
     47        1           0.000143979   -0.000005761    0.000440634
     48        6           0.000014990    0.000322405   -0.000149041
     49        1          -0.000104556   -0.000192573   -0.000100660
     50        1           0.000098401   -0.000071245    0.000452149
     51        1           0.000351588   -0.000244063   -0.000235262
     52        6           0.000046982    0.000140712    0.000024321
     53        6          -0.000186573    0.000005765   -0.000212234
     54        1          -0.000338796   -0.000007939    0.000137310
     55        1           0.000052311    0.000120881    0.000392684
     56        1           0.000114662   -0.000195499    0.000165263
     57        8          -0.000001848    0.000024568   -0.000057106
     58        1          -0.000198177   -0.000108087    0.000266057
     59        8          -0.000184595    0.000099284   -0.000144850
     60        7          -0.000428989    0.000133936    0.000099941
     61        8           0.000184445    0.000113509    0.000141560
     62        8           0.000004209   -0.000131829    0.000114337
 -------------------------------------------------------------------
 Cartesian Forces:  Max     0.000702800 RMS     0.000211692

 GradGradGradGradGradGradGradGradGradGradGradGradGradGradGradGradGradGrad
 Berny optimization.
 Using GEDIIS/GDIIS optimizer.
 FormGI is forming the generalized inverse of G from B-inverse, IUseBI=4.
 Internal  Forces:  Max     0.002215287 RMS     0.000248126
 Search for a local minimum.
 Step number   5 out of a maximum of  372
 All quantities printed in internal units (Hartrees-Bohrs-Radians)
 Mixed Optimization -- En-DIIS/RFO-DIIS
 Swapping is turned off.
 Update second derivatives using D2CorX and points    2    3    1    4    5
 DE=  4.16D-05 DEPred=-4.64D-05 R=-8.96D-01
 Trust test=-8.96D-01 RLast= 1.08D-01 DXMaxT set to 5.00D-02
 ITU= -1  0 -1 -1  0
     Eigenvalues ---    0.00230   0.00249   0.00253   0.00259   0.00283
     Eigenvalues ---    0.00309   0.00319   0.00392   0.00408   0.00443
     Eigenvalues ---    0.00856   0.00900   0.01194   0.01284   0.01504
     Eigenvalues ---    0.01518   0.01638   0.01915   0.02143   0.02189
     Eigenvalues ---    0.02707   0.02737   0.02752   0.02766   0.02881
     Eigenvalues ---    0.02893   0.02955   0.03132   0.03136   0.03193
     Eigenvalues ---    0.03365   0.03488   0.03540   0.03563   0.03633
     Eigenvalues ---    0.03918   0.04004   0.04430   0.04457   0.04535
     Eigenvalues ---    0.04675   0.04784   0.04894   0.05136   0.05192
     Eigenvalues ---    0.05195   0.05232   0.05270   0.05284   0.05420
     Eigenvalues ---    0.05586   0.05599   0.05631   0.05640   0.05645
     Eigenvalues ---    0.05728   0.05762   0.05770   0.05817   0.05856
     Eigenvalues ---    0.05863   0.06021   0.06398   0.06690   0.06715
     Eigenvalues ---    0.06781   0.06986   0.07061   0.07702   0.07922
     Eigenvalues ---    0.08255   0.08289   0.08527   0.08748   0.08806
     Eigenvalues ---    0.09109   0.09257   0.09447   0.09565   0.10333
     Eigenvalues ---    0.10357   0.11666   0.11700   0.12085   0.12502
     Eigenvalues ---    0.14229   0.14817   0.15980   0.16000   0.16000
     Eigenvalues ---    0.16000   0.16000   0.16000   0.16000   0.16000
     Eigenvalues ---    0.16000   0.16000   0.16000   0.16000   0.16000
     Eigenvalues ---    0.16000   0.16000   0.16000   0.16000   0.16001
     Eigenvalues ---    0.16446   0.17905   0.18071   0.19645   0.20848
     Eigenvalues ---    0.20911   0.21640   0.21918   0.23585   0.23777
     Eigenvalues ---    0.24498   0.24534   0.24714   0.24998   0.24999
     Eigenvalues ---    0.25000   0.25199   0.25273   0.25946   0.26555
     Eigenvalues ---    0.27034   0.27265   0.27429   0.27548   0.28067
     Eigenvalues ---    0.28852   0.28906   0.29018   0.29056   0.29163
     Eigenvalues ---    0.29602   0.29724   0.32222   0.33982   0.33999
     Eigenvalues ---    0.34050   0.34053   0.34061   0.34069   0.34095
     Eigenvalues ---    0.34128   0.34144   0.34173   0.34181   0.34199
     Eigenvalues ---    0.34218   0.34233   0.34251   0.34333   0.34358
     Eigenvalues ---    0.34394   0.34423   0.34442   0.34503   0.34526
     Eigenvalues ---    0.34552   0.34606   0.34649   0.34741   0.34755
     Eigenvalues ---    0.34839   0.34915   0.35256   0.36810   0.38719
     Eigenvalues ---    0.39210   0.41511   0.49011   0.49169   0.49701
     Eigenvalues ---    0.50751   0.98770   0.98980   1.03809   1.04025
 En-DIIS/RFO-DIIS/Sim-DIIS IScMMF=       -3 using points:     5    4
 RFO step:  Lambda=-1.54241003D-04.
 DidBck=T Rises=T En-DIIS coefs:    0.42422    0.57578
 Iteration  1 RMS(Cart)=  0.02822492 RMS(Int)=  0.00015046
 Iteration  2 RMS(Cart)=  0.00033952 RMS(Int)=  0.00000059
 Iteration  3 RMS(Cart)=  0.00000004 RMS(Int)=  0.00000059
 Variable       Old X    -DE/DX   Delta X   Delta X   Delta X     New X
                                 (Linear)    (Quad)   (Total)
    R1        2.95922   0.00018   0.00022   0.00007   0.00029   2.95952
    R2        2.97475   0.00006   0.00036   0.00026   0.00062   2.97537
    R3        2.90196   0.00033   0.00065  -0.00020   0.00045   2.90241
    R4        2.59665   0.00066  -0.00007   0.00039   0.00033   2.59698
    R5        2.06667   0.00040   0.00118  -0.00079   0.00039   2.06706
    R6        2.06750   0.00033   0.00107  -0.00075   0.00032   2.06782
    R7        2.88793   0.00015   0.00044  -0.00025   0.00020   2.88813
    R8        2.92633   0.00028   0.00115  -0.00077   0.00038   2.92670
    R9        2.06837   0.00035   0.00109  -0.00075   0.00033   2.06871
   R10        2.92045  -0.00002  -0.00018   0.00012  -0.00007   2.92038
   R11        2.94070   0.00031   0.00009   0.00022   0.00031   2.94102
   R12        2.06318   0.00027   0.00088  -0.00071   0.00017   2.06335
   R13        2.05840   0.00036   0.00113  -0.00080   0.00033   2.05873
   R14        2.93051   0.00001   0.00022  -0.00001   0.00021   2.93072
   R15        2.06519   0.00029   0.00081  -0.00053   0.00028   2.06548
   R16        2.96765   0.00034   0.00015   0.00009   0.00024   2.96789
   R17        2.89885   0.00020   0.00044  -0.00021   0.00023   2.89908
   R18        2.88486   0.00020   0.00035  -0.00011   0.00025   2.88511
   R19        2.06305   0.00035   0.00126  -0.00094   0.00031   2.06337
   R20        2.06907   0.00046   0.00144  -0.00101   0.00043   2.06950
   R21        2.06879   0.00045   0.00144  -0.00102   0.00042   2.06921
   R22        2.06030   0.00019   0.00097  -0.00082   0.00015   2.06044
   R23        2.06819   0.00046   0.00144  -0.00101   0.00044   2.06863
   R24        2.07013   0.00049   0.00152  -0.00105   0.00046   2.07060
   R25        2.04987  -0.00041   0.00029  -0.00033  -0.00004   2.04983
   R26        2.73579   0.00055  -0.00035   0.00090   0.00056   2.73634
   R27        2.06210   0.00032   0.00121  -0.00093   0.00028   2.06238
   R28        2.06355   0.00042   0.00143  -0.00104   0.00039   2.06394
   R29        2.05570   0.00035   0.00111  -0.00082   0.00029   2.05599
   R30        3.78209  -0.00045   0.00695  -0.00866  -0.00170   3.78038
   R31        2.60841  -0.00005  -0.00042   0.00056   0.00014   2.60855
   R32        2.29162  -0.00005  -0.00017   0.00016  -0.00002   2.29160
   R33        2.27166  -0.00002  -0.00002  -0.00001  -0.00002   2.27163
   R34        2.91493   0.00023   0.00028  -0.00008   0.00020   2.91513
   R35        2.97231   0.00005   0.00041  -0.00009   0.00032   2.97262
   R36        2.93513   0.00047   0.00059   0.00009   0.00068   2.93581
   R37        2.60253   0.00001  -0.00020   0.00022   0.00001   2.60254
   R38        2.06670   0.00038   0.00115  -0.00077   0.00038   2.06709
   R39        2.06743   0.00033   0.00109  -0.00078   0.00031   2.06774
   R40        2.88885   0.00016   0.00049  -0.00022   0.00028   2.88912
   R41        2.92546   0.00044   0.00104  -0.00054   0.00050   2.92597
   R42        2.06838   0.00035   0.00108  -0.00075   0.00034   2.06872
   R43        2.92314  -0.00007  -0.00025   0.00023  -0.00003   2.92311
   R44        2.94247   0.00018   0.00013  -0.00001   0.00012   2.94259
   R45        2.06725   0.00014   0.00085  -0.00073   0.00013   2.06737
   R46        2.05830   0.00036   0.00115  -0.00082   0.00033   2.05863
   R47        2.93347   0.00008   0.00007   0.00004   0.00011   2.93358
   R48        2.06700   0.00032   0.00087  -0.00055   0.00032   2.06731
   R49        2.95825   0.00028   0.00011   0.00041   0.00052   2.95878
   R50        2.89750   0.00016   0.00041  -0.00022   0.00019   2.89769
   R51        2.88724   0.00021   0.00033  -0.00007   0.00027   2.88751
   R52        2.06351   0.00035   0.00127  -0.00095   0.00032   2.06382
   R53        2.06918   0.00045   0.00143  -0.00100   0.00042   2.06960
   R54        2.06912   0.00046   0.00145  -0.00102   0.00043   2.06956
   R55        2.06151   0.00021   0.00096  -0.00081   0.00016   2.06166
   R56        2.06882   0.00047   0.00146  -0.00102   0.00044   2.06926
   R57        2.07009   0.00049   0.00151  -0.00105   0.00046   2.07056
   R58        2.05200  -0.00028   0.00023  -0.00025  -0.00002   2.05199
   R59        2.73367  -0.00005  -0.00033   0.00040   0.00007   2.73374
   R60        2.06111   0.00033   0.00106  -0.00080   0.00026   2.06136
   R61        2.06137   0.00039   0.00135  -0.00099   0.00037   2.06173
   R62        2.05638   0.00022   0.00110  -0.00094   0.00015   2.05653
   R63        2.60960  -0.00006  -0.00045   0.00056   0.00011   2.60971
   R64        2.29090  -0.00012  -0.00011   0.00006  -0.00005   2.29085
   R65        2.27093   0.00016   0.00006  -0.00005   0.00001   2.27095
    A1        1.90263  -0.00012  -0.00032   0.00017  -0.00015   1.90248
    A2        1.96219  -0.00024  -0.00054   0.00030  -0.00024   1.96194
    A3        1.77796   0.00025   0.00072  -0.00076  -0.00004   1.77793
    A4        2.01875   0.00038   0.00083   0.00001   0.00084   2.01959
    A5        1.90454  -0.00025   0.00012  -0.00036  -0.00023   1.90431
    A6        1.88145  -0.00003  -0.00081   0.00052  -0.00030   1.88115
    A7        1.86786  -0.00004  -0.00069   0.00064  -0.00005   1.86782
    A8        1.91027  -0.00017  -0.00038   0.00004  -0.00034   1.90993
    A9        1.89058   0.00020   0.00016  -0.00028  -0.00012   1.89046
   A10        1.92918   0.00016  -0.00000  -0.00004  -0.00005   1.92913
   A11        1.89698   0.00000   0.00113  -0.00059   0.00054   1.89752
   A12        1.96600  -0.00016  -0.00024   0.00025   0.00001   1.96601
   A13        1.93729  -0.00002   0.00036  -0.00032   0.00004   1.93733
   A14        1.89836  -0.00011  -0.00097   0.00047  -0.00050   1.89787
   A15        1.93192   0.00018   0.00054   0.00012   0.00066   1.93258
   A16        2.07198  -0.00002  -0.00013  -0.00004  -0.00017   2.07181
   A17        2.04709  -0.00001   0.00000  -0.00001  -0.00001   2.04708
   A18        1.54299  -0.00000   0.00009  -0.00012  -0.00002   1.54296
   A19        2.04930  -0.00007  -0.00061   0.00033  -0.00028   2.04901
   A20        1.98011  -0.00005   0.00067  -0.00089  -0.00021   1.97989
   A21        1.50727   0.00012   0.00020  -0.00014   0.00006   1.50733
   A22        1.89330   0.00002  -0.00084   0.00090   0.00005   1.89335
   A23        2.05189   0.00001   0.00025  -0.00006   0.00018   2.05207
   A24        1.96076  -0.00003   0.00066  -0.00047   0.00020   1.96096
   A25        1.90072   0.00002   0.00015  -0.00006   0.00009   1.90081
   A26        1.90135  -0.00002   0.00081  -0.00077   0.00004   1.90139
   A27        1.97417   0.00006  -0.00006   0.00025   0.00019   1.97436
   A28        2.07651  -0.00001  -0.00050   0.00040  -0.00010   2.07641
   A29        1.53079  -0.00002  -0.00006  -0.00003  -0.00009   1.53070
   A30        2.05593  -0.00002  -0.00054   0.00040  -0.00014   2.05579
   A31        1.48910  -0.00009   0.00013  -0.00020  -0.00007   1.48903
   A32        1.96020   0.00005   0.00027  -0.00023   0.00005   1.96025
   A33        2.06072   0.00012   0.00024   0.00004   0.00028   2.06100
   A34        1.90898   0.00008  -0.00009   0.00013   0.00004   1.90902
   A35        2.13957   0.00008   0.00089  -0.00039   0.00050   2.14007
   A36        1.88028  -0.00020  -0.00113   0.00048  -0.00064   1.87964
   A37        1.97819   0.00008   0.00084  -0.00073   0.00010   1.97830
   A38        1.91722   0.00003   0.00053  -0.00049   0.00003   1.91726
   A39        1.92283   0.00004   0.00040  -0.00032   0.00008   1.92291
   A40        1.87987  -0.00006  -0.00066   0.00058  -0.00008   1.87979
   A41        1.88019  -0.00006  -0.00069   0.00062  -0.00007   1.88012
   A42        1.88254  -0.00004  -0.00052   0.00044  -0.00008   1.88246
   A43        1.99507   0.00008   0.00043  -0.00025   0.00018   1.99525
   A44        1.93458   0.00000   0.00056  -0.00057  -0.00001   1.93457
   A45        1.89935   0.00007   0.00049  -0.00037   0.00011   1.89946
   A46        1.88446  -0.00005  -0.00044   0.00037  -0.00006   1.88440
   A47        1.87016  -0.00008  -0.00076   0.00058  -0.00017   1.86999
   A48        1.87567  -0.00004  -0.00039   0.00032  -0.00007   1.87561
   A49        2.05029   0.00020   0.00009  -0.00026  -0.00017   2.05012
   A50        1.83647  -0.00116  -0.00186  -0.00156  -0.00342   1.83305
   A51        1.87543   0.00046  -0.00022   0.00164   0.00142   1.87685
   A52        1.90383   0.00061   0.00041   0.00039   0.00080   1.90462
   A53        1.91652  -0.00054   0.00097  -0.00181  -0.00085   1.91567
   A54        1.87274   0.00046   0.00057   0.00187   0.00244   1.87519
   A55        1.90746   0.00024   0.00203  -0.00151   0.00052   1.90798
   A56        1.88569   0.00006   0.00062  -0.00064  -0.00002   1.88567
   A57        1.96845   0.00001   0.00056  -0.00043   0.00013   1.96858
   A58        1.90393  -0.00016  -0.00131   0.00091  -0.00041   1.90353
   A59        1.88741  -0.00007  -0.00073   0.00083   0.00010   1.88751
   A60        1.91019  -0.00009  -0.00124   0.00089  -0.00034   1.90984
   A61        2.71641  -0.00028  -0.00016  -0.00048  -0.00064   2.71578
   A62        2.02754   0.00135  -0.00023   0.00287   0.00263   2.03017
   A63        2.07327   0.00022  -0.00076   0.00148   0.00072   2.07399
   A64        1.97041  -0.00000   0.00026  -0.00046  -0.00020   1.97021
   A65        2.23944  -0.00022   0.00050  -0.00104  -0.00055   2.23889
   A66        1.92246  -0.00007  -0.00017   0.00010  -0.00007   1.92239
   A67        1.96489   0.00012   0.00001   0.00076   0.00077   1.96566
   A68        1.88800   0.00001  -0.00044  -0.00000  -0.00045   1.88755
   A69        2.00348   0.00008   0.00051   0.00045   0.00096   2.00445
   A70        1.90722  -0.00001  -0.00001  -0.00041  -0.00042   1.90680
   A71        1.76822  -0.00015   0.00006  -0.00106  -0.00100   1.76722
   A72        1.86724  -0.00003  -0.00069   0.00058  -0.00011   1.86713
   A73        1.91121   0.00005  -0.00010   0.00039   0.00030   1.91151
   A74        1.88823  -0.00001   0.00051  -0.00031   0.00020   1.88844
   A75        1.92973  -0.00009  -0.00041  -0.00026  -0.00067   1.92906
   A76        1.90014   0.00014   0.00080  -0.00068   0.00012   1.90025
   A77        1.96431  -0.00005  -0.00012   0.00029   0.00017   1.96447
   A78        1.93616   0.00004   0.00029  -0.00020   0.00009   1.93624
   A79        1.90063  -0.00003  -0.00070   0.00104   0.00034   1.90097
   A80        1.93321   0.00005   0.00035  -0.00055  -0.00020   1.93301
   A81        2.07159  -0.00005  -0.00019  -0.00008  -0.00028   2.07132
   A82        2.04804  -0.00005   0.00009  -0.00002   0.00007   2.04811
   A83        1.54008   0.00004   0.00008  -0.00012  -0.00004   1.54004
   A84        2.05134  -0.00003  -0.00063   0.00044  -0.00019   2.05114
   A85        1.97966  -0.00005   0.00067  -0.00088  -0.00020   1.97946
   A86        1.50362   0.00007   0.00030  -0.00019   0.00011   1.50373
   A87        1.89105   0.00001  -0.00070   0.00074   0.00004   1.89109
   A88        2.04961   0.00001   0.00009   0.00008   0.00017   2.04978
   A89        1.96780  -0.00000   0.00056  -0.00048   0.00008   1.96788
   A90        1.87974   0.00000  -0.00002  -0.00079  -0.00081   1.87894
   A91        1.90472  -0.00007   0.00083  -0.00093  -0.00010   1.90462
   A92        1.99537   0.00014  -0.00011   0.00150   0.00139   1.99676
   A93        2.06876   0.00000  -0.00061   0.00024  -0.00037   2.06839
   A94        1.53149  -0.00004  -0.00002  -0.00019  -0.00022   1.53128
   A95        2.05729  -0.00001  -0.00030   0.00034   0.00004   2.05733
   A96        1.48968  -0.00008   0.00016  -0.00022  -0.00006   1.48962
   A97        1.95772   0.00009   0.00030  -0.00023   0.00007   1.95779
   A98        2.06154   0.00003   0.00028  -0.00042  -0.00014   2.06140
   A99        1.92342   0.00003  -0.00025   0.00016  -0.00009   1.92333
   A100       2.12659   0.00018   0.00093   0.00021   0.00113   2.12773
   A101       1.88062  -0.00020  -0.00111   0.00037  -0.00074   1.87988
   A102       1.97642   0.00005   0.00082  -0.00077   0.00005   1.97647
   A103       1.92132   0.00001   0.00042  -0.00041   0.00001   1.92132
   A104       1.92270   0.00006   0.00043  -0.00032   0.00011   1.92281
   A105       1.87962  -0.00004  -0.00066   0.00059  -0.00006   1.87955
   A106       1.87859  -0.00005  -0.00061   0.00056  -0.00005   1.87855
   A107       1.88214  -0.00004  -0.00051   0.00044  -0.00007   1.88207
   A108       1.99460   0.00007   0.00051  -0.00032   0.00019   1.99479
   A109       1.93215   0.00004   0.00054  -0.00042   0.00012   1.93226
   A110       1.90523   0.00004   0.00040  -0.00042  -0.00002   1.90521
   A111       1.88364  -0.00003  -0.00047   0.00055   0.00008   1.88372
   A112       1.86897  -0.00009  -0.00074   0.00042  -0.00032   1.86865
   A113       1.87466  -0.00004  -0.00033   0.00025  -0.00008   1.87458
   A114       2.03473   0.00004   0.00041  -0.00014   0.00027   2.03500
   A115       1.83514  -0.00012  -0.00052  -0.00010  -0.00061   1.83453
   A116       1.88730  -0.00014  -0.00109   0.00154   0.00045   1.88774
   A117       1.89957   0.00031   0.00156   0.00002   0.00157   1.90114
   A118       1.92258   0.00029   0.00111  -0.00130  -0.00019   1.92239
   A119       1.87712  -0.00045  -0.00175   0.00005  -0.00170   1.87542
   A120       1.92490  -0.00002   0.00078  -0.00081  -0.00003   1.92488
   A121       1.89180   0.00013   0.00059  -0.00043   0.00016   1.89196
   A122       1.91919   0.00024   0.00202  -0.00146   0.00056   1.91975
   A123       1.91862  -0.00013  -0.00142   0.00093  -0.00049   1.91814
   A124       1.89449  -0.00005  -0.00082   0.00093   0.00011   1.89460
   A125       1.91493  -0.00017  -0.00117   0.00085  -0.00032   1.91460
   A126       2.58461  -0.00222  -0.00212  -0.00115  -0.00327   2.58134
   A127       2.02715  -0.00017  -0.00076   0.00154   0.00078   2.02793
   A128       2.07174  -0.00029  -0.00084   0.00096   0.00012   2.07185
   A129       1.97097   0.00006   0.00027  -0.00038  -0.00010   1.97087
   A130       2.24042   0.00024   0.00058  -0.00061  -0.00004   2.24038
    D1        0.79754  -0.00014  -0.00186   0.00023  -0.00164   0.79590
    D2        3.08764  -0.00014  -0.00179   0.00012  -0.00166   3.08597
    D3       -0.87361  -0.00014  -0.00184   0.00020  -0.00165  -0.87525
    D4        3.05995   0.00008  -0.00145   0.00062  -0.00083   3.05913
    D5       -0.93313   0.00007  -0.00137   0.00051  -0.00085  -0.93398
    D6        1.38881   0.00007  -0.00143   0.00059  -0.00084   1.38797
    D7       -1.21386   0.00007  -0.00222   0.00093  -0.00129  -1.21516
    D8        1.07624   0.00007  -0.00214   0.00082  -0.00132   1.07492
    D9       -2.88501   0.00007  -0.00220   0.00090  -0.00131  -2.88631
   D10        0.10272  -0.00002   0.00208   0.00011   0.00220   0.10491
   D11       -2.01886  -0.00003   0.00295   0.00098   0.00393  -2.01493
   D12        2.27259  -0.00021   0.00326  -0.00114   0.00213   2.27471
   D13       -2.12822   0.00011   0.00244  -0.00046   0.00198  -2.12624
   D14        2.03339   0.00010   0.00330   0.00041   0.00371   2.03710
   D15        0.04164  -0.00008   0.00362  -0.00171   0.00192   0.04356
   D16        2.03080   0.00008   0.00283  -0.00087   0.00196   2.03276
   D17       -0.09077   0.00007   0.00369   0.00000   0.00369  -0.08708
   D18       -2.08252  -0.00011   0.00401  -0.00212   0.00189  -2.08062
   D19        2.97952   0.00003  -0.00113  -0.00012  -0.00125   2.97827
   D20        0.90991   0.00005  -0.00106   0.00001  -0.00104   0.90887
   D21       -1.20373   0.00012  -0.00029  -0.00039  -0.00068  -1.20441
   D22       -1.10266  -0.00003  -0.00136   0.00040  -0.00096  -1.10362
   D23        3.11092  -0.00001  -0.00128   0.00053  -0.00075   3.11017
   D24        0.99727   0.00005  -0.00051   0.00012  -0.00039   0.99689
   D25        1.03381  -0.00012  -0.00126   0.00035  -0.00092   1.03289
   D26       -1.03579  -0.00010  -0.00119   0.00048  -0.00071  -1.03650
   D27        3.13375  -0.00004  -0.00042   0.00007  -0.00035   3.13340
   D28       -0.95023   0.00001   0.00033   0.00029   0.00062  -0.94961
   D29        1.36014  -0.00014  -0.00035   0.00037   0.00002   1.36016
   D30        3.02804  -0.00012  -0.00044   0.00048   0.00003   3.02807
   D31        1.10281  -0.00004  -0.00074   0.00108   0.00033   1.10314
   D32       -2.87000  -0.00019  -0.00143   0.00115  -0.00027  -2.87028
   D33       -1.20210  -0.00017  -0.00152   0.00126  -0.00026  -1.20236
   D34       -3.05452  -0.00003   0.00055   0.00046   0.00100  -3.05352
   D35       -0.74415  -0.00017  -0.00014   0.00054   0.00039  -0.74375
   D36        0.92375  -0.00015  -0.00023   0.00064   0.00041   0.92416
   D37       -2.24570   0.00034  -0.00064  -0.00052  -0.00116  -2.24686
   D38       -0.15936  -0.00057  -0.00272  -0.00245  -0.00517  -0.16453
   D39        1.88837   0.00003  -0.00123  -0.00101  -0.00224   1.88613
   D40        2.01384   0.00028  -0.00052  -0.00081  -0.00133   2.01251
   D41       -2.18300  -0.00064  -0.00259  -0.00275  -0.00534  -2.18834
   D42       -0.13528  -0.00004  -0.00111  -0.00130  -0.00241  -0.13769
   D43       -0.13015   0.00017  -0.00116  -0.00050  -0.00166  -0.13181
   D44        1.95619  -0.00074  -0.00323  -0.00244  -0.00567   1.95052
   D45       -2.27926  -0.00014  -0.00175  -0.00099  -0.00274  -2.28201
   D46       -0.59669   0.00009   0.00061  -0.00029   0.00031  -0.59637
   D47       -2.82887   0.00017   0.00176  -0.00105   0.00071  -2.82815
   D48        1.48546   0.00015   0.00087  -0.00037   0.00050   1.48596
   D49        1.63993  -0.00007   0.00008  -0.00033  -0.00025   1.63968
   D50       -0.59225   0.00001   0.00123  -0.00108   0.00015  -0.59210
   D51       -2.56111  -0.00001   0.00034  -0.00041  -0.00007  -2.56118
   D52       -2.53989  -0.00009   0.00010  -0.00042  -0.00033  -2.54022
   D53        1.51111  -0.00001   0.00125  -0.00118   0.00007   1.51119
   D54       -0.45775  -0.00003   0.00036  -0.00050  -0.00014  -0.45789
   D55       -1.45863   0.00008   0.00060   0.00001   0.00061  -1.45802
   D56        2.92146   0.00002   0.00063  -0.00003   0.00059   2.92205
   D57        0.71719   0.00015   0.00178  -0.00055   0.00123   0.71842
   D58        2.57750  -0.00005  -0.00044   0.00037  -0.00007   2.57743
   D59        0.67440  -0.00011  -0.00041   0.00032  -0.00009   0.67431
   D60       -1.52986   0.00002   0.00073  -0.00020   0.00054  -1.52932
   D61        0.45223  -0.00002  -0.00034   0.00048   0.00014   0.45237
   D62       -1.45087  -0.00008  -0.00032   0.00044   0.00012  -1.45075
   D63        2.62805   0.00005   0.00083  -0.00008   0.00075   2.62881
   D64       -1.53049  -0.00003  -0.00030   0.00027  -0.00003  -1.53052
   D65        2.56098  -0.00002  -0.00117   0.00108  -0.00009   2.56089
   D66        0.45348   0.00002  -0.00037   0.00052   0.00015   0.45363
   D67        0.54924  -0.00004  -0.00084   0.00056  -0.00028   0.54896
   D68       -1.64247  -0.00003  -0.00171   0.00137  -0.00034  -1.64281
   D69        2.53321   0.00001  -0.00090   0.00081  -0.00010   2.53312
   D70        2.76491  -0.00002  -0.00119   0.00135   0.00016   2.76507
   D71        0.57320  -0.00001  -0.00207   0.00216   0.00009   0.57329
   D72       -1.53430   0.00003  -0.00126   0.00160   0.00034  -1.53396
   D73        1.46210   0.00004   0.00054  -0.00055  -0.00001   1.46209
   D74       -2.86591   0.00006   0.00087  -0.00086   0.00001  -2.86590
   D75       -0.64157  -0.00007  -0.00010  -0.00035  -0.00045  -0.64202
   D76       -0.45077   0.00002   0.00041  -0.00050  -0.00009  -0.45086
   D77        1.50441   0.00005   0.00074  -0.00081  -0.00007   1.50434
   D78       -2.55444  -0.00008  -0.00023  -0.00030  -0.00053  -2.55497
   D79       -2.57658   0.00005   0.00117  -0.00106   0.00011  -2.57647
   D80       -0.62141   0.00008   0.00151  -0.00137   0.00014  -0.62127
   D81        1.60293  -0.00005   0.00054  -0.00086  -0.00032   1.60260
   D82        0.83652  -0.00003   0.00078  -0.00099  -0.00021   0.83631
   D83       -1.26713  -0.00003   0.00068  -0.00088  -0.00020  -1.26733
   D84        2.94460  -0.00002   0.00075  -0.00092  -0.00017   2.94443
   D85       -0.78511   0.00002   0.00056  -0.00073  -0.00016  -0.78528
   D86       -2.88876   0.00002   0.00047  -0.00062  -0.00016  -2.88892
   D87        1.32297   0.00003   0.00054  -0.00066  -0.00012   1.32284
   D88        3.13511   0.00000   0.00038  -0.00071  -0.00033   3.13478
   D89        1.03146   0.00000   0.00028  -0.00061  -0.00032   1.03114
   D90       -1.03999   0.00001   0.00035  -0.00064  -0.00029  -1.04028
   D91       -0.86803  -0.00002  -0.00002   0.00025   0.00023  -0.86780
   D92       -3.00245  -0.00001  -0.00020   0.00039   0.00019  -3.00226
   D93        1.22162  -0.00001  -0.00036   0.00056   0.00020   1.22182
   D94        0.93601   0.00001   0.00097  -0.00027   0.00070   0.93672
   D95       -1.19841   0.00002   0.00079  -0.00013   0.00066  -1.19775
   D96        3.02566   0.00001   0.00063   0.00005   0.00068   3.02634
   D97       -3.11042   0.00000   0.00044   0.00009   0.00053  -3.10989
   D98        1.03835   0.00001   0.00026   0.00022   0.00049   1.03883
   D99       -1.02077   0.00001   0.00011   0.00040   0.00050  -1.02026
   D100      -1.24663  -0.00005   0.01856   0.00689   0.02545  -1.22118
   D101       2.82222   0.00008   0.01938   0.00797   0.02736   2.84957
   D102       0.74698   0.00013   0.01769   0.00886   0.02654   0.77352
   D103       2.39013   0.00004   0.01051   0.00513   0.01564   2.40577
   D104      -1.64422   0.00025   0.01114   0.00471   0.01585  -1.62837
   D105       0.42282   0.00094   0.01249   0.00527   0.01775   0.44057
   D106       1.25692  -0.00119  -0.03743   0.01110  -0.02632   1.23059
   D107       0.05981   0.00058   0.00250   0.01219   0.01469   0.07450
   D108      -3.09265   0.00041   0.00226   0.00967   0.01193  -3.08072
   D109       3.12883  -0.00020  -0.00028  -0.00296  -0.00324   3.12560
   D110       0.81520   0.00000   0.00137   0.00300   0.00438   0.81958
   D111       3.08234  -0.00005   0.00117   0.00209   0.00325   3.08560
   D112      -0.85477  -0.00000   0.00145   0.00306   0.00451  -0.85026
   D113       3.07571   0.00015   0.00193   0.00432   0.00625   3.08196
   D114      -0.94034   0.00010   0.00173   0.00340   0.00513  -0.93521
   D115       1.40573   0.00015   0.00201   0.00438   0.00639   1.41212
   D116      -1.26831   0.00004   0.00176   0.00344   0.00520  -1.26311
   D117       0.99883  -0.00001   0.00155   0.00253   0.00408   1.00291
   D118      -2.93829   0.00004   0.00183   0.00350   0.00534  -2.93295
   D119       0.10315  -0.00004  -0.00371  -0.00247  -0.00618   0.09697
   D120      -2.00221  -0.00038  -0.00556  -0.00234  -0.00789  -2.01011
   D121       2.27961   0.00025  -0.00282  -0.00304  -0.00586   2.27375
   D122      -2.13638  -0.00022  -0.00400  -0.00399  -0.00799  -2.14436
   D123       2.04144  -0.00055  -0.00585  -0.00385  -0.00970   2.03174
   D124       0.04008   0.00008  -0.00312  -0.00455  -0.00766   0.03242
   D125       2.17494  -0.00007  -0.00436  -0.00267  -0.00702   2.16791
   D126       0.06957  -0.00041  -0.00621  -0.00253  -0.00874   0.06083
   D127      -1.93179   0.00022  -0.00347  -0.00323  -0.00670  -1.93850
   D128       2.98839  -0.00011  -0.00196  -0.00213  -0.00408   2.98431
   D129       0.88718  -0.00002  -0.00106  -0.00251  -0.00357   0.88362
   D130      -1.20609  -0.00003  -0.00120  -0.00241  -0.00360  -1.20970
   D131      -1.07674  -0.00003  -0.00174  -0.00092  -0.00265  -1.07939
   D132       3.10524   0.00006  -0.00084  -0.00130  -0.00214   3.10310
   D133       1.01196   0.00005  -0.00098  -0.00120  -0.00218   1.00978
   D134       0.97567  -0.00010  -0.00148  -0.00185  -0.00333   0.97234
   D135      -1.12554  -0.00000  -0.00059  -0.00223  -0.00282  -1.12836
   D136       3.06437  -0.00002  -0.00072  -0.00214  -0.00286   3.06151
   D137      -0.92478   0.00005  -0.00178   0.00103  -0.00075  -0.92554
   D138       1.38602  -0.00001  -0.00239   0.00162  -0.00077   1.38525
   D139       3.05205   0.00004  -0.00246   0.00170  -0.00075   3.05129
   D140       1.12840  -0.00001  -0.00293   0.00182  -0.00111   1.12729
   D141      -2.84398  -0.00007  -0.00354   0.00241  -0.00113  -2.84511
   D142      -1.17796  -0.00002  -0.00361   0.00250  -0.00111  -1.17907
   D143      -3.02565   0.00007  -0.00228   0.00096  -0.00133  -3.02697
   D144      -0.71484   0.00001  -0.00289   0.00155  -0.00134  -0.71618
   D145       0.95118   0.00006  -0.00296   0.00163  -0.00132   0.94986
   D146      -2.26846  -0.00000   0.00433  -0.00024   0.00408  -2.26438
   D147      -0.19771   0.00011   0.00511  -0.00045   0.00466  -0.19305
   D148       1.85630  -0.00008   0.00456  -0.00113   0.00343   1.85973
   D149       1.99140  -0.00004   0.00445  -0.00040   0.00404   1.99544
   D150      -2.22104   0.00007   0.00523  -0.00061   0.00462  -2.21642
   D151      -0.16703  -0.00012   0.00468  -0.00129   0.00339  -0.16364
   D152      -0.15441   0.00002   0.00448   0.00022   0.00470  -0.14971
   D153       1.91634   0.00013   0.00526   0.00002   0.00527   1.92161
   D154      -2.31284  -0.00006   0.00471  -0.00066   0.00404  -2.30879
   D155      -0.59595  -0.00002   0.00070  -0.00138  -0.00067  -0.59662
   D156      -2.82631   0.00004   0.00167  -0.00201  -0.00034  -2.82665
   D157       1.48197   0.00003   0.00085  -0.00130  -0.00045   1.48152
   D158       1.64089  -0.00003   0.00027  -0.00073  -0.00046   1.64043
   D159      -0.58947   0.00003   0.00124  -0.00136  -0.00013  -0.58960
   D160      -2.56437   0.00001   0.00042  -0.00065  -0.00024  -2.56461
   D161      -2.53972  -0.00008   0.00037  -0.00085  -0.00048  -2.54020
   D162       1.51310  -0.00002   0.00134  -0.00149  -0.00015   1.51295
   D163      -0.46180  -0.00004   0.00051  -0.00078  -0.00026  -0.46206
   D164      -1.45414   0.00002   0.00017  -0.00031  -0.00013  -1.45428
   D165       2.91023   0.00002   0.00036  -0.00037  -0.00001   2.91021
   D166       0.70713   0.00019   0.00142  -0.00031   0.00111   0.70824
   D167       2.58152  -0.00004  -0.00066   0.00054  -0.00013   2.58139
   D168       0.66271  -0.00005  -0.00048   0.00047  -0.00001   0.66270
   D169      -1.54040   0.00013   0.00058   0.00053   0.00112  -1.53928
   D170       0.45815   0.00001  -0.00051   0.00071   0.00020   0.45834
   D171      -1.46067   0.00000  -0.00033   0.00064   0.00032  -1.46035
   D172       2.61941   0.00018   0.00074   0.00071   0.00144   2.62086
   D173      -1.54515  -0.00011  -0.00038  -0.00073  -0.00112  -1.54627
   D174       2.56666  -0.00001  -0.00104   0.00104   0.00001   2.56667
   D175       0.45930   0.00002  -0.00051   0.00070   0.00019   0.45949
   D176       0.53439  -0.00010  -0.00092  -0.00032  -0.00124   0.53315
   D177      -1.63698  -0.00001  -0.00157   0.00146  -0.00011  -1.63710
   D178       2.53884   0.00003  -0.00104   0.00112   0.00007   2.53891
   D179       2.75150  -0.00008  -0.00130   0.00035  -0.00095   2.75055
   D180       0.58013   0.00002  -0.00196   0.00213   0.00017   0.58030
   D181      -1.52724   0.00005  -0.00143   0.00179   0.00036  -1.52687
   D182       1.43592   0.00001   0.00052  -0.00153  -0.00102   1.43490
   D183      -2.89370   0.00008   0.00088  -0.00185  -0.00097  -2.89467
   D184      -0.66556  -0.00002  -0.00019  -0.00093  -0.00111  -0.66667
   D185      -0.45656   0.00001   0.00056  -0.00074  -0.00018  -0.45673
   D186       1.49701   0.00008   0.00093  -0.00106  -0.00013   1.49688
   D187      -2.55804  -0.00002  -0.00014  -0.00013  -0.00027  -2.55831
   D188      -2.57415   0.00004   0.00137  -0.00099   0.00038  -2.57377
   D189      -0.62058   0.00011   0.00173  -0.00131   0.00042  -0.62016
   D190       1.60756   0.00000   0.00067  -0.00039   0.00028   1.60784
   D191       0.83961  -0.00000   0.00044  -0.00053  -0.00009   0.83951
   D192      -1.26544   0.00000   0.00042  -0.00047  -0.00005  -1.26549
   D193       2.94434   0.00001   0.00053  -0.00056  -0.00004   2.94430
   D194      -0.78793   0.00004   0.00024  -0.00025  -0.00001  -0.78794
   D195      -2.89299   0.00004   0.00023  -0.00019   0.00003  -2.89295
   D196       1.31679   0.00005   0.00033  -0.00028   0.00005   1.31684
   D197       3.13761  -0.00006   0.00013  -0.00097  -0.00084   3.13677
   D198       1.03256  -0.00005   0.00012  -0.00091  -0.00079   1.03176
   D199      -1.04085  -0.00005   0.00022  -0.00100  -0.00078  -1.04163
   D200      -0.86224   0.00002   0.00051   0.00088   0.00138  -0.86086
   D201      -2.99335  -0.00002   0.00034   0.00070   0.00104  -2.99231
   D202       1.22979  -0.00003   0.00018   0.00090   0.00108   1.23088
   D203       0.93420   0.00006   0.00159   0.00039   0.00198   0.93617
   D204      -1.19691   0.00002   0.00142   0.00022   0.00164  -1.19527
   D205       3.02623   0.00002   0.00126   0.00042   0.00168   3.02791
   D206      -3.10214   0.00005   0.00089   0.00120   0.00209  -3.10005
   D207       1.04994   0.00001   0.00072   0.00103   0.00175   1.05169
   D208      -1.01010   0.00001   0.00056   0.00123   0.00179  -1.00831
   D209      -1.21567  -0.00040   0.00005  -0.01683  -0.01678  -1.23244
   D210       2.87535  -0.00055  -0.00102  -0.01661  -0.01763   2.85772
   D211       0.79276  -0.00082  -0.00221  -0.01510  -0.01731   0.77545
   D212       2.43116  -0.00053   0.00366  -0.00182   0.00184   2.43300
   D213      -1.61021  -0.00038   0.00417  -0.00180   0.00237  -1.60784
   D214       0.45763  -0.00011   0.00563  -0.00247   0.00316   0.46079
   D215       0.06432   0.00001  -0.00318   0.01181   0.00863   0.07295
   D216      -3.08784   0.00002  -0.00286   0.00942   0.00656  -3.08128
   D217       3.12918   0.00002   0.00038  -0.00281  -0.00243   3.12675
         Item               Value     Threshold  Converged?
 Maximum Force            0.002215     0.000450     NO 
 RMS     Force            0.000248     0.000300     YES
 Maximum Displacement     0.134536     0.001800     NO 
 RMS     Displacement     0.028344     0.001200     NO 
 Predicted change in Energy=-7.760081D-05
 GradGradGradGradGradGradGradGradGradGradGradGradGradGradGradGradGradGrad

 Stoichiometry    C20H32N2O8(3)
 Framework group  C1[X(C20H32N2O8)]
 Deg. of freedom   180
 Full point group                 C1      NOp   1
 Largest Abelian subgroup         C1      NOp   1
 Largest concise Abelian subgroup C1      NOp   1
                         Standard orientation:                         
 ---------------------------------------------------------------------
 Center     Atomic      Atomic             Coordinates (Angstroms)
 Number     Number       Type             X           Y           Z
 ---------------------------------------------------------------------
      1          6           0       -2.106223   -0.110904    0.931334
      2          6           0       -2.983368    0.537304   -1.505320
      3          1           0       -2.526358    0.221013   -2.447441
      4          1           0       -3.401710    1.534708   -1.671273
      5          6           0       -4.085299   -0.448578   -1.118558
      6          1           0       -4.810047   -0.565303   -1.930661
      7          6           0       -3.431331   -1.714252   -0.519674
      8          1           0       -2.468336   -2.024494   -0.930270
      9          1           0       -4.094481   -2.578452   -0.503663
     10          6           0       -3.423849   -0.951384    0.830578
     11          1           0       -3.557075   -1.514772    1.757672
     12          6           0       -4.645417   -0.121470    0.296149
     13          6           0       -5.945597   -0.878111    0.597108
     14          1           0       -5.890932   -1.942972    0.361941
     15          1           0       -6.768266   -0.450197    0.014511
     16          1           0       -6.200638   -0.783658    1.657774
     17          6           0       -4.866742    1.344592    0.660288
     18          1           0       -4.012573    1.991382    0.458048
     19          1           0       -5.125623    1.448196    1.718848
     20          1           0       -5.709636    1.730704    0.076308
     21          6           0       -1.869758    0.637386   -0.433654
     22          6           0       -2.068021    0.769501    2.189261
     23          1           0       -1.071703    1.201626    2.297403
     24          1           0       -2.277158    0.134571    3.052979
     25          1           0       -2.788753    1.583828    2.155800
     26          8           0       -1.155382   -1.092378    1.076945
     27          1           0       -0.954159    0.213423   -0.831847
     28          8           0       -1.607252    2.028403   -0.128864
     29          7           0       -0.591933    2.630677   -0.844303
     30          8           0       -0.042650    2.001003   -1.723139
     31          8           0       -0.382391    3.762095   -0.496419
     32          6           0        2.148562    0.178459    0.875903
     33          6           0        3.034996   -0.612702   -1.499193
     34          1           0        2.624004   -0.316554   -2.468677
     35          1           0        3.405130   -1.636599   -1.608356
     36          6           0        4.175154    0.331683   -1.117640
     37          1           0        4.917406    0.393050   -1.919951
     38          6           0        3.574422    1.643602   -0.560217
     39          1           0        2.632261    1.992272   -0.993360
     40          1           0        4.278554    2.474827   -0.556412
     41          6           0        3.505410    0.909009    0.805619
     42          1           0        3.646052    1.492680    1.720130
     43          6           0        4.695639    0.017382    0.315899
     44          6           0        6.031853    0.709266    0.611060
     45          1           0        6.037158    1.768196    0.343881
     46          1           0        6.838989    0.221499    0.054240
     47          1           0        6.267910    0.635115    1.677906
     48          6           0        4.829959   -1.447890    0.727877
     49          1           0        3.945967   -2.054117    0.524653
     50          1           0        5.057190   -1.530613    1.795845
     51          1           0        5.663429   -1.900712    0.179407
     52          6           0        1.884440   -0.603752   -0.463073
     53          6           0        1.992289   -0.668886    2.168635
     54          1           0        0.969568   -1.037656    2.257820
     55          1           0        2.235789   -0.038495    3.025164
     56          1           0        2.666697   -1.522440    2.137856
     57          8           0        1.161626    1.122643    1.052465
     58          1           0        1.016368   -0.123730   -0.904812
     59          8           0        1.506525   -1.958983   -0.126504
     60          7           0        0.486693   -2.511409   -0.876121
     61          8           0        0.032153   -1.872986   -1.801001
     62          8           0        0.175990   -3.611388   -0.505080
 ---------------------------------------------------------------------
 Rotational constants (GHZ):           0.3013771           0.1079424           0.0949813
 Standard basis: 6-31++G(d,p) (6D, 7F)
 There are   762 symmetry adapted cartesian basis functions of A   symmetry.
 There are   762 symmetry adapted basis functions of A   symmetry.
   762 basis functions,  1216 primitive gaussians,   762 cartesian basis functions
   116 alpha electrons      114 beta electrons
       nuclear repulsion energy      3503.9612561130 Hartrees.
 NAtoms=   62 NActive=   62 NUniq=   62 SFac= 1.00D+00 NAtFMM=   60 NAOKFM=T Big=T
 Integral buffers will be    131072 words long.
 Raffenetti 2 integral format.
 Two-electron integral symmetry is turned on.
 Nuclear repulsion after empirical dispersion term =     3503.8920273750 Hartrees.
 One-electron integrals computed using PRISM.
 NBasis=   762 RedAO= T EigKep=  1.72D-06  NBF=   762
 NBsUse=   760 1.00D-06 EigRej=  7.87D-07 NBFU=   760
 Initial guess from the checkpoint file:  "/wrk/hasangal/alkoxy/alphapine-conformarsampling/Alpha-Pinene-RO-NO3down-Oup/SYS_2A/DFT_high/calc-LM/TMP/G1647198123/Gau-30512.chk"
 B after Tr=     0.000000   -0.000000    0.000000
         Rot=    0.999988   -0.004795   -0.000765    0.000132 Ang=  -0.56 deg.
 Initial guess <Sx>= 0.0000 <Sy>= 0.0000 <Sz>= 1.0000 <S**2>= 2.0085 S= 1.0028
 ExpMin= 3.60D-02 ExpMax= 5.48D+03 ExpMxC= 8.25D+02 IAcc=3 IRadAn=         7 AccDes= 0.00D+00
 Harris functional with IExCor= 4639 and IRadAn=       7 diagonalized for initial guess.
 HarFok:  IExCor= 4639 AccDes= 0.00D+00 IRadAn=         7 IDoV= 1 UseB2=F ITyADJ=14
 ICtDFT=  3500011 ScaDFX=  1.000000  1.000000  1.000000  1.000000
 FoFCou: FMM=F IPFlag=           0 FMFlag=      100000 FMFlg1=        2001
         NFxFlg=           0 DoJE=T BraDBF=F KetDBF=T FulRan=T
         wScrn=  0.000000 ICntrl=       500 IOpCl=  0 I1Cent=   200000004 NGrid=           0
         NMat0=    1 NMatS0=      1 NMatT0=    0 NMatD0=    1 NMtDS0=    0 NMtDT0=    0
 Petite list used in FoFCou.
 Requested convergence on RMS density matrix=1.00D-08 within 128 cycles.
 Requested convergence on MAX density matrix=1.00D-06.
 Requested convergence on             energy=1.00D-06.
 No special actions if energy rises.
 Restarting incremental Fock formation.
 SCF Done:  E(UwB97XD) =  -1491.89463654     A.U. after   31 cycles
            NFock= 31  Conv=0.11D-08     -V/T= 2.0088
 <Sx>= 0.0000 <Sy>= 0.0000 <Sz>= 1.0000 <S**2>= 2.0085 S= 1.0028
 <L.S>= 0.000000000000E+00
 Annihilation of the first spin contaminant:
 S**2 before annihilation     2.0085,   after     2.0000
 Calling FoFJK, ICntrl=      2127 FMM=T ISym2X=0 I1Cent= 0 IOpClX= 1 NMat=1 NMatS=1 NMatT=0.
 ***** Axes restored to original set *****
 -------------------------------------------------------------------
 Center     Atomic                   Forces (Hartrees/Bohr)
 Number     Number              X              Y              Z
 -------------------------------------------------------------------
      1        6           0.000018423    0.000104782   -0.000085344
      2        6          -0.000035315   -0.000201435    0.000096721
      3        1           0.000067827   -0.000052898   -0.000224975
      4        1          -0.000108448    0.000156864   -0.000081844
      5        6           0.000087313    0.000010964    0.000126701
      6        1          -0.000164174   -0.000056417   -0.000166379
      7        6           0.000028565    0.000241010    0.000047331
      8        1           0.000062631   -0.000048662   -0.000095441
      9        1          -0.000107070   -0.000200409   -0.000017895
     10        6          -0.000046311   -0.000009680   -0.000120960
     11        1          -0.000039331   -0.000111973    0.000145254
     12        6           0.000172048   -0.000002019   -0.000053400
     13        6           0.000240986    0.000130848   -0.000021812
     14        1          -0.000042087   -0.000243321   -0.000032148
     15        1          -0.000238823    0.000097772   -0.000151051
     16        1          -0.000101152    0.000007677    0.000289532
     17        6           0.000072500   -0.000262245   -0.000040213
     18        1           0.000142300    0.000137480   -0.000031994
     19        1          -0.000072093    0.000053877    0.000305332
     20        1          -0.000230713    0.000151415   -0.000157671
     21        6           0.000087407    0.000190572   -0.000140634
     22        6           0.000071571   -0.000162191   -0.000294050
     23        1           0.000238238    0.000154783    0.000123945
     24        1          -0.000042616   -0.000112808    0.000277019
     25        1          -0.000160731    0.000172995    0.000015894
     26        8           0.000002332    0.000109217    0.000055225
     27        1           0.000322505    0.000029553   -0.000176008
     28        8           0.000209805    0.000015940    0.000176195
     29        7           0.000046243    0.000105837   -0.000071983
     30        8          -0.000236213   -0.000553290    0.000371102
     31        8          -0.000051030    0.000042129    0.000125100
     32        6          -0.000034760    0.000009481   -0.000144448
     33        6           0.000020024    0.000187413    0.000058367
     34        1          -0.000062414    0.000027133   -0.000235669
     35        1           0.000105631   -0.000152567   -0.000092818
     36        6          -0.000064898   -0.000010913    0.000128420
     37        1           0.000161054    0.000045213   -0.000170815
     38        6          -0.000047164   -0.000278361    0.000010551
     39        1          -0.000161171    0.000062066   -0.000099254
     40        1           0.000126213    0.000191989   -0.000042487
     41        6          -0.000004701   -0.000076912   -0.000079570
     42        1           0.000060855    0.000139839    0.000142761
     43        6          -0.000202072    0.000031014   -0.000056873
     44        6          -0.000256850   -0.000106071    0.000007507
     45        1           0.000060875    0.000243318   -0.000042117
     46        1           0.000223304   -0.000115944   -0.000143266
     47        1           0.000099336   -0.000000925    0.000291274
     48        6          -0.000110432    0.000285413    0.000014399
     49        1          -0.000192224   -0.000126965    0.000034607
     50        1           0.000042103   -0.000045557    0.000311394
     51        1           0.000222450   -0.000168881   -0.000150781
     52        6          -0.000080300   -0.000183600   -0.000109268
     53        6           0.000030062    0.000080830   -0.000294700
     54        1          -0.000223410   -0.000147952    0.000064874
     55        1           0.000048340    0.000112541    0.000238336
     56        1           0.000204226   -0.000299335    0.000037370
     57        8          -0.000162880    0.000149518   -0.000129350
     58        1          -0.000247432    0.000195044    0.000036124
     59        8          -0.000104310   -0.000022217   -0.000010600
     60        7           0.000134414   -0.000229491    0.000084066
     61        8           0.000213454    0.000271931    0.000117519
     62        8           0.000008089    0.000036583    0.000032895
 -------------------------------------------------------------------
 Cartesian Forces:  Max     0.000553290 RMS     0.000152045

 GradGradGradGradGradGradGradGradGradGradGradGradGradGradGradGradGradGrad
 Berny optimization.
 Using GEDIIS/GDIIS optimizer.
 FormGI is forming the generalized inverse of G from B-inverse, IUseBI=4.
 Internal  Forces:  Max     0.001497134 RMS     0.000158365
 Search for a local minimum.
 Step number   6 out of a maximum of  372
 All quantities printed in internal units (Hartrees-Bohrs-Radians)
 Mixed Optimization -- En-DIIS/RFO-DIIS
 Swapping is turned off.
 Update second derivatives using D2CorX and points    2    3    1    4    5
                                                      6
 DE= -4.80D-05 DEPred=-7.76D-05 R= 6.19D-01
 TightC=F SS=  1.41D+00  RLast= 7.96D-02 DXNew= 8.4090D-02 2.3888D-01
 Trust test= 6.19D-01 RLast= 7.96D-02 DXMaxT set to 8.41D-02
 ITU=  1 -1  0 -1 -1  0
     Eigenvalues ---    0.00230   0.00252   0.00254   0.00283   0.00308
     Eigenvalues ---    0.00312   0.00319   0.00392   0.00408   0.00464
     Eigenvalues ---    0.00808   0.00905   0.01063   0.01374   0.01508
     Eigenvalues ---    0.01524   0.01675   0.01956   0.02142   0.02261
     Eigenvalues ---    0.02649   0.02728   0.02757   0.02765   0.02872
     Eigenvalues ---    0.02881   0.02914   0.03134   0.03144   0.03237
     Eigenvalues ---    0.03350   0.03495   0.03530   0.03591   0.03644
     Eigenvalues ---    0.03910   0.04000   0.04431   0.04461   0.04559
     Eigenvalues ---    0.04711   0.04793   0.04984   0.05124   0.05190
     Eigenvalues ---    0.05194   0.05269   0.05283   0.05412   0.05480
     Eigenvalues ---    0.05592   0.05626   0.05630   0.05644   0.05695
     Eigenvalues ---    0.05729   0.05760   0.05771   0.05817   0.05852
     Eigenvalues ---    0.05861   0.06089   0.06495   0.06665   0.06718
     Eigenvalues ---    0.06911   0.06988   0.07045   0.07702   0.08012
     Eigenvalues ---    0.08284   0.08286   0.08428   0.08747   0.08797
     Eigenvalues ---    0.09176   0.09292   0.09454   0.09564   0.10326
     Eigenvalues ---    0.10347   0.11040   0.11972   0.12083   0.12669
     Eigenvalues ---    0.13870   0.15257   0.15985   0.16000   0.16000
     Eigenvalues ---    0.16000   0.16000   0.16000   0.16000   0.16000
     Eigenvalues ---    0.16000   0.16000   0.16000   0.16000   0.16000
     Eigenvalues ---    0.16000   0.16000   0.16000   0.16001   0.16044
     Eigenvalues ---    0.16418   0.17964   0.18059   0.19881   0.20854
     Eigenvalues ---    0.20964   0.21653   0.21983   0.23731   0.23972
     Eigenvalues ---    0.24505   0.24633   0.24995   0.24998   0.25000
     Eigenvalues ---    0.25115   0.25214   0.25945   0.26471   0.26903
     Eigenvalues ---    0.27146   0.27272   0.27466   0.27914   0.28808
     Eigenvalues ---    0.28887   0.28964   0.29037   0.29125   0.29590
     Eigenvalues ---    0.29712   0.31151   0.33982   0.33999   0.34049
     Eigenvalues ---    0.34053   0.34060   0.34068   0.34088   0.34096
     Eigenvalues ---    0.34131   0.34144   0.34166   0.34199   0.34212
     Eigenvalues ---    0.34233   0.34247   0.34319   0.34346   0.34386
     Eigenvalues ---    0.34408   0.34433   0.34491   0.34505   0.34526
     Eigenvalues ---    0.34592   0.34645   0.34688   0.34741   0.34758
     Eigenvalues ---    0.34907   0.35193   0.35857   0.37285   0.38806
     Eigenvalues ---    0.39500   0.42961   0.49052   0.49566   0.50589
     Eigenvalues ---    0.51581   0.98771   0.98965   1.03819   1.04029
 En-DIIS/RFO-DIIS/Sim-DIIS IScMMF=       -3 using points:     6    5    4
 RFO step:  Lambda=-4.08705602D-05.
 DidBck=T Rises=F RFO-DIIS coefs:    0.46095    0.20463    0.33442
 Iteration  1 RMS(Cart)=  0.01629960 RMS(Int)=  0.00004116
 Iteration  2 RMS(Cart)=  0.00014086 RMS(Int)=  0.00000026
 Iteration  3 RMS(Cart)=  0.00000001 RMS(Int)=  0.00000026
 Variable       Old X    -DE/DX   Delta X   Delta X   Delta X     New X
                                 (Linear)    (Quad)   (Total)
    R1        2.95952   0.00016  -0.00003   0.00027   0.00025   2.95976
    R2        2.97537  -0.00003  -0.00012   0.00014   0.00001   2.97539
    R3        2.90241   0.00013   0.00014   0.00005   0.00018   2.90259
    R4        2.59698  -0.00007  -0.00021   0.00033   0.00011   2.59709
    R5        2.06706   0.00024   0.00048  -0.00033   0.00014   2.06720
    R6        2.06782   0.00020   0.00045  -0.00036   0.00009   2.06791
    R7        2.88813   0.00009   0.00015  -0.00002   0.00013   2.88826
    R8        2.92670   0.00025   0.00046  -0.00022   0.00024   2.92695
    R9        2.06871   0.00024   0.00045  -0.00031   0.00014   2.06885
   R10        2.92038  -0.00003  -0.00007   0.00005  -0.00002   2.92036
   R11        2.94102   0.00012  -0.00012   0.00043   0.00031   2.94133
   R12        2.06335   0.00010   0.00042  -0.00043  -0.00001   2.06334
   R13        2.05873   0.00022   0.00048  -0.00036   0.00011   2.05885
   R14        2.93072   0.00008   0.00001   0.00013   0.00014   2.93086
   R15        2.06548   0.00019   0.00032  -0.00019   0.00013   2.06560
   R16        2.96789   0.00002  -0.00004   0.00013   0.00008   2.96797
   R17        2.89908   0.00014   0.00013   0.00004   0.00017   2.89925
   R18        2.88511   0.00011   0.00007   0.00008   0.00015   2.88526
   R19        2.06337   0.00024   0.00056  -0.00046   0.00010   2.06347
   R20        2.06950   0.00030   0.00060  -0.00044   0.00017   2.06967
   R21        2.06921   0.00030   0.00061  -0.00044   0.00017   2.06938
   R22        2.06044   0.00020   0.00048  -0.00043   0.00006   2.06050
   R23        2.06863   0.00032   0.00060  -0.00041   0.00019   2.06882
   R24        2.07060   0.00031   0.00063  -0.00045   0.00018   2.07078
   R25        2.04983   0.00019   0.00019  -0.00015   0.00004   2.04987
   R26        2.73634  -0.00026  -0.00050   0.00054   0.00003   2.73638
   R27        2.06238   0.00029   0.00055  -0.00039   0.00017   2.06255
   R28        2.06394   0.00029   0.00062  -0.00047   0.00015   2.06409
   R29        2.05599   0.00024   0.00049  -0.00037   0.00012   2.05610
   R30        3.78038  -0.00020   0.00496  -0.01140  -0.00644   3.77394
   R31        2.60855  -0.00057  -0.00032  -0.00000  -0.00032   2.60823
   R32        2.29160  -0.00009  -0.00009   0.00009   0.00000   2.29161
   R33        2.27163   0.00007   0.00000   0.00001   0.00002   2.27165
   R34        2.91513  -0.00006   0.00006  -0.00013  -0.00007   2.91506
   R35        2.97262  -0.00027   0.00007  -0.00038  -0.00032   2.97231
   R36        2.93581   0.00017  -0.00002   0.00036   0.00034   2.93615
   R37        2.60254   0.00020  -0.00013   0.00034   0.00021   2.60276
   R38        2.06709   0.00024   0.00047  -0.00032   0.00014   2.06723
   R39        2.06774   0.00019   0.00047  -0.00039   0.00008   2.06782
   R40        2.88912   0.00010   0.00014  -0.00008   0.00006   2.88918
   R41        2.92597   0.00014   0.00033  -0.00006   0.00028   2.92624
   R42        2.06872   0.00024   0.00045  -0.00030   0.00014   2.06886
   R43        2.92311   0.00003  -0.00013   0.00009  -0.00005   2.92307
   R44        2.94259   0.00020   0.00001   0.00042   0.00043   2.94302
   R45        2.06737   0.00020   0.00043  -0.00036   0.00007   2.06744
   R46        2.05863   0.00023   0.00049  -0.00037   0.00011   2.05875
   R47        2.93358   0.00006  -0.00002   0.00018   0.00017   2.93375
   R48        2.06731   0.00020   0.00033  -0.00019   0.00014   2.06746
   R49        2.95878  -0.00007  -0.00022   0.00004  -0.00017   2.95860
   R50        2.89769   0.00014   0.00014   0.00002   0.00016   2.89785
   R51        2.88751   0.00011   0.00005   0.00011   0.00016   2.88767
   R52        2.06382   0.00025   0.00057  -0.00046   0.00010   2.06393
   R53        2.06960   0.00029   0.00060  -0.00044   0.00016   2.06976
   R54        2.06956   0.00031   0.00061  -0.00043   0.00018   2.06973
   R55        2.06166   0.00022   0.00047  -0.00039   0.00009   2.06175
   R56        2.06926   0.00032   0.00061  -0.00042   0.00019   2.06945
   R57        2.07056   0.00031   0.00063  -0.00045   0.00018   2.07074
   R58        2.05199  -0.00000   0.00014  -0.00028  -0.00014   2.05185
   R59        2.73374  -0.00006  -0.00023   0.00025   0.00002   2.73376
   R60        2.06136   0.00027   0.00048  -0.00030   0.00018   2.06155
   R61        2.06173   0.00026   0.00059  -0.00047   0.00012   2.06185
   R62        2.05653   0.00036   0.00055  -0.00035   0.00020   2.05673
   R63        2.60971  -0.00042  -0.00032   0.00013  -0.00020   2.60951
   R64        2.29085  -0.00003  -0.00004   0.00004  -0.00000   2.29085
   R65        2.27095  -0.00003   0.00003  -0.00005  -0.00002   2.27093
    A1        1.90248   0.00003  -0.00011   0.00005  -0.00006   1.90242
    A2        1.96194   0.00002  -0.00018   0.00032   0.00013   1.96207
    A3        1.77793   0.00001   0.00044  -0.00016   0.00028   1.77821
    A4        2.01959  -0.00001   0.00003  -0.00003  -0.00000   2.01958
    A5        1.90431  -0.00001   0.00020  -0.00031  -0.00012   1.90419
    A6        1.88115  -0.00004  -0.00031   0.00011  -0.00021   1.88094
    A7        1.86782  -0.00002  -0.00038   0.00041   0.00003   1.86785
    A8        1.90993   0.00005  -0.00004   0.00006   0.00002   1.90995
    A9        1.89046   0.00001   0.00016  -0.00001   0.00014   1.89061
   A10        1.92913  -0.00009   0.00002  -0.00017  -0.00014   1.92899
   A11        1.89752   0.00005   0.00037  -0.00028   0.00009   1.89760
   A12        1.96601   0.00000  -0.00015   0.00002  -0.00013   1.96588
   A13        1.93733   0.00001   0.00019  -0.00016   0.00003   1.93736
   A14        1.89787   0.00001  -0.00029   0.00003  -0.00026   1.89761
   A15        1.93258  -0.00002  -0.00004   0.00035   0.00031   1.93288
   A16        2.07181  -0.00001   0.00002  -0.00014  -0.00012   2.07169
   A17        2.04708  -0.00000   0.00001   0.00004   0.00004   2.04713
   A18        1.54296   0.00001   0.00007  -0.00007  -0.00001   1.54296
   A19        2.04901  -0.00002  -0.00020   0.00009  -0.00012   2.04890
   A20        1.97989   0.00001   0.00051  -0.00072  -0.00021   1.97968
   A21        1.50733   0.00000   0.00008  -0.00001   0.00008   1.50741
   A22        1.89335  -0.00002  -0.00052   0.00058   0.00007   1.89342
   A23        2.05207   0.00003   0.00005   0.00016   0.00020   2.05227
   A24        1.96096   0.00001   0.00028  -0.00031  -0.00003   1.96093
   A25        1.90081   0.00001   0.00004   0.00022   0.00026   1.90107
   A26        1.90139  -0.00000   0.00045  -0.00050  -0.00005   1.90134
   A27        1.97436   0.00000  -0.00014  -0.00025  -0.00038   1.97397
   A28        2.07641  -0.00000  -0.00024   0.00031   0.00007   2.07649
   A29        1.53070   0.00001   0.00001   0.00000   0.00002   1.53072
   A30        2.05579  -0.00001  -0.00024   0.00033   0.00010   2.05589
   A31        1.48903  -0.00002   0.00011  -0.00012  -0.00001   1.48902
   A32        1.96025   0.00003   0.00013   0.00001   0.00014   1.96039
   A33        2.06100   0.00004  -0.00001   0.00023   0.00021   2.06122
   A34        1.90902   0.00003  -0.00007   0.00017   0.00010   1.90912
   A35        2.14007   0.00001   0.00025  -0.00035  -0.00011   2.13996
   A36        1.87964  -0.00007  -0.00031   0.00005  -0.00025   1.87939
   A37        1.97830   0.00007   0.00043  -0.00040   0.00004   1.97833
   A38        1.91726   0.00001   0.00029  -0.00038  -0.00009   1.91716
   A39        1.92291   0.00003   0.00019  -0.00018   0.00001   1.92292
   A40        1.87979  -0.00004  -0.00034   0.00036   0.00002   1.87981
   A41        1.88012  -0.00005  -0.00036   0.00040   0.00003   1.88015
   A42        1.88246  -0.00003  -0.00026   0.00025  -0.00001   1.88245
   A43        1.99525   0.00002   0.00016  -0.00016  -0.00001   1.99524
   A44        1.93457   0.00002   0.00033  -0.00042  -0.00009   1.93449
   A45        1.89946   0.00005   0.00022  -0.00014   0.00008   1.89954
   A46        1.88440  -0.00002  -0.00022   0.00021  -0.00001   1.88439
   A47        1.86999  -0.00004  -0.00035   0.00036   0.00001   1.87000
   A48        1.87561  -0.00003  -0.00019   0.00021   0.00002   1.87563
   A49        2.05012  -0.00004   0.00015   0.00000   0.00015   2.05027
   A50        1.83305   0.00021   0.00076  -0.00115  -0.00038   1.83267
   A51        1.87685  -0.00022  -0.00090   0.00073  -0.00016   1.87669
   A52        1.90462  -0.00003  -0.00019   0.00096   0.00077   1.90539
   A53        1.91567   0.00032   0.00102  -0.00060   0.00042   1.91609
   A54        1.87519  -0.00027  -0.00099   0.00004  -0.00095   1.87424
   A55        1.90798   0.00014   0.00090  -0.00081   0.00009   1.90807
   A56        1.88567   0.00008   0.00037  -0.00034   0.00003   1.88570
   A57        1.96858  -0.00002   0.00026  -0.00041  -0.00015   1.96843
   A58        1.90353  -0.00009  -0.00054   0.00051  -0.00004   1.90349
   A59        1.88751  -0.00006  -0.00048   0.00055   0.00007   1.88758
   A60        1.90984  -0.00005  -0.00053   0.00052  -0.00001   1.90983
   A61        2.71578  -0.00070   0.00025  -0.00244  -0.00219   2.71359
   A62        2.03017  -0.00150  -0.00155   0.00025  -0.00131   2.02886
   A63        2.07399  -0.00090  -0.00083  -0.00013  -0.00096   2.07303
   A64        1.97021   0.00031   0.00026   0.00011   0.00037   1.97058
   A65        2.23889   0.00059   0.00058   0.00002   0.00060   2.23949
   A66        1.92239   0.00006  -0.00006   0.00009   0.00004   1.92243
   A67        1.96566  -0.00003  -0.00041   0.00083   0.00042   1.96609
   A68        1.88755   0.00001  -0.00002   0.00015   0.00014   1.88769
   A69        2.00445  -0.00006  -0.00022  -0.00008  -0.00030   2.00414
   A70        1.90680  -0.00011   0.00022  -0.00063  -0.00041   1.90639
   A71        1.76722   0.00013   0.00057  -0.00046   0.00011   1.76733
   A72        1.86713  -0.00005  -0.00034   0.00032  -0.00003   1.86711
   A73        1.91151  -0.00000  -0.00022   0.00051   0.00029   1.91180
   A74        1.88844   0.00014   0.00019   0.00009   0.00027   1.88871
   A75        1.92906   0.00006   0.00012  -0.00039  -0.00027   1.92879
   A76        1.90025   0.00001   0.00040  -0.00035   0.00005   1.90031
   A77        1.96447  -0.00015  -0.00016  -0.00014  -0.00030   1.96417
   A78        1.93624  -0.00004   0.00012  -0.00006   0.00006   1.93630
   A79        1.90097  -0.00001  -0.00059   0.00017  -0.00042   1.90054
   A80        1.93301   0.00003   0.00031  -0.00003   0.00028   1.93329
   A81        2.07132   0.00001   0.00004  -0.00019  -0.00016   2.07116
   A82        2.04811   0.00005   0.00001   0.00013   0.00015   2.04826
   A83        1.54004  -0.00003   0.00007   0.00001   0.00008   1.54011
   A84        2.05114  -0.00003  -0.00026   0.00023  -0.00004   2.05111
   A85        1.97946   0.00001   0.00050  -0.00075  -0.00025   1.97921
   A86        1.50373   0.00001   0.00011  -0.00003   0.00008   1.50381
   A87        1.89109  -0.00001  -0.00043   0.00050   0.00007   1.89116
   A88        2.04978   0.00004  -0.00004   0.00013   0.00010   2.04987
   A89        1.96788  -0.00002   0.00028  -0.00027   0.00002   1.96789
   A90        1.87894  -0.00001   0.00042  -0.00039   0.00004   1.87897
   A91        1.90462   0.00006   0.00054  -0.00045   0.00008   1.90471
   A92        1.99676  -0.00008  -0.00081   0.00023  -0.00058   1.99618
   A93        2.06839  -0.00000  -0.00015   0.00020   0.00004   2.06843
   A94        1.53128   0.00005   0.00010   0.00010   0.00021   1.53148
   A95        2.05733  -0.00002  -0.00019   0.00038   0.00019   2.05752
   A96        1.48962   0.00000   0.00013  -0.00009   0.00004   1.48966
   A97        1.95779  -0.00000   0.00014   0.00009   0.00023   1.95802
   A98        2.06140   0.00009   0.00024   0.00015   0.00039   2.06179
   A99        1.92333   0.00003  -0.00009   0.00021   0.00011   1.92344
   A100       2.12773  -0.00007  -0.00007  -0.00044  -0.00051   2.12721
   A101       1.87988  -0.00004  -0.00025   0.00008  -0.00017   1.87971
   A102       1.97647   0.00008   0.00045  -0.00041   0.00004   1.97651
   A103       1.92132  -0.00000   0.00024  -0.00036  -0.00012   1.92120
   A104       1.92281   0.00004   0.00019  -0.00015   0.00004   1.92285
   A105       1.87955  -0.00004  -0.00035   0.00036   0.00002   1.87957
   A106       1.87855  -0.00005  -0.00033   0.00036   0.00003   1.87857
   A107       1.88207  -0.00003  -0.00026   0.00026  -0.00000   1.88207
   A108       1.99479   0.00002   0.00019  -0.00023  -0.00004   1.99475
   A109       1.93226   0.00001   0.00025  -0.00035  -0.00010   1.93217
   A110       1.90521   0.00006   0.00024  -0.00012   0.00012   1.90533
   A111       1.88372  -0.00005  -0.00032   0.00021  -0.00011   1.88361
   A112       1.86865  -0.00002  -0.00026   0.00034   0.00008   1.86873
   A113       1.87458  -0.00002  -0.00015   0.00021   0.00006   1.87464
   A114       2.03500   0.00011   0.00009   0.00030   0.00039   2.03539
   A115       1.83453  -0.00045   0.00003  -0.00287  -0.00284   1.83169
   A116       1.88774  -0.00000  -0.00087   0.00098   0.00010   1.88785
   A117       1.90114   0.00027   0.00006   0.00165   0.00171   1.90285
   A118       1.92239  -0.00008   0.00075  -0.00071   0.00003   1.92242
   A119       1.87542   0.00015  -0.00010   0.00063   0.00052   1.87595
   A120       1.92488   0.00008   0.00047  -0.00050  -0.00004   1.92484
   A121       1.89196   0.00006   0.00026  -0.00017   0.00009   1.89205
   A122       1.91975   0.00005   0.00087  -0.00100  -0.00013   1.91962
   A123       1.91814  -0.00005  -0.00056   0.00062   0.00006   1.91820
   A124       1.89460  -0.00007  -0.00054   0.00052  -0.00001   1.89459
   A125       1.91460  -0.00005  -0.00051   0.00054   0.00003   1.91463
   A126       2.58134  -0.00022   0.00053  -0.00258  -0.00205   2.57928
   A127       2.02793  -0.00054  -0.00086   0.00035  -0.00051   2.02741
   A128       2.07185  -0.00053  -0.00055  -0.00010  -0.00065   2.07121
   A129       1.97087   0.00023   0.00021   0.00006   0.00028   1.97115
   A130       2.24038   0.00030   0.00036   0.00001   0.00037   2.24075
    D1        0.79590  -0.00002  -0.00020  -0.00058  -0.00078   0.79512
    D2        3.08597  -0.00001  -0.00014  -0.00039  -0.00053   3.08545
    D3       -0.87525  -0.00003  -0.00018  -0.00059  -0.00077  -0.87603
    D4        3.05913   0.00001  -0.00039  -0.00034  -0.00073   3.05840
    D5       -0.93398   0.00001  -0.00033  -0.00014  -0.00048  -0.93446
    D6        1.38797  -0.00001  -0.00038  -0.00035  -0.00072   1.38725
    D7       -1.21516  -0.00002  -0.00059  -0.00017  -0.00076  -1.21592
    D8        1.07492  -0.00002  -0.00053   0.00003  -0.00051   1.07441
    D9       -2.88631  -0.00004  -0.00057  -0.00018  -0.00075  -2.88706
   D10        0.10491  -0.00001   0.00003   0.00037   0.00040   0.10531
   D11       -2.01493  -0.00011  -0.00041   0.00002  -0.00039  -2.01531
   D12        2.27471   0.00020   0.00075   0.00019   0.00094   2.27565
   D13       -2.12624  -0.00005   0.00035  -0.00008   0.00027  -2.12597
   D14        2.03710  -0.00015  -0.00008  -0.00043  -0.00051   2.03659
   D15        0.04356   0.00016   0.00107  -0.00026   0.00081   0.04437
   D16        2.03276   0.00001   0.00059   0.00005   0.00064   2.03340
   D17       -0.08708  -0.00009   0.00015  -0.00030  -0.00015  -0.08723
   D18       -2.08062   0.00022   0.00131  -0.00013   0.00118  -2.07944
   D19        2.97827  -0.00001   0.00001   0.00028   0.00029   2.97856
   D20        0.90887  -0.00002  -0.00005   0.00032   0.00027   0.90914
   D21       -1.20441  -0.00000   0.00020   0.00015   0.00035  -1.20406
   D22       -1.10362   0.00003  -0.00027   0.00060   0.00032  -1.10330
   D23        3.11017   0.00002  -0.00034   0.00064   0.00030   3.11047
   D24        0.99689   0.00004  -0.00009   0.00047   0.00038   0.99727
   D25        1.03289  -0.00001  -0.00024   0.00025   0.00001   1.03290
   D26       -1.03650  -0.00002  -0.00031   0.00029  -0.00002  -1.03652
   D27        3.13340  -0.00000  -0.00005   0.00012   0.00007   3.13347
   D28       -0.94961   0.00003  -0.00014  -0.00009  -0.00024  -0.94984
   D29        1.36016   0.00003  -0.00021  -0.00037  -0.00059   1.35957
   D30        3.02807   0.00004  -0.00028  -0.00031  -0.00059   3.02749
   D31        1.10314  -0.00001  -0.00061   0.00034  -0.00027   1.10287
   D32       -2.87028  -0.00001  -0.00068   0.00006  -0.00062  -2.87090
   D33       -1.20236  -0.00000  -0.00074   0.00012  -0.00062  -1.20298
   D34       -3.05352  -0.00002  -0.00022  -0.00013  -0.00035  -3.05387
   D35       -0.74375  -0.00002  -0.00029  -0.00041  -0.00070  -0.74446
   D36        0.92416  -0.00000  -0.00036  -0.00035  -0.00070   0.92346
   D37       -2.24686  -0.00007   0.00025   0.00001   0.00026  -2.24660
   D38       -0.16453   0.00016   0.00121  -0.00075   0.00046  -0.16407
   D39        1.88613  -0.00001   0.00049  -0.00049   0.00000   1.88613
   D40        2.01251  -0.00008   0.00042  -0.00032   0.00010   2.01261
   D41       -2.18834   0.00015   0.00137  -0.00107   0.00030  -2.18804
   D42       -0.13769  -0.00001   0.00066  -0.00081  -0.00016  -0.13784
   D43       -0.13181   0.00000   0.00022   0.00008   0.00031  -0.13150
   D44        1.95052   0.00023   0.00118  -0.00067   0.00051   1.95103
   D45       -2.28201   0.00007   0.00046  -0.00041   0.00005  -2.28196
   D46       -0.59637  -0.00004   0.00018  -0.00004   0.00014  -0.59624
   D47       -2.82815   0.00001   0.00064  -0.00027   0.00037  -2.82779
   D48        1.48596  -0.00000   0.00024   0.00015   0.00039   1.48634
   D49        1.63968  -0.00002   0.00018  -0.00035  -0.00017   1.63951
   D50       -0.59210   0.00002   0.00063  -0.00058   0.00005  -0.59205
   D51       -2.56118   0.00001   0.00023  -0.00016   0.00008  -2.56110
   D52       -2.54022  -0.00002   0.00023  -0.00039  -0.00016  -2.54037
   D53        1.51119   0.00002   0.00069  -0.00062   0.00007   1.51126
   D54       -0.45789   0.00001   0.00029  -0.00020   0.00009  -0.45780
   D55       -1.45802  -0.00001   0.00002   0.00016   0.00017  -1.45784
   D56        2.92205  -0.00004   0.00004   0.00002   0.00006   2.92211
   D57        0.71842   0.00000   0.00037  -0.00027   0.00010   0.71852
   D58        2.57743  -0.00001  -0.00022   0.00001  -0.00021   2.57722
   D59        0.67431  -0.00004  -0.00019  -0.00013  -0.00032   0.67399
   D60       -1.52932   0.00001   0.00014  -0.00041  -0.00028  -1.52960
   D61        0.45237   0.00000  -0.00028   0.00020  -0.00008   0.45229
   D62       -1.45075  -0.00003  -0.00025   0.00006  -0.00019  -1.45093
   D63        2.62881   0.00002   0.00008  -0.00023  -0.00015   2.62866
   D64       -1.53052   0.00000  -0.00016   0.00048   0.00032  -1.53020
   D65        2.56089  -0.00000  -0.00063   0.00072   0.00009   2.56098
   D66        0.45363   0.00001  -0.00030   0.00024  -0.00005   0.45358
   D67        0.54896  -0.00001  -0.00034   0.00061   0.00027   0.54924
   D68       -1.64281  -0.00001  -0.00081   0.00085   0.00004  -1.64277
   D69        2.53312  -0.00001  -0.00047   0.00037  -0.00010   2.53302
   D70        2.76507  -0.00001  -0.00078   0.00130   0.00052   2.76559
   D71        0.57329  -0.00001  -0.00125   0.00154   0.00029   0.57359
   D72       -1.53396  -0.00000  -0.00091   0.00106   0.00015  -1.53381
   D73        1.46209   0.00003   0.00032   0.00003   0.00035   1.46244
   D74       -2.86590   0.00006   0.00050   0.00000   0.00050  -2.86540
   D75       -0.64202  -0.00001   0.00019  -0.00006   0.00013  -0.64190
   D76       -0.45086   0.00002   0.00029  -0.00018   0.00010  -0.45076
   D77        1.50434   0.00004   0.00047  -0.00021   0.00025   1.50459
   D78       -2.55497  -0.00003   0.00015  -0.00027  -0.00012  -2.55509
   D79       -2.57647   0.00002   0.00062  -0.00064  -0.00002  -2.57649
   D80       -0.62127   0.00004   0.00080  -0.00067   0.00013  -0.62114
   D81        1.60260  -0.00003   0.00049  -0.00073  -0.00024   1.60236
   D82        0.83631  -0.00001   0.00056  -0.00074  -0.00018   0.83613
   D83       -1.26733  -0.00001   0.00051  -0.00066  -0.00016  -1.26749
   D84        2.94443   0.00000   0.00053  -0.00063  -0.00010   2.94433
   D85       -0.78528  -0.00001   0.00042  -0.00068  -0.00026  -0.78554
   D86       -2.88892  -0.00001   0.00036  -0.00060  -0.00024  -2.88916
   D87        1.32284  -0.00000   0.00038  -0.00057  -0.00019   1.32266
   D88        3.13478   0.00001   0.00040  -0.00039   0.00001   3.13479
   D89        1.03114   0.00001   0.00034  -0.00031   0.00003   1.03116
   D90       -1.04028   0.00002   0.00036  -0.00028   0.00008  -1.04020
   D91       -0.86780  -0.00001  -0.00014   0.00009  -0.00004  -0.86784
   D92       -3.00226   0.00000  -0.00022   0.00026   0.00004  -3.00222
   D93        1.22182  -0.00001  -0.00032   0.00034   0.00002   1.22184
   D94        0.93672   0.00001   0.00018  -0.00015   0.00004   0.93675
   D95       -1.19775   0.00002   0.00010   0.00002   0.00012  -1.19763
   D96        3.02634   0.00001   0.00000   0.00010   0.00010   3.02644
   D97       -3.10989  -0.00001  -0.00003  -0.00015  -0.00018  -3.11007
   D98        1.03883  -0.00000  -0.00011   0.00001  -0.00009   1.03874
   D99       -1.02026  -0.00001  -0.00021   0.00009  -0.00012  -1.02038
   D100      -1.22118  -0.00007  -0.00294  -0.00283  -0.00577  -1.22695
   D101       2.84957  -0.00014  -0.00349  -0.00268  -0.00617   2.84340
   D102       0.77352  -0.00035  -0.00403  -0.00252  -0.00655   0.76698
   D103       2.40577  -0.00034  -0.00233  -0.00613  -0.00845   2.39732
   D104      -1.62837  -0.00033  -0.00208  -0.00601  -0.00809  -1.63646
   D105       0.44057  -0.00034  -0.00232  -0.00517  -0.00749   0.43308
   D106       1.23059  -0.00025  -0.00755  -0.01348  -0.02103   1.20956
   D107       0.07450  -0.00032  -0.00647   0.00484  -0.00163   0.07287
   D108      -3.08072  -0.00015  -0.00512   0.00442  -0.00069  -3.08141
   D109       3.12560   0.00019   0.00158  -0.00048   0.00110   3.12669
   D110       0.81958  -0.00007  -0.00156   0.00156   0.00000   0.81958
   D111       3.08560  -0.00005  -0.00108   0.00122   0.00014   3.08574
   D112      -0.85026  -0.00010  -0.00159   0.00155  -0.00004  -0.85031
   D113       3.08196  -0.00013  -0.00225   0.00222  -0.00003   3.08193
   D114      -0.93521  -0.00010  -0.00176   0.00187   0.00011  -0.93510
   D115       1.41212  -0.00015  -0.00228   0.00220  -0.00007   1.41204
   D116      -1.26311   0.00002  -0.00178   0.00217   0.00039  -1.26272
   D117       1.00291   0.00005  -0.00130   0.00183   0.00053   1.00344
   D118      -2.93295  -0.00001  -0.00181   0.00216   0.00035  -2.93261
   D119       0.09697   0.00001   0.00118  -0.00238  -0.00120   0.09577
   D120      -2.01011  -0.00007   0.00103  -0.00253  -0.00150  -2.01161
   D121       2.27375  -0.00002   0.00152  -0.00229  -0.00078   2.27298
   D122      -2.14436   0.00004   0.00198  -0.00355  -0.00157  -2.14593
   D123       2.03174  -0.00003   0.00183  -0.00370  -0.00187   2.02987
   D124       0.03242   0.00002   0.00232  -0.00346  -0.00114   0.03127
   D125       2.16791  -0.00001   0.00126  -0.00252  -0.00126   2.16665
   D126       0.06083  -0.00008   0.00111  -0.00267  -0.00156   0.05927
   D127      -1.93850  -0.00004   0.00160  -0.00243  -0.00084  -1.93933
   D128       2.98431   0.00004   0.00106  -0.00075   0.00031   2.98462
   D129       0.88362   0.00002   0.00131  -0.00110   0.00020   0.88382
   D130      -1.20970   0.00003   0.00125  -0.00106   0.00019  -1.20951
   D131      -1.07939   0.00005   0.00042   0.00006   0.00048  -1.07891
   D132       3.10310   0.00003   0.00066  -0.00029   0.00037   3.10347
   D133       1.00978   0.00003   0.00061  -0.00025   0.00036   1.01014
   D134       0.97234  -0.00004   0.00094  -0.00102  -0.00008   0.97226
   D135      -1.12836  -0.00005   0.00118  -0.00137  -0.00019  -1.12855
   D136       3.06151  -0.00005   0.00112  -0.00133  -0.00020   3.06131
   D137      -0.92554  -0.00000  -0.00063  -0.00028  -0.00090  -0.92644
   D138       1.38525  -0.00003  -0.00097  -0.00045  -0.00142   1.38384
   D139       3.05129  -0.00006  -0.00102  -0.00038  -0.00140   3.04990
   D140       1.12729  -0.00003  -0.00111   0.00019  -0.00092   1.12637
   D141      -2.84511  -0.00007  -0.00145   0.00002  -0.00143  -2.84654
   D142      -1.17907  -0.00010  -0.00150   0.00009  -0.00141  -1.18048
   D143      -3.02697  -0.00008  -0.00061  -0.00064  -0.00125  -3.02823
   D144      -0.71618  -0.00012  -0.00095  -0.00081  -0.00177  -0.71795
   D145       0.94986  -0.00015  -0.00100  -0.00075  -0.00175   0.94811
   D146      -2.26438   0.00008   0.00031   0.00137   0.00168  -2.26269
   D147      -0.19305  -0.00023   0.00046  -0.00091  -0.00046  -0.19351
   D148       1.85973   0.00007   0.00080   0.00041   0.00121   1.86094
   D149       1.99544   0.00006   0.00040   0.00114   0.00154   1.99698
   D150      -2.21642  -0.00025   0.00055  -0.00115  -0.00060  -2.21702
   D151      -0.16364   0.00004   0.00089   0.00018   0.00107  -0.16257
   D152      -0.14971   0.00008   0.00007   0.00198   0.00205  -0.14766
   D153       1.92161  -0.00023   0.00021  -0.00030  -0.00009   1.92152
   D154      -2.30879   0.00007   0.00055   0.00102   0.00158  -2.30721
   D155      -0.59662   0.00003   0.00077  -0.00018   0.00059  -0.59603
   D156      -2.82665   0.00006   0.00115  -0.00039   0.00076  -2.82589
   D157       1.48152   0.00007   0.00074   0.00000   0.00074   1.48226
   D158       1.64043  -0.00003   0.00041  -0.00028   0.00013   1.64056
   D159      -0.58960  -0.00000   0.00079  -0.00049   0.00030  -0.58930
   D160      -2.56461   0.00001   0.00037  -0.00009   0.00028  -2.56433
   D161      -2.54020   0.00001   0.00047  -0.00017   0.00030  -2.53990
   D162       1.51295   0.00004   0.00086  -0.00038   0.00048   1.51343
   D163      -0.46206   0.00006   0.00044   0.00001   0.00045  -0.46161
   D164      -1.45428  -0.00001   0.00017  -0.00017   0.00000  -1.45427
   D165       2.91021  -0.00005   0.00022  -0.00036  -0.00015   2.91007
   D166       0.70824  -0.00007   0.00023  -0.00070  -0.00047   0.70777
   D167       2.58139  -0.00003  -0.00032  -0.00017  -0.00048   2.58091
   D168       0.66270  -0.00006  -0.00027  -0.00036  -0.00064   0.66206
   D169      -1.53928  -0.00008  -0.00026  -0.00069  -0.00096  -1.54023
   D170       0.45834  -0.00003  -0.00040   0.00001  -0.00039   0.45795
   D171      -1.46035  -0.00007  -0.00036  -0.00018  -0.00054  -1.46089
   D172       2.62086  -0.00009  -0.00035  -0.00051  -0.00086   2.61999
   D173      -1.54627   0.00006   0.00038  -0.00019   0.00019  -1.54608
   D174       2.56667  -0.00001  -0.00061   0.00061   0.00001   2.56668
   D175       0.45949  -0.00001  -0.00040   0.00005  -0.00035   0.45914
   D176       0.53315   0.00005   0.00013   0.00008   0.00021   0.53336
   D177      -1.63710  -0.00002  -0.00085   0.00088   0.00003  -1.63707
   D178       2.53891  -0.00003  -0.00065   0.00032  -0.00033   2.53858
   D179       2.75055   0.00005  -0.00025   0.00066   0.00042   2.75097
   D180       0.58030  -0.00002  -0.00123   0.00147   0.00024   0.58054
   D181      -1.52687  -0.00002  -0.00102   0.00090  -0.00012  -1.52700
   D182       1.43490   0.00004   0.00085  -0.00035   0.00050   1.43541
   D183      -2.89467   0.00004   0.00104  -0.00027   0.00076  -2.89390
   D184      -0.66667  -0.00005   0.00049  -0.00035   0.00014  -0.66653
   D185      -0.45673   0.00004   0.00042   0.00001   0.00043  -0.45631
   D186       1.49688   0.00004   0.00061   0.00008   0.00069   1.49757
   D187      -2.55831  -0.00005   0.00007   0.00000   0.00007  -2.55824
   D188      -2.57377   0.00002   0.00059  -0.00039   0.00020  -2.57357
   D189      -0.62016   0.00002   0.00078  -0.00031   0.00047  -0.61969
   D190       1.60784  -0.00007   0.00024  -0.00039  -0.00016   1.60768
   D191       0.83951  -0.00003   0.00031  -0.00050  -0.00020   0.83932
   D192      -1.26549  -0.00002   0.00027  -0.00043  -0.00016  -1.26566
   D193       2.94430  -0.00001   0.00032  -0.00043  -0.00011   2.94419
   D194      -0.78794  -0.00004   0.00015  -0.00053  -0.00038  -0.78832
   D195      -2.89295  -0.00004   0.00011  -0.00045  -0.00034  -2.89329
   D196       1.31684  -0.00003   0.00017  -0.00045  -0.00029   1.31655
   D197       3.13677   0.00006   0.00053  -0.00017   0.00036   3.13713
   D198       1.03176   0.00006   0.00050  -0.00010   0.00040   1.03216
   D199      -1.04163   0.00007   0.00055  -0.00010   0.00045  -1.04118
   D200      -0.86086  -0.00003  -0.00045  -0.00042  -0.00087  -0.86173
   D201      -2.99231   0.00001  -0.00037  -0.00025  -0.00062  -2.99292
   D202       1.23088  -0.00001  -0.00048  -0.00022  -0.00071   1.23017
   D203       0.93617  -0.00002  -0.00014  -0.00073  -0.00087   0.93530
   D204      -1.19527   0.00003  -0.00006  -0.00056  -0.00062  -1.19590
   D205       3.02791   0.00001  -0.00017  -0.00054  -0.00071   3.02720
   D206      -3.10005  -0.00007  -0.00061  -0.00074  -0.00135  -3.10140
   D207       1.05169  -0.00002  -0.00053  -0.00057  -0.00110   1.05059
   D208      -1.00831  -0.00004  -0.00064  -0.00055  -0.00119  -1.00950
   D209      -1.23244   0.00019   0.00907   0.00912   0.01819  -1.21425
   D210       2.85772   0.00018   0.00891   0.00957   0.01848   2.87621
   D211       0.77545   0.00004   0.00805   0.00915   0.01720   0.79264
   D212       2.43300  -0.00014   0.00114  -0.00215  -0.00101   2.43199
   D213      -1.60784  -0.00006   0.00114  -0.00156  -0.00042  -1.60825
   D214       0.46079   0.00031   0.00157   0.00039   0.00196   0.46276
   D215       0.07295  -0.00003  -0.00650   0.00925   0.00275   0.07570
   D216      -3.08128   0.00001  -0.00520   0.00768   0.00249  -3.07880
   D217       3.12675   0.00004   0.00153  -0.00184  -0.00031   3.12643
         Item               Value     Threshold  Converged?
 Maximum Force            0.001497     0.000450     NO 
 RMS     Force            0.000158     0.000300     YES
 Maximum Displacement     0.065748     0.001800     NO 
 RMS     Displacement     0.016338     0.001200     NO 
 Predicted change in Energy=-2.043130D-05
 GradGradGradGradGradGradGradGradGradGradGradGradGradGradGradGradGradGrad

 Stoichiometry    C20H32N2O8(3)
 Framework group  C1[X(C20H32N2O8)]
 Deg. of freedom   180
 Full point group                 C1      NOp   1
 Largest Abelian subgroup         C1      NOp   1
 Largest concise Abelian subgroup C1      NOp   1
                         Standard orientation:                         
 ---------------------------------------------------------------------
 Center     Atomic      Atomic             Coordinates (Angstroms)
 Number     Number       Type             X           Y           Z
 ---------------------------------------------------------------------
      1          6           0       -2.104152   -0.112434    0.925179
      2          6           0       -2.981667    0.543543   -1.509524
      3          1           0       -2.529458    0.223578   -2.452808
      4          1           0       -3.392284    1.544383   -1.674410
      5          6           0       -4.090866   -0.433261   -1.120248
      6          1           0       -4.818659   -0.543733   -1.930604
      7          6           0       -3.445609   -1.704557   -0.523862
      8          1           0       -2.486297   -2.022289   -0.937329
      9          1           0       -4.115861   -2.563318   -0.506833
     10          6           0       -3.428545   -0.942761    0.826994
     11          1           0       -3.563870   -1.505738    1.754112
     12          6           0       -4.644715   -0.102528    0.296264
     13          6           0       -5.950408   -0.848584    0.600226
     14          1           0       -5.905307   -1.913730    0.364083
     15          1           0       -6.771072   -0.413267    0.020124
     16          1           0       -6.201816   -0.752793    1.661733
     17          6           0       -4.853172    1.365033    0.662291
     18          1           0       -3.994245    2.005036    0.458456
     19          1           0       -5.108458    1.469698    1.721724
     20          1           0       -5.694469    1.758626    0.080827
     21          6           0       -1.864838    0.634270   -0.440190
     22          6           0       -2.056315    0.767448    2.183261
     23          1           0       -1.056458    1.192103    2.289210
     24          1           0       -2.268221    0.133919    3.047429
     25          1           0       -2.771091    1.587159    2.151549
     26          8           0       -1.160296   -1.101029    1.068604
     27          1           0       -0.953117    0.203368   -0.839888
     28          8           0       -1.589730    2.022873   -0.135416
     29          7           0       -0.564148    2.612251   -0.846618
     30          8           0       -0.016953    1.973225   -1.719991
     31          8           0       -0.343925    3.742231   -0.500635
     32          6           0        2.133278    0.187249    0.865028
     33          6           0        3.036576   -0.632336   -1.494359
     34          1           0        2.630354   -0.349359   -2.469855
     35          1           0        3.410323   -1.656431   -1.588769
     36          6           0        4.171985    0.319717   -1.117607
     37          1           0        4.919386    0.372636   -1.915832
     38          6           0        3.563902    1.637229   -0.581835
     39          1           0        2.623553    1.977236   -1.025760
     40          1           0        4.265792    2.470429   -0.584956
     41          6           0        3.488268    0.921042    0.793492
     42          1           0        3.621361    1.517520    1.700933
     43          6           0        4.683752    0.025919    0.323645
     44          6           0        6.016509    0.724721    0.618574
     45          1           0        6.021454    1.780004    0.337119
     46          1           0        6.828458    0.231147    0.073835
     47          1           0        6.245475    0.665471    1.687990
     48          6           0        4.818411   -1.433256    0.756927
     49          1           0        3.936650   -2.043952    0.557182
     50          1           0        5.039456   -1.500465    1.827383
     51          1           0        5.655986   -1.892239    0.219756
     52          6           0        1.880192   -0.613900   -0.464653
     53          6           0        1.970664   -0.643213    2.168108
     54          1           0        0.948410   -1.014064    2.255166
     55          1           0        2.206334   -0.000638    3.017825
     56          1           0        2.647969   -1.495035    2.153310
     57          8           0        1.142070    1.130605    1.021856
     58          1           0        1.012480   -0.141723   -0.915285
     59          8           0        1.505279   -1.965931   -0.112180
     60          7           0        0.491254   -2.531147   -0.859946
     61          8           0        0.042097   -1.906721   -1.796931
     62          8           0        0.179960   -3.626167   -0.475026
 ---------------------------------------------------------------------
 Rotational constants (GHZ):           0.3019204           0.1082970           0.0952348
 Standard basis: 6-31++G(d,p) (6D, 7F)
 There are   762 symmetry adapted cartesian basis functions of A   symmetry.
 There are   762 symmetry adapted basis functions of A   symmetry.
   762 basis functions,  1216 primitive gaussians,   762 cartesian basis functions
   116 alpha electrons      114 beta electrons
       nuclear repulsion energy      3507.2831456611 Hartrees.
 NAtoms=   62 NActive=   62 NUniq=   62 SFac= 1.00D+00 NAtFMM=   60 NAOKFM=T Big=T
 Integral buffers will be    131072 words long.
 Raffenetti 2 integral format.
 Two-electron integral symmetry is turned on.
 Nuclear repulsion after empirical dispersion term =     3507.2137845397 Hartrees.
 One-electron integrals computed using PRISM.
 NBasis=   762 RedAO= T EigKep=  1.73D-06  NBF=   762
 NBsUse=   760 1.00D-06 EigRej=  7.82D-07 NBFU=   760
 Initial guess from the checkpoint file:  "/wrk/hasangal/alkoxy/alphapine-conformarsampling/Alpha-Pinene-RO-NO3down-Oup/SYS_2A/DFT_high/calc-LM/TMP/G1647198123/Gau-30512.chk"
 B after Tr=    -0.000000    0.000000   -0.000000
         Rot=    0.999995    0.003048    0.000570    0.000827 Ang=   0.37 deg.
 Initial guess <Sx>= 0.0000 <Sy>= 0.0000 <Sz>= 1.0000 <S**2>= 2.0085 S= 1.0028
 ExpMin= 3.60D-02 ExpMax= 5.48D+03 ExpMxC= 8.25D+02 IAcc=3 IRadAn=         7 AccDes= 0.00D+00
 Harris functional with IExCor= 4639 and IRadAn=       7 diagonalized for initial guess.
 HarFok:  IExCor= 4639 AccDes= 0.00D+00 IRadAn=         7 IDoV= 1 UseB2=F ITyADJ=14
 ICtDFT=  3500011 ScaDFX=  1.000000  1.000000  1.000000  1.000000
 FoFCou: FMM=F IPFlag=           0 FMFlag=      100000 FMFlg1=        2001
         NFxFlg=           0 DoJE=T BraDBF=F KetDBF=T FulRan=T
         wScrn=  0.000000 ICntrl=       500 IOpCl=  0 I1Cent=   200000004 NGrid=           0
         NMat0=    1 NMatS0=      1 NMatT0=    0 NMatD0=    1 NMtDS0=    0 NMtDT0=    0
 Petite list used in FoFCou.
 Requested convergence on RMS density matrix=1.00D-08 within 128 cycles.
 Requested convergence on MAX density matrix=1.00D-06.
 Requested convergence on             energy=1.00D-06.
 No special actions if energy rises.
 Restarting incremental Fock formation.
 SCF Done:  E(UwB97XD) =  -1491.89464154     A.U. after   30 cycles
            NFock= 30  Conv=0.15D-08     -V/T= 2.0088
 <Sx>= 0.0000 <Sy>= 0.0000 <Sz>= 1.0000 <S**2>= 2.0085 S= 1.0028
 <L.S>= 0.000000000000E+00
 Annihilation of the first spin contaminant:
 S**2 before annihilation     2.0085,   after     2.0000
 Calling FoFJK, ICntrl=      2127 FMM=T ISym2X=0 I1Cent= 0 IOpClX= 1 NMat=1 NMatS=1 NMatT=0.
 ***** Axes restored to original set *****
 -------------------------------------------------------------------
 Center     Atomic                   Forces (Hartrees/Bohr)
 Number     Number              X              Y              Z
 -------------------------------------------------------------------
      1        6           0.000017711    0.000005585   -0.000115296
      2        6          -0.000046249   -0.000067144    0.000185352
      3        1           0.000051037   -0.000040677   -0.000194776
      4        1          -0.000073775    0.000141462   -0.000068139
      5        6           0.000081409   -0.000000545    0.000135194
      6        1          -0.000134533   -0.000037740   -0.000125327
      7        6          -0.000026132    0.000244409    0.000071987
      8        1           0.000147013   -0.000072638   -0.000066149
      9        1          -0.000071708   -0.000184096   -0.000001518
     10        6          -0.000009911    0.000029707   -0.000075032
     11        1          -0.000045882   -0.000098549    0.000098310
     12        6           0.000164530   -0.000008402   -0.000061501
     13        6           0.000231067    0.000130244   -0.000049864
     14        1          -0.000045029   -0.000212894   -0.000026163
     15        1          -0.000199324    0.000070396   -0.000116825
     16        1          -0.000077834    0.000000973    0.000228224
     17        6           0.000045866   -0.000248123   -0.000066091
     18        1           0.000119315    0.000129231   -0.000053767
     19        1          -0.000059027    0.000048449    0.000237414
     20        1          -0.000181314    0.000124649   -0.000121742
     21        6           0.000104059    0.000155172    0.000149062
     22        6           0.000008057   -0.000200381   -0.000262692
     23        1           0.000152697    0.000169650    0.000106642
     24        1          -0.000045197   -0.000098088    0.000237603
     25        1          -0.000085603    0.000147781    0.000048063
     26        8          -0.000130516    0.000121680    0.000074615
     27        1           0.000160549   -0.000035903   -0.000193222
     28        8          -0.000018854    0.000002001   -0.000153517
     29        7          -0.000081092    0.000111849    0.000087418
     30        8          -0.000156640   -0.000067921   -0.000012614
     31        8          -0.000048771   -0.000126848   -0.000030710
     32        6           0.000087041    0.000048817   -0.000068700
     33        6          -0.000010518    0.000182699    0.000162403
     34        1          -0.000047961    0.000037963   -0.000171698
     35        1           0.000058443   -0.000159537   -0.000056511
     36        6          -0.000085676    0.000012054    0.000118040
     37        1           0.000140755    0.000025791   -0.000123517
     38        6           0.000027484   -0.000238640    0.000070326
     39        1          -0.000131870    0.000045991   -0.000058151
     40        1           0.000104688    0.000178221   -0.000002087
     41        6          -0.000035725   -0.000028029   -0.000064496
     42        1           0.000066294    0.000118721    0.000103443
     43        6          -0.000158829    0.000024294   -0.000034194
     44        6          -0.000248552   -0.000117479   -0.000038384
     45        1           0.000047494    0.000216659   -0.000041796
     46        1           0.000194185   -0.000087214   -0.000111206
     47        1           0.000075461    0.000004867    0.000231613
     48        6          -0.000087278    0.000259799   -0.000038164
     49        1          -0.000139012   -0.000121912   -0.000003473
     50        1           0.000035880   -0.000035452    0.000248890
     51        1           0.000178363   -0.000141207   -0.000113342
     52        6          -0.000129750   -0.000200965   -0.000026640
     53        6           0.000051632    0.000148668   -0.000260874
     54        1          -0.000150952   -0.000153881    0.000062632
     55        1           0.000039488    0.000101175    0.000213431
     56        1           0.000143746   -0.000226917    0.000056263
     57        8           0.000269747   -0.000145537    0.000174918
     58        1          -0.000154393   -0.000019553   -0.000278299
     59        8          -0.000044476    0.000027639    0.000069567
     60        7           0.000016673   -0.000172453   -0.000037054
     61        8           0.000076328    0.000228146    0.000155767
     62        8           0.000065375    0.000053983   -0.000003642
 -------------------------------------------------------------------
 Cartesian Forces:  Max     0.000278299 RMS     0.000125683

 GradGradGradGradGradGradGradGradGradGradGradGradGradGradGradGradGradGrad
 Berny optimization.
 Using GEDIIS/GDIIS optimizer.
 FormGI is forming the generalized inverse of G from B-inverse, IUseBI=4.
 Internal  Forces:  Max     0.001020057 RMS     0.000130860
 Search for a local minimum.
 Step number   7 out of a maximum of  372
 All quantities printed in internal units (Hartrees-Bohrs-Radians)
 Mixed Optimization -- En-DIIS/RFO-DIIS
 Swapping is turned off.
 Update second derivatives using D2CorX and points    2    3    1    4    5
                                                      6    7
 DE= -5.00D-06 DEPred=-2.04D-05 R= 2.45D-01
 Trust test= 2.45D-01 RLast= 4.35D-02 DXMaxT set to 8.41D-02
 ITU=  0  1 -1  0 -1 -1  0
     Eigenvalues ---    0.00231   0.00252   0.00252   0.00283   0.00308
     Eigenvalues ---    0.00318   0.00337   0.00391   0.00408   0.00487
     Eigenvalues ---    0.00868   0.00919   0.00952   0.01387   0.01513
     Eigenvalues ---    0.01529   0.01899   0.02070   0.02212   0.02408
     Eigenvalues ---    0.02536   0.02733   0.02757   0.02766   0.02847
     Eigenvalues ---    0.02892   0.02908   0.03132   0.03146   0.03247
     Eigenvalues ---    0.03349   0.03496   0.03556   0.03599   0.03698
     Eigenvalues ---    0.03952   0.03993   0.04431   0.04458   0.04596
     Eigenvalues ---    0.04720   0.04793   0.05010   0.05149   0.05192
     Eigenvalues ---    0.05196   0.05269   0.05283   0.05411   0.05512
     Eigenvalues ---    0.05592   0.05621   0.05631   0.05645   0.05728
     Eigenvalues ---    0.05748   0.05763   0.05802   0.05813   0.05843
     Eigenvalues ---    0.05863   0.06103   0.06538   0.06674   0.06718
     Eigenvalues ---    0.06982   0.07028   0.07487   0.07866   0.08095
     Eigenvalues ---    0.08273   0.08305   0.08694   0.08768   0.08853
     Eigenvalues ---    0.09169   0.09283   0.09469   0.09579   0.10334
     Eigenvalues ---    0.10340   0.11861   0.12012   0.12497   0.13097
     Eigenvalues ---    0.15086   0.15981   0.15985   0.16000   0.16000
     Eigenvalues ---    0.16000   0.16000   0.16000   0.16000   0.16000
     Eigenvalues ---    0.16000   0.16000   0.16000   0.16000   0.16000
     Eigenvalues ---    0.16000   0.16000   0.16001   0.16042   0.16301
     Eigenvalues ---    0.17546   0.18012   0.19320   0.20064   0.20851
     Eigenvalues ---    0.21062   0.21825   0.22384   0.23771   0.23940
     Eigenvalues ---    0.24506   0.24665   0.24990   0.24998   0.25012
     Eigenvalues ---    0.25070   0.25301   0.26028   0.26522   0.26762
     Eigenvalues ---    0.27093   0.27277   0.27427   0.27916   0.28789
     Eigenvalues ---    0.28871   0.28979   0.29037   0.29107   0.29582
     Eigenvalues ---    0.29703   0.31492   0.33925   0.33982   0.33999
     Eigenvalues ---    0.34050   0.34053   0.34060   0.34070   0.34095
     Eigenvalues ---    0.34130   0.34144   0.34169   0.34199   0.34213
     Eigenvalues ---    0.34234   0.34248   0.34309   0.34338   0.34378
     Eigenvalues ---    0.34402   0.34431   0.34497   0.34524   0.34533
     Eigenvalues ---    0.34581   0.34642   0.34688   0.34741   0.34761
     Eigenvalues ---    0.34907   0.35461   0.35578   0.38757   0.39018
     Eigenvalues ---    0.40945   0.41822   0.49052   0.50075   0.50524
     Eigenvalues ---    0.51920   0.98759   0.98959   1.03856   1.04063
 En-DIIS/RFO-DIIS/Sim-DIIS IScMMF=       -3 using points:     7    6    5    4
 RFO step:  Lambda=-2.91457654D-05.
 DidBck=T Rises=F RFO-DIIS coefs:    0.38836    0.39845    0.11740    0.09579
 Iteration  1 RMS(Cart)=  0.00959585 RMS(Int)=  0.00001650
 Iteration  2 RMS(Cart)=  0.00004470 RMS(Int)=  0.00000012
 Iteration  3 RMS(Cart)=  0.00000000 RMS(Int)=  0.00000012
 Variable       Old X    -DE/DX   Delta X   Delta X   Delta X     New X
                                 (Linear)    (Quad)   (Total)
    R1        2.95976   0.00005  -0.00018   0.00024   0.00006   2.95982
    R2        2.97539   0.00004  -0.00008   0.00021   0.00013   2.97551
    R3        2.90259   0.00012  -0.00010   0.00033   0.00023   2.90282
    R4        2.59709  -0.00017  -0.00015   0.00001  -0.00014   2.59695
    R5        2.06720   0.00020   0.00003   0.00038   0.00041   2.06762
    R6        2.06791   0.00017   0.00005   0.00032   0.00037   2.06828
    R7        2.88826   0.00004  -0.00005   0.00016   0.00012   2.88837
    R8        2.92695   0.00011  -0.00004   0.00047   0.00043   2.92738
    R9        2.06885   0.00019   0.00002   0.00036   0.00038   2.06924
   R10        2.92036   0.00003  -0.00000  -0.00006  -0.00006   2.92030
   R11        2.94133  -0.00001  -0.00024   0.00018  -0.00006   2.94127
   R12        2.06334   0.00017   0.00012   0.00021   0.00033   2.06367
   R13        2.05885   0.00019   0.00005   0.00035   0.00040   2.05924
   R14        2.93086   0.00001  -0.00009   0.00011   0.00002   2.93088
   R15        2.06560   0.00014  -0.00000   0.00029   0.00028   2.06589
   R16        2.96797   0.00003  -0.00008   0.00010   0.00003   2.96800
   R17        2.89925   0.00009  -0.00008   0.00024   0.00016   2.89942
   R18        2.88526   0.00006  -0.00009   0.00020   0.00012   2.88538
   R19        2.06347   0.00021   0.00008   0.00037   0.00045   2.06392
   R20        2.06967   0.00024   0.00004   0.00046   0.00051   2.07017
   R21        2.06938   0.00024   0.00004   0.00046   0.00051   2.06989
   R22        2.06050   0.00018   0.00010   0.00027   0.00037   2.06087
   R23        2.06882   0.00025   0.00003   0.00048   0.00051   2.06933
   R24        2.07078   0.00025   0.00004   0.00049   0.00053   2.07131
[truncated: 1,173,025 more chars]
