# Supplementary material for: Computational Investigation of the Formation of Peroxide (ROOR) Accretion Products in the OH- and NO3-Initiated Oxidation of α-Pinene
Source: J Phys Chem A. 2021 Dec 9;125(50):10632–9. doi: 10.1021/acs.jpca.1c08969 (PMC8713291; doi:10.1021/acs.jpca.1c08969)
Supplement: Supplementary file 2 — jp1c08969_si_002.zip [file jp1c08969_si_002.zip › JPCA-secondnd-paper-updated-outfile/α-pinene, (R-alkoxy,R-nitroxy)2/peroxcas-α-pinene-R-alkoxy-R-nitroxy.out]

         Grand Master is running on host ukko2-32.cs.helsinki.fi
         rank #     1 is running on host ukko2-32.cs.helsinki.fi
         rank #     2 is running on host ukko2-32.cs.helsinki.fi
         rank #     3 is running on host ukko2-32.cs.helsinki.fi
         rank #     4 is running on host ukko2-32.cs.helsinki.fi
         rank #     5 is running on host ukko2-32.cs.helsinki.fi
         rank #     6 is running on host ukko2-32.cs.helsinki.fi
         rank #     7 is running on host ukko2-32.cs.helsinki.fi
         rank #     8 is running on host ukko2-32.cs.helsinki.fi
         rank #     9 is running on host ukko2-32.cs.helsinki.fi
         rank #    10 is running on host ukko2-32.cs.helsinki.fi
         rank #    11 is running on host ukko2-32.cs.helsinki.fi
         rank #    12 is running on host ukko2-32.cs.helsinki.fi
         rank #    13 is running on host ukko2-32.cs.helsinki.fi
         rank #    14 is running on host ukko2-32.cs.helsinki.fi
         rank #    15 is running on host ukko2-32.cs.helsinki.fi
         rank #    16 is running on host ukko2-32.cs.helsinki.fi
         rank #    17 is running on host ukko2-32.cs.helsinki.fi
         rank #    18 is running on host ukko2-32.cs.helsinki.fi
         rank #    19 is running on host ukko2-32.cs.helsinki.fi
         rank #    20 is running on host ukko2-32.cs.helsinki.fi
         rank #    21 is running on host ukko2-32.cs.helsinki.fi
         rank #    22 is running on host ukko2-32.cs.helsinki.fi
         rank #    23 is running on host ukko2-32.cs.helsinki.fi

          ******************************************************
          *      Firefly version 8.2.0, build number 10203     *
          *   Compiled on    Monday,    19-09-2016, 15:30:23   *
          *Code development and Intel/AMD specific optimization*
          *  Copyright (c) 1994, 2016 by  Alex A. Granovsky,   *
          *          Firefly Project, Moscow, Russia.          *
          *   Some parts of this program include code due to   *
          * work of Jim Kress, Peter Burger, and Robert Ponec. *
          ******************************************************
          *             Firefly Project homepage:              *
          * http://classic.chem.msu.su/gran/firefly/index.html *
          *                      e-mail:                       *
          *               gran@classic.chem.msu.su             *
          *This program is not a free software and is provided *
          *exclusively to its registered users under the terms *
          *       of Firefly package license agreement         *
          * Unauthorized use of Firefly is strongly prohibited *
          *   This program may not be redistributed without    *
          * the specific, written permission of its developers.*
          ******************************************************

          ******************************************************
          *  PARTIALLY BASED ON  US GAMESS VERSION 6 JUN 1999, *
          *   US GAMESS VERSIONS  6 SEP 2001 AND 12 DEC 2003   *
          *             FROM IOWA STATE UNIVERSITY             *
          * M.W.SCHMIDT, K.K.BALDRIDGE, J.A.BOATZ, S.T.ELBERT, *
          *   M.S.GORDON, J.H.JENSEN, S.KOSEKI, N.MATSUNAGA,   *
          *          K.A.NGUYEN, S.J.SU, T.L.WINDUS,           *
          *       TOGETHER WITH M.DUPUIS, J.A.MONTGOMERY       *
          *         J.COMPUT.CHEM.  14, 1347-1363(1993)        *
          ******************************************************


 Core i7    / Linux  Firefly version running under Linux.
 Running on Intel CPU:  Brand ID  0, Family  6, Model  79, Stepping  1
 CPU Brand String    :  Intel(R) Xeon(R) CPU E5-2680 v4 @ 2.40GHz       
 CPU Features        :  x87 FPU, CMOV, MMX, SSE, SSE2, SSE3, SSSE3, SSE4.1, SSE4.2, AVX, AVX2, FMA3, HTT, MWAIT, EM64T
 Data cache size     :  L1 32 KB, L2  256 KB, L3 35840 KB
 max    # of   cores/package :  16
 max    # of threads/package :  32
 max     cache sharing level :  32
 actual # of   cores/package :  14
 actual # of threads/package :  28
 actual # of threads/core    :   2
 Operating System successfully passed SSE support test.
 Operating System supports AVX/FMA.


 PARALLEL VERSION (MVAPICH2) RUNNING USING   24 PROCESSES (RANKS)


 WARNING! THIS VERSION OF FIREFLY IS PROBABLY OUTDATED!
 PLEASE CHECK FIREFLY HOMEPAGE FOR INFORMATION ON UPDATES!

 EXECUTION OF FIREFLY BEGUN 23:12:22 25-JUN-2020    

            ECHO OF THE FIRST FEW INPUT CARDS -
 INPUT CARD> $contrl                                                                        
 INPUT CARD> scftyp=mcscf mplevl=0 inttyp=hondo icut=12 itol=20                             
 INPUT CARD> d5=.t. wide=.f. numder=.t. runtyp=energy                                       
 INPUT CARD>! maxit=200                                                                     
 INPUT CARD> mult=1                                                                         
 INPUT CARD>! DFTTYP=B3LYP                                                                  
 INPUT CARD> $end                                                                           
 INPUT CARD> $p2p p2p=.t. dlb=.t. mixed=.t. $end                                            
 INPUT CARD> $SCF DIRSCF=.TRUE. soscf=.f. nconv=6 $END                                      
 INPUT CARD> $BASIS GBASIS=N311 NGAUSS=6 NDFUNC=1 Diffs=.true. DIFFSP=.true. $END           
 INPUT CARD> $trans dirtrf=.t. mptran=2 mode=1 cuttrf=1.0d-15 $end                          
 INPUT CARD>! $mp2 cutoff=1d-20 $end                                                        
 INPUT CARD> $system masmem=250000000 mklnp=4 np=4 timlim=10000000 $end                     
 INPUT CARD> $smp load=0 call64=.t.                                                         
 INPUT CARD> smppar=.t.                                                                     
 INPUT CARD> $end                                                                           
 INPUT CARD> $GUESS GUESS=moread                                                            
 INPUT CARD> NORDER=0                                                                       
 INPUT CARD> norb=436                                                                       
 INPUT CARD> $END                                                                           
 INPUT CARD>! $ZMAT dlc=.t. auto=.t. nonvdw(1)=4,2 1,3                                      
 INPUT CARD>! $end                                                                          
 INPUT CARD> $det                                                                           
 INPUT CARD> ncore=112 nels=6 nact=4                                                        
 INPUT CARD>! cvgtol=1.0d-9                                                                 
 INPUT CARD> nstate=10                                                                      
 INPUT CARD> wstate(1)=1,1,1,1,1,1,1,1                                                      
 INPUT CARD>! ,1,1,1                                                                        
 INPUT CARD> pures=.f.                                                                      
 INPUT CARD> $end                                                                           
 INPUT CARD> $mcscf cistep=aldet maxit=15                                                   
 INPUT CARD>! acurcy=3d-9                                                                   
 INPUT CARD> soscf=.t. $end                                                                 
 INPUT CARD> $xmcqdpt                                                                       
 INPUT CARD> nstate=30                                                                      
 INPUT CARD> wstate(1)=1,1,1,1,-0 avecoe(1)=1,1,1,1,-0 edshft=0.02                          
 INPUT CARD>! thrgen=1d-20                                                                  
 INPUT CARD>! genzro=1d-30 threri=1.0d-30                                                   
 INPUT CARD> alttrf=.t. alttrf(1)=1,1,1,1                                                   
 INPUT CARD> $end                                                                           
 INPUT CARD> $statpt opttol=7.0e-4 hssend=.t. nstep=1000  npun=2 ifolow=3 $end              
 INPUT CARD> $force VIBSIZ=0.005 $end                                                       
 INPUT CARD>! $HESS HESS=CALC $END                                                          
 INPUT CARD> $mcqfit $end                                                                   
 INPUT CARD> $DATA                                                                          
 INPUT CARD> C20N2H32O8                                                                     
 INPUT CARD>C1                                                                              
 INPUT CARD>CARBON      6.0     -2.104444000        -0.106314000         0.924843000        
 INPUT CARD>CARBON      6.0     -2.991720000         0.541302000        -1.508888000        
 INPUT CARD>HYDROGEN    1.0     -2.541222000         0.223910000        -2.454246000        
  250000000 WORDS OF MEMORY AVAILABLE

 This job is executing on     1 unique host(s)
 Minimum number of processes per host is:   24
 Maximum number of processes per host is:   24

 On master's host, detected   56 CPU core(s) in aggregate

 DGEMM will use                                   4 threads.

 SMP/multicore aware parts of program will use    4 threads.

 Creating thread pool to serve up to            128 threads.

 Activating Call64 option.

 Using 64-bit DGEMM by default.


 Loading P2P interface library... loaded successfully (version 2.4).
 Initializing global P2P interface... topology done.


     BASIS OPTIONS
     -------------
     GBASIS=N311         IGAUSS=       6      POLAR=POPN311 
     NDFUNC=       1     NFFUNC=       0     DIFFSP=       T
     NPFUNC=       0      DIFFS=       T


     RUN TITLE
     ---------
  C20N2H32O8                                                                     

 THE POINT GROUP OF THE MOLECULE IS C1      
 THE ORDER OF THE PRINCIPAL AXIS IS     0

 ATOM      ATOMIC                      COORDINATES (BOHR)
           CHARGE         X                   Y                   Z
 CARBON      6.0    -3.9768228064       -0.2009043433        1.7476999790
 CARBON      6.0    -5.6535314441        1.0229125312       -2.8513850740
 HYDROGEN    1.0    -4.8022136040        0.4231285768       -4.6378527845
 HYDROGEN    1.0    -6.4406855233        2.9105164942       -3.1604856866
 CARBON      6.0    -7.7371018960       -0.8343726659       -2.1084354683
 HYDROGEN    1.0    -9.1152602620       -1.0539304958       -3.6364547853
 CARBON      6.0    -6.5011964435       -3.2276446634       -0.9799836228
 HYDROGEN    1.0    -4.6862637884       -3.8190987050       -1.7646338149
 HYDROGEN    1.0    -7.7577830587       -4.8588392473       -0.9423138222
 CARBON      6.0    -6.4716959290       -1.7837124898        1.5702301294
 HYDROGEN    1.0    -6.7185338452       -2.8466361922        3.3245271424
 CARBON      6.0    -8.7808373193       -0.2104058863        0.5694765268
 CARBON      6.0   -11.2392803017       -1.6326515628        1.1526271119
 HYDROGEN    1.0   -11.1444935290       -3.6469427653        0.7117974705
 HYDROGEN    1.0   -12.7978583799       -0.8217833105        0.0572662605
 HYDROGEN    1.0   -11.7118119886       -1.4491138026        3.1597014503
 CARBON      6.0    -9.1897135817        2.5620906809        1.2562294570
 HYDROGEN    1.0    -7.5751542568        3.7812852853        0.8626694249
 HYDROGEN    1.0    -9.6669865914        2.7622825974        3.2599854363
 HYDROGEN    1.0   -10.7880099235        3.2943123114        0.1605530213
 CARBON      6.0    -3.5361670198        1.2038330207       -0.8379423586
 CARBON      6.0    -3.8921952013        1.4692526139        4.1203985282
 HYDROGEN    1.0    -2.0054397253        2.2797448108        4.3200159680
 HYDROGEN    1.0    -4.2888600534        0.2757941897        5.7580484166
 HYDROGEN    1.0    -5.2484289648        3.0139960071        4.0568640461
 OXYGEN      8.0    -2.1832705126       -2.0585637061        2.0230425242
 HYDROGEN    1.0    -1.8150630462        0.3904457634       -1.5997684385
 OXYGEN      8.0    -3.0199788800        3.8302972220       -0.2716122257
 NITROGEN    7.0    -1.0763728833        4.9390033193       -1.6111313617
 OXYGEN      8.0    -0.0364962807        3.7254155324       -3.2534942270
 OXYGEN      8.0    -0.6620617686        7.0762098679       -0.9627323130
 CARBON      6.0     4.0418558412        0.3391453683        1.6544136489
 CARBON      6.0     5.7255942601       -1.1533697742       -2.8320399476
 HYDROGEN    1.0     4.9483782506       -0.5889331470       -4.6631675557
 HYDROGEN    1.0     6.4284476569       -3.0870036862       -3.0450744429
 CARBON      6.0     7.8777598807        0.6323647225       -2.1057256010
 HYDROGEN    1.0     9.2844436626        0.7495579779       -3.6189861570
 CARBON      6.0     6.7363369550        3.1105817991       -1.0574397172
 HYDROGEN    1.0     4.9559919572        3.7648201015       -1.8812015709
 HYDROGEN    1.0     8.0640679794        4.6847557869       -1.0496880606
 CARBON      6.0     6.6031414988        1.7253161731        1.5251979559
 HYDROGEN    1.0     6.8644717247        2.8313501976        3.2527629030
 CARBON      6.0     8.8555344136        0.0417837344        0.6064452390
 CARBON      6.0    11.3785928014        1.3516152729        1.1695307121
 HYDROGEN    1.0    11.3898139951        3.3529429541        0.6623773529
 HYDROGEN    1.0    12.9080275232        0.4292928634        0.1221348892
 HYDROGEN    1.0    11.8200517216        1.2141414767        3.1877015223
 CARBON      6.0     9.1100937508       -2.7258751339        1.3904567037
 HYDROGEN    1.0     7.4407626039       -3.8741218606        1.0060920789
 HYDROGEN    1.0     9.5362969120       -2.8783911500        3.4105588140
 HYDROGEN    1.0    10.6880358526       -3.5834309599        0.3580974316
 CARBON      6.0     3.5510164877       -1.1464288102       -0.8733029138
 CARBON      6.0     3.7453086793       -1.2586615345        4.0999894860
 HYDROGEN    1.0     1.8152841442       -1.9661201938        4.2634111116
 HYDROGEN    1.0     4.1927750388       -0.0613556278        5.7187477824
 HYDROGEN    1.0     5.0289108192       -2.8658131330        4.0515784822
 OXYGEN      8.0     2.1733475607        2.1214689094        1.9791706424
 HYDROGEN    1.0     1.9034890008       -0.2503433582       -1.7066116639
 OXYGEN      8.0     2.8524754460       -3.7102278035       -0.2309131942
 NITROGEN    7.0     0.9336891121       -4.7665261261       -1.6482890465
 OXYGEN      8.0     0.0734139702       -3.5662136652       -3.3996664326
 OXYGEN      8.0     0.3541025506       -6.8462661032       -0.9439597736

          INTERNUCLEAR DISTANCES (ANGS.)
          ------------------------------

                    CARBON         CARBON         HYDROGEN       HYDROGEN  

  1  CARBON          0.0000000      2.6701520 *    3.4231660      3.3401876    
  2  CARBON          2.6701520 *    0.0000000      1.0942522 *    1.0945405 *  
  3  HYDROGEN        3.4231660      1.0942522 *    0.0000000      1.7594090 *  
  4  HYDROGEN        3.3401876      1.0945405 *    1.7594090 *    0.0000000    
  5  CARBON          2.8698174 *    1.5284657 *    2.1555662 *    2.1697363 *  
  6  HYDROGEN        3.9642514      2.1762748 *    2.4700093 *    2.5431762 *  
  7  CARBON          2.5364031 *    2.4982498 *    2.8787773 *    3.4471853    
  8  HYDROGEN        2.6947087 *    2.6754452 *    2.7120177 *    3.7535834    
  9  HYDROGEN        3.4792423      3.4566021      3.7527427      4.3320814    
 10  CARBON          1.5663260 *    2.8049995 *    3.5967553      3.5267356    
 11  HYDROGEN        2.1820627 *    3.8976166      4.6664651      4.5912763    
 12  CARBON          2.6175213 *    2.5380329 *    3.4840238      2.8560418 *  
 13  CARBON          3.9297350      3.8988807      4.7091336      4.1758027    
 14  HYDROGEN        4.2441127      4.2550087      4.8904894      4.7366728    
 15  HYDROGEN        4.7641741      4.1970313      4.9506864      4.2564285    
 16  HYDROGEN        4.2129231      4.7018471      5.6015275      4.9283395    
 17  CARBON          3.1328862      2.9815814 *    4.0496933      2.7591367 *  
 18  HYDROGEN        2.8785053 *    2.6509325 *    3.7126283      2.2594711 *  
 19  HYDROGEN        3.4879743      3.9770081      5.0622516      3.8032140    
 20  HYDROGEN        4.1373349      3.3715648      4.3346737      2.9020836 *  
 21  CARBON          1.5745144 *    1.5491355 *    2.1593862 *    2.1653117 *  
 22  CARBON          1.5360989 *    3.8125480      4.6923870      4.1527203    
 23  HYDROGEN        2.1597161 *    4.3093741      5.0622205      4.6140849    
 24  HYDROGEN        2.1434945 *    4.6297066      5.5085289      5.0511445    
 25  HYDROGEN        2.2000542 *    3.8105326      4.8067763      3.8714050    
 26  OXYGEN          1.3741848 *    3.5615730      4.0086767      4.4174827    
 27  HYDROGEN        2.1317663 *    2.1625420 *    2.2546982 *    2.9072486 *  
 28  OXYGEN          2.4390281 *    2.4521090 *    3.0787572      2.4187984 *  
 29  NITROGEN        3.5934604      3.2545206      3.4875973      3.1436470    
 30  OXYGEN          3.9583766      3.3054011      3.1544293      3.4166310    
 31  OXYGEN          4.4680383      4.2704367      4.5800848      3.9449660    
 32  CARBON          4.2532012      5.6691230      5.7438825      6.2541242    
 33  CARBON          5.6998577      6.1307202      5.7136694      6.7900141    
 34  HYDROGEN        5.8187601      5.7551785      5.1875280      6.3548647    
 35  HYDROGEN        6.2516842      6.7540748      6.2833131      7.5135367    
 36  CARBON          6.6109962      7.1742922      6.8433310      7.6925764    
 37  HYDROGEN        7.5871148      7.9165872      7.4758069      8.4030884    
 38  CARBON          6.1166692      6.7162875      6.5494079      7.0620230    
 39  HYDROGEN        5.5169377      5.8214616      5.6497841      6.0855531    
 40  HYDROGEN        7.0338402      7.5734807      7.4193890      7.8130514    
 41  CARBON          5.6919270      6.8970669      6.8947752      7.3611147    
 42  HYDROGEN        6.0101451      7.4317183      7.5613645      7.8161325    
 43  CARBON          6.8186029      7.9099549      7.7444893      8.4733441    
 44  CARBON          8.1728912      9.2624012      9.1105551      9.7389584    
 45  HYDROGEN        8.3660437      9.2908086      9.1481564      9.6527600    
 46  HYDROGEN        8.9825830      9.9525513      9.7044545     10.4678792    
 47  HYDROGEN        8.4273395      9.7838161      9.7311748     10.2697427    
 48  CARBON          7.0555514      8.3672148      8.1947159      9.0782309    
 49  HYDROGEN        6.3590229      7.6743762      7.4876414      8.4682622    
 50  HYDROGEN        7.3427688      8.9360938      8.8748847      9.6414003    
 51  HYDROGEN        7.9979417      9.1436861      8.8699930      9.8708910    
 52  CARBON          4.2476827      5.1125901      4.9191227      5.8335426    
 53  CARBON          4.3082770      6.3028845      6.5292500      6.9773379    
 54  HYDROGEN        3.4697764      5.6831230      6.0040579      6.4171735    
 55  HYDROGEN        4.8073943      6.9314653      7.2634988      7.4975895    
 56  HYDROGEN        5.1172512      7.0380105      7.1580751      7.7940365    
 57  OXYGEN          3.4809883      4.9017102      5.1666726      5.3244860    
 58  HYDROGEN        3.6090033      4.1003635      3.8890812      4.7840088    
 59  OXYGEN          4.1958640      5.3345064      5.1604958      6.2339566    
 60  NITROGEN        3.9773140      4.6842351      4.3883625      5.6897040    
 61  OXYGEN          3.8967392      3.8943486      3.3974537      4.8626385    
 62  OXYGEN          4.4325590      5.3353532      5.1052998      6.4001340    

                    CARBON         HYDROGEN       CARBON         HYDROGEN  

  1  CARBON          2.8698174 *    3.9642514      2.5364031 *    2.6947087 *  
  2  CARBON          1.5284657 *    2.1762748 *    2.4982498 *    2.6754452 *  
  3  HYDROGEN        2.1555662 *    2.4700093 *    2.8787773 *    2.7120177 *  
  4  HYDROGEN        2.1697363 *    2.5431762 *    3.4471853      3.7535834    
  5  CARBON          0.0000000      1.0950733 *    1.5453983 *    2.2658675 *  
  6  HYDROGEN        1.0950733 *    0.0000000      2.2831530 *    2.9351871 *  
  7  CARBON          1.5453983 *    2.2831530 *    0.0000000      1.0921421 *  
  8  HYDROGEN        2.2658675 *    2.9351871 *    1.0921421 *    0.0000000    
  9  HYDROGEN        2.2172840 *    2.5695611 *    1.0897999 *    1.7702936 *  
 10  CARBON          2.1190279 *    3.1140891      1.5508956 *    2.2731153 *  
 11  HYDROGEN        3.1128832      4.0096606      2.2896450 *    2.9451631 *  
 12  CARBON          1.5563506 *    2.2768910 *    2.1626016 *    3.1412036    
 13  CARBON          2.5673021 *    2.7892049 *    2.8761874 *    3.9682289    
 14  HYDROGEN        2.7737459 *    2.8862626 *    2.6245345 *    3.6613205    
 15  HYDROGEN        2.9129597 *    2.7628421 *    3.6089734      4.6765970    
 16  HYDROGEN        3.5073510      3.8555922      3.6452083      4.7101003    
 17  CARBON          2.6441399 *    3.2197079      3.5792808      4.4314051    
 18  HYDROGEN        2.9060449 *    3.5887953      3.8768815      4.5217333    
 19  HYDROGEN        3.5687237      4.1811286      4.2294071      5.1133137    
 20  HYDROGEN        2.9701123 *    3.1804640      4.1739141      5.0629364    
 21  CARBON          2.5607086 *    3.5123756      2.8225327 *    2.7705509 *  
 22  CARBON          4.0608402      5.1255296      3.9202578      4.2079009    
 23  HYDROGEN        4.8463697      5.9156324      4.6924970      4.7745063    
 24  HYDROGEN        4.5829438      5.6331653      4.1858416      4.5372688    
 25  HYDROGEN        4.0651816      5.0393556      4.2957112      4.7595673    
 26  OXYGEN          3.7198108      4.7652894      2.8511507 *    2.5767698 *  
 27  HYDROGEN        3.2114329      4.0828069      3.1500296      2.6978303 *  
 28  OXYGEN          3.6426583      4.5005052      4.1813442      4.2174752    
 29  NITROGEN        4.6719034      5.4131725      5.1989122      5.0134961    
 30  OXYGEN          4.7744031      5.4331004      5.1660881      4.7554379    
 31  OXYGEN          5.6487317      6.3656420      6.2672370      6.1608818    
 32  CARBON          6.5728842      7.5404253      6.0525010      5.4266072    
 33  CARBON          7.1364320      7.8651460      6.6353661      5.7154141    
 34  HYDROGEN        6.8488760      7.4660189      6.5160047      5.5918232    
 35  HYDROGEN        7.6064403      8.3013379      6.9291927      5.9332141    
 36  CARBON          8.2994024      9.0727191      7.9009073      7.0558704    
 37  HYDROGEN        9.0815754      9.7833687      8.7269153      7.8398977    
 38  CARBON          7.9578768      8.7796801      7.7666812      7.0798374    
 39  HYDROGEN        7.1452414      7.9253260      7.1188384      6.4919176    
 40  HYDROGEN        8.8747088      9.6819649      8.7715471      8.1189935    
 41  CARBON          7.9446734      8.8774903      7.5309081      6.8795928    
 42  HYDROGEN        8.4566744      9.4352246      8.0821949      7.5363127    
 43  CARBON          8.9092733      9.7883803      8.3508641      7.5564714    
 44  CARBON         10.3282241     11.2115925      9.8329740      9.0646252    
 45  HYDROGEN       10.4644700     11.3293190     10.1249972      9.4034186    
 46  HYDROGEN       11.0088405     11.8487511     10.4678934      9.6299757    
 47  HYDROGEN       10.7766226     11.7138434     10.2169196      9.5004272    
 48  CARBON          9.1602399     10.0436213      8.3600477      7.5115063    
 49  HYDROGEN        8.3554372      9.2205787      7.4600972      6.5827756    
 50  HYDROGEN        9.6566884     10.5950428      8.8009033      8.0244761    
 51  HYDROGEN        9.9441228     10.7739929      9.1256108      8.2138568    
 52  CARBON          6.0113354      6.8605153      5.4325093      4.6068948    
 53  CARBON          6.9111904      7.9427493      6.1410528      5.6013116    
 54  HYDROGEN        6.1057365      7.1530348      5.2452242      4.7931007    
 55  HYDROGEN        7.5615760      8.6242707      6.8845816      6.4585415    
 56  HYDROGEN        7.5774703      8.5727745      6.6598778      6.0131321    
 57  OXYGEN          5.8846441      6.8803432      5.6156979      5.1945875    
 58  HYDROGEN        5.1153551      5.9348795      4.7340233      3.9658018    
 59  OXYGEN          5.8911182      6.7328381      4.9721591      4.0714587    
 60  NITROGEN        5.0440383      5.7657871      4.0332994      3.0165434    
 61  OXYGEN          4.4316622      5.0424610      3.7116037      2.6665394 *  
 62  OXYGEN          5.3696875      6.0444342      4.1020909      3.1414832    

                    HYDROGEN       CARBON         HYDROGEN       CARBON    

  1  CARBON          3.4792423      1.5663260 *    2.1820627 *    2.6175213 *  
  2  CARBON          3.4566021      2.8049995 *    3.8976166      2.5380329 *  
  3  HYDROGEN        3.7527427      3.5967553      4.6664651      3.4840238    
  4  HYDROGEN        4.3320814      3.5267356      4.5912763      2.8560418 *  
  5  CARBON          2.2172840 *    2.1190279 *    3.1128832      1.5563506 *  
  6  HYDROGEN        2.5695611 *    3.1140891      4.0096606      2.2768910 *  
  7  CARBON          1.0897999 *    1.5508956 *    2.2896450 *    2.1626016 *  
  8  HYDROGEN        1.7702936 *    2.2731153 *    2.9451631 *    3.1412036    
  9  HYDROGEN        0.0000000      2.2088507 *    2.5562563 *    2.6427135 *  
 10  CARBON          2.2088507 *    0.0000000      1.0932721 *    1.5705901 *  
 11  HYDROGEN        2.5562563 *    1.0932721 *    0.0000000      2.2940372 *  
 12  CARBON          2.6427135 *    1.5705901 *    2.2940372 *    0.0000000    
 13  CARBON          2.7455011 *    2.5338181 *    2.7306804 *    1.5343209 *  
 14  HYDROGEN        2.0950730 *    2.7005449 *    2.7525338 *    2.2084456 *  
 15  HYDROGEN        3.4578943      3.4795041      3.8061495      2.1672116 *  
 16  HYDROGEN        3.5136371      2.9031142 *    2.7452550 *    2.1711926 *  
 17  CARBON          4.1652069      2.7175309 *    3.3316701      1.5268892 *  
 18  HYDROGEN        4.6718607      3.0254622      3.7688373      2.2120134 *  
 19  HYDROGEN        4.7149029      3.0733867      3.3533935      2.1729137 *  
 20  HYDROGEN        4.6396642      3.6047842      4.2427545      2.1481603 *  
 21  CARBON          3.9097899      2.5566463 *    3.5045722      2.9694088 *  
 22  CARBON          4.7513682      2.5782915 *    2.7623100 *    3.3186256    
 23  HYDROGEN        5.5938049      3.5109802      3.7224913      4.3047000    
 24  HYDROGEN        4.8295283      2.7263753 *    2.4579647 *    3.6407826    
 25  HYDROGEN        5.1106074      2.9319348 *    3.2207959      3.1322887    
 26  OXYGEN          3.6551581      2.2865829 *    2.5314111 *    3.7063728    
 27  HYDROGEN        4.2103076      3.1952877      4.0568056      3.8738034    
 28  OXYGEN          5.2492065      3.6210510      4.4649817      3.7501532    
 29  NITROGEN        6.2855534      4.8622569      5.7192989      5.0377625    
 30  OXYGEN          6.2310309      5.1586121      6.0592952      5.4628236    
 31  OXYGEN          7.3476608      5.7645344      6.5567666      5.8295289    
 32  CARBON          6.9601091      5.6759870      6.0038756      6.8159289    
 33  CARBON          7.4668954      6.8701633      7.4014243      7.9004590    
 34  HYDROGEN        7.3615262      6.9138342      7.5769848      7.7775587    
 35  HYDROGEN        7.6467507      7.2829341      7.7316525      8.4114568    
 36  CARBON          8.7909866      7.9421895      8.4443632      8.9394279    
 37  HYDROGEN        9.5992248      8.8801133      9.4253024      9.8264536    
 38  CARBON          8.7531164      7.5824077      8.1246131      8.4413056    
 39  HYDROGEN        8.1446731      6.9660838      7.6154745      7.6777892    
 40  HYDROGEN        9.7779392      8.5326192      9.0793755      9.3221612    
 41  CARBON          8.4614736      7.1637908      7.5137083      8.2206147    
 42  HYDROGEN        9.0200738      7.5207064      7.7906446      8.5528528    
 43  CARBON          9.2024674      8.1840520      8.5044975      9.3337406    
 44  CARBON         10.7049622      9.5929137      9.8968209     10.7045970    
 45  HYDROGEN       11.0576371      9.8467205     10.2260547     10.8392398    
 46  HYDROGEN       11.3022778     10.3503607     10.6651061     11.4846840    
 47  HYDROGEN       11.0651162      9.8459869     10.0430500     11.0150377    
 48  CARBON          9.0814676      8.2611352      8.4386870      9.5704593    
 49  HYDROGEN        8.1252700      7.4507807      7.6119993      8.8033484    
 50  HYDROGEN        9.4950802      8.5465145      8.6018229      9.9099973    
 51  HYDROGEN        9.8085815      9.1528484      9.3520936     10.4565605    
 52  CARBON          6.2986695      5.4695463      5.9394372      6.5888910    
 53  CARBON          6.9139635      5.5767984      5.6156401      6.9091111    
 54  HYDROGEN        5.9661301      4.6120620      4.5669821      6.0104253    
 55  HYDROGEN        7.6721832      6.1235579      6.0923614      7.3867496    
 56  HYDROGEN        7.3403318      6.2521786      6.2283827      7.6664130    
 57  OXYGEN          6.6070297      5.0245216      5.4368319      5.9733547    
 58  HYDROGEN        5.6788029      4.8277854      5.4582871      5.7808100    
 59  OXYGEN          5.6600440      5.1277176      5.4222247      6.4425743    
 60  NITROGEN        4.6147351      4.5550992      4.9350249      5.7980230    
 61  OXYGEN          4.3968579      4.4499885      5.0719124      5.4331144    
 62  OXYGEN          4.4195820      4.6897798      4.8568900      6.0282612    

                    CARBON         HYDROGEN       HYDROGEN       HYDROGEN  

  1  CARBON          3.9297350      4.2441127      4.7641741      4.2129231    
  2  CARBON          3.8988807      4.2550087      4.1970313      4.7018471    
  3  HYDROGEN        4.7091336      4.8904894      4.9506864      5.6015275    
  4  HYDROGEN        4.1758027      4.7366728      4.2564285      4.9283395    
  5  CARBON          2.5673021 *    2.7737459 *    2.9129597 *    3.5073510    
  6  HYDROGEN        2.7892049 *    2.8862626 *    2.7628421 *    3.8555922    
  7  CARBON          2.8761874 *    2.6245345 *    3.6089734      3.6452083    
  8  HYDROGEN        3.9682289      3.6613205      4.6765970      4.7101003    
  9  HYDROGEN        2.7455011 *    2.0950730 *    3.4578943      3.5136371    
 10  CARBON          2.5338181 *    2.7005449 *    3.4795041      2.9031142 *  
 11  HYDROGEN        2.7306804 *    2.7525338 *    3.8061495      2.7452550 *  
 12  CARBON          1.5343209 *    2.2084456 *    2.1672116 *    2.1711926 *  
 13  CARBON          0.0000000      1.0922972 *    1.0955998 *    1.0954505 *  
 14  HYDROGEN        1.0922972 *    0.0000000      1.7664972 *    1.7665752 *  
 15  HYDROGEN        1.0955998 *    1.7664972 *    0.0000000      1.7708190 *  
 16  HYDROGEN        1.0954505 *    1.7665752 *    1.7708190 *    0.0000000    
 17  CARBON          2.4711680 *    3.4566926      2.6934457 *    2.7021193 *  
 18  HYDROGEN        3.4628011      4.3618302      3.7085301      3.7323078    
 19  HYDROGEN        2.7101165 *    3.7326488      3.0355266      2.4779526 *  
 20  HYDROGEN        2.6702656 *    3.6895445      2.4245559 *    3.0097297    
 21  CARBON          4.4697769      4.8447424      5.0392412      5.0163223    
 22  CARBON          4.5029572      5.0310769      5.3199742      4.4459140    
 23  HYDROGEN        5.5652491      6.0721136      6.3560068      5.5365285    
 24  HYDROGEN        4.5262569      4.9599525      5.4509529      4.2606794    
 25  HYDROGEN        4.2963267      5.0291648      4.9557628      4.1834988    
 26  OXYGEN          4.8195913      4.8657213      5.7498794      5.0882673    
 27  HYDROGEN        5.3045753      5.5167103      5.9125237      5.8922444    
 28  OXYGEN          5.2766473      5.8660899      5.7326513      5.6795793    
 29  NITROGEN        6.5692549      7.1091472      6.9675466      7.0339068    
 30  OXYGEN          6.9728040      7.3603739      7.3798978      7.5621965    
 31  OXYGEN          7.3362470      7.9846411      7.6812082      7.7008028    
 32  CARBON          8.1577931      8.3234484      8.9722400      8.4277483    
 33  CARBON          9.2252186      9.2170541      9.9222680      9.7582856    
 34  HYDROGEN        9.1189549      9.1230856      9.7182300      9.7503558    
 35  HYDROGEN        9.6403896      9.5139511     10.3752015     10.1823782    
 36  CARBON         10.3319514     10.4248855     11.0276553     10.7906565    
 37  HYDROGEN       11.2213829     11.2930233     11.8754253     11.7332743    
 38  CARBON          9.9071454     10.1585271     10.5609090     10.3007481    
 39  HYDROGEN        9.1751403      9.4792686      9.7574565      9.6189731    
 40  HYDROGEN       10.8110151     11.1188792     11.4327667     11.1809114    
 41  CARBON          9.6095838      9.8219244     10.3837640      9.8743125    
 42  HYDROGEN        9.9294251     10.2166513     10.7171621     10.0878631    
 43  CARBON         10.6744846     10.7622067     11.4712727     10.9956560    
 44  CARBON         12.0725993     12.2110955     12.8586968     12.3534451    
 45  HYDROGEN       12.2647297     12.4867418     12.9927607     12.5559100    
 46  HYDROGEN       12.8362947     12.9133028     13.6191131     13.1646243    
 47  HYDROGEN       12.3421841     12.4904945     13.1762587     12.5320328    
 48  CARBON         10.7846877     10.7353513     11.6582595     11.0788036    
 49  HYDROGEN        9.9562645      9.8368616     10.8425663     10.2793924    
 50  HYDROGEN       11.0783313     11.0440828     12.0006460     11.2702062    
 51  HYDROGEN       11.6568505     11.5548419     12.5148388     11.9991149    
 52  CARBON          7.9039607      7.9327728      8.6671580      8.3554832    
 53  CARBON          8.0838591      8.1789973      9.0148386      8.1952961    
 54  HYDROGEN        7.1037942      7.1662975      8.0696505      7.1872279    
 55  HYDROGEN        8.5567605      8.7459689      9.4855993      8.5561668    
 56  HYDROGEN        8.7686859      8.7489384      9.7277437      8.9029923    
 57  OXYGEN          7.3834005      7.7094000      8.1378691      7.6124376    
 58  HYDROGEN        7.1550240      7.2486740      7.8412461      7.6775293    
 59  OXYGEN          7.5731173      7.4237329      8.4230503      8.0031361    
 60  NITROGEN        6.8148387      6.5392681      7.6139997      7.3711687    
 61  OXYGEN          6.5335513      6.3225517      7.2005432      7.2247510    
 62  OXYGEN          6.8176424      6.3764188      7.6734513      7.3240034    

                    CARBON         HYDROGEN       HYDROGEN       HYDROGEN  

  1  CARBON          3.1328862      2.8785053 *    3.4879743      4.1373349    
  2  CARBON          2.9815814 *    2.6509325 *    3.9770081      3.3715648    
  3  HYDROGEN        4.0496933      3.7126283      5.0622516      4.3346737    
  4  HYDROGEN        2.7591367 *    2.2594711 *    3.8032140      2.9020836 *  
  5  CARBON          2.6441399 *    2.9060449 *    3.5687237      2.9701123 *  
  6  HYDROGEN        3.2197079      3.5887953      4.1811286      3.1804640    
  7  CARBON          3.5792808      3.8768815      4.2294071      4.1739141    
  8  HYDROGEN        4.4314051      4.5217333      5.1133137      5.0629364    
  9  HYDROGEN        4.1652069      4.6718607      4.7149029      4.6396642    
 10  CARBON          2.7175309 *    3.0254622      3.0733867      3.6047842    
 11  HYDROGEN        3.3316701      3.7688373      3.3533935      4.2427545    
 12  CARBON          1.5268892 *    2.2120134 *    2.1729137 *    2.1481603 *  
 13  CARBON          2.4711680 *    3.4628011      2.7101165 *    2.6702656 *  
 14  HYDROGEN        3.4566926      4.3618302      3.7326488      3.6895445    
 15  HYDROGEN        2.6934457 *    3.7085301      3.0355266      2.4245559 *  
 16  HYDROGEN        2.7021193 *    3.7323078      2.4779526 *    3.0097297    
 17  CARBON          0.0000000      1.0906863 *    1.0951417 *    1.0962026 *  
 18  HYDROGEN        1.0906863 *    0.0000000      1.7678997 *    1.7592696 *  
 19  HYDROGEN        1.0951417 *    1.7678997 *    0.0000000      1.7667095 *  
 20  HYDROGEN        1.0962026 *    1.7592696 *    1.7667095 *    0.0000000    
 21  CARBON          3.2703412      2.6904255 *    3.9884914      4.0285758    
 22  CARBON          3.2388698      2.8752629 *    3.1644821      4.3173687    
 23  HYDROGEN        4.1357255      3.5588727      4.1008949      5.1703624    
 24  HYDROGEN        3.7235388      3.6298985      3.4027036      4.8117998    
 25  HYDROGEN        2.5697260 *    2.1302431 *    2.3796521 *    3.5869774    
 26  OXYGEN          4.4598274      4.2506705      4.7560225      5.4524179    
 27  HYDROGEN        4.3398415      3.7694375      5.0451302      5.0769293    
 28  OXYGEN          3.4297981      2.4842387 *    4.0229842      4.1267800    
 29  NITROGEN        4.7241558      3.7303863      5.3513537      5.2959977    
 30  OXYGEN          5.4346350      4.5452992      6.1734682      5.9737665    
 31  OXYGEN          5.2391727      4.1660555      5.7368761      5.7507552    
 32  CARBON          7.1030971      6.4253121      7.4156934      8.0408743    
 33  CARBON          8.4168293      7.7576659      9.0018729      9.1875377    
 34  HYDROGEN        8.2804627      7.6038282      8.9744444      8.9489137    
 35  HYDROGEN        9.0787509      8.5088128      9.6570264      9.8632110    
 36  CARBON          9.2617386      8.4919279      9.7739695     10.0492542    
 37  HYDROGEN       10.1561706      9.3699137     10.7219193     10.8921085    
 38  CARBON          8.5211169      7.6494107      8.9777919      9.2963649    
 39  HYDROGEN        7.6938621      6.7883088      8.2196125      8.4048224    
 40  HYDROGEN        9.2797216      8.3512588      9.7094932     10.0236677    
 41  CARBON          8.3701518      7.5894053      8.6759545      9.2685529    
 42  HYDROGEN        8.5621382      7.7613850      8.7481482      9.4866908    
 43  CARBON          9.6479490      8.9181206     10.0058745     10.5390872    
 44  CARBON         10.9032081     10.1132672     11.2165148     11.7871225    
 45  HYDROGEN       10.9027852     10.0389480     11.2315952     11.7390440    
 46  HYDROGEN       11.7632792     10.9904002     12.1240517     12.6307406    
 47  HYDROGEN       11.1875345     10.4258657     11.3999901     12.1205287    
 48  CARBON         10.0802848      9.4812726     10.3992917     11.0202326    
 49  HYDROGEN        9.4374737      8.9194791      9.7832971     10.3749714    
 50  HYDROGEN       10.3819046      9.8097065     10.5915578     11.3710598    
 51  HYDROGEN       11.0203489     10.4240893     11.3867325     11.9336550    
 52  CARBON          7.1117603      6.5045252      7.6149631      7.9622571    
 53  CARBON          7.2942029      6.7774811      7.4228920      8.3245156    
 54  HYDROGEN        6.4952662      6.0976750      6.5926051      7.5460859    
 55  HYDROGEN        7.5930484      7.0368939      7.5971758      8.6399902    
 56  HYDROGEN        8.1885005      7.7269933      8.3380511      9.2153170    
 57  OXYGEN          6.0297404      5.2661735      6.3113039      6.9537937    
 58  HYDROGEN        6.2556571      5.6177567      6.8511367      7.0427311    
 59  OXYGEN          7.2280239      6.8190834      7.6834033      8.1169586    
 60  NITROGEN        6.7897403      6.5192057      7.3543914      7.5886162    
 61  OXYGEN          6.3729946      6.0487025      7.0853693      7.0544008    
 62  OXYGEN          7.1867338      7.0815275      7.6761635      7.9938685    

                    CARBON         CARBON         HYDROGEN       HYDROGEN  

  1  CARBON          1.5745144 *    1.5360989 *    2.1597161 *    2.1434945 *  
  2  CARBON          1.5491355 *    3.8125480      4.3093741      4.6297066    
  3  HYDROGEN        2.1593862 *    4.6923870      5.0622205      5.5085289    
  4  HYDROGEN        2.1653117 *    4.1527203      4.6140849      5.0511445    
  5  CARBON          2.5607086 *    4.0608402      4.8463697      4.5829438    
  6  HYDROGEN        3.5123756      5.1255296      5.9156324      5.6331653    
  7  CARBON          2.8225327 *    3.9202578      4.6924970      4.1858416    
  8  HYDROGEN        2.7705509 *    4.2079009      4.7745063      4.5372688    
  9  HYDROGEN        3.9097899      4.7513682      5.5938049      4.8295283    
 10  CARBON          2.5566463 *    2.5782915 *    3.5109802      2.7263753 *  
 11  HYDROGEN        3.5045722      2.7623100 *    3.7224913      2.4579647 *  
 12  CARBON          2.9694088 *    3.3186256      4.3047000      3.6407826    
 13  CARBON          4.4697769      4.5029572      5.5652491      4.5262569    
 14  HYDROGEN        4.8447424      5.0310769      6.0721136      4.9599525    
 15  HYDROGEN        5.0392412      5.3199742      6.3560068      5.4509529    
 16  HYDROGEN        5.0163223      4.4459140      5.5365285      4.2606794    
 17  CARBON          3.2703412      3.2388698      4.1357255      3.7235388    
 18  HYDROGEN        2.6904255 *    2.8752629 *    3.5588727      3.6298985    
 19  HYDROGEN        3.9884914      3.1644821      4.1008949      3.4027036    
 20  HYDROGEN        4.0285758      4.3173687      5.1703624      4.8117998    
 21  CARBON          0.0000000      2.6343432 *    2.9035026 *    3.5472599    
 22  CARBON          2.6343432 *    0.0000000      1.0917724 *    1.0926687 *  
 23  HYDROGEN        2.9035026 *    1.0917724 *    0.0000000      1.7786782 *  
 24  HYDROGEN        3.5472599      1.0926687 *    1.7786782 *    0.0000000    
 25  HYDROGEN        2.9065109 *    1.0883104 *    1.7650541 *    1.7798417 *  
 26  OXYGEN          2.4052135 *    2.3525968 *    2.5993663 *    2.5833932 *  
 27  HYDROGEN        1.0850297 *    3.2705811      3.2898289      4.1082112    
 28  OXYGEN          1.4478093 *    2.6787582 *    2.6201782 *    3.7642826    
 29  NITROGEN        2.4017829 *    3.8458647      3.4746168      4.9179443    
 30  OXYGEN          2.6161359 *    4.5623233      4.2110258      5.5800071    
 31  OXYGEN          3.4603846      4.3543906      3.8422118      5.4112921    
 32  CARBON          4.2461634      4.4371246      3.6448421      4.9143631    
 33  CARBON          5.1662726      6.4315481      5.8618664      7.0227503    
 34  HYDROGEN        5.0155802      6.6840528      6.2002428      7.3834173    
 35  HYDROGEN        5.8587412      7.0723726      6.5706893      7.5519366    
 36  CARBON          6.0846538      7.0600420      6.2988017      7.6683735    
 37  HYDROGEN        6.9463178      8.0955440      7.3483395      8.7336335    
 38  CARBON          5.5300464      6.3162940      5.4488804      7.0211640    
 39  HYDROGEN        4.7261127      5.7866744      4.9956705      6.6093944    
 40  HYDROGEN        6.4099747      7.1000810      6.1715038      7.8199976    
 41  CARBON          5.5161985      5.7227702      4.7985044      6.2311338    
 42  HYDROGEN        5.9765633      5.7559786      4.7366128      6.1984732    
 43  CARBON          6.6303788      7.0380598      6.1884291      7.4718788    
 44  CARBON          7.9641056      8.2306779      7.2926554      8.6578464    
 45  HYDROGEN        8.0193405      8.3510469      7.3698808      8.8746588    
 46  HYDROGEN        8.7263423      9.1551498      8.2568245      9.5767922    
 47  HYDROGEN        8.4007506      8.3302933      7.3622579      8.6465713    
 48  CARBON          7.1062861      7.3726977      6.6346590      7.6248880    
 49  HYDROGEN        6.4741339      6.8320546      6.2182917      7.0479360    
 50  HYDROGEN        7.5878113      7.4786479      6.7071028      7.6060744    
 51  HYDROGEN        7.9671729      8.4048878      7.6903478      8.6688289    
 52  CARBON          3.9512621      4.9409467      4.4142208      5.4856359    
 53  CARBON          4.8345758      4.2916695      3.5749764      4.4163819    
 54  HYDROGEN        4.2568496      3.5259868      3.0227325      3.5308731    
 55  HYDROGEN        5.4050584      4.4357623      3.5833960      4.4918807    
 56  HYDROGEN        5.6458520      5.2488315      4.6141981      5.2812466    
 57  OXYGEN          3.4039193      3.4213282      2.5360164 *    4.0800407    
 58  HYDROGEN        3.0148742      4.4432302      4.0301391      5.1399197    
 59  OXYGEN          4.2772196      5.0550001      4.7387241      5.3641633    
 60  NITROGEN        3.9699389      5.1700330      5.1280815      5.4880001    
 61  OXYGEN          3.4435107      5.2287784      5.2410016      5.7399069    
 62  OXYGEN          4.7316117      5.6209138      5.7131770      5.7287621    

                    HYDROGEN       OXYGEN         HYDROGEN       OXYGEN    

  1  CARBON          2.2000542 *    1.3741848 *    2.1317663 *    2.4390281 *  
  2  CARBON          3.8105326      3.5615730      2.1625420 *    2.4521090 *  
  3  HYDROGEN        4.8067763      4.0086767      2.2546982 *    3.0787572    
  4  HYDROGEN        3.8714050      4.4174827      2.9072486 *    2.4187984 *  
  5  CARBON          4.0651816      3.7198108      3.2114329      3.6426583    
  6  HYDROGEN        5.0393556      4.7652894      4.0828069      4.5005052    
  7  CARBON          4.2957112      2.8511507 *    3.1500296      4.1813442    
  8  HYDROGEN        4.7595673      2.5767698 *    2.6978303 *    4.2174752    
  9  HYDROGEN        5.1106074      3.6551581      4.2103076      5.2492065    
 10  CARBON          2.9319348 *    2.2865829 *    3.1952877      3.6210510    
 11  HYDROGEN        3.2207959      2.5314111 *    4.0568056      4.4649817    
 12  CARBON          3.1322887      3.7063728      3.8738034      3.7501532    
 13  CARBON          4.2963267      4.8195913      5.3045753      5.2766473    
 14  HYDROGEN        5.0291648      4.8657213      5.5167103      5.8660899    
 15  HYDROGEN        4.9557628      5.7498794      5.9125237      5.7326513    
 16  HYDROGEN        4.1834988      5.0882673      5.8922444      5.6795793    
 17  CARBON          2.5697260 *    4.4598274      4.3398415      3.4297981    
 18  HYDROGEN        2.1302431 *    4.2506705      3.7694375      2.4842387 *  
 19  HYDROGEN        2.3796521 *    4.7560225      5.0451302      4.0229842    
 20  HYDROGEN        3.5869774      5.4524179      5.0769293      4.1267800    
 21  CARBON          2.9065109 *    2.4052135 *    1.0850297 *    1.4478093 *  
 22  CARBON          1.0883104 *    2.3525968 *    3.2705811      2.6787582 *  
 23  HYDROGEN        1.7650541 *    2.5993663 *    3.2898289      2.6201782 *  
 24  HYDROGEN        1.7798417 *    2.5833932 *    4.1082112      3.7642826    
 25  HYDROGEN        0.0000000      3.3158131      3.7667795      2.6122303 *  
 26  OXYGEN          3.3158131      0.0000000      2.3222370 *    3.3736533    
 27  HYDROGEN        3.7667795      2.3222370 *    0.0000000      2.0527983 *  
 28  OXYGEN          2.6122303 *    3.3736533      2.0527983 *    0.0000000    
 29  NITROGEN        3.8611040      4.2134732      2.4385350 *    1.3800415 *  
 30  OXYGEN          4.7658775      4.2959574      2.1831451 *    2.2328387 *  
 31  OXYGEN          4.1912937      5.1488974      3.6059717      2.1543017 *  
 32  CARBON          5.2715184      3.5354857      3.5457176      4.2914682    
 33  CARBON          7.2025105      4.9341723      4.1249821      5.4962582    
 34  HYDROGEN        7.3514681      5.2312488      3.9631005      5.3525450    
 35  HYDROGEN        7.9201615      5.3156684      4.7959057      6.3680472    
 36  CARBON          7.7763219      5.9284891      5.1377993      6.0878717    
 37  HYDROGEN        8.7794110      6.9244714      5.9730314      6.9420039    
 38  CARBON          6.8955678      5.6937312      4.7572914      5.1935236    
 39  HYDROGEN        6.2602931      5.2950517      4.0061473      4.3059282    
 40  HYDROGEN        7.5967971      6.6919888      5.7077819      5.8972187    
 41  CARBON          6.4492299      5.0692479      4.8039692      5.2987505    
 42  HYDROGEN        6.4247061      5.4811395      5.4183043      5.5782778    
 43  CARBON          7.8429208      5.9933477      5.7690169      6.6126327    
 44  CARBON          8.9735421      7.4138075      7.1520296      7.7689923    
 45  HYDROGEN        8.9877373      7.7658344      7.2607755      7.6455089    
 46  HYDROGEN        9.9257014      8.1560296      7.8442531      8.6212575    
 47  HYDROGEN        9.0939678      7.6348382      7.6596404      8.1815252    
 48  CARBON          8.3035817      5.9959665      6.2166939      7.3493653    
 49  HYDROGEN        7.8090665      5.2105136      5.5663646      6.9080982    
 50  HYDROGEN        8.4291478      6.2600921      6.7900272      7.7813335    
 51  HYDROGEN        9.3348094      6.9151899      7.0193800      8.2536305    
 52  CARBON          5.7737556      3.4336569      2.9786870 *    4.3735725    
 53  CARBON          5.2690953      3.3510584      4.3031098      5.0418542    
 54  HYDROGEN        4.5748667      2.4259319 *    3.8564531      4.6599052    
 55  HYDROGEN        5.3275289      4.0405386      5.0162796      5.3719488    
 56  HYDROGEN        6.2656883      3.9875590      5.0029199      5.9942605    
 57  OXYGEN          4.1056848      3.1950526      2.9800085 *    3.1287200    
 58  HYDROGEN        5.1584192      3.0802289      1.9975760 *    3.4680850    
 59  OXYGEN          6.0155340      3.0475760      3.3666321      5.0576413    
 60  NITROGEN        6.0637308      2.9237782 *    3.0925123      5.0599996    
 61  OXYGEN          5.9687112      3.2089005      2.5079389 *    4.5540665    
 62  OXYGEN          6.5588386      3.2690759      4.0128720      5.9358844    

                    NITROGEN       OXYGEN         OXYGEN         CARBON    

  1  CARBON          3.5934604      3.9583766      4.4680383      4.2532012    
  2  CARBON          3.2545206      3.3054011      4.2704367      5.6691230    
  3  HYDROGEN        3.4875973      3.1544293      4.5800848      5.7438825    
  4  HYDROGEN        3.1436470      3.4166310      3.9449660      6.2541242    
  5  CARBON          4.6719034      4.7744031      5.6487317      6.5728842    
  6  HYDROGEN        5.4131725      5.4331004      6.3656420      7.5404253    
  7  CARBON          5.1989122      5.1660881      6.2672370      6.0525010    
  8  HYDROGEN        5.0134961      4.7554379      6.1608818      5.4266072    
  9  HYDROGEN        6.2855534      6.2310309      7.3476608      6.9601091    
 10  CARBON          4.8622569      5.1586121      5.7645344      5.6759870    
 11  HYDROGEN        5.7192989      6.0592952      6.5567666      6.0038756    
 12  CARBON          5.0377625      5.4628236      5.8295289      6.8159289    
 13  CARBON          6.5692549      6.9728040      7.3362470      8.1577931    
 14  HYDROGEN        7.1091472      7.3603739      7.9846411      8.3234484    
 15  HYDROGEN        6.9675466      7.3798978      7.6812082      8.9722400    
 16  HYDROGEN        7.0339068      7.5621965      7.7008028      8.4277483    
 17  CARBON          4.7241558      5.4346350      5.2391727      7.1030971    
 18  HYDROGEN        3.7303863      4.5452992      4.1660555      6.4253121    
 19  HYDROGEN        5.3513537      6.1734682      5.7368761      7.4156934    
 20  HYDROGEN        5.2959977      5.9737665      5.7507552      8.0408743    
 21  CARBON          2.4017829 *    2.6161359 *    3.4603846      4.2461634    
 22  CARBON          3.8458647      4.5623233      4.3543906      4.4371246    
 23  HYDROGEN        3.4746168      4.2110258      3.8422118      3.6448421    
 24  HYDROGEN        4.9179443      5.5800071      5.4112921      4.9143631    
 25  HYDROGEN        3.8611040      4.7658775      4.1912937      5.2715184    
 26  OXYGEN          4.2134732      4.2959574      5.1488974      3.5354857    
 27  HYDROGEN        2.4385350 *    2.1831451 *    3.6059717      3.5457176    
 28  OXYGEN          1.3800415 *    2.2328387 *    2.1543017 *    4.2914682    
 29  NITROGEN        0.0000000      1.2126699 *    1.2020277 *    4.0307447    
 30  OXYGEN          1.2126699 *    0.0000000      2.1732854 *    3.8228189    
 31  OXYGEN          1.2020277 *    2.1732854 *    0.0000000      4.5633468    
 32  CARBON          4.0307447      3.8228189      4.5633468      0.0000000    
 33  CARBON          4.8751665      4.0015685      5.6008462      2.6559658 *  
 34  HYDROGEN        4.6184358      3.5675241      5.3946152      3.4128831    
 35  HYDROGEN        5.8639739      4.9711121      6.6495993      3.3266483    
 36  CARBON          5.2644025      4.5373601      5.6934679      2.8466972 *  
 37  HYDROGEN        6.0086541      5.1813241      6.3944049      3.9409284    
 38  CARBON          4.2561159      3.7817458      4.4422994      2.4986601 *  
 39  HYDROGEN        3.2552387      2.7399771 *    3.4850012      2.6496652 *  
 40  HYDROGEN        4.8478964      4.4713513      4.7881606      3.4447236    
 41  CARBON          4.7075745      4.4564478      4.9529698      1.5426537 *  
 42  HYDROGEN        5.0523728      5.0412037      5.0877558      2.1646495 *  
 43  CARBON          5.9762639      5.4875571      6.3176336      2.6117007 *  
 44  CARBON          7.0148942      6.5988703      7.1447721      3.9276186    
 45  HYDROGEN        6.7579523      6.3948029      6.7301566      4.2353884    
 46  HYDROGEN        7.8294116      7.2907484      8.0167425      4.7615660    
 47  HYDROGEN        7.5437206      7.2629111      7.6207601      4.2207289    
 48  CARBON          6.9304841      6.4125611      7.4294934      3.1374033    
 49  HYDROGEN        6.6318939      6.0753242      7.2834817      2.8850841 *  
 50  HYDROGEN        7.4641714      7.0929141      7.8885801      3.4951932    
 51  HYDROGEN        7.7576560      7.1287540      8.2693527      4.1410864    
 52  CARBON          4.0643293      3.4404832      4.8893744      1.5731082 *  
 53  CARBON          5.1381054      5.1091449      5.6630899      1.5538150 *  
 54  HYDROGEN        5.0356060      5.0846891      5.6800599      2.1869005 *  
 55  HYDROGEN        5.4609098      5.6184441      5.7764355      2.1626450 *  
 56  HYDROGEN        6.0394847      5.8561231      6.6173457      2.1813681 *  
 57  OXYGEN          2.9647836 *    3.1233488      3.3984466      1.3772306 *  
 58  HYDROGEN        3.1670278      2.4799757 *    4.1266930      2.1309882 *  
 59  OXYGEN          5.0798270      4.5141932      6.0157644      2.4460644 *  
 60  NITROGEN        5.2449719      4.6020475      6.3339396      3.6137971    
 61  OXYGEN          4.6392753      3.8597775      5.7905807      3.9791904    
 62  OXYGEN          6.2921808      5.7299647      7.3870614      4.4896315    

                    CARBON         HYDROGEN       HYDROGEN       CARBON    

  1  CARBON          5.6998577      5.8187601      6.2516842      6.6109962    
  2  CARBON          6.1307202      5.7551785      6.7540748      7.1742922    
  3  HYDROGEN        5.7136694      5.1875280      6.2833131      6.8433310    
  4  HYDROGEN        6.7900141      6.3548647      7.5135367      7.6925764    
  5  CARBON          7.1364320      6.8488760      7.6064403      8.2994024    
  6  HYDROGEN        7.8651460      7.4660189      8.3013379      9.0727191    
  7  CARBON          6.6353661      6.5160047      6.9291927      7.9009073    
  8  HYDROGEN        5.7154141      5.5918232      5.9332141      7.0558704    
  9  HYDROGEN        7.4668954      7.3615262      7.6467507      8.7909866    
 10  CARBON          6.8701633      6.9138342      7.2829341      7.9421895    
 11  HYDROGEN        7.4014243      7.5769848      7.7316525      8.4443632    
 12  CARBON          7.9004590      7.7775587      8.4114568      8.9394279    
 13  CARBON          9.2252186      9.1189549      9.6403896     10.3319514    
 14  HYDROGEN        9.2170541      9.1230856      9.5139511     10.4248855    
 15  HYDROGEN        9.9222680      9.7182300     10.3752015     11.0276553    
 16  HYDROGEN        9.7582856      9.7503558     10.1823782     10.7906565    
 17  CARBON          8.4168293      8.2804627      9.0787509      9.2617386    
 18  HYDROGEN        7.7576659      7.6038282      8.5088128      8.4919279    
 19  HYDROGEN        9.0018729      8.9744444      9.6570264      9.7739695    
 20  HYDROGEN        9.1875377      8.9489137      9.8632110     10.0492542    
 21  CARBON          5.1662726      5.0155802      5.8587412      6.0846538    
 22  CARBON          6.4315481      6.6840528      7.0723726      7.0600420    
 23  HYDROGEN        5.8618664      6.2002428      6.5706893      6.2988017    
 24  HYDROGEN        7.0227503      7.3834173      7.5519366      7.6683735    
 25  HYDROGEN        7.2025105      7.3514681      7.9201615      7.7763219    
 26  OXYGEN          4.9341723      5.2312488      5.3156684      5.9284891    
 27  HYDROGEN        4.1249821      3.9631005      4.7959057      5.1377993    
 28  OXYGEN          5.4962582      5.3525450      6.3680472      6.0878717    
 29  NITROGEN        4.8751665      4.6184358      5.8639739      5.2644025    
 30  OXYGEN          4.0015685      3.5675241      4.9711121      4.5373601    
 31  OXYGEN          5.6008462      5.3946152      6.6495993      5.6934679    
 32  CARBON          2.6559658 *    3.4128831      3.3266483      2.8466972 *  
 33  CARBON          0.0000000      1.0942179 *    1.0945563 *    1.5289648 *  
 34  HYDROGEN        1.0942179 *    0.0000000      1.7590019 *    2.1568990 *  
 35  HYDROGEN        1.0945563 *    1.7590019 *    0.0000000      2.1700514 *  
 36  CARBON          1.5289648 *    2.1568990 *    2.1700514 *    0.0000000    
 37  HYDROGEN        2.1758019 *    2.4641332 *    2.5491457 *    1.0950838 *  
 38  CARBON          2.5018438 *    2.8928372 *    3.4480090      1.5467289 *  
 39  HYDROGEN        2.6818883 *    2.7340882 *    3.7594015      2.2698813 *  
 40  HYDROGEN        3.4590929      3.7633598      4.3333464      2.2182437 *  
 41  CARBON          2.8022641 *    3.6042313      3.5132079      2.1168941 *  
 42  HYDROGEN        3.8958320      4.6745164      4.5791348      3.1116200    
 43  CARBON          2.5404969 *    3.4874542      2.8503774 *    1.5573191 *  
 44  CARBON          3.8974148      4.7074100      4.1656759      2.5653066 *  
 45  HYDROGEN        4.2532548      4.8900072      4.7281700      2.7699010 *  
 46  HYDROGEN        4.1941865      4.9441104      4.2459839      2.9132728 *  
 47  HYDROGEN        4.7029777      5.6029627      4.9192634      3.5061934    
 48  CARBON          2.9820950 *    4.0485606      2.7494602 *    2.6469290 *  
 49  HYDROGEN        2.6498811 *    3.7097153      2.2486163 *    2.9072399 *  
 50  HYDROGEN        3.9764839      5.0612051      3.7930397      3.5697130    
 51  HYDROGEN        3.3762999      4.3355017      2.8970754 *    2.9813399 *  
 52  CARBON          1.5487352 *    2.1577518 *    2.1665288 *    2.5600191 *  
 53  CARBON          3.8154245      4.6941578      4.1530807      4.0703337    
 54  HYDROGEN        4.3087022      5.0590207      4.6117913      4.8520569    
 55  HYDROGEN        4.6331875      5.5154747      5.0468460      4.5914394    
 56  HYDROGEN        3.7717394      4.7666345      3.8295071      4.0393100    
 57  OXYGEN          3.6081494      4.0704609      4.4424766      3.7955004    
 58  HYDROGEN        2.1619032 *    2.2530285 *    2.9135219 *    3.2027411    
 59  OXYGEN          2.4570123 *    3.0756154      2.4305017 *    3.6519560    
 60  NITROGEN        3.2370129      3.4562809      3.1290520      4.6608885    
 61  OXYGEN          3.2659777      3.0958410      3.3777026      4.7393177    
 62  OXYGEN          4.2606764      4.5550476      3.9403064      5.6472169    

                    HYDROGEN       CARBON         HYDROGEN       HYDROGEN  

  1  CARBON          7.5871148      6.1166692      5.5169377      7.0338402    
  2  CARBON          7.9165872      6.7162875      5.8214616      7.5734807    
  3  HYDROGEN        7.4758069      6.5494079      5.6497841      7.4193890    
  4  HYDROGEN        8.4030884      7.0620230      6.0855531      7.8130514    
  5  CARBON          9.0815754      7.9578768      7.1452414      8.8747088    
  6  HYDROGEN        9.7833687      8.7796801      7.9253260      9.6819649    
  7  CARBON          8.7269153      7.7666812      7.1188384      8.7715471    
  8  HYDROGEN        7.8398977      7.0798374      6.4919176      8.1189935    
  9  HYDROGEN        9.5992248      8.7531164      8.1446731      9.7779392    
 10  CARBON          8.8801133      7.5824077      6.9660838      8.5326192    
 11  HYDROGEN        9.4253024      8.1246131      7.6154745      9.0793755    
 12  CARBON          9.8264536      8.4413056      7.6777892      9.3221612    
 13  CARBON         11.2213829      9.9071454      9.1751403     10.8110151    
 14  HYDROGEN       11.2930233     10.1585271      9.4792686     11.1188792    
 15  HYDROGEN       11.8754253     10.5609090      9.7574565     11.4327667    
 16  HYDROGEN       11.7332743     10.3007481      9.6189731     11.1809114    
 17  CARBON         10.1561706      8.5211169      7.6938621      9.2797216    
 18  HYDROGEN        9.3699137      7.6494107      6.7883088      8.3512588    
 19  HYDROGEN       10.7219193      8.9777919      8.2196125      9.7094932    
 20  HYDROGEN       10.8921085      9.2963649      8.4048224     10.0236677    
 21  CARBON          6.9463178      5.5300464      4.7261127      6.4099747    
 22  CARBON          8.0955440      6.3162940      5.7866744      7.1000810    
 23  HYDROGEN        7.3483395      5.4488804      4.9956705      6.1715038    
 24  HYDROGEN        8.7336335      7.0211640      6.6093944      7.8199976    
 25  HYDROGEN        8.7794110      6.8955678      6.2602931      7.5967971    
 26  OXYGEN          6.9244714      5.6937312      5.2950517      6.6919888    
 27  HYDROGEN        5.9730314      4.7572914      4.0061473      5.7077819    
 28  OXYGEN          6.9420039      5.1935236      4.3059282      5.8972187    
 29  NITROGEN        6.0086541      4.2561159      3.2552387      4.8478964    
 30  OXYGEN          5.1813241      3.7817458      2.7399771 *    4.4713513    
 31  OXYGEN          6.3944049      4.4422994      3.4850012      4.7881606    
 32  CARBON          3.9409284      2.4986601 *    2.6496652 *    3.4447236    
 33  CARBON          2.1758019 *    2.5018438 *    2.6818883 *    3.4590929    
 34  HYDROGEN        2.4641332 *    2.8928372 *    2.7340882 *    3.7633598    
 35  HYDROGEN        2.5491457 *    3.4480090      3.7594015      4.3333464    
 36  CARBON          1.0950838 *    1.5467289 *    2.2698813 *    2.2182437 *  
 37  HYDROGEN        0.0000000      2.2839868 *    2.9390635 *    2.5694478 *  
 38  CARBON          2.2839868 *    0.0000000      1.0942893 *    1.0897651 *  
 39  HYDROGEN        2.9390635 *    1.0942893 *    0.0000000      1.7707943 *  
 40  HYDROGEN        2.5694478 *    1.0897651 *    1.7707943 *    0.0000000    
 41  CARBON          3.1128989      1.5524583 *    2.2746149 *    2.2151378 *  
 42  HYDROGEN        4.0095802      2.2866479 *    2.9402094 *    2.5590097 *  
 43  CARBON          2.2784860 *    2.1610286 *    3.1420749      2.6419877 *  
 44  CARBON          2.7839865 *    2.8792249 *    3.9734241      2.7507460 *  
 45  HYDROGEN        2.8761291 *    2.6284375 *    3.6675265      2.1011387 *  
 46  HYDROGEN        2.7613173 *    3.6151159      4.6847568      3.4678706    
 47  HYDROGEN        3.8516011      3.6456380      4.7127994      3.5144717    
 48  CARBON          3.2277012      3.5769854      4.4302416      4.1656004    
 49  HYDROGEN        3.5956384      3.8720611      4.5170780      4.6696442    
 50  HYDROGEN        4.1881943      4.2225087      5.1063319      4.7112363    
 51  HYDROGEN        3.1997530      4.1811522      5.0720354      4.6504405    
 52  CARBON          3.5103930      2.8152184 *    2.7552902 *    3.9030706    
 53  CARBON          5.1386771      3.9114614      4.1827021      4.7477274    
 54  HYDROGEN        5.9233687      4.6825790      4.7468106      5.5880330    
 55  HYDROGEN        5.6445115      4.1817595      4.5207145      4.8304404    
 56  HYDROGEN        5.0207186      4.2576464      4.7084431      5.0824762    
 57  OXYGEN          4.8438995      2.9472947 *    2.6641425 *    3.7584627    
 58  HYDROGEN        4.0693511      3.1339473      2.6706307 *    4.1915206    
 59  OXYGEN          4.5132005      4.1765115      4.2010330      5.2467817    
 60  NITROGEN        5.3977614      5.1867102      4.9927256      6.2730907    
 61  OXYGEN          5.3840252      5.1431061      4.7298308      6.2040572    
 62  OXYGEN          6.3634149      6.2587284      6.1405300      7.3404950    

                    CARBON         HYDROGEN       CARBON         CARBON    

  1  CARBON          5.6919270      6.0101451      6.8186029      8.1728912    
  2  CARBON          6.8970669      7.4317183      7.9099549      9.2624012    
  3  HYDROGEN        6.8947752      7.5613645      7.7444893      9.1105551    
  4  HYDROGEN        7.3611147      7.8161325      8.4733441      9.7389584    
  5  CARBON          7.9446734      8.4566744      8.9092733     10.3282241    
  6  HYDROGEN        8.8774903      9.4352246      9.7883803     11.2115925    
  7  CARBON          7.5309081      8.0821949      8.3508641      9.8329740    
  8  HYDROGEN        6.8795928      7.5363127      7.5564714      9.0646252    
  9  HYDROGEN        8.4614736      9.0200738      9.2024674     10.7049622    
 10  CARBON          7.1637908      7.5207064      8.1840520      9.5929137    
 11  HYDROGEN        7.5137083      7.7906446      8.5044975      9.8968209    
 12  CARBON          8.2206147      8.5528528      9.3337406     10.7045970    
 13  CARBON          9.6095838      9.9294251     10.6744846     12.0725993    
 14  HYDROGEN        9.8219244     10.2166513     10.7622067     12.2110955    
 15  HYDROGEN       10.3837640     10.7171621     11.4712727     12.8586968    
 16  HYDROGEN        9.8743125     10.0878631     10.9956560     12.3534451    
 17  CARBON          8.3701518      8.5621382      9.6479490     10.9032081    
 18  HYDROGEN        7.5894053      7.7613850      8.9181206     10.1132672    
 19  HYDROGEN        8.6759545      8.7481482     10.0058745     11.2165148    
 20  HYDROGEN        9.2685529      9.4866908     10.5390872     11.7871225    
 21  CARBON          5.5161985      5.9765633      6.6303788      7.9641056    
 22  CARBON          5.7227702      5.7559786      7.0380598      8.2306779    
 23  HYDROGEN        4.7985044      4.7366128      6.1884291      7.2926554    
 24  HYDROGEN        6.2311338      6.1984732      7.4718788      8.6578464    
 25  HYDROGEN        6.4492299      6.4247061      7.8429208      8.9735421    
 26  OXYGEN          5.0692479      5.4811395      5.9933477      7.4138075    
 27  HYDROGEN        4.8039692      5.4183043      5.7690169      7.1520296    
 28  OXYGEN          5.2987505      5.5782778      6.6126327      7.7689923    
 29  NITROGEN        4.7075745      5.0523728      5.9762639      7.0148942    
 30  OXYGEN          4.4564478      5.0412037      5.4875571      6.5988703    
 31  OXYGEN          4.9529698      5.0877558      6.3176336      7.1447721    
 32  CARBON          1.5426537 *    2.1646495 *    2.6117007 *    3.9276186    
 33  CARBON          2.8022641 *    3.8958320      2.5404969 *    3.8974148    
 34  HYDROGEN        3.6042313      4.6745164      3.4874542      4.7074100    
 35  HYDROGEN        3.5132079      4.5791348      2.8503774 *    4.1656759    
 36  CARBON          2.1168941 *    3.1116200      1.5573191 *    2.5653066 *  
 37  HYDROGEN        3.1128989      4.0095802      2.2784860 *    2.7839865 *  
 38  CARBON          1.5524583 *    2.2866479 *    2.1610286 *    2.8792249 *  
 39  HYDROGEN        2.2746149 *    2.9402094 *    3.1420749      3.9734241    
 40  HYDROGEN        2.2151378 *    2.5590097 *    2.6419877 *    2.7507460 *  
 41  CARBON          0.0000000      1.0942696 *    1.5654759 *    2.5417636 *  
 42  HYDROGEN        1.0942696 *    0.0000000      2.2913440 *    2.7449336 *  
 43  CARBON          1.5654759 *    2.2913440 *    0.0000000      1.5335687 *  
 44  CARBON          2.5417636 *    2.7449336 *    1.5335687 *    0.0000000    
 45  HYDROGEN        2.7141097 *    2.7730541 *    2.2067056 *    1.0925482 *  
 46  HYDROGEN        3.4861434      3.8194455      2.1694601 *    1.0956508 *  
 47  HYDROGEN        2.9100595 *    2.7587024 *    2.1706375 *    1.0956395 *  
 48  CARBON          2.7043010 *    3.3213514      1.5281599 *    2.4719331 *  
 49  HYDROGEN        3.0086313      3.7546604      2.2134296 *    3.4636477    
 50  HYDROGEN        3.0560663      3.3369520      2.1724585 *    2.7142827 *  
 51  HYDROGEN        3.5980658      4.2383146      2.1535575 *    2.6716886 *  
 52  CARBON          2.5551749 *    3.5032223      2.9812650 *    4.4803639    
 53  CARBON          2.5762226 *    2.7585905 *    3.3472463      4.5419364    
 54  HYDROGEN        3.5120823      3.7242734      4.3305388      5.6011936    
 55  HYDROGEN        2.7286218 *    2.4586414 *    3.6619522      4.5622270    
 56  HYDROGEN        2.8954877 *    3.1955057      3.1291386      4.3124327    
 57  OXYGEN          2.3657301 *    2.5995808 *    3.7739310      4.9069519    
 58  HYDROGEN        3.1941689      4.0544638      3.8802262      5.3080473    
 59  OXYGEN          3.6161262      4.4596912      3.7722384      5.2991272    
 60  NITROGEN        4.8603055      5.7220237      5.0469000      6.5768824    
 61  OXYGEN          5.1548466      6.0636898      5.4531504      6.9576173    
 62  OXYGEN          5.7633994      6.5595276      5.8479069      7.3555915    

                    HYDROGEN       HYDROGEN       HYDROGEN       CARBON    

  1  CARBON          8.3660437      8.9825830      8.4273395      7.0555514    
  2  CARBON          9.2908086      9.9525513      9.7838161      8.3672148    
  3  HYDROGEN        9.1481564      9.7044545      9.7311748      8.1947159    
  4  HYDROGEN        9.6527600     10.4678792     10.2697427      9.0782309    
  5  CARBON         10.4644700     11.0088405     10.7766226      9.1602399    
  6  HYDROGEN       11.3293190     11.8487511     11.7138434     10.0436213    
  7  CARBON         10.1249972     10.4678934     10.2169196      8.3600477    
  8  HYDROGEN        9.4034186      9.6299757      9.5004272      7.5115063    
  9  HYDROGEN       11.0576371     11.3022778     11.0651162      9.0814676    
 10  CARBON          9.8467205     10.3503607      9.8459869      8.2611352    
 11  HYDROGEN       10.2260547     10.6651061     10.0430500      8.4386870    
 12  CARBON         10.8392398     11.4846840     11.0150377      9.5704593    
 13  CARBON         12.2647297     12.8362947     12.3421841     10.7846877    
 14  HYDROGEN       12.4867418     12.9133028     12.4904945     10.7353513    
 15  HYDROGEN       12.9927607     13.6191131     13.1762587     11.6582595    
 16  HYDROGEN       12.5559100     13.1646243     12.5320328     11.0788036    
 17  CARBON         10.9027852     11.7632792     11.1875345     10.0802848    
 18  HYDROGEN       10.0389480     10.9904002     10.4258657      9.4812726    
 19  HYDROGEN       11.2315952     12.1240517     11.3999901     10.3992917    
 20  HYDROGEN       11.7390440     12.6307406     12.1205287     11.0202326    
 21  CARBON          8.0193405      8.7263423      8.4007506      7.1062861    
 22  CARBON          8.3510469      9.1551498      8.3302933      7.3726977    
 23  HYDROGEN        7.3698808      8.2568245      7.3622579      6.6346590    
 24  HYDROGEN        8.8746588      9.5767922      8.6465713      7.6248880    
 25  HYDROGEN        8.9877373      9.9257014      9.0939678      8.3035817    
 26  OXYGEN          7.7658344      8.1560296      7.6348382      5.9959665    
 27  HYDROGEN        7.2607755      7.8442531      7.6596404      6.2166939    
 28  OXYGEN          7.6455089      8.6212575      8.1815252      7.3493653    
 29  NITROGEN        6.7579523      7.8294116      7.5437206      6.9304841    
 30  OXYGEN          6.3948029      7.2907484      7.2629111      6.4125611    
 31  OXYGEN          6.7301566      8.0167425      7.6207601      7.4294934    
 32  CARBON          4.2353884      4.7615660      4.2207289      3.1374033    
 33  CARBON          4.2532548      4.1941865      4.7029777      2.9820950 *  
 34  HYDROGEN        4.8900072      4.9441104      5.6029627      4.0485606    
 35  HYDROGEN        4.7281700      4.2459839      4.9192634      2.7494602 *  
 36  CARBON          2.7699010 *    2.9132728 *    3.5061934      2.6469290 *  
 37  HYDROGEN        2.8761291 *    2.7613173 *    3.8516011      3.2277012    
 38  CARBON          2.6284375 *    3.6151159      3.6456380      3.5769854    
 39  HYDROGEN        3.6675265      4.6847568      4.7127994      4.4302416    
 40  HYDROGEN        2.1011387 *    3.4678706      3.5144717      4.1656004    
 41  CARBON          2.7141097 *    3.4861434      2.9100595 *    2.7043010 *  
 42  HYDROGEN        2.7730541 *    3.8194455      2.7587024 *    3.3213514    
 43  CARBON          2.2067056 *    2.1694601 *    2.1706375 *    1.5281599 *  
 44  CARBON          1.0925482 *    1.0956508 *    1.0956395 *    2.4719331 *  
 45  HYDROGEN        0.0000000      1.7665774 *    1.7659650 *    3.4570809    
 46  HYDROGEN        1.7665774 *    0.0000000      1.7707583 *    2.6976635 *  
 47  HYDROGEN        1.7659650 *    1.7707583 *    0.0000000      2.7033494 *  
 48  CARBON          3.4570809      2.6976635 *    2.7033494 *    0.0000000    
 49  HYDROGEN        4.3618974      3.7114810      3.7354070      1.0912955 *  
 50  HYDROGEN        3.7350148      3.0455550      2.4828521 *    1.0955020 *  
 51  HYDROGEN        3.6928214      2.4299547 *    3.0077020      1.0961851 *  
 52  CARBON          4.8514154      5.0487902      5.0325001      3.2844217    
 53  CARBON          5.0625014      5.3608533      4.4948457      3.2738583    
 54  HYDROGEN        6.1011975      6.3926957      5.5844267      4.1682689    
 55  HYDROGEN        4.9928560      5.4870966      4.3058392      3.7423640    
 56  HYDROGEN        5.0374975      4.9747930      4.2172438      2.5792819 *  
 57  OXYGEN          4.9695834      5.8340532      5.1670758      4.4890255    
 58  HYDROGEN        5.5142739      5.9141582      5.9030479      4.3526311    
 59  OXYGEN          5.8825015      5.7574481      5.7080971      3.4601707    
 60  NITROGEN        7.1113917      6.9706061      7.0535190      4.7405485    
 61  OXYGEN          7.3408121      7.3533636      7.5623980      5.4305296    
 62  OXYGEN          7.9972511      7.6989619      7.7323056      5.2677592    

                    HYDROGEN       HYDROGEN       HYDROGEN       CARBON    

  1  CARBON          6.3590229      7.3427688      7.9979417      4.2476827    
  2  CARBON          7.6743762      8.9360938      9.1436861      5.1125901    
  3  HYDROGEN        7.4876414      8.8748847      8.8699930      4.9191227    
  4  HYDROGEN        8.4682622      9.6414003      9.8708910      5.8335426    
  5  CARBON          8.3554372      9.6566884      9.9441228      6.0113354    
  6  HYDROGEN        9.2205787     10.5950428     10.7739929      6.8605153    
  7  CARBON          7.4600972      8.8009033      9.1256108      5.4325093    
  8  HYDROGEN        6.5827756      8.0244761      8.2138568      4.6068948    
  9  HYDROGEN        8.1252700      9.4950802      9.8085815      6.2986695    
 10  CARBON          7.4507807      8.5465145      9.1528484      5.4695463    
 11  HYDROGEN        7.6119993      8.6018229      9.3520936      5.9394372    
 12  CARBON          8.8033484      9.9099973     10.4565605      6.5888910    
 13  CARBON          9.9562645     11.0783313     11.6568505      7.9039607    
 14  HYDROGEN        9.8368616     11.0440828     11.5548419      7.9327728    
 15  HYDROGEN       10.8425663     12.0006460     12.5148388      8.6671580    
 16  HYDROGEN       10.2793924     11.2702062     11.9991149      8.3554832    
 17  CARBON          9.4374737     10.3819046     11.0203489      7.1117603    
 18  HYDROGEN        8.9194791      9.8097065     10.4240893      6.5045252    
 19  HYDROGEN        9.7832971     10.5915578     11.3867325      7.6149631    
 20  HYDROGEN       10.3749714     11.3710598     11.9336550      7.9622571    
 21  CARBON          6.4741339      7.5878113      7.9671729      3.9512621    
 22  CARBON          6.8320546      7.4786479      8.4048878      4.9409467    
 23  HYDROGEN        6.2182917      6.7071028      7.6903478      4.4142208    
 24  HYDROGEN        7.0479360      7.6060744      8.6688289      5.4856359    
 25  HYDROGEN        7.8090665      8.4291478      9.3348094      5.7737556    
 26  OXYGEN          5.2105136      6.2600921      6.9151899      3.4336569    
 27  HYDROGEN        5.5663646      6.7900272      7.0193800      2.9786870 *  
 28  OXYGEN          6.9080982      7.7813335      8.2536305      4.3735725    
 29  NITROGEN        6.6318939      7.4641714      7.7576560      4.0643293    
 30  OXYGEN          6.0753242      7.0929141      7.1287540      3.4404832    
 31  OXYGEN          7.2834817      7.8885801      8.2693527      4.8893744    
 32  CARBON          2.8850841 *    3.4951932      4.1410864      1.5731082 *  
 33  CARBON          2.6498811 *    3.9764839      3.3762999      1.5487352 *  
 34  HYDROGEN        3.7097153      5.0612051      4.3355017      2.1577518 *  
 35  HYDROGEN        2.2486163 *    3.7930397      2.8970754 *    2.1665288 *  
 36  CARBON          2.9072399 *    3.5697130      2.9813399 *    2.5600191 *  
 37  HYDROGEN        3.5956384      4.1881943      3.1997530      3.5103930    
 38  CARBON          3.8720611      4.2225087      4.1811522      2.8152184 *  
 39  HYDROGEN        4.5170780      5.1063319      5.0720354      2.7552902 *  
 40  HYDROGEN        4.6696442      4.7112363      4.6504405      3.9030706    
 41  CARBON          3.0086313      3.0560663      3.5980658      2.5551749 *  
 42  HYDROGEN        3.7546604      3.3369520      4.2383146      3.5032223    
 43  CARBON          2.2134296 *    2.1724585 *    2.1535575 *    2.9812650 *  
 44  CARBON          3.4636477      2.7142827 *    2.6716886 *    4.4803639    
 45  HYDROGEN        4.3618974      3.7350148      3.6928214      4.8514154    
 46  HYDROGEN        3.7114810      3.0455550      2.4299547 *    5.0487902    
 47  HYDROGEN        3.7354070      2.4828521 *    3.0077020      5.0325001    
 48  CARBON          1.0912955 *    1.0955020 *    1.0961851 *    3.2844217    
 49  HYDROGEN        0.0000000      1.7681333 *    1.7590014 *    2.7036015 *  
 50  HYDROGEN        1.7681333 *    0.0000000      1.7663032 *    4.0013197    
 51  HYDROGEN        1.7590014 *    1.7663032 *    0.0000000      4.0437024    
 52  CARBON          2.7036015 *    4.0013197      4.0437024      0.0000000    
 53  CARBON          2.9017645 *    3.2029162      4.3511037      2.6344301 *  
 54  HYDROGEN        3.5850186      4.1388842      5.2008427      2.9018262 *  
 55  HYDROGEN        3.6392519      3.4219665      4.8306083      3.5515783    
 56  HYDROGEN        2.1238871 *    2.4092151 *    3.5961660      2.8690440 *  
 57  OXYGEN          4.2545207      4.7702470      5.4910564      2.4084094 *  
 58  HYDROGEN        3.7847060      5.0577778      5.0905847      1.0860026 *  
 59  OXYGEN          2.5162041 *    4.0517748      4.1586400      1.4466673 *  
 60  NITROGEN        3.7487315      5.3747802      5.3069003      2.3992285 *  
 61  OXYGEN          4.5454857      6.1802466      5.9586219      2.6102757 *  
 62  OXYGEN          4.1954474      5.7730919      5.7758335      3.4584634    

                    CARBON         HYDROGEN       HYDROGEN       HYDROGEN  

  1  CARBON          4.3082770      3.4697764      4.8073943      5.1172512    
  2  CARBON          6.3028845      5.6831230      6.9314653      7.0380105    
  3  HYDROGEN        6.5292500      6.0040579      7.2634988      7.1580751    
  4  HYDROGEN        6.9773379      6.4171735      7.4975895      7.7940365    
  5  CARBON          6.9111904      6.1057365      7.5615760      7.5774703    
  6  HYDROGEN        7.9427493      7.1530348      8.6242707      8.5727745    
  7  CARBON          6.1410528      5.2452242      6.8845816      6.6598778    
  8  HYDROGEN        5.6013116      4.7931007      6.4585415      6.0131321    
  9  HYDROGEN        6.9139635      5.9661301      7.6721832      7.3403318    
 10  CARBON          5.5767984      4.6120620      6.1235579      6.2521786    
 11  HYDROGEN        5.6156401      4.5669821      6.0923614      6.2283827    
 12  CARBON          6.9091111      6.0104253      7.3867496      7.6664130    
 13  CARBON          8.0838591      7.1037942      8.5567605      8.7686859    
 14  HYDROGEN        8.1789973      7.1662975      8.7459689      8.7489384    
 15  HYDROGEN        9.0148386      8.0696505      9.4855993      9.7277437    
 16  HYDROGEN        8.1952961      7.1872279      8.5561668      8.9029923    
 17  CARBON          7.2942029      6.4952662      7.5930484      8.1885005    
 18  HYDROGEN        6.7774811      6.0976750      7.0368939      7.7269933    
 19  HYDROGEN        7.4228920      6.5926051      7.5971758      8.3380511    
 20  HYDROGEN        8.3245156      7.5460859      8.6399902      9.2153170    
 21  CARBON          4.8345758      4.2568496      5.4050584      5.6458520    
 22  CARBON          4.2916695      3.5259868      4.4357623      5.2488315    
 23  HYDROGEN        3.5749764      3.0227325      3.5833960      4.6141981    
 24  HYDROGEN        4.4163819      3.5308731      4.4918807      5.2812466    
 25  HYDROGEN        5.2690953      4.5748667      5.3275289      6.2656883    
 26  OXYGEN          3.3510584      2.4259319 *    4.0405386      3.9875590    
 27  HYDROGEN        4.3031098      3.8564531      5.0162796      5.0029199    
 28  OXYGEN          5.0418542      4.6599052      5.3719488      5.9942605    
 29  NITROGEN        5.1381054      5.0356060      5.4609098      6.0394847    
 30  OXYGEN          5.1091449      5.0846891      5.6184441      5.8561231    
 31  OXYGEN          5.6630899      5.6800599      5.7764355      6.6173457    
 32  CARBON          1.5538150 *    2.1869005 *    2.1626450 *    2.1813681 *  
 33  CARBON          3.8154245      4.3087022      4.6331875      3.7717394    
 34  HYDROGEN        4.6941578      5.0590207      5.5154747      4.7666345    
 35  HYDROGEN        4.1530807      4.6117913      5.0468460      3.8295071    
 36  CARBON          4.0703337      4.8520569      4.5914394      4.0393100    
 37  HYDROGEN        5.1386771      5.9233687      5.6445115      5.0207186    
 38  CARBON          3.9114614      4.6825790      4.1817595      4.2576464    
 39  HYDROGEN        4.1827021      4.7468106      4.5207145      4.7084431    
 40  HYDROGEN        4.7477274      5.5880330      4.8304404      5.0824762    
 41  CARBON          2.5762226 *    3.5120823      2.7286218 *    2.8954877 *  
 42  HYDROGEN        2.7585905 *    3.7242734      2.4586414 *    3.1955057    
 43  CARBON          3.3472463      4.3305388      3.6619522      3.1291386    
 44  CARBON          4.5419364      5.6011936      4.5622270      4.3124327    
 45  HYDROGEN        5.0625014      6.1011975      4.9928560      5.0374975    
 46  HYDROGEN        5.3608533      6.3926957      5.4870966      4.9747930    
 47  HYDROGEN        4.4948457      5.5844267      4.3058392      4.2172438    
 48  CARBON          3.2738583      4.1682689      3.7423640      2.5792819 *  
 49  HYDROGEN        2.9017645 *    3.5850186      3.6392519      2.1238871 *  
 50  HYDROGEN        3.2029162      4.1388842      3.4219665      2.4092151 *  
 51  HYDROGEN        4.3511037      5.2008427      4.8306083      3.5961660    
 52  CARBON          2.6344301 *    2.9018262 *    3.5515783      2.8690440 *  
 53  CARBON          0.0000000      1.0912090 *    1.0914588 *    1.0887317 *  
 54  HYDROGEN        1.0912090 *    0.0000000      1.7865979 *    1.7695196 *  
 55  HYDROGEN        1.0914588 *    1.7865979 *    0.0000000      1.7822794 *  
 56  HYDROGEN        1.0887317 *    1.7695196 *    1.7822794 *    0.0000000    
 57  OXYGEN          2.2695606 *    2.4851251 *    2.5282959 *    3.2328396    
 58  HYDROGEN        3.2674549      3.2874149      4.1130555      3.7330704    
 59  OXYGEN          2.6755676 *    2.6094730 *    3.7608508      2.5810421 *  
 60  NITROGEN        3.8616532      3.4928775      4.9367867      3.8478149    
 61  OXYGEN          4.5844111      4.2438946      5.6102429      4.7498942    
 62  OXYGEN          4.3689349      3.8549239      5.4266365      4.1886387    

                    OXYGEN         HYDROGEN       OXYGEN         NITROGEN  

  1  CARBON          3.4809883      3.6090033      4.1958640      3.9773140    
  2  CARBON          4.9017102      4.1003635      5.3345064      4.6842351    
  3  HYDROGEN        5.1666726      3.8890812      5.1604958      4.3883625    
  4  HYDROGEN        5.3244860      4.7840088      6.2339566      5.6897040    
  5  CARBON          5.8846441      5.1153551      5.8911182      5.0440383    
  6  HYDROGEN        6.8803432      5.9348795      6.7328381      5.7657871    
  7  CARBON          5.6156979      4.7340233      4.9721591      4.0332994    
  8  HYDROGEN        5.1945875      3.9658018      4.0714587      3.0165434    
  9  HYDROGEN        6.6070297      5.6788029      5.6600440      4.6147351    
 10  CARBON          5.0245216      4.8277854      5.1277176      4.5550992    
 11  HYDROGEN        5.4368319      5.4582871      5.4222247      4.9350249    
 12  CARBON          5.9733547      5.7808100      6.4425743      5.7980230    
 13  CARBON          7.3834005      7.1550240      7.5731173      6.8148387    
 14  HYDROGEN        7.7094000      7.2486740      7.4237329      6.5392681    
 15  HYDROGEN        8.1378691      7.8412461      8.4230503      7.6139997    
 16  HYDROGEN        7.6124376      7.6775293      8.0031361      7.3711687    
 17  CARBON          6.0297404      6.2556571      7.2280239      6.7897403    
 18  HYDROGEN        5.2661735      5.6177567      6.8190834      6.5192057    
 19  HYDROGEN        6.3113039      6.8511367      7.6834033      7.3543914    
 20  HYDROGEN        6.9537937      7.0427311      8.1169586      7.5886162    
 21  CARBON          3.4039193      3.0148742      4.2772196      3.9699389    
 22  CARBON          3.4213282      4.4432302      5.0550001      5.1700330    
 23  HYDROGEN        2.5360164 *    4.0301391      4.7387241      5.1280815    
 24  HYDROGEN        4.0800407      5.1399197      5.3641633      5.4880001    
 25  HYDROGEN        4.1056848      5.1584192      6.0155340      6.0637308    
 26  OXYGEN          3.1950526      3.0802289      3.0475760      2.9237782 *  
 27  HYDROGEN        2.9800085 *    1.9975760 *    3.3666321      3.0925123    
 28  OXYGEN          3.1287200      3.4680850      5.0576413      5.0599996    
 29  NITROGEN        2.9647836 *    3.1670278      5.0798270      5.2449719    
 30  OXYGEN          3.1233488      2.4799757 *    4.5141932      4.6020475    
 31  OXYGEN          3.3984466      4.1266930      6.0157644      6.3339396    
 32  CARBON          1.3772306 *    2.1309882 *    2.4460644 *    3.6137971    
 33  CARBON          3.6081494      2.1619032 *    2.4570123 *    3.2370129    
 34  HYDROGEN        4.0704609      2.2530285 *    3.0756154      3.4562809    
 35  HYDROGEN        4.4424766      2.9135219 *    2.4305017 *    3.1290520    
 36  CARBON          3.7955004      3.2027411      3.6519560      4.6608885    
 37  HYDROGEN        4.8438995      4.0693511      4.5132005      5.3977614    
 38  CARBON          2.9472947 *    3.1339473      4.1765115      5.1867102    
 39  HYDROGEN        2.6641425 *    2.6706307 *    4.2010330      4.9927256    
 40  HYDROGEN        3.7584627      4.1915206      5.2467817      6.2730907    
 41  CARBON          2.3657301 *    3.1941689      3.6161262      4.8603055    
 42  HYDROGEN        2.5995808 *    4.0544638      4.4596912      5.7220237    
 43  CARBON          3.7739310      3.8802262      3.7722384      5.0469000    
 44  CARBON          4.9069519      5.3080473      5.2991272      6.5768824    
 45  HYDROGEN        4.9695834      5.5142739      5.8825015      7.1113917    
 46  HYDROGEN        5.8340532      5.9141582      5.7574481      6.9706061    
 47  HYDROGEN        5.1670758      5.9030479      5.7080971      7.0535190    
 48  CARBON          4.4890255      4.3526311      3.4601707      4.7405485    
 49  HYDROGEN        4.2545207      3.7847060      2.5162041 *    3.7487315    
 50  HYDROGEN        4.7702470      5.0577778      4.0517748      5.3747802    
 51  HYDROGEN        5.4910564      5.0905847      4.1586400      5.3069003    
 52  CARBON          2.4084094 *    1.0860026 *    1.4466673 *    2.3992285 *  
 53  CARBON          2.2695606 *    3.2674549      2.6755676 *    3.8616532    
 54  HYDROGEN        2.4851251 *    3.2874149      2.6094730 *    3.4928775    
 55  HYDROGEN        2.5282959 *    4.1130555      3.7608508      4.9367867    
 56  HYDROGEN        3.2328396      3.7330704      2.5810421 *    3.8478149    
 57  OXYGEN          0.0000000      2.3237634 *    3.3196907      4.1714369    
 58  HYDROGEN        2.3237634 *    0.0000000      2.0528435 *    2.4445364 *  
 59  OXYGEN          3.3196907      2.0528435 *    0.0000000      1.3805808 *  
 60  NITROGEN        4.1714369      2.4445364 *    1.3805808 *    0.0000000    
 61  OXYGEN          4.2889917      2.1953269 *    2.2316552 *    1.2122832 *  
 62  OXYGEN          5.0832592      3.6080586      2.1550601 *    1.2017472 *  

                    OXYGEN         OXYGEN    

  1  CARBON          3.8967392      4.4325590    
  2  CARBON          3.8943486      5.3353532    
  3  HYDROGEN        3.3974537      5.1052998    
  4  HYDROGEN        4.8626385      6.4001340    
  5  CARBON          4.4316622      5.3696875    
  6  HYDROGEN        5.0424610      6.0444342    
  7  CARBON          3.7116037      4.1020909    
  8  HYDROGEN        2.6665394 *    3.1414832    
  9  HYDROGEN        4.3968579      4.4195820    
 10  CARBON          4.4499885      4.6897798    
 11  HYDROGEN        5.0719124      4.8568900    
 12  CARBON          5.4331144      6.0282612    
 13  CARBON          6.5335513      6.8176424    
 14  HYDROGEN        6.3225517      6.3764188    
 15  HYDROGEN        7.2005432      7.6734513    
 16  HYDROGEN        7.2247510      7.3240034    
 17  CARBON          6.3729946      7.1867338    
 18  HYDROGEN        6.0487025      7.0815275    
 19  HYDROGEN        7.0853693      7.6761635    
 20  HYDROGEN        7.0544008      7.9938685    
 21  CARBON          3.4435107      4.7316117    
 22  CARBON          5.2287784      5.6209138    
 23  HYDROGEN        5.2410016      5.7131770    
 24  HYDROGEN        5.7399069      5.7287621    
 25  HYDROGEN        5.9687112      6.5588386    
 26  OXYGEN          3.2089005      3.2690759    
 27  HYDROGEN        2.5079389 *    4.0128720    
 28  OXYGEN          4.5540665      5.9358844    
 29  NITROGEN        4.6392753      6.2921808    
 30  OXYGEN          3.8597775      5.7299647    
 31  OXYGEN          5.7905807      7.3870614    
 32  CARBON          3.9791904      4.4896315    
 33  CARBON          3.2659777      4.2606764    
 34  HYDROGEN        3.0958410      4.5550476    
 35  HYDROGEN        3.3777026      3.9403064    
 36  CARBON          4.7393177      5.6472169    
 37  HYDROGEN        5.3840252      6.3634149    
 38  CARBON          5.1431061      6.2587284    
 39  HYDROGEN        4.7298308      6.1405300    
 40  HYDROGEN        6.2040572      7.3404950    
 41  CARBON          5.1548466      5.7633994    
 42  HYDROGEN        6.0636898      6.5595276    
 43  CARBON          5.4531504      5.8479069    
 44  CARBON          6.9576173      7.3555915    
 45  HYDROGEN        7.3408121      7.9972511    
 46  HYDROGEN        7.3533636      7.6989619    
 47  HYDROGEN        7.5623980      7.7323056    
 48  CARBON          5.4305296      5.2677592    
 49  HYDROGEN        4.5454857      4.1954474    
 50  HYDROGEN        6.1802466      5.7730919    
 51  HYDROGEN        5.9586219      5.7758335    
 52  CARBON          2.6102757 *    3.4584634    
 53  CARBON          4.5844111      4.3689349    
 54  HYDROGEN        4.2438946      3.8549239    
 55  HYDROGEN        5.6102429      5.4266365    
 56  HYDROGEN        4.7498942      4.1886387    
 57  OXYGEN          4.2889917      5.0832592    
 58  HYDROGEN        2.1953269 *    3.6080586    
 59  OXYGEN          2.2316552 *    2.1550601 *  
 60  NITROGEN        1.2122832 *    1.2017472 *  
 61  OXYGEN          0.0000000      2.1733679 *  
 62  OXYGEN          2.1733679 *    0.0000000    

  * ... LESS THAN  3.000


     ATOMIC BASIS SET
     ----------------
 THE CONTRACTED PRIMITIVE FUNCTIONS HAVE BEEN UNNORMALIZED
 THE CONTRACTED BASIS FUNCTIONS ARE NOW NORMALIZED TO UNITY

 SHELL TYPE PRIM    EXPONENT          CONTRACTION COEFFICIENTS

 CARBON    

   1   S    1    4563.240000    0.778202 (  0.001967) 
   1   S    2     682.024000    1.448695 (  0.015231) 
   1   S    3     154.973000    2.383089 (  0.076127) 
   1   S    4      44.455300    3.200089 (  0.260801) 
   1   S    5      13.029000    3.013004 (  0.616462) 
   1   S    6       1.827730    0.247599 (  0.221006) 

   2   L    7      20.964200    0.800629 (  0.114660)     2.573592 (  0.040249) 
   2   L    8       4.803310    2.127420 (  0.919999)     2.408248 (  0.237594) 
   2   L    9       1.459330   -0.002868 ( -0.003031)     1.865281 (  0.815854) 

   3   L   10       0.483456    0.413217 (  1.000000)     0.574627 (  1.000000) 

   4   L   11       0.145585    0.167976 (  1.000000)     0.128185 (  1.000000) 

   5   L   12       0.043800    0.068236 (  1.000000)     0.028562 (  1.000000) 

   6   D   13       0.626000    0.725128 (  1.000000) 

 CARBON    

   7   S   14    4563.240000    0.778202 (  0.001967) 
   7   S   15     682.024000    1.448695 (  0.015231) 
   7   S   16     154.973000    2.383089 (  0.076127) 
   7   S   17      44.455300    3.200089 (  0.260801) 
   7   S   18      13.029000    3.013004 (  0.616462) 
   7   S   19       1.827730    0.247599 (  0.221006) 

   8   L   20      20.964200    0.800629 (  0.114660)     2.573592 (  0.040249) 
   8   L   21       4.803310    2.127420 (  0.919999)     2.408248 (  0.237594) 
   8   L   22       1.459330   -0.002868 ( -0.003031)     1.865281 (  0.815854) 

   9   L   23       0.483456    0.413217 (  1.000000)     0.574627 (  1.000000) 

  10   L   24       0.145585    0.167976 (  1.000000)     0.128185 (  1.000000) 

  11   L   25       0.043800    0.068236 (  1.000000)     0.028562 (  1.000000) 

  12   D   26       0.626000    0.725128 (  1.000000) 

 HYDROGEN  

  13   S   27      33.865000    0.255069 (  0.025494) 
  13   S   28       5.094790    0.460109 (  0.190373) 
  13   S   29       1.158790    0.678321 (  0.852161) 

  14   S   30       0.325840    0.307371 (  1.000000) 

  15   S   31       0.102741    0.129336 (  1.000000) 

  16   S   32       0.036000    0.058903 (  1.000000) 

 HYDROGEN  

  17   S   33      33.865000    0.255069 (  0.025494) 
  17   S   34       5.094790    0.460109 (  0.190373) 
  17   S   35       1.158790    0.678321 (  0.852161) 

  18   S   36       0.325840    0.307371 (  1.000000) 

  19   S   37       0.102741    0.129336 (  1.000000) 

  20   S   38       0.036000    0.058903 (  1.000000) 

 CARBON    

  21   S   39    4563.240000    0.778202 (  0.001967) 
  21   S   40     682.024000    1.448695 (  0.015231) 
  21   S   41     154.973000    2.383089 (  0.076127) 
  21   S   42      44.455300    3.200089 (  0.260801) 
  21   S   43      13.029000    3.013004 (  0.616462) 
  21   S   44       1.827730    0.247599 (  0.221006) 

  22   L   45      20.964200    0.800629 (  0.114660)     2.573592 (  0.040249) 
  22   L   46       4.803310    2.127420 (  0.919999)     2.408248 (  0.237594) 
  22   L   47       1.459330   -0.002868 ( -0.003031)     1.865281 (  0.815854) 

  23   L   48       0.483456    0.413217 (  1.000000)     0.574627 (  1.000000) 

  24   L   49       0.145585    0.167976 (  1.000000)     0.128185 (  1.000000) 

  25   L   50       0.043800    0.068236 (  1.000000)     0.028562 (  1.000000) 

  26   D   51       0.626000    0.725128 (  1.000000) 

 HYDROGEN  

  27   S   52      33.865000    0.255069 (  0.025494) 
  27   S   53       5.094790    0.460109 (  0.190373) 
  27   S   54       1.158790    0.678321 (  0.852161) 

  28   S   55       0.325840    0.307371 (  1.000000) 

  29   S   56       0.102741    0.129336 (  1.000000) 

  30   S   57       0.036000    0.058903 (  1.000000) 

 CARBON    

  31   S   58    4563.240000    0.778202 (  0.001967) 
  31   S   59     682.024000    1.448695 (  0.015231) 
  31   S   60     154.973000    2.383089 (  0.076127) 
  31   S   61      44.455300    3.200089 (  0.260801) 
  31   S   62      13.029000    3.013004 (  0.616462) 
  31   S   63       1.827730    0.247599 (  0.221006) 

  32   L   64      20.964200    0.800629 (  0.114660)     2.573592 (  0.040249) 
  32   L   65       4.803310    2.127420 (  0.919999)     2.408248 (  0.237594) 
  32   L   66       1.459330   -0.002868 ( -0.003031)     1.865281 (  0.815854) 

  33   L   67       0.483456    0.413217 (  1.000000)     0.574627 (  1.000000) 

  34   L   68       0.145585    0.167976 (  1.000000)     0.128185 (  1.000000) 

  35   L   69       0.043800    0.068236 (  1.000000)     0.028562 (  1.000000) 

  36   D   70       0.626000    0.725128 (  1.000000) 

 HYDROGEN  

  37   S   71      33.865000    0.255069 (  0.025494) 
  37   S   72       5.094790    0.460109 (  0.190373) 
  37   S   73       1.158790    0.678321 (  0.852161) 

  38   S   74       0.325840    0.307371 (  1.000000) 

  39   S   75       0.102741    0.129336 (  1.000000) 

  40   S   76       0.036000    0.058903 (  1.000000) 

 HYDROGEN  

  41   S   77      33.865000    0.255069 (  0.025494) 
  41   S   78       5.094790    0.460109 (  0.190373) 
  41   S   79       1.158790    0.678321 (  0.852161) 

  42   S   80       0.325840    0.307371 (  1.000000) 

  43   S   81       0.102741    0.129336 (  1.000000) 

  44   S   82       0.036000    0.058903 (  1.000000) 

 CARBON    

  45   S   83    4563.240000    0.778202 (  0.001967) 
  45   S   84     682.024000    1.448695 (  0.015231) 
  45   S   85     154.973000    2.383089 (  0.076127) 
  45   S   86      44.455300    3.200089 (  0.260801) 
  45   S   87      13.029000    3.013004 (  0.616462) 
  45   S   88       1.827730    0.247599 (  0.221006) 

  46   L   89      20.964200    0.800629 (  0.114660)     2.573592 (  0.040249) 
  46   L   90       4.803310    2.127420 (  0.919999)     2.408248 (  0.237594) 
  46   L   91       1.459330   -0.002868 ( -0.003031)     1.865281 (  0.815854) 

  47   L   92       0.483456    0.413217 (  1.000000)     0.574627 (  1.000000) 

  48   L   93       0.145585    0.167976 (  1.000000)     0.128185 (  1.000000) 

  49   L   94       0.043800    0.068236 (  1.000000)     0.028562 (  1.000000) 

  50   D   95       0.626000    0.725128 (  1.000000) 

 HYDROGEN  

  51   S   96      33.865000    0.255069 (  0.025494) 
  51   S   97       5.094790    0.460109 (  0.190373) 
  51   S   98       1.158790    0.678321 (  0.852161) 

  52   S   99       0.325840    0.307371 (  1.000000) 

  53   S  100       0.102741    0.129336 (  1.000000) 

  54   S  101       0.036000    0.058903 (  1.000000) 

 CARBON    

  55   S  102    4563.240000    0.778202 (  0.001967) 
  55   S  103     682.024000    1.448695 (  0.015231) 
  55   S  104     154.973000    2.383089 (  0.076127) 
  55   S  105      44.455300    3.200089 (  0.260801) 
  55   S  106      13.029000    3.013004 (  0.616462) 
  55   S  107       1.827730    0.247599 (  0.221006) 

  56   L  108      20.964200    0.800629 (  0.114660)     2.573592 (  0.040249) 
  56   L  109       4.803310    2.127420 (  0.919999)     2.408248 (  0.237594) 
  56   L  110       1.459330   -0.002868 ( -0.003031)     1.865281 (  0.815854) 

  57   L  111       0.483456    0.413217 (  1.000000)     0.574627 (  1.000000) 

  58   L  112       0.145585    0.167976 (  1.000000)     0.128185 (  1.000000) 

  59   L  113       0.043800    0.068236 (  1.000000)     0.028562 (  1.000000) 

  60   D  114       0.626000    0.725128 (  1.000000) 

 CARBON    

  61   S  115    4563.240000    0.778202 (  0.001967) 
  61   S  116     682.024000    1.448695 (  0.015231) 
  61   S  117     154.973000    2.383089 (  0.076127) 
  61   S  118      44.455300    3.200089 (  0.260801) 
  61   S  119      13.029000    3.013004 (  0.616462) 
  61   S  120       1.827730    0.247599 (  0.221006) 

  62   L  121      20.964200    0.800629 (  0.114660)     2.573592 (  0.040249) 
  62   L  122       4.803310    2.127420 (  0.919999)     2.408248 (  0.237594) 
  62   L  123       1.459330   -0.002868 ( -0.003031)     1.865281 (  0.815854) 

  63   L  124       0.483456    0.413217 (  1.000000)     0.574627 (  1.000000) 

  64   L  125       0.145585    0.167976 (  1.000000)     0.128185 (  1.000000) 

  65   L  126       0.043800    0.068236 (  1.000000)     0.028562 (  1.000000) 

  66   D  127       0.626000    0.725128 (  1.000000) 

 HYDROGEN  

  67   S  128      33.865000    0.255069 (  0.025494) 
  67   S  129       5.094790    0.460109 (  0.190373) 
  67   S  130       1.158790    0.678321 (  0.852161) 

  68   S  131       0.325840    0.307371 (  1.000000) 

  69   S  132       0.102741    0.129336 (  1.000000) 

  70   S  133       0.036000    0.058903 (  1.000000) 

 HYDROGEN  

  71   S  134      33.865000    0.255069 (  0.025494) 
  71   S  135       5.094790    0.460109 (  0.190373) 
  71   S  136       1.158790    0.678321 (  0.852161) 

  72   S  137       0.325840    0.307371 (  1.000000) 

  73   S  138       0.102741    0.129336 (  1.000000) 

  74   S  139       0.036000    0.058903 (  1.000000) 

 HYDROGEN  

  75   S  140      33.865000    0.255069 (  0.025494) 
  75   S  141       5.094790    0.460109 (  0.190373) 
  75   S  142       1.158790    0.678321 (  0.852161) 

  76   S  143       0.325840    0.307371 (  1.000000) 

  77   S  144       0.102741    0.129336 (  1.000000) 

  78   S  145       0.036000    0.058903 (  1.000000) 

 CARBON    

  79   S  146    4563.240000    0.778202 (  0.001967) 
  79   S  147     682.024000    1.448695 (  0.015231) 
  79   S  148     154.973000    2.383089 (  0.076127) 
  79   S  149      44.455300    3.200089 (  0.260801) 
  79   S  150      13.029000    3.013004 (  0.616462) 
  79   S  151       1.827730    0.247599 (  0.221006) 

  80   L  152      20.964200    0.800629 (  0.114660)     2.573592 (  0.040249) 
  80   L  153       4.803310    2.127420 (  0.919999)     2.408248 (  0.237594) 
  80   L  154       1.459330   -0.002868 ( -0.003031)     1.865281 (  0.815854) 

  81   L  155       0.483456    0.413217 (  1.000000)     0.574627 (  1.000000) 

  82   L  156       0.145585    0.167976 (  1.000000)     0.128185 (  1.000000) 

  83   L  157       0.043800    0.068236 (  1.000000)     0.028562 (  1.000000) 

  84   D  158       0.626000    0.725128 (  1.000000) 

 HYDROGEN  

  85   S  159      33.865000    0.255069 (  0.025494) 
  85   S  160       5.094790    0.460109 (  0.190373) 
  85   S  161       1.158790    0.678321 (  0.852161) 

  86   S  162       0.325840    0.307371 (  1.000000) 

  87   S  163       0.102741    0.129336 (  1.000000) 

  88   S  164       0.036000    0.058903 (  1.000000) 

 HYDROGEN  

  89   S  165      33.865000    0.255069 (  0.025494) 
  89   S  166       5.094790    0.460109 (  0.190373) 
  89   S  167       1.158790    0.678321 (  0.852161) 

  90   S  168       0.325840    0.307371 (  1.000000) 

  91   S  169       0.102741    0.129336 (  1.000000) 

  92   S  170       0.036000    0.058903 (  1.000000) 

 HYDROGEN  

  93   S  171      33.865000    0.255069 (  0.025494) 
  93   S  172       5.094790    0.460109 (  0.190373) 
  93   S  173       1.158790    0.678321 (  0.852161) 

  94   S  174       0.325840    0.307371 (  1.000000) 

  95   S  175       0.102741    0.129336 (  1.000000) 

  96   S  176       0.036000    0.058903 (  1.000000) 

 CARBON    

  97   S  177    4563.240000    0.778202 (  0.001967) 
  97   S  178     682.024000    1.448695 (  0.015231) 
  97   S  179     154.973000    2.383089 (  0.076127) 
  97   S  180      44.455300    3.200089 (  0.260801) 
  97   S  181      13.029000    3.013004 (  0.616462) 
  97   S  182       1.827730    0.247599 (  0.221006) 

  98   L  183      20.964200    0.800629 (  0.114660)     2.573592 (  0.040249) 
  98   L  184       4.803310    2.127420 (  0.919999)     2.408248 (  0.237594) 
  98   L  185       1.459330   -0.002868 ( -0.003031)     1.865281 (  0.815854) 

  99   L  186       0.483456    0.413217 (  1.000000)     0.574627 (  1.000000) 

 100   L  187       0.145585    0.167976 (  1.000000)     0.128185 (  1.000000) 

 101   L  188       0.043800    0.068236 (  1.000000)     0.028562 (  1.000000) 

 102   D  189       0.626000    0.725128 (  1.000000) 

 CARBON    

 103   S  190    4563.240000    0.778202 (  0.001967) 
 103   S  191     682.024000    1.448695 (  0.015231) 
 103   S  192     154.973000    2.383089 (  0.076127) 
 103   S  193      44.455300    3.200089 (  0.260801) 
 103   S  194      13.029000    3.013004 (  0.616462) 
 103   S  195       1.827730    0.247599 (  0.221006) 

 104   L  196      20.964200    0.800629 (  0.114660)     2.573592 (  0.040249) 
 104   L  197       4.803310    2.127420 (  0.919999)     2.408248 (  0.237594) 
 104   L  198       1.459330   -0.002868 ( -0.003031)     1.865281 (  0.815854) 

 105   L  199       0.483456    0.413217 (  1.000000)     0.574627 (  1.000000) 

 106   L  200       0.145585    0.167976 (  1.000000)     0.128185 (  1.000000) 

 107   L  201       0.043800    0.068236 (  1.000000)     0.028562 (  1.000000) 

 108   D  202       0.626000    0.725128 (  1.000000) 

 HYDROGEN  

 109   S  203      33.865000    0.255069 (  0.025494) 
 109   S  204       5.094790    0.460109 (  0.190373) 
 109   S  205       1.158790    0.678321 (  0.852161) 

 110   S  206       0.325840    0.307371 (  1.000000) 

 111   S  207       0.102741    0.129336 (  1.000000) 

 112   S  208       0.036000    0.058903 (  1.000000) 

 HYDROGEN  

 113   S  209      33.865000    0.255069 (  0.025494) 
 113   S  210       5.094790    0.460109 (  0.190373) 
 113   S  211       1.158790    0.678321 (  0.852161) 

 114   S  212       0.325840    0.307371 (  1.000000) 

 115   S  213       0.102741    0.129336 (  1.000000) 

 116   S  214       0.036000    0.058903 (  1.000000) 

 HYDROGEN  

 117   S  215      33.865000    0.255069 (  0.025494) 
 117   S  216       5.094790    0.460109 (  0.190373) 
 117   S  217       1.158790    0.678321 (  0.852161) 

 118   S  218       0.325840    0.307371 (  1.000000) 

 119   S  219       0.102741    0.129336 (  1.000000) 

 120   S  220       0.036000    0.058903 (  1.000000) 

 OXYGEN    

 121   S  221    8588.500000    1.205013 (  0.001895) 
 121   S  222    1297.230000    2.216205 (  0.014386) 
 121   S  223     299.296000    3.627452 (  0.070732) 
 121   S  224      87.377100    4.888452 (  0.240001) 
 121   S  225      25.678900    4.835721 (  0.594797) 
 121   S  226       3.740040    0.538229 (  0.280802) 

 122   L  227      42.117500    1.341958 (  0.113889)     5.584018 (  0.036511) 
 122   L  228       9.628370    3.587114 (  0.920811)     5.733366 (  0.237153) 
 122   L  229       2.853320   -0.005123 ( -0.003274)     4.332955 (  0.819702) 

 123   L  230       0.905661    0.661659 (  1.000000)     1.259352 (  1.000000) 

 124   L  231       0.255611    0.256209 (  1.000000)     0.259068 (  1.000000) 

 125   L  232       0.084500    0.111700 (  1.000000)     0.064940 (  1.000000) 

 126   D  233       1.292000    2.577026 (  1.000000) 

 HYDROGEN  

 127   S  234      33.865000    0.255069 (  0.025494) 
 127   S  235       5.094790    0.460109 (  0.190373) 
 127   S  236       1.158790    0.678321 (  0.852161) 

 128   S  237       0.325840    0.307371 (  1.000000) 

 129   S  238       0.102741    0.129336 (  1.000000) 

 130   S  239       0.036000    0.058903 (  1.000000) 

 OXYGEN    

 131   S  240    8588.500000    1.205013 (  0.001895) 
 131   S  241    1297.230000    2.216205 (  0.014386) 
 131   S  242     299.296000    3.627452 (  0.070732) 
 131   S  243      87.377100    4.888452 (  0.240001) 
 131   S  244      25.678900    4.835721 (  0.594797) 
 131   S  245       3.740040    0.538229 (  0.280802) 

 132   L  246      42.117500    1.341958 (  0.113889)     5.584018 (  0.036511) 
 132   L  247       9.628370    3.587114 (  0.920811)     5.733366 (  0.237153) 
 132   L  248       2.853320   -0.005123 ( -0.003274)     4.332955 (  0.819702) 

 133   L  249       0.905661    0.661659 (  1.000000)     1.259352 (  1.000000) 

 134   L  250       0.255611    0.256209 (  1.000000)     0.259068 (  1.000000) 

 135   L  251       0.084500    0.111700 (  1.000000)     0.064940 (  1.000000) 

 136   D  252       1.292000    2.577026 (  1.000000) 

 NITROGEN  

 137   S  253    6293.480000    0.991968 (  0.001970) 
 137   S  254     949.044000    1.823240 (  0.014961) 
 137   S  255     218.776000    2.979891 (  0.073501) 
 137   S  256      63.691600    4.000007 (  0.248937) 
 137   S  257      18.828200    3.881008 (  0.602460) 
 137   S  258       2.720230    0.386764 (  0.256202) 

 138   L  259      30.633100    1.038501 (  0.111906)     3.935616 (  0.038312) 
 138   L  260       7.026140    2.834794 (  0.921666)     3.870994 (  0.237403) 
 138   L  261       2.112050   -0.003208 ( -0.002569)     2.967271 (  0.817592) 

 139   L  262       0.684009    0.536051 (  1.000000)     0.886681 (  1.000000) 

 140   L  263       0.200878    0.213850 (  1.000000)     0.191693 (  1.000000) 

 141   L  264       0.063900    0.090581 (  1.000000)     0.045795 (  1.000000) 

 142   D  265       0.913000    1.403568 (  1.000000) 

 OXYGEN    

 143   S  266    8588.500000    1.205013 (  0.001895) 
 143   S  267    1297.230000    2.216205 (  0.014386) 
 143   S  268     299.296000    3.627452 (  0.070732) 
 143   S  269      87.377100    4.888452 (  0.240001) 
 143   S  270      25.678900    4.835721 (  0.594797) 
 143   S  271       3.740040    0.538229 (  0.280802) 

 144   L  272      42.117500    1.341958 (  0.113889)     5.584018 (  0.036511) 
 144   L  273       9.628370    3.587114 (  0.920811)     5.733366 (  0.237153) 
 144   L  274       2.853320   -0.005123 ( -0.003274)     4.332955 (  0.819702) 

 145   L  275       0.905661    0.661659 (  1.000000)     1.259352 (  1.000000) 

 146   L  276       0.255611    0.256209 (  1.000000)     0.259068 (  1.000000) 

 147   L  277       0.084500    0.111700 (  1.000000)     0.064940 (  1.000000) 

 148   D  278       1.292000    2.577026 (  1.000000) 

 OXYGEN    

 149   S  279    8588.500000    1.205013 (  0.001895) 
 149   S  280    1297.230000    2.216205 (  0.014386) 
 149   S  281     299.296000    3.627452 (  0.070732) 
 149   S  282      87.377100    4.888452 (  0.240001) 
 149   S  283      25.678900    4.835721 (  0.594797) 
 149   S  284       3.740040    0.538229 (  0.280802) 

 150   L  285      42.117500    1.341958 (  0.113889)     5.584018 (  0.036511) 
 150   L  286       9.628370    3.587114 (  0.920811)     5.733366 (  0.237153) 
 150   L  287       2.853320   -0.005123 ( -0.003274)     4.332955 (  0.819702) 

 151   L  288       0.905661    0.661659 (  1.000000)     1.259352 (  1.000000) 

 152   L  289       0.255611    0.256209 (  1.000000)     0.259068 (  1.000000) 

 153   L  290       0.084500    0.111700 (  1.000000)     0.064940 (  1.000000) 

 154   D  291       1.292000    2.577026 (  1.000000) 

 CARBON    

 155   S  292    4563.240000    0.778202 (  0.001967) 
 155   S  293     682.024000    1.448695 (  0.015231) 
 155   S  294     154.973000    2.383089 (  0.076127) 
 155   S  295      44.455300    3.200089 (  0.260801) 
 155   S  296      13.029000    3.013004 (  0.616462) 
 155   S  297       1.827730    0.247599 (  0.221006) 

 156   L  298      20.964200    0.800629 (  0.114660)     2.573592 (  0.040249) 
 156   L  299       4.803310    2.127420 (  0.919999)     2.408248 (  0.237594) 
 156   L  300       1.459330   -0.002868 ( -0.003031)     1.865281 (  0.815854) 

 157   L  301       0.483456    0.413217 (  1.000000)     0.574627 (  1.000000) 

 158   L  302       0.145585    0.167976 (  1.000000)     0.128185 (  1.000000) 

 159   L  303       0.043800    0.068236 (  1.000000)     0.028562 (  1.000000) 

 160   D  304       0.626000    0.725128 (  1.000000) 

 CARBON    

 161   S  305    4563.240000    0.778202 (  0.001967) 
 161   S  306     682.024000    1.448695 (  0.015231) 
 161   S  307     154.973000    2.383089 (  0.076127) 
 161   S  308      44.455300    3.200089 (  0.260801) 
 161   S  309      13.029000    3.013004 (  0.616462) 
 161   S  310       1.827730    0.247599 (  0.221006) 

 162   L  311      20.964200    0.800629 (  0.114660)     2.573592 (  0.040249) 
 162   L  312       4.803310    2.127420 (  0.919999)     2.408248 (  0.237594) 
 162   L  313       1.459330   -0.002868 ( -0.003031)     1.865281 (  0.815854) 

 163   L  314       0.483456    0.413217 (  1.000000)     0.574627 (  1.000000) 

 164   L  315       0.145585    0.167976 (  1.000000)     0.128185 (  1.000000) 

 165   L  316       0.043800    0.068236 (  1.000000)     0.028562 (  1.000000) 

 166   D  317       0.626000    0.725128 (  1.000000) 

 HYDROGEN  

 167   S  318      33.865000    0.255069 (  0.025494) 
 167   S  319       5.094790    0.460109 (  0.190373) 
 167   S  320       1.158790    0.678321 (  0.852161) 

 168   S  321       0.325840    0.307371 (  1.000000) 

 169   S  322       0.102741    0.129336 (  1.000000) 

 170   S  323       0.036000    0.058903 (  1.000000) 

 HYDROGEN  

 171   S  324      33.865000    0.255069 (  0.025494) 
 171   S  325       5.094790    0.460109 (  0.190373) 
 171   S  326       1.158790    0.678321 (  0.852161) 

 172   S  327       0.325840    0.307371 (  1.000000) 

 173   S  328       0.102741    0.129336 (  1.000000) 

 174   S  329       0.036000    0.058903 (  1.000000) 

 CARBON    

 175   S  330    4563.240000    0.778202 (  0.001967) 
 175   S  331     682.024000    1.448695 (  0.015231) 
 175   S  332     154.973000    2.383089 (  0.076127) 
 175   S  333      44.455300    3.200089 (  0.260801) 
 175   S  334      13.029000    3.013004 (  0.616462) 
 175   S  335       1.827730    0.247599 (  0.221006) 

 176   L  336      20.964200    0.800629 (  0.114660)     2.573592 (  0.040249) 
 176   L  337       4.803310    2.127420 (  0.919999)     2.408248 (  0.237594) 
 176   L  338       1.459330   -0.002868 ( -0.003031)     1.865281 (  0.815854) 

 177   L  339       0.483456    0.413217 (  1.000000)     0.574627 (  1.000000) 

 178   L  340       0.145585    0.167976 (  1.000000)     0.128185 (  1.000000) 

 179   L  341       0.043800    0.068236 (  1.000000)     0.028562 (  1.000000) 

 180   D  342       0.626000    0.725128 (  1.000000) 

 HYDROGEN  

 181   S  343      33.865000    0.255069 (  0.025494) 
 181   S  344       5.094790    0.460109 (  0.190373) 
 181   S  345       1.158790    0.678321 (  0.852161) 

 182   S  346       0.325840    0.307371 (  1.000000) 

 183   S  347       0.102741    0.129336 (  1.000000) 

 184   S  348       0.036000    0.058903 (  1.000000) 

 CARBON    

 185   S  349    4563.240000    0.778202 (  0.001967) 
 185   S  350     682.024000    1.448695 (  0.015231) 
 185   S  351     154.973000    2.383089 (  0.076127) 
 185   S  352      44.455300    3.200089 (  0.260801) 
 185   S  353      13.029000    3.013004 (  0.616462) 
 185   S  354       1.827730    0.247599 (  0.221006) 

 186   L  355      20.964200    0.800629 (  0.114660)     2.573592 (  0.040249) 
 186   L  356       4.803310    2.127420 (  0.919999)     2.408248 (  0.237594) 
 186   L  357       1.459330   -0.002868 ( -0.003031)     1.865281 (  0.815854) 

 187   L  358       0.483456    0.413217 (  1.000000)     0.574627 (  1.000000) 

 188   L  359       0.145585    0.167976 (  1.000000)     0.128185 (  1.000000) 

 189   L  360       0.043800    0.068236 (  1.000000)     0.028562 (  1.000000) 

 190   D  361       0.626000    0.725128 (  1.000000) 

 HYDROGEN  

 191   S  362      33.865000    0.255069 (  0.025494) 
 191   S  363       5.094790    0.460109 (  0.190373) 
 191   S  364       1.158790    0.678321 (  0.852161) 

 192   S  365       0.325840    0.307371 (  1.000000) 

 193   S  366       0.102741    0.129336 (  1.000000) 

 194   S  367       0.036000    0.058903 (  1.000000) 

 HYDROGEN  

 195   S  368      33.865000    0.255069 (  0.025494) 
 195   S  369       5.094790    0.460109 (  0.190373) 
 195   S  370       1.158790    0.678321 (  0.852161) 

 196   S  371       0.325840    0.307371 (  1.000000) 

 197   S  372       0.102741    0.129336 (  1.000000) 

 198   S  373       0.036000    0.058903 (  1.000000) 

 CARBON    

 199   S  374    4563.240000    0.778202 (  0.001967) 
 199   S  375     682.024000    1.448695 (  0.015231) 
 199   S  376     154.973000    2.383089 (  0.076127) 
 199   S  377      44.455300    3.200089 (  0.260801) 
 199   S  378      13.029000    3.013004 (  0.616462) 
 199   S  379       1.827730    0.247599 (  0.221006) 

 200   L  380      20.964200    0.800629 (  0.114660)     2.573592 (  0.040249) 
 200   L  381       4.803310    2.127420 (  0.919999)     2.408248 (  0.237594) 
 200   L  382       1.459330   -0.002868 ( -0.003031)     1.865281 (  0.815854) 

 201   L  383       0.483456    0.413217 (  1.000000)     0.574627 (  1.000000) 

 202   L  384       0.145585    0.167976 (  1.000000)     0.128185 (  1.000000) 

 203   L  385       0.043800    0.068236 (  1.000000)     0.028562 (  1.000000) 

 204   D  386       0.626000    0.725128 (  1.000000) 

 HYDROGEN  

 205   S  387      33.865000    0.255069 (  0.025494) 
 205   S  388       5.094790    0.460109 (  0.190373) 
 205   S  389       1.158790    0.678321 (  0.852161) 

 206   S  390       0.325840    0.307371 (  1.000000) 

 207   S  391       0.102741    0.129336 (  1.000000) 

 208   S  392       0.036000    0.058903 (  1.000000) 

 CARBON    

 209   S  393    4563.240000    0.778202 (  0.001967) 
 209   S  394     682.024000    1.448695 (  0.015231) 
 209   S  395     154.973000    2.383089 (  0.076127) 
 209   S  396      44.455300    3.200089 (  0.260801) 
 209   S  397      13.029000    3.013004 (  0.616462) 
 209   S  398       1.827730    0.247599 (  0.221006) 

 210   L  399      20.964200    0.800629 (  0.114660)     2.573592 (  0.040249) 
 210   L  400       4.803310    2.127420 (  0.919999)     2.408248 (  0.237594) 
 210   L  401       1.459330   -0.002868 ( -0.003031)     1.865281 (  0.815854) 

 211   L  402       0.483456    0.413217 (  1.000000)     0.574627 (  1.000000) 

 212   L  403       0.145585    0.167976 (  1.000000)     0.128185 (  1.000000) 

 213   L  404       0.043800    0.068236 (  1.000000)     0.028562 (  1.000000) 

 214   D  405       0.626000    0.725128 (  1.000000) 

 CARBON    

 215   S  406    4563.240000    0.778202 (  0.001967) 
 215   S  407     682.024000    1.448695 (  0.015231) 
 215   S  408     154.973000    2.383089 (  0.076127) 
 215   S  409      44.455300    3.200089 (  0.260801) 
 215   S  410      13.029000    3.013004 (  0.616462) 
 215   S  411       1.827730    0.247599 (  0.221006) 

 216   L  412      20.964200    0.800629 (  0.114660)     2.573592 (  0.040249) 
 216   L  413       4.803310    2.127420 (  0.919999)     2.408248 (  0.237594) 
 216   L  414       1.459330   -0.002868 ( -0.003031)     1.865281 (  0.815854) 

 217   L  415       0.483456    0.413217 (  1.000000)     0.574627 (  1.000000) 

 218   L  416       0.145585    0.167976 (  1.000000)     0.128185 (  1.000000) 

 219   L  417       0.043800    0.068236 (  1.000000)     0.028562 (  1.000000) 

 220   D  418       0.626000    0.725128 (  1.000000) 

 HYDROGEN  

 221   S  419      33.865000    0.255069 (  0.025494) 
 221   S  420       5.094790    0.460109 (  0.190373) 
 221   S  421       1.158790    0.678321 (  0.852161) 

 222   S  422       0.325840    0.307371 (  1.000000) 

 223   S  423       0.102741    0.129336 (  1.000000) 

 224   S  424       0.036000    0.058903 (  1.000000) 

 HYDROGEN  

 225   S  425      33.865000    0.255069 (  0.025494) 
 225   S  426       5.094790    0.460109 (  0.190373) 
 225   S  427       1.158790    0.678321 (  0.852161) 

 226   S  428       0.325840    0.307371 (  1.000000) 

 227   S  429       0.102741    0.129336 (  1.000000) 

 228   S  430       0.036000    0.058903 (  1.000000) 

 HYDROGEN  

 229   S  431      33.865000    0.255069 (  0.025494) 
 229   S  432       5.094790    0.460109 (  0.190373) 
 229   S  433       1.158790    0.678321 (  0.852161) 

 230   S  434       0.325840    0.307371 (  1.000000) 

 231   S  435       0.102741    0.129336 (  1.000000) 

 232   S  436       0.036000    0.058903 (  1.000000) 

 CARBON    

 233   S  437    4563.240000    0.778202 (  0.001967) 
 233   S  438     682.024000    1.448695 (  0.015231) 
 233   S  439     154.973000    2.383089 (  0.076127) 
 233   S  440      44.455300    3.200089 (  0.260801) 
 233   S  441      13.029000    3.013004 (  0.616462) 
 233   S  442       1.827730    0.247599 (  0.221006) 

 234   L  443      20.964200    0.800629 (  0.114660)     2.573592 (  0.040249) 
 234   L  444       4.803310    2.127420 (  0.919999)     2.408248 (  0.237594) 
 234   L  445       1.459330   -0.002868 ( -0.003031)     1.865281 (  0.815854) 

 235   L  446       0.483456    0.413217 (  1.000000)     0.574627 (  1.000000) 

 236   L  447       0.145585    0.167976 (  1.000000)     0.128185 (  1.000000) 

 237   L  448       0.043800    0.068236 (  1.000000)     0.028562 (  1.000000) 

 238   D  449       0.626000    0.725128 (  1.000000) 

 HYDROGEN  

 239   S  450      33.865000    0.255069 (  0.025494) 
 239   S  451       5.094790    0.460109 (  0.190373) 
 239   S  452       1.158790    0.678321 (  0.852161) 

 240   S  453       0.325840    0.307371 (  1.000000) 

 241   S  454       0.102741    0.129336 (  1.000000) 

 242   S  455       0.036000    0.058903 (  1.000000) 

 HYDROGEN  

 243   S  456      33.865000    0.255069 (  0.025494) 
 243   S  457       5.094790    0.460109 (  0.190373) 
 243   S  458       1.158790    0.678321 (  0.852161) 

 244   S  459       0.325840    0.307371 (  1.000000) 

 245   S  460       0.102741    0.129336 (  1.000000) 

 246   S  461       0.036000    0.058903 (  1.000000) 

 HYDROGEN  

 247   S  462      33.865000    0.255069 (  0.025494) 
 247   S  463       5.094790    0.460109 (  0.190373) 
 247   S  464       1.158790    0.678321 (  0.852161) 

 248   S  465       0.325840    0.307371 (  1.000000) 

 249   S  466       0.102741    0.129336 (  1.000000) 

 250   S  467       0.036000    0.058903 (  1.000000) 

 CARBON    

 251   S  468    4563.240000    0.778202 (  0.001967) 
 251   S  469     682.024000    1.448695 (  0.015231) 
 251   S  470     154.973000    2.383089 (  0.076127) 
 251   S  471      44.455300    3.200089 (  0.260801) 
 251   S  472      13.029000    3.013004 (  0.616462) 
 251   S  473       1.827730    0.247599 (  0.221006) 

 252   L  474      20.964200    0.800629 (  0.114660)     2.573592 (  0.040249) 
 252   L  475       4.803310    2.127420 (  0.919999)     2.408248 (  0.237594) 
 252   L  476       1.459330   -0.002868 ( -0.003031)     1.865281 (  0.815854) 

 253   L  477       0.483456    0.413217 (  1.000000)     0.574627 (  1.000000) 

 254   L  478       0.145585    0.167976 (  1.000000)     0.128185 (  1.000000) 

 255   L  479       0.043800    0.068236 (  1.000000)     0.028562 (  1.000000) 

 256   D  480       0.626000    0.725128 (  1.000000) 

 CARBON    

 257   S  481    4563.240000    0.778202 (  0.001967) 
 257   S  482     682.024000    1.448695 (  0.015231) 
 257   S  483     154.973000    2.383089 (  0.076127) 
 257   S  484      44.455300    3.200089 (  0.260801) 
 257   S  485      13.029000    3.013004 (  0.616462) 
 257   S  486       1.827730    0.247599 (  0.221006) 

 258   L  487      20.964200    0.800629 (  0.114660)     2.573592 (  0.040249) 
 258   L  488       4.803310    2.127420 (  0.919999)     2.408248 (  0.237594) 
 258   L  489       1.459330   -0.002868 ( -0.003031)     1.865281 (  0.815854) 

 259   L  490       0.483456    0.413217 (  1.000000)     0.574627 (  1.000000) 

 260   L  491       0.145585    0.167976 (  1.000000)     0.128185 (  1.000000) 

 261   L  492       0.043800    0.068236 (  1.000000)     0.028562 (  1.000000) 

 262   D  493       0.626000    0.725128 (  1.000000) 

 HYDROGEN  

 263   S  494      33.865000    0.255069 (  0.025494) 
 263   S  495       5.094790    0.460109 (  0.190373) 
 263   S  496       1.158790    0.678321 (  0.852161) 

 264   S  497       0.325840    0.307371 (  1.000000) 

 265   S  498       0.102741    0.129336 (  1.000000) 

 266   S  499       0.036000    0.058903 (  1.000000) 

 HYDROGEN  

 267   S  500      33.865000    0.255069 (  0.025494) 
 267   S  501       5.094790    0.460109 (  0.190373) 
 267   S  502       1.158790    0.678321 (  0.852161) 

 268   S  503       0.325840    0.307371 (  1.000000) 

 269   S  504       0.102741    0.129336 (  1.000000) 

 270   S  505       0.036000    0.058903 (  1.000000) 

 HYDROGEN  

 271   S  506      33.865000    0.255069 (  0.025494) 
 271   S  507       5.094790    0.460109 (  0.190373) 
 271   S  508       1.158790    0.678321 (  0.852161) 

 272   S  509       0.325840    0.307371 (  1.000000) 

 273   S  510       0.102741    0.129336 (  1.000000) 

 274   S  511       0.036000    0.058903 (  1.000000) 

 OXYGEN    

 275   S  512    8588.500000    1.205013 (  0.001895) 
 275   S  513    1297.230000    2.216205 (  0.014386) 
 275   S  514     299.296000    3.627452 (  0.070732) 
 275   S  515      87.377100    4.888452 (  0.240001) 
 275   S  516      25.678900    4.835721 (  0.594797) 
 275   S  517       3.740040    0.538229 (  0.280802) 

 276   L  518      42.117500    1.341958 (  0.113889)     5.584018 (  0.036511) 
 276   L  519       9.628370    3.587114 (  0.920811)     5.733366 (  0.237153) 
 276   L  520       2.853320   -0.005123 ( -0.003274)     4.332955 (  0.819702) 

 277   L  521       0.905661    0.661659 (  1.000000)     1.259352 (  1.000000) 

 278   L  522       0.255611    0.256209 (  1.000000)     0.259068 (  1.000000) 

 279   L  523       0.084500    0.111700 (  1.000000)     0.064940 (  1.000000) 

 280   D  524       1.292000    2.577026 (  1.000000) 

 HYDROGEN  

 281   S  525      33.865000    0.255069 (  0.025494) 
 281   S  526       5.094790    0.460109 (  0.190373) 
 281   S  527       1.158790    0.678321 (  0.852161) 

 282   S  528       0.325840    0.307371 (  1.000000) 

 283   S  529       0.102741    0.129336 (  1.000000) 

 284   S  530       0.036000    0.058903 (  1.000000) 

 OXYGEN    

 285   S  531    8588.500000    1.205013 (  0.001895) 
 285   S  532    1297.230000    2.216205 (  0.014386) 
 285   S  533     299.296000    3.627452 (  0.070732) 
 285   S  534      87.377100    4.888452 (  0.240001) 
 285   S  535      25.678900    4.835721 (  0.594797) 
 285   S  536       3.740040    0.538229 (  0.280802) 

 286   L  537      42.117500    1.341958 (  0.113889)     5.584018 (  0.036511) 
 286   L  538       9.628370    3.587114 (  0.920811)     5.733366 (  0.237153) 
 286   L  539       2.853320   -0.005123 ( -0.003274)     4.332955 (  0.819702) 

 287   L  540       0.905661    0.661659 (  1.000000)     1.259352 (  1.000000) 

 288   L  541       0.255611    0.256209 (  1.000000)     0.259068 (  1.000000) 

 289   L  542       0.084500    0.111700 (  1.000000)     0.064940 (  1.000000) 

 290   D  543       1.292000    2.577026 (  1.000000) 

 NITROGEN  

 291   S  544    6293.480000    0.991968 (  0.001970) 
 291   S  545     949.044000    1.823240 (  0.014961) 
 291   S  546     218.776000    2.979891 (  0.073501) 
 291   S  547      63.691600    4.000007 (  0.248937) 
 291   S  548      18.828200    3.881008 (  0.602460) 
 291   S  549       2.720230    0.386764 (  0.256202) 

 292   L  550      30.633100    1.038501 (  0.111906)     3.935616 (  0.038312) 
 292   L  551       7.026140    2.834794 (  0.921666)     3.870994 (  0.237403) 
 292   L  552       2.112050   -0.003208 ( -0.002569)     2.967271 (  0.817592) 

 293   L  553       0.684009    0.536051 (  1.000000)     0.886681 (  1.000000) 

 294   L  554       0.200878    0.213850 (  1.000000)     0.191693 (  1.000000) 

 295   L  555       0.063900    0.090581 (  1.000000)     0.045795 (  1.000000) 

 296   D  556       0.913000    1.403568 (  1.000000) 

 OXYGEN    

 297   S  557    8588.500000    1.205013 (  0.001895) 
 297   S  558    1297.230000    2.216205 (  0.014386) 
 297   S  559     299.296000    3.627452 (  0.070732) 
 297   S  560      87.377100    4.888452 (  0.240001) 
 297   S  561      25.678900    4.835721 (  0.594797) 
 297   S  562       3.740040    0.538229 (  0.280802) 

 298   L  563      42.117500    1.341958 (  0.113889)     5.584018 (  0.036511) 
 298   L  564       9.628370    3.587114 (  0.920811)     5.733366 (  0.237153) 
 298   L  565       2.853320   -0.005123 ( -0.003274)     4.332955 (  0.819702) 

 299   L  566       0.905661    0.661659 (  1.000000)     1.259352 (  1.000000) 

 300   L  567       0.255611    0.256209 (  1.000000)     0.259068 (  1.000000) 

 301   L  568       0.084500    0.111700 (  1.000000)     0.064940 (  1.000000) 

 302   D  569       1.292000    2.577026 (  1.000000) 

 OXYGEN    

 303   S  570    8588.500000    1.205013 (  0.001895) 
 303   S  571    1297.230000    2.216205 (  0.014386) 
 303   S  572     299.296000    3.627452 (  0.070732) 
 303   S  573      87.377100    4.888452 (  0.240001) 
 303   S  574      25.678900    4.835721 (  0.594797) 
 303   S  575       3.740040    0.538229 (  0.280802) 

 304   L  576      42.117500    1.341958 (  0.113889)     5.584018 (  0.036511) 
 304   L  577       9.628370    3.587114 (  0.920811)     5.733366 (  0.237153) 
 304   L  578       2.853320   -0.005123 ( -0.003274)     4.332955 (  0.819702) 

 305   L  579       0.905661    0.661659 (  1.000000)     1.259352 (  1.000000) 

 306   L  580       0.255611    0.256209 (  1.000000)     0.259068 (  1.000000) 

 307   L  581       0.084500    0.111700 (  1.000000)     0.064940 (  1.000000) 

 308   D  582       1.292000    2.577026 (  1.000000) 

 TOTAL NUMBER OF SHELLS              =  308
 TOTAL NUMBER OF BASIS FUNCTIONS     =  818
 NUMBER OF ELECTRONS                 =  230
 CHARGE OF MOLECULE                  =    0
 STATE MULTIPLICITY                  =    1
 NUMBER OF OCCUPIED ORBITALS (ALPHA) =  115
 NUMBER OF OCCUPIED ORBITALS (BETA ) =  115
 TOTAL NUMBER OF ATOMS               =   62
 THE NUCLEAR REPULSION ENERGY IS     3506.0557818138
 TOTAL NUMBER OF CONTAMINANTS DROPPED=   30


     $CONTRL OPTIONS
     ---------------
     SCFTYP=MCSCF        RUNTYP=ENERGY       EXETYP=RUN     
     MPLEVL=       0     LOCAL =NONE         UNITS =ANGS    
     MULT  =       1     ICHARG=       0     MAXIT =      30
     NPRINT=       7     IREST =       0     COORD =UNIQUE  
     ECP   =NONE         NORMF =       0     NORMP =       0
     ITOL  =      20     ICUT  =      12     NZVAR =       0
     NOSYM =       0     INTTYP=HONDO        GEOM  =INPUT   
     PLTORB=       F     MOLPLT=       F     RPAC  =       F
     AIMPAC=       0     FRIEND=             CITYP =NONE    
     DFTTYP=NONE    

     $SYSTEM OPTIONS
     ---------------
     KDIAG =       0     MEMORY=250000000     TIMLIM=600000000.0 SEC.
     COREFL=       F     PTIME =        F     XDR   =       F
     BALTYP=NXTVAL       CBASE = 09001000     FBASE = 100010C0

          ----------------
          PROPERTIES INPUT
          ----------------

     MOMENTS            FIELD           POTENTIAL          DENSITY
 IEMOM =       1   IEFLD =       0   IEPOT =       0   IEDEN =       0
 WHERE =COMASS     WHERE =NUCLEI     WHERE =NUCLEI     WHERE =NUCLEI  
 OUTPUT=BOTH       OUTPUT=BOTH       OUTPUT=BOTH       OUTPUT=BOTH    
 IEMINT=       0   IEFINT=       0                     IEDINT=       0
                                                       MORB  =       0


          ----------------------
          INTEGRAL INPUT OPTIONS
          ----------------------
 NOPK  =       1 NORDER=       0 SCHWRZ=       T

 ATTENTION! AO INTEGRALS WILL BE PACKED.
 THRESHOLD FOR PACKING PKTHR =  0.10000000D-04

     -------------------------------
     INTEGRAL TRANSFORMATION OPTIONS
     -------------------------------
     NWORD  =       0     CUTTRF = 1.0E-15
     MPTRAN =       2     DIRTRF =       T
     AOINTS =DUP          IREST  =       0

          ----------------------
          MCSCF INPUT PARAMETERS
          ----------------------
 CONVERGER SELECTION: FOCAS = F  SOSCF = T  FULLNR = F  QUD = F
 SECULAR EQUATION METHOD CISTEP = ALDET   
 --- GENERAL INPUT OPTIONS:
 MAXIT =      15  MICIT =       5  ACURCY= 1.000E-05
 DAMP  =   0.000  CANONC=       1  ENGTOL= 1.000E-10
 EKT   =       F  NPUNCH=       2  NWORD =         0
 --- INPUT FOR SOSCF CONVERGER:
 FORS  =       T  NUMFO =       1

     ------------------------------------------
     THE POINT GROUP IS C1 , NAXIS= 0, ORDER= 1
     ------------------------------------------

     DIMENSIONS OF THE SYMMETRY SUBSPACES ARE
 A   = 818

 ..... DONE SETTING UP THE RUN .....

                         TIMING STATISTICS ON RANK 0:
 CPU        TIME:   STEP =      4.45 ,  TOTAL =        6.1 SECONDS (    0.1 MIN)
 WALL CLOCK TIME:   STEP =      5.00 ,  TOTAL =        5.0 SECONDS (    0.1 MIN)
 CPU UTILIZATION:   STEP =     89.04%,  TOTAL =     121.86%

          ********************
          1 ELECTRON INTEGRALS
          ********************
 TIME TO DO ORDINARY INTEGRALS=      0.17
 TIME TO DO   DIPOLE INTEGRALS=      0.11
 ...... END OF ONE-ELECTRON INTEGRALS ......

                         TIMING STATISTICS ON RANK 0:
 CPU        TIME:   STEP =      0.39 ,  TOTAL =        6.5 SECONDS (    0.1 MIN)
 WALL CLOCK TIME:   STEP =      0.39 ,  TOTAL =        5.4 SECONDS (    0.1 MIN)
 CPU UTILIZATION:   STEP =     99.33%,  TOTAL =     120.22%

          -------------
          GUESS OPTIONS
          -------------
          GUESS =MOREAD            NORB  =     436          NORDER=       0
          MIX   =       F          PRTMO =       F          SYMDEN=       F
          TOLZ  = 0.0E+00          TOLE  = 0.0E+00

 INITIAL GUESS ORBITALS GENERATED BY MOREAD   ROUTINE.

 LOG10 OF CONDITION NUMBER OF OVERLAP MATRIX IS:  7.84063758E+00

                    * * * WARNING * * *
 ------------------------------------------------------------------------------
 THE OVERLAP MATRIX HAS   40 EIGENVALUES BELOW 2.5E-04.
 THE SMALLEST OF THESE IS 3.63944E-07.
 THIS INDICATES A PARTIAL LINEAR DEPENDENCE IN YOUR ATOMIC BASIS.

 TO OBTAIN SCF CONVERGENCE MAY REQUIRE
 MORE ACCURATE INTEGRAL EVALUATION (INTTYP=HONDO, ICUT=11, ITOL=30 IN $CONTRL),
 MORE ACCURATE DIRECT SCF FOCK MATRIX FORMATION (FDIFF=.FALSE. IN $SCF), OR
 CHANGING CONVERGERS (DIIS=.T. SOSCF=.F. IN $SCF).

 EIGENVALUES BELOW 1.0D-07 PROBABLY WON'T CONVERGE.
 EIGENVALUES BETWEEN 1.0D-07 AND 1.0D-06 MAY REQUIRE
 TIGHTENING OF -NCONV- DENSITY CONVERGENCE IN $SCF.

 THE OVERALL DEGREES OF AOS LINEAR INDEPENDENCE ARE: 
   0.9609       -    O  31 XZ,   SHELL 154,   AO  408
   0.9477       -    O  62 XZ,   SHELL 308,   AO  817
   0.9228       -    O  26 XZ,   SHELL 126,   AO  312
   0.9195       -    O  57 YZ,   SHELL 280,   AO  722
   0.9171       -    O  57 XZ,   SHELL 280,   AO  721
   0.9166       -    O  26 YZ,   SHELL 126,   AO  313
   0.8631       -    O  61 XY,   SHELL 302,   AO  793
   0.8439       -    O  28 YZ,   SHELL 136,   AO  340
   0.8363       -    O  59 YZ,   SHELL 290,   AO  749
   0.8290       -    O  30 XY,   SHELL 148,   AO  384
   0.8176       -    O  31 XY,   SHELL 154,   AO  407
   0.8140       -    O  28 XY,   SHELL 136,   AO  338
   0.8088       -    O  28 XZ,   SHELL 136,   AO  339
   0.8056       -    O  59 XY,   SHELL 290,   AO  747
   0.7992       -    O  59 XZ,   SHELL 290,   AO  748
   0.7865       -    O  62 XY,   SHELL 308,   AO  816
   0.7688       -    O  61 XZ,   SHELL 302,   AO  794
   0.7599       -    O  57 YY,   SHELL 280,   AO  718
   0.7579       -    O  30 XX,   SHELL 148,   AO  381
   0.7577       -    O  31 YZ,   SHELL 154,   AO  409
   0.7560       -    O  61 YY,   SHELL 302,   AO  791
   0.7548       -    O  30 YY,   SHELL 148,   AO  382
   0.7526       -    O  26 XX,   SHELL 126,   AO  308
   0.7514       -    O  59 ZZ,   SHELL 290,   AO  746
   0.7501       -    O  26 YY,   SHELL 126,   AO  309
   0.7484       -    O  62 YZ,   SHELL 308,   AO  818
   0.7484       -    O  28 ZZ,   SHELL 136,   AO  337
   0.7470       -    O  57 XX,   SHELL 280,   AO  717
   0.7449       -    O  61 XX,   SHELL 302,   AO  790
   0.7434       -    O  30 XZ,   SHELL 148,   AO  385
   0.7364       -    O  57 ZZ,   SHELL 280,   AO  719
   0.7344       -    O  59 XX,   SHELL 290,   AO  744
   0.7325       -    O  26 ZZ,   SHELL 126,   AO  310
   0.7304       -    O  62 ZZ,   SHELL 308,   AO  815
   0.7273       -    O  28 XX,   SHELL 136,   AO  335
   0.7269       -    O  31 ZZ,   SHELL 154,   AO  406
   0.7265       -    O  30 ZZ,   SHELL 148,   AO  383
   0.7224       -    C  13 YZ,   SHELL  66,   AO  185
   0.7193       -    O  62 XX,   SHELL 308,   AO  813
   0.7178       -    C  44 YZ,   SHELL 220,   AO  594
   0.7108       -    C  22 XZ,   SHELL 108,   AO  277
   0.7076       -    O  31 XX,   SHELL 154,   AO  404
   0.7013       -    O  30 YZ,   SHELL 148,   AO  386
   0.7007       -    O  57 XY,   SHELL 280,   AO  720
   0.6975       -    O  26 XY,   SHELL 126,   AO  311
   0.6972       -    O  61 ZZ,   SHELL 302,   AO  792
   0.6883       -    C  53 XZ,   SHELL 262,   AO  686
   0.6799       -    O  61 YZ,   SHELL 302,   AO  795
   0.6667       -    C  48 XZ,   SHELL 238,   AO  628
   0.6522       -    C  17 XZ,   SHELL  84,   AO  219
   0.6474       -    O  59 YY,   SHELL 290,   AO  745
   0.6362       -    C  38 XZ,   SHELL 190,   AO  512
   0.6341       -    O  28 YY,   SHELL 136,   AO  336
   0.6307       -    C   7 XZ,   SHELL  36,   AO  103
   0.6279       -    C  17 YZ,   SHELL  84,   AO  220
   0.6041       -    C  44 XZ,   SHELL 220,   AO  593
   0.6036       -    C  33 YZ,   SHELL 166,   AO  455
   0.6023       -    C  22 YY,   SHELL 108,   AO  274
   0.6020       -    C  48 YZ,   SHELL 238,   AO  629
   0.5973       -    C  13 XZ,   SHELL  66,   AO  184
   0.5958       -    C  53 YY,   SHELL 262,   AO  683
   0.5938       -    C  53 XY,   SHELL 262,   AO  685
   0.5893       -    C   2 YZ,   SHELL  12,   AO   46
   0.5868       -    C  22 XY,   SHELL 108,   AO  276
   0.5822       -    C   1 XZ,   SHELL   6,   AO   22
   0.5795       -    N  60 XX,   SHELL 296,   AO  767
   0.5746       -    N  29 XX,   SHELL 142,   AO  358
   0.5745       -    C  21 XY,   SHELL 102,   AO  253
   0.5668       -    N  29 ZZ,   SHELL 142,   AO  360
   0.5666       -    C  48 XY,   SHELL 238,   AO  627
   0.5624       -    C  32 XZ,   SHELL 160,   AO  431
   0.5592       -    C  10 YY,   SHELL  50,   AO  131
   0.5590       -    O  62 YY,   SHELL 308,   AO  814
   0.5542       -    C  17 XY,   SHELL  84,   AO  218
   0.5525       -    N  29 XY,   SHELL 142,   AO  361
   0.5521       -    N  60 XZ,   SHELL 296,   AO  771
   0.5503       -    C  41 YY,   SHELL 204,   AO  540
   0.5498       -    N  60 XY,   SHELL 296,   AO  770
   0.5494       -    C  52 XY,   SHELL 256,   AO  662
   0.5456       -    C  41 XZ,   SHELL 204,   AO  543
   0.5444       -    N  60 ZZ,   SHELL 296,   AO  769
   0.5418       -    N  29 XZ,   SHELL 142,   AO  362
   0.5400       -    C  10 XZ,   SHELL  50,   AO  134
   0.5389       -    O  31  X,   SHELL 150,   AO  389
   0.5380       -    O  31  Z,   SHELL 150,   AO  391
   0.5368       -    O  62  X,   SHELL 304,   AO  798
   0.5368       -    O  62  Z,   SHELL 304,   AO  800
   0.5336       -    O  31 YY,   SHELL 154,   AO  405
   0.5306       -    C   2 XX,   SHELL  12,   AO   41
   0.5292       -    O  26  Z,   SHELL 122,   AO  295
   0.5287       -    O  57  Z,   SHELL 276,   AO  704
   0.5264       -    O  61  X,   SHELL 298,   AO  775
   0.5245       -    O  28  Z,   SHELL 132,   AO  322
   0.5239       -    C  32 YY,   SHELL 160,   AO  428
   0.5236       -    O  30  X,   SHELL 144,   AO  366
   0.5233       -    O  59  Z,   SHELL 286,   AO  731
   0.5202       -    O  57  Y,   SHELL 276,   AO  703
   0.5199       -    O  61  Y,   SHELL 298,   AO  776
   0.5194       -    O  30  Y,   SHELL 144,   AO  367
   0.5189       -    O  26  Y,   SHELL 122,   AO  294
   0.5164       -    O  28  X,   SHELL 132,   AO  320
   0.5158       -    O  59  X,   SHELL 286,   AO  729
   0.5155       -    C   1 YY,   SHELL   6,   AO   19
   0.5150       -    C  17 XX,   SHELL  84,   AO  215
   0.5147       -    O  26  X,   SHELL 122,   AO  293
   0.5139       -    O  30  Z,   SHELL 144,   AO  368
   0.5139       -    O  57  X,   SHELL 276,   AO  702
   0.5125       -    O  59  Y,   SHELL 286,   AO  730
   0.5117       -    O  28  Y,   SHELL 132,   AO  321
   0.5100       -    O  61  Z,   SHELL 298,   AO  777
   0.5071       -    C  33 XX,   SHELL 166,   AO  450
   0.5053       -    C  48 XX,   SHELL 238,   AO  624
   0.5044       -    C  44 YY,   SHELL 220,   AO  590
   0.5022       -    C  13 YY,   SHELL  66,   AO  181
   0.5008       -    C  12 YZ,   SHELL  60,   AO  162
   0.4987       -    O  62  Y,   SHELL 304,   AO  799
   0.4976       -    O  31  Y,   SHELL 150,   AO  390
   0.4913       -    C  43 YZ,   SHELL 214,   AO  571
   0.4879       -    N  29 YZ,   SHELL 142,   AO  363
   0.4874       -    C  44 XY,   SHELL 220,   AO  592
   0.4862       -    C  36 YZ,   SHELL 180,   AO  486
   0.4851       -    C  48 ZZ,   SHELL 238,   AO  626
   0.4813       -    C  17 ZZ,   SHELL  84,   AO  217
   0.4800       -    C  53 XX,   SHELL 262,   AO  682
   0.4799       -    N  60  X,   SHELL 292,   AO  752
   0.4791       -    C  13 ZZ,   SHELL  66,   AO  182
   0.4788       -    C   5 XX,   SHELL  26,   AO   72
   0.4783       -    C   2 ZZ,   SHELL  12,   AO   43
   0.4782       -    N  29  X,   SHELL 138,   AO  343
   0.4776       -    C  13 XY,   SHELL  66,   AO  183
   0.4773       -    C  33 ZZ,   SHELL 166,   AO  452
   0.4773       -    C  44 ZZ,   SHELL 220,   AO  591
   0.4770       -    C  13  Z,   SHELL  62,   AO  167
   0.4770       -    C  44  Z,   SHELL 216,   AO  576
   0.4754       -    C  22 XX,   SHELL 108,   AO  273
   0.4741       -    C   5 YZ,   SHELL  26,   AO   77
   0.4725       -    C  17  Z,   SHELL  80,   AO  202
   0.4718       -    C  48  Z,   SHELL 234,   AO  611
   0.4695       -    C  48  X,   SHELL 234,   AO  609
   0.4690       -    C  17  X,   SHELL  80,   AO  200
   0.4688       -    N  29  Z,   SHELL 138,   AO  345
   0.4686       -    N  60 YZ,   SHELL 296,   AO  772
   0.4683       -    C  43 XZ,   SHELL 214,   AO  570
   0.4675       -    C  22  X,   SHELL 104,   AO  258
   0.4668       -    C   7 XX,   SHELL  36,   AO   99
   0.4666       -    C  38 XX,   SHELL 190,   AO  508
   0.4662       -    C  44  Y,   SHELL 216,   AO  575
   0.4659       -    C  22 ZZ,   SHELL 108,   AO  275
   0.4655       -    C  53  X,   SHELL 258,   AO  667
   0.4648       -    C  53 ZZ,   SHELL 262,   AO  684
   0.4645       -    C  13  Y,   SHELL  62,   AO  166
   0.4633       -    N  60  Z,   SHELL 292,   AO  754
   0.4618       -    C   7 YY,   SHELL  36,   AO  100
   0.4612       -    C   2 YY,   SHELL  12,   AO   42
   0.4586       -    C  38 XY,   SHELL 190,   AO  511
   0.4580       -    C  36 XX,   SHELL 180,   AO  481
   0.4563       -    C  33 YY,   SHELL 166,   AO  451
   0.4556       -    C  12 XZ,   SHELL  60,   AO  161
   0.4555       -    C  38  X,   SHELL 186,   AO  493
   0.4547       -    C  53  Y,   SHELL 258,   AO  668
   0.4543       -    C   7  X,   SHELL  32,   AO   84
   0.4529       -    C  22  Y,   SHELL 104,   AO  259
   0.4512       -    C   7 ZZ,   SHELL  36,   AO  101
   0.4505       -    C   7 XY,   SHELL  36,   AO  102
   0.4480       -    C  33  Y,   SHELL 162,   AO  436
   0.4470       -    C  33  Z,   SHELL 162,   AO  437
   0.4467       -    C  38 YY,   SHELL 190,   AO  509
   0.4466       -    C  21 YZ,   SHELL 102,   AO  255
   0.4462       -    C  53  Z,   SHELL 258,   AO  669
   0.4458       -    C   2  Y,   SHELL   8,   AO   27
   0.4457       -    C   2  Z,   SHELL   8,   AO   28
   0.4455       -    C  22  Z,   SHELL 104,   AO  260
   0.4443       -    C  13  X,   SHELL  62,   AO  165
   0.4432       -    N  60  Y,   SHELL 292,   AO  753
   0.4429       -    C  44  X,   SHELL 216,   AO  574
   0.4426       -    C  38 ZZ,   SHELL 190,   AO  510
   0.4420       -    C  38  Z,   SHELL 186,   AO  495
   0.4414       -    C   7  Z,   SHELL  32,   AO   86
   0.4407       -    N  29  Y,   SHELL 138,   AO  344
   0.4399       -    C  41  Y,   SHELL 200,   AO  525
   0.4398       -    C  13 XX,   SHELL  66,   AO  180
   0.4392       -    N  60 YY,   SHELL 296,   AO  768
   0.4392       -    C  10  Y,   SHELL  46,   AO  116
   0.4379       -    C  52 YZ,   SHELL 256,   AO  664
   0.4358       -    C   5 YY,   SHELL  26,   AO   73
   0.4352       -    C  12  Z,   SHELL  56,   AO  144
   0.4351       -    C  48  Y,   SHELL 234,   AO  610
   0.4347       -    C  17  Y,   SHELL  80,   AO  201
   0.4346       -    C  52 ZZ,   SHELL 256,   AO  661
   0.4339       -    C  43  Z,   SHELL 210,   AO  553
   0.4325       -    C  36  X,   SHELL 176,   AO  466
   0.4324       -    C   5  X,   SHELL  22,   AO   57
   0.4311       -    C  53 YZ,   SHELL 262,   AO  687
   0.4303       -    C  21  X,   SHELL  98,   AO  235
   0.4297       -    C  36 XZ,   SHELL 180,   AO  485
   0.4286       -    C  52  X,   SHELL 252,   AO  644
   0.4282       -    C   5  Y,   SHELL  22,   AO   58
   0.4282       -    C  36  Y,   SHELL 176,   AO  467
   0.4252       -    C   7  Y,   SHELL  32,   AO   85
   0.4251       -    C  38  Y,   SHELL 186,   AO  494
   0.4248       -    C  41  Z,   SHELL 200,   AO  526
   0.4247       -    C  10  Z,   SHELL  46,   AO  117
   0.4244       -    C  44 XX,   SHELL 220,   AO  589
   0.4234       -    C  52 XX,   SHELL 256,   AO  659
   0.4233       -    C   2  X,   SHELL   8,   AO   26
   0.4224       -    C  36 YY,   SHELL 180,   AO  482
   0.4213       -    C  33  X,   SHELL 162,   AO  435
   0.4211       -    C  52  Y,   SHELL 252,   AO  645
   0.4209       -    C   5 XZ,   SHELL  26,   AO   76
   0.4203       -    C  21  Y,   SHELL  98,   AO  236
   0.4193       -    C  36  Z,   SHELL 176,   AO  468
   0.4192       -    C  21 XX,   SHELL 102,   AO  250
   0.4185       -    C   5  Z,   SHELL  22,   AO   59
   0.4185       -    C  33 XY,   SHELL 166,   AO  453
   0.4184       -    C  21 ZZ,   SHELL 102,   AO  252
   0.4181       -    C  52  Z,   SHELL 252,   AO  646
   0.4174       -    C  21  Z,   SHELL  98,   AO  237
   0.4173       -    C  41 YZ,   SHELL 204,   AO  544
   0.4156       -    N  29 YY,   SHELL 142,   AO  359
   0.4141       -    C   1  X,   SHELL   2,   AO    3
   0.4134       -    C  38 YZ,   SHELL 190,   AO  513
   0.4129       -    C  32  Y,   SHELL 156,   AO  413
   0.4118       -    C  10  X,   SHELL  46,   AO  115
   0.4116       -    C  10 YZ,   SHELL  50,   AO  135
   0.4115       -    C   2 XY,   SHELL  12,   AO   44
   0.4099       -    C  32  Z,   SHELL 156,   AO  414
   0.4092       -    C   1  Z,   SHELL   2,   AO    5
   0.4081       -    C  41  X,   SHELL 200,   AO  524
   0.4076       -    C   1  Y,   SHELL   2,   AO    4
   0.4069       -    C  32  X,   SHELL 156,   AO  412
   0.4068       -    C  22 YZ,   SHELL 108,   AO  278
   0.4033       -    C   7 YZ,   SHELL  36,   AO  104
   0.4030       -    C  43  Y,   SHELL 210,   AO  552
   0.4026       -    C  12  Y,   SHELL  56,   AO  143
   0.4023       -    C  43  X,   SHELL 210,   AO  551
   0.4023       -    C  12  X,   SHELL  56,   AO  142
   0.3830       -    C  21 XZ,   SHELL 102,   AO  254
   0.3784       -    C  52 XZ,   SHELL 256,   AO  663
   0.3781       -    C  52 YY,   SHELL 256,   AO  660
   0.3775       -    C  33 XZ,   SHELL 166,   AO  454
   0.3763       -    C   2 XZ,   SHELL  12,   AO   45
   0.3733       -    C  48 YY,   SHELL 238,   AO  625
   0.3693       -    C  10 XX,   SHELL  50,   AO  130
   0.3682       -    C  17 YY,   SHELL  84,   AO  216
   0.3662       -    C  10 ZZ,   SHELL  50,   AO  132
   0.3647       -    C  36 XY,   SHELL 180,   AO  484
   0.3640       -    C   1 XX,   SHELL   6,   AO   18
   0.3633       -    C  21 YY,   SHELL 102,   AO  251
   0.3621       -    C   5 ZZ,   SHELL  26,   AO   74
   0.3610       -    C  10 XY,   SHELL  50,   AO  133
   0.3571       -    C  41 ZZ,   SHELL 204,   AO  541
   0.3558       -    C   5 XY,   SHELL  26,   AO   75
   0.3552       -    C  36 ZZ,   SHELL 180,   AO  483
   0.3550       -    C  12 XX,   SHELL  60,   AO  157
   0.3521       -    C  41 XY,   SHELL 204,   AO  542
   0.3490       -    C  12 ZZ,   SHELL  60,   AO  159
   0.3486       -    C  41 XX,   SHELL 204,   AO  539
   0.3444       -    C  32 YZ,   SHELL 160,   AO  432
   0.3441       -    C  43 ZZ,   SHELL 214,   AO  568
   0.3430       -    C  43 XX,   SHELL 214,   AO  566
   0.3407       -    C  32 XX,   SHELL 160,   AO  427
   0.3327       -    C  43 XY,   SHELL 214,   AO  569
   0.3323       -    C   1 YZ,   SHELL   6,   AO   23
   0.3281       -    C  12 XY,   SHELL  60,   AO  160
   0.3269       -    C  32 ZZ,   SHELL 160,   AO  429
   0.3263       -    C  43 YY,   SHELL 214,   AO  567
   0.3249       -    C  12 YY,   SHELL  60,   AO  158
   0.3198       -    C   1 ZZ,   SHELL   6,   AO   20
   0.3150       -    C   1 XY,   SHELL   6,   AO   21
   0.3132       -    H  46  S,   SHELL 225,   AO  599
   0.3131       -    H  15  S,   SHELL  71,   AO  190
   0.3128       -    H  47  S,   SHELL 229,   AO  603
   0.3126       -    H  16  S,   SHELL  75,   AO  194
   0.3112       -    C  32 XY,   SHELL 160,   AO  430
   0.3101       -    H  51  S,   SHELL 247,   AO  638
   0.3100       -    H  20  S,   SHELL  93,   AO  229
   0.3096       -    H  45  S,   SHELL 221,   AO  595
   0.3094       -    H  14  S,   SHELL  67,   AO  186
   0.3077       -    H  50  S,   SHELL 243,   AO  634
   0.3074       -    H  19  S,   SHELL  89,   AO  225
   0.3059       -    H  24  S,   SHELL 113,   AO  283
   0.3053       -    H  55  S,   SHELL 267,   AO  692
   0.3042       -    H  25  S,   SHELL 117,   AO  287
   0.3039       -    H  49  S,   SHELL 239,   AO  630
   0.3039       -    H  56  S,   SHELL 271,   AO  696
   0.3035       -    H  23  S,   SHELL 109,   AO  279
   0.3035       -    H  18  S,   SHELL  85,   AO  221
   0.3033       -    H  54  S,   SHELL 263,   AO  688
   0.2966       -    H  39  S,   SHELL 191,   AO  514
   0.2959       -    H  40  S,   SHELL 195,   AO  518
   0.2956       -    H   8  S,   SHELL  37,   AO  105
   0.2956       -    H   9  S,   SHELL  41,   AO  109
   0.2948       -    H  34  S,   SHELL 167,   AO  456
   0.2947       -    H  37  S,   SHELL 181,   AO  487
   0.2946       -    H   3  S,   SHELL  13,   AO   47
   0.2944       -    H   6  S,   SHELL  27,   AO   78
   0.2940       -    H   4  S,   SHELL  17,   AO   51
   0.2938       -    H  35  S,   SHELL 171,   AO  460
   0.2893       -    H  42  S,   SHELL 205,   AO  545
   0.2890       -    H  11  S,   SHELL  51,   AO  136
   0.2770       -    H  58  S,   SHELL 281,   AO  723
   0.2768       -    H  27  S,   SHELL 127,   AO  314
   0.2633       -    O  31  X,   SHELL 151,   AO  393
   0.2602       -    O  31  Z,   SHELL 151,   AO  395
   0.2571       -    O  62  X,   SHELL 305,   AO  802
   0.2565       -    O  62  Z,   SHELL 305,   AO  804
   0.2346       -    O  26  Z,   SHELL 123,   AO  299
   0.2337       -    O  57  Z,   SHELL 277,   AO  708
   0.2287       -    O  61  X,   SHELL 299,   AO  779
   0.2267       -    O  28  Z,   SHELL 133,   AO  326
   0.2243       -    O  59  Z,   SHELL 287,   AO  735
   0.2231       -    C  44  S,   SHELL 215,   AO  572
   0.2231       -    C  13  S,   SHELL  61,   AO  163
   0.2229       -    C  53  S,   SHELL 257,   AO  665
   0.2229       -    C  22  S,   SHELL 103,   AO  256
   0.2228       -    C  48  S,   SHELL 233,   AO  607
   0.2228       -    C  17  S,   SHELL  79,   AO  198
   0.2225       -    C  38  S,   SHELL 185,   AO  491
   0.2225       -    C   7  S,   SHELL  31,   AO   82
   0.2224       -    C  33  S,   SHELL 161,   AO  433
   0.2224       -    C   2  S,   SHELL   7,   AO   24
   0.2222       -    C  52  S,   SHELL 251,   AO  642
   0.2222       -    O  30  X,   SHELL 145,   AO  370
   0.2222       -    C  21  S,   SHELL  97,   AO  233
   0.2221       -    C  10  S,   SHELL  45,   AO  113
   0.2221       -    C  36  S,   SHELL 175,   AO  464
   0.2221       -    C   5  S,   SHELL  21,   AO   55
   0.2221       -    C  41  S,   SHELL 199,   AO  522
   0.2221       -    C  12  S,   SHELL  55,   AO  140
   0.2221       -    C  43  S,   SHELL 209,   AO  549
   0.2220       -    C  32  S,   SHELL 155,   AO  410
   0.2220       -    C   1  S,   SHELL   1,   AO    1
   0.2179       -    O  57  Y,   SHELL 277,   AO  707
   0.2151       -    O  26  Y,   SHELL 123,   AO  298
   0.2146       -    O  61  Y,   SHELL 299,   AO  780
   0.2136       -    O  30  Y,   SHELL 145,   AO  371
   0.2104       -    O  28  X,   SHELL 133,   AO  324
   0.2089       -    O  59  X,   SHELL 287,   AO  733
   0.2042       -    O  26  X,   SHELL 123,   AO  297
   0.2036       -    O  59  Y,   SHELL 287,   AO  734
   0.2025       -    O  30  Z,   SHELL 145,   AO  372
   0.2024       -    O  57  X,   SHELL 277,   AO  706
   0.2024       -    O  28  Y,   SHELL 133,   AO  325
   0.2010       -    N  29  S,   SHELL 137,   AO  341
   0.2010       -    N  60  S,   SHELL 291,   AO  750
   0.1948       -    O  61  Z,   SHELL 299,   AO  781
   0.1920       -    C  44  S,   SHELL 216,   AO  573
   0.1920       -    C  13  S,   SHELL  62,   AO  164
   0.1913       -    C  53  S,   SHELL 258,   AO  666
   0.1912       -    C  22  S,   SHELL 104,   AO  257
   0.1910       -    C  48  S,   SHELL 234,   AO  608
   0.1909       -    C  17  S,   SHELL  80,   AO  199
   0.1895       -    C  38  S,   SHELL 186,   AO  492
   0.1894       -    C   7  S,   SHELL  32,   AO   83
   0.1892       -    C  33  S,   SHELL 162,   AO  434
   0.1891       -    C   2  S,   SHELL   8,   AO   25
   0.1882       -    C  52  S,   SHELL 252,   AO  643
   0.1882       -    C  21  S,   SHELL  98,   AO  234
   0.1880       -    C  10  S,   SHELL  46,   AO  114
   0.1880       -    C  36  S,   SHELL 176,   AO  465
   0.1880       -    C   5  S,   SHELL  22,   AO   56
   0.1879       -    C  41  S,   SHELL 200,   AO  523
   0.1878       -    C  12  S,   SHELL  56,   AO  141
   0.1878       -    C  43  S,   SHELL 210,   AO  550
   0.1876       -    C  32  S,   SHELL 156,   AO  411
   0.1875       -    C   1  S,   SHELL   2,   AO    2
   0.1854       -    O  31  S,   SHELL 149,   AO  387
   0.1854       -    O  57  S,   SHELL 275,   AO  700
   0.1854       -    O  62  S,   SHELL 303,   AO  796
   0.1854       -    O  30  S,   SHELL 143,   AO  364
   0.1854       -    O  26  S,   SHELL 121,   AO  291
   0.1854       -    O  61  S,   SHELL 297,   AO  773
   0.1854       -    O  28  S,   SHELL 131,   AO  318
   0.1854       -    O  59  S,   SHELL 285,   AO  727
   0.1788       -    C  13  Z,   SHELL  63,   AO  171
   0.1788       -    C  44  Z,   SHELL 217,   AO  580
   0.1781       -    N  29  S,   SHELL 138,   AO  342
   0.1780       -    N  60  S,   SHELL 292,   AO  751
   0.1733       -    O  62  Y,   SHELL 305,   AO  803
   0.1716       -    O  31  Y,   SHELL 151,   AO  394
   0.1706       -    O  31  S,   SHELL 150,   AO  388
   0.1706       -    O  57  S,   SHELL 276,   AO  701
   0.1706       -    O  62  S,   SHELL 304,   AO  797
   0.1705       -    O  30  S,   SHELL 144,   AO  365
   0.1705       -    O  26  S,   SHELL 122,   AO  292
   0.1705       -    O  28  S,   SHELL 132,   AO  319
   0.1705       -    O  61  S,   SHELL 298,   AO  774
   0.1704       -    O  59  S,   SHELL 286,   AO  728
   0.1690       -    C  17  Z,   SHELL  81,   AO  206
   0.1676       -    C  48  Z,   SHELL 235,   AO  615
   0.1675       -    N  60  X,   SHELL 293,   AO  756
   0.1656       -    N  29  X,   SHELL 139,   AO  347
   0.1622       -    C  48  X,   SHELL 235,   AO  613
   0.1611       -    C  17  X,   SHELL  81,   AO  204
   0.1611       -    C  22  X,   SHELL 105,   AO  262
   0.1577       -    C  44  Y,   SHELL 217,   AO  579
   0.1571       -    C  53  X,   SHELL 259,   AO  671
   0.1550       -    O  31  S,   SHELL 151,   AO  392
   0.1547       -    C  13  Y,   SHELL  63,   AO  170
   0.1542       -    O  62  S,   SHELL 305,   AO  801
   0.1500       -    O  30  S,   SHELL 145,   AO  369
   0.1493       -    O  61  S,   SHELL 299,   AO  778
   0.1487       -    N  29  Z,   SHELL 139,   AO  349
   0.1421       -    N  60  Z,   SHELL 293,   AO  758
   0.1393       -    C  53  Y,   SHELL 259,   AO  672
   0.1385       -    C  38  X,   SHELL 187,   AO  497
   0.1367       -    C   7  X,   SHELL  33,   AO   88
   0.1366       -    O  57  S,   SHELL 277,   AO  705
   0.1363       -    C  22  Y,   SHELL 105,   AO  263
   0.1342       -    O  26  S,   SHELL 123,   AO  296
   0.1306       -    C  33  Y,   SHELL 163,   AO  440
   0.1302       -    C  33  Z,   SHELL 163,   AO  441
   0.1300       -    O  28  S,   SHELL 133,   AO  323
   0.1293       -    O  59  S,   SHELL 287,   AO  732
   0.1283       -    C   2  Z,   SHELL   9,   AO   32
   0.1274       -    C   2  Y,   SHELL   9,   AO   31
   0.1272       -    C  53  Z,   SHELL 259,   AO  673
   0.1248       -    C  22  Z,   SHELL 105,   AO  264
   0.1247       -    C  13  X,   SHELL  63,   AO  169
   0.1229       -    C  44  X,   SHELL 217,   AO  578
   0.1206       -    C  41  Y,   SHELL 201,   AO  529
   0.1205       -    C  10  Y,   SHELL  47,   AO  120
   0.1190       -    C  38  Z,   SHELL 187,   AO  499
   0.1185       -    C   7  Z,   SHELL  33,   AO   90
   0.1183       -    N  60  Y,   SHELL 293,   AO  757
   0.1163       -    N  29  Y,   SHELL 139,   AO  348
   0.1158       -    N  29  S,   SHELL 139,   AO  346
   0.1145       -    N  60  S,   SHELL 293,   AO  755
   0.1140       -    C  12  Z,   SHELL  57,   AO  148
   0.1126       -    C  43  Z,   SHELL 211,   AO  557
   0.1126       -    C  48  Y,   SHELL 235,   AO  614
   0.1120       -    C  17  Y,   SHELL  81,   AO  205
   0.1117       -    C  36  X,   SHELL 177,   AO  470
   0.1115       -    C   5  X,   SHELL  23,   AO   61
   0.1084       -    C  36  Y,   SHELL 177,   AO  471
   0.1083       -    C   5  Y,   SHELL  23,   AO   62
   0.1057       -    C   7  Y,   SHELL  33,   AO   89
   0.1057       -    C  38  Y,   SHELL 187,   AO  498
   0.1051       -    C  10  Z,   SHELL  47,   AO  121
   0.1046       -    C  41  Z,   SHELL 201,   AO  530
   0.1045       -    C  21  X,   SHELL  99,   AO  239
   0.1036       -    C  52  X,   SHELL 253,   AO  648
   0.1014       -    C  52  Y,   SHELL 253,   AO  649
   0.1013       -    C  36  Z,   SHELL 177,   AO  472
   0.1013       -    C   2  X,   SHELL   9,   AO   30
   0.1005       -    C   5  Z,   SHELL  23,   AO   63
   0.1004       -    C  21  Y,   SHELL  99,   AO  240
   0.1001       -    C  52  Z,   SHELL 253,   AO  650
   0.9988E-01   -    C  21  Z,   SHELL  99,   AO  241
   0.9960E-01   -    C  33  X,   SHELL 163,   AO  439
   0.9531E-01   -    C   1  X,   SHELL   3,   AO    7
   0.9449E-01   -    C  10  X,   SHELL  47,   AO  119
   0.9404E-01   -    C  32  Y,   SHELL 157,   AO  417
   0.9289E-01   -    C  44  S,   SHELL 217,   AO  577
   0.9280E-01   -    C  32  Z,   SHELL 157,   AO  418
   0.9267E-01   -    C  13  S,   SHELL  63,   AO  168
   0.9118E-01   -    C   1  Z,   SHELL   3,   AO    9
   0.9075E-01   -    C   1  Y,   SHELL   3,   AO    8
   0.9063E-01   -    C  41  X,   SHELL 201,   AO  528
   0.9030E-01   -    O  31  Z,   SHELL 152,   AO  399
   0.8956E-01   -    C  32  X,   SHELL 157,   AO  416
   0.8712E-01   -    O  31  X,   SHELL 152,   AO  397
   0.8522E-01   -    O  62  Z,   SHELL 306,   AO  808
   0.8497E-01   -    C  12  X,   SHELL  57,   AO  146
   0.8455E-01   -    C  43  X,   SHELL 211,   AO  555
   0.8449E-01   -    C  43  Y,   SHELL 211,   AO  556
   0.8404E-01   -    C  48  S,   SHELL 235,   AO  612
   0.8392E-01   -    C  12  Y,   SHELL  57,   AO  147
   0.8391E-01   -    C  53  S,   SHELL 259,   AO  670
   0.8370E-01   -    C  22  S,   SHELL 105,   AO  261
   0.8351E-01   -    C  17  S,   SHELL  81,   AO  203
   0.8018E-01   -    O  62  X,   SHELL 306,   AO  806
   0.7124E-01   -    C  38  S,   SHELL 187,   AO  496
   0.7045E-01   -    C   7  S,   SHELL  33,   AO   87
   0.6354E-01   -    C  33  S,   SHELL 163,   AO  438
   0.6320E-01   -    C   2  S,   SHELL   9,   AO   29
   0.5982E-01   -    C  43  S,   SHELL 211,   AO  554
   0.5958E-01   -    C  12  S,   SHELL  57,   AO  145
   0.5792E-01   -    C  36  S,   SHELL 177,   AO  469
   0.5784E-01   -    C   5  S,   SHELL  23,   AO   60
   0.5610E-01   -    C  41  S,   SHELL 201,   AO  527
   0.5585E-01   -    C  10  S,   SHELL  47,   AO  118
   0.5542E-01   -    O  57  Z,   SHELL 278,   AO  712
   0.5522E-01   -    C  52  S,   SHELL 253,   AO  647
   0.5465E-01   -    C  21  S,   SHELL  99,   AO  238
   0.5368E-01   -    O  26  Z,   SHELL 124,   AO  303
   0.5358E-01   -    C  32  S,   SHELL 157,   AO  415
   0.5326E-01   -    O  61  X,   SHELL 300,   AO  783
   0.5210E-01   -    C   1  S,   SHELL   3,   AO    6
   0.4865E-01   -    O  30  X,   SHELL 146,   AO  374
   0.4489E-01   -    H  46  S,   SHELL 226,   AO  600
   0.4483E-01   -    H  15  S,   SHELL  72,   AO  191
   0.4482E-01   -    H  47  S,   SHELL 230,   AO  604
   0.4471E-01   -    H  16  S,   SHELL  76,   AO  195
   0.4383E-01   -    O  28  Z,   SHELL 134,   AO  330
   0.4318E-01   -    O  61  Y,   SHELL 300,   AO  784
   0.4243E-01   -    O  30  Y,   SHELL 146,   AO  375
   0.4227E-01   -    H  51  S,   SHELL 248,   AO  639
   0.4212E-01   -    H  20  S,   SHELL  94,   AO  230
   0.4161E-01   -    O  59  Z,   SHELL 288,   AO  739
   0.4106E-01   -    H  45  S,   SHELL 222,   AO  596
   0.4097E-01   -    H  14  S,   SHELL  68,   AO  187
   0.4092E-01   -    O  30  Z,   SHELL 146,   AO  376
   0.4077E-01   -    O  57  Y,   SHELL 278,   AO  711
   0.4037E-01   -    H  50  S,   SHELL 244,   AO  635
   0.4024E-01   -    H  19  S,   SHELL  90,   AO  226
   0.3946E-01   -    O  26  Y,   SHELL 124,   AO  302
   0.3861E-01   -    H  24  S,   SHELL 114,   AO  284
   0.3853E-01   -    H  55  S,   SHELL 268,   AO  693
   0.3828E-01   -    H  25  S,   SHELL 118,   AO  288
   0.3792E-01   -    H  56  S,   SHELL 272,   AO  697
   0.3738E-01   -    H  49  S,   SHELL 240,   AO  631
   0.3713E-01   -    H  23  S,   SHELL 110,   AO  280
   0.3712E-01   -    H  54  S,   SHELL 264,   AO  689
   0.3709E-01   -    H  18  S,   SHELL  86,   AO  222
   0.3704E-01   -    O  61  Z,   SHELL 300,   AO  785
   0.3465E-01   -    H  39  S,   SHELL 192,   AO  515
   0.3431E-01   -    H   8  S,   SHELL  38,   AO  106
   0.3331E-01   -    H  40  S,   SHELL 196,   AO  519
   0.3310E-01   -    H   9  S,   SHELL  42,   AO  110
   0.3238E-01   -    O  28  X,   SHELL 134,   AO  328
   0.3226E-01   -    O  62  Y,   SHELL 306,   AO  807
   0.3163E-01   -    O  31  Y,   SHELL 152,   AO  398
   0.3121E-01   -    O  59  X,   SHELL 288,   AO  737
   0.3115E-01   -    H  37  S,   SHELL 182,   AO  488
   0.3094E-01   -    H   6  S,   SHELL  28,   AO   79
   0.3038E-01   -    H   4  S,   SHELL  18,   AO   52
   0.3036E-01   -    H  34  S,   SHELL 168,   AO  457
   0.3017E-01   -    H  35  S,   SHELL 172,   AO  461
   0.3007E-01   -    H   3  S,   SHELL  14,   AO   48
   0.2946E-01   -    O  26  X,   SHELL 124,   AO  301
   0.2926E-01   -    O  57  X,   SHELL 278,   AO  710
   0.2817E-01   -    C  13  Z,   SHELL  64,   AO  175
   0.2811E-01   -    C  44  Z,   SHELL 218,   AO  584
   0.2792E-01   -    H  11  S,   SHELL  52,   AO  137
   0.2766E-01   -    H  42  S,   SHELL 206,   AO  546
   0.2489E-01   -    O  59  Y,   SHELL 288,   AO  738
   0.2403E-01   -    O  28  Y,   SHELL 134,   AO  329
   0.2360E-01   -    C  44  Y,   SHELL 218,   AO  583
   0.2263E-01   -    C  13  Y,   SHELL  64,   AO  174
   0.2256E-01   -    H  58  S,   SHELL 282,   AO  724
   0.2253E-01   -    H  27  S,   SHELL 128,   AO  315
   0.2029E-01   -    N  60  X,   SHELL 294,   AO  760
   0.1922E-01   -    C  17  Z,   SHELL  82,   AO  210
   0.1916E-01   -    C  48  Z,   SHELL 236,   AO  619
   0.1884E-01   -    N  29  X,   SHELL 140,   AO  351
   0.1698E-01   -    C  48  X,   SHELL 236,   AO  617
   0.1676E-01   -    C  22  X,   SHELL 106,   AO  266
   0.1658E-01   -    C  17  X,   SHELL  82,   AO  208
   0.1544E-01   -    O  31  Z,   SHELL 153,   AO  403
   0.1528E-01   -    C  38  Z,   SHELL 188,   AO  503
   0.1495E-01   -    C   7  Z,   SHELL  34,   AO   94
   0.1484E-01   -    C  53  X,   SHELL 260,   AO  675
   0.1474E-01   -    O  62  Z,   SHELL 307,   AO  812
   0.1348E-01   -    N  29  Z,   SHELL 140,   AO  353
   0.1276E-01   -    O  31  X,   SHELL 153,   AO  401
   0.1224E-01   -    N  60  Z,   SHELL 294,   AO  762
   0.1179E-01   -    C  53  Y,   SHELL 260,   AO  676
   0.1150E-01   -    C  13  X,   SHELL  64,   AO  173
   0.1133E-01   -    C  44  X,   SHELL 218,   AO  582
   0.1122E-01   -    C  53  Z,   SHELL 260,   AO  677
   0.1121E-01   -    O  62  X,   SHELL 307,   AO  810
   0.1113E-01   -    C  48  Y,   SHELL 236,   AO  618
   0.1105E-01   -    C  17  Y,   SHELL  82,   AO  209
   0.1100E-01   -    C  22  Y,   SHELL 106,   AO  267
   0.1087E-01   -    C  22  Z,   SHELL 106,   AO  268
   0.1074E-01   -    C  36  Y,   SHELL 178,   AO  475
   0.1070E-01   -    C   5  Y,   SHELL  24,   AO   66
   0.9949E-02   -    C  38  X,   SHELL 188,   AO  501
   0.9902E-02   -    O  30  S,   SHELL 146,   AO  373
   0.9884E-02   -    O  28  S,   SHELL 134,   AO  327
   0.9706E-02   -    N  60  Y,   SHELL 294,   AO  761
   0.9696E-02   -    O  59  S,   SHELL 288,   AO  736
   0.9691E-02   -    O  61  S,   SHELL 300,   AO  782
   0.9641E-02   -    O  31  S,   SHELL 152,   AO  396
   0.9586E-02   -    C   7  X,   SHELL  34,   AO   92
   0.9501E-02   -    O  62  S,   SHELL 306,   AO  805
   0.9457E-02   -    N  29  Y,   SHELL 140,   AO  352
   0.9184E-02   -    O  57  S,   SHELL 278,   AO  709
   0.9084E-02   -    C  33  Y,   SHELL 164,   AO  444
   0.8848E-02   -    C  12  Z,   SHELL  58,   AO  152
   0.8735E-02   -    O  26  S,   SHELL 124,   AO  300
   0.8622E-02   -    C  43  Z,   SHELL 212,   AO  561
   0.8595E-02   -    C   2  Y,   SHELL  10,   AO   35
   0.7412E-02   -    C   2  X,   SHELL  10,   AO   34
   0.7349E-02   -    C  33  X,   SHELL 164,   AO  443
   0.7102E-02   -    C  33  Z,   SHELL 164,   AO  445
   0.6985E-02   -    C   2  Z,   SHELL  10,   AO   36
   0.6882E-02   -    C  41  Y,   SHELL 202,   AO  533
   0.6749E-02   -    C  10  Y,   SHELL  48,   AO  124
   0.6567E-02   -    C  38  Y,   SHELL 188,   AO  502
   0.6415E-02   -    C   7  Y,   SHELL  34,   AO   93
   0.5950E-02   -    C  10  X,   SHELL  48,   AO  123
   0.5938E-02   -    C   5  X,   SHELL  24,   AO   65
   0.5804E-02   -    C  36  X,   SHELL 178,   AO  474
   0.5746E-02   -    C  41  X,   SHELL 202,   AO  532
   0.5734E-02   -    O  31  Y,   SHELL 153,   AO  402
   0.4889E-02   -    C  36  Z,   SHELL 178,   AO  476
   0.4881E-02   -    C  21  X,   SHELL 100,   AO  243
   0.4871E-02   -    C   1  X,   SHELL   4,   AO   11
   0.4857E-02   -    C  52  Y,   SHELL 254,   AO  653
   0.4849E-02   -    C  52  X,   SHELL 254,   AO  652
   0.4775E-02   -    C   5  Z,   SHELL  24,   AO   67
   0.4690E-02   -    O  62  Y,   SHELL 307,   AO  811
   0.4604E-02   -    N  29  S,   SHELL 140,   AO  350
   0.4569E-02   -    N  60  S,   SHELL 294,   AO  759
   0.4533E-02   -    O  61  X,   SHELL 301,   AO  787
   0.4450E-02   -    C  21  Y,   SHELL 100,   AO  244
   0.4443E-02   -    O  30  X,   SHELL 147,   AO  378
   0.4439E-02   -    C  21  Z,   SHELL 100,   AO  245
   0.4365E-02   -    H  46  S,   SHELL 227,   AO  601
   0.4360E-02   -    H  15  S,   SHELL  73,   AO  192
   0.4287E-02   -    C  32  X,   SHELL 158,   AO  420
   0.4199E-02   -    O  30  Z,   SHELL 147,   AO  380
   0.4167E-02   -    C  52  Z,   SHELL 254,   AO  654
   0.4050E-02   -    H  51  S,   SHELL 249,   AO  640
   0.4028E-02   -    C  32  Y,   SHELL 158,   AO  421
   0.3982E-02   -    H  20  S,   SHELL  95,   AO  231
   0.3889E-02   -    H  47  S,   SHELL 231,   AO  605
   0.3855E-02   -    H  16  S,   SHELL  77,   AO  196
   0.3767E-02   -    C  10  Z,   SHELL  48,   AO  125
   0.3731E-02   -    C   1  Y,   SHELL   4,   AO   12
   0.3636E-02   -    C  41  Z,   SHELL 202,   AO  534
   0.3497E-02   -    H  45  S,   SHELL 223,   AO  597
   0.3497E-02   -    C  12  X,   SHELL  58,   AO  150
   0.3494E-02   -    C  43  X,   SHELL 212,   AO  559
   0.3468E-02   -    H  14  S,   SHELL  69,   AO  188
   0.3390E-02   -    O  61  Z,   SHELL 301,   AO  789
   0.3378E-02   -    C  43  Y,   SHELL 212,   AO  560
   0.3368E-02   -    O  30  Y,   SHELL 147,   AO  379
   0.3316E-02   -    H  50  S,   SHELL 245,   AO  636
   0.3274E-02   -    C  12  Y,   SHELL  58,   AO  151
   0.3260E-02   -    H  19  S,   SHELL  91,   AO  227
   0.3222E-02   -    O  61  Y,   SHELL 301,   AO  788
   0.3156E-02   -    H  37  S,   SHELL 183,   AO  489
   0.3067E-02   -    H   6  S,   SHELL  29,   AO   80
   0.2933E-02   -    H   9  S,   SHELL  43,   AO  111
   0.2929E-02   -    H  40  S,   SHELL 197,   AO  520
   0.2903E-02   -    C  32  Z,   SHELL 158,   AO  422
   0.2786E-02   -    H  55  S,   SHELL 269,   AO  694
   0.2784E-02   -    H  24  S,   SHELL 115,   AO  285
   0.2742E-02   -    C  48  S,   SHELL 236,   AO  616
   0.2705E-02   -    C  17  S,   SHELL  82,   AO  207
   0.2702E-02   -    C   1  Z,   SHELL   4,   AO   13
   0.2490E-02   -    O  57  Z,   SHELL 279,   AO  716
   0.2486E-02   -    C  13  S,   SHELL  64,   AO  172
   0.2483E-02   -    C  44  S,   SHELL 218,   AO  581
   0.2269E-02   -    O  28  Z,   SHELL 135,   AO  334
   0.2249E-02   -    H  42  S,   SHELL 207,   AO  547
   0.2206E-02   -    O  26  Z,   SHELL 125,   AO  307
   0.2200E-02   -    C  53  S,   SHELL 260,   AO  674
   0.2192E-02   -    H  11  S,   SHELL  53,   AO  138
   0.2089E-02   -    C  22  S,   SHELL 106,   AO  265
   0.2075E-02   -    H  25  S,   SHELL 119,   AO  289
   0.2062E-02   -    O  59  Z,   SHELL 289,   AO  743
   0.2012E-02   -    H  56  S,   SHELL 273,   AO  698
   0.1958E-02   -    O  26  Y,   SHELL 125,   AO  306
   0.1918E-02   -    H  49  S,   SHELL 241,   AO  632
   0.1904E-02   -    O  57  Y,   SHELL 279,   AO  715
   0.1867E-02   -    H  18  S,   SHELL  87,   AO  223
   0.1848E-02   -    H  34  S,   SHELL 169,   AO  458
   0.1833E-02   -    H  35  S,   SHELL 173,   AO  462
   0.1822E-02   -    H   4  S,   SHELL  19,   AO   53
   0.1794E-02   -    H   3  S,   SHELL  15,   AO   49
   0.1745E-02   -    C  38  S,   SHELL 188,   AO  500
   0.1734E-02   -    H  47  S,   SHELL 232,   AO  606
   0.1708E-02   -    H  16  S,   SHELL  78,   AO  197
   0.1679E-02   -    C   7  S,   SHELL  34,   AO   91
   0.1671E-02   -    H  39  S,   SHELL 193,   AO  516
   0.1644E-02   -    H  23  S,   SHELL 111,   AO  281
   0.1617E-02   -    O  26  X,   SHELL 125,   AO  305
   0.1556E-02   -    C  13  Z,   SHELL  65,   AO  179
   0.1547E-02   -    C  44  Z,   SHELL 219,   AO  588
   0.1499E-02   -    C  36  S,   SHELL 178,   AO  473
   0.1477E-02   -    H  54  S,   SHELL 265,   AO  690
   0.1465E-02   -    C   5  S,   SHELL  24,   AO   64
   0.1463E-02   -    O  57  X,   SHELL 279,   AO  714
   0.1449E-02   -    H  15  S,   SHELL  74,   AO  193
   0.1432E-02   -    H  46  S,   SHELL 228,   AO  602
   0.1416E-02   -    C   2  S,   SHELL  10,   AO   33
   0.1403E-02   -    H   8  S,   SHELL  39,   AO  107
   0.1398E-02   -    C  33  S,   SHELL 164,   AO  442
   0.1390E-02   -    O  28  Y,   SHELL 135,   AO  333
   0.1367E-02   -    O  59  Y,   SHELL 289,   AO  742
   0.1362E-02   -    C  10  S,   SHELL  48,   AO  122
   0.1358E-02   -    C  41  S,   SHELL 202,   AO  531
   0.1351E-02   -    C  12  S,   SHELL  58,   AO  149
   0.1334E-02   -    C  43  S,   SHELL 212,   AO  558
   0.1300E-02   -    H  51  S,   SHELL 250,   AO  641
   0.1280E-02   -    H  20  S,   SHELL  96,   AO  232
   0.1261E-02   -    H  50  S,   SHELL 246,   AO  637
   0.1248E-02   -    H  19  S,   SHELL  92,   AO  228
   0.1104E-02   -    C  52  S,   SHELL 254,   AO  651
   0.1087E-02   -    C  21  S,   SHELL 100,   AO  242
   0.1068E-02   -    C  32  S,   SHELL 158,   AO  419
   0.1048E-02   -    C   1  S,   SHELL   4,   AO   10
   0.1035E-02   -    O  28  X,   SHELL 135,   AO  332
   0.9507E-03   -    O  59  X,   SHELL 289,   AO  741
   0.8859E-03   -    C  17  Z,   SHELL  83,   AO  214
   0.8567E-03   -    C  48  Z,   SHELL 237,   AO  623
   0.8373E-03   -    H  24  S,   SHELL 116,   AO  286
   0.8239E-03   -    N  29  X,   SHELL 141,   AO  355
   0.8127E-03   -    C  44  Y,   SHELL 219,   AO  587
   0.8106E-03   -    C  48  X,   SHELL 237,   AO  621
   0.8074E-03   -    H  55  S,   SHELL 270,   AO  695
   0.7802E-03   -    C  17  X,   SHELL  83,   AO  212
   0.7333E-03   -    C  13  Y,   SHELL  65,   AO  178
   0.7309E-03   -    H  45  S,   SHELL 224,   AO  598
   0.7107E-03   -    H  14  S,   SHELL  70,   AO  189
   0.7104E-03   -    N  60  X,   SHELL 295,   AO  764
   0.6460E-03   -    H   6  S,   SHELL  30,   AO   81
   0.6410E-03   -    H  37  S,   SHELL 184,   AO  490
   0.5992E-03   -    N  29  Z,   SHELL 141,   AO  357
   0.5726E-03   -    H   4  S,   SHELL  20,   AO   54
   0.5703E-03   -    H  35  S,   SHELL 174,   AO  463
   0.5380E-03   -    C  22  X,   SHELL 107,   AO  270
   0.5188E-03   -    C  53  X,   SHELL 261,   AO  679
   0.4881E-03   -    N  60  Z,   SHELL 295,   AO  766
   0.4570E-03   -    H  58  S,   SHELL 283,   AO  725
   0.4495E-03   -    H  34  S,   SHELL 170,   AO  459
   0.4492E-03   -    H  42  S,   SHELL 208,   AO  548
   0.4411E-03   -    H  11  S,   SHELL  54,   AO  139
   0.4292E-03   -    H   3  S,   SHELL  16,   AO   50
   0.4252E-03   -    H  27  S,   SHELL 129,   AO  316
   0.3856E-03   -    H  23  S,   SHELL 112,   AO  282
   0.3833E-03   -    H  40  S,   SHELL 198,   AO  521
   0.3755E-03   -    N  29  Y,   SHELL 141,   AO  356
   0.3676E-03   -    H   9  S,   SHELL  44,   AO  112
   0.3564E-03   -    H  25  S,   SHELL 120,   AO  290
   0.3470E-03   -    H  56  S,   SHELL 274,   AO  699
   0.3430E-03   -    N  60  Y,   SHELL 295,   AO  765
   0.3196E-03   -    C  13  X,   SHELL  65,   AO  177
   0.3028E-03   -    C  44  X,   SHELL 219,   AO  586
   0.3025E-03   -    C  38  Z,   SHELL 189,   AO  507
   0.3010E-03   -    C   7  Z,   SHELL  35,   AO   98
   0.2988E-03   -    H  54  S,   SHELL 266,   AO  691
   0.2947E-03   -    C  53  Y,   SHELL 261,   AO  680
   0.2877E-03   -    O  31  S,   SHELL 153,   AO  400
   0.2824E-03   -    H  39  S,   SHELL 194,   AO  517
   0.2811E-03   -    C  38  X,   SHELL 189,   AO  505
   0.2654E-03   -    C   7  X,   SHELL  35,   AO   96
   0.2642E-03   -    C  22  Y,   SHELL 107,   AO  271
   0.2499E-03   -    H  18  S,   SHELL  88,   AO  224
   0.2472E-03   -    H  49  S,   SHELL 242,   AO  633
   0.2322E-03   -    H   8  S,   SHELL  40,   AO  108
   0.2245E-03   -    C  53  Z,   SHELL 261,   AO  681
   0.2243E-03   -    O  62  S,   SHELL 307,   AO  809
   0.2111E-03   -    C  22  Z,   SHELL 107,   AO  272
   0.1946E-03   -    O  26  S,   SHELL 125,   AO  304
   0.1895E-03   -    O  57  S,   SHELL 279,   AO  713
   0.1768E-03   -    C  48  Y,   SHELL 237,   AO  622
   0.1752E-03   -    O  30  S,   SHELL 147,   AO  377
   0.1734E-03   -    C  17  Y,   SHELL  83,   AO  213
   0.1632E-03   -    O  28  S,   SHELL 135,   AO  331
   0.1504E-03   -    O  59  S,   SHELL 289,   AO  740
   0.1440E-03   -    O  61  S,   SHELL 301,   AO  786
   0.1080E-03   -    C  36  Y,   SHELL 179,   AO  479
   0.1056E-03   -    C   5  Y,   SHELL  25,   AO   70
   0.9256E-04   -    C  33  Y,   SHELL 165,   AO  448
   0.8829E-04   -    C   2  Y,   SHELL  11,   AO   39
   0.7517E-04   -    C   5  X,   SHELL  25,   AO   69
   0.7251E-04   -    C  12  Z,   SHELL  59,   AO  156
   0.7185E-04   -    C  36  X,   SHELL 179,   AO  478
   0.7087E-04   -    C  33  Z,   SHELL 165,   AO  449
   0.6912E-04   -    C  43  Z,   SHELL 213,   AO  565
   0.6906E-04   -    C   2  Z,   SHELL  11,   AO   40
   0.6494E-04   -    C  38  Y,   SHELL 189,   AO  506
   0.6143E-04   -    C   7  Y,   SHELL  35,   AO   97
   0.5424E-04   -    C   2  X,   SHELL  11,   AO   38
   0.5318E-04   -    C  36  Z,   SHELL 179,   AO  480
   0.5186E-04   -    C  33  X,   SHELL 165,   AO  447
   0.5062E-04   -    C   5  Z,   SHELL  25,   AO   71
   0.4585E-04   -    C  41  Y,   SHELL 203,   AO  537
   0.4574E-04   -    C  10  Y,   SHELL  49,   AO  128
   0.4269E-04   -    C  41  Z,   SHELL 203,   AO  538
   0.4127E-04   -    C  10  Z,   SHELL  49,   AO  129
   0.3122E-04   -    C  52  Y,   SHELL 255,   AO  657
   0.2917E-04   -    C  21  Y,   SHELL 101,   AO  248
   0.2707E-04   -    N  29  S,   SHELL 141,   AO  354
   0.2298E-04   -    C  43  X,   SHELL 213,   AO  563
   0.2236E-04   -    C  12  X,   SHELL  59,   AO  154
   0.2072E-04   -    N  60  S,   SHELL 295,   AO  763
   0.2051E-04   -    C  10  X,   SHELL  49,   AO  127
   0.1783E-04   -    C  43  Y,   SHELL 213,   AO  564
   0.1739E-04   -    C  12  Y,   SHELL  59,   AO  155
   0.1728E-04   -    C  41  X,   SHELL 203,   AO  536
   0.1539E-04   -    C  32  Z,   SHELL 159,   AO  426
   0.1441E-04   -    C  13  S,   SHELL  65,   AO  176
   0.1425E-04   -    C  44  S,   SHELL 219,   AO  585
   0.1267E-04   -    C   1  Z,   SHELL   5,   AO   17
   0.1214E-04   -    C  48  S,   SHELL 237,   AO  620
   0.1182E-04   -    C  17  S,   SHELL  83,   AO  211
   0.1160E-04   -    C  32  Y,   SHELL 159,   AO  425
   0.1109E-04   -    C   1  Y,   SHELL   5,   AO   16
   0.1099E-04   -    C  21  Z,   SHELL 101,   AO  249
   0.1043E-04   -    C  52  Z,   SHELL 255,   AO  658
   0.1030E-04   -    C  52  X,   SHELL 255,   AO  656
   0.1025E-04   -    C  21  X,   SHELL 101,   AO  247
   0.1010E-04   -    C  53  S,   SHELL 261,   AO  678
   0.9455E-05   -    C   1  X,   SHELL   5,   AO   15
   0.8646E-05   -    C  22  S,   SHELL 107,   AO  269
   0.7105E-05   -    C  32  X,   SHELL 159,   AO  424
   0.6335E-05   -    H  58  S,   SHELL 284,   AO  726
   0.5368E-05   -    H  27  S,   SHELL 130,   AO  317
   0.3864E-05   -    C  38  S,   SHELL 189,   AO  504
   0.3740E-05   -    C   7  S,   SHELL  35,   AO   95
   0.3356E-05   -    C  43  S,   SHELL 213,   AO  562
   0.3348E-05   -    C  12  S,   SHELL  59,   AO  153
   0.2924E-05   -    C  36  S,   SHELL 179,   AO  477
   0.2821E-05   -    C   5  S,   SHELL  25,   AO   68
   0.2630E-05   -    C   2  S,   SHELL  11,   AO   37
   0.2559E-05   -    C  33  S,   SHELL 165,   AO  446
   0.2288E-05   -    C  52  S,   SHELL 255,   AO  655
   0.2253E-05   -    C  21  S,   SHELL 101,   AO  246
   0.1012E-05   -    C   1  S,   SHELL   5,   AO   14
   0.9749E-06   -    C  10  S,   SHELL  49,   AO  126
   0.9489E-06   -    C  32  S,   SHELL 159,   AO  423
   0.9195E-06   -    C  41  S,   SHELL 203,   AO  535

 YOU MAY CONSIDER DROPPING ONE OR MORE AOS, STARTING FROM THE END OF THIS LIST.
 ------------------------------------------------------------------------------

 SYMMETRIES FOR INITIAL GUESS ORBITALS FOLLOW.   BOTH SET(S).
   115 ORBITALS ARE OCCUPIED (   30 CORE ORBITALS).
     1=A        2=A        3=A        4=A        5=A        6=A        7=A   
     8=A        9=A       10=A       11=A       12=A       13=A       14=A   
    15=A       16=A       17=A       18=A       19=A       20=A       21=A   
    22=A       23=A       24=A       25=A       26=A       27=A       28=A   
    29=A       30=A       31=A       32=A       33=A       34=A       35=A   
    36=A       37=A       38=A       39=A       40=A       41=A       42=A   
    43=A       44=A       45=A       46=A       47=A       48=A       49=A   
    50=A       51=A       52=A       53=A       54=A       55=A       56=A   
    57=A       58=A       59=A       60=A       61=A       62=A       63=A   
    64=A       65=A       66=A       67=A       68=A       69=A       70=A   
    71=A       72=A       73=A       74=A       75=A       76=A       77=A   
    78=A       79=A       80=A       81=A       82=A       83=A       84=A   
    85=A       86=A       87=A       88=A       89=A       90=A       91=A   
    92=A       93=A       94=A       95=A       96=A       97=A       98=A   
    99=A      100=A      101=A      102=A      103=A      104=A      105=A   
   106=A      107=A      108=A      109=A      110=A      111=A      112=A   
   113=A      114=A      115=A      116=A      117=A      118=A      119=A   
   120=A      121=A      122=A      123=A      124=A      125=A      126=A   
   127=A      128=A      129=A      130=A      131=A      132=A      133=A   
   134=A      135=A      136=A      137=A      138=A      139=A      140=A   
   141=A      142=A      143=A      144=A      145=A      146=A      147=A   
   148=A      149=A      150=A      151=A      152=A      153=A      154=A   
   155=A      156=A      157=A      158=A      159=A      160=A      161=A   
   162=A      163=A      164=A      165=A      166=A      167=A      168=A   
   169=A      170=A      171=A      172=A      173=A      174=A      175=A   
   176=A      177=A      178=A      179=A      180=A      181=A      182=A   
   183=A      184=A      185=A      186=A      187=A      188=A      189=A   
   190=A      191=A      192=A      193=A      194=A      195=A      196=A   
   197=A      198=A      199=A      200=A      201=A      202=A      203=A   
   204=A      205=A      206=A      207=A      208=A      209=A      210=A   
   211=A      212=A      213=A      214=A      215=A      216=A      217=A   
   218=A      219=A      220=A      221=A      222=A      223=A      224=A   
   225=A      226=A      227=A      228=A      229=A      230=A      231=A   
   232=A      233=A      234=A      235=A      236=A      237=A      238=A   
   239=A      240=A      241=A      242=A      243=A      244=A      245=A   
   246=A      247=A      248=A      249=A      250=A      251=A      252=A   
   253=A      254=A      255=A      256=A      257=A      258=A      259=A   
   260=A      261=A      262=A      263=A      264=A      265=A      266=A   
   267=A      268=A      269=A      270=A      271=A      272=A      273=A   
   274=A      275=A      276=A      277=A      278=A      279=A      280=A   
   281=A      282=A      283=A      284=A      285=A      286=A      287=A   
   288=A      289=A      290=A      291=A      292=A      293=A      294=A   
   295=A      296=A      297=A      298=A      299=A      300=A      301=A   
   302=A      303=A      304=A      305=A      306=A      307=A      308=A   
   309=A      310=A      311=A      312=A      313=A      314=A      315=A   
   316=A      317=A      318=A      319=A      320=A      321=A      322=A   
   323=A      324=A      325=A      326=A      327=A      328=A      329=A   
   330=A      331=A      332=A      333=A      334=A      335=A      336=A   
   337=A      338=A      339=A      340=A      341=A      342=A      343=A   
   344=A      345=A      346=A      347=A      348=A      349=A      350=A   
   351=A      352=A      353=A      354=A      355=A      356=A      357=A   
   358=A      359=A      360=A      361=A      362=A      363=A      364=A   
   365=A      366=A      367=A      368=A      369=A      370=A      371=A   
   372=A      373=A      374=A      375=A      376=A      377=A      378=A   
   379=A      380=A      381=A      382=A      383=A      384=A      385=A   
   386=A      387=A      388=A      389=A      390=A      391=A      392=A   
   393=A      394=A      395=A      396=A      397=A      398=A      399=A   
   400=A      401=A      402=A      403=A      404=A      405=A      406=A   
   407=A      408=A      409=A      410=A      411=A      412=A      413=A   
   414=A      415=A      416=A      417=A      418=A      419=A      420=A   
   421=A      422=A      423=A      424=A      425=A      426=A      427=A   
   428=A      429=A      430=A      431=A      432=A      433=A      434=A   
   435=A      436=A      437=A      438=A      439=A      440=A      441=A   
   442=A      443=A      444=A      445=A      446=A      447=A      448=A   
   449=A      450=A      451=A      452=A      453=A      454=A      455=A   
   456=A      457=A      458=A      459=A      460=A      461=A      462=A   
   463=A      464=A      465=A      466=A      467=A      468=A      469=A   
   470=A      471=A      472=A      473=A      474=A      475=A      476=A   
   477=A      478=A      479=A      480=A      481=A      482=A      483=A   
   484=A      485=A      486=A      487=A      488=A      489=A      490=A   
   491=A      492=A      493=A      494=A      495=A      496=A      497=A   
   498=A      499=A      500=A      501=A      502=A      503=A      504=A   
   505=A      506=A      507=A      508=A      509=A      510=A      511=A   
   512=A      513=A      514=A      515=A      516=A      517=A      518=A   
   519=A      520=A      521=A      522=A      523=A      524=A      525=A   
   526=A      527=A      528=A      529=A      530=A      531=A      532=A   
   533=A      534=A      535=A      536=A      537=A      538=A      539=A   
   540=A      541=A      542=A      543=A      544=A      545=A      546=A   
   547=A      548=A      549=A      550=A      551=A      552=A      553=A   
   554=A      555=A      556=A      557=A      558=A      559=A      560=A   
   561=A      562=A      563=A      564=A      565=A      566=A      567=A   
   568=A      569=A      570=A      571=A      572=A      573=A      574=A   
   575=A      576=A      577=A      578=A      579=A      580=A      581=A   
   582=A      583=A      584=A      585=A      586=A      587=A      588=A   
   589=A      590=A      591=A      592=A      593=A      594=A      595=A   
   596=A      597=A      598=A      599=A      600=A      601=A      602=A   
   603=A      604=A      605=A      606=A      607=A      608=A      609=A   
   610=A      611=A      612=A      613=A      614=A      615=A      616=A   
   617=A      618=A      619=A      620=A      621=A      622=A      623=A   
   624=A      625=A      626=A      627=A      628=A      629=A      630=A   
   631=A      632=A      633=A      634=A      635=A      636=A      637=A   
   638=A      639=A      640=A      641=A      642=A      643=A      644=A   
   645=A      646=A      647=A      648=A      649=A      650=A      651=A   
   652=A      653=A      654=A      655=A      656=A      657=A      658=A   
   659=A      660=A      661=A      662=A      663=A      664=A      665=A   
   666=A      667=A      668=A      669=A      670=A      671=A      672=A   
   673=A      674=A      675=A      676=A      677=A      678=A      679=A   
   680=A      681=A      682=A      683=A      684=A      685=A      686=A   
   687=A      688=A      689=A      690=A      691=A      692=A      693=A   
   694=A      695=A      696=A      697=A      698=A      699=A      700=A   
   701=A      702=A      703=A      704=A      705=A      706=A      707=A   
   708=A      709=A      710=A      711=A      712=A      713=A      714=A   
   715=A      716=A      717=A      718=A      719=A      720=A      721=A   
   722=A      723=A      724=A      725=A      726=A      727=A      728=A   
   729=A      730=A      731=A      732=A      733=A      734=A      735=A   
   736=A      737=A      738=A      739=A      740=A      741=A      742=A   
   743=A      744=A      745=A      746=A      747=A      748=A      749=A   
   750=A      751=A      752=A      753=A      754=A      755=A      756=A   
   757=A      758=A      759=A      760=A      761=A      762=A      763=A   
   764=A      765=A      766=A      767=A      768=A      769=A      770=A   
   771=A      772=A      773=A      774=A      775=A      776=A      777=A   
   778=A      779=A      780=A      781=A      782=A      783=A      784=A   
   785=A      786=A      787=A      788=A      789=A      790=A      791=A   
   792=A      793=A      794=A      795=A      796=A      797=A      798=A   
   799=A      800=A      801=A      802=A      803=A      804=A      805=A   
   806=A      807=A      808=A      809=A      810=A      811=A      812=A   
   813=A      814=A      815=A      816=A      817=A      818=A   
 ...... END OF INITIAL ORBITAL SELECTION ......

                         TIMING STATISTICS ON RANK 0:
 CPU        TIME:   STEP =      1.98 ,  TOTAL =        8.5 SECONDS (    0.1 MIN)
 WALL CLOCK TIME:   STEP =      2.29 ,  TOTAL =        7.7 SECONDS (    0.1 MIN)
 CPU UTILIZATION:   STEP =     86.53%,  TOTAL =     110.18%
 DIRECT TRANSFORMATION SKIPS AO INTEGRAL STORAGE ON DISK.
 SCHWARZ INEQUALITY OVERHEAD:    271228 INTEGRALS, CPU TIME=        0.19
 ...... END OF TWO-ELECTRON INTEGRALS .....

 CPU        TIME:   STEP =      0.19 ,  TOTAL =        8.7 SECONDS (    0.1 MIN)
 WALL CLOCK TIME:   STEP =      0.20 ,  TOTAL =        7.9 SECONDS (    0.1 MIN)
 CPU UTILIZATION:   STEP =     95.82%,  TOTAL =     109.82%

          -----------------
          MCSCF CALCULATION
          -----------------

 ----- NUCLEAR ENERGY ----- =      3506.0557818138

     --------------------------------------------------
          AMES LABORATORY DETERMINANTAL FULL CI
     PROGRAM WRITTEN BY JOE IVANIC AND KLAUS RUEDENBERG
     --------------------------------------------------

 THE POINT GROUP                  =   C1      
 THE STATE SYMMETRY               =   A       
 NUMBER OF CORE ORBITALS          =  112
 NUMBER OF ACTIVE ORBITALS        =    4
 NUMBER OF ALPHA ELECTRONS        =  115 (   3 ACTIVE)
 NUMBER OF BETA ELECTRONS         =  115 (   3 ACTIVE)
 NUMBER OF OCCUPIED ORBITALS      =  116
 NUMBER OF CI STATES REQUESTED    =   10
 NUMBER OF CI STARTING VECTORS    =   10
 MAX. NO. OF CI EXPANSION VECTORS =   40
 SIZE OF INITIAL CI GUESS MATRIX  =  300
 MAX. NO. OF CI ITERS/STATE       =  100
 CI DIAGONALIZATION CRITERION     = 1.00E-05
 PURE SPIN STATE AVERAGED 1E- AND 2E- DENSITY MATRIX OPTION=.F.
 STATE=   1 DM2 WEIGHT=   0.12500     STATE=   2 DM2 WEIGHT=   0.12500
 STATE=   3 DM2 WEIGHT=   0.12500     STATE=   4 DM2 WEIGHT=   0.12500
 STATE=   5 DM2 WEIGHT=   0.12500     STATE=   6 DM2 WEIGHT=   0.12500
 STATE=   7 DM2 WEIGHT=   0.12500     STATE=   8 DM2 WEIGHT=   0.12500

 SYMMETRIES FOR THE 112 CORE,   4 ACTIVE ARE

     CORE= A     A     A     A     A     A     A     A     A     A   
           A     A     A     A     A     A     A     A     A     A   
           A     A     A     A     A     A     A     A     A     A   
           A     A     A     A     A     A     A     A     A     A   
           A     A     A     A     A     A     A     A     A     A   
           A     A     A     A     A     A     A     A     A     A   
           A     A     A     A     A     A     A     A     A     A   
           A     A     A     A     A     A     A     A     A     A   
           A     A     A     A     A     A     A     A     A     A   
           A     A     A     A     A     A     A     A     A     A   
           A     A     A     A     A     A     A     A     A     A   
           A     A   

   ACTIVE= A     A     A     A   
 OPENING FILE DAFL30 WITH       81 LOGICAL RECORDS OF  669124 WORDS
 DAFL30 WILL CONTAIN A MAXIMUM OF     846936 PHYSICAL RECORDS
 EACH PHYSICAL RECORD WILL CONTAIN      64   WORDS


 EVALUATING EXCHANGE INTEGRALS FOR DIRECT INTEGRAL TRANSFORMATION
 SCHWARZ INEQUALITY OVERHEAD:    271228 INTEGRALS, CPU TIME=        0.01

          ------------------------------
          CASSCF INTEGRAL TRANSFORMATION
          ------------------------------
 AO INTEGRALS WILL BE CALCULATED IN DIRECT MODE...

 ----- CHOOSING TWO STEPS TRANSFORMATION -----
 NUMBER OF WORDS USED      =    8543098
 NUMBER OF WORDS AVAILABLE =   19999970

 ----- NUCLEAR REPULSION ENERGY =   3506.05578181
 ----- FROZEN CORE ENERGY       =  -4982.95900975

 ... SYMMETRY ...           CPU =    0.37
 ... (PQ|RS) -> (PQ|KL) ... CPU =  219.79
 ... (PQ|KL) -> (IJ|KL) ... CPU =    0.02

 NUMBER OF (PQ|KL) INTEGRALS WRITTEN    2504676
 NUMBER OF (IJ|KL) INTEGRALS WRITTEN         55
 ..... END OF CASSCF INTEGRAL TRANSFORMATION .....

                         TIMING STATISTICS ON RANK 0:
 CPU        TIME:   STEP =    220.32 ,  TOTAL =      229.0 SECONDS (    3.8 MIN)
 WALL CLOCK TIME:   STEP =    220.34 ,  TOTAL =      228.2 SECONDS (    3.8 MIN)
 CPU UTILIZATION:   STEP =     99.99%,  TOTAL =     100.33%

     --------------------------------------------------
          AMES LABORATORY DETERMINANTAL FULL CI
     PROGRAM WRITTEN BY JOE IVANIC AND KLAUS RUEDENBERG
          PROGRAM REWRITTEN BY ALEX A. GRANOVSKY
     --------------------------------------------------

 THE NUMBER OF DETERMINANTS HAVING SPACE SYMMETRY A  
 IN POINT GROUP C1   WITH SZ=  0.0 IS             16
 WHICH INCLUDES             10 CSFS WITH S=  0.0
 WHICH INCLUDES              6 CSFS WITH S=  1.0
 THE DETERMINANT FULL CI REQUIRES      158616 WORDS
 SMALL CI MATRIX, JUST USING INCORE DIAGONALIZATION...

 CI EIGENVECTORS WILL BE LABELED IN GROUP=C1      
 PRINTING ALL NON-ZERO CI COEFFICIENTS

 STATE   1  ENERGY=     -1483.2837221707  S=  0.00  SZ=  0.00  SPACE SYM=A   

ALPHA |BETA  | COEFFICIENT
------|------|------------
 1110 | 1110 |  -0.7380881
 1101 | 1101 |   0.6309845
 1101 | 1011 |   0.1401386
 1011 | 1101 |   0.1401386
 1110 | 1011 |  -0.0781559
 1011 | 1110 |  -0.0781559
 1101 | 1110 |   0.0397844
 1110 | 1101 |   0.0397844
 1110 | 0111 |  -0.0292254
 0111 | 1110 |  -0.0292254
 1011 | 1011 |   0.0262481
 1101 | 0111 |   0.0035523
 0111 | 1101 |   0.0035523
 0111 | 0111 |   0.0014024
 0111 | 1011 |  -0.0001962
 1011 | 0111 |  -0.0001962

 STATE   2  ENERGY=     -1483.2836414508  S=  1.00  SZ=  0.00  SPACE SYM=A   

ALPHA |BETA  | COEFFICIENT
------|------|------------
 1110 | 1101 |   0.6877337
 1101 | 1110 |  -0.6877337
 1011 | 1110 |  -0.1397163
 1110 | 1011 |   0.1397163
 1011 | 1101 |   0.0825797
 1101 | 1011 |  -0.0825797
 0111 | 1101 |   0.0246383
 1101 | 0111 |  -0.0246383
 1011 | 0111 |  -0.0075668
 0111 | 1011 |   0.0075668
 0111 | 1110 |  -0.0042401
 1110 | 0111 |   0.0042401
 1110 | 1110 |   0.0000000
 1101 | 1101 |   0.0000000
 1011 | 1011 |   0.0000000
 0111 | 0111 |   0.0000000

 STATE   3  ENERGY=     -1483.2561022975  S=  1.00  SZ=  0.00  SPACE SYM=A   

ALPHA |BETA  | COEFFICIENT
------|------|------------
 1011 | 1110 |   0.5261035
 1110 | 1011 |  -0.5261035
 1011 | 1101 |   0.4143507
 1101 | 1011 |  -0.4143507
 0111 | 1101 |  -0.1987544
 1101 | 0111 |   0.1987544
 0111 | 1011 |  -0.0850704
 1011 | 0111 |   0.0850704
 1101 | 1110 |  -0.0650379
 1110 | 1101 |   0.0650379
 0111 | 1110 |  -0.0236302
 1110 | 0111 |   0.0236302
 1011 | 1011 |   0.0000000
 1101 | 1101 |   0.0000000
 1110 | 1110 |   0.0000000
 0111 | 0111 |   0.0000000

 STATE   4  ENERGY=     -1483.2559032608  S=  0.00  SZ=  0.00  SPACE SYM=A   

ALPHA |BETA  | COEFFICIENT
------|------|------------
 1110 | 1011 |   0.4530242
 1011 | 1110 |   0.4530242
 1101 | 1011 |   0.3873561
 1011 | 1101 |   0.3873561
 1011 | 1011 |   0.3009210
 1101 | 1101 |  -0.2103434
 1110 | 1101 |  -0.1800637
 1101 | 1110 |  -0.1800637
 0111 | 1110 |  -0.1711967
 1110 | 0111 |  -0.1711967
 1110 | 1110 |  -0.1246967
 1101 | 0111 |  -0.0873795
 0111 | 1101 |  -0.0873795
 0111 | 0111 |  -0.0185506
 1011 | 0111 |  -0.0035009
 0111 | 1011 |  -0.0035009

 STATE   5  ENERGY=     -1483.2544013546  S=  1.00  SZ=  0.00  SPACE SYM=A   

ALPHA |BETA  | COEFFICIENT
------|------|------------
 1110 | 0111 |  -0.5090216
 0111 | 1110 |   0.5090216
 0111 | 1101 |  -0.4369034
 1101 | 0111 |   0.4369034
 1101 | 1011 |   0.2151942
 1011 | 1101 |  -0.2151942
 1101 | 1110 |  -0.0482302
 1110 | 1101 |   0.0482302
 0111 | 1011 |  -0.0335375
 1011 | 0111 |   0.0335375
 1011 | 1110 |   0.0159052
 1110 | 1011 |  -0.0159052
 1011 | 1011 |   0.0000000
 1101 | 1101 |   0.0000000
 1110 | 1110 |   0.0000000
 0111 | 0111 |   0.0000000

 STATE   6  ENERGY=     -1483.2540355758  S=  0.00  SZ=  0.00  SPACE SYM=A   

ALPHA |BETA  | COEFFICIENT
------|------|------------
 1101 | 0111 |  -0.4826220
 0111 | 1101 |  -0.4826220
 1110 | 0111 |   0.4749705
 0111 | 1110 |   0.4749705
 1011 | 1110 |   0.1627532
 1110 | 1011 |   0.1627532
 1101 | 1011 |  -0.0937432
 1011 | 1101 |  -0.0937432
 1110 | 1110 |  -0.0823401
 0111 | 1011 |  -0.0398377
 1011 | 0111 |  -0.0398377
 1101 | 1101 |   0.0354475
 0111 | 0111 |   0.0342039
 1101 | 1110 |  -0.0034733
 1110 | 1101 |  -0.0034733
 1011 | 1011 |  -0.0008662

 STATE   7  ENERGY=     -1483.2254386039  S=  1.00  SZ=  0.00  SPACE SYM=A   

ALPHA |BETA  | COEFFICIENT
------|------|------------
 1011 | 0111 |  -0.6757717
 0111 | 1011 |   0.6757717
 1101 | 0111 |   0.1743907
 0111 | 1101 |  -0.1743907
 1110 | 0111 |   0.1069721
 0111 | 1110 |  -0.1069721
 1011 | 1110 |   0.0379836
 1110 | 1011 |  -0.0379836
 1101 | 1110 |  -0.0058888
 1110 | 1101 |   0.0058888
 1101 | 1011 |   0.0001614
 1011 | 1101 |  -0.0001614
 0111 | 0111 |   0.0000000
 1011 | 1011 |   0.0000000
 1110 | 1110 |   0.0000000
 1101 | 1101 |   0.0000000

 STATE   8  ENERGY=     -1483.2252375166  S=  0.00  SZ=  0.00  SPACE SYM=A   

ALPHA |BETA  | COEFFICIENT
------|------|------------
 0111 | 1011 |   0.5890620
 1011 | 0111 |   0.5890620
 0111 | 0111 |  -0.3457864
 1011 | 1011 |   0.3230627
 0111 | 1101 |  -0.1465928
 1101 | 0111 |  -0.1465928
 1101 | 1011 |  -0.0820322
 1011 | 1101 |  -0.0820322
 1110 | 1011 |  -0.0808419
 1011 | 1110 |  -0.0808419
 0111 | 1110 |  -0.0741771
 1110 | 0111 |  -0.0741771
 1110 | 1101 |   0.0205009
 1101 | 1110 |   0.0205009
 1110 | 1110 |   0.0192034
 1101 | 1101 |   0.0187641

 STATE   9  ENERGY=     -1482.9960099367  S=  1.00  SZ=  0.00  SPACE SYM=A   

ALPHA |BETA  | COEFFICIENT
------|------|------------
 0111 | 1101 |   0.4669833
 1101 | 0111 |  -0.4669833
 0111 | 1110 |   0.4631837
 1110 | 0111 |  -0.4631837
 0111 | 1011 |   0.1866986
 1011 | 0111 |  -0.1866986
 1011 | 1110 |   0.1282171
 1110 | 1011 |  -0.1282171
 1101 | 1011 |  -0.1267498
 1011 | 1101 |   0.1267498
 1101 | 1110 |   0.0051000
 1110 | 1101 |  -0.0051000
 1011 | 1011 |   0.0000000
 1110 | 1110 |   0.0000000
 1101 | 1101 |   0.0000000
 0111 | 0111 |   0.0000000

 STATE  10  ENERGY=     -1482.9896372325  S=  1.00  SZ=  0.00  SPACE SYM=A   

ALPHA |BETA  | COEFFICIENT
------|------|------------
 1011 | 1101 |  -0.5090383
 1101 | 1011 |   0.5090383
 1011 | 1110 |   0.4307658
 1110 | 1011 |  -0.4307658
 0111 | 1101 |   0.1432463
 1101 | 0111 |  -0.1432463
 1110 | 1101 |   0.1428480
 1101 | 1110 |  -0.1428480
 0111 | 1110 |  -0.1197437
 1110 | 0111 |   0.1197437
 1011 | 0111 |   0.0075674
 0111 | 1011 |  -0.0075674
 1110 | 1110 |   0.0000000
 1011 | 1011 |   0.0000000
 0111 | 0111 |   0.0000000
 1101 | 1101 |   0.0000000
 ..... DONE WITH DETERMINANT CI COMPUTATION .....

                         TIMING STATISTICS ON RANK 0:
 CPU        TIME:   STEP =      0.04 ,  TOTAL =      229.0 SECONDS (    3.8 MIN)
 WALL CLOCK TIME:   STEP =      0.09 ,  TOTAL =      228.3 SECONDS (    3.8 MIN)
 CPU UTILIZATION:   STEP =     44.95%,  TOTAL =     100.31%

     --------------------------------------------------
      ONE AND TWO PARTICLE DENSITY MATRIX COMPUTATION
            PROGRAM WRITTEN BY ALEX A. GRANOVSKY     
     --------------------------------------------------

      18114 WORDS WILL BE USED TO FORM THE DENSITIES
 THE DENSITIES ARE STATE AVERAGED OVER   8 ROOT(S)
 STATE=   1   ENERGY=    -1483.2837221707   WEIGHT= 0.12500   S=  0.00
 STATE=   2   ENERGY=    -1483.2836414508   WEIGHT= 0.12500   S=  1.00
 STATE=   3   ENERGY=    -1483.2561022975   WEIGHT= 0.12500   S=  1.00
 STATE=   4   ENERGY=    -1483.2559032608   WEIGHT= 0.12500   S=  0.00
 STATE=   5   ENERGY=    -1483.2544013546   WEIGHT= 0.12500   S=  1.00
 STATE=   6   ENERGY=    -1483.2540355758   WEIGHT= 0.12500   S=  0.00
 STATE=   7   ENERGY=    -1483.2254386039   WEIGHT= 0.12500   S=  1.00
 STATE=   8   ENERGY=    -1483.2252375166   WEIGHT= 0.12500   S=  0.00
 SIEVING THE A    SYMMETRY NONZERO DENSITY ELEMENTS IN GROUP C1      
         55 NONZERO DM2 ELEMENTS WRITTEN IN       1 RECORDS TO FILE 15
 ..... DONE WITH 1 AND 2 PARTICLE DENSITY MATRIX .....

                         TIMING STATISTICS ON RANK 0:
 CPU        TIME:   STEP =      0.00 ,  TOTAL =      229.0 SECONDS (    3.8 MIN)
 WALL CLOCK TIME:   STEP =      0.02 ,  TOTAL =      228.3 SECONDS (    3.8 MIN)
 CPU UTILIZATION:   STEP =      0.00%,  TOTAL =     100.30%

     ------------------------------  ------------------------------------
     APPROXIMATE SECOND-ORDER MCSCF  PROGRAM WRITTEN BY ALEX A. GRANOVSKY
     ------------------------------  ------------------------------------

  NUMBER OF WORDS NEEDED     =    7787052
  NUMBER AVAILABLE           =   19999970

 ----- GAMMA(IJKL)*(PQ|KL) PRODUCTS ----- CPU TIME =      0.370
 ----- ORBITAL SYMMETRY             ----- CPU TIME =      0.030
 ----- FOCK OPERATORS CONSTRUCTION  ----- CPU TIME =     61.550
 ----- WARNING : CORE-ACTIVE GAP    =    0.13729
     MICIT =   1 ASYMM =    0.067984 ROTMAX =    0.032294
 ----- EFFECTIVE FOCK + ROTATE ORBS ----- CPU TIME =      1.400
     MICIT =   2 ASYMM =    0.124116 ROTMAX =    0.001918
     MICIT =   3 ASYMM =    0.087950 ROTMAX =    0.006529
     MICIT =   4 ASYMM =    0.076822 ROTMAX =    0.010378
     MICIT =   5 ASYMM =    0.067342 ROTMAX =    0.011635
 ..... DONE WITH CASSCF ORBITAL UPDATE .....

                         TIMING STATISTICS ON RANK 0:
 CPU        TIME:   STEP =     71.42 ,  TOTAL =      300.4 SECONDS (    5.0 MIN)
 WALL CLOCK TIME:   STEP =     71.43 ,  TOTAL =      299.8 SECONDS (    5.0 MIN)
 CPU UTILIZATION:   STEP =     99.99%,  TOTAL =     100.22%

 ITER    TOTAL ENERGY          DEL(E)    LAG.ASYMM.  SQCDF  MICIT   DAMP
   1   -1483.254810279   -1483.254810279  0.067984 3.229E-02  5   0.0000
     ----------START APPROXIMATE SECOND ORDER MCSCF----------
   2   -1483.481704302      -0.226894024  0.225011 9.953E-02  1   0.0000
   3   -1483.575824414      -0.094120112  0.014319 1.350E-01  1   0.0000
   4   -1483.602478358      -0.026653944  0.049515 2.806E-03  1   0.0000
   5   -1483.605499236      -0.003020877  0.014030 1.014E-03  1   0.0000
   6   -1483.605987557      -0.000488322  0.003343 8.020E-05  1   0.0000
   7   -1483.606045006      -0.000057449  0.001464 1.470E-05  1   0.0000
   8   -1483.606056642      -0.000011636  0.000372 3.102E-05  1   0.0000
   9   -1483.606063430      -0.000006789  0.000664 1.719E-05  1   0.0000
  10   -1483.606065690      -0.000002259  0.000263 1.465E-06  1   0.0000
  11   -1483.606066097      -0.000000408  0.000078 6.038E-08  1   0.0000
  12   -1483.606066160      -0.000000062  0.000039 1.296E-08  1   0.0000
  13   -1483.606066171      -0.000000012  0.000011 1.905E-09  1   0.0000
  14   -1483.606066173      -0.000000002  0.000007 1.146E-09  1   0.0000

          --------------------
          LAGRANGIAN CONVERGED
          --------------------

 FINAL MCSCF ENERGY IS    -1483.6060661732 AFTER  14 ITERATIONS

 -MCCI- BASED ON OPTIMIZED ORBITALS
 ----------------------------------

 CI EIGENVECTORS WILL BE LABELED IN GROUP=C1      
 PRINTING ALL NON-ZERO CI COEFFICIENTS

 STATE   1  ENERGY=     -1483.6141656081  S=  0.00  SZ=  0.00  SPACE SYM=A   

ALPHA |BETA  | COEFFICIENT
------|------|------------
 1110 | 1110 |   0.4710181
 1101 | 1101 |  -0.4361840
 1110 | 1011 |   0.3226238
 1011 | 1110 |   0.3226238
 1101 | 0111 |  -0.3110409
 0111 | 1101 |  -0.3110409
 1110 | 0111 |  -0.1980217
 0111 | 1110 |  -0.1980217
 1101 | 1011 |   0.1909614
 1011 | 1101 |   0.1909614
 0111 | 0111 |  -0.1349581
 1011 | 1011 |   0.1290100
 0111 | 1011 |   0.0015102
 1011 | 0111 |   0.0015102
 1110 | 1101 |  -0.0006732
 1101 | 1110 |  -0.0006732

 STATE   2  ENERGY=     -1483.6140535071  S=  1.00  SZ=  0.00  SPACE SYM=A   

ALPHA |BETA  | COEFFICIENT
------|------|------------
 1101 | 1110 |  -0.4365533
 1110 | 1101 |   0.4365533
 0111 | 1110 |  -0.3320939
 1110 | 0111 |   0.3320939
 1011 | 1101 |   0.3148525
 1101 | 1011 |  -0.3148525
 1011 | 1110 |   0.2075103
 1110 | 1011 |  -0.2075103
 0111 | 1101 |  -0.1958303
 1101 | 0111 |   0.1958303
 1011 | 0111 |   0.1363553
 0111 | 1011 |  -0.1363553
 1110 | 1110 |   0.0000000
 1101 | 1101 |   0.0000000
 0111 | 0111 |   0.0000000
 1011 | 1011 |   0.0000000

 STATE   3  ENERGY=     -1483.6063625113  S=  0.00  SZ=  0.00  SPACE SYM=A   

ALPHA |BETA  | COEFFICIENT
------|------|------------
 1110 | 1110 |   0.4526235
 1101 | 1101 |  -0.4207209
 1110 | 0111 |   0.3903028
 0111 | 1110 |   0.3903028
 1101 | 1011 |  -0.3771488
 1011 | 1101 |  -0.3771488
 1011 | 1110 |  -0.0872293
 1110 | 1011 |  -0.0872293
 0111 | 1101 |   0.0784787
 1101 | 0111 |   0.0784787
 0111 | 0111 |  -0.0277943
 1011 | 1011 |   0.0253532
 0111 | 1011 |  -0.0023563
 1011 | 0111 |  -0.0023563
 1101 | 1110 |  -0.0021076
 1110 | 1101 |  -0.0021076

 STATE   4  ENERGY=     -1483.6063379460  S=  1.00  SZ=  0.00  SPACE SYM=A   

ALPHA |BETA  | COEFFICIENT
------|------|------------
 1110 | 1011 |  -0.4351380
 1011 | 1110 |   0.4351380
 1101 | 0111 |   0.4142720
 0111 | 1101 |  -0.4142720
 1011 | 0111 |  -0.2693450
 0111 | 1011 |   0.2693450
 1110 | 1101 |  -0.2521717
 1101 | 1110 |   0.2521717
 0111 | 1110 |   0.0404534
 1110 | 0111 |  -0.0404534
 1011 | 1101 |  -0.0354937
 1101 | 1011 |   0.0354937
 1110 | 1110 |   0.0000000
 1101 | 1101 |   0.0000000
 1011 | 1011 |   0.0000000
 0111 | 0111 |   0.0000000

 STATE   5  ENERGY=     -1483.6061007000  S=  0.00  SZ=  0.00  SPACE SYM=A   

ALPHA |BETA  | COEFFICIENT
------|------|------------
 1011 | 1011 |  -0.5124735
 0111 | 0111 |   0.5116335
 1110 | 1110 |   0.2904768
 1101 | 1101 |  -0.2716139
 1011 | 1110 |  -0.2154137
 1110 | 1011 |  -0.2154137
 0111 | 1101 |   0.2045058
 1101 | 0111 |   0.2045058
 0111 | 1110 |  -0.1912352
 1110 | 0111 |  -0.1912352
 1011 | 1101 |   0.1841971
 1101 | 1011 |   0.1841971
 0111 | 1011 |  -0.0006457
 1011 | 0111 |  -0.0006457
 1110 | 1101 |   0.0001634
 1101 | 1110 |   0.0001634

 STATE   6  ENERGY=     -1483.6059354975  S=  1.00  SZ=  0.00  SPACE SYM=A   

ALPHA |BETA  | COEFFICIENT
------|------|------------
 1101 | 1110 |  -0.4679571
 1110 | 1101 |   0.4679571
 1011 | 0111 |  -0.4360665
 0111 | 1011 |   0.4360665
 1110 | 0111 |  -0.2159552
 0111 | 1110 |   0.2159552
 1101 | 1011 |   0.2086856
 1011 | 1101 |  -0.2086856
 1011 | 1110 |  -0.0198938
 1110 | 1011 |   0.0198938
 0111 | 1101 |   0.0167362
 1101 | 0111 |  -0.0167362
 1011 | 1011 |   0.0000000
 0111 | 0111 |   0.0000000
 1110 | 1110 |   0.0000000
 1101 | 1101 |   0.0000000

 STATE   7  ENERGY=     -1483.5977883263  S=  1.00  SZ=  0.00  SPACE SYM=A   

ALPHA |BETA  | COEFFICIENT
------|------|------------
 1011 | 0111 |  -0.4676586
 0111 | 1011 |   0.4676586
 1110 | 0111 |   0.3200991
 0111 | 1110 |  -0.3200991
 1101 | 1011 |  -0.3082930
 1011 | 1101 |   0.3082930
 1110 | 1011 |   0.1720047
 1011 | 1110 |  -0.1720047
 1101 | 0111 |  -0.1654303
 0111 | 1101 |   0.1654303
 1110 | 1101 |  -0.1638128
 1101 | 1110 |   0.1638128
 1011 | 1011 |   0.0000000
 0111 | 0111 |   0.0000000
 1110 | 1110 |   0.0000000
 1101 | 1101 |   0.0000000

 STATE   8  ENERGY=     -1483.5977852897  S=  0.00  SZ=  0.00  SPACE SYM=A   

ALPHA |BETA  | COEFFICIENT
------|------|------------
 1011 | 1011 |   0.4713103
 0111 | 0111 |  -0.4660516
 1011 | 1110 |  -0.3196046
 1110 | 1011 |  -0.3196046
 0111 | 1101 |   0.3082730
 1101 | 0111 |   0.3082730
 0111 | 1110 |  -0.1757322
 1110 | 0111 |  -0.1757322
 1011 | 1101 |   0.1683569
 1101 | 1011 |   0.1683569
 1110 | 1110 |   0.1589767
 1101 | 1101 |  -0.1501806
 0111 | 1011 |   0.0034420
 1011 | 0111 |   0.0034420
 1101 | 1110 |   0.0004877
 1110 | 1101 |   0.0004877

 STATE   9  ENERGY=     -1483.1392913283  S=  1.00  SZ=  0.00  SPACE SYM=A   

ALPHA |BETA  | COEFFICIENT
------|------|------------
 1101 | 1011 |  -0.3726565
 1011 | 1101 |   0.3726565
 0111 | 1110 |   0.3544407
 1110 | 0111 |  -0.3544407
 0111 | 1101 |  -0.3511927
 1101 | 0111 |   0.3511927
 1011 | 1110 |  -0.3348978
 1110 | 1011 |   0.3348978
 1101 | 1110 |  -0.0021168
 1110 | 1101 |   0.0021168
 1011 | 0111 |   0.0012627
 0111 | 1011 |  -0.0012627
 1011 | 1011 |   0.0000000
 0111 | 0111 |   0.0000000
 1101 | 1101 |   0.0000000
 1110 | 1110 |   0.0000000

 STATE  10  ENERGY=     -1483.1380978414  S=  1.00  SZ=  0.00  SPACE SYM=A   

ALPHA |BETA  | COEFFICIENT
------|------|------------
 1101 | 0111 |  -0.3728882
 0111 | 1101 |   0.3728882
 1110 | 1011 |  -0.3541984
 1011 | 1110 |   0.3541984
 1011 | 1101 |   0.3494868
 1101 | 1011 |  -0.3494868
 0111 | 1110 |   0.3366732
 1110 | 0111 |  -0.3366732
 1110 | 1101 |   0.0027726
 1101 | 1110 |  -0.0027726
 0111 | 1011 |  -0.0006085
 1011 | 0111 |   0.0006085
 1011 | 1011 |   0.0000000
 1101 | 1101 |   0.0000000
 1110 | 1110 |   0.0000000
 0111 | 0111 |   0.0000000

 FORMING CLOSED SHELL-LIKE FOCK OPERATOR

 CORE AND VIRTUAL ORBITALS WILL BE CANONICALIZED

          -----------------------
          -MCHF- NATURAL ORBITALS
          -----------------------

                      1          2          3          4          5

                  -20.6676   -20.6673   -20.6300   -20.6296   -20.6291

    1  C   1  S   0.000000   0.000001   0.000000   0.000000   0.000000
    2  C   1  S   0.000002   0.000000  -0.000001   0.000001  -0.000002
    3  C   1  X  -0.000001   0.000003   0.000001   0.000000   0.000000
    4  C   1  Y   0.000001   0.000001  -0.000002   0.000004   0.000001
    5  C   1  Z   0.000001   0.000008   0.000001  -0.000001  -0.000002
    6  C   1  S  -0.000025   0.000031   0.000009  -0.000013   0.000023
    7  C   1  X   0.000004  -0.000025  -0.000003  -0.000004   0.000003
    8  C   1  Y  -0.000007  -0.000028   0.000006  -0.000020  -0.000009
    9  C   1  Z  -0.000005  -0.000020  -0.000009   0.000001   0.000010
   10  C   1  S   0.000350  -0.000455  -0.000079   0.000023  -0.000200
   11  C   1  X   0.000104   0.000195   0.000019   0.000039   0.000145
   12  C   1  Y  -0.000046   0.000167  -0.000085   0.000127   0.000177
   13  C   1  Z  -0.000008   0.000092   0.000131   0.000078  -0.000142
   14  C   1  S  -0.006856   0.006841   0.010826   0.004741  -0.018228
   15  C   1  X   0.002065  -0.000776   0.000502   0.000802   0.000896
   16  C   1  Y   0.002858  -0.003044  -0.001171   0.002654  -0.000736
   17  C   1  Z   0.002572  -0.002984  -0.003230   0.000014   0.002295
   18  C   1 XX   0.000003  -0.000005   0.000002  -0.000002  -0.000001
   19  C   1 YY   0.000001  -0.000007   0.000001  -0.000002  -0.000001
   20  C   1 ZZ  -0.000003   0.000012  -0.000003   0.000004   0.000002
   21  C   1 XY  -0.000003  -0.000004   0.000001   0.000001  -0.000002
   22  C   1 XZ  -0.000001  -0.000005   0.000000   0.000000  -0.000001
   23  C   1 YZ   0.000001  -0.000010  -0.000001   0.000005  -0.000006
   24  C   2  S   0.000000   0.000001   0.000000   0.000000   0.000000
   25  C   2  S   0.000000   0.000000   0.000000   0.000000  -0.000002
   26  C   2  X   0.000002  -0.000004   0.000000   0.000000   0.000001
   27  C   2  Y   0.000000  -0.000002   0.000000   0.000003  -0.000002
   28  C   2  Z   0.000000  -0.000004   0.000002   0.000001  -0.000001
   29  C   2  S   0.000000   0.000010   0.000006   0.000000   0.000027
   30  C   2  X  -0.000009   0.000007   0.000002  -0.000001   0.000000
   31  C   2  Y   0.000000   0.000003  -0.000001  -0.000014   0.000005
   32  C   2  Z   0.000001   0.000009  -0.000007  -0.000006   0.000005
   33  C   2  S   0.000024   0.000030  -0.000067  -0.000006  -0.000263
   34  C   2  X   0.000004  -0.000012   0.000052   0.000027  -0.000100
   35  C   2  Y  -0.000054  -0.000099   0.000055   0.000092   0.000020
   36  C   2  Z   0.000000  -0.000143   0.000016  -0.000006  -0.000160
   37  C   2  S  -0.004141  -0.006516  -0.002736  -0.004002  -0.007181
   38  C   2  X  -0.000220  -0.001222   0.000216   0.001527  -0.000831
   39  C   2  Y   0.000092   0.000374  -0.000014   0.002482   0.000943
   40  C   2  Z  -0.000556  -0.000533  -0.000855  -0.000283  -0.001359
   41  C   2 XX   0.000000   0.000014   0.000001   0.000000  -0.000002
   42  C   2 YY   0.000000  -0.000015   0.000000   0.000001   0.000001
   43  C   2 ZZ   0.000001   0.000001  -0.000002  -0.000001   0.000001
   44  C   2 XY   0.000001  -0.000008  -0.000001  -0.000005   0.000003
   45  C   2 XZ  -0.000002  -0.000002   0.000001  -0.000002  -0.000003
   46  C   2 YZ   0.000000  -0.000007   0.000000  -0.000001   0.000001
   47  H   3  S   0.000000  -0.000002  -0.000002  -0.000001   0.000005
   48  H   3  S  -0.000007  -0.000001   0.000014   0.000009  -0.000032
   49  H   3  S  -0.000004  -0.000157   0.000150   0.000130  -0.000234
   50  H   3  S   0.000202   0.000281  -0.000309   0.000159  -0.000472
   51  H   4  S  -0.000002   0.000003   0.000000  -0.000001   0.000003
   52  H   4  S   0.000014   0.000001  -0.000004  -0.000003  -0.000014
   53  H   4  S  -0.000067  -0.000034   0.000116   0.000187   0.000005
   54  H   4  S  -0.000004  -0.000478   0.000049  -0.000746  -0.000125
   55  C   5  S   0.000000   0.000000   0.000000   0.000000   0.000000
   56  C   5  S  -0.000001   0.000000   0.000001   0.000001  -0.000001
   57  C   5  X  -0.000001   0.000000  -0.000001   0.000001  -0.000001
   58  C   5  Y   0.000000  -0.000001   0.000000   0.000000   0.000000
   59  C   5  Z   0.000001   0.000001  -0.000001  -0.000001   0.000001
   60  C   5  S   0.000020  -0.000006  -0.000017  -0.000017   0.000011
   61  C   5  X   0.000007   0.000003   0.000001  -0.000003   0.000008
   62  C   5  Y   0.000002   0.000009  -0.000001   0.000002  -0.000001
   63  C   5  Z  -0.000004  -0.000003   0.000005   0.000001  -0.000002
   64  C   5  S  -0.000182   0.000120   0.000228   0.000158  -0.000037
   65  C   5  X  -0.000096  -0.000015   0.000048   0.000083   0.000034
   66  C   5  Y  -0.000016   0.000059  -0.000005   0.000036  -0.000016
   67  C   5  Z  -0.000041   0.000097  -0.000014  -0.000013   0.000069
   68  C   5  S   0.003733  -0.000670   0.003868   0.000774   0.003958
   69  C   5  X   0.000156   0.000296   0.000355   0.001359   0.000974
   70  C   5  Y   0.000083  -0.000328  -0.000015   0.001084  -0.000664
   71  C   5  Z   0.000515  -0.000288   0.000705  -0.001634  -0.000017
   72  C   5 XX  -0.000002  -0.000002   0.000003   0.000001   0.000000
   73  C   5 YY   0.000001   0.000004  -0.000001   0.000000   0.000000
   74  C   5 ZZ   0.000000  -0.000002  -0.000002  -0.000001   0.000000
   75  C   5 XY   0.000001   0.000003  -0.000001   0.000001  -0.000002
   76  C   5 XZ   0.000000  -0.000005  -0.000001   0.000000   0.000000
   77  C   5 YZ   0.000001   0.000006  -0.000002   0.000000   0.000000
   78  H   6  S  -0.000001   0.000002   0.000002   0.000000  -0.000003
   79  H   6  S   0.000003  -0.000002  -0.000019  -0.000006   0.000031
   80  H   6  S  -0.000140   0.000033  -0.000016   0.000084  -0.000005
   81  H   6  S  -0.000080   0.000004   0.000136   0.000036  -0.000081
   82  C   7  S   0.000000   0.000000   0.000000   0.000000   0.000000
   83  C   7  S   0.000001   0.000001  -0.000001   0.000000  -0.000002
   84  C   7  X   0.000003  -0.000001  -0.000001  -0.000001   0.000001
   85  C   7  Y  -0.000001   0.000001   0.000000   0.000000   0.000002
   86  C   7  Z   0.000000   0.000000   0.000001   0.000001  -0.000002
   87  C   7  S  -0.000017  -0.000015   0.000019  -0.000004   0.000033
   88  C   7  X  -0.000016   0.000003   0.000007   0.000004   0.000001
   89  C   7  Y   0.000005  -0.000009   0.000003  -0.000004  -0.000005
   90  C   7  Z  -0.000002  -0.000004  -0.000005  -0.000004   0.000006
   91  C   7  S   0.000110  -0.000011  -0.000217  -0.000046  -0.000195
   92  C   7  X   0.000124  -0.000005  -0.000097  -0.000011  -0.000127
   93  C   7  Y   0.000048   0.000052  -0.000072  -0.000002  -0.000055
   94  C   7  Z  -0.000008  -0.000022   0.000058   0.000004  -0.000010
   95  C   7  S  -0.002816  -0.000178  -0.000799   0.002456  -0.006030
   96  C   7  X   0.000179   0.000194  -0.000339  -0.000298   0.000191
   97  C   7  Y  -0.000554   0.000186  -0.000366   0.000348  -0.001376
   98  C   7  Z  -0.000349   0.000133   0.000516   0.000297  -0.000327
   99  C   7 XX   0.000002   0.000000  -0.000001   0.000000  -0.000005
  100  C   7 YY  -0.000001   0.000001  -0.000001   0.000001   0.000005
  101  C   7 ZZ  -0.000001  -0.000001   0.000002  -0.000001   0.000001
  102  C   7 XY  -0.000001   0.000002   0.000003   0.000002   0.000001
  103  C   7 XZ   0.000000   0.000002   0.000001   0.000000   0.000005
  104  C   7 YZ   0.000001  -0.000003   0.000001   0.000001  -0.000004
  105  H   8  S   0.000001  -0.000005  -0.000001   0.000000  -0.000009
  106  H   8  S  -0.000016   0.000029   0.000010  -0.000005   0.000067
  107  H   8  S  -0.000050  -0.000028   0.000430  -0.000011  -0.000094
  108  H   8  S  -0.000229   0.000149   0.001228   0.000308  -0.000905
  109  H   9  S  -0.000001   0.000000   0.000002  -0.000001   0.000001
  110  H   9  S   0.000015   0.000002  -0.000014   0.000005  -0.000019
  111  H   9  S   0.000003   0.000065  -0.000030  -0.000003   0.000114
  112  H   9  S   0.000013   0.000183  -0.000490  -0.000161   0.000207
  113  C  10  S   0.000000  -0.000001   0.000000   0.000000   0.000000
  114  C  10  S   0.000000   0.000003  -0.000001   0.000000   0.000001
  115  C  10  X   0.000001  -0.000003  -0.000001   0.000000   0.000000
  116  C  10  Y   0.000000  -0.000004   0.000001  -0.000001  -0.000001
  117  C  10  Z  -0.000001   0.000000   0.000000   0.000000   0.000003
  118  C  10  S   0.000000  -0.000053   0.000013  -0.000006  -0.000025
  119  C  10  X  -0.000006   0.000020   0.000009   0.000000   0.000001
  120  C  10  Y   0.000000   0.000016  -0.000003   0.000005   0.000002
  121  C  10  Z   0.000007   0.000005   0.000001   0.000001  -0.000013
  122  C  10  S  -0.000092   0.000696  -0.000037   0.000065   0.000322
  123  C  10  X   0.000030   0.000130  -0.000102   0.000043   0.000135
  124  C  10  Y  -0.000006   0.000208   0.000035  -0.000007   0.000021
  125  C  10  Z  -0.000006  -0.000057  -0.000087  -0.000023   0.000102
  126  C  10  S   0.010895  -0.005155  -0.005141  -0.003707   0.008934
  127  C  10  X   0.001779  -0.001647  -0.001648   0.001649   0.001321
  128  C  10  Y   0.000987  -0.000453  -0.000216  -0.000225   0.000702
  129  C  10  Z  -0.001494   0.000182   0.001090   0.001538  -0.001125
  130  C  10 XX   0.000000   0.000005  -0.000001   0.000001   0.000002
  131  C  10 YY   0.000000   0.000003   0.000000   0.000000  -0.000002
  132  C  10 ZZ  -0.000001  -0.000008   0.000001   0.000000   0.000000
  133  C  10 XY   0.000000   0.000005  -0.000002   0.000000   0.000003
  134  C  10 XZ   0.000000   0.000003   0.000000  -0.000002   0.000000
  135  C  10 YZ   0.000001   0.000001   0.000000   0.000001   0.000002
  136  H  11  S  -0.000001   0.000003  -0.000002   0.000000   0.000005
  137  H  11  S   0.000014  -0.000025   0.000024   0.000003  -0.000050
  138  H  11  S  -0.000092   0.000094   0.000091  -0.000023  -0.000057
  139  H  11  S   0.000294  -0.000233  -0.000198  -0.000241   0.000005
  140  C  12  S   0.000000   0.000000   0.000000   0.000000   0.000000
  141  C  12  S   0.000001  -0.000001   0.000000   0.000000   0.000000
  142  C  12  X   0.000000   0.000000   0.000000   0.000000   0.000001
  143  C  12  Y   0.000000  -0.000001   0.000000  -0.000001   0.000001
  144  C  12  Z   0.000001   0.000002   0.000000  -0.000001   0.000000
  145  C  12  S  -0.000008   0.000013   0.000005   0.000007   0.000005
  146  C  12  X  -0.000004  -0.000004   0.000000  -0.000002  -0.000005
  147  C  12  Y  -0.000002   0.000002   0.000001   0.000003  -0.000003
  148  C  12  Z  -0.000004  -0.000008  -0.000002   0.000005   0.000000
  149  C  12  S   0.000029  -0.000219  -0.000077  -0.000073  -0.000046
  150  C  12  X   0.000086  -0.000028  -0.000043   0.000021  -0.000031
  151  C  12  Y  -0.000009   0.000036   0.000047  -0.000048   0.000012
  152  C  12  Z  -0.000013   0.000038   0.000035  -0.000025   0.000000
  153  C  12  S  -0.004054  -0.000579  -0.001962   0.003142  -0.000631
  154  C  12  X  -0.000733   0.001246   0.000378   0.001318  -0.000399
  155  C  12  Y   0.000263   0.000166   0.000342  -0.002210   0.000305
  156  C  12  Z   0.000413  -0.000650   0.000041  -0.000903  -0.000093
  157  C  12 XX   0.000000   0.000001  -0.000001   0.000001  -0.000001
  158  C  12 YY  -0.000001   0.000000   0.000001  -0.000003   0.000001
  159  C  12 ZZ   0.000000  -0.000002   0.000000   0.000002   0.000000
  160  C  12 XY  -0.000002   0.000007   0.000000   0.000002   0.000000
  161  C  12 XZ  -0.000002   0.000001   0.000002   0.000001  -0.000001
  162  C  12 YZ   0.000001  -0.000001   0.000000  -0.000001   0.000001
  163  C  13  S   0.000000   0.000000   0.000000   0.000000   0.000000
  164  C  13  S   0.000000   0.000000   0.000000   0.000000  -0.000001
  165  C  13  X   0.000000  -0.000002   0.000000   0.000000  -0.000001
  166  C  13  Y   0.000000  -0.000001   0.000000  -0.000001   0.000000
  167  C  13  Z   0.000000   0.000000   0.000000   0.000000   0.000000
  168  C  13  S  -0.000002   0.000001  -0.000004   0.000000   0.000006
  169  C  13  X  -0.000002   0.000010  -0.000001   0.000001   0.000006
  170  C  13  Y   0.000001   0.000005  -0.000001   0.000005   0.000000
  171  C  13  Z  -0.000002   0.000000   0.000000   0.000000  -0.000001
  172  C  13  S   0.000028   0.000051   0.000036   0.000000  -0.000031
  173  C  13  X   0.000012   0.000000   0.000025  -0.000001  -0.000034
  174  C  13  Y   0.000026  -0.000021  -0.000002  -0.000018  -0.000013
  175  C  13  Z   0.000012  -0.000011  -0.000012   0.000005   0.000009
  176  C  13  S   0.000650   0.001218  -0.000079   0.000915   0.000671
  177  C  13  X   0.000253   0.000186  -0.000157   0.000242   0.000285
  178  C  13  Y  -0.000044   0.000116   0.000095   0.000265  -0.000151
  179  C  13  Z   0.000067  -0.000148  -0.000042  -0.000074  -0.000030
  180  C  13 XX   0.000000   0.000001   0.000000   0.000000   0.000000
  181  C  13 YY   0.000001   0.000000  -0.000001   0.000000   0.000000
  182  C  13 ZZ  -0.000001   0.000000   0.000001   0.000000   0.000000
  183  C  13 XY   0.000001  -0.000001   0.000000   0.000001  -0.000001
  184  C  13 XZ   0.000000   0.000000  -0.000001   0.000000   0.000001
  185  C  13 YZ   0.000000  -0.000001   0.000000   0.000000   0.000000
  186  H  14  S  -0.000001  -0.000001   0.000002   0.000000  -0.000001
  187  H  14  S   0.000003   0.000002  -0.000010   0.000003   0.000007
  188  H  14  S   0.000002  -0.000065   0.000074  -0.000105  -0.000054
  189  H  14  S   0.000001  -0.000100   0.000171   0.000156  -0.000219
  190  H  15  S  -0.000001  -0.000001   0.000000  -0.000001   0.000000
  191  H  15  S   0.000001   0.000003  -0.000002   0.000007   0.000002
  192  H  15  S   0.000010  -0.000022   0.000050  -0.000070  -0.000064
  193  H  15  S   0.000113   0.000011  -0.000103  -0.000023   0.000157
  194  H  16  S   0.000000   0.000000   0.000001  -0.000001  -0.000001
  195  H  16  S  -0.000002   0.000000  -0.000009   0.000002   0.000008
  196  H  16  S  -0.000033  -0.000003   0.000097  -0.000064  -0.000097
  197  H  16  S  -0.000081   0.000110  -0.000046   0.000055   0.000061
  198  C  17  S   0.000000   0.000000   0.000000   0.000000   0.000000
  199  C  17  S   0.000001   0.000003  -0.000001   0.000001   0.000000
  200  C  17  X   0.000001  -0.000004  -0.000001  -0.000001   0.000001
  201  C  17  Y   0.000000  -0.000002   0.000000   0.000001   0.000001
  202  C  17  Z   0.000000   0.000002   0.000000  -0.000001   0.000000
  203  C  17  S  -0.000004  -0.000043   0.000007  -0.000013   0.000000
  204  C  17  X  -0.000003   0.000019   0.000006   0.000002  -0.000002
  205  C  17  Y   0.000000   0.000012   0.000001  -0.000005  -0.000003
  206  C  17  Z   0.000000  -0.000010   0.000002   0.000004  -0.000002
  207  C  17  S   0.000023   0.000346  -0.000047   0.000074  -0.000010
  208  C  17  X  -0.000017   0.000123  -0.000037  -0.000005   0.000041
  209  C  17  Y   0.000001   0.000004   0.000004  -0.000034   0.000028
  210  C  17  Z   0.000005   0.000013  -0.000018  -0.000039   0.000035
  211  C  17  S   0.000001   0.001261   0.000445   0.003446   0.000009
  212  C  17  X   0.000036  -0.000024  -0.000088   0.000436   0.000090
  213  C  17  Y   0.000051  -0.000589  -0.000196  -0.000656  -0.000003
  214  C  17  Z  -0.000065  -0.000030  -0.000149  -0.000249  -0.000072
  215  C  17 XX   0.000000   0.000004  -0.000001   0.000001   0.000001
  216  C  17 YY   0.000001   0.000001   0.000000   0.000001   0.000000
  217  C  17 ZZ   0.000000  -0.000006   0.000001  -0.000002   0.000000
  218  C  17 XY   0.000002   0.000011  -0.000001  -0.000003   0.000001
  219  C  17 XZ   0.000001  -0.000003   0.000000  -0.000001   0.000000
  220  C  17 YZ   0.000001  -0.000003   0.000000   0.000002  -0.000002
  221  H  18  S  -0.000001   0.000017  -0.000001  -0.000004   0.000002
  222  H  18  S   0.000006  -0.000164   0.000011   0.000019  -0.000014
  223  H  18  S  -0.000050  -0.000001   0.000013   0.000054  -0.000036
  224  H  18  S  -0.000050   0.001044   0.000168   0.000114   0.000110
  225  H  19  S   0.000001   0.000002  -0.000001  -0.000001   0.000000
  226  H  19  S  -0.000004  -0.000030   0.000007   0.000009  -0.000005
  227  H  19  S   0.000005  -0.000098   0.000015  -0.000108  -0.000028
  228  H  19  S   0.000060  -0.000183   0.000068   0.000039   0.000033
  229  H  20  S   0.000000   0.000002  -0.000001   0.000001  -0.000002
  230  H  20  S  -0.000004  -0.000014   0.000005  -0.000008   0.000017
  231  H  20  S   0.000024  -0.000078  -0.000070  -0.000110  -0.000048
  232  H  20  S  -0.000039  -0.000098  -0.000084   0.000122  -0.000037
  233  C  21  S   0.000000  -0.000001   0.000000   0.000000   0.000000
  234  C  21  S   0.000001  -0.000026  -0.000001   0.000003  -0.000002
  235  C  21  X  -0.000001  -0.000001  -0.000001   0.000000   0.000001
  236  C  21  Y   0.000000   0.000020  -0.000001   0.000000  -0.000002
  237  C  21  Z   0.000000   0.000015   0.000000   0.000002  -0.000002
  238  C  21  S  -0.000013   0.000087   0.000009  -0.000033   0.000027
  239  C  21  X   0.000006   0.000048   0.000005   0.000001  -0.000002
  240  C  21  Y   0.000000   0.000218  -0.000001  -0.000005   0.000006
  241  C  21  Z   0.000001   0.000011   0.000000  -0.000009   0.000007
  242  C  21  S   0.000157  -0.000204  -0.000005   0.000335  -0.000271
  243  C  21  X   0.000002  -0.000306  -0.000073  -0.000061  -0.000177
  244  C  21  Y  -0.000089  -0.000370   0.000003   0.000152   0.000052
  245  C  21  Z  -0.000045   0.000266   0.000048   0.000065  -0.000116
  246  C  21  S   0.003765  -0.008446  -0.005099  -0.005369   0.013122
  247  C  21  X  -0.002319  -0.002809  -0.000959  -0.000372  -0.002624
  248  C  21  Y  -0.000415  -0.000408   0.001209  -0.004143  -0.003624
  249  C  21  Z  -0.001786  -0.009142  -0.001343  -0.001639   0.001247
  250  C  21 XX   0.000002  -0.000050   0.000000  -0.000004   0.000002
  251  C  21 YY  -0.000001   0.000103  -0.000005   0.000007  -0.000006
  252  C  21 ZZ  -0.000001  -0.000052   0.000005  -0.000004   0.000004
  253  C  21 XY  -0.000004   0.000043   0.000001   0.000000   0.000005
  254  C  21 XZ  -0.000001   0.000005   0.000000  -0.000001   0.000008
  255  C  21 YZ   0.000002   0.000031  -0.000001   0.000003  -0.000003
  256  C  22  S   0.000000  -0.000001   0.000000   0.000000   0.000000
  257  C  22  S   0.000002   0.000005   0.000000   0.000000   0.000001
  258  C  22  X   0.000002   0.000001   0.000001   0.000001   0.000000
  259  C  22  Y   0.000000   0.000005  -0.000002   0.000000   0.000001
  260  C  22  Z   0.000000  -0.000004  -0.000001  -0.000001  -0.000001
  261  C  22  S  -0.000016  -0.000037  -0.000003   0.000006  -0.000013
  262  C  22  X  -0.000010  -0.000004  -0.000004  -0.000005   0.000002
  263  C  22  Y   0.000004  -0.000017   0.000007  -0.000003  -0.000002
  264  C  22  Z   0.000004   0.000024   0.000005   0.000006   0.000006
  265  C  22  S   0.000056   0.000317  -0.000068  -0.000120   0.000119
  266  C  22  X   0.000030  -0.000136   0.000042   0.000034  -0.000103
  267  C  22  Y  -0.000014  -0.000144  -0.000025   0.000063  -0.000052
  268  C  22  Z  -0.000018  -0.000055  -0.000026   0.000006  -0.000071
  269  C  22  S  -0.002085   0.006764   0.001142  -0.002344   0.001538
  270  C  22  X  -0.000118   0.000168  -0.000096   0.000304  -0.000239
  271  C  22  Y   0.000108  -0.000027  -0.000050   0.000452  -0.000109
  272  C  22  Z   0.000145  -0.002090  -0.000206   0.000413  -0.000280
  273  C  22 XX   0.000001   0.000004  -0.000002   0.000000  -0.000002
  274  C  22 YY  -0.000002  -0.000001  -0.000001   0.000001   0.000002
  275  C  22 ZZ   0.000001  -0.000002   0.000003  -0.000001   0.000000
  276  C  22 XY  -0.000002  -0.000003   0.000000   0.000001   0.000003
  277  C  22 XZ  -0.000001   0.000006  -0.000002   0.000000   0.000003
  278  C  22 YZ   0.000001   0.000021   0.000001  -0.000002   0.000003
  279  H  23  S  -0.000004   0.000002   0.000001  -0.000004   0.000000
  280  H  23  S   0.000019   0.000006  -0.000011   0.000034  -0.000002
  281  H  23  S  -0.000072   0.000446   0.000025  -0.000060   0.000391
  282  H  23  S   0.000382   0.000181   0.000038  -0.000388   0.000225
  283  H  24  S   0.000001   0.000011   0.000003  -0.000002   0.000000
  284  H  24  S  -0.000002  -0.000071  -0.000016   0.000018  -0.000005
  285  H  24  S  -0.000039   0.000053   0.000092   0.000007   0.000106
  286  H  24  S   0.000013   0.000760   0.000122   0.000194  -0.000122
  287  H  25  S  -0.000001   0.000008  -0.000001  -0.000003   0.000002
  288  H  25  S   0.000000  -0.000043   0.000008   0.000019  -0.000014
  289  H  25  S   0.000012   0.000071  -0.000010   0.000043   0.000161
  290  H  25  S  -0.000047  -0.000336  -0.000073  -0.000032  -0.000143
  291  O  26  S   0.000007   0.000005  -0.000010  -0.000001   0.000014
  292  O  26  S   0.000006   0.000005  -0.000009  -0.000001   0.000012
  293  O  26  X   0.000002  -0.000002  -0.000002   0.000000   0.000001
  294  O  26  Y  -0.000002   0.000000   0.000000   0.000000  -0.000002
  295  O  26  Z   0.000000  -0.000001   0.000001   0.000000  -0.000003
  296  O  26  S  -0.000005  -0.000005   0.000003   0.000002   0.000009
  297  O  26  X  -0.000007   0.000006   0.000005   0.000002  -0.000003
  298  O  26  Y   0.000008   0.000001   0.000001  -0.000001   0.000006
  299  O  26  Z   0.000001   0.000006  -0.000003  -0.000001   0.000010
  300  O  26  S   0.000031   0.000040  -0.000028  -0.000004  -0.000034
  301  O  26  X   0.000031  -0.000071  -0.000002  -0.000014  -0.000015
  302  O  26  Y  -0.000043   0.000031  -0.000018   0.000001  -0.000032
  303  O  26  Z  -0.000002  -0.000023   0.000008   0.000002  -0.000002
  304  O  26  S  -0.000657   0.001297  -0.000435  -0.000181   0.000095
  305  O  26  X  -0.000439   0.000073   0.000265   0.000089  -0.000340
  306  O  26  Y  -0.000154   0.000564  -0.000446  -0.000025   0.000539
  307  O  26  Z   0.000171  -0.000227  -0.000402  -0.000038   0.000534
  308  O  26 XX   0.000000   0.000002  -0.000001   0.000000   0.000001
  309  O  26 YY  -0.000002   0.000001   0.000000   0.000000  -0.000001
  310  O  26 ZZ   0.000002  -0.000003   0.000001   0.000000   0.000001
  311  O  26 XY   0.000002  -0.000002  -0.000002   0.000000   0.000000
  312  O  26 XZ   0.000000   0.000001  -0.000001   0.000000   0.000000
  313  O  26 YZ   0.000001   0.000000   0.000001   0.000000   0.000000
  314  H  27  S   0.000004   0.000014   0.000002   0.000002  -0.000007
  315  H  27  S  -0.000017  -0.000037  -0.000012  -0.000035   0.000083
  316  H  27  S  -0.000273   0.001366   0.000217   0.000431  -0.000401
  317  H  27  S  -0.002992  -0.004625  -0.001675  -0.002744   0.006971
  318  O  28  S   0.000041   0.551501   0.000000  -0.000285   0.000001
  319  O  28  S   0.000035   0.471675   0.000000  -0.000243   0.000003
  320  O  28  X   0.000000   0.001160   0.000000   0.000014   0.000001
  321  O  28  Y  -0.000001  -0.000666  -0.000001   0.000010  -0.000001
  322  O  28  Z   0.000000  -0.001356   0.000000  -0.000005   0.000000
  323  O  28  S   0.000001   0.005602  -0.000002   0.000000  -0.000015
  324  O  28  X  -0.000001  -0.000557   0.000000  -0.000024  -0.000006
  325  O  28  Y   0.000003   0.000272   0.000003  -0.000010   0.000005
  326  O  28  Z   0.000001   0.000639  -0.000001   0.000004   0.000002
  327  O  28  S  -0.000007  -0.001493   0.000009   0.000053   0.000068
  328  O  28  X   0.000004   0.000506  -0.000004   0.000129   0.000033
  329  O  28  Y  -0.000017  -0.000042  -0.000020   0.000132  -0.000045
  330  O  28  Z  -0.000005  -0.000542  -0.000001   0.000004  -0.000010
  331  O  28  S   0.000427   0.006853   0.000039  -0.000927  -0.000547
  332  O  28  X   0.000075  -0.000528   0.000065  -0.000751  -0.000193
  333  O  28  Y  -0.000151  -0.001812   0.000133  -0.000103   0.000001
  334  O  28  Z   0.000044   0.000868  -0.000039  -0.000035   0.000272
  335  O  28 XX   0.000000  -0.000035   0.000000  -0.000003  -0.000001
  336  O  28 YY   0.000001  -0.000034   0.000001   0.000005   0.000002
  337  O  28 ZZ  -0.000001   0.000069   0.000000  -0.000002  -0.000001
  338  O  28 XY   0.000000  -0.000147   0.000000  -0.000004  -0.000001
  339  O  28 XZ   0.000000   0.000155   0.000000   0.000010  -0.000001
  340  O  28 YZ   0.000000   0.000048   0.000000   0.000005   0.000000
  341  N  29  S   0.000000   0.000008   0.000000  -0.000030   0.000000
  342  N  29  S   0.000000  -0.000018  -0.000001   0.000050   0.000000
  343  N  29  X   0.000000  -0.000008   0.000000  -0.000012  -0.000001
  344  N  29  Y   0.000000  -0.000001   0.000000  -0.000030  -0.000001
  345  N  29  Z   0.000000   0.000009   0.000000  -0.000011   0.000002
  346  N  29  S   0.000004   0.000106   0.000007  -0.000254  -0.000001
  347  N  29  X   0.000001  -0.000193   0.000000  -0.000058   0.000004
  348  N  29  Y   0.000000  -0.000130   0.000002  -0.000484   0.000006
  349  N  29  Z   0.000001   0.000122   0.000001  -0.000147  -0.000006
  350  N  29  S  -0.000033  -0.000073  -0.000074  -0.000052  -0.000011
  351  N  29  X  -0.000003   0.000142  -0.000014   0.000038  -0.000019
  352  N  29  Y   0.000024   0.000182   0.000009   0.000216  -0.000015
  353  N  29  Z  -0.000004  -0.000025   0.000008  -0.000084   0.000017
  354  N  29  S   0.000340  -0.000676   0.000807   0.011305   0.002124
  355  N  29  X   0.000111  -0.000241   0.000200   0.000665  -0.000232
  356  N  29  Y   0.000137   0.001343  -0.000191   0.001919  -0.000426
  357  N  29  Z   0.000051   0.000551  -0.000088   0.002933   0.000139
  358  N  29 XX   0.000000   0.000060   0.000000   0.000110   0.000001
  359  N  29 YY  -0.000001  -0.000041  -0.000001  -0.000216   0.000000
  360  N  29 ZZ   0.000000  -0.000019   0.000001   0.000105  -0.000001
  361  N  29 XY   0.000000   0.000088   0.000000  -0.000076  -0.000002
  362  N  29 XZ   0.000000  -0.000065   0.000000  -0.000068   0.000001
  363  N  29 YZ   0.000000  -0.000090   0.000000  -0.000094   0.000001
  364  O  30  S  -0.000001  -0.000289   0.000004   0.012100   0.000038
  365  O  30  S  -0.000001  -0.000251   0.000003   0.010351   0.000032
  366  O  30  X   0.000000   0.000012   0.000000  -0.000022  -0.000001
  367  O  30  Y  -0.000001  -0.000003   0.000000   0.000041   0.000001
  368  O  30  Z   0.000000  -0.000011   0.000001   0.000046   0.000000
  369  O  30  S   0.000001   0.000020   0.000004   0.000124  -0.000002
  370  O  30  X   0.000000  -0.000016   0.000000   0.000021   0.000002
  371  O  30  Y   0.000004   0.000027  -0.000002  -0.000040  -0.000003
  372  O  30  Z  -0.000001   0.000019  -0.000004  -0.000049   0.000000
  373  O  30  S  -0.000009  -0.000012  -0.000031  -0.000129   0.000042
  374  O  30  X  -0.000005   0.000043  -0.000003   0.000014  -0.000016
  375  O  30  Y  -0.000007  -0.000028   0.000020   0.000038   0.000017
  376  O  30  Z   0.000005  -0.000005   0.000017   0.000045  -0.000002
  377  O  30  S   0.000027   0.001579   0.000017   0.000110  -0.000672
  378  O  30  X  -0.000023  -0.000214   0.000031  -0.000429   0.000185
  379  O  30  Y  -0.000045   0.000022  -0.000191  -0.000114   0.000193
  380  O  30  Z  -0.000001   0.000173   0.000039  -0.000225  -0.000052
  381  O  30 XX   0.000000  -0.000005   0.000000   0.000009   0.000000
  382  O  30 YY   0.000001  -0.000003   0.000000   0.000000  -0.000001
  383  O  30 ZZ   0.000000   0.000007   0.000000  -0.000009   0.000001
  384  O  30 XY   0.000000  -0.000013  -0.000001   0.000020   0.000000
  385  O  30 XZ  -0.000001  -0.000003   0.000000   0.000007   0.000000
  386  O  30 YZ  -0.000001   0.000012   0.000000  -0.000023   0.000000
  387  O  31  S   0.000000  -0.000287  -0.000007  -0.551379   0.000015
  388  O  31  S   0.000000  -0.000248  -0.000006  -0.471590   0.000013
  389  O  31  X   0.000000   0.000008   0.000000   0.000403   0.000000
  390  O  31  Y   0.000000   0.000015   0.000001   0.002063   0.000001
  391  O  31  Z  -0.000001  -0.000003   0.000000   0.000630   0.000000
  392  O  31  S   0.000001   0.000011   0.000000  -0.005433  -0.000004
  393  O  31  X   0.000001  -0.000003  -0.000001  -0.000175   0.000000
  394  O  31  Y  -0.000001  -0.000036  -0.000002  -0.000954  -0.000004
  395  O  31  Z   0.000002  -0.000007   0.000000  -0.000283   0.000001
  396  O  31  S  -0.000010  -0.000077   0.000009   0.001417   0.000034
  397  O  31  X  -0.000002   0.000018   0.000007   0.000073   0.000003
  398  O  31  Y   0.000006   0.000077   0.000004   0.000528   0.000008
  399  O  31  Z  -0.000005  -0.000005  -0.000005   0.000159  -0.000007
  400  O  31  S  -0.000143  -0.000373  -0.000180  -0.008241  -0.000373
  401  O  31  X  -0.000008  -0.000031  -0.000026   0.000134   0.000020
  402  O  31  Y   0.000011  -0.000144   0.000066   0.001330   0.000118
  403  O  31  Z   0.000032   0.000122   0.000020  -0.000025   0.000018
  404  O  31 XX   0.000000  -0.000006  -0.000001  -0.000081   0.000000
  405  O  31 YY   0.000000   0.000017   0.000000   0.000144  -0.000001
  406  O  31 ZZ   0.000000  -0.000011   0.000001  -0.000063   0.000000
  407  O  31 XY   0.000000   0.000009   0.000000   0.000007   0.000000
  408  O  31 XZ   0.000000   0.000006   0.000000   0.000161   0.000000
  409  O  31 YZ   0.000000   0.000006   0.000000   0.000045   0.000000
  410  C  32  S  -0.000001   0.000000   0.000000   0.000000   0.000000
  411  C  32  S   0.000000  -0.000002  -0.000001   0.000000   0.000002
  412  C  32  X   0.000002  -0.000001   0.000001   0.000001   0.000003
  413  C  32  Y   0.000001   0.000001   0.000004  -0.000001  -0.000001
  414  C  32  Z  -0.000007  -0.000001   0.000000  -0.000002   0.000000
  415  C  32  S  -0.000030   0.000023   0.000015   0.000000  -0.000018
  416  C  32  X  -0.000022   0.000001  -0.000005  -0.000006  -0.000015
  417  C  32  Y  -0.000023  -0.000008  -0.000020   0.000003   0.000006
  418  C  32  Z   0.000016   0.000003   0.000001   0.000013   0.000005
  419  C  32  S   0.000452  -0.000283  -0.000051  -0.000046   0.000299
  420  C  32  X   0.000143   0.000125   0.000034   0.000052   0.000210
  421  C  32  Y   0.000098  -0.000011   0.000128  -0.000091   0.000061
  422  C  32  Z  -0.000023   0.000042  -0.000066  -0.000141  -0.000241
  423  C  32  S  -0.006837   0.006898  -0.003852  -0.011946   0.010053
  424  C  32  X  -0.000770   0.001012   0.001301   0.000915   0.001218
  425  C  32  Y  -0.002399   0.001292   0.002887  -0.000137   0.000471
  426  C  32  Z   0.002614  -0.001351  -0.000295   0.002932  -0.002009
  427  C  32 XX   0.000007  -0.000003   0.000002  -0.000002   0.000005
  428  C  32 YY   0.000004   0.000000   0.000002   0.000000  -0.000003
  429  C  32 ZZ  -0.000010   0.000003  -0.000004   0.000003  -0.000002
  430  C  32 XY   0.000004   0.000003  -0.000001   0.000000   0.000006
  431  C  32 XZ  -0.000006  -0.000002   0.000000   0.000000   0.000002
  432  C  32 YZ  -0.000012  -0.000001   0.000005   0.000000   0.000000
  433  C  33  S  -0.000001   0.000000   0.000000   0.000000   0.000000
  434  C  33  S   0.000000   0.000000  -0.000001   0.000000   0.000000
  435  C  33  X  -0.000004   0.000001   0.000001   0.000000  -0.000001
  436  C  33  Y  -0.000002   0.000000   0.000003   0.000000  -0.000002
  437  C  33  Z   0.000004   0.000000  -0.000001  -0.000002  -0.000002
  438  C  33  S  -0.000012  -0.000001   0.000003   0.000004   0.000005
  439  C  33  X   0.000009  -0.000006  -0.000006  -0.000002   0.000004
  440  C  33  Y   0.000003   0.000000  -0.000013   0.000003   0.000010
  441  C  33  Z  -0.000011  -0.000002   0.000007   0.000009   0.000009
  442  C  33  S  -0.000046  -0.000018   0.000008  -0.000003  -0.000056
  443  C  33  X  -0.000013  -0.000011   0.000040   0.000065   0.000156
  444  C  33  Y  -0.000098  -0.000042   0.000077  -0.000003   0.000074
  445  C  33  Z   0.000142  -0.000001   0.000000  -0.000046  -0.000110
  446  C  33  S   0.008424   0.002595   0.002927   0.001536   0.004907
  447  C  33  X  -0.001422  -0.000224   0.001956  -0.000056   0.002931
  448  C  33  Y   0.000531   0.000016   0.002554  -0.000288   0.002650
  449  C  33  Z   0.000822   0.000320  -0.000055   0.000513   0.000715
  450  C  33 XX  -0.000013   0.000000   0.000001  -0.000002   0.000000
  451  C  33 YY   0.000014   0.000000  -0.000001   0.000000  -0.000001
  452  C  33 ZZ  -0.000001   0.000000   0.000000   0.000001   0.000001
  453  C  33 XY   0.000010  -0.000001   0.000006   0.000001  -0.000004
  454  C  33 XZ  -0.000003  -0.000001  -0.000003   0.000001   0.000005
  455  C  33 YZ  -0.000007  -0.000001  -0.000001  -0.000001   0.000001
  456  H  34  S   0.000002   0.000000   0.000001   0.000001  -0.000002
  457  H  34  S   0.000005   0.000001  -0.000008  -0.000005   0.000000
  458  H  34  S   0.000153   0.000023  -0.000175  -0.000182  -0.000328
  459  H  34  S  -0.000253  -0.000173  -0.000268   0.000150   0.000470
  460  H  35  S  -0.000004   0.000001   0.000001   0.000001   0.000002
  461  H  35  S  -0.000002  -0.000009  -0.000002  -0.000004   0.000009
  462  H  35  S   0.000037   0.000051  -0.000219  -0.000152  -0.000219
  463  H  35  S   0.000534  -0.000027   0.000766  -0.000114   0.000574
  464  C  36  S   0.000000   0.000000   0.000000   0.000000   0.000000
  465  C  36  S   0.000000   0.000001  -0.000001  -0.000001   0.000001
  466  C  36  X  -0.000001  -0.000001   0.000001   0.000000  -0.000001
  467  C  36  Y  -0.000001   0.000000   0.000000   0.000000   0.000001
  468  C  36  Z  -0.000001  -0.000001   0.000000   0.000001   0.000000
  469  C  36  S   0.000006  -0.000020   0.000018   0.000013  -0.000012
  470  C  36  X   0.000005   0.000007  -0.000004  -0.000002   0.000004
  471  C  36  Y   0.000008   0.000002   0.000002  -0.000002  -0.000005
  472  C  36  Z   0.000003   0.000004   0.000000  -0.000006  -0.000005
  473  C  36  S  -0.000117   0.000173  -0.000150  -0.000164  -0.000043
  474  C  36  X  -0.000015  -0.000087   0.000088   0.000016  -0.000002
  475  C  36  Y   0.000049  -0.000016   0.000047   0.000000   0.000053
  476  C  36  Z  -0.000100   0.000044   0.000013   0.000030   0.000110
  477  C  36  S   0.000173  -0.002774  -0.000939  -0.002639  -0.006037
  478  C  36  X   0.000362   0.000074   0.001443   0.000149   0.001724
  479  C  36  Y  -0.000312  -0.000046   0.001177  -0.000206   0.001863
  480  C  36  Z   0.000249  -0.000403   0.001722  -0.000643   0.001191
  481  C  36 XX   0.000001   0.000001  -0.000001  -0.000002   0.000000
  482  C  36 YY  -0.000003  -0.000001   0.000000   0.000000  -0.000002
  483  C  36 ZZ   0.000001   0.000000   0.000001   0.000002   0.000002
  484  C  36 XY  -0.000003  -0.000001  -0.000002   0.000001   0.000000
  485  C  36 XZ  -0.000004   0.000000   0.000000  -0.000002  -0.000002
  486  C  36 YZ   0.000006   0.000001   0.000000  -0.000001  -0.000001
  487  H  37  S  -0.000002   0.000001   0.000000  -0.000002  -0.000001
  488  H  37  S   0.000002  -0.000002   0.000003   0.000018   0.000012
  489  H  37  S  -0.000037   0.000125  -0.000075   0.000044   0.000071
  490  H  37  S   0.000001   0.000087  -0.000035  -0.000091  -0.000135
  491  C  38  S   0.000000   0.000000   0.000000   0.000000   0.000000
  492  C  38  S  -0.000001  -0.000001  -0.000001   0.000001   0.000001
  493  C  38  X  -0.000001   0.000003  -0.000001  -0.000002  -0.000002
  494  C  38  Y   0.000001  -0.000001   0.000000  -0.000001  -0.000001
  495  C  38  Z   0.000000   0.000000   0.000000  -0.000002  -0.000002
  496  C  38  S   0.000014   0.000010   0.000009  -0.000013  -0.000017
  497  C  38  X   0.000001  -0.000013   0.000003   0.000010   0.000007
  498  C  38  Y  -0.000007   0.000004  -0.000004   0.000002   0.000007
  499  C  38  Z   0.000004   0.000002   0.000000   0.000008   0.000010
  500  C  38  S  -0.000005  -0.000069  -0.000008   0.000144   0.000086
  501  C  38  X   0.000004   0.000092   0.000013  -0.000087  -0.000087
  502  C  38  Y   0.000049   0.000035   0.000008  -0.000031  -0.000091
  503  C  38  Z   0.000011   0.000004   0.000014  -0.000048   0.000010
  504  C  38  S   0.000416   0.002743  -0.002560  -0.000009  -0.000258
  505  C  38  X   0.000162   0.000154  -0.000247  -0.000272  -0.000464
  506  C  38  Y   0.000124  -0.000573   0.000355  -0.000194  -0.000206
  507  C  38  Z  -0.000117   0.000353  -0.000302  -0.000614   0.000023
  508  C  38 XX  -0.000001   0.000000  -0.000001   0.000000  -0.000002
  509  C  38 YY   0.000000   0.000000  -0.000001   0.000002   0.000001
  510  C  38 ZZ   0.000001   0.000000   0.000002  -0.000002   0.000000
  511  C  38 XY  -0.000001   0.000002  -0.000002  -0.000003   0.000000
  512  C  38 XZ   0.000002   0.000000   0.000000   0.000000   0.000000
  513  C  38 YZ  -0.000002   0.000000   0.000001   0.000001  -0.000002
  514  H  39  S   0.000005  -0.000001   0.000000   0.000000   0.000001
  515  H  39  S  -0.000027   0.000014   0.000007   0.000005  -0.000015
  516  H  39  S  -0.000001   0.000025   0.000089  -0.000331   0.000067
  517  H  39  S  -0.000180   0.000232  -0.000248  -0.001026   0.000372
  518  H  40  S   0.000000   0.000001   0.000001  -0.000001  -0.000002
  519  H  40  S  -0.000002  -0.000012  -0.000007   0.000005   0.000016
  520  H  40  S  -0.000067  -0.000002   0.000005   0.000053   0.000103
  521  H  40  S  -0.000163   0.000002   0.000152   0.000407   0.000037
  522  C  41  S   0.000001   0.000000   0.000000   0.000000   0.000000
  523  C  41  S  -0.000002   0.000000   0.000000   0.000001  -0.000001
  524  C  41  X  -0.000003   0.000001   0.000000  -0.000002  -0.000001
  525  C  41  Y  -0.000004   0.000000  -0.000001   0.000001   0.000001
  526  C  41  Z   0.000000   0.000001   0.000000   0.000000  -0.000002
  527  C  41  S   0.000048  -0.000001   0.000004  -0.000007   0.000017
  528  C  41  X   0.000018  -0.000002   0.000000   0.000011   0.000005
  529  C  41  Y   0.000016  -0.000002   0.000004  -0.000005  -0.000003
  530  C  41  Z  -0.000004  -0.000006  -0.000001  -0.000003   0.000005
  531  C  41  S  -0.000634   0.000063  -0.000044  -0.000002  -0.000220
  532  C  41  X   0.000123   0.000010   0.000046  -0.000108   0.000094
  533  C  41  Y   0.000172   0.000021  -0.000017   0.000064   0.000095
  534  C  41  Z   0.000031   0.000002   0.000011   0.000107   0.000104
  535  C  41  S   0.004493  -0.008285   0.002830   0.004244  -0.001767
  536  C  41  X  -0.001678   0.001327   0.002062  -0.001231   0.001613
  537  C  41  Y  -0.000360   0.000705  -0.000211   0.000075   0.000332
  538  C  41  Z  -0.000224   0.001307  -0.001417  -0.001184  -0.000099
  539  C  41 XX  -0.000005   0.000000   0.000000   0.000000  -0.000002
  540  C  41 YY  -0.000003  -0.000001   0.000000   0.000000   0.000002
  541  C  41 ZZ   0.000008   0.000000   0.000000  -0.000001   0.000000
  542  C  41 XY  -0.000004   0.000000   0.000000   0.000003  -0.000001
  543  C  41 XZ   0.000002   0.000001  -0.000002   0.000001  -0.000001
  544  C  41 YZ   0.000001   0.000001   0.000000  -0.000001   0.000000
  545  H  42  S  -0.000003   0.000002   0.000000   0.000003   0.000000
  546  H  42  S   0.000026  -0.000016   0.000000  -0.000033  -0.000012
  547  H  42  S  -0.000078   0.000095   0.000038  -0.000096  -0.000055
  548  H  42  S   0.000263  -0.000264   0.000193   0.000137  -0.000040
  549  C  43  S   0.000000   0.000000   0.000000   0.000000   0.000000
  550  C  43  S   0.000000   0.000000   0.000000   0.000000   0.000000
  551  C  43  X  -0.000001   0.000001   0.000000   0.000001   0.000000
  552  C  43  Y  -0.000001   0.000001  -0.000001   0.000000  -0.000001
  553  C  43  Z  -0.000002  -0.000001   0.000001   0.000000  -0.000001
  554  C  43  S  -0.000012   0.000007  -0.000004  -0.000005  -0.000003
  555  C  43  X  -0.000003  -0.000005  -0.000003  -0.000004   0.000001
  556  C  43  Y   0.000001  -0.000002   0.000002   0.000000   0.000005
  557  C  43  Z   0.000007   0.000004  -0.000007   0.000004   0.000008
  558  C  43  S   0.000201  -0.000009   0.000057   0.000094   0.000003
  559  C  43  X  -0.000020   0.000074   0.000044  -0.000016  -0.000098
  560  C  43  Y   0.000030  -0.000003  -0.000061   0.000073  -0.000041
  561  C  43  Z  -0.000035   0.000026   0.000036  -0.000026  -0.000005
  562  C  43  S   0.001018   0.003137  -0.003440   0.001739  -0.001603
  563  C  43  X   0.000972  -0.000638   0.001098   0.000512  -0.001724
  564  C  43  Y   0.000080   0.000072  -0.002419   0.000398  -0.002510
  565  C  43  Z   0.000650  -0.000346   0.000934   0.000090  -0.000503
  566  C  43 XX  -0.000002   0.000000  -0.000002   0.000001   0.000002
  567  C  43 YY   0.000000   0.000001   0.000003  -0.000001  -0.000001
  568  C  43 ZZ   0.000002   0.000000  -0.000001   0.000000  -0.000001
  569  C  43 XY  -0.000006   0.000001  -0.000002   0.000000  -0.000001
  570  C  43 XZ   0.000000  -0.000002   0.000001   0.000002  -0.000002
  571  C  43 YZ  -0.000001   0.000001  -0.000001   0.000000   0.000000
  572  C  44  S   0.000000   0.000000   0.000000   0.000000   0.000000
  573  C  44  S   0.000000   0.000000   0.000000   0.000000   0.000000
  574  C  44  X  -0.000002   0.000000   0.000000   0.000000   0.000000
  575  C  44  Y  -0.000001   0.000000  -0.000001   0.000000   0.000001
  576  C  44  Z   0.000000   0.000000   0.000000  -0.000001   0.000000
  577  C  44  S   0.000000  -0.000001  -0.000001   0.000004  -0.000004
  578  C  44  X   0.000009   0.000000   0.000001   0.000000  -0.000001
  579  C  44  Y   0.000005   0.000001   0.000005  -0.000001  -0.000003
  580  C  44  Z   0.000000   0.000002   0.000001   0.000003   0.000000
  581  C  44  S  -0.000056  -0.000021  -0.000001  -0.000061   0.000094
  582  C  44  X   0.000002   0.000005  -0.000004   0.000037  -0.000042
  583  C  44  Y  -0.000019   0.000024  -0.000014   0.000003  -0.000008
  584  C  44  Z   0.000012  -0.000013  -0.000007   0.000005  -0.000013
  585  C  44  S  -0.000899  -0.000419  -0.000908  -0.000139   0.002159
  586  C  44  X   0.000121   0.000187   0.000273  -0.000083  -0.000404
  587  C  44  Y   0.000056  -0.000033   0.000276   0.000101  -0.000096
  588  C  44  Z   0.000167  -0.000074   0.000038  -0.000030   0.000007
  589  C  44 XX  -0.000001   0.000000   0.000000   0.000000   0.000000
  590  C  44 YY   0.000000  -0.000001   0.000000   0.000001   0.000000
  591  C  44 ZZ   0.000000   0.000001   0.000000  -0.000001   0.000000
  592  C  44 XY   0.000001  -0.000001  -0.000001   0.000000   0.000000
  593  C  44 XZ   0.000000   0.000001   0.000000  -0.000002   0.000000
  594  C  44 YZ  -0.000001   0.000000   0.000000   0.000000   0.000000
  595  H  45  S   0.000001   0.000001   0.000000  -0.000002   0.000001
  596  H  45  S  -0.000002  -0.000004  -0.000004   0.000012  -0.000008
  597  H  45  S   0.000059   0.000002   0.000115  -0.000079   0.000077
  598  H  45  S   0.000121  -0.000017  -0.000185  -0.000152  -0.000042
  599  H  46  S   0.000001   0.000000   0.000001   0.000000   0.000001
  600  H  46  S  -0.000004  -0.000002  -0.000008   0.000004  -0.000007
  601  H  46  S   0.000018   0.000005   0.000083  -0.000061   0.000082
  602  H  46  S   0.000013  -0.000098   0.000012   0.000042   0.000142
  603  H  47  S  -0.000001   0.000000   0.000001  -0.000001   0.000001
  604  H  47  S   0.000004  -0.000001  -0.000006   0.000010  -0.000007
  605  H  47  S  -0.000021   0.000048   0.000095  -0.000080   0.000087
  606  H  47  S  -0.000143   0.000088  -0.000023   0.000089  -0.000026
  607  C  48  S   0.000001   0.000000   0.000000   0.000000   0.000000
  608  C  48  S  -0.000003   0.000000  -0.000001   0.000000   0.000001
  609  C  48  X  -0.000004   0.000001  -0.000001  -0.000001   0.000001
  610  C  48  Y  -0.000002   0.000000   0.000001   0.000000   0.000000
  611  C  48  Z  -0.000002   0.000000   0.000001   0.000000   0.000000
  612  C  48  S   0.000043   0.000004   0.000014  -0.000004  -0.000006
  613  C  48  X   0.000019  -0.000003   0.000001   0.000005  -0.000002
  614  C  48  Y   0.000011   0.000000  -0.000004   0.000001  -0.000003
  615  C  48  Z   0.000010  -0.000001  -0.000004  -0.000002   0.000000
  616  C  48  S  -0.000337  -0.000022  -0.000086   0.000044  -0.000016
  617  C  48  X   0.000117  -0.000010  -0.000006  -0.000029   0.000025
  618  C  48  Y  -0.000002  -0.000001  -0.000048   0.000004   0.000018
  619  C  48  Z  -0.000012  -0.000007   0.000044   0.000013   0.000013
  620  C  48  S  -0.001360  -0.000157  -0.003428  -0.000325  -0.001737
  621  C  48  X  -0.000063   0.000062   0.000447  -0.000117   0.000385
  622  C  48  Y  -0.000657   0.000048  -0.000605  -0.000159  -0.000099
  623  C  48  Z   0.000037   0.000085   0.000279   0.000096   0.000289
  624  C  48 XX  -0.000006   0.000000  -0.000001   0.000000   0.000001
  625  C  48 YY   0.000000  -0.000001  -0.000001   0.000000   0.000000
  626  C  48 ZZ   0.000006   0.000000   0.000002  -0.000001  -0.000002
  627  C  48 XY  -0.000010  -0.000002   0.000002   0.000001   0.000000
  628  C  48 XZ  -0.000003   0.000001  -0.000001   0.000000   0.000000
  629  C  48 YZ  -0.000002   0.000000   0.000002   0.000000   0.000000
  630  H  49  S  -0.000017   0.000001   0.000004   0.000001   0.000000
  631  H  49  S   0.000157  -0.000004  -0.000016  -0.000011  -0.000004
  632  H  49  S   0.000012   0.000023  -0.000102  -0.000029   0.000142
  633  H  49  S  -0.001104   0.000120  -0.000027  -0.000189   0.000500
  634  H  50  S  -0.000002  -0.000001   0.000002   0.000001  -0.000001
  635  H  50  S   0.000031   0.000004  -0.000009  -0.000006   0.000004
  636  H  50  S   0.000102  -0.000003   0.000101  -0.000011  -0.000071
  637  H  50  S   0.000199  -0.000070  -0.000049  -0.000035  -0.000150
  638  H  51  S  -0.000002   0.000000  -0.000001   0.000001   0.000001
  639  H  51  S   0.000015   0.000002   0.000009  -0.000005  -0.000006
  640  H  51  S   0.000078  -0.000015   0.000096   0.000057  -0.000040
  641  H  51  S   0.000077   0.000035  -0.000143   0.000094  -0.000202
  642  C  52  S   0.000001   0.000000   0.000000   0.000000  -0.000001
  643  C  52  S   0.000027   0.000000  -0.000003   0.000000   0.000002
  644  C  52  X   0.000001  -0.000001   0.000000  -0.000001   0.000002
  645  C  52  Y   0.000019   0.000000   0.000000   0.000000  -0.000001
  646  C  52  Z  -0.000016   0.000000  -0.000001   0.000000   0.000001
  647  C  52  S  -0.000091   0.000005   0.000037  -0.000001  -0.000044
  648  C  52  X   0.000061   0.000005   0.000003   0.000006  -0.000009
  649  C  52  Y   0.000214   0.000001  -0.000005  -0.000005   0.000015
  650  C  52  Z  -0.000015   0.000000   0.000003   0.000000  -0.000005
  651  C  52  S   0.000256  -0.000054  -0.000375  -0.000075   0.000316
  652  C  52  X  -0.000292  -0.000020  -0.000061  -0.000065   0.000000
  653  C  52  Y  -0.000346  -0.000066   0.000160   0.000019  -0.000295
  654  C  52  Z  -0.000270   0.000058  -0.000029  -0.000057  -0.000089
  655  C  52  S   0.006890  -0.002904   0.006833   0.006943  -0.001302
  656  C  52  X  -0.004268  -0.001506  -0.000135  -0.000241  -0.004118
  657  C  52  Y   0.000011  -0.000151  -0.004270   0.001736  -0.003656
  658  C  52  Z   0.009430   0.001223   0.001411   0.001865  -0.005849
  659  C  52 XX   0.000045  -0.000002   0.000003   0.000000   0.000002
  660  C  52 YY  -0.000095   0.000001  -0.000008   0.000002  -0.000001
  661  C  52 ZZ   0.000050   0.000001   0.000004  -0.000002  -0.000001
  662  C  52 XY  -0.000054   0.000003  -0.000001  -0.000001   0.000008
  663  C  52 XZ   0.000009  -0.000001  -0.000001  -0.000001   0.000003
  664  C  52 YZ   0.000037   0.000002   0.000004  -0.000001  -0.000001
  665  C  53  S   0.000001   0.000000   0.000000   0.000000  -0.000001
  666  C  53  S  -0.000005  -0.000002   0.000000  -0.000001   0.000002
  667  C  53  X   0.000001   0.000002   0.000001   0.000001  -0.000001
  668  C  53  Y   0.000005   0.000000   0.000001  -0.000002   0.000000
  669  C  53  Z   0.000003   0.000000   0.000001   0.000001   0.000001
  670  C  53  S   0.000039   0.000018  -0.000005   0.000008  -0.000029
  671  C  53  X  -0.000004  -0.000008  -0.000004  -0.000006   0.000005
  672  C  53  Y  -0.000019   0.000003  -0.000005   0.000010  -0.000001
  673  C  53  Z  -0.000020  -0.000004  -0.000007  -0.000008   0.000000
  674  C  53  S  -0.000363  -0.000072   0.000118   0.000061   0.000262
  675  C  53  X  -0.000137   0.000011   0.000037   0.000053  -0.000075
  676  C  53  Y  -0.000128  -0.000029   0.000074  -0.000041   0.000070
  677  C  53  Z   0.000062   0.000026  -0.000001   0.000024  -0.000122
  678  C  53  S  -0.006199   0.000205   0.002482   0.000059   0.001340
  679  C  53  X   0.000117  -0.000033   0.000348  -0.000073  -0.000177
  680  C  53  Y   0.000034  -0.000131   0.000485   0.000088   0.000188
  681  C  53  Z   0.001999   0.000148  -0.000412  -0.000019  -0.000312
  682  C  53 XX  -0.000004   0.000000   0.000000   0.000001   0.000000
  683  C  53 YY   0.000003   0.000001  -0.000001   0.000001  -0.000002
  684  C  53 ZZ   0.000001  -0.000001   0.000001  -0.000003   0.000003
  685  C  53 XY   0.000004   0.000002  -0.000001   0.000000  -0.000001
  686  C  53 XZ   0.000007   0.000000  -0.000001  -0.000001   0.000005
  687  C  53 YZ   0.000021   0.000002  -0.000002   0.000000  -0.000003
  688  H  54  S  -0.000003   0.000004   0.000004  -0.000001   0.000000
  689  H  54  S   0.000003  -0.000023  -0.000034   0.000008  -0.000018
  690  H  54  S  -0.000382  -0.000009   0.000092   0.000007   0.000071
  691  H  54  S  -0.000227  -0.000413   0.000391   0.000039   0.000016
  692  H  55  S  -0.000011   0.000000   0.000002  -0.000003   0.000000
  693  H  55  S   0.000072   0.000002  -0.000022   0.000022  -0.000005
  694  H  55  S  -0.000029   0.000024  -0.000008  -0.000113  -0.000008
  695  H  55  S  -0.000716   0.000011  -0.000224  -0.000133   0.000060
  696  H  56  S  -0.000008   0.000000   0.000002   0.000002  -0.000001
  697  H  56  S   0.000051   0.000003  -0.000015  -0.000012  -0.000003
  698  H  56  S  -0.000055  -0.000061  -0.000047  -0.000009   0.000169
  699  H  56  S   0.000330  -0.000034   0.000064   0.000062   0.000104
  700  O  57  S  -0.000004  -0.000005   0.000001   0.000007  -0.000002
  701  O  57  S  -0.000004  -0.000005   0.000001   0.000006  -0.000001
  702  O  57  X  -0.000002   0.000001   0.000000  -0.000001  -0.000001
  703  O  57  Y  -0.000001  -0.000002   0.000001   0.000000   0.000000
  704  O  57  Z   0.000001   0.000000  -0.000001  -0.000001   0.000001
  705  O  57  S   0.000002   0.000002  -0.000002  -0.000001  -0.000007
  706  O  57  X   0.000005  -0.000004   0.000002   0.000004   0.000002
  707  O  57  Y   0.000001   0.000008  -0.000002   0.000002   0.000001
  708  O  57  Z  -0.000005   0.000000   0.000002   0.000002  -0.000004
  709  O  57  S  -0.000024  -0.000025   0.000009   0.000025   0.000054
  710  O  57  X  -0.000060   0.000022  -0.000016   0.000006  -0.000013
  711  O  57  Y   0.000032  -0.000044   0.000003  -0.000020  -0.000023
  712  O  57  Z   0.000015  -0.000006  -0.000007  -0.000007   0.000020
  713  O  57  S  -0.001471   0.000707   0.000242   0.000681   0.000296
  714  O  57  X   0.000026  -0.000546   0.000070   0.000266   0.000046
  715  O  57  Y   0.000547  -0.000054   0.000001  -0.000494  -0.000032
  716  O  57  Z   0.000262  -0.000199   0.000044   0.000337   0.000004
  717  O  57 XX  -0.000002   0.000001   0.000000   0.000001  -0.000001
  718  O  57 YY  -0.000001   0.000001   0.000000   0.000000   0.000001
  719  O  57 ZZ   0.000003  -0.000002   0.000001  -0.000001   0.000000
  720  O  57 XY   0.000001  -0.000002   0.000000   0.000002   0.000001
  721  O  57 XZ   0.000001   0.000001   0.000000  -0.000001   0.000000
  722  O  57 YZ   0.000000   0.000001   0.000000   0.000001  -0.000001
  723  H  58  S  -0.000015  -0.000002  -0.000002  -0.000001   0.000004
  724  H  58  S   0.000042   0.000003   0.000036   0.000004   0.000000
  725  H  58  S  -0.001418   0.000253  -0.000377  -0.000153  -0.000130
  726  H  58  S   0.004253   0.002420   0.003017   0.001792  -0.008660
  727  O  59  S  -0.551501   0.000041   0.000283   0.000000  -0.000305
  728  O  59  S  -0.471675   0.000035   0.000241   0.000000  -0.000259
  729  O  59  X   0.001029   0.000000   0.000014   0.000000  -0.000014
  730  O  59  Y  -0.000677   0.000000   0.000009   0.000000  -0.000006
  731  O  59  Z   0.001462   0.000000   0.000005   0.000000  -0.000010
  732  O  59  S  -0.005602   0.000000   0.000003   0.000002  -0.000013
  733  O  59  X  -0.000496  -0.000002  -0.000025   0.000000   0.000019
  734  O  59  Y   0.000281   0.000002  -0.000010   0.000002   0.000017
  735  O  59  Z  -0.000688  -0.000001  -0.000004   0.000001   0.000001
  736  O  59  S   0.001508   0.000004  -0.000075  -0.000005   0.000080
  737  O  59  X   0.000454   0.000004   0.000149  -0.000001  -0.000105
  738  O  59  Y  -0.000060  -0.000018   0.000134  -0.000011  -0.000089
  739  O  59  Z   0.000576   0.000007  -0.000004  -0.000002  -0.000005
  740  O  59  S  -0.007138  -0.000324   0.001250   0.000091  -0.002108
  741  O  59  X  -0.000417   0.000007  -0.000945  -0.000032   0.000564
  742  O  59  Y  -0.001733  -0.000176  -0.000162   0.000121  -0.000162
  743  O  59  Z  -0.000783  -0.000088   0.000005   0.000008   0.000268
  744  O  59 XX   0.000033   0.000000   0.000002   0.000000  -0.000006
  745  O  59 YY   0.000023  -0.000001  -0.000005   0.000000   0.000004
  746  O  59 ZZ  -0.000056   0.000001   0.000003   0.000000   0.000001
  747  O  59 XY   0.000151   0.000000   0.000004   0.000000  -0.000009
  748  O  59 XZ   0.000158   0.000000   0.000010   0.000000  -0.000006
  749  O  59 YZ   0.000045   0.000000   0.000004   0.000000  -0.000008
  750  N  60  S  -0.000008   0.000000   0.000030   0.000000  -0.000029
  751  N  60  S   0.000018   0.000000  -0.000049   0.000000   0.000055
  752  N  60  X  -0.000007  -0.000001  -0.000015   0.000000   0.000014
  753  N  60  Y  -0.000001   0.000000  -0.000028   0.000000  -0.000014
  754  N  60  Z  -0.000009   0.000000   0.000013   0.000000   0.000021
  755  N  60  S  -0.000104  -0.000005   0.000248  -0.000006  -0.000308
  756  N  60  X  -0.000196   0.000002  -0.000091   0.000002   0.000173
  757  N  60  Y  -0.000124   0.000000  -0.000479   0.000001  -0.000244
  758  N  60  Z  -0.000128   0.000001   0.000161  -0.000001   0.000370
  759  N  60  S   0.000056   0.000037   0.000067   0.000068   0.000435
  760  N  60  X   0.000163  -0.000008   0.000037  -0.000025  -0.000159
  761  N  60  Y   0.000178   0.000023   0.000243   0.000012   0.000119
  762  N  60  Z   0.000020  -0.000001   0.000092  -0.000010  -0.000348
  763  N  60  S   0.001524  -0.000356  -0.012851  -0.001046   0.005772
  764  N  60  X  -0.000146   0.000019   0.001093   0.000248  -0.001082
  765  N  60  Y   0.001417   0.000084   0.001816  -0.000287   0.002323
  766  N  60  Z  -0.000463  -0.000097  -0.003329   0.000111   0.000032
  767  N  60 XX  -0.000061   0.000000  -0.000094   0.000000   0.000062
  768  N  60 YY   0.000042   0.000001   0.000200   0.000000   0.000043
  769  N  60 ZZ   0.000018   0.000000  -0.000107  -0.000001  -0.000104
  770  N  60 XY  -0.000078   0.000000   0.000100   0.000000   0.000113
  771  N  60 XZ  -0.000073   0.000000  -0.000077   0.000000  -0.000103
  772  N  60 YZ  -0.000092   0.000000  -0.000098   0.000000   0.000156
  773  O  61  S   0.000293   0.000001  -0.016660  -0.000014  -0.551249
  774  O  61  S   0.000255   0.000001  -0.014251  -0.000012  -0.471482
  775  O  61  X   0.000011   0.000000  -0.000024   0.000000  -0.000839
  776  O  61  Y  -0.000003  -0.000001   0.000049   0.000001   0.001073
  777  O  61  Z   0.000012   0.000000  -0.000062  -0.000001  -0.001676
  778  O  61  S  -0.000022  -0.000001  -0.000167  -0.000004  -0.005489
  779  O  61  X  -0.000013  -0.000001   0.000019   0.000001   0.000387
  780  O  61  Y   0.000027   0.000004  -0.000044  -0.000003  -0.000517
  781  O  61  Z  -0.000022   0.000001   0.000058   0.000003   0.000765
  782  O  61  S   0.000018   0.000007   0.000117   0.000025   0.001371
  783  O  61  X   0.000044  -0.000004   0.000010  -0.000008  -0.000283
  784  O  61  Y  -0.000032  -0.000006   0.000042   0.000024   0.000442
  785  O  61  Z   0.000014  -0.000005  -0.000055  -0.000016  -0.000503
  786  O  61  S  -0.001746  -0.000028   0.000163   0.000174  -0.007385
  787  O  61  X  -0.000227   0.000004  -0.000478   0.000050  -0.000131
  788  O  61  Y   0.000042  -0.000017  -0.000148  -0.000203  -0.000724
  789  O  61  Z  -0.000236  -0.000012   0.000338  -0.000032  -0.001143
  790  O  61 XX   0.000006   0.000001  -0.000012   0.000000  -0.000040
  791  O  61 YY   0.000002   0.000000   0.000000   0.000000  -0.000064
  792  O  61 ZZ  -0.000008   0.000000   0.000012   0.000000   0.000104
  793  O  61 XY   0.000012   0.000000  -0.000019   0.000001  -0.000155
  794  O  61 XZ  -0.000002   0.000000   0.000004   0.000000   0.000011
  795  O  61 YZ   0.000012  -0.000001  -0.000024   0.000000  -0.000099
  796  O  62  S   0.000288   0.000000   0.551260  -0.000008  -0.016664
  797  O  62  S   0.000249   0.000000   0.471488  -0.000006  -0.014249
  798  O  62  X   0.000009   0.000000   0.000561   0.000000  -0.000020
  799  O  62  Y   0.000015   0.000000   0.002009   0.000001  -0.000044
  800  O  62  Z   0.000003   0.000000  -0.000688   0.000000   0.000006
  801  O  62  S  -0.000013  -0.000001   0.005434   0.000000  -0.000178
  802  O  62  X  -0.000006   0.000001  -0.000245   0.000000  -0.000001
  803  O  62  Y  -0.000034  -0.000001  -0.000933  -0.000002  -0.000019
  804  O  62  Z   0.000008  -0.000001   0.000311   0.000000   0.000016
  805  O  62  S   0.000092   0.000008  -0.001434  -0.000011   0.000049
  806  O  62  X   0.000027  -0.000003   0.000102   0.000005   0.000009
  807  O  62  Y   0.000078   0.000005   0.000527   0.000004   0.000036
  808  O  62  Z   0.000005   0.000003  -0.000179   0.000005  -0.000011
  809  O  62  S   0.000189   0.000123   0.008857   0.000212  -0.000366
  810  O  62  X  -0.000045   0.000017   0.000243  -0.000035   0.000281
  811  O  62  Y  -0.000171   0.000010   0.001399   0.000080  -0.000318
  812  O  62  Z  -0.000126  -0.000019  -0.000006  -0.000025  -0.000119
  813  O  62 XX   0.000005   0.000000   0.000062   0.000001   0.000013
  814  O  62 YY  -0.000015   0.000000  -0.000140   0.000000  -0.000017
  815  O  62 ZZ   0.000011   0.000000   0.000078  -0.000001   0.000003
  816  O  62 XY  -0.000010   0.000000  -0.000018   0.000000   0.000000
  817  O  62 XZ   0.000007   0.000000   0.000164   0.000000   0.000005
  818  O  62 YZ   0.000006   0.000000   0.000045   0.000000   0.000018

                      6          7          8          9         10

                  -20.6284   -20.6091   -20.6089   -15.9269   -15.9266

    1  C   1  S   0.000000  -0.000001   0.000000   0.000000   0.000000
    2  C   1  S  -0.000001  -0.000040   0.000000   0.000001   0.000000
    3  C   1  X   0.000003   0.000014   0.000004  -0.000001   0.000000
    4  C   1  Y  -0.000001  -0.000015   0.000004   0.000000   0.000000
    5  C   1  Z   0.000000   0.000005   0.000002   0.000000  -0.000002
    6  C   1  S   0.000012   0.000134   0.000007  -0.000006   0.000022
    7  C   1  X  -0.000011   0.000221  -0.000023   0.000005  -0.000001
    8  C   1  Y   0.000004  -0.000203  -0.000018   0.000001  -0.000005
    9  C   1  Z  -0.000005   0.000009  -0.000015   0.000007   0.000014
   10  C   1  S  -0.000210  -0.000128  -0.000168   0.000038  -0.000246
   11  C   1  X   0.000149  -0.000192   0.000166  -0.000014  -0.000051
   12  C   1  Y   0.000110   0.000121   0.000165   0.000055  -0.000099
   13  C   1  Z   0.000214   0.000086   0.000213  -0.000198  -0.000032
   14  C   1  S  -0.007367  -0.025432  -0.007940  -0.010331   0.000397
   15  C   1  X   0.000476  -0.001214  -0.001493   0.000423  -0.000759
   16  C   1  Y   0.000365  -0.000670  -0.001062   0.000424  -0.001400
   17  C   1  Z   0.001682   0.006727   0.003292   0.002497  -0.000588
   18  C   1 XX  -0.000005   0.000045  -0.000007   0.000000   0.000004
   19  C   1 YY   0.000003   0.000041   0.000002  -0.000002  -0.000001
   20  C   1 ZZ   0.000002  -0.000086   0.000005   0.000002  -0.000003
   21  C   1 XY  -0.000005  -0.000148  -0.000006   0.000000  -0.000001
   22  C   1 XZ   0.000001   0.000022  -0.000001  -0.000003   0.000002
   23  C   1 YZ   0.000000  -0.000022   0.000002   0.000001   0.000005
   24  C   2  S   0.000000   0.000000   0.000000   0.000000   0.000000
   25  C   2  S   0.000000   0.000002   0.000000   0.000000  -0.000001
   26  C   2  X   0.000000   0.000000   0.000000   0.000001   0.000001
   27  C   2  Y  -0.000002  -0.000005   0.000000   0.000000   0.000001
   28  C   2  Z   0.000002  -0.000001   0.000001  -0.000001   0.000000
   29  C   2  S  -0.000008  -0.000027  -0.000003  -0.000004   0.000022
   30  C   2  X   0.000002   0.000004  -0.000002  -0.000004  -0.000004
   31  C   2  Y   0.000009   0.000025  -0.000001   0.000002  -0.000003
   32  C   2  Z  -0.000009   0.000006  -0.000004   0.000004  -0.000001
   33  C   2  S   0.000033   0.000194   0.000026   0.000013  -0.000196
   34  C   2  X   0.000154   0.000047  -0.000010  -0.000024  -0.000066
   35  C   2  Y   0.000099  -0.000230  -0.000001  -0.000058  -0.000020
   36  C   2  Z   0.000114  -0.000038   0.000016  -0.000018  -0.000093
   37  C   2  S  -0.003049  -0.004413   0.003157   0.001408   0.002416
   38  C   2  X   0.002986  -0.000892   0.000834   0.000578  -0.000277
   39  C   2  Y   0.002665  -0.000222   0.000679   0.000248  -0.000799
   40  C   2  Z  -0.000300  -0.001191   0.000365   0.000069   0.000342
   41  C   2 XX  -0.000001   0.000003   0.000000  -0.000001  -0.000002
   42  C   2 YY   0.000001  -0.000005   0.000000   0.000000   0.000004
   43  C   2 ZZ   0.000000   0.000002  -0.000001   0.000002  -0.000002
   44  C   2 XY   0.000004   0.000003   0.000001   0.000000  -0.000005
   45  C   2 XZ   0.000005   0.000000  -0.000002  -0.000001  -0.000004
   46  C   2 YZ   0.000002  -0.000001  -0.000001  -0.000001  -0.000003
   47  H   3  S   0.000001   0.000007   0.000000   0.000000  -0.000002
   48  H   3  S   0.000006  -0.000069  -0.000005  -0.000010   0.000025
   49  H   3  S   0.000328   0.000001   0.000107  -0.000117  -0.000291
   50  H   3  S  -0.000323  -0.000343  -0.000127  -0.000082   0.000249
   51  H   4  S  -0.000002  -0.000004   0.000001   0.000000  -0.000001
   52  H   4  S  -0.000009   0.000039  -0.000005   0.000003   0.000003
   53  H   4  S   0.000200   0.000019   0.000024  -0.000014  -0.000131
   54  H   4  S  -0.000578   0.000143  -0.000098   0.000043   0.000069
   55  C   5  S   0.000000   0.000000   0.000000   0.000000   0.000000
   56  C   5  S  -0.000001   0.000001  -0.000001  -0.000001   0.000001
   57  C   5  X  -0.000001   0.000002   0.000000   0.000000   0.000000
   58  C   5  Y   0.000001   0.000001   0.000000   0.000000  -0.000001
   59  C   5  Z  -0.000001   0.000001   0.000001   0.000001   0.000000
   60  C   5  S   0.000008  -0.000005   0.000013   0.000018  -0.000014
   61  C   5  X   0.000005  -0.000011   0.000000   0.000000  -0.000001
   62  C   5  Y  -0.000006  -0.000003   0.000001  -0.000003   0.000006
   63  C   5  Z   0.000006  -0.000004  -0.000003  -0.000003  -0.000002
   64  C   5  S   0.000069  -0.000077  -0.000069  -0.000180   0.000088
   65  C   5  X   0.000015  -0.000015  -0.000067  -0.000014   0.000034
   66  C   5  Y   0.000064   0.000000   0.000004   0.000022  -0.000006
   67  C   5  Z  -0.000112   0.000142  -0.000036   0.000019   0.000098
   68  C   5  S   0.004288   0.002466  -0.000157  -0.001402  -0.001836
   69  C   5  X   0.001488  -0.000393   0.000094  -0.000156  -0.000738
   70  C   5  Y   0.002043  -0.000692   0.000036   0.000117  -0.000174
   71  C   5  Z  -0.001491   0.000801  -0.000465  -0.000474   0.000332
   72  C   5 XX   0.000000  -0.000004  -0.000001  -0.000002  -0.000001
   73  C   5 YY   0.000001   0.000002   0.000001   0.000000   0.000001
   74  C   5 ZZ  -0.000001   0.000002   0.000000   0.000001   0.000000
   75  C   5 XY   0.000000   0.000000   0.000000   0.000001   0.000001
   76  C   5 XZ  -0.000001  -0.000001  -0.000002   0.000001  -0.000001
   77  C   5 YZ  -0.000002   0.000000   0.000002   0.000001   0.000001
   78  H   6  S   0.000001  -0.000003   0.000001  -0.000003  -0.000001
   79  H   6  S  -0.000013   0.000034  -0.000011   0.000027   0.000010
   80  H   6  S  -0.000045   0.000051   0.000004  -0.000004   0.000037
   81  H   6  S   0.000119  -0.000103  -0.000052  -0.000081  -0.000028
   82  C   7  S   0.000000   0.000001   0.000000   0.000000   0.000000
   83  C   7  S  -0.000001  -0.000001   0.000001   0.000001   0.000001
   84  C   7  X  -0.000002  -0.000002   0.000000   0.000000   0.000000
   85  C   7  Y  -0.000001   0.000002   0.000001  -0.000001   0.000001
   86  C   7  Z   0.000001   0.000002   0.000002  -0.000002   0.000000
   87  C   7  S   0.000018   0.000015  -0.000007  -0.000014  -0.000005
   88  C   7  X   0.000006   0.000015  -0.000002  -0.000005   0.000001
   89  C   7  Y   0.000008  -0.000011  -0.000007   0.000007  -0.000006
   90  C   7  Z  -0.000006  -0.000009  -0.000010   0.000008   0.000000
   91  C   7  S  -0.000059  -0.000045  -0.000059   0.000208  -0.000051
   92  C   7  X  -0.000086  -0.000113  -0.000019   0.000063   0.000001
   93  C   7  Y  -0.000081   0.000064   0.000035  -0.000028  -0.000030
   94  C   7  Z  -0.000004   0.000040  -0.000002  -0.000061   0.000003
   95  C   7  S   0.001891  -0.003148  -0.000467   0.001366   0.000680
   96  C   7  X  -0.000530   0.000040   0.000056  -0.000021  -0.000009
   97  C   7  Y   0.000170  -0.000392  -0.000022   0.000390   0.000211
   98  C   7  Z   0.000072  -0.000086  -0.000057   0.000163  -0.000063
   99  C   7 XX   0.000001  -0.000007   0.000000   0.000003   0.000000
  100  C   7 YY  -0.000001   0.000005   0.000001   0.000000   0.000000
  101  C   7 ZZ   0.000000   0.000002   0.000000  -0.000003   0.000000
  102  C   7 XY   0.000000   0.000000  -0.000001  -0.000002   0.000000
  103  C   7 XZ   0.000000  -0.000005   0.000000  -0.000002   0.000000
  104  C   7 YZ  -0.000002  -0.000005  -0.000001  -0.000002   0.000000
  105  H   8  S  -0.000001   0.000008   0.000001   0.000002   0.000000
  106  H   8  S   0.000020  -0.000017  -0.000009  -0.000013  -0.000001
  107  H   8  S  -0.000064   0.000546   0.000074  -0.000412  -0.000073
  108  H   8  S  -0.000199   0.000177  -0.000253   0.000184   0.000133
  109  H   9  S   0.000001   0.000001  -0.000001   0.000002   0.000000
  110  H   9  S  -0.000013  -0.000015   0.000005  -0.000016   0.000000
  111  H   9  S  -0.000121   0.000001   0.000003  -0.000028  -0.000011
  112  H   9  S  -0.000021  -0.000026   0.000158   0.000063  -0.000016
  113  C  10  S   0.000000   0.000001   0.000000   0.000000   0.000000
  114  C  10  S   0.000000   0.000001   0.000002   0.000001   0.000001
  115  C  10  X   0.000000  -0.000005   0.000000   0.000001   0.000000
  116  C  10  Y   0.000001  -0.000005   0.000001   0.000000  -0.000001
  117  C  10  Z   0.000002   0.000003  -0.000001   0.000000  -0.000001
  118  C  10  S  -0.000009  -0.000018  -0.000025  -0.000008  -0.000010
  119  C  10  X   0.000003   0.000005   0.000002  -0.000008  -0.000001
  120  C  10  Y  -0.000003   0.000012  -0.000003  -0.000001   0.000003
  121  C  10  Z  -0.000009  -0.000012   0.000007  -0.000003   0.000003
  122  C  10  S   0.000150   0.000254   0.000208   0.000030   0.000090
  123  C  10  X   0.000094  -0.000076   0.000087   0.000091  -0.000015
  124  C  10  Y   0.000068   0.000145   0.000112  -0.000011   0.000042
  125  C  10  Z  -0.000051   0.000014  -0.000104   0.000098  -0.000015
  126  C  10  S  -0.001132   0.010775   0.002447   0.003377  -0.001764
  127  C  10  X   0.001431   0.001318  -0.000404   0.001084  -0.000657
  128  C  10  Y   0.000192   0.000804   0.000487   0.000699  -0.000232
  129  C  10  Z   0.000469  -0.002276  -0.000981  -0.000245  -0.000170
  130  C  10 XX   0.000001  -0.000001   0.000004   0.000000   0.000000
  131  C  10 YY  -0.000002   0.000007  -0.000002   0.000000   0.000003
  132  C  10 ZZ   0.000000  -0.000006  -0.000001   0.000001  -0.000003
  133  C  10 XY   0.000001   0.000022   0.000002   0.000003   0.000001
  134  C  10 XZ  -0.000002  -0.000004   0.000001   0.000001   0.000001
  135  C  10 YZ   0.000000   0.000002   0.000000   0.000000   0.000000
  136  H  11  S   0.000001   0.000004  -0.000003   0.000002   0.000001
  137  H  11  S   0.000002  -0.000011   0.000024  -0.000027  -0.000006
  138  H  11  S   0.000047   0.000076   0.000005  -0.000030   0.000056
  139  H  11  S   0.000015   0.000119   0.000208   0.000102   0.000031
  140  C  12  S   0.000000   0.000000   0.000000   0.000000   0.000000
  141  C  12  S   0.000000  -0.000002   0.000000   0.000000   0.000000
  142  C  12  X   0.000000   0.000001   0.000001   0.000000  -0.000001
  143  C  12  Y  -0.000001   0.000003   0.000000   0.000000  -0.000001
  144  C  12  Z   0.000001  -0.000001   0.000001   0.000000   0.000000
  145  C  12  S   0.000002   0.000026   0.000003  -0.000002   0.000004
  146  C  12  X   0.000003  -0.000002  -0.000005   0.000003   0.000003
  147  C  12  Y   0.000004  -0.000019   0.000002   0.000001   0.000003
  148  C  12  Z  -0.000005   0.000008  -0.000006   0.000001   0.000002
  149  C  12  S   0.000037  -0.000265  -0.000065   0.000043  -0.000087
  150  C  12  X  -0.000075  -0.000023  -0.000041   0.000028  -0.000086
  151  C  12  Y  -0.000065   0.000168   0.000030  -0.000076   0.000014
  152  C  12  Z  -0.000001  -0.000024   0.000017  -0.000033   0.000037
  153  C  12  S   0.002784  -0.004318  -0.001301   0.000247   0.000038
  154  C  12  X  -0.001498   0.000598  -0.000479   0.000571  -0.000171
  155  C  12  Y  -0.002810   0.003326   0.000210   0.000266   0.000397
  156  C  12  Z   0.000500   0.000682  -0.000189  -0.000269   0.000367
  157  C  12 XX  -0.000001  -0.000001  -0.000002   0.000001   0.000000
  158  C  12 YY   0.000001   0.000001   0.000001  -0.000001   0.000001
  159  C  12 ZZ   0.000000   0.000000   0.000001   0.000000  -0.000001
  160  C  12 XY   0.000000  -0.000003   0.000001  -0.000001   0.000003
  161  C  12 XZ  -0.000001   0.000003  -0.000001  -0.000001   0.000001
  162  C  12 YZ   0.000000  -0.000003  -0.000001   0.000001  -0.000001
  163  C  13  S   0.000000   0.000000   0.000000   0.000000   0.000000
  164  C  13  S   0.000000   0.000000   0.000000   0.000000   0.000000
  165  C  13  X   0.000000  -0.000002   0.000000   0.000000   0.000000
  166  C  13  Y   0.000000   0.000000   0.000000  -0.000001   0.000000
  167  C  13  Z   0.000000   0.000001   0.000000   0.000000   0.000000
  168  C  13  S   0.000004  -0.000001  -0.000002   0.000000   0.000001
  169  C  13  X  -0.000001   0.000011   0.000002  -0.000002   0.000001
  170  C  13  Y  -0.000002   0.000002   0.000000   0.000002  -0.000001
  171  C  13  Z   0.000000  -0.000003   0.000001   0.000001   0.000000
  172  C  13  S  -0.000093   0.000127   0.000007  -0.000026  -0.000022
  173  C  13  X  -0.000042   0.000037  -0.000004  -0.000012  -0.000008
  174  C  13  Y  -0.000013   0.000001  -0.000012  -0.000003  -0.000013
  175  C  13  Z   0.000013  -0.000011  -0.000006   0.000011  -0.000001
  176  C  13  S  -0.002295   0.003487  -0.000113   0.001066  -0.000388
  177  C  13  X  -0.000427   0.000852  -0.000020   0.000273  -0.000128
  178  C  13  Y  -0.000100   0.000064  -0.000106   0.000057  -0.000003
  179  C  13  Z   0.000010  -0.000108  -0.000083   0.000032   0.000055
  180  C  13 XX   0.000000   0.000003   0.000001   0.000000   0.000000
  181  C  13 YY   0.000000  -0.000001  -0.000001   0.000001   0.000000
  182  C  13 ZZ   0.000000  -0.000001   0.000000  -0.000001   0.000000
  183  C  13 XY   0.000000   0.000000  -0.000001   0.000001  -0.000001
  184  C  13 XZ   0.000000   0.000000   0.000000   0.000001   0.000000
  185  C  13 YZ   0.000000  -0.000001   0.000000   0.000000   0.000000
  186  H  14  S  -0.000001   0.000001   0.000000  -0.000001   0.000000
  187  H  14  S   0.000009  -0.000006  -0.000002   0.000002  -0.000002
  188  H  14  S  -0.000094   0.000010  -0.000029  -0.000028   0.000022
  189  H  14  S   0.000051  -0.000076  -0.000150  -0.000011   0.000038
  190  H  15  S  -0.000001   0.000002   0.000000   0.000000   0.000000
  191  H  15  S   0.000008  -0.000014   0.000001   0.000000  -0.000001
  192  H  15  S  -0.000087   0.000056  -0.000011   0.000006   0.000016
  193  H  15  S  -0.000144   0.000150  -0.000035   0.000086  -0.000030
  194  H  16  S  -0.000001  -0.000002   0.000001  -0.000001   0.000000
  195  H  16  S   0.000009   0.000010  -0.000006   0.000005   0.000005
  196  H  16  S  -0.000099  -0.000061   0.000015  -0.000046  -0.000013
  197  H  16  S   0.000016   0.000057   0.000125  -0.000021  -0.000059
  198  C  17  S   0.000000   0.000000   0.000000   0.000000   0.000000
  199  C  17  S   0.000000   0.000001   0.000000   0.000000   0.000001
  200  C  17  X   0.000000   0.000001   0.000000   0.000000  -0.000001
  201  C  17  Y   0.000000   0.000001   0.000000   0.000000   0.000000
  202  C  17  Z   0.000000   0.000002   0.000000   0.000000   0.000001
  203  C  17  S   0.000004  -0.000011   0.000005  -0.000002  -0.000009
  204  C  17  X  -0.000001  -0.000007   0.000000  -0.000002   0.000002
  205  C  17  Y  -0.000002  -0.000006  -0.000001  -0.000001   0.000000
  206  C  17  Z   0.000000  -0.000007   0.000001  -0.000002  -0.000003
  207  C  17  S   0.000028   0.000000  -0.000022   0.000041   0.000068
  208  C  17  X   0.000025   0.000076   0.000006   0.000011   0.000040
  209  C  17  Y   0.000005   0.000017   0.000023  -0.000019   0.000019
  210  C  17  Z  -0.000016   0.000088  -0.000011   0.000019   0.000011
  211  C  17  S   0.001766  -0.002772   0.000147  -0.000039  -0.000537
  212  C  17  X   0.000430  -0.000074   0.000042   0.000016   0.000039
  213  C  17  Y  -0.000068   0.000629  -0.000116  -0.000003   0.000177
  214  C  17  Z  -0.000247   0.000133   0.000166   0.000041  -0.000002
  215  C  17 XX  -0.000001   0.000001   0.000000   0.000000   0.000001
  216  C  17 YY   0.000000   0.000000   0.000000   0.000001  -0.000001
  217  C  17 ZZ   0.000001  -0.000001   0.000000  -0.000001   0.000000
  218  C  17 XY   0.000000  -0.000002   0.000000   0.000000   0.000001
  219  C  17 XZ   0.000000  -0.000003   0.000000   0.000000  -0.000001
  220  C  17 YZ   0.000000   0.000000   0.000000   0.000000  -0.000001
  221  H  18  S   0.000000  -0.000003   0.000000   0.000000   0.000003
  222  H  18  S   0.000003   0.000015   0.000000  -0.000002  -0.000026
  223  H  18  S  -0.000112  -0.000162  -0.000048  -0.000023  -0.000078
  224  H  18  S  -0.000539  -0.000450   0.000223   0.000054  -0.000170
  225  H  19  S   0.000000   0.000004  -0.000002   0.000000   0.000001
  226  H  19  S  -0.000003  -0.000030   0.000014  -0.000006  -0.000012
  227  H  19  S   0.000065  -0.000033  -0.000030  -0.000027   0.000007
  228  H  19  S   0.000145  -0.000053  -0.000173  -0.000020   0.000007
  229  H  20  S  -0.000001  -0.000001   0.000000   0.000000   0.000000
  230  H  20  S   0.000003   0.000019  -0.000002   0.000001  -0.000002
  231  H  20  S   0.000051   0.000035   0.000009   0.000006   0.000015
  232  H  20  S   0.000231   0.000061   0.000065  -0.000001   0.000036
  233  C  21  S   0.000001   0.000001   0.000000   0.000000  -0.000001
  234  C  21  S  -0.000002  -0.000001   0.000001   0.000001   0.000003
  235  C  21  X   0.000001   0.000002   0.000003   0.000000   0.000007
  236  C  21  Y  -0.000002   0.000004   0.000002   0.000001   0.000010
  237  C  21  Z  -0.000002  -0.000005   0.000002   0.000000  -0.000001
  238  C  21  S   0.000049   0.000016   0.000001  -0.000012  -0.000042
  239  C  21  X  -0.000006  -0.000004  -0.000014  -0.000004  -0.000016
  240  C  21  Y   0.000015  -0.000017  -0.000011  -0.000003  -0.000007
  241  C  21  Z   0.000008   0.000006  -0.000009   0.000002   0.000002
  242  C  21  S  -0.000377  -0.000078  -0.000042   0.000060   0.000329
  243  C  21  X  -0.000006  -0.000177  -0.000036   0.000106   0.000112
  244  C  21  Y  -0.000306   0.000035  -0.000055   0.000055   0.000172
  245  C  21  Z   0.000037   0.000169   0.000002  -0.000099   0.000037
  246  C  21  S  -0.000604   0.015725   0.005292   0.006893   0.003218
  247  C  21  X  -0.003221  -0.002686   0.001259   0.000881   0.001050
  248  C  21  Y  -0.003298  -0.001468  -0.001751  -0.001474   0.000864
  249  C  21  Z   0.005737   0.001833   0.005316   0.002213  -0.000905
  250  C  21 XX  -0.000001  -0.000009   0.000000   0.000001  -0.000002
  251  C  21 YY  -0.000001  -0.000007   0.000000   0.000003   0.000001
  252  C  21 ZZ   0.000002   0.000016   0.000000  -0.000004   0.000002
  253  C  21 XY  -0.000009   0.000013   0.000000  -0.000002   0.000000
  254  C  21 XZ   0.000002  -0.000013  -0.000003   0.000001   0.000001
  255  C  21 YZ   0.000000  -0.000004  -0.000002   0.000003   0.000001
  256  C  22  S   0.000001   0.000001   0.000000   0.000000   0.000000
  257  C  22  S  -0.000003  -0.000001   0.000000   0.000000   0.000001
  258  C  22  X  -0.000001   0.000001   0.000005  -0.000001  -0.000001
  259  C  22  Y   0.000001   0.000002  -0.000001   0.000002   0.000001
  260  C  22  Z  -0.000001   0.000008  -0.000002   0.000001   0.000000
  261  C  22  S   0.000033  -0.000003   0.000016  -0.000003  -0.000011
  262  C  22  X   0.000004  -0.000006  -0.000022   0.000003   0.000004
  263  C  22  Y  -0.000003  -0.000004   0.000004  -0.000007  -0.000004
  264  C  22  Z   0.000001  -0.000025   0.000009  -0.000007   0.000001
  265  C  22  S  -0.000294   0.000186  -0.000306   0.000140   0.000166
  266  C  22  X  -0.000084  -0.000099  -0.000067  -0.000028  -0.000017
  267  C  22  Y   0.000084   0.000017  -0.000010  -0.000033  -0.000050
  268  C  22  Z   0.000128  -0.000084   0.000037  -0.000004  -0.000050
  269  C  22  S  -0.001428  -0.000836  -0.003654  -0.001116   0.001795
  270  C  22  X  -0.000149   0.000315   0.000006   0.000017   0.000028
  271  C  22  Y   0.000244   0.000251   0.000501   0.000142  -0.000088
  272  C  22  Z   0.000338   0.000024   0.001074   0.000320  -0.000415
  273  C  22 XX   0.000000  -0.000011  -0.000005   0.000000   0.000002
  274  C  22 YY   0.000003  -0.000010   0.000001   0.000003  -0.000002
  275  C  22 ZZ  -0.000002   0.000021   0.000005  -0.000003   0.000000
  276  C  22 XY   0.000001   0.000011  -0.000003   0.000000  -0.000001
  277  C  22 XZ   0.000005   0.000006   0.000000   0.000000   0.000000
  278  C  22 YZ  -0.000003   0.000011   0.000000   0.000001   0.000004
  279  H  23  S  -0.000001  -0.000002  -0.000010  -0.000001   0.000002
  280  H  23  S   0.000024   0.000032   0.000086   0.000002  -0.000019
  281  H  23  S  -0.000076   0.000542   0.000288   0.000008   0.000056
  282  H  23  S  -0.000027  -0.000298  -0.000330  -0.000048  -0.000008
  283  H  24  S  -0.000001   0.000000  -0.000001  -0.000001   0.000003
  284  H  24  S   0.000010   0.000020   0.000011   0.000000  -0.000023
  285  H  24  S   0.000015   0.000227   0.000174   0.000008   0.000037
  286  H  24  S  -0.000044  -0.000187  -0.000225  -0.000160   0.000063
  287  H  25  S   0.000001   0.000004   0.000000   0.000002   0.000002
  288  H  25  S   0.000002   0.000008   0.000003  -0.000011  -0.000014
  289  H  25  S  -0.000153   0.000186   0.000240   0.000077   0.000004
  290  H  25  S  -0.000136   0.000349   0.000025  -0.000017   0.000005
  291  O  26  S   0.000002   0.551481  -0.001106   0.000000   0.000000
  292  O  26  S   0.000001   0.471727  -0.000947   0.000000   0.000000
  293  O  26  X  -0.000001  -0.000934   0.000003  -0.000001   0.000000
  294  O  26  Y   0.000000   0.001026   0.000000   0.000002   0.000000
  295  O  26  Z  -0.000001  -0.000173   0.000000   0.000002   0.000000
  296  O  26  S   0.000011   0.005528  -0.000001  -0.000002  -0.000003
  297  O  26  X   0.000003   0.000424   0.000001   0.000004  -0.000001
  298  O  26  Y   0.000001  -0.000452  -0.000001  -0.000006  -0.000001
  299  O  26  Z   0.000004   0.000068   0.000001  -0.000010  -0.000001
  300  O  26  S  -0.000069  -0.001622  -0.000067   0.000052   0.000026
  301  O  26  X  -0.000024  -0.000287  -0.000033  -0.000029   0.000001
  302  O  26  Y  -0.000026   0.000221  -0.000020   0.000033   0.000021
  303  O  26  Z  -0.000019   0.000001  -0.000016   0.000042   0.000004
  304  O  26  S  -0.000226   0.006537  -0.000105  -0.000090   0.000198
  305  O  26  X   0.000095   0.000390  -0.000129  -0.000290   0.000036
  306  O  26  Y   0.000008   0.000666  -0.000020   0.000172   0.000078
  307  O  26  Z  -0.000040  -0.000900   0.000038   0.000324   0.000017
  308  O  26 XX   0.000001   0.000001   0.000001   0.000000  -0.000001
  309  O  26 YY  -0.000001  -0.000002   0.000000   0.000001   0.000001
  310  O  26 ZZ   0.000000   0.000001  -0.000001  -0.000001   0.000000
  311  O  26 XY  -0.000001   0.000009   0.000000   0.000001   0.000000
  312  O  26 XZ   0.000000  -0.000001   0.000001   0.000002   0.000000
  313  O  26 YZ  -0.000001   0.000004   0.000000  -0.000001   0.000000
  314  H  27  S  -0.000004   0.000011  -0.000003  -0.000001   0.000003
  315  H  27  S  -0.000003  -0.000029   0.000002   0.000016  -0.000033
  316  H  27  S   0.000079   0.000964  -0.000530  -0.000707  -0.000122
  317  H  27  S   0.007261   0.004080   0.003938  -0.001956  -0.004284
  318  O  28  S   0.000298  -0.000005  -0.000005   0.000000   0.000056
  319  O  28  S   0.000254  -0.000005  -0.000003   0.000000   0.000077
  320  O  28  X  -0.000014   0.000001   0.000002   0.000000  -0.000024
  321  O  28  Y  -0.000006  -0.000003  -0.000001   0.000000  -0.000006
  322  O  28  Z   0.000009   0.000001   0.000002   0.000000   0.000020
  323  O  28  S   0.000011   0.000002  -0.000012   0.000002  -0.000100
  324  O  28  X   0.000018  -0.000002  -0.000007   0.000000  -0.000248
  325  O  28  Y   0.000018   0.000009   0.000003  -0.000001  -0.000135
  326  O  28  Z   0.000000  -0.000001  -0.000005  -0.000001   0.000173
  327  O  28  S  -0.000062  -0.000075   0.000030  -0.000010  -0.000267
  328  O  28  X  -0.000099   0.000015   0.000011  -0.000002   0.000078
  329  O  28  Y  -0.000101  -0.000035  -0.000023   0.000012   0.000133
  330  O  28  Z   0.000001  -0.000014  -0.000003   0.000008  -0.000026
  331  O  28  S   0.001903   0.000698  -0.001099  -0.000307   0.000991
  332  O  28  X   0.000492   0.000071  -0.000238  -0.000089   0.000211
  333  O  28  Y  -0.000218  -0.000478   0.000087   0.000003  -0.000076
  334  O  28  Z  -0.000211   0.000412   0.000025   0.000050   0.000073
  335  O  28 XX   0.000005  -0.000001   0.000001   0.000001  -0.000056
  336  O  28 YY  -0.000004   0.000003   0.000000  -0.000001   0.000049
  337  O  28 ZZ  -0.000002  -0.000001  -0.000001   0.000000   0.000007
  338  O  28 XY   0.000010   0.000000  -0.000001  -0.000001  -0.000070
  339  O  28 XZ  -0.000006   0.000000   0.000000   0.000000   0.000098
  340  O  28 YZ  -0.000007   0.000000   0.000000   0.000000   0.000059
  341  N  29  S   0.000029   0.000000   0.000000   0.000013  -0.557961
  342  N  29  S  -0.000055  -0.000001   0.000001   0.000011  -0.468303
  343  N  29  X   0.000015  -0.000001   0.000001   0.000000   0.000233
  344  N  29  Y  -0.000014  -0.000001  -0.000001   0.000001   0.000150
  345  N  29  Z  -0.000021   0.000000   0.000001   0.000001  -0.000116
  346  N  29  S   0.000308   0.000010  -0.000009  -0.000003  -0.003994
  347  N  29  X   0.000213   0.000003  -0.000003  -0.000001  -0.000215
  348  N  29  Y  -0.000254   0.000002   0.000004  -0.000003  -0.000136
  349  N  29  Z  -0.000343   0.000002  -0.000006  -0.000002   0.000114
  350  N  29  S  -0.000428  -0.000092  -0.000037   0.000040   0.000380
  351  N  29  X  -0.000201  -0.000026   0.000006  -0.000002   0.000166
  352  N  29  Y   0.000149   0.000027   0.000060   0.000019   0.000029
  353  N  29  Z   0.000315  -0.000006   0.000062   0.000019  -0.000051
  354  N  29  S  -0.004683   0.000715   0.002411  -0.000171  -0.003348
  355  N  29  X  -0.001021  -0.000187   0.000183  -0.000154  -0.000222
  356  N  29  Y   0.002235  -0.000331  -0.000770   0.000113   0.000696
  357  N  29  Z   0.000003  -0.000098  -0.000002  -0.000114  -0.000522
  358  N  29 XX  -0.000037   0.000002  -0.000001   0.000000   0.000119
  359  N  29 YY  -0.000045  -0.000002   0.000000   0.000001  -0.000152
  360  N  29 ZZ   0.000082   0.000000   0.000000  -0.000001   0.000033
  361  N  29 XY  -0.000127  -0.000002  -0.000002   0.000001   0.000001
  362  N  29 XZ  -0.000118  -0.000001   0.000005   0.000000   0.000101
  363  N  29 YZ   0.000147   0.000000  -0.000003  -0.000001  -0.000201
  364  O  30  S   0.551368  -0.000002  -0.000018   0.000000   0.000123
  365  O  30  S   0.471584  -0.000002  -0.000015   0.000000   0.000164
  366  O  30  X  -0.001011   0.000000   0.000001   0.000000   0.000049
  367  O  30  Y   0.001083   0.000000   0.000000   0.000000  -0.000057
  368  O  30  Z   0.001568   0.000001   0.000003   0.000000  -0.000076
  369  O  30  S   0.005487   0.000004  -0.000007  -0.000002  -0.000243
  370  O  30  X   0.000468  -0.000001  -0.000003   0.000000   0.000134
  371  O  30  Y  -0.000524   0.000000  -0.000001   0.000001  -0.000187
  372  O  30  Z  -0.000712  -0.000005  -0.000008   0.000001  -0.000231
  373  O  30  S  -0.001334  -0.000008   0.000027   0.000018   0.000018
  374  O  30  X  -0.000347  -0.000002  -0.000013  -0.000007  -0.000035
  375  O  30  Y   0.000455   0.000016   0.000027  -0.000005   0.000010
  376  O  30  Z   0.000457   0.000018   0.000028  -0.000001   0.000060
  377  O  30  S   0.006795  -0.000128  -0.001240  -0.000018   0.000622
  378  O  30  X  -0.000184   0.000149  -0.000037   0.000023   0.000188
  379  O  30  Y  -0.000743  -0.000025  -0.000049   0.000018  -0.000074
  380  O  30  Z   0.000999   0.000034  -0.000210   0.000034  -0.000059
  381  O  30 XX   0.000022  -0.000001  -0.000002   0.000000   0.000033
  382  O  30 YY   0.000074  -0.000001  -0.000001   0.000000   0.000011
  383  O  30 ZZ  -0.000096   0.000002   0.000003   0.000000  -0.000044
  384  O  30 XY   0.000159  -0.000001  -0.000003   0.000000   0.000079
  385  O  30 XZ   0.000020   0.000000  -0.000001   0.000000   0.000059
  386  O  30 YZ  -0.000096   0.000000   0.000000  -0.000001  -0.000100
  387  O  31  S   0.012104  -0.000001  -0.000007   0.000000   0.000131
  388  O  31  S   0.010349  -0.000001  -0.000006   0.000000   0.000172
  389  O  31  X  -0.000014  -0.000001   0.000001   0.000000   0.000021
  390  O  31  Y  -0.000028   0.000001   0.000000   0.000000   0.000107
  391  O  31  Z   0.000000  -0.000001   0.000002   0.000000   0.000033
  392  O  31  S   0.000132  -0.000002   0.000002   0.000001  -0.000231
  393  O  31  X   0.000001   0.000002  -0.000002   0.000000   0.000046
  394  O  31  Y  -0.000030  -0.000003  -0.000001   0.000001   0.000304
  395  O  31  Z  -0.000016   0.000003  -0.000005   0.000000   0.000100
  396  O  31  S  -0.000037   0.000017  -0.000032  -0.000015  -0.000081
  397  O  31  X   0.000005  -0.000003   0.000008  -0.000001  -0.000029
  398  O  31  Y   0.000052  -0.000001   0.000033   0.000005  -0.000061
  399  O  31  Z   0.000010  -0.000009   0.000007   0.000002  -0.000003
  400  O  31  S  -0.000060   0.000048  -0.000448   0.000032   0.000872
  401  O  31  X   0.000267   0.000001  -0.000100   0.000026   0.000097
  402  O  31  Y  -0.000237   0.000041   0.000198  -0.000020  -0.000208
  403  O  31  Z   0.000134   0.000007  -0.000075   0.000026   0.000089
  404  O  31 XX  -0.000014   0.000001   0.000000   0.000000   0.000071
  405  O  31 YY   0.000019   0.000000  -0.000001   0.000000  -0.000122
  406  O  31 ZZ  -0.000004  -0.000001   0.000001   0.000000   0.000050
  407  O  31 XY  -0.000003   0.000000   0.000000   0.000000  -0.000025
  408  O  31 XZ   0.000004   0.000000   0.000000   0.000000  -0.000041
  409  O  31 YZ   0.000018   0.000001   0.000001   0.000000  -0.000071
  410  C  32  S   0.000000   0.000000   0.000001   0.000000   0.000000
  411  C  32  S   0.000002   0.000000   0.000039   0.000000   0.000000
  412  C  32  X  -0.000001   0.000005   0.000013   0.000000  -0.000001
  413  C  32  Y   0.000001   0.000003  -0.000015   0.000000   0.000000
  414  C  32  Z   0.000003  -0.000002  -0.000005   0.000002   0.000000
  415  C  32  S  -0.000028  -0.000007  -0.000131  -0.000022   0.000002
  416  C  32  X   0.000007  -0.000023   0.000216   0.000000   0.000005
  417  C  32  Y  -0.000009  -0.000016  -0.000199  -0.000005   0.000001
  418  C  32  Z  -0.000011   0.000013  -0.000001  -0.000015  -0.000007
  419  C  32  S   0.000273   0.000148   0.000095   0.000246   0.000020
  420  C  32  X   0.000057   0.000216  -0.000105  -0.000081  -0.000022
  421  C  32  Y   0.000179   0.000135   0.000184  -0.000120   0.000067
  422  C  32  Z   0.000099  -0.000145  -0.000190   0.000026   0.000146
  423  C  32  S   0.017417   0.008768   0.020685  -0.001105   0.011017
  424  C  32  X  -0.000281  -0.000667  -0.005806  -0.000958   0.000636
  425  C  32  Y  -0.002536  -0.000759  -0.004909  -0.001267   0.000189
  426  C  32  Z  -0.002288  -0.003100  -0.003931   0.000531  -0.002599
  427  C  32 XX   0.000000   0.000007  -0.000044  -0.000004   0.000001
  428  C  32 YY   0.000000  -0.000002  -0.000036   0.000001   0.000001
  429  C  32 ZZ   0.000000  -0.000005   0.000080   0.000003  -0.000001
  430  C  32 XY   0.000000   0.000008   0.000149   0.000001  -0.000001
  431  C  32 XZ   0.000002  -0.000001   0.000023   0.000002  -0.000003
  432  C  32 YZ  -0.000006   0.000001  -0.000017   0.000005   0.000001
  433  C  33  S   0.000000   0.000000   0.000000   0.000000   0.000000
  434  C  33  S   0.000002   0.000000  -0.000001   0.000001   0.000000
  435  C  33  X   0.000000   0.000000  -0.000001   0.000001   0.000001
  436  C  33  Y  -0.000001   0.000000  -0.000005   0.000001  -0.000001
  437  C  33  Z   0.000001  -0.000001   0.000001   0.000000   0.000001
  438  C  33  S  -0.000028  -0.000003   0.000010  -0.000020   0.000001
  439  C  33  X   0.000003  -0.000002   0.000006  -0.000004  -0.000003
  440  C  33  Y   0.000004  -0.000002   0.000023  -0.000003   0.000002
  441  C  33  Z  -0.000004   0.000005  -0.000004   0.000000  -0.000005
  442  C  33  S   0.000268   0.000043  -0.000031   0.000163   0.000017
  443  C  33  X  -0.000119  -0.000050  -0.000050  -0.000040  -0.000039
  444  C  33  Y   0.000047  -0.000008  -0.000188  -0.000001  -0.000034
  445  C  33  Z   0.000165   0.000005   0.000088   0.000081   0.000037
  446  C  33  S   0.006480  -0.003208   0.001422  -0.001706  -0.000644
  447  C  33  X  -0.000527   0.001027  -0.000865  -0.000528   0.000541
  448  C  33  Y   0.000971   0.000673  -0.000488  -0.000813   0.000291
  449  C  33  Z   0.001303  -0.000439   0.000767  -0.000131   0.000122
  450  C  33 XX   0.000002   0.000001  -0.000003   0.000002   0.000002
  451  C  33 YY  -0.000001  -0.000001   0.000004  -0.000005   0.000000
  452  C  33 ZZ  -0.000001   0.000000  -0.000002   0.000002  -0.000001
  453  C  33 XY  -0.000003  -0.000001  -0.000003   0.000004  -0.000001
  454  C  33 XZ  -0.000004  -0.000002  -0.000001  -0.000004  -0.000001
  455  C  33 YZ   0.000002  -0.000001   0.000000  -0.000002   0.000000
  456  H  34  S  -0.000005   0.000000  -0.000006   0.000002  -0.000001
  457  H  34  S   0.000025   0.000001   0.000049  -0.000021   0.000008
  458  H  34  S   0.000222  -0.000104   0.000026   0.000266   0.000130
  459  H  34  S   0.000414   0.000082   0.000247  -0.000173   0.000114
  460  H  35  S  -0.000003  -0.000001   0.000004   0.000000   0.000000
  461  H  35  S   0.000016   0.000003  -0.000038  -0.000001  -0.000002
  462  H  35  S   0.000021  -0.000018   0.000019   0.000123   0.000041
  463  H  35  S   0.000092   0.000075  -0.000235  -0.000023   0.000004
  464  C  36  S   0.000000   0.000000   0.000000   0.000000   0.000000
  465  C  36  S   0.000001   0.000001  -0.000001  -0.000001   0.000001
  466  C  36  X  -0.000001   0.000000   0.000003   0.000000   0.000000
  467  C  36  Y   0.000000   0.000000  -0.000001  -0.000001   0.000000
  468  C  36  Z   0.000000  -0.000001  -0.000001   0.000000  -0.000001
  469  C  36  S  -0.000001  -0.000010   0.000007   0.000015  -0.000015
  470  C  36  X   0.000007   0.000000  -0.000012   0.000000   0.000002
  471  C  36  Y   0.000001   0.000002   0.000004   0.000005  -0.000002
  472  C  36  Z   0.000002   0.000003   0.000008   0.000001   0.000003
  473  C  36  S  -0.000032   0.000071   0.000081  -0.000111   0.000139
  474  C  36  X   0.000055  -0.000050  -0.000011   0.000035  -0.000006
  475  C  36  Y  -0.000048  -0.000002  -0.000023  -0.000007   0.000007
  476  C  36  Z  -0.000079   0.000023  -0.000151  -0.000085  -0.000021
  477  C  36  S  -0.004705  -0.000015  -0.001577   0.001709   0.001817
  478  C  36  X   0.000898   0.000200  -0.000722  -0.000747  -0.000218
  479  C  36  Y  -0.000686   0.000103  -0.000832  -0.000229   0.000182
  480  C  36  Z  -0.000121   0.000562  -0.000896  -0.000454   0.000547
  481  C  36 XX   0.000000   0.000001   0.000004   0.000001   0.000001
  482  C  36 YY   0.000000  -0.000001  -0.000002  -0.000001   0.000000
  483  C  36 ZZ   0.000000   0.000001  -0.000002   0.000000  -0.000001
  484  C  36 XY   0.000003   0.000000   0.000000  -0.000001  -0.000001
  485  C  36 XZ   0.000000  -0.000002  -0.000003   0.000000   0.000001
  486  C  36 YZ   0.000000   0.000002   0.000001   0.000001   0.000001
  487  H  37  S   0.000002  -0.000001   0.000003   0.000000   0.000002
  488  H  37  S  -0.000025   0.000005  -0.000035  -0.000004  -0.000021
  489  H  37  S  -0.000007   0.000004  -0.000052  -0.000047  -0.000017
  490  H  37  S   0.000081   0.000069   0.000118   0.000002   0.000097
  491  C  38  S   0.000000   0.000000   0.000000   0.000000   0.000000
  492  C  38  S   0.000003  -0.000001   0.000000   0.000000  -0.000001
  493  C  38  X   0.000000   0.000000  -0.000003   0.000000   0.000001
  494  C  38  Y   0.000002   0.000001   0.000003   0.000001  -0.000001
  495  C  38  Z   0.000001  -0.000001  -0.000001   0.000000   0.000001
  496  C  38  S  -0.000034   0.000007  -0.000001   0.000004   0.000008
  497  C  38  X   0.000004  -0.000001   0.000015   0.000001  -0.000007
  498  C  38  Y  -0.000007  -0.000008  -0.000015  -0.000005   0.000008
  499  C  38  Z  -0.000005   0.000009   0.000005   0.000000  -0.000007
  500  C  38  S   0.000235   0.000059   0.000046   0.000050  -0.000137
  501  C  38  X  -0.000128  -0.000010  -0.000069  -0.000007   0.000043
  502  C  38  Y  -0.000037   0.000034   0.000076  -0.000029  -0.000032
  503  C  38  Z  -0.000023   0.000006  -0.000036  -0.000011   0.000031
  504  C  38  S   0.006423   0.000769   0.002676  -0.000666  -0.001782
  505  C  38  X   0.000042   0.000026   0.000185  -0.000038  -0.000009
  506  C  38  Y  -0.001392  -0.000157  -0.000280   0.000236   0.000517
  507  C  38  Z   0.000405   0.000073   0.000138   0.000026  -0.000172
  508  C  38 XX   0.000005   0.000000   0.000005   0.000000  -0.000001
  509  C  38 YY  -0.000004  -0.000001  -0.000003   0.000000   0.000000
  510  C  38 ZZ  -0.000001   0.000001  -0.000002   0.000000   0.000002
  511  C  38 XY  -0.000002   0.000001   0.000000   0.000000   0.000001
  512  C  38 XZ   0.000005   0.000000  -0.000001   0.000000   0.000000
  513  C  38 YZ  -0.000002  -0.000001  -0.000003   0.000000  -0.000001
  514  H  39  S   0.000009  -0.000002  -0.000006   0.000000   0.000000
  515  H  39  S  -0.000060   0.000018   0.000009   0.000000  -0.000007
  516  H  39  S  -0.000105  -0.000076  -0.000350   0.000031   0.000284
  517  H  39  S   0.000637   0.000262   0.000015  -0.000208  -0.000241
  518  H  40  S  -0.000001   0.000001  -0.000001   0.000000  -0.000002
  519  H  40  S   0.000016  -0.000007   0.000010   0.000001   0.000015
  520  H  40  S  -0.000138   0.000000  -0.000034   0.000012   0.000024
  521  H  40  S  -0.000113  -0.000111  -0.000085   0.000037  -0.000079
  522  C  41  S   0.000000   0.000000  -0.000001   0.000000   0.000000
  523  C  41  S   0.000000  -0.000002   0.000000   0.000000   0.000000
  524  C  41  X  -0.000001   0.000000  -0.000007   0.000000   0.000001
  525  C  41  Y   0.000000   0.000001  -0.000004  -0.000001   0.000000
  526  C  41  Z  -0.000003   0.000001  -0.000001   0.000001  -0.000001
  527  C  41  S   0.000015   0.000024   0.000014   0.000008   0.000004
  528  C  41  X   0.000005   0.000004   0.000023  -0.000001  -0.000007
  529  C  41  Y   0.000001  -0.000002   0.000012   0.000002   0.000000
  530  C  41  Z   0.000013  -0.000007   0.000004  -0.000003   0.000004
  531  C  41  S  -0.000278  -0.000224  -0.000300  -0.000063  -0.000027
  532  C  41  X   0.000088   0.000089  -0.000056  -0.000029   0.000087
  533  C  41  Y   0.000010   0.000109   0.000156   0.000036  -0.000010
  534  C  41  Z  -0.000098   0.000086   0.000020   0.000016  -0.000098
  535  C  41  S  -0.006942  -0.004114  -0.001622   0.002158  -0.003000
  536  C  41  X   0.000189   0.000010  -0.000843  -0.000878   0.001099
  537  C  41  Y   0.000383   0.000820  -0.000003  -0.000284   0.000534
  538  C  41  Z   0.001425   0.000938   0.002095   0.000148   0.000155
  539  C  41 XX  -0.000002  -0.000004  -0.000007   0.000000   0.000000
  540  C  41 YY   0.000002   0.000002  -0.000001  -0.000003   0.000001
  541  C  41 ZZ   0.000000   0.000002   0.000008   0.000002   0.000000
  542  C  41 XY  -0.000001  -0.000002  -0.000023   0.000000  -0.000003
  543  C  41 XZ   0.000000   0.000001  -0.000005   0.000001   0.000000
  544  C  41 YZ   0.000001   0.000001   0.000003   0.000000   0.000000
  545  H  42  S  -0.000004   0.000003  -0.000003  -0.000001  -0.000002
  546  H  42  S   0.000045  -0.000022   0.000003   0.000004   0.000024
  547  H  42  S   0.000029   0.000028  -0.000087  -0.000068   0.000014
  548  H  42  S   0.000005  -0.000253  -0.000133  -0.000009  -0.000038
  549  C  43  S   0.000000   0.000000   0.000000   0.000000   0.000000
  550  C  43  S   0.000000   0.000000   0.000002   0.000000   0.000000
  551  C  43  X   0.000001   0.000001   0.000001  -0.000001   0.000000
  552  C  43  Y   0.000001   0.000000   0.000003  -0.000001   0.000000
  553  C  43  Z   0.000000  -0.000001   0.000002   0.000000   0.000000
  554  C  43  S  -0.000006  -0.000002  -0.000028  -0.000004   0.000002
  555  C  43  X  -0.000004  -0.000006  -0.000001   0.000003   0.000003
  556  C  43  Y  -0.000004   0.000003  -0.000018   0.000002   0.000001
  557  C  43  Z  -0.000003   0.000004  -0.000010  -0.000001  -0.000001
  558  C  43  S   0.000058   0.000073   0.000314   0.000076  -0.000040
  559  C  43  X  -0.000029  -0.000037  -0.000036  -0.000083   0.000017
  560  C  43  Y   0.000040   0.000031   0.000177   0.000021  -0.000070
  561  C  43  Z  -0.000001  -0.000008   0.000022  -0.000040   0.000033
  562  C  43  S   0.001528   0.001635   0.003869  -0.000068  -0.000645
  563  C  43  X  -0.000013  -0.000287   0.000882  -0.000374   0.000806
  564  C  43  Y   0.001111  -0.000019   0.003238   0.000591   0.000343
  565  C  43  Z  -0.000062   0.000411  -0.000880  -0.000496   0.000289
  566  C  43 XX   0.000001   0.000002   0.000001   0.000000   0.000000
  567  C  43 YY  -0.000002  -0.000001   0.000000  -0.000001   0.000000
  568  C  43 ZZ   0.000000  -0.000001  -0.000001   0.000001   0.000000
  569  C  43 XY   0.000000  -0.000002   0.000004  -0.000003   0.000001
  570  C  43 XZ   0.000000  -0.000001   0.000004   0.000001  -0.000001
  571  C  43 YZ   0.000000   0.000000  -0.000004  -0.000001   0.000000
  572  C  44  S   0.000000   0.000000   0.000000   0.000000   0.000000
  573  C  44  S   0.000001   0.000000   0.000000   0.000000   0.000000
  574  C  44  X  -0.000002  -0.000001  -0.000003   0.000000   0.000000
  575  C  44  Y   0.000000   0.000000   0.000000   0.000000  -0.000001
  576  C  44  Z   0.000000   0.000000  -0.000001   0.000000   0.000000
  577  C  44  S  -0.000004   0.000001   0.000002   0.000000   0.000000
  578  C  44  X   0.000008   0.000002   0.000012   0.000000  -0.000002
  579  C  44  Y   0.000000   0.000000   0.000002  -0.000001   0.000003
  580  C  44  Z  -0.000001  -0.000001   0.000003   0.000000  -0.000001
  581  C  44  S   0.000003   0.000000  -0.000130   0.000015   0.000026
  582  C  44  X  -0.000030  -0.000008   0.000039  -0.000005  -0.000012
  583  C  44  Y  -0.000016  -0.000009  -0.000003  -0.000014  -0.000006
  584  C  44  Z   0.000004   0.000003   0.000010   0.000005  -0.000011
  585  C  44  S  -0.001214  -0.000148  -0.003053   0.000658  -0.001236
  586  C  44  X   0.000321   0.000032   0.000680  -0.000190   0.000305
  587  C  44  Y  -0.000107  -0.000058   0.000036  -0.000041   0.000055
  588  C  44  Z   0.000151   0.000072   0.000127  -0.000051  -0.000004
  589  C  44 XX   0.000000  -0.000001  -0.000003   0.000000   0.000000
  590  C  44 YY   0.000000   0.000001   0.000002   0.000000  -0.000001
  591  C  44 ZZ   0.000000   0.000000   0.000001   0.000000   0.000001
  592  C  44 XY   0.000002   0.000001   0.000000   0.000001  -0.000001
  593  C  44 XZ   0.000001   0.000000   0.000000   0.000000   0.000001
  594  C  44 YZ   0.000000   0.000001  -0.000001   0.000000   0.000000
  595  H  45  S   0.000001   0.000000  -0.000001   0.000000   0.000001
  596  H  45  S  -0.000007   0.000000   0.000008   0.000004  -0.000003
  597  H  45  S   0.000049   0.000034  -0.000024  -0.000029   0.000031
  598  H  45  S   0.000211   0.000114   0.000121  -0.000025   0.000016
  599  H  46  S   0.000000   0.000000  -0.000002   0.000000   0.000000
  600  H  46  S   0.000000  -0.000001   0.000014   0.000001   0.000000
  601  H  46  S   0.000060   0.000015  -0.000059  -0.000018  -0.000008
  602  H  46  S  -0.000091   0.000026  -0.000105   0.000047  -0.000078
  603  H  47  S   0.000001  -0.000001   0.000002   0.000000   0.000000
  604  H  47  S  -0.000007   0.000006  -0.000009  -0.000003  -0.000004
  605  H  47  S   0.000067  -0.000008   0.000059  -0.000003   0.000041
  606  H  47  S  -0.000116  -0.000107  -0.000046   0.000047  -0.000002
  607  C  48  S   0.000000   0.000000   0.000000   0.000000   0.000000
  608  C  48  S   0.000000   0.000000  -0.000001  -0.000001   0.000000
  609  C  48  X   0.000000   0.000000   0.000001   0.000000   0.000000
  610  C  48  Y   0.000001   0.000000   0.000002   0.000000   0.000000
  611  C  48  Z  -0.000001   0.000000  -0.000002  -0.000001   0.000000
  612  C  48  S   0.000001  -0.000005   0.000012   0.000008   0.000001
  613  C  48  X  -0.000002   0.000000  -0.000007   0.000001  -0.000001
  614  C  48  Y  -0.000002   0.000000  -0.000007  -0.000001  -0.000001
  615  C  48  Z   0.000003   0.000000   0.000007   0.000002   0.000002
  616  C  48  S   0.000020   0.000026  -0.000004  -0.000058  -0.000030
  617  C  48  X   0.000043   0.000004   0.000080   0.000038   0.000009
  618  C  48  Y   0.000026   0.000016   0.000016   0.000020  -0.000015
  619  C  48  Z  -0.000047   0.000006  -0.000087  -0.000009  -0.000020
  620  C  48  S   0.000469  -0.000672   0.002566   0.000902   0.000167
  621  C  48  X   0.000084   0.000064  -0.000003   0.000030  -0.000010
  622  C  48  Y   0.000060  -0.000263   0.000619   0.000254  -0.000002
  623  C  48  Z   0.000013  -0.000174  -0.000132  -0.000004  -0.000045
  624  C  48 XX  -0.000001   0.000000   0.000000  -0.000001   0.000000
  625  C  48 YY   0.000000   0.000000  -0.000001   0.000001  -0.000001
  626  C  48 ZZ   0.000000   0.000001   0.000002   0.000000   0.000000
  627  C  48 XY   0.000000   0.000000   0.000002  -0.000001   0.000000
  628  C  48 XZ  -0.000001   0.000000  -0.000003  -0.000001   0.000000
  629  C  48 YZ  -0.000001   0.000000   0.000000   0.000000   0.000000
  630  H  49  S  -0.000001   0.000000   0.000003  -0.000002   0.000000
  631  H  49  S   0.000010   0.000001  -0.000012   0.000022   0.000002
  632  H  49  S   0.000038   0.000029   0.000168   0.000085   0.000043
  633  H  49  S  -0.000096  -0.000279   0.000621   0.000209  -0.000087
  634  H  50  S   0.000000   0.000002  -0.000003  -0.000002   0.000000
  635  H  50  S   0.000006  -0.000015   0.000029   0.000013   0.000006
  636  H  50  S   0.000056   0.000046   0.000063  -0.000021   0.000031
  637  H  50  S  -0.000002   0.000202   0.000048  -0.000024   0.000024
  638  H  51  S   0.000002   0.000000   0.000001   0.000000   0.000000
  639  H  51  S  -0.000018   0.000002  -0.000019   0.000002  -0.000001
  640  H  51  S   0.000058  -0.000011  -0.000014  -0.000014  -0.000001
  641  H  51  S   0.000002  -0.000084  -0.000080  -0.000039  -0.000003
  642  C  52  S   0.000000   0.000000  -0.000001   0.000001   0.000000
  643  C  52  S   0.000001   0.000000   0.000002  -0.000002  -0.000001
  644  C  52  X   0.000002   0.000003   0.000002   0.000008   0.000000
  645  C  52  Y  -0.000002   0.000002   0.000004   0.000009   0.000000
  646  C  52  Z   0.000002  -0.000002   0.000006   0.000000   0.000001
  647  C  52  S  -0.000024  -0.000005  -0.000011   0.000039   0.000012
  648  C  52  X  -0.000004  -0.000012  -0.000003  -0.000016  -0.000004
  649  C  52  Y   0.000008  -0.000012  -0.000017  -0.000005   0.000001
  650  C  52  Z  -0.000009   0.000006  -0.000012   0.000002  -0.000004
  651  C  52  S   0.000249   0.000045  -0.000038  -0.000293  -0.000044
  652  C  52  X  -0.000215  -0.000086  -0.000226   0.000131   0.000076
  653  C  52  Y   0.000024   0.000003  -0.000015   0.000140   0.000008
  654  C  52  Z   0.000111   0.000067  -0.000073  -0.000085   0.000094
  655  C  52  S  -0.014629  -0.004668  -0.014809  -0.003545  -0.007948
  656  C  52  X  -0.001959   0.001486  -0.000438   0.000504   0.000242
  657  C  52  Y  -0.003143  -0.002060  -0.000379   0.001017  -0.001801
  658  C  52  Z  -0.001678  -0.005103  -0.002624   0.000939  -0.002081
  659  C  52 XX  -0.000001   0.000000   0.000007   0.000002  -0.000001
  660  C  52 YY   0.000007  -0.000001   0.000006   0.000000  -0.000001
  661  C  52 ZZ  -0.000005   0.000001  -0.000013  -0.000002   0.000002
  662  C  52 XY  -0.000005   0.000001  -0.000014   0.000000   0.000002
  663  C  52 XZ   0.000009  -0.000004  -0.000011   0.000001   0.000001
  664  C  52 YZ  -0.000005   0.000001  -0.000005   0.000001   0.000002
  665  C  53  S   0.000000   0.000000  -0.000001   0.000000   0.000000
  666  C  53  S  -0.000001   0.000000  -0.000001  -0.000001   0.000000
  667  C  53  X  -0.000001   0.000005   0.000002  -0.000001  -0.000001
  668  C  53  Y   0.000000   0.000000   0.000001   0.000001   0.000001
  669  C  53  Z   0.000001   0.000002  -0.000006   0.000000  -0.000001
  670  C  53  S   0.000010  -0.000011   0.000010   0.000010  -0.000002
  671  C  53  X   0.000006  -0.000020  -0.000010   0.000004   0.000004
  672  C  53  Y  -0.000001   0.000004   0.000009  -0.000004  -0.000007
  673  C  53  Z  -0.000006  -0.000011   0.000012   0.000001   0.000007
  674  C  53  S  -0.000080   0.000276  -0.000095  -0.000167  -0.000100
  675  C  53  X  -0.000126  -0.000082  -0.000121  -0.000012  -0.000041
  676  C  53  Y  -0.000025  -0.000014   0.000055  -0.000045  -0.000014
  677  C  53  Z   0.000072  -0.000014   0.000061   0.000046  -0.000002
  678  C  53  S  -0.002184   0.003634  -0.003197  -0.001631   0.001013
  679  C  53  X  -0.000255   0.000051   0.000716  -0.000007  -0.000015
  680  C  53  Y  -0.000075   0.000398  -0.000188  -0.000085   0.000159
  681  C  53  Z   0.000380  -0.001154   0.000571   0.000402  -0.000271
  682  C  53 XX   0.000002   0.000005   0.000008  -0.000002   0.000000
  683  C  53 YY  -0.000001  -0.000001   0.000011   0.000002  -0.000002
  684  C  53 ZZ  -0.000002  -0.000004  -0.000019  -0.000001   0.000002
  685  C  53 XY  -0.000002   0.000003  -0.000012   0.000001  -0.000001
  686  C  53 XZ   0.000003   0.000000   0.000013   0.000000   0.000001
  687  C  53 YZ   0.000002   0.000000   0.000006   0.000004   0.000000
  688  H  54  S   0.000000   0.000006  -0.000002  -0.000002   0.000001
  689  H  54  S   0.000003  -0.000080  -0.000013   0.000019  -0.000006
  690  H  54  S  -0.000497  -0.000348  -0.000747  -0.000015  -0.000021
  691  H  54  S  -0.000274   0.000366   0.000549   0.000000   0.000008
  692  H  55  S   0.000000   0.000001   0.000001  -0.000003   0.000001
  693  H  55  S   0.000001  -0.000013  -0.000023   0.000023  -0.000002
  694  H  55  S  -0.000105  -0.000166  -0.000260  -0.000022  -0.000019
  695  H  55  S   0.000148   0.000271   0.000186  -0.000055   0.000132
  696  H  56  S  -0.000002  -0.000002  -0.000004  -0.000002  -0.000002
  697  H  56  S   0.000018   0.000010   0.000001   0.000012   0.000010
  698  H  56  S  -0.000203  -0.000261  -0.000296   0.000020  -0.000055
  699  H  56  S   0.000180  -0.000058  -0.000607  -0.000020   0.000061
  700  O  57  S  -0.000018  -0.001106  -0.551482   0.000000   0.000000
  701  O  57  S  -0.000015  -0.000945  -0.471728   0.000000   0.000000
  702  O  57  X   0.000001  -0.000001  -0.000999   0.000000  -0.000001
  703  O  57  Y  -0.000002   0.000004   0.000933   0.000000   0.000002
  704  O  57  Z   0.000004   0.000000   0.000231   0.000000  -0.000002
  705  O  57  S  -0.000015  -0.000021  -0.005516   0.000004   0.000000
  706  O  57  X  -0.000002   0.000004   0.000461  -0.000002   0.000004
  707  O  57  Y   0.000007  -0.000003  -0.000402   0.000000  -0.000006
  708  O  57  Z  -0.000017   0.000001  -0.000102   0.000001   0.000008
  709  O  57  S   0.000097   0.000080   0.001581  -0.000034  -0.000035
  710  O  57  X  -0.000024  -0.000028  -0.000329   0.000005  -0.000030
  711  O  57  Y  -0.000035  -0.000027   0.000178   0.000022   0.000031
  712  O  57  Z   0.000023   0.000003   0.000040  -0.000002  -0.000031
  713  O  57  S  -0.000716   0.000234  -0.006300  -0.000234  -0.000150
  714  O  57  X  -0.000335  -0.000210   0.000524   0.000051  -0.000296
  715  O  57  Y   0.000685   0.000004   0.000841   0.000033   0.000152
  716  O  57  Z  -0.000332  -0.000110   0.000641   0.000013  -0.000216
  717  O  57 XX   0.000000  -0.000001   0.000003   0.000001  -0.000001
  718  O  57 YY   0.000002  -0.000001   0.000002  -0.000001  -0.000001
  719  O  57 ZZ  -0.000002   0.000001  -0.000005   0.000000   0.000001
  720  O  57 XY   0.000000   0.000000  -0.000007   0.000000  -0.000001
  721  O  57 XZ   0.000000   0.000002   0.000000   0.000000   0.000002
  722  O  57 YZ   0.000000   0.000001   0.000007   0.000000  -0.000001
  723  H  58  S   0.000007  -0.000001  -0.000011  -0.000003   0.000001
  724  H  58  S  -0.000091   0.000020   0.000035   0.000034  -0.000017
  725  H  58  S   0.000307   0.000495  -0.000681   0.000017   0.000625
  726  H  58  S  -0.004689  -0.003433  -0.003020   0.003273   0.001959
  727  O  59  S  -0.000001   0.000007   0.000005  -0.000056   0.000000
  728  O  59  S  -0.000003   0.000004   0.000004  -0.000076   0.000000
  729  O  59  X   0.000001   0.000002   0.000001  -0.000023   0.000000
  730  O  59  Y  -0.000001   0.000000  -0.000002  -0.000006   0.000000
  731  O  59  Z   0.000000  -0.000002   0.000000  -0.000021   0.000000
  732  O  59  S   0.000014   0.000015  -0.000003   0.000097  -0.000001
  733  O  59  X  -0.000006  -0.000008  -0.000002  -0.000243   0.000000
  734  O  59  Y   0.000007   0.000000   0.000007  -0.000127   0.000000
  735  O  59  Z  -0.000002   0.000006  -0.000001  -0.000183   0.000000
  736  O  59  S  -0.000066  -0.000054   0.000068   0.000288   0.000003
  737  O  59  X   0.000027   0.000029   0.000016   0.000070  -0.000004
  738  O  59  Y  -0.000054   0.000000  -0.000031   0.000119   0.000001
  739  O  59  Z   0.000012  -0.000010   0.000010   0.000023  -0.000004
  740  O  59  S   0.000483   0.001564  -0.000496  -0.001549   0.000187
  741  O  59  X  -0.000207  -0.000357  -0.000053   0.000432  -0.000032
  742  O  59  Y  -0.000062   0.000070  -0.000569  -0.000029  -0.000005
  743  O  59  Z  -0.000311  -0.000042  -0.000504   0.000028  -0.000049
  744  O  59 XX   0.000001  -0.000001   0.000001   0.000051   0.000000
  745  O  59 YY  -0.000002   0.000000  -0.000003  -0.000051   0.000000
  746  O  59 ZZ   0.000001   0.000001   0.000002   0.000000   0.000000
  747  O  59 XY   0.000001   0.000000   0.000000   0.000063   0.000000
  748  O  59 XZ  -0.000001   0.000001   0.000000   0.000103   0.000000
  749  O  59 YZ   0.000000  -0.000001   0.000000   0.000060   0.000000
  750  N  60  S   0.000000   0.000000   0.000000   0.557960   0.000013
  751  N  60  S   0.000000  -0.000001   0.000000   0.468303   0.000011
  752  N  60  X  -0.000001   0.000000  -0.000001   0.000231   0.000000
  753  N  60  Y  -0.000001   0.000000  -0.000001   0.000143   0.000000
  754  N  60  Z  -0.000002   0.000000   0.000000   0.000122  -0.000001
  755  N  60  S   0.000001   0.000007  -0.000006   0.004003   0.000003
  756  N  60  X   0.000004  -0.000003   0.000005  -0.000218  -0.000002
  757  N  60  Y   0.000005   0.000002   0.000003  -0.000128  -0.000002
  758  N  60  Z   0.000006   0.000001  -0.000002  -0.000117   0.000003
  759  N  60  S   0.000002   0.000026   0.000053  -0.000388  -0.000030
  760  N  60  X  -0.000016   0.000030  -0.000026   0.000177   0.000002
  761  N  60  Y  -0.000004   0.000030   0.000012   0.000001   0.000017
  762  N  60  Z  -0.000023  -0.000004   0.000018   0.000043  -0.000024
  763  N  60  S  -0.002193  -0.004022  -0.001033   0.005263   0.000354
  764  N  60  X  -0.000137   0.000314  -0.000160  -0.000372  -0.000186
  765  N  60  Y  -0.000392  -0.001073  -0.000557   0.001022   0.000160
  766  N  60  Z  -0.000191  -0.000164   0.000025   0.000732   0.000130
  767  N  60 XX  -0.000001   0.000000  -0.000002  -0.000128   0.000000
  768  N  60 YY   0.000000   0.000000   0.000001   0.000136   0.000000
  769  N  60 ZZ   0.000002   0.000000   0.000001  -0.000009   0.000000
  770  N  60 XY   0.000002   0.000004   0.000002   0.000035   0.000000
  771  N  60 XZ   0.000000   0.000006  -0.000002   0.000080   0.000000
  772  N  60 YZ   0.000002  -0.000003   0.000000  -0.000214   0.000000
  773  O  61  S   0.000038   0.000014   0.000002  -0.000123   0.000000
  774  O  61  S   0.000033   0.000011   0.000002  -0.000164   0.000000
  775  O  61  X   0.000000   0.000001   0.000000   0.000042   0.000000
  776  O  61  Y   0.000001   0.000000   0.000000  -0.000057   0.000000
  777  O  61  Z   0.000000  -0.000001  -0.000001   0.000081   0.000000
  778  O  61  S   0.000003   0.000006  -0.000003   0.000239   0.000002
  779  O  61  X   0.000002  -0.000003  -0.000001   0.000107  -0.000001
  780  O  61  Y  -0.000004  -0.000002  -0.000001  -0.000184   0.000002
  781  O  61  Z  -0.000001   0.000003   0.000002   0.000250   0.000000
  782  O  61  S  -0.000045  -0.000029   0.000002   0.000019  -0.000012
  783  O  61  X  -0.000013  -0.000002   0.000003  -0.000020  -0.000003
  784  O  61  Y   0.000019   0.000020   0.000012   0.000007  -0.000005
  785  O  61  Z   0.000004   0.000006  -0.000001  -0.000066  -0.000003
  786  O  61  S   0.000772   0.001990   0.000591  -0.001317  -0.000105
  787  O  61  X   0.000137  -0.000030   0.000174   0.000144   0.000027
  788  O  61  Y   0.000183  -0.000066   0.000029  -0.000046   0.000016
  789  O  61  Z   0.000088   0.000427   0.000052  -0.000094  -0.000056
  790  O  61 XX  -0.000001   0.000001   0.000001  -0.000047   0.000000
  791  O  61 YY   0.000001   0.000001   0.000000  -0.000010   0.000000
  792  O  61 ZZ  -0.000001  -0.000002  -0.000001   0.000058   0.000000
  793  O  61 XY  -0.000001   0.000002   0.000001  -0.000068   0.000000
  794  O  61 XZ   0.000000  -0.000001   0.000000   0.000050   0.000000
  795  O  61 YZ   0.000000   0.000001   0.000000  -0.000106  -0.000001
  796  O  62  S  -0.000003   0.000010   0.000001  -0.000131   0.000000
  797  O  62  S  -0.000003   0.000008   0.000001  -0.000172   0.000000
  798  O  62  X   0.000000   0.000001  -0.000001   0.000030   0.000000
  799  O  62  Y   0.000001   0.000000   0.000001   0.000104   0.000000
  800  O  62  Z   0.000000  -0.000003   0.000001  -0.000036   0.000000
  801  O  62  S   0.000004   0.000003   0.000002   0.000231   0.000000
  802  O  62  X   0.000000  -0.000003   0.000004   0.000069   0.000000
  803  O  62  Y  -0.000004   0.000000  -0.000003   0.000299   0.000001
  804  O  62  Z  -0.000001   0.000009  -0.000002  -0.000109   0.000000
  805  O  62  S  -0.000026   0.000000  -0.000019   0.000085   0.000016
  806  O  62  X   0.000003   0.000002  -0.000010  -0.000028   0.000002
  807  O  62  Y   0.000014   0.000016   0.000002  -0.000072   0.000003
  808  O  62  Z   0.000006  -0.000022   0.000006   0.000007  -0.000001
  809  O  62  S   0.000450   0.000782  -0.000041  -0.001326  -0.000084
  810  O  62  X   0.000017  -0.000130  -0.000015   0.000119   0.000026
  811  O  62  Y   0.000120   0.000278   0.000063  -0.000306  -0.000033
  812  O  62  Z  -0.000011   0.000117   0.000041  -0.000102  -0.000032
  813  O  62 XX   0.000000   0.000001  -0.000001  -0.000063   0.000000
  814  O  62 YY   0.000001  -0.000001   0.000000   0.000113   0.000000
  815  O  62 ZZ   0.000000   0.000000   0.000001  -0.000050   0.000000
  816  O  62 XY   0.000000  -0.000001   0.000000   0.000040   0.000000
  817  O  62 XZ   0.000000   0.000001   0.000000  -0.000047   0.000000
  818  O  62 YZ   0.000000   0.000000   0.000001  -0.000074   0.000000

                     11         12         13         14         15

                  -11.3200   -11.3198   -11.3109   -11.3107   -11.2481

    1  C   1  S   0.000076   0.016523   0.563273   0.000000   0.000000
    2  C   1  S   0.000063   0.013627   0.466332  -0.000001   0.000000
    3  C   1  X   0.000000   0.000039   0.000873  -0.000002   0.000000
    4  C   1  Y   0.000001   0.000009  -0.000613  -0.000001   0.000001
    5  C   1  Z   0.000001  -0.000087  -0.000169   0.000000   0.000000
    6  C   1  S  -0.000004   0.000306   0.004493   0.000003  -0.000001
    7  C   1  X   0.000002   0.000053  -0.000622   0.000010   0.000001
    8  C   1  Y  -0.000005   0.000231   0.000373   0.000005  -0.000003
    9  C   1  Z  -0.000007  -0.000290   0.000128   0.000000   0.000000
   10  C   1  S   0.000070   0.001017  -0.005748   0.000024   0.000000
   11  C   1  X  -0.000008   0.000084   0.000989  -0.000042   0.000010
   12  C   1  Y   0.000002   0.000118  -0.000358  -0.000036  -0.000004
   13  C   1  Z   0.000077  -0.000382   0.000758  -0.000049  -0.000024
   14  C   1  S  -0.004550   0.018982  -0.001374   0.001368   0.001510
   15  C   1  X   0.001851  -0.004248  -0.000525   0.001201  -0.000668
   16  C   1  Y   0.002549  -0.004292   0.000262   0.000664  -0.000455
   17  C   1  Z   0.001950  -0.007492   0.000011  -0.001341  -0.000301
   18  C   1 XX  -0.000002  -0.000094  -0.000036   0.000002   0.000000
   19  C   1 YY   0.000000   0.000014  -0.000011   0.000000   0.000000
   20  C   1 ZZ   0.000002   0.000080   0.000047  -0.000002   0.000000
   21  C   1 XY  -0.000002   0.000028   0.000101   0.000001  -0.000001
   22  C   1 XZ   0.000000  -0.000023  -0.000001  -0.000001   0.000000
   23  C   1 YZ   0.000003  -0.000120   0.000109   0.000000  -0.000001
   24  C   2  S   0.000008   0.001996  -0.000106   0.000000   0.000000
   25  C   2  S   0.000010   0.001598  -0.000097   0.000000   0.000000
   26  C   2  X   0.000001   0.000065  -0.000003   0.000001   0.000000
   27  C   2  Y   0.000000  -0.000003   0.000001   0.000001   0.000000
   28  C   2  Z   0.000001   0.000068  -0.000007   0.000001   0.000000
   29  C   2  S  -0.000049   0.000229   0.000135  -0.000002   0.000000
   30  C   2  X  -0.000008   0.000279  -0.000022  -0.000007   0.000002
   31  C   2  Y  -0.000002   0.000037  -0.000005  -0.000004  -0.000001
   32  C   2  Z  -0.000005   0.000246  -0.000003  -0.000006   0.000000
   33  C   2  S   0.000454   0.001039  -0.001092  -0.000068   0.000000
   34  C   2  X   0.000253   0.000358   0.000044   0.000004   0.000013
   35  C   2  Y  -0.000021   0.000124   0.000126   0.000027   0.000010
   36  C   2  Z   0.000146   0.000245  -0.000543  -0.000001  -0.000006
   37  C   2  S   0.002841  -0.001160  -0.003011  -0.000845  -0.000399
   38  C   2  X   0.001496   0.000020  -0.000242  -0.000224   0.000091
   39  C   2  Y   0.000560  -0.000236   0.000058   0.000085  -0.000207
   40  C   2  Z   0.000681  -0.000455  -0.000781  -0.000005  -0.000132
   41  C   2 XX   0.000009   0.000017   0.000004  -0.000001   0.000000
   42  C   2 YY  -0.000005  -0.000053  -0.000001   0.000000   0.000000
   43  C   2 ZZ  -0.000004   0.000036  -0.000003   0.000001   0.000000
   44  C   2 XY   0.000002   0.000021  -0.000008  -0.000001  -0.000001
   45  C   2 XZ   0.000005   0.000128  -0.000001   0.000000   0.000001
   46  C   2 YZ   0.000000   0.000032   0.000004   0.000001   0.000000
   47  H   3  S   0.000001   0.000004   0.000001   0.000002   0.000000
   48  H   3  S  -0.000031  -0.000051   0.000040  -0.000007  -0.000001
   49  H   3  S   0.000330  -0.000336  -0.000295   0.000071  -0.000056
   50  H   3  S   0.000047  -0.000692  -0.000236   0.000051  -0.000100
   51  H   4  S  -0.000001   0.000009  -0.000006   0.000000   0.000001
   52  H   4  S  -0.000004  -0.000107   0.000115  -0.000001  -0.000008
   53  H   4  S   0.000250  -0.000388  -0.000294   0.000065   0.000012
   54  H   4  S  -0.000134  -0.000070  -0.000032  -0.000040   0.000120
   55  C   5  S   0.000000  -0.000021  -0.000018   0.000000   0.000000
   56  C   5  S   0.000000  -0.000014  -0.000012   0.000000   0.000000
   57  C   5  X   0.000002  -0.000002  -0.000001   0.000000   0.000000
   58  C   5  Y   0.000000  -0.000004  -0.000003   0.000000   0.000000
   59  C   5  Z   0.000000   0.000004   0.000008  -0.000001   0.000000
   60  C   5  S   0.000014  -0.000057  -0.000023  -0.000002  -0.000005
   61  C   5  X  -0.000006  -0.000029   0.000000   0.000002  -0.000002
   62  C   5  Y  -0.000001   0.000007   0.000019   0.000000   0.000001
   63  C   5  Z   0.000004  -0.000036  -0.000050   0.000003   0.000001
   64  C   5  S  -0.000103  -0.000001   0.000182   0.000056   0.000051
   65  C   5  X  -0.000087   0.000086  -0.000003   0.000027   0.000021
   66  C   5  Y   0.000093  -0.000031   0.000090   0.000005  -0.000007
   67  C   5  Z  -0.000112   0.000350  -0.000127  -0.000010   0.000021
   68  C   5  S   0.002393   0.011390  -0.000806   0.000442   0.000227
   69  C   5  X   0.000254   0.001435  -0.000383   0.000274  -0.000163
   70  C   5  Y   0.000883  -0.000252   0.000147  -0.000095   0.000118
   71  C   5  Z  -0.000024   0.002553  -0.000119   0.000005   0.000158
   72  C   5 XX  -0.000005   0.000007   0.000011   0.000001   0.000000
   73  C   5 YY   0.000002  -0.000005   0.000010   0.000000   0.000000
   74  C   5 ZZ   0.000002  -0.000002  -0.000021   0.000000   0.000000
   75  C   5 XY   0.000002   0.000017   0.000011  -0.000001   0.000000
   76  C   5 XZ   0.000001  -0.000002  -0.000022   0.000001   0.000000
   77  C   5 YZ   0.000003  -0.000005  -0.000002  -0.000001   0.000000
   78  H   6  S   0.000000  -0.000011   0.000005   0.000001   0.000000
   79  H   6  S  -0.000017   0.000094  -0.000044  -0.000006   0.000002
   80  H   6  S  -0.000095   0.000100  -0.000025   0.000019   0.000013
   81  H   6  S   0.000103   0.000773  -0.000060   0.000034   0.000025
   82  C   7  S   0.000000  -0.000015  -0.000021   0.000000   0.000000
   83  C   7  S   0.000001  -0.000008  -0.000010  -0.000001   0.000000
   84  C   7  X   0.000003  -0.000001  -0.000003  -0.000001   0.000000
   85  C   7  Y   0.000000   0.000001  -0.000003   0.000000   0.000000
   86  C   7  Z  -0.000001   0.000000  -0.000002  -0.000001   0.000000
   87  C   7  S  -0.000021  -0.000046  -0.000094   0.000010   0.000002
   88  C   7  X  -0.000015   0.000003  -0.000009   0.000007   0.000003
   89  C   7  Y  -0.000001  -0.000035  -0.000023   0.000003  -0.000001
   90  C   7  Z   0.000004  -0.000002  -0.000027   0.000004  -0.000001
   91  C   7  S   0.000183  -0.000301  -0.000025  -0.000017  -0.000031
   92  C   7  X   0.000086  -0.000100  -0.000082  -0.000026  -0.000023
   93  C   7  Y   0.000172  -0.000086   0.000042  -0.000027  -0.000019
   94  C   7  Z  -0.000024  -0.000043   0.000084  -0.000015   0.000012
   95  C   7  S   0.000406  -0.011826   0.000273  -0.000968  -0.000019
   96  C   7  X   0.000012  -0.000447   0.000027  -0.000002  -0.000084
   97  C   7  Y   0.000220  -0.003342   0.000139  -0.000429   0.000005
   98  C   7  Z  -0.000071  -0.001056  -0.000262  -0.000071  -0.000048
   99  C   7 XX  -0.000002  -0.000003  -0.000004   0.000001   0.000000
  100  C   7 YY   0.000003   0.000007   0.000001   0.000000   0.000000
  101  C   7 ZZ  -0.000001  -0.000004   0.000003   0.000000   0.000000
  102  C   7 XY  -0.000002  -0.000002   0.000007   0.000000   0.000000
  103  C   7 XZ   0.000001  -0.000004   0.000003  -0.000001   0.000000
  104  C   7 YZ   0.000000   0.000004   0.000013   0.000000   0.000000
  105  H   8  S   0.000000   0.000010  -0.000008   0.000001   0.000000
  106  H   8  S  -0.000008  -0.000088   0.000017  -0.000005   0.000004
  107  H   8  S   0.000064   0.000070   0.000039   0.000001   0.000045
  108  H   8  S  -0.000240  -0.000467  -0.000145  -0.000183   0.000126
  109  H   9  S  -0.000004   0.000001   0.000002   0.000000   0.000001
  110  H   9  S   0.000031  -0.000034  -0.000011  -0.000002  -0.000005
  111  H   9  S  -0.000008   0.000155   0.000109  -0.000009   0.000008
  112  H   9  S   0.000226  -0.001070   0.000018  -0.000127  -0.000061
  113  C  10  S   0.000000   0.000029   0.002170   0.000000   0.000000
  114  C  10  S   0.000000   0.000024   0.001751  -0.000001   0.000000
  115  C  10  X   0.000001  -0.000002   0.000070   0.000000   0.000000
  116  C  10  Y  -0.000001  -0.000001   0.000056  -0.000001   0.000000
  117  C  10  Z   0.000000  -0.000005  -0.000007   0.000001   0.000000
  118  C  10  S   0.000003  -0.000010   0.000128   0.000009  -0.000002
  119  C  10  X  -0.000004   0.000002   0.000348  -0.000001   0.000002
  120  C  10  Y   0.000005  -0.000005   0.000190   0.000002   0.000000
  121  C  10  Z   0.000001   0.000048   0.000093  -0.000006   0.000001
  122  C  10  S  -0.000062  -0.000430   0.001793  -0.000068   0.000038
  123  C  10  X   0.000040  -0.000258   0.000536  -0.000006  -0.000041
  124  C  10  Y   0.000022  -0.000057   0.000627  -0.000053   0.000014
  125  C  10  Z   0.000015  -0.000271  -0.000271   0.000031  -0.000015
  126  C  10  S   0.006969  -0.005657  -0.003951   0.001681  -0.002622
  127  C  10  X   0.002003  -0.003557   0.000092   0.000211  -0.000336
  128  C  10  Y   0.001095  -0.001861  -0.001218   0.000200  -0.000547
  129  C  10  Z  -0.000545  -0.001137   0.000203   0.000434   0.000128
  130  C  10 XX  -0.000001   0.000010   0.000101  -0.000001   0.000000
  131  C  10 YY   0.000003  -0.000005  -0.000020   0.000000   0.000000
  132  C  10 ZZ  -0.000002  -0.000005  -0.000081   0.000001   0.000000
  133  C  10 XY   0.000002   0.000016   0.000115   0.000000  -0.000001
  134  C  10 XZ  -0.000001   0.000001   0.000006  -0.000001   0.000001
  135  C  10 YZ  -0.000002  -0.000003   0.000006   0.000000   0.000000
  136  H  11  S   0.000000  -0.000008  -0.000009   0.000001   0.000000
  137  H  11  S   0.000005   0.000078   0.000006  -0.000008  -0.000001
  138  H  11  S  -0.000071   0.000014   0.000316  -0.000053   0.000020
  139  H  11  S   0.000214   0.000196   0.000024  -0.000169  -0.000094
  140  C  12  S   0.000000  -0.000013  -0.000023   0.000000   0.000001
  141  C  12  S   0.000000  -0.000012  -0.000015   0.000000   0.000000
  142  C  12  X  -0.000001   0.000001   0.000002  -0.000001   0.000000
  143  C  12  Y   0.000000   0.000000   0.000005   0.000000   0.000000
  144  C  12  Z   0.000001  -0.000002  -0.000002   0.000000   0.000000
  145  C  12  S   0.000002   0.000033  -0.000028  -0.000003   0.000006
  146  C  12  X   0.000006  -0.000007  -0.000067   0.000005   0.000001
  147  C  12  Y  -0.000001   0.000002  -0.000027   0.000000   0.000000
  148  C  12  Z  -0.000006   0.000010   0.000003   0.000001   0.000000
  149  C  12  S   0.000045  -0.000386  -0.000618   0.000053  -0.000049
  150  C  12  X   0.000057  -0.000364   0.000344   0.000010  -0.000039
  151  C  12  Y  -0.000052   0.000240   0.000319  -0.000029   0.000026
  152  C  12  Z  -0.000014   0.000199  -0.000151   0.000002   0.000007
  153  C  12  S  -0.003186  -0.005706   0.002860  -0.000357   0.000561
  154  C  12  X  -0.000464  -0.004802  -0.000251   0.000293   0.000121
  155  C  12  Y  -0.001014  -0.001419  -0.000796  -0.000315  -0.000056
  156  C  12  Z   0.000194   0.001880   0.000532  -0.000422   0.000338
  157  C  12 XX   0.000002  -0.000014   0.000002   0.000001   0.000000
  158  C  12 YY  -0.000002   0.000006  -0.000006  -0.000001   0.000000
  159  C  12 ZZ  -0.000001   0.000008   0.000005  -0.000001   0.000000
  160  C  12 XY   0.000001  -0.000004  -0.000015   0.000000   0.000001
  161  C  12 XZ  -0.000001   0.000012   0.000011   0.000000   0.000000
  162  C  12 YZ  -0.000001   0.000000   0.000003   0.000000   0.000000
  163  C  13  S   0.000000   0.000001   0.000005   0.000000   0.000000
  164  C  13  S   0.000000   0.000001   0.000007   0.000000   0.000000
  165  C  13  X   0.000001   0.000000  -0.000003   0.000000   0.000000
  166  C  13  Y   0.000000   0.000003  -0.000002   0.000000   0.000000
  167  C  13  Z   0.000001   0.000000   0.000001   0.000000   0.000000
  168  C  13  S   0.000000  -0.000014  -0.000052   0.000001   0.000000
  169  C  13  X  -0.000004   0.000001   0.000020  -0.000002   0.000001
  170  C  13  Y   0.000001  -0.000015   0.000012  -0.000002   0.000000
  171  C  13  Z  -0.000003   0.000001  -0.000005   0.000001   0.000000
  172  C  13  S   0.000005   0.000000   0.000653  -0.000019   0.000003
  173  C  13  X   0.000009   0.000031   0.000298  -0.000004   0.000001
  174  C  13  Y   0.000021  -0.000001   0.000098   0.000013  -0.000006
  175  C  13  Z   0.000012  -0.000032  -0.000017  -0.000006  -0.000003
  176  C  13  S   0.000222  -0.005303  -0.001510   0.000191  -0.000258
  177  C  13  X   0.000142  -0.001123  -0.000361   0.000037  -0.000072
  178  C  13  Y  -0.000052  -0.000238  -0.000178   0.000097  -0.000009
  179  C  13  Z   0.000115   0.000017   0.000036  -0.000020  -0.000006
  180  C  13 XX  -0.000001   0.000006   0.000011   0.000000   0.000000
  181  C  13 YY   0.000001  -0.000005  -0.000005   0.000000   0.000000
  182  C  13 ZZ   0.000000  -0.000001  -0.000007   0.000000   0.000000
  183  C  13 XY   0.000001   0.000000   0.000008   0.000000   0.000000
  184  C  13 XZ   0.000000  -0.000004  -0.000002   0.000000   0.000000
  185  C  13 YZ  -0.000001   0.000000   0.000003   0.000000   0.000000
  186  H  14  S  -0.000001   0.000003   0.000005   0.000000   0.000000
  187  H  14  S   0.000006  -0.000022  -0.000058   0.000000  -0.000001
  188  H  14  S  -0.000034   0.000135   0.000026   0.000036  -0.000001
  189  H  14  S  -0.000057   0.000380  -0.000076   0.000105   0.000007
  190  H  15  S   0.000000   0.000002   0.000002   0.000000   0.000001
  191  H  15  S  -0.000003  -0.000010  -0.000034  -0.000002  -0.000004
  192  H  15  S   0.000055  -0.000023   0.000067   0.000006   0.000016
  193  H  15  S   0.000092  -0.000400  -0.000043  -0.000031  -0.000002
  194  H  16  S  -0.000001   0.000004   0.000007   0.000000   0.000000
  195  H  16  S   0.000006  -0.000024  -0.000071   0.000000   0.000001
  196  H  16  S  -0.000037   0.000124   0.000080   0.000035   0.000001
  197  H  16  S  -0.000083  -0.000061  -0.000029   0.000035  -0.000007
  198  C  17  S   0.000000  -0.000001  -0.000009   0.000000   0.000000
  199  C  17  S   0.000001  -0.000007  -0.000005   0.000000   0.000000
  200  C  17  X   0.000000  -0.000001   0.000010   0.000000   0.000000
  201  C  17  Y   0.000000   0.000002  -0.000002   0.000000   0.000000
  202  C  17  Z   0.000000  -0.000002   0.000000   0.000000   0.000000
  203  C  17  S  -0.000016   0.000069  -0.000015  -0.000001  -0.000001
  204  C  17  X  -0.000002   0.000008  -0.000043   0.000001   0.000000
  205  C  17  Y   0.000002  -0.000019   0.000013   0.000000  -0.000002
  206  C  17  Z   0.000000   0.000005   0.000004   0.000002   0.000000
  207  C  17  S   0.000112  -0.000337  -0.000038   0.000008   0.000002
  208  C  17  X   0.000028  -0.000114   0.000030  -0.000004   0.000009
  209  C  17  Y  -0.000064   0.000231   0.000013  -0.000016   0.000016
  210  C  17  Z  -0.000023  -0.000006   0.000041  -0.000015   0.000004
  211  C  17  S   0.001236   0.000352  -0.000085   0.000476  -0.000144
  212  C  17  X   0.000038   0.000344  -0.000007  -0.000074  -0.000078
  213  C  17  Y  -0.000314   0.000357   0.000027  -0.000169   0.000052
  214  C  17  Z  -0.000023  -0.000360  -0.000146  -0.000016  -0.000097
  215  C  17 XX   0.000000  -0.000004  -0.000005   0.000000   0.000000
  216  C  17 YY   0.000001  -0.000002   0.000012   0.000000   0.000000
  217  C  17 ZZ  -0.000001   0.000006  -0.000008   0.000000   0.000000
  218  C  17 XY  -0.000001   0.000001   0.000017  -0.000001   0.000000
  219  C  17 XZ  -0.000001   0.000006  -0.000001   0.000000  -0.000001
  220  C  17 YZ   0.000002  -0.000002  -0.000003   0.000000   0.000000
  221  H  18  S  -0.000001  -0.000005   0.000009   0.000000   0.000000
  222  H  18  S   0.000002   0.000057  -0.000083   0.000003   0.000001
  223  H  18  S   0.000087  -0.000381  -0.000214   0.000059  -0.000052
  224  H  18  S   0.000225  -0.001081  -0.000331   0.000211  -0.000052
  225  H  19  S   0.000001  -0.000003   0.000007   0.000000   0.000001
  226  H  19  S  -0.000007   0.000039  -0.000025  -0.000001  -0.000005
  227  H  19  S   0.000055   0.000110   0.000040   0.000045   0.000011
  228  H  19  S  -0.000050   0.000302   0.000233  -0.000033   0.000046
  229  H  20  S   0.000001  -0.000002  -0.000001   0.000000   0.000000
  230  H  20  S  -0.000011   0.000023   0.000006   0.000000   0.000002
  231  H  20  S   0.000094  -0.000035   0.000062  -0.000005  -0.000011
  232  H  20  S   0.000024   0.000129   0.000047  -0.000043  -0.000066
  233  C  21  S   0.002747   0.563257  -0.016605   0.000004   0.000000
  234  C  21  S   0.002271   0.466332  -0.013802   0.000004  -0.000001
  235  C  21  X  -0.000002   0.000118  -0.000019  -0.000003   0.000000
  236  C  21  Y   0.000007   0.001441  -0.000066   0.000000   0.000000
  237  C  21  Z   0.000005   0.000418   0.000058  -0.000001   0.000001
  238  C  21  S   0.000069   0.004446  -0.000045  -0.000004   0.000008
  239  C  21  X   0.000029   0.000019  -0.000090   0.000018   0.000003
  240  C  21  Y  -0.000004  -0.001151  -0.000169  -0.000002  -0.000003
  241  C  21  Z  -0.000020  -0.000363   0.000382   0.000007  -0.000004
  242  C  21  S  -0.000333  -0.004894   0.002484   0.000140  -0.000047
  243  C  21  X  -0.000286   0.000362  -0.000355  -0.000047  -0.000018
  244  C  21  Y  -0.000023   0.001198  -0.000393   0.000055   0.000062
  245  C  21  Z   0.000319   0.000153   0.000794  -0.000082   0.000028
  246  C  21  S  -0.010086  -0.013184   0.006589  -0.002923  -0.000437
  247  C  21  X  -0.000142  -0.005574  -0.003345  -0.000023  -0.000705
  248  C  21  Y   0.000044   0.001770  -0.000779  -0.000069   0.000059
  249  C  21  Z   0.002801  -0.000002   0.001055  -0.000737  -0.000276
  250  C  21 XX  -0.000009   0.000231  -0.000101   0.000002   0.000000
  251  C  21 YY   0.000005  -0.000295  -0.000019  -0.000003   0.000000
  252  C  21 ZZ   0.000004   0.000064   0.000119   0.000001   0.000000
  253  C  21 XY   0.000002  -0.000186   0.000026  -0.000001   0.000000
  254  C  21 XZ  -0.000003  -0.000108  -0.000032   0.000001   0.000000
  255  C  21 YZ  -0.000005  -0.000032  -0.000144   0.000001   0.000000
  256  C  22  S   0.000000   0.000022   0.001908  -0.000001  -0.000001
  257  C  22  S   0.000000   0.000011   0.001527  -0.000001   0.000000
  258  C  22  X  -0.000001   0.000000  -0.000005  -0.000002   0.000001
  259  C  22  Y   0.000000   0.000000  -0.000058   0.000000   0.000001
  260  C  22  Z  -0.000001  -0.000005  -0.000089   0.000000   0.000000
  261  C  22  S   0.000009   0.000081   0.000208  -0.000001  -0.000010
  262  C  22  X   0.000006  -0.000003  -0.000016   0.000008  -0.000004
  263  C  22  Y  -0.000001  -0.000010  -0.000187  -0.000003  -0.000002
  264  C  22  Z   0.000002   0.000012  -0.000265  -0.000001  -0.000001
  265  C  22  S  -0.000071  -0.000659   0.001087   0.000023   0.000067
  266  C  22  X  -0.000045   0.000045  -0.000192  -0.000011   0.000031
  267  C  22  Y   0.000044   0.000090  -0.000117   0.000037   0.000011
  268  C  22  Z   0.000008   0.000230  -0.000469  -0.000020  -0.000011
  269  C  22  S  -0.003288   0.006583   0.001255   0.000778   0.000781
  270  C  22  X  -0.000107   0.000011   0.000042  -0.000103   0.000079
  271  C  22  Y   0.000279  -0.001153  -0.000145  -0.000178  -0.000050
  272  C  22  Z   0.000640  -0.001137  -0.000088  -0.000133  -0.000231
  273  C  22 XX   0.000001  -0.000005  -0.000051   0.000000   0.000001
  274  C  22 YY   0.000000   0.000016  -0.000009   0.000000   0.000000
  275  C  22 ZZ   0.000000  -0.000011   0.000060   0.000000   0.000000
  276  C  22 XY  -0.000002   0.000004  -0.000004   0.000000   0.000001
  277  C  22 XZ   0.000002  -0.000007   0.000014   0.000000   0.000000
  278  C  22 YZ  -0.000002   0.000002   0.000091   0.000000   0.000000
  279  H  23  S  -0.000001  -0.000002   0.000006   0.000003   0.000000
  280  H  23  S   0.000014   0.000035  -0.000079  -0.000020  -0.000007
  281  H  23  S  -0.000048   0.000122  -0.000008  -0.000117  -0.000053
  282  H  23  S  -0.000013   0.000367  -0.000270  -0.000004  -0.000068
  283  H  24  S  -0.000002  -0.000005  -0.000004  -0.000001   0.000000
  284  H  24  S   0.000016   0.000058  -0.000018   0.000009  -0.000003
  285  H  24  S  -0.000013  -0.000277  -0.000082  -0.000035  -0.000005
  286  H  24  S  -0.000016  -0.000008  -0.000033   0.000000   0.000079
  287  H  25  S   0.000000   0.000000   0.000002   0.000001   0.000000
  288  H  25  S  -0.000002   0.000038  -0.000093  -0.000012  -0.000001
  289  H  25  S  -0.000018  -0.000311  -0.000455  -0.000058  -0.000037
  290  H  25  S  -0.000070   0.000293  -0.000052   0.000029   0.000061
  291  O  26  S   0.000000  -0.000001  -0.000082   0.000000   0.000000
  292  O  26  S  -0.000001  -0.000003  -0.000139   0.000000   0.000000
  293  O  26  X   0.000000   0.000007  -0.000097   0.000000   0.000000
  294  O  26  Y   0.000000  -0.000003   0.000104   0.000000   0.000000
  295  O  26  Z   0.000000  -0.000004  -0.000019   0.000001   0.000000
  296  O  26  S   0.000014   0.000020   0.000258   0.000002   0.000001
  297  O  26  X   0.000002  -0.000017  -0.000373   0.000002  -0.000002
  298  O  26  Y  -0.000002   0.000026   0.000399   0.000002   0.000001
  299  O  26  Z   0.000001  -0.000017  -0.000047  -0.000005  -0.000001
  300  O  26  S  -0.000078  -0.000170   0.000843   0.000012  -0.000008
  301  O  26  X  -0.000029   0.000058  -0.000250  -0.000004   0.000018
  302  O  26  Y  -0.000010  -0.000070   0.000244  -0.000008  -0.000008
  303  O  26  Z   0.000003   0.000038  -0.000153   0.000027   0.000007
  304  O  26  S   0.000107  -0.001348   0.000011  -0.000698   0.000126
  305  O  26  X  -0.000005   0.000383   0.000082  -0.000065  -0.000098
  306  O  26  Y  -0.000003   0.000254  -0.000086  -0.000014   0.000036
  307  O  26  Z  -0.000158   0.000119   0.000132   0.000080  -0.000048
  308  O  26 XX   0.000000  -0.000002   0.000041   0.000000   0.000000
  309  O  26 YY   0.000000   0.000007   0.000067   0.000000   0.000000
  310  O  26 ZZ   0.000000  -0.000005  -0.000108   0.000000   0.000000
  311  O  26 XY   0.000000  -0.000015  -0.000193   0.000000   0.000000
  312  O  26 XZ   0.000000   0.000003   0.000035   0.000000  -0.000001
  313  O  26 YZ   0.000000  -0.000009  -0.000041   0.000000   0.000000
  314  H  27  S  -0.000003   0.000332   0.000001   0.000006   0.000001
  315  H  27  S   0.000064   0.000018  -0.000136  -0.000030  -0.000010
  316  H  27  S   0.001297   0.002996  -0.000209  -0.000217   0.000292
  317  H  27  S   0.005646   0.009598   0.002703   0.001376   0.000548
  318  O  28  S   0.000000  -0.000062   0.000004   0.000000   0.000000
  319  O  28  S   0.000000  -0.000108   0.000005   0.000001   0.000000
  320  O  28  X   0.000000  -0.000006  -0.000001  -0.000001   0.000000
  321  O  28  Y   0.000000  -0.000075   0.000011   0.000000   0.000000
  322  O  28  Z   0.000000  -0.000026  -0.000001   0.000001   0.000000
  323  O  28  S  -0.000007   0.000163   0.000007  -0.000007  -0.000003
  324  O  28  X  -0.000002  -0.000075   0.000000   0.000003  -0.000001
  325  O  28  Y  -0.000003  -0.000507   0.000003  -0.000001  -0.000001
  326  O  28  Z   0.000000  -0.000125  -0.000007  -0.000004   0.000000
  327  O  28  S   0.000074   0.000811  -0.000242   0.000049   0.000015
  328  O  28  X   0.000019  -0.000118   0.000028  -0.000010   0.000009
  329  O  28  Y  -0.000011  -0.000429   0.000155  -0.000007   0.000002
  330  O  28  Z  -0.000023  -0.000123  -0.000003   0.000030   0.000001
  331  O  28  S   0.000333  -0.000781  -0.000497  -0.000532   0.000162
  332  O  28  X  -0.000175   0.000567   0.000375  -0.000145   0.000038
  333  O  28  Y  -0.000002   0.000390   0.000087   0.000248   0.000112
  334  O  28  Z  -0.000022   0.000071  -0.000334   0.000052   0.000031
  335  O  28 XX  -0.000001  -0.000120  -0.000002   0.000000   0.000000
  336  O  28 YY   0.000001   0.000226  -0.000003   0.000000   0.000000
  337  O  28 ZZ   0.000000  -0.000106   0.000005   0.000000   0.000000
  338  O  28 XY   0.000002   0.000074   0.000001   0.000000   0.000000
  339  O  28 XZ   0.000000   0.000014  -0.000001   0.000001   0.000000
  340  O  28 YZ   0.000002   0.000102   0.000002  -0.000001   0.000000
  341  N  29  S   0.000000   0.000004  -0.000001   0.000000   0.000000
  342  N  29  S  -0.000001   0.000006  -0.000002   0.000000   0.000000
  343  N  29  X   0.000000   0.000005  -0.000003  -0.000002   0.000000
  344  N  29  Y  -0.000003  -0.000002   0.000001   0.000000   0.000000
  345  N  29  Z  -0.000001  -0.000007   0.000001   0.000000   0.000000
  346  N  29  S   0.000023  -0.000002   0.000007   0.000006  -0.000003
  347  N  29  X   0.000005   0.000022  -0.000001   0.000007   0.000001
  348  N  29  Y   0.000012   0.000039  -0.000009  -0.000001   0.000000
  349  N  29  Z   0.000006   0.000002  -0.000001  -0.000001   0.000001
  350  N  29  S  -0.000265  -0.000301  -0.000078  -0.000032   0.000013
  351  N  29  X  -0.000055  -0.000070  -0.000038  -0.000061   0.000000
  352  N  29  Y  -0.000042   0.000091   0.000033  -0.000049  -0.000012
  353  N  29  Z  -0.000051   0.000079   0.000062   0.000005  -0.000009
  354  N  29  S   0.001380   0.001071  -0.000885   0.000692  -0.000355
  355  N  29  X   0.000102   0.000006   0.000358  -0.000037   0.000008
  356  N  29  Y  -0.000434  -0.000525   0.000256  -0.000491  -0.000100
  357  N  29  Z  -0.000382   0.000199  -0.000321  -0.000250  -0.000186
  358  N  29 XX  -0.000002   0.000008  -0.000001   0.000001   0.000000
  359  N  29 YY  -0.000005  -0.000017   0.000002  -0.000001   0.000000
  360  N  29 ZZ   0.000007   0.000009  -0.000001   0.000000   0.000000
  361  N  29 XY   0.000002  -0.000009   0.000006   0.000000  -0.000001
  362  N  29 XZ   0.000001  -0.000007   0.000003  -0.000001   0.000000
  363  N  29 YZ   0.000000   0.000000  -0.000003  -0.000001   0.000000
  364  O  30  S   0.000000   0.000001   0.000000   0.000000   0.000000
  365  O  30  S  -0.000001   0.000003   0.000000  -0.000001   0.000000
  366  O  30  X   0.000003   0.000001   0.000000  -0.000001   0.000000
  367  O  30  Y  -0.000003   0.000002   0.000000   0.000001   0.000000
  368  O  30  Z   0.000004   0.000000   0.000001   0.000000   0.000000
  369  O  30  S   0.000004  -0.000014   0.000002   0.000008   0.000001
  370  O  30  X  -0.000010   0.000003   0.000000   0.000007   0.000002
  371  O  30  Y   0.000007   0.000006  -0.000005  -0.000006  -0.000001
  372  O  30  Z  -0.000014  -0.000007  -0.000004   0.000003  -0.000001
  373  O  30  S  -0.000107   0.000097   0.000009  -0.000021  -0.000001
  374  O  30  X   0.000041  -0.000016  -0.000011  -0.000029  -0.000004
  375  O  30  Y   0.000006   0.000072   0.000036   0.000032   0.000000
  376  O  30  Z   0.000065   0.000065   0.000041  -0.000013   0.000001
  377  O  30  S   0.000185   0.000146   0.000440  -0.000352  -0.000016
  378  O  30  X  -0.000043  -0.000134  -0.000076   0.000174  -0.000025
  379  O  30  Y  -0.000348   0.000024  -0.000220  -0.000020   0.000054
  380  O  30  Z   0.000141  -0.000041   0.000108   0.000049   0.000001
  381  O  30 XX  -0.000001   0.000003  -0.000001   0.000000   0.000000
  382  O  30 YY   0.000001  -0.000008   0.000000   0.000001   0.000000
  383  O  30 ZZ   0.000001   0.000005   0.000001  -0.000001   0.000000
  384  O  30 XY  -0.000005  -0.000006   0.000000   0.000001   0.000000
  385  O  30 XZ   0.000000  -0.000003  -0.000001   0.000000   0.000000
  386  O  30 YZ  -0.000001   0.000004   0.000001   0.000001   0.000000
  387  O  31  S   0.000000  -0.000001   0.000000   0.000000   0.000000
  388  O  31  S   0.000000  -0.000001  -0.000001   0.000000   0.000000
  389  O  31  X   0.000000  -0.000004   0.000001   0.000000   0.000000
  390  O  31  Y   0.000000  -0.000003  -0.000001   0.000000   0.000000
  391  O  31  Z   0.000000   0.000003   0.000000   0.000000   0.000000
  392  O  31  S  -0.000007  -0.000003   0.000013  -0.000006  -0.000002
  393  O  31  X   0.000000   0.000001  -0.000001  -0.000001  -0.000002
  394  O  31  Y  -0.000002   0.000000   0.000004   0.000001   0.000001
  395  O  31  Z   0.000000  -0.000004  -0.000001   0.000000   0.000000
  396  O  31  S   0.000088  -0.000001  -0.000076   0.000050   0.000015
  397  O  31  X  -0.000005  -0.000008   0.000018   0.000008   0.000005
  398  O  31  Y  -0.000044  -0.000035   0.000001  -0.000034  -0.000010
  399  O  31  Z  -0.000010   0.000000  -0.000010  -0.000010   0.000001
  400  O  31  S   0.000044  -0.000015   0.000330   0.000194   0.000192
  401  O  31  X  -0.000009   0.000009  -0.000092  -0.000019  -0.000035
  402  O  31  Y   0.000044   0.000076  -0.000135   0.000049   0.000009
  403  O  31  Z   0.000086  -0.000081   0.000095   0.000036   0.000016
  404  O  31 XX  -0.000001  -0.000001  -0.000001  -0.000002   0.000000
  405  O  31 YY   0.000001   0.000004   0.000000   0.000001   0.000000
  406  O  31 ZZ   0.000000  -0.000002   0.000001   0.000000   0.000000
  407  O  31 XY   0.000000   0.000002  -0.000001   0.000000   0.000000
  408  O  31 XZ   0.000000  -0.000001   0.000000   0.000000   0.000000
  409  O  31 YZ   0.000000   0.000002   0.000000   0.000000   0.000000
  410  C  32  S  -0.015897   0.000082   0.000000  -0.563288   0.000120
  411  C  32  S  -0.013108   0.000068   0.000000  -0.466347   0.000099
  412  C  32  X   0.000039   0.000000  -0.000002   0.000859  -0.000005
  413  C  32  Y   0.000012   0.000001  -0.000001  -0.000622   0.000000
  414  C  32  Z   0.000087  -0.000001   0.000000   0.000201   0.000005
  415  C  32  S  -0.000302  -0.000004  -0.000004  -0.004473   0.000043
  416  C  32  X   0.000055   0.000000   0.000012  -0.000622   0.000012
  417  C  32  Y   0.000235  -0.000007   0.000004   0.000374  -0.000014
  418  C  32  Z   0.000287   0.000003   0.000001  -0.000151  -0.000035
  419  C  32  S  -0.001057   0.000052  -0.000020   0.005540  -0.000027
  420  C  32  X   0.000121  -0.000049  -0.000036   0.000770  -0.000045
  421  C  32  Y   0.000175  -0.000018  -0.000016  -0.000659  -0.000009
  422  C  32  Z   0.000272  -0.000078   0.000006  -0.000422   0.000138
  423  C  32  S  -0.019241   0.006610  -0.000970  -0.003528   0.014097
  424  C  32  X  -0.003831   0.001327   0.001586  -0.000614   0.002821
  425  C  32  Y  -0.002385   0.001464   0.000929   0.000542   0.001410
  426  C  32  Z   0.006119  -0.001821   0.000916   0.001085  -0.002222
  427  C  32 XX   0.000093   0.000001  -0.000001   0.000000  -0.000009
  428  C  32 YY  -0.000020   0.000001   0.000000   0.000027   0.000007
  429  C  32 ZZ  -0.000073  -0.000003   0.000001  -0.000027   0.000002
  430  C  32 XY  -0.000034   0.000002  -0.000001  -0.000124  -0.000015
  431  C  32 XZ  -0.000024   0.000001  -0.000001   0.000011   0.000002
  432  C  32 YZ  -0.000118   0.000004   0.000001   0.000089  -0.000004
  433  C  33  S  -0.002016   0.000011   0.000000   0.000105  -0.000537
  434  C  33  S  -0.001615   0.000005   0.000000   0.000096  -0.000447
  435  C  33  X   0.000068   0.000000   0.000001  -0.000003   0.000004
  436  C  33  Y  -0.000009   0.000001   0.000000   0.000002  -0.000001
  437  C  33  Z  -0.000068   0.000000  -0.000001   0.000009   0.000005
  438  C  33  S  -0.000227   0.000057  -0.000002  -0.000124   0.000055
  439  C  33  X   0.000283  -0.000010  -0.000006  -0.000020  -0.000016
  440  C  33  Y   0.000015  -0.000003  -0.000002  -0.000006   0.000000
  441  C  33  Z  -0.000235   0.000006   0.000007  -0.000006   0.000001
  442  C  33  S  -0.001044  -0.000535   0.000133   0.000926  -0.000210
  443  C  33  X   0.000374   0.000268  -0.000019   0.000082   0.000224
  444  C  33  Y   0.000091  -0.000047   0.000031   0.000094  -0.000157
  445  C  33  Z  -0.000261  -0.000164   0.000018   0.000500   0.000006
  446  C  33  S   0.002061  -0.004468   0.000873   0.003611   0.003686
  447  C  33  X   0.000148   0.001903  -0.000141  -0.000476   0.001049
  448  C  33  Y  -0.000083   0.000485   0.000144   0.000029   0.000278
  449  C  33  Z   0.000629  -0.000778  -0.000048   0.000859   0.001079
  450  C  33 XX  -0.000024  -0.000009   0.000002  -0.000004  -0.000001
  451  C  33 YY   0.000055   0.000005  -0.000001   0.000004   0.000013
  452  C  33 ZZ  -0.000031   0.000004  -0.000001   0.000000  -0.000012
  453  C  33 XY  -0.000014  -0.000001   0.000000   0.000010  -0.000016
  454  C  33 XZ   0.000129   0.000004   0.000000   0.000001  -0.000009
  455  C  33 YZ   0.000023  -0.000002   0.000001   0.000002  -0.000007
  456  H  34  S  -0.000003  -0.000001  -0.000001  -0.000002  -0.000009
  457  H  34  S   0.000049   0.000035   0.000001  -0.000026   0.000082
  458  H  34  S   0.000267  -0.000349  -0.000037   0.000252  -0.000024
  459  H  34  S   0.000699   0.000119  -0.000091   0.000250   0.000762
  460  H  35  S  -0.000009   0.000000   0.000001   0.000005  -0.000005
  461  H  35  S   0.000108   0.000009  -0.000004  -0.000114  -0.000003
  462  H  35  S   0.000373  -0.000301  -0.000018   0.000225   0.000048
  463  H  35  S   0.000053   0.000041   0.000043   0.000042  -0.000294
  464  C  36  S   0.000021   0.000000   0.000000   0.000019  -0.018606
  465  C  36  S   0.000014   0.000000   0.000000   0.000013  -0.015348
  466  C  36  X  -0.000001   0.000002   0.000000  -0.000003  -0.000023
  467  C  36  Y  -0.000004   0.000000   0.000000  -0.000003   0.000023
  468  C  36  Z  -0.000004   0.000001   0.000001  -0.000006  -0.000088
  469  C  36  S   0.000058  -0.000019   0.000004   0.000017  -0.000388
  470  C  36  X  -0.000031  -0.000006   0.000002   0.000008  -0.000180
  471  C  36  Y   0.000011  -0.000001   0.000000   0.000019   0.000107
  472  C  36  Z   0.000035  -0.000005  -0.000003   0.000043  -0.000345
  473  C  36  S   0.000020   0.000136  -0.000068  -0.000112  -0.001203
  474  C  36  X   0.000074  -0.000105   0.000039  -0.000025  -0.000416
  475  C  36  Y  -0.000035   0.000099  -0.000002   0.000099   0.000192
  476  C  36  Z  -0.000338   0.000125  -0.000005   0.000156  -0.000476
  477  C  36  S  -0.012350  -0.001982  -0.000535   0.000367  -0.002194
  478  C  36  X   0.001577   0.000232   0.000316  -0.000236   0.000476
  479  C  36  Y  -0.000277   0.000886  -0.000044   0.000039   0.000633
  480  C  36  Z  -0.002590   0.000136   0.000062   0.000001   0.000161
  481  C  36 XX  -0.000008   0.000005  -0.000001  -0.000012   0.000025
  482  C  36 YY   0.000006  -0.000002   0.000000  -0.000007   0.000068
  483  C  36 ZZ   0.000002  -0.000003   0.000000   0.000019  -0.000092
  484  C  36 XY  -0.000017  -0.000002   0.000001  -0.000012   0.000022
  485  C  36 XZ  -0.000003   0.000001   0.000001  -0.000016  -0.000100
  486  C  36 YZ  -0.000005   0.000003  -0.000001  -0.000001   0.000088
  487  H  37  S   0.000011  -0.000001   0.000000  -0.000004  -0.000024
  488  H  37  S  -0.000094   0.000019   0.000001   0.000043   0.000131
  489  H  37  S  -0.000079   0.000096  -0.000007   0.000050  -0.000030
  490  H  37  S  -0.000776  -0.000102  -0.000018   0.000029  -0.000146
  491  C  38  S   0.000016   0.000000   0.000000   0.000019  -0.000658
  492  C  38  S   0.000008  -0.000001   0.000001   0.000009  -0.000531
  493  C  38  X  -0.000001   0.000003  -0.000001  -0.000003   0.000003
  494  C  38  Y   0.000001   0.000000   0.000000  -0.000004  -0.000009
  495  C  38  Z   0.000000   0.000001   0.000001   0.000001   0.000003
  496  C  38  S   0.000061   0.000021  -0.000012   0.000092  -0.000031
  497  C  38  X   0.000000  -0.000014   0.000006  -0.000012  -0.000013
  498  C  38  Y  -0.000037  -0.000002   0.000003  -0.000014   0.000074
  499  C  38  Z   0.000003  -0.000002  -0.000005   0.000025  -0.000039
  500  C  38  S   0.000230  -0.000181   0.000035  -0.000118  -0.000094
  501  C  38  X  -0.000068   0.000086  -0.000025  -0.000047  -0.000249
  502  C  38  Y  -0.000035   0.000182  -0.000050   0.000077  -0.000031
  503  C  38  Z   0.000039   0.000020   0.000022  -0.000084  -0.000092
  504  C  38  S   0.011890  -0.000641   0.000968  -0.000105  -0.000450
  505  C  38  X  -0.000587   0.000027  -0.000018   0.000156  -0.000940
  506  C  38  Y  -0.003274   0.000292  -0.000450   0.000003   0.000094
  507  C  38  Z   0.001130   0.000038   0.000073   0.000257  -0.000179
  508  C  38 XX   0.000003   0.000003  -0.000001   0.000002   0.000009
  509  C  38 YY  -0.000007  -0.000004   0.000001  -0.000002  -0.000003
  510  C  38 ZZ   0.000004   0.000001   0.000000  -0.000001  -0.000006
  511  C  38 XY   0.000001   0.000003   0.000000  -0.000008   0.000026
  512  C  38 XZ  -0.000003   0.000001  -0.000001   0.000003  -0.000008
  513  C  38 YZ   0.000006   0.000000   0.000000   0.000014   0.000016
  514  H  39  S  -0.000009   0.000000  -0.000001   0.000006   0.000003
  515  H  39  S   0.000092   0.000012   0.000000   0.000002  -0.000061
  516  H  39  S  -0.000084  -0.000075   0.000037   0.000001  -0.000175
  517  H  39  S   0.000418   0.000260   0.000149   0.000332  -0.000408
  518  H  40  S   0.000000   0.000004  -0.000001  -0.000001  -0.000007
  519  H  40  S   0.000029  -0.000032   0.000005   0.000011   0.000056
  520  H  40  S  -0.000180  -0.000003   0.000018  -0.000142   0.000185
  521  H  40  S   0.001070  -0.000269   0.000153  -0.000027   0.000240
  522  C  41  S  -0.000030   0.000000   0.000000  -0.002431  -0.032361
  523  C  41  S  -0.000024   0.000000   0.000001  -0.001965  -0.026739
  524  C  41  X  -0.000003   0.000001   0.000000   0.000087  -0.000053
  525  C  41  Y  -0.000001  -0.000001  -0.000001   0.000058   0.000061
  526  C  41  Z   0.000006   0.000000  -0.000001   0.000006   0.000034
  527  C  41  S   0.000005   0.000000  -0.000011  -0.000169  -0.000471
  528  C  41  X   0.000011  -0.000001   0.000000   0.000321  -0.000341
  529  C  41  Y  -0.000003   0.000004   0.000003   0.000155   0.000227
  530  C  41  Z  -0.000050  -0.000003   0.000006  -0.000078   0.000077
  531  C  41  S   0.000423   0.000062   0.000064  -0.001409  -0.001136
  532  C  41  X  -0.000278   0.000023  -0.000011   0.000524  -0.000605
  533  C  41  Y  -0.000032   0.000032  -0.000055   0.000442   0.000443
  534  C  41  Z   0.000282  -0.000001  -0.000020   0.000139  -0.000021
  535  C  41  S   0.004211  -0.005707  -0.002173   0.006528  -0.013023
  536  C  41  X  -0.003195   0.001804   0.000509  -0.000148   0.001833
  537  C  41  Y  -0.001609   0.000900   0.000233  -0.001652   0.001872
  538  C  41  Z   0.001155   0.000527  -0.000424  -0.000687   0.000971
  539  C  41 XX  -0.000012   0.000001   0.000001  -0.000102  -0.000074
  540  C  41 YY   0.000006  -0.000003   0.000000   0.000033  -0.000025
  541  C  41 ZZ   0.000006   0.000002  -0.000001   0.000069   0.000100
  542  C  41 XY  -0.000015  -0.000001  -0.000001  -0.000089   0.000140
  543  C  41 XZ   0.000000   0.000000  -0.000002   0.000003   0.000027
  544  C  41 YZ  -0.000004  -0.000002   0.000000   0.000004  -0.000052
  545  H  42  S   0.000008   0.000001  -0.000001   0.000009  -0.000032
  546  H  42  S  -0.000086  -0.000009   0.000008   0.000009   0.000108
  547  H  42  S  -0.000012   0.000066   0.000049  -0.000269   0.000130
  548  H  42  S  -0.000173  -0.000214   0.000151   0.000102  -0.000379
  549  C  43  S   0.000013   0.000000   0.000000   0.000022  -0.562135
  550  C  43  S   0.000013   0.000000   0.000000   0.000013  -0.465425
  551  C  43  X   0.000001  -0.000001  -0.000001   0.000002   0.000053
  552  C  43  Y   0.000000   0.000000   0.000000   0.000004  -0.000069
  553  C  43  Z   0.000002  -0.000001   0.000000   0.000001  -0.000073
  554  C  43  S  -0.000033  -0.000004   0.000003   0.000042  -0.004609
  555  C  43  X  -0.000005   0.000004   0.000006  -0.000063   0.000079
  556  C  43  Y   0.000004  -0.000001   0.000001  -0.000023  -0.000059
  557  C  43  Z  -0.000009   0.000008  -0.000001  -0.000003   0.000118
  558  C  43  S   0.000373  -0.000024  -0.000046   0.000400   0.004461
  559  C  43  X  -0.000350   0.000064  -0.000012   0.000456  -0.000598
  560  C  43  Y   0.000260  -0.000042  -0.000034   0.000240   0.000854
  561  C  43  Z  -0.000225   0.000023  -0.000009   0.000149  -0.000430
  562  C  43  S   0.006101   0.002686   0.000261  -0.004130   0.006294
  563  C  43  X  -0.004837  -0.000072   0.000284  -0.000132   0.000611
  564  C  43  Y  -0.001261  -0.000859  -0.000539  -0.001074   0.003288
  565  C  43  Z  -0.001975  -0.000115   0.000471  -0.000476   0.000104
  566  C  43 XX   0.000014  -0.000002  -0.000001  -0.000005   0.000008
  567  C  43 YY  -0.000006   0.000002   0.000000   0.000008  -0.000038
  568  C  43 ZZ  -0.000007   0.000000   0.000001  -0.000003   0.000030
  569  C  43 XY   0.000003  -0.000001   0.000000   0.000015  -0.000001
  570  C  43 XZ   0.000013  -0.000002   0.000000   0.000009  -0.000044
  571  C  43 YZ   0.000000  -0.000001   0.000000   0.000004   0.000038
  572  C  44  S  -0.000001   0.000000   0.000000  -0.000005  -0.006741
  573  C  44  S  -0.000001   0.000000   0.000000  -0.000007  -0.005519
  574  C  44  X   0.000000   0.000001   0.000001  -0.000003   0.000083
  575  C  44  Y   0.000003   0.000000   0.000001  -0.000002   0.000052
  576  C  44  Z   0.000000  -0.000001   0.000000  -0.000001   0.000018
  577  C  44  S   0.000014   0.000000  -0.000003   0.000050  -0.000260
  578  C  44  X   0.000000  -0.000002  -0.000002   0.000017   0.000354
  579  C  44  Y  -0.000015   0.000002  -0.000003   0.000011   0.000147
  580  C  44  Z   0.000001   0.000003  -0.000001   0.000005   0.000082
  581  C  44  S   0.000002  -0.000016   0.000041  -0.000626  -0.001228
  582  C  44  X   0.000032   0.000010  -0.000011   0.000289   0.000515
  583  C  44  Y  -0.000004   0.000019   0.000011   0.000093   0.000031
  584  C  44  Z   0.000032  -0.000010   0.000000   0.000008   0.000211
  585  C  44  S   0.005160  -0.000589  -0.000200   0.001798  -0.004377
  586  C  44  X  -0.001079   0.000186   0.000069  -0.000441   0.000830
  587  C  44  Y  -0.000185  -0.000036   0.000109  -0.000159   0.000076
  588  C  44  Z  -0.000027  -0.000086   0.000002  -0.000053   0.000184
  589  C  44 XX  -0.000006   0.000000   0.000001  -0.000010  -0.000125
  590  C  44 YY   0.000005  -0.000001   0.000000   0.000004   0.000057
  591  C  44 ZZ   0.000001   0.000000   0.000000   0.000006   0.000067
  592  C  44 XY   0.000000  -0.000001   0.000000  -0.000007  -0.000082
  593  C  44 XZ  -0.000005   0.000000   0.000000  -0.000001  -0.000062
  594  C  44 YZ   0.000001  -0.000001   0.000000   0.000002  -0.000023
  595  H  45  S  -0.000003   0.000001   0.000000  -0.000005  -0.000011
  596  H  45  S   0.000022  -0.000007  -0.000003   0.000054   0.000089
  597  H  45  S  -0.000135   0.000044  -0.000027  -0.000041   0.000065
  598  H  45  S  -0.000398   0.000096  -0.000129   0.000065   0.000116
  599  H  46  S  -0.000002  -0.000001   0.000000  -0.000001  -0.000009
  600  H  46  S   0.000011   0.000005   0.000001   0.000030   0.000056
  601  H  46  S   0.000016  -0.000054  -0.000003  -0.000058  -0.000062
  602  H  46  S   0.000376  -0.000098   0.000013   0.000040   0.000037
  603  H  47  S  -0.000004   0.000001   0.000000  -0.000007  -0.000007
  604  H  47  S   0.000024  -0.000008   0.000000   0.000072   0.000039
  605  H  47  S  -0.000118   0.000046  -0.000026  -0.000068  -0.000089
  606  H  47  S   0.000071   0.000077  -0.000028   0.000045   0.000009
  607  C  48  S   0.000001   0.000000   0.000000   0.000009  -0.006416
  608  C  48  S   0.000007  -0.000001   0.000000   0.000004  -0.005250
  609  C  48  X  -0.000001   0.000000   0.000000   0.000010   0.000007
  610  C  48  Y   0.000002   0.000000   0.000000  -0.000003  -0.000105
  611  C  48  Z   0.000002   0.000000   0.000000   0.000001   0.000028
  612  C  48  S  -0.000072   0.000014   0.000001   0.000017  -0.000294
  613  C  48  X   0.000009  -0.000002   0.000000  -0.000045   0.000046
  614  C  48  Y  -0.000021   0.000002   0.000000   0.000018  -0.000333
  615  C  48  Z  -0.000004   0.000000  -0.000001  -0.000005   0.000100
  616  C  48  S   0.000348  -0.000093  -0.000013   0.000045  -0.000540
  617  C  48  X  -0.000111   0.000019   0.000000   0.000018   0.000178
  618  C  48  Y   0.000249  -0.000067  -0.000007   0.000005  -0.000128
  619  C  48  Z  -0.000001   0.000024   0.000013  -0.000036   0.000084
  620  C  48  S  -0.000509  -0.001213  -0.000704  -0.000025   0.002188
  621  C  48  X   0.000383  -0.000018  -0.000060  -0.000003  -0.000097
  622  C  48  Y   0.000307  -0.000310  -0.000208   0.000001   0.000541
  623  C  48  Z   0.000360   0.000053   0.000006   0.000167  -0.000255
  624  C  48 XX   0.000004   0.000000   0.000000   0.000003   0.000066
  625  C  48 YY   0.000002  -0.000001   0.000000  -0.000010  -0.000116
  626  C  48 ZZ  -0.000006   0.000001   0.000000   0.000007   0.000049
  627  C  48 XY  -0.000001   0.000002   0.000001  -0.000020   0.000046
  628  C  48 XZ   0.000007  -0.000001   0.000000   0.000001  -0.000016
  629  C  48 YZ  -0.000003   0.000002   0.000000  -0.000002   0.000064
  630  H  49  S   0.000006   0.000001   0.000000  -0.000009  -0.000016
  631  H  49  S  -0.000061  -0.000005  -0.000002   0.000079   0.000089
  632  H  49  S   0.000417  -0.000118  -0.000019   0.000185   0.000407
  633  H  49  S   0.001053  -0.000225  -0.000224   0.000322   0.000303
  634  H  50  S   0.000004   0.000000   0.000000  -0.000007  -0.000008
  635  H  50  S  -0.000045   0.000005   0.000001   0.000025   0.000042
  636  H  50  S  -0.000097  -0.000038  -0.000039  -0.000038  -0.000013
  637  H  50  S  -0.000310   0.000045   0.000057  -0.000258   0.000069
  638  H  51  S   0.000002  -0.000001   0.000000   0.000001  -0.000005
  639  H  51  S  -0.000020   0.000008   0.000001  -0.000006   0.000016
  640  H  51  S   0.000035  -0.000072  -0.000004  -0.000054  -0.000022
  641  H  51  S  -0.000135   0.000011   0.000026  -0.000059   0.000034
  642  C  52  S  -0.563274   0.002746  -0.000004   0.015979  -0.000015
  643  C  52  S  -0.466346   0.002277  -0.000004   0.013284  -0.000013
  644  C  52  X   0.000216  -0.000003  -0.000003  -0.000023  -0.000011
  645  C  52  Y   0.001424  -0.000007   0.000000  -0.000066  -0.000001
  646  C  52  Z  -0.000473  -0.000002   0.000002  -0.000057  -0.000005
  647  C  52  S  -0.004446  -0.000024   0.000008   0.000034  -0.000025
  648  C  52  X  -0.000069   0.000025   0.000016  -0.000090   0.000057
  649  C  52  Y  -0.001140   0.000009  -0.000001  -0.000183   0.000012
  650  C  52  Z   0.000403   0.000021  -0.000011  -0.000372   0.000027
  651  C  52  S   0.004825   0.000258  -0.000189  -0.002332   0.000473
  652  C  52  X   0.000449  -0.000220  -0.000045  -0.000309  -0.000087
  653  C  52  Y   0.001108   0.000004   0.000044  -0.000284   0.000190
  654  C  52  Z  -0.000169  -0.000395   0.000118  -0.000821  -0.000205
  655  C  52  S   0.012206   0.009669   0.001813  -0.003551  -0.004762
  656  C  52  X  -0.005691   0.001044  -0.000007  -0.003297  -0.003097
  657  C  52  Y   0.001915  -0.000492  -0.000170   0.000043  -0.000723
  658  C  52  Z  -0.000229  -0.004206   0.000618  -0.000075  -0.002430
  659  C  52 XX  -0.000202   0.000013  -0.000002   0.000102   0.000011
  660  C  52 YY   0.000268  -0.000010   0.000003   0.000011  -0.000004
  661  C  52 ZZ  -0.000066  -0.000003  -0.000001  -0.000113  -0.000007
  662  C  52 XY   0.000216  -0.000007   0.000001  -0.000030   0.000001
  663  C  52 XZ  -0.000122  -0.000003   0.000002  -0.000037   0.000005
  664  C  52 YZ  -0.000039  -0.000005   0.000000  -0.000145  -0.000002
  665  C  53  S  -0.000019   0.000000   0.000001  -0.001744   0.000021
  666  C  53  S  -0.000008   0.000000   0.000002  -0.001391   0.000021
  667  C  53  X   0.000000  -0.000001  -0.000002  -0.000010   0.000004
  668  C  53  Y  -0.000001   0.000001   0.000000  -0.000049   0.000003
  669  C  53  Z   0.000005   0.000000   0.000000   0.000081  -0.000002
  670  C  53  S  -0.000085  -0.000005  -0.000007  -0.000197  -0.000045
  671  C  53  X  -0.000003   0.000007   0.000010  -0.000038  -0.000023
  672  C  53  Y  -0.000007  -0.000004  -0.000002  -0.000198  -0.000019
  673  C  53  Z  -0.000015   0.000000   0.000000   0.000296   0.000017
  674  C  53  S   0.000769   0.000015   0.000051  -0.001295   0.000025
  675  C  53  X   0.000050  -0.000036  -0.000024  -0.000208   0.000191
  676  C  53  Y   0.000109   0.000043   0.000054  -0.000101   0.000147
  677  C  53  Z  -0.000277   0.000010  -0.000001   0.000543  -0.000108
  678  C  53  S  -0.004310   0.002506   0.000058  -0.001635   0.001228
  679  C  53  X  -0.000168  -0.000034  -0.000183   0.000083  -0.000175
  680  C  53  Y  -0.000916   0.000179  -0.000080  -0.000140   0.000074
  681  C  53  Z   0.000767  -0.000563  -0.000028   0.000166  -0.000416
  682  C  53 XX   0.000005  -0.000001   0.000000   0.000057  -0.000006
  683  C  53 YY  -0.000017   0.000000   0.000000   0.000020  -0.000002
  684  C  53 ZZ   0.000012   0.000000   0.000000  -0.000077   0.000008
  685  C  53 XY  -0.000005   0.000002   0.000000  -0.000004   0.000005
  686  C  53 XZ  -0.000007   0.000002   0.000000   0.000029  -0.000013
  687  C  53 YZ   0.000002  -0.000001  -0.000001   0.000096  -0.000004
  688  H  54  S   0.000002   0.000000  -0.000004  -0.000007  -0.000002
  689  H  54  S  -0.000041  -0.000001   0.000025   0.000081   0.000014
  690  H  54  S  -0.000080   0.000027   0.000092   0.000103   0.000260
  691  H  54  S  -0.000451   0.000029  -0.000062   0.000393  -0.000086
  692  H  55  S   0.000005   0.000002   0.000001   0.000002   0.000008
  693  H  55  S  -0.000063  -0.000014  -0.000013   0.000023  -0.000068
  694  H  55  S   0.000308  -0.000012   0.000029   0.000109   0.000047
  695  H  55  S   0.000037   0.000052   0.000015  -0.000044   0.000231
  696  H  56  S  -0.000001   0.000000  -0.000001  -0.000003  -0.000002
  697  H  56  S  -0.000034   0.000008   0.000013   0.000099  -0.000019
  698  H  56  S   0.000358  -0.000022   0.000061   0.000551   0.000144
  699  H  56  S  -0.000229   0.000040   0.000005   0.000083   0.000104
  700  O  57  S   0.000000   0.000000   0.000000   0.000081   0.000000
  701  O  57  S   0.000003   0.000001   0.000000   0.000137   0.000001
  702  O  57  X   0.000007   0.000000   0.000000  -0.000102   0.000000
  703  O  57  Y  -0.000002   0.000000   0.000000   0.000095   0.000002
  704  O  57  Z   0.000004   0.000000  -0.000001   0.000023   0.000000
  705  O  57  S  -0.000017  -0.000007  -0.000005  -0.000257  -0.000009
  706  O  57  X  -0.000017   0.000002   0.000001  -0.000395  -0.000004
  707  O  57  Y   0.000024  -0.000001   0.000003   0.000373  -0.000001
  708  O  57  Z   0.000015   0.000000   0.000004   0.000067   0.000000
  709  O  57  S   0.000163   0.000035   0.000011  -0.000811   0.000068
  710  O  57  X   0.000047  -0.000027  -0.000004  -0.000237   0.000022
  711  O  57  Y  -0.000069  -0.000004  -0.000018   0.000216   0.000016
  712  O  57  Z  -0.000023  -0.000004  -0.000020   0.000139  -0.000005
  713  O  57  S   0.001220   0.000065   0.000667   0.000313  -0.000697
  714  O  57  X   0.000407  -0.000130  -0.000048   0.000093  -0.000443
  715  O  57  Y   0.000226   0.000036   0.000005  -0.000107   0.000099
  716  O  57  Z  -0.000134   0.000078  -0.000046  -0.000133  -0.000028
  717  O  57 XX   0.000001   0.000000   0.000000  -0.000062  -0.000001
  718  O  57 YY  -0.000005  -0.000001   0.000000  -0.000043   0.000000
  719  O  57 ZZ   0.000005   0.000000  -0.000001   0.000105   0.000001
  720  O  57 XY   0.000015   0.000000   0.000000   0.000190   0.000002
  721  O  57 XZ   0.000004   0.000000   0.000000   0.000047   0.000000
  722  O  57 YZ  -0.000009   0.000000   0.000000  -0.000048   0.000001
  723  H  58  S  -0.000330   0.000007  -0.000005  -0.000001   0.000008
  724  H  58  S  -0.000019  -0.000057   0.000020   0.000123  -0.000102
  725  H  58  S  -0.002942  -0.001196   0.000380   0.000095  -0.000408
  726  H  58  S  -0.008700  -0.006113  -0.000828  -0.002810  -0.002740
  727  O  59  S   0.000063   0.000000   0.000000  -0.000004   0.000000
  728  O  59  S   0.000109  -0.000001  -0.000001  -0.000005   0.000000
  729  O  59  X  -0.000012   0.000000  -0.000001   0.000000   0.000003
  730  O  59  Y  -0.000073   0.000001   0.000000   0.000010   0.000002
  731  O  59  Z   0.000029   0.000000  -0.000001   0.000000   0.000000
  732  O  59  S  -0.000167   0.000004   0.000008  -0.000007   0.000006
  733  O  59  X  -0.000111   0.000002   0.000003   0.000000  -0.000014
  734  O  59  Y  -0.000499  -0.000002  -0.000001   0.000006  -0.000008
  735  O  59  Z   0.000141  -0.000001   0.000005   0.000009  -0.000001
  736  O  59  S  -0.000804  -0.000048  -0.000060   0.000259  -0.000063
  737  O  59  X  -0.000161  -0.000001  -0.000010   0.000037   0.000075
  738  O  59  Y  -0.000409   0.000023  -0.000012   0.000144   0.000049
  739  O  59  Z   0.000134   0.000014  -0.000033  -0.000009   0.000021
  740  O  59  S   0.000755   0.000226   0.000704   0.000346   0.000403
  741  O  59  X   0.000638  -0.000318  -0.000154   0.000406   0.000169
  742  O  59  Y   0.000320   0.000027   0.000317   0.000128   0.000189
  743  O  59  Z   0.000008  -0.000013  -0.000068   0.000380   0.000057
  744  O  59 XX   0.000110   0.000000   0.000000   0.000002   0.000000
  745  O  59 YY  -0.000210   0.000002   0.000000   0.000003   0.000001
  746  O  59 ZZ   0.000100  -0.000002   0.000000  -0.000005  -0.000001
  747  O  59 XY  -0.000103  -0.000002   0.000000   0.000000   0.000000
  748  O  59 XZ   0.000025   0.000000   0.000001   0.000000  -0.000002
  749  O  59 YZ   0.000112   0.000000   0.000000   0.000002  -0.000001
  750  N  60  S  -0.000004   0.000000   0.000000   0.000001   0.000000
  751  N  60  S  -0.000006   0.000001   0.000001   0.000002   0.000000
  752  N  60  X   0.000005   0.000001  -0.000002  -0.000003  -0.000001
  753  N  60  Y  -0.000003  -0.000004   0.000000   0.000001  -0.000001
  754  N  60  Z   0.000008   0.000000  -0.000001  -0.000002   0.000002
  755  N  60  S   0.000006  -0.000015  -0.000006  -0.000008  -0.000006
  756  N  60  X   0.000021   0.000000   0.000008  -0.000001   0.000005
  757  N  60  Y   0.000041   0.000019  -0.000002  -0.000009   0.000005
  758  N  60  Z  -0.000002  -0.000003   0.000002   0.000002  -0.000007
  759  N  60  S   0.000285   0.000239   0.000020   0.000086   0.000118
  760  N  60  X  -0.000045  -0.000053  -0.000072  -0.000039   0.000024
  761  N  60  Y   0.000072  -0.000078  -0.000031   0.000045  -0.000055
  762  N  60  Z  -0.000081   0.000035  -0.000015  -0.000080   0.000107
  763  N  60  S  -0.001068  -0.002193  -0.001020   0.001273  -0.000637
  764  N  60  X   0.000031  -0.000085   0.000106   0.000380   0.000117
  765  N  60  Y  -0.000477  -0.000656  -0.000549   0.000337  -0.000370
  766  N  60  Z  -0.000229   0.000281   0.000325   0.000360   0.000289
  767  N  60 XX  -0.000006   0.000001  -0.000001  -0.000001  -0.000001
  768  N  60 YY   0.000016   0.000005   0.000001  -0.000001   0.000001
  769  N  60 ZZ  -0.000009  -0.000006   0.000000   0.000002   0.000000
  770  N  60 XY   0.000010  -0.000002   0.000000  -0.000006   0.000003
  771  N  60 XZ  -0.000008   0.000001  -0.000002   0.000003   0.000002
  772  N  60 YZ   0.000000   0.000000  -0.000001  -0.000003   0.000001
  773  O  61  S  -0.000001   0.000000   0.000000   0.000000   0.000000
  774  O  61  S  -0.000003   0.000000   0.000001   0.000001   0.000000
  775  O  61  X   0.000000   0.000003  -0.000001   0.000000  -0.000001
  776  O  61  Y   0.000002  -0.000003   0.000001   0.000000   0.000000
  777  O  61  Z   0.000000  -0.000004   0.000001  -0.000001   0.000000
  778  O  61  S   0.000016  -0.000003  -0.000007  -0.000004  -0.000002
  779  O  61  X   0.000004  -0.000009   0.000006  -0.000001   0.000003
  780  O  61  Y   0.000005   0.000006  -0.000006  -0.000005   0.000001
  781  O  61  Z   0.000006   0.000015  -0.000003   0.000005   0.000000
  782  O  61  S  -0.000099   0.000118   0.000014  -0.000003   0.000054
  783  O  61  X  -0.000011   0.000042  -0.000029  -0.000009  -0.000005
  784  O  61  Y   0.000068   0.000008   0.000033   0.000039  -0.000007
  785  O  61  Z  -0.000061  -0.000062   0.000012  -0.000049   0.000008
  786  O  61  S  -0.000067   0.000013   0.000525  -0.000627   0.000254
  787  O  61  X  -0.000180  -0.000016   0.000173  -0.000096   0.000022
  788  O  61  Y   0.000035  -0.000307  -0.000059  -0.000227  -0.000146
  789  O  61  Z   0.000098  -0.000096  -0.000037  -0.000167   0.000043
  790  O  61 XX  -0.000003   0.000001   0.000000   0.000001   0.000000
  791  O  61 YY   0.000007   0.000000  -0.000001   0.000000   0.000000
  792  O  61 ZZ  -0.000005  -0.000001   0.000001  -0.000001   0.000000
  793  O  61 XY   0.000006   0.000006  -0.000001   0.000000  -0.000001
  794  O  61 XZ  -0.000003   0.000001   0.000000  -0.000001  -0.000001
  795  O  61 YZ   0.000005   0.000000   0.000001   0.000001   0.000000
  796  O  62  S   0.000001   0.000000   0.000000   0.000000   0.000000
  797  O  62  S   0.000001   0.000000  -0.000001   0.000001   0.000000
  798  O  62  X  -0.000004   0.000000   0.000000   0.000001   0.000000
  799  O  62  Y  -0.000003   0.000001   0.000000  -0.000001   0.000000
  800  O  62  Z  -0.000003   0.000000   0.000000   0.000000   0.000000
  801  O  62  S   0.000002   0.000006   0.000007  -0.000015   0.000007
  802  O  62  X   0.000001   0.000001  -0.000001  -0.000002  -0.000001
  803  O  62  Y   0.000001  -0.000002  -0.000001   0.000004   0.000000
  804  O  62  Z   0.000003   0.000000   0.000000   0.000000  -0.000001
  805  O  62  S   0.000004  -0.000095  -0.000051   0.000091  -0.000078
  806  O  62  X  -0.000014  -0.000016   0.000008   0.000023  -0.000015
  807  O  62  Y  -0.000035  -0.000039  -0.000022   0.000005  -0.000039
  808  O  62  Z   0.000003   0.000014   0.000010   0.000012   0.000000
  809  O  62  S   0.000028   0.000038  -0.000058  -0.000379  -0.000105
  810  O  62  X   0.000001   0.000021  -0.000062  -0.000094  -0.000010
  811  O  62  Y   0.000065   0.000078   0.000093  -0.000153   0.000053
  812  O  62  Z   0.000093  -0.000071  -0.000050  -0.000111  -0.000003
  813  O  62 XX   0.000001   0.000001   0.000002   0.000001   0.000000
  814  O  62 YY  -0.000003   0.000000  -0.000001   0.000000  -0.000001
  815  O  62 ZZ   0.000002   0.000000  -0.000001  -0.000001   0.000001
  816  O  62 XY  -0.000003  -0.000001   0.000000   0.000001  -0.000001
  817  O  62 XZ  -0.000001   0.000000   0.000000   0.000000   0.000001
  818  O  62 YZ   0.000002   0.000000   0.000000   0.000000  -0.000001

                     16         17         18         19         20

                  -11.2446   -11.2435   -11.2425   -11.2418   -11.2415

    1  C   1  S  -0.000163   0.000000   0.000000  -0.000082   0.002247
    2  C   1  S  -0.000135   0.000000  -0.000001  -0.000060   0.001914
    3  C   1  X  -0.000006   0.000003  -0.000001  -0.000007   0.000072
    4  C   1  Y  -0.000001   0.000000   0.000001   0.000007   0.000041
    5  C   1  Z  -0.000005  -0.000002   0.000001  -0.000008   0.000000
    6  C   1  S  -0.000042   0.000002   0.000011  -0.000120  -0.000082
    7  C   1  X   0.000003  -0.000013   0.000008   0.000032   0.000378
    8  C   1  Y  -0.000018   0.000002  -0.000004  -0.000019   0.000227
    9  C   1  Z   0.000036   0.000013  -0.000004   0.000013   0.000013
   10  C   1  S   0.000058  -0.000151  -0.000046   0.000861  -0.002154
   11  C   1  X  -0.000048   0.000038  -0.000040  -0.000796   0.000918
   12  C   1  Y  -0.000006  -0.000071  -0.000087   0.000079   0.000266
   13  C   1  Z  -0.000153  -0.000023  -0.000040  -0.000511   0.001112
   14  C   1  S  -0.013621  -0.003262   0.007724   0.036762  -0.004009
   15  C   1  X   0.003065   0.001695   0.002615  -0.003560  -0.000168
   16  C   1  Y   0.002499   0.001587   0.002255   0.000694  -0.001934
   17  C   1  Z   0.002987   0.000966  -0.001456  -0.004077  -0.001652
   18  C   1 XX   0.000009  -0.000002   0.000000   0.000009  -0.000136
   19  C   1 YY  -0.000005   0.000002  -0.000002  -0.000005   0.000041
   20  C   1 ZZ  -0.000004   0.000000   0.000002  -0.000004   0.000095
   21  C   1 XY   0.000020  -0.000001  -0.000002   0.000012  -0.000167
   22  C   1 XZ   0.000003   0.000002  -0.000001   0.000013  -0.000045
   23  C   1 YZ  -0.000002  -0.000002  -0.000001   0.000011  -0.000019
   24  C   2  S   0.001467   0.000000  -0.000016  -0.561784  -0.006683
   25  C   2  S   0.001217   0.000000  -0.000013  -0.465176  -0.005537
   26  C   2  X   0.000005  -0.000001  -0.000002  -0.000208  -0.000006
   27  C   2  Y  -0.000002   0.000000   0.000000   0.000013  -0.000001
   28  C   2  Z  -0.000005  -0.000001  -0.000001  -0.000232  -0.000001
   29  C   2  S  -0.000045   0.000002  -0.000008  -0.004899  -0.000025
   30  C   2  X  -0.000020   0.000008   0.000010   0.000165   0.000023
   31  C   2  Y  -0.000002   0.000002  -0.000002  -0.000018  -0.000009
   32  C   2  Z  -0.000001   0.000004   0.000002   0.000196   0.000018
   33  C   2  S   0.000196   0.000070   0.000136   0.004918  -0.000005
   34  C   2  X   0.000217   0.000007  -0.000015   0.000282  -0.000029
   35  C   2  Y  -0.000161  -0.000016  -0.000039  -0.000431   0.000143
   36  C   2  Z  -0.000006  -0.000004   0.000018   0.001127  -0.000080
   37  C   2  S  -0.003068   0.000068   0.000718   0.017757  -0.008812
   38  C   2  X   0.001329   0.000015  -0.000251  -0.000329  -0.000994
   39  C   2  Y   0.000347  -0.000143  -0.000178  -0.001251   0.000396
   40  C   2  Z  -0.000958  -0.000108   0.000086   0.002840  -0.001133
   41  C   2 XX   0.000000   0.000000   0.000001   0.000076   0.000001
   42  C   2 YY  -0.000012   0.000001  -0.000001  -0.000110   0.000005
   43  C   2 ZZ   0.000012  -0.000002   0.000000   0.000034  -0.000006
   44  C   2 XY   0.000018   0.000001  -0.000002   0.000091  -0.000014
   45  C   2 XZ  -0.000010   0.000001   0.000001   0.000154  -0.000009
   46  C   2 YZ  -0.000006  -0.000001  -0.000003  -0.000043   0.000009
   47  H   3  S   0.000010   0.000000   0.000001  -0.000334  -0.000008
   48  H   3  S  -0.000083  -0.000002  -0.000008  -0.000262   0.000007
   49  H   3  S   0.000018  -0.000118   0.000071   0.000001  -0.000326
   50  H   3  S  -0.000775  -0.000284  -0.000265  -0.000294   0.000014
   51  H   4  S   0.000006   0.000000   0.000001  -0.000330  -0.000004
   52  H   4  S   0.000007  -0.000004  -0.000006  -0.000274  -0.000042
   53  H   4  S  -0.000046  -0.000026   0.000143  -0.000028  -0.000314
   54  H   4  S   0.000312   0.000162   0.000102  -0.000385  -0.000093
   55  C   5  S   0.022314   0.000000  -0.000002  -0.041609   0.002035
   56  C   5  S   0.018418   0.000000  -0.000001  -0.034394   0.001692
   57  C   5  X  -0.000023   0.000000   0.000001  -0.000096   0.000000
   58  C   5  Y   0.000025   0.000000   0.000000  -0.000076  -0.000007
   59  C   5  Z   0.000087   0.000000  -0.000001   0.000021   0.000022
   60  C   5  S   0.000423   0.000003  -0.000012  -0.000550   0.000005
   61  C   5  X  -0.000189  -0.000003  -0.000006  -0.000257  -0.000039
   62  C   5  Y   0.000109   0.000000   0.000000  -0.000249   0.000058
   63  C   5  Z   0.000341  -0.000001   0.000002   0.000143  -0.000036
   64  C   5  S   0.001172  -0.000047   0.000055  -0.000653   0.000583
   65  C   5  X  -0.000443   0.000010   0.000001  -0.000497  -0.000166
   66  C   5  Y   0.000175  -0.000008   0.000012  -0.000267  -0.000107
   67  C   5  Z   0.000455   0.000009   0.000024  -0.000121   0.000059
   68  C   5  S   0.001322  -0.001378  -0.002602  -0.020188   0.003587
   69  C   5  X   0.000394  -0.000007   0.000129  -0.002006   0.000051
   70  C   5  Y   0.000789  -0.000028  -0.000290  -0.000654  -0.000190
   71  C   5  Z  -0.000434  -0.000234  -0.000452  -0.002740   0.000090
   72  C   5 XX  -0.000019   0.000000   0.000000  -0.000060   0.000002
   73  C   5 YY  -0.000067   0.000000   0.000000  -0.000013   0.000016
   74  C   5 ZZ   0.000086   0.000000   0.000000   0.000073  -0.000018
   75  C   5 XY  -0.000024   0.000000   0.000000  -0.000131   0.000007
   76  C   5 XZ  -0.000103   0.000001  -0.000001   0.000034  -0.000043
   77  C   5 YZ   0.000087   0.000000   0.000001   0.000035   0.000022
   78  H   6  S   0.000026   0.000000   0.000000  -0.000016   0.000012
   79  H   6  S  -0.000133   0.000005  -0.000002  -0.000047  -0.000107
   80  H   6  S   0.000046   0.000028   0.000056   0.000214  -0.000092
   81  H   6  S   0.000121   0.000013   0.000014  -0.000239  -0.000267
   82  C   7  S   0.000956   0.000000   0.000000  -0.000434  -0.009230
   83  C   7  S   0.000776   0.000000   0.000000  -0.000358  -0.007581
   84  C   7  X   0.000003   0.000001  -0.000001   0.000001   0.000004
   85  C   7  Y  -0.000007   0.000000   0.000002  -0.000005  -0.000045
   86  C   7  Z  -0.000001   0.000000   0.000001  -0.000001  -0.000080
   87  C   7  S   0.000043  -0.000002   0.000002   0.000021  -0.000324
   88  C   7  X  -0.000016  -0.000004   0.000006   0.000023  -0.000061
   89  C   7  Y   0.000082   0.000001  -0.000013   0.000019  -0.000174
   90  C   7  Z   0.000046   0.000000  -0.000003   0.000028  -0.000409
   91  C   7  S   0.000139   0.000014  -0.000076   0.000449  -0.001744
   92  C   7  X  -0.000253   0.000008  -0.000054  -0.000025  -0.000072
   93  C   7  Y  -0.000027  -0.000018   0.000080   0.000093  -0.000505
   94  C   7  Z   0.000103  -0.000016   0.000004  -0.000063  -0.000457
   95  C   7  S   0.001149   0.000336   0.001749   0.015931  -0.004104
   96  C   7  X  -0.001042  -0.000247   0.000032   0.000475  -0.000057
   97  C   7  Y   0.000233   0.000101   0.000339   0.003768  -0.000952
   98  C   7  Z   0.000179   0.000116   0.000405   0.001299  -0.000235
   99  C   7 XX  -0.000009   0.000001  -0.000003   0.000000   0.000060
  100  C   7 YY   0.000001   0.000001   0.000002  -0.000010   0.000053
  101  C   7 ZZ   0.000008  -0.000001   0.000001   0.000010  -0.000113
  102  C   7 XY  -0.000027   0.000000  -0.000002   0.000013  -0.000041
  103  C   7 XZ  -0.000008  -0.000001   0.000000  -0.000001  -0.000032
  104  C   7 YZ   0.000017  -0.000002  -0.000001   0.000017  -0.000119
  105  H   8  S  -0.000002  -0.000001   0.000001  -0.000010  -0.000016
  106  H   8  S   0.000058   0.000008  -0.000008   0.000105   0.000114
  107  H   8  S   0.000205  -0.000022   0.000226  -0.000069  -0.000110
  108  H   8  S   0.000508   0.000349   0.000002   0.000003  -0.000104
  109  H   9  S   0.000007   0.000000  -0.000002  -0.000001  -0.000008
  110  H   9  S  -0.000058  -0.000003   0.000016  -0.000005   0.000059
  111  H   9  S  -0.000193  -0.000004   0.000022  -0.000005   0.000141
  112  H   9  S  -0.000248  -0.000124   0.000164   0.000887  -0.000098
  113  C  10  S   0.047261  -0.000002  -0.000002   0.006759  -0.561322
  114  C  10  S   0.039078  -0.000001  -0.000001   0.005594  -0.464781
  115  C  10  X  -0.000054   0.000002   0.000000   0.000004  -0.000129
  116  C  10  Y   0.000058  -0.000001  -0.000001  -0.000001  -0.000080
  117  C  10  Z  -0.000039   0.000000  -0.000001   0.000002   0.000129
  118  C  10  S   0.000586  -0.000013  -0.000007   0.000091  -0.004737
  119  C  10  X  -0.000344  -0.000009   0.000000  -0.000016   0.000103
  120  C  10  Y   0.000202   0.000004   0.000004   0.000019   0.000077
  121  C  10  Z  -0.000086  -0.000002   0.000004  -0.000033   0.000002
  122  C  10  S   0.001014   0.000078  -0.000016  -0.000176   0.005190
  123  C  10  X  -0.000641   0.000066  -0.000054  -0.000273   0.000089
  124  C  10  Y   0.000403  -0.000004  -0.000017  -0.000245   0.001108
  125  C  10  Z   0.000028   0.000014  -0.000035  -0.000061  -0.001767
  126  C  10  S   0.013231   0.003661   0.000436  -0.028324   0.000687
  127  C  10  X   0.001957   0.001071   0.000484  -0.002634  -0.000608
  128  C  10  Y   0.001976   0.000526   0.000532  -0.002664  -0.000795
  129  C  10  Z  -0.000933   0.000061   0.001295   0.004188   0.000193
  130  C  10 XX   0.000080  -0.000001  -0.000001  -0.000018   0.000106
  131  C  10 YY   0.000011   0.000001   0.000001  -0.000004   0.000045
  132  C  10 ZZ  -0.000091   0.000000   0.000000   0.000022  -0.000151
  133  C  10 XY  -0.000133   0.000001   0.000000  -0.000017  -0.000011
  134  C  10 XZ   0.000035   0.000000   0.000001   0.000002   0.000011
  135  C  10 YZ  -0.000059   0.000000   0.000001  -0.000016   0.000130
  136  H  11  S   0.000040   0.000002  -0.000001   0.000003  -0.000340
  137  H  11  S  -0.000103  -0.000016   0.000009  -0.000006   0.000060
  138  H  11  S  -0.000143   0.000017  -0.000044   0.000206   0.000020
  139  H  11  S   0.000395   0.000021  -0.000200  -0.000604  -0.000786
  140  C  12  S   0.560928   0.000001   0.000000   0.002561   0.047309
  141  C  12  S   0.464423   0.000001  -0.000001   0.002121   0.039225
  142  C  12  X   0.000029   0.000000   0.000000  -0.000005  -0.000061
  143  C  12  Y  -0.000040  -0.000001   0.000000  -0.000003   0.000039
  144  C  12  Z   0.000060   0.000000   0.000000   0.000003  -0.000029
  145  C  12  S   0.004612  -0.000003   0.000005   0.000027   0.000207
  146  C  12  X   0.000113   0.000000  -0.000001   0.000050  -0.000323
  147  C  12  Y  -0.000082   0.000002  -0.000001   0.000024   0.000201
  148  C  12  Z  -0.000104  -0.000001   0.000000   0.000009  -0.000203
  149  C  12  S  -0.004398   0.000031  -0.000025   0.000693  -0.002222
  150  C  12  X  -0.000635  -0.000008  -0.000014  -0.000169  -0.001049
  151  C  12  Y   0.000888  -0.000020   0.000061  -0.000105   0.000001
  152  C  12  Z   0.000394  -0.000001   0.000029   0.000032  -0.000082
  153  C  12  S  -0.005808   0.000644   0.001450   0.014522  -0.000855
  154  C  12  X   0.000663   0.000259   0.000621   0.001948  -0.001883
  155  C  12  Y   0.003342   0.000192  -0.000384  -0.000983  -0.000736
  156  C  12  Z  -0.000333  -0.000300  -0.001006  -0.001460   0.001120
  157  C  12 XX  -0.000005   0.000000   0.000000   0.000020  -0.000074
  158  C  12 YY   0.000037   0.000001   0.000000   0.000008   0.000032
  159  C  12 ZZ  -0.000032   0.000000   0.000000  -0.000028   0.000042
  160  C  12 XY  -0.000010   0.000001   0.000002   0.000009   0.000089
  161  C  12 XZ  -0.000040   0.000000   0.000001   0.000013  -0.000127
  162  C  12 YZ   0.000031   0.000001   0.000000  -0.000004   0.000051
  163  C  13  S   0.007002   0.000000   0.000000   0.000015   0.000796
  164  C  13  S   0.005736   0.000000   0.000000   0.000010   0.000650
  165  C  13  X   0.000079   0.000000  -0.000001   0.000003   0.000013
  166  C  13  Y   0.000054   0.000000   0.000000   0.000001   0.000008
  167  C  13  Z  -0.000018   0.000000   0.000000  -0.000001  -0.000002
  168  C  13  S   0.000261  -0.000001   0.000002   0.000037   0.000073
  169  C  13  X   0.000349  -0.000001   0.000003  -0.000013   0.000035
  170  C  13  Y   0.000165   0.000001  -0.000001  -0.000002   0.000004
  171  C  13  Z  -0.000085   0.000001  -0.000002   0.000006  -0.000003
  172  C  13  S   0.001249  -0.000020   0.000014  -0.000372  -0.000206
  173  C  13  X   0.000517  -0.000006   0.000001  -0.000115  -0.000050
  174  C  13  Y   0.000046  -0.000011  -0.000007  -0.000128  -0.000048
  175  C  13  Z  -0.000218   0.000002  -0.000005   0.000021   0.000040
  176  C  13  S   0.004584   0.000532   0.000138  -0.001902  -0.002302
  177  C  13  X   0.000859   0.000158   0.000009  -0.000517  -0.000465
  178  C  13  Y   0.000126   0.000048  -0.000034  -0.000254  -0.000098
  179  C  13  Z  -0.000198   0.000020   0.000035   0.000029  -0.000149
  180  C  13 XX   0.000118   0.000000   0.000000  -0.000004  -0.000002
  181  C  13 YY  -0.000050   0.000000  -0.000001  -0.000001  -0.000011
  182  C  13 ZZ  -0.000068  -0.000001   0.000001   0.000005   0.000013
  183  C  13 XY   0.000092   0.000000  -0.000001  -0.000008   0.000003
  184  C  13 XZ  -0.000063   0.000000  -0.000001   0.000003   0.000001
  185  C  13 YZ  -0.000027   0.000000   0.000000   0.000003   0.000007
  186  H  14  S   0.000011   0.000000   0.000000  -0.000005   0.000000
  187  H  14  S  -0.000090   0.000001  -0.000001   0.000044   0.000037
  188  H  14  S  -0.000080  -0.000018  -0.000004  -0.000063   0.000055
  189  H  14  S  -0.000125   0.000054  -0.000098  -0.000488   0.000105
  190  H  15  S   0.000010   0.000000   0.000000  -0.000005  -0.000003
  191  H  15  S  -0.000060   0.000001  -0.000001   0.000049   0.000018
  192  H  15  S   0.000059  -0.000005  -0.000004  -0.000035  -0.000053
  193  H  15  S  -0.000042   0.000033   0.000039   0.000080  -0.000190
  194  H  16  S   0.000007   0.000000   0.000000  -0.000002  -0.000011
  195  H  16  S  -0.000039   0.000000  -0.000004   0.000028   0.000041
  196  H  16  S   0.000098  -0.000004   0.000029   0.000056  -0.000016
  197  H  16  S   0.000002   0.000007   0.000033   0.000123   0.000193
  198  C  17  S   0.007018   0.000000   0.000000   0.000109   0.000822
  199  C  17  S   0.005748   0.000000   0.000000   0.000088   0.000678
  200  C  17  X   0.000013   0.000000  -0.000001  -0.000006  -0.000004
[truncated: 10,364,753 more chars]
