# Supplementary material for: Computational Investigation of the Formation of Peroxide (ROOR) Accretion Products in the OH- and NO3-Initiated Oxidation of α-Pinene
Source: J Phys Chem A. 2021 Dec 9;125(50):10632–9. doi: 10.1021/acs.jpca.1c08969 (PMC8713291; doi:10.1021/acs.jpca.1c08969)
Supplement: Supplementary file 2 — jp1c08969_si_002.zip [file jp1c08969_si_002.zip › JPCA-secondnd-paper-updated-outfile/α-pinene, (R-alkoxy,R-nitroxy)2/soc-localminima-1459.inp]

 $CONTRL SCFTYP=none CITYP=GUGA MPLEVL=0 RUNTYP=TRANSITN
  itol=30 icut=11 maxit=200
  MULT=1 icharg=0 ispher=0
  EXETYP=run
 $END
 $BASIS GBASIS=N311 NGAUSS=6 NDFUNC=1 Diffs=.true. DIFFSP=.true. $END
 $SYSTEM TIMLIM=360000 MWORDS=350 $END
! $GUESS GUESS=moread norb=536 $END
 $TRANST operat=HSO1
! ZEFF(1)=1150.4 
  NUMCI=2 NUMVEC=1
  NFZC=112 NOCC=116 IROOTS(1)=4,4
  rstate=0000
  ONECNT=0
  TMOMNT=.t.
  PRTPRM=.t.
! Diagonal energies from TDDFT
 ENGYST(1)=-1488.359700108618,
-1488.350235380344,
-1488.349119244708,
-1488.339245360775,
-1488.360052170473,
-1488.350876721731,
-1488.349297653322,
-1488.340361413270,
 $end
 $trans dirtrf=.t. CUTTRF=1.d-12 $end
 $SCF DIRSCF=.TRUE. soscf=.t. $END
 $DRT1 group=c1 fors=.t. nfzc=112 ndoc=3 nalp=0 nval=1 $END
 $DRT2 group=c1 fors=.t. nfzc=112 ndoc=2 nalp=2 nval=0 $END
 $GUGDIA ITERMX=500 $END
 $DATA
 C20N2H32O8
C1
CARBON      6.0     -2.104971000        -0.107329000         0.928665000
CARBON      6.0     -2.984770000         0.534481000        -1.509122000
HYDROGEN    1.0     -2.531337000         0.211444000        -2.451141000
HYDROGEN    1.0     -3.398984000         1.533242000        -1.679295000
CARBON      6.0     -4.090681000        -0.444387000        -1.115412000
HYDROGEN    1.0     -4.818337000        -0.561261000        -1.925383000
CARBON      6.0     -3.440910000        -1.710550000        -0.513206000
HYDROGEN    1.0     -2.480315000        -2.026735000        -0.925503000
HYDROGEN    1.0     -4.107820000        -2.572209000        -0.492329000
CARBON      6.0     -3.426621000        -0.942636000         0.834141000
HYDROGEN    1.0     -3.560459000        -1.502164000         1.763798000
CARBON      6.0     -4.645546000        -0.108880000         0.299465000
CARBON      6.0     -5.948900000        -0.857696000         0.607215000
HYDROGEN    1.0     -5.900751000        -1.924328000         0.376835000
HYDROGEN    1.0     -6.771397000        -0.428193000         0.024665000
HYDROGEN    1.0     -6.201037000        -0.757195000         1.668506000
CARBON      6.0     -4.859439000         1.359741000         0.658353000
HYDROGEN    1.0     -4.002931000         2.002338000         0.450953000
HYDROGEN    1.0     -5.114914000         1.469046000         1.717662000
HYDROGEN    1.0     -5.702609000         1.747690000         0.075066000
CARBON      6.0     -1.868141000         0.634221000        -0.439954000
CARBON      6.0     -2.060804000         0.777891000         2.183243000
HYDROGEN    1.0     -1.062713000         1.207617000         2.288705000
HYDROGEN    1.0     -2.270543000         0.147126000         3.050459000
HYDROGEN    1.0     -2.779163000         1.594736000         2.148467000
OXYGEN      8.0     -1.157811000        -1.091948000         1.076583000
HYDROGEN    1.0     -0.954755000         0.205251000        -0.838630000
OXYGEN      8.0     -1.598753000         2.025170000        -0.141422000
NITROGEN    7.0     -0.573138000         2.614011000        -0.852461000
OXYGEN      8.0     -0.023367000         1.972786000        -1.722635000
OXYGEN      8.0     -0.355719000         3.745618000        -0.510185000
CARBON      6.0      2.138684000         0.178976000         0.871385000
CARBON      6.0      3.037198000        -0.617689000        -1.497720000
HYDROGEN    1.0      2.629123000        -0.325296000        -2.470001000
HYDROGEN    1.0      3.411103000        -1.640961000        -1.603102000
CARBON      6.0      4.173095000         0.331198000        -1.114213000
HYDROGEN    1.0      4.919299000         0.391937000        -1.913391000
CARBON      6.0      3.565058000         1.643341000        -0.565478000
HYDROGEN    1.0      2.623323000         1.986330000        -1.004759000
HYDROGEN    1.0      4.266064000         2.477698000        -0.562622000
CARBON      6.0      3.492754000         0.914865000         0.803570000
HYDROGEN    1.0      3.627685000         1.503590000         1.716055000
CARBON      6.0      4.687651000         0.024745000         0.323369000
CARBON      6.0      6.020699000         0.721545000         0.622200000
HYDROGEN    1.0      6.025109000         1.779725000         0.350387000
HYDROGEN    1.0      6.832332000         0.233322000         0.071445000
HYDROGEN    1.0      6.251945000         0.652776000         1.690947000
CARBON      6.0      4.824272000        -1.438113000         0.743673000
HYDROGEN    1.0      3.942771000        -2.048290000         0.539717000
HYDROGEN    1.0      5.046717000        -1.514690000         1.813606000
HYDROGEN    1.0      5.661839000        -1.892036000         0.201410000
CARBON      6.0      1.882488000        -0.609324000        -0.465636000
CARBON      6.0      1.981269000        -0.664926000         2.166648000
HYDROGEN    1.0      0.959706000        -1.038569000         2.253521000
HYDROGEN    1.0      2.218395000        -0.030475000         3.022515000
HYDROGEN    1.0      2.659865000        -1.515913000         2.142122000
OXYGEN      8.0      1.147553000         1.120005000         1.040917000
HYDROGEN    1.0      1.013852000        -0.133746000        -0.911654000
OXYGEN      8.0      1.508997000        -1.964631000        -0.124778000
NITROGEN    7.0      0.490910000        -2.521433000        -0.872877000
OXYGEN      8.0      0.035645000        -1.885529000        -1.799147000
OXYGEN      8.0      0.182234000        -3.621059000        -0.499180000
 $END
 $VEC1   
 1  1 3.50020790E-07-1.74524804E-06 1.02777912E-06-1.05821339E-06-1.16380596E-06
 1  2 2.50347504E-05-3.31236400E-06 6.52291509E-06 5.44808327E-06-3.49146553E-04
 1  3-1.04434241E-04 4.58015579E-05 7.88309547E-06 6.78653248E-03-2.08432624E-03
 1  4-2.84496182E-03-2.54286558E-03-2.74602169E-06-6.26363228E-07 3.37238492E-06
 1  5 3.29909744E-06 8.08962852E-07-8.02417634E-07-2.39922393E-08 1.26099878E-07
 1  6-1.63865346E-06 4.06173676E-07 1.70611726E-07-5.54791734E-08 9.23951951E-06
 1  7-4.01898624E-07-1.04193958E-06-2.54153301E-05-4.21295002E-06 5.51953944E-05
 1  8-1.11003725E-06 4.08939394E-03 1.97941225E-04-8.69397876E-05 5.54207729E-04
 1  9 1.52517205E-07 4.01965075E-07-5.54482280E-07-1.09429671E-06 1.77172139E-06
 1 10 3.52687379E-07-3.08201943E-07 6.53001638E-06 1.60200984E-06-2.02823930E-04
 1 11 1.60809645E-06-1.41066954E-05 6.62856369E-05 1.03947719E-06-2.66090431E-07
 1 12 1.25847509E-06 1.04057240E-06 4.48919745E-07-1.30788602E-06-2.05073878E-05
 1 13-6.97826291E-06-2.22126821E-06 4.43135380E-06 1.84201217E-04 9.65701204E-05
 1 14 1.59922175E-05 4.18255165E-05-3.72192567E-03-1.49590506E-04-9.43945442E-05
 1 15-5.13249747E-04 1.61401261E-06-1.47942139E-06-1.34591216E-07-9.69083468E-07
 1 16-2.35371514E-07-1.38790646E-06 1.00080646E-06-2.55640357E-06 1.40441694E-04
 1 17 8.02328023E-05 2.77070113E-07-1.37930829E-06-3.31601315E-06 1.28598528E-06
 1 18-2.16050831E-07 1.69108256E-05 1.64549075E-05-5.45578001E-06 1.95648035E-06
 1 19-1.11829931E-04-1.25241443E-04-4.83528578E-05 8.48805078E-06 2.75117355E-03
 1 20-1.75928776E-04 5.38223881E-04 3.40663764E-04-1.64872555E-06 6.70166193E-07
 1 21 9.78559359E-07 1.39008226E-06-2.66618496E-07-6.29042322E-07-5.55794329E-07
 1 22 1.65694757E-05 5.31372810E-05 2.18203347E-04 1.44079823E-06-1.50564213E-05
 1 23-2.47801701E-06-1.41487184E-05 6.70288769E-08-4.06056850E-07-1.38385889E-06
 1 24 3.99796239E-09 1.48118983E-06-2.78941581E-07 6.29403171E-06-3.34220123E-07
 1 25-7.14536739E-06 9.15403087E-05-3.09450806E-05 5.33634905E-06 6.06328939E-06
 1 26-1.08671741E-02-1.77495510E-03-9.89228453E-04 1.48169748E-03-1.54389077E-07
 1 27-4.38434385E-07 5.92823462E-07-3.25662422E-08 8.00336199E-08-7.17739834E-07
 1 28 1.25575045E-06-1.43840782E-05 9.24822175E-05-2.94350130E-04 1.23500325E-07
 1 29-5.51845076E-07-4.12835247E-07-3.92129294E-07-1.05483065E-06 8.43398139E-06
 1 30 3.61587658E-06 1.62028518E-06 4.09956034E-06-2.82104680E-05-8.68579976E-05
 1 31 9.43515185E-06 1.38674983E-05 4.07404193E-03 7.18961262E-04-2.77443460E-04
 1 32-4.07727606E-04-4.30784582E-07 6.74042327E-07-2.43257745E-07 1.59872573E-06
 1 33 1.58889556E-06-6.29125708E-07 3.96788878E-08-2.03155505E-07-4.80632705E-07
 1 34 1.90542266E-07-4.77017230E-07 1.68244192E-06 1.99408797E-06-8.46301612E-07
 1 35 1.96800260E-06-2.92214804E-05-1.25226478E-05-2.61817679E-05-1.23897733E-05
 1 36-6.68587459E-04-2.55199044E-04 4.14175569E-05-6.77459904E-05 2.89303155E-07
 1 37-1.11645206E-06 8.27148905E-07-1.36326195E-06-3.56737650E-07 3.20166381E-07
 1 38 8.40333664E-07-3.24155307E-06-2.39583551E-06-1.98682856E-06 5.74897237E-07
 1 39-1.42225356E-06-1.11320441E-05-1.11929470E-04-4.23259566E-07 1.97703736E-06
 1 40 3.26005396E-05 8.21280646E-05 9.64546079E-08-5.02779770E-07-6.23121587E-07
 1 41-1.83323813E-08 1.09453323E-08 3.94503874E-06 3.07351541E-06-1.21914252E-07
 1 42-3.78926501E-07-2.29043267E-05 1.68983759E-05-3.70596079E-07-4.88441228E-06
 1 43 4.71003464E-06-3.49916070E-05-5.11819967E-05 6.41140633E-05 2.29762950E-07
 1 44-5.39166028E-07 3.09403078E-07-1.87439458E-06-1.26423200E-06-5.58522636E-07
 1 45 1.20152331E-06-5.71346248E-06 4.86179590E-05 4.82458568E-05-8.11560750E-07
 1 46 4.14049235E-06-5.15546249E-06-5.93408777E-05-2.22209796E-07 4.22531065E-06
 1 47-2.42899028E-05 3.94625300E-05 1.96697172E-07-8.89084954E-07 1.15940983E-06
 1 48-4.23789556E-07 1.04313975E-07 1.29204273E-05-5.54292360E-06 4.34214950E-07
 1 49-9.05542333E-07-1.61186617E-04-4.87927726E-06 8.93230504E-05 4.56863116E-05
 1 50-3.73077006E-03 2.27334890E-03 3.89182383E-04 1.77686845E-03-2.46553442E-06
 1 51 1.22714960E-06 1.23838483E-06 3.62629224E-06 7.24259645E-07-1.85875983E-06
 1 52 3.63990166E-07-1.82486194E-06-1.92464489E-06 4.34366387E-07 2.31803086E-07
 1 53 1.64796583E-05 9.98932505E-06-3.78810446E-06-3.69703601E-06-5.64731047E-05
 1 54-3.07682110E-05 1.36703672E-05 1.81155590E-05 2.07759511E-03 1.21718859E-04
 1 55-1.10448158E-04-1.45297327E-04-5.55439245E-07 1.66741449E-06-1.11197524E-06
 1 56 2.10769771E-06 7.87294530E-07-9.72263351E-07 3.59692203E-06-1.84551700E-05
 1 57 7.38579740E-05-3.81671973E-04-5.43615794E-07 2.15310768E-06 3.77283581E-05
 1 58-1.24285337E-05 5.20454574E-07 3.33111821E-07-1.11924643E-05 5.10990146E-05
 1 59-6.58812713E-06-6.34766089E-06-2.04299734E-06 2.25651109E-06 1.65661865E-07
 1 60 4.81201945E-06 7.04905709E-06-7.52821676E-06-1.07192750E-06-3.14317155E-05
 1 61-3.00949135E-05 4.21923558E-05 1.96094504E-06 6.55942143E-04 4.32690764E-04
 1 62 1.55357544E-04-1.74090114E-04 6.13326561E-08 1.81173354E-06-1.87306620E-06
 1 63-2.19249965E-06-4.01108405E-07-1.23523283E-06-3.67811676E-06 1.82955964E-05
 1 64 2.83549135E-04 3.11688885E-03-2.38506668E-05-2.03538631E-05-4.06044758E-07
 1 65 6.71716864E-07 1.79321977E-07-5.47539087E-07 1.34871943E-06-2.99731271E-06
 1 66-5.96489110E-07 7.48673532E-06-3.79623655E-06 1.69807834E-05 5.21929287E-06
 1 67-4.27877300E-04-7.48765615E-05 1.49592777E-04-4.22607590E-05-1.66431767E-07
 1 68-5.77473879E-07 7.43905646E-07 2.14081435E-07 3.45248311E-07 4.20070002E-07
 1 69-3.69671139E-08 3.81506638E-07 3.40216680E-07 1.24043049E-07 2.34564333E-07
 1 70-4.42000925E-06-1.12430601E-06 2.17219828E-07-6.99497684E-07 3.27443646E-05
 1 71 3.70528601E-06-2.40873775E-05 3.49901738E-06-3.29280301E-04-1.18393890E-04
 1 72-1.39238645E-04-4.50691195E-05-4.76823729E-07 6.36176520E-07-1.59352791E-07
 1 73 2.31523826E-08 2.61191586E-07-1.45246585E-08 1.32849005E-06 1.20024165E-06
 1 74 7.32756762E-09 8.62880037E-07-2.47268616E-07-9.83339265E-07 9.66878912E-08
 1 75-3.88237653E-06 1.07189520E-06 8.90820826E-06 5.32618228E-06 6.33244532E-06
 1 76-5.32333776E-06-2.54532992E-05 2.38793820E-05 4.64365428E-05-6.48284999E-08
 1 77 5.10587737E-07-5.00801054E-07-9.78668319E-09 3.67045343E-07 5.82031348E-07
 1 78 7.52078387E-07-7.46966202E-08 8.17727054E-08 3.16981605E-07-1.82391191E-07
 1 79 5.21015703E-07-1.36011166E-06-1.29825160E-06 8.28452031E-07-2.10602417E-06
 1 80 9.89921753E-06 2.20806777E-06-6.00623324E-06 5.19608710E-06 1.41210681E-04
 1 81 9.00181361E-06-1.07772075E-05-3.31500063E-05-3.70844878E-07 3.76389967E-09
 1 82 3.67080978E-07 4.28595409E-08 5.43351582E-08-2.15452457E-07 6.28065387E-07
 1 83 3.57238234E-07-2.32326761E-06-5.46353978E-07 6.79719354E-06 2.99390870E-05
 1 84 2.17494170E-05 2.34267734E-05-1.57839303E-05-4.51689886E-04-1.39686495E-04
 1 85-9.79999047E-05 2.36301232E-05 6.89952339E-03 8.41911251E-04 2.45015170E-03
 1 86-2.62010353E-03-6.53542518E-06-3.86181224E-06 1.03972374E-05-3.91442029E-06
 1 87 5.44840639E-06 1.14515426E-05 1.09913244E-06-2.93506987E-07 4.27288968E-06
 1 88 1.61487241E-06-4.26321207E-06 1.13006356E-05-8.97352120E-06-2.40034695E-06
 1 89 1.07990494E-05 5.16399908E-05 1.53860901E-05 9.79260432E-05-1.39768553E-04
 1 90-8.30841259E-03 1.41866671E-03-5.26398077E-04-7.96595529E-04 1.30861412E-05
 1 91-1.40649936E-05 9.78852367E-07-9.77720479E-06 3.06421567E-06 6.91497612E-06
 1 92-2.19472335E-06-4.46078876E-06-1.52458479E-04 2.57336252E-04 3.62867381E-06
 1 93 2.49718833E-06-3.95417014E-05-5.35940978E-04-1.15327138E-07-2.14928833E-07
 1 94 6.95115866E-07 1.21486969E-06 5.46730773E-07-5.89612607E-06-5.16843061E-06
 1 95-8.23682087E-06-3.30876236E-06 1.11318880E-04 1.66967451E-05-4.61499348E-05
 1 96 9.84231666E-05-2.31038367E-04-3.45946945E-04 3.12552852E-04-2.56970416E-04
 1 97-1.36794289E-06 2.82382914E-06-1.45588625E-06 3.39741154E-06 4.25907780E-06
 1 98-6.02425677E-06 2.12229106E-06-2.34361368E-06 3.63860322E-05-3.43397953E-06
 1 99-2.73526085E-07 1.08280625E-06 7.27967456E-07-6.52666857E-07 1.14612696E-07
 1100-1.37688351E-05-1.46158227E-06 6.87422717E-06-4.47295712E-06 7.74162376E-06
 1101-4.31294808E-06-5.03490771E-05-9.93936406E-06-3.69062962E-04-1.67117879E-04
 1102-1.36494481E-04 1.20727254E-04 6.88446705E-07 3.79161339E-07-1.06760804E-06
 1103 1.45361766E-06-1.67142812E-06 2.06420415E-06-4.44754262E-06 2.66923658E-05
 1104 2.71504837E-06 1.83344828E-04 1.10874843E-07 1.94757669E-06 6.75763978E-05
 1105 1.67613639E-04-6.07855996E-07 2.35920498E-06 2.97790198E-06 3.79501152E-06
 1106-1.15754344E-07-4.82397120E-05-1.81508941E-05-1.54198812E-05 4.13521999E-06
 1107 6.31398525E-04-1.21393502E-04-1.71058291E-04-2.97598997E-05-4.66390335E-03
 1108 1.71754452E-03 3.78102111E-04 2.33588995E-04 5.01870367E-06 2.52095792E-06
 1109-7.53966159E-06 4.10493701E-06-2.40034592E-06-1.23839072E-06 3.19943882E-06
 1110-2.63990190E-05 7.92775867E-05-2.63774279E-04 5.40421616E-08-4.27792385E-07
 1111 5.05747578E-07 7.01498980E-07 1.55051567E-06 1.20410665E-05 3.08742520E-06
 1112-1.19561952E-06-6.97491091E-06-1.98460391E-04 1.69432937E-05-3.03412733E-05
 1113 3.29494364E-05-9.92247748E-04-9.73684956E-04-8.11206092E-05-6.51102142E-04
 1114 1.87349842E-06-8.32155101E-08-1.79028291E-06 5.81037665E-06 1.84393509E-08
 1115 1.44501519E-06 4.21314759E-08-2.62739060E-07 1.90770197E-06 9.98916879E-07
 1116-1.72783370E-09 2.92740402E-07-9.21955212E-06-5.20071510E-06 2.43503444E-07
 1117 5.82002334E-05-3.13330855E-06 1.88196672E-05-1.20014597E-05 8.70497025E-04
 1118-1.11910982E-04-5.08207266E-05-1.67614211E-04 6.46051017E-07-3.40304485E-07
 1119-3.05746532E-07-1.10026620E-06 1.93092895E-07 5.72759082E-07-8.83312066E-07
 1120 2.16442345E-06-5.88470361E-05-1.26353268E-04-1.22864459E-06 3.31336679E-06
 1121-1.60309803E-05-1.34138216E-05 7.76664154E-07-4.07543974E-06 2.27658830E-05
 1122 1.44057802E-04-5.14974274E-07 2.86369217E-06 4.14560717E-06 1.71970019E-06
 1123 2.24914949E-06-4.36639675E-05-1.83862737E-05-1.09295143E-05-9.64885974E-06
 1124 3.36769005E-04-1.16908666E-04 3.02161994E-06 1.21844552E-05 1.36480138E-03
 1125 6.65773024E-05 6.66621007E-04-3.60784312E-05 5.61587456E-06 2.05413625E-07
 1126-5.82128818E-06 1.04546390E-05 3.07515439E-06 2.43784379E-06 1.73531140E-05
 1127-1.56585646E-04-7.97623800E-06 1.11501636E-03 2.22983094E-06-3.09813344E-05
 1128-1.03646620E-04-2.00739589E-04 1.79969596E-06-1.48060382E-05-7.75410729E-05
 1129-7.63202699E-05-1.48967559E-06-2.65087833E-05-7.83293919E-07-1.90270697E-05
 1130 1.58878351E-05 9.02439661E-05-6.11245540E-05-2.14036994E-04 1.51686198E-05
 1131-2.54849092E-04 2.91563941E-04 3.47297113E-04 2.72623664E-04-6.88097275E-03
 1132 4.24671120E-03-6.08133946E-05-9.37179667E-03-4.52721874E-05 9.50708126E-05
 1133-4.97986252E-05 5.45041189E-05-9.02268207E-06-3.74585723E-05-5.31056841E-07
 1134 4.79017154E-06-8.22657378E-07-4.91894188E-06-3.09922907E-06-3.84138888E-05
 1135 4.25074553E-06 1.90549876E-05 2.01665640E-05 3.63136890E-04 1.36746351E-04
 1136 1.27716255E-04-6.22781211E-05 6.20815709E-03-1.26643001E-04-3.56867573E-05
 1137-1.99564875E-03 4.30524215E-06-2.88855834E-06-1.41668381E-06-3.57506042E-06
 1138-6.81133743E-06-2.05932528E-05 2.61959926E-06-2.62418407E-06 3.81472158E-04
 1139 2.15866759E-04 1.11185906E-05-7.16061565E-05 2.99182401E-05 7.14821107E-04
 1140 7.58238188E-06-5.06088791E-05 5.80166901E-05-3.27142054E-04 4.44408247E-06
 1141 3.71998113E-06 1.88124356E-06 5.68793997E-07-1.08687437E-06-2.00567646E-06
 1142-4.92774357E-06-1.12093330E-06 5.00935471E-06 2.41275353E-05 5.97525619E-05
 1143-3.19459545E-05-1.51397474E-05 1.47963621E-03-2.26098225E-05-5.49424221E-04
 1144-2.62563895E-04 1.74137938E-06 1.25900770E-06-3.00038708E-06-9.70655438E-07
 1145-7.23007091E-07-5.13333091E-07 1.49265924E-05-4.25293323E-05 1.41556235E-03
 1146-4.28461252E-03 5.51501201E-01 4.71674830E-01-1.02958829E-03 6.79304493E-04
 1147-1.46086095E-03 5.60237758E-03 4.96341438E-04-2.82002144E-04 6.87482327E-04
 1148-1.50823443E-03-4.53759564E-04 6.10649966E-05-5.75592394E-04 7.15167472E-03
 1149 4.09373180E-04 1.72941095E-03 7.76308866E-04-3.43340594E-05-2.22815722E-05
 1150 5.66156316E-05-1.51358914E-04-1.58231002E-04-4.38632938E-05 8.07564026E-06
 1151-1.81207786E-05 7.24817197E-06 6.84599578E-07 9.23075134E-06 1.04236979E-04
 1152 1.96130507E-04 1.23518568E-04 1.27545848E-04-5.59002340E-05-1.64678793E-04
 1153-1.76623599E-04-1.98806281E-05-1.58768811E-03 1.43527503E-04-1.42521150E-03
 1154 4.57880124E-04 6.11858156E-05-4.26900395E-05-1.84957761E-05 7.82331573E-05
 1155 7.28991772E-05 9.12873053E-05-2.93222687E-04-2.54850978E-04-1.12524515E-05
 1156 3.47521757E-06-1.21946515E-05 2.16258407E-05 1.31734308E-05-2.69544975E-05
 1157 2.18382068E-05-1.91634102E-05-4.45406989E-05 3.20984566E-05-1.40184239E-05
 1158 1.75605174E-03 2.30318147E-04-4.53865822E-05 2.36989672E-04-6.13753201E-06
 1159-2.09012987E-06 8.22766188E-06-1.23215748E-05 1.74895065E-06-1.21956904E-05
 1160-2.87885284E-04-2.49146167E-04-9.18924970E-06-1.47300027E-05-2.65766636E-06
 1161 1.30299474E-05 6.53364472E-06 3.41496294E-05-7.82820873E-06-9.17178968E-05
 1162-2.76991805E-05-7.78741785E-05-4.48206696E-06-1.79197492E-04 4.54007181E-05
 1163 1.71998192E-04 1.24252953E-04-4.64230531E-06 1.53786383E-05-1.07363330E-05
 1164 1.03673335E-05-6.66201256E-06-6.05708366E-06
 2  1-6.37864637E-07-4.56715489E-07-2.67564477E-06-1.01170069E-06-7.60626865E-06
 2  2-3.08054714E-05 2.50057062E-05 2.79377293E-05 2.03240171E-05 4.53323937E-04
 2  3-1.98666585E-04-1.66518992E-04-9.00881431E-05-6.76823197E-03 7.18373967E-04
 2  4 2.99627757E-03 2.97782520E-03 4.79090236E-06 7.20364517E-06-1.19945475E-05
 2  5 4.02801268E-06 4.60720132E-06 1.01559710E-05-1.04836840E-06 5.60750810E-08
 2  6 3.70521739E-06 2.01433096E-06 3.89478733E-06-1.02745587E-05-6.41684266E-06
 2  7-2.71458216E-06-8.59389770E-06-2.36791448E-05 9.19486173E-06 9.89220547E-05
 2  8 1.46117988E-04 6.59455855E-03 1.21938200E-03-3.80815868E-04 5.49064488E-04
 2  9-1.41359877E-05 1.47538303E-05-6.17842623E-07 7.79571050E-06 1.66745119E-06
 2 10 6.60042639E-06 2.17040800E-06 1.94074504E-06 1.58224238E-04-2.78491840E-04
 2 11-3.52446679E-06-6.29213042E-07 3.27862214E-05 4.75605904E-04 1.30566268E-07
 2 12 1.21922146E-07 2.28440421E-07 1.28086469E-06-5.06042115E-07 6.89322592E-06
 2 13-2.92968785E-06-8.66043299E-06 3.32306794E-06-1.25870416E-04 1.32058974E-05
 2 14-6.14292267E-05-9.87679031E-05 6.16626652E-04-3.11630020E-04 3.26531263E-04
 2 15 2.82892027E-04 1.58681209E-06-3.90731358E-06 2.32050149E-06-2.97522102E-06
 2 16 5.32879826E-06-6.15619511E-06-2.22244061E-06 1.99352803E-06-3.34123620E-05
 2 17-6.79700360E-06 3.05860120E-07-1.22710985E-06 1.09039730E-06-1.00983409E-06
 2 18 1.55529952E-07 1.51696405E-05-2.91905990E-06 9.41220979E-06 3.83760672E-06
 2 19 1.20092852E-05 5.01872020E-06-5.10063388E-05 2.28962956E-05 2.20355844E-04
 2 20-1.88864776E-04-1.72251651E-04-1.30205615E-04-4.49383528E-07-7.12875450E-07
 2 21 1.16225898E-06-1.65701463E-06-1.84944470E-06 2.55829022E-06 4.80264779E-06
 2 22-2.89605532E-05 3.15969348E-05-1.45676011E-04 4.42374313E-08-2.20969385E-06
 2 23-6.42415080E-05-1.77447209E-04 6.67907159E-07-2.65461635E-06 3.12320387E-06
 2 24 3.96821000E-06 1.15732866E-07 5.33993422E-05-1.98732293E-05-1.63995161E-05
 2 25-5.21366350E-06-6.97074587E-04-1.31985047E-04-2.07547871E-04 5.67416610E-05
 2 26 5.00106176E-03 1.61104754E-03 4.32374071E-04-1.74589839E-04-4.67848056E-06
 2 27-3.22323929E-06 7.90171985E-06-4.76219998E-06-2.74589720E-06-1.02255733E-06
 2 28-3.15613122E-06 2.55046162E-05-9.28489760E-05 2.32485434E-04-7.03990972E-08
 2 29 5.23827660E-07 4.40702699E-07 1.07571519E-06-1.58957271E-06-1.34085503E-05
 2 30 3.66165247E-06-2.70223243E-06 7.69942193E-06 2.21169999E-04 3.13762269E-05
 2 31-3.57683606E-05-3.97585277E-05 6.00837135E-04-1.24287738E-03-1.61707110E-04
 2 32 6.49321273E-04-1.24687609E-06-5.00817312E-07 1.74769340E-06-6.86150509E-06
 2 33-5.84651695E-07 1.34193813E-06-6.88672459E-08 3.95914460E-07 1.97733688E-06
 2 34 1.01701089E-06-1.44851244E-07-1.56721142E-06-9.66065882E-06-5.38499986E-06
 2 35 5.24296473E-07-4.91733513E-05 5.26038451E-07 2.17664746E-05 1.13838280E-05
 2 36-1.24359527E-03-1.94117679E-04-1.22270577E-04 1.47201133E-04-8.67276592E-07
 2 37 3.87811366E-07 4.79465226E-07 1.24230365E-06 3.14079085E-07 6.93677036E-07
 2 38 7.85876162E-07-1.57551762E-06 6.50517879E-05 9.35748414E-05 1.17547201E-06
 2 39-3.34839983E-06 2.34436908E-05-1.11713884E-05-1.26352947E-07-6.78877326E-07
 2 40 4.72949797E-06-1.08910205E-04 4.76363515E-07-2.72163654E-06 4.07994037E-06
 2 41 2.06743553E-06-2.15420569E-06 4.29516469E-05-1.90047161E-05-1.24172424E-05
 2 42 9.76909836E-06-3.46814229E-04-1.22717649E-04-4.84293854E-06-1.27423599E-05
 2 43-1.25736537E-03 2.01565359E-05 5.78334057E-04 3.12056201E-05-4.20933039E-06
 2 44-1.27097665E-06 5.48030703E-06-1.08034274E-05 2.59580584E-06 2.77379498E-06
 2 45-1.65630545E-05 1.64405521E-04 5.46981512E-06-1.03048939E-03-1.77188617E-06
 2 46 2.98850700E-05 9.57228165E-05 1.80634652E-04-1.51847424E-06 1.43915713E-05
 2 47 7.82814132E-05 9.90655943E-05 1.43616687E-06 2.61514224E-05 1.40929003E-06
 2 48-1.99265909E-05-1.44786223E-05-8.71747943E-05-4.78451613E-05-2.17702352E-04
 2 49-1.08747299E-05 2.06245397E-04 3.07060228E-04 3.68504968E-04-2.61465212E-04
 2 50 8.46763976E-03 2.81440797E-03 4.58489744E-04 9.17946704E-03 5.05802968E-05
 2 51-1.03058703E-04 5.24784062E-05-4.27000907E-05-5.28045490E-06-3.11187411E-05
 2 52 5.25070977E-07-4.78624709E-06-6.31223615E-07-4.70532484E-06 3.94320187E-06
 2 53 3.73943817E-05 4.12178562E-06 1.73378248E-05-2.37221043E-05-3.16079211E-04
 2 54 1.36780889E-04 1.45061742E-04 5.40302429E-05-6.75717806E-03-1.60472658E-04
 2 55 3.14979042E-05 2.09290873E-03-3.78525270E-06 1.41404052E-06 2.37121218E-06
 2 56 2.94205974E-06-5.92708787E-06-2.12797700E-05-1.58336670E-06-5.96374005E-06
 2 57-4.48053972E-04-1.90261475E-04-1.11188567E-05 7.14530056E-05-5.22564130E-05
 2 58-7.59986842E-04-7.77946270E-06 4.28783669E-05-6.83578512E-05 3.36971358E-04
 2 59-5.17577241E-06-4.65776009E-06 1.91366159E-06 3.27711286E-07 1.14467705E-06
 2 60 4.85355848E-06-5.53052780E-06-6.42953682E-07-5.80226236E-06-3.88415330E-05
 2 61 7.10185022E-05-3.02628529E-05 2.26324504E-05-1.29074865E-03-7.54142978E-05
 2 62-5.62710536E-04 2.25941610E-04-1.75898684E-06-9.45090827E-07 2.70407767E-06
 2 63 1.50700962E-06-9.31570986E-07-1.36813597E-07-1.39152825E-05 3.59650546E-05
 2 64-1.36685525E-03 4.59868806E-03-5.51500737E-01-4.71674792E-01-1.15966106E-03
 2 65 6.63113949E-04 1.35747118E-03-5.60244271E-03 5.56999054E-04-2.71051317E-04
 2 66-6.39904562E-04 1.49268489E-03-5.06608650E-04 4.11450915E-05 5.42909384E-04
 2 67-6.84162292E-03 5.36232535E-04 1.81631012E-03-8.74205067E-04 3.43064979E-05
 2 68 3.45258051E-05-6.88323031E-05 1.47280916E-04-1.54891812E-04-4.91460614E-05
 2 69-8.10192344E-06 1.82361024E-05 8.46077093E-06 8.54527669E-07-8.62666469E-06
 2 70-1.06173544E-04 1.92796393E-04 1.30194341E-04-1.22265156E-04 7.29586159E-05
 2 71-1.40311623E-04-1.83800030E-04 2.49227947E-05 6.22035591E-04 2.43320914E-04
 2 72-1.33727326E-03-5.57558427E-04-5.96338471E-05 4.06709734E-05 1.89628737E-05
 2 73-8.82612452E-05 6.46404813E-05 8.99396976E-05 2.88561547E-04 2.50748660E-04
 2 74-1.21382164E-05 3.23605331E-06 1.11292098E-05-2.03100273E-05 1.58756928E-05
 2 75-2.68786297E-05-1.90730341E-05 1.12355394E-05-4.25414225E-05 2.78655337E-05
 2 76 4.29914706E-06-1.57206620E-03 2.10634197E-04-1.92493105E-05-1.72283570E-04
 2 77 4.51220294E-06 2.86169819E-06-7.37390113E-06 1.32782969E-05 3.27202140E-06
 2 78-1.20952897E-05 2.87148412E-04 2.48360932E-04-8.16027256E-06-1.54518239E-05
 2 79 2.59281575E-06-1.13846433E-05 2.88749467E-06 3.58076269E-05 7.36799560E-06
 2 80 7.71026984E-05-1.76848816E-05-7.68857033E-05 4.77713199E-06 3.82712168E-04
 2 81 3.09245225E-05 1.42317821E-04-1.22832870E-04 6.46860004E-06-1.71100182E-05
 2 82 1.06414182E-05-8.72263267E-06-6.17597289E-06-5.61309446E-06-3.11939581E-07
 2 83 1.55402898E-06 8.32557753E-07-1.32939016E-06 7.23343498E-07-2.26100436E-05
 2 84-1.30565636E-06 8.04788239E-06-2.80533813E-06 2.83599543E-04-1.23056132E-04
 2 85 1.07598853E-05-4.12943624E-05-6.92355560E-03-9.68899820E-04-1.29054874E-03
 2 86 1.36498225E-03 3.53484722E-06-1.34375514E-07-3.40047170E-06-3.44072518E-06
 2 87 1.98021505E-06 5.15663661E-07 5.43055490E-08-2.91959761E-07-9.98161297E-07
 2 88 2.22087456E-07-2.17882003E-07 1.44079811E-06 6.20691250E-06 1.28295217E-07
 2 89 1.60983176E-06 1.76017117E-05 1.00686023E-05 4.07993370E-05 8.16652480E-07
 2 90-2.60774432E-03 2.36865502E-04-2.16080324E-05-3.14958236E-04 1.74295003E-07
 2 91-2.96098333E-07 1.21803330E-07 8.66849263E-07 1.38360620E-06 5.78975689E-07
 2 92-3.27902411E-07-1.31693549E-06-2.30249142E-05 1.73377506E-04-1.02393645E-06
 2 93 8.86126714E-06-5.13749495E-05 2.44983718E-05 2.68977505E-07-1.28009970E-06
 2 94 1.08308999E-06 4.42034373E-07 1.06704567E-06 1.96066318E-05-6.95172916E-06
 2 95-2.04662911E-06-3.45464842E-06-1.70202448E-04 8.57634797E-05 1.61386166E-05
 2 96-4.34555922E-05 2.79456958E-03-8.29889101E-05 5.35642390E-05 4.04783534E-04
 2 97-9.25711682E-07 1.01606539E-06-9.03537029E-08 5.39341274E-07-1.50799183E-07
 2 98-1.03385827E-06-7.84081018E-07 2.17999377E-06-1.24711960E-04-8.55097623E-05
 2 99-1.62579478E-07 8.31564421E-07-2.72870939E-06 9.06699183E-07 2.61570829E-07
 2100-9.88991582E-06 1.26970309E-05-4.39475608E-06-1.74079199E-06 6.70952557E-05
 2101-9.03746325E-05-3.48729317E-05-4.63375409E-06-2.80294553E-03-1.56253996E-04
 2102 5.86378915E-04-3.61957573E-04 4.68303694E-07-3.60573887E-07-1.07729807E-07
 2103-1.48979590E-06-2.92742254E-07-1.27961861E-07 6.92162178E-07-1.33737787E-05
 2104-2.23593801E-05-2.42347946E-04-1.12443469E-06 1.22909401E-05 3.37478504E-06
 2105-2.36068222E-06-3.40360975E-08 2.07139301E-07-6.60980630E-07-3.54296872E-07
 2106-1.35532905E-06 1.18951712E-06 1.81734570E-06 1.58101289E-06 6.36581212E-06
 2107-6.44339937E-05-8.97710638E-06-1.91998264E-05-2.48621397E-06 8.26597595E-03
 2108-1.32606555E-03-6.97271936E-04-1.31794569E-03-5.00711418E-07 7.02784371E-07
 2109-2.02072953E-07-1.07644578E-07-1.10856338E-06-1.03258732E-06-1.54413717E-06
 2110 1.54717460E-05-9.55260485E-05 2.63768414E-04-9.05893587E-08 4.01584291E-07
 2111-7.00327584E-07-5.16447486E-07 9.17765074E-07-6.65202336E-06 5.17308842E-06
 2112 2.04011771E-06-3.58986407E-06 9.20172130E-06-7.34772137E-05 2.37440634E-06
 2113-2.55835155E-05-3.11785051E-03 6.54210699E-04-5.33504797E-05 3.52116501E-04
 2114 1.58074856E-07-6.22572523E-07 4.64497667E-07-1.37015331E-06 1.69730008E-06
 2115-6.50407674E-07 1.86122175E-08-1.01419511E-07-9.77099378E-08 9.90022502E-08
 2116 4.21818854E-07 1.24272060E-06-1.37081226E-07-5.08888257E-07-1.94644890E-06
 2117 1.99884733E-05-4.46641767E-06-2.36886123E-05 1.34067651E-05 3.98977664E-04
 2118-1.85191736E-04 3.53831551E-05 7.33409200E-05-3.46163161E-07 8.87417274E-07
 2119-5.41254114E-07 1.24111479E-06-6.39402280E-07 8.82585197E-08-6.68500628E-07
 2120 3.71627255E-06-3.04086927E-06 1.66717655E-05-4.87220807E-07 1.55476579E-06
 2121-5.58986019E-06 9.86579813E-05-1.01636208E-07 1.00337432E-06-4.81920905E-05
 2122-8.72795660E-05-9.14142970E-08 4.72143918E-07-5.51507765E-07-2.86900042E-08
 2123-9.94660848E-08-4.01939833E-06 2.68650047E-06-1.27714845E-07 6.00144977E-07
 2124 2.13108617E-05 1.00774818E-05 1.10019642E-06 6.89285094E-06 1.66969157E-04
 2125-6.47399827E-05-4.76821983E-05-8.68784080E-05-4.47549044E-08 5.34198686E-07
 2126-4.89443781E-07 1.60170900E-06-9.87005805E-07-2.11925462E-07-9.08601333E-07
 2127 4.18807308E-06-2.33970624E-05-1.24606630E-04 5.71595891E-07-3.44125211E-06
 2128 2.68884238E-06 7.04878518E-05 1.60941788E-08-1.93942844E-06 1.50571611E-05
 2129-3.37075632E-05-7.67351997E-08 3.80769819E-07 1.00101834E-06-8.14871099E-08
 2130 1.50022347E-07-4.35740366E-06-4.64278564E-06-1.25416012E-06-4.80756780E-07
 2131 5.05661495E-05 2.17571236E-05 6.57506589E-05-5.61972168E-05 2.90510858E-03
 2132 1.51798267E-03 1.60826270E-04-1.21865937E-03 2.16638393E-06-1.44949749E-06
 2133-7.16886440E-07-3.38759123E-06 5.13103341E-07-1.68803981E-06-3.79045807E-07
 2134 1.87784463E-06-1.48538110E-06 1.01487356E-07-3.20718578E-07-1.80291293E-05
 2135 8.21400200E-06-2.88480800E-06 4.18666354E-06 7.04756937E-05-1.11443036E-05
 2136 2.81992106E-05-2.59390051E-05-1.99778973E-04 2.77782931E-05 1.36208520E-04
 2137-1.49645399E-04-9.05250442E-08-5.06213578E-07 5.96738623E-07-2.41961956E-06
 2138 2.62780206E-07-1.71137889E-06-3.96273460E-06 2.33005108E-05 9.78184646E-06
 2139 4.11694485E-04 1.12033206E-07-2.08794787E-06-2.57515735E-05-1.18534690E-05
 2140-1.38466309E-07-2.87413908E-06 6.18323375E-05 3.99858666E-05 5.23111605E-06
 2141 4.87369346E-06-1.51282205E-06 2.28401901E-06 8.75624005E-08-1.99337567E-06
 2142 4.46110268E-06-7.97473309E-06-2.58756048E-07 2.41046020E-05-2.27688696E-05
 2143 4.40332899E-05 6.11123169E-06-7.05564507E-04 5.50489699E-04 5.22436191E-05
 2144 1.94745562E-04-8.13035420E-07-9.58591299E-07 1.77162672E-06 2.29902532E-06
 2145-5.05632491E-07-1.20963176E-06 1.67811854E-06-2.19206850E-06-2.43643391E-04
 2146-2.32422314E-03-2.38549982E-05-2.04437530E-05-3.49538927E-07 4.87618902E-07
 2147-1.39346805E-07-2.17984145E-07 1.59800957E-06-2.35817122E-06 9.45510617E-07
 2148-4.17968217E-06-3.99809088E-06 1.77675878E-05-7.63028614E-06 3.26057530E-04
 2149-7.77933055E-06 1.77494454E-04 8.85641077E-05 7.92591871E-08 7.07351269E-07
 2150-7.86610456E-07-1.34728981E-07 4.31065850E-07 2.10728176E-07 3.74705733E-08
 2151-3.70321731E-07 4.94987336E-07 2.34521147E-07 4.50461007E-08 4.61595429E-06
 2152-2.01701176E-06-3.12788095E-07-5.85505930E-07-3.62103350E-05 8.01336084E-06
 2153-2.24787654E-05 4.28048513E-07 3.46360193E-04-1.16201690E-05-8.52251475E-05
 2154 1.02262258E-04 4.25778149E-07-6.92206803E-07 2.66428655E-07-5.88069170E-08
 2155 1.59317322E-07 1.15915448E-07-1.38243199E-06-1.23044112E-06-9.72364935E-08
 2156 8.97568731E-07 1.89957072E-07 9.13055008E-07 5.21031763E-07-4.02710949E-06
 2157-8.34526005E-07-7.12102986E-06 3.48537528E-06 6.45679220E-06 4.97995123E-06
 2158 3.49006934E-05-4.84244854E-06 1.46221619E-05 1.19763043E-05-6.07998330E-07
 2159 4.71163617E-07 1.36834713E-07-4.69801607E-07 4.27749041E-07 7.13577442E-07
 2160 1.17844463E-07 3.02211774E-09 3.59027379E-07-2.20538802E-07-2.97520736E-07
 2161 9.64480221E-07-1.45576657E-06 9.44845997E-07 1.22332939E-06-7.43292289E-06
 2162 2.88920325E-06-4.71661023E-06-3.00951763E-06-1.21371892E-04-1.80193987E-05
 2163-9.34820364E-06 1.76738983E-05 3.65424649E-07 4.23544240E-08-4.07779073E-07
 2164-1.84277250E-07 4.86131754E-09-2.45659759E-07
 3  1-1.52626860E-07 7.41646067E-07-8.29232519E-07 1.62368563E-06-1.18097340E-06
 3  2-9.09726173E-06 3.26636505E-06-6.16865199E-06 9.27946771E-06 8.64158808E-05
 3  3-1.84307984E-05 8.47486331E-05-1.32800947E-04-1.05658598E-02-5.18974665E-04
 3  4 1.15301276E-03 3.15356113E-03-2.44390472E-06-8.40721263E-07 3.28462598E-06
 3  5-7.50700003E-07-4.87078612E-07 1.20857885E-06-6.97333586E-08 4.14813813E-07
 3  6 5.21574449E-07-3.44810435E-07-1.55993338E-06-6.29360714E-06-1.89488330E-06
 3  7 9.57641131E-07 6.86883053E-06 7.11963524E-05-5.03417572E-05-5.86087001E-05
 3  8-1.26619901E-05 2.81643164E-03-2.55514478E-04-1.85757721E-05 8.75814606E-04
 3  9-1.31434197E-06-3.56092122E-07 1.67043409E-06 1.38562933E-06-1.21173077E-06
 3 10-3.35258404E-07 1.70777214E-06-1.45788833E-05-1.45548933E-04 3.22123584E-04
 3 11-5.24037527E-07 4.03252905E-06-1.11092922E-04-4.11709203E-05 1.97023084E-07
 3 12-8.97960546E-07 6.06179343E-07-2.29737729E-07 1.17781304E-06 1.64999762E-05
 3 13-1.42163489E-06 1.40490444E-06-5.22279128E-06-2.28299350E-04-4.97045073E-05
 3 14 5.01554754E-06 1.30949330E-05-3.91127035E-03-3.74066049E-04-1.43256533E-05
 3 15-6.88139832E-04-2.69821293E-06 1.14023082E-06 1.55798211E-06 1.00669477E-06
 3 16 1.31016269E-06 1.77453383E-06-2.01536765E-06 1.87848967E-05 1.47349984E-05
 3 17-1.39487601E-04-2.96852633E-07 1.35805691E-06 1.09911536E-06 4.38199218E-07
 3 18-1.00299861E-06-1.90160240E-05-6.36766927E-06-2.72724924E-06 5.06697861E-06
 3 19 2.19163028E-04 9.62150313E-05 7.26984489E-05-5.74651553E-05 8.00453240E-04
 3 20 3.57777206E-04 3.59637295E-04-5.10873427E-04 5.79768887E-07 1.01745377E-06
 3 21-1.59722265E-06-2.50674626E-06-7.66020782E-07-6.31259692E-07 4.67568112E-07
 3 22-9.98533538E-06-4.31745344E-04-1.24446233E-03-2.01167306E-06 1.38499223E-05
 3 23 3.04173020E-05 4.97129500E-04-2.65046404E-07 1.24649244E-06 1.46026389E-06
 3 24-5.76827209E-07 2.25565153E-07-1.28808139E-05-8.98948383E-06 2.55619811E-06
 3 25-1.05711712E-06 3.78087893E-05 9.99104207E-05-3.32474222E-05 8.68189356E-05
 3 26 5.06570504E-03 1.62147908E-03 2.11760995E-04-1.08041061E-03 8.03934217E-07
 3 27 4.54276961E-07-1.25821118E-06 1.74049564E-06-3.27813023E-07 2.48725942E-07
 3 28 1.46072802E-06-2.33810165E-05-9.13210302E-05 2.00277360E-04-4.90444734E-08
 3 29 2.26347914E-07 8.80419942E-08 2.97441147E-07-2.30604797E-07-4.81432468E-06
 3 30-1.90916960E-08-1.43894713E-06 2.26959511E-06 7.54476447E-05 4.44041563E-05
 3 31-4.55837339E-05-3.61355984E-05 1.95404694E-03-3.73130027E-04-3.23588159E-04
 3 32-4.20917479E-05 8.18280602E-07-1.00682748E-06 1.88546874E-07-1.36681546E-07
 3 33-2.00609312E-06 1.63509038E-07 3.97171454E-08-2.40071895E-07-1.84039929E-07
 3 34-1.82219896E-07-1.16809386E-07 3.61991015E-06 7.08779798E-07 1.14168213E-06
 3 35 1.88278485E-07-3.39384173E-05-2.44958109E-05 2.86548409E-06 1.26242080E-05
 3 36 8.23158018E-05 1.55284374E-04-9.50248030E-05 4.52895587E-05-2.33945797E-07
 3 37 1.13924707E-06-9.05301274E-07-1.50018437E-08 1.48286596E-06 3.14122871E-07
 3 38-1.47977459E-06 9.44509875E-06-7.19627868E-05-1.72703260E-04-2.44362594E-07
 3 39 2.37362924E-06-4.92873744E-05 1.04370024E-04-1.11073508E-06 8.76797783E-06
 3 40-9.78641948E-05 4.31606328E-05-1.20594506E-07 6.13317466E-07 1.42760686E-06
 3 41 4.37428130E-07 4.94121541E-07-6.86913550E-06-6.37768715E-06-9.32258023E-07
 3 42-2.20741529E-06 4.84814578E-05 3.77563383E-05-5.14869172E-06 1.86884078E-05
 3 43-4.58474930E-04 8.64605011E-05 2.00426905E-04 1.51756446E-04 5.57458977E-07
 3 44 3.73239023E-07-9.30698000E-07 1.09771824E-06-1.61789899E-07-4.24614744E-07
 3 45 9.57711160E-07-1.06426823E-05-1.04527102E-05-1.70016249E-04 5.69211515E-07
 3 46-6.84967880E-06-1.59879852E-05-7.05298194E-05 7.84677516E-07-4.45248054E-06
 3 47 7.06335561E-05 8.33506984E-05-1.28250429E-07 6.40517665E-07 5.08148946E-07
 3 48 6.47987506E-07-1.65167141E-07-8.94600621E-06-4.68678474E-06 6.75260520E-07
 3 49 2.88213520E-07 7.22871560E-06 7.36864641E-05 6.51810949E-07-4.79041213E-05
 3 50 4.88508020E-03 1.01872220E-03-1.13075013E-03 1.26578795E-03-9.55091658E-08
 3 51 4.88087809E-06-4.78536892E-06-1.45759050E-06 1.41821254E-07 1.17543093E-06
 3 52 5.45574386E-08-2.76503461E-07-8.85434716E-07 1.66812085E-06 8.08276431E-07
 3 53 3.30072099E-06 4.17381718E-06-7.49424789E-06-5.16241074E-06 6.92313243E-05
 3 54-4.11861210E-05 2.50648719E-05 2.61135218E-05-1.11000027E-03 9.90753500E-05
 3 55 4.98326802E-05 2.02030637E-04 1.93974484E-06 1.18648265E-06-3.12622749E-06
 3 56-5.36119769E-08 1.74711835E-06-9.11178558E-07-1.13212164E-06 1.08998247E-05
 3 57-2.63270770E-05-4.33569542E-05-2.50824191E-06 1.58373536E-05-9.00746369E-05
 3 58-1.19972974E-04 1.19014082E-06-8.13004019E-06 1.16718674E-05 7.46652942E-05
 3 59 9.72466318E-06 8.70245577E-06 1.79235809E-06-2.74827116E-07-9.46150291E-07
 3 60-2.78298470E-06-5.27034554E-06-1.09947300E-06 3.11871425E-06 2.79979069E-05
 3 61 1.62961426E-06 1.86703522E-05-7.45981621E-06 4.23539489E-04-2.63413438E-04
 3 62 4.43602473E-04 4.00907584E-04 8.01006433E-07-1.90469129E-07-6.10537304E-07
 3 63 2.33530125E-06 8.58038401E-07-1.05391368E-06-1.86119348E-06 1.25352568E-05
 3 64-2.18747060E-04 1.66386837E-03-1.38942746E-07-2.80411673E-07 4.92575261E-08
 3 65 5.88701018E-07-1.61119433E-07 2.24507909E-06-4.87492642E-07-2.91894337E-06
 3 66 6.06364793E-07-9.99221794E-06 4.10913742E-06 2.00207077E-05 1.08528084E-06
 3 67-4.64894889E-05-7.39537467E-05-1.33750953E-04 4.36465557E-05 4.32904707E-07
 3 68-7.66384147E-07 3.33479440E-07-1.70873153E-07 1.42188160E-07-4.33514810E-08
 3 69-6.60268224E-08 5.77148217E-07-1.34654828E-07 4.40653937E-07 8.79454388E-08
 3 70-6.98567667E-06 6.35677651E-07-1.77643148E-06-6.75588618E-07 7.57996939E-05
 3 71 1.29531746E-05-9.28927954E-06-8.04482492E-06-8.05229474E-04-1.97978373E-04
 3 72 1.82326755E-04 9.07466829E-05 3.89357844E-07 7.85213261E-07-1.17457111E-06
 3 73 1.45248679E-07 4.85983781E-08 6.78694713E-09-3.73495876E-06-2.78093314E-06
 3 74-9.39384604E-08-4.61794033E-07-9.87074868E-07-4.20747314E-06 4.12859068E-07
 3 75 2.00423076E-06 3.87322413E-06 3.15196446E-05 3.20654759E-06-2.02944998E-05
 3 76-1.78884760E-05-2.66123462E-05-2.97954560E-05 1.94329494E-04-3.78702204E-05
 3 77 6.20505634E-08 3.09884026E-07-3.71934589E-07 1.12582499E-06 2.88996338E-07
 3 78-2.25936956E-07 4.62117109E-06 3.94220697E-06-2.65632832E-07-5.26859230E-07
 3 79 6.93089974E-08 3.15705606E-07 1.14712255E-06 2.21315010E-06-3.29420594E-07
 3 80-8.58230656E-06-6.98342973E-06-4.47308067E-06 5.19542540E-06 1.82375841E-04
 3 81 2.58849041E-05-6.47921761E-05-2.09186593E-05 6.09527391E-07 6.10667477E-09
 3 82-6.15634066E-07 1.44167269E-07-7.42809552E-08-1.76277096E-07-3.57382863E-07
 3 83 1.45565075E-06-6.57160674E-07-4.05919294E-06-4.67321515E-08-1.54274892E-05
 3 84 4.73988886E-06 2.02757597E-05-1.20334393E-06 5.26939688E-05-3.22083500E-05
 3 85-1.29293829E-04 6.62134133E-05 3.95963355E-03-1.33535239E-03-2.94059663E-03
 3 86 2.77948110E-04-2.26339481E-06-2.12083560E-06 4.38423040E-06 1.40895661E-06
 3 87-1.65014694E-07-5.40470478E-06-1.55975638E-07 7.80319698E-07-1.28928330E-06
 3 88-2.88784815E-06 1.42601461E-06-2.75063769E-06 6.28323466E-06 1.30183590E-05
 3 89-7.51724164E-06-8.64261066E-06-4.00686925E-05-7.74674633E-05 7.86359203E-07
 3 90-3.00152719E-03-1.93106751E-03-2.54798386E-03 5.12492544E-05-1.30099345E-06
 3 91 1.33022790E-06-2.92344453E-08-5.67280336E-06 2.49711845E-06 1.29232361E-06
 3 92-7.45564806E-07 7.85553613E-06 1.75044342E-04 2.72238462E-04-1.00323145E-06
 3 93 2.42089331E-06 2.15415795E-04-7.74087572E-04-2.81730133E-07 1.36359710E-06
 3 94-7.17033309E-07 3.51609059E-07-4.58369031E-07-1.83240812E-05 3.97146233E-06
 3 95-1.78670053E-06 2.11714574E-07 1.48460011E-04-8.72988300E-05-4.78133881E-05
 3 96-1.36670206E-05 9.98271380E-04-1.43421913E-03-1.18927739E-03-1.70053228E-03
 3 97 8.13758305E-07 3.44007982E-07-1.15776629E-06 1.68783016E-06 2.07309397E-07
 3 98-1.63402650E-07-1.15868840E-07-2.68479499E-06 7.29659618E-05 3.67119826E-05
 3 99-1.86053395E-07 8.71394776E-07 8.70804834E-07-6.11967122E-08-8.14930376E-09
 3100-9.09618442E-06-2.45283989E-06 3.58718167E-06-2.01308743E-07 8.80644598E-06
 3101-1.40033977E-05-8.23486639E-06-1.44857348E-05 2.51623941E-03 2.45095981E-04
 3102-3.44008208E-04 2.96475417E-04 1.04111513E-06 7.81668151E-07-1.82278328E-06
 3103 2.30068203E-06-2.97874526E-07-1.15916509E-06 4.60928662E-08-7.14142894E-06
 3104-9.07557041E-05 2.45905933E-04-1.47812526E-06 6.87588433E-06-4.46718704E-06
 3105-1.52689341E-04-8.06074765E-08 4.54476264E-07-7.53603443E-08 9.97984017E-07
 3106-1.60365534E-07-4.10830476E-06-2.40000520E-07-4.36997547E-06 1.18376862E-06
 3107 4.10580626E-05-4.55200338E-05 1.80371358E-05-1.08250531E-05-2.73788588E-03
 3108-2.08907861E-03 2.10129187E-04 1.40621558E-03 2.26344679E-07 1.79599635E-07
 3109-4.05944314E-07-2.93479078E-08 1.99895483E-06-3.25515369E-07-2.89094350E-07
 3110 2.96916667E-07-4.03301502E-05-1.92284863E-04 1.81071685E-08-1.19120374E-07
 3111-3.27349118E-07 5.21866062E-07-1.34874716E-06 3.70741972E-06 2.70940043E-06
 3112-2.47277731E-06 6.73408696E-06-5.49277825E-05-4.47663812E-05 6.06574652E-05
 3113-3.69732756E-05 3.37043539E-03-1.08316218E-03 2.43910833E-03-9.36646425E-04
 3114 1.83350561E-06-3.28010465E-06 1.44659904E-06 1.63013389E-06-9.08544637E-07
 3115 1.20243480E-06-8.06402562E-10-6.99847805E-09 6.54603955E-08 1.21401299E-06
 3116 1.88943195E-07 8.84551704E-07-9.78584321E-07-5.43965573E-06-8.50792386E-07
 3117 1.05209083E-06 3.99651213E-06 1.36232529E-05 7.25870766E-06 8.79698968E-04
 3118-2.68063795E-04-2.70886139E-04-3.41458129E-05-3.55889329E-07 4.17143512E-08
 3119 3.14174978E-07 1.12182769E-06-2.60301360E-10-1.35280280E-07-3.61052301E-07
 3120 3.53867636E-06-1.14447171E-04 1.83844113E-04-1.17655361E-06 8.16475041E-06
 3121-8.07014456E-05-9.62048567E-06-1.25549048E-06 6.00120157E-06-9.40424744E-05
 3122 2.05460575E-05-2.54794103E-07 1.22251405E-06 7.24339365E-07-9.13952423E-07
 3123-7.92996384E-07-1.39252779E-05-1.57791608E-06 3.67529324E-06 3.58196605E-06
 3124 8.34008668E-05 7.48919830E-06 4.90098890E-05-4.31930728E-05 3.45100750E-03
 3125-4.39958275E-04 6.18610331E-04-2.83998659E-04 5.32534974E-07 1.15764170E-06
 3126-1.69017668E-06-2.50367331E-06 9.97457426E-07-1.96749848E-06-3.54727896E-06
 3127 1.62282046E-05 1.07676796E-04 5.32538707E-05-1.53702845E-06 9.22500222E-06
 3128-1.00672076E-04 4.84847818E-05 9.34164611E-07-9.04258364E-06-9.54964684E-05
 3129 1.40623753E-04-3.34865594E-07 2.95543876E-06 1.64208643E-07-3.12977525E-07
 3130 7.76004826E-07-3.71469862E-05-2.67058708E-06 4.75412105E-06-2.94142467E-06
 3131 3.78740322E-04 5.92563975E-05-1.59961868E-04 2.76096011E-05-6.91491613E-03
 3132 1.78672673E-04 4.23165193E-03-1.50856048E-03-3.37717561E-06 7.55187685E-06
 3133-4.17470124E-06 7.96849455E-07 5.66581038E-07-4.14252128E-06-1.29212629E-08
 3134-9.06671284E-08-6.31254501E-07-7.17322443E-07-1.43888969E-06 5.37452607E-06
 3135 4.28830204E-06 4.72006065E-06 7.13784979E-06-1.19758339E-04-3.83765356E-05
 3136-7.51626716E-05 1.59972138E-06-2.49316930E-03-3.45031652E-04-4.84776090E-04
 3137 4.10321675E-04 3.52233685E-07 8.63760868E-07-1.21599455E-06 7.10379168E-07
 3138 8.00259021E-07 2.25192300E-06-4.18414255E-06 3.35891074E-05-9.69901270E-05
 3139-3.82745557E-04-2.52002760E-06 2.23713575E-05 6.19615918E-06 2.27568724E-04
 3140-2.42510432E-06 1.50284822E-05 4.42223812E-05-7.15302191E-05-8.47594219E-07
 3141-8.93075317E-07 2.43465681E-07-6.15772660E-07 5.05945801E-07 1.68031586E-06
 3142-1.62880450E-06 2.30900911E-06-2.26356775E-06-8.40231845E-06 1.68403584E-05
 3143-3.42368455E-06 6.82892582E-06-2.44340677E-04-7.06843435E-05-2.70937264E-06
 3144-4.54166181E-05 4.29138098E-07 3.59391687E-07-7.88529785E-07 1.95194085E-07
 3145-1.68921485E-07 3.26024749E-07 1.42198267E-06-3.54860276E-05 3.73129807E-04
 3146-3.00861957E-03-2.82929138E-04-2.41544976E-04-1.40828402E-05-9.32739987E-06
 3147-4.76925036E-06-2.99135800E-06 2.54657151E-05 1.00827047E-05 3.76556835E-06
 3148 7.54639454E-05-1.49472786E-04-1.33369703E-04 4.96118887E-06-1.24703377E-03
 3149 9.44243170E-04 1.55340176E-04-6.96041533E-06-2.11335083E-06 4.91855526E-06
 3150-2.80520444E-06-3.55092134E-06-9.78444368E-06-4.42326323E-06-2.95477814E-05
 3151 4.90729362E-05 1.50655750E-05 2.82681074E-05-1.30572919E-05-2.47893760E-04
 3152 9.20919660E-05 4.78289825E-04-1.61243910E-04-6.74170396E-05-3.71241885E-05
 3153-2.41141140E-04-9.30822383E-05 1.28438917E-02-1.10064023E-03-1.80857356E-03
 3154 3.32598403E-03 9.34449786E-05-1.99961956E-04 1.06516977E-04-1.00839284E-04
 3155 7.71878724E-05 9.80344350E-05 1.62824360E-02 1.39279911E-02 2.33468209E-05
 3156-4.85667023E-05 6.11158897E-05 1.63013828E-04-1.86206070E-05 4.32490727E-05
 3157-5.73120999E-05-1.16099926E-04-1.04605255E-05-4.14296834E-05 5.40473268E-05
 3158-1.75904331E-04 4.79955044E-04 1.46035127E-04-3.40971288E-04 1.15682295E-05
 3159 5.29101206E-08-1.16211396E-05 1.88695329E-05-4.28812384E-06 2.43144403E-05
 3160-5.51270901E-01-4.71497580E-01-5.64573504E-04-2.00706207E-03 6.89880203E-04
 3161-5.43399604E-03 2.47080705E-04 9.31936177E-04-3.11871713E-04 1.43496817E-03
 3162-1.02297199E-04-5.25186718E-04 1.79185123E-04-8.85304082E-03-2.45205904E-04
 3163-1.39923029E-03 7.38450077E-06-6.24058737E-05 1.39986881E-04-7.75810076E-05
 3164 1.80169816E-05-1.64009438E-04-4.43995708E-05
 4  1 3.18807417E-07-1.29417866E-06-4.66952198E-07-3.81047964E-06 5.62032406E-07
 4  2 1.29897793E-05 3.70499698E-06 1.96549574E-05-1.22711702E-06-2.00886979E-05
 4  3-4.04727187E-05-1.25951844E-04-7.87746698E-05-4.57315611E-03-7.80529282E-04
 4  4-2.60946506E-03-4.36813613E-05 1.92451452E-06 1.72436478E-06-3.64887930E-06
 4  5-6.14823941E-07 3.71557439E-07-5.10141561E-06 9.24994695E-08-4.33449367E-07
 4  6-7.98786637E-08-2.95033127E-06-1.15243040E-06-9.07840617E-08 5.58359794E-07
 4  7 1.34451669E-05 5.74721713E-06 6.98689160E-06-2.66001660E-05-9.24063208E-05
 4  8 6.84966451E-06 3.96911629E-03-1.54460542E-03-2.48721826E-03 2.87105542E-04
 4  9 3.83407381E-07-1.16194100E-06 7.78533615E-07 5.15598578E-06 2.11848854E-06
 4 10 1.49045753E-06 9.24393984E-07-9.20553318E-06-1.27386809E-04-1.53595460E-04
 4 11 4.67548559E-07 2.69862837E-06-1.88040255E-04 7.39634541E-04 2.37937968E-07
 4 12-1.14592003E-06-5.44697119E-07 4.22631756E-07 6.16715267E-07 1.69391316E-05
 4 13 3.45864413E-06-1.99226882E-06-1.29452505E-06-1.58724243E-04-8.35326866E-05
 4 14-3.55743076E-05 1.23707853E-05-7.05918613E-04-1.36347090E-03-1.07141395E-03
 4 15 1.65290530E-03-1.13235803E-06-1.57169244E-07 1.28952727E-06-1.10859250E-06
 4 16 3.90326389E-07-4.91016835E-08-4.85387975E-07 6.27879335E-06-8.55551029E-05
 4 17-3.34773082E-05 9.08699078E-08-4.07200569E-07 1.04499794E-06-2.21327662E-07
 4 18-8.05958050E-07 3.44485652E-06-4.06978993E-06 4.26647699E-06 3.88300174E-06
 4 19 4.75553130E-05 1.21509711E-05 3.08905550E-06-4.56013612E-06-2.50379106E-03
 4 20 3.00310484E-04-3.62126449E-04-3.01786953E-04-4.45541949E-07-9.73729923E-07
 4 21 1.41927187E-06-2.10049525E-06-2.50264579E-07-1.16429394E-06-5.40403160E-08
 4 22 5.00771475E-06 1.01573982E-05-3.12467863E-04 1.09972159E-06-4.88783077E-06
 4 23 3.05815816E-06 1.59724572E-04 9.17776786E-08-4.96954588E-07-1.14197432E-07
 4 24 1.06051503E-06 3.21480844E-08 6.27727701E-06-2.14850335E-07-4.84031884E-06
 4 25-1.01525840E-06-6.90701579E-05-4.35937111E-05 5.62742050E-06 2.37793913E-05
 4 26 3.78194116E-03-1.63244319E-03 2.30079537E-04-1.54684402E-03-6.22662356E-07
 4 27 2.36498874E-07 3.86163482E-07 2.34992592E-07 1.50673385E-06-5.26955098E-07
 4 28 4.87819692E-07-2.88141231E-06 2.02223195E-05 2.43863674E-04-6.90975350E-08
 4 29 3.55043926E-07-2.22765737E-07 6.55930406E-07 1.10745490E-06-7.20453960E-06
 4 30 1.75312748E-06-3.11990705E-06-5.26042959E-06 7.50741411E-05-2.03039070E-05
 4 31 4.72877531E-05 2.42476023E-05-3.22072010E-03-1.33257643E-03 2.18908064E-03
 4 32 8.98870158E-04-1.11998413E-06 2.85319248E-06-1.73320836E-06-2.24529191E-06
 4 33-1.11172279E-06 1.01466218E-06 5.87927273E-09-2.14666096E-08 7.19730399E-08
 4 34 1.10768392E-06-8.07418377E-08-1.20697136E-07-7.96018558E-07-4.98263607E-06
 4 35 3.56645237E-07-5.16858994E-07 1.11203052E-06 1.76762284E-05-4.73033770E-06
 4 36-9.41922146E-04-2.47308158E-04-2.68519993E-04 7.67497528E-05 1.08542797E-07
 4 37 2.40790254E-07-3.49333051E-07-9.02448985E-07 1.80191746E-07-1.94677247E-07
 4 38 3.04305371E-07-3.08008989E-06 1.05727976E-04-1.56536815E-04 1.01735748E-06
 4 39-7.32775745E-06 7.14142794E-05 2.47552705E-05 6.74143314E-07-2.32670661E-06
 4 40 6.44959309E-05-5.66176432E-05 2.39418596E-07-1.15234958E-06 7.09564145E-07
 4 41-1.19770858E-06 8.38894163E-07 1.28507342E-05-1.64353698E-06 5.31515722E-06
 4 42-3.62074948E-06-7.58907542E-05 3.03320093E-06 3.24716792E-05 3.95474215E-05
 4 43-3.41715574E-03-4.39331296E-04 6.42449194E-04 2.45927037E-04-7.40537080E-07
 4 44-8.38909313E-07 1.57944639E-06 2.63172659E-06 6.76005401E-07-1.58583807E-06
 4 45 3.71776391E-06-1.82196075E-05-4.82213659E-05-9.23482718E-05 1.39872144E-06
 4 46-9.00491997E-06 1.08321012E-04-4.07856146E-05-7.71926657E-07 8.19942115E-06
 4 47 1.10936072E-04-1.23630174E-04 2.70289106E-07-2.62231185E-06-8.28972426E-08
 4 48-2.95739958E-07-1.84569296E-06 3.26975256E-05-1.21039582E-06 4.90423551E-06
 4 49 8.70396457E-06-3.32088105E-04 6.18285463E-05-1.51758051E-04-6.64404205E-05
 4 50 5.22338842E-03 3.63747951E-04 4.19220961E-03 1.56103991E-03 3.63431759E-06
 4 51-7.30728184E-06 3.67296425E-06 2.78402322E-07 9.40678875E-07-2.67722051E-06
 4 52 7.63683026E-09 1.18937886E-07-8.19302951E-07-2.77265774E-07 1.06956907E-06
 4 53-5.31822432E-06 4.87986082E-06 2.67521507E-06-5.59823012E-06 1.18294754E-04
 4 54-3.26565857E-05-6.11606166E-05-4.99951353E-06 2.32462137E-03-3.04927635E-04
 4 55-4.53272211E-04-4.09159732E-04-4.49276501E-08-6.46182333E-07 6.91109983E-07
 4 56-7.27251858E-07 4.29648431E-07 2.16944044E-06 4.09385270E-06-3.38100384E-05
 4 57 5.41539894E-05 3.91207458E-04 1.79789627E-06-1.75682395E-05-8.76106857E-06
 4 58-1.93384221E-04 3.04807104E-06-1.92588734E-05-4.40374158E-05 2.82301841E-05
 4 59 8.39098010E-07 9.24173407E-07 2.91228192E-07-3.75342039E-07-2.42959504E-07
 4 60-2.04345052E-06-1.60065554E-06 1.30196046E-06 1.18515529E-06 3.90135087E-06
 4 61 1.33313310E-05-4.78339840E-07-2.15992025E-06 1.74207793E-04-8.73495010E-05
 4 62 2.50826272E-05 3.65838767E-05-3.10036513E-07-5.21985359E-08 3.62235049E-07
 4 63-2.26745985E-07-6.00261470E-08 2.56988931E-07-1.55679274E-06 3.53943102E-05
 4 64-4.33993550E-04 2.74896205E-03 2.84566231E-04 2.43191614E-04-1.37112913E-05
 4 65-9.65621105E-06 4.70074712E-06 3.39017985E-07 2.43207172E-05 9.87367964E-06
 4 66-4.01409426E-06-5.27948260E-05-1.28389045E-04-1.32084223E-04-3.25268298E-06
 4 67 9.23076426E-04 7.48388155E-04 1.09106270E-04 3.23868738E-05 3.23372010E-06
 4 68-5.23345269E-06 1.99973259E-06 3.99251619E-06-1.03192548E-05-4.80208471E-06
 4 69 2.97037691E-05-4.96725895E-05 1.19148996E-05 3.02699166E-05 1.14219557E-05
 4 70 2.53889608E-04 5.69010663E-05 4.83633857E-04 1.47037209E-04 5.18728309E-05
 4 71-3.80571807E-05-2.16928871E-04 8.36915114E-05-1.13060738E-02-6.54916230E-04
 4 72-1.92670907E-03-2.93240921E-03-1.10477232E-04 2.15989422E-04-1.05512190E-04
 4 73 7.53569888E-05 6.79005496E-05 9.33589559E-05-1.21742616E-02-1.04140161E-02
 4 74 2.25488286E-05-4.10661806E-05-4.58546872E-05-1.25320929E-04-2.09204338E-05
 4 75 3.98045111E-05 4.95921002E-05 1.29463044E-04-1.28745715E-05-3.85696238E-05
 4 76-4.52487654E-05-1.26712544E-04 4.25566602E-04 1.17037566E-04 2.22346349E-04
 4 77-8.62346758E-06-1.16441939E-07 8.73990952E-06-1.97655853E-05-7.13509032E-06
 4 78 2.29260001E-05 5.51377151E-01 4.71588295E-01-3.99433880E-04-2.06384883E-03
 4 79-6.28192549E-04 5.43282495E-03 1.73729438E-04 9.54143704E-04 2.82746826E-04
 4 80-1.41592845E-03-7.21388065E-05-5.28926259E-04-1.59110461E-04 8.23991402E-03
 4 81-1.32191027E-04-1.32904086E-03 2.56900723E-05 8.05201521E-05-1.44278937E-04
 4 82 6.37587849E-05-6.36194373E-06-1.61084715E-04-4.51565311E-05 1.57637901E-08
 4 83-7.60331468E-08-1.39932775E-06 8.75192023E-07 1.98957311E-06-3.17164213E-07
 4 84 6.47221326E-06-2.56397017E-06-1.32864302E-05 5.14812965E-05-5.34833462E-05
 4 85 9.01136380E-05 1.39044064E-04 1.20888643E-02-8.97128144E-04 1.48926718E-04
 4 86-2.97685508E-03 1.99241551E-06 4.56032502E-07-2.44844801E-06-3.33127810E-07
 4 87-2.81344840E-07-1.69546176E-07-1.10570931E-07 4.79418688E-07-2.03151456E-07
 4 88 3.96918697E-07 1.86493781E-06-4.71183926E-06 2.13830468E-06-2.75058481E-06
 4 89-9.22321717E-06 4.63485092E-06-6.50578663E-05 5.42785111E-06 4.65569417E-05
 4 90-1.43559833E-03 8.59982555E-05 3.14669532E-04-4.88929595E-04 1.59578286E-06
 4 91-5.38555098E-07-1.05722777E-06-1.50392439E-06-7.17618162E-07 1.15969705E-06
 4 92-8.22673873E-07 4.02271504E-06 1.80154570E-04-1.39146506E-04-5.68092452E-07
 4 93 4.16869407E-06 1.53493429E-04 1.21597094E-04-1.85108431E-07 8.97471400E-07
 4 94-1.45532553E-07-3.10564583E-07-1.29351569E-06-1.32612913E-05 1.72509409E-06
 4 95 1.58319441E-06 5.83778564E-06 1.60519984E-04-1.54137392E-05-7.24084933E-07
 4 96-3.03448262E-05 2.56477297E-03-1.30272998E-04 2.31503803E-04 6.48416962E-04
 4 97 1.90364612E-06-2.47982550E-07-1.65566357E-06-9.76595081E-07 1.50251987E-06
 4 98 1.40369975E-06 1.77948328E-06-1.77895842E-05-4.51066206E-05 8.69867854E-05
 4 99 2.17854846E-07-1.07546551E-06 1.80559932E-06 6.89606338E-07 1.62806112E-06
 4100 1.29329820E-05-1.02896347E-05-1.63455322E-06-8.28175098E-06-1.40793283E-04
 4101 8.66802767E-05 3.09758996E-05 4.77338712E-05 2.29271837E-05 2.55990083E-04
 4102 1.97611001E-04 6.18493142E-04-4.24205713E-07-1.57672797E-06 2.00093368E-06
 4103 2.67584282E-06-1.39625396E-07-6.30705389E-07 1.23892092E-07-5.20808397E-06
 4104 3.24262523E-04 1.01094926E-03 1.16744133E-06-5.37155284E-06-5.32458498E-05
 4105-3.99944635E-04 1.57564171E-07-7.97193405E-07 1.94770209E-06-1.33046831E-06
 4106-3.43149130E-07 6.87819532E-06-1.12808690E-05 5.52013395E-06 2.50955904E-06
 4107 3.61918218E-06 1.09441306E-04-6.52369421E-05-1.06709442E-04-4.29302992E-03
 4108 1.24861717E-03-7.54100486E-05 1.19151568E-03-4.25985536E-07-1.29241563E-07
 4109 5.55227098E-07-3.07351312E-06-5.39737408E-07 6.42856279E-07-3.05381424E-06
 4110 3.30510094E-05 9.55074772E-05-1.33448309E-04 3.26321317E-08-1.48735374E-07
 4111-5.85987535E-07-5.15511773E-08 4.50213171E-07 5.24819176E-06 3.86424246E-06
 4112 5.00141236E-07-3.59594663E-06-9.51996575E-05 1.58606311E-05-7.38680551E-05
 4113 2.49317199E-05-1.72405221E-03-5.07513746E-04-4.06353095E-04-9.28323684E-05
 4114-9.27368724E-07 5.59298998E-07 3.68069726E-07 3.84415342E-07-1.73426812E-06
 4115 3.10163932E-07-3.75367947E-08 2.05987894E-07-3.59911582E-08-2.25089110E-07
 4116 7.33029015E-07-4.03079925E-06-1.99406724E-07 1.31614144E-06-2.78472248E-06
 4117 6.18568495E-05-3.73574557E-05-3.65614873E-06-4.59656571E-06 1.28447235E-04
 4118 8.57562176E-05-9.97626209E-05 3.36767608E-05 3.92320214E-07-1.41798034E-06
 4119 1.02566013E-06 2.24731969E-07 1.53173540E-06 5.17395300E-08 1.89956052E-06
 4120-1.23667788E-05 8.09908471E-05 1.50076910E-04 3.22884699E-07-3.54361107E-06
 4121 6.14881326E-05-4.02590488E-05 9.73558678E-07-9.65011489E-06 7.86211798E-05
 4122-9.17412097E-05 6.15623915E-08-3.18318698E-07 1.09961594E-06 4.13049254E-07
 4123-2.62294464E-07 3.66225893E-06-4.42020074E-06-1.14083135E-06 1.50742038E-06
 4124-4.29731330E-05 2.83019634E-05-3.53208087E-06-1.22658214E-05 3.14251662E-04
 4125 1.16491533E-04 1.55529283E-04-9.12812248E-05-4.38407116E-07-5.61734192E-08
 4126 4.94580536E-07-9.50260635E-07 4.72958769E-07-3.72747158E-07-1.20050317E-06
 4127 1.03176279E-05 3.09744090E-05 1.87466228E-04-5.17137257E-07 6.06253763E-06
 4128 1.00660040E-05 3.23451922E-05-7.86894380E-07 5.14907005E-06-5.64181189E-05
 4129-9.31122586E-05 2.53684910E-09-5.84764019E-08 7.03227758E-07-4.59757953E-07
 4130 2.16332013E-07 1.15610217E-06-5.67284228E-06 4.81649807E-06 1.78824552E-07
 4131 7.75242800E-05 6.29782794E-05-2.18590351E-05 5.61708967E-05-7.05134893E-03
 4132 1.96238667E-04-1.77784604E-03-1.90868240E-03-4.64851026E-07-1.87581796E-06
 4133 2.34066898E-06 1.21567060E-06 5.39528745E-07 1.27033166E-06-1.61790970E-07
 4134 8.20449942E-07-1.38046406E-06 2.20692656E-06-1.20299560E-06-7.93757403E-06
 4135 6.28342817E-06-1.03137356E-05 7.90851549E-06-5.93552308E-05-5.32378644E-05
 4136 4.10017280E-05-2.42544157E-05-4.14687634E-05 7.17892830E-05-8.85527531E-05
 4137 1.78479772E-05-1.40638445E-06-1.18169558E-06 2.58808003E-06-4.66029018E-08
 4138 1.05060727E-06-1.01739700E-07 6.97950264E-07-7.74651428E-06-7.15784225E-06
 4139-4.24504930E-05 3.33261318E-06-2.22916541E-05 1.14441511E-04 1.33334657E-04
 4140-1.98450490E-06 1.25237775E-05 1.13399346E-05-6.11061660E-05-6.57098552E-06
 4141-5.76533374E-06 1.34384343E-06 9.08801281E-08 6.11455930E-07 1.27756801E-06
 4142-3.78648775E-06-2.05586883E-06-1.80921088E-06-2.36848423E-05-5.36998418E-06
 4143 2.02500507E-05 7.14159843E-06-6.98465053E-04-2.66429872E-04 4.95740555E-04
 4144-3.33941482E-04-1.03250469E-06 3.64884454E-07 6.67620240E-07-1.73340398E-06
 4145 6.59129264E-07-6.72270790E-07 8.52952931E-07-3.08962799E-06 1.43445576E-04
 4146-1.80079639E-03 1.21724591E-07 2.13546449E-07 1.45896665E-08 3.56830374E-07
 4147 2.26214605E-07-1.42604573E-06-1.99497021E-07-1.76277832E-06-8.78630501E-07
 4148 4.60037109E-06 9.28495685E-07 1.07929278E-05 2.05626071E-06-1.07705698E-04
 4149 3.96067403E-05-1.22200192E-04-3.06167059E-06-9.81806649E-08 2.11452921E-07
 4150-1.13272256E-07-1.68557336E-08 6.96958162E-08-4.08179600E-08 5.63680573E-08
 4151-4.82816771E-07 5.05377434E-07 1.82009186E-07-2.47268570E-07 5.93378508E-06
 4152-2.26567559E-06-8.49270648E-07 1.30643126E-06-6.60608969E-05 2.60086883E-05
 4153-1.14151741E-05 9.77126220E-06 1.06108908E-03-2.49082112E-04 2.96844991E-04
 4154-1.08764834E-04-3.04941991E-07-4.76907971E-07 7.81849962E-07 2.08737912E-07
 4155-7.47418153E-08 3.55378423E-07 2.60062402E-05 2.19008320E-05 1.87405753E-07
 4156-7.09885746E-07 7.60846675E-07 3.75092772E-06-7.06542475E-07 2.84276799E-06
 4157-2.73702636E-06-2.44753135E-05 7.84795091E-06-2.41235179E-05 1.53245571E-05
 4158-1.87285684E-04-5.19519914E-05 2.00537885E-04 3.23443343E-05-3.12191445E-07
 4159-1.42525029E-07 4.54716474E-07-8.55297744E-07 3.09784143E-07-3.01087667E-07
 4160 5.46476174E-06 4.70225532E-06-5.32858129E-08-5.10674999E-07-1.83822763E-08
 4161-3.21610283E-07 3.44014491E-07 2.26037883E-06 8.35079868E-08 1.09713366E-05
 4162-4.69022389E-06-4.11801277E-06-4.31045014E-06-2.12549512E-04 3.54949968E-05
 4163-8.12911399E-05 2.36073590E-05-6.74757126E-07-5.41311448E-08 7.28888270E-07
 4164-1.22555719E-07-8.25195008E-08-8.21987114E-08
 5  1-3.57727589E-07 1.60863075E-06 3.86527999E-07-9.12870088E-07 2.39051900E-06
 5  2-2.27017122E-05-2.54552787E-06 8.87106797E-06-9.63369786E-06 1.95022488E-04
 5  3-1.47679437E-04-1.78438977E-04 1.42864486E-04 1.82686208E-02-9.02788848E-04
 5  4 7.05541021E-04-2.31504887E-03 9.68415048E-07 6.00342332E-07-1.56875738E-06
 5  5 1.80529851E-06 1.08241164E-06 5.99723597E-06-4.46942876E-07 2.03849433E-06
 5  6-8.36484670E-07 1.90369407E-06 1.04506350E-06-2.64482160E-05 1.91783615E-07
 5  7-5.53380902E-06-4.97157107E-06 2.65265673E-04 1.00944475E-04-1.54979144E-05
 5  8 1.59988466E-04 7.22955840E-03 8.87207021E-04-9.23283484E-04 1.37714519E-03
 5  9 2.09657938E-06-6.88184601E-07-1.40839478E-06-3.10906279E-06 3.15723081E-06
 5 10-1.28938618E-06-4.41200280E-06 3.16563773E-05 2.35369933E-04 4.82175418E-04
 5 11-2.53656411E-06 1.32425548E-05-1.05234294E-05 1.24741516E-04-2.67513195E-07
 5 12 1.38572211E-06 1.38470540E-06-2.95438720E-07-6.03972713E-07-1.16452748E-05
 5 13-7.83209242E-06 9.35636038E-07 2.38648944E-06 4.14778239E-05-3.14081245E-05
 5 14 1.47315919E-05-6.90175502E-05-3.87149007E-03-9.62423615E-04 7.00810607E-04
 5 15 6.07346836E-06 1.60631680E-07-1.55884718E-08-1.45043208E-07 1.84768090E-06
 5 16 7.36727773E-08-4.89420208E-07 3.26132218E-06-3.09969360E-05 3.35850002E-06
 5 17 8.17208249E-05-4.40269884E-07 2.45698935E-06-7.84679222E-07-1.83909871E-06
 5 18 1.76197707E-06-3.25940653E-05-1.37425129E-06 4.57289538E-06-6.32827047E-06
 5 19 1.91681226E-04 1.27733012E-04 5.60122477E-05 1.13066801E-05 6.02708575E-03
 5 20-1.98445127E-04 1.37813910E-03 3.13925158E-04 5.35656889E-06-4.49259999E-06
 5 21-8.63968896E-07-6.94267695E-07-5.32960634E-06 3.91020200E-06 8.94824393E-06
 5 22-6.61720634E-05 1.03223862E-04 9.07999390E-04-1.26656224E-06 1.95645790E-05
 5 23-1.13211134E-04-2.08757738E-04 2.73480982E-07-1.31384287E-06 4.60424990E-07
 5 24 7.26455606E-07-2.96477309E-06 2.46413766E-05-8.56221924E-07-2.02240108E-06
 5 25 1.33446834E-05-3.23207386E-04-1.36514956E-04-2.14832298E-05-1.03523617E-04
 5 26-9.00024628E-03-1.32464808E-03-7.15289519E-04 1.11802847E-03-2.03347638E-06
 5 27 2.07285644E-06-3.93800613E-08-2.56483876E-06-4.44762123E-07-1.66358007E-06
 5 28-4.77178068E-06 5.04781721E-05 5.80249505E-05-3.74461476E-06-7.01272700E-08
 5 29 4.17255869E-07-1.07539602E-06-6.39537408E-07-3.69045558E-07-4.74084461E-06
 5 30 4.83500509E-06 3.07038254E-06-3.86451991E-07 4.40965011E-05 2.92936472E-05
 5 31-1.05679486E-05 7.72873275E-07 6.48110508E-04 4.00932434E-04-3.18491292E-04
 5 32 1.15767588E-04 1.32279830E-06-1.47199317E-06 1.49194875E-07 1.15421035E-08
 5 33 7.30823288E-07-9.91537856E-07-1.26372787E-07 6.79343335E-07 1.24491266E-06
 5 34-1.34325597E-07-1.02420884E-08-6.28670185E-06-6.28635755E-06 3.47388716E-07
 5 35 5.58143869E-07 3.04943187E-05 3.33492046E-05 1.25445527E-05-9.00028328E-06
 5 36-6.77424699E-04-2.87511776E-04 1.50743427E-04 2.50203627E-05-3.13970984E-07
 5 37 1.21174028E-07 1.92796956E-07 1.21339159E-06-1.50538808E-06 1.23543457E-07
 5 38 6.41061906E-07-7.22724587E-06 5.25166860E-05 2.17382659E-04 4.47293869E-07
 5 39-1.64740592E-06 6.32424477E-05-1.58781974E-04 1.01806452E-06-8.36617091E-06
 5 40 9.72489296E-05-5.92121327E-05-3.88550758E-09 1.74629320E-08-6.27793191E-07
 5 41-6.56702999E-07-2.17377859E-07-1.95088187E-07 2.14250059E-06 2.56142889E-06
 5 42 1.71744930E-06 9.42376592E-06-4.06822184E-05-2.76683950E-05-3.46304590E-05
 5 43-8.22321020E-06-9.18706553E-05 4.66404296E-06 7.06503551E-05-6.46410877E-07
 5 44 1.52357899E-07 4.94052978E-07-9.16184176E-07 2.41516290E-07 1.49668428E-06
 5 45-1.88473450E-06 1.38419711E-05 3.50928095E-05-1.14942353E-04-1.56684857E-07
 5 46 5.10356614E-06 2.79377304E-05-3.38290013E-05 2.02539123E-06-1.65945864E-05
 5 47 4.80164758E-05 3.88208595E-05-1.69239191E-07 1.45005688E-06-1.08779298E-06
 5 48 1.97831511E-06 1.72278599E-06-2.68776069E-05 2.50941424E-06-6.31345343E-06
 5 49-7.09450369E-06 2.69553209E-04 1.73838770E-04-5.40306985E-05 1.21942207E-04
 5 50-1.31724953E-02 2.63362215E-03 3.66015522E-03-1.21168841E-03-2.33309670E-06
 5 51 6.22549277E-06-3.89239607E-06-5.18183405E-06-8.06492766E-06 2.36332731E-06
 5 52 1.78583546E-07-9.41938813E-07 2.12357324E-07-5.79589527E-07 9.80287902E-07
 5 53 1.24239027E-05-1.96490446E-06 1.83017562E-06-5.48619790E-06-1.18111205E-04
 5 54 1.02578024E-04 5.31055377E-05 6.99355675E-05-1.50306967E-03 2.36837029E-04
 5 55 1.02666690E-04 2.73143929E-04 2.50212164E-06-2.25682558E-06-2.45296064E-07
 5 56-2.75607529E-06-3.13429297E-06-2.63287365E-06-2.35761907E-07 1.70877291E-06
 5 57-3.87873309E-04-2.20299620E-04 1.90689610E-07 5.00680409E-06-1.06133751E-04
 5 58 1.18597853E-04-1.54320559E-06 1.40557674E-05-1.62037502E-04 1.45992539E-04
 5 59-1.39697477E-05-1.12959862E-05-9.08218363E-07 1.60764198E-06 2.75656540E-06
 5 60-8.31617340E-06 2.49485479E-06-6.33329023E-06-9.74167997E-06 3.19973556E-05
 5 61 1.56867530E-05 3.19243093E-05 1.11488089E-06-7.49666000E-05 3.39253300E-04
 5 62-5.31588079E-04-5.38299904E-04-6.43022348E-07 1.38662121E-06-7.43598860E-07
 5 63-3.79458005E-07-3.86692320E-07 3.79740202E-07 7.44305668E-06-8.42407914E-05
 5 64 4.29716849E-04-7.18689714E-03-1.44171257E-06-2.63255136E-06-1.21929672E-06
 5 65 1.03590538E-06 1.93092169E-07 1.46709020E-05 6.35943892E-06-5.17228640E-06
 5 66-1.76749890E-06-6.77210421E-05-3.29893335E-05 4.40553378E-05 9.39259526E-06
 5 67 5.69445874E-04 1.99801009E-04-1.44867702E-06-2.77260777E-04 6.07423045E-07
 5 68-1.88407928E-06 1.27665623E-06 1.01289592E-06 1.18582059E-06 1.44192987E-07
 5 69 2.66466709E-08-3.37659029E-07 8.16334148E-07 1.14742717E-06-1.51190239E-06
 5 70 1.22309915E-06-4.32297797E-06-6.12364293E-06 5.79693240E-06 9.21101672E-06
 5 71 1.93344775E-05 1.50549635E-05-1.73448811E-05-2.13033090E-03 2.46706628E-04
 5 72 4.40052421E-04-1.37658635E-04-1.26348815E-06-1.51911287E-07 1.41539944E-06
 5 73 2.40328017E-06-7.84893432E-07-8.66897121E-07-2.97613391E-05-2.56216805E-05
 5 74 5.13274790E-07-5.67565722E-07 3.13304919E-08 2.08245135E-06-2.24590860E-06
 5 75 3.20697539E-06-5.42127173E-07-4.15650722E-05 1.59283353E-05-1.66242739E-05
 5 76 2.26538549E-06 6.83652121E-04-1.91042822E-04-1.95281067E-04 5.12921413E-05
 5 77-4.77308253E-07 1.12217563E-06-6.44867382E-07-3.40294036E-07-8.71090050E-09
 5 78 2.41941228E-07-2.68225985E-05-2.33931921E-05-9.28055504E-08-8.58602379E-07
 5 79 2.44070782E-07 4.00960876E-06 3.67035838E-07 3.59997392E-06-8.64661647E-07
 5 80-3.31585989E-05-2.62197396E-06-7.36127012E-06 6.90240637E-06 3.62128369E-04
 5 81-2.19297318E-05-1.17368019E-04-1.74568130E-05-3.71455282E-07 5.62182574E-07
 5 82-1.90727291E-07 2.78765846E-07 1.29298435E-08-1.37431836E-07 3.52531942E-07
 5 83-1.59684657E-06-3.02923633E-06 1.31392364E-06 2.60478890E-07 1.78906169E-05
 5 84 1.47386564E-05-5.60328493E-06-4.73259108E-06-3.01881445E-04-2.10571897E-04
 5 85-6.27633123E-05 2.43283577E-04-9.98814975E-03-1.23124441E-03-4.55350398E-04
 5 86 1.99533042E-03-5.16446012E-06 3.22494456E-06 1.93951556E-06-5.59678183E-06
 5 87-1.92243336E-06-4.88084177E-07 6.07799556E-08-1.06706457E-07 9.06166774E-07
 5 88 2.44252345E-06 1.90123694E-06-5.71028367E-06-4.35589957E-06-9.62709932E-06
 5 89-8.81303699E-06 5.73650034E-05-1.58683863E-04-7.74171782E-05 1.08765633E-04
 5 90-5.06837115E-03-2.87568056E-03-2.64941453E-03-7.49068681E-04-1.41332491E-07
 5 91 8.97927752E-07-7.56595262E-07 4.26975545E-06-4.65777276E-06-1.52808068E-06
 5 92 1.83464235E-06 4.07353787E-07 3.21616358E-04-4.79728230E-04-2.03727368E-06
 5 93-1.09784109E-05 2.15986518E-04-5.81184670E-04 2.21578460E-07-1.10476361E-06
 5 94 6.12261248E-07-6.39783827E-07-4.64333095E-07 1.20994344E-05-4.04147375E-06
 5 95 5.05824288E-06 5.55258537E-06 4.51025155E-05 1.60636016E-07-5.41361119E-05
 5 96-1.10743405E-04 6.18142749E-03-1.73362992E-03-1.85004233E-03-1.14566110E-03
 5 97 4.36692318E-08 1.57898228E-06-1.62265152E-06 3.20155334E-07 1.66623466E-06
 5 98 1.37787807E-06 6.90550128E-07-1.16556233E-05-7.24259362E-05 1.43070167E-04
 5 99 2.96664481E-07-1.44478851E-06 1.70828401E-06 9.64313401E-07 1.92146386E-06
 5100 1.73993261E-05-6.97150147E-06-7.37939120E-06-9.82143939E-06-8.98128365E-05
 5101 8.77883482E-05 9.34389262E-05-9.91296667E-06 9.43083564E-05 4.58127314E-04
 5102 2.48746986E-04-3.49744076E-05 1.60019201E-06-1.15969332E-06-4.40498694E-07
 5103-8.88342639E-08 1.40549918E-07 2.17326910E-06-6.20006709E-07 1.46952178E-05
 5104-6.60634717E-05-3.87377826E-04 1.93427895E-06-1.62400528E-05-1.02341058E-04
 5105-4.19003672E-05-1.43682618E-07 6.73527819E-07 7.46839356E-07-5.27627930E-07
 5106 1.73472046E-06-1.70779741E-05-4.68876633E-06 2.64847408E-06-5.36534635E-06
 5107 2.22047522E-04-9.43870006E-05-9.59943724E-05-1.03965620E-04 1.83636672E-03
 5108-1.59186586E-03-3.30895273E-04 7.95174861E-05 2.30724082E-06-2.13278880E-06
 5109-1.74452023E-07 6.91327787E-07 1.07722340E-06-4.76892115E-07-9.59184141E-08
 5110 1.15691587E-05 5.43106395E-05 3.80637209E-05 7.24450470E-08-3.20516810E-07
 5111 1.22707323E-07 7.72798489E-07 1.34839620E-06 3.08858103E-06-1.45893418E-06
 5112-5.42434470E-06-7.49931705E-06-4.07222919E-06 9.93612231E-05 4.32842465E-05
 5113 5.34761939E-06 1.48247282E-03 1.69854907E-03 2.50808619E-03 4.97352339E-04
 5114-1.59030043E-06 9.85579554E-07 6.04720874E-07 9.92522586E-07 1.61604632E-06
 5115-3.73514421E-07 5.68971250E-08-2.89719680E-07-1.24471327E-07-6.26447404E-07
 5116-9.59418603E-08 4.19126628E-06 7.00251317E-07 2.84248169E-06 1.70827167E-07
 5117-9.52107358E-05 4.20398710E-05 8.37837836E-06 1.33218706E-05-2.13155881E-03
 5118 3.99880164E-04 9.38127156E-05-8.65794586E-06-8.89595520E-08-1.03879360E-07
 5119 1.92838912E-07-1.09631735E-07-2.85467840E-07-3.25681123E-07-8.01687940E-07
 5120 8.18630969E-06-7.56866125E-05 4.27272636E-05-5.52377621E-07 6.91862989E-06
 5121-8.08268270E-05-1.43055045E-04-8.28062148E-07 6.94728758E-06-8.56496682E-05
 5122 2.63104496E-05 1.18840921E-07-5.47893729E-07-5.15629805E-07-3.80964803E-07
 5123 6.47731552E-08 5.59608417E-06 1.63189992E-06 3.33877101E-06-3.29244513E-08
 5124 1.75384876E-05-2.55101591E-05-1.75317759E-05-1.24917305E-05 1.77671307E-03
 5125-3.83786837E-04 1.11563778E-04-2.96682486E-04-1.51020757E-06-1.88250559E-07
 5126 1.69845813E-06 3.28355013E-09-1.62308198E-07 1.18278716E-07-2.60761826E-07
 5127 4.19668966E-06-1.42943475E-04-4.84180058E-04 7.86459779E-07-4.20102121E-06
 5128 7.05008602E-05 1.51340201E-04-1.25933116E-06 6.22974912E-06 3.77862394E-05
 5129 2.00364423E-04 1.00621961E-06-2.21995958E-06-1.73123577E-06 1.50300655E-06
 5130-1.31310233E-06 4.38213204E-05 8.61140809E-06-1.49697274E-05 5.32242165E-06
 5131-3.18024233E-04-1.94708423E-06 2.98913077E-04 8.97993554E-05 1.47548565E-03
 5132 4.08331725E-03 3.66000077E-03 5.75961970E-03-2.06259867E-06 8.34462810E-07
 5133 1.22813586E-06-8.12536898E-06-2.62576092E-06 6.70547686E-07 5.29593205E-07
 5134-2.41595928E-06 8.24386080E-07-2.88717279E-07-7.26588868E-07 2.93487105E-05
 5135-4.83670237E-06 1.04034182E-06 6.03428740E-07-2.63868708E-04 7.54821747E-05
 5136-7.04992590E-05 1.22665949E-04-1.31196811E-03 1.79662980E-04-1.89693462E-04
 5137 3.03436172E-04 5.19239039E-07 2.09947635E-06-2.61871539E-06 6.05526163E-07
 5138-5.17066293E-06 2.85014232E-06 3.21481081E-07 1.75333480E-05-6.91667820E-05
 5139-1.38270625E-05 1.76123058E-07 4.61641545E-06 8.50183983E-06-5.60431754E-05
 5140 6.23747254E-07 3.19238409E-06-1.71290930E-04-1.10437220E-04 2.01335698E-06
 5141 1.10688051E-06 5.23029433E-07-5.55861480E-08-9.90750579E-07 6.54283614E-06
 5142-1.95909481E-06-6.04201544E-07 3.91451940E-06-5.39818319E-05 1.29297913E-05
 5143 2.24583238E-05-2.02802987E-05-2.89464839E-04-5.00099609E-05 3.06696893E-05
 5144-6.75482329E-06 7.31814570E-07-8.41154767E-07 1.09340197E-07-8.18036336E-07
 5145-2.07770364E-07 1.02825399E-06-4.08351860E-06 6.37897498E-07 1.12040251E-04
 5146 8.67771501E-03 3.05013671E-04 2.59189697E-04 1.36468165E-05 5.50575220E-06
 5147 9.50385440E-06 1.27275762E-05-1.91052348E-05-1.67618727E-05-7.79294129E-07
 5148-7.79853901E-05 1.05474628E-04 8.91942473E-05 4.78331969E-06 2.09166872E-03
 5149-5.62661728E-04 1.60661746E-04-2.61457958E-04 5.58776494E-06-4.32169847E-06
 5150-1.26606647E-06 8.89061067E-06 6.26821238E-06 7.59882393E-06 2.90603612E-05
 5151-5.48422828E-05-1.44094738E-05 1.43309208E-05-2.09768816E-05 3.07379601E-04
 5152-1.72736648E-04 2.44434148E-04-3.69719066E-04-4.33686293E-04 1.59074448E-04
 5153-1.18812343E-04 3.47263489E-04-5.74057609E-03 1.08222650E-03-2.30928681E-03
 5154-3.75612963E-05-6.19864047E-05-4.23572528E-05 1.04343658E-04-1.12936064E-04
 5155 1.03012214E-04-1.55669669E-04 5.51260623E-01 4.71491376E-01 8.39653549E-04
 5156-1.07439275E-03 1.67493757E-03 5.48911700E-03-3.87464375E-04 5.17500125E-04
 5157-7.65121238E-04-1.37115904E-03 2.83583843E-04-4.42744059E-04 5.02493595E-04
 5158 7.37162821E-03 1.21837529E-04 7.25138191E-04 1.14151853E-03 4.05394445E-05
 5159 6.35608121E-05-1.04100257E-04 1.54790023E-04-1.11306863E-05 9.86934375E-05
 5160 1.62864975E-02 1.39265527E-02 1.93772631E-05 4.29839371E-05-5.68384059E-06
 5161 1.73821567E-04 9.29086561E-07 1.98340236E-05-1.58965957E-05-4.85976055E-05
 5162-9.15804969E-06-3.58149376E-05 1.08645008E-05 3.68533681E-04-2.82079641E-04
 5163 3.16798158E-04 1.20102186E-04-1.32882341E-05 1.66507662E-05-3.36253202E-06
 5164 4.23129172E-07-4.95051352E-06-1.82927768E-05
 6  1-3.18548852E-07 1.44268406E-06-2.49966742E-06 1.04580281E-06-4.50589468E-07
 6  2-1.28247172E-05 1.11461263E-05-3.91089662E-06 4.72548978E-06 2.09410362E-04
 6  3-1.46597751E-04-1.07564099E-04-2.12358533E-04 7.38677386E-03-4.41636111E-04
 6  4-3.51839164E-04-1.68194062E-03 5.09991166E-06-2.67124488E-06-2.42866678E-06
 6  5 4.93412996E-06-1.41420511E-06 3.91203806E-07-2.08540674E-08-3.88997607E-08
 6  6 4.81305865E-07 2.38132091E-06-2.06365416E-06 7.06858982E-06-2.02088535E-06
 6  7-9.31945794E-06 9.62988743E-06-3.31579651E-05-1.51782073E-04-9.45612264E-05
 6  8-1.15463917E-04 2.83440050E-03-3.05872882E-03-2.67207813E-03 2.55457451E-04
 6  9 6.79479273E-07-7.30249373E-07 5.07701003E-08-4.30012280E-06-4.87034967E-06
 6 10-1.88438856E-06-5.14587823E-07-6.46661729E-06-3.34372602E-04 3.10254383E-04
 6 11 2.28173666E-06 7.59310239E-06-2.03640741E-04 5.68575750E-04-1.62316830E-07
 6 12 8.14484686E-07 7.97268010E-07-8.14300394E-07 5.94170864E-07-7.91833360E-06
 6 13-4.61494955E-06 5.56942391E-06-5.83143247E-06-6.61700541E-05-1.33353560E-05
 6 14-6.34405324E-05 1.12158091E-04-4.17394263E-03-1.48283783E-03-2.05920897E-03
 6 15 1.53608727E-03-1.87167154E-07-7.58123750E-07 9.45290905E-07-4.09459047E-07
 6 16 1.00750920E-06 1.69621822E-06-7.17279121E-07 1.29149732E-05 4.49294293E-05
 6 17-1.11179064E-04-2.98147183E-07 1.44323391E-06 1.56398603E-06 1.03642114E-06
 6 18-1.20972115E-06-1.72324056E-05-6.31853730E-06-8.37753870E-06 5.84045912E-06
 6 19 5.50446298E-05 8.42749030E-05 7.85090313E-05 3.88505523E-06-2.04942399E-03
 6 20 5.35963997E-04-2.10344743E-04-8.08646580E-05-1.08909070E-06 1.08257666E-06
 6 21 6.51404145E-09-1.39376110E-07-2.31123770E-07 1.68681511E-06 1.47213907E-06
 6 22-2.05458853E-05 6.41590162E-05 1.82505195E-04-1.40984047E-06 1.26259363E-05
 6 23 1.22216995E-04 1.78575836E-05 2.97673994E-08-1.56199329E-07 4.45974841E-07
 6 24-4.96786887E-07-2.10624174E-06 8.75541929E-06-2.62821552E-06 2.53749203E-06
 6 25 8.36455279E-06-1.47722685E-04-9.29468796E-05-6.74863417E-05 5.08781789E-05
 6 26 1.24702016E-03-1.43244365E-03-1.92224116E-04-4.87548989E-04-1.45227376E-06
 6 27 1.54665441E-06-9.43806512E-08-1.42542432E-06 1.63582397E-06 2.97163585E-07
 6 28-7.78207146E-07-1.92102903E-06-4.70961878E-05-1.72784019E-05-6.07331853E-08
 6 29 2.70386618E-07 4.73477723E-07 4.87743979E-07-8.97567805E-07-1.43416467E-06
 6 30-3.44014629E-06-3.85892528E-06 5.19404292E-06-3.89858827E-05 7.31010071E-05
 6 31 6.35701723E-05 1.32754091E-06-2.88113496E-03 1.51120529E-03 2.80941524E-03
 6 32-5.04406561E-04 6.71974940E-07-7.55127210E-07 8.31522696E-08-2.16438831E-07
 6 33 1.49285391E-06-3.61619275E-07-4.29189974E-08 2.15793605E-07-1.64881028E-07
 6 34-3.41707577E-07 1.27250992E-07-3.80732403E-06 8.58957486E-07 1.62360705E-06
 6 35-3.19024245E-07 9.21453866E-05 4.22008214E-05 1.23527090E-05-1.30134757E-05
 6 36 2.30860803E-03 4.29728452E-04 9.92810583E-05-9.23962665E-06 3.37032220E-07
 6 37-2.22060385E-07-1.14971834E-07 1.62994540E-08-3.58774712E-07-1.98342832E-07
 6 38 9.73221901E-07-9.23328536E-06 9.51228222E-05-5.09236874E-05 7.56741730E-07
 6 39-8.00572856E-06 8.81950402E-05 1.44437773E-04 1.12280919E-06-9.03793658E-06
 6 40 1.00255559E-04-1.57829307E-05-1.03299076E-07 4.74934133E-07-4.07240041E-07
 6 41-1.11597354E-07-1.27501588E-08-4.32997576E-06 1.28731339E-06 1.85676904E-06
 6 42-1.92121649E-07-2.62144063E-05-2.44652671E-05-4.21280168E-06 1.62677011E-05
 6 43-1.73903106E-03-4.31523908E-04 5.84359862E-05 2.40396141E-04 1.48343236E-06
 6 44-1.29695446E-07-1.35373691E-06 1.09652389E-07-1.76946121E-07-8.01752656E-10
 6 45 1.67914249E-08-2.74627781E-06 1.10184873E-04 5.56593181E-04-4.03277547E-07
 6 46 2.28410828E-06-6.53386658E-05-1.43541723E-04 7.98103323E-07-3.02750589E-06
 6 47-5.28476676E-05-2.32963678E-04-1.05313280E-06 2.44011043E-06-1.11235881E-06
 6 48 1.54747644E-06 1.81634718E-06-4.82327305E-05 5.52935605E-06-1.50782638E-05
 6 49-8.39014934E-06 3.74901911E-04 7.77227159E-06 3.03193208E-04-3.76480556E-05
 6 50 7.78933232E-04 3.19831827E-03 3.27623987E-03-5.85002319E-03 7.20555139E-07
 6 51 7.05029232E-07-1.42558437E-06 8.67992659E-06-2.57456410E-06-2.72647360E-07
 6 52-5.81851446E-07 2.67296865E-06 6.13055348E-07-5.29732948E-07 9.02689080E-07
 6 53-3.31818456E-05-4.05968764E-06 2.47277895E-06-1.14427026E-06 2.90724562E-04
 6 54 8.28375594E-05-8.33929389E-05-1.27112552E-04 1.44004186E-03 1.42278638E-04
 6 55-2.40339027E-04-3.46543392E-04 2.14108138E-07-2.59515410E-06 2.38104597E-06
 6 56-7.66324091E-07-4.80537071E-06 3.15780879E-06 7.27455946E-07-2.36279311E-05
 6 57 7.74834131E-05 3.29725122E-05 6.17428200E-07-1.02695196E-05-1.45674575E-05
 6 58 5.11269597E-05-1.20567822E-06-1.22160942E-06 1.49920224E-04 1.26520124E-04
 6 59-2.25892827E-06-8.89560709E-07 7.41480416E-07 1.35034660E-07 1.00482714E-06
 6 60-1.08352434E-05-3.03600511E-06-1.62534174E-06-3.94325468E-06 6.88396812E-05
 6 61 2.38692987E-05 2.66156194E-05 1.83044958E-05 2.29187291E-04-9.34640881E-05
 6 62-7.70680426E-06 3.85476893E-05-6.89841580E-07 8.98936752E-07-2.09095172E-07
 6 63 7.06885928E-07-1.79052028E-07 1.15589836E-06 3.93413736E-06 4.30727594E-06
 6 64-1.00302014E-04-7.14312263E-03-2.98209188E-04-2.53487070E-04 1.37170512E-05
 6 65 5.84963055E-06-8.90461654E-06-1.13208826E-05-1.80488570E-05-1.78273901E-05
 6 66 4.53110884E-07 6.41238092E-05 9.88145612E-05 1.00320437E-04-1.65209739E-06
 6 67-1.91810861E-03-4.93127962E-04 2.19337995E-04 2.18960750E-04-5.27898756E-06
 6 68 3.50352199E-06 1.77546557E-06-9.64212570E-06 6.38998404E-06 7.20139661E-06
 6 69-2.88129450E-05 5.47081323E-05-1.54174254E-05 1.35892738E-05 2.05736293E-05
 6 70-3.08734662E-04-2.12825268E-04 2.53592432E-04 3.43517470E-04 4.28920557E-04
 6 71 2.00873271E-04-1.50030278E-04-3.16259663E-04 4.71854554E-03 1.01907959E-03
 6 72-2.25191694E-03-1.07619155E-05 3.64824187E-05 4.54694464E-05-8.19518651E-05
 6 73 1.26851148E-04 1.17702337E-04-1.47130129E-04-5.51366786E-01-4.71582299E-01
 6 74 1.00956477E-03-1.08099426E-03-1.56983522E-03-5.48655667E-03-4.67702448E-04
 6 75 5.23001816E-04 7.12936999E-04 1.33396867E-03 3.46590282E-04-4.54183312E-04
 6 76-4.57351203E-04-6.81181322E-03 1.94943427E-04 7.41180180E-04-1.00076591E-03
 6 77-2.14788816E-05-7.44792977E-05 9.59581794E-05-1.58745990E-04-1.96091952E-05
 6 78 9.65397126E-05-1.21782497E-02-1.04128159E-02 1.37008037E-05 2.83119649E-05
 6 79 3.70920238E-07-1.33187967E-04-1.24091347E-06 3.00759657E-05 1.61219418E-05
 6 80 3.70979154E-05-5.67600295E-06-5.28001365E-05-1.01150654E-05 6.65986124E-05
 6 81-2.65817469E-04 2.37769518E-04-1.33198357E-04 1.43842701E-05-1.88259489E-05
 6 82 4.44167874E-06 2.58236282E-06-3.83120300E-06-1.76301707E-05 4.60151373E-07
 6 83-2.06877443E-06 1.16482547E-06-9.97155454E-07-3.12789286E-06 2.81909727E-05
 6 84-7.32309654E-06 9.21466757E-06 1.13840737E-05-2.75383653E-04-5.27007642E-05
 6 85-1.77615014E-04-9.72782928E-05-1.72839566E-02 3.07751652E-04 2.55710637E-03
 6 86 2.25639181E-03-2.64064805E-07 4.54945844E-08 2.18570221E-07-4.02616307E-07
 6 87-1.81515310E-06 6.31906891E-06 4.81077961E-07-2.16721109E-06 1.27750435E-07
 6 88 1.31069720E-06-8.01875393E-07 2.83428863E-05-3.89205742E-06-2.91719078E-06
 6 89 3.84320955E-06-2.66182135E-04 1.18266239E-04-5.16748862E-05-1.63830180E-04
 6 90-6.33429176E-03 4.63944637E-04-9.79508008E-04-1.26917379E-03-1.75119446E-06
 6 91 1.16360173E-06 5.87592731E-07 3.05429725E-06 3.75701926E-06-2.31803430E-06
 6 92 4.99696409E-06-2.32789842E-05-2.19391162E-04-4.01389734E-04 2.96114522E-06
 6 93-1.63766964E-05-2.44696887E-05-9.16771118E-05 1.03313769E-07-5.88395505E-07
 6 94 1.40053286E-06 1.09552730E-07 2.04765451E-07 4.03678039E-07-6.71823145E-06
 6 95-1.55582860E-06-1.57885123E-06 3.74871782E-05-5.78070144E-05 4.87261514E-05
 6 96 7.82914583E-05 4.70857861E-03-8.98978657E-04 6.47011093E-04 1.01044701E-04
 6 97 3.46284109E-07-2.60164558E-07-8.61195503E-08-2.88808914E-06 4.96045163E-07
 6 98 2.82750011E-07-2.25602447E-06 2.50940158E-05 5.52980832E-06-8.19391334E-05
 6 99 4.84856202E-07-2.65189570E-06-4.52385664E-07-2.24272043E-06-1.29325436E-06
 6100 3.40841498E-05-3.65489091E-06 7.74809033E-06 4.72168146E-06-2.36833060E-04
 6101 1.26711020E-04 3.57837762E-05 2.47477174E-05-6.36487611E-03-3.70452762E-05
 6102 1.37640447E-03-4.15903299E-04-5.32691995E-06 3.84917801E-06 1.47774194E-06
 6103 2.18419437E-06-5.28461137E-06 2.06618153E-06-8.95201933E-06 5.97745104E-05
 6104 1.11602996E-04-6.33466894E-04 8.80731915E-07-1.49754009E-05 1.38261092E-04
 6105 1.13427725E-04-1.07409326E-07 4.90675401E-07 1.07660599E-06 3.02444035E-07
 6106 2.74051109E-06-1.46010640E-05-4.77098132E-06-9.77561639E-07-1.28766452E-05
 6107 2.75366387E-04-8.61142629E-05-9.88573794E-06 9.65508116E-05 6.77686932E-03
 6108-1.85348793E-04-3.63125409E-04-1.41717998E-03 2.41732124E-06-2.03347966E-06
 6109-3.83841575E-07 1.44192852E-06 4.26078058E-08-8.32452671E-07 4.22291395E-06
 6110-4.49818585E-05-2.80809372E-05-3.36466492E-06 8.79040954E-08-4.91565923E-07
 6111-8.98123732E-07-7.86683226E-07-2.19329933E-07 6.39433074E-06 4.18358212E-06
 6112 4.10669126E-06 2.87045127E-06-5.85200021E-05 2.94915968E-05-4.03350275E-05
 6113 1.79572075E-06-1.46041668E-03 8.04719878E-06-1.07320654E-03 7.96881692E-05
 6114-1.15702635E-06 1.53109168E-06-3.74065328E-07 7.40805270E-08-7.12581613E-08
 6115-1.12355984E-07 9.63534781E-08-5.18301791E-07 1.65526608E-06-5.60535214E-08
 6116-4.05738632E-07 4.45911335E-06-8.12343515E-06-1.52097137E-07 1.10357403E-06
 6117-3.53334195E-06 3.01281786E-05 1.61539509E-05-4.31265600E-06 1.19039557E-03
 6118-3.14670591E-04 1.06857826E-04-1.53375078E-04 4.26293997E-07-3.59996534E-07
 6119-6.62974626E-08-1.66953442E-06-1.23108381E-06 4.26447533E-07-6.85432289E-07
 6120 6.75387655E-06-5.03474156E-05-2.12177066E-04-2.50928384E-07-4.21408219E-07
 6121-5.99994412E-05 8.95729736E-05-9.90690715E-07 7.52437460E-06-6.76112240E-05
 6122 1.16207554E-04-1.19930119E-08 6.27953394E-08-4.03884881E-07-5.73213060E-07
 6123 6.45304897E-07-6.73095548E-07 1.56693178E-06 2.15045949E-06-3.39564713E-06
 6124-2.04075777E-05-4.26086218E-05-2.61075909E-05 4.73911605E-05-4.47147570E-04
 6125-8.20894467E-05-5.69399221E-05-1.66151014E-05 8.27044203E-07-4.68474623E-07
 6126-3.58569580E-07 4.17954415E-07 6.45208235E-07 1.42116469E-06 1.42539337E-06
 6127-9.80357390E-06-3.76930707E-05 9.25625992E-05 1.30981812E-07-5.78723406E-06
 6128-5.66285234E-05 1.79008180E-06-2.09500792E-06 1.81357306E-05-5.78381596E-05
 6129-1.02336980E-06 1.27498165E-07-1.24275463E-06-1.49505075E-06 2.29485457E-06
 6130-2.12698193E-06 2.44047395E-05 3.73154296E-06-7.73982168E-06 8.89215902E-06
 6131-2.48034694E-04 2.17338782E-04-2.27288043E-05-1.05873392E-04 1.44638988E-02
 6132 1.91109311E-03 3.10670139E-03 1.72395284E-03 1.35906616E-06-6.63374068E-06
 6133 5.27467452E-06 5.55171828E-06-9.03182119E-06 4.81642366E-06-1.49768584E-07
 6134 8.35096474E-07 1.02532567E-06-4.36915695E-07-8.63595688E-07-1.02402494E-05
 6135-5.59273259E-06 9.58282753E-07 5.85206803E-06 7.90516109E-05 1.25800782E-04
 6136 2.39078171E-05-7.34111635E-05 2.20168832E-03 2.54458500E-04 7.98259272E-05
 6137-3.82937081E-04-2.42161080E-06 6.30831929E-07 1.79077887E-06 2.22210181E-06
 6138-2.46485718E-06-1.95233921E-06 5.13393882E-07-3.76399293E-06 4.97965269E-04
 6139 2.74737288E-04-3.62563234E-07-7.22588558E-07 1.04861930E-04-1.50340929E-04
 6140 2.17245418E-06-1.81268305E-05 2.01768242E-04-1.75213348E-04 1.87505115E-05
 6141 1.48357865E-05-8.41839132E-07 1.81419146E-06-4.29987891E-06 1.48309561E-05
 6142 1.91587753E-06-7.29179968E-06 1.67007583E-05-9.80712729E-05 2.33672410E-05
 6143 3.50851647E-05-2.39482514E-05 7.30281579E-04 3.35029819E-04-6.89874058E-04
 6144 3.29164747E-04 7.13909771E-08-2.10670621E-06 2.03531524E-06-3.81155880E-07
 6145 4.57760815E-07 4.22512283E-07-6.91185996E-06 9.02503528E-05-2.82353328E-04
 6146 4.47091140E-03 1.33036657E-06 2.50656572E-06-1.08734539E-06 1.33208634E-06
 6147-2.27961398E-07-1.43148033E-05 5.64103061E-06-6.58244186E-06 1.90290156E-06
 6148 6.57588742E-05-2.67917981E-05 5.37834123E-05-1.25828413E-05-4.62017295E-04
 6149 2.02357006E-04 6.13823391E-05 3.04513768E-04-1.28394669E-06 2.14519252E-06
 6150-8.61245828E-07-8.77524874E-07 1.29490790E-06 3.51954624E-08-2.74401801E-08
 6151 3.04331250E-07 6.21668558E-07 1.04673866E-06 1.66513225E-06-1.14495291E-06
 6152-3.52232252E-06-5.45140104E-06-6.38599817E-06-4.04330596E-06 1.56634515E-05
 6153 4.51339653E-06 2.26971695E-05 2.17645654E-03 1.24966594E-04 3.77091046E-04
 6154 1.92856899E-04 1.44842724E-06 4.39382775E-07-1.88781001E-06-2.08934183E-06
 6155-3.76757996E-07-1.49588444E-06-3.04805648E-05-2.58985550E-05 3.09440774E-07
 6156-5.46294738E-07-2.16397757E-07-2.51025143E-06-1.71454274E-06 3.60676032E-06
 6157 7.48752095E-07 4.43444543E-05 1.23686027E-05-1.94306080E-05-3.18512655E-06
 6158-7.59906021E-04-1.28217481E-04-1.82545327E-04-8.79697083E-05 5.38487765E-07
 6159-1.13652294E-06 5.98035176E-07 5.51930193E-07 2.30076371E-07 2.34858310E-07
 6160 2.72748171E-06 2.77417153E-06-6.25537132E-08-1.03290109E-06-2.14329413E-07
 6161-3.86366670E-06 1.77957609E-07 4.04578927E-06 8.61096747E-07 2.64813226E-05
 6162-2.70007877E-06-1.40486353E-05-6.49053220E-06-4.59309800E-04-1.56852367E-05
 6163-1.19932924E-04 1.19978602E-05 5.01531134E-07-7.20915124E-07 2.19383990E-07
 6164-3.48672719E-07 4.77958248E-08-2.56348276E-07
 7  1 8.84893213E-07 3.96795586E-05-1.35492063E-05 1.49579456E-05-4.92764059E-06
 7  2-1.34471396E-04-2.20832332E-04 2.03378248E-04-9.75210378E-06 1.30067813E-04
 7  3 1.93417308E-04-1.20923366E-04-8.33202608E-05 2.53286352E-02 1.25740435E-03
 7  4 6.93764039E-04-6.71331517E-03-4.48310992E-05-4.14210183E-05 8.62521175E-05
 7  5 1.47557726E-04-2.22986260E-05 2.20667601E-05 5.05428649E-07-1.86564188E-06
 7  6 2.23202065E-07 5.45857806E-06 1.40908031E-06 2.77279455E-05-3.65889012E-06
 7  7-2.48295883E-05-5.74156261E-06-1.99528958E-04-5.02171833E-05 2.31843492E-04
 7  8 3.52472912E-05 4.43852533E-03 9.07808321E-04 2.38378426E-04 1.19781207E-03
 7  9-3.40586601E-06 5.38046692E-06-1.97460092E-06-2.62364960E-06-3.92492121E-09
 7 10 8.24463415E-07-7.32552717E-06 7.00158458E-05-1.64248002E-06 3.47479739E-04
 7 11 4.39330793E-06-3.89771778E-05-2.08900427E-05-1.44892860E-04 1.65587121E-07
 7 12-5.34180252E-07-2.50182796E-06-7.04723726E-07-6.47942126E-07 5.52835330E-06
 7 13 1.09596803E-05 3.03400333E-06 4.02974873E-06 7.70566158E-05 1.57717518E-05
 7 14-1.85391918E-06-1.42379768E-04-2.50933131E-03 3.97970223E-04 6.94288635E-04
 7 15-8.23599046E-04 4.09718211E-06-1.61363640E-06-2.48354571E-06 4.77168713E-07
 7 16 1.24156125E-06-3.24975116E-07 3.53128807E-06-3.45993922E-05-5.05714617E-05
 7 17 9.88843848E-05-5.63946366E-07 1.22409429E-06 2.02443854E-06-2.34487331E-06
 7 18-2.12204731E-06-1.51410023E-05-1.50101241E-05 1.12194898E-05 8.37546476E-06
 7 19 4.49202739E-05 1.14719799E-04-6.44888777E-05-3.88005969E-05 3.17434028E-03
 7 20-3.66563258E-05 3.95970178E-04 8.52580582E-05 6.98080142E-06-4.59760506E-06
 7 21-2.38319636E-06 2.37163286E-07 5.27050147E-06 4.78215424E-06-7.51391978E-06
 7 22 1.69037106E-05-5.47239236E-04-1.83138707E-04-9.62704998E-07 1.48028191E-05
 7 23-5.08455398E-07 2.87228609E-05-9.61492523E-07-8.48173734E-07 4.95338204E-06
 7 24 4.57682742E-06-2.67387340E-06 1.83270458E-05-5.12275242E-06-1.15225809E-05
 7 25 1.22320222E-05-2.54547233E-04 7.66124585E-05-1.45541639E-04-1.40173473E-05
 7 26-1.07187042E-02-1.28762925E-03-7.84407080E-04 2.28364958E-03 1.25624150E-06
 7 27-6.89013841E-06 5.63389691E-06-2.23544542E-05 4.40082031E-06-1.74994821E-06
 7 28-3.71773162E-06 1.08527091E-05-7.70272369E-05-1.17629636E-04-2.64820337E-07
 7 29 2.31224403E-06-1.22447966E-06-3.34150747E-06 1.04158727E-06-2.61308676E-05
 7 30 1.93611487E-06 1.87480440E-05-7.88530895E-06 2.64518216E-04 2.25704433E-05
 7 31-1.68797512E-04 2.42683186E-05 4.34865368E-03-5.79844076E-04-3.35182494E-03
 7 32-6.93531301E-04 1.06509989E-06-6.46423657E-07-4.18676230E-07 2.87998460E-06
 7 33-2.67439350E-06 3.35587205E-06-1.12715311E-07 3.80351958E-07 2.35965530E-06
 7 34 4.24974892E-07-5.45640902E-07 1.12944093E-06-1.11681221E-05-2.15121767E-06
 7 35 3.15950681E-06-1.27481073E-04-3.74137763E-05-1.24097180E-06 1.14248707E-05
 7 36-3.46785458E-03-8.47602497E-04-5.99547980E-05 1.07747451E-04-2.50609646E-06
 7 37 1.47603565E-06 1.03006082E-06-9.61510934E-08-1.96374706E-07 8.15489265E-07
 7 38-7.90944205E-07 6.40032121E-06-1.13385902E-05 7.54415592E-05-1.69758821E-06
 7 39 1.40683178E-05-5.57970497E-05-1.47599965E-04 2.12896403E-06-1.05548892E-05
 7 40 6.10529033E-05-5.86615898E-05 1.64234474E-07-7.00623918E-07-7.16019393E-07
 7 41-1.48381317E-06-1.71312627E-06 1.14154638E-05 6.81454419E-06 5.91732686E-06
 7 42 6.77398481E-06-2.04538370E-07-7.58808308E-05-1.73309192E-05-8.82018894E-05
 7 43 2.81326741E-03 7.44919262E-05-6.41140084E-04-1.33437497E-04-9.91959579E-07
 7 44-4.68135016E-07 1.46009460E-06 2.31888797E-06 2.78681004E-06 2.07257327E-07
 7 45 3.35655384E-06-1.46166876E-05 1.61531422E-04 4.55555904E-04-3.52118393E-06
 7 46 3.02058645E-05 3.28462542E-05 5.62154628E-05 1.43746446E-06-1.91472443E-05
 7 47-3.53127569E-05-6.23295959E-05-1.47547488E-06 1.48951882E-06-2.35380724E-06
 7 48-3.55192678E-06 4.59145600E-06-1.65316503E-05 4.73024092E-06 1.73992426E-05
 7 49-5.82444621E-06 8.31279631E-05 1.75800350E-04-3.77702097E-05-1.70145198E-04
 7 50-1.56541762E-02 2.72177516E-03 1.44521412E-03-1.79939798E-03 9.30876634E-06
 7 51 7.01001981E-06-1.63187862E-05-1.28870057E-05 1.31337148E-05 4.12136509E-06
 7 52-1.23210568E-06 7.91012969E-07-1.14615096E-06-2.34461573E-06-7.72389086E-06
 7 53 2.89593536E-06 5.80105325E-06 3.84428323E-06 2.50147954E-05-1.86955426E-04
 7 54 9.94313772E-05-1.63176425E-05 8.51919781E-05 8.19083461E-04-3.15032296E-04
 7 55-2.50934562E-04-2.03560656E-05 1.10848957E-05 1.01696553E-05-2.12545510E-05
 7 56-1.08580913E-05-5.60613494E-06-1.13783899E-05 1.65904917E-06-3.29368345E-05
 7 57-5.45310219E-04 2.98790279E-04 4.30481228E-07-1.93582223E-05-2.26988989E-04
 7 58 1.86619892E-04-4.31597876E-06-7.66950233E-06-1.87165968E-04-3.51629647E-04
 7 59-5.51463796E-01-4.71712521E-01 9.32146745E-04-1.02774326E-03 1.75168857E-04
 7 60-5.52788667E-03-4.23491941E-04 4.53294469E-04-6.92830098E-05 1.62385337E-03
 7 61 2.86357678E-04-2.21906482E-04-1.47829825E-06-6.54178696E-03-3.90957557E-04
 7 62-6.70852353E-04 9.06201128E-04-1.15674170E-06 2.40368799E-06-1.24694629E-06
 7 63-8.79740217E-06 7.62024426E-07-4.51354057E-06-1.11973539E-05 2.86380563E-05
 7 64-9.76859314E-04-4.17821776E-03 5.50154969E-06 4.90298551E-06-6.55880014E-07
 7 65 2.61833606E-06-5.33737400E-07-2.09031626E-06 2.27584757E-06-8.90710013E-06
 7 66 7.58171905E-07 7.59335435E-05-1.45201072E-05 3.45962017E-05 1.35304154E-05
 7 67-7.02565416E-04-7.01801751E-05 4.78368020E-04-4.15433701E-04 1.04652808E-06
 7 68-2.52815199E-06 1.48162391E-06-4.75999248E-08-4.49638063E-07-4.30747520E-07
 7 69-1.06811639E-07 6.91269409E-07 6.91976689E-07 6.89897649E-07 4.57854601E-07
 7 70-9.61512095E-06-3.62122425E-06-1.61791751E-06-2.22073529E-06 9.17336012E-05
 7 71 2.64420136E-05-2.76241916E-05 6.38142539E-06-6.99629577E-04 1.87380927E-04
 7 72 3.32080835E-04 9.57153438E-05-2.27870126E-06 2.26383573E-06 1.48655355E-08
 7 73 1.95808294E-06 7.09449210E-07 2.53533983E-07 2.39696949E-06 2.44493341E-06
 7 74-2.99955998E-07 2.51030910E-07-1.39935879E-06-3.75989088E-06 1.34503686E-06
 7 75-1.82170942E-07 4.80675205E-06 8.59991564E-06 1.62032472E-06-1.65167309E-05
 7 76-1.84428616E-05 1.23400891E-04-1.45550386E-04 2.28993183E-05-3.51347668E-05
 7 77 1.22380517E-06 6.58084178E-07-1.88188935E-06 1.24721642E-06 1.32512719E-07
 7 78-2.65377188E-07 9.52983872E-07 6.59343537E-07 7.15075097E-07-7.66562677E-07
 7 79 7.86322145E-07 2.18014854E-06-2.29337932E-06 3.05126265E-06-2.71910393E-06
 7 80-1.70073220E-05 3.08095952E-06 7.40600337E-07 9.01649275E-06-5.00117201E-05
 7 81-9.74863857E-07-4.07654447E-05-6.00197658E-06-4.88382124E-07-2.30417149E-07
 7 82 7.18799273E-07 1.65582964E-07 1.86009274E-08-9.86190281E-07 9.34102939E-09
 7 83-2.99222285E-07-4.67790950E-06-3.12017809E-06 1.76360057E-06 7.79948896E-06
 7 84 2.13921451E-05 1.76092469E-05-1.27965770E-05-1.45959362E-04-2.16240668E-04
 7 85-1.38212585E-04 1.44291143E-04-8.92772516E-03 6.93005534E-04 7.96742769E-04
 7 86 3.13397247E-03-6.90994692E-06 2.60326839E-06 4.30667853E-06-8.46657421E-06
 7 87 9.10035385E-07-1.09012908E-06 2.20546112E-08-1.19516890E-07-2.75224095E-07
 7 88-2.43199935E-07 1.01007605E-06 2.88803446E-06 1.97270990E-06 1.81031601E-06
 7 89-4.58042396E-06-4.94104557E-05 5.10745542E-05 9.09669405E-06-6.92218960E-06
 7 90 3.17466305E-03-1.05016325E-03-6.84424941E-04 4.27752222E-04-5.98442103E-07
 7 91 8.37944682E-07-2.39502578E-07 4.77251189E-07 2.28144069E-06 1.14929939E-06
 7 92 2.81757485E-07-8.89262170E-07 1.06416402E-04-8.73693344E-05 4.81167433E-07
 7 93-2.25867806E-06 1.94431823E-05-7.61361134E-05 1.15191294E-07-5.37985932E-07
 7 94-1.88399895E-07 3.57408564E-07 1.00020943E-06 9.61024500E-06 4.43980490E-07
 7 95-2.17901003E-06-3.25562518E-06-6.83410578E-05 4.81001792E-05 2.05203052E-06
 7 96-2.10193402E-05 5.16397355E-05-2.09279074E-04-1.18958558E-04-5.68643696E-04
 7 97-6.13928313E-07 1.24797292E-06-6.34044603E-07 4.10170596E-08 2.14940562E-06
 7 98-1.78950279E-06 5.57855221E-07-4.27976568E-06-4.02392111E-06-6.75222102E-05
 7 99-1.29002193E-07 5.82375525E-07-1.99253849E-07-1.33639766E-06 1.28601954E-06
 7100-6.59379332E-06 1.00850965E-06 8.39641499E-06-8.80860286E-06-5.95109338E-05
 7101 1.00915972E-05-3.31209870E-05-5.98670698E-06-7.42159382E-04-2.48866366E-05
 7102 1.50718484E-04-6.93738248E-05-2.83215077E-07 8.35678593E-07-5.52463516E-07
 7103-1.33131892E-06 4.29080109E-07 5.59531092E-07 1.95156205E-06-1.79439468E-05
 7104 7.58549602E-05-2.61073936E-04-1.07057394E-06 6.59236409E-06-8.44313870E-07
 7105 1.12661320E-04-3.76920830E-07 1.53178110E-06 2.34745256E-08-5.19035095E-07
 7106-6.45695538E-07-2.37453908E-05-3.81339893E-06 1.83900472E-06 6.54576052E-06
 7107 2.25784182E-04-8.89516968E-05-1.09907615E-04-8.48694944E-05 4.07382359E-03
 7108-1.19198296E-05-8.21141488E-04-9.31536145E-04 3.68664420E-06-1.79756284E-06
 7109-1.88908135E-06 1.85731638E-06-1.13571084E-06-6.64847239E-07-2.89871483E-06
 7110 2.15521190E-05-2.86948501E-05 2.49402492E-04 7.95442490E-09 3.42599834E-08
 7111-9.10845146E-07 4.50506980E-07 7.10123368E-07 2.26567952E-06 5.63972762E-06
 7112-2.45451025E-06-4.17662030E-06-7.44901611E-05 3.74155970E-05-3.09396832E-05
 7113 8.58200074E-06-1.61626697E-03 2.67428902E-04 1.31737627E-05-4.12300643E-04
 7114-2.13291370E-06 9.29330228E-07 1.20358348E-06 1.58740743E-06 1.08368562E-06
 7115 4.55991253E-07-1.22280708E-08 6.23323753E-09 5.64891936E-07-6.09633855E-08
 7116-1.67299557E-07-4.51058747E-07-2.34385861E-06 4.69883443E-08 7.40813275E-07
 7117 2.97971754E-07 8.78411328E-06 9.46038829E-06-2.98418251E-06 1.75988098E-04
 7118-3.78606384E-05 5.54246263E-05-7.43805283E-05 5.44344359E-07-6.05463451E-07
 7119 6.11190917E-08-6.92628772E-07 1.91084333E-07-5.13180978E-07-2.33082771E-07
 7120-1.63994413E-07-3.48139316E-05-1.14693617E-04-1.42981451E-07 9.24782591E-07
 7121-1.52534908E-05-2.59157401E-05 8.26911022E-07-5.44651935E-06 7.33118962E-06
 7122 1.09138876E-04 9.10638321E-08-4.70409597E-07-1.20130167E-07 1.02752381E-07
 7123-8.38643734E-08 4.90936191E-06-1.90074951E-07 5.63467080E-08-8.24605003E-08
 7124-2.43428240E-05-5.59837068E-06-1.64843953E-05-5.67411523E-06 6.73018866E-04
 7125-6.55910565E-05 2.62053910E-04 1.74093302E-04 4.03629844E-07 2.65254253E-07
 7126-6.68884098E-07 7.40967290E-08-1.40758235E-07-3.04589139E-08 5.12468440E-08
 7127-1.12540664E-06-3.11678253E-05 2.75182062E-04-1.78140979E-06 1.46582111E-05
 7128-4.68694127E-05-2.04915695E-04 4.29646659E-07-2.12979646E-06 1.06414059E-05
 7129 8.59040889E-05 2.78208738E-08 4.43578844E-08-3.25704013E-06-2.31946441E-06
 7130 1.77272269E-06 6.26870291E-06 1.11448999E-05 1.15526091E-05-5.81178967E-06
 7131-4.68362223E-05 9.27439108E-05-3.16180168E-06-7.21724539E-05 4.77662770E-03
 7132-1.51766764E-03 2.08365817E-03 5.13801844E-03-3.76981097E-07 1.08879692E-06
 7133-7.11815820E-07-1.27618656E-06 3.92075548E-06-9.74268491E-07-1.05593043E-07
 7134 5.02942634E-08-4.71241516E-06 4.42211355E-07-1.85757387E-06 1.06745609E-05
 7135 2.00220903E-05-4.08062141E-06 1.10660976E-05-2.77538913E-04 8.47771172E-05
 7136 1.42062981E-05 1.28980216E-05-3.63555929E-03-5.54453586E-05-4.00506525E-04
 7137 1.15479422E-03-5.56837302E-06 1.43453994E-06 4.13383308E-06-3.10512565E-06
 7138-4.24832942E-08-2.19040079E-07-5.99386574E-06 8.03117298E-05 3.58614319E-04
 7139-3.71926938E-04-1.49401078E-06 1.29976242E-05 1.69556916E-04-2.70257352E-04
 7140 2.08920446E-06-1.03084862E-05 2.64703143E-04 6.14371015E-05 4.48036756E-03
 7141 3.83156458E-03 7.39533990E-06-9.40714135E-06-1.86904761E-06 5.51142555E-05
 7142-6.62962437E-06 5.09336892E-06-1.82530661E-07-9.02036498E-05 3.01487641E-05
 7143 2.66311578E-05-3.11310911E-06-1.99089495E-04 2.12597252E-04-1.05733706E-05
 7144 1.06189287E-04 6.46304569E-07 5.51908990E-07-1.19821356E-06 2.10427333E-07
 7145-1.48588157E-06-1.01462744E-06 1.55017598E-06-2.18259941E-05-4.87080645E-04
 7146 3.43576907E-03-6.89960904E-06-4.41278335E-06-1.97561952E-06 8.95375385E-08
 7147 2.03993223E-06-1.47066387E-05 7.77715988E-06 2.24759645E-07-6.17507215E-06
 7148 5.41380633E-05-2.92721728E-05 4.91825586E-08 9.96804456E-06-1.56993836E-03
 7149 3.64028987E-04-6.40268118E-05 4.34895203E-05 1.32137953E-06-6.00111879E-08
 7150-1.26136834E-06-4.41952200E-07-6.21159986E-07 1.19719185E-06-1.64333201E-07
 7151 1.10461163E-06-4.73990819E-07 1.40497086E-07-1.59632020E-07-7.48644455E-06
 7152 3.32833447E-06-1.99607501E-06-1.31392207E-06-2.46492365E-05-3.04473328E-05
 7153-2.91316958E-05 3.10744187E-06 4.06595278E-03-3.17168036E-04 1.07526427E-03
 7154 1.70210886E-04-1.35510537E-07-7.68105473E-08 2.12321085E-07-3.95488500E-06
 7155-5.75069826E-06 2.70887960E-06-1.37788300E-05-1.11793793E-05-1.19158095E-06
 7156-3.04224945E-08 1.25886107E-06-5.75336870E-06 3.35753676E-06 1.72436151E-06
 7157-2.92197399E-06 2.77097638E-05 2.27781023E-06-2.02084108E-05-7.31724787E-06
 7158-2.00826818E-03 2.94548741E-05 6.81422416E-05-4.32002478E-04-1.33339699E-06
 7159-8.09267966E-07 2.14266495E-06-1.61741389E-06 1.13400973E-06-6.81129640E-07
 7160-1.02434990E-05-8.38430145E-06-1.01009919E-06 4.21118905E-07 2.58563000E-06
 7161-2.99928156E-06 2.83136003E-06-4.19214956E-07-8.73952314E-06-1.27919007E-08
 7162-1.36390495E-06-1.57064013E-05 2.21614317E-05-7.92797047E-04 1.29883965E-04
 7163-2.78427732E-04-1.17756224E-04-1.15921104E-06 7.54203607E-07 4.05007433E-07
 7164 9.66810583E-07-7.55426177E-07 2.76246078E-07
 8  1-7.80125189E-09-3.63627042E-07-4.10966174E-06-3.68454938E-06-1.99239420E-06
 8  2-6.38603565E-06 2.39100624E-05 1.63545818E-05 1.46695119E-05 1.68072984E-04
 8  3-1.66044247E-04-1.61837823E-04-2.13082532E-04 7.79663877E-03 1.48873105E-03
 8  4 1.04764723E-03-3.25915840E-03 6.73632646E-06-1.54899246E-06-5.18733400E-06
 8  5 5.26372900E-06 7.41066305E-07-2.60309633E-06 6.09562165E-08-2.93343040E-07
 8  6-1.91283193E-07-1.06914446E-07-8.66646731E-07 3.22707896E-06 1.99900666E-06
 8  7 1.34389228E-06 3.92078465E-06-3.18246930E-05 8.72139361E-06 5.65216353E-07
 8  8-1.82078317E-05-3.22177322E-03-8.19469272E-04-6.69018089E-04-3.78202437E-04
 8  9-4.12386977E-07-2.23500405E-07 6.35887382E-07-1.47681433E-06 2.06154557E-06
 8 10 6.81170227E-07-1.72671389E-07 5.53860109E-06-1.05764090E-04 1.22740088E-04
 8 11-5.78827633E-07 5.74963105E-06-2.42338356E-05 9.70396161E-05-1.59582935E-07
 8 12 7.41026679E-07-5.69367385E-08-3.88503254E-09-1.06365962E-06-1.29110754E-05
 8 13-1.51326014E-07-4.71707337E-07 2.85989498E-06 7.18344351E-05 6.85472923E-05
 8 14-3.52315865E-06 3.68021842E-05 1.88058261E-04-8.53269648E-05-2.21677049E-05
 8 15 4.57985062E-04 7.67256492E-07-1.03076372E-06 2.63507224E-07 1.64654788E-07
 8 16 1.94727910E-06-2.06746098E-06-1.02495780E-06 1.08354456E-05-4.29582425E-06
 8 17 5.29878804E-05 1.41983352E-07-5.98121829E-07-5.22445279E-07-1.16029040E-06
 8 18-1.58587918E-06 6.61121768E-06 2.57086088E-06 7.42470669E-06 1.03165576E-05
 8 19 5.81887398E-05 1.85721950E-05-3.57921920E-05 2.34715430E-06 4.81123377E-04
 8 20-5.89848364E-05 2.53313710E-05 5.78291804E-05 4.88125463E-07-9.73605245E-07
 8 21 4.85479782E-07 1.24723090E-06-9.97296462E-08 7.57793207E-07-5.67387280E-07
 8 22 9.20601061E-06-7.17866575E-05 2.53235929E-04 9.46488658E-07-5.30827737E-06
 8 23-4.03310093E-06-1.57268979E-04 4.36011903E-07-1.66373716E-06-4.67999811E-07
 8 24-8.95122103E-07 5.35256828E-07 2.47179714E-05-1.82662959E-06 3.19251254E-06
 8 25-6.66277117E-06-2.05112411E-04-8.67562576E-05-1.11025518E-04 1.04653600E-04
 8 26-2.44801706E-03 4.17766638E-04-4.85878385E-04 9.85241729E-04-3.65605347E-06
 8 27 2.33030966E-06 1.32574382E-06-1.49094323E-06-7.28365836E-07-7.94701444E-08
 8 28 3.04405255E-06-2.36859451E-05-4.44460053E-06-2.11343777E-04-1.73694144E-08
 8 29-4.50526411E-08-8.85902425E-07 4.22838690E-07-1.13481135E-06-2.71892407E-06
 8 30 5.29955881E-06-2.33631038E-06 6.56327233E-06 6.44827387E-05 4.13098809E-05
 8 31-3.02811195E-05-1.64275741E-05 1.32729503E-03 4.92539923E-04-2.09313869E-04
 8 32 1.90213660E-04 2.39792240E-06-1.09494673E-06-1.30297567E-06-1.34727398E-06
 8 33 1.47865780E-06 5.21752012E-07 4.66295535E-08-1.61166026E-07 4.50951836E-07
 8 34 2.08148159E-08 2.16239069E-07 2.15803682E-06-1.65886693E-06-1.97309590E-07
 8 35-9.77832903E-07-6.83468143E-06 3.53187128E-06 1.19790174E-05 6.22482250E-06
 8 36 1.33444830E-04 2.56243454E-05 1.08338322E-04 8.16408281E-05-6.82639137E-07
 8 37 5.75405424E-07 1.07233713E-07 7.31732340E-07 3.47542977E-07-3.91442760E-07
 8 38 9.52008196E-08 1.74995798E-06 2.83455315E-05 1.49802156E-04 1.77960646E-07
 8 39-5.42530850E-07 1.05336750E-05 3.51577854E-05-1.02105597E-06 6.50928948E-06
 8 40-1.55887757E-05-1.23757316E-04-8.63593814E-08 4.46259155E-07-1.77200349E-07
 8 41-8.96214604E-08 2.24949409E-07-4.79246707E-06 9.57518012E-08 9.52524731E-07
 8 42-6.32779991E-07 2.39581808E-05-5.07982342E-06-2.29186060E-05 1.18637521E-05
 8 43-1.49758124E-04-4.07227049E-05 1.18417692E-04-1.65816826E-04-4.48625820E-07
 8 44-1.25020040E-08 4.61127824E-07-2.32392187E-07-3.99595228E-07-3.22726241E-07
 8 45 9.50321381E-08 1.28187781E-07 4.59197129E-05-2.27810873E-04 1.57623020E-06
 8 46-1.37852868E-05 3.00532865E-05 1.70981112E-04-2.42704059E-07 1.75313451E-06
 8 47-8.45607358E-06-6.37247992E-05 1.61847567E-07-7.41703694E-07-3.25725934E-06
 8 48-2.15805666E-06-2.20730446E-06-5.14702096E-07 1.48516832E-05 1.12921469E-05
 8 49 9.08747593E-06 4.16646528E-05 3.06963873E-05 5.35076056E-05-5.67494055E-06
 8 50-5.19871942E-03-1.25680940E-03 1.73252466E-03-5.30856761E-03-3.98924584E-07
 8 51 5.90854634E-08 3.39839121E-07 3.49003112E-07 3.21468531E-06 2.00621415E-06
 8 52 7.68413776E-09 3.40338548E-07-5.17081350E-06 7.00250888E-07 1.67956948E-06
 8 53-1.57400995E-05 2.18373053E-05-4.22575206E-06-9.18675929E-06 3.04945582E-04
 8 54 6.49246247E-05 9.63872993E-06-3.85443412E-05 3.64718337E-03-5.33060257E-06
 8 55-4.97740200E-04-1.07471976E-03 5.34057312E-06-9.57142649E-07-4.38343048E-06
 8 56 3.33887382E-06 2.84443981E-07 1.36898945E-07 9.66054771E-06-8.56256040E-05
 8 57-2.78462296E-04 3.26975463E-04 6.82762468E-07-1.10645684E-05-1.71099974E-04
 8 58 2.26774861E-04-1.61358785E-07-2.88825763E-06-2.37473066E-04-2.30938294E-05
 8 59 4.48043073E-03 3.83327849E-03-8.74543107E-06 6.37531458E-06-9.29371835E-07
 8 60 3.52454269E-05 1.26042433E-06-1.56132764E-06-9.51753201E-07 5.71296865E-05
 8 61 3.05459689E-05 2.07357263E-05 1.63684733E-05 1.42595261E-04 1.28656701E-04
 8 62 2.45042321E-05-4.28915502E-05-5.44942588E-07-2.57891400E-07 8.02833989E-07
 8 63-4.08543293E-08-1.33730310E-06-2.22374469E-07 3.65601759E-06-5.06447353E-06
 8 64 5.43639574E-04-3.94394442E-03 5.39665825E-06 3.32917331E-06-1.86204514E-06
 8 65 7.96914964E-07-1.68903473E-06 1.22012690E-05 6.76228858E-06-3.17451386E-06
 8 66 4.51439890E-06-3.06501131E-05-1.06639386E-05 2.34515091E-05 3.77636840E-06
 8 67 1.09465118E-03 2.32881455E-04-9.25299917E-05-2.24762484E-05-7.62943303E-07
 8 68-1.50077824E-07 9.13021127E-07 6.66512917E-07-8.99214731E-08 1.31879278E-07
 8 69 1.52459629E-07-1.17404249E-06-5.24312565E-07 5.31795911E-07-1.02481635E-06
 8 70 8.89191277E-06 3.43088853E-06-4.26648674E-06 5.59894302E-06 3.85135410E-05
 8 71-6.06589919E-06-5.98876773E-05-6.27824240E-05-2.35518405E-03-1.75621096E-04
 8 72 7.65896509E-04 8.34679017E-06 8.68159239E-07-3.80099120E-07-4.88060119E-07
 8 73 2.35941498E-06-5.19993482E-06 2.82005226E-06 1.87269165E-05 1.53322575E-05
 8 74-1.08130870E-06 3.31766060E-07-2.52502369E-06 6.74071108E-06 2.63697450E-06
 8 75 4.78880489E-07 8.49176456E-06-2.83005271E-05 1.32782621E-05-2.70688237E-05
 8 76-2.87576449E-05 1.21853537E-03 3.85328978E-05 4.65686949E-05 2.04790047E-04
 8 77 1.75569406E-06 1.38572636E-06-3.14142042E-06 2.59926387E-06 1.20541993E-06
 8 78-2.55038332E-07 7.03441723E-06 6.15731351E-06-7.45211007E-07 2.13746782E-07
 8 79-1.52210188E-06-2.35057545E-06 2.12944479E-06 5.82701207E-07 4.79054736E-06
 8 80 3.20401863E-05-8.15340177E-06-3.24332588E-05-7.15297244E-06 4.31762303E-04
 8 81 9.91206126E-05-1.95439494E-04 7.49462336E-05 4.02864849E-07 7.18608224E-07
 8 82-1.12147307E-06-2.97815639E-07-1.00258491E-07-8.80741893E-07-9.94197014E-07
 8 83-3.87596508E-05-1.33185749E-05 1.52291762E-05 5.36635303E-06 1.31287778E-04
 8 84-2.16741089E-04 1.98233084E-04 7.60630904E-07-9.32855530E-05 1.03342038E-04
 8 85-1.83040353E-04 1.90319839E-04-2.07207879E-02 5.78941740E-03 4.91427638E-03
 8 86 3.91669470E-03 4.48492495E-05 3.51555043E-05-8.00047538E-05-1.48664107E-04
 8 87-2.22338171E-05 1.67356712E-05-2.19510858E-07 4.57439814E-07 8.87915547E-07
 8 88 5.33116869E-06-7.93419009E-07-8.84423020E-06-6.50236151E-06-2.24751760E-05
 8 89 3.95630767E-06 2.45576281E-05 5.27232620E-05 1.84684151E-04-9.04681100E-05
 8 90-1.37852567E-03 8.45867060E-04 4.76290191E-04-7.57891610E-04 2.51264671E-06
 8 91-4.04334230E-06 1.53069559E-06 3.17593017E-06 1.12344653E-06-2.62254576E-08
 8 92 5.83633117E-06-4.78634369E-05-2.75699018E-05-2.43909028E-04-3.91247262E-06
 8 93 3.78665107E-05-1.91876135E-05 2.34313074E-04-1.92548268E-07 7.01446411E-07
 8 94-2.59484550E-06 6.80017469E-07 1.28575701E-06-7.44962303E-06 1.13856257E-05
 8 95-4.22355829E-06-7.95755515E-06-8.02416942E-05 1.00793589E-05 2.49472175E-05
 8 96 1.49469002E-04 1.53284561E-03 7.14506684E-04 8.28432921E-04 8.72961471E-04
 8 97-3.65757088E-06 1.83460973E-06 1.82296115E-06 2.74984164E-07 3.44237890E-06
 8 98-8.56789607E-07-3.18207583E-06 3.49114620E-05 5.22965199E-05-1.20902651E-04
 8 99 3.09613899E-07-3.41294033E-07 2.66681133E-06-2.56893593E-06 7.40729974E-07
 8100 1.13656493E-06-1.47928806E-05 1.51178322E-05-4.95553605E-06-4.48895345E-05
 8101 6.76360823E-05-7.53657264E-05 3.69717239E-05-2.65863327E-03-1.86595383E-04
 8102 2.77488390E-04-1.42845070E-04-4.96113377E-06 3.25765403E-06 1.70347973E-06
 8103-2.23641052E-07 1.03008236E-06 3.15287811E-06 5.89972584E-06-9.41030077E-06
 8104 3.47037019E-04-2.20337607E-05 1.08599738E-06-9.88306332E-06 3.51663905E-05
 8105 8.73286776E-05 1.08614152E-06-2.35935175E-07 7.44277543E-06 3.60915179E-06
 8106 1.25291331E-06-1.35575972E-05-2.30800556E-05-1.17537639E-05-4.15182536E-06
 8107 2.98441365E-04 5.59172642E-05-1.54463991E-04-1.81469381E-05 1.59637002E-03
 8108 8.18548238E-04 3.81344429E-06-2.08216886E-03 6.77411201E-06 7.49601998E-07
 8109-7.52371400E-06 2.31611443E-05 4.91572689E-06-2.70118728E-06 3.09146667E-06
 8110-3.52588561E-06 8.59457943E-05 1.32788677E-04 3.05599024E-07-2.47806888E-06
 8111-7.20443378E-07-3.27992836E-06-1.51564754E-06 2.79471587E-05 1.05079121E-06
 8112 1.84082526E-05 9.69633106E-06-3.12096524E-04 3.53316126E-05-1.75874538E-04
 8113-2.15152318E-05-3.79843274E-03-8.85378783E-04-3.19612938E-03 8.75714997E-04
 8114-7.28186299E-07 9.81131241E-08 6.30073175E-07-3.56569092E-06-3.71715210E-06
 8115 4.42918061E-06 1.11735119E-07-3.94725243E-07 2.69902872E-06 2.85522915E-07
 8116 5.14161306E-07-1.82771669E-06-1.23995508E-05-1.75394042E-06-3.15836058E-06
 8117 1.29022575E-04-3.87589555E-05 2.78229115E-06-9.93499792E-06 3.04547670E-03
 8118-6.79609580E-04-3.83115115E-05-1.26144833E-04 3.33133879E-06-1.97907079E-06
 8119-1.35226800E-06-1.62663991E-07 5.40398494E-08 5.59636705E-07 8.31128046E-07
 8120-7.35161814E-06 2.20883242E-05-1.20392675E-04 1.84657820E-06-1.41257651E-05
 8121 5.81723307E-05 1.06925436E-04-1.99897719E-06 9.06748766E-06-6.01145701E-05
 8122 4.39005992E-05-1.64810600E-07 7.47873733E-07-8.87488744E-07-1.59337977E-06
 8123 1.90122092E-06-1.18669287E-05 7.27315109E-06 6.52159975E-06-7.36565634E-06
 8124 3.82989190E-06-8.01827438E-05-1.57441699E-05 8.65866618E-05-2.52553234E-03
 8125 4.48897879E-07-6.10408959E-04 1.29356911E-04 4.53696151E-07 1.03442749E-06
 8126-1.48812364E-06-2.12728749E-06 3.33504868E-06-3.55024585E-07-3.05327520E-06
 8127 1.24405025E-05-1.67514087E-04-6.20910152E-04 3.37849108E-06-2.85671551E-05
 8128-6.23028940E-05-4.33244908E-05-1.36812822E-06 1.92524433E-05 1.39658603E-05
 8129 7.94013881E-05 1.46687349E-06-1.57030594E-06-1.89879556E-06-3.82499967E-06
 8130-5.61187590E-06 1.11933937E-05 2.94080352E-06 1.64832190E-05 1.25451008E-05
 8131 4.12785648E-05 2.28497489E-04 1.67692294E-05 7.05901280E-05 1.48238192E-02
 8132 4.01917437E-04 4.04342203E-04 2.65709277E-03-7.21164616E-06-6.17937433E-06
 8133 1.33910205E-05 1.39356646E-05 1.12465289E-05 5.14228281E-06 9.92496153E-07
 8134 7.72324670E-07-2.49444650E-06-6.11455211E-07 6.09375722E-06-1.01141235E-05
 8135 1.04490733E-05-9.00768260E-06-1.21771785E-05 9.48576259E-05 1.20622208E-04
 8136-5.64156885E-05-6.04552648E-05 3.21038794E-03-7.15760540E-04 1.88599196E-04
 8137-5.74298083E-04-7.86963626E-06-1.10672595E-05 1.89368957E-05 1.16118674E-05
 8138-1.31996521E-05-5.58075958E-06 1.68777477E-06 1.22264254E-05 7.45029159E-04
 8139-5.48569577E-04-1.15935820E-06 2.28655008E-05 2.59329374E-04-1.85403420E-04
 8140 4.09646603E-06-1.36526410E-06 2.95181932E-04 6.04592491E-04 5.51465018E-01
 8141 4.71713738E-01 1.00117757E-03-9.30283085E-04-2.28794599E-04 5.51536419E-03
 8142-4.61946670E-04 4.01213126E-04 1.00969175E-04-1.57930169E-03 3.29497849E-04
 8143-1.77006727E-04-4.01411797E-05 6.29415354E-03-5.24717135E-04-8.38607532E-04
 8144-6.33384773E-04-2.90497917E-06-2.05295847E-06 4.95793764E-06 6.52657794E-06
 8145 1.69884142E-07-6.62657778E-06 1.10931841E-05-3.46306329E-05 6.70466671E-04
 8146 2.95354060E-03-4.65762357E-06-4.25992713E-06-5.60437238E-07 2.16060974E-06
 8147 2.02238229E-08 2.90257935E-06 2.37304287E-06-7.03721848E-06 8.02449935E-07
 8148-6.72178940E-05-1.65127614E-05 3.12541700E-05-1.04920758E-05 4.94612791E-04
 8149 5.24241200E-05 5.68388501E-04 5.00783118E-04-9.80060163E-07 2.54159213E-06
 8150-1.56153197E-06-2.31624917E-07-2.49161066E-07 1.76285445E-07 7.27459165E-08
 8151-3.40453549E-07 8.97813200E-07 9.61261443E-07-3.42851919E-07 5.50434303E-06
 8152-4.86980881E-06-3.08967653E-06 1.63491643E-06-5.33999121E-05 2.54020794E-05
 8153-1.22378633E-05-1.81517415E-05 1.04310842E-03 1.60893735E-04 5.53326974E-04
 8154-2.64276660E-05 1.86136143E-06-1.01808536E-06-8.43276073E-07-2.09087592E-06
 8155 1.93427633E-06-3.00342346E-07-1.88437617E-06-1.89812033E-06-2.15459833E-07
 8156 3.40931084E-08 7.74509096E-07 2.83537877E-06 9.74770122E-07 6.04961627E-07
 8157-2.22057403E-06-1.04492733E-06-2.30457500E-06-1.20693086E-05 1.14270602E-06
 8158-5.89882673E-04-1.77073287E-04-2.65155951E-05-5.14687826E-05-1.21367611E-06
 8159-1.93193320E-07 1.40686943E-06-5.04836756E-07-1.31049852E-07-1.17298486E-08
 8160-8.35048055E-07-5.80987625E-07 1.09146644E-06-9.03511387E-07-6.95865785E-07
 8161-1.56553323E-06-3.78119590E-06 3.51983158E-06 2.35227849E-06 1.88197155E-05
 8162 1.00609529E-05-2.44651639E-06-5.96045312E-06 3.82138144E-05 1.38320041E-05
 8163-6.26877297E-05-3.96609894E-05 9.84958985E-07-4.19551306E-07-5.65407679E-07
 8164-6.06672635E-08 2.81892933E-07-9.57294950E-07
 9  1-1.56955141E-07 5.90190499E-07-1.47259976E-06 3.08550142E-07-2.66672071E-07
 9  2-6.78182593E-06 5.04387460E-06 1.33345381E-06 7.04362570E-06 4.25531907E-05
 9  3-1.33338937E-05 5.35008906E-05-2.01112577E-04-1.02396008E-02 4.27459291E-04
 9  4 4.18817650E-04 2.46159366E-03-2.47905029E-07-1.83751042E-06 2.08541545E-06
 9  5 2.15906770E-07-3.38886757E-06 1.11113383E-06-6.76525578E-08 3.54781927E-07
 9  6 1.01233339E-06-4.78955226E-07-9.05247044E-07-4.66213704E-06-4.12483507E-06
 9  7 2.35286531E-06 4.30231253E-06 1.61706061E-05-2.27019568E-05-5.98265989E-05
 9  8-1.58197101E-05 1.49578522E-03 5.65743975E-04 2.31129130E-04 8.24852030E-05
 9  9-1.37252048E-06-5.21414263E-07 1.89393474E-06 2.65181708E-07-6.27339047E-07
 9 10-7.36619258E-07 4.38839051E-07-9.79163767E-06-1.14660033E-04-8.60750251E-05
 9 11-1.09553792E-07 3.18857656E-06-1.00957520E-05 4.74754840E-05 1.87560005E-07
 9 12-1.12496715E-06 4.29549122E-07 3.29734181E-07 1.00378436E-06 1.74844595E-05
 9 13-3.32714064E-07-2.56592341E-06-3.36347196E-06-1.80593346E-04-1.43990353E-05
 9 14 2.22321342E-05 1.77612997E-05-1.48160190E-03-1.62209408E-04 1.01457356E-04
 9 15-4.76018400E-04-1.61707848E-06 4.41628229E-07 1.17545025E-06 1.23559925E-06
 9 16 1.00200529E-06 1.14345196E-06-3.20745314E-06 2.68997804E-05-2.67760611E-06
 9 17-7.99474858E-05-1.41979331E-07 1.01038322E-06 7.04600491E-08-1.28239142E-06
 9 18-1.55302301E-06-1.41175663E-05-4.58147303E-06 7.55172156E-06 8.03010051E-06
 9 19 2.10632315E-04 6.38238524E-05-2.82838193E-05-6.17321489E-05 1.39763206E-03
 9 20-1.92457635E-05 3.95085701E-04 1.69641440E-04 2.96174513E-06 9.46033422E-08
 9 21-3.05634848E-06-1.71109853E-06-1.66653634E-06-1.78669071E-06 2.17953402E-06
 9 22-1.41919399E-05-4.14495164E-04 1.84349230E-04 1.63460573E-06-1.59631908E-05
 9 23-2.90458626E-05 6.28788610E-05-1.14188872E-07 7.73437295E-07 1.26302656E-06
 9 24-1.96210052E-07 4.24657984E-07-7.75763480E-06-8.29647326E-06-7.25393920E-07
 9 25-3.21785549E-06 2.90302181E-05 9.01158064E-05-1.07124043E-05 9.84564444E-05
 9 26 3.36715335E-03 1.07277573E-03 7.11960889E-04-2.35678159E-04-2.40753354E-07
 9 27-3.98244623E-07 6.38997977E-07 2.53020955E-06 5.80553191E-07 4.71394710E-07
 9 28 2.35847291E-06-2.68111580E-05-3.07764930E-05 1.05678277E-04 2.53222583E-09
 9 29-4.45273671E-09-3.64563983E-07-1.17155260E-07 1.38693547E-07-2.49503025E-06
 9 30 2.46679767E-06 9.52712058E-07 8.19910961E-07 4.32195815E-05 2.87131988E-05
 9 31-7.62323781E-05-3.33895914E-05 2.55211297E-04 5.78980990E-04 2.73358546E-04
 9 32-2.85456718E-04 5.14007620E-07-7.97075956E-07 2.83068336E-07-1.11783829E-06
 9 33-1.47754838E-06 6.58931062E-07-1.47680162E-08 1.06055032E-07 4.05735941E-07
 9 34-5.69164536E-07-1.77242153E-07-1.89541455E-07-2.26798242E-06 2.34174655E-06
 9 35 7.04829418E-07-2.52372336E-05-1.19585115E-05-2.66615780E-06 1.12360785E-05
 9 36 1.07046240E-03 2.72788137E-04 5.77840263E-05 3.40798456E-05-2.94119360E-07
 9 37 1.48371235E-06-1.18959299E-06 5.55739851E-07 9.62168073E-07 1.77019414E-07
 9 38-5.30877582E-07 2.04265718E-06-2.68499207E-05-1.04292482E-05 1.65861570E-07
 9 39-2.88824673E-07 5.97158456E-06 8.60389079E-05-5.48350807E-07 5.17530645E-06
 9 40-4.60574988E-05-2.25691620E-05-3.32118388E-08 1.62208236E-07 3.82818007E-07
 9 41 3.28596559E-07 4.24373714E-07-2.56379131E-06-1.71682014E-06-1.42959422E-06
 9 42-2.10388706E-06 4.20011424E-05 1.15013489E-05-1.96961381E-05 1.88706843E-05
 9 43-4.29561988E-05 1.53691610E-05-2.03738698E-06 4.34825707E-05-4.30239438E-07
 9 44 1.05640152E-06-6.26162081E-07 2.35849871E-07-2.22772200E-08-4.50325488E-07
 9 45-1.11875630E-07-1.66928387E-06-2.11880110E-05 5.48548972E-05 4.37577849E-07
 9 46-6.23493324E-06-2.66049987E-05-2.02785804E-05-5.76453472E-08 1.03355360E-06
 9 47 5.49500854E-06-2.02680896E-06-1.50626521E-07 1.09299343E-06 1.16892178E-07
 9 48 1.11651816E-06-3.73787008E-07-1.23297921E-05-3.84295307E-06-2.82666509E-06
 9 49 2.12220181E-06 6.04824091E-05 1.07264001E-04 5.86282122E-05-9.91793816E-05
 9 50 6.76498842E-03 9.24990964E-04-1.43740577E-03 2.21365065E-03 8.26687872E-07
 9 51 2.82202668E-06-3.64871455E-06-1.89553850E-06 5.41351925E-07 3.30970511E-06
 9 52-1.43681088E-08-7.29196186E-08-7.72124757E-07 1.54034978E-06 1.14322926E-06
 9 53-2.77529440E-06 3.42391894E-06-7.26513113E-06-6.80771110E-06 1.42008559E-04
 9 54-2.71674130E-05-3.34461539E-05-4.32460749E-06-1.11042039E-03 1.81757010E-05
 9 55 1.40923878E-04 3.22755768E-04-2.68158030E-07 3.32803664E-06-3.05987861E-06
 9 56 1.00076567E-07 4.06851835E-07 6.76129810E-07-6.54835629E-07 1.82488723E-06
 9 57 6.99015624E-06-5.00647694E-05-1.15459219E-06-3.11749567E-07 7.65948699E-06
 9 58-1.61647061E-04 1.54264500E-06-1.11072425E-05 7.87878901E-05-1.64213665E-05
 9 59 2.85178187E-07 3.53726835E-07-1.30643830E-06 1.67832971E-06 2.09313232E-06
 9 60-2.00640855E-06 4.38062643E-06-6.00568836E-06-1.05559667E-05 5.32660984E-05
 9 61-2.84149956E-05 3.32401212E-05 4.30513927E-05-1.04392972E-04-2.90388577E-04
 9 62 1.69882296E-04 3.26398289E-04 3.61015541E-07 1.13489160E-06-1.49590714E-06
 9 63 9.77290897E-07 1.78732719E-06-1.09035547E-06-8.02778702E-07 1.60638350E-05
 9 64-7.10151714E-04-1.92020892E-03-7.58909968E-09-1.62437274E-07-6.23712394E-08
 9 65 2.37836553E-07 2.12784427E-07 2.14547429E-06 3.74847914E-07-1.43841466E-06
 9 66-9.56063611E-07-1.08331337E-05-1.72525573E-06 1.29524905E-05 8.60496819E-06
 9 67-3.16897115E-04-9.41067521E-05 3.84612864E-06 4.94266994E-05 5.15082463E-07
 9 68-7.02626288E-07 1.87543825E-07-5.24918379E-07 1.52861795E-07-1.17294713E-07
 9 69 7.98965820E-06 6.94167412E-06 2.59493891E-07 6.47171197E-07 5.29768718E-07
 9 70-3.02077195E-06-1.00409438E-06-3.02869817E-06-2.27384000E-06 4.05240584E-05
 9 71-2.29696945E-06 1.85928947E-05 1.87125307E-05-1.55912309E-04-1.51913522E-04
 9 72 1.05164442E-04-1.12105149E-04-1.42457858E-07 6.52471913E-07-5.10014055E-07
 9 73 6.11743435E-07 2.87319280E-07-7.38207965E-07-5.91727099E-09 1.93290017E-07
 9 74-3.58440953E-08-3.39673585E-07-3.87594741E-07-2.19151390E-06 2.10557163E-07
 9 75 1.28642234E-06 1.47022007E-06 1.79234747E-05-6.55030126E-06-5.34251971E-06
 9 76-1.14175509E-06-2.98279223E-05 2.25159629E-05 1.97047290E-05 3.22875191E-05
 9 77-2.25341635E-07 4.68699626E-07-2.43357991E-07 1.15353831E-07-1.75506764E-07
 9 78-6.16988727E-07-2.82758838E-09-5.17076211E-08-1.38125370E-07-1.80581192E-07
 9 79 3.29535147E-08 5.44597993E-07 5.16229779E-07 7.53934162E-07-1.81812881E-07
 9 80-1.44476682E-05-9.35031872E-07 4.57278370E-06 1.84938603E-06 3.02965944E-05
 9 81 2.60814773E-05-1.86177224E-05 2.47557022E-05 5.28997975E-08 5.65719415E-08
 9 82-1.09471739E-07-1.06725554E-07-1.12677032E-07-2.23336795E-08-2.63157425E-07
 9 83 6.86010906E-09-1.18890049E-08 2.20185645E-07 1.97755703E-06-2.25066112E-05
 9 84-2.43198182E-07-4.76776853E-06-1.44444350E-05 2.46933596E-04-8.06877282E-05
 9 85-1.20954720E-04 2.38743741E-05-1.13182767E-03-9.52977863E-04-1.26747412E-03
 9 86 5.28537787E-04-3.74750922E-06 1.03733987E-06 2.71016935E-06 1.18281333E-06
 9 87 2.29718054E-06 4.80993336E-06-1.22658065E-07 6.97045553E-07 1.31598585E-06
 9 88 7.28189164E-07-2.63590704E-07-2.01436700E-05-4.40468627E-06-3.16667753E-06
 9 89-4.49693245E-08 1.58679524E-04-3.94742256E-05-5.09034569E-07 7.96633610E-05
 9 90-1.70768893E-03-5.40138380E-04-8.15209852E-04-1.27504121E-04 2.15735069E-06
 9 91-4.58228226E-06 2.42493157E-06 4.11786270E-06-3.54796622E-06-1.44398619E-06
 9 92 2.01172894E-06-2.13149947E-05 2.63381018E-04-1.69838619E-04 3.26900982E-07
 9 93-7.29240165E-07 1.23126684E-04-2.00311717E-05 1.76995575E-07-8.53019802E-07
 9 94-1.73958143E-07-1.08459062E-06 1.53516029E-07 1.44458367E-05-3.04394243E-07
 9 95 5.15162548E-06 1.25137700E-06-1.09039380E-04 3.41071977E-05-8.15613419E-06
 9 96-8.38748767E-05 1.69110251E-03-7.42834145E-04-2.43202746E-04-4.64364008E-04
 9 97 5.56894615E-07-4.99810126E-07-5.70844895E-08-1.07996638E-06-4.19507646E-07
 9 98 9.54588111E-07-1.93587071E-08-4.09668534E-06-4.65944975E-05-4.03074789E-07
 9 99 8.35832149E-08-4.41401701E-07-3.63385527E-08 6.75244689E-07-9.58173900E-08
 9100 3.67737363E-06 8.64838798E-07-5.28757386E-06 4.75377226E-07 4.99450847E-05
 9101-6.33188211E-06-2.82393466E-05-1.12103464E-05-6.38036122E-04-3.88368018E-05
 9102 2.31321629E-04 2.37968324E-05 7.54040288E-08 2.50908608E-07-3.26312636E-07
 9103-5.36314052E-08-2.46686356E-07 4.59922566E-07-3.46816378E-07 2.19336040E-07
 9104 2.81297317E-05-2.11566759E-04 2.65117127E-07 5.44521504E-07 1.18644584E-05
 9105 3.87283948E-05 1.33192515E-07-4.26214471E-07 3.96890505E-07-5.96472507E-07
 9106 6.10038499E-07 7.58608393E-06-1.34225607E-06 2.37467482E-06-3.08730916E-06
 9107-6.21665299E-05-2.91489352E-05 3.60033786E-05 1.65980008E-05 2.13006650E-03
 9108-8.89983197E-04-2.81483182E-04 1.53578215E-04 4.14132760E-07-2.67311923E-06
 9109 2.25898647E-06-3.33078351E-07 9.78414368E-07 9.91814502E-08-5.38960580E-07
 9110 3.81887592E-06-6.80579723E-05-9.86473112E-06 4.51287966E-09 5.62921187E-08
 9111-7.26479594E-07-5.35714896E-07 1.91570259E-07-4.29773613E-06 3.01955046E-06
 9112 1.81544074E-06-1.18172174E-06 7.56074544E-05-8.13827475E-05 2.15586715E-05
 9113-3.95497627E-05-3.77068966E-05-3.79469076E-04 6.05943467E-04-5.01429356E-04
 9114-4.10892828E-07-7.67955574E-07 1.17884840E-06-2.69202943E-06 1.21751088E-06
 9115-9.08744318E-07 1.11989673E-08-7.41488167E-08-1.04833222E-07 2.48316828E-07
 9116 1.80150995E-08 5.49329956E-07 2.04380101E-07-1.14586973E-06-6.54147056E-08
 9117 1.36626572E-05-4.16314979E-06-1.34094248E-05 5.32938518E-06 6.55304785E-04
 9118-1.90114168E-04-4.25039621E-05-5.03654785E-05-3.61625030E-07 6.96669425E-08
 9119 2.91958087E-07 1.30462315E-06-3.50413957E-07-2.47176215E-08-3.07954101E-07
 9120 3.67154852E-06-2.95140508E-05-2.44046895E-05-1.28290994E-07 1.14827654E-06
 9121-1.86424866E-05 4.78301394E-05 1.58951747E-07-2.85362460E-06-3.89110934E-06
 9122 4.70464631E-05 7.97885055E-08-6.31200351E-07-4.08663522E-07 2.73429568E-07
 9123-5.97523192E-07 7.92484999E-06 1.01838196E-06-8.53535950E-07 2.12966069E-06
 9124-5.71703470E-05 3.77912780E-05 1.95168940E-05-8.42179698E-06 9.18612366E-04
 9125 2.83101367E-05 2.56808644E-04-4.39574524E-06-7.80801253E-07 8.18865741E-07
 9126-3.80644886E-08-6.95346148E-07-6.65321628E-07-4.19753113E-07-2.43942732E-06
 9127 2.16563088E-05 8.31318732E-05 2.09182822E-04-1.64868142E-06 1.31229418E-05
 9128-2.18126082E-05-2.55907630E-05-3.03650714E-07 1.75957923E-06-1.32383230E-05
 9129-3.83703214E-05 6.39823329E-07-2.39384398E-06 7.86875345E-06 9.27870505E-06
 9130 2.50378879E-07 3.92949118E-05-1.63896934E-05-5.11698256E-06 1.89497355E-06
 9131-2.91805424E-04 1.31237767E-04 1.37174141E-04-8.78470652E-05-3.48812998E-03
 9132 4.94045128E-04 1.03170832E-03 9.28519031E-04 2.33599657E-06-5.11674933E-08
 9133-2.28482908E-06 1.34894003E-07 1.30449587E-06 5.92263048E-07 6.25200704E-08
 9134-9.30779775E-07-8.12891221E-07 8.94359761E-07-1.29647868E-07 1.01359815E-05
 9135 3.81072034E-06-4.22023664E-06 1.17520316E-06-1.66973349E-04-1.15800504E-05
 9136-4.49724330E-05 4.55487998E-05-1.62281263E-03-7.15405240E-06-8.18134968E-05
 9137 4.00486602E-04-1.75118789E-06 2.45543423E-06-7.04246338E-07 1.25658988E-06
 9138-3.31641411E-07 4.20228615E-06-2.07337518E-06 1.89835676E-05-1.23741248E-05
 9139 3.84273062E-06-3.30476351E-06 2.29312695E-05-2.13080807E-05-5.61649566E-05
 9140-1.73287008E-06 1.14304819E-05 2.12220874E-05-1.88763658E-05 1.82329570E-08
 9141-2.64455437E-07 1.06058035E-07-1.19896792E-07-4.02436656E-07 3.73281784E-06
 9142-1.66208984E-06-2.32991157E-07 1.18684009E-06-3.46543301E-05 4.83500486E-06
 9143 2.21830838E-05-2.18705790E-06-2.35257623E-04 5.32984254E-05 3.09774193E-05
 9144 1.57939427E-05 5.90443476E-07-8.59501172E-07 2.69057696E-07-2.68549522E-07
 9145-3.72279166E-07 1.19032765E-07-3.47889496E-06 3.40085686E-05 1.16454697E-05
 9146 3.17369964E-03-5.56558456E-05-7.62088186E-05-2.35023523E-05-5.45025058E-06
 9147-2.08803365E-05 9.64738437E-05-2.43311862E-04-1.26059757E-04-1.82660564E-04
 9148 2.88998415E-04 7.00764027E-05 1.18338474E-04 2.31417306E-05-1.57029124E-03
 9149 4.41546948E-04-3.06936796E-05 3.12680713E-05 5.19064402E-05-5.16600473E-05
 9150-2.46392858E-07 6.32273754E-05 1.03226679E-04 5.94056294E-05 5.57959807E-01
 9151 4.68302745E-01 2.31795818E-04 1.43076232E-04 1.21672179E-04 4.00322203E-03
 9152-2.19090796E-04-1.27681555E-04-1.16938136E-04-3.86985396E-04 1.78042109E-04
 9153 1.12883405E-06 4.23253977E-05 5.31177829E-03-3.73716347E-04 1.02874809E-03
 9154 7.38711781E-04-1.27170191E-04 1.36000223E-04-8.83003240E-06 3.50660961E-05
 9155 7.92092478E-05-2.13940101E-04-1.22731572E-04-1.63860362E-04 4.16188540E-05
 9156-5.68306353E-05 8.06739963E-05 2.38742746E-04 1.06886838E-04-1.84223510E-04
 9157 2.49574663E-04 2.00995478E-05-2.00198600E-05 7.47723350E-06-6.64336571E-05
 9158-1.33521745E-03 1.43720546E-04-4.59615016E-05-9.86516398E-05-4.72781761E-05
 9159-1.01927925E-05 5.74709686E-05-6.78307205E-05 4.98451041E-05-1.06012989E-04
 9160-1.30741306E-04-1.72013080E-04 2.99128340E-05 1.03750262E-04-3.61818425E-05
 9161 2.31340167E-04 6.93431536E-05 2.99323498E-04-1.08872509E-04 8.60741445E-05
 9162-2.84481340E-05-7.17172749E-05 6.84235414E-06-1.33788758E-03 1.19015064E-04
 9163-3.08253078E-04-1.02537195E-04-6.28866139E-05 1.12348401E-04-4.94617875E-05
 9164 4.04661938E-05-4.75026952E-05-7.43648738E-05
10  1-2.51221965E-07-4.63554473E-08 8.93681379E-08-3.05893789E-07 1.94632723E-06
10  2-2.19481537E-05 5.93643756E-07 5.25107780E-06-1.39751681E-05 2.43772698E-04
10  3 5.05975195E-05 9.91964845E-05 3.47329275E-05-3.68530189E-04 7.53347362E-04
10  4 1.39292977E-03 5.92584881E-04-3.62657807E-06 1.04607459E-06 2.58050348E-06
10  5 1.27425314E-06-2.16104119E-06-4.83025877E-06-1.50091197E-07 7.83392262E-07
10  6-1.23400117E-06-6.99426685E-07-3.93696837E-07-2.23386401E-05 4.41772023E-06
10  7 3.08475685E-06 7.05325473E-07 1.99497974E-04 6.55776644E-05 2.09732719E-05
10  8 9.38748803E-05-2.43326511E-03 2.60523397E-04 7.95133087E-04-3.49108367E-04
10  9 1.85462081E-06-4.28601103E-06 2.43139023E-06 4.62425512E-06 3.63950887E-06
10 10 2.77985520E-06 2.20550684E-06-2.48346219E-05 2.93144340E-04-2.51975840E-04
10 11 5.47220960E-07-3.59050555E-06 1.29648503E-04-7.25946277E-05 1.69884592E-07
10 12-7.89633807E-07 4.88787056E-08 1.21000053E-06-9.10686873E-08 1.37039922E-05
10 13 7.33165740E-07-5.63037991E-06 2.46329296E-06-8.91326014E-05-3.38656453E-05
10 14 4.98114109E-06-9.89314610E-05 1.85838220E-03 7.41389473E-04 1.59237024E-04
10 15-3.18566015E-04 9.81927458E-07-1.02933524E-06 4.74077874E-08-1.01085257E-06
10 16 8.09296534E-07-1.27166397E-06 5.63555993E-07-1.01449480E-05-3.67975828E-05
10 17 2.98141149E-05 1.02165213E-07-5.48568089E-07 5.63485546E-08-8.16008079E-07
10 18 1.16670279E-07 4.82296661E-06-8.21605261E-07 6.07700021E-06-4.90507632E-07
10 19 5.00858666E-05-8.15832821E-07 3.05083531E-05-3.24154193E-06-7.21473064E-04
10 20 7.42268851E-06-2.18314173E-04 6.41775049E-05 3.39670106E-08 9.35549369E-08
10 21-1.27521947E-07 1.37252371E-07 2.46923696E-07-1.93425139E-07-3.83945758E-07
10 22 4.64735656E-07 7.63606797E-05-1.28378843E-04 2.78987971E-07 6.55659875E-07
10 23 1.20580421E-05 1.38085986E-05 1.60855425E-07-5.93236512E-07-4.28469286E-07
10 24 6.93750117E-07 5.41438582E-07 1.02079291E-05 1.43347725E-06-2.67991619E-06
10 25-2.99020609E-06-9.00038929E-05 1.49593277E-05-4.19444629E-05 1.40366904E-05
10 26 1.77802540E-03 6.42799077E-04 2.29131983E-04 1.61785896E-04 2.90691724E-07
10 27-2.83890187E-06 2.54821015E-06-6.00401898E-07-1.10131758E-06-1.04397766E-07
10 28-6.99560806E-07 5.74414620E-06-5.53617776E-05-3.09879371E-05 5.51169417E-10
10 29 9.27979616E-08 7.28894646E-07 7.12544634E-07 2.38031936E-07-4.59034912E-06
10 30-2.87891953E-06-2.65757219E-06-1.54522977E-06 8.68405088E-05 8.67166729E-05
10 31-1.36869238E-05-3.67397455E-05-6.47268581E-05 1.58013132E-04-3.84545665E-04
10 32-3.61366875E-04-2.20822784E-07-8.45567983E-07 1.06639077E-06-3.10571308E-06
10 33-1.28390133E-06 9.24040719E-07-5.88004062E-09 2.93599216E-08 1.55379197E-07
10 34-3.18072591E-07-5.75051619E-08-7.35801573E-07-5.40636034E-07 1.37312882E-06
10 35 3.30584096E-07 2.36302323E-05 8.76102286E-06 1.32581310E-05 1.01366538E-06
10 36 3.81339062E-04 1.26878870E-04 7.81783331E-07-5.55485424E-05-4.88288817E-07
10 37 1.30026202E-07 3.58262616E-07 1.29296397E-06 1.15829956E-07 7.57137915E-08
10 38-1.81502789E-07 2.36428145E-06-2.16472836E-05-3.87605224E-05-9.11474191E-08
10 39 6.68958661E-07-1.56353813E-05 2.90562929E-05 3.91655026E-07-4.70023947E-06
10 40 1.31610658E-05 5.91646281E-05 8.14950297E-08-6.55013934E-07 5.76013886E-07
10 41-1.32983687E-07-7.44898133E-07 8.65033868E-06-1.83341971E-06 2.73682232E-07
10 42 2.96074701E-06-6.92437665E-05-4.08518658E-05-1.86286134E-05-1.15928466E-05
10 43 5.19923371E-04-4.01232763E-05-1.74449659E-04 1.67566194E-06-7.44285349E-07
10 44 5.52708011E-07 1.91577338E-07-9.10862738E-07 6.23253734E-07 5.07016809E-07
10 45-2.78600784E-06 2.62522239E-05 7.90049177E-05 1.69872249E-04-1.33637274E-06
10 46 1.19545595E-05-6.40449899E-06-5.03049397E-06-3.99164393E-07 2.34568208E-06
10 47-1.55503040E-05-3.61775223E-05 6.56553879E-07-2.58172380E-06-7.27764469E-06
10 48-9.97609100E-06 1.00313115E-06 4.24110642E-05 1.58644760E-05 7.29212843E-06
10 49-1.75836886E-06-3.29401124E-04-1.10528806E-04-1.74339322E-04-3.46416945E-05
10 50-3.25778719E-03-1.07717491E-03-8.56027849E-04 9.06379256E-04 2.16204745E-06
10 51-6.01789064E-07-1.56025839E-06 2.14095926E-07-1.54379944E-06-1.29771916E-06
10 52 8.72182359E-08-1.03349143E-06 8.90020629E-07-9.09004201E-07 2.62968715E-07
10 53 1.10916990E-05-4.25947073E-06 3.92224828E-06-8.69186348E-07-1.67024636E-04
10 54 1.74635465E-05 5.06060460E-05 5.00981529E-05-1.79852746E-03-2.88206149E-05
10 55 9.20577032E-05 4.14861925E-04-1.61983770E-06 1.78483915E-06-1.65001450E-07
10 56 9.01574264E-07 3.07207977E-07-4.20240737E-06-2.03567385E-06 1.88752809E-05
10 57-5.72182538E-05 5.49335709E-06-3.10646865E-06 2.28640153E-05-3.67254962E-05
10 58-6.08527155E-05-2.15662329E-06 1.39666401E-05-5.42919382E-06-6.96897335E-06
10 59 1.42658049E-08-2.66237978E-07 2.01128948E-08-1.06799132E-07-4.41369282E-07
10 60 3.42011312E-06 1.01658751E-06 1.06434856E-06 1.32704198E-06-2.62465595E-05
10 61-9.32792847E-07-2.12749505E-05-3.76055064E-06-1.92600998E-04-3.32904424E-05
10 62-7.76795419E-05-2.03472014E-05 5.31124507E-07-9.09330790E-07 3.78206283E-07
10 63-2.59533674E-07 3.71282799E-07 8.46562683E-08-3.03626955E-06 3.23692053E-05
10 64 1.27612211E-04 4.40353028E-03-5.58110422E-05-7.66948561E-05 2.41555261E-05
10 65 5.78564409E-06-1.96701874E-05 9.98055701E-05 2.47560881E-04 1.35710072E-04
10 66-1.74059441E-04 2.65729475E-04-7.77392198E-05-1.33585394E-04 2.54824012E-05
10 67-9.72812518E-04-2.01979563E-04 7.40148769E-05-7.54506720E-05 5.49782531E-05
10 68-4.87357498E-05-6.24250323E-06 7.00272524E-05-9.79409926E-05-5.92853067E-05
10 69 5.57961070E-01 4.68303264E-01-2.32826995E-04-1.50511871E-04 1.16462387E-04
10 70 3.99397657E-03 2.14550242E-04 1.36149361E-04-1.14288933E-04-3.80876195E-04
10 71-1.65485048E-04-2.94405275E-05 5.11621786E-05 3.31367126E-03 2.20216668E-04
10 72-6.91314967E-04 5.17261715E-04-1.19501294E-04 1.51698486E-04-3.21971922E-05
10 73-8.18249369E-07-1.01383523E-04 2.01163916E-04-1.22556705E-04-1.63962975E-04
10 74-4.94261477E-05 5.68999377E-05 7.61359127E-05 2.42965088E-04-1.34361151E-04
10 75 1.86721507E-04 2.31576243E-04-1.83960604E-05 3.43659528E-05-9.94236438E-06
10 76-5.99692999E-05-6.07296696E-04-1.86825092E-04 7.23873976E-05 6.16914725E-05
10 77-3.32133875E-05-1.09777575E-05 4.41911450E-05-7.85875741E-05-5.89576125E-05
10 78 1.00534871E-04-1.30490412E-04-1.71708896E-04-2.07989358E-05-1.07279734E-04
10 79-3.30889589E-05 2.30821657E-04-4.59516189E-05-3.04502208E-04-9.98388754E-05
10 80 8.01569940E-05 2.93427744E-05 6.06738144E-05 3.00134149E-06-8.62543823E-04
10 81-9.69037500E-05 2.05279860E-04-8.84053566E-05-7.11419612E-05 1.21677526E-04
10 82-5.05355650E-05 2.46754659E-05 4.10910403E-05 7.12118869E-05-8.25983147E-08
10 83 2.21825503E-07 1.28238863E-06-2.03398923E-07-4.23059431E-07-1.47625892E-06
10 84-4.48844280E-06-1.36340250E-06 6.70796247E-06-2.26685413E-05 2.24341176E-05
10 85-6.80315153E-05-1.43446485E-04-1.10312588E-02-6.23785914E-04-1.91914359E-04
10 86 2.60939798E-03-6.39863289E-07-5.65214101E-07 1.20507739E-06 7.50646659E-07
10 87 2.63549121E-06-1.06177977E-06-2.02441400E-08 1.13771949E-07-7.53493600E-07
10 88 6.11207657E-07-1.01226534E-06-6.31819523E-07 2.58133516E-06-2.38073451E-06
10 89 4.85069839E-06-1.89207565E-05 4.01082903E-05 3.22763513E-05-3.78018443E-05
10 90 5.64776428E-04-5.47263590E-04-3.01436084E-04-1.31465253E-04-1.57229751E-06
10 91 1.72152326E-07 1.40014518E-06 1.26650431E-06 1.07376163E-06-1.41678528E-07
10 92 8.03559760E-07-7.90996253E-06-1.29985220E-04-1.06234931E-04-9.97073039E-08
10 93 1.70162399E-06-4.43339462E-05-8.60440715E-06 1.71438406E-07-1.04103469E-06
10 94 8.28006135E-08-2.86995072E-07 9.58580337E-07 1.49798783E-05-1.70719173E-06
10 95 2.20419230E-06-3.34393475E-06-1.38134247E-04 5.54673722E-06-6.47571663E-06
10 96 2.11963520E-05-1.73612788E-03 2.13818956E-04-1.94943898E-04-5.39738312E-04
10 97-1.20642900E-06 1.23925138E-07 1.08250386E-06 5.00518202E-07-1.25088184E-06
10 98-1.19164260E-06-2.41373460E-06 2.08114658E-05 1.58832903E-05-9.87919702E-05
10 99-8.84289329E-08 6.55890045E-07-9.92291514E-07 1.38442105E-06-1.36170810E-06
10100-7.76619784E-06 7.53730862E-06-8.28446864E-06 7.14518115E-06 1.34161372E-04
10101-4.29700891E-05 3.16331878E-05-3.02514392E-05 1.74015424E-03 1.06840324E-05
10102-5.09254014E-04 1.64300885E-04 1.46283854E-06 3.58611973E-07-1.82145052E-06
10103-5.42713669E-07 2.20779472E-07 1.18122775E-06-4.19634125E-07 7.24862091E-06
10104-2.78400592E-04 2.40063128E-04 1.66622411E-06-1.49852504E-05-2.25781910E-05
10105 7.84993528E-05-5.47561797E-08 4.31129111E-07-1.13629976E-06 2.67387260E-07
10106 6.38556406E-07-4.11298485E-06 7.10720868E-06 1.01123297E-07-4.48640196E-06
10107 2.80003661E-05-8.72679516E-05 1.03205852E-05 9.72733116E-05 2.99565802E-03
10108-1.10667256E-03-5.18390045E-04-1.64399800E-04 4.91067553E-07-7.66399781E-07
10109 2.75332228E-07 2.68983057E-06-3.24955931E-07 1.59678527E-07 2.15134803E-06
10110-2.42708468E-05-1.40686023E-05 3.53562693E-05 1.13863065E-08-7.55990946E-08
10111 4.73384059E-07 1.19299500E-07 1.41461235E-08-1.78756299E-06-2.99880700E-06
10112-9.40458592E-07 1.42413590E-06 4.05107642E-05-1.61281025E-05 6.87303352E-05
10113-3.25055166E-05 6.28498031E-04-7.99231723E-04-3.35111797E-04-2.72428341E-04
10114 3.40807804E-07-4.43609501E-07 1.02801698E-07-1.16279656E-06 1.43643813E-06
10115-4.87574048E-07-9.97300913E-09 7.71531894E-08-3.55298019E-07 6.19375611E-07
10116-2.31868531E-07 5.79523085E-08 1.98558128E-06-2.61437168E-06 8.51746329E-07
10117-2.56228022E-05 1.15845220E-05 6.26631854E-06 1.11217501E-05 1.23125085E-03
10118-3.04732843E-04-5.40464843E-05 2.10421654E-06-1.52513487E-07 1.26621025E-06
10119-1.11369676E-06 4.81706470E-07-1.11705462E-06-1.86702579E-07-6.26917544E-07
10120 3.01628211E-06-3.14923685E-05-1.58051660E-05 8.00311134E-08 1.39339236E-07
10121 8.52803737E-06 7.80888192E-05-4.23131499E-07 4.47081999E-06-4.08659633E-05
10122 2.46265792E-06-1.00612283E-08 2.84123899E-08-3.57981341E-07-2.88753345E-07
10123 4.25771400E-07-9.96682164E-07 1.46332766E-06 1.35881690E-06-2.16768948E-06
10124 2.94492287E-05-8.85218460E-06 1.39788772E-05 1.97914060E-05-1.58513417E-04
10125 1.00361309E-05 3.79661051E-06 4.15986967E-05-4.48646569E-07 8.39479174E-07
10126-3.90832605E-07 4.51611029E-07-1.70570007E-07 3.92179267E-07-1.50113577E-08
10127-1.53759591E-06-4.45328583E-05 8.57714653E-05 4.36657681E-07-6.13703351E-06
10128-3.13868319E-05-2.32279675E-05-3.65748358E-08 1.11862901E-06 5.77409294E-07
10129 2.92528759E-06-1.64383311E-07 1.13218690E-06-2.78661058E-07-1.07047728E-07
10130-8.07702810E-07-1.18398476E-05 4.08151601E-06-1.65479959E-06 3.74434928E-06
10131 4.32945601E-05-7.38454462E-05-4.85653853E-06-9.38216809E-05 7.99243624E-03
10132-2.06456262E-04 1.81060543E-03 2.05828530E-03 1.18089306E-06 5.68904317E-07
10133-1.74979738E-06-1.48607824E-06-1.26894329E-06-1.94337123E-06 4.08327344E-08
10134-4.04845621E-07 8.07841300E-07-1.29907158E-06 1.01624310E-06 1.64256872E-06
10135-3.80754297E-06 6.85728954E-06-6.56492122E-06 9.87601246E-05 4.10194028E-05
10136 1.29321491E-05 1.69267487E-06-1.00330860E-03 1.43030758E-05-1.58099603E-04
10137 2.65702077E-04-3.53114384E-07 2.26571155E-06-1.91259717E-06 6.43507704E-07
10138-5.58346501E-07-2.69591720E-07-9.05261538E-07 5.74861497E-06 2.10836945E-05
10139-9.02731140E-06-1.23925305E-06 2.63992331E-06 1.89759985E-05-1.29065454E-04
10140 1.54370854E-06-9.88260712E-06 5.30369837E-05-5.89760878E-05 2.65401416E-07
10141 1.59597129E-07 1.28204414E-06-1.55303086E-06 1.49444448E-06-1.02191171E-07
10142-4.34257506E-06 5.69354101E-06-7.93578731E-06 3.35482472E-05 3.03334776E-05
10143-3.07833757E-05 3.07262780E-05 1.65875421E-04 2.94417866E-04-1.54267476E-04
10144 2.13103680E-04 5.08044360E-07 7.06791487E-07-1.21483585E-06 5.25874088E-07
10145-1.63250724E-06 1.00763465E-06-7.95450922E-07 1.73435787E-05-6.16507804E-04
10146-1.99785602E-03-4.53868489E-10-1.80112932E-08 8.90194634E-08 8.89842270E-08
10147 8.33949422E-08 5.39795675E-07-4.66572553E-07-1.72739666E-07-3.10914754E-07
10148-3.05261679E-06 3.60475519E-06-6.57197752E-07 3.53552800E-06-1.69806908E-04
10149 2.68950018E-05 6.70822378E-06 4.87968600E-05 1.90179628E-07-2.65110872E-07
10150 7.49312436E-08-4.74999916E-07-9.50749972E-08 3.95951642E-08-8.01578843E-06
10151-6.49164811E-06-4.66927931E-07-3.98755070E-07 7.35215758E-07-2.93207552E-06
10152 1.95342229E-06 1.99219439E-06-3.20505466E-06 2.95541148E-05-2.02944755E-06
10153-1.74764684E-05 2.37486536E-05-3.82407900E-04 1.88199510E-04-1.68239027E-04
10154-1.31644435E-04-1.77847656E-07 4.78268119E-07-3.00420463E-07 2.92617869E-07
10155-2.24658942E-07 4.73841064E-07-2.52277335E-09 1.57261635E-07-1.72756038E-07
10156 4.29586413E-07-9.05808161E-08-1.60963670E-06 6.45107810E-07-1.61547345E-06
10157 2.48150257E-07 1.21088002E-05 3.17545457E-06 5.10030530E-06 3.47718443E-06
10158 1.20151120E-04-2.67062805E-05-1.56964870E-05 5.86628882E-05-1.82894754E-07
10159 3.76516681E-07-1.93621926E-07-6.67126330E-08 8.58265175E-08 6.22541669E-07
10160 2.36394189E-09-3.28362738E-08-2.38672181E-08 2.24108070E-07 3.09539923E-10
10161 4.77214962E-07 1.34515455E-07-9.94827498E-07-2.66996233E-08-1.59167794E-05
10162-2.18276216E-06-3.54985846E-06 5.52331601E-07 8.83254183E-05-2.57415928E-05
10163 3.42622596E-05 3.24489234E-05 6.95186563E-08 6.66354430E-08-1.36154099E-07
10164-1.54664814E-07 2.26992945E-08-2.85661156E-08
11  1-3.69625329E-05-3.04455004E-05-1.94068861E-08-1.28037753E-06-1.09978316E-06
11  2 5.34441081E-06-1.65709494E-06 5.44918680E-06 6.85045889E-06-7.10566673E-05
11  3 6.26023551E-06-5.63966301E-06-7.99036586E-05 4.54960956E-03-1.78143863E-03
11  4-2.50479386E-03-1.98212508E-03 1.80992724E-06 3.88384074E-07-2.19831132E-06
11  5 2.06646122E-06 9.35302098E-08-3.38664988E-06-3.71535833E-06-6.28129013E-06
11  6-8.18356740E-07-2.48680904E-07-6.66191865E-07 4.94958189E-05 8.71908887E-06
11  7 1.66575553E-06 5.69151238E-06-4.44558961E-04-2.46893908E-04 2.22062438E-05
11  8-1.45536302E-04-2.90025493E-03-1.51066522E-03-5.83438179E-04-7.03558324E-04
11  9-8.35698267E-06 4.38018703E-06 3.97679564E-06-2.38568701E-06-4.43480999E-06
11 10 5.35648262E-07-6.32802667E-07 3.01404070E-05-3.34580731E-04-6.76340841E-05
11 11 9.85263654E-07 3.34840417E-06-2.49978036E-04 1.44330374E-04-2.17519632E-07
11 12 3.11721681E-07-1.80676873E-06-1.38766321E-07 4.46074197E-07-1.46222306E-05
11 13 5.78620805E-06 6.98624995E-07-4.13721415E-06 1.03905097E-04 8.69821320E-05
11 14-9.21580552E-05 1.13179875E-04-2.48213498E-03-2.73396652E-04-8.85657224E-04
11 15 2.52183380E-05 4.57071576E-06-2.18891937E-06-2.38179639E-06-1.63492364E-06
11 16-1.09443948E-06-2.82703078E-06-4.96781986E-07 1.65378443E-05 9.68079906E-05
11 17-1.01801183E-04 3.46510089E-07-1.23816422E-06-2.82329784E-06-2.14661371E-07
11 18 1.28928746E-06 2.08647053E-05 1.47177828E-05 1.27463258E-06-4.22109550E-06
11 19-1.83067412E-04-8.78558187E-05-1.71794576E-04 2.46767435E-05-3.50194105E-04
11 20-2.02716002E-05-2.06015733E-04 7.77028806E-05 2.08539302E-06-2.84234637E-06
11 21 7.56953348E-07 2.35422688E-06-5.27723018E-07 2.65671066E-08 4.02637939E-07
11 22 8.48993751E-06-6.21778310E-05 2.49428241E-04 3.92313921E-06-3.16101983E-05
11 23 7.43381617E-06-2.26983716E-04-2.23020986E-07 2.65481321E-08-9.92254401E-07
11 24 8.79812352E-07 1.72271871E-07-3.65642601E-06 3.73809210E-06-4.63513820E-06
11 25-1.28431758E-06 6.11928982E-05-3.99252843E-05-2.15312751E-05-1.58292155E-05
11 26-6.95139783E-03-1.98127562E-03-1.08494378E-03 5.66970881E-04 1.48149243E-06
11 27-3.18732813E-06 1.70583570E-06-1.50276808E-06 6.03812598E-07 2.28348730E-06
11 28 1.91784323E-07-5.28452101E-06 7.38227633E-05-2.16337497E-04-2.20508905E-08
11 29 2.41167013E-07 1.13975044E-06-1.38934671E-07-9.33907357E-07-1.51807626E-06
11 30-6.54204357E-06 1.10799493E-06 6.05851992E-06-4.74366800E-05-5.72528520E-05
11 31 5.36548337E-05 1.46031876E-05 3.24096952E-03 5.07104368E-04 1.03300388E-03
11 32-2.06263731E-04-2.42487875E-06 1.68603435E-06 7.38844399E-07-1.25949912E-06
11 33 9.54680121E-07 6.81724722E-07 1.17293026E-08-7.84607442E-08-7.67393353E-07
11 34 1.05890281E-07-7.22137140E-07 3.13325958E-07 3.71018062E-06-8.11440264E-07
11 35 3.11988720E-06-3.76393146E-06-7.56439001E-06-2.07548788E-05-1.21768453E-05
11 36-1.87510850E-04-1.35842634E-04 5.41366743E-05-1.13777603E-04 6.33812091E-07
11 37-8.00960840E-07 1.67148750E-07-1.36256417E-06-2.65172141E-07 7.14503590E-07
11 38 9.44799030E-07-6.61870009E-06 3.45081286E-05 5.66180172E-05-4.07057646E-07
11 39 2.97083295E-06-5.27834902E-05-9.03312770E-05 9.73716078E-07-6.37177370E-06
11 40 3.86805548E-05 8.07801581E-05 1.98533559E-07-1.06820484E-06-1.36678372E-07
11 41 9.99146533E-08-2.15770111E-07 1.62632147E-05 2.28920767E-06-1.93273621E-06
11 42 7.60928159E-10-1.14447346E-04-2.84917564E-05 6.41305310E-05 2.42065062E-05
11 43-1.25674424E-03-4.53805804E-05 3.16297668E-04 2.33223265E-05-4.04747857E-07
11 44-5.49148309E-07 9.53896166E-07 1.45073609E-06 6.26067285E-07-2.01417100E-06
11 45 5.65039179E-07-1.98257486E-06-8.61041969E-05-2.24173590E-04-7.14179670E-07
11 46 7.06956441E-06-5.66311909E-05 4.97609136E-05-1.11081382E-06 1.14676481E-05
11 47-9.45478962E-05-2.71507996E-05-1.40531234E-03-1.16028799E-03 2.67502317E-06
11 48-3.35234147E-06-3.97246734E-06-5.76533581E-05-2.94796714E-05 1.13065000E-06
11 49 1.83829418E-05 3.19565673E-04 2.90057007E-04 3.05396469E-05-3.06927776E-04
11 50 1.00170247E-02 8.46045377E-05-4.88341517E-05-2.88054236E-03 9.06833787E-06
11 51-4.93857527E-06-4.12976260E-06-2.50796263E-06 2.57774557E-06 5.06714662E-06
11 52-3.11067986E-07 4.27193000E-07 9.93661330E-07-4.69158111E-08 6.42689873E-07
11 53-9.47981666E-06-5.48424054E-06 6.62472448E-07-1.91408950E-06 7.56567142E-05
11 54 4.46024707E-05-4.34293161E-05-9.59486575E-06 3.32426192E-03 1.00662106E-04
11 55-2.86139693E-04-6.54375281E-04-6.12215195E-07 4.63088942E-07 1.49126253E-07
11 56 1.70541899E-06-2.21542035E-06 1.74793355E-06 8.08471144E-07-1.41843196E-05
11 57 4.63243691E-05 2.22950478E-05 1.74780280E-06-1.60885910E-05 1.28861425E-05
11 58 1.99274219E-05 8.40750976E-08 1.85471490E-06 1.56877724E-05 6.87730497E-05
11 59 1.71617666E-07 1.28097778E-06 1.60172625E-07-2.08486069E-07 2.11290236E-07
11 60-1.39778267E-05-2.38807217E-06 1.62832297E-06-6.72481819E-07 7.85723897E-05
11 61 3.02450626E-05 1.07984908E-05-3.23252327E-06-1.14222933E-04-1.30771085E-08
11 62 3.71651018E-06 1.60724411E-04 4.00562665E-07-9.81906950E-08-3.02371970E-07
11 63-4.80225448E-07-4.75484721E-08-2.06701177E-07 3.92859360E-06-6.39085129E-05
11 64-1.26559343E-03-5.61944949E-03 1.29846121E-07-3.18160790E-07-1.94624749E-07
11 65 1.42505850E-07-1.25138112E-07 8.14098038E-06 1.56124171E-06 1.33854421E-06
11 66 1.87534180E-07-7.37060316E-05-2.07862602E-05 1.22224405E-05 2.22635492E-05
11 67-3.54486882E-04 1.73789929E-04 4.53979389E-06 2.59632062E-05 3.09452449E-07
11 68-4.19150530E-07 1.09698081E-07-2.13620762E-06 4.54147939E-07-1.31609184E-06
11 69-8.86339269E-08 1.27267266E-06 4.34285253E-07 2.96038805E-06 6.22601878E-07
11 70-2.35957207E-05-5.59940708E-06-1.17006270E-05-5.67839549E-06 2.66894628E-04
11 71 5.59306814E-05 3.76816036E-05 4.86067441E-05-1.32730813E-03-1.15501435E-04
11 72 4.16484144E-04 3.92589143E-04 1.75146442E-06 5.09983485E-06-6.85129927E-06
11 73-1.85753478E-06-1.18848166E-06-9.60294492E-08 3.91764758E-07 6.63762146E-07
11 74-3.01428671E-06 3.26361576E-06-4.00093395E-06-4.20033282E-06 1.03083347E-05
11 75-7.15252621E-06 1.36627400E-05 1.06235865E-04-3.88317480E-05-7.47069231E-06
11 76-6.51354338E-05-1.96797166E-04 4.72622439E-05 3.54232438E-04-1.45620520E-04
11 77 1.37747835E-06-7.09093151E-07-6.68385202E-07 5.33680543E-06-2.77207902E-07
11 78 5.78342802E-07-5.93340206E-09-4.34391863E-07 2.50276225E-07-4.72971757E-07
11 79 2.30323890E-07 6.57543146E-06-2.70508813E-07 1.98772891E-06 3.79323173E-07
11 80-8.55484099E-05 4.24616323E-06 4.33998467E-05 9.50162630E-06-4.51496091E-05
11 81 1.19388206E-05-4.15224178E-05-8.73240278E-05 1.29059343E-06-1.45729946E-06
11 82 1.66706025E-07-3.18989390E-07 3.79348933E-07 3.83909593E-07 1.58349365E-02
11 83 1.30571618E-02-3.91613477E-05-1.26141935E-05-8.72260823E-05 3.02051381E-04
11 84-5.45632117E-05-2.35324180E-04-2.87047288E-04 1.05424647E-03-1.11548424E-04
11 85-1.79937783E-04-2.66548287E-04 1.94134230E-02 3.92763445E-03 2.45500061E-03
11 86-6.12886208E-03-9.32089264E-05 2.01929054E-05 7.30160211E-05 3.44089617E-05
11 87 2.36027047E-05 1.18085360E-04 2.01637168E-03 1.61535519E-03-6.83500723E-05
11 88 9.54940516E-06 6.74090684E-05 2.27351267E-04-2.83604054E-04-1.38366800E-05
11 89 2.33927627E-04 1.04580645E-03-3.71606625E-04-8.91608087E-05 2.63237743E-04
11 90-2.03246203E-03-1.29907166E-04 9.97706778E-05-6.35868954E-04 2.47828088E-05
11 91-5.56490685E-05 3.08662596E-05 1.34334471E-05-1.28984261E-04-2.22796315E-05
11 92 3.13110910E-06-4.78417153E-05-2.63105907E-04-7.01738164E-04 8.86266632E-06
11 93-1.09036567E-04-3.73704727E-04-4.21855444E-05-2.13329981E-05-1.35383987E-05
11 94 1.30206048E-06 3.86896313E-06 4.08507922E-06-5.78867045E-05 3.16862828E-05
11 95-1.10694598E-05-3.51021970E-05-2.27841702E-05-7.45108228E-05 3.72122096E-05
11 96 3.37665491E-04 1.23753612E-02-1.57532851E-03 3.02195575E-04 2.60924186E-03
11 97 8.10795495E-06-6.02942974E-06-2.07852522E-06 1.68082927E-05 2.51735290E-06
11 98 4.88915220E-06-1.10105620E-05 9.42687074E-05 7.90893080E-05 7.77824595E-04
11 99-1.62412948E-05-7.82489284E-06 1.10439229E-06-9.46172523E-07-3.13937820E-07
11100-6.15006350E-05 1.06723717E-07 3.69138856E-05-2.88925884E-06-2.28623774E-04
11101 6.56418711E-05 3.04798885E-05-3.86096524E-05-1.18958159E-02 5.72675015E-04
11102 3.27083702E-03-1.13615637E-03-2.67488961E-06 7.04324295E-06-4.36835334E-06
11103-7.93346521E-07 3.21325882E-06-5.83505536E-06 9.35485409E-06-9.26732395E-05
11104 8.70341379E-05-4.15127064E-04-1.74186896E-07-2.76477306E-05 1.83332092E-04
11105-1.07086974E-03 2.98106251E-05 2.40670871E-05 3.05689550E-06 9.67683105E-07
11106-5.59441053E-06-4.48460509E-06-1.09596623E-05 3.41728400E-06 4.96148611E-05
11107-4.26846649E-04 2.81356474E-04 3.39944627E-05-2.83132265E-04-4.41155034E-03
11108 3.26547232E-03 1.63498000E-03-1.15203825E-03 1.18078420E-05-5.50699765E-06
11109-6.30084437E-06 1.49106517E-05 2.15280118E-07 4.54975514E-06-8.48225417E-06
11110 8.59449664E-05 1.25585934E-05 1.68965530E-04-1.28339289E-05-1.26339733E-05
11111-7.09613196E-07 1.33694061E-07-2.12730238E-06 3.34949456E-05 4.74342482E-06
11112-4.58664624E-06 9.12312612E-06-3.73219467E-04 3.51562709E-04-2.58201599E-04
11113 2.27051005E-04-6.12637989E-03 4.78624649E-03 1.21516435E-03 1.98744737E-03
11114-1.35733099E-05 6.40265789E-06 7.17065197E-06-3.07531107E-06-1.33413682E-05
11115 3.80230796E-07 5.21747067E-07 1.25498288E-06 1.31189553E-07-3.29411292E-06
11116 3.58468556E-07-1.42580394E-05 1.79980061E-08 1.50246036E-05-7.65828582E-07
11117-2.53866505E-06-3.14696153E-05 4.35430426E-06-3.20303578E-05-5.09900403E-03
11118 1.07022240E-03 1.79090174E-04 2.38610915E-05 5.51331949E-06-4.62607534E-06
11119-8.87244148E-07-3.96964195E-07 5.12781158E-06-5.52089619E-07 2.75338971E-06
11120-2.24678860E-05 1.36595526E-04 4.00503823E-04 1.96640863E-06-1.04456495E-05
11121-1.55884621E-05-3.78473605E-04 3.71213542E-06-2.34227913E-05 1.18977662E-04
11122-7.01432535E-05-1.27449823E-06-7.14336098E-06 8.81435292E-07-2.25030208E-06
11123-1.89908644E-06 7.29997203E-05-8.80939630E-06 2.06149143E-05 3.95192040E-06
11124-3.49562874E-04 1.13056418E-04-2.49921064E-04 2.93172796E-06 4.65522872E-04
11125-3.80969672E-04-3.21572091E-04-3.57609268E-04-4.15151552E-06-1.76444899E-06
11126 5.91596451E-06 1.23031250E-06-6.68329175E-06 3.30148146E-06-5.73403298E-06
11127 6.11654019E-05-4.20547671E-04-1.06643261E-03-3.77322514E-06 4.48418366E-05
11128 9.51675640E-05 3.10157784E-04-2.00614028E-06 2.03674401E-05-3.67179761E-05
11129 1.34897711E-04 5.63280549E-01 4.66351315E-01-2.22056546E-04-1.42224665E-03
11130 4.73880125E-04 4.44482223E-03 7.47003024E-05 1.13918171E-03-4.04028874E-04
11131-4.81456116E-03-4.61879565E-04-1.10243991E-03 1.66387937E-04-1.20909016E-02
11132 5.59516277E-03-1.96466894E-03 2.48381638E-04 1.99619587E-04-2.66520917E-04
11133 6.69013305E-05-2.17534183E-04 1.22728200E-04 3.79597623E-05 1.84949800E-05
11134 8.07640225E-06 3.44775658E-07 5.78668253E-07-5.26364267E-06 8.58317846E-05
11135 2.97887985E-06 6.99902452E-06 1.47453402E-05-7.74045462E-04-5.25216020E-05
11136-1.10023652E-04 2.79805140E-04 4.32850650E-03 1.60106998E-04 9.14690642E-04
11137-7.69011373E-04-4.96959427E-06 1.70461099E-05-1.20765156E-05 5.22867993E-06
11138 6.88308220E-06-1.61256225E-06-2.01340675E-06 4.13072110E-05 7.93795919E-05
11139 4.43952528E-04-5.21740526E-06 6.34891548E-05-3.08645251E-04-3.79139324E-05
11140 7.01252851E-07 3.36827225E-05-3.57637303E-04 2.34689612E-04-3.66961996E-07
11141-2.76589755E-06-6.93617638E-06 2.40194263E-06-4.29870849E-06 1.67468118E-05
11142 1.64074276E-05-2.36931851E-05-1.50462424E-05-1.61231022E-04-4.47915436E-05
11143 6.77256591E-05 2.17331466E-05-1.20062903E-03-4.10837272E-04-2.32456942E-04
11144 1.30548589E-04-4.64543414E-07 5.29629648E-06-4.83175306E-06-1.52801688E-05
11145-3.66030446E-06 8.60126704E-06 3.29380273E-04 1.88527614E-05 2.91035270E-03
11146 8.58301715E-03-6.25623487E-05-1.08791990E-04 1.19664126E-05 7.28317910E-05
11147-2.85771307E-05 1.67588771E-04 1.11872856E-04 4.98669263E-04-1.41332648E-04
11148 8.01800748E-04 1.64032046E-04 4.07076538E-04-1.32954030E-04-7.68492490E-04
11149-6.37777767E-04-3.13331383E-04-1.13168094E-05-1.09441894E-04 2.09235742E-04
11150-9.97938484E-05 1.03649678E-04-2.56799487E-05-1.11682368E-04 3.56028716E-06
11151 6.26517341E-06-5.30931756E-06 2.94872134E-06-7.71226940E-06-6.47896142E-06
11152-2.09887566E-05-4.11454231E-05 2.27211048E-06-2.82287455E-04 4.41161103E-05
11153-7.00568416E-05 8.07781712E-05 1.05132071E-03-2.90067393E-05 4.81439414E-04
11154 2.34532980E-04 6.31369721E-06-1.56860107E-05 9.37231353E-06-9.78516237E-06
11155 8.13619039E-06 3.56658253E-07 1.10763986E-06 2.75910025E-06-2.86108963E-07
11156-1.95199928E-06 2.79094018E-07-1.61034448E-05-4.28288904E-06-5.00379443E-06
11157-6.10737549E-06 1.00326468E-04 9.59349264E-06-6.80095391E-05 6.02491523E-05
11158 4.99442561E-05 1.82961837E-04-4.27202186E-05-1.03282197E-04 2.75790902E-06
11159-7.38680942E-06 4.62890040E-06-5.56768849E-06 2.97676813E-06-4.57969861E-06
11160-6.76806334E-07-8.02000808E-07 4.24610149E-06 3.15195414E-06 2.55882376E-06
11161-1.88059753E-06-1.49181435E-06-8.45070511E-07-2.94044248E-06-4.82691478E-06
11162 1.45103880E-05 3.46719151E-05-3.50672784E-06-2.07490325E-05-3.37568405E-08
11163-6.40250898E-05-9.55115334E-05-9.47385068E-07 2.90140474E-06-1.95401968E-06
11164 2.71479878E-06 6.13017952E-07-2.52899582E-06
12  1-1.65752546E-02-1.36699569E-02-3.96911427E-05-8.60131859E-06 8.71569845E-05
12  2-3.05594734E-04-5.38220741E-05-2.31163872E-04 2.89874367E-04-1.01759386E-03
12  3-9.17577288E-05-1.14860201E-04 3.85004568E-04-1.87499612E-02 4.16238563E-03
12  4 4.19792049E-03 7.42478175E-03 9.40563744E-05-1.40579699E-05-7.99984044E-05
12  5-2.80058857E-05 2.37623408E-05 1.20244569E-04-1.99446496E-03-1.59677769E-03
12  6-6.51147476E-05 2.47301522E-06-6.84266473E-05-2.29703327E-04-2.78039263E-04
12  7-3.74328855E-05-2.47373667E-04-1.03422383E-03-3.58131771E-04-1.25849441E-04
12  8-2.41522247E-04 1.22805759E-03-2.70424074E-05 2.13216919E-04 4.53074251E-04
12  9-1.60371722E-05 5.27946268E-05-3.67574546E-05-2.07328378E-05-1.27486304E-04
12 10-3.27362029E-05-4.08548391E-06 5.12288746E-05 3.43937267E-04 6.85332129E-04
12 11-8.78240481E-06 1.06357803E-04 3.90902124E-04 8.35271227E-05 2.12360803E-05
12 12 1.36621371E-05 1.72335884E-06 3.65186199E-06-4.27052627E-06 5.73628137E-05
12 13 2.85933663E-05-6.87392868E-06 3.59730430E-05-2.43374337E-06-8.57602362E-05
12 14 2.98259392E-05-3.50526371E-04-1.13489051E-02-1.43376448E-03 2.31680776E-04
12 15-2.52838530E-03-6.84846835E-06 4.75247900E-06 2.09598934E-06-1.65961034E-05
12 16 2.34994227E-06 5.37615449E-06 1.07060368E-05-9.43226032E-05-9.97318957E-05
12 17-7.69302741E-04 1.49560841E-05 8.01551743E-06 1.08585832E-06-1.16436973E-06
12 18-2.54205722E-08 4.47665246E-05-3.21073721E-06 3.51515417E-05 2.33935964E-06
12 19 3.03641909E-04 1.01487228E-04 9.17636486E-05 4.31639376E-05 1.18172337E-02
12 20 4.57598137E-04 3.34516897E-03 1.05259110E-03 2.81087440E-06-6.41506379E-06
12 21 3.60418938E-06 2.49702795E-06 3.85893626E-06-4.28266232E-06-1.03631688E-05
12 22 8.69790638E-05-6.35374010E-05 4.75229352E-04-9.90541578E-07 3.51103466E-05
12 23-1.51963073E-04 1.06767629E-03-2.95212464E-05-2.43585553E-05 1.70695529E-06
12 24 9.54292461E-07 5.48661988E-06 1.01611739E-05-1.96334568E-06 4.71740455E-06
12 25-4.79489153E-05 4.25419068E-04 2.54541157E-04 5.48948761E-05 2.70965980E-04
12 26 5.45328104E-03 3.48216585E-03 1.83554708E-03 1.14512865E-03-9.84439799E-06
12 27 4.58505906E-06 5.25933894E-06-1.60551277E-05-1.12526790E-06 2.62075063E-06
12 28 7.54856604E-06-7.72802816E-05-1.37653116E-05-1.97630276E-04 1.26875824E-05
12 29 1.23502284E-05-1.03151664E-06-3.54209598E-07 2.04659896E-06-3.28420445E-05
12 30 6.83505907E-06-2.19528084E-06-9.50113447E-06 3.85491958E-04 3.63375273E-04
12 31-2.41230419E-04-1.97358796E-04 5.66424226E-03 4.84974770E-03 1.47018937E-03
12 32-1.86929745E-03 1.40860075E-05-6.30037777E-06-7.78562977E-06 4.08879522E-06
12 33-1.19998772E-05-1.84047702E-09-5.74573875E-07-1.28751829E-06 3.13288101E-07
12 34-3.31348000E-06 7.11041326E-08 1.40358516E-05-9.57235972E-07 1.50691518E-05
12 35-9.48591841E-07 7.63955759E-07-3.14915969E-05 9.65053912E-07 3.20554911E-05
12 36 5.36333886E-03 1.13042582E-03 2.43087282E-04-2.01383720E-05-5.66548264E-06
12 37 4.53218042E-06 1.13330222E-06-3.37546314E-08 4.33469246E-06-3.93381183E-07
12 38-2.80952259E-06 2.22338554E-05-1.32852753E-04-3.77927948E-04-1.75373652E-06
12 39 1.02074366E-05 2.25925383E-05 3.96720277E-04-3.78361651E-06 2.40362594E-05
12 40-1.23106012E-04 6.17425365E-05 1.38876895E-06 6.85534769E-06 7.80489221E-07
12 41-2.02774541E-06 2.00755751E-06-6.89409746E-05-8.16305654E-06 1.92214764E-05
12 42-5.31537319E-06 3.35342889E-04 1.12558834E-04-2.30275889E-04 6.45947723E-06
12 43-3.95211737E-04-3.47739806E-04-3.41978580E-04 3.60788563E-04 4.19979191E-06
12 44 1.60046917E-06-5.80026107E-06-1.27960671E-06-5.73106475E-06 2.38447214E-06
12 45 5.25380632E-06-5.69706247E-05 3.79061817E-04 1.06618463E-03 3.00986643E-06
12 46-3.90459668E-05-1.11428039E-04-3.00926677E-04 2.26962692E-06-2.28343210E-05
12 47 3.28580663E-05-1.30305359E-04-5.63260983E-01-4.66334472E-01-1.12537016E-04
12 48-1.44202893E-03-4.16380846E-04-4.44621492E-03-2.34660756E-05 1.15132151E-03
12 49 3.61249979E-04 4.89983226E-03-3.52900835E-04-1.20068161E-03-1.52818086E-04
12 50 1.31363678E-02 5.68349918E-03-1.68192989E-03 2.40763168E-05-2.32068481E-04
12 51 2.95888743E-04-6.38202618E-05 1.85170572E-04 1.06456922E-04 3.29007380E-05
12 52-2.22666309E-05-1.12648028E-05 2.22355871E-07 4.36332579E-07 4.86744602E-06
12 53-8.07822273E-05 2.68034834E-06 9.85495090E-06-1.16839030E-05 6.55332246E-04
12 54-4.24096354E-05-8.93559557E-05-2.28715746E-04-6.51877906E-03-2.76866852E-06
12 55 1.14725930E-03 1.13002830E-03 5.26568066E-06-1.62227978E-05 1.09571171E-05
12 56-4.32098831E-06 6.85791050E-06-2.11093404E-06 2.04010451E-06-3.51296254E-05
12 57-1.22537177E-04-3.74518076E-04 4.63307900E-06-5.80691394E-05 2.77013026E-04
12 58 4.64547664E-06 3.22760882E-07-3.76338434E-05 3.13091562E-04-2.84152423E-04
12 59 5.29324592E-07 3.22699593E-06-6.58141706E-06 2.73330261E-06 3.88595899E-06
12 60-2.01449797E-05 1.76027023E-05-2.58706311E-05 1.75744120E-05 1.72524271E-04
12 61-5.93049454E-05 7.13333500E-05-3.91215198E-05 1.35193846E-03-3.81621984E-04
12 62-2.48887071E-04-1.19796723E-04 2.06230873E-06-7.01643138E-06 4.95412265E-06
12 63 1.47187403E-05-2.78768245E-06 9.31875863E-06-3.31691517E-04-1.78649648E-05
12 64-3.01219402E-03-9.69476018E-03 6.22754230E-05 1.07931524E-04 5.30080885E-06
12 65 7.45957523E-05 2.56905836E-05-1.62329108E-04 7.38697382E-05 5.06650364E-04
12 66 1.24057783E-04-8.12593513E-04 1.15605815E-04 4.30733300E-04 1.24101283E-04
12 67 7.69602119E-04-5.67880451E-04-3.94293239E-04-7.44151271E-05 1.20647706E-04
12 68-2.26687255E-04 1.06039549E-04-7.34971125E-05-1.37623530E-05-1.01742036E-04
12 69-3.56817908E-06-5.95423936E-06-5.11463821E-06 2.30909482E-06 7.31708186E-06
12 70 2.28715031E-06-2.21725235E-05-3.95334736E-05-1.73258034E-06 3.01082898E-04
12 71 6.98377995E-05-9.32564723E-05-7.85338138E-05-1.08844477E-03-6.22230871E-06
12 72 5.17073091E-04-1.93387748E-04-8.23335303E-06 1.72531573E-05-9.01980423E-06
12 73 8.80744658E-06 6.92466440E-06 2.72409563E-07-1.10886207E-06-2.63618002E-06
12 74-5.19789812E-07-1.86026071E-06-4.81398230E-07 1.44466347E-05-2.88500132E-06
12 75-5.77178813E-06 7.14300041E-06-9.61095332E-05 1.70724911E-05-7.21450484E-05
12 76-6.58790737E-05-1.60665010E-04 1.30047280E-04-1.51095416E-05 3.75257139E-05
12 77-3.51340965E-06 8.03924371E-06-4.52583406E-06 5.85930911E-06 2.87499013E-06
12 78-4.44751227E-06 6.72196738E-07 7.30100632E-07 4.06992867E-06 3.11500563E-06
12 79-2.63409778E-06 3.01204881E-06-9.14641365E-07 4.90869392E-08 3.70152938E-06
12 80 1.83180397E-06 7.42294325E-06 3.48886062E-05-5.63560951E-07 2.16974358E-05
12 81-9.64198488E-06-7.66359301E-05 7.88919813E-05 1.50982471E-06-3.79488618E-06
12 82 2.28506147E-06-2.03856788E-06 7.41683185E-07-2.23867792E-06-4.39042836E-05
12 83-3.67740068E-05-2.25744754E-07-1.32366781E-06 1.16654698E-06 4.86750025E-06
12 84-2.26551205E-07 6.72664435E-06-3.58062919E-06-5.56531013E-05 5.41786026E-05
12 85 1.99285996E-05 7.67663809E-05-6.63145501E-03-1.39473800E-03-1.49812540E-03
12 86 1.81343483E-03-1.67587229E-06-1.41646349E-06 3.09233578E-06-1.53959664E-06
12 87-1.05749200E-06-3.62930393E-06-6.42098948E-06-1.50940880E-06-2.16459660E-07
12 88-6.30027624E-07 5.36770473E-08-5.68536746E-05 8.97823285E-06 2.76135004E-06
12 89-5.46656007E-06 5.41435873E-04-2.72290651E-04 4.65133287E-05 1.63357335E-04
12 90 4.40406063E-03-1.88019580E-03-4.62565506E-04 7.50827944E-04 9.44368249E-06
12 91-5.09019327E-06-4.35348922E-06 1.22039110E-06-4.20887509E-06 1.49916463E-06
12 92 1.03361705E-06-3.64247069E-05 3.44121768E-04-1.36744784E-04-2.62484591E-07
12 93-9.74260240E-06 2.99446093E-04-3.09154700E-05 3.76410607E-07-4.53968660E-07
12 94-1.99886223E-06-2.57721617E-07-5.15732938E-07 1.89857679E-05 6.41426403E-06
12 95 1.37509169E-06 4.91558159E-06-1.34450328E-04 1.04500346E-04-9.99453922E-05
12 96-1.23435885E-04 1.90628850E-03-2.15963760E-04-8.78218043E-04-1.30199945E-04
12 97-4.50233703E-06 1.69894265E-06 2.80339438E-06 1.92296764E-06-1.45530300E-06
12 98-2.95960091E-06 5.58444905E-07-1.86376426E-05-9.43071212E-05 1.02665396E-04
12 99-2.65182655E-07 1.27256162E-06-2.67735729E-06-4.18873416E-07-1.01398941E-06
12100-2.09685287E-05 1.39741418E-05 2.18796850E-06 2.37770360E-06 1.80738903E-04
12101-8.43858306E-05-1.82354057E-04-1.93683182E-05 6.77209406E-04-2.44548397E-05
12102-3.00216966E-04-3.18640501E-05-2.86767183E-06 3.62656864E-06-7.58896806E-07
12103-2.57497444E-06-7.15042583E-07 1.87196281E-07-1.27053776E-07-1.20485468E-05
12104 7.63630282E-05-2.54926965E-04-3.96292360E-06 3.16728303E-05 3.08249422E-06
12105 2.67431691E-04 3.43549017E-08 2.24583050E-08-5.82211624E-07 7.25589907E-07
12106-3.80573261E-07-1.82037515E-07 1.66893784E-06-3.75049951E-06 2.87671684E-06
12107-6.39983691E-05-2.20535364E-05-3.17936670E-05-9.01909261E-08 5.73453641E-03
12108-1.82347322E-03-9.04881352E-04-5.09452384E-04-8.37044740E-07 2.56965179E-06
12109-1.73260705E-06 1.09265631E-06-4.31011407E-08 2.15971054E-06-6.19825892E-07
12110 8.77292833E-06-6.37882840E-05 2.10056984E-04 1.30501468E-07-3.90289851E-07
12111 6.29078118E-07-1.05036012E-07 1.26465555E-06 4.55251489E-06-3.79612726E-06
12112 1.13982229E-06-7.86095754E-06 2.19198424E-05-6.35204672E-05 4.04589436E-05
12113-2.26607717E-05-2.63316350E-03 2.41476225E-05 8.33890784E-04 1.00873305E-04
12114 1.96727620E-06-1.74741929E-06-2.19856900E-07 1.22546959E-06 1.44997586E-06
12115 7.39189233E-07-4.39467208E-10 1.22218674E-08-5.18357862E-07 2.96533137E-07
12116 7.39820227E-07 7.34133250E-08 2.29783255E-06-1.76004000E-06-3.26888463E-06
12117 1.73112756E-05-1.04279791E-05-1.87471365E-05 9.79425834E-06 6.33499553E-04
12118-1.94420898E-04 3.29380684E-05 8.63687087E-05-4.52592578E-07 6.04975353E-07
12119-1.52382775E-07 1.48757365E-06-2.53831686E-07 7.48704940E-07-9.01000972E-07
12120 6.52120477E-06-4.27032911E-05-9.50255706E-05 6.32996476E-07-4.72458902E-06
12121 5.57447668E-05 9.96345203E-05-1.20676672E-06 7.40167187E-06-4.47780782E-05
12122-7.82425383E-05-1.58320972E-07 8.96474000E-07-7.93710781E-08 1.00617122E-07
12123 2.81116607E-07-1.39691354E-05 1.88643715E-06-1.89056487E-06-1.91258775E-07
12124 8.93888257E-05-1.82537401E-05 6.57947457E-05-2.31042441E-05 1.18962215E-03
12125 2.32582456E-05 3.06648667E-04-5.03847083E-05 2.16787230E-07 5.93744256E-07
12126-8.10531485E-07-1.51501864E-06 7.91155835E-07-2.33968167E-06-8.47222149E-07
12127 5.48335240E-06 1.17565257E-04 2.24262062E-04 4.73277049E-07-4.99926467E-06
12128 3.59367274E-05-4.66959135E-05 7.27536010E-07-7.85748168E-06 7.09274258E-05
12129-1.18661097E-05-1.40493832E-03-1.16650946E-03 2.59431703E-06 4.06476821E-06
12130 2.79009126E-06 3.41719351E-05-2.48388648E-05-6.08363914E-06-2.22084653E-05
12131-2.65562110E-04 2.11583278E-04-8.23965471E-06 4.02020094E-04-9.61717598E-03
12132-1.01947691E-03 4.94165168E-04 4.13387466E-03-1.29968260E-05 9.64307443E-06
12133 3.35375157E-06 6.17973949E-06 3.64039038E-06 4.66462449E-06 2.08889713E-07
12134-3.22025891E-07 1.18137535E-06-7.48020563E-07-3.95630801E-07 5.61517466E-06
12135-6.83715058E-06 3.74967243E-06 6.87924605E-08-1.41480953E-05 3.64877322E-05
12136-4.35573739E-05-9.41226887E-06-2.49786657E-03 4.13448075E-05-1.76832454E-04
12137 5.55997989E-04 6.67477848E-07-2.44423678E-07-4.23054169E-07-2.10012223E-06
12138-2.28949226E-06 8.49101833E-07 5.04532647E-07 1.03625126E-06-2.82875151E-05
12139-1.85355116E-05-1.77710128E-06 1.44012043E-05 1.14641194E-05-4.95776129E-05
12140 3.07530825E-07-7.43713779E-06 1.93317247E-05-4.19785846E-05-1.75039138E-07
12141-7.65608597E-07 4.76704608E-08-2.14182906E-08 9.84922073E-08 7.07706598E-06
12142-1.71156770E-06 1.50125095E-06 4.86189922E-08-3.34818016E-05 2.65083720E-05
12143 2.68716878E-06 4.16231229E-06-6.85636678E-05 1.36625356E-04-3.88693655E-05
12144-7.80109439E-05-1.18937341E-07 6.11884908E-07-4.92947567E-07 2.48743031E-07
12145 3.04213168E-07-4.03915039E-07-6.10517789E-06 5.58788292E-05 1.20355535E-03
12146 6.09775070E-03 1.49354407E-07 4.26429763E-07 3.97385200E-07-1.12084634E-06
12147 2.82829533E-07-3.38981363E-06-2.34729366E-06 3.66740706E-06 2.34390263E-07
12148 4.71797220E-05 2.81331642E-06-2.40090961E-05-1.34984045E-05-2.55904875E-04
12149 3.19314465E-04-2.92705499E-05 1.69312131E-05-1.56220789E-07-1.62280012E-06
12150 1.77902091E-06 1.85224880E-06-5.42053489E-07-5.00688340E-07 4.16961937E-08
12151-5.32859102E-07-8.71753969E-07 4.52400906E-06 2.09056296E-07 1.41309448E-05
12152 3.26810474E-08-1.90187900E-05 2.73840825E-06-2.33392927E-04 5.22186625E-05
12153 8.12360129E-05-3.59699211E-05 2.22682243E-03 9.92834802E-05 6.74345063E-04
12154-2.74227138E-04-1.52187639E-06-4.73504412E-06 6.25692052E-06 1.94860429E-06
12155-6.81650676E-07 2.14887137E-07-3.49196969E-07-4.62408257E-07-2.72908356E-06
12156 2.97980314E-06 4.27687198E-06 2.64066892E-06 9.27412575E-06-6.15277412E-06
12157-1.53320481E-05-1.17949446E-04-4.32756345E-05-6.52252196E-06 6.07804365E-05
12158-2.97615943E-05 9.41470334E-06 2.99079970E-04 9.17301696E-05-1.41336974E-06
12159 4.25332482E-07 9.88037260E-07-5.58215788E-06-1.38155939E-06 5.59571997E-08
12160 6.58584591E-09 3.99230402E-07 3.66251833E-07-4.87560251E-07-1.84065809E-07
12161-5.73683613E-06-1.11188745E-06 2.18227871E-06-2.46248039E-07 9.51379853E-05
12162 1.62695499E-05 3.90564936E-05-1.39278763E-05-3.32048950E-05-2.20068302E-05
12163-7.95375613E-05 6.94179761E-05-6.03925285E-07 1.40990810E-07 4.62934475E-07
12164 7.97195270E-07 2.97712849E-07 2.62185543E-07
13  1-5.63271920E-01-4.66330289E-01-8.72113588E-04 6.14194346E-04 1.66665394E-04
13  2-4.49326053E-03 6.21751865E-04-3.73694273E-04-1.26930423E-04 5.74726864E-03
13  3-9.88064036E-04 3.56315927E-04-7.64098429E-04 1.46644294E-03 4.99172593E-04
13  4-2.99112582E-04-4.67497663E-05 3.57362710E-05 1.11859505E-05-4.69222214E-05
13  5-1.00636884E-04 8.93726038E-07-1.09246458E-04 1.06234793E-04 9.69388722E-05
13  6 2.50283639E-06-7.22702363E-07 6.96058741E-06-1.34916178E-04 2.23096805E-05
13  7 5.09215172E-06 3.06466370E-06 1.09673870E-03-4.54749742E-05-1.25196094E-04
13  8 5.43486958E-04 3.02289963E-03 2.31751564E-04-6.97532894E-05 7.80915569E-04
13  9-3.69361507E-06 7.98105090E-07 2.89550998E-06 8.06747804E-06 7.08240621E-07
13 10-3.94821788E-06-1.12302071E-06-4.01360415E-05 2.93516675E-04 2.37834929E-04
13 11 6.04284226E-06-1.15129261E-04 2.93672718E-04 3.44374837E-05 1.76126204E-05
13 12 1.17329733E-05 1.26226315E-06 3.08687991E-06-8.02403058E-06 2.32530167E-05
13 13-1.17896485E-07-1.90920287E-05 4.96045593E-05-1.85380563E-04 1.76397320E-06
13 14-9.06916941E-05 1.26630042E-04 8.54771348E-04 3.80271902E-04-1.54350477E-04
13 15 1.41687054E-04-1.15610827E-05-9.75379501E-06 2.13148777E-05-1.13736138E-05
13 16 2.18938747E-05 2.24955425E-06-4.84428324E-06 4.44827260E-05 2.37474263E-05
13 17 6.38103326E-05 2.08013375E-05 1.02072700E-05 2.94999010E-06 2.97212230E-06
13 18 1.54912039E-06 9.37349982E-05 9.12573414E-06 2.38307985E-05 2.73815276E-05
13 19 2.86240922E-05 8.24337377E-05-4.42728708E-05-8.44718416E-05-3.02709145E-04
13 20-2.45996101E-05-1.50182525E-04 2.59707883E-04 4.16802864E-06-1.01258810E-06
13 21-3.15544054E-06-7.12130757E-06-2.67215952E-06-1.32231232E-05 7.63504217E-06
13 22-1.66148650E-05-4.41491932E-05 1.37801100E-04-2.13514304E-06 1.08224059E-05
13 23-1.09604931E-04-2.14645765E-05-2.16859827E-03-1.74975114E-03-6.96727861E-05
13 24-5.54489454E-05 7.01866479E-06-1.27356305E-04-3.47792408E-04-1.89263537E-04
13 25-9.37878892E-05-1.79643748E-03-5.37542742E-04-6.26949804E-04 2.74284383E-04
13 26 3.90620348E-03-1.14851179E-04 1.21015620E-03-2.04505786E-04-1.01316109E-04
13 27 2.06487489E-05 8.06673600E-05-1.15063174E-04-6.54582119E-06-6.28536338E-06
13 28 9.47710483E-06-6.34573163E-06-3.17144461E-04-2.58956055E-05 2.32869820E-05
13 29 1.50174369E-05-1.76417019E-06-4.85251722E-06 2.47575152E-06 2.79263838E-05
13 30 6.72767373E-05 2.70201881E-05-3.09398489E-06 6.20533776E-04-3.40498564E-04
13 31-3.17638387E-04 1.50163364E-04-2.89460753E-03 2.65212280E-04 8.15931065E-04
13 32-5.28253075E-04-1.62096902E-06 6.19050394E-06-4.56953492E-06 1.52475941E-05
13 33-1.14582146E-05-2.58355959E-06-5.38053211E-06-7.09045164E-06 3.14975063E-06
13 34 2.25860516E-06-7.91885925E-07 5.17609637E-05-2.03874012E-05-1.21756243E-05
13 35 4.68460277E-06-6.50628850E-04-2.96834903E-04-9.54378414E-05 1.70737281E-05
13 36 1.52369788E-03 3.61929517E-04 1.80040833E-04-3.65811279E-05-1.14199288E-05
13 37 4.90712522E-06 6.51280362E-06-7.80052042E-06 2.23406419E-06-2.61058514E-06
13 38-4.99607210E-06 5.74486622E-05-2.37962809E-05 7.83230624E-05-1.70574524E-06
13 39 3.37034154E-05-6.60029497E-05 4.15241256E-05-6.67147161E-06 7.12566295E-05
13 40-7.89829283E-05 2.82498828E-05 8.72384836E-06 4.68344555E-06-9.75013605E-06
13 41 1.56751022E-06 2.17411627E-07 1.53766260E-05 4.31917901E-05-1.29913288E-05
13 42-3.21793376E-06 3.76887260E-05-3.06106774E-05-1.31865705E-05-4.17008502E-05
13 43 7.50620935E-05 5.25765532E-06-2.22713602E-05 1.44105096E-04 4.72744413E-06
13 44-1.22903638E-05 7.56291965E-06-1.73186517E-05 9.08175303E-07 2.75737602E-06
13 45-9.13179741E-06 8.33342365E-05 2.14107450E-04 3.24575233E-04-7.12601470E-06
13 46 2.56953475E-05-3.98547106E-05-2.32697062E-04 9.55126828E-07-6.08181126E-06
13 47-6.35870556E-05-4.75665907E-05 1.66568685E-02 1.38450634E-02 1.90174786E-05
13 48 6.62681186E-05-5.83516564E-05 4.57663616E-05 9.08879516E-05 1.68759271E-04
13 49-3.82155950E-04-2.48661509E-03 3.57074825E-04 3.93612629E-04-7.90960761E-04
13 50-6.61959160E-03 3.38242525E-03 8.22167636E-04-1.07571998E-03 1.00471352E-04
13 51 1.87986762E-05-1.19270028E-04-2.66671004E-05 3.26191600E-05 1.44040927E-04
13 52-1.90868875E-03-1.52779449E-03 4.54377837E-06 5.83233154E-05 8.89113888E-05
13 53-2.07845103E-04 1.60172859E-05 1.87540239E-04 2.64233796E-04-1.08366393E-03
13 54 1.92624715E-04 1.17152176E-04 4.66950214E-04-1.20882724E-03-3.31274606E-05
13 55 1.40956065E-04 8.01448545E-05 5.11408255E-05 8.81973170E-06-5.99605572E-05
13 56 4.31096957E-06-1.35337018E-05-9.07872363E-05-5.79004429E-06 7.90349317E-05
13 57 8.05503790E-06 2.61589083E-04 3.54449535E-06 1.85893799E-05 8.16681358E-05
13 58 3.47759521E-05-2.13334436E-06 9.28628085E-05 4.56980902E-04 5.90680860E-05
13 59 8.17533618E-05 1.38820540E-04 9.62901415E-05-1.04391623E-04 1.92188918E-05
13 60-2.57617879E-04 3.72613967E-04-3.99465382E-04 4.76404918E-05-8.43543512E-04
13 61 2.49668918E-04-2.43921129E-04 1.53676468E-04-3.02927908E-06-7.93381123E-05
13 62 9.09594433E-05-1.31286106E-04-4.05343701E-05-6.75021214E-05 1.08036491E-04
13 63 1.92478843E-04-3.50978505E-05 4.15328204E-05-1.41324977E-06 1.36253299E-04
13 64 2.13506066E-04-2.74167604E-03-4.13784906E-06-4.82147371E-06 8.69575880E-07
13 65-1.11324451E-05 5.23823640E-07-6.89295249E-06-3.77710604E-07-3.20465017E-06
13 66 7.40897399E-06 2.41943355E-04-2.69333242E-05-1.54100119E-04 1.78334237E-06
13 67 5.16871478E-04-3.65570212E-04-8.69036099E-05 3.30095046E-04 2.19775321E-06
13 68 2.85962403E-06-5.05737724E-06-7.55162288E-07 7.63083827E-07-1.69487023E-06
13 69 8.95347774E-07 1.86228163E-06 2.80266255E-06-7.77396538E-07-1.30116035E-06
13 70-6.54351247E-06 5.02850474E-07 8.86526636E-06 1.12325510E-06 7.67847888E-05
13 71 3.96117281E-05-3.07116549E-05-6.27045073E-05 8.39416956E-04-3.54948468E-04
13 72-2.48607408E-04 3.16916240E-04 6.72280960E-07-1.83871636E-06 1.16643540E-06
13 73-6.35158041E-06-2.98934043E-06 2.63931820E-06 1.41480979E-07 4.75230301E-07
13 74-1.76192671E-07-2.89037258E-07-8.85292985E-07-2.08772671E-06 1.61425518E-07
13 75 5.21355748E-06 3.91874933E-06-8.34428746E-06 1.06719968E-05-3.64045678E-05
13 76-4.06156822E-05-4.32348240E-04 7.64748447E-05 2.19857844E-04-1.07622140E-04
13 77 7.39777411E-07 3.00412553E-08-7.69818666E-07 3.45072125E-07 1.43922649E-06
13 78-8.60424598E-07 6.48114914E-09 1.09313959E-06-1.14528152E-06 7.60803492E-07
13 79-2.86541424E-07-1.29091576E-05 1.15873462E-06-3.96691076E-06 7.04091995E-07
13 80 7.48761434E-05-1.75980931E-05-1.00856440E-06 9.97258085E-06-3.23603993E-04
13 81 9.22163950E-05 1.33585930E-04-9.49926256E-05 1.02334517E-06-8.71975222E-08
13 82-9.36147649E-07 8.74537271E-07-1.07222984E-07-2.65575922E-07 4.21102346E-08
13 83-8.09306942E-07 2.12657470E-06 8.07390926E-07 1.79421597E-07 4.09814556E-06
13 84-1.18668837E-05-3.56237941E-06-6.15876718E-07 2.10649748E-05 3.35805032E-05
13 85 1.51282328E-05-5.04939405E-06 1.14037849E-03-1.56135013E-03-8.93305810E-04
13 86-9.58934474E-04 1.09893553E-06 3.59128726E-07-1.45806426E-06 4.56152896E-07
13 87 5.45738098E-07-7.97798405E-07-1.51015843E-09 1.70130176E-07-1.31809740E-06
13 88-1.80365688E-07 1.05231688E-06 2.10479540E-06 6.39182498E-06 1.51643084E-06
13 89-6.61103272E-06-1.36799895E-04 2.07054849E-05-3.02732896E-05-1.96727100E-05
13 90-9.31420189E-04 1.71873221E-04-1.29451740E-04 4.25082443E-05-1.70233164E-06
13 91 6.69471474E-07 1.03286016E-06-4.72397824E-08 1.68719447E-07-1.40409899E-06
13 92 1.31010730E-06-1.02027152E-06 3.37713664E-05 9.26521217E-05-7.56998231E-07
13 93 4.22131553E-06 1.72513840E-05-3.84735049E-05-2.39697598E-08 7.14454654E-08
13 94 4.16099608E-07 6.97409858E-08-6.88795867E-07-4.35809531E-06-2.05761445E-06
13 95-8.51367885E-08 2.71739649E-06 6.93470358E-05-3.99098773E-05 2.32463634E-06
13 96 6.81492043E-06 5.55016682E-04-3.12533771E-04 5.96064976E-05-4.84063416E-05
13 97 5.25920756E-07-1.37616067E-07-3.88304689E-07-1.08977174E-06-8.26967960E-07
13 98 9.72438044E-07 3.98120870E-07-4.87360793E-07 6.97518656E-06 1.78178891E-05
13 99 2.23922486E-07-8.37238728E-07 1.31274696E-06 3.50865064E-07-8.32386086E-07
13100 1.17692423E-05-6.50877348E-06-3.36519486E-06 5.05350683E-06-3.76935010E-05
13101 2.61900796E-05 5.09387401E-05-2.22054077E-05-1.01769588E-03 1.56898052E-05
13102 4.61940947E-04-7.52963776E-05 8.57858530E-07-5.93630933E-07-2.64227598E-07
13103 3.98193113E-07 8.28297566E-07 1.99273769E-08 5.94604232E-07 7.78718735E-08
13104-3.68965226E-05-1.47495768E-04 6.98941637E-07-4.90535840E-06-1.67896748E-05
13105-1.55849427E-04 1.67075971E-07-8.30625492E-07 2.95387639E-07 6.30326901E-07
13106 1.00866058E-06 1.07868707E-05-4.78721798E-07-2.90761300E-06-6.23054221E-06
13107-6.07344982E-05 1.09666622E-05 5.44817179E-05 1.91274551E-05 2.10838624E-03
13108-4.69445784E-04-2.25089939E-04 4.18693321E-04-1.19510960E-06 2.44192873E-08
13109 1.17069031E-06 6.85688156E-07 1.83856122E-06-4.13477550E-07 1.40582326E-06
13110-7.91286018E-06-4.84656616E-05-1.52152396E-04-4.10011955E-08 3.81707030E-08
13111 1.02901349E-06 5.48699533E-08-2.01189175E-07-3.15735433E-06-5.62928181E-06
13112-5.95820087E-07 1.14379700E-06 4.44099041E-05 1.35932119E-05 3.28949214E-05
13113 9.34642955E-06-2.74758282E-04-2.62649750E-04 5.22621037E-04-4.63919000E-04
13114 1.20277758E-06-3.46947686E-07-8.55829896E-07-2.66902928E-07-4.02606804E-07
13115 7.62578747E-08 2.74741449E-08-1.56300590E-07-4.90419269E-07-5.45645911E-07
13116-1.26833878E-07 2.54211996E-06 2.30012457E-06 2.58800751E-06 6.59799471E-07
13117-4.05912492E-05 1.11831223E-05-1.07110645E-05-3.25200289E-07 1.77223600E-04
13118-6.33034641E-05-1.08503197E-04-1.52189557E-06-5.37014919E-07 1.07255350E-07
13119 4.29759569E-07 7.72047668E-08-8.77324869E-08 4.24671891E-07 6.29988021E-08
13120 2.51264800E-06 2.78794098E-05 1.30232508E-04 2.74251723E-07-8.83481983E-07
13121 2.19757861E-06-1.47900496E-05 1.22348377E-07 3.38257909E-07 2.56346088E-05
13122 2.73706839E-05-2.99227429E-08 6.53302351E-08 1.42504957E-07-9.11520285E-08
13123-2.51298241E-07-8.87777908E-07-4.34209437E-07 3.92124170E-07 1.31984464E-06
13124 1.33538965E-05-9.17693972E-07 6.43288128E-06-1.22612795E-05 6.83642269E-04
13125 5.70950519E-05 2.01678387E-04-5.40903918E-06-1.00927988E-07-2.15619189E-07
13126 3.16547177E-07-7.09254722E-07 2.66085772E-07-2.97031137E-07-3.06507946E-07
13127 1.59401902E-06 1.83055060E-05 2.17753338E-04 1.04015188E-07-8.07936621E-07
13128 3.91327714E-05-5.66041884E-05 1.51735874E-07-1.01631837E-06 4.26797128E-06
13129-2.58500640E-05 4.34971176E-06 4.09974899E-06 2.73043308E-06-1.87162493E-07
13130-1.76316867E-06-8.43876314E-06-1.56038188E-05 1.38061402E-06 1.08762179E-05
13131 1.91257667E-04 4.58794959E-05-4.46621570E-05-1.19739169E-04-1.81650564E-03
13132 4.53976385E-05 1.39997418E-04-6.99366277E-04 2.33472752E-06-3.47825953E-06
13133 1.14353201E-06-1.08654059E-06-1.72014269E-06 3.68318619E-07-1.03794121E-06
13134-1.79510386E-06 2.26882896E-06-7.76798265E-08 1.22814342E-07 7.45619165E-06
13135-9.87418178E-06 1.60430018E-06-1.00849114E-07-5.28657247E-05 2.44037376E-05
13136-5.45483164E-05 1.49459257E-06-1.17767592E-06 1.83316496E-04 8.19162134E-05
13137 1.26870804E-05-2.27234392E-07 3.18128415E-07-9.08940236E-08 4.92551822E-07
13138-4.38147484E-07 1.50269090E-06 4.03401651E-06-2.43169977E-05-8.80253195E-05
13139 6.37223511E-05-1.34686507E-06 1.26093065E-05-2.89862030E-05-1.10838473E-05
13140 1.46671829E-06-1.23278841E-05-6.18764149E-05-6.06229498E-06-6.68705069E-08
13141-5.01714920E-07-3.74612109E-08 4.82372138E-07 7.39086021E-07 5.41355521E-06
13142-7.66384757E-07-2.96009006E-06-3.52339630E-06-1.33513096E-05 3.94280910E-06
13143 1.82908479E-05 1.95128774E-05-6.60430476E-04 4.35182973E-05-1.01778683E-05
13144 4.26408491E-05-3.58074408E-07-4.03565255E-07 7.61639663E-07 9.44141324E-08
13145-1.48971442E-07 4.66976947E-07 4.86963491E-06-1.84855207E-05-3.80616688E-04
13146 7.95606040E-04 1.01928821E-07 7.07273683E-07 8.63459486E-07-2.60423663E-07
13147 8.11012857E-07-7.85322466E-06-2.49755962E-06 4.89120827E-07-4.71476509E-06
13148 6.02783994E-05 9.39952575E-06 1.23210834E-05 3.26712883E-05-7.08069178E-04
13149 1.59237283E-04-3.14250793E-04 7.43495269E-05-1.25713526E-07 1.02969862E-07
13150 2.27436632E-08-1.25033471E-07-7.40075650E-07 4.40146480E-07 4.98006319E-08
13151-5.69515575E-07 1.78851853E-06-3.27791616E-07 5.78737709E-07 6.84497550E-06
13152-8.53109891E-06 2.30867006E-06-2.37671240E-06-2.21662381E-05 7.40189887E-05
13153 2.83817936E-05 1.48124762E-05 1.08143768E-03-1.19520754E-04 5.54935239E-04
13154-3.18276876E-04 6.72054976E-07-7.35801806E-07 6.37468305E-08 3.12980943E-07
13155 1.83234475E-06 6.99190180E-07-2.49910196E-08-5.93848410E-07 1.22821163E-06
13156-1.38035833E-06-6.16178117E-07 6.57888784E-06-6.17569440E-06 5.95388887E-06
13157 3.14857498E-06-1.26920444E-05 2.89662869E-05-3.33245262E-05-1.14336431E-05
13158-5.36712842E-04-1.74290350E-04 6.14988734E-05 3.68997720E-05-1.47653341E-07
13159 6.09356739E-07-4.61703398E-07 1.26373413E-06-1.44303231E-07-8.80894332E-07
13160 7.82040676E-08 5.63238365E-07-4.29036387E-08-4.31677901E-07-2.03379920E-07
13161-6.63241633E-06 1.01658929E-06 7.52095324E-07 1.88166181E-08 5.10631438E-05
13162-8.23730237E-06 2.14232684E-05-1.03241602E-05 3.58847343E-05 6.45319561E-05
13163-9.83901304E-05 5.02870892E-05-1.52304265E-06 6.14990056E-07 9.08052597E-07
13164 3.28289965E-07 3.14795343E-07-4.08750263E-07
14  1-3.53110057E-07 3.21833942E-07 1.87386898E-06 1.12183503E-06-2.57949049E-07
14  2-3.30159643E-06-1.03158074E-05-5.29568721E-06 7.92194442E-08-2.48111141E-05
14  3 4.17348001E-05 3.80323225E-05 5.00883694E-05-1.26682154E-03-1.23685721E-03
14  4-7.24438974E-04 1.31199091E-03-1.59038903E-06 2.86657810E-08 1.56172325E-06
14  5-1.30086116E-06 1.21226769E-06 1.02113646E-07 3.02437124E-08-3.97907922E-07
14  6-1.48639047E-06-7.05011920E-07-8.95808189E-07 2.71256752E-06 7.15465330E-06
14  7 3.85634848E-06 6.06790128E-06 6.37996664E-05-6.00764113E-06-2.73659351E-05
14  8-6.44563473E-07 8.54296063E-04 1.98112661E-04-1.02811245E-04 6.49663603E-06
14  9 1.31747615E-06-1.93779745E-07-1.12369640E-06 6.13983194E-07-2.83809103E-07
14 10-1.14841033E-06-1.83599910E-06 7.71881342E-06-7.53096341E-05-4.80563998E-05
14 11 6.80702484E-08 1.22690442E-06-6.70421790E-05 4.42727464E-05-8.04243162E-10
14 12 2.56199857E-08 3.33087759E-07 2.14314420E-08 7.71431688E-07 2.20295403E-06
14 13-1.85777489E-06 6.87352988E-09-3.31811522E-06-5.46167139E-05-2.59043015E-05
14 14-5.66433459E-06 1.21195445E-05-4.62935135E-04-2.83551384E-04 7.62880521E-05
14 15 5.55538185E-06-6.20558722E-07 4.97708823E-07 1.22849899E-07 9.12578345E-07
14 16-1.34404213E-06 7.92293123E-07-8.62067839E-07 5.91127517E-06-1.80049869E-05
14 17-3.48586309E-05-2.10063004E-07 7.65257499E-07 1.24997222E-06 2.37684326E-07
14 18 6.03825804E-07-1.01889508E-05-6.29970607E-06-2.78339861E-06-3.81780877E-06
14 19 1.41819614E-05 2.49261040E-05 2.51795430E-05 1.49567075E-05 9.37158946E-04
14 20 8.00457643E-06 4.19878762E-04 6.98680881E-05-5.61145821E-07 1.94889261E-07
14 21 3.66256560E-07-3.65787217E-08 9.43716142E-07 4.23288356E-10-1.10812877E-06
14 22 5.24694477E-06-1.99546706E-06 1.81154400E-04-2.54274859E-07 1.55093136E-06
14 23 9.14706327E-06 1.24922111E-04-1.44613988E-07 6.66792670E-07 1.50620929E-08
14 24 5.22406721E-07-8.88153928E-07-9.12081155E-06 8.25172795E-07-2.32636845E-06
14 25 5.61344288E-06 7.01856865E-05 5.84721436E-06 5.26010759E-05-3.17873901E-05
14 26-1.77118715E-03-2.56028909E-04-2.11529724E-04-4.40219445E-04 1.37035323E-06
14 27-8.97684896E-08-1.28058474E-06-4.28124735E-07 1.33232088E-06-4.05328752E-07
14 28-1.05598654E-06 7.46194541E-06 5.45418821E-05 1.68804328E-04 3.33961043E-08
14 29-5.51613732E-08 8.53865526E-07 2.47379312E-10 1.78527411E-07 3.12094471E-06
14 30-4.61582369E-06-9.90047171E-08-8.25587001E-07-5.34573766E-05-1.14482528E-05
14 31 2.96917299E-05-1.63473423E-06 3.62038660E-04-3.03099187E-04 3.34359709E-04
14 32 4.24245240E-04-1.10574226E-06 5.29409560E-07 5.76332695E-07 3.50259326E-07
14 33-1.55539734E-07 1.03227507E-07-9.42386836E-09 5.83647960E-08-3.73893592E-07
14 34-4.54115988E-07 2.56749287E-07-1.01683192E-06 1.80357450E-06 2.16670284E-06
14 35-1.17696398E-06 1.88177333E-05 3.71201143E-06-1.32679502E-05 5.57458065E-06
14 36-2.05527366E-04-4.17067874E-05-9.61576421E-05 1.99639340E-05 4.38088969E-07
14 37-1.14410298E-07-3.23678672E-07-1.92849876E-07-1.47233949E-07 4.72611073E-07
14 38-2.65728749E-07-6.09117732E-07-3.51587936E-05-1.03423182E-04-3.19760448E-07
14 39 1.98070172E-06-6.58075576E-06 2.98539031E-05-8.62409268E-08 1.72262935E-07
14 40-3.55823885E-05-3.56938373E-05 3.52889155E-08-8.60436581E-08 1.99601827E-07
14 41 1.40205326E-08 4.31773914E-07 1.19896494E-06-5.42514844E-07-2.83885127E-07
14 42-2.17714261E-06-7.70536802E-06 4.88043266E-06 1.65344064E-05 1.53410935E-05
14 43-4.98238246E-04 7.57344075E-05 1.75215659E-04 1.76938077E-05 2.39102403E-08
14 44 1.72873602E-07-1.96783842E-07 8.17027006E-07 2.48659566E-07-4.68042667E-07
14 45 4.28530395E-07-3.24559585E-06-6.02101172E-05-2.16473185E-04-1.86560982E-07
14 46 1.18725076E-06-4.52413797E-05 3.25710886E-05 3.74460077E-08 7.27913896E-08
14 47 5.16923970E-06 4.44770290E-05-4.49107747E-06-3.79014855E-06 3.13524307E-06
14 48-3.82443838E-07 1.15580667E-06 3.63891571E-06-1.82114531E-05 1.99476737E-06
14 49-7.27089394E-06-1.36847964E-04 4.73386311E-05-5.53883172E-05 7.87396116E-05
14 50 2.99403173E-03 2.76520649E-05 9.02682652E-05 6.98986138E-04-1.94826307E-06
14 51 2.99922044E-06-1.05095737E-06 1.09828144E-06-7.67804221E-07-6.81404880E-07
14 52 1.11548890E-06 1.09043589E-06 2.08606810E-06-5.01895430E-07-3.69895077E-07
14 53 1.12638982E-06-7.56927610E-06 3.37359194E-06 1.02975801E-06-2.44739963E-05
14 54 1.04289037E-05-3.66636364E-05 2.07612969E-05-7.22601118E-04 1.02685702E-04
14 55 1.76155545E-04 1.21278561E-04 9.05389219E-08-5.04015580E-08-4.01373638E-08
14 56-9.34605972E-08 4.63552785E-07 2.41326651E-07-3.29088009E-06 2.04678240E-05
14 57 1.20225901E-04 5.45787659E-06 1.08947225E-06-8.62034924E-06 3.49515956E-05
14 58 2.30539294E-06-1.45224198E-06 1.23842015E-05 5.86262474E-05-3.04925475E-05
14 59 2.09818440E-08 1.78253499E-07 1.69439084E-07 2.38834875E-07-1.16862180E-06
14 60-1.57211917E-06-1.64283911E-06-2.01577563E-06 5.28166838E-06-1.33276639E-05
14 61 3.99440530E-06 7.98460951E-06-2.68066284E-05 7.01352633E-04 6.77415393E-05
14 62 1.83296010E-05-8.27040584E-05 3.22419493E-07-1.61392855E-07-1.61026639E-07
14 63-7.45227687E-08-4.32232580E-07-8.50763256E-09-5.89150415E-06 3.05940526E-05
14 64 2.04391893E-04-1.42138697E-03-8.14943618E-08-5.73373959E-07 9.69309724E-07
14 65-3.63995039E-07-7.24084071E-07 6.57809968E-06-2.83556782E-06 9.29841730E-07
14 66 4.42464705E-06-4.95751931E-05 9.83024968E-06 6.24443387E-06-3.00741788E-05
14 67 5.26728911E-04 1.41883798E-04-2.49343938E-04-4.66625868E-05 1.51169489E-07
14 68 8.47141850E-09-1.59640908E-07-7.23231977E-08-1.04789046E-06 5.35940191E-07
14 69-4.18727741E-08 4.68165412E-07 1.47424505E-06 6.13546175E-08-2.82260317E-07
14 70-5.47281371E-06-7.04152070E-06 6.04908326E-07 9.43053301E-07 3.22326937E-05
14 71 5.98757131E-05 5.11598719E-05-4.31504689E-06-6.74966539E-04 4.36338098E-05
14 72 4.88422400E-04 2.50039167E-04-1.21798706E-06 1.40868349E-06-1.90696435E-07
14 73 9.51299304E-08 1.25582985E-06 5.71196441E-07 3.98335914E-08 7.03025522E-07
14 74 1.37051615E-06-1.31932561E-06 4.08387079E-07-7.52937096E-06-6.86585207E-06
14 75 5.84324617E-06-2.53337527E-06 2.17944441E-05 2.82801395E-05-3.21940859E-05
14 76 1.28975525E-05 3.47721141E-04-1.70949637E-04 1.93186082E-05-4.74877951E-05
14 77 1.35195125E-08-5.68094953E-07 5.54575441E-07-9.18517374E-07-1.27997947E-07
14 78-1.27424176E-06-5.58805051E-08-4.86393639E-07-2.25270140E-07 1.51602280E-07
14 79 6.48101508E-08 6.11275647E-06 1.50343587E-06-1.51477709E-06 2.56940338E-07
14 80-5.05222580E-05-7.58578259E-06 3.43754676E-05 1.02348835E-05-2.00765215E-04
14 81 1.73240778E-05-4.71928121E-05-3.55562978E-05 1.60081941E-06-1.17462774E-06
14 82-4.26191670E-07 1.79009835E-08 1.44949532E-07-4.51533427E-07 5.63289984E-01
14 83 4.66348656E-01-8.59711315E-04 6.20400157E-04-2.02443069E-04 4.47253348E-03
14 84 6.21972802E-04-3.72856087E-04 1.52369793E-04-5.53746949E-03-7.70579391E-04
14 85 6.62350423E-04 4.14846387E-04 3.67090214E-03 6.12724888E-04-5.36063733E-04
14 86-1.12445511E-03 1.98213921E-07-2.69796047E-05 2.67813908E-05 1.24304067E-04
14 87-1.11320842E-05-8.88431327E-05-1.05091792E-04-9.58220421E-05 3.02796413E-06
14 88-1.82570283E-06-8.68222518E-06 1.24045435E-04 2.02223396E-05 5.76774096E-06
14 89 5.97010475E-06-9.21732622E-04-8.18930849E-05-9.43565276E-05-5.00853383E-04
14 90-3.61435781E-03 4.86629324E-04-1.86756055E-05-8.60584957E-04 4.08338459E-06
14 91-3.70119771E-06-3.82186875E-07-9.85768952E-06-8.05048853E-07-1.96260306E-06
14 92 1.98570308E-06 2.53017567E-05-2.53705200E-04-2.50512777E-04-5.44884210E-06
14 93 1.14727008E-04-2.25596694E-04-3.90284757E-05-1.86120117E-05-1.33239708E-05
14 94 3.09512104E-06 3.04764239E-06 6.45121146E-06-1.65593242E-05-7.78174039E-06
14 95-1.85403145E-05-4.31308289E-05 1.09438752E-04 2.69065325E-05-9.87632278E-05
14 96-1.54828165E-04-3.06518799E-04 2.34636571E-04-3.11588949E-05 2.39989027E-05
14 97 1.14461234E-05 6.99326115E-06-1.84393846E-05 1.24076234E-05 1.56933638E-05
14 98 1.12408063E-06 3.96176455E-06-4.31496095E-05-5.08501608E-05-2.43458842E-05
14 99-1.93987451E-05-9.06076502E-06 2.54464655E-06 3.87390647E-06-1.21012082E-06
14100-9.19989268E-05 1.22600483E-05 1.37362817E-05-2.48678327E-05 1.20673599E-04
14101 4.66437198E-05-7.45092343E-05 8.47118617E-05 8.01741501E-05-1.54098998E-04
14102 6.32653521E-06-2.55206463E-04-2.46196016E-06 1.63974175E-06 8.22218412E-07
14103 8.50431207E-06-2.68939801E-06-1.39099381E-05-6.41791784E-06-2.00044102E-06
14104-3.07836009E-06-3.31781598E-04 1.50169331E-06-1.15436155E-05 1.40336314E-04
14105 2.24821560E-05 2.43318717E-03 1.96691420E-03-8.66292308E-05-5.81692367E-05
14106-6.30882869E-06 1.69355793E-04-3.20781071E-04-1.54760440E-04 7.79775004E-05
14107 1.40381290E-03-5.21201858E-04-4.41251400E-04-1.35654669E-04-6.53929959E-03
14108 1.66418560E-04 1.65370157E-03 6.90393356E-04 1.01656632E-04-3.28756584E-05
14109-6.87809735E-05 8.93646788E-05-2.85276888E-06-4.31584584E-06-8.63063960E-06
14110-9.69607985E-06 2.67928749E-04-1.04213795E-04-2.20794269E-05-1.32714234E-05
14111-1.74952056E-06-4.12975004E-06-1.47966875E-06-4.19274198E-05 6.35387377E-05
14112 2.39198834E-05 2.72710164E-06-3.98165239E-04-4.60196166E-04-2.42609288E-04
14113-1.50410737E-04 4.07805312E-03 1.24851230E-04 1.05084609E-03 4.78956295E-04
14114 5.09767848E-06-7.67592638E-06 2.57824790E-06-1.52268601E-05-9.24947931E-06
14115-4.28580539E-06 5.40105446E-06 7.23424719E-06 2.53096120E-06 2.07518973E-06
14116 8.73290167E-07-5.01649087E-05-1.65354040E-05-1.06785132E-05-4.79229106E-06
14117 6.29293013E-04-2.90356306E-04-9.47080770E-05-8.96440739E-06-1.79006924E-03
14118 4.41974332E-04 1.58301080E-04 5.30209762E-05 1.01774630E-05-4.25278839E-06
14119-5.92467462E-06 6.62774616E-06 1.16988152E-06-2.25242075E-06 4.72951950E-06
14120-5.42661567E-05 4.37247489E-05-6.34819704E-05 9.25052289E-07-3.01632175E-05
14121 5.89028380E-05-4.19775010E-05 7.14869741E-06-7.21509698E-05 6.89266802E-05
14122-4.61324474E-05-8.68185509E-06-4.33765688E-06-1.03760709E-05 2.61949409E-06
14123-6.60212036E-07-1.67470446E-05 4.53673309E-05-1.78188292E-05 5.82280400E-06
14124-4.59940275E-05-1.72851122E-05-5.31049819E-06 3.54182135E-05 1.09189931E-05
14125 5.09856719E-06-5.85931133E-06-1.67509457E-04-2.95180958E-06 1.00477990E-05
14126-7.09598942E-06 2.00342227E-05-8.71703564E-07 1.68359064E-06 8.59620161E-06
14127-7.79233153E-05-1.83866214E-04-3.26930709E-04 7.11942722E-06-2.46496841E-05
14128 3.80429638E-05 2.57959557E-04-1.36010542E-06 6.11389763E-06 5.31025178E-05
14129 5.82095883E-05-1.59169943E-02-1.32328303E-02 2.28561068E-05 6.58531051E-05
14130 5.74728928E-05-3.31920320E-05 8.85017717E-05 1.83880738E-04 3.71712545E-04
14131 2.32870253E-03 3.08772783E-04 2.81506548E-04 8.24785783E-04 3.47013955E-03
14132 3.28343146E-03-9.00939234E-05 4.40553685E-05-1.01783106E-04-1.09269129E-05
14133 1.12710019E-04 2.93102443E-05 3.59669241E-05 1.45230289E-04 1.74229205E-03
14134 1.38976451E-03 1.01214838E-05 4.92774516E-05-8.06959323E-05 1.96384660E-04
14135 3.85076465E-05 1.98166454E-04-2.96061716E-04 1.29882275E-03 2.07096332E-04
14136 1.00849638E-04-5.45109153E-04 1.65985458E-03-8.92829275E-05 1.43439088E-04
14137-1.71303364E-04-5.68431019E-05-2.00579212E-05 7.69010231E-05 3.89538259E-06
14138-2.89072860E-05-9.57208037E-05 6.82845314E-06-8.09068379E-05-1.05970251E-04
14139-4.01241226E-04-2.09594578E-06-2.27563041E-05-1.10240327E-04 4.61503036E-05
14140 3.30801769E-06-9.94009339E-05-5.50287192E-04-7.58673694E-05-8.07539276E-05
14141-1.37392430E-04 1.01839801E-04-9.44934488E-05-2.31495878E-05 2.57097817E-04
14142 3.95657051E-04-3.71866531E-04-6.61662939E-05 8.10586981E-04 2.37309733E-04
14143-2.15493114E-04-1.38404895E-04-3.16281301E-04-9.43931045E-05 1.06109113E-04
14144 1.32131761E-04 6.32496496E-05 4.18549175E-05-1.05104567E-04-1.89673303E-04
14145-4.63291245E-05 4.74229344E-05 1.26081118E-06-1.22263075E-04-8.57757539E-05
14146 2.77897717E-03 4.07797531E-06 4.72669667E-06 6.65725234E-08-1.03254799E-05
14147 3.83907892E-07 7.36844100E-06-1.87344832E-07-5.90367446E-06-8.84312190E-06
14148-2.59342638E-04-3.76231005E-05-1.44555046E-04 8.51327647E-06-3.24640068E-04
14149-4.17111243E-04-1.31729625E-04-3.85921225E-04-2.24038886E-06-2.56390420E-06
14150 4.80429306E-06 2.50447322E-07 1.51461072E-07-1.59080134E-06-9.03800162E-07
14151-2.06004994E-06 2.74543460E-06-9.82101879E-07 1.62892549E-06 8.28255986E-06
14152 1.03238703E-06 9.48888064E-06-1.74458545E-06-8.91296792E-05 3.65934876E-05
14153-4.67023826E-05 7.89330187E-05-1.31675912E-03-3.84654697E-04-3.43756790E-04
14154-3.65228865E-04 6.28129958E-07 1.27451549E-06-1.90264545E-06 6.08442367E-06
14155-3.17954670E-06 2.81626065E-06-1.51438897E-07-6.11527147E-07-2.23986853E-07
14156-2.45471513E-07 1.07067276E-06 3.59066178E-06 5.82330892E-07 5.06954436E-06
14157-4.90823530E-06 3.18739987E-06 9.02244441E-06-3.87329395E-05 4.88375836E-05
14158 6.34735263E-04 9.72464759E-05 2.26530666E-04 1.68007333E-04-9.84683697E-07
14159-2.27090941E-07 1.21177464E-06-5.12093280E-07 1.16500787E-06-8.87777498E-07
14160-1.94075327E-08-1.27929876E-06-1.28946126E-06 8.59184891E-07 6.67136566E-08
14161 1.50379427E-05 1.74628033E-06-4.13786104E-06-9.90369793E-08-9.18693452E-05
14162-2.28496175E-05-4.90254524E-06-1.21781515E-05 3.84424148E-04 9.49350458E-05
14163 1.53967004E-04 1.11702692E-04-1.19680297E-06 1.85962342E-07 1.01084063E-06
14164-1.07828924E-06-3.44878885E-07-2.52262831E-07
15  1 2.93146149E-08 4.18397591E-08 5.02435212E-08 5.64366945E-07 2.71572553E-08
15  2-7.60753641E-07 6.33402618E-07-3.40706008E-06 3.48621420E-07 1.12758173E-06
15  3 1.23927691E-05-3.86739233E-06-2.44612201E-05 1.44333578E-03-6.33947205E-04
15  4-4.16346690E-04-2.80550617E-04 2.22653852E-07 2.17393933E-07-4.40047785E-07
15  5-5.25010727E-07-3.75006162E-07-1.42538929E-06 8.43169114E-08 1.71687747E-08
15  6-3.41376105E-07 2.03369987E-07-7.27167057E-08-3.89565829E-08 1.78696489E-06
15  7-5.47009569E-07 3.02911886E-07-2.55789940E-06 1.35537520E-05 1.00440879E-05
15  8-6.83579055E-06-5.34187248E-04 7.77936679E-05-1.97930008E-04-1.47980617E-04
15  9 1.84060194E-07 2.35510889E-07-4.19571083E-07-5.17637674E-07 1.12149914E-06
15 10-4.00612314E-07 4.75703063E-07-1.21424568E-06-5.54109749E-05-1.00186739E-04
15 11 9.41751850E-07-7.69015762E-06 1.16477623E-05 1.16662126E-04-1.58335094E-07
15 12 1.61371004E-07 3.41597562E-07-1.91664311E-07-2.82504410E-07-4.60344905E-06
15 13-2.04223098E-06 9.33785478E-07 1.10782500E-06 5.09841782E-05 2.05995595E-05
15 14-6.46675264E-06 2.16743084E-05 3.12913760E-04-1.50473256E-04 1.21213438E-04
15 15 1.65682177E-04 1.72236914E-07-2.37219789E-07 6.49828752E-08-9.94461424E-08
15 16-4.80680394E-07-4.33789546E-07-1.01690808E-07 1.88587080E-06 1.19573718E-05
15 17 2.49850085E-05 3.72331341E-08-5.82402823E-08-4.63986323E-07 4.42586691E-08
15 18 3.40074760E-07 1.75143131E-06 2.77135670E-06-7.01861387E-07-1.39746554E-06
15 19-3.09050478E-05-2.29280319E-05-1.97112666E-05 1.18718767E-05-8.38605725E-05
15 20-8.43000984E-05-9.57887295E-06-5.39335481E-05-3.52815441E-07 2.47475770E-07
15 21 1.05339671E-07 4.99923930E-07-6.10222134E-08-1.80451435E-07-3.31562203E-07
15 22 4.62104269E-06 4.42171311E-05 1.21724836E-04 5.72210429E-07-5.58926059E-06
15 23 8.55856233E-06-6.31667706E-05-1.04636357E-07 4.80604986E-08-3.54549989E-07
15 24-4.79638152E-08-9.96603556E-08-2.38999500E-06 1.47506858E-06-2.91902484E-09
15 25 4.93628385E-07 3.85487847E-05-4.01414811E-05 1.41595758E-05-1.47496112E-05
15 26-2.48806713E-03-3.15933175E-04-5.38755547E-04 1.14085547E-04-3.22737045E-07
15 27 4.52206624E-07-1.29469579E-07-1.01010522E-06 9.32955591E-07 2.02934603E-07
15 28 3.10433701E-07-1.06550006E-06 1.89358453E-05-9.29704909E-05 4.78360580E-07
15 29 5.10667195E-08-6.87785476E-08-2.90031223E-08-3.82026088E-08 5.98526119E-06
15 30 7.52875187E-07-6.31388622E-08 3.03174355E-08-4.92583543E-05-3.97123571E-05
15 31 2.55400582E-05 6.93481930E-06 5.18595675E-04 9.80758200E-05-5.91976280E-05
15 32 3.48174525E-04-3.36136483E-07 3.52110170E-07-1.59736868E-08 9.01882174E-07
15 33 4.24648782E-07-3.42223096E-08 2.33365652E-08-2.54703099E-08-2.61515308E-07
15 34 3.97919115E-08-2.38803508E-08-1.02651421E-07 1.14464920E-06-1.46765165E-07
15 35-5.52724906E-09 2.45501037E-06 1.26801475E-06-6.22495905E-06-3.30621019E-06
15 36-2.65089704E-04-7.08858338E-05-9.70492207E-06-5.80913134E-06 4.65174700E-07
15 37-4.29263895E-07-3.59108048E-08-3.78865984E-07-1.58486191E-07 1.08317931E-07
15 38 8.10818218E-08-6.88348622E-07-6.69856649E-07 8.70007694E-06 6.46009773E-07
15 39-3.80933081E-06 1.52005840E-05-1.97531159E-06-1.88823559E-07 1.11787417E-06
15 40 1.46071928E-07-6.63264144E-06-1.19116880E-08 5.98666201E-08 3.89777996E-08
15 41 4.89326535E-07 6.63796083E-08-8.22470831E-07-2.99018523E-07-2.30060641E-06
15 42-1.52120054E-07 2.45910895E-06 9.50209798E-06 1.65015638E-05 4.01946055E-06
15 43-1.48014323E-04-7.62839583E-05 5.46129011E-05-9.85135044E-05 3.88506527E-08
15 44-2.48410522E-07 2.09559869E-07-3.88913952E-07-5.00411008E-07-2.06691972E-07
15 45-1.90561986E-07 1.15640944E-06-5.29196631E-05-5.42932012E-05 7.88414335E-07
15 46-5.40643253E-06 1.13853799E-05 4.69633533E-05-2.38378750E-07 2.37224411E-06
15 47-9.88928643E-06-6.56478332E-05 7.07743168E-09-7.03717541E-07-5.05597182E-07
15 48 4.88975558E-07 6.31527767E-07 8.50805899E-06 3.29155432E-06-3.32209662E-06
15 49-3.66758860E-06-4.75747175E-05-1.88915407E-05 6.15471968E-05 2.71754068E-05
15 50-4.02092930E-04-7.77198409E-04 3.92551717E-05-3.16479901E-04-1.90997577E-07
15 51 1.47459146E-07 4.35384310E-08 3.65508671E-07-2.56135915E-07 2.83714912E-07
15 52-5.23882146E-07 4.23233271E-07 8.61775173E-07 5.62818546E-07 2.08364914E-07
15 53-9.67255702E-06-3.90504005E-06-2.39987708E-06-4.92837260E-07 6.68229458E-05
15 54 3.05499830E-05 1.11901486E-05-1.12953441E-05 7.67260490E-04 7.49265607E-05
15 55-4.96263948E-05-2.32521691E-04 7.01660915E-07-4.55063379E-07-2.46597536E-07
15 56 7.74802255E-07 1.71648021E-07 1.35351704E-07 2.47666135E-07-7.12074181E-06
15 57-5.29512100E-05-6.27724583E-05 1.67266675E-07-3.17640506E-06-5.08327624E-06
15 58 8.08297050E-05-3.69082779E-08-9.75125424E-07-3.76479919E-05 5.91967107E-05
15 59-9.94423345E-09-7.85473508E-08 4.05854921E-07-1.07249003E-07 1.86339010E-07
15 60 1.07844491E-06-2.15908712E-06 6.55913057E-07-8.45163553E-07-8.22553565E-06
15 61 1.80581211E-05-7.54635378E-06 6.71596356E-06 1.28538980E-04-9.76976975E-05
15 62 3.47442409E-05-4.76645932E-05-2.63110516E-08-6.09330652E-08 8.72441168E-08
15 63 2.17946165E-07-5.57727346E-07 2.00857191E-07 1.05608574E-06-1.07177322E-05
15 64 2.98651010E-04 6.24577336E-04 1.36989926E-08 2.12566568E-07 1.64284075E-07
15 65 1.36786172E-07-7.99359683E-08-2.65030011E-06-9.74066714E-07-5.65578419E-07
15 66 2.49280680E-07 1.53682781E-05 9.00085999E-06 1.82715531E-06 8.14305400E-07
15 67 1.67238279E-04 3.89413427E-05 1.11664723E-04 3.13257374E-05-1.41508728E-07
15 68-1.28407982E-07 2.69916709E-07 3.10436412E-07 1.66892004E-07-2.57092828E-08
15 69 4.73770117E-10 2.69722584E-07-1.05428968E-07-7.86504680E-08-1.42565950E-07
15 70-2.70236147E-06 5.62638773E-07 4.17863720E-07 7.47726301E-07 1.30014185E-05
15 71 1.69133227E-07-1.20814985E-05-9.43122107E-06-3.54031355E-04 6.72834477E-06
15 72-9.80703232E-05-1.81694303E-04 3.09884539E-07-4.40186401E-07 1.30301861E-07
15 73-6.92421443E-07 2.39629849E-07 3.42461960E-07-2.30127498E-08-8.30471496E-08
15 74-3.08895665E-07 1.16620553E-07 2.95202415E-07 5.15931380E-07 1.61911149E-06
15 75-5.96722319E-07-1.18690299E-06-4.15473394E-07-3.58524606E-06-3.27537867E-08
15 76 1.28369756E-06-9.60424449E-06-2.61221045E-05 5.48227382E-05 1.00345572E-06
15 77 5.51389383E-08-3.06588991E-07 2.51450053E-07 1.68389335E-07 1.41274295E-07
15 78 3.24052493E-07 1.19704786E-08 1.58490573E-07 3.52883224E-07-2.53342504E-07
15 79 7.52430232E-08-1.95176475E-06-1.53865645E-06 1.25907019E-06-4.21494943E-07
15 80 1.51922209E-05 5.01106250E-06-1.03707035E-05 1.08599162E-06 1.91259285E-04
15 81-3.44639632E-05 8.25819192E-06 1.57415611E-05-3.67500259E-07 1.84706632E-07
15 82 1.82793627E-07 2.05864927E-07-3.21295624E-08-1.37462198E-07 1.20251195E-04
15 83 9.89175621E-05-4.69406036E-06-3.35377895E-07 4.90588515E-06 4.30478595E-05
15 84 1.19539031E-05-1.39141927E-05-3.52201309E-05-2.81914037E-05-4.82227500E-05
15 85-5.83755765E-06 1.40042346E-04 1.42811105E-02 2.87111525E-03 1.44477169E-03
15 86-2.24451708E-03-8.39786021E-06 6.49374729E-06 1.90411293E-06-1.55319065E-05
15 87 2.05898954E-06-3.64356077E-06-5.40487867E-04-4.50293650E-04 4.41578542E-06
15 88-1.41769346E-06 5.00785816E-06 5.56771530E-05-1.61357920E-05 2.28150066E-07
15 89 1.08990528E-06-2.15016003E-04 2.25049479E-04-1.55040532E-04 4.81348926E-06
15 90 3.78848109E-03 1.04105165E-03 2.95559558E-04 1.09704491E-03-1.36217016E-06
15 91 1.31761174E-05-1.18139472E-05-1.56547102E-05-8.49502985E-06-6.76764088E-06
15 92-9.03991318E-06 8.22816054E-05-2.62691104E-05 7.64269078E-04-5.16774241E-06
15 93-1.64385636E-06 4.84658249E-05-2.92067650E-04-1.86462987E-02-1.53815789E-02
15 94-2.23032866E-05 2.26466467E-05-8.80898529E-05-3.88963025E-04-1.79749934E-04
15 95 1.05187807E-04-3.45846843E-04-1.19987377E-03-4.14871969E-04 1.88897248E-04
15 96-4.76905281E-04-2.25119318E-03 4.85507092E-04 6.34779802E-04 1.58029930E-04
15 97 2.49257990E-05 6.85474567E-05-9.34732557E-05 2.17505514E-05-9.97448661E-05
15 98 8.70251407E-05-2.38823670E-05 1.31036884E-04-2.93393654E-05-1.46174237E-04
15 99-6.59023760E-04-5.31614920E-04 3.33850391E-06-8.84775079E-06 2.84881501E-06
15100-3.08750567E-05-1.26743994E-05 7.36890155E-05-3.93731615E-05-9.36526067E-05
15101-2.47745637E-04-3.19316499E-05-9.26337270E-05-3.90430152E-04-9.39510159E-04
15102 7.51329668E-05-1.75286632E-04 8.86341389E-06-2.46066467E-06-6.40274922E-06
15103 2.64169295E-05-8.31978649E-06 1.57111455E-05 2.68453864E-06-6.10159620E-05
15104-1.76365070E-04-3.97167502E-04-7.07283592E-06 5.56158586E-05 1.84792772E-04
15105 2.40971634E-04-3.23420594E-02-2.67230894E-02-5.35371864E-05 6.06121266E-05
15106 3.33739631E-05-4.70795214E-04-3.41654451E-04 2.26570625E-04 7.49616798E-05
15107-1.13385211E-03-6.06566642E-04 4.42025668E-04-2.33189089E-05-1.31938621E-02
15108 1.86607276E-03 1.89265368E-03 9.80356766E-04-7.49300264E-05-2.51542952E-05
15109 1.00084322E-04 1.39939596E-04 2.65597403E-05-5.12961016E-05-3.21160145E-05
15110 1.07295975E-04 1.32169594E-04-3.80410920E-04-5.62135149E-01-4.65424445E-01
15111 5.36345029E-05-6.91519320E-05-7.29649172E-05-4.60899640E-03 7.86002556E-05
15112-5.86074515E-05 1.18784512E-04 4.46116188E-03-6.00326893E-04 8.50207110E-04
15113-4.33436678E-04 6.31561397E-03 6.08065434E-04 3.28301909E-03 9.62084555E-05
15114 8.40281317E-06-3.75353572E-05 2.91325441E-05-1.43778097E-06-4.46446587E-05
15115 3.78817372E-05-6.73425263E-03-5.51390176E-03 8.23718126E-05 5.19684857E-05
15116 1.78500693E-05-2.60438096E-04 3.53043089E-04 1.48134006E-04 8.27341143E-05
15117-1.22574124E-03 5.13160176E-04 3.25390535E-05 2.11684089E-04-4.39508965E-03
15118 8.34837325E-04 7.96682533E-05 1.85675344E-04-1.24142692E-04 5.69697442E-05
15119 6.71729478E-05-8.25285793E-05-6.17130294E-05-2.30858218E-05-1.06850601E-05
15120 8.88099862E-05 6.48142263E-05 1.14412404E-04-9.41751016E-06 5.62547966E-05
15121-6.16048820E-05 3.58299130E-05-6.84495688E-06 3.89411462E-05-8.80310154E-05
15122 9.51249400E-06-6.41883505E-03-5.25233962E-03 7.36316609E-06-1.04516621E-04
15123 2.78797409E-05-2.94598290E-04 4.64912148E-05-3.32292464E-04 1.01518115E-04
15124-5.40526186E-04 1.78358989E-04-1.27583114E-04 8.41836975E-05 2.17429388E-03
15125-9.51194825E-05 5.38585573E-04-2.54924807E-04 6.61246700E-05-1.15088721E-04
15126 4.89640512E-05 4.61402407E-05-1.66652695E-05 6.47367869E-05-1.58475329E-05
15127 8.93221980E-05 4.09369796E-04 3.07052603E-04-8.18596511E-06 4.25158479E-05
15128-1.29323109E-05 6.77253971E-05-5.17896118E-06 1.61925653E-05-2.19030182E-05
15129 3.34192606E-05-1.48344724E-05-1.26058882E-05-1.04912486E-05-1.11385063E-06
15130-5.06979222E-06-2.57596504E-05 5.62084373E-05 1.24583135E-05 2.74232085E-05
15131 4.80622683E-04-8.16113544E-05 1.87150564E-04-2.04994774E-04-4.84022775E-03
15132-3.13882577E-03-7.44862252E-04-2.43429845E-03 1.09957476E-05-3.92090752E-06
15133-7.07484009E-06 1.18647485E-06 4.95524785E-06-1.86211708E-06 2.07374292E-05
15134 2.10364101E-05 4.08706392E-06 3.29938137E-06-2.49032972E-06-4.51548276E-05
15135-2.24803785E-05-1.87522261E-05 1.72267947E-05 2.48953513E-05 1.92249382E-04
15136 1.47030424E-04-1.08167414E-04 1.23571738E-03-1.75800393E-04 7.24257964E-05
15137-4.16319670E-04-5.62686996E-06-2.29949430E-06 7.92636427E-06 4.66359112E-06
15138-1.30931714E-05-4.07721823E-06-2.06190048E-06 1.38132389E-05 2.62593322E-04
15139-8.75661714E-05 8.25879833E-06-6.78284498E-05 4.74943080E-05 2.30808795E-04
15140-1.57377322E-06-1.85986533E-05 1.43435533E-04 1.03809843E-04 4.30220482E-07
15141 1.26848235E-06 3.81953411E-07 2.22947245E-06 4.57045029E-07-8.60408063E-06
15142-4.51936587E-06-6.80100351E-07-1.49941466E-07 6.68795969E-05 2.18361110E-05
15143 1.64951141E-05-5.44903635E-06-7.01569138E-04-4.50587053E-04 9.91768891E-05
15144-2.89357508E-05-8.74121521E-07 3.43093228E-07 5.31028293E-07 1.97152673E-06
15145-2.23485044E-07 1.12072765E-06 8.34854744E-06-1.01697378E-04-4.05039909E-04
15146-2.79839010E-03 7.69021565E-08-3.02146374E-07 2.75381162E-06 1.49890866E-06
15147-1.76295875E-10 6.67512306E-06-1.34165953E-05-8.04442201E-06-6.79198052E-07
15148-6.43256419E-05 7.35813743E-05 4.73602254E-05 2.15323741E-05 3.93875461E-04
15149 1.73910079E-04 1.88528275E-04 5.83693131E-05-4.07610603E-07 1.05436106E-06
15150-6.46750456E-07-2.11606508E-07-1.88194651E-06-8.59661165E-07-3.08538100E-08
15151 9.30876997E-08-8.83264528E-07-8.44165127E-07 1.60853650E-06-6.47311272E-06
15152 5.35899025E-06 5.39396545E-06-6.76473415E-06 1.18836299E-04 2.34850375E-05
15153-5.44748411E-05 1.06242610E-04-6.30813703E-04 1.18486577E-04-3.68782500E-04
15154 2.92374079E-04-6.67922985E-07 8.63911231E-07-1.95988246E-07 2.73247587E-06
15155 2.21115561E-06 8.12595551E-07 3.27967524E-09 1.65559455E-07-5.99237961E-07
15156-2.59594564E-07-9.82115427E-08-2.01431705E-06 3.05648498E-06 1.32277009E-06
15157 3.72624972E-07 5.39572739E-05-5.34261009E-06-6.46498138E-06 7.44738505E-06
15158 2.49016927E-04 2.05539443E-05-1.47591626E-04 4.39859364E-05 1.65351386E-07
15159-6.15593159E-09-1.59195454E-07-1.00714563E-06-1.05288518E-06 1.51507457E-07
15160-2.79120627E-08-4.92195248E-07 2.31703364E-07 1.28739261E-08 1.81309814E-07
15161 6.51341561E-06-9.56193455E-07 5.32962836E-08-6.73585307E-07-7.74304922E-05
15162-1.51422810E-05-3.89897970E-05 1.74419559E-07-1.08215777E-04-1.12382724E-05
15163 5.22013394E-05-3.25083684E-06 2.70686179E-08-1.02946060E-06 1.00239198E-06
15164-8.58900033E-07 7.02318616E-07-8.12110148E-07
16  1-1.63049033E-04-1.35347151E-04-5.72549626E-06-1.41147652E-06-5.10575536E-06
16  2-4.16026491E-05 2.45347700E-06-1.78871040E-05 3.59381848E-05 5.59962645E-05
16  3-4.62879608E-05-8.17092115E-06-1.51403074E-04-1.34157804E-02 2.99647869E-03
16  4 2.44696361E-03 2.94919204E-03 8.64554733E-06-4.71678760E-06-3.92875974E-06
16  5 2.01306235E-05 2.70998564E-06-1.79352441E-06 1.43050016E-03 1.18681009E-03
16  6 4.71615150E-06-1.96429074E-06-4.54894690E-06-4.51536206E-05-2.01183258E-05
16  7-1.47215671E-06-7.21274360E-07 1.90975157E-04 2.16368536E-04-1.62432257E-04
16  8-7.37151651E-06-2.93172907E-03 1.33802404E-03 3.28788348E-04-9.34251944E-04
16  9 5.01112149E-07-1.22623095E-05 1.17611974E-05 1.74640912E-05-1.03757425E-05
16 10-6.02390165E-06 9.82009450E-06-8.27098848E-05 1.50903560E-05-7.72424322E-04
16 11 5.42265575E-06 8.03367301E-06-4.58138465E-05 3.13691440E-04 2.22108940E-02
16 12 1.83326754E-02-2.37010515E-05 2.51693936E-05 8.64152261E-05 4.21568757E-04
16 13-1.89163585E-04 1.10021372E-04 3.40200068E-04 1.17435870E-03-4.43996017E-04
16 14 1.77710469E-04 4.54585308E-04 1.25232214E-03 3.84822878E-04 7.82787974E-04
16 15-4.37971157E-04-1.87030549E-05-6.59660557E-05 8.46691106E-05-2.48986279E-05
16 16-1.03271941E-04 8.81404174E-05 2.62664585E-05-1.32908813E-04 4.64112919E-05
16 17 1.20260920E-04 9.54664492E-04 7.74157717E-04 3.28082067E-06-7.30880143E-06
16 18-7.12733232E-07 4.26930433E-05-1.58059196E-05 8.22027422E-05 4.59305105E-05
16 19 1.39116403E-04-2.53638308E-04-2.72343667E-05 1.01604631E-04 1.20591157E-03
16 20-1.04046196E-03 2.51134095E-04 1.81213744E-04-8.56961019E-06 8.37605754E-07
16 21 7.73200443E-06-2.68701475E-05-7.70515299E-06 1.71432083E-05-2.30048788E-06
16 22 5.87315778E-05 2.01844150E-04 5.15170432E-04 7.29853025E-06-5.79970304E-05
16 23-1.93382864E-04-2.46184823E-04 4.73245371E-02 3.91301617E-02-5.36316023E-05
16 24 5.76757404E-05-3.87607561E-05 5.86985747E-04-3.43207926E-04 2.02912225E-04
16 25-8.74987352E-05 1.01452842E-03-6.39390434E-04 4.03190586E-04 2.67522338E-05
16 26 1.30164748E-02 1.91981309E-03 1.94768389E-03-9.20067094E-04 7.90513203E-05
16 27 1.13428036E-05-9.03941239E-05-1.32945267E-04 3.54655042E-05-5.95953191E-05
16 28 4.05039324E-05-1.03976256E-04-1.41261938E-04 3.93615513E-04 5.60926564E-01
16 29 4.64422371E-01 2.84654408E-05-4.04539927E-05 5.99182711E-05 4.61121557E-03
16 30 1.12981705E-04-8.25164586E-05-1.03437313E-04-4.39593724E-03-6.33042304E-04
16 31 8.90241710E-04 3.90214338E-04-5.77068543E-03 6.70447931E-04 3.33826379E-03
16 32-3.40992931E-04-4.46563621E-06 3.72071246E-05-3.27414884E-05-9.86332172E-06
16 33-3.94703736E-05 3.13181352E-05 7.00523489E-03 5.73822834E-03 7.90394102E-05
16 34 5.41190723E-05-1.83007142E-05 2.61081483E-04 3.49583415E-04 1.64422759E-04
16 35-8.44565068E-05 1.24907391E-03 5.18194760E-04 4.42262665E-05-2.17291212E-04
16 36 4.56030850E-03 8.53799359E-04 1.21890666E-04-1.96751977E-04 1.18376626E-04
16 37-5.06662900E-05-6.77103359E-05 9.15903783E-05-6.26530631E-05-2.64619623E-05
16 38 1.09785310E-05-9.02812225E-05-8.02439966E-05-1.26593594E-04 1.02369098E-05
16 39-6.01250083E-05 5.90153805E-05-4.29299721E-05 7.36596399E-06-3.88061866E-05
16 40 9.86759567E-05 3.07106125E-06 7.00786773E-03 5.73942401E-03 1.31643687E-05
16 41-1.05216030E-04-2.32285779E-05 3.04994977E-04 6.38212256E-05-3.32565628E-04
16 42-8.70763423E-05 4.71555351E-04 1.70726576E-04-1.03015035E-04-6.92700029E-05
16 43-2.26321521E-03-1.64456084E-04 5.17613173E-04 2.58812280E-04-6.21252204E-05
16 44 1.16201549E-04-5.40763282E-05-5.74387439E-05-1.74006687E-05 5.52360272E-05
16 45 1.65140156E-05-8.71137112E-05-4.05950837E-04-2.27582091E-04 8.68789579E-06
16 46-3.93839734E-05 7.72600408E-06-7.52280503E-05 5.75455026E-06-1.44247982E-05
16 47 2.04350505E-05-3.92771734E-05 1.22092594E-05 1.05263792E-05-1.07765766E-05
16 48-1.34363871E-06 4.08363477E-06 2.37593661E-05 5.86602376E-05 1.52216261E-05
16 49-2.42014563E-05-4.80909130E-04-1.35321649E-04 1.97192088E-04 1.58603250E-04
16 50 4.81518735E-03-2.86122383E-03-1.01069551E-03 2.77121316E-03-1.02523547E-05
16 51 3.02524161E-06 7.22711308E-06-1.42500518E-06 6.16090329E-06-2.01027946E-06
16 52-3.07070813E-05-2.94716826E-05 3.50517863E-06 2.97475850E-06 2.24373124E-06
16 53 4.79849586E-05-1.92302124E-05-1.75354425E-05-1.60975768E-05-6.43233423E-05
16 54 1.84449679E-04 1.47614271E-04 1.24849116E-04-2.54842717E-03-2.70951239E-04
16 55 1.92482744E-04 6.60113488E-04 6.23104783E-06 2.18752657E-06-8.41857440E-06
16 56-4.43165574E-06-1.27185374E-05-5.37711060E-06 2.79174742E-06-1.75758538E-05
16 57-2.73366925E-04 1.25124594E-04-7.59083934E-06 6.38642071E-05-6.90097432E-05
16 58-2.67140273E-04 1.31864491E-06 2.02264287E-05-1.68158760E-04-1.45127042E-04
16 59-3.94044351E-07-1.27840738E-06 3.09316602E-07 1.92133853E-06-4.08393171E-07
16 60 9.06421037E-06-2.23917286E-06 1.31196335E-07 9.58483359E-07-7.71392092E-05
16 61 1.54625356E-05 1.39344717E-05 3.90440277E-06 7.13768808E-04-4.27569014E-04
16 62 1.84041388E-05-1.53600192E-05 8.58363364E-07 7.44290386E-08-9.32792402E-07
16 63-2.02186042E-06 8.86769987E-08 9.58051372E-07-8.34847195E-06 1.06985032E-04
16 64 3.63596814E-04 2.17663912E-03-8.31877988E-08 3.63909429E-07 2.88830198E-06
16 65 1.88458220E-06 1.32477398E-07-7.80250635E-06-1.39711357E-05-1.00023495E-05
16 66 1.69858335E-07 7.56083454E-05 7.88146217E-05 5.56952976E-05-1.88517922E-05
16 67-4.91712430E-04 1.91201607E-04 2.61414505E-04-1.30871869E-04 6.67862628E-07
16 68-1.02897774E-06 3.61115109E-07 2.76667442E-07-1.99334192E-06-1.03250901E-06
16 69 3.59021614E-08-1.89700202E-07-4.24242244E-07-9.65214372E-07-1.32220088E-06
16 70 8.06262681E-06 3.34445434E-06 6.02576903E-06 5.38755828E-06-1.29362969E-04
16 71 4.66216897E-05-6.07205444E-05-1.05300328E-04 5.66943157E-04 1.82526490E-04
16 72-3.37971025E-04-2.95432645E-04 5.34080116E-07-1.09294276E-06 5.58862641E-07
16 73-3.00079225E-06 2.62166501E-06 8.96998493E-07-9.72544457E-09-2.46579492E-07
16 74-4.22879734E-07-2.05301606E-07-4.79465458E-08 2.94949250E-06 2.18167002E-06
16 75 1.15162732E-06 3.22074641E-07-5.93525311E-05-5.90396865E-07-6.72800952E-06
16 76-1.15721120E-05-2.78490552E-04 1.16284953E-05-1.46584219E-04-4.41034329E-05
16 77-4.50943967E-08 1.79316380E-07-1.34221984E-07 9.38169217E-07-1.10914886E-06
16 78 5.26554009E-08 3.24686879E-08 5.54379622E-07 3.17727193E-07 1.29806224E-07
16 79-1.93366000E-07-7.35711996E-06-1.34322369E-06-4.47964061E-07 6.99728841E-07
16 80 8.39601724E-05-1.36551977E-05-4.08323773E-05 1.15119233E-07 7.89060884E-05
16 81-1.17331226E-05 5.70702176E-05 5.32319696E-06-2.86823863E-07 1.17731562E-06
16 82-8.90491757E-07 1.04654268E-06 9.17608927E-07-8.43802801E-07-4.82116904E-08
16 83 1.35355458E-07-2.69716331E-07 9.08000736E-07-2.08671049E-08-1.71195259E-06
16 84 2.80117289E-06-4.99908882E-06-2.91736625E-07 1.26848292E-05-1.29936344E-05
16 85 5.09274875E-06 1.63740106E-05-2.03876307E-03-3.08759560E-04-1.77976849E-04
16 86 3.02544891E-04 3.78992328E-08-1.72280876E-07 1.34381643E-07 5.33761961E-07
16 87 1.66441807E-07-9.48897604E-07 6.18185802E-07 3.13953011E-07-2.69170154E-07
16 88 2.26165797E-07 1.06248428E-07 2.45814085E-06 1.58524162E-06-5.65930899E-07
16 89-2.60027561E-07-1.54827895E-05 1.26785904E-05 5.72285909E-06 1.43484786E-06
16 90 2.32892381E-04 9.86790845E-05-2.50470059E-04 1.34171685E-04 1.05605425E-07
16 91-5.17376788E-07 4.11771364E-07 5.82097585E-07 9.66530581E-07-5.89250847E-07
16 92-3.73364477E-07 4.73648462E-07 5.28699180E-05 9.48956475E-05-9.81211465E-07
16 93 8.83870202E-06-1.71124461E-05-1.36900976E-04 5.61943303E-07 3.76369373E-08
16 94 5.49592753E-07-8.92846720E-08 3.26868158E-07 5.75921444E-06-3.24433532E-06
16 95 4.68150362E-07-1.22986843E-06-4.80701791E-05 2.42854046E-05-4.52797371E-06
16 96-2.42124076E-05 4.07321130E-04-2.35915866E-04 1.28501841E-04-6.26328201E-05
16 97-3.95845753E-08 2.49397686E-07-2.09813111E-07 9.40154638E-09-4.08634572E-07
16 98-2.49766858E-07 2.59592678E-07-3.13043431E-06-2.08925999E-05-5.45783205E-07
16 99 3.27513806E-08-2.02116768E-08-5.23457325E-07 6.47748414E-08-2.96593942E-07
16100 5.13235741E-08 2.80042179E-06-1.16569170E-06 1.29348840E-06 2.28013155E-05
16101-2.06657706E-05-1.49688051E-05-9.69358489E-06-5.50831959E-04-9.49341591E-05
16102 1.41094412E-04-3.19236939E-05 1.27022556E-07-2.22485248E-07 9.54626915E-08
16103-5.91607140E-07-1.40511525E-07-8.53942365E-08 1.19409402E-07-3.03613069E-06
16104-3.26954089E-05-2.00260768E-04-4.78999375E-07 5.22122005E-06-1.00741183E-06
16105 5.03412724E-05 1.37559295E-06 9.47964599E-07-2.08142343E-07-1.09637931E-08
16106 3.16728889E-08 2.97631205E-06 4.94878876E-07-1.62525469E-07-3.24463742E-07
16107-3.40324110E-05-3.01466372E-05 1.39934195E-05 1.48235201E-05 2.56501904E-03
16108-2.36678984E-04-4.10143428E-04-2.66306810E-04 4.04283138E-08-3.30427727E-07
16109 2.89999413E-07 6.95120322E-07 6.44305030E-07-6.13664393E-08-1.14194624E-07
16110-2.72916272E-08-2.21263022E-05 8.70941888E-05 2.86144069E-07 5.81594558E-07
16111-1.87832724E-07-1.37802430E-07 1.00054443E-07-6.04104300E-06 1.51324447E-06
16112 4.71417057E-07-2.80231912E-07 4.51523334E-05-4.28543642E-05 2.29570150E-05
16113-1.12566588E-05-6.39548236E-04 3.49585040E-04-8.51080200E-05-1.81077577E-04
16114 2.15817384E-07-2.61014479E-07 4.51970944E-08-1.11529934E-06 5.48707795E-07
16115-2.21943229E-07 5.89542318E-09-2.25872352E-08-1.65463521E-07-4.75837089E-09
16116-3.63685854E-08 7.43951156E-07 4.90217300E-07 1.00413549E-08 1.98131379E-07
16117 9.10914222E-07 6.03380756E-07-9.44351163E-06 2.25693846E-06 8.73777818E-05
16118-3.86202863E-05 6.01842284E-07-8.89088901E-07-4.00147114E-07 3.89765398E-07
16119 1.03817160E-08 5.02992380E-07-2.35623721E-07 1.60060383E-07-1.34192379E-07
16120 1.42010992E-06 1.20751656E-06 4.60773476E-08-7.67651411E-07 4.47189018E-06
16121-2.49298573E-05-1.27277575E-05 3.88901536E-08-7.53696855E-08-4.53642835E-06
16122 4.97486640E-06 2.02705782E-08-4.51508393E-08-1.06369229E-07 6.30473318E-07
16123-1.97794603E-07 8.29562929E-07 3.04033051E-07-3.04766896E-06 8.10559666E-07
16124-7.57966375E-06 1.04432015E-05 2.10665574E-05-4.02056047E-06-8.57207669E-05
16125-8.83822167E-05-3.52935420E-05 7.06240547E-05-2.02283308E-07 2.73569504E-07
16126-7.12861962E-08 3.99388505E-07-5.20664402E-07-2.53111100E-07 2.32340050E-07
16127-1.44647996E-06 7.09126330E-05-4.80406005E-05-3.50833895E-07 2.25345845E-06
16128 1.15093365E-05-6.03503719E-06 8.66488669E-08-1.40167805E-06 1.90230383E-05
16129 6.73993021E-05 1.50723496E-08 3.35966035E-07 2.85240536E-07 5.64695227E-07
16130-4.89884131E-07-3.23769740E-06-4.68620339E-07-3.39229262E-06 2.89190643E-06
16131-5.95424916E-06 1.63838835E-05 7.16042073E-05-3.21970319E-05 8.05111798E-04
16132-6.46416257E-04 1.18601242E-04 4.60859101E-04 1.08756988E-06-1.37055715E-06
16133 2.82987264E-07-7.22179400E-07-3.60147761E-07 4.38692527E-07 4.87217761E-07
16134-3.18362504E-07 8.60713663E-07 4.04952065E-07-2.96256622E-07 8.24660977E-06
16135-3.92368943E-06-1.81278078E-06 8.36600624E-07-5.66400259E-05 3.59118936E-05
16136 1.31711808E-05 7.46279337E-06-4.01905462E-04 9.11905641E-05-1.96257207E-05
16137 1.24262464E-04-6.49706555E-07 4.00159883E-07 2.49546672E-07-7.63982746E-07
16138-2.93150167E-07-1.07419928E-07-2.35111196E-07 7.77798257E-06 7.05151811E-05
16139 1.26705097E-04-1.78886844E-07 2.85359057E-06-1.88272990E-07-5.95693583E-05
16140-2.98099759E-07 2.89150387E-06 1.21769093E-05-8.91122531E-05 1.71866842E-08
16141 1.65837507E-07 4.38661696E-07-1.76501943E-07-2.57666934E-07-2.09523148E-06
16142-2.33234597E-06 9.45693767E-07 1.13119556E-06 1.22701174E-05 1.61316791E-05
16143-6.51442467E-06-7.14401850E-06-1.90050401E-04-3.74043234E-05 4.82256476E-05
16144 6.67100724E-05 2.89592142E-09 8.77490918E-08-9.06450132E-08-3.26762947E-07
16145-5.61194693E-07 1.04948024E-07-1.06748318E-06 1.48459602E-05-2.76814087E-04
16146 1.66278630E-04-1.77666761E-08-2.44802088E-07 3.49223100E-07 2.73371306E-07
16147-4.63567022E-08 2.71704789E-06-1.80216236E-06-1.39760115E-06 3.05235305E-07
16148-1.73895818E-05 1.23186387E-05 1.08019630E-05-5.38119379E-06 4.41081216E-05
16149-6.51478579E-05 1.21294266E-04-6.15472879E-05 3.11304514E-08 4.07354287E-07
16150-4.38484739E-07-3.30959661E-07 3.73733757E-07-2.81130938E-07 3.42610774E-09
16151-3.53033641E-07-2.26968625E-07-8.40169109E-08 9.21007864E-08 4.14024387E-06
16152 1.40547241E-06 5.45253360E-07-5.23465838E-07-3.52604851E-05-2.57883839E-06
16153-2.04409795E-05 1.74642951E-05-2.31100826E-04 6.09995110E-05-2.38619753E-04
16154 1.63503507E-04-1.88147723E-07 7.79525240E-08 1.10195199E-07 8.00578495E-07
16155-1.26909316E-07 6.89183082E-07 3.08020742E-08 1.58555386E-07-4.60848572E-07
16156 4.26983139E-07 1.33567662E-07-1.44471088E-06 2.32424812E-06-1.87899767E-06
16157-6.74805459E-07 4.68663311E-06-4.47291994E-06 7.65176053E-07 1.00733121E-05
16158 2.59283718E-04-1.47950537E-05 2.55458010E-05 3.21989044E-05-1.96371893E-07
16159 1.29531262E-07 6.68406316E-08-4.12091307E-07 2.83597742E-07-5.69911320E-09
16160-7.92656790E-09-1.34930005E-07 2.90333190E-07-2.22781405E-07-6.30589892E-08
16161 1.68250043E-06-1.15808532E-06 1.05918535E-06 4.09136371E-07-1.85103717E-05
16162 1.69630918E-06-8.56006396E-06-1.90040146E-06-9.50528977E-05-6.65457418E-05
16163 3.94676707E-05-2.68444817E-06 2.09550754E-07 1.01114366E-08-2.19662190E-07
16164-4.00977692E-07-2.72261525E-07-1.87627216E-07
17  1 6.77698983E-08-4.91112863E-07-3.19772317E-06 4.33736302E-07 2.41408319E-06
17  2-2.21522562E-06 1.32120824E-05-1.90362432E-06-1.24840843E-05 1.49853423E-04
17  3-3.78009935E-05 6.95889870E-05 2.22537842E-05 3.26111359E-03-1.68690974E-03
17  4-1.57339056E-03-9.69798968E-04 2.35040645E-06-2.03742990E-06-3.12976541E-07
17  5 1.17709341E-06-2.31406180E-06 1.92376051E-06-3.44644385E-07 4.44218950E-08
17  6 1.41909558E-06 3.22243085E-07 5.58720405E-07-1.55405613E-06-7.95974613E-06
17  7-1.94734454E-06-4.12741330E-06-7.00637681E-05-6.70388274E-06 1.63769139E-05
17  8 3.37183152E-06 8.26611809E-06 3.66471768E-05 1.63196573E-04 1.18734206E-04
17  9-3.80394868E-07-1.33865717E-06 1.71905204E-06-9.21974581E-07-5.23950316E-07
17 10 1.32166311E-06-2.36353760E-07 1.64180413E-06 1.18066208E-04 2.85933209E-04
17 11-4.10169555E-08 3.87976574E-06 2.63465266E-05-1.60791855E-04-3.28571549E-07
17 12-1.36144630E-07-4.80454438E-07 1.48894860E-07-1.66080381E-07-3.14258941E-06
17 13 2.70658074E-06 5.60944665E-08 5.28047128E-07 4.69644641E-05-1.06543030E-05
17 14 7.97145194E-06-8.72037625E-06 1.39023743E-03 1.46620442E-05 5.17839761E-05
17 15 2.16242626E-04-1.98249225E-07-1.54594636E-07 3.52843861E-07-2.09414198E-07
17 16-7.98286524E-07 1.24008808E-07 3.61627051E-07-5.25951025E-06-2.78385706E-05
17 17-1.23274250E-05 1.64965205E-07-1.70815666E-07-7.30505099E-07 2.58782103E-07
17 18-2.44284857E-08 1.65073384E-06 3.71289311E-06-1.28705637E-06-4.23928589E-07
17 19-1.48614161E-05-8.19703947E-06 1.75136515E-05 1.62543880E-05-2.73326998E-04
17 20 2.39011703E-04-8.91307044E-05-1.08426713E-04-5.71646385E-07-8.02991777E-07
17 21 1.37463816E-06-1.52789262E-08 1.05789290E-06 1.70628366E-06 7.47644001E-07
17 22-8.29126685E-06 2.25804244E-05-3.37510225E-04-2.69263650E-08 3.28595124E-06
17 23 3.29402063E-06 1.22570647E-04 2.03357785E-06 5.52182686E-07-1.65156189E-06
17 24 9.24476861E-07-4.38184747E-07 1.28966235E-05 9.39802584E-06-3.52738319E-06
17 25 1.65533978E-06-7.94670458E-05-6.64089267E-05 3.65536488E-06-1.42726392E-05
17 26-3.70678094E-03-1.06407302E-03-5.20932260E-04-4.13218811E-05 8.81459653E-07
17 27-9.10456385E-07 2.89967321E-08-1.33811907E-06 2.54267465E-07-2.34642835E-07
17 28-1.87545958E-06 1.65305107E-05-1.61172620E-05-2.25058212E-05-1.45555966E-06
17 29-1.47925329E-06-2.57913642E-08 5.08531501E-07-1.67033657E-07 3.15812883E-06
17 30-1.33111267E-07-2.35806667E-06 6.81655316E-07-3.15201280E-05 8.44455608E-06
17 31 2.06689035E-05 1.78182948E-06-6.32779821E-04-2.40616207E-04-2.04475668E-04
17 32 2.93061092E-04 2.95269097E-07-5.52031812E-07 2.56762715E-07-5.15297677E-07
17 33 1.91600280E-07-7.66866716E-07 2.15897685E-08-9.05663720E-08-2.01473494E-07
17 34 2.10695732E-07 2.23132480E-07 4.75617778E-07 1.37526773E-06-8.56891099E-07
17 35-1.01042103E-06 2.00601582E-05 6.52216995E-06 1.07220266E-05-2.51884972E-06
17 36-5.22285253E-04-1.57896408E-04-4.56161853E-05-2.26290699E-05-1.00590080E-07
17 37-4.15457710E-07 5.16047790E-07 4.38679039E-07-3.61139825E-07-3.06725098E-07
17 38 3.07697024E-07-5.88969542E-07 1.76592220E-05-5.36566822E-05-7.16106396E-09
17 39-7.29904170E-07 5.54487104E-06-3.46001702E-05-1.55318911E-07-2.95031149E-07
17 40 5.00245771E-06-5.12763134E-06-9.54203209E-08-1.20554983E-08-2.97285764E-07
17 41 7.26680871E-08-2.69313152E-07-1.38219527E-06 9.00342383E-07-3.14479622E-07
17 42 1.25337956E-06 3.03516609E-06-4.89597132E-06-9.58925501E-06-1.08064427E-05
17 43 2.71853662E-04 3.03091333E-05-7.53351033E-05-5.10474964E-05-2.79815470E-08
17 44 1.86188021E-07-1.58206474E-07-5.68826770E-07-2.17042069E-07 6.51174948E-07
17 45-5.32851159E-07 3.67331272E-06 4.71644213E-05 2.66132125E-05-8.15525832E-07
17 46 4.67676529E-06 1.10002620E-06 1.92962863E-05 3.91881057E-07-1.95577156E-06
17 47 1.15116570E-06 3.04514367E-05 1.04415345E-07-1.83324013E-07-2.02970326E-06
17 48 3.52640475E-07-2.81828918E-06 2.08542229E-06 1.21194597E-05-2.09136351E-06
17 49 1.62163417E-05 8.89258547E-05-3.19844409E-05-5.02505403E-05-1.73286555E-04
17 50-1.54668854E-03 4.00423197E-04 3.61790382E-04-1.17120518E-04 2.92975974E-06
17 51-2.52773787E-06-4.02021863E-07-4.73296722E-07 1.40647206E-06 1.57695539E-06
17 52-1.05465654E-06-7.11673255E-07 2.93331162E-07-2.88195312E-08-1.25964493E-07
17 53-9.27966805E-07-2.37881535E-07 1.13761252E-06 1.59197915E-06-4.62481008E-05
17 54 2.10951980E-05 7.91156245E-06 2.70376773E-05 1.53258795E-03 1.70281222E-04
17 55-8.81129623E-05-3.40101124E-04-1.64567935E-06 1.67173256E-06-2.60532122E-08
17 56 2.09332048E-07-1.05164822E-06-8.91788613E-07-5.30569190E-07 7.97120585E-06
17 57-2.09484679E-05-7.04604591E-06-4.86270842E-07-8.42168494E-08-1.16279634E-06
17 58 9.72693252E-05-7.86225542E-07 9.08153143E-06 1.01464850E-05-1.89947352E-06
17 59-1.10976647E-07-9.59582555E-07-3.18225853E-06-1.41399447E-06 1.34056374E-06
17 60 9.30343652E-06 1.46989733E-05 6.02715582E-06-5.87876140E-06-9.83094074E-06
17 61-6.72980122E-05-2.72781216E-05 2.39296434E-05-6.99349643E-04-1.66676518E-04
17 62-6.20422876E-06 1.12990236E-05-1.79675113E-06 5.60587507E-07 1.23616362E-06
17 63-9.29210786E-07 1.33147027E-06 7.23650402E-07 1.37875003E-06 4.92071225E-06
17 64-6.17361256E-04-5.59174554E-04-3.58530810E-08-3.53236641E-07-4.11137621E-07
17 65-6.17222440E-07 5.19382419E-07 3.39739104E-06 2.81970354E-06 3.00556474E-06
17 66-2.04727145E-06-6.85360237E-06-1.59373505E-05-2.95007984E-05 1.23796016E-05
17 67 2.69101782E-04 1.99512705E-05-9.61367670E-05 6.34135749E-05-4.99209388E-07
17 68 1.16878998E-06-6.69580596E-07-8.96743216E-07 8.28381675E-08-4.79910318E-07
17 69 2.23865777E-08-2.43849956E-08 5.01207403E-07-6.28425990E-07 2.65790694E-09
17 70-4.40237189E-08-2.14167664E-06 1.99257954E-06 7.57234279E-07-2.09199783E-05
17 71-2.66381420E-05 1.21428627E-05 1.14050631E-05-7.14355152E-05-1.78368641E-04
17 72 6.29084085E-05-5.31037365E-05 2.74061242E-07-7.46062522E-07 4.72001280E-07
17 73 1.61168706E-06-1.24471216E-06 5.55252079E-07-1.25190023E-08-1.83591119E-07
17 74 4.82578572E-07-9.01978420E-07 1.73085616E-06 2.71115780E-06-1.22454305E-06
17 75 3.44324810E-06-7.35761660E-06-3.10362570E-05-9.67313944E-06 2.35411804E-06
17 76 2.91657526E-05 2.79213992E-04 1.16821966E-04-6.54241267E-05 3.31818536E-05
17 77 2.86791436E-07-1.89533187E-08-2.67838117E-07-8.57081623E-07 2.30762797E-07
17 78-8.25113957E-08-7.68322717E-09-2.14800189E-07-4.76192759E-07-2.52007361E-07
17 79-5.24989245E-07 2.67941528E-06 1.53611138E-06 1.25661042E-06 1.69760349E-06
17 80-1.67773346E-05-2.27656071E-06 4.45610249E-08-7.50368890E-06 8.07347933E-05
17 81 6.84241611E-05-2.78821655E-05 3.16997989E-05 2.27780742E-07-1.09760122E-07
17 82-1.18020620E-07-6.82554748E-07-1.31251677E-07 1.23380670E-07-2.52179996E-03
17 83-2.14636943E-03 8.33553791E-05 4.33438012E-05 6.81229635E-07 1.13392668E-04
17 84 3.94667440E-04 2.15598195E-04-4.83914026E-06 2.23484739E-03 1.02653487E-03
17 85 1.33989567E-04-1.14806947E-03-1.81769551E-03-2.08524365E-03-2.95967068E-03
17 86 2.78932642E-03 1.51517956E-04-5.56310769E-05-9.58868795E-05 1.53120378E-04
17 87-3.99857342E-05-1.51547670E-05-1.86004864E-03-1.53737106E-03-3.01495769E-06
17 88-1.17354667E-06-3.44431982E-06-4.57571457E-05 2.08709046E-05-9.43649510E-06
17 89-9.23397299E-06 6.03603110E-05-4.79741437E-05 1.55051864E-04 4.51901240E-05
17 90 8.68404345E-03-1.10151877E-03 3.88091451E-04 1.06154521E-03 2.31669758E-06
17 91-7.91238753E-06 5.59568995E-06 1.49680737E-05-1.19431506E-05 1.06458888E-05
17 92 4.88615004E-06-2.31135109E-05 2.24145814E-04-8.18871642E-05-6.02358649E-07
17 93 4.20575580E-05 2.51372082E-04 7.24786408E-05-1.70067035E-03-1.41579186E-03
17 94 2.43074672E-06-8.26565471E-06-2.03930386E-05 1.07075995E-06-3.10322207E-05
17 95 6.45064197E-05 4.81494183E-05-5.68305683E-04-1.91679774E-04-1.09632516E-04
17 96-3.08836070E-05-5.40822510E-03 1.88038358E-04-2.79255871E-04-5.36267961E-04
17 97-1.68765439E-06-1.81349094E-05 1.98225638E-05-1.23492986E-05-4.30476870E-05
17 98 2.34377065E-05-1.32985406E-05 1.14965092E-04 1.22350737E-04 2.05712746E-04
17 99 9.37955603E-03 7.70256108E-03 1.37573458E-06-4.20852227E-05 8.02246581E-05
17100 3.36565828E-04-7.86441502E-05-1.68774013E-04 4.22664610E-04 1.81337160E-03
17101-5.14150227E-05-4.73660745E-04 4.93893305E-04 5.27028972E-03-6.89472089E-05
17102-1.19327550E-03 3.34008418E-04-5.77371991E-05-6.08034417E-05 1.18540641E-04
17103 4.17640529E-05-4.07579132E-05-1.12784334E-04 1.52147442E-05-9.95067516E-05
17104 7.61028393E-05 5.41311203E-05 9.70115114E-06-7.50951229E-05-1.79038043E-04
17105 1.65071728E-04 5.62400332E-01 4.65676245E-01-1.56391006E-04-9.62376644E-05
17106-1.39706355E-04 4.81979758E-03 1.32323764E-04 6.54780481E-05-1.05297231E-05
17107-5.32841989E-03 7.94959452E-05 1.17750276E-03 1.87295090E-03 2.51511200E-03
17108-1.83190075E-03-1.16974202E-03-9.62712585E-05-9.82356318E-05-3.26105312E-05
17109 1.30846163E-04 1.48137468E-05 6.55553290E-06 1.41073499E-04 3.42820713E-04
17110-8.48497610E-05-2.96011912E-05 7.96390033E-04-3.23812942E-02-2.68656405E-02
17111-6.01401164E-05 4.30961173E-05 2.73872759E-05-8.12137156E-05-3.18682996E-04
17112 2.23497470E-04 1.88986267E-04 2.17345919E-03-1.09629583E-03 2.03660448E-05
17113 6.17411785E-05 2.03941450E-03-2.44557185E-03-7.44472917E-04-1.40510556E-03
17114 7.23047322E-05-2.22646244E-05-5.00401078E-05-9.64248282E-05-1.18013204E-04
17115 4.85559463E-05-5.95180632E-04-4.85799514E-04 1.12138603E-05 5.65298299E-06
17116 1.62592453E-06-6.64922228E-05 2.43382590E-05-1.51653053E-06 1.86019005E-06
17117 2.65758998E-04-7.04155402E-05-4.96241815E-05-4.94139402E-05 3.02725965E-03
17118-6.53943761E-04-7.78473284E-05 1.65988239E-04 5.81639838E-06 1.01421428E-05
17119-1.59585412E-05-1.33601695E-06 2.83911834E-06 7.13968117E-06 7.07769499E-07
17120-4.08016714E-05-8.28369647E-05-1.46102158E-04 2.95738551E-06-2.40104379E-05
17121 5.23227752E-05 2.50416607E-04 1.05157639E-05-3.89034335E-05-1.06586868E-05
17122-1.97543860E-04-5.84964675E-04-4.83376414E-04-4.93543499E-06-4.32597508E-06
17123 1.44075120E-06 2.52702788E-05 3.32631117E-05-5.35263147E-05 6.63568390E-06
17124-7.08002845E-04 2.35735896E-04-1.48487521E-04 1.04362967E-04-5.19904005E-04
17125 2.80560324E-04 2.59392553E-04 1.84759462E-04-3.98959683E-08-1.41920048E-06
17126 1.45909645E-06 1.95379778E-05-1.70632845E-05 4.16323160E-06-4.16616248E-06
17127 7.99443837E-05 2.92002320E-04 6.76041565E-04 1.83384187E-06 2.87072726E-05
17128-1.01319946E-04 8.38889873E-05-3.82797159E-06 4.26457405E-05-3.39040287E-05
17129-1.25059656E-04 4.77776487E-05 4.25781858E-05-8.05985074E-07-1.67152493E-06
17130-8.21886328E-06-1.67707747E-05-3.56280274E-05-1.84708530E-05 8.34758197E-06
17131-5.65644063E-04 8.66300032E-05-1.71401904E-04-4.55492570E-04-3.82252334E-03
17132-7.09242171E-03-9.69138570E-04 3.61359515E-03 1.52012520E-05-1.73127565E-05
17133 2.11150447E-06 1.14409138E-05-1.32209293E-05 7.97076167E-06-1.58273792E-04
17134-1.28138506E-04 4.53648023E-06-4.54015418E-06 3.81485433E-06-4.60045545E-05
17135-3.42247028E-05 8.92143250E-07-2.49295549E-06 3.74806677E-04-1.03771507E-04
17136 2.05731095E-04-5.91417156E-05-6.15034229E-03 5.45474631E-05-4.01389226E-04
17137 1.68232660E-03-8.45507176E-06 1.22523600E-05-3.79728827E-06 1.31087810E-06
17138 1.28835643E-05-1.81407552E-05 5.73406151E-06-5.33692811E-05-2.66982752E-04
17139-1.02054574E-04 4.95367049E-06-5.93324061E-05-5.36185049E-05-4.38474675E-04
17140 9.82596168E-06-5.64324035E-05 2.40863514E-04-1.97571477E-04 2.56182095E-06
17141 4.66642640E-06 2.04978428E-06 1.37162274E-05 2.88010696E-06-2.61566422E-05
17142-1.13534142E-06 1.70145338E-06-7.89776736E-06 9.85068684E-05 1.37818733E-05
17143-2.76801230E-05 9.97696114E-05-4.78948767E-04 1.26260772E-04 3.81804179E-04
17144 1.11895431E-05 2.29048413E-06 4.87716553E-06-7.16764966E-06-9.06966708E-06
17145 3.51491000E-06-4.43733065E-06 1.57750925E-06 8.74361530E-05-6.44198192E-04
17146-9.87924541E-04-2.13482146E-07 1.45017088E-06-6.40135162E-08-9.00468937E-07
17147 7.44359931E-07-2.60528665E-05-1.88343797E-06 6.77310196E-06-3.49370451E-06
17148 2.32559643E-04 8.01350336E-06 3.16802194E-05 1.70062250E-05-3.75716414E-04
17149-1.71370029E-04-5.74958706E-04-5.42833612E-04 1.67133438E-06 1.60652337E-06
17150-3.27785775E-06 1.87568777E-06 1.24199224E-06-2.04863594E-07 1.10363348E-07
17151-1.03340450E-06-2.77423187E-06-1.39051563E-06-4.11035183E-07 1.60789309E-05
17152 1.24604758E-05 7.03436305E-06 2.09712063E-06-6.43115388E-05-8.49690083E-05
17153-1.41091840E-05-5.58816493E-05-3.10054278E-03 2.36504053E-05-4.65144088E-05
17154-7.10072890E-04-1.09272389E-06 1.15440820E-06-6.16843100E-08-3.13530632E-06
17155-3.08471804E-06-3.88996043E-07 2.31328979E-08 1.51802820E-07-3.72022647E-08
17156-2.59659149E-07-1.86486883E-06-2.19299859E-06-1.81384779E-07 3.04975401E-07
17157 7.89021634E-06 1.18844905E-05 8.13943180E-06 5.57320159E-06-2.94575552E-05
17158-3.43450627E-04-9.51828605E-05-1.04012265E-04 5.07239465E-06 7.96448004E-07
17159-3.71539163E-07-4.24908841E-07-1.18650298E-07 8.44635891E-07 5.72120375E-07
17160-4.24818062E-09 1.56218783E-07-5.35239539E-07 8.55905864E-07 6.11313689E-07
17161-3.09033078E-06 1.96169426E-06-3.96569708E-06-2.52588527E-06 6.23862336E-06
17162 8.99069674E-06 3.26422639E-05 1.32874340E-05 7.47783661E-04-3.79198453E-05
17163 7.51760638E-05-9.29101023E-06-6.20242971E-07 2.00496373E-06-1.38472076E-06
17164 1.70934522E-06-5.34427534E-07 7.40288939E-07
18  1-8.52321891E-08 1.03865750E-06 8.29456439E-07-7.10556157E-07-1.00106541E-06
18  2-1.06366731E-05-7.05288786E-06 4.15463848E-06 3.67371950E-06 4.31094630E-05
18  3 3.52434349E-05 8.76206093E-05 4.13740877E-05-7.76223830E-03-2.64898779E-03
18  4-2.25947032E-03 1.47912405E-03-4.16429235E-07 2.09210036E-06-1.67567112E-06
18  5 1.58990711E-06 6.76887772E-07 7.51336371E-07 1.19449815E-05 9.49827177E-06
18  6 1.95461815E-06-4.51017232E-07 5.79752591E-07 8.16493470E-06-9.62148240E-06
18  7 1.66406925E-06-1.64288702E-06-1.39335871E-04 1.32532061E-05 3.94018219E-05
18  8-2.02915066E-05-6.63046362E-04 2.54868057E-04 1.87167697E-04-8.04433768E-05
18  9-5.78814294E-07 7.84238067E-07-2.05423772E-07 1.66371614E-06-9.63095703E-07
18 10 2.77776420E-06-1.37811022E-06 8.23562966E-06-7.22519395E-05 2.59765953E-04
18 11-9.53897621E-07 6.38042463E-06-1.44924759E-04-1.05892989E-04 1.54149423E-06
18 12 3.65264124E-07-1.10953565E-06-4.92819411E-08 6.08986715E-07 1.10299905E-05
18 13 6.31100567E-06-3.19534572E-07-1.96074240E-06-5.19197762E-05 1.17604581E-06
18 14-1.15433645E-05-2.09586913E-05 2.57707552E-03-1.22405712E-04 2.90943915E-04
18 15 4.44515226E-04-1.33037173E-08 2.37550386E-07-2.24246669E-07-2.69365979E-07
18 16 6.57805105E-07-6.35698585E-07-3.25479228E-07 2.52744199E-06-5.45402597E-05
18 17-1.08778350E-05 4.94625193E-08 7.73548319E-08 7.09134967E-07-2.40441107E-06
18 18-5.45101946E-07-1.63404190E-06-5.66882358E-06 1.28188836E-05 3.25951407E-06
18 19 7.45086503E-05 5.41222694E-05-8.16145072E-05-4.77717566E-06-1.70457681E-03
18 20-3.13417049E-05-3.29521446E-04-3.97225658E-04 3.42088814E-06-2.32598480E-06
18 21-1.09490334E-06 1.59063886E-06-6.15622548E-08 5.16410427E-07-1.29684770E-06
18 22 7.93488056E-06-2.31143613E-04-5.52605186E-06 2.13075415E-06-1.64259653E-05
18 23-2.31331641E-05-1.60110058E-04 1.50505210E-06 7.54621660E-07 6.68841631E-08
18 24 8.91301802E-07 5.12613491E-07 6.65193714E-06 3.41304713E-07-4.10468318E-06
18 25-3.69557535E-06 1.44893754E-05 5.32110789E-05 1.58602926E-05 3.44112192E-05
18 26-5.02157378E-04-4.89909881E-04-5.36655203E-04-1.28928105E-03 6.48421627E-07
18 27-9.82400954E-07 3.33979327E-07 7.00907857E-08-1.49921192E-06-6.59655891E-07
18 28 1.01472214E-06-8.92457141E-06 4.48920397E-05 2.01834708E-04 4.15550828E-07
18 29 6.46463006E-07-3.48889283E-07 8.52155868E-08 1.39197125E-07-5.28548099E-06
18 30 1.38780528E-06 8.39552217E-07 2.73217810E-07 2.46791183E-05 1.27746918E-05
18 31-6.16582769E-05-2.76406960E-05-1.38860542E-03-6.36086735E-04 3.92788593E-04
18 32 1.00549022E-03 9.95884302E-08-1.67763802E-07 6.81753717E-08-2.30182614E-06
18 33-1.10270516E-06-5.15600767E-08-1.04387461E-07 1.19828702E-07 6.13907834E-07
18 34-2.51972685E-07-4.62840267E-07-1.43726524E-06-3.00285934E-06 8.67158708E-07
18 35 1.83179786E-06-1.50485389E-05-1.25406699E-06 6.56456880E-06 4.66947277E-06
18 36-1.57454099E-04-1.22031169E-05 3.09922113E-05-3.64481065E-05-8.70200394E-08
18 37 1.27462881E-06-1.18760877E-06 8.61024504E-07 8.40560171E-07-2.92878889E-07
18 38-3.32904412E-07 1.33299133E-06 3.64429954E-06 9.51625417E-05-2.37450944E-07
18 39 1.12019161E-06 3.31442188E-06-4.04051355E-05-2.85639538E-07 3.86888347E-06
18 40-3.00256193E-05-3.09741501E-05-6.98614062E-08 1.17405652E-07 6.68729241E-07
18 41-1.46793094E-07 3.87108058E-07-1.68119407E-06-2.88010956E-06 3.13037196E-07
18 42-1.67537514E-06 3.29733740E-05 5.75697972E-06-1.91925122E-05 2.82881313E-05
18 43-1.01607518E-03 6.66574801E-05 4.10601806E-04-1.19852398E-04-1.42466839E-06
18 44 7.17443361E-07 7.07225024E-07 9.09582606E-07 4.38999734E-07 1.49354942E-07
18 45-3.03969650E-07-1.06754706E-06-4.66955567E-05-4.94259457E-04 2.20583610E-06
18 46-1.89938636E-05 4.96163947E-05 1.26900934E-04-8.22552342E-07 5.09837557E-06
18 47 4.20257631E-05 5.70864752E-05 6.43264458E-07 3.50846852E-06 4.09572033E-07
18 48-2.11776732E-06-2.32427811E-06-2.68650656E-05-9.55552781E-06 1.09502557E-05
18 49 1.18083338E-05 1.11963323E-04 9.12356868E-05-2.36237253E-04-9.54724089E-05
18 50 8.70457953E-03-3.20965482E-04-5.85861419E-04 1.62262040E-03 4.80724749E-06
18 51-7.23136693E-06 2.42411944E-06-1.10266348E-06 3.85510570E-06-3.98897228E-06
18 52-1.10464428E-07-1.45940795E-07-5.54948285E-07-1.23815044E-06 4.71370077E-07
18 53 2.10562316E-06 3.30965945E-06 5.46680246E-06-2.00600186E-06 9.66661463E-06
18 54-1.78531940E-05-2.93615833E-05 4.21530961E-05 2.27018956E-03 9.83227200E-05
18 55-2.63170749E-04-5.77689187E-04 2.06194381E-07 2.68406894E-07-4.74601275E-07
18 56 1.09325269E-06 7.63719475E-07-2.30297599E-06 7.99765973E-07 5.17704618E-06
18 57 1.52186802E-04 2.37166417E-04-1.55336385E-07-2.50585884E-06-1.02404311E-05
18 58-8.17061165E-05-2.82075789E-06 2.32985225E-05-4.44628374E-05 1.12424083E-04
18 59 2.58440152E-08 2.09033871E-07-3.47222132E-07 9.62289555E-07-2.20671352E-06
18 60-2.21725060E-06 2.21048140E-06-4.42248323E-06 1.00686657E-05-9.25933727E-06
18 61-2.26177099E-05 2.26296643E-05-4.77566524E-05 8.04710949E-04 5.74535179E-05
18 62 9.57454792E-05 5.94234471E-05 1.57208534E-07-4.94323886E-07 3.37115351E-07
18 63-9.22582086E-07-4.39519399E-07-1.40918642E-06-8.25961764E-06 7.85614499E-05
18 64-8.11757818E-04-1.49332354E-03 5.96613629E-09 1.52500965E-07-7.24382643E-07
18 65-1.95489446E-06-1.06640681E-06-2.42271031E-06 3.46251167E-06 9.91299711E-06
18 66 4.86966653E-06-1.47560072E-06-1.89945833E-05-7.34081929E-05-3.09860629E-05
18 67 1.35120313E-03 4.98921160E-04-1.17314321E-04 1.04294684E-04 5.41372309E-07
18 68 6.50205806E-07-1.19157811E-06-6.12404278E-07-8.11948411E-07 9.91885126E-07
18 69 1.25725774E-08-7.93972603E-07-2.00193250E-06 2.70193759E-06-1.23680936E-07
18 70 7.64429070E-06 7.76337376E-06-1.27091866E-05 2.48393939E-07-8.75782271E-05
18 71-6.04848448E-05 8.52952190E-05 6.04153899E-05-3.76936320E-03-4.03349622E-04
18 72 8.59156283E-04-6.49065959E-04-4.25836745E-07-1.40556371E-08 4.39892382E-07
18 73 1.98950751E-07-1.03045415E-07-7.94775398E-07-9.81286107E-08-1.08380688E-06
18 74 3.61848962E-07 7.60411226E-07 1.34365721E-06 1.14346273E-05 2.50394336E-07
18 75-3.51202403E-06-6.20016227E-06-3.49581438E-05-3.81250927E-05 3.97782931E-05
18 76 5.45246293E-05 1.71221311E-03 3.83895273E-05-1.44139839E-04 3.54989039E-04
18 77 5.49651075E-08 1.86582557E-07-2.41547665E-07 1.25698653E-06-1.02068779E-06
18 78 1.60130357E-07 2.58041046E-10-3.65472221E-08 3.20150283E-07-6.42393536E-07
18 79-2.62828440E-07-1.44289282E-07-1.56147285E-06 3.11263845E-06 1.22341679E-06
18 80-3.31464242E-05 2.10592838E-05-1.14665945E-05-9.55778883E-06 7.44057717E-04
18 81 8.24813291E-05-2.00156101E-04 1.10055897E-04-1.18919378E-06 1.69513163E-06
18 82-5.05937849E-07-1.60042062E-06 2.71457617E-07 9.80039406E-07-4.75616725E-05
18 83-3.10120845E-05 4.91300577E-06-7.73408305E-06-7.63864451E-06-1.15501380E-04
18 84-3.49485453E-05 1.81443160E-05 1.10620532E-05 8.72463199E-04 7.58767779E-04
18 85-6.94273350E-05-4.89022306E-04 3.51913992E-02 1.03991459E-03-3.42565705E-03
18 86-3.12427436E-03 8.91117776E-06-5.51568313E-06-3.39549463E-06 7.84388264E-06
18 87-1.13822658E-05-8.98208049E-06-5.59892481E-01-4.63608288E-01 1.96735712E-04
18 88-4.17117582E-05-2.19557795E-04-4.88059113E-03-1.74878309E-04 3.27237312E-05
18 89 1.82271565E-04 4.79544768E-03-2.97951321E-04 4.32931698E-04 1.05514820E-03
18 90 1.50055657E-02 6.69403183E-05 9.32627726E-04 2.54230360E-03 8.87159299E-05
18 91-1.09682632E-04 2.09667024E-05 6.81740658E-05-1.52490020E-04 5.65360227E-05
18 92-3.33740351E-04-2.53105927E-04-1.07688444E-04-2.41628004E-04-3.28805007E-04
18 93-2.77950059E-04-7.95899601E-05-4.23545061E-04-6.23648674E-02-5.15805591E-02
18 94 1.06338261E-04 7.29528434E-05 1.80748412E-05-7.22025193E-04 2.58231899E-04
18 95 2.38884026E-04 1.37982695E-04-4.72904995E-04 4.73721960E-04 2.43857224E-04
18 96-6.38827045E-05-1.89144362E-02 1.81239357E-03 1.81669864E-04-2.97250719E-03
18 97-6.95525028E-05-2.04062048E-06 7.15931233E-05-1.29505182E-04-2.88169010E-05
18 98-3.46061193E-05-2.91167867E-05-4.23259009E-05 1.72276160E-04-3.25575978E-04
18 99-1.00012808E-03-8.24122391E-04-2.39611906E-06 8.37163049E-06-6.75746169E-07
18100 4.79016554E-06-2.84562327E-05-2.81219789E-06 2.64588064E-05 3.53151794E-04
18101 2.58153501E-05-5.57323300E-05-3.91739797E-05 1.54034411E-02-5.29936412E-04
18102-3.56276254E-03 1.37394915E-03 2.92818344E-06-1.37646625E-05 1.08364791E-05
18103 1.39556909E-05 2.03131949E-06-1.89199522E-05-1.04220512E-05 1.05728361E-04
18104-4.10244271E-05 1.52421727E-05-1.10525907E-06-4.41533284E-06-8.12419717E-06
18105 8.74611380E-04-1.86961141E-03-1.54988033E-03-2.12887376E-06 2.82817924E-06
18106 2.81834563E-06 1.41370100E-05 1.72125061E-05-2.34677832E-05-2.96360044E-05
18107-1.15050352E-04 2.82016558E-04 2.19342744E-04-6.27146458E-05-2.42454416E-02
18108 1.36503240E-03 2.30172571E-03 4.26197124E-03-1.75699725E-05 4.84806742E-07
18109 1.70851658E-05-1.63313445E-05-3.44613951E-06 1.34138632E-05-1.07693954E-06
18110-1.11136938E-05 1.86593713E-04-6.17420647E-04 2.72464602E-03 2.25913447E-03
18111 7.00201083E-06 1.82866374E-06 6.49615679E-06 1.78950202E-05-4.25093977E-05
18112-2.76017818E-05 1.95322358E-05 6.03350910E-04 2.27816806E-04 1.01487932E-04
18113 6.31444202E-05 1.41998971E-02-1.72145401E-03 1.64389065E-03-1.56641906E-03
18114 2.27352759E-05 1.16243606E-05-3.43596365E-05 9.35223949E-06-1.37130723E-05
18115 2.17828730E-06 2.59368115E-05 1.91106003E-05-2.99545410E-06-7.40768683E-07
18116-1.28806206E-06 4.04898321E-05 1.33296097E-05 2.28015111E-06 6.31093599E-06
18117-4.00763907E-04 1.29878980E-04 1.26935674E-04 2.09432298E-05-2.03354494E-03
18118 4.97675028E-04 2.83572186E-04 5.10399134E-05-4.99961744E-06-7.21859580E-07
18119 5.72147702E-06-8.64176154E-06-3.42153823E-06-2.33147421E-06-5.08099927E-06
18120 4.96048997E-05-8.26594315E-05-5.04845001E-04-5.50048223E-06 5.08408131E-05
18121-2.86462577E-05 1.42593033E-04-1.94783253E-06 2.98584315E-05 5.27096814E-05
18122 1.14139028E-04 1.22277016E-04 9.89878507E-05 6.31218394E-06 1.64874312E-06
18123 5.03914808E-06 9.48212446E-06-3.48094456E-05 3.22755667E-07-3.04201428E-05
18124 3.94867359E-05-1.75092818E-05 5.60711785E-05 2.73884190E-05 1.23046564E-03
18125 1.36827857E-04 5.15396901E-04-8.38522503E-05 4.16870191E-06-1.09219046E-05
18126 6.75320269E-06-1.75391824E-05 1.39174734E-07-1.44465577E-06-1.04993606E-06
18127 6.46355023E-05 2.34055734E-04 7.03244415E-04 5.05180067E-07 2.64147701E-06
18128-1.93193046E-04 1.00833987E-04-1.17725620E-05 4.38827410E-05-1.53018429E-04
18129-2.51382200E-04 2.09124860E-03 1.80127251E-03-6.02720640E-05 1.01046357E-05
18130 6.61343982E-05-1.88104150E-04-3.97143333E-04-2.44355703E-05 2.65877500E-04
18131-1.71875262E-03-6.46325255E-04-5.01960878E-05 5.00283226E-04-3.14224802E-02
18132-5.50753356E-03-3.16270498E-03-4.09478045E-03-9.74346797E-05 1.13324444E-04
18133-1.58897645E-05-4.86420858E-06 1.84451427E-04 5.66724404E-06-1.64331678E-05
18134-1.16344358E-05 6.93992876E-06-1.61051758E-06-6.06085274E-06-6.64781333E-06
18135-2.87105077E-05 5.67553612E-06 2.95050026E-05-2.96240070E-05-6.28167553E-05
18136 2.83535306E-05-4.68998026E-05-4.66937998E-03-3.54073997E-04-7.13122482E-04
18137 7.71537784E-04-1.13534251E-06 7.26619360E-06-6.13085109E-06-7.88113116E-06
18138 1.18975221E-05-8.65354468E-07 2.56028122E-07-8.87825930E-06-2.93105128E-04
18139-3.42425672E-04 5.72153366E-07-7.26354396E-06-1.11006308E-04 3.86555284E-04
18140-7.51919643E-08-1.04664222E-07-1.31312243E-04-3.19677202E-04 3.97171084E-07
18141 7.45537656E-07 1.24351739E-06-2.02866695E-06 1.01137444E-06-3.24470766E-07
18142-1.25811314E-05 1.34327946E-05-1.18944202E-05 5.20043362E-06 2.25252083E-05
18143-6.73000152E-05 8.56980812E-05-8.41408343E-05-1.34434300E-04 1.66302720E-04
18144-5.91629445E-04-2.64092769E-06 1.37868491E-06 1.26224279E-06 8.04631760E-07
18145 1.80189200E-06-2.74215289E-06-6.87464178E-06 7.87651098E-05 9.63194920E-04
18146 3.59326143E-04-2.55524587E-06-2.83031777E-06 4.34145985E-06 6.88701743E-06
18147-3.59648543E-06 6.95154681E-07 1.29848712E-05-9.21579778E-06-1.83774414E-05
18148 1.45744385E-04 7.45556244E-05 6.70625278E-05-4.59055799E-06 3.92075439E-04
18149 6.14787033E-04-5.31663896E-05 4.58167895E-05 6.67372582E-06-1.19262804E-05
18150 5.25255457E-06-2.95597789E-06-3.48289280E-06 6.15141167E-07 1.85138163E-07
18151 2.07637124E-06 2.00762616E-06 1.26770342E-06-1.22839576E-06-2.01541083E-05
18152-1.12437233E-05-1.41640731E-05 5.10574826E-07 2.11626167E-05 1.11977286E-04
18153 4.61023656E-05 5.77734646E-05 6.79933120E-04 4.02737335E-05-1.49728622E-04
18154 4.23136144E-04 2.20003906E-06-1.84523337E-06-3.54805682E-07 7.17903765E-06
18155 1.00335402E-06-2.70355064E-07 3.09935007E-10 1.10890541E-06 4.45171792E-06
18156 3.03431328E-06 1.06237855E-06-1.13234466E-05-1.96078913E-05-1.03545200E-05
18157-5.74306339E-06-2.68552541E-05 7.74718725E-05 1.09418780E-05 3.32254554E-05
18158 6.50310848E-04 3.87469715E-07 3.53006974E-05 2.80552132E-04 6.51564239E-07
18159 1.20067866E-09-6.52764918E-07 2.22159298E-06 2.48929691E-06-1.78560591E-06
18160-1.14346323E-08 6.72932635E-07-2.91618172E-07 3.13466967E-07 9.51087264E-07
18161-6.61174504E-06-8.16003130E-09 1.01689428E-06-1.21778850E-06 5.13819692E-05
18162-6.80447659E-06-3.33924579E-06 4.40796066E-07-5.10032211E-04-3.88553483E-05
18163-5.82332111E-05 9.31790923E-06-1.30028953E-06-1.05734396E-06 2.35763350E-06
18164-1.28155746E-06 5.53705136E-07 9.42584857E-07
19  1 8.68440533E-05 6.39762270E-05 6.86720527E-06-6.80560690E-06 8.17823815E-06
19  2 1.20384240E-04-3.12779425E-05 1.99313413E-05-1.31186240E-05-8.66659685E-04
19  3 8.00698154E-04-7.99311767E-05 5.16974360E-04-3.67180375E-02 3.63617300E-03
19  4-6.15653572E-04 4.05441644E-03-8.93401462E-06 5.16478425E-06 3.76923036E-06
19  5-1.25062509E-05-1.33487775E-05-1.10144761E-05 5.61754412E-01 4.65151212E-01
19  6 2.06222705E-04-1.15186711E-05 2.33856953E-04 4.89981882E-03-1.63295519E-04
19  7 1.64075108E-05-1.97159777E-04-4.92413818E-03-2.80966951E-04 4.29536107E-04
19  8-1.13160345E-03-1.77144018E-02 3.54368806E-04 1.24668899E-03-2.82553990E-03
19  9-7.53963750E-05 1.10640903E-04-3.52445278E-05-9.12163366E-05-1.53451864E-04
19 10 4.21833676E-05 3.34079888E-04 2.63220284E-04-7.24397705E-06 3.04602493E-04
19 11 3.30616162E-04 2.72676927E-04 2.24168905E-05 3.84167167E-04 4.17798057E-02
19 12 3.45359577E-02 9.61438269E-05 7.53817191E-05-2.05966602E-05 5.51033233E-04
19 13 2.57457177E-04 2.47808935E-04-1.43058024E-04 6.57903037E-04 4.98173355E-04
19 14 2.66403109E-04 1.23452143E-04 1.99982385E-02 1.98440353E-03 6.67793486E-04
19 15 2.69366403E-03 6.05852523E-05 1.23320602E-05-7.29173125E-05 1.31179621E-04
19 16-3.45410037E-05-3.51313613E-05 1.60338243E-05 4.63393020E-05-2.11895087E-04
19 17 2.29673953E-04 4.15463016E-04 3.43237590E-04-1.05028814E-06 4.56025075E-06
19 18 1.15957685E-06-2.16737937E-05-2.30152558E-05-1.97429538E-05-2.93942893E-05
19 19-4.54943676E-04 2.30923098E-05-9.42891371E-05 6.27906197E-05-1.57572727E-02
19 20-4.79367383E-04-3.73091616E-03-1.27451070E-03 9.10519086E-08 1.03091164E-05
19 21-1.04001683E-05-1.31846095E-05 1.03337442E-06-1.71924538E-05 1.02155261E-05
19 22-1.05533279E-04 6.67030718E-05 5.86951914E-07 8.95761990E-07 4.93526562E-06
19 23 3.86255744E-06-8.76646897E-04-8.09237375E-03-6.69810430E-03-4.14688842E-06
19 24 7.22816770E-07-1.26451555E-06-1.02546434E-04 1.56419531E-05-1.92128483E-05
19 25 3.36891046E-05 1.92869565E-04 2.73052974E-04 2.50182928E-04 5.50091022E-05
19 26 2.82669611E-02 2.69035176E-03 2.65777162E-03-4.13832880E-03 1.88015977E-05
19 27 4.23318121E-06-2.30347789E-05 1.65669632E-05-2.06959828E-06 1.64400793E-05
19 28-4.23154571E-06 6.30905131E-06-2.03480735E-04 5.98265050E-04-2.41029357E-03
19 29-1.99585569E-03 5.05479090E-06 2.85627714E-06-3.55503926E-06-2.53456367E-05
19 30-5.05353536E-05-2.31412086E-05-9.20257181E-06-7.00917568E-04 1.61920696E-04
19 31 1.04265366E-04-3.05090814E-05-1.43812404E-02-1.94632788E-03 9.30970959E-04
19 32 1.43243213E-03-2.02359292E-05-8.20897438E-06 2.84449036E-05-8.29358317E-06
19 33-1.33235333E-05 4.03837583E-06-1.26977191E-05-8.45156539E-06-2.53924218E-06
19 34-4.92237736E-07 1.17051840E-06-3.65047875E-05 1.32047570E-05 1.91013992E-06
19 35-6.52745900E-06 3.68394015E-04 1.14383316E-04 1.26429641E-04-2.10494079E-05
19 36 1.85336526E-03 5.09086405E-04 2.47627443E-04-2.40519779E-05 4.14129611E-06
19 37 1.02667133E-06-5.16796745E-06 7.85865974E-06-2.83606128E-06-3.19265357E-06
19 38 4.50239359E-06-4.34295033E-05 6.13245536E-05 4.84091289E-04 4.97829556E-06
19 39-4.88406616E-05 3.48990327E-05-7.72647113E-05 1.83903954E-06-2.81616657E-05
19 40-5.67819654E-05-1.23280400E-04-1.06719279E-04-8.63765233E-05 5.90620739E-06
19 41 1.22255710E-06-4.77967838E-06-6.90284354E-06-3.21453446E-05 6.33248697E-07
19 42 2.76198262E-05-2.92882459E-05-1.83589358E-05 5.18585372E-05-2.58303464E-05
19 43-4.52393884E-04 7.85378477E-05 2.96754864E-04-3.31450544E-06-5.04210879E-06
19 44 1.17627985E-05-6.72068972E-06 1.65694116E-05-1.76706197E-07-2.18798288E-06
19 45 2.95616877E-06-7.73355355E-05-2.30569281E-04-4.59395757E-04-2.25189316E-07
19 46-4.65027824E-06 1.92704877E-04-1.14137673E-04 1.11610898E-05-4.14320341E-05
19 47 1.47376416E-04 1.93809296E-04-2.07778580E-03-1.79084133E-03-5.79859848E-05
19 48 4.04578155E-06-6.63621039E-05 1.88263385E-04-3.93906388E-04-6.29479210E-05
19 49-2.87127682E-04 1.79645712E-03-5.78386220E-04-5.73599416E-05-4.69447605E-04
19 50 3.20619593E-02-7.21160143E-03-4.73636126E-03 2.83802522E-03 8.49163627E-05
19 51-1.10953850E-04 2.60374878E-05 2.44972831E-05 1.86820707E-04 2.46248336E-05
19 52 2.50790509E-05 1.86711184E-05 7.00995356E-06-7.86947653E-07 6.49731863E-06
19 53 6.11168177E-06-2.97466956E-05 6.70151506E-07-3.28321328E-05 6.51825646E-05
19 54-6.14715706E-05 3.08872417E-05 2.36587955E-05 3.49385743E-03-4.04242273E-04
19 55-6.75404925E-04-6.85841228E-04-5.54276451E-07-6.95934861E-06 7.51362506E-06
19 56 8.48425450E-06 1.18133029E-05 9.48223684E-07-7.24466260E-07 1.00901101E-05
19 57 1.67576091E-04 4.01051996E-04-4.26935760E-07 7.04413009E-06 8.92043228E-05
19 58-3.26115801E-04 5.09352421E-07-5.98856695E-06 5.72137234E-05 2.78589319E-04
19 59-3.96428217E-07-3.10883227E-07 2.76908929E-06-2.12481683E-06 1.19944741E-07
19 60-5.63796876E-06-1.82241186E-05 1.60356063E-05 7.38375721E-06 6.93735370E-05
19 61 5.05631995E-05-7.53224502E-05-7.46169224E-05-5.24341075E-04-2.02644360E-04
19 62-4.12723243E-05 6.84725084E-04 2.62057315E-06-1.51693573E-06-1.10363742E-06
19 63 2.25955064E-07 8.08721749E-07-2.29500003E-06 9.17160480E-06-1.07108140E-04
19 64-8.84385754E-04-1.36486205E-03 2.64012579E-06 3.18689210E-06 3.96958945E-06
19 65 7.58251270E-06 3.40452504E-06-3.68051090E-06 1.11035377E-05-8.78672802E-06
19 66 1.99926624E-05-1.35698646E-04 8.14810007E-05 8.78188206E-05 4.25234411E-06
19 67-8.07950309E-04 4.89737550E-04 6.24739981E-05-1.25882749E-06-6.71494885E-06
19 68 1.20150090E-05-5.30006017E-06 1.85670592E-06-3.18046253E-06-3.85338585E-07
19 69-2.17193254E-07-1.87637767E-06 2.08172134E-06 8.02750831E-07 1.35032809E-06
19 70 1.85135682E-05-1.13438006E-05-1.18215690E-05-2.00926998E-07-6.95910010E-06
19 71 1.13845884E-04 3.88381425E-05-5.71510266E-05 1.05175610E-03 1.55950798E-04
19 72-2.39936601E-04-1.79811551E-04-1.70512212E-06 7.02994847E-07 1.00212727E-06
19 73-7.41431456E-06 1.85854500E-06-8.76166576E-07 5.61497900E-09-8.10445528E-07
19 74 4.60433569E-06 3.17779691E-06-6.28163111E-07 7.35329387E-06-2.03363808E-05
19 75-1.11446465E-05 3.52776210E-06 4.72214851E-05 7.78589404E-05 9.77003400E-06
19 76-2.37815301E-05-9.23111112E-04 2.42714341E-05 1.17025635E-05-3.76199173E-04
19 77-7.66036165E-07-6.68939714E-07 1.43497588E-06-2.26095056E-06 2.62789676E-06
19 78-1.57004804E-06 2.45405249E-08-5.37693969E-07-3.09762803E-07 7.82353997E-07
19 79-1.20516620E-06 5.13667106E-06 1.94554738E-07-1.14489105E-06 2.00718533E-06
19 80-3.32459250E-05-9.88637157E-06 3.14894298E-06-3.31694942E-06 5.40649959E-05
19 81-3.69068525E-05 2.37901666E-05 4.18806030E-06 1.30880502E-06 8.94965483E-07
19 82-2.20377051E-06 1.39374846E-06 4.70861898E-07 7.68008989E-07 1.62477240E-07
19 83-1.68034213E-06 2.13212252E-06-6.84842224E-07 1.51180981E-06 1.80014924E-05
19 84-1.51394156E-05 3.52900549E-06-6.37280411E-06-6.79229928E-05 1.32085747E-04
19 85 4.40594978E-05-3.57982734E-05 5.21192660E-03-2.55236754E-03-1.98813849E-03
19 86-2.38044944E-04-3.60067848E-07-2.13311018E-06 2.49317803E-06-6.48261983E-07
19 87-2.67778243E-07 5.52736853E-07 1.22504553E-05 1.02627686E-05 1.95569206E-06
19 88-1.65281239E-07-7.46614402E-07-2.67436090E-06-1.09441221E-05-3.16108709E-08
19 89 2.58018995E-06 6.17663488E-05 5.70303410E-05 4.07464520E-05-5.55753658E-06
19 90 2.23544397E-03 5.07000375E-05 7.36351618E-05 3.43350768E-04-7.94646089E-07
19 91-4.69617871E-07 1.26426396E-06-2.22212370E-06-4.69973298E-07 2.07077429E-06
19 92 1.13007705E-06-3.16923003E-06 4.98033398E-05-2.11312403E-04 8.31379579E-07
19 93-1.92738591E-06 9.58022184E-05 5.34857810E-05-2.19319515E-06-3.13407151E-07
19 94-1.32493181E-06-1.21178806E-07-3.72768660E-07-1.92964059E-05 8.02801815E-06
19 95-7.59316007E-08-7.16533091E-08 8.59946890E-05-3.78454279E-05-5.74307314E-06
19 96 6.42703902E-05-2.52972830E-03-2.21038564E-04 2.60203107E-04-4.69371915E-04
19 97 5.61998566E-08-3.25010218E-07 2.68810361E-07 2.24075790E-07 9.46670374E-07
19 98-5.81040072E-08-5.32960638E-07 7.53303389E-06 7.09821171E-05 5.45032489E-05
19 99-6.92394006E-08-5.56194739E-08 8.46291913E-07-2.37207741E-06-3.01875634E-07
19100 1.39175466E-06-5.92940106E-06 1.27042360E-05 1.21893021E-06-6.47579100E-05
19101 3.44974456E-05-5.72663741E-05-8.25813574E-06 1.76296318E-03-6.49716242E-05
19102-3.55320576E-04 3.99295347E-04-2.55814948E-06 1.57209940E-06 9.86050084E-07
19103-7.71300388E-07 1.78186182E-07 3.26331047E-07 1.07269532E-06-6.51832781E-06
19104 1.58604433E-04-3.05029373E-05-1.88628160E-06 1.36673695E-05 1.25776444E-05
19105 1.78493192E-04 3.93738916E-07 5.76614644E-07 2.06858381E-07 7.08217454E-07
19106-1.68394678E-07-2.95931439E-06 4.13087512E-07-3.23633250E-06 1.37377240E-06
19107-3.87059275E-05 4.66934575E-05 4.26109243E-05-1.41081208E-05 1.36408762E-03
19108-6.20006704E-04-5.74855276E-04 1.02954943E-03 2.49363957E-07 2.79569063E-07
19109-5.28933020E-07 6.34999210E-07-2.97299575E-07-5.00085316E-07-2.73282043E-07
19110 2.64435564E-06-5.85505043E-05-1.65611675E-04 1.13026535E-07-2.09604976E-08
19111-3.10789029E-07 6.89604946E-08-6.42592897E-07 2.57608949E-06 8.70419729E-07
19112 6.90749789E-07 2.61641928E-06-7.93524875E-06 1.46818276E-05-4.57852459E-05
19113 4.04192307E-05 1.40926414E-03-5.35476715E-04 1.85940041E-04-1.02153209E-03
19114 3.66426104E-07 1.79306716E-07-5.45732820E-07 1.78500674E-06-1.85590175E-06
19115 1.14962453E-07 1.35145465E-07-1.27392553E-07 5.37280341E-07-1.14326213E-07
19116 3.77047871E-07 2.61596384E-06-2.69523156E-06 1.73823858E-07-1.39633989E-06
19117-5.03408267E-06 1.17511308E-05 1.42515982E-05-6.47812985E-06 3.22969803E-04
19118-6.03555395E-05 3.58239849E-05 1.10900582E-05-2.43557552E-07-9.78808662E-07
19119 1.22236621E-06-1.30594821E-06 9.46213142E-07-3.04713237E-08-3.60765060E-08
19120 1.00311221E-06-2.61915531E-05-1.11502298E-04 1.19752146E-07 4.28336994E-08
19121-1.82995776E-05 3.49424870E-05 6.91887130E-09-7.33573177E-07 1.48463237E-05
19122 6.07631419E-05 1.21669405E-07-1.89887344E-07 8.84481787E-07 1.36621335E-08
19123-3.15980598E-07 2.77066384E-06-3.91655922E-06-4.03934972E-07 1.09230304E-06
19124-3.47970382E-05 4.44568397E-06-1.72604779E-05-2.68491047E-05 7.69588066E-04
19125 3.32420198E-05 3.37250209E-04 1.81830209E-04 1.60881480E-06-7.47227686E-07
19126-8.61587113E-07-1.28854081E-06 4.70712824E-07 2.27842128E-07 7.07596634E-07
19127-1.69621330E-06 6.90693261E-05 4.40784757E-04-2.77251160E-06 2.22551077E-05
19128-6.18420851E-05-1.72101153E-04 1.18193879E-06-6.98510187E-06-3.49524890E-05
19129-5.15942303E-06-6.21891548E-07-3.72314071E-06-1.05338494E-06-1.43149379E-06
19130 1.10425072E-06 2.85407671E-05-2.43004568E-06 7.84093373E-06-4.61825394E-06
19131-1.48041284E-04 5.35950200E-05-2.02474209E-04 1.55493983E-05-6.11434764E-03
19132-1.80354839E-03-4.11808127E-04-3.09333231E-04-4.95397176E-06 7.92153147E-06
19133-2.96755970E-06 2.68472143E-06 3.15278276E-06-5.54519709E-06 3.91907612E-07
19134-3.30867119E-07-4.34932589E-07-1.00199188E-06-2.37190592E-07 6.17643556E-06
19135 2.92688345E-06 4.32605384E-06 5.60410659E-07-7.25870142E-05-1.28536569E-05
19136-1.14799363E-05-1.62555357E-05-3.46119620E-03 8.14475676E-05-4.17792505E-04
19137 9.03596224E-04-1.48293673E-06 7.36160025E-07 7.46776700E-07-1.90262915E-06
19138 1.89969137E-06-2.39521147E-06-1.48930335E-06 7.20807566E-07-9.59377990E-05
19139-2.90947556E-04 4.28835691E-07 1.15180817E-06 2.89193671E-05-7.56200231E-08
19140 3.29091727E-06-2.20180329E-05 1.14084248E-04-1.43765196E-04-5.35853123E-08
19141-4.26248282E-07-2.72013029E-07 1.07880639E-06 2.14315834E-06 4.34750983E-06
19142 1.64247585E-06-4.85299282E-06-9.79613730E-06 5.44481684E-06-8.11352018E-06
19143 1.86134264E-05 4.77536801E-05-6.67155560E-04 5.43733737E-05 1.47331144E-05
19144-7.26658545E-05-1.27811500E-07 4.69005565E-07-3.41194065E-07 6.19211394E-07
19145-2.52895822E-07-1.38257957E-06 8.43084908E-06-8.35681589E-05 4.92997411E-04
19146 1.42928776E-03-3.33836607E-08-6.23451426E-07-8.37892198E-07-1.93813848E-06
19147 1.33174362E-06 8.66477549E-06 3.62878165E-06 1.01402934E-05-6.24125512E-06
19148-3.26258184E-05-1.21504133E-05-7.70848388E-05 4.25454295E-05-1.44138320E-03
19149 4.87202554E-04-1.62409730E-05-1.79537580E-04-8.43344617E-07-3.06113861E-07
19150 1.14945848E-06 6.88948484E-09-1.02530015E-06 1.47951430E-06-3.24907008E-08
19151 1.31256099E-06-2.46258555E-06 2.71415285E-06 3.94527659E-07-1.70936215E-05
19152 1.03441771E-05-1.29931449E-05-1.76868963E-06 1.66551296E-04-7.96034027E-05
19153 9.86296871E-05-6.48183698E-05 3.28558998E-03-3.76083706E-04 6.26884252E-04
19154 7.39996485E-04 4.85523864E-07 1.34896057E-06-1.83448443E-06-6.42791391E-08
19155 1.38653539E-06-2.07871685E-06 1.07638920E-07 9.29477651E-07 1.64612743E-06
19156 4.06172916E-08-2.31319408E-06-9.60197653E-06-4.73386384E-06-8.22742885E-07
19157 1.04868811E-05 4.27717507E-05-2.43814148E-05 4.30116537E-05-8.52541631E-05
19158-1.83297103E-03 6.46690600E-05-2.16540720E-04-4.71869338E-04 4.23556095E-07
19159 7.16537624E-07-1.14009372E-06-3.30724858E-07-1.06516105E-06 9.31805282E-07
19160-3.16583317E-08-3.51538656E-07 6.84310734E-07-1.31154045E-08 1.23266737E-07
19161 5.11147102E-06-3.34420288E-06 6.13923345E-07-4.67875603E-07-7.29746784E-06
19162 2.90663143E-05-1.89881201E-05 9.99285000E-06-6.96934703E-04 2.66865734E-05
19163-1.14988830E-04-1.13967822E-04 1.87368377E-06-2.12717235E-06 2.53488578E-07
19164 1.14679613E-06 1.24100990E-07 1.26455243E-06
20  1-2.24577081E-03-1.91246309E-03-7.17387090E-05-4.08607846E-05-9.74602066E-08
20  2 8.20491142E-05-3.78883401E-04-2.26252333E-04-1.35823856E-05 2.15240114E-03
20  3-9.18648200E-04-2.66267753E-04-1.11171747E-03 4.28666454E-03 1.02553983E-04
20  4 1.88656361E-03 1.58794891E-03 1.36692215E-04-4.15772306E-05-9.51149848E-05
20  5 1.66472606E-04 4.48391838E-05 1.91250154E-05 8.01886288E-03 6.64311407E-03
20  6 6.49027631E-06 8.67041330E-07 1.65368959E-06 3.66426672E-05-2.35610032E-05
20  7 8.69223892E-06-1.83929241E-05-2.16090308E-06 2.82322592E-05-1.42622565E-04
20  8 8.09531703E-05 8.82502164E-03 9.89413571E-04-4.06356697E-04 1.14072398E-03
20  9-6.30216296E-07-5.05616903E-06 5.68638532E-06 1.36054370E-05 8.91224243E-06
20 10-8.59865916E-06 9.20163447E-06-6.19675065E-06 3.28894711E-04-5.50285550E-06
20 11 4.79240778E-06 4.30369658E-05 3.12006140E-04 9.57483039E-05-1.91509040E-03
20 12-1.59256886E-03 5.73319736E-07 7.26479823E-06-2.25296286E-05-3.21065859E-06
20 13 3.98054110E-05-5.72359732E-05 3.61370158E-05-5.83709712E-04 1.66669172E-04
20 14 1.06801988E-04-5.97959986E-05-3.45115803E-03-4.69532667E-05 1.90654163E-04
20 15-5.34913306E-05-1.77473353E-06-1.62475895E-05 1.80223231E-05-6.59632546E-06
20 16 4.29246313E-05-2.17080688E-05-1.23780306E-05 1.06861111E-04 8.91477223E-05
20 17 2.71523311E-04 9.21456829E-03 7.56770003E-03-4.27762355E-06 4.50968019E-05
20 18 7.95857107E-05 3.23392036E-04 5.98387293E-05 1.75067422E-04 4.08186076E-04
20 19 1.74390923E-03 7.28921903E-05 5.06865551E-04 4.55970282E-04 4.03377456E-03
20 20 6.27666027E-05 9.34012798E-04 2.25608459E-04-5.98959749E-05-5.25903307E-05
20 21 1.12486306E-04 4.07161811E-05 3.21008628E-05 1.19018033E-04 1.60864463E-05
20 22-1.13976229E-04 1.12601695E-04 1.04489609E-04 8.37846477E-06-5.85676007E-05
20 23-1.39834313E-04 9.24251863E-05 5.61299327E-01 4.64762485E-01 1.29143835E-04
20 24 7.94417285E-05-1.28138317E-04 4.73714292E-03-1.02487267E-04-7.62964174E-05
20 25-1.82308674E-06-5.19488726E-03-9.58318967E-05-1.10659577E-03 1.77062458E-03
20 26-8.40183993E-04 5.64816742E-04 7.62971071E-04-1.92877408E-04-1.06117392E-04
20 27-4.53938341E-05 1.51511226E-04 1.09119895E-05-1.24754764E-05-1.29577402E-04
20 28 3.39607258E-04-6.01719752E-05-2.17417392E-05 7.83489774E-04-4.73791871E-02
20 29-3.92830438E-02 6.03366396E-05-3.87688606E-05 2.88359989E-05-2.07303466E-04
20 30 3.21640237E-04-2.00814950E-04 2.04538942E-04 2.22373566E-03 1.05084045E-03
20 31-4.51096984E-06 8.44003458E-05 7.82495344E-04 1.88952373E-03 7.32383781E-04
20 32-1.09610318E-03 7.29281292E-05-3.16218477E-05-4.13062815E-05-8.91782276E-05
20 33 1.27379906E-04-5.12876642E-05-7.96957897E-04-6.51255644E-04-1.28411020E-05
20 34-7.61524694E-06 2.49529909E-06-7.31535587E-05-3.52064208E-05-4.14506332E-06
20 35 2.69315280E-06 2.07038273E-04 5.10999985E-05 4.82810248E-05-3.98839964E-05
20 36 2.29692705E-03 4.61204757E-04 9.90526102E-05 1.47673185E-04 2.31360697E-06
20 37 1.07901248E-05-1.31037318E-05-3.14738353E-06-1.45545520E-06-7.41001339E-06
20 38 1.10910687E-07-3.67931328E-05-5.27933061E-05-1.02261268E-04 2.67661802E-06
20 39-1.79950019E-05 5.49439131E-05 1.88020833E-04 1.05276139E-05-4.07613030E-05
20 40 1.69802038E-05-1.93722861E-04-8.21581326E-04-6.77891800E-04 3.58470677E-06
20 41 8.25379611E-06 1.36189648E-06 1.81216141E-05-3.43669352E-05 5.63412941E-05
20 42 8.84924090E-06-6.96002208E-04-2.57672411E-04 1.44886965E-04 6.30386985E-05
20 43-3.73180848E-04-2.25533827E-04-2.64640458E-04 1.26061802E-04-1.09536852E-06
20 44-2.86215135E-06 3.95751987E-06 2.07645366E-05 1.60891008E-05-3.44867354E-06
20 45-5.65727125E-06 8.84158942E-05 3.06735439E-04 6.16490619E-04 5.94714929E-07
20 46 3.66874027E-05-7.37569691E-05 1.34066733E-04-2.68134138E-06 3.60956403E-05
20 47-3.94978305E-05-1.32813762E-04 6.06432986E-06 6.47448976E-06 1.38778220E-08
20 48 7.88993976E-07-9.87061767E-06-1.02892486E-05 2.71052150E-05 2.08599538E-05
20 49 8.90164487E-06-5.21191583E-04-1.10650799E-04 1.19591553E-04-5.09519455E-04
20 50-5.94529375E-03 7.61659965E-03 2.45308633E-03 3.50891968E-03 1.41441142E-05
20 51-1.92294605E-05 5.08534627E-06 1.44374501E-05 1.58061205E-05-4.15497334E-06
20 52-2.00851736E-04-1.63204743E-04-4.25620471E-06 3.81141683E-06 3.59277243E-06
20 53-4.93425960E-05 3.16190599E-05 2.63428258E-06-2.00451474E-06 3.46160275E-04
20 54 1.35858187E-04-1.91674967E-04-3.89452474E-05-5.44833871E-03-9.45611897E-07
20 55 4.18795243E-04 1.54381613E-03-9.57280355E-06 1.26292005E-05-3.05639695E-06
20 56 3.93916234E-07-1.25217070E-05 1.71089036E-05 7.25928573E-06-5.78252272E-05
20 57-3.01316850E-04-1.59283388E-04 5.45224816E-06-6.30369859E-05-7.52240597E-05
20 58-3.91954448E-04 8.72528574E-06-4.99827133E-05 2.25305333E-04-1.83746789E-04
20 59 2.65272704E-06 4.84421717E-06-6.44525295E-06-1.59951485E-05 1.77727708E-06
20 60-2.66514486E-05 4.63358754E-06 2.44119737E-06-6.49606203E-06 3.05325734E-05
20 61-3.67058057E-05-1.85113118E-06 9.34216626E-05-4.62361259E-04 7.98127732E-05
20 62-3.51825504E-04-7.35439809E-05 1.94006282E-06 6.89035401E-06-8.83041684E-06
20 63-9.01513686E-06-1.97018386E-06 5.88399762E-06 2.62775145E-06 8.09008973E-05
20 64-6.14928761E-04-1.54677785E-03-1.19098480E-07 1.77185126E-06 8.31267668E-08
20 65 9.02364491E-07 1.19870565E-06-2.86052191E-05 2.34783178E-06-5.62249156E-06
20 66-4.68329658E-06 2.42096076E-04-6.33597434E-06-3.97249239E-05 2.80085629E-05
20 67-3.12145222E-04 1.45304677E-04 5.67251071E-04-5.54945009E-04 1.55198291E-06
20 68 2.25716995E-06-3.80915286E-06 1.77762234E-06-9.90856066E-07-2.50821456E-07
20 69 1.00116615E-07-1.18139496E-06 2.32250615E-06 1.31463212E-06-2.49325785E-10
20 70 1.71762145E-05-1.05036314E-05-7.14448564E-06 4.71729141E-07-7.07168454E-05
20 71 7.98234044E-05 7.64272054E-06-5.06944911E-05-3.24420159E-03 1.22704630E-04
20 72-1.72263938E-05-7.64911275E-04-9.06966481E-07 8.92487473E-07 1.44790088E-08
20 73-3.68353047E-06 2.41036359E-06 8.82225763E-07-3.46876861E-09-2.06228694E-07
20 74-4.15394849E-08 6.64230340E-07-1.99286181E-06 2.14156796E-06 4.79012877E-07
20 75-2.04013095E-06 8.68437608E-06-1.10893891E-05-5.84167736E-06 1.92438062E-06
20 76-3.83710241E-05-4.13031244E-04 6.57411588E-05 7.11909109E-05 4.63297429E-05
20 77 6.67403367E-07 2.85333658E-08-6.95936733E-07 1.71471724E-07-6.35933712E-07
20 78-7.91895251E-07-5.96435390E-09 1.11241074E-07 2.70696017E-07-7.10439014E-07
20 79 4.37460354E-07-2.60511996E-06-8.00002188E-07 3.48455690E-06-1.91588802E-06
20 80 7.69800685E-06-1.11929485E-05-3.36899390E-05 1.04260365E-05 7.87715413E-04
20 81 2.43890221E-05-8.07410828E-05 2.77571898E-06-9.22346223E-07 2.06146465E-06
20 82-1.13911843E-06 1.66719775E-06 4.86301429E-07-6.64817302E-07 6.05627754E-08
20 83-2.30517801E-07 2.68570221E-06 9.77919557E-08 2.09767644E-06-4.41665856E-06
20 84-9.83755758E-06-1.04258888E-06-1.02156708E-05 1.49663608E-04 2.52952627E-05
20 85-6.63009728E-05 9.47121416E-06 4.11991308E-03 1.92111930E-03 1.30302827E-03
20 86-1.04180168E-03 2.57922268E-06-2.34683506E-06-2.32387616E-07 1.82835605E-06
20 87 2.34562422E-06-2.10812880E-06 1.44563184E-06 1.79061675E-06-1.33482857E-06
20 88-1.06871791E-08 3.47391106E-07-6.29748961E-06 7.90206171E-06 2.05697251E-07
20 89-3.00911439E-06-2.09655142E-05-1.74524469E-05-1.40193537E-05 1.90829933E-05
20 90-4.60350155E-04 1.65071386E-04-7.02647862E-05 2.73041683E-05 3.05191599E-07
20 91-1.63796989E-06 1.33277829E-06-6.25431020E-08-2.45461310E-07-1.36189587E-06
20 92-3.55893507E-07-2.22359202E-07 1.01548889E-04 2.11206357E-04-7.17130069E-08
20 93 2.04217890E-06 2.56810422E-05-1.56651060E-04 8.09947442E-07 5.01054184E-07
20 94 2.27659296E-07-2.29989981E-07-1.89550884E-07 1.88541521E-06-1.97354309E-06
20 95 6.37535693E-07 1.15654510E-06 9.84347307E-06 1.55471966E-05-1.27793785E-05
20 96-2.55544319E-05 1.45447065E-03-1.88000735E-05 2.16278349E-05 3.26253227E-04
20 97-1.95302042E-07-1.73037058E-07 3.68339100E-07-7.34618107E-08 3.61777774E-07
20 98-3.91939416E-08 1.50198932E-07-4.21994581E-06-3.80973448E-05 2.22235819E-05
20 99 7.66333101E-08-8.76273930E-08 6.43108325E-07 6.18946255E-08-2.85439492E-07
20100-5.91179681E-07-2.57851379E-06-8.91950844E-07 8.87080304E-07 3.75717018E-05
20101-3.86579662E-06-1.44909071E-05 3.96868871E-06-3.88780631E-04-3.17657480E-04
20102 1.26076416E-04-1.43817697E-04-3.11598959E-07-5.11416416E-07 8.23015374E-07
20103-1.75389211E-07-8.34514067E-07-1.16849553E-06 2.55490632E-07-4.67602354E-06
20104-6.93536345E-05-4.23256564E-04 2.75503977E-07 1.38797698E-07 1.82181663E-05
20105 1.48100849E-04-1.92183679E-06-2.60440174E-06 1.89349738E-06-9.08247513E-07
20106-2.03533419E-07 1.13567925E-05-9.99612183E-06 3.28536952E-06 4.42908991E-07
20107-6.74370478E-05 5.85489273E-05 5.60278526E-06 2.20644222E-07-4.62925553E-03
20108 1.15150958E-03 6.80029908E-04 5.98493286E-05 7.41101934E-07-1.01411150E-06
20109 2.73009568E-07-1.87511150E-06-2.92559850E-07 4.68152598E-07-1.18175247E-06
20110 9.44483343E-06-3.73117828E-06-7.22648431E-05-1.96239994E-08-1.85299636E-07
20111 1.16961933E-08-4.22461738E-07 9.01183238E-08 1.02467152E-06 1.19786060E-07
20112 1.85585272E-06-5.53854016E-07 3.77985962E-07-2.11202403E-05-4.48385391E-06
20113-7.21866576E-06-1.17473028E-04 2.87904967E-04 3.14976658E-04 3.77629757E-04
20114 5.02015394E-07-7.02620804E-07 2.00605409E-07-8.17283563E-07 2.83385337E-07
20115 3.17460288E-07 6.35748191E-08-1.06175934E-07 6.98941328E-08-2.62369419E-07
20116 2.07691577E-07 1.13577907E-06-7.57882734E-07 1.16214211E-06-9.41127920E-07
20117 1.17968429E-05-5.19048784E-06-1.38050282E-05 2.56377956E-07-7.22624065E-04
20118 2.01901989E-04 3.87966411E-05-8.24807098E-06-2.48812989E-07-1.60904162E-07
20119 4.09717151E-07 5.66667203E-07 2.10185833E-07 2.34879775E-07 2.92142326E-07
20120-2.15491466E-07 2.30205793E-05-4.31870339E-05 1.85854151E-08-4.36859266E-07
20121 1.16163235E-06-3.84869621E-05-3.16041331E-07 9.25707499E-07-2.53607840E-06
20122-1.62069811E-05-8.87090824E-08 8.36995199E-09 6.71840692E-08-6.06290787E-08
20123-2.51480317E-07-1.35728113E-06 1.59620805E-08 1.85902746E-07 1.27863356E-06
20124 5.42758012E-06 4.48988938E-06 1.24471363E-05-7.96526557E-06 1.41847648E-04
20125-9.08575233E-06 2.15913209E-05-8.08595876E-05-3.32335494E-07 2.58591878E-07
20126 7.37436154E-08-3.42504755E-07 2.15167812E-07-5.28651994E-07-5.24440019E-07
20127 3.89414078E-06 4.39111771E-05-2.29031002E-05-3.78627217E-07 1.23743938E-06
20128 1.62319158E-05 4.63727175E-05 9.60941383E-08-2.06406853E-07 4.76605765E-06
20129 2.21356500E-05 9.36175115E-08-2.39671899E-07 2.32201668E-06 9.12411360E-09
20130-2.27580703E-06 5.38365777E-06-1.25998191E-05 3.97187415E-07 1.28609557E-05
20131 2.72557649E-05 3.40429928E-05 7.55453517E-05-1.40499911E-04-1.61912306E-03
20132-7.46110096E-05-5.26318788E-04-4.32778336E-04 3.17173161E-06-3.26744362E-06
20133 9.57120106E-08-7.86611909E-07-1.17740250E-06 2.40888904E-07-9.97493444E-07
20134-9.23192434E-07-5.14302157E-08-1.00197172E-07-5.91757628E-08 8.30180090E-07
20135-2.63143890E-06-5.66970657E-07 5.03376321E-07-2.45121726E-05-2.11663185E-05
20136-3.94978309E-06 3.31609718E-05 1.68142479E-03-1.21415448E-04 1.06757297E-04
20137-4.37967767E-04-9.08794523E-07 1.96537147E-06-1.05657694E-06 7.80816351E-07
20138 3.60921302E-07 8.87003803E-07 6.63327990E-07 8.25578293E-07-6.09976297E-05
20139 3.36787297E-05-2.60238138E-07-2.36845023E-06-1.77358153E-05 1.40792260E-04
20140-1.29607731E-06 1.18353611E-05-3.59907479E-05-1.58512989E-05-1.16169328E-07
20141-7.89032896E-07 3.07451160E-06 1.18565370E-06 1.23612797E-06 6.82825959E-06
20142-1.45262081E-05-4.43004645E-06-5.39152701E-06 5.91487371E-06 6.71609707E-05
20143 2.01788146E-05 2.31904537E-05-7.48746181E-04 1.86741402E-04 9.37326957E-06
20144 3.17495771E-05-1.79231319E-06 7.74283221E-07 1.01802997E-06-1.09754868E-06
20145-1.16282732E-06-3.33623550E-07-7.88493293E-07 2.33578272E-05-5.42682597E-04
20146 1.75017280E-04-5.63979325E-08-4.66000409E-07 7.38693959E-07 9.54004075E-07
20147 2.66196179E-07 4.32184771E-06-4.98118472E-06-4.50213263E-06-5.79710223E-07
20148-1.21365553E-05 3.30967332E-05 4.73032879E-05 4.76478499E-06 6.01072691E-04
20149-1.27544687E-04 7.25246634E-05 4.01209282E-05-9.11925306E-07 1.28917255E-06
20150-3.77247246E-07-8.97713675E-07-1.57135594E-07-3.10678992E-07 1.71225659E-08
20151 2.14914552E-07-6.29605651E-07 8.11743056E-07 5.79658826E-07-3.18666088E-06
20152 2.85373531E-06-2.91972858E-06-1.88029356E-06-3.52843026E-05 3.57806512E-05
20153-2.21606661E-05 5.01924436E-05-1.23561774E-03 2.67235100E-04-1.92401609E-04
20154-2.47314196E-04-1.62122944E-07-6.89730335E-07 8.51853279E-07 1.84380918E-06
20155 1.19507786E-06-6.07622853E-08-2.72332874E-08-2.77133252E-07-4.49133627E-07
20156 1.02716347E-06 2.52293531E-06 3.70685299E-06 8.07937587E-07-3.90220593E-06
20157-1.08769663E-05-3.93573625E-05 1.41561058E-05-8.28784395E-06 4.99105326E-05
20158 7.88688668E-04-1.39760245E-04 8.27794086E-05 1.57583000E-04-3.87377086E-09
20159-2.03920269E-07 2.07794040E-07-1.28997149E-06-2.85991914E-07-1.36183294E-07
20160-1.05436512E-08-3.08915977E-07-9.85487706E-10 8.19119758E-07-3.36544881E-07
20161 4.11396465E-06 5.99163477E-07-3.82562611E-06 8.61966955E-07-3.71421488E-05
20162-9.47202274E-06 4.02773784E-06-9.35909919E-06 4.30202505E-04-5.66644054E-05
20163 9.42171799E-05 5.46396932E-05-9.28802745E-08-1.77435475E-08 1.10623822E-07
20164-1.18659396E-06-2.81477712E-07-3.29691201E-07
21  1-2.87378154E-08 3.80948901E-07 1.53793719E-06 7.44200644E-07 2.36434443E-07
21  2-4.04989496E-06-7.74636227E-06-4.15168063E-06-1.78406533E-06 2.01065730E-05
21  3 4.70861226E-05 3.72864915E-05 6.48579000E-05-3.21887855E-03 1.91342441E-04
21  4-2.49964045E-04 6.53639066E-04-2.42733707E-06 2.91794369E-06-4.90606619E-07
21  5-1.18614539E-06-5.21943784E-08 1.30081140E-06 3.03068568E-06 4.14787676E-06
21  6 2.15620330E-06 9.41404466E-09 4.50523983E-07-1.91801152E-05-1.20288807E-05
21  7-7.52756938E-07-4.35009674E-06 1.09236973E-04 7.17967857E-05-1.70812391E-05
21  8 5.19293751E-05 9.20720055E-04 3.23521125E-04 2.92149627E-04 1.02210638E-04
21  9 5.55713639E-07-1.26281958E-06 7.07105942E-07 5.33601367E-07-2.66643061E-07
21 10 6.58915573E-07 1.64322426E-06-2.05679942E-05 2.43679220E-04-6.30437705E-05
21 11-1.55297486E-06 6.48347617E-06 7.95616591E-05-5.01648452E-05 2.28633216E-06
21 12 1.18521966E-06 2.06757076E-07 3.64693111E-07-3.59167560E-07 1.17153065E-05
21 13 2.73767373E-07-1.80698832E-06 3.09174524E-06-6.12769066E-05-4.65694571E-05
21 14 3.01454051E-05-7.23420234E-05 8.75785494E-05-6.78501835E-05 5.43176429E-05
21 15-1.66358456E-04-8.89007585E-07 5.81158378E-07 3.07849207E-07 3.54386198E-07
21 16 8.44585460E-07 1.11077306E-06 1.06598715E-06-1.30676156E-05-1.61085276E-05
21 17-5.21252730E-05-3.80918485E-08 2.09066398E-07 2.20496308E-07-6.43569958E-07
21 18 2.36659922E-08-5.25124679E-06-1.80856258E-06 3.08007743E-06-8.67417292E-07
21 19 6.50203467E-05 1.05047395E-05 3.22610076E-05-1.78758446E-05 3.99205203E-04
21 20-1.15901931E-04 1.03066514E-04 1.69774523E-04 4.48656676E-07 2.22214833E-07
21 21-6.70871510E-07-3.88503201E-07-9.81504017E-07-3.33119030E-07 1.28254063E-06
21 22-1.20857846E-05 4.01109978E-06 2.29111322E-04-2.32789881E-08 9.95244464E-07
21 23-2.55725095E-05-6.31186001E-05-6.88787308E-07-7.83777581E-07-1.09923417E-07
21 24 4.83211370E-07-2.09960353E-08 1.17906559E-06 1.33366853E-06-1.98135531E-06
21 25 6.82756353E-07-9.64055456E-06 1.18945981E-05 3.78130536E-05-2.53629401E-05
21 26 1.71508176E-03 2.71035439E-05 6.21129579E-04-2.38104754E-04 2.73612591E-07
21 27-2.74834578E-07 1.22198671E-09-1.73371205E-09 9.28488253E-08-1.06743156E-06
21 28-1.41878215E-06 1.23667767E-05-2.33163843E-06 2.00284271E-04-4.52809908E-07
21 29-5.57964758E-07-2.16526311E-07 6.97478057E-08 4.23586173E-07 2.06238967E-06
21 30 4.80932175E-07-8.23464784E-08-2.64315400E-06-1.19195057E-05 2.42158467E-05
21 31-1.30957695E-05-2.56022187E-05-1.40219643E-03 1.37631853E-04 3.38108160E-04
21 32-1.39575190E-04-1.60415186E-07-6.18994181E-07 7.79409367E-07-2.68322406E-07
21 33-1.46954839E-06-1.13645033E-07-1.09201479E-07 1.91911567E-07 2.52024067E-07
21 34-1.55181764E-07 1.47058142E-07-3.49538113E-06-1.36038668E-06 4.29456666E-07
21 35-6.42725224E-07 2.79229043E-05 1.40068207E-05 1.22757469E-05 2.09029296E-06
21 36 5.80313942E-04 9.82943754E-05 6.77526130E-05 1.18400954E-05-1.97018250E-07
21 37 5.24625166E-07-3.27606916E-07 1.14190312E-06 2.40286169E-08 6.95083811E-08
21 38 3.52777043E-07-3.42940267E-06 1.86975643E-05 4.00958262E-05 3.82419631E-07
21 39-2.96410419E-06 2.98754343E-05 3.88737736E-07-4.58583185E-08-1.39465343E-06
21 40 4.25983610E-06-4.52214864E-05-8.03317183E-08 8.86257414E-08 3.45280385E-07
21 41 9.70133048E-08 1.02853404E-08-2.55595315E-06-1.75130889E-06-5.68600231E-07
21 42 1.51856884E-07 3.19494972E-05 2.11615190E-06-6.74990872E-06-6.16148299E-06
21 43-4.52186634E-05 3.82713260E-05-9.16482533E-06 7.26237372E-05-7.80318143E-07
21 44 1.00560404E-06-2.25285893E-07 7.08020524E-07-7.47438948E-08 1.79754209E-07
21 45-3.62092170E-07 4.38970436E-07-6.90820174E-05-2.00402315E-05 2.01270876E-08
21 46-1.31988255E-06 6.89063114E-06-2.10090614E-05 9.55531322E-07-6.77024609E-06
21 47 3.11091020E-05 5.27188971E-05 1.68185919E-07 1.69221812E-06 1.76731417E-08
21 48-1.03562202E-06-1.24034952E-06-1.57744688E-05 3.46201639E-07 8.27218823E-06
21 49 7.61820822E-06 1.71694813E-04 3.95572904E-05-7.23727315E-05-1.89916634E-05
21 50-1.67372917E-03-1.04346963E-04-2.46818324E-04 2.19288063E-03-1.21275402E-06
21 51 1.25704302E-06-4.42890001E-08-8.17232004E-07-7.76087047E-07-1.23921294E-06
21 52-6.43265395E-08 1.20142066E-07 5.33380570E-07-1.14263692E-06 9.11257483E-07
21 53 4.30497354E-07-2.63938332E-06 4.55442006E-06-3.23390414E-06-3.76082107E-05
21 54-3.92575779E-06-2.15371063E-07 5.01034289E-05-5.78502327E-04 9.14629008E-05
21 55 4.82413582E-05 2.97234242E-04-7.30131895E-07 6.04282080E-07 1.25849815E-07
21 56 4.77260896E-07 4.89378332E-07-2.69727956E-06-1.29064120E-06 1.34624588E-05
21 57-2.57412748E-05-1.53754610E-04 2.69554715E-07-4.55178189E-06 3.52382753E-06
21 58-1.23099729E-04-5.37894004E-07 3.82524412E-06 1.07930453E-05 2.52977992E-05
21 59 1.38025043E-08 3.67789255E-08 6.19033799E-07 2.64447154E-07-3.91239349E-07
21 60 4.08062188E-07-2.42652610E-06-1.15927437E-06 1.86883539E-06-1.79312924E-05
21 61 5.20529048E-06 2.04801539E-07-1.13792030E-05 4.07136919E-05 3.04918776E-05
21 62-4.39850496E-05-4.42161224E-05 1.74034592E-07-6.09088077E-08-1.13125784E-07
21 63 4.20887932E-07 2.79577477E-07-4.27585844E-07-1.54454600E-06 2.59507325E-05
21 64-4.25984312E-04 3.65970969E-03 3.64526399E-08 5.05067019E-07-8.48307124E-07
21 65 7.72071860E-07 6.39077447E-07-6.09785282E-06 3.35291889E-06-3.54735377E-06
21 66-2.68582450E-06 5.24736566E-05-7.36762706E-06 1.18495795E-05 6.25412531E-06
21 67-1.05670638E-03-3.52345102E-04-9.60601434E-05 1.53839795E-04 8.82608593E-07
21 68-9.98453374E-07 1.15844781E-07 4.14425174E-07-1.28236286E-07-1.36024628E-07
21 69 1.35636705E-08-1.45397678E-06-1.88566619E-06 1.60581844E-07-4.26019261E-07
21 70 2.00253996E-05 9.64644444E-06-1.40839740E-06 2.66262965E-06-1.36134296E-04
21 71-8.43516888E-05 1.88681090E-05-1.27224748E-06 3.19779115E-03 1.57174144E-04
21 72-9.63536040E-04-3.85574423E-05-7.85112620E-07-1.35312506E-06 2.13823768E-06
21 73 2.15445716E-06 8.39029107E-07-2.23920196E-06-7.47876948E-10-8.86481639E-08
21 74 1.51483167E-06-7.47949474E-07 1.16235033E-06 1.72935313E-06-5.21475781E-06
21 75 3.08040957E-06-4.64963617E-06-2.29364290E-05-6.20875064E-06 2.07320349E-05
21 76 3.06085259E-05-7.29697428E-04 1.98715819E-04-2.69516817E-04-2.97878276E-05
21 77-6.12503407E-07 5.12843174E-08 5.61219089E-07-1.10576917E-06-5.60608082E-07
21 78 8.37351168E-07 9.94263666E-09 2.48126535E-07-3.21927173E-07 1.03483189E-06
21 79 3.91748573E-07-4.03059128E-06 1.35066925E-06-4.40845852E-06-1.74227392E-06
21 80 4.40244955E-05 1.75801832E-06-7.71600590E-06 5.49744048E-07-3.11447461E-04
21 81-8.95499646E-05 1.65091822E-04-7.53055575E-06-9.97863262E-07 6.83732265E-07
21 82 3.14130997E-07 4.53752369E-07-9.88098870E-07 2.53598096E-07 1.25147432E-05
21 83 1.57602680E-05-3.94771760E-06-3.19313231E-06-3.20011569E-06-5.63767001E-05
21 84 4.14591458E-06 1.87362869E-05 3.52920206E-05 2.18680541E-04 1.74746880E-04
21 85-1.51415966E-04-2.87158568E-04-6.07025440E-03-1.01272961E-03-9.86784755E-05
21 86 2.00885618E-03 3.23771386E-06-5.88079939E-06 2.64308552E-06 1.73000755E-05
21 87-3.73740838E-06 1.54579965E-05-6.25172592E-02-5.18272267E-02 8.61682393E-05
21 88 5.18773801E-05-4.18145484E-06-4.30954119E-04 3.67237251E-04 3.02566496E-04
21 89 1.43838640E-04 3.13047720E-03-1.33618462E-05 5.55440464E-04 9.04685908E-04
21 90 5.62753439E-03 1.63129773E-04 1.08999872E-03 6.51853986E-04 4.87948649E-05
21 91 1.34393384E-05-6.22342033E-05 1.58209971E-04 6.95499330E-05 8.98084516E-05
21 92-2.26334514E-05-1.68153340E-04 1.76147375E-04 6.42010767E-05-2.50588223E-05
21 93-1.75884130E-04 1.77583079E-04 1.03806491E-04 5.59506125E-01 4.63278180E-01
21 94-2.04288962E-04-3.10046103E-05 2.71026541E-05 4.77697237E-03 1.35093488E-04
21 95 1.08391230E-04 9.65190424E-05-5.33415231E-03 1.28618453E-03 5.61310963E-05
21 96-1.69900445E-03-5.56695938E-03 6.49048050E-04 2.23283520E-04 1.68133359E-04
21 97 1.12586575E-05-9.32071462E-05 8.19484887E-05-1.20967405E-05-1.70444530E-04
21 98 5.23233015E-06 3.41210248E-04-5.25288624E-05-1.85236742E-06 4.29114911E-04
21 99 1.23265959E-02 1.01448021E-02 3.75624572E-05-8.07575827E-05-3.19790456E-05
21100 3.41290986E-04 1.72271036E-04-3.55501580E-04-2.12017087E-04 1.91972370E-03
21101-9.48523541E-06-7.96639039E-04-1.64964570E-04 3.72127329E-03-2.89573443E-04
21102-1.11927859E-03 3.81249128E-04-4.16031869E-05 8.34513454E-05-4.18481585E-05
21103-6.16530642E-05-3.01428568E-05 1.32294709E-04 1.28808043E-05-9.74846562E-05
21104-9.20958472E-05 2.32792124E-04 5.98370011E-06-3.59380108E-05-6.81096151E-05
21105 2.97685713E-04 2.16547887E-04 1.69833521E-04-1.35134799E-05 3.33737947E-06
21106 1.82936742E-05 2.88498869E-05 4.09860908E-05 1.04874149E-05-9.39539742E-05
21107-5.44214081E-04-2.74307325E-04-7.70183930E-05 1.48475297E-04 5.84555624E-03
21108-7.30957784E-04-1.68301045E-03-8.33556028E-04-2.68214262E-05-1.88036248E-05
21109 4.56250510E-05 1.54352758E-06-6.02697595E-06 2.54008345E-05-1.02943250E-05
21110 7.94459226E-05-1.22853466E-04 4.68001892E-04-1.85994054E-02-1.54577530E-02
21111-2.09132713E-05 1.43382513E-05-9.00925298E-05 6.17347097E-05-1.25225363E-04
21112 4.84053620E-05-4.00811954E-04 2.03720612E-03-7.17449303E-04-4.22375760E-05
21113-7.83202815E-04-5.52236029E-04-1.76022928E-03-1.78509758E-03-5.19167048E-04
21114-7.33667261E-05-7.10298117E-05 1.44396538E-04 1.24107884E-05 8.74091364E-05
21115-8.37209044E-06-4.94402094E-04-4.03358199E-04 7.74675997E-06 5.63778850E-06
21116 2.10736685E-06-5.87776338E-05 1.59955342E-05-4.55057883E-06 1.39673200E-05
21117 2.01904135E-04-4.42218950E-05-5.94603738E-06 4.90399412E-05 2.85289602E-03
21118-4.02866132E-04-1.78879298E-04-1.49872125E-04 1.78913044E-06 1.32117270E-06
21119-3.11030314E-06 1.01955338E-05 3.69503966E-06-1.46935162E-05 2.77359241E-06
21120-5.07563077E-05-6.94642841E-05-8.62941523E-05 9.38841966E-06-3.08243013E-05
21121-3.42860393E-05-1.52623035E-04 1.11627137E-06-1.24968032E-05-5.70417640E-05
21122 4.29002671E-05-4.67786808E-04-3.84789146E-04-2.45148988E-06-5.77007528E-06
21123-1.01672361E-06-1.03682506E-05 1.79775743E-05-2.71456688E-05 2.82180667E-05
21124-3.72960506E-04 1.29410799E-04-7.51317840E-05 1.16805453E-04-1.25333015E-03
21125 1.11517418E-04-1.23038590E-04 2.23724048E-04-8.46183320E-06 6.79264103E-06
21126 1.66919217E-06 1.41258441E-05-1.70954068E-06 9.47685299E-06-2.35490099E-06
21127 5.13415508E-05 2.05381926E-04 9.49961582E-05-2.60621383E-06 2.42810086E-05
21128-1.04888466E-04-1.37989433E-04 4.37539965E-06 1.05902635E-06-7.23235846E-05
21129 9.97852647E-05 2.56411764E-04 2.22640114E-04-1.49470074E-05 6.56489983E-06
21130 1.40727247E-05-4.37945010E-05-5.99689814E-05-4.57011275E-05 9.01347683E-06
21131-6.64223199E-04-2.85221413E-04 3.28541124E-04 4.22125957E-04-2.42404257E-03
21132-3.85660447E-03-2.36455369E-03-2.43049708E-04 6.21609316E-07-2.68723442E-06
21133 2.06562510E-06 1.71365718E-05 1.88651996E-05 1.97392026E-05 3.79236718E-06
21134 3.11197271E-06-1.78716310E-06-9.73464127E-07 3.71347188E-07-5.86468917E-06
21135 7.00476513E-06 5.92831288E-06-2.49938058E-06 2.07970434E-04-6.25247613E-05
21136 7.56869863E-05-9.39835013E-05-1.96542505E-03-3.11101692E-04-3.43105136E-04
21137 5.16161792E-04-2.73820229E-06 6.09593857E-07 2.12860843E-06 1.72831293E-06
21138 1.34441259E-06-7.25527993E-07 6.98240283E-07-4.47467480E-06 7.00914847E-05
21139-3.79767135E-04-3.46864576E-06 7.96415713E-06 1.45769493E-04-7.96237240E-05
21140-4.13007789E-06 2.22824985E-05 4.06546801E-04 1.51309447E-04-1.80221507E-08
21141 1.53218769E-07-1.82460205E-06-4.74079427E-07 2.06654181E-06-5.82868493E-06
21142 6.43846310E-06 2.60884820E-06-7.27077825E-06 9.27485251E-05 7.96065559E-06
21143-3.24071236E-05 1.35819247E-05 8.57259512E-04 2.74366034E-04-2.63753138E-04
21144 7.99293544E-05-1.22665884E-06 1.08873067E-06 1.37928167E-07-5.15328188E-07
21145 5.40365549E-07 4.14489667E-07-1.55105342E-08 1.01009633E-04 5.30066711E-05
21146-3.58102154E-03-6.96616165E-07-3.29381687E-07 1.68176180E-06 4.74399816E-07
21147-1.03321520E-06-1.00729690E-05-1.05017728E-06 3.67636316E-06-5.83599465E-06
21148 1.43903796E-04 8.81947763E-05 6.69835562E-05-1.37399316E-05 8.66997349E-04
21149-4.42791680E-05 3.12779110E-05 1.89835715E-04 1.38587192E-07-3.21018444E-07
21150 1.82431252E-07 3.51175297E-06-5.61596117E-07-1.25694889E-06 6.39878558E-08
21151 8.69432618E-07 3.10591424E-06 2.24550271E-06-1.87230483E-06-7.52775893E-06
21152-1.42254771E-05-1.30896990E-05 5.90382338E-06-9.71034804E-05 1.05923711E-04
21153 1.39342056E-04-2.18993613E-05-3.16370450E-03 2.97407853E-04-1.31985548E-04
21154-4.45404599E-04 2.18808706E-06-3.51730711E-06 1.32922006E-06 2.45024326E-06
21155 3.31979222E-06-1.90607501E-07-3.61588754E-08-6.60657731E-08 3.39068544E-06
21156 1.79048212E-06 8.53381337E-07 2.08644469E-06-1.42928973E-05-6.32538793E-06
21157-4.53871513E-06-9.39053652E-05 3.44094200E-05-3.06733072E-06 8.90177429E-06
21158 7.99809296E-04-4.35714823E-05-4.45585281E-05 3.58408274E-04-4.28705908E-08
21159 1.31859586E-06-1.27572527E-06 3.18095694E-06 2.13074182E-06-1.89147737E-06
21160 2.95226335E-08 8.19552649E-07-6.84623315E-07 2.36057805E-06 8.97887515E-08
21161-9.29310221E-06 1.99545431E-06-9.57367335E-06 1.02309283E-06 8.73488895E-05
21162 2.67951635E-06 8.09681732E-05-2.16180098E-05 9.49279608E-04-2.75382979E-05
21163 1.57767472E-04 4.12641832E-06-1.19109065E-06 1.68068231E-06-4.89591652E-07
21164-6.12106951E-07-7.88311089E-07-7.29273753E-07
22  1-1.24609253E-05-1.62039233E-05-3.14151352E-06-2.88952448E-06 4.59870414E-06
22  2 6.53305327E-05 1.92020076E-06 1.50999075E-05-4.34428835E-05-3.07938305E-04
22  3 6.09167330E-05-4.33017824E-05 3.72449698E-04 4.73780834E-03-9.89556268E-04
22  4-3.57375583E-04-1.25787053E-03-1.51572004E-06 3.30166461E-06-1.78594457E-06
22  5-1.25158784E-05-2.60486427E-06 1.63262071E-05 4.19300925E-02 3.47809981E-02
22  6 7.75253648E-05 5.71451055E-05-3.65553840E-06 2.46591219E-04 3.66182672E-04
22  7 3.11231460E-04-1.40873775E-04-2.92697722E-03 5.53096706E-06 5.45137912E-04
22  8-8.76748525E-04-6.18433581E-03-2.53705584E-04 1.01889297E-03-8.50236249E-04
22  9-3.70340835E-05-2.17451395E-05 5.87792229E-05-1.55820551E-04 7.48119298E-05
22 10 9.10463509E-05 9.21624406E-06 1.68804913E-04-2.01899269E-04-2.21266574E-04
22 11 1.37044493E-05 1.53137591E-04-2.26397365E-04-1.49361258E-04-5.61287790E-01
22 12-4.64752074E-01-2.06586085E-04-4.83475971E-05-1.99874115E-05-4.80848335E-03
22 13 1.21756368E-04 1.07130102E-04-9.73684370E-05 5.37774049E-03 1.23894931E-03
22 14 1.45087553E-04 1.73663447E-03 5.62034508E-03 6.50794349E-04 1.64200568E-05
22 15 3.04352645E-06-7.43320481E-06 9.14200444E-05-8.39868396E-05-1.60205481E-06
22 16-1.68297888E-04-5.76068561E-06-3.41897336E-04 4.56729130E-05 1.91913962E-05
22 17-3.81033175E-04-1.23040507E-02-1.01259940E-02 4.11241614E-05-7.89351385E-05
22 18 3.56265381E-05-3.42874117E-04 1.83009895E-04-3.42041695E-04 2.24370308E-04
22 19-1.95388457E-03 1.15875187E-05-7.69127701E-04 2.24175634E-04-3.94333695E-03
22 20-2.41074545E-04-1.13737786E-03-2.57717256E-04 3.73698703E-05-7.11866777E-05
22 21 3.38168073E-05 6.38826524E-05-3.65796172E-05 1.37667815E-04-1.32858985E-05
22 22 9.99192736E-05 2.68938831E-04-1.31151062E-04-6.03225281E-06 3.96421255E-05
22 23 8.53832100E-05-3.04936752E-04-4.42771511E-04-3.57541675E-04-1.41822234E-05
22 24 3.23644456E-06-1.85543704E-05-2.77530062E-05 3.92314876E-05 1.44267134E-05
22 25 9.26665778E-05 5.79058597E-04-2.72634902E-04-8.35275489E-05-1.66992725E-04
22 26-5.65390999E-03-8.97256498E-04-1.73067028E-03 7.47014209E-04 2.91230872E-05
22 27 1.85064986E-05-4.76295859E-05-4.63404374E-06-5.73626848E-06 2.10839929E-05
22 28 9.10065343E-06-7.26456176E-05 1.66715457E-04-5.19861408E-04 2.22485106E-02
22 29 1.84793054E-02-2.50220556E-05 1.69834530E-05 8.96015905E-05-3.34041037E-05
22 30-1.29381232E-04 5.94901013E-05 3.94622831E-04-2.02358633E-03-7.81892481E-04
22 31-2.90183453E-05 8.04777488E-04 6.10745031E-04-2.11016229E-03-1.48565611E-03
22 32 7.36803992E-04 7.12862502E-05 7.05499371E-05-1.41836187E-04-7.63937493E-06
22 33 9.32266146E-05-1.38678576E-05 5.50520008E-04 4.49251971E-04 8.05316062E-06
22 34 6.33407364E-06-2.26777251E-06 6.31850953E-05 1.84408181E-05-3.62332505E-06
22 35-1.42850769E-05-2.31857880E-04-5.42063590E-05-2.93576416E-05-4.79982674E-05
22 36-3.15799811E-03-4.46068863E-04-2.52584852E-04 1.45572871E-04-2.92385284E-07
22 37-3.72416412E-06 4.01654941E-06-1.01676443E-05 4.18864083E-06-1.44328170E-05
22 38-2.98161491E-06 5.28595608E-05 6.28813559E-05 6.47003942E-05-9.78605144E-06
22 39 3.50620633E-05 2.75390361E-05 1.38629342E-04-1.13483045E-06 1.51546043E-05
22 40 5.32763565E-05-2.11063034E-05 5.61890475E-04 4.61980413E-04-2.65478171E-06
22 41-6.50702119E-06 1.30253801E-06 1.56352669E-05 2.28262625E-05-3.00466375E-05
22 42-2.87669395E-05 3.58649018E-04 1.45254483E-04-5.78042495E-05-1.07392732E-04
22 43 6.12360078E-04 1.26396949E-04 3.97435793E-05-1.90575617E-04 1.02260248E-05
22 44-8.13719166E-06-2.08883315E-06-1.49169415E-05-1.27323429E-06 1.00832751E-05
22 45 2.00444837E-06-4.62712074E-05-2.28743780E-04-1.78425224E-04 2.75045983E-06
22 46-2.41608397E-05 1.11804117E-04 1.38799896E-04-4.88139885E-06 3.24242370E-06
22 47 7.23014668E-05-8.62741550E-05-1.77731038E-04-1.54630882E-04-1.26288884E-05
22 48 4.37778140E-06-1.18718334E-05 3.30136989E-05-4.35151867E-05-4.47647111E-05
22 49-1.16954050E-06 6.41731970E-04-2.34716728E-04 2.02190943E-04-3.67810966E-04
22 50 3.16773624E-03-4.67504092E-03-2.77555444E-03 2.82950218E-04-3.64208816E-06
22 51 6.08209238E-06-2.44000422E-06-1.85808650E-05 1.16706248E-05 1.69003949E-05
22 52-6.01684577E-06-5.14109797E-06-3.17902069E-06-1.84307287E-06-6.54401450E-07
22 53 8.76128790E-06 1.28295553E-05 9.57417621E-06 3.88126898E-06-2.60620627E-04
22 54-7.18513120E-05 5.73873516E-05 1.08762779E-04 1.62024300E-03-2.91002032E-04
22 55-2.69753569E-04-4.86145436E-04 1.98273195E-06-2.46096964E-07-1.73663499E-06
22 56-1.33290110E-06-1.25986335E-06-3.25450546E-07-1.40732190E-06 9.97288432E-06
22 57-2.57396930E-05 3.33458469E-04 4.20005815E-06-1.33607775E-05-1.28995667E-04
22 58 1.04438197E-04 3.83818569E-06-1.36024541E-05-3.69018569E-04-1.63242775E-04
22 59 7.85368328E-08 5.15483395E-07-2.13466419E-06-3.39602593E-07-2.68506147E-06
22 60-2.57038218E-06 9.14485808E-06 1.78461594E-06 9.74107467E-06-4.18127397E-05
22 61-3.20051630E-05-5.00510659E-06-3.05009009E-05-4.14363381E-04 2.25685856E-04
22 62-3.09047179E-04-2.44094425E-04 3.03391841E-06-2.11509888E-06-9.18819523E-07
22 63-1.13235181E-06 2.37136944E-06 8.06876416E-09 8.64397017E-07-1.10128544E-04
22 64-2.46177533E-06 6.08077132E-03 5.96287716E-07 1.44035992E-07 9.26319596E-07
22 65 8.36558592E-09 6.71967822E-07 1.09275399E-05 3.87959624E-07 5.55793549E-06
22 66 6.19108184E-06-1.41784080E-04 6.78370413E-05 6.19276557E-05 2.82909743E-06
22 67-6.20042858E-04 4.91015794E-06-3.91394945E-05-1.43698470E-04 7.17611602E-07
22 68-8.39154683E-07 1.21543081E-07-2.97373302E-06 2.85775420E-07-9.82993789E-07
22 69-6.15147029E-08-1.05133285E-06 2.85146342E-06 2.35134987E-06 1.94708152E-06
22 70 9.90413193E-06-1.31051520E-05-1.35088778E-05-6.28560695E-06 5.97990596E-05
22 71 8.21641668E-05 1.43769616E-04 3.45558576E-05 2.53082291E-03 8.22558025E-05
22 72-1.14205977E-04 3.75771447E-04-2.15518770E-06 2.41250190E-06-2.57314199E-07
22 73-2.23143121E-06 3.32992516E-06-1.09949751E-06 2.79082363E-08 6.41682382E-08
22 74 3.05847284E-06 1.34127788E-06-2.03186055E-07-2.15906175E-06-1.29710664E-05
22 75-4.57714974E-06 1.60201303E-06 8.51726123E-05 2.61892929E-05-3.36944437E-06
22 76 7.18675524E-06-4.26901346E-04 1.50216305E-05-3.18605004E-05-2.53379153E-04
22 77 1.05767553E-07-2.01724989E-06 1.91148234E-06-3.09251317E-06 2.00947187E-06
22 78-1.41285474E-06-2.88849906E-08-7.79689525E-07-6.41093628E-07 2.00831746E-06
22 79 1.74805470E-08 8.66620662E-06 1.95508664E-06-8.19060274E-06-1.40713114E-06
22 80-8.58570010E-05-8.64013634E-07 7.12203818E-05 1.83261482E-05-6.82678965E-04
22 81-1.83495788E-05 1.15083362E-04-7.00642378E-06 9.40313602E-07-1.24464525E-06
22 82 3.04331648E-07 7.08924551E-07-5.80758047E-07-4.08195374E-07 4.07117404E-08
22 83-5.14111528E-07 1.85646391E-06 7.89479016E-07-2.89299991E-07 4.98401784E-06
22 84-9.70912175E-06-4.48764130E-06 1.94258790E-06-2.64721840E-05 1.06724116E-04
22 85 2.04095957E-05-5.21207771E-05 3.19999903E-03 4.63862089E-04 9.44442430E-05
22 86-3.25020220E-04 2.67709733E-06-2.48771609E-06-1.89381241E-07 2.33950630E-06
22 87-5.52743063E-07 8.35183390E-07-6.54637491E-07-1.45361304E-06 1.60668929E-06
22 88-1.58554418E-07-1.72323071E-07 1.03639570E-05-8.86018974E-06-1.15657163E-07
22 89 2.56194244E-06-4.55600004E-05 3.15291229E-05-2.44364888E-05-1.88897670E-05
22 90 3.69517499E-04 2.06636816E-04 4.53299853E-04-1.44479005E-05 1.11097539E-07
22 91 8.83742920E-07-9.94840459E-07-5.76671778E-07-7.55220480E-07 3.28879890E-07
22 92-2.09452614E-06 1.94338769E-05-1.98423074E-04 9.74030382E-05 1.58971524E-06
22 93-9.40213012E-06-5.81684306E-05 6.10026320E-05 1.80186609E-06 2.31229711E-06
22 94 1.07689879E-07 3.18463573E-07-2.20826196E-08-1.25417936E-05 7.75738272E-07
22 95-1.74647927E-06-1.07474885E-06 8.25851701E-05-4.07404448E-05 3.15164566E-05
22 96 4.93259384E-05-6.21322394E-04 2.34241484E-04 7.17108225E-05 2.55480981E-04
22 97 9.06130334E-07-9.37641787E-07 3.15114536E-08-6.10237579E-07 4.47970321E-07
22 98 1.28747287E-06-3.36541587E-07 4.74656810E-06 2.60464325E-05 4.15268175E-05
22 99 1.56684180E-07-1.31945790E-07 4.42142185E-07-3.19317622E-07 1.71891054E-07
22100 4.24838951E-06-2.92527144E-06 1.63915123E-06 6.48508908E-09-3.72599436E-05
22101 1.78021843E-05 1.77570003E-05 3.59067076E-05 2.96007111E-04-9.84180071E-05
22102-9.31281783E-05-1.13559980E-04-6.82076043E-07-2.66409961E-07 9.48486004E-07
22103 8.01212819E-07-9.58111453E-07-8.77486133E-07-1.48017319E-06 1.15676224E-05
22104 7.16949983E-05-2.55680642E-05 1.57570582E-08-9.19605789E-07 1.33967877E-05
22105 2.71063713E-05-1.84003209E-07-3.69064905E-07 2.55246789E-07 2.00876798E-09
22106 8.96677651E-08 4.07551989E-06-5.00589123E-07-2.18540655E-07-1.25726016E-06
22107-2.24401954E-05 3.63597320E-05 3.24820390E-05 2.69579505E-05-2.79513902E-03
22108 4.42661568E-04 7.43513338E-04 1.93682241E-04-9.48779731E-08-2.33830361E-08
22109 1.18261009E-07-6.91313151E-07 2.60323409E-07-1.35824615E-07 8.62201149E-07
22110-7.86308110E-06 3.03585462E-05-2.10334719E-04 8.13956261E-08 2.16974823E-07
22111-1.81981959E-09-1.49919691E-07-3.55735895E-07-1.69910848E-06-6.96565068E-07
22112 1.27901596E-06 1.85962358E-06 2.81679008E-05 1.35791517E-05-2.50800129E-05
22113 2.47617263E-05 1.33383347E-03-6.84588697E-05-9.99489139E-05 2.92893157E-04
22114 4.05078779E-07 5.77088106E-07-9.82166885E-07 7.55904455E-09-1.35740345E-06
22115 1.84623038E-07 5.78567628E-08-8.02112811E-08 2.42219017E-07-1.56057792E-07
22116-1.40095695E-07 1.54920848E-06-1.18154100E-06 5.08703825E-07 6.26511321E-07
22117-8.78174952E-06 5.85138569E-06 1.06924742E-05-7.25761776E-06-4.16507785E-04
22118 1.03515649E-04 4.22806121E-05-3.06022709E-05 1.51224693E-07-4.44499625E-07
22119 2.93274932E-07-1.20739590E-06 2.78564976E-07 2.35467622E-07-3.42883598E-08
22120 5.93392268E-07-7.87498199E-07-2.32513740E-05-7.81032505E-08 2.96285728E-07
22121-9.74595124E-06-2.63594394E-05 2.90209006E-08 1.01399018E-06 8.34253116E-06
22122 4.71726806E-05 2.94380499E-08-3.97639695E-08 3.86702747E-07 1.31408122E-08
22123 7.96458522E-08 1.52351079E-06-1.54145093E-06-2.04920025E-07-4.03546838E-07
22124-3.26403677E-05 5.76377483E-08-7.88407157E-06 9.85415179E-06-4.05997320E-04
22125 7.23853949E-05-1.03940518E-04-4.99893399E-05 6.61088720E-07-1.06148129E-06
22126 4.00392573E-07-9.89377132E-07 3.80151720E-08 3.63969285E-08-3.28842469E-07
22127 4.34872184E-06 4.93427076E-05-3.30323140E-05 2.40165625E-08 4.09364094E-07
22128-6.64951860E-06 6.30258671E-06-1.16331453E-06 8.37488801E-06-3.15417353E-05
22129-3.65871118E-05-1.75262742E-07-1.12606106E-06-8.58720688E-09-9.32277608E-07
22130 1.21072843E-06 1.22669453E-05 1.15554437E-06 7.56702679E-06-7.34336352E-06
22131-1.73893274E-04 2.53238072E-05-3.24871161E-05 4.11279928E-05 1.81365713E-03
22132-3.62790121E-04-5.92157918E-04-1.56188645E-03 8.80850530E-07-1.88228815E-06
22133 1.00143762E-06 7.00789344E-07-6.26012810E-07 4.10450741E-07 2.56444527E-07
22134-4.14603115E-07 1.14698660E-06-4.84542221E-07-3.24221792E-07 4.32555579E-06
22135-5.67477316E-06 1.87753706E-06 2.42469759E-07 1.63024206E-05 5.09758582E-06
22136 1.78329570E-05-2.96436769E-05 4.79639169E-04 1.00531285E-04 6.37680151E-05
22137-2.76808447E-04-4.33236626E-08-4.63592548E-07 5.06916211E-07-6.13428147E-07
22138 1.03289318E-06-2.18378029E-06 9.30089586E-07-1.05433638E-05 4.04621673E-05
22139 1.61629940E-04 1.82428764E-07 8.20429621E-07-2.12809968E-05 8.11713772E-05
22140-2.04531929E-07 3.90464413E-06-6.82680843E-06 4.74858413E-05-2.76305818E-08
22141-1.67100760E-07 7.66401485E-07 1.07562005E-07 4.69580241E-08 9.81560815E-07
22142-3.21890054E-06-2.97672587E-07-4.33524340E-07 7.48927135E-06 1.24083224E-05
22143-9.27697878E-06 7.73334132E-06 2.30546624E-04 3.21646717E-05-4.16804727E-05
22144-7.44613601E-05-4.48939436E-07 4.81382412E-08 4.00801194E-07-9.32259237E-07
22145 4.50440920E-07-2.03037741E-07-8.54931910E-07-4.70967089E-06 3.97364214E-04
22146-4.42163648E-03-3.53449927E-08-4.77684679E-07-8.02491157E-07 1.40574831E-06
22147-7.12155360E-07 5.72393962E-06 3.03412367E-06-6.57893278E-06 3.24500330E-06
22148-5.87573353E-05-2.19098324E-06 3.30046262E-05-1.18715354E-05 1.59229290E-03
22149-4.82252240E-04-1.04942219E-04-1.76488265E-04-6.53544409E-07 9.75199768E-07
22150-3.21655359E-07-3.93131961E-07-2.54728697E-07-6.45703800E-07-2.25707446E-08
22151 1.43592885E-06-5.73216754E-07-7.53378746E-07 4.40028159E-07-2.06180517E-05
22152 4.78679692E-06 2.63331140E-06-3.30569989E-06 1.12991454E-04-5.64992267E-05
22153 1.50420274E-05 2.40028443E-05-5.20987272E-03 3.28873170E-04-1.22421161E-03
22154-2.83480549E-04 8.48945621E-07 5.75084326E-07-1.42402995E-06-2.42955419E-06
22155 9.79584190E-07-1.51617722E-06-3.17434185E-08-2.88183697E-07 1.85688482E-06
22156-8.35177930E-07-4.83464872E-07 2.35132320E-06-7.04678399E-06 3.68264305E-06
22157 1.72628393E-06 7.01305965E-06 7.79563369E-06 7.04899315E-06-1.09740170E-05
22158 1.42733799E-03 1.80889483E-04-2.57610522E-04 2.30719981E-04 3.14478654E-07
22159 3.17448267E-07-6.31926921E-07 1.23441152E-06-3.02915429E-07 9.37519489E-07
22160 1.55052118E-08-2.57231409E-08-6.66072643E-07 1.63156500E-06-5.64057844E-07
22161 1.21452644E-06 3.11669544E-06-7.43283334E-06 2.55682902E-06-4.19793515E-05
22162-1.05405738E-05 1.32446512E-05-7.43131288E-06 8.73959891E-04-1.05422669E-04
22163 2.72424087E-04 3.75360190E-05 2.57093214E-07 4.33639461E-07-6.90732675E-07
22164-1.06718079E-06-1.10937064E-06-4.07822299E-07
23  1 2.57715448E-08 9.35523463E-07-4.91059565E-07 5.52640427E-07 3.55199928E-07
23  2-1.00646088E-05 5.16843610E-07-2.42139566E-06-9.16112050E-07 1.30061725E-04
23  3-5.42297337E-05-3.05036247E-05-1.05372302E-04 4.50125464E-03-1.93123072E-03
23  4-1.36366778E-03-1.12078093E-03 2.94231587E-06-2.75426733E-06-1.88048548E-07
23  5 2.07381831E-06 6.93396422E-08-2.04317610E-06 1.39595302E-08-6.91738483E-08
23  6-1.14665052E-07 5.13019992E-08-7.57364209E-07-1.32342272E-06 4.14148536E-07
23  7 1.87934757E-07 4.43231590E-06 1.14794668E-04-2.50196458E-06-5.90208845E-05
23  8 1.48709668E-05 1.29365033E-03-3.57944523E-04-1.01945049E-03-1.19079529E-05
23  9 2.17807166E-07-3.01001544E-07 8.31943784E-08-1.22124630E-06 8.14350481E-08
23 10-2.07627051E-06-9.67094638E-07 3.66234374E-06-5.42755296E-05-1.50774335E-06
23 11 7.92565510E-07-1.41904387E-06 3.63201383E-05 3.11492377E-04 1.31952507E-07
23 12 4.13937759E-07 4.20404674E-07-3.39939704E-07 7.71837264E-07-5.28359532E-07
23 13-2.03165864E-06 2.43248436E-06-4.30284566E-06-7.05524173E-05-4.23823659E-05
23 14-1.15743722E-05 7.02247407E-06-1.83431462E-03-8.75606117E-04-2.26507873E-04
23 15 4.46716102E-04-5.75314839E-07-1.25600976E-07 7.00915815E-07 1.29610393E-06
23 16-2.89934768E-07 6.32206173E-07-2.89150020E-07-2.76066711E-07 1.18071524E-05
23 17-5.04727413E-05-3.37732822E-06-1.38252836E-06 1.69858955E-06 5.95151782E-07
23 18 9.89266986E-08-1.76466522E-05-7.57745719E-06-5.01746818E-06-8.46769095E-07
23 19 9.19758712E-05 5.53230357E-05 9.59265566E-05 2.69884820E-05 1.65856775E-03
23 20 6.80145571E-05 6.61684202E-04 6.23810551E-05-1.46376879E-06 7.69048835E-07
23 21 6.94719955E-07-5.63252437E-07 6.87068267E-07 1.19435137E-06 9.11271898E-08
23 22-8.59519247E-06 5.95540097E-05 2.65451168E-04-1.51814963E-06 1.24424815E-05
23 23 4.80107469E-05 1.89156704E-04-5.37082199E-08 1.78892225E-07 6.06180646E-08
23 24 5.52256794E-07-1.56819879E-06 1.60673717E-06 8.74770861E-07-2.06667581E-06
23 25 7.26811595E-06-6.66130900E-05-5.34089726E-05 1.66708653E-05 2.49818279E-05
23 26-4.09355015E-03-1.03508508E-03-5.69096422E-04 5.87488690E-05 6.55858746E-08
23 27 8.88041408E-07-9.53627282E-07-7.54877781E-07 2.16705641E-06-4.67955465E-07
23 28-2.20910930E-06 1.07630064E-05-5.24151086E-06-4.23985865E-05-5.69686393E-09
23 29 1.40454860E-07 7.26847046E-07 5.01773030E-07-4.17507250E-07-3.62480428E-07
23 30-4.85661911E-06-3.61046984E-06 2.12153598E-06-2.00151683E-05 6.48117300E-05
23 31 5.35269047E-05-2.56728187E-05 9.69513203E-05 2.67418536E-04 1.21246402E-03
23 32 4.15085623E-04-9.02696192E-08-3.72062126E-07 4.62331745E-07-5.68202852E-07
23 33-3.71088918E-09-3.14400940E-08-2.11302938E-07 1.78812008E-07-5.10055053E-07
23 34-5.94644134E-07 1.18044049E-07-4.90346702E-06 2.45244446E-06 2.81187902E-06
23 35-6.84295673E-07 8.68977826E-05 3.04510283E-05 2.56157451E-06-6.09928023E-06
23 36 2.53600755E-04-2.58109138E-05-7.05295266E-05 9.51614849E-06 5.00539000E-07
23 37 6.79021007E-08-5.68441101E-07 1.25972535E-07-1.29459619E-07 2.48919828E-07
23 38 4.96396727E-07-7.39527386E-06 2.63631383E-05-1.21402960E-04 2.01997706E-07
23 39-3.76809369E-06 3.41718522E-05 1.58435793E-05-1.10536158E-07-1.76144275E-06
23 40 7.00457919E-06-3.47644531E-05-1.74952203E-07 1.84427588E-08 1.62192514E-08
23 41-6.53661456E-08 8.96021496E-08-1.39776239E-06-8.22534441E-07 8.51610520E-07
23 42-2.69232396E-07-2.81019263E-05-1.20510923E-05-1.07381441E-05 1.54328340E-05
23 43-1.23310488E-03-1.30666454E-04 2.68878998E-04 3.19440917E-05 4.36820116E-07
23 44 8.02533236E-08-5.17073440E-07-3.98022400E-08 8.56557672E-08 8.57945009E-09
23 45-1.13595945E-06 9.13460351E-06 7.46223393E-05-1.82908753E-04-2.72967207E-08
23 46 3.68152475E-07-4.23669567E-05 6.39028921E-06-4.72298588E-07 3.78345102E-06
23 47-1.76475795E-05-5.13078819E-05-6.62498611E-08-8.64472598E-07-7.95469094E-07
23 48 2.01066372E-06 1.36601941E-06 2.01706490E-06 5.54692502E-06-9.72193307E-06
23 49-8.24327163E-06-2.82498393E-05-1.82885153E-05 8.57175553E-05 6.99395891E-05
23 50-2.12455009E-03 3.06080021E-04 1.82347568E-03-2.02429607E-03-4.83540823E-07
23 51 4.03199393E-06-3.54845310E-06 1.12260693E-07-1.18178367E-06 3.98958446E-06
23 52-6.09817929E-06-3.14207219E-06 1.18459141E-06 4.18610810E-07-3.58984365E-07
23 53-2.21734199E-05-6.69284249E-06-1.41342956E-06 3.20650954E-06 1.91066182E-04
23 54 5.55475348E-05-4.41893442E-05-9.39029092E-05 1.70096135E-03 4.21642034E-04
23 55-3.73097794E-05-3.90083963E-04 2.60219019E-07-1.31933994E-06 1.05912092E-06
23 56-2.60426890E-07-2.38123202E-06 2.84418695E-06-1.06515785E-06 1.61712211E-06
23 57 7.03622849E-05-4.26133487E-04 7.56715546E-07-7.33231958E-06 6.74884014E-05
23 58 1.79997196E-04-5.12792925E-07 7.15608420E-07 1.13190541E-04 2.25067801E-04
23 59-1.81253025E-08-5.08521935E-08-6.30219721E-07 4.99831912E-07 1.03425364E-07
23 60-1.69553829E-07 3.10241191E-06-2.37150970E-06-3.54960386E-07 3.77055707E-06
23 61-1.27323800E-05 1.54071609E-05 6.33841703E-07 5.45949836E-04-1.31783771E-05
23 62 7.52136502E-05-1.67561320E-05-3.76909428E-07 8.74791967E-07-4.97882540E-07
23 63-1.47743887E-07 3.51092003E-07 1.27099199E-06 6.48005456E-06-5.38151587E-05
23 64 7.57041775E-04-3.65707004E-03-4.50251832E-08-8.85733349E-07 2.67922675E-07
23 65 2.34758737E-07-1.27202726E-07 1.16044208E-05-8.71139308E-07-1.72409107E-06
23 66 6.86817750E-07-8.07233641E-05-1.46699628E-06 2.80003205E-05 7.98973678E-06
23 67 7.30354729E-04 1.42789672E-04-2.28114072E-04-1.11149218E-05-5.76223645E-07
23 68 2.13932279E-07 3.62291366E-07-3.63497323E-07 9.74875412E-07-7.08950664E-07
23 69-9.12316111E-09 1.32742686E-06 1.64744327E-06-1.25308734E-06-5.54815904E-07
23 70-1.83292196E-05-9.31311227E-06 5.82157276E-06 2.93588734E-07 1.62955705E-04
23 71 8.64288994E-05-5.42103860E-05-5.55229759E-05-1.44436703E-03-2.24890716E-04
23 72 3.10300564E-04 4.02959959E-04 6.35107565E-07 2.16863687E-07-8.51971252E-07
23 73-2.36308832E-07-2.03748847E-06 2.13410250E-06 3.01780998E-07 1.11339570E-06
23 74-9.39179208E-07-2.40859796E-06-1.09457018E-06-8.50465107E-06-2.39356805E-06
23 75 1.01448445E-05 3.75515598E-06 1.92129715E-05 4.71463381E-05-7.33671956E-05
23 76-3.79530829E-05 2.15046925E-04-1.41327907E-04 2.68524997E-04-2.04147474E-04
23 77 4.23737124E-07 1.10478850E-06-1.52852563E-06 1.13054182E-07 1.04545487E-06
23 78-2.03555198E-06-9.47679522E-09-3.39407621E-07 5.49374203E-07-9.42775303E-07
23 79-4.49899983E-07 5.38928999E-06-2.32347088E-06 3.67010179E-06 2.57173194E-06
23 80-3.99903679E-05-3.04677893E-06 2.67544021E-06 4.04277572E-06 3.08013998E-04
23 81 6.32294125E-05-1.36100858E-04-9.25614592E-05 2.02275224E-06-1.10523667E-06
23 82-9.17515575E-07-4.32847844E-08 1.87920869E-07-5.68017489E-07 6.25761746E-05
23 83 5.84447145E-05-4.92280241E-06-2.11023548E-06-5.10327426E-06-1.15627098E-04
23 84-3.66391398E-05-1.31018281E-05 5.74398624E-05 3.99159764E-04 2.40043460E-04
23 85 2.57599030E-04-5.77494249E-04-6.45757446E-03-2.24409994E-03 4.11584514E-04
23 86 1.16279817E-03 1.98490663E-05-5.11215511E-06-1.47369112E-05 1.64706068E-05
23 87-8.22994911E-06 1.32690802E-05 4.06902870E-04 3.41742694E-04-7.89255837E-06
23 88-8.53352873E-06-3.69031430E-06-7.02505544E-05 8.85228211E-06-9.54837226E-06
23 89-4.67123062E-06 1.50617303E-04-1.21546133E-04 1.22696184E-05 1.58897876E-04
23 90-7.33860170E-03 1.79404938E-04-1.04372547E-03-1.17234266E-03-1.35760579E-06
23 91 5.40101940E-06-4.04341361E-06 1.27416321E-05-5.93223733E-06 2.19157045E-05
23 92 1.52089974E-05-6.82876835E-05-1.26393359E-04-1.63053727E-05 7.46247918E-06
23 93-4.34838294E-05 1.31488762E-04-3.69449378E-04-1.24348809E-02-1.03634213E-02
23 94-3.29623133E-05 8.77786135E-05 3.12202459E-05 2.10614210E-04-1.68438914E-04
23 95 3.67963809E-04 9.79440640E-05 5.61664551E-04-1.18336616E-04 3.17881654E-04
23 96 7.13894563E-05 2.17885401E-02-2.60509859E-03 3.98141438E-04 3.63919728E-03
23 97-3.90375078E-05 1.21150108E-04-8.21126004E-05-1.16008592E-04-4.04933309E-05
23 98 4.80232026E-05-1.47744297E-06-3.83282424E-05-4.55944963E-04 5.65131340E-04
23 99 5.63168395E-01 4.66332786E-01 7.30137989E-05-1.57285581E-04 1.10688682E-04
23100 4.76785356E-03-8.11008702E-05 9.20582241E-05-5.81871380E-05-3.56936201E-03
23101 1.59002878E-04 8.47691001E-04-3.22419837E-04-1.99076884E-02 8.12015714E-05
23102 3.55928734E-03-1.24251231E-03 1.23768866E-04 1.70909226E-05-1.40859789E-04
23103 6.60241007E-05 1.09180992E-04-2.83441521E-05 3.46415375E-04 1.23049839E-04
23104 7.89495546E-04 6.76329565E-04 3.53613013E-04 7.48525526E-05 3.73872208E-04
23105-2.39732581E-04-9.49402397E-03-7.93170009E-03 1.22918867E-06 5.16354732E-05
23106-8.09609271E-05 2.84177892E-04 2.92023251E-05 2.29772680E-04-3.59674750E-04
23107-7.30769884E-05 9.14569030E-05 4.93322930E-04-8.82869406E-05 3.03504853E-02
23108 6.28086928E-04-3.80759928E-03-4.98530647E-03-1.14442662E-04 1.36821901E-05
23109 1.00760472E-04-2.38358038E-06 2.29802356E-05-1.49801608E-04 5.38345868E-06
23110-6.56164795E-05-9.10682353E-04 9.54645935E-04 2.99920902E-04 2.43624615E-04
23111 2.11377322E-05-9.55029154E-06 7.48010302E-06-4.98016906E-06-8.09111605E-05
23112 2.06470565E-05-1.60219713E-05 7.75053487E-05 2.64493876E-04 3.34515179E-04
23113 4.94689174E-05-2.40956410E-02 5.46003639E-03 7.12926335E-04 5.12629393E-04
23114 6.15787140E-06-3.09825487E-06-3.05961653E-06-1.64445468E-05 3.10791370E-06
23115-5.65948932E-06-3.18290121E-04-2.65355230E-04-4.53581833E-07-1.46381758E-06
23116-1.62606909E-06 2.92857193E-05 9.49269300E-06-3.89712633E-06 1.27432711E-05
23117-4.45651815E-04 2.08616413E-04-1.04552809E-05 1.63907146E-05-1.67522814E-03
23118 3.79415480E-04-5.28208279E-05 1.70838390E-04-1.07288338E-06 9.18549486E-06
23119-8.11261148E-06 7.04207576E-06 1.80206445E-06-1.77782228E-06-1.19011904E-05
23120 4.11234325E-05 3.49131321E-05 4.11144363E-04-1.80074126E-08 3.39739283E-05
23121-6.38330132E-05-2.82260087E-04-4.54308122E-07 4.19264562E-05 6.05316984E-05
23122-2.57470509E-04 1.92239835E-04 1.57024573E-04 4.91907913E-06-8.49307487E-07
23123 6.16951234E-07 5.66513227E-06-2.57812330E-05 1.48513991E-05-7.26086257E-06
23124 1.96163078E-04 9.46313443E-05 1.17753066E-04-3.65080537E-05 4.04686564E-03
23125-5.26859213E-04 8.06647985E-04-3.99263504E-04-6.47967376E-06 7.82943987E-06
23126-1.34976611E-06-5.26624861E-06-3.29000167E-06-5.09428997E-06 1.32529693E-06
23127 3.82254138E-06 3.40278560E-04 3.60813932E-04 3.69102934E-06-2.06229812E-05
23128 1.80590871E-04 2.77240290E-04 2.08349268E-06-2.16181547E-05 6.20204630E-05
23129-7.41153765E-05 1.38984727E-05 1.20180065E-05 3.06128699E-06 9.28156983E-06
23130 1.08096417E-06 4.64078601E-05-2.32986209E-05-4.86855958E-05-8.96630783E-06
23131-9.87609951E-04-2.48497535E-04-1.15699278E-04-1.16066315E-04 5.20081463E-03
23132-4.18727317E-04 4.50939475E-04-3.99583772E-05 4.69219622E-06-1.39671285E-05
23133 9.27493231E-06 1.54029308E-06-2.43124037E-06-2.87906028E-06 1.56043613E-04
23134 1.29094608E-04-6.61908819E-07 1.78830449E-06-9.99217922E-07-5.69299762E-06
23135 7.03089200E-06-6.07612321E-07-3.27936746E-06 2.23058292E-04-1.12434763E-04
23136 1.07198073E-04-9.82041486E-05-8.42925219E-04 1.75880085E-05-3.28816488E-04
23137 3.90809284E-04-3.67721070E-06 2.35278455E-06 1.32442615E-06 1.30550005E-07
23138 4.74406107E-06-2.72206994E-06 5.32759688E-06-5.40483242E-05-3.18777127E-05
23139-4.68949566E-05 2.65231476E-06-2.17719093E-05-7.09207359E-05-1.32297855E-04
23140 2.14131721E-06-1.69090095E-05 2.14443057E-04-4.08827129E-04 3.15687279E-07
23141-2.82232601E-06-3.18346954E-06 1.83653135E-06 2.49846021E-06 4.17623703E-05
23142 1.25371224E-05-8.11853705E-06-1.15920650E-05-1.89825737E-04-1.49056650E-04
23143 5.25117618E-05 1.25470680E-04-8.62208159E-04-3.89320886E-04-5.20589685E-05
23144-1.25609686E-04-7.12595614E-06 5.08300359E-06 2.04295255E-06 1.53721741E-06
23145 8.14755278E-06-2.69219440E-06 7.19608627E-06 1.61465857E-05-5.03613669E-04
23146 2.16571021E-03 1.42380537E-07 1.73416376E-06 1.69078434E-06 2.09214822E-06
23147 4.53114902E-07-1.92292151E-05-8.67631516E-06-8.92073130E-06-2.29245566E-06
23148 1.18727729E-04 6.95855334E-05 8.43242015E-05 1.43012630E-05-2.91502255E-04
23149-9.28260158E-05-2.39995063E-04-1.70076027E-05 3.98800617E-08 6.86567575E-07
23150-7.26447637E-07 8.49169167E-07-9.64175896E-08 1.19940088E-07 6.80787997E-09
23151 2.81221583E-07-2.81134777E-07 4.71819396E-07 4.43312085E-07-4.59669501E-06
23152 2.07092841E-06-1.93512445E-06-5.27772403E-07 2.27158901E-05 2.12927733E-05
23153-1.28914345E-05 5.50602951E-05-6.87044791E-04 8.36536587E-05-9.84596296E-05
23154-5.72183505E-05-5.15915424E-07 1.51752244E-06-1.00160702E-06-1.69719469E-07
23155 1.04218250E-06-1.56296925E-06-1.62233338E-08-6.58557159E-08 1.42636431E-06
23156-1.19558544E-06 3.64879046E-07 5.10452882E-07-6.49228009E-06 5.71133711E-06
23157-1.72475518E-06 8.21982624E-06 2.90246787E-05-3.02020330E-05 1.00812970E-05
23158 1.85200124E-04-1.29838086E-04 1.68323814E-06 9.93570982E-05 1.85705951E-07
23159-3.70809831E-07 1.85103881E-07 5.11048575E-07 9.55807779E-07-4.93955788E-07
23160-1.00439235E-08-1.36878457E-07 2.59021616E-07 4.98711555E-07-1.09901777E-07
23161 2.64205104E-06-9.92002593E-07-2.21654533E-06 5.93021594E-07-3.52850848E-05
23162-5.99465573E-06-9.04217413E-06-5.53448037E-06 9.16364100E-05-4.20136030E-05
23163 3.46104895E-05-7.45968450E-07-1.11296283E-07-5.39950183E-07 6.51246466E-07
23164-5.60193486E-07-4.22918735E-10-1.74054820E-07
24  1 1.99996726E-03 1.72967350E-03 1.15422611E-06-5.53297214E-05-8.70287787E-05
24  2-2.81105087E-04-2.81667418E-05-2.95443617E-04-3.33366248E-04-6.80601196E-04
24  3-5.79921651E-06-3.53431243E-04-6.73374399E-04-4.11108228E-02-3.05585943E-03
24  4-1.00778514E-02 4.12040508E-03 1.14981594E-04-1.26550543E-05-1.02326539E-04
24  5-1.27825120E-05-3.07468342E-07-1.69640834E-04 1.58362573E-05 1.54848212E-05
24  6 3.72279528E-06 4.15335372E-06 2.39847945E-06-1.69751061E-05-2.36719420E-05
24  7-1.78242847E-05-1.24614726E-05 1.41845751E-04 4.04953937E-05-5.31596415E-05
24  8-4.12515280E-05 5.39141748E-04 8.94741287E-04-5.83766555E-05-5.12027404E-04
24  9 2.92207594E-06 3.35431910E-06-6.27639505E-06-2.22661388E-06-5.40544639E-06
24 10-5.41764855E-06 1.41893185E-06-2.24385322E-05-2.22616571E-04-2.14438584E-04
24 11 2.84451943E-06-1.29457295E-05-6.34355231E-05 4.08084398E-04 1.89641264E-04
24 12 1.57194345E-04-4.44182512E-07 2.60291723E-06 2.27797017E-06 1.98673865E-05
24 13 7.46526536E-07-9.33473097E-08-1.63087870E-05-3.58516734E-04-3.42216975E-06
24 14-6.55436063E-05-4.55955720E-05 2.17233520E-03-5.60356975E-04-7.71978445E-04
24 15 3.11204496E-04 4.14701967E-06-3.81798427E-06-3.29035399E-07-2.19558481E-06
24 16 1.87966711E-06-2.18774441E-06-4.86780300E-06 3.72845879E-05-8.19062882E-05
24 17-1.92328651E-04-8.28243302E-03-6.85735885E-03-5.40820489E-08-3.58629884E-06
24 18-3.01847748E-06-7.75583470E-05 1.30161192E-06 5.37364344E-06 9.44229998E-08
24 19 2.69174928E-04-3.03267421E-05 7.90581214E-05 8.14095499E-05-4.09348427E-03
24 20-1.34967783E-04-9.68236836E-04 7.57835945E-05-4.11783440E-06 3.14091560E-06
24 21 9.76918805E-07 3.67065680E-06-8.54616968E-07-5.34048421E-06-5.68389270E-06
24 22 2.86821527E-07 2.13647389E-04 4.37065002E-04-5.82822978E-06-1.39305945E-05
24 23 2.27819398E-05-3.59842220E-04-6.07136100E-05-5.00474672E-05 4.81851484E-06
24 24 5.21049774E-06 8.12408190E-07 1.43937107E-05-4.14102638E-06 1.14754863E-06
24 25 1.76980573E-05 1.60900896E-04 1.02346884E-04 1.33742932E-04 2.48950008E-04
24 26 5.73433149E-03-2.42441061E-03 1.17318294E-03-2.21673959E-03-1.19865367E-05
24 27 3.03932091E-06 8.94721577E-06-8.28969556E-06 1.53105933E-06 1.00648057E-06
24 28-4.48165155E-06 6.97083677E-06 1.71812793E-04 6.08107548E-05-2.27379610E-05
24 29-1.43312411E-05 1.28267792E-06 5.69674601E-07-1.75637835E-06-6.73514286E-05
24 30-1.58883321E-05-1.00560381E-05 9.42937686E-06 3.23841681E-04 3.59453987E-04
24 31 1.28140139E-04-1.33253986E-04-4.20613214E-03 2.05568704E-03 4.36876858E-03
24 32-4.35987878E-04 4.12936893E-06 3.04635006E-07-4.43400393E-06-3.12156647E-06
24 33 2.81437591E-06 3.16236301E-06-2.35244945E-07 1.10437301E-06-5.10451932E-07
24 34 1.43636273E-07-1.05947573E-06-1.31236696E-05 1.74969888E-06-4.62348282E-07
24 35 4.47083730E-06 2.26948024E-04 6.23542420E-05 5.18131614E-05-2.58830273E-05
24 36 3.97716789E-03 5.75525532E-04 3.40387556E-04-2.22676390E-04-3.72375071E-07
24 37 1.35605328E-06-9.83678212E-07-1.61210763E-06 2.86118268E-06-2.02057720E-06
24 38 1.07123776E-06-1.40152783E-05 9.32111505E-05 1.54439903E-04 1.00686700E-06
24 39-2.14297762E-05 7.77786583E-05-1.86928861E-04 1.59777595E-06-1.11530643E-05
24 40 4.50514887E-05 7.04315252E-05 1.80385140E-04 1.49579927E-04 2.49623200E-06
24 41-2.19323907E-06 2.61985581E-06 5.58558768E-07-1.31183512E-05 1.67018376E-05
24 42-9.19007202E-06-2.11539298E-04 6.88423900E-05-9.18638787E-05 2.45717307E-04
24 43-3.28055814E-03-4.49716164E-05 4.66924882E-04 6.04006395E-04 5.44420810E-06
24 44-7.90922633E-06 2.46501823E-06-1.18554123E-06 6.25144585E-06-5.29929056E-07
24 45-1.22174409E-05 9.04087550E-05 2.69333762E-04-2.83795047E-04 7.45637397E-07
24 46-2.21767714E-05-8.34258646E-05-2.49907492E-04-1.06772702E-05 7.72436033E-05
24 47 1.31953999E-04 4.19942189E-04-3.85817771E-05-2.59925222E-05-4.30186818E-06
24 48-7.21097387E-06 6.14417658E-06-8.83919263E-05 1.85317539E-05 2.56532484E-05
24 49-7.75737679E-06 8.79483514E-04-1.45391080E-04 2.02943680E-04 3.90204939E-04
24 50 2.23829599E-02-7.52377616E-04-2.50386612E-03 6.07175540E-03 4.18091569E-06
24 51 1.46789560E-06-5.64881128E-06-4.60857452E-07 5.13327257E-06 1.97736697E-05
24 52-5.63281814E-01-4.66446515E-01 7.64208712E-05 1.86939744E-04 1.66080129E-04
24 53-4.86901871E-03-7.19704721E-05-1.83359997E-04-1.65563277E-04 4.03941261E-03
24 54 9.98177979E-05-3.69334432E-04-8.46448728E-04 1.33798917E-02 6.14875759E-04
24 55-7.36903665E-04-2.30494654E-03-1.00085200E-04-2.59298835E-05 1.26015084E-04
24 56 1.49799384E-05 1.54971576E-05 1.51806001E-04-3.60856205E-04-1.27876492E-04
24 57-3.69886732E-04-6.87242750E-04-3.60559269E-04-1.61584551E-04-2.11977028E-04
24 58-3.16943773E-04-3.61510997E-04-1.52762659E-04-3.95380184E-05-2.01440665E-05
24 59-2.52901347E-06-3.88379878E-06-8.42754219E-06 4.00708930E-06-1.04880313E-05
24 60 1.78333406E-05 3.44476001E-07-1.13966728E-05-1.97953847E-06-9.11324808E-06
24 61 2.53646168E-05 4.00807241E-05 1.24427607E-05 2.63402793E-03-6.06481053E-04
24 62 3.95492968E-04 4.27014186E-06-2.33564149E-06-2.04715355E-06 4.38279504E-06
24 63 1.24670784E-05-3.48009240E-06 9.70199108E-07 5.68222184E-07-4.04270850E-05
24 64 4.97120185E-04-4.98998624E-04-1.20732906E-06-2.81743274E-06 1.42106766E-06
24 65 2.17157563E-06-4.63217768E-06 1.44851759E-05-7.76233373E-06-2.17397983E-05
24 66 2.75745644E-05-2.42584476E-05 6.83785036E-05 1.50686659E-04-3.03670852E-05
24 67-3.91958489E-05-1.40455692E-04-1.09729116E-04 5.38943339E-04 7.40504532E-06
24 68-8.26271301E-06 8.57667695E-07-1.29940018E-06-1.70185828E-06-1.27996380E-06
24 69 8.90359062E-08 6.63292730E-07-7.41329989E-07-4.42516513E-07-5.18226382E-07
24 70-3.29435108E-06 7.80989865E-06 4.16233462E-06 2.01121349E-06 4.56036198E-05
24 71 5.35475307E-05-6.55803521E-05-1.17534064E-04 1.36140991E-03-3.19228757E-04
24 72-7.40955424E-04-7.40432286E-05-1.24431912E-06 1.00396478E-06 2.40354340E-07
24 73 6.22933251E-08 3.44863338E-06-4.48978724E-07 1.34514421E-09 4.35685817E-07
24 74 2.77085028E-07-2.80765039E-07-2.62925509E-06-6.09799503E-06-2.77491140E-06
24 75 1.31465701E-06 1.08840078E-05 3.06466189E-05 2.39980708E-05-3.14128369E-05
24 76-5.16826543E-05-1.13091460E-03 9.64320211E-05 1.83336650E-04-3.01414841E-04
24 77 1.95300997E-06-2.51359874E-07-1.70165009E-06 1.17402254E-06 1.11096164E-06
24 78 3.20860365E-07-4.37822140E-08-1.61668468E-07 7.68461638E-07-1.22454675E-07
24 79-3.49980351E-07 3.46360478E-07-4.42600771E-06 7.46887284E-08 1.27040442E-06
24 80 5.03548726E-05-3.55646295E-06-2.27363276E-05 4.13087001E-06 1.79101875E-04
24 81 3.71092039E-05 7.77573099E-05-8.80982738E-05 1.19209605E-06-4.46495752E-07
24 82-7.45600298E-07 7.94153603E-08 7.05771210E-07-5.10378184E-07 1.30865196E-06
24 83-3.52957463E-07 3.22960555E-06 2.21256650E-06-1.11371521E-07 8.91465199E-06
24 84-2.05857592E-05-1.36554806E-05 1.52200241E-06 1.91311131E-05 8.40756744E-05
24 85-7.44403268E-06-7.78392079E-05 3.08008881E-04-3.60666620E-03-2.19498656E-03
24 86-1.44851555E-03-3.82049518E-06 2.21440879E-06 1.60608639E-06-2.42044587E-07
24 87 1.78018431E-06 3.12978631E-07 1.93061793E-07-4.54685386E-07-8.62922815E-07
24 88 2.34055183E-07 4.89875329E-07 9.47925071E-06 3.82704897E-06-2.89729638E-07
24 89-3.42143171E-06-1.46649277E-04 8.96790291E-05 3.13880063E-05-2.15137328E-05
24 90 2.54332286E-03-1.49470712E-04-1.23621855E-04 7.38630861E-04-2.15499331E-06
24 91-6.45343897E-07 2.80033720E-06-1.04547937E-06 2.18657350E-06 8.57621801E-07
24 92 5.42003917E-07 4.77771824E-06 9.12647531E-05 2.04844649E-04-1.19561678E-06
24 93 1.61273318E-05 9.83807212E-05 1.59901994E-06 1.44136031E-07-2.88434659E-07
24 94 1.56488149E-06-5.26209863E-07-1.84318495E-07 1.30583924E-06-7.43859245E-06
24 95 3.09989698E-06 6.84137401E-07-4.04112511E-05-7.38106119E-06-1.83427360E-05
24 96-1.60028779E-05-2.08864126E-03-1.82111129E-04 3.45532905E-05-7.49258171E-04
24 97-8.61760967E-07 1.24846665E-06-3.86705685E-07-1.10871278E-06-3.08983338E-06
24 98-1.09492198E-07 1.29447551E-07 1.65668919E-06 9.75137548E-06-1.59250679E-04
24 99-5.72041206E-06-6.85467093E-06-3.65803577E-07-1.82996454E-06-4.22396752E-07
24100 2.48069264E-05-3.54380767E-07 4.75438265E-06 3.95877125E-06-1.04611953E-04
24101 2.50898240E-05-3.20328885E-05-4.64085307E-05 3.88284468E-04 2.29339326E-04
24102-2.96687125E-05 2.08969432E-04 2.10452223E-08 4.37532365E-07-4.58577588E-07
24103-3.10597923E-06 2.81082912E-06-7.32079145E-07 3.87728399E-06-2.35237880E-05
24104 7.83086449E-05 2.19684098E-04-2.78785743E-06 2.36456691E-05-3.60924218E-05
24105-3.80730427E-05-7.63419828E-07-1.06274457E-06-4.56720647E-06 1.84720166E-06
24106 1.15965309E-06 5.62068712E-06 2.60216410E-05-7.60937602E-06-6.82420295E-06
24107-1.70490935E-04-2.02885230E-04 1.50650526E-04 8.51356905E-05 6.77847407E-03
24108-2.06846297E-03-1.40747660E-03 3.94385489E-04-2.70934058E-07-2.48510774E-06
24109 2.75604180E-06 7.66768868E-06 4.21914790E-06-3.81489414E-07 4.87603654E-06
24110-4.09765766E-05-4.59737120E-05 1.41534287E-04 3.86009569E-07 1.16411716E-06
24111 1.53036257E-06 4.02256629E-07-7.26465252E-07-1.68207202E-05-9.67288927E-06
24112-1.97355505E-06 4.68577749E-06 2.19606655E-04-5.86945939E-05 1.23993566E-04
24113 3.41442254E-06-7.99550567E-05-7.85482719E-04 4.36680487E-04-1.12812902E-03
24114 1.41933572E-06-6.79617903E-07-7.39717812E-07-1.63251479E-06 8.74283804E-08
24115 7.61199142E-08-3.94725806E-07-1.60392437E-07-1.78377300E-06 2.21695036E-08
24116 2.51049384E-07 7.96641845E-07 9.06612314E-06 2.12024950E-07-7.40009818E-07
24117-7.10322470E-05 1.08141548E-05-2.01273885E-06 2.13686778E-05 1.29542693E-03
24118-3.81169288E-04-1.11998047E-04 7.86571876E-05-9.48272589E-07 1.14375330E-06
24119-1.95480712E-07 4.82494977E-07-1.02263961E-06 6.28901936E-07-1.84426032E-07
24120 4.09254026E-06-2.88600106E-06 6.54332698E-05-1.19117248E-06 7.57885331E-06
24121 1.73067039E-05 1.27931220E-04 1.00644133E-06-2.93725737E-06-1.25546640E-06
24122-1.27835843E-05 6.16904696E-07 3.15412207E-07 9.27616726E-07 8.37793026E-07
24123-1.17823441E-06 2.20778703E-06-4.60351228E-06-4.11174814E-06 5.02327257E-06
24124 4.97496805E-06 2.79896666E-05 3.02803531E-05-4.92819173E-05 1.14424387E-03
24125 5.15494312E-05 3.12347834E-04 1.13419184E-04 1.02288322E-06-4.52421820E-07
24126-5.70461405E-07 2.96910002E-07-1.18686436E-06-1.00091721E-06 1.35180983E-06
24127-7.22496475E-06 1.59279054E-04 2.49955969E-04-2.20953914E-06 1.75074527E-05
24128 4.91144305E-06-2.20798995E-04 5.67588844E-07-7.07863846E-06-2.22789791E-05
24129-1.17021113E-05-2.02310277E-07-8.22388656E-07 2.38911366E-06-1.67925282E-06
24130-3.22508177E-06 5.79149467E-06-1.23641527E-05 1.00976171E-05 1.97391397E-05
24131 5.26706158E-05 6.71650289E-05-1.16232622E-04-2.53012892E-04-5.31647692E-03
24132-3.11131986E-03-3.19313646E-04-3.33988846E-04 3.66170002E-06-2.36516885E-06
24133-1.29653117E-06 6.18294875E-07-4.71665343E-06-2.85016803E-06 3.71681234E-05
24134 2.70291874E-05 9.86849277E-08 1.35970852E-06 5.96447494E-07 4.11680232E-05
24135-6.19351936E-06-2.72533601E-06-5.08318859E-06-2.66503279E-04 7.57097847E-05
24136-3.25183563E-06 4.65242895E-05-1.01737151E-03 3.05292797E-05 9.89114885E-05
24137 4.13274671E-04-4.22282572E-06 1.94995966E-06 2.27286606E-06 1.78369894E-07
24138 9.38100662E-07 2.47612197E-06-7.87705593E-07 9.13710892E-06 6.33315322E-05
24139-5.81860645E-04-8.24833876E-07 1.68893877E-05-8.37983059E-05 5.34813230E-06
24140-2.05925599E-08 1.65977317E-06 1.22997407E-06 3.09113140E-04-4.87746575E-07
24141-1.43235967E-06-2.11868510E-06 2.09546093E-07 1.54450953E-06 1.13997119E-05
24142 5.74760365E-06 3.81125253E-06-7.01956163E-06-6.61778920E-05 1.13498636E-05
24143 5.13158825E-06 2.90643912E-05-5.52894741E-04-7.17773374E-04-1.07234912E-04
24144 1.89559306E-04 2.41903139E-06-5.30272222E-07-1.88875917E-06 1.98394541E-06
24145-1.18146911E-06-9.32295610E-08-1.96059900E-07 1.60144014E-05-7.34840796E-04
24146-5.12369667E-04 6.38680029E-08 5.80627365E-07 6.28380098E-10 7.79402860E-09
24147 2.04652807E-06-5.56707922E-06 5.11786910E-07-5.70848927E-07-9.03876177E-06
24148 2.56573095E-05 1.33141365E-06 1.27053460E-05 5.23561561E-05-8.02855324E-04
24149 2.47013055E-04-1.63596611E-04-1.24351988E-04-8.55086331E-07 1.27423753E-06
24150-4.19151194E-07-1.49796796E-06-4.14470243E-07 1.07412103E-06 1.35325731E-08
24151 5.17621611E-07-9.01276162E-07 9.00880009E-07 2.08685643E-06-6.29786483E-06
24152 4.54015099E-06-4.47848709E-06-9.77520754E-06 4.71917889E-05 1.21659151E-05
24153 3.47209649E-05 5.59759798E-05-4.85488819E-04 1.24777447E-04 1.01811025E-04
24154 1.71656333E-04 5.34046039E-07 1.12278977E-06-1.65683581E-06 4.67166664E-07
24155-2.72955175E-08 1.08260068E-06 5.91692610E-08 5.29249580E-07-4.81008249E-07
24156 2.66756404E-07-2.10579152E-07-5.45196977E-06 2.56824133E-06-1.53296423E-06
24157 5.07406298E-08 3.68557849E-05-4.75361743E-06 3.67763728E-06-4.71248565E-06
24158-1.47343361E-04 1.21079678E-05-2.35206141E-04 3.66342636E-05-2.15402585E-07
24159-2.79434997E-08 2.43346084E-07 2.29965083E-07-6.07569158E-07-2.28316515E-07
24160 9.76211530E-09-3.21198444E-08-1.76619647E-07 6.79708598E-07 5.46053693E-07
24161 1.04548709E-06 1.14185226E-06-3.42045608E-06-2.47783148E-06-1.74567105E-05
24162-4.46306576E-06 7.25541881E-06 2.24752801E-06 2.00127026E-04 3.15434539E-06
24163 4.66796764E-05-3.18389607E-05-4.81849512E-07-5.93295584E-08 5.41179070E-07
24164-1.54283537E-07-2.57818832E-07 6.37877165E-08
25  1-8.86865479E-05-8.11936426E-05-3.34962382E-06-1.27976314E-06 5.78443908E-06
25  2 1.17367765E-04-4.22732510E-05-1.62490232E-05-4.80694004E-05-3.06711274E-04
25  3 1.91302751E-04 3.73608422E-04 5.50031673E-04 3.18098668E-03-1.98922922E-03
25  4 7.86819904E-04-4.58718574E-04-1.72123967E-05-4.02389782E-07 1.76147865E-05
25  5-1.16462392E-05-6.67442573E-06 1.62884978E-05-3.70822655E-04-3.11764721E-04
25  6-7.40985096E-06-8.99123322E-06 4.16960064E-06 7.18406605E-05 8.26551961E-06
25  7-8.34522334E-06 3.62882069E-06-1.80079669E-04-1.29385611E-04 3.23014320E-05
25  8-1.60978576E-04 8.48742858E-03 6.10623731E-04-7.31919022E-04 1.49240348E-03
25  9 2.23132333E-06-3.84615585E-06 1.61483252E-06-1.22057171E-05-6.00311817E-06
25 10 2.33878053E-05-1.57110520E-05 7.92403388E-05 1.44728020E-04 1.38413686E-04
25 11-7.59836759E-06 4.18637625E-05-1.87244863E-04 2.75627223E-04 1.23832436E-02
25 12 1.03210384E-02-3.60782576E-05 8.60294135E-05-3.52050342E-05-2.13101416E-04
25 13-1.82434947E-04 3.58714406E-04-1.13683421E-04-5.92848999E-04-9.61220770E-05
25 14 3.19407860E-04-9.04968384E-05-2.16079076E-02-2.41199896E-03 3.72967641E-04
25 15-3.83293130E-03 3.30827918E-05-1.10625300E-04 7.75425083E-05 1.20883829E-04
25 16-4.71466779E-05 5.57755854E-05 4.73539177E-07 4.81345870E-05 4.40667943E-04
25 17-5.34096628E-04-5.63108989E-01-4.66283658E-01 9.25768192E-05-1.58084760E-04
25 18-1.17455701E-04-4.78992809E-03-9.60186008E-05 9.55526720E-05 7.04006751E-05
25 19 3.73150641E-03 1.70411083E-04 8.74027250E-04 2.91303646E-04 2.04128334E-02
25 20 4.13148064E-05 3.67143285E-03 1.09467834E-03-1.24342376E-04-2.20412190E-05
25 21 1.46383595E-04-6.40759960E-05 1.10351580E-04-1.62605173E-05-3.48433559E-04
25 22-1.15418787E-04-9.84265073E-04-9.31398630E-04-3.53788350E-04-8.01945745E-05
25 23-3.80175485E-04 3.26126111E-04 9.35195892E-03 7.81433841E-03-4.05177768E-06
25 24 5.31566831E-05 8.03605206E-05-2.79674784E-04 9.64569795E-06 2.41820616E-04
25 25 3.52371860E-04 2.84042971E-05 9.20826953E-05 4.81756140E-04 1.68325903E-04
25 26-2.85537061E-02 1.20927805E-03-3.39913774E-03 5.03762521E-03 1.11678969E-04
25 27-1.84773916E-05-9.32015776E-05 1.29944458E-05 3.51673339E-05-1.53213395E-04
25 28-4.52818134E-06 4.98850522E-05 8.66765446E-04-9.35517732E-04-3.17807381E-04
25 29-2.58351747E-04 2.10042703E-05-8.95122698E-06-7.16697308E-06 1.54568090E-06
25 30-7.81436612E-05 1.75024517E-05 1.65769060E-05-9.36883133E-06 2.72086479E-04
25 31 3.07729863E-04-8.09483913E-05 2.38923992E-02 5.33613034E-03 4.78543482E-04
25 32-5.27201564E-04-5.71851406E-06 3.14754167E-06 2.57097239E-06 1.61540900E-05
25 33 2.62082254E-06-4.76463435E-06 3.09710640E-04 2.58203240E-04-1.84321849E-07
25 34-1.34100318E-06 1.30225724E-06-2.82018823E-05 8.80516419E-06-4.42538866E-06
25 35-1.10625075E-05 4.25335154E-04 1.98905688E-04 5.85083396E-06-1.12436394E-05
25 36 1.61070492E-03 3.99678574E-04-5.06506606E-05-1.40751997E-04 1.15232491E-06
25 37-9.07785557E-06 7.92553066E-06-6.25394762E-06 2.75495043E-06-1.19882709E-06
25 38 1.15792481E-05-3.80421195E-05-4.43143974E-05-4.23645703E-04 2.93632135E-07
25 39-3.58554989E-05 5.99202748E-05 2.97452816E-04-4.71271056E-08-3.80902806E-05
25 40-7.32720784E-05 2.62782302E-04-2.39265490E-04-1.95766327E-04 5.11750539E-06
25 41-6.38908741E-07-5.24679897E-07-8.32437223E-06-2.71586701E-05 1.39318975E-05
25 42 6.01678771E-06-1.66520015E-04 9.16857393E-05 1.15081192E-04 3.98100712E-05
25 43-3.58809702E-03-5.60448638E-04 6.98993818E-04 3.46089779E-04 5.64659816E-06
25 44-6.96432096E-06 1.31772280E-06 6.22758827E-06-2.90790933E-06-5.59328270E-06
25 45-1.14297375E-06-6.04078754E-06-3.55243971E-04-3.12481062E-04-3.52581000E-06
25 46 1.73896975E-05-1.76544708E-04-3.04004311E-04-2.08660224E-06 2.09379786E-05
25 47-5.18975051E-05 8.16070874E-05-1.24679907E-05-9.79918985E-06 3.02394124E-06
25 48 8.41313237E-06-1.33944494E-06-5.86017108E-05-2.25932367E-05-4.15437484E-05
25 49 9.17510544E-06 1.02501290E-03-2.15347210E-04-2.45098169E-04 6.85405577E-05
25 50-4.32424345E-03 2.83144057E-04 2.69815786E-04 1.00742553E-03-2.87144685E-06
25 51 1.36124366E-05-1.07409897E-05-3.50751781E-06-1.86545558E-06-5.62136363E-06
25 52 8.28271791E-03 6.85905612E-03-2.29209887E-06-9.01144484E-07-1.54586484E-06
25 53 7.73790910E-05 9.12162402E-06 2.98174751E-06 5.97620245E-06-2.86021944E-04
25 54-1.30466005E-04 8.90749839E-05 1.27632822E-04 1.90050498E-04 7.58329163E-05
25 55-3.52474936E-04-1.97308203E-04 4.93698899E-06 1.25223284E-07-5.06221227E-06
25 56-5.67426854E-07 4.50330823E-06-4.57737019E-06-6.39684737E-07 5.95396956E-05
25 57 3.45067584E-05 1.92692582E-05 2.52259455E-06 2.25113305E-05 6.54948595E-05
25 58 4.23547458E-05 3.56103038E-06 1.82711965E-05-1.84728016E-04 4.69130607E-04
25 59-4.21172650E-07 3.13688391E-06-7.05385684E-07 2.10256129E-06-1.08172832E-06
25 60-5.07713430E-05 4.36980737E-06-8.28245686E-06 9.33374543E-06 3.03614316E-04
25 61-1.49569960E-04 6.44252470E-05-1.34231143E-04 8.66458352E-04-4.66469719E-04
25 62-2.00869318E-05 3.15770434E-04 7.53187967E-06-5.17088749E-06-2.36099218E-06
25 63-1.93822666E-06 6.93086099E-06-3.67671635E-06-6.50497721E-06-3.03344043E-05
25 64 3.57123852E-04-2.97705919E-03-1.27260696E-07-1.70521146E-06 1.21916172E-06
25 65 2.09232744E-06-6.84791837E-07 1.90595593E-05-6.52481339E-06-8.77393310E-06
25 66 3.05376881E-06-1.04317420E-04 5.45624507E-05 7.78525782E-05-2.08496828E-05
25 67 3.98296966E-04-7.75120460E-05-2.97341733E-04-2.57746942E-05 2.68050510E-07
25 68-1.18544491E-06 9.17394403E-07-6.60830132E-07-6.79363678E-09 4.93371403E-07
25 69-1.19570930E-08-1.39291169E-07 1.10627373E-07 7.94392831E-07-2.28126599E-07
25 70 2.05044466E-06 9.41173243E-08-3.42323972E-06-4.55080121E-07-9.03093670E-06
25 71 3.35754370E-05-2.38356892E-06-4.02992138E-05 2.42974478E-04 9.49951420E-05
25 72-2.68426316E-05-2.93761568E-05-1.56766692E-07-8.94184105E-07 1.05095080E-06
25 73 7.85329447E-07 1.10570943E-06-1.17112171E-06 1.78060559E-08 8.35557238E-08
25 74 1.34151877E-06-1.13552304E-06-2.28038710E-07-6.42605988E-07-6.14837985E-06
25 75 5.37985539E-06 1.02060635E-06-5.52219968E-06 2.74725229E-05-2.79109064E-05
25 76-5.38448714E-06-1.06908118E-04-1.35597276E-04-3.27470435E-05-1.14614966E-04
25 77 6.90886604E-08 3.54162085E-07-4.23250746E-07-3.40708892E-07 7.98253099E-07
25 78-5.29597370E-07-6.51884281E-10-9.00450589E-09 3.42623239E-07-3.25829412E-08
25 79 2.73032737E-07-7.58272653E-07-1.20968937E-06 4.96305762E-08-1.16788161E-06
25 80 1.30384176E-05-4.42131360E-06-1.04348584E-05 7.45143834E-06 7.66256517E-05
25 81-5.13493108E-05-1.20538735E-05 9.10210868E-07 1.38476424E-07 5.92318203E-07
25 82-7.30794626E-07 5.41821067E-07 4.09351286E-08-1.44880668E-07-2.48053849E-08
25 83-1.04118887E-06-1.00847038E-06-4.48438705E-07-5.14013981E-08 1.14021355E-05
25 84 3.85176968E-06 3.61997023E-06-1.47614581E-06-1.64120826E-04-1.30795379E-04
25 85-4.08345806E-05 1.39362002E-04-4.23229188E-03-2.78101276E-03-1.64216031E-03
25 86 6.20376253E-04-3.37795361E-06 2.88687012E-06 4.91083487E-07-3.88648179E-06
25 87-1.41223989E-07-2.23187043E-06-7.67900367E-09 7.18537929E-08-1.42748387E-07
25 88 3.73932724E-07 1.11871018E-06 2.11624127E-06 9.19929232E-07-1.00404520E-06
25 89-6.62468745E-06-1.37650403E-04 1.12226598E-05-4.82245089E-05-1.59294850E-05
25 90-2.09274630E-03-7.74984096E-04-1.23788319E-03-1.35736257E-05-1.89628884E-07
25 91 2.76895600E-07-8.72667156E-08 1.54248344E-06 5.68203432E-07-1.89203824E-06
25 92 1.12823122E-06-2.31106811E-06 1.05747801E-04-2.16632373E-05-1.39334403E-06
25 93 6.26304253E-06-7.89439233E-07-2.83092945E-04 5.88258082E-08-2.78437567E-07
25 94 2.84822813E-07-3.32218542E-07-7.21090389E-07 9.01947558E-07-1.52815922E-06
25 95 2.29839773E-06 4.20872990E-06 6.95844433E-05-3.55345523E-05-1.01449841E-05
25 96-7.50579980E-06 2.90666591E-03-1.18426506E-03-4.49378740E-04-5.94818801E-04
25 97 2.94469881E-07 7.91509696E-07-1.08597958E-06-1.25285601E-06 6.63113584E-07
25 98 3.10069261E-07 1.42476324E-07 1.69266851E-06-3.93602942E-05 4.48026603E-05
25 99-2.98234893E-06-3.88545400E-06 1.79383557E-06 2.46606774E-07 2.22047815E-07
25100 1.75627730E-05-8.29474650E-06-2.80675164E-06-1.23214371E-06-1.23991074E-04
25101 6.08850518E-05 8.88993149E-05-3.25747788E-05-1.96746769E-03 1.83626286E-04
25102 7.58396503E-04-7.05023251E-05 1.47790616E-06-7.75992251E-07-7.01913914E-07
25103 3.61268782E-07 8.28338764E-07 1.22033932E-06 5.10676424E-07 3.14216543E-06
25104-2.02530416E-05-2.23533508E-04 1.38617153E-06-1.06535422E-05-4.25213464E-05
25105-2.18563701E-04 1.91849755E-07 8.21495679E-09 5.98096215E-07 8.75495564E-07
25106 1.34065481E-06-4.28515352E-06-2.81707956E-06-3.79520923E-06-5.52565317E-06
25107 1.15627792E-04-4.94281519E-05-2.89497924E-06-5.55195375E-05 5.16842108E-03
25108-1.48219821E-03-7.04374107E-04 7.51102452E-05 1.35876127E-07-8.93098606E-07
25109 7.57222479E-07 9.35726614E-07 1.73017869E-06-8.18286051E-07 1.71400908E-06
25110-5.40391084E-06-8.89027270E-06 6.38690569E-05-2.98760779E-08-2.87708145E-07
25111 6.22151043E-07 5.08607352E-07 5.91676339E-07 2.60741483E-06-3.76151308E-06
25112-3.65666778E-06-3.12328082E-06-1.97063765E-05 7.38597821E-05 3.70693161E-05
25113 2.90513146E-05-5.91534921E-04 1.34688325E-04 1.58475039E-03-6.34327492E-04
25114-5.64169550E-08 2.59852391E-07-2.03435436E-07 1.15459138E-06-1.37467052E-07
25115-7.43190446E-08 1.14234177E-06 5.59492471E-07-4.01316455E-07-5.94678918E-07
25116 5.78536964E-08 4.98199852E-06 1.81708856E-06 2.68735977E-06-2.60450244E-08
25117-8.04139352E-05 2.88802196E-05-1.35643485E-07 8.17109670E-06-1.60347490E-05
25118-8.61915551E-05-9.65856023E-05-2.38627752E-05-4.33052014E-07-3.98376572E-07
25119 8.31428586E-07 7.01350598E-08 4.14531917E-08 2.29957993E-07-7.29280876E-07
25120 9.07655806E-06-4.06596935E-05 1.23729760E-04-9.15464586E-08 3.22871099E-06
25121-3.26197449E-05 2.44538616E-06 3.06736282E-07-3.62765075E-07-2.11271556E-06
25122 3.91922376E-05 1.89502914E-07 7.67828471E-08 9.23961069E-08-1.91876848E-07
25123-1.24994742E-07 4.31869000E-07-1.13306688E-06 1.49110649E-06 3.92965486E-07
25124 3.51151985E-05-1.16174424E-05-1.53048328E-05-2.08396930E-05 1.99216701E-03
25125-1.14375346E-04 4.76908127E-04-7.97067860E-05-3.94804075E-07 1.04846349E-07
25126 2.89957726E-07 1.18589753E-07 1.99593585E-07 7.99227060E-08 1.12311016E-06
25127-9.56551266E-06-8.54864040E-05 3.26759757E-04-3.99861537E-07 2.95628337E-06
25128 2.94254586E-05-2.29749592E-05 8.72119437E-07-6.37202850E-06 1.10973547E-05
25129 2.45266446E-05 9.24606159E-08 7.78120808E-07-4.53939269E-07 2.15998897E-06
25130-1.69316431E-06-2.95489969E-06 1.78656956E-06-1.10584885E-05 1.04406988E-05
25131 9.51221289E-05 2.74941985E-05 7.24198738E-05-9.58617662E-05 1.92975181E-04
25132 4.16611197E-04 2.00974903E-03 1.86077056E-03 3.06382449E-07-3.50749650E-06
25133 3.20111405E-06-7.61959870E-07-5.51307181E-07 3.71485149E-06 4.32838209E-06
25134 2.19869850E-06 1.53264709E-07 4.31663068E-08-3.64449523E-07 1.84159577E-05
25135-1.56953031E-06-2.88744765E-07 1.07702763E-06-2.31952703E-04 5.26371866E-05
25136-6.47216258E-05 8.88625687E-05-1.81981568E-03 4.49244460E-04-1.21028342E-06
25137 4.58663391E-04-7.12938955E-07 1.60207760E-06-8.89138648E-07-1.60757072E-07
25138-2.99964568E-06 2.80388611E-06-5.17283019E-07 5.31059934E-06-5.73762768E-05
25139 5.64787294E-04-1.33320035E-06 1.19849884E-05-6.07266717E-05-2.19342667E-04
25140 1.19713192E-06-7.85007148E-06-1.10319240E-04-2.60084463E-04 1.50399833E-08
25141-1.30482310E-07-5.61809033E-07 1.00929359E-06-4.04632686E-10 2.84522575E-06
25142 2.96140594E-06-5.01589976E-06-8.88907670E-08-2.62606001E-05-1.60175415E-05
25143 3.68658342E-05-1.64977124E-07-7.36065809E-04 5.57113800E-06 4.38495829E-05
25144 2.31858315E-05 4.31643992E-07-1.31276904E-06 8.81125049E-07 4.36281285E-07
25145 2.61877365E-07 9.24632761E-07-4.11305770E-06 3.82883951E-05-7.46388816E-04
25146 3.52484540E-03 6.44934124E-08 1.20480873E-06 2.73064040E-07-4.68872140E-07
25147 2.83346578E-07-1.56343895E-05-5.10983080E-07 1.50023413E-06-1.64016570E-06
25148 1.21169260E-04-1.08180451E-05 7.26006518E-06-5.98891144E-06-1.46185752E-03
25149 3.83719048E-04-2.44640815E-04 7.57087148E-05 4.36185817E-07-3.61277741E-07
25150-7.49080761E-08 8.63699419E-07 1.21526618E-06-3.46224413E-08-9.34995091E-09
25151-1.70678356E-06 7.25185712E-08-6.17440905E-07 1.11203540E-06 2.44755928E-05
25152-4.37072222E-06 3.89968785E-06-1.78031005E-06-1.98701598E-04 6.24431365E-05
25153-4.72857556E-05 2.97089536E-05 4.27804220E-03-4.97274334E-04 8.14236516E-04
25154-1.59964017E-04-3.27650957E-07 1.92841109E-07 1.34809848E-07-4.89574000E-07
25155-2.09581317E-06 6.40708736E-07-3.28558415E-07-1.25004718E-06-1.82458558E-06
25156-2.66415388E-06 9.56650217E-07 1.04138526E-05 5.81667282E-07 1.12361292E-05
25157-2.76835990E-06-4.09750354E-05 3.21093260E-05-7.45573588E-05 2.37665021E-05
25158-1.08545417E-03-1.43770814E-04 3.78170961E-04 4.44019063E-05 6.57990777E-08
25159-1.70623788E-06 1.64043880E-06 9.29387344E-08 6.52728153E-07-2.19717108E-06
25160-2.65360332E-08 2.84003041E-07 7.78832172E-08-1.26457839E-06 6.61869552E-07
25161-5.10559860E-06-1.81785281E-06 5.53849714E-06-3.68940178E-06 5.51191703E-05
25162 9.01533376E-06-4.20951837E-06 1.11003737E-06-9.39704110E-04 9.46445265E-05
25163-2.97403330E-04 7.18361785E-05-1.30203611E-06 8.35310192E-07 4.66725917E-07
25164 9.88597752E-07 3.50730671E-07-5.28086130E-07
26  1-9.22825051E-09 1.07818528E-07 2.51459509E-07 1.20854641E-07-3.34087488E-07
26  2-3.14380712E-06-1.56740875E-06-9.46858103E-07 1.40853443E-06 4.15288777E-05
26  3 1.91437836E-05-1.33359895E-06-2.66809402E-05-8.40607235E-04 2.58874320E-05
26  4 4.28984598E-04 1.42535692E-04-3.79814350E-07 1.41729794E-07 2.38084555E-07
26  5-2.55659271E-07 5.74337902E-08-5.44045944E-07-6.53892257E-08-4.50200295E-07
26  6-1.20100074E-07 2.65351354E-08 4.43917549E-09 5.14046405E-06 7.85276527E-07
26  7-2.51439551E-07 2.57340583E-07-4.07175371E-05-2.57133595E-05-1.25924799E-05
26  8-1.74933171E-05 9.69295614E-04 1.63490571E-04-4.76777712E-05 1.75728115E-04
26  9-4.40863230E-07-9.43751671E-08 5.35238397E-07-2.29754854E-07-5.86220868E-07
26 10 1.73116029E-07 5.70417715E-07-3.47575097E-06-1.03837070E-05 8.04897993E-05
26 11-4.01473001E-07 6.41284122E-06-4.99034237E-05 5.20802700E-05 6.53578065E-09
26 12 3.58265297E-08-3.48411748E-07-7.66572547E-10 4.24199326E-07-5.05338240E-07
26 13 1.63508723E-06 4.13480629E-07-2.30640483E-06-9.18384199E-06-1.76322435E-05
26 14-4.25144113E-06 1.83069061E-05-1.19280447E-03-2.08256441E-04 2.52197537E-05
26 15-1.83855584E-04-5.94826709E-08-3.33133588E-07 3.92616259E-07 2.61357990E-07
26 16-4.38756954E-07 1.75629178E-07-1.34927895E-07 1.04312857E-06 8.60332768E-06
26 17-4.69253194E-05 1.06275268E-06 1.12156361E-06 7.71893035E-08 1.56189481E-07
26 18 4.63051612E-08-3.24883672E-06-2.87550687E-07-8.85602002E-07-1.99724748E-07
26 19 2.28152789E-05 4.96023678E-06 1.52866516E-05 8.44239614E-06 1.59812451E-03
26 20 4.34170919E-05 3.88216605E-04 1.46430576E-04-6.22381850E-07 1.10836330E-07
26 21 5.11545520E-07-4.27262059E-07 3.95299613E-07 3.34676510E-07-3.88425226E-07
26 22 2.40411555E-06-2.45398747E-05 5.89854836E-05-3.57661385E-07 3.09080069E-06
26 23-6.61641065E-06 8.49407348E-05-5.02654632E-08-1.78704573E-07-1.82828646E-07
26 24-1.23373606E-07-2.89308882E-07 2.48692476E-06 1.19714855E-06 1.06601804E-06
26 25 1.14360463E-06-8.02289922E-06-1.92101178E-05-5.61033797E-06 1.24099997E-05
26 26-2.38170323E-04 8.88938025E-05 6.40038849E-05 4.23178573E-04 2.77881947E-07
26 27-3.52788683E-08-2.42603079E-07-2.58567681E-07 2.32039440E-07 1.78222371E-07
26 28-5.48931876E-07 2.79119929E-06-1.36521906E-05-1.42256873E-04 3.91007072E-09
26 29 3.00776728E-09 5.95195594E-08 7.79671865E-08-1.45082164E-07 2.52564588E-07
26 30-6.06256683E-07-7.24710486E-07 7.74934100E-07-1.03809530E-05 1.11448179E-05
26 31 2.00435862E-05 4.48201292E-06 3.41123091E-04 1.95027985E-04 2.01402112E-04
26 32-1.65914452E-04-2.14012797E-07 2.24752370E-07-1.07395733E-08-3.87546033E-07
26 33 2.99096651E-07 2.11205393E-07-3.24012348E-07-1.38117437E-07-9.38461016E-08
26 34 1.00688939E-07 1.27353322E-07-1.88001026E-06 4.36396884E-07-3.59674332E-07
26 35-5.45034933E-07 2.66213698E-05 1.21227271E-05 5.48369861E-06-2.46009914E-06
26 36 1.94314264E-04 2.14469904E-05 1.22737939E-05-4.72451009E-07 3.63201873E-07
26 37-3.04372095E-07-5.88297780E-08 6.80694503E-08-2.07085492E-07-1.41367277E-07
26 38 1.16379286E-07-1.48273667E-06 1.80385965E-05-3.63555457E-06 9.73434380E-08
26 39-1.38319096E-06 1.31990549E-05-1.67359396E-05 1.46485759E-07-1.74169938E-06
26 40 1.58370848E-05 1.43046177E-05 3.40388121E-07 4.54918876E-08-5.54272830E-09
26 41-3.10105313E-07-3.48435388E-08 3.05222209E-06 3.36682669E-08 1.16784219E-06
26 42 5.70362456E-08-2.82299614E-05-1.19086186E-05-2.57512459E-06 4.27635453E-06
26 43-1.96371655E-04-2.63502043E-05 2.53713369E-05 6.84459428E-05-3.08569753E-07
26 44 8.52639445E-08 2.23305808E-07-1.14459948E-07 4.61091209E-07 6.44626452E-08
26 45-6.87939755E-07 6.09194231E-06 4.93600632E-07-3.72671398E-05-3.19981282E-07
26 46 2.84821872E-06-6.97490308E-06-2.48930773E-05-1.05646292E-07 1.06822514E-06
26 47 5.45288240E-06 2.17730298E-05 3.24500662E-09 5.33593128E-09-6.78962129E-08
26 48 1.14987041E-07-2.71195044E-07 3.42176393E-07-1.30269217E-07-1.06886478E-06
26 49 1.30628818E-06-2.45703826E-05-1.65654800E-05 9.57475410E-06-4.08542303E-05
26 50 9.28703074E-04 3.21895262E-04 4.66885420E-05 2.73770470E-04 1.25997617E-06
26 51-4.26233724E-07-8.33742442E-07 3.16023055E-07 4.97691616E-07 3.91297181E-07
26 52-3.93898655E-07-6.04107553E-07-8.07400438E-07-3.70328815E-07-5.30756147E-07
26 53 3.18953383E-06 3.62542927E-06 1.73242327E-06 2.34456810E-06-2.94254262E-05
26 54-2.78731019E-05-9.22024714E-06-9.76660117E-06-3.58588140E-04 5.82806017E-05
26 55 3.42978252E-05 8.59067155E-05-8.64985628E-07 2.76632738E-07 5.88352889E-07
26 56-3.02948237E-07 2.95138460E-07 2.22044732E-07-4.66227726E-09 3.31112502E-06
26 57 4.66489768E-05-4.64105813E-05-7.34612620E-07 4.39267989E-06 6.40584050E-06
26 58-2.65432608E-06-5.99483727E-07 2.94097922E-06-1.99148862E-05 2.20111252E-05
26 59 3.17835444E-09 4.19819253E-08 1.41661086E-07-1.13307385E-07-1.94906379E-07
26 60-3.34347158E-07-6.90157679E-07 5.61166079E-07 8.77137091E-07 2.10945445E-07
26 61 7.42381205E-06-6.46403480E-06-3.38449804E-06-4.94484745E-05-1.44227207E-04
26 62-2.63456770E-05 6.31320456E-05 2.49941807E-08-1.68784651E-07 1.43790470E-07
26 63 2.61139780E-09 1.16908780E-07 1.75753277E-07-2.84602529E-07 1.41003996E-06
26 64-6.97940705E-05-1.71744827E-03-2.16726285E-09-8.08417975E-08-3.36580983E-07
26 65-9.82738097E-08 2.15748356E-07 1.19891880E-06 1.68115869E-06 6.99682663E-07
26 66-1.12547330E-06-8.60322934E-06-8.78582597E-06-6.05944397E-06 6.66473928E-06
26 67 5.56784873E-05 1.14504928E-04 7.07927562E-05-9.89634103E-05-1.41528802E-07
26 68 2.98688075E-07-1.57159272E-07-4.63436484E-07-9.88110444E-08 3.81236444E-08
26 69-7.82556730E-10 2.49482063E-07 8.48740277E-07 2.26754616E-07 1.17433006E-07
26 70-2.68996746E-06-4.18441005E-06-1.17305701E-06-3.23492602E-07 2.11557351E-05
26 71 1.26784657E-05 9.73853892E-06 4.73626837E-06-6.01999749E-05 2.17319356E-04
26 72 1.37319406E-04-5.30331593E-05 2.33144722E-07 2.29065948E-07-4.62210670E-07
26 73 2.24480151E-07 2.52327803E-08-4.30973330E-07 3.64058509E-08 4.12135655E-07
26 74 2.22726334E-07-3.49662703E-07 4.86126743E-08-4.66435668E-06-9.90499799E-07
26 75 1.44776730E-06-2.49127032E-07 2.93183818E-05 2.83877721E-06-7.13881582E-06
26 76 2.68776319E-07-2.55313545E-04-2.66652859E-05 5.37511596E-05-7.59257737E-05
26 77 1.40127024E-07-1.08067493E-07-3.20595308E-08 1.37755745E-07 3.37135989E-08
26 78 2.96740410E-07 1.72257193E-08 1.53318002E-07 3.46004827E-07-1.20359758E-07
26 79 7.31983698E-08-1.42708838E-06-1.41950704E-06 5.56675815E-07-2.21038205E-07
26 80-4.06330406E-07 4.80450019E-06 3.99749060E-06 3.50073879E-07-1.65666646E-04
26 81-1.83271778E-05 4.38596417E-05 2.12122390E-05 1.51200436E-07-1.99503932E-08
26 82-1.31250043E-07-2.87053406E-08 1.99661526E-07 1.17700335E-07-8.12631017E-06
26 83-5.64904103E-06 1.82040322E-06 1.25308286E-06-4.51232207E-07-2.53933830E-05
26 84-5.82790608E-06 4.38624255E-07 2.44744879E-06 1.18719029E-04 5.02424296E-05
26 85 7.41057170E-05 4.22069668E-05-5.19124562E-03-1.52162664E-03-2.48256991E-03
26 86-1.17290811E-03 4.66129468E-06-1.37514368E-06-3.28615100E-06-1.65780135E-06
26 87-1.38769320E-06-2.57050514E-06-3.89042403E-05-3.14536897E-05 7.04429933E-07
26 88-2.07696016E-07-2.70691311E-07-1.29105521E-05 2.08992609E-06 5.62867381E-06
26 89-1.09553175E-08-3.12271553E-05 5.19508918E-05-4.44348863E-05-1.07438231E-06
26 90 1.17324121E-03-1.34585922E-03-1.30538993E-03 1.22407811E-03 4.20080531E-06
26 91-2.94777842E-06-1.25302689E-06-8.04708624E-07 4.60270943E-06 2.61121539E-06
26 92 2.64611543E-07 1.07672293E-06-6.99266249E-05 1.08432955E-04-2.49496013E-07
26 93-3.18328836E-06-1.34065597E-04-3.57660955E-04 2.63148201E-04 2.20913801E-04
26 94-2.48884022E-06 3.93801545E-06-6.62416618E-06-4.15133312E-05-1.26875827E-05
26 95-1.58419839E-05-2.64087710E-06 1.78456555E-05-1.12126618E-04 1.08306913E-04
26 96 8.29502574E-05-8.05970804E-04-2.48928005E-03-1.27099278E-03-1.78503977E-03
26 97-1.18009750E-05-3.41967103E-06 1.52206460E-05-8.72726093E-06 6.74939706E-06
26 98-9.32157929E-07 4.45549264E-06-2.24365132E-05-1.14419778E-04 4.92357934E-04
26 99 3.33803013E-04 2.77573587E-04 5.33987034E-06 5.67752631E-07 1.52759110E-06
26100 2.19913451E-05-3.77253386E-05-6.46046545E-07-1.13755702E-05-4.22513911E-04
26101-8.03649892E-05 3.03335051E-04-9.52050968E-05-6.35541180E-03-3.38445730E-04
26102 2.45262367E-03-1.27258638E-03-1.64630919E-06-2.29811562E-06 3.94442481E-06
26103 8.44975880E-06-6.33734620E-06 5.11288783E-06 1.06992839E-06-4.10596656E-06
26104-6.93811794E-05-1.52805656E-03-1.03412312E-06-5.76923854E-06-2.67118476E-04
26105-4.47099164E-04 2.03921961E-04 1.71404358E-04-3.84734100E-06 5.03802888E-06
26106 1.77594204E-06-3.41044774E-05-1.97721237E-05-6.87251381E-06-2.82845004E-06
26107-1.09548935E-04 9.23752433E-05 1.21202224E-05-1.28206408E-04-3.91252572E-05
26108-4.73449861E-03 1.93967610E-04 5.17312162E-05-6.75169460E-08 1.39679861E-06
26109-1.32928166E-06-1.73107363E-05-1.04200574E-05 1.99666149E-06 5.57217234E-06
26110-2.93419947E-05-5.25142468E-05 5.88414190E-04-6.82666299E-03-5.71762866E-03
26111 9.66066742E-05 5.64932420E-05 1.88673266E-05 2.44452582E-04 3.32744732E-04
26112 1.48732685E-04 8.23209785E-05 1.90181821E-04 4.50186933E-04 6.16306961E-04
26113-1.22476043E-05 1.50027713E-02 2.29168341E-03 1.26248057E-02-1.82818935E-03
26114 1.08283057E-04-4.41737700E-05-6.41092870E-05 1.34324391E-04 3.71030497E-05
26115 4.08470695E-05 5.63315570E-01 4.66472585E-01 2.04923549E-05 3.13864817E-06
26116 9.88482940E-06 4.66162134E-03 5.46869950E-05 3.37708019E-05 8.36073825E-06
26117-2.88911559E-03 6.30559667E-04 1.52958548E-04 1.92960467E-04-1.18636569E-02
26118 1.87102396E-03 2.40673562E-04 6.99713129E-04-1.01816054E-04 4.31929195E-05
26119 5.86231348E-05-7.79744781E-05-5.08561684E-05-1.98155516E-05 3.60397485E-04
26120 1.73708967E-04 2.82333583E-04 7.45569656E-04 3.59046550E-04 1.40052963E-04
26121 4.42745131E-04 2.01584739E-04 3.57949370E-04 1.46789052E-04 4.02128232E-04
26122 4.99094222E-05-3.11266906E-03-2.57281904E-03 4.63080646E-06-9.62741190E-06
26123 5.12193476E-06-1.04597064E-04-3.10392938E-05 7.54645995E-06-1.62676112E-05
26124 5.45372554E-04 6.95982999E-05 2.54168912E-04-1.62312062E-05 1.05613065E-02
26125-3.07192696E-04 1.97166683E-03-7.00535389E-04-1.04883338E-05 2.35620596E-05
26126-1.30737258E-05 7.15825951E-07 2.59879740E-06-1.17448532E-05-5.18418634E-07
26127-2.08685044E-05 2.37986464E-04 1.60948677E-04 9.06774745E-06-1.03788342E-04
26128 2.56109205E-05 6.64945107E-05 6.60638407E-06-9.51492951E-05 1.78453248E-05
26129 8.68374709E-05-5.09245215E-07-2.35604052E-08 2.93449162E-06 4.75464603E-07
26130 2.69598748E-08-2.25212989E-06-1.39116819E-05-2.28336951E-06 4.56837805E-07
26131-3.17328685E-05 2.72266898E-05-7.34700830E-05-1.55184354E-05-4.96108009E-03
26132-7.12410691E-05 1.92251540E-03 1.13297128E-03-2.50378949E-06 6.41209891E-07
26133 1.86257960E-06 1.37587259E-07-2.35137623E-06-1.55665370E-06 1.70365178E-05
26134 1.34819342E-05-8.27062641E-08 8.60914112E-07-1.63996958E-06 9.10475528E-06
26135-5.79354890E-07-3.94432511E-06 6.79083786E-06-1.20280249E-04 1.44759282E-05
26136-3.16015697E-05 9.59037926E-06 7.74081793E-04 5.06539288E-04 5.75084292E-04
26137-1.46417515E-04 3.46876848E-06-2.56025986E-06-9.08508612E-07-8.41214693E-07
26138 1.23038743E-06 1.56620339E-06-1.20705985E-06 6.78268085E-06-5.67316835E-05
26139 6.39224428E-04-7.75233707E-07 6.33938814E-06 5.35392879E-06-2.85426319E-04
26140 5.11701178E-07 3.07183051E-07-3.68018215E-05 7.97701964E-05 2.20522970E-08
26141-6.82393746E-07-1.18680958E-06-8.93885945E-08-5.31274675E-07 9.60926454E-06
26142 6.02232867E-06 3.02300905E-06 2.54916852E-06-5.70837580E-05-5.11612677E-05
26143 7.67761176E-06-6.10308091E-06-2.85803475E-04 1.89712227E-04 1.23195950E-04
26144 1.13623424E-04-6.85148269E-07 7.22270512E-08 6.12921218E-07 1.32236960E-06
26145-1.81364687E-07-1.79755658E-07-4.27490128E-07 8.44416375E-06-1.35238133E-04
26146 2.25451928E-03-4.24282747E-08-4.93425161E-07-1.01878888E-06-3.91328353E-07
26147 4.00752772E-07 5.23036100E-06 4.60128580E-06 2.97663621E-06-2.08057787E-06
26148-1.89007212E-05-2.31315515E-05-2.11968867E-05 1.06743377E-05-1.91677091E-04
26149 8.45751354E-05-7.86593258E-05-8.61802814E-05 8.17023927E-08-4.76763269E-07
26150 3.95060877E-07-6.55226609E-07 6.31161541E-07 7.65051899E-07-4.04358807E-09
26151-4.42897499E-07-7.92427812E-08 2.11074642E-07 2.85739097E-07 5.40866316E-06
26152-1.67820637E-08-1.41115616E-06-1.31743478E-06-4.10495960E-05-4.59087114E-07
26153 1.05160920E-05-5.10444602E-06 1.04517698E-03-5.38541926E-05 6.21027594E-05
26154 1.25999713E-04 5.35538052E-07-6.98759646E-08-4.65662087E-07-3.46780784E-08
26155-3.59612612E-07 3.94268584E-07-2.07105866E-08-2.11806811E-07-1.67591295E-07
26156-7.14989967E-08 4.62947236E-08 2.06805386E-06 9.17129816E-07 3.53659580E-07
26157-1.40933283E-07-1.10049185E-05-3.71705125E-06-3.72227006E-06 5.43981457E-07
26158-5.46006729E-05 3.47717314E-05 3.97453949E-05-4.04187345E-05-8.12823457E-08
26159 8.10323804E-08 2.49965266E-10-1.52805209E-08 1.34065433E-07-2.97156359E-07
26160-7.34101843E-09-5.87199166E-08-5.49883381E-07-1.93891108E-07 1.21745449E-07
26161 2.38036960E-07 2.36682462E-06 1.07196965E-06-5.57271979E-07 1.16820322E-05
26162-6.07395738E-06 2.14337182E-06-1.71889804E-07-2.29470229E-04 3.16479984E-05
26163-4.51810984E-05-1.99706744E-06-1.32823531E-07 1.41511438E-07-8.68790736E-09
26164 1.13086595E-07-5.66999955E-08 4.30418426E-09
27  1 1.59673191E-06-4.92975696E-07-1.92911219E-06-1.52973675E-06-2.06035997E-08
27  2 1.88688700E-05 1.58166616E-05 1.10276458E-05 1.69979529E-06-7.37357370E-05
27  3-1.06490131E-04 8.06492186E-06-6.91973173E-05-3.34633179E-03 4.38010410E-03
27  4 3.13392539E-03 4.55893103E-04-6.10049529E-06 3.17403487E-06 2.92646043E-06
27  5-9.62388914E-07-1.46658767E-06 3.03298694E-07 3.19105033E-07 3.01445845E-07
27  6 1.08964629E-06-1.85493111E-07 4.05070041E-07 4.08861745E-07-5.08095370E-06
27  7-1.82437137E-07-3.52500611E-06-5.10147887E-05-6.76227985E-05-4.79058714E-05
27  8 3.11711446E-06 3.85253397E-03 5.39979925E-04 2.92745020E-04 7.90470437E-04
27  9-1.60891365E-06-1.05902162E-06 2.66793527E-06-3.61629025E-07-2.12393419E-06
27 10-1.11976359E-06 1.04413103E-06-2.29283429E-06 1.23707000E-04 1.41645153E-04
27 11-1.08260183E-06 1.25680756E-05 1.22640523E-04-2.22129922E-05 2.00158174E-08
27 12-6.94856087E-07-1.25876629E-06 4.56764496E-07-1.41062304E-07 7.35435550E-06
27 13 6.49162187E-06-2.81048994E-06 1.27013100E-06-8.96119544E-05-1.59547789E-05
27 14 2.03234621E-05-3.98820818E-05-2.97627810E-03 3.94982339E-05 1.22433644E-05
27 15-9.56778185E-04-1.33877078E-06 1.36277597E-06-2.40051841E-08-1.06295859E-06
27 16 3.43275784E-06 1.17835282E-06 1.99929330E-07-1.26332477E-06 5.61935776E-06
27 17-1.73476559E-04-4.54383366E-06-5.26517161E-06 8.93127448E-07 1.45167373E-06
27 18 1.97869445E-07 1.69907677E-05-3.09992467E-06-3.53405596E-06 9.62538224E-08
27 19-4.93033249E-05-1.04382858E-05 6.53458560E-05-2.20839737E-05 1.83386072E-03
27 20-1.91127253E-04 3.75787700E-04 3.84757422E-04 4.88871965E-08 6.21082788E-07
27 21-6.69969984E-07-3.51908520E-06-2.26778586E-06 1.06118525E-06 3.32664661E-06
27 22-2.36142286E-05 1.22211274E-04 2.89788328E-04-3.45451578E-06 2.91541575E-05
27 23-6.81599638E-05 3.35948155E-05-7.70336466E-07-5.62242877E-07 4.85846777E-06
27 24-1.76666855E-06 1.31560475E-06-6.27502630E-07-2.89168152E-05 7.19048664E-06
27 25-7.04914020E-06-1.31264998E-04 2.59070149E-04-1.22976896E-04 1.05314630E-04
27 26 8.50466221E-03 2.39120323E-03 1.97801570E-03 3.75451036E-04 7.39190594E-07
27 27-2.59312496E-06 1.85393437E-06 7.97907875E-06-4.42458994E-06-2.50072237E-07
27 28 4.06875645E-06-3.82814706E-05-1.41394775E-05 2.04132235E-04 3.78814637E-07
27 29 1.12231747E-06-1.41339289E-06-5.72679628E-07-2.90906439E-07-1.63950288E-05
27 30 9.60691189E-06 2.69917786E-06 2.57015503E-06 2.36286961E-04 8.18835492E-05
27 31-1.26950828E-04 7.21246556E-06-2.35126738E-04 1.42541842E-03-4.85297381E-05
27 32-1.35571305E-03 1.31696023E-06-7.87334154E-07-5.29626075E-07-1.44807114E-06
27 33-5.98239128E-07-5.20058388E-07-9.92171336E-07-4.74439947E-07 1.93444654E-06
27 34 7.98913691E-08 3.56724679E-07-1.45606276E-06-1.03994202E-05-7.43196427E-07
27 35-1.13983807E-06-6.07183979E-05-1.20956077E-06 4.82083486E-06 2.45111231E-05
27 36 2.05757961E-03 5.04691008E-04 1.58006138E-04 7.21719862E-05-6.79303254E-07
27 37 1.12257212E-06-4.43268862E-07 5.01968617E-07 1.09241812E-06-6.75423848E-07
27 38-1.47964407E-07 2.44992297E-06 5.21437577E-06 3.19107889E-05-1.04114304E-06
27 39 6.12016767E-06 4.45499648E-05 1.46686962E-04 1.55439925E-06-6.95191085E-06
27 40 1.31920354E-05-1.54768666E-05 9.95677643E-07 6.73221193E-07-5.17492210E-07
27 41-6.90154818E-07-9.63679268E-07 1.78196791E-06 2.53889386E-06 3.40486174E-06
27 42 4.17842856E-06 6.22579219E-06-2.04650887E-05-3.07701016E-05-4.64275732E-05
27 43 1.05746135E-03-9.37347800E-05-4.00941703E-04 2.03045265E-04 1.08180715E-06
27 44-4.42640584E-07-6.39166564E-07 3.52791494E-07 1.24727055E-06 1.21121239E-06
27 45 7.33488406E-07-2.97386979E-06 1.26281709E-04 4.83659667E-04-2.25068072E-06
27 46 1.81935186E-05-1.07848594E-05-2.57342157E-04 7.34170182E-07-8.32780424E-06
27 47-1.67439550E-05-9.38190075E-06-2.52905391E-07-5.77702465E-07-2.22003614E-06
27 48 1.30155459E-06-2.18992828E-06 5.49487373E-07 1.27119734E-05-7.09727453E-06
27 49 1.48918389E-05 1.00418343E-04-4.76653549E-05 8.96189872E-05-1.89324154E-04
27 50-3.12817204E-03 3.74085935E-03-1.82902993E-05 1.38914337E-03 1.63049170E-06
27 51 8.70191391E-08-1.71751084E-06 8.18780028E-07 2.19499765E-06 2.37648010E-06
27 52-3.66756532E-05-3.39265283E-05-8.01867243E-07-1.07688607E-06 8.92799055E-07
27 53 3.68185044E-05 9.03675688E-06 1.55296009E-06-6.39368974E-06-2.15320776E-04
27 54-7.84892624E-05-1.12346575E-05 4.64646177E-05-3.32996832E-03-2.01797358E-04
27 55 2.43519999E-04 8.81541780E-04-4.40191944E-06 2.65413966E-06 1.74777978E-06
27 56-6.90772859E-07-1.02234640E-06-1.87874959E-06-1.38239920E-07 3.56530317E-06
27 57-2.30352893E-05-4.44133813E-04 4.05759668E-07 6.20470581E-06-2.81044360E-05
27 58-2.51754142E-05 2.30112983E-07-2.34553309E-06 2.72959953E-05 8.33147348E-05
27 59-5.67741874E-07-1.26407846E-06 2.13905451E-06-2.98022681E-07 1.26460451E-06
27 60 7.69893506E-06-7.34266139E-06-4.98483153E-06-6.78654454E-06-3.66211764E-05
27 61-5.80263292E-06 9.58887371E-06 2.85256582E-05-4.31009686E-04 6.76895298E-04
27 62 9.72012048E-06 1.40863580E-04 2.34290076E-06-4.55138674E-07-1.88776208E-06
27 63 1.61720895E-06 1.38015012E-06 8.83026459E-08 2.02405830E-06-2.81510366E-06
27 64-7.08090892E-04-7.07782323E-04 6.06940176E-08 4.70999985E-07-2.36011613E-07
27 65 4.19849447E-07 2.01579833E-06-4.12689637E-06 4.67325905E-07-1.69572933E-06
27 66-8.95364040E-06 2.36746691E-05-7.18932307E-06 4.60320855E-06 5.24415464E-05
27 67-8.64135016E-04-2.60812370E-04 2.32327625E-04-1.99030600E-04-5.12760693E-07
27 68 2.55757039E-07 2.57003654E-07-1.16357588E-06 9.05929400E-07-9.60716719E-07
27 69 1.37085942E-08 7.21481073E-07 9.15390546E-07-7.45655235E-07 2.40093917E-06
27 70-8.74132642E-06-4.97438229E-06 3.88532577E-06-1.18122788E-05 3.99054220E-05
27 71-1.33690639E-05-6.03230602E-05 5.88184147E-05-1.30902155E-03-2.32309014E-04
27 72-1.35406915E-04-1.22388564E-04 3.89404576E-07 6.66664519E-07-1.05606909E-06
27 73 4.67509854E-07 5.86266528E-07-1.51709078E-06 7.36732664E-08 4.56175962E-07
27 74 3.11101989E-07-2.87949184E-08-1.48634519E-07-4.19156830E-06-2.47864307E-06
27 75 6.79876777E-07-8.05592161E-07 2.06201820E-05 7.50280593E-06 1.75384963E-06
27 76-4.92574328E-06 1.68125627E-05-9.63041929E-06 2.33623568E-04 1.04128923E-04
27 77-1.35425192E-07-8.65921141E-08 2.22017306E-07-5.78483180E-08 9.02393783E-07
27 78 4.37858356E-07 1.08043587E-08 7.04486492E-09 3.92538398E-07-1.52815092E-06
27 79 9.38960820E-07 2.05248235E-07-1.77455361E-06 7.04314813E-06-3.77878374E-06
27 80-9.15800031E-06 2.78496565E-06-3.02727921E-05 2.60371569E-06 5.71627719E-04
27 81 1.24341887E-05-8.94451587E-05-1.30589411E-05-7.57443501E-07 5.75303867E-07
27 82 1.82139634E-07-7.47091996E-08 3.32849288E-07 2.43873898E-07 1.82877583E-03
27 83 1.58377667E-03 1.61438602E-06 4.83226477E-05-7.87208898E-05-2.52549166E-04
27 84 5.87169715E-05 2.81974511E-04-3.45900833E-04-6.92823051E-04 7.70162893E-05
27 85 3.77959049E-04-5.53710176E-04-3.54434900E-02 5.07091128E-03 1.01027665E-02
27 86 2.90590182E-03 1.16725780E-04-1.46092629E-06-1.15264854E-04-2.71396048E-05
27 87 2.09462230E-05 1.66780639E-04 1.64719057E-05 1.61752671E-05-4.67131789E-06
27 88-4.38779529E-06 2.51508139E-06-1.88792888E-05 2.73323662E-05 1.79887502E-05
27 89-1.31245910E-05 1.68011198E-04-8.55469594E-05 1.46048164E-05-2.28057685E-05
27 90-1.30769268E-04-6.61286736E-04 2.18968671E-06-6.34972441E-04 1.78225747E-06
27 91 4.04198323E-06-5.82424070E-06-2.12938125E-06 5.06462383E-06 3.93516658E-06
27 92 2.45890083E-06-2.90336622E-05-1.24427820E-04-2.23026854E-04 3.48223405E-06
27 93-2.03208968E-05-6.13526866E-05 3.37918491E-04 3.41054458E-06 2.31006290E-06
27 94-2.41095287E-07-1.10974398E-06 2.23222612E-06 1.86164502E-05-2.54894587E-06
27 95 4.52353184E-06-1.22047147E-05-2.80288669E-04 7.16862393E-06 5.85396898E-05
27 96-7.13115566E-05 2.64532992E-03 4.96901113E-04 8.43307411E-04 4.15124366E-04
27 97 3.83511709E-06-1.89799800E-06-1.93711910E-06-3.94872544E-06-1.55612544E-06
27 98 2.93366258E-06-3.38908053E-06 2.27479764E-05-8.33878591E-05-1.53981254E-04
27 99 1.53573691E-04 1.28301742E-04 1.90670422E-06 7.00151801E-07-1.90821276E-07
27100-6.37630951E-06-4.32965950E-06-7.36369634E-07-6.70420497E-06 1.52360944E-04
27101 3.47114370E-05-6.37401349E-05 7.29942117E-05-4.32516921E-03 1.70073812E-04
27102 1.05613525E-03 6.80346362E-05-1.21623320E-06 3.18912180E-06-1.97288860E-06
27103 4.60616227E-06 2.30066624E-06 5.39506760E-06-5.26606019E-07 2.06017344E-06
27104 2.69096454E-04 3.90808531E-04-1.17527269E-06-5.83501789E-06 2.96472084E-05
27105-3.87448750E-04-1.55785606E-04-1.29090398E-04-5.49599269E-06-3.73952852E-06
27106-1.07428969E-06 1.31405113E-05 8.41889926E-06 1.95013539E-06 1.70133051E-05
27107 1.42358483E-04-8.34801420E-05-9.40525045E-05 1.58961876E-04 2.73535115E-03
27108 3.03596456E-03-1.00073097E-03-1.95782257E-03-1.62156011E-05 3.67349384E-06
27109 1.25421073E-05-1.08324400E-05-1.03908555E-06-4.44058710E-06-5.32318280E-06
27110 1.89458798E-05 1.76655780E-04 4.13427841E-05-4.72189486E-05-3.53847283E-05
27111-1.32052900E-06-9.91684357E-07-1.33255787E-06-5.77576138E-05 1.64399251E-05
27112 6.58872167E-06 8.87797800E-06 2.54642328E-04-3.28752544E-04-1.17841180E-04
27113-1.26562283E-04-4.55828689E-03-1.92407641E-03-4.06124985E-03-3.02875582E-04
27114 2.92101455E-06 9.72897633E-07-3.89391219E-06-2.95920368E-06-2.66997184E-06
27115-2.87016465E-06 3.22951899E-05 2.81502202E-05 5.72442088E-07-1.83244300E-07
27116-1.08959764E-06-1.45778199E-05-1.54075443E-06 7.33549695E-07 4.68657634E-06
27117 2.30716923E-04-7.07519869E-05-5.14506724E-05-2.74390899E-05 3.52471496E-03
27118-4.97428763E-04-2.86412397E-04-1.94620496E-04-1.25830958E-07 1.35837994E-06
27119-1.23254898E-06-1.24862662E-06-2.36412007E-06 1.89767089E-06 1.17525285E-06
27120-1.52227850E-05 1.07544037E-04 1.41680624E-04 1.17748654E-06-2.20492182E-05
27121 8.22879161E-05-1.89183413E-04 1.82256241E-06-1.35601237E-05 6.94693195E-05
27122 6.36330918E-05 2.87695094E-03 2.38257147E-03-2.66430054E-06 2.31808364E-06
27123 2.75674673E-06 2.30468298E-05 1.28172935E-05-1.73489756E-05-9.16370789E-06
27124-2.09767501E-04-6.03579798E-05 8.96425268E-05 2.27602273E-04-3.09033119E-03
27125 3.03157768E-05-3.97375510E-04 5.54880206E-04 4.95275889E-06-7.36457056E-06
27126 2.41181167E-06-5.19383144E-07-5.26120303E-06 1.24581546E-06-8.31919596E-06
27127 7.50183874E-05 2.18310401E-04-2.49651985E-04 3.94451489E-06-2.90910444E-05
27128-6.97706175E-05-1.94118260E-04-8.39327565E-06 7.21658597E-05 1.25342041E-04
27129 3.72468068E-04-3.47380961E-05-2.24790608E-05 3.34742956E-06 8.09024791E-06
27130 5.42004755E-06-9.17371378E-05-1.32162790E-05-3.10817961E-05-5.61708739E-06
27131 9.44365386E-04 3.70084523E-05-1.26952014E-04 4.48957262E-04 1.98436382E-02
27132 1.20565553E-03 2.47081097E-03 5.47736120E-03 3.11889675E-06 1.74233786E-06
27133-4.86123461E-06-1.24860562E-06-5.34812712E-06-1.94516546E-05-5.63342483E-01
27134-4.66495560E-01-1.06810855E-04-1.76851099E-04 1.43115546E-04-4.83950198E-03
27135 1.02057054E-04 1.79061893E-04-1.56866014E-04 3.94332903E-03-1.14400117E-04
27136 2.66683105E-04-8.26096044E-04 1.33922934E-02-6.94998483E-04 6.99683809E-04
27137-2.32463589E-03-1.03196658E-04-3.56125158E-05 1.38809173E-04 2.06566435E-05
27138-3.68516560E-05-1.53877651E-04-3.60404243E-04-1.12325432E-04-6.40079979E-04
27139-9.20892683E-04-3.61246256E-04-1.52208122E-04-2.35412301E-04-2.41127779E-04
27140-3.61922683E-04-1.68397507E-04-1.13405143E-04 3.92810445E-05-2.67486144E-06
27141-4.43823582E-06 8.36479742E-06-1.16512984E-06-1.31189370E-05 2.24812914E-05
27142 1.42018434E-06 1.15651046E-05-3.73171253E-07 1.43709450E-05-3.99906663E-05
27143-3.28070624E-05-1.24643346E-05 2.32890672E-03 6.06520112E-04-2.08276516E-04
27144-7.89416918E-05-3.24301285E-06-2.01753100E-07 3.44476595E-06 1.32854224E-05
27145 5.38120519E-06 1.04343812E-06 1.58391783E-06-5.89048623E-05 5.34364459E-04
27146 4.44171471E-04-1.23746444E-06-2.86921725E-06-1.62732037E-06-2.56524775E-06
27147-4.78846598E-06 1.44308821E-05 9.64388816E-06 2.39321894E-05 2.80715045E-05
27148-1.25231118E-05-8.39082626E-05-1.59263665E-04-3.62966139E-05-9.27341060E-05
27149 2.00994745E-04 1.41287982E-04 5.26652955E-04 7.39026973E-06-8.88767587E-06
27150 1.49740614E-06-1.95431284E-06 1.99719418E-06 1.66911472E-06 9.94280009E-08
27151 3.80877254E-07 1.41088339E-06 2.79143717E-07-4.67478721E-07 8.74945484E-07
27152-1.11308114E-05-3.38783595E-06 1.50614142E-06 7.74455490E-06-2.91758418E-05
27153 6.00034779E-05-1.16603806E-04 1.54558025E-03 3.76097878E-04 7.83268970E-04
27154-8.49332178E-05-6.44607950E-07 6.07883293E-07 3.67246571E-08 1.30304745E-08
27155-4.60781024E-06 1.21487914E-06-5.49428386E-09 3.66213477E-07-1.29294920E-07
27156 1.15808079E-07-2.44902988E-06-5.58215691E-06 2.04666977E-06-6.35353449E-07
27157 1.02203149E-05 2.83133050E-05-1.50675548E-05 2.31045551E-05-4.30024252E-05
27158-9.94103761E-04-7.23197960E-05-1.36309740E-04-2.63332311E-04 2.14421873E-06
27159-7.45173614E-07-1.39904512E-06 9.16743281E-07-6.93688354E-07-6.49075986E-07
27160-4.82919451E-08-2.07055360E-07-6.76146834E-07 3.11891342E-08-3.66011767E-07
27161 3.80162499E-07 4.09871658E-06 2.34144093E-07 1.31308125E-06 5.64228219E-05
27162 5.62659959E-06 2.72154212E-05 2.06711566E-06 2.23954302E-04-2.36455293E-05
27163-7.34163500E-05-7.94459575E-05 1.02178530E-06-2.05560854E-07-8.16224448E-07
27164 5.41062629E-08-4.46867494E-07 4.08911594E-07
28  1-3.04515772E-08 6.03778247E-08 1.31729397E-06 4.91511161E-07-1.91817317E-07
28  2 1.92987852E-06-6.77900062E-06-3.25145004E-06 5.76571986E-07-4.92541130E-05
28  3 3.45454007E-05 9.49622459E-07 2.66151750E-05 6.84060136E-04-1.30533014E-03
28  4-2.38644944E-03 2.04368876E-04-4.27039231E-07-8.39805224E-07 1.26684446E-06
28  5-1.11418971E-06 1.63795870E-07-7.69767816E-07-6.65775472E-08-4.35257199E-07
28  6-1.18254921E-06-1.74479574E-07-3.84909426E-07 2.19848075E-06 5.69140822E-06
28  7 7.50693530E-07 2.41930164E-06 4.45757756E-05-7.16907298E-06-2.62112545E-06
28  8 2.46067046E-06 8.56526928E-04-2.34925428E-04 1.30504748E-05-5.39102509E-05
28  9 1.09420323E-06 1.09148534E-07-1.20335176E-06-1.42461602E-07-3.07424857E-07
28 10-5.30956195E-07-4.66181287E-07 2.50883869E-06 6.58999823E-05-1.65699422E-04
28 11 3.13526152E-07-3.19741249E-06 3.88750588E-05-7.68041296E-05 1.72628272E-08
28 12-1.44209083E-08 3.06240183E-07-2.46858520E-07-1.63801913E-07 1.01997007E-06
28 13-1.52772475E-06 1.28726717E-06 7.77043303E-07-1.96780917E-05-1.24811682E-06
28 14-7.45449678E-07-2.46387633E-05-1.76966139E-04 8.40179092E-05-3.32013563E-04
28 15 5.07888632E-05 3.78299050E-07 4.98532730E-07-8.76831780E-07 3.32324694E-07
28 16-3.93172601E-07 4.01751821E-08 3.75812423E-07-2.20730005E-06 1.00262750E-06
28 17 3.79322705E-05 2.14260978E-07 2.20036447E-07 2.01613753E-07 8.86610421E-07
28 18 2.35871887E-07-1.63630487E-07-2.59776597E-07-4.61238157E-06-1.60478830E-06
28 19-2.31132824E-05-1.01480652E-05 3.81626821E-05 7.28781953E-06-2.03605236E-04
28 20 1.30808383E-04 1.93604720E-05 7.43734191E-05-1.16623331E-06 3.72618635E-07
28 21 7.93614671E-07-7.95872917E-07 4.86296033E-07 3.72116824E-08 2.43186453E-07
28 22-2.81149128E-06 6.74933524E-05-2.06271951E-04-8.67401984E-07 7.70280055E-06
28 23 6.87770770E-06 1.38080122E-04 3.75997773E-08 2.86072254E-07-5.78108516E-07
28 24 2.23094907E-07-2.45586937E-07-4.09387921E-06 3.91688136E-06-9.32723555E-07
28 25 1.74165205E-06 3.01022713E-05-1.14490590E-05 3.63462351E-05-5.13029976E-06
28 26-2.46408200E-03-1.51395105E-03-5.68847451E-05-3.85434499E-04 2.80595224E-07
28 27 6.26921437E-07-9.07516662E-07-3.21947057E-07 1.17384661E-06 1.27531490E-07
28 28-6.88336923E-07 3.88658082E-06-7.77848443E-07 1.43949551E-04-2.97321906E-08
28 29-8.35226195E-09 5.29670945E-07 2.57383068E-07 6.74429665E-08 4.73519958E-07
28 30-3.44441375E-06-1.39107746E-06-5.28524716E-07-1.12837918E-05 5.63841559E-06
28 31 2.01679010E-05-1.80607521E-05 1.94770847E-04-3.54733547E-04 6.25472372E-04
28 32-1.81876708E-05-1.71090316E-07-1.23334867E-07 2.94425183E-07 3.28984362E-07
28 33-5.47327275E-07-5.56580502E-08 1.61039758E-06 1.21047846E-06-8.23687980E-07
28 34-1.28291765E-07-3.68532774E-07 1.14824624E-06 4.07760440E-06 6.68781613E-07
28 35 1.57907315E-06 9.99843278E-06-1.47024291E-05-3.15881014E-06-5.95876754E-06
28 36-3.43918109E-04-1.61286545E-04-7.39477830E-05-6.37634449E-05-3.58138092E-07
28 37 1.08876423E-07 2.49261668E-07-2.67829036E-07 1.72239638E-07 3.03426803E-07
28 38-9.98931452E-08 3.48816254E-07-1.85690267E-05-1.19906313E-04-2.62187329E-07
28 39 1.33950633E-06-4.45382701E-05-7.43099927E-05-1.16891230E-10-5.34075819E-07
28 40-6.51440738E-06 2.95299874E-05-1.05265203E-06-5.57921690E-07 6.43264186E-07
28 41 4.10155475E-07 3.03586199E-07-3.57092637E-06-3.06585831E-06-1.42971765E-06
28 42-1.22882443E-06 1.01236563E-05 2.44409471E-05 1.12549269E-05 1.13818717E-05
28 43-6.86674668E-04 7.93660993E-05 1.48988352E-04 1.05855686E-04 4.14195324E-07
28 44-2.11003776E-07-2.03191548E-07 4.29630713E-07-5.40887955E-07-5.28654689E-07
28 45 2.78795477E-07-3.24547796E-06-1.72968282E-05-7.09765413E-05 2.59683336E-07
28 46-3.02507391E-06-1.73077905E-05 4.97846399E-06-7.33138866E-08 1.13565899E-06
28 47 4.82559949E-06 8.10716296E-05 7.97409187E-08-9.25289668E-07 4.06741570E-07
28 48-3.55818077E-08 1.92401292E-06 1.14619312E-05-6.81114458E-07 1.22614646E-06
28 49-1.00965576E-05-1.38161390E-04-6.25521803E-05-4.63858978E-06 7.56208396E-05
28 50 1.11880009E-03 7.29517848E-04 5.11577167E-04 1.44848617E-03-1.86902934E-06
28 51 1.93148985E-06-6.24605075E-08-4.68708352E-07-1.65996840E-06 2.40008354E-07
28 52 7.75736947E-07 8.16799337E-07-8.23935110E-08 4.56711573E-07-7.01749075E-07
28 53-1.54389936E-06 5.81794017E-07-1.38754009E-06 2.86483951E-06 1.15505446E-05
28 54-3.04755888E-05-5.46767800E-06-1.50440517E-05 2.59974035E-04-2.46407074E-05
28 55 2.23361650E-04 7.33590000E-05-6.06752594E-08-2.43446746E-08 8.50199341E-08
28 56-5.43173186E-07 1.79412002E-06 7.87196260E-07-4.67184033E-07 4.88669878E-06
28 57 1.17268082E-04-3.62536562E-05 2.13625432E-07-2.20879585E-06 7.05050142E-05
28 58-7.86030809E-06 2.82623103E-07-3.50920768E-06 8.16985503E-05-2.15484606E-04
28 59 3.85201221E-08 3.56793868E-07-1.04985419E-08-3.03615462E-07 1.49185488E-08
28 60-3.73726713E-06-5.45083770E-08 1.49598422E-06 2.71130225E-08 1.80902120E-05
28 61 2.15013680E-06-9.53133852E-06-2.05350775E-06-1.29259588E-04-1.08544493E-05
28 62 3.64793706E-05-2.25884616E-05 1.94254523E-07-1.51895926E-07-4.23585963E-08
28 63-3.78576633E-08-5.69566638E-09 7.70458442E-08 1.18933377E-06-1.10289100E-05
28 64 3.41226696E-04 2.32256027E-03-2.10453994E-08-2.63355794E-07 4.69357256E-07
28 65 4.07066231E-07-2.78899570E-07 3.02494869E-06-2.20033060E-06-2.28346318E-06
28 66 1.33925278E-06-1.80596200E-05 9.34926498E-06 1.60133056E-05-9.97019623E-06
28 67 6.15642563E-05-4.40382228E-05-8.09074714E-05-1.44781559E-05-4.90865570E-08
28 68-1.08917288E-07 1.58003845E-07 4.03167485E-07-2.88056940E-07 2.49387276E-07
28 69-2.55643341E-10-2.41168129E-08 6.92127835E-08 2.28092022E-07 2.72135876E-07
28 70-3.34889903E-07 7.30234937E-08-7.81360835E-07-1.92468306E-06 8.87344630E-06
28 71 2.55533766E-05 1.81145457E-06-1.37273101E-05-5.34446324E-04 5.07110658E-05
28 72 7.82742399E-05 2.27342690E-05-4.19418980E-07 6.90665092E-07-2.71246113E-07
28 73-5.24893393E-07-1.03898195E-07 1.22732539E-06-2.57640031E-08-3.18298382E-07
28 74 1.66399753E-07 4.46363153E-07-7.70439083E-07 4.18751312E-06-1.20678087E-06
28 75-1.71869764E-06 3.50157348E-06-2.64936503E-05 1.75113063E-05-9.02714474E-07
28 76-2.39902735E-05-1.97036347E-05-1.04743072E-04 1.97558128E-06 3.79484130E-05
28 77 2.50391596E-09 1.45030768E-07-1.47534684E-07 5.57856983E-08 3.18496250E-07
28 78-7.71643809E-07-1.83571803E-08-2.16972914E-07-4.81129575E-07 2.81427663E-08
28 79 1.48323627E-07 2.51566400E-06 2.10855602E-06-2.95529466E-07-6.95319693E-07
28 80-1.34075830E-05-1.14786993E-05 6.44559531E-06 5.99853276E-06 5.34479477E-05
28 81 5.28964067E-06-3.50538588E-05-2.54372952E-05 4.83886384E-07-3.16944544E-07
28 82-1.66941839E-07 3.73476080E-07 7.60633577E-08-2.12505007E-07-9.99705258E-07
28 83-1.83600945E-06 3.43266698E-06-4.32340022E-06 2.64459144E-06 9.26095436E-06
28 84-1.74204540E-05 1.14410582E-05-1.87215377E-05-1.86570060E-04-6.96558300E-05
28 85 1.09918254E-04 2.99963901E-04 4.01070744E-03-3.36893865E-03-4.88596316E-03
28 86-1.13342948E-03-1.23712335E-05 1.73269929E-06 1.06385342E-05 1.71150614E-05
28 87 4.79799381E-06-2.67682883E-06 6.26032252E-05 5.31667631E-05 5.91410551E-06
28 88-4.51754115E-06 5.66612832E-06-4.91475172E-06-3.48907263E-05 2.22277705E-05
28 89-2.64939054E-05-1.51813777E-04 5.25873196E-06-2.56535083E-04 1.90108047E-05
28 90-8.20125207E-03-7.05462177E-05-1.66988771E-04-1.77384435E-03-4.36421449E-07
28 91 1.40244667E-05-1.35880452E-05 3.76431480E-06-1.79515562E-05 1.62159434E-06
28 92 2.89684625E-06 7.94056516E-06-4.95729534E-05-7.49887375E-04 1.09403751E-05
28 93-1.41644674E-04-2.65509174E-04 4.17784794E-04 2.73239596E-04 2.25919689E-04
28 94-8.84236730E-06 3.58897156E-06-6.63763560E-06 1.18802909E-05 2.92158757E-05
28 95 8.91534600E-06 1.20409985E-06-3.35716046E-04-1.89040749E-04 2.19930237E-04
28 96-8.69457547E-05-9.17847731E-03 3.46581534E-04-3.26712877E-04-2.29763795E-03
28 97-1.73855078E-06-4.10169099E-06 5.84024177E-06-5.31903443E-06 1.30181001E-05
28 98 3.34131950E-06 2.66609751E-06 3.22367125E-05 4.70963058E-05-1.50621004E-04
28 99-1.79515849E-04-1.50502066E-04 2.34978022E-06 1.33706776E-06 2.31932442E-06
28100 1.08734232E-05-6.55595465E-06-1.33064025E-05-7.16272716E-06-3.15970521E-04
28101 1.53709301E-04 2.10969729E-04 4.18754176E-05 4.93865242E-03 6.15397467E-04
28102-5.47421209E-04 1.38920105E-04 1.14581427E-06-8.10465845E-08-1.06476769E-06
28103 3.47127958E-07 4.87592169E-07-3.88671710E-06-3.48182117E-06 3.13439950E-05
28104-4.57152949E-05 1.15128360E-04 5.68786906E-06-5.41260590E-05-4.07078125E-05
28105-4.98431910E-04 2.25423034E-04 1.84073231E-04-8.97693654E-06 3.79359759E-06
28106-4.60456461E-06 4.56926413E-05 1.78388193E-05 1.08454913E-05 2.11017789E-05
28107-6.26897561E-04 2.69138298E-05 2.01159318E-04-2.94322094E-04-9.65050839E-03
28108-3.45184770E-03 2.35205254E-03 2.89067470E-03 7.11890883E-06-8.04863845E-06
28109 9.29729622E-07-8.89071675E-06-2.25277737E-06-5.24439590E-06-3.27372207E-06
28110 8.69347558E-05 8.95388657E-05-4.78645157E-04-6.58580917E-03-5.52362341E-03
28111 1.26985240E-05-1.05629824E-04 2.88683460E-05 2.73698058E-04-1.75365834E-06
28112-3.84815827E-04 1.15009085E-04 4.73954195E-04 1.61752886E-04-4.56003528E-04
28113 1.23046123E-04 1.93440196E-02-9.04130072E-03-2.40332509E-03-1.77732498E-03
28114-1.05119611E-04 1.51171406E-04-4.60517953E-05-1.90890648E-05-1.61789982E-05
28115-7.30632189E-05 3.03820287E-03 2.51858978E-03 8.28257773E-06 1.04587057E-06
28116 3.51956870E-06-2.36483640E-05-7.81766647E-06 2.26901313E-05-1.24303937E-05
28117-2.83792905E-05 2.07098619E-05-7.77716881E-05 5.95438980E-05 8.49830297E-03
28118-1.74715598E-03-1.02478170E-03-2.71498336E-04 1.41829207E-05-2.53388400E-06
28119-1.16490367E-05 1.58551395E-05 7.44620383E-06-3.91884025E-07 4.01839433E-07
28120 2.41266497E-05-1.18505778E-05 3.24042850E-04 1.15284566E-05-6.72021170E-05
28121-5.30814541E-05 1.72416606E-04 1.13413891E-05-7.46611593E-05-8.45764573E-05
28122 7.46144290E-05 5.63302918E-01 4.66455974E-01 4.45572259E-05-8.10630414E-06
28123 3.30380755E-06 4.79928476E-03-6.30544716E-05-7.54850994E-05 1.08233829E-05
28124-3.32111602E-03 4.66232308E-04-6.14659554E-04 2.30645923E-04-9.06138775E-03
28125 1.44523027E-03-1.39975649E-03 4.48971082E-04 4.89729030E-05-1.01857956E-04
28126 5.28850528E-05 4.42209628E-05-1.59416150E-05 5.99202296E-05 3.72654434E-04
28127 1.38698837E-04 5.11387549E-04 3.05427209E-04 3.61294619E-04 1.48925278E-04
28128 5.75674102E-04 1.67406821E-04 3.61430917E-04 1.43227690E-04 4.47538190E-04
28129-4.42960745E-05 2.47400420E-06-2.95534953E-06 9.91941461E-07-2.63611243E-06
28130-7.26293321E-07 7.58582582E-05 1.25088477E-05 1.12912971E-05 1.09936630E-05
28131-2.40907939E-04-4.22437007E-04-5.16607247E-05-3.79679498E-05 2.80025631E-03
28132 6.45545154E-03 9.68211106E-04-1.73873505E-03-1.31263666E-05 8.28843850E-06
28133 4.83792814E-06-1.14927596E-06-3.02478169E-06-5.17291911E-06 2.87864914E-03
28134 2.38299010E-03 3.43930530E-06-2.27833710E-07-8.85594765E-06 5.27116087E-05
28135-1.00120745E-05 6.72067907E-06 3.55373317E-05-5.38427046E-04-1.52956162E-04
28136-2.55083059E-04 7.11324958E-06-2.52426424E-03 1.69862436E-05 1.88024338E-04
28137 3.64756149E-04-2.33319693E-06 2.55165549E-06-2.18458561E-07-3.43718227E-06
28138 7.70646605E-06-9.12861753E-07 5.38156662E-06-2.95830191E-05-3.13577348E-04
28139-2.30697534E-04-5.80857004E-06 7.94718822E-05-6.51213165E-06 1.89449350E-04
28140 3.46149076E-06-7.01127693E-05-3.05379483E-04 5.91021583E-04 1.20608464E-09
28141-2.89413822E-07-2.04532248E-06 8.86151031E-07-5.14167769E-07 2.36668008E-06
28142 1.03101652E-05-4.24243291E-06 3.01557349E-06-2.10155483E-05-6.49935269E-05
28143 1.88078615E-05-2.78178915E-05-9.09207372E-04 1.02945550E-04 3.26446633E-04
28144 1.33989200E-04-3.50147915E-07 6.82371469E-07-3.32223554E-07-1.10622758E-06
28145-9.60597056E-07 1.22870158E-06 1.44072327E-06-2.89675865E-05-2.66142106E-04
28146 7.37094631E-04 4.86031506E-07 2.16004155E-06 1.27380656E-07-1.39588428E-06
28147 5.00704544E-07-2.14960890E-05-6.44804063E-06 8.85716682E-06-3.73168926E-06
28148 1.76311205E-04 5.84574641E-05-1.77846854E-05 2.02892754E-05-6.52158435E-04
28149-1.41760569E-03-8.98494957E-04-6.47353574E-04-1.82972791E-07-1.51968329E-06
28150 1.70265608E-06 1.52458633E-06 9.03510628E-07 1.66935317E-06-3.84197115E-08
28151-1.91764842E-06-3.37395100E-07 1.01898644E-07-7.64785132E-07 2.22701646E-05
28152 4.49227670E-06-1.68782456E-07 5.75813795E-06-1.41448658E-04-5.29157925E-05
28153-1.96539664E-05-3.38417762E-05-6.81644752E-04-3.24799953E-04-3.36565819E-04
28154-3.46446497E-04-1.50408033E-06 1.63056827E-06-1.26487938E-07-9.59500279E-07
28155-2.97681128E-06-2.20030910E-06-3.44637682E-08-5.63267620E-07-9.62872181E-07
28156-6.00291365E-07-6.28516215E-08 5.57072845E-06 4.12559810E-06 2.06762648E-06
28157-1.54691266E-08-2.86044050E-05-1.47366998E-05-6.10886574E-06 8.43606187E-07
28158 3.28371861E-04 5.10317923E-05 2.04220559E-04-1.13152561E-05-3.16833975E-07
28159 4.22813675E-08 2.74552607E-07-4.14075396E-07-1.81181742E-07-4.67547901E-07
28160-1.11130860E-07-1.28544959E-06-1.84225085E-06-4.90321977E-07-1.82096336E-06
28161 1.38606852E-05 8.22948029E-06 2.80496407E-06 7.18743731E-06-5.95275412E-05
28162-3.28207242E-05-2.20057486E-05-2.48217954E-05-1.62053177E-04-4.73201292E-06
28163-1.79188627E-05 8.00808435E-05 5.89756230E-07-5.22243870E-07-6.75123601E-08
28164-4.72657341E-07-2.65108148E-07 2.91961562E-07
29  1 8.05040248E-06 5.52099159E-06 1.80385456E-06 1.20468798E-06 6.88408067E-07
29  2 2.53985255E-05-6.15132717E-06 4.22792466E-07-4.35316386E-06-1.15743499E-04
29  3 5.96563468E-05 6.66557784E-05-1.64240114E-05 4.54819330E-03-4.27438749E-04
29  4-1.37922070E-03 1.32179739E-03-4.16671667E-06 9.54528556E-07 3.21218811E-06
29  5 1.58151654E-06-7.57744907E-07-2.50157197E-06 3.67848076E-05 2.97573291E-05
29  6 7.97179970E-07-1.85513013E-07 5.34248629E-07 1.20721817E-05 1.55047315E-06
29  7 5.73077986E-06-1.47896701E-06 3.10230485E-05 6.26033391E-05-3.42767227E-05
29  8 1.37737006E-05-2.63105017E-03-1.30783768E-03-1.31363462E-03-1.47064328E-03
29  9-4.64355988E-06 3.40401314E-06 1.23954674E-06 9.18622913E-07 4.90979302E-06
29 10 3.18971346E-06 1.52354674E-08-2.38440113E-06 1.20735286E-04-1.79905205E-04
29 11 2.38000572E-07 2.05104004E-06 1.37693826E-04 3.41442816E-04-2.61339077E-04
29 12-2.19430260E-04-2.63819768E-06 4.15019593E-06 6.40903736E-06 4.13836493E-05
29 13-1.26078681E-05-1.70255006E-05 3.26506940E-06-1.29871661E-05-1.14873185E-04
29 14 1.01667185E-04-9.22291510E-05 1.47956378E-03-2.34295220E-03-1.20977851E-03
29 15 1.85078105E-03 1.07409956E-05 3.75760491E-06-1.44986005E-05 9.39122828E-06
29 16 6.82881322E-06-1.26618770E-06-4.23685728E-06 2.00344820E-05 1.16368218E-04
29 17-4.71239768E-04-3.28080493E-04-2.72895750E-04 5.55229901E-06 6.34506870E-07
29 18-1.48840078E-06-2.13068776E-05-3.92878912E-05-1.33111493E-06 1.07975992E-05
29 19 4.11944114E-04-8.50336314E-05 2.96960566E-04 7.87043642E-05 6.19886620E-03
29 20-5.62392729E-04 2.47831955E-03 1.17988226E-03 2.71982948E-06 1.71230901E-06
29 21-4.43213849E-06-8.77949830E-06-6.35903621E-06 4.17945132E-06-6.52670486E-07
29 22 2.24663698E-06 8.15640620E-05 1.65705625E-03 1.14863567E-06 6.54775744E-06
29 23 2.61412042E-04 4.04702954E-04-1.99522113E-04-1.68122639E-04-3.82317549E-06
29 24 4.50268167E-06-2.24370521E-06 3.90289244E-05-2.08848143E-05-5.99513864E-06
29 25 3.57265769E-06 8.69364533E-05 9.26483619E-05 1.26925121E-05 1.08588850E-04
29 26 2.61365141E-03-3.98070401E-03 2.20003376E-04-1.70459479E-04-1.67048499E-06
29 27 3.93618068E-07 1.27686692E-06 1.67004811E-05-1.11163528E-05 2.77236200E-06
29 28-5.94019239E-06 3.80567362E-05 3.80812641E-05-5.82566555E-04 7.03926791E-03
29 29 5.89245428E-03 9.39196241E-05 6.12985904E-05-1.91812316E-05-2.39024561E-04
29 30 3.25471871E-04 1.63670472E-04-8.07180323E-05-1.72525328E-04 4.12861083E-04
29 31 6.41696702E-04 5.27335347E-06-1.51707798E-02 1.52115622E-03 1.29627488E-02
29 32 1.44932640E-03-9.88006676E-05 3.79776493E-05 6.08230183E-05-1.40912671E-04
29 33 3.69831441E-05 4.15237946E-05-5.63247095E-01-4.66416030E-01 3.42065443E-05
29 34 1.23272451E-05-1.59487814E-05-4.66377153E-03 4.22764711E-05 2.94529440E-05
29 35-5.04492552E-06 2.88605861E-03 6.34470831E-04 1.81498254E-04-1.93951929E-04
29 36 1.20074590E-02 1.93165400E-03 2.99091154E-04-6.81988765E-04 9.53161749E-05
29 37-3.78545035E-05-5.74616714E-05 8.25942607E-05-5.00110438E-05-2.21858141E-05
29 38-3.61012601E-04-1.73039842E-04-2.79020220E-04-7.30368276E-04-3.59289845E-04
29 39-1.42797618E-04-4.37526002E-04-1.89552771E-04-3.58157671E-04-1.48668360E-04
29 40-3.92652728E-04-4.94083313E-05 9.14320382E-03 7.56636542E-03 4.56549894E-06
29 41-9.57371937E-06-4.76252467E-06 1.58392513E-04-3.05912682E-05 7.31481026E-06
29 42 1.62656166E-05-5.91705555E-04 4.69625500E-05 2.71721014E-04 2.72963957E-06
29 43-1.09579773E-02-4.31064654E-04 2.08036708E-03 6.14121732E-04 1.08786576E-05
29 44-2.56042755E-05 1.47256179E-05 1.83249710E-06 3.58498772E-06-1.02528416E-05
29 45 4.34028026E-06 2.42525345E-05-2.50639587E-04-2.03012686E-04-5.03477020E-06
29 46 1.06793773E-04-1.24312748E-06-3.41789417E-05-2.46845737E-06 9.52039901E-05
29 47-4.28219706E-06-9.60146095E-05 6.22224392E-07-1.72400831E-09 3.02669423E-06
29 48 4.73865485E-07-3.29680925E-07 4.27278073E-06-1.45144058E-05-2.13020205E-06
29 49 1.21759356E-06 2.72653912E-05 4.46507683E-05-9.83932526E-05 1.37749093E-05
29 50 4.65545450E-03-9.08991820E-04 1.87119172E-03-1.62250625E-03 2.76973452E-06
29 51-1.05726441E-06-1.71247011E-06-3.32331438E-07-2.52612516E-06-2.10933932E-06
29 52 7.59201123E-06 6.92085287E-06-5.73979589E-07 9.23002294E-07 1.43562088E-06
29 53-8.07637300E-06 1.21007336E-06-3.99772317E-06-5.68185898E-06 8.30062202E-05
29 54 1.63864396E-05-2.12001830E-05 1.12711467E-06-1.51322123E-03 3.24225587E-04
29 55 6.29308872E-04 2.49946674E-04-3.79439577E-06 2.73078963E-06 1.06360613E-06
29 56-1.78436408E-07 6.71655000E-07 1.78014390E-06 1.15216041E-06-6.46913023E-06
29 57 2.46097719E-05-4.70099753E-04 9.03726363E-07-5.74507401E-06-3.14399188E-05
29 58 2.55402387E-04-2.42552043E-07-2.20640948E-06-1.44340421E-05-1.39895898E-04
29 59-2.21917511E-08 6.98429631E-07-6.93208501E-07 2.17318237E-07 6.16908118E-07
29 60-9.78389207E-06 4.67556726E-06 2.09557414E-06-2.57734331E-06 6.14245411E-05
29 61-4.35149452E-05 1.03325627E-05 4.73275264E-06 1.67240582E-04 1.82055540E-04
29 62 6.49588413E-05-1.18655585E-04 1.09443969E-07 5.22690282E-08-1.61712997E-07
29 63-1.29508957E-06-2.14235997E-07-1.37647118E-07 1.08921787E-06-1.52936571E-05
29 64 1.78298797E-04-1.90875874E-03 5.22119899E-08 6.11245514E-07-1.13913676E-06
29 65-4.58648246E-07-4.51320467E-07-6.69461843E-06 5.20398720E-06 3.37525790E-06
29 66 2.24588256E-06 3.05282160E-05-2.72363869E-05-2.73231299E-05-1.22944618E-05
29 67 1.88270221E-04 1.41807373E-04-5.71150899E-05 3.92665346E-05-1.76002972E-07
29 68 6.02691237E-07-4.26688264E-07 7.42348291E-07 4.76877938E-07 8.15117203E-07
29 69 6.69329976E-09 2.62359178E-07 7.88548421E-09 2.62662415E-07-2.34867521E-07
29 70-3.13475064E-06-5.20558393E-07-1.74098492E-06 1.15153100E-06 2.48366398E-05
29 71-1.28928495E-07 1.76849548E-05 9.13304929E-06-9.37722198E-04 1.20311979E-05
29 72 9.56816521E-05-9.04316145E-05-6.48108574E-07 1.05747598E-07 5.42360975E-07
29 73 3.68574149E-08-3.36528992E-07 3.91731210E-07 1.71956343E-08 1.68454016E-07
29 74-1.28177833E-07-9.74277612E-08 2.33516101E-08-1.61639519E-06 7.04638942E-07
29 75 4.49735369E-07-1.22309978E-07 9.85909996E-06-3.68609767E-06-2.18898391E-06
29 76 2.20367798E-06 1.02600575E-04-2.17223921E-06 2.08658377E-05 3.17443989E-05
29 77 1.27272846E-07-1.20859757E-07-6.41308910E-09 7.09780005E-08-1.27935159E-08
29 78-1.54479859E-07 5.74527659E-09 3.07724120E-08-4.69286237E-07-1.38862783E-07
29 79-1.73196487E-07 7.92244718E-08 1.99788298E-06 7.76748750E-07 7.68547558E-07
29 80-1.49445739E-05-4.86772374E-06 4.84462686E-06-1.28295098E-06 1.55031547E-04
29 81 2.89388856E-05-3.59065802E-05 8.78710425E-06 8.55014721E-08-1.32643675E-07
29 82 4.71422030E-08-7.28545603E-08-3.20417493E-08 6.21522141E-08 1.86617623E-10
29 83 1.56594142E-08 1.60646305E-07 8.54623807E-08 4.22326459E-07 2.26424475E-06
29 84-1.19082655E-06-7.57348587E-07-1.86685008E-06-3.77605571E-05 2.05106256E-05
29 85 6.82779242E-06 4.04375728E-05-1.41788928E-04-2.79017117E-05 5.03262592E-04
29 86 1.99047920E-04 3.08186428E-07-4.69323220E-08-2.61254106E-07 3.19945964E-07
29 87-1.04050118E-07-7.99967825E-07 4.69024450E-08 4.80875783E-07-9.36310736E-08
29 88-4.47153012E-08-5.30797947E-09-5.54855035E-06 7.86544039E-07 2.84502406E-07
29 89-2.56577063E-07 4.75972843E-05-2.35137507E-05-1.18920943E-05 1.73124107E-05
29 90-4.31546002E-04-1.16666476E-05-1.33523147E-04-1.38941827E-04 5.45678772E-07
29 91 2.21347442E-07-7.67026214E-07 4.50094943E-07-3.02802939E-07 1.08976838E-07
29 92-6.69701983E-07 3.95659471E-06 9.51754626E-06-1.01679447E-04 1.79933282E-07
29 93-5.74910383E-06 4.70148142E-05-6.00041394E-05-4.09884694E-08-1.77974853E-07
29 94-3.22884579E-07 4.29337316E-08-3.92641765E-07 2.06329806E-06 1.44034784E-06
29 95 2.00557051E-07 2.23857520E-06-2.63138243E-06-1.17151032E-05-3.71536086E-06
29 96-2.08217060E-05 1.13510917E-03-2.29357002E-04 3.09947472E-05 1.22091878E-04
29 97-1.63895576E-08 3.15241122E-07-2.98851564E-07-3.37454828E-07-4.97566496E-07
29 98-3.44599713E-08 1.92769747E-07-1.72824676E-06-7.41701300E-06 5.32685496E-05
29 99-1.51660113E-07-3.07596222E-07 2.28295801E-08 1.85157426E-07-1.63101282E-08
29100 2.24026741E-06 1.57001340E-08-9.95205353E-07 4.04580616E-08-1.30425042E-05
29101 1.58783008E-06 1.09993890E-05-7.18211672E-06-1.53377401E-03 4.07363626E-05
29102 3.79040205E-04-1.53348995E-04 5.60687406E-07-1.00910582E-07-4.59776824E-07
29103 2.21366153E-07 4.10200642E-07 1.44205446E-07 5.90944058E-07-4.47295447E-06
29104 1.10136603E-05-8.73078818E-05 2.36655913E-07-2.06855200E-06 1.89808454E-06
29105-8.02472930E-05 1.93492169E-08 1.45243013E-07-3.06721322E-07-2.39982996E-07
29106 3.30856739E-07-2.15715767E-06 1.81056550E-06 1.57994140E-06-1.31225664E-06
29107-4.28406944E-06-2.09835847E-05-8.48370865E-06-1.03381142E-05 7.00944302E-04
29108 2.02750793E-04-7.46359121E-05-4.97794262E-04-2.36804707E-07 1.39230519E-07
29109 9.75741878E-08 2.63824547E-07 3.22375469E-07 3.34140325E-07 5.80487090E-07
29110-2.70872774E-06 1.78178831E-05 1.68421413E-04-2.59506370E-08-5.29646299E-08
29111 4.90194401E-08 6.20396529E-08 2.85994480E-07 8.66905174E-08-5.53431734E-07
29112-6.66320476E-07-1.41404529E-06 8.20855144E-06 8.68857188E-06 2.22599031E-05
29113-3.96922451E-06-6.74002578E-04 7.33723343E-05 1.04418817E-04 3.93525683E-05
29114 2.82536124E-07-3.12180866E-07 2.96447427E-08 3.34442635E-07 4.11552241E-07
29115 3.40353044E-07-2.94065758E-07-3.73696329E-07-3.37691142E-08 7.03705351E-08
29116-2.53063924E-07 1.86882706E-06 1.82291670E-07-2.57984474E-07 1.10248021E-06
29117-2.53548232E-05 1.36306323E-05 3.13878368E-06-4.48153232E-07 9.90765204E-06
29118-3.23970925E-06-8.18364025E-06-2.07050491E-05-4.20894596E-07 3.68699715E-07
29119 5.21948812E-08 1.51766555E-08-2.46565680E-07-2.01641435E-08-1.59600932E-07
29120 1.79616898E-06-1.70467691E-05 1.37458329E-07-1.19995560E-07 1.25936957E-06
29121-1.46940310E-05 2.29845927E-06-5.77734007E-08 1.29465713E-06-6.00264878E-06
29122-1.31625874E-06 1.58552539E-06 1.60612141E-06-2.91137674E-08-3.40810764E-07
29123 1.13937075E-07-3.58416981E-06 1.55054762E-07 1.33061787E-06-3.66664802E-07
29124 3.12422296E-05-1.03463756E-05-1.63256488E-06-4.45915141E-06 2.88086153E-04
29125-2.29284364E-05 7.36322447E-05-5.51230732E-05 2.45507310E-07 3.04992089E-08
29126-2.76006519E-07 9.67782933E-08 4.29376651E-07-2.82319837E-08 5.65831091E-07
29127-5.15505734E-06-5.62359318E-06 1.07348818E-04 2.81148443E-07-2.39859088E-06
29128-7.04303539E-07 1.72105680E-05 1.82254050E-07-1.81785077E-06-9.81157850E-06
29129-2.25842198E-05-1.61109358E-08 1.62168653E-07-1.16891550E-07 1.96981412E-07
29130 4.51389809E-07-2.90922506E-06 3.29789808E-08-1.82693274E-06-2.20001580E-06
29131 5.82724240E-05-2.38750701E-05 1.14449598E-05 5.02363199E-05-8.79503852E-05
29132-6.45603826E-05 3.05510181E-04 3.30304642E-04-1.63636959E-06 7.22740942E-07
29133 9.13628643E-07-2.49404101E-07 3.11804721E-07 6.35149399E-07 9.69801300E-07
29134 1.21904692E-06-9.51667012E-07-3.54780537E-07 6.73636924E-07-4.65091006E-06
29135 4.43774299E-06 1.68930326E-06-2.84432168E-06 4.09328293E-05-3.47883673E-05
29136-1.41340469E-05 1.22875989E-05-5.89444468E-05 1.25782202E-04-6.30327481E-06
29137 1.88682914E-05 1.06355853E-06-4.03508645E-07-6.60049883E-07 1.90213656E-07
29138 9.60907913E-08 5.94979090E-07 1.00176928E-07-5.21261074E-06-7.53200340E-05
29139 1.45332595E-04 8.30562216E-07-5.08897067E-06 1.37292129E-05-4.32229654E-05
29140 9.00955894E-07-6.11733088E-06 4.32733048E-05-7.91675613E-05 6.58555058E-09
29141 7.43827257E-08 1.09453535E-07-3.11317794E-08 1.02990790E-07-1.00378326E-06
29142-5.07572431E-07 1.93673629E-07-4.19879457E-07 8.35617741E-06 5.97503845E-06
29143-5.20648865E-06 4.84419803E-08-6.54643162E-06-1.34618651E-04-3.46683098E-06
29144-3.86979683E-05 1.10503811E-09 7.11396542E-08-7.22446923E-08 1.47769450E-08
29145 3.28249148E-08 2.22336869E-07 2.13910144E-07-1.80022997E-06 7.93507543E-06
29146 1.37513360E-03 1.29188934E-08 2.04981087E-07-3.06570642E-07-1.80191900E-07
29147 2.42166326E-09-2.54092937E-06 1.62987105E-06 1.13478585E-06 1.83389466E-07
29148 1.82968078E-05-8.07885179E-06-9.76114242E-06-1.62839059E-06-2.87195276E-04
29149 1.73658084E-04 3.03333268E-05 1.07587885E-04 1.50534433E-07-4.27204559E-07
29150 2.76670126E-07 4.39499760E-07-2.58501921E-07 1.87600058E-07 8.69541060E-10
29151-2.53911661E-07 9.48699263E-07 4.60097976E-07 2.19580947E-07 2.61866030E-06
29152-4.75025086E-06-2.23314893E-06-1.08918752E-06-2.13291693E-05 1.82343980E-05
29153 2.06453410E-05-1.69367563E-06 2.50909806E-04 2.74800985E-04 2.07057675E-04
29154 4.19452051E-05-2.20053949E-07-3.07508217E-07 5.27562166E-07-6.45453913E-08
29155-5.28507782E-08-4.02845247E-07-4.11422453E-08-4.81014765E-07 2.72294307E-07
29156-4.33867812E-07 4.42600246E-08 5.53735391E-06-1.21568202E-06 1.81285773E-06
29157-1.17626863E-07-3.69721313E-05 3.12390908E-06-9.41034790E-06-9.79832767E-07
29158 2.04462696E-04-5.34945771E-05 6.82846178E-05 8.06304449E-05-1.71326660E-07
29159 2.17362334E-07-4.60356747E-08-2.37980961E-07-6.71084128E-08 2.72906779E-07
29160-2.44382435E-08-2.06224828E-07 7.46191342E-07-1.45087712E-07-4.25635792E-08
29161 1.85571831E-06-3.16173699E-06 6.94440462E-07 1.09520538E-07 3.88437651E-06
29162 1.26149583E-05 5.59746164E-06-1.42659043E-06 1.80989527E-04-3.68149127E-05
29163 4.34230830E-05-2.57817960E-05-1.07073991E-07-8.12522192E-08 1.88326211E-07
29164 1.58817274E-07 2.19145865E-07 5.58986669E-08
30  1-7.71776896E-06-5.69140577E-06 3.76950642E-06-4.18308056E-06-1.89556276E-06
30  2-1.12651265E-05-1.88933722E-05 1.32620889E-05 1.84980897E-05 2.37143335E-04
30  3-5.18403017E-05 1.00870188E-04-3.18683744E-04-9.92004928E-04-3.53124038E-03
30  4-5.14551192E-03 6.79319486E-05 1.35589987E-05-4.26246360E-06-9.29653510E-06
30  5-1.64599065E-05 6.65190952E-06-2.77281773E-06-5.93067545E-05-5.01110174E-05
30  6 6.57520027E-06-4.81926946E-06-5.17403242E-06-3.18385586E-07-3.78261221E-05
30  7 2.32035452E-05 2.34507531E-05 1.98801939E-04 2.56430019E-05-2.74271254E-04
30  8 2.33193414E-05 9.34082104E-03-3.08263597E-04-3.16165535E-04 2.01750103E-03
30  9 1.60864631E-06-1.45290974E-05 1.29204511E-05-3.35047446E-06-1.79389859E-05
30 10 2.00411758E-06-2.64619729E-06-9.92128519E-06 1.12888936E-04 8.66016149E-04
30 11-1.16091361E-05 1.42847213E-04 3.25657255E-04-3.86995141E-04-3.01782763E-04
30 12-2.49779884E-04-8.71079965E-06 3.63568184E-06 6.55338897E-06-8.74124203E-06
30 13 2.63455552E-05 9.37252079E-06-4.34996698E-07 3.09514295E-04-2.09324094E-04
30 14 2.22540337E-04 6.11281623E-05 9.57684507E-03 2.84345993E-04-3.43584422E-04
30 15 2.60180833E-03 1.00252126E-06 4.68627879E-06-5.68880005E-06 5.77242228E-06
30 16 1.30038880E-05 3.19519681E-06-2.94944289E-06-3.19587452E-05-5.52808525E-05
30 17 1.84570348E-04 2.18334001E-04 1.82787251E-04 2.61261745E-06 1.22796157E-06
30 18-2.75578528E-06-1.27333917E-05-8.01070185E-06-1.24302710E-05 9.87414651E-06
30 19 3.44540584E-04 1.63973992E-04 2.20179471E-04-6.87441393E-05-5.42566976E-03
30 20 7.59325640E-04-6.43547780E-04-2.05885578E-04-8.76780874E-07-2.72038764E-07
30 21 1.14881964E-06-4.58408299E-07 5.51652266E-07-4.23619940E-06 3.50797251E-06
30 22-3.21875899E-05-3.76306754E-05-2.94121708E-04-5.69924172E-06 5.51238656E-05
30 23 4.51771492E-05 5.33856881E-04-2.40235583E-04-1.96382241E-04-9.15242651E-06
30 24 3.51965246E-06 4.06088813E-06-4.50220552E-05 1.71959987E-05 1.05860183E-05
30 25-2.04315920E-05 5.93657336E-04 4.28241139E-06 2.11096566E-04 2.77071454E-04
30 26 9.22285764E-03-3.52748859E-03 1.97790106E-03-3.07625798E-03-9.02395560E-06
30 27 9.66074107E-06-6.36785468E-07 7.98443361E-06-2.29774669E-06-5.47923017E-06
30 28 3.21024627E-06-8.44371472E-05-1.24083606E-04 5.20860274E-04 7.27865420E-03
30 29 6.09837561E-03 1.89738427E-05-1.05587362E-04-2.49639289E-05-2.75952514E-04
30 30 2.01041691E-05-3.85855558E-04-1.02374985E-04-4.66360748E-04 2.03831767E-04
30 31-4.58575294E-04-1.05704658E-04-1.96681420E-02-9.02426571E-03-2.72581912E-03
30 32 1.88270159E-03 1.02139188E-04-1.52579706E-04 5.04405183E-05 3.16033859E-05
30 33-1.30777630E-05-6.38344274E-05-9.05790499E-03-7.50364703E-03 8.89305682E-06
30 34 1.76378775E-06-3.64792257E-06-2.38869426E-05-8.36552458E-06 2.23419184E-05
30 35 1.12230954E-05 4.84585009E-05 2.56293619E-05-6.98221437E-05-5.96393100E-05
30 36-8.50810668E-03-1.70555762E-03-1.08821238E-03 2.99063313E-04-1.23512001E-05
30 37 9.27840095E-07 1.14233600E-05-1.51485558E-05 6.87362244E-06-1.32978693E-07
30 38-4.11232699E-06-2.59359510E-05 1.97962274E-05-3.26923369E-04-1.50682928E-05
30 39 6.51005170E-05 4.08156958E-05-1.58691236E-04-1.55895292E-05 7.61149356E-05
30 40 7.04019422E-05-1.00871770E-04-5.63235934E-01-4.66400702E-01 4.82737496E-05
30 41-9.38451425E-06-5.46887172E-06-4.80919825E-03-6.22274012E-05-7.58895767E-05
30 42-4.49160019E-06 3.36467780E-03 5.09098394E-04-6.04174526E-04-2.14486504E-04
30 43 9.09128391E-03 1.53759016E-03-1.29938328E-03-4.15359213E-04-4.33852294E-05
30 44 1.00727235E-04-5.73420056E-05-5.52813041E-05-1.60068746E-05 4.91942264E-05
30 45-3.72604083E-04-1.44629455E-04-5.05604135E-04-3.79946325E-04-3.62097549E-04
30 46-1.47417498E-04-5.60208526E-04-1.31171471E-04-3.61266850E-04-1.48160685E-04
30 47-4.51099245E-04 4.43819515E-06-2.35665246E-06 2.74094682E-06 1.23240938E-06
30 48-2.34635806E-06 3.14093617E-07-7.12749203E-05 1.14064574E-05 1.01123335E-05
30 49-8.08568133E-06 2.10559534E-04-4.17748079E-04-8.03481753E-05-3.43994516E-06
30 50-5.88541647E-03 7.58277676E-03 2.31100565E-03 1.42371908E-03 1.45359241E-05
30 51-9.40184590E-06-5.13407818E-06 2.05550548E-06-3.06991188E-06-5.14063579E-06
30 52-1.85312468E-04-1.52783561E-04 3.94793422E-06-1.01991089E-06 8.42757633E-06
30 53-3.00599220E-05-1.45953364E-05 8.12037188E-06-3.55885042E-05 5.26609816E-04
30 54-1.10471311E-04-2.66686880E-04-1.07811687E-06 2.98665832E-03 1.34973649E-04
30 55 8.58589013E-05-3.83800245E-04 2.35936450E-06-1.55987350E-06-7.99491002E-07
30 56 3.43954713E-06 7.97292606E-06-1.83522893E-06-2.80578974E-06 2.35371596E-05
30 57 3.01374828E-04 9.34751745E-05 7.37141077E-06-7.80122052E-05-1.29491491E-06
30 58-1.85374407E-04-1.78582294E-06 7.06765510E-05 3.27920624E-04-4.73777247E-04
30 59 4.15133240E-09 2.09183527E-07-1.73003822E-06 7.15880305E-07 8.27887744E-07
30 60-1.64059678E-06 9.37516344E-06-3.24540408E-06-3.95332322E-06 1.94040313E-05
30 61-6.08896372E-05 1.10446410E-05 3.09920901E-05 6.52211416E-04 1.76405800E-04
30 62 3.64048278E-04-9.15841406E-05 3.24294835E-07-1.11229413E-06 7.87999291E-07
30 63 7.81847340E-07-7.66146487E-07 1.33574010E-06-1.66137204E-06 3.03806300E-05
30 64 2.60498148E-04-9.85502056E-04-5.30321533E-07-2.18036443E-06-1.92255722E-07
30 65-1.64444353E-06-2.98413767E-07 2.09679895E-05-5.35972502E-06 1.04523356E-05
30 66 2.61343293E-06-1.74819691E-04 4.52598543E-05-3.17101398E-05-1.37055934E-05
30 67 8.25534927E-04-1.38693526E-03-9.24863112E-04 6.13659932E-04 2.48693776E-07
30 68 1.82892242E-06-2.07761619E-06-1.67399599E-06 1.12325624E-06 1.78094248E-06
30 69 4.89044299E-08 2.06099299E-06-3.48336724E-07 3.09587118E-07 5.25678151E-07
30 70-2.48282718E-05 4.51510110E-06-1.18179783E-06-4.80189135E-06 1.68723444E-04
30 71-5.46089058E-05-1.87806537E-05 3.38013281E-05 3.86460247E-05-3.47257903E-04
30 72-2.92224418E-04 2.81207760E-04 1.40704541E-06-1.57014597E-06 1.63100556E-07
30 73 1.23583677E-06-3.59377105E-06-1.87594498E-06 2.41985679E-08 4.55998908E-07
30 74-1.10369552E-06-6.63486606E-07-7.31862050E-08-4.14141227E-06 4.65303753E-06
30 75 2.29596729E-06 7.12585971E-07 1.96660285E-05-1.44264716E-05-8.45006310E-06
30 76-6.52531459E-06-2.43215288E-04 4.39656751E-05 2.23936542E-04 4.50903741E-05
30 77 3.66101389E-07 1.53171350E-07-5.19272739E-07 6.09638841E-07 6.14750243E-09
30 78-7.49371326E-07 1.11284856E-07 1.28742367E-06-1.80046354E-06-7.12496188E-07
30 79 1.79110084E-06-1.36739550E-05 7.97875201E-06 3.82554922E-06-7.02418313E-06
30 80 5.26187854E-05-2.97064660E-05-2.12674486E-05 2.56318909E-05 2.68315601E-04
30 81 8.07948465E-06-3.73503473E-05-8.63884142E-05-6.94643150E-07 5.10777197E-07
30 82 1.83865953E-07 1.54577829E-07-2.32408561E-07 1.96082156E-07 2.00353586E-08
30 83 7.64083483E-09 1.26568287E-06 3.23949792E-07-9.28693973E-08-2.71336194E-06
30 84-6.14696048E-06-2.07925113E-06 8.45561558E-07 5.10953010E-05 1.62190977E-05
30 85-1.17871755E-05-2.94613212E-05 1.79077347E-04-1.84096256E-03-2.58578817E-03
30 86-9.34978916E-04 7.07202165E-07 6.75414819E-07-1.38261698E-06 9.92967224E-07
30 87 2.86170031E-07-6.33065602E-07 3.95252691E-08 3.57024742E-07-1.12929326E-06
30 88-2.59735205E-07 2.87649991E-07-1.17998106E-06 5.63718254E-06 1.34059618E-06
30 89-1.79867049E-06-5.11344814E-05-5.88513656E-07-1.52210733E-05-3.15297934E-06
30 90-1.74146308E-03 1.45964373E-04 1.70311736E-04-4.90748983E-05-1.30247227E-06
30 91 4.37541871E-07 8.64930396E-07 4.64662660E-07-2.53320566E-07-4.42119861E-07
30 92-2.99169138E-08 2.70817533E-06-9.41041697E-05 1.80456858E-04-2.20301491E-07
30 93 6.50206017E-07-5.61603224E-05 8.79932958E-05-3.82503771E-08-1.21752707E-07
30 94 4.85540243E-07-1.61622029E-07 2.66726298E-09 4.34555235E-07-2.41720505E-06
30 95 8.68811200E-07 8.98260575E-08 1.25998831E-05-9.43273977E-07 6.79208593E-06
30 96 9.59362646E-06-5.33062336E-04 2.05718416E-04-2.49876139E-04-7.38010816E-05
30 97-1.08976489E-07-5.12128433E-07 6.21104921E-07-5.29122272E-07-7.02416917E-07
30 98 8.93161381E-08-3.95012286E-10-7.37930599E-07-1.60428642E-06-8.67112766E-05
30 99-1.42812759E-07-2.49274481E-07 1.30630682E-07 8.63528789E-07-4.52448132E-08
30100 1.57455422E-06 5.50941647E-08-4.58639553E-06 7.37233210E-07 7.70694371E-06
30101-3.55081191E-06 3.61761828E-05-1.29967667E-06 1.77375449E-04 1.66274050E-04
30102 1.28980349E-05-8.24553283E-05 1.19352149E-06-4.40700307E-07-7.52821178E-07
30103 7.65774987E-07 2.33344265E-07-1.90563241E-07-4.33035098E-07 4.02418418E-06
30104-4.39534569E-05 2.53844343E-04 8.95390892E-07-7.14110002E-06-8.98561994E-07
30105-1.59697551E-04-2.81966622E-08-2.46425272E-07-6.15191394E-07 2.85907340E-07
30106 2.38084346E-07 3.44270299E-06 3.94883823E-06-1.21097450E-06-1.66079737E-06
30107-2.86975029E-05-1.52973178E-05 3.22899990E-05 6.80599778E-06 2.53398720E-03
30108-1.86695237E-03 8.55505181E-05 4.93556802E-04-2.48901096E-07-7.64058000E-07
30109 1.01295910E-06 5.29172561E-07 9.47841493E-07 1.29988390E-07 7.14235533E-07
30110-4.45230764E-06-2.97520685E-06-1.49937057E-04 2.51675853E-08 1.42073281E-08
30111 5.90890927E-07 2.95277372E-07-3.99576323E-08-9.53284816E-07-3.75775098E-06
30112-1.55997194E-06 4.28895689E-07 2.32147702E-05 9.19777035E-06 2.28895165E-05
30113 9.13985841E-06 5.45521247E-04-3.28343458E-04 8.33975505E-04 1.22335098E-06
30114 2.18834443E-07 5.64338523E-08-2.75268295E-07-2.55191018E-07-2.27841945E-07
30115-9.61753925E-08 3.02266868E-07 3.16966685E-07-9.23055099E-07-8.18625903E-09
30116 5.45548250E-07-4.18525403E-07 4.51130316E-06 1.78172424E-07-2.37223995E-06
30117-1.85628812E-05-1.33628177E-05 4.52334527E-07 1.29196185E-05 1.91437714E-04
30118-1.60711073E-04-5.88286793E-05 1.09466399E-04 3.20778909E-07-1.08940146E-07
30119-2.11838763E-07 2.74044235E-07-8.73331279E-09-1.47404437E-08 1.09054580E-07
30120-6.24222733E-08 1.38935253E-05 1.38963729E-04 2.34138745E-07-5.66008237E-07
30121 4.48022768E-05 1.09620446E-04-1.56121710E-08 6.37521486E-07-1.04821408E-05
30122-6.31351336E-05-9.58754311E-07-1.09464722E-06 5.96152952E-07 2.48795431E-07
30123-2.73448045E-07 3.47171842E-06-2.86962971E-06-6.63938469E-07 1.07435269E-06
30124-7.32763821E-06 2.24352299E-05 4.46199548E-06-8.45378072E-06 7.20461685E-04
30125 8.35377570E-05 1.26681520E-04-1.37401907E-04-4.57989812E-07 1.45011967E-07
30126 3.12977845E-07-2.11555723E-07-5.38687221E-07-3.48516410E-07-2.61363894E-07
[truncated: 10,447,209 more chars]
