# Supplementary material for: Computational Investigation of the Formation of Peroxide (ROOR) Accretion Products in the OH- and NO3-Initiated Oxidation of α-Pinene
Source: J Phys Chem A. 2021 Dec 9;125(50):10632–9. doi: 10.1021/acs.jpca.1c08969 (PMC8713291; doi:10.1021/acs.jpca.1c08969)
Supplement: Supplementary file 2 — jp1c08969_si_002.zip [file jp1c08969_si_002.zip › JPCA-secondnd-paper-updated-outfile/α-pinene, (R-alkoxy,R-nitroxy)2/soc-localminima1459.out]

----- GAMESS execution script 'rungms' -----
This job is running on host r01c21.bullx
under operating system Linux at Fri Nov 5 18:41:59 EET 2021
Available scratch disk space (Kbyte units) at beginning of the job is
Filesystem                                         1K-blocks          Used     Available Use% Mounted on
10.140.15.146@o2ib:10.140.15.145@o2ib:/scratch 5252469523680 3437432904916 1761835189280  67% /scratch
GAMESS temporary binary files will be written to /scratch/kurten/scratch_galib/gamess-us-trash/GALIB/SCR
GAMESS supplementary output files will be written to /scratch/kurten/scratch_galib/gamess-us-trash/SCR/GALIB
Copying input file ./soc-up-down1459.inp to your run's scratch directory...
 
Assuming a single but multicore node.
 

 Distributed Data Interface kickoff program.
 Initiating 40 compute processes on 1 nodes to run the following command:
 /projappl/kurten/appl_galib/gamess/gamess.01.x soc-up-down1459 

          *******************************************************
          *                                                     *
          *          GAMESS VERSION = 30 SEP 2020 (R2)          *
          *                                                     *
          *              doi.org/10.1063/5.0005188              *
          *                                                     *
          **************** 64 BIT INTEL VERSION *****************

  GAMESS HAS BEEN MADE POSSIBLE WITH IMPORTANT CONTRIBUTIONS FROM
  THE FOLLOWING INDIVIDUALS (IN ALPHABETICAL ORDER):

     IVANA ADAMOVIC, CHRISTINE AIKENS, TOMOKO AKAMA,
     YURI ALEXEEV, YURIKO AOKI, POOJA ARORA, TOSHIO ASADA,
     ANDREY ASADCHEV, KIM K. BALDRIDGE, PRADIPTA BANDYOPADHYAY,
     MARIA BARYSZ, ROB BELL, JONATHAN BENTZ, COLLEEN BERTONI,
     JERRY A. BOATZ, BRETT BODE, KURT BRORSEN, KURT R. BRORSEN,
     LAIMUTIS BYTAUTAS, CALEB CARLIN, LAURA CARRINGTON,
     GALINA CHABAN, BENOIT CHAMPAGNE, WEI CHEN, MAHITO CHIBA,
     DAN CHIPMAN, CHEOL HO CHOI, TANNER CULPITT,
     DIPAYAN DATTA, PAUL DAY, ALBERT DEFUSCO,
     NUWAN DESILVA, J. EMILIANO DEUSTUA,
     TIM DUDLEY, MICHEL DUPUIS, STEVEN T. ELBERT,
     DMITRI FEDOROV, ALEX FINDLATER, GRAHAM FLETCHER,
     MARK FREITAG, CHRISTIAN FRIEDL, DAVID GARMER,
     IGOR S. GERASIMOV, KURT GLAESEMANN, MARK S. GORDON,
     JEFFREY GOUR, FENG LONG GU, EMILIE B. GUIDEZ,
     ANASTASIA GUNINA, SHARON HAMMES-SCHIFFER, MASATAKE HARUTA,
     KIMIHIKO HIRAO, YASUHIRO IKABATA, TZVETELIN IORDANOV,
     STEPHAN IRLE, KAZUYA ISHIMURA, JOE IVANIC, FRANK JENSEN,
     JAN H. JENSEN, VISVALDAS KAIRYS, MUNEAKI KAMIYA,
     MICHIO KATOUDA, NAOAKI KAWAKAMI, DAN KEMP, BERNARD KIRTMAN,
     KAZUO KITAURA, MARIUSZ KLOBUKOWSKI, MASATO KOBAYASHI,
     PRAKASHAN KORAMBATH, JACEK KORCHOWIEC, SHIRO KOSEKI,
     KAROL KOWALSKI, JIMMY KROMANN, STANISLAW KUCHARSKI,
     HENRY KURTZ, SAROM SOK LEANG, HUI LI, SHUHUA LI, WEI LI,
     JESSE LUTZ, ALEKSANDR O. LYKHIN, MARCIN MAKOWSKI,
     JOANI MATO, NIKITA MATSUNAGA, BENEDETTA MENNUCCI,
     GRANT MERRILL, NORIYUKI MINEZAWA, VLADIMIR MIRONOV,
     EISAKU MIYOSHI, JOHN A. MONTGOMERY JR., HIROTOSHI MORI,
     JONATHAN MULLIN, MONIKA MUSIAL, SHIGERU NAGASE,
     TAKESHI NAGATA, HIROMI NAKAI, TAKAHITO NAKAJIMA,
     YUYA NAKAJIMA, HARUYUKI NAKANO, HIROYA NAKATA, SEAN NEDD,
     HEATHER NETZLOFF, KIET A. NGUYEN, YOSHIO NISHIMOTO,
     BOSILJKA NJEGIC, RYAN OLSON, MIKE PAK, ROBERTO PEVERATI,
     BUU PHAM, PIOTR PIECUCH, ANNA POMOGAEVA, DAVID POOLE,
     SPENCER PRUITT, OLIVIER QUINET, LUKE ROSKOP,
     KLAUS RUEDENBERG, ANDREW SAND, TOSAPORN SATTASATHUCHANA,
     NOZOMI SAWADA, MICHAEL W. SCHMIDT, PATRICK E. SCHNEIDER,
     JUNJI SEINO, PRACHI SHARMA, JUN SHEN, JIM SHOEMAKER,
     YINAN SHU, DEJUN SI, JONATHAN SKONE, LYUDMILA SLIPCHENKO,
     TONY SMITH, JIE SONG, MARK SPACKMAN, CASPER STEINMANN,
     WALT STEVENS, PEIFENG SU, SHUJUN SU, CHET SWALINA,
     TETSUYA TAKETSUGU, ZHEN TAO, NANDUN THELLAMUREGE
     SEIKEN TOKURA, JACOPO TOMASI, TSUGUKI TOUMA, TAKAO TSUNEDA,
     HIROAKI UMEDA, JORGE LUIS GALVEZ VALLEJO, YALI WANG,
     SIMON WEBB, AARON WEST, THERESA L. WINDUS, MARTA WLOCH,
     PENG XU, KIYOSHI YAGI, SUSUMU YANAGISAWA, YANG YANG,
     SOOHAENG YOO, TAKESHI YOSHIKAWA, FEDERICO ZAHARIEV,
     TOBY ZENG

  WHO ARE SUPPORTED BY THEIR INSTITUTION/UNIVERSITY/COMPANY/GROUP
  (IN ALPHABETICAL ORDER):

     EP ANALYTICS, FACULTES UNIVERSITAIRES NOTRE-DAME DE LA PAIX,
     INSTITUTE FOR MOLECULAR SCIENCE, IOWA STATE UNIVERSITY,
     JACKSON STATE UNIVERSITY, JOHANNES KEPLER UNIVERSITY LINZ,
     KYUSHU UNIVERSITY, MICHIGAN STATE UNIVERSITY,
     MIE UNIVERSITY, MOSCOW STATE UNIVERSITY,
     N. COPERNICUS UNIVERSITY, NAGOYA UNIVERSITY,
     NANJING UNIVERSITY, NAT. INST. OF ADVANCED INDUSTRIAL
     SCIENCE AND TECHNOLOGY, NATIONAL INST. OF STANDARDS AND
     TECHNOLOGY, NESMEYANOV INSTITUTE OF ORGANOELEMENT COMPOUNDS
     OF RUSSIAN ACADEMY OF SCIENCES, OSAKA PREFECTURE UNIVERSITY,
     PENNSYLVANIA STATE UNIVERSITY, TOKYO INSTITUTE OF TECHNOLOGY,
     UNIVERSITY OF AARHUS, UNIVERSITY OF ALBERTA,
     UNIVERSITY OF CALIFORNIA AT SANTA BARBARA,
     UNIVERSITY OF COPENHAGEN, UNIVERSITY OF IOWA,
     UNIVERSITY OF MEMPHIS, UNIVERSITY OF MINNESOTA,
     UNIVERSITY OF NEBRASKA, UNIVERSITY OF NEW ENGLAND,
     UNIVERSITY OF NOTRE DAME, UNIVERSITY OF PISA,
     UNIVERSITY OF SILESIA, UNIVERSITY OF TOKYO,
     UNIVERSITY OF ZURICH, WASEDA UNIVERSITY, YALE UNIVERSITY

  GAMESS SOFTWARE MANAGEMENT TEAM FOR THIS RELEASE:
     MARK S. GORDON (TEAM LEAD),
     BRETT BODE (SENIOR ADVISOR),
     GIUSEPPE BARCA,
     COLLEEN BERTONI,
     KRISTOPHER KEIPERT (ADVISOR),
     SAROM S. LEANG (DEVELOPMENT LEAD),
     BUU PHAM,
     JORGE LUIS GALVEZ VALLEJO (WEBSITE ADMINISTRATOR),
     PENG XU


 PARALLEL VERSION RUNNING ON       40 PROCESSORS IN        1 NODES.

 EXECUTION OF GAMESS BEGUN 18:42:01 05-NOV-2021    

            ECHO OF THE FIRST FEW INPUT CARDS -
 INPUT CARD> $CONTRL SCFTYP=none CITYP=GUGA MPLEVL=0 RUNTYP=TRANSITN                        
 INPUT CARD>  itol=30 icut=11 maxit=200                                                     
 INPUT CARD>  MULT=1 icharg=0 ispher=0                                                      
 INPUT CARD>  EXETYP=run                                                                    
 INPUT CARD> $END                                                                           
 INPUT CARD> $BASIS GBASIS=N311 NGAUSS=6 NDFUNC=1 Diffs=.true. DIFFSP=.true. $END           
 INPUT CARD> $SYSTEM TIMLIM=360000 MWORDS=350 $END                                          
 INPUT CARD>! $GUESS GUESS=moread norb=536 $END                                             
 INPUT CARD> $TRANST operat=HSO1                                                            
 INPUT CARD>! ZEFF(1)=1150.4                                                                
 INPUT CARD>  NUMCI=2 NUMVEC=1                                                              
 INPUT CARD>  NFZC=112 NOCC=116 IROOTS(1)=4,4                                               
 INPUT CARD>  rstate=0000                                                                   
 INPUT CARD>  ONECNT=0                                                                      
 INPUT CARD>  TMOMNT=.t.                                                                    
 INPUT CARD>  PRTPRM=.t.                                                                    
 INPUT CARD>! Diagonal energies from TDDFT                                                  
 INPUT CARD> ENGYST(1)=-1488.359700108618,                                                  
 INPUT CARD>-1488.350235380344,                                                             
 INPUT CARD>-1488.349119244708,                                                             
 INPUT CARD>-1488.339245360775,                                                             
 INPUT CARD>-1488.360052170473,                                                             
 INPUT CARD>-1488.350876721731,                                                             
 INPUT CARD>-1488.349297653322,                                                             
 INPUT CARD>-1488.340361413270,                                                             
 INPUT CARD> $end                                                                           
 INPUT CARD> $trans dirtrf=.t. CUTTRF=1.d-12 $end                                           
 INPUT CARD> $SCF DIRSCF=.TRUE. soscf=.t. $END                                              
 INPUT CARD> $DRT1 group=c1 fors=.t. nfzc=112 ndoc=3 nalp=0 nval=1 $END                     
 INPUT CARD> $DRT2 group=c1 fors=.t. nfzc=112 ndoc=2 nalp=2 nval=0 $END                     
 INPUT CARD> $GUGDIA ITERMX=500 $END                                                        
 INPUT CARD> $DATA                                                                          
 INPUT CARD> C20N2H32O8                                                                     
 INPUT CARD>C1                                                                              
 INPUT CARD>CARBON      6.0     -2.104971000        -0.107329000         0.928665000        
 INPUT CARD>CARBON      6.0     -2.984770000         0.534481000        -1.509122000        
 INPUT CARD>HYDROGEN    1.0     -2.531337000         0.211444000        -2.451141000        
 INPUT CARD>HYDROGEN    1.0     -3.398984000         1.533242000        -1.679295000        
 INPUT CARD>CARBON      6.0     -4.090681000        -0.444387000        -1.115412000        
 INPUT CARD>HYDROGEN    1.0     -4.818337000        -0.561261000        -1.925383000        
 INPUT CARD>CARBON      6.0     -3.440910000        -1.710550000        -0.513206000        
 INPUT CARD>HYDROGEN    1.0     -2.480315000        -2.026735000        -0.925503000        
 INPUT CARD>HYDROGEN    1.0     -4.107820000        -2.572209000        -0.492329000        
 INPUT CARD>CARBON      6.0     -3.426621000        -0.942636000         0.834141000        
 INPUT CARD>HYDROGEN    1.0     -3.560459000        -1.502164000         1.763798000        
 INPUT CARD>CARBON      6.0     -4.645546000        -0.108880000         0.299465000        
 INPUT CARD>CARBON      6.0     -5.948900000        -0.857696000         0.607215000        
 INPUT CARD>HYDROGEN    1.0     -5.900751000        -1.924328000         0.376835000        
 INPUT CARD>HYDROGEN    1.0     -6.771397000        -0.428193000         0.024665000        
 INPUT CARD>HYDROGEN    1.0     -6.201037000        -0.757195000         1.668506000        
  350000000 WORDS OF MEMORY AVAILABLE

     BASIS OPTIONS
     -------------
     GBASIS=N311         IGAUSS=       6      POLAR=POPN311 
     NDFUNC=       1     NFFUNC=       0     DIFFSP=       T
     NPFUNC=       0      DIFFS=       T     BASNAM=        


     RUN TITLE
     ---------
  C20N2H32O8                                                                     

 THE POINT GROUP OF THE MOLECULE IS C1      
 THE ORDER OF THE PRINCIPAL AXIS IS     0

 ATOM      ATOMIC                      COORDINATES (BOHR)
           CHARGE         X                   Y                   Z
 CARBON      6.0    -3.9778184021       -0.2028224005        1.7549223844
 CARBON      6.0    -5.6403974364        1.0100226356       -2.8518270620
 HYDROGEN    1.0    -4.7835333126        0.3995712217       -4.6319848473
 HYDROGEN    1.0    -6.4231483967        2.8974072529       -3.1734074026
 CARBON      6.0    -7.7302661932       -0.8397696625       -2.1078230434
 HYDROGEN    1.0    -9.1053366465       -1.0606294976       -3.6384462914
 CARBON      6.0    -6.5023770484       -3.2324707883       -0.9698187153
 HYDROGEN    1.0    -4.6871157132       -3.8299737997       -1.7489470708
 HYDROGEN    1.0    -7.7626542069       -4.8607701932       -0.9303669058
 CARBON      6.0    -6.4753747538       -1.7813237462        1.5762979251
 HYDROGEN    1.0    -6.7282919005       -2.8386783486        3.3330949177
 CARBON      6.0    -8.7788090034       -0.2057533655        0.5659067929
 CARBON      6.0   -11.2417909284       -1.6208104208        1.1474699656
 HYDROGEN    1.0   -11.1508025118       -3.6364526305        0.7121148926
 HYDROGEN    1.0   -12.7960848841       -0.8091674399        0.0466100915
 HYDROGEN    1.0   -11.7182607697       -1.4308910693        3.1530191489
 CARBON      6.0    -9.1830081640        2.5695379043        1.2441067732
 HYDROGEN    1.0    -7.5644427378        3.7838701548        0.8521776033
 HYDROGEN    1.0    -9.6657859108        2.7760944034        3.2459105195
 HYDROGEN    1.0   -10.7763684251        3.3026552115        0.1418541710
 CARBON      6.0    -3.5302745964        1.1985039057       -0.8313925072
 CARBON      6.0    -3.8943548744        1.4700008383        4.1257310346
 HYDROGEN    1.0    -2.0082363736        2.2820652281        4.3250253167
 HYDROGEN    1.0    -4.2907041133        0.2780278257        5.7645316468
 HYDROGEN    1.0    -5.2518565452        3.0136140628        4.0600139237
 OXYGEN      8.0    -2.1879455356       -2.0634825128        2.0344468730
 HYDROGEN    1.0    -1.8042253354        0.3878681487       -1.5847809051
 OXYGEN      8.0    -3.0212050920        3.8270163786       -0.2672488286
 NITROGEN    7.0    -1.0830737732        4.9397645189       -1.6109177052
 OXYGEN      8.0    -0.0441572272        3.7280249724       -3.2553081269
 OXYGEN      8.0    -0.6722114386        7.0781916747       -0.9641098530
 CARBON      6.0     4.0415267343        0.3382155984        1.6466788798
 CARBON      6.0     5.7394719905       -1.1672629556       -2.8302804063
 HYDROGEN    1.0     4.9683220580       -0.6147203049       -4.6676250794
 HYDROGEN    1.0     6.4460499859       -3.1009666465       -3.0294235104
 CARBON      6.0     7.8860060707        0.6258734677       -2.1055572620
 HYDROGEN    1.0     9.2961271617        0.7406535344       -3.6157846974
 CARBON      6.0     6.7369827503        3.1054641944       -1.0685984721
 HYDROGEN    1.0     4.9573616473        3.7536194212       -1.8987191937
 HYDROGEN    1.0     8.0616920061        4.6821703003       -1.0632014147
 CARBON      6.0     6.6003480025        1.7288441658        1.5185271120
 HYDROGEN    1.0     6.8553306198        2.8413730979        3.2428737299
 CARBON      6.0     8.8583759161        0.0467612696        0.6110788029
 CARBON      6.0    11.3774713646        1.3635223378        1.1757875096
 HYDROGEN    1.0    11.3858050562        3.3631925835        0.6621354197
 HYDROGEN    1.0    12.9112353371        0.4409146469        0.1350114732
 HYDROGEN    1.0    11.8144629403        1.2335677714        3.1954264898
 CARBON      6.0     9.1165521702       -2.7176395094        1.4053381945
 HYDROGEN    1.0     7.4507568223       -3.8707068434        1.0199172409
 HYDROGEN    1.0     9.5369122676       -2.8623490563        3.4272183897
 HYDROGEN    1.0    10.6993242966       -3.5754295989        0.3806097112
 CARBON      6.0     3.5573864952       -1.1514553977       -0.8799244500
 CARBON      6.0     3.7440555180       -1.2565279421        4.0943710318
 HYDROGEN    1.0     1.8135813688       -1.9626108293        4.2585371976
 HYDROGEN    1.0     4.1921586825       -0.0575893995        5.7117251438
 HYDROGEN    1.0     5.0264160143       -2.8646601912        4.0480236123
 OXYGEN      8.0     2.1685607264        2.1165025549        1.9670479060
 HYDROGEN    1.0     1.9159024721       -0.2527432920       -1.7227762556
 OXYGEN      8.0     2.8515908463       -3.7126142570       -0.2357962293
 NITROGEN    7.0     0.9276853846       -4.7648174664       -1.6494983510
 OXYGEN      8.0     0.0673592828       -3.5631331519       -3.3998948416
 OXYGEN      8.0     0.3443723256       -6.8428092954       -0.9433134186

          INTERNUCLEAR DISTANCES (ANGS.)
          ------------------------------

                1 CARB       2 CARB       3 HYDR       4 HYDR       5 CARB  

   1 CARB    0.0000000    2.6699760 *  3.4214752    3.3417657    2.8696521 *
   2 CARB    2.6699760 *  0.0000000    1.0942368 *  1.0945573 *  1.5284729 *
   3 HYDR    3.4214752    1.0942368 *  0.0000000    1.7594623 *  2.1554211 *
   4 HYDR    3.3417657    1.0945573 *  1.7594623 *  0.0000000    2.1696602 *
   5 CARB    2.8696521 *  1.5284729 *  2.1554211 *  2.1696602 *  0.0000000  
   6 HYDR    3.9640887    2.1762104 *  2.4705998 *  2.5420592 *  1.0950780 *
   7 CARB    2.5365415 *  2.4980145 *  2.8769734 *  3.4472754    1.5453230 *
   8 HYDR    2.6949845 *  2.6748670 *  2.7091733 *  3.7530776    2.2656499 *
   9 HYDR    3.4794053    3.4563900    3.7511288    4.3319816    2.2172399 *
  10 CARB    1.5663433 *  2.8049935 *  3.5953459    3.5281860    2.1189584 *
  11 HYDR    2.1820763 *  3.8976077    4.6648961    4.5928916    3.1128569  
  12 CARB    2.6173300 *  2.5383217 *  3.4840093    2.8576166 *  1.5563795 *
  13 CARB    3.9296528    3.8991160    4.7091760    4.1769348    2.5673422 *
  14 HYDR    4.2442841    4.2550582    4.8899817    4.7372248    2.7736943 *
  15 HYDR    4.7640006    4.1973549    4.9514503    4.2572146    2.9131214 *
  16 HYDR    4.2127719    4.7021399    5.6014686    4.9300481    3.5073709  
  17 CARB    3.1324841    2.9821780 *  4.0506293    2.7618164 *  2.6442596 *
  18 HYDR    2.8776997 *  2.6520087 *  3.7141674    2.2633514 *  2.9064863 *
  19 HYDR    3.4881559    3.9778210    5.0631365    3.8062913    3.5688356  
  20 HYDR    4.1367531    3.3716727    4.3357513    2.9035252 *  2.9699750 *
  21 CARB    1.5745167 *  1.5491703 *  2.1595005 *  2.1651063 *  2.5611175 *
  22 CARB    1.5360765 *  3.8139902    4.6925237    4.1569798    4.0614639  
  23 HYDR    2.1598828 *  4.3093973    5.0611616    4.6161908    4.8462068  
  24 HYDR    2.1434018 *  4.6314083    5.5081533    5.0562110    4.5844597  
  25 HYDR    2.1998811 *  3.8137085    4.8095019    3.8781080    4.0658343  
  26 OXYG    1.3742148 *  3.5593428    4.0037783    4.4169381    3.7183200  
  27 HYDR    2.1316742 *  2.1630795 *  2.2551809 *  2.9059479 *  3.2144470  
  28 OXYG    2.4390356 *  2.4523051 *  3.0812525    2.4182387 *  3.6410264  
  29 NITR    3.5950819    3.2514024    3.4874990    3.1364186    4.6686240  
  30 OXYG    3.9609778    3.2991236    3.1500730    3.4043894    4.7701665  
  31 OXYG    4.4693817    4.2686280    4.5815947    3.9399096    5.6455631  
  32 CARB    4.2536877    5.6606518    5.7314334    6.2454601    6.5681757  
  33 CARB    5.7087401    6.1312090    5.7100836    6.7885133    7.1402277  
  34 HYDR    5.8318167    5.7600607    5.1883324    6.3574723    6.8560090  
  35 HYDR    6.2601073    6.7563727    6.2819716    7.5138975    7.6122529  
  36 CARB    6.6166282    7.1716322    6.8374795    7.6876920    8.3000920  
  37 HYDR    7.5938737    7.9156844    7.4721971    8.3994768    9.0838289  
  38 CARB    6.1193576    6.7097154    6.5400372    7.0534099    7.9543306  
  39 HYDR    5.5207156    5.8148908    5.6402802    6.0768799    7.1413219  
  40 HYDR    7.0353670    7.5661449    7.4099306    7.8033273    8.8701378  
  41 CARB    5.6916654    6.8885088    6.8831401    7.3513986    7.9396816  
  42 HYDR    6.0065288    7.4206132    7.5477623    7.8040604    8.4489640  
  43 CARB    6.8208167    7.9046757    7.7360552    8.4663978    8.9078217  
  44 CARB    8.1735834    9.2561330    9.1018101    9.7306813   10.3256331  
  45 HYDR    8.3662165    9.2836591    9.1389733    9.6433341   10.4606141  
  46 HYDR    8.9847790    9.9480843    9.6975366   10.4611046   11.0081848  
  47 HYDR    8.4259645    9.7760595    9.7209932   10.2603208   10.7726195  
  48 CARB    7.0583013    8.3634532    8.1873597    9.0731287    9.1607901  
  49 HYDR    6.3634734    7.6719796    7.4810229    8.4647949    8.3575300  
  50 HYDR    7.3423720    8.9299724    8.8653544    9.6343195    9.6548815  
  51 HYDR    8.0023382    9.1420868    8.8650317    9.8675273    9.9469269  
  52 CARB    4.2539280    5.1075780    4.9089450    5.8273067    6.0106706  
  53 CARB    4.3059115    6.2937593    6.5157972    6.9692426    6.9057318  
  54 HYDR    3.4662222    5.6736989    5.9903054    6.4093238    6.0999320  
  55 HYDR    4.8043322    6.9229932    7.2511647    7.4904723    7.5563353  
  56 HYDR    5.1147091    7.0283428    7.1435569    7.7852569    7.5716291  
  57 OXYG    3.4781980    4.8909744    5.1530752    5.3142560    5.8767485  
  58 HYDR    3.6213987    4.0978620    3.8804048    4.7792513    5.1180340  
  59 OXYG    4.1976276    5.3250268    5.1450526    6.2241398    5.8863309  
  60 NITR    3.9764368    4.6715918    4.3696122    5.6764403    5.0362605  
  61 OXYG    3.8968180    3.8811686    3.3781339    4.8475804    4.4239067  
  62 OXYG    4.4290345    5.3215045    5.0854399    6.3862832    5.3599244  

                6 HYDR       7 CARB       8 HYDR       9 HYDR      10 CARB  

   1 CARB    3.9640887    2.5365415 *  2.6949845 *  3.4794053    1.5663433 *
   2 CARB    2.1762104 *  2.4980145 *  2.6748670 *  3.4563900    2.8049935 *
   3 HYDR    2.4705998 *  2.8769734 *  2.7091733 *  3.7511288    3.5953459  
   4 HYDR    2.5420592 *  3.4472754    3.7530776    4.3319816    3.5281860  
   5 CARB    1.0950780 *  1.5453230 *  2.2656499 *  2.2172399 *  2.1189584 *
   6 HYDR    0.0000000    2.2830712 *  2.9349141 *  2.5695116 *  3.1140477  
   7 CARB    2.2830712 *  0.0000000    1.0921101 *  1.0897986 *  1.5508836 *
   8 HYDR    2.9349141 *  1.0921101 *  0.0000000    1.7702978 *  2.2731284 *
   9 HYDR    2.5695116 *  1.0897986 *  1.7702978 *  0.0000000    2.2088601 *
  10 CARB    3.1140477    1.5508836 *  2.2731284 *  2.2088601 *  0.0000000  
  11 HYDR    4.0096898    2.2896427 *  2.9452038 *  2.5563078 *  1.0932732 *
  12 CARB    2.2769396 *  2.1626208 *  3.1411685    2.6427404 *  1.5706068 *
  13 CARB    2.7892829 *  2.8762331 *  3.9682438    2.7455650 *  2.5338906 *
  14 HYDR    2.8861357 *  2.6246317 *  3.6614142    2.0951843 *  2.7007716 *
  15 HYDR    2.7631210 *  3.6091396    4.6767019    3.4581397    3.4795732  
  16 HYDR    3.8556825    3.6451412    4.7100304    3.5135511    2.9030910 *
  17 CARB    3.2198804    3.5793102    4.4313712    4.1652408    2.7175004 *
  18 HYDR    3.5894149    3.8769843    4.5217718    4.6719656    3.0252005  
  19 HYDR    4.1811340    4.2295262    5.1135035    4.7148744    3.0736221  
  20 HYDR    3.1804069    4.1738196    5.0626674    4.6397000    3.6047427  
  21 CARB    3.5127387    2.8243440 *  2.7733016 *  3.9115340    2.5570796 *
  22 CARB    5.1262193    3.9201873    4.2078757    4.7510136    2.5779343 *
  23 HYDR    5.9154187    4.6927843    4.7751190    5.5940961    3.5110405  
  24 HYDR    5.6348975    4.1857409    4.5362925    4.8292563    2.7269329 *
  25 HYDR    5.0401198    4.2950352    4.7595855    5.1090668    2.9300019 *
  26 OXYG    4.7637044    2.8500243 *  2.5751101 *  3.6544782    2.2866069 *
  27 HYDR    4.0860542    3.1554969    2.7049292 *  4.2161626    3.1978006  
  28 OXYG    4.4986513    4.1817902    4.2201740    5.2492330    3.6194885  
  29 NITR    5.4088103    5.2000998    5.0178863    6.2865372    4.8617620  
  30 OXYG    5.4271759    5.1681024    4.7611113    6.2332486    5.1593533  
  31 OXYG    6.3613640    6.2680285    6.1649377    7.3480282    5.7634518  
  32 CARB    7.5345871    6.0513858    5.4248612    6.9604272    5.6773251  
  33 CARB    7.8673699    6.6430036    5.7232677    7.4754426    6.8792530  
  34 HYDR    7.4710741    6.5263524    5.6023857    7.3719879    6.9260738  
  35 HYDR    8.3062206    6.9385011    5.9427913    7.6573653    7.2926182  
  36 CARB    9.0719529    7.9058849    7.0613968    8.7971623    7.9482337  
  37 HYDR    9.7841855    8.7335024    7.8473043    9.6070004    8.8873167  
  38 CARB    8.7744472    7.7675546    7.0813565    8.7549568    7.5848392  
  39 HYDR    7.9193480    7.1192323    6.4929264    8.1456214    6.9686597  
  40 HYDR    9.6756773    8.7716197    8.1200510    9.7789792    8.5338757  
  41 CARB    8.8713227    7.5300996    6.8789721    8.4621371    7.1644257  
  42 HYDR    9.4265035    8.0786964    7.5331725    9.0181559    7.5183128  
  43 CARB    9.7859132    8.3537184    7.5596288    9.2070540    8.1876812  
  44 CARB   11.2080539    9.8349518    9.0672855   10.7087762    9.5951171  
  45 HYDR   11.3242954   10.1258742    9.4052789   11.0600972    9.8478661  
  46 HYDR   11.8472264   10.4718650    9.6346851   11.3082170   10.3542599  
  47 HYDR   11.7090936   10.2173890    9.5014712   11.0676083    9.8465271  
  48 CARB   10.0435371    8.3646399    7.5159574    9.0882420    8.2662517  
  49 HYDR    9.2219839    7.4660204    6.5881233    8.1333650    7.4576870  
  50 HYDR   10.5928446    8.8029670    8.0262768    9.4995384    8.5489212  
  51 HYDR   10.7762841    9.1325600    8.2208727    9.8178483    9.1597933  
  52 CARB    6.8581504    5.4363157    4.6102691    6.3037624    5.4760529  
  53 CARB    7.9366306    6.1379941    5.5965751    6.9126617    5.5765556  
  54 HYDR    7.1468065    5.2413508    4.7871087    5.9641901    4.6112588  
  55 HYDR    8.6185280    6.8812577    6.4536637    7.6704326    6.1226811  
  56 HYDR    8.5661813    6.6564334    6.0077211    7.3387774    6.2517816  
  57 OXYG    6.8714943    5.6108228    5.1894322    6.6031987    5.0219829  
  58 HYDR    5.9350522    4.7423598    3.9740159    5.6880101    4.8394115  
  59 OXYG    6.7265728    4.9716207    4.0693522    5.6615261    5.1307236  
  60 NITR    5.7565742    4.0306455    3.0125859    4.6147278    4.5556075  
  61 OXYG    5.0329676    3.7108889    2.6670672 *  4.3985912    4.4509031  
  62 OXYG    6.0334177    4.0960241    3.1325369    4.4164122    4.6878064  

               11 HYDR      12 CARB      13 CARB      14 HYDR      15 HYDR  

   1 CARB    2.1820763 *  2.6173300 *  3.9296528    4.2442841    4.7640006  
   2 CARB    3.8976077    2.5383217 *  3.8991160    4.2550582    4.1973549  
   3 HYDR    4.6648961    3.4840093    4.7091760    4.8899817    4.9514503  
   4 HYDR    4.5928916    2.8576166 *  4.1769348    4.7372248    4.2572146  
   5 CARB    3.1128569    1.5563795 *  2.5673422 *  2.7736943 *  2.9131214 *
   6 HYDR    4.0096898    2.2769396 *  2.7892829 *  2.8861357 *  2.7631210 *
   7 CARB    2.2896427 *  2.1626208 *  2.8762331 *  2.6246317 *  3.6091396  
   8 HYDR    2.9452038 *  3.1411685    3.9682438    3.6614142    4.6767019  
   9 HYDR    2.5563078 *  2.6427404 *  2.7455650 *  2.0951843 *  3.4581397  
  10 CARB    1.0932732 *  1.5706068 *  2.5338906 *  2.7007716 *  3.4795732  
  11 HYDR    0.0000000    2.2941066 *  2.7308742 *  2.7529721 *  3.8063263  
  12 CARB    2.2941066 *  0.0000000    1.5343295 *  2.2084785 *  2.1671913 *
  13 CARB    2.7308742 *  1.5343295 *  0.0000000    1.0922898 *  1.0955997 *
  14 HYDR    2.7529721 *  2.2084785 *  1.0922898 *  0.0000000    1.7664847 *
  15 HYDR    3.8063263    2.1671913 *  1.0955997 *  1.7664847 *  0.0000000  
  16 HYDR    2.7453072 *  2.1712065 *  1.0954506 *  1.7665744 *  1.7708094 *
  17 CARB    3.3316449    1.5268918 *  2.4711469 *  3.4566880    2.6932976 *
  18 HYDR    3.7684052    2.2120452 *  3.4628034    4.3618712    3.7085855  
  19 HYDR    3.3535873    2.1728874 *  2.7096778 *  3.7323376    3.0347472  
  20 HYDR    4.2428968    2.1481595 *  2.6705576 *  3.6897210    2.4247299 *
  21 CARB    3.5049399    2.9686559 *  4.4693370    4.8451275    5.0385031  
  22 CARB    2.7610777 *  3.3190170    4.5029212    5.0309333    5.3201301  
  23 HYDR    3.7225227    4.3042923    5.5648675    6.0721444    6.3553776  
  24 HYDR    2.4575470 *  3.6433702    4.5287326    4.9616123    5.4538159  
  25 HYDR    3.2170147    3.1312140    4.2938460    5.0266095    4.9538580  
  26 OXYG    2.5324413 *  3.7060262    4.8197214    4.8660028    5.7497348  
  27 HYDR    4.0592599    3.8750325    5.3067701    5.5204473    5.9143769  
  28 OXYG    4.4632095    3.7458642    5.2721108    5.8629610    5.7273747  
  29 NITR    5.7194226    5.0324523    6.5637048    7.1057125    6.9600840  
  30 OXYG    6.0614777    5.4577248    6.9679101    7.3579151    7.3724939  
  31 OXYG    6.5559571    5.8236847    7.3295809    7.9801298    7.6725281  
  32 CARB    6.0085659    6.8143767    8.1580322    8.3247212    8.9707933  
  33 CARB    7.4127507    7.9065363    9.2324597    9.2254102    9.9278447  
  34 HYDR    7.5908496    7.7870140    9.1288108    9.1334620    9.7264445  
  35 HYDR    7.7432523    8.4188257    9.6492830    9.5242360   10.3828579  
  36 CARB    8.4529297    8.9420682   10.3359357   10.4303881   11.0297608  
  37 HYDR    9.4348097    9.8302497   11.2264325   11.2997213   11.8785962  
  38 CARB    8.1297430    8.4399303    9.9068558   10.1596140   10.5584953  
  39 HYDR    7.6206075    7.6764159    9.1744183    9.4795509    9.7545066  
  40 HYDR    9.0832810    9.3193547   10.8092026   11.1186573   11.4286768  
  41 CARB    7.5174384    8.2179135    9.6086085    9.8224771   10.3809101  
  42 HYDR    7.7914216    8.5471128    9.9255316   10.2144615   10.7113721  
  43 CARB    8.5110285    9.3341841   10.6768669   10.7664294   11.4718855  
  44 CARB    9.9018542   10.7033895   12.0733395   12.2140009   12.8575529  
  45 HYDR   10.2299384   10.8366185   12.2637205   12.4878679   12.9896714  
  46 HYDR   10.6717419   11.4852418   12.8388964   12.9182088   13.6198837  
  47 HYDR   10.0465091   11.0123409   12.3416619   12.4922526   13.1739298  
  48 CARB    8.4468024    9.5729637   10.7896589   10.7423039   11.6617516  
  49 HYDR    7.6220134    8.8078500    9.9632939    9.8456499   10.8481975  
  50 HYDR    8.6073292    9.9100397   11.0810926   11.0489443   12.0020250  
  51 HYDR    9.3618287   10.4609486   11.6637814   11.5639658   12.5203607  
  52 CARB    5.9492194    6.5917412    7.9084345    7.9383753    8.6696557  
  53 CARB    5.6190751    6.9072597    8.0843412    8.1802056    9.0140610  
  54 HYDR    4.5701904    6.0084529    7.1043561    7.1674535    8.0690961  
  55 HYDR    6.0947018    7.3847705    8.5570250    8.7468185    9.4848112  
  56 HYDR    6.2318335    7.6644737    8.7692659    8.7502678    9.7270480  
  57 OXYG    5.4372515    5.9682414    7.3796371    7.7063323    8.1326167  
  58 HYDR    5.4731099    5.7875913    7.1631684    7.2579696    7.8468780  
  59 OXYG    5.4295469    6.4422196    7.5750476    7.4268166    8.4230576  
  60 NITR    4.9400967    5.7946508    6.8139450    6.5400034    7.6110668  
  61 OXYG    5.0767617    5.4290149    6.5315999    6.3227526    7.1962448  
  62 OXYG    4.8598906    6.0233458    6.8155036    6.3756572    7.6695366  

               16 HYDR      17 CARB      18 HYDR      19 HYDR      20 HYDR  

   1 CARB    4.2127719    3.1324841    2.8776997 *  3.4881559    4.1367531  
   2 CARB    4.7021399    2.9821780 *  2.6520087 *  3.9778210    3.3716727  
   3 HYDR    5.6014686    4.0506293    3.7141674    5.0631365    4.3357513  
   4 HYDR    4.9300481    2.7618164 *  2.2633514 *  3.8062913    2.9035252 *
   5 CARB    3.5073709    2.6442596 *  2.9064863 *  3.5688356    2.9699750 *
   6 HYDR    3.8556825    3.2198804    3.5894149    4.1811340    3.1804069  
   7 CARB    3.6451412    3.5793102    3.8769843    4.2295262    4.1738196  
   8 HYDR    4.7100304    4.4313712    4.5217718    5.1135035    5.0626674  
   9 HYDR    3.5135511    4.1652408    4.6719656    4.7148744    4.6397000  
  10 CARB    2.9030910 *  2.7175004 *  3.0252005    3.0736221    3.6047427  
  11 HYDR    2.7453072 *  3.3316449    3.7684052    3.3535873    4.2428968  
  12 CARB    2.1712065 *  1.5268918 *  2.2120452 *  2.1728874 *  2.1481595 *
  13 CARB    1.0954506 *  2.4711469 *  3.4628034    2.7096778 *  2.6705576 *
  14 HYDR    1.7665744 *  3.4566880    4.3618712    3.7323376    3.6897210  
  15 HYDR    1.7708094 *  2.6932976 *  3.7085855    3.0347472    2.4247299 *
  16 HYDR    0.0000000    2.7021681 *  3.7321747    2.4775448 *  3.0103040  
  17 CARB    2.7021681 *  0.0000000    1.0906657 *  1.0951487 *  1.0962043 *
  18 HYDR    3.7321747    1.0906657 *  0.0000000    1.7678966 *  1.7592731 *
  19 HYDR    2.4775448 *  1.0951487 *  1.7678966 *  0.0000000    1.7666775 *
  20 HYDR    3.0103040    1.0962043 *  1.7592731 *  1.7666775 *  0.0000000  
  21 CARB    5.0155388    3.2681067    2.6875245 *  3.9866997    4.0259413  
  22 CARB    4.4455565    3.2397834    2.8761009 *  3.1657620    4.3182941  
  23 HYDR    5.5360190    4.1347694    3.5572174    4.1005814    5.1691887  
  24 HYDR    4.2633759    3.7275983    3.6332370    3.4079711    4.8159989  
  25 HYDR    4.1798521    2.5696713 *  2.1319712 *  2.3784709 *  3.5873281  
  26 OXYG    5.0888664    4.4595678    4.2497914    4.7569251    5.4517675  
  27 HYDR    5.8936837    4.3382442    3.7661549    5.0436821    5.0750444  
  28 OXYG    5.6743645    3.4226465    2.4761868 *  4.0160746    4.1189193  
  29 NITR    7.0280546    4.7146716    3.7197462    5.3426778    5.2841547  
  30 OXYG    7.5575287    5.4251747    4.5345659    6.1654885    5.9612236  
  31 OXYG    7.6934883    5.2288989    4.1551133    5.7267809    5.7378975  
  32 CARB    8.4298733    7.1002334    6.4203463    7.4158714    8.0362220  
  33 CARB    9.7667515    8.4211493    7.7604951    9.0083336    9.1898259  
  34 HYDR    9.7614293    8.2888183    7.6114383    8.9847812    8.9550207  
  35 HYDR   10.1920408    9.0840661    8.5123833    9.6639838    9.8670639  
  36 CARB   10.7958668    9.2621035    8.4905745    9.7765702   10.0474058  
  37 HYDR   11.7393511   10.1574716    9.3696159   10.7252105   10.8911412  
  38 CARB   10.3019352    8.5176488    7.6443749    8.9769160    9.2903626  
  39 HYDR    9.6199067    7.6909221    6.7842904    8.2194568    8.3990544  
  40 HYDR   11.1804592    9.2744495    8.3444341    9.7066896   10.0156876  
  41 CARB    9.8748915    8.3652932    7.5823631    8.6737898    9.2616962  
  42 HYDR   10.0854938    8.5539874    7.7508408    8.7426674    9.4766458  
  43 CARB   10.9992886    9.6457947    8.9136618   10.0060151   10.5350698  
  44 CARB   12.3552523   10.8988992   10.1065778   11.2143066   11.7808438  
  45 HYDR   12.5559566   10.8970003   10.0310147   11.2279150   11.7309930  
  46 HYDR   13.1681599   11.7605608   10.9852796   12.1232723   12.6260869  
  47 HYDR   12.5325689   11.1816325   10.4173598   11.3961614   12.1128555  
  48 CARB   11.0849630   10.0801550    9.4784968   10.4013291   11.0186932  
  49 HYDR   10.2877564    9.4396849    8.9190609    9.7877916   10.3758720  
  50 HYDR   11.2741662   10.3792529    9.8042051   10.5910637   11.3672184  
  51 HYDR   12.0070005   11.0218030   10.4228691   11.3900965   11.9337440  
  52 CARB    8.3618063    7.1129563    6.5037736    7.6190581    7.9612543  
  53 CARB    8.1979748    7.2917430    6.7726329    7.4236944    8.3209021  
  54 HYDR    7.1901081    6.4929886    6.0929576    6.5936550    7.5429004  
  55 HYDR    8.5585219    7.5906322    7.0320806    7.5979356    8.6366446  
  56 HYDR    8.9059278    8.1860179    7.7221107    8.3389049    9.2116663  
  57 OXYG    7.6104877    6.0239341    5.2587122    6.3085899    6.9463354  
  58 HYDR    7.6876874    6.2602694    5.6202904    6.8588642    7.0444493  
  59 OXYG    8.0073962    7.2264597    6.8153987    7.6851103    8.1134780  
  60 NITR    7.3724703    6.7848663    6.5124217    7.3525559    7.5817996  
  61 OXYG    7.2245386    6.3665478    6.0405758    7.0816225    7.0456024  
  62 OXYG    7.3243927    7.1809970    7.0739630    7.6735477    7.9865262  

               21 CARB      22 CARB      23 HYDR      24 HYDR      25 HYDR  

   1 CARB    1.5745167 *  1.5360765 *  2.1598828 *  2.1434018 *  2.1998811 *
   2 CARB    1.5491703 *  3.8139902    4.3093973    4.6314083    3.8137085  
   3 HYDR    2.1595005 *  4.6925237    5.0611616    5.5081533    4.8095019  
   4 HYDR    2.1651063 *  4.1569798    4.6161908    5.0562110    3.8781080  
   5 CARB    2.5611175 *  4.0614639    4.8462068    4.5844597    4.0658343  
   6 HYDR    3.5127387    5.1262193    5.9154187    5.6348975    5.0401198  
   7 CARB    2.8243440 *  3.9201873    4.6927843    4.1857409    4.2950352  
   8 HYDR    2.7733016 *  4.2078757    4.7751190    4.5362925    4.7595855  
   9 HYDR    3.9115340    4.7510136    5.5940961    4.8292563    5.1090668  
  10 CARB    2.5570796 *  2.5779343 *  3.5110405    2.7269329 *  2.9300019 *
  11 HYDR    3.5049399    2.7610777 *  3.7225227    2.4575470 *  3.2170147  
  12 CARB    2.9686559 *  3.3190170    4.3042923    3.6433702    3.1312140  
  13 CARB    4.4693370    4.5029212    5.5648675    4.5287326    4.2938460  
  14 HYDR    4.8451275    5.0309333    6.0721444    4.9616123    5.0266095  
  15 HYDR    5.0385031    5.3201301    6.3553776    5.4538159    4.9538580  
  16 HYDR    5.0155388    4.4455565    5.5360190    4.2633759    4.1798521  
  17 CARB    3.2681067    3.2397834    4.1347694    3.7275983    2.5696713 *
  18 HYDR    2.6875245 *  2.8761009 *  3.5572174    3.6332370    2.1319712 *
  19 HYDR    3.9866997    3.1657620    4.1005814    3.4079711    2.3784709 *
  20 HYDR    4.0259413    4.3182941    5.1691887    4.8159989    3.5873281  
  21 CARB    0.0000000    2.6341835 *  2.9022538 *  3.5471357    2.9073138 *
  22 CARB    2.6341835 *  0.0000000    1.0917748 *  1.0926658 *  1.0883404 *
  23 HYDR    2.9022538 *  1.0917748 *  0.0000000    1.7786972 *  1.7651426 *
  24 HYDR    3.5471357    1.0926658 *  1.7786972 *  0.0000000    1.7798479 *
  25 HYDR    2.9073138 *  1.0883404 *  1.7651426 *  1.7798479 *  0.0000000  
  26 OXYG    2.4050182 *  2.3529536 *  2.6012079 *  2.5825691 *  3.3160200  
  27 HYDR    1.0850031 *  3.2684824    3.2858206    4.1060553    3.7658839  
  28 OXYG    1.4479055 *  2.6782949 *  2.6193986 *  3.7638352    2.6119404 *
  29 NITR    2.4014086 *  3.8470749    3.4762842    4.9192977    3.8614812  
  30 OXYG    2.6153810 *  4.5645160    4.2138548    5.5825855    4.7668401  
  31 OXYG    3.4602231    4.3553729    3.8438360    5.4123822    4.1913965  
  32 CARB    4.2404604    4.4401993    3.6490877    4.9184002    5.2745174  
  33 CARB    5.1718950    6.4410214    5.8717993    7.0315709    7.2124586  
  34 HYDR    5.0266437    6.6981428    6.2148820    7.3963091    7.3665682  
  35 HYDR    5.8651329    7.0801850    6.5784183    7.5587027    7.9286442  
  36 CARB    6.0862945    7.0664169    6.3056837    7.6745584    7.7830264  
  37 HYDR    6.9497525    8.1026668    7.3557741    8.7403414    8.7870207  
  38 CARB    5.5275429    6.3209805    5.4545834    7.0262293    6.9005072  
  39 HYDR    4.7244526    5.7935073    5.0040144    6.6164484    6.2676180  
  40 HYDR    6.4063973    7.1034060    6.1756810    7.8238834    7.6003190  
  41 CARB    5.5103819    5.7240079    4.8003760    6.2332596    6.4504198  
  42 HYDR    5.9672674    5.7535911    4.7344864    6.1975578    6.4220705  
  43 CARB    6.6281620    7.0404549    6.1909949    7.4745208    7.8453276  
  44 CARB    7.9605021    8.2310826    7.2930262    8.6585849    8.9738244  
  45 HYDR    8.0149993    8.3513485    7.3703192    8.8754499    8.9879095  
  46 HYDR    8.7247051    9.1566432    8.2581613    9.5783238    9.9271499  
  47 HYDR    8.3950509    8.3282534    7.3599854    8.6450423    9.0916184  
  48 CARB    7.1052046    7.3747751    6.6365355    7.6269682    8.3056513  
  49 HYDR    6.4747447    6.8360361    6.2221186    7.0518755    7.8130731  
  50 HYDR    7.5836411    7.4772598    6.7053568    7.6048492    8.4276367  
  51 HYDR    7.9683073    8.4080549    7.6931300    8.6716749    9.3380472  
  52 CARB    3.9514911    4.9487854    4.4228812    5.4938882    5.7812114  
  53 CARB    4.8270192    4.2918936    3.5759113    4.4179696    5.2695461  
  54 HYDR    4.2485000    3.5253293    3.0227087    3.5320662    4.5743276  
  55 HYDR    5.3972483    4.4350172    3.5828785    4.4925369    5.3273686  
  56 HYDR    5.6385309    5.2486135    4.6148336    5.2820165    6.2657165  
  57 OXYG    3.3946097    3.4227920    2.5396706 *  4.0826625    4.1074487  
  58 HYDR    3.0196288    4.4567902    4.0439677    5.1540740    5.1709722  
  59 OXYG    4.2729883    5.0588405    4.7436009    5.3690381    6.0187252  
  60 NITR    3.9636720    5.1707497    5.1298303    5.4899358    6.0633938  
  61 OXYG    3.4381604    5.2295635    5.2425639    5.7418523    5.9681693  
  62 OXYG    4.7238706    5.6193749    5.7129946    5.7284614    6.5562508  

               26 OXYG      27 HYDR      28 OXYG      29 NITR      30 OXYG  

   1 CARB    1.3742148 *  2.1316742 *  2.4390356 *  3.5950819    3.9609778  
   2 CARB    3.5593428    2.1630795 *  2.4523051 *  3.2514024    3.2991236  
   3 HYDR    4.0037783    2.2551809 *  3.0812525    3.4874990    3.1500730  
   4 HYDR    4.4169381    2.9059479 *  2.4182387 *  3.1364186    3.4043894  
   5 CARB    3.7183200    3.2144470    3.6410264    4.6686240    4.7701665  
   6 HYDR    4.7637044    4.0860542    4.4986513    5.4088103    5.4271759  
   7 CARB    2.8500243 *  3.1554969    4.1817902    5.2000998    5.1681024  
   8 HYDR    2.5751101 *  2.7049292 *  4.2201740    5.0178863    4.7611113  
   9 HYDR    3.6544782    4.2161626    5.2492330    6.2865372    6.2332486  
  10 CARB    2.2866069 *  3.1978006    3.6194885    4.8617620    5.1593533  
  11 HYDR    2.5324413 *  4.0592599    4.4632095    5.7194226    6.0614777  
  12 CARB    3.7060262    3.8750325    3.7458642    5.0324523    5.4577248  
  13 CARB    4.8197214    5.3067701    5.2721108    6.5637048    6.9679101  
  14 HYDR    4.8660028    5.5204473    5.8629610    7.1057125    7.3579151  
  15 HYDR    5.7497348    5.9143769    5.7273747    6.9600840    7.3724939  
  16 HYDR    5.0888664    5.8936837    5.6743645    7.0280546    7.5575287  
  17 CARB    4.4595678    4.3382442    3.4226465    4.7146716    5.4251747  
  18 HYDR    4.2497914    3.7661549    2.4761868 *  3.7197462    4.5345659  
  19 HYDR    4.7569251    5.0436821    4.0160746    5.3426778    6.1654885  
  20 HYDR    5.4517675    5.0750444    4.1189193    5.2841547    5.9612236  
  21 CARB    2.4050182 *  1.0850031 *  1.4479055 *  2.4014086 *  2.6153810 *
  22 CARB    2.3529536 *  3.2684824    2.6782949 *  3.8470749    4.5645160  
  23 HYDR    2.6012079 *  3.2858206    2.6193986 *  3.4762842    4.2138548  
  24 HYDR    2.5825691 *  4.1060553    3.7638352    4.9192977    5.5825855  
  25 HYDR    3.3160200    3.7658839    2.6119404 *  3.8614812    4.7668401  
  26 OXYG    0.0000000    2.3220676 *  3.3755578    4.2186710    4.3029268  
  27 HYDR    2.3220676 *  0.0000000    2.0525442 *  2.4388414 *  2.1847491 *
  28 OXYG    3.3755578    2.0525442 *  0.0000000    1.3799262 *  2.2326710 *
  29 NITR    4.2186710    2.4388414 *  1.3799262 *  0.0000000    1.2126914 *
  30 OXYG    4.3029268    2.1847491 *  2.2326710 *  1.2126914 *  0.0000000  
  31 OXYG    5.1539528    3.6056787    2.1543122 *  1.2020642 *  2.1733445 *
  32 CARB    3.5389594    3.5347145    4.2898305    4.0317514    3.8237624  
  33 CARB    4.9447000    4.1288399    5.5060230    4.8882277    4.0159937  
  34 HYDR    5.2447004    3.9732899    5.3686037    4.6379345    3.5882363  
  35 HYDR    5.3251387    4.8014198    6.3777490    5.8772804    4.9868868  
  36 CARB    5.9366228    5.1367942    6.0934467    5.2731847    4.5470080  
  37 HYDR    6.9334786    5.9744852    6.9492680    6.0191403    5.1928238  
  38 CARB    5.6994440    4.7509393    5.1952441    4.2601908    3.7847510  
  39 HYDR    5.3013917    4.0003104    4.3096154    3.2610644    2.7423525 *
  40 HYDR    6.6968489    5.7006269    5.8973104    4.8497901    4.4721119  
  41 CARB    5.0724343    4.7938199    5.2961524    4.7075486    4.4569065  
  42 HYDR    5.4814883    5.4047068    5.5711687    5.0474967    5.0373519  
  43 CARB    5.9986466    5.7636420    6.6133657    5.9801986    5.4931491  
  44 CARB    7.4179665    7.1454561    7.7677928    7.0167470    6.6026199  
  45 HYDR    7.7696979    7.2533600    7.6436504    6.7586789    6.3967769  
  46 HYDR    8.1614354    7.8401370    8.6220198    7.8334072    7.2969217  
  47 HYDR    7.6371453    7.6508538    8.1776831    7.5430183    7.2646066  
  48 CARB    6.0013312    6.2130090    7.3507124    6.9353722    6.4200086  
  49 HYDR    5.2171594    5.5645349    6.9112600    6.6384218    6.0842041  
  50 HYDR    6.2624341    6.7830833    7.7791397    7.4657120    7.0974109  
  51 HYDR    6.9219719    7.0185192    8.2570111    7.7646662    7.1386529  
  52 CARB    3.4430776    2.9753327 *  4.3777520    4.0705800    3.4466827  
  53 CARB    3.3502855    4.2905875    5.0378925    5.1372602    5.1090716  
  54 HYDR    2.4232026 *  3.8436502    4.6548857    5.0336940    5.0837494  
  55 HYDR    4.0388294    5.0032878    5.3671960    5.4590660    5.6173837  
  56 HYDR    3.9861974    4.9912690    5.9907987    6.0395453    5.8572264  
  57 OXYG    3.1951074    2.9646536 *  3.1240112    2.9627203 *  3.1201777  
  58 HYDR    3.0963459    1.9989160 *  3.4756123    3.1736745    2.4841478 *
  59 OXYG    3.0523284    3.3597688    5.0573609    5.0822014    4.5171384  
  60 NITR    2.9261071 *  3.0864099    5.0570067    5.2445591    4.6026703  
  61 OXYG    3.2130875    2.5049643 *  4.5511400    4.6381776    3.8595247  
  62 OXYG    3.2672851    4.0060727    5.9312568    6.2905876    5.7297658  

               31 OXYG      32 CARB      33 CARB      34 HYDR      35 HYDR  

   1 CARB    4.4693817    4.2536877    5.7087401    5.8318167    6.2601073  
   2 CARB    4.2686280    5.6606518    6.1312090    5.7600607    6.7563727  
   3 HYDR    4.5815947    5.7314334    5.7100836    5.1883324    6.2819716  
   4 HYDR    3.9399096    6.2454601    6.7885133    6.3574723    7.5138975  
   5 CARB    5.6455631    6.5681757    7.1402277    6.8560090    7.6122529  
   6 HYDR    6.3613640    7.5345871    7.8673699    7.4710741    8.3062206  
   7 CARB    6.2680285    6.0513858    6.6430036    6.5263524    6.9385011  
   8 HYDR    6.1649377    5.4248612    5.7232677    5.6023857    5.9427913  
   9 HYDR    7.3480282    6.9604272    7.4754426    7.3719879    7.6573653  
  10 CARB    5.7634518    5.6773251    6.8792530    6.9260738    7.2926182  
  11 HYDR    6.5559571    6.0085659    7.4127507    7.5908496    7.7432523  
  12 CARB    5.8236847    6.8143767    7.9065363    7.7870140    8.4188257  
  13 CARB    7.3295809    8.1580322    9.2324597    9.1288108    9.6492830  
  14 HYDR    7.9801298    8.3247212    9.2254102    9.1334620    9.5242360  
  15 HYDR    7.6725281    8.9707933    9.9278447    9.7264445   10.3828579  
  16 HYDR    7.6934883    8.4298733    9.7667515    9.7614293   10.1920408  
  17 CARB    5.2288989    7.1002334    8.4211493    8.2888183    9.0840661  
  18 HYDR    4.1551133    6.4203463    7.7604951    7.6114383    8.5123833  
  19 HYDR    5.7267809    7.4158714    9.0083336    8.9847812    9.6639838  
  20 HYDR    5.7378975    8.0362220    9.1898259    8.9550207    9.8670639  
  21 CARB    3.4602231    4.2404604    5.1718950    5.0266437    5.8651329  
  22 CARB    4.3553729    4.4401993    6.4410214    6.6981428    7.0801850  
  23 HYDR    3.8438360    3.6490877    5.8717993    6.2148820    6.5784183  
  24 HYDR    5.4123822    4.9184002    7.0315709    7.3963091    7.5587027  
  25 HYDR    4.1913965    5.2745174    7.2124586    7.3665682    7.9286442  
  26 OXYG    5.1539528    3.5389594    4.9447000    5.2447004    5.3251387  
  27 HYDR    3.6056787    3.5347145    4.1288399    3.9732899    4.8014198  
  28 OXYG    2.1543122 *  4.2898305    5.5060230    5.3686037    6.3777490  
  29 NITR    1.2020642 *  4.0317514    4.8882277    4.6379345    5.8772804  
  30 OXYG    2.1733445 *  3.8237624    4.0159937    3.5882363    4.9868868  
  31 OXYG    0.0000000    4.5663680    5.6147626    5.4150255    6.6632311  
  32 CARB    4.5663680    0.0000000    2.6560612 *  3.4146275    3.3248018  
  33 CARB    5.6147626    2.6560612 *  0.0000000    1.0942345 *  1.0945300 *
  34 HYDR    5.4150255    3.4146275    1.0942345 *  0.0000000    1.7589716 *
  35 HYDR    6.6632311    3.3248018    1.0945300 *  1.7589716 *  0.0000000  
  36 CARB    5.7037944    2.8468578 *  1.5289624 *  2.1570802 *  2.1700358 *
  37 HYDR    6.4064013    3.9410848    2.1758748 *  2.4635633 *  2.5502174 *
  38 CARB    4.4491705    2.4986962 *  2.5019928 *  2.8946008 *  3.4477537  
  39 HYDR    3.4949090    2.6497773 *  2.6823904 *  2.7368929 *  3.7597675  
  40 HYDR    4.7928331    3.4447416    3.4591821    3.7648965    4.3332331  
  41 CARB    4.9547814    1.5426072 *  2.8021757 *  3.6055686    3.5115500  
  42 HYDR    5.0843231    2.1645308 *  3.8957476    4.6760042    4.5773259  
  43 CARB    6.3226015    2.6117698 *  2.5402917 *  3.4875467    2.8487614 *
  44 CARB    7.1474485    3.9276602    3.8972922    4.7074803    4.1645402  
  45 HYDR    6.7320343    4.2353436    4.2533170    4.8906465    4.7276040  
  46 HYDR    8.0213835    4.7616372    4.1939886    4.9434773    4.2452152  
  47 HYDR    7.6204906    4.2207919    4.7027946    5.6031199    4.9175575  
  48 CARB    7.4347518    3.1374624    2.9817062 *  4.0478070    2.7469159 *
  49 HYDR    7.2903141    2.8853851 *  2.6491189 *  3.7084743    2.2450526 *
  50 HYDR    7.8903206    3.4947018    3.9758845    5.0605047    3.7901281  
  51 HYDR    8.2765038    4.1413257    3.3763506    4.3345677    2.8957063 *
  52 CARB    4.8966392    1.5731111 *  1.5487487 *  2.1576874 *  2.1667412 *
  53 CARB    5.6639073    1.5539164 *  3.8137659    4.6939937    4.1482628  
  54 HYDR    5.6795122    2.1869396 *  4.3087031    5.0603727    4.6093128  
  55 HYDR    5.7762367    2.1627723 *  4.6311751    5.5157365    5.0410862  
  56 HYDR    6.6190776    2.1815249 *  3.7679751    4.7634223    3.8218711  
  57 OXYG    3.3999394    1.3771773 *  3.6104039    4.0755969    4.4426826  
  58 HYDR    4.1335659    2.1312602 *  2.1613892 *  2.2526068 *  2.9148945 *
  59 OXYG    6.0193561    2.4462006 *  2.4565465 *  3.0728118    2.4306813 *
  60 NITR    6.3343709    3.6124532    3.2401007    3.4562664    3.1362377  
  61 OXYG    5.7900264    3.9770209    3.2722465    3.1000807    3.3899799  
  62 OXYG    7.3863011    4.4884754    4.2624093    4.5534004    3.9452537  

               36 CARB      37 HYDR      38 CARB      39 HYDR      40 HYDR  

   1 CARB    6.6166282    7.5938737    6.1193576    5.5207156    7.0353670  
   2 CARB    7.1716322    7.9156844    6.7097154    5.8148908    7.5661449  
   3 HYDR    6.8374795    7.4721971    6.5400372    5.6402802    7.4099306  
   4 HYDR    7.6876920    8.3994768    7.0534099    6.0768799    7.8033273  
   5 CARB    8.3000920    9.0838289    7.9543306    7.1413219    8.8701378  
   6 HYDR    9.0719529    9.7841855    8.7744472    7.9193480    9.6756773  
   7 CARB    7.9058849    8.7335024    7.7675546    7.1192323    8.7716197  
   8 HYDR    7.0613968    7.8473043    7.0813565    6.4929264    8.1200510  
   9 HYDR    8.7971623    9.6070004    8.7549568    8.1456214    9.7789792  
  10 CARB    7.9482337    8.8873167    7.5848392    6.9686597    8.5338757  
  11 HYDR    8.4529297    9.4348097    8.1297430    7.6206075    9.0832810  
  12 CARB    8.9420682    9.8302497    8.4399303    7.6764159    9.3193547  
  13 CARB   10.3359357   11.2264325    9.9068558    9.1744183   10.8092026  
  14 HYDR   10.4303881   11.2997213   10.1596140    9.4795509   11.1186573  
  15 HYDR   11.0297608   11.8785962   10.5584953    9.7545066   11.4286768  
  16 HYDR   10.7958668   11.7393511   10.3019352    9.6199067   11.1804592  
  17 CARB    9.2621035   10.1574716    8.5176488    7.6909221    9.2744495  
  18 HYDR    8.4905745    9.3696159    7.6443749    6.7842904    8.3444341  
  19 HYDR    9.7765702   10.7252105    8.9769160    8.2194568    9.7066896  
  20 HYDR   10.0474058   10.8911412    9.2903626    8.3990544   10.0156876  
  21 CARB    6.0862945    6.9497525    5.5275429    4.7244526    6.4063973  
  22 CARB    7.0664169    8.1026668    6.3209805    5.7935073    7.1034060  
  23 HYDR    6.3056837    7.3557741    5.4545834    5.0040144    6.1756810  
  24 HYDR    7.6745584    8.7403414    7.0262293    6.6164484    7.8238834  
  25 HYDR    7.7830264    8.7870207    6.9005072    6.2676180    7.6003190  
  26 OXYG    5.9366228    6.9334786    5.6994440    5.3013917    6.6968489  
  27 HYDR    5.1367942    5.9744852    4.7509393    4.0003104    5.7006269  
  28 OXYG    6.0934467    6.9492680    5.1952441    4.3096154    5.8973104  
  29 NITR    5.2731847    6.0191403    4.2601908    3.2610644    4.8497901  
  30 OXYG    4.5470080    5.1928238    3.7847510    2.7423525 *  4.4721119  
  31 OXYG    5.7037944    6.4064013    4.4491705    3.4949090    4.7928331  
  32 CARB    2.8468578 *  3.9410848    2.4986962 *  2.6497773 *  3.4447416  
  33 CARB    1.5289624 *  2.1758748 *  2.5019928 *  2.6823904 *  3.4591821  
  34 HYDR    2.1570802 *  2.4635633 *  2.8946008 *  2.7368929 *  3.7648965  
  35 HYDR    2.1700358 *  2.5502174 *  3.4477537    3.7597675    4.3332331  
  36 CARB    0.0000000    1.0950777 *  1.5467832 *  2.2700739 *  2.2181880 *
  37 HYDR    1.0950777 *  0.0000000    2.2840425 *  2.9392528 *  2.5693758 *
  38 CARB    1.5467832 *  2.2840425 *  0.0000000    1.0942916 *  1.0897565 *
  39 HYDR    2.2700739 *  2.9392528 *  1.0942916 *  0.0000000    1.7707415 *
  40 HYDR    2.2181880 *  2.5693758 *  1.0897565 *  1.7707415 *  0.0000000  
  41 CARB    2.1169371 *  3.1129345    1.5524811 *  2.2746431 *  2.2151605 *
  42 HYDR    3.1116542    4.0096031    2.2866669 *  2.9401717 *  2.5590590 *
  43 CARB    1.5573450 *  2.2785052 *  2.1610454 *  3.1421632    2.6419111 *
  44 CARB    2.5653735 *  2.7840519 *  2.8793158 *  3.9735174    2.7507491 *
  45 HYDR    2.7700613 *  2.8763627 *  2.6285472 *  3.6675952    2.1011880 *
  46 HYDR    2.9132295 *  2.7612367 *  3.6150939    4.6847635    3.4677076  
  47 HYDR    3.5062733    3.8516535    3.6458243    4.7129709    3.5146318  
  48 CARB    2.6469290 *  3.2277085    3.5769897    4.4303500    4.1655226  
  49 HYDR    2.9069738 *  3.5952821    3.8719843    4.5171349    4.6695007  
  50 HYDR    3.5696837    4.1883133    4.2223825    5.1061885    4.7111613  
  51 HYDR    2.9816090 *  3.2000440    4.1813273    5.0723906    4.6504309  
  52 CARB    2.5597098 *  3.5100911    2.8134516 *  2.7526187 *  3.9013518  
  53 CARB    4.0694488    5.1376744    3.9116488    4.1832062    4.7481879  
  54 HYDR    4.8521915    5.9235023    4.6826548    4.7470016    5.5880943  
  55 HYDR    4.5895727    5.6423827    4.1819678    4.5222124    4.8308475  
  56 HYDR    4.0379948    5.0191752    4.2580932    4.7084925    5.0837431  
  57 OXYG    3.7974605    4.8460382    2.9493586 *  2.6670595 *  3.7602897  
  58 HYDR    3.1996905    4.0659975    3.1283427    2.6634165 *  4.1854923  
  59 OXYG    3.6533862    4.5147214    4.1760107    4.1983547    5.2466573  
  60 NITR    4.6641433    5.4019462    5.1855783    4.9884372    6.2721094  
  61 OXYG    4.7435752    5.3898033    5.1411690    4.7242377    6.2018698  
  62 OXYG    5.6502719    6.3674103    6.2579390    6.1365574    7.3400633  

               41 CARB      42 HYDR      43 CARB      44 CARB      45 HYDR  

   1 CARB    5.6916654    6.0065288    6.8208167    8.1735834    8.3662165  
   2 CARB    6.8885088    7.4206132    7.9046757    9.2561330    9.2836591  
   3 HYDR    6.8831401    7.5477623    7.7360552    9.1018101    9.1389733  
   4 HYDR    7.3513986    7.8040604    8.4663978    9.7306813    9.6433341  
   5 CARB    7.9396816    8.4489640    8.9078217   10.3256331   10.4606141  
   6 HYDR    8.8713227    9.4265035    9.7859132   11.2080539   11.3242954  
   7 CARB    7.5300996    8.0786964    8.3537184    9.8349518   10.1258742  
   8 HYDR    6.8789721    7.5331725    7.5596288    9.0672855    9.4052789  
   9 HYDR    8.4621371    9.0181559    9.2070540   10.7087762   11.0600972  
  10 CARB    7.1644257    7.5183128    8.1876812    9.5951171    9.8478661  
  11 HYDR    7.5174384    7.7914216    8.5110285    9.9018542   10.2299384  
  12 CARB    8.2179135    8.5471128    9.3341841   10.7033895   10.8366185  
  13 CARB    9.6086085    9.9255316   10.6768669   12.0733395   12.2637205  
  14 HYDR    9.8224771   10.2144615   10.7664294   12.2140009   12.4878679  
  15 HYDR   10.3809101   10.7113721   11.4718855   12.8575529   12.9896714  
  16 HYDR    9.8748915   10.0854938   10.9992886   12.3552523   12.5559566  
  17 CARB    8.3652932    8.5539874    9.6457947   10.8988992   10.8970003  
  18 HYDR    7.5823631    7.7508408    8.9136618   10.1065778   10.0310147  
  19 HYDR    8.6737898    8.7426674   10.0060151   11.2143066   11.2279150  
  20 HYDR    9.2616962    9.4766458   10.5350698   11.7808438   11.7309930  
  21 CARB    5.5103819    5.9672674    6.6281620    7.9605021    8.0149993  
  22 CARB    5.7240079    5.7535911    7.0404549    8.2310826    8.3513485  
  23 HYDR    4.8003760    4.7344864    6.1909949    7.2930262    7.3703192  
  24 HYDR    6.2332596    6.1975578    7.4745208    8.6585849    8.8754499  
  25 HYDR    6.4504198    6.4220705    7.8453276    8.9738244    8.9879095  
  26 OXYG    5.0724343    5.4814883    5.9986466    7.4179665    7.7696979  
  27 HYDR    4.7938199    5.4047068    5.7636420    7.1454561    7.2533600  
  28 OXYG    5.2961524    5.5711687    6.6133657    7.7677928    7.6436504  
  29 NITR    4.7075486    5.0474967    5.9801986    7.0167470    6.7586789  
  30 OXYG    4.4569065    5.0373519    5.4931491    6.6026199    6.3967769  
  31 OXYG    4.9547814    5.0843231    6.3226015    7.1474485    6.7320343  
  32 CARB    1.5426072 *  2.1645308 *  2.6117698 *  3.9276602    4.2353436  
  33 CARB    2.8021757 *  3.8957476    2.5402917 *  3.8972922    4.2533170  
  34 HYDR    3.6055686    4.6760042    3.4875467    4.7074803    4.8906465  
  35 HYDR    3.5115500    4.5773259    2.8487614 *  4.1645402    4.7276040  
  36 CARB    2.1169371 *  3.1116542    1.5573450 *  2.5653735 *  2.7700613 *
  37 HYDR    3.1129345    4.0096031    2.2785052 *  2.7840519 *  2.8763627 *
  38 CARB    1.5524811 *  2.2866669 *  2.1610454 *  2.8793158 *  2.6285472 *
  39 HYDR    2.2746431 *  2.9401717 *  3.1421632    3.9735174    3.6675952  
  40 HYDR    2.2151605 *  2.5590590 *  2.6419111 *  2.7507491 *  2.1011880 *
  41 CARB    0.0000000    1.0942725 *  1.5654665 *  2.5418052 *  2.7140707 *
  42 HYDR    1.0942725 *  0.0000000    2.2913063 *  2.7449279 *  2.7728941 *
  43 CARB    1.5654665 *  2.2913063 *  0.0000000    1.5335733 *  2.2066895 *
  44 CARB    2.5418052 *  2.7449279 *  1.5335733 *  0.0000000    1.0925414 *
  45 HYDR    2.7140707 *  2.7728941 *  2.2066895 *  1.0925414 *  0.0000000  
  46 HYDR    3.4861568    3.8194352    2.1694761 *  1.0956463 *  1.7665729 *
  47 HYDR    2.9101999 *  2.7588504 *  2.1706470 *  1.0956386 *  1.7659473 *
  48 CARB    2.7042621 *  3.3212895    1.5281604 *  2.4719053 *  3.4570457  
  49 HYDR    3.0087242    3.7548504    2.2133971 *  3.4636071    4.3618432  
  50 HYDR    3.0557669    3.3366424    2.1724628 *  2.7145600 *  3.7351614  
  51 HYDR    3.5980856    4.2381845    2.1535937 *  2.6714510 *  3.6926939  
  52 CARB    2.5547980 *  3.5028408    2.9821992 *  4.4810032    4.8512635  
  53 CARB    2.5764914 *  2.7597430 *  3.3463154    4.5414333    5.0623872  
  54 HYDR    3.5120641    3.7241850    4.3305539    5.6011481    6.1010661  
  55 HYDR    2.7278885 *  2.4589208 *  3.6586423    4.5590089    4.9908079  
  56 HYDR    2.8972586 *  3.1993135    3.1294417    4.3141148    5.0394852  
  57 OXYG    2.3660904 *  2.5988466 *  3.7744885    4.9073054    4.9701725  
  58 HYDR    3.1916349    4.0518942    3.8790721    5.3059163    5.5106094  
  59 OXYG    3.6178197    4.4616210    3.7765452    5.3036754    5.8856819  
  60 NITR    4.8610375    5.7221269    5.0523917    6.5826080    7.1150329  
  61 OXYG    5.1544102    6.0618086    5.4585145    6.9628031    7.3435865  
  62 OXYG    5.7646602    6.5605203    5.8538240    7.3622942    8.0018385  

               46 HYDR      47 HYDR      48 CARB      49 HYDR      50 HYDR  

   1 CARB    8.9847790    8.4259645    7.0583013    6.3634734    7.3423720  
   2 CARB    9.9480843    9.7760595    8.3634532    7.6719796    8.9299724  
   3 HYDR    9.6975366    9.7209932    8.1873597    7.4810229    8.8653544  
   4 HYDR   10.4611046   10.2603208    9.0731287    8.4647949    9.6343195  
   5 CARB   11.0081848   10.7726195    9.1607901    8.3575300    9.6548815  
   6 HYDR   11.8472264   11.7090936   10.0435371    9.2219839   10.5928446  
   7 CARB   10.4718650   10.2173890    8.3646399    7.4660204    8.8029670  
   8 HYDR    9.6346851    9.5014712    7.5159574    6.5881233    8.0262768  
   9 HYDR   11.3082170   11.0676083    9.0882420    8.1333650    9.4995384  
  10 CARB   10.3542599    9.8465271    8.2662517    7.4576870    8.5489212  
  11 HYDR   10.6717419   10.0465091    8.4468024    7.6220134    8.6073292  
  12 CARB   11.4852418   11.0123409    9.5729637    8.8078500    9.9100397  
  13 CARB   12.8388964   12.3416619   10.7896589    9.9632939   11.0810926  
  14 HYDR   12.9182088   12.4922526   10.7423039    9.8456499   11.0489443  
  15 HYDR   13.6198837   13.1739298   11.6617516   10.8481975   12.0020250  
  16 HYDR   13.1681599   12.5325689   11.0849630   10.2877564   11.2741662  
  17 CARB   11.7605608   11.1816325   10.0801550    9.4396849   10.3792529  
  18 HYDR   10.9852796   10.4173598    9.4784968    8.9190609    9.8042051  
  19 HYDR   12.1232723   11.3961614   10.4013291    9.7877916   10.5910637  
  20 HYDR   12.6260869   12.1128555   11.0186932   10.3758720   11.3672184  
  21 CARB    8.7247051    8.3950509    7.1052046    6.4747447    7.5836411  
  22 CARB    9.1566432    8.3282534    7.3747751    6.8360361    7.4772598  
  23 HYDR    8.2581613    7.3599854    6.6365355    6.2221186    6.7053568  
  24 HYDR    9.5783238    8.6450423    7.6269682    7.0518755    7.6048492  
  25 HYDR    9.9271499    9.0916184    8.3056513    7.8130731    8.4276367  
  26 OXYG    8.1614354    7.6371453    6.0013312    5.2171594    6.2624341  
  27 HYDR    7.8401370    7.6508538    6.2130090    5.5645349    6.7830833  
  28 OXYG    8.6220198    8.1776831    7.3507124    6.9112600    7.7791397  
  29 NITR    7.8334072    7.5430183    6.9353722    6.6384218    7.4657120  
  30 OXYG    7.2969217    7.2646066    6.4200086    6.0842041    7.0974109  
  31 OXYG    8.0213835    7.6204906    7.4347518    7.2903141    7.8903206  
  32 CARB    4.7616372    4.2207919    3.1374624    2.8853851 *  3.4947018  
  33 CARB    4.1939886    4.7027946    2.9817062 *  2.6491189 *  3.9758845  
  34 HYDR    4.9434773    5.6031199    4.0478070    3.7084743    5.0605047  
  35 HYDR    4.2452152    4.9175575    2.7469159 *  2.2450526 *  3.7901281  
  36 CARB    2.9132295 *  3.5062733    2.6469290 *  2.9069738 *  3.5696837  
  37 HYDR    2.7612367 *  3.8516535    3.2277085    3.5952821    4.1883133  
  38 CARB    3.6150939    3.6458243    3.5769897    3.8719843    4.2223825  
  39 HYDR    4.6847635    4.7129709    4.4303500    4.5171349    5.1061885  
  40 HYDR    3.4677076    3.5146318    4.1655226    4.6695007    4.7111613  
  41 CARB    3.4861568    2.9101999 *  2.7042621 *  3.0087242    3.0557669  
  42 HYDR    3.8194352    2.7588504 *  3.3212895    3.7548504    3.3366424  
  43 CARB    2.1694761 *  2.1706470 *  1.5281604 *  2.2133971 *  2.1724628 *
  44 CARB    1.0956463 *  1.0956386 *  2.4719053 *  3.4636071    2.7145600 *
  45 HYDR    1.7665729 *  1.7659473 *  3.4570457    4.3618432    3.7351614  
  46 HYDR    0.0000000    1.7707562 *  2.6977566 *  3.7114141    3.0461602  
  47 HYDR    1.7707562 *  0.0000000    2.7032194 *  3.7354213    2.4830483 *
  48 CARB    2.6977566 *  2.7032194 *  0.0000000    1.0913102 *  1.0954919 *
  49 HYDR    3.7114141    3.7354213    1.0913102 *  0.0000000    1.7681117 *
  50 HYDR    3.0461602    2.4830483 *  1.0954919 *  1.7681117 *  0.0000000  
  51 HYDR    2.4298336 *  3.0071604    1.0961814 *  1.7589945 *  1.7663355 *
  52 CARB    5.0496994    5.0334780    3.2868545    2.7066813 *  4.0033707  
  53 CARB    5.3599942    4.4945860    3.2719019    2.8996708 *  3.2005795  
  54 HYDR    6.3927223    5.5843470    4.1682307    3.5854341    4.1381004  
  55 HYDR    5.4833218    4.3022588    3.7369989    3.6344650    3.4152248  
  56 HYDR    4.9756414    4.2201670    2.5780555 *  2.1206072 *  2.4093540 *
  57 OXYG    5.8346204    5.1667843    4.4889402    4.2547078    4.7688726  
  58 HYDR    5.9123542    5.9016749    4.3543979    3.7882084    5.0594514  
  59 OXYG    5.7625859    5.7134256    3.4673443    2.5242441 *  4.0589706  
  60 NITR    6.9781124    7.0596261    4.7502466    3.7596051    5.3838741  
  61 OXYG    7.3609509    7.5674391    5.4403183    4.5565787    6.1887275  
  62 OXYG    7.7075073    7.7397489    5.2781108    4.2064888    5.7835080  

               51 HYDR      52 CARB      53 CARB      54 HYDR      55 HYDR  

   1 CARB    8.0023382    4.2539280    4.3059115    3.4662222    4.8043322  
   2 CARB    9.1420868    5.1075780    6.2937593    5.6736989    6.9229932  
   3 HYDR    8.8650317    4.9089450    6.5157972    5.9903054    7.2511647  
   4 HYDR    9.8675273    5.8273067    6.9692426    6.4093238    7.4904723  
   5 CARB    9.9469269    6.0106706    6.9057318    6.0999320    7.5563353  
   6 HYDR   10.7762841    6.8581504    7.9366306    7.1468065    8.6185280  
   7 CARB    9.1325600    5.4363157    6.1379941    5.2413508    6.8812577  
   8 HYDR    8.2208727    4.6102691    5.5965751    4.7871087    6.4536637  
   9 HYDR    9.8178483    6.3037624    6.9126617    5.9641901    7.6704326  
  10 CARB    9.1597933    5.4760529    5.5765556    4.6112588    6.1226811  
  11 HYDR    9.3618287    5.9492194    5.6190751    4.5701904    6.0947018  
  12 CARB   10.4609486    6.5917412    6.9072597    6.0084529    7.3847705  
  13 CARB   11.6637814    7.9084345    8.0843412    7.1043561    8.5570250  
  14 HYDR   11.5639658    7.9383753    8.1802056    7.1674535    8.7468185  
  15 HYDR   12.5203607    8.6696557    9.0140610    8.0690961    9.4848112  
  16 HYDR   12.0070005    8.3618063    8.1979748    7.1901081    8.5585219  
  17 CARB   11.0218030    7.1129563    7.2917430    6.4929886    7.5906322  
  18 HYDR   10.4228691    6.5037736    6.7726329    6.0929576    7.0320806  
  19 HYDR   11.3900965    7.6190581    7.4236944    6.5936550    7.5979356  
  20 HYDR   11.9337440    7.9612543    8.3209021    7.5429004    8.6366446  
  21 CARB    7.9683073    3.9514911    4.8270192    4.2485000    5.3972483  
  22 CARB    8.4080549    4.9487854    4.2918936    3.5253293    4.4350172  
  23 HYDR    7.6931300    4.4228812    3.5759113    3.0227087    3.5828785  
  24 HYDR    8.6716749    5.4938882    4.4179696    3.5320662    4.4925369  
  25 HYDR    9.3380472    5.7812114    5.2695461    4.5743276    5.3273686  
  26 OXYG    6.9219719    3.4430776    3.3502855    2.4232026 *  4.0388294  
  27 HYDR    7.0185192    2.9753327 *  4.2905875    3.8436502    5.0032878  
  28 OXYG    8.2570111    4.3777520    5.0378925    4.6548857    5.3671960  
  29 NITR    7.7646662    4.0705800    5.1372602    5.0336940    5.4590660  
  30 OXYG    7.1386529    3.4466827    5.1090716    5.0837494    5.6173837  
  31 OXYG    8.2765038    4.8966392    5.6639073    5.6795122    5.7762367  
  32 CARB    4.1413257    1.5731111 *  1.5539164 *  2.1869396 *  2.1627723 *
  33 CARB    3.3763506    1.5487487 *  3.8137659    4.3087031    4.6311751  
  34 HYDR    4.3345677    2.1576874 *  4.6939937    5.0603727    5.5157365  
  35 HYDR    2.8957063 *  2.1667412 *  4.1482628    4.6093128    5.0410862  
  36 CARB    2.9816090 *  2.5597098 *  4.0694488    4.8521915    4.5895727  
  37 HYDR    3.2000440    3.5100911    5.1376744    5.9235023    5.6423827  
  38 CARB    4.1813273    2.8134516 *  3.9116488    4.6826548    4.1819678  
  39 HYDR    5.0723906    2.7526187 *  4.1832062    4.7470016    4.5222124  
  40 HYDR    4.6504309    3.9013518    4.7481879    5.5880943    4.8308475  
  41 CARB    3.5980856    2.5547980 *  2.5764914 *  3.5120641    2.7278885 *
  42 HYDR    4.2381845    3.5028408    2.7597430 *  3.7241850    2.4589208 *
  43 CARB    2.1535937 *  2.9821992 *  3.3463154    4.3305539    3.6586423  
  44 CARB    2.6714510 *  4.4810032    4.5414333    5.6011481    4.5590089  
  45 HYDR    3.6926939    4.8512635    5.0623872    6.1010661    4.9908079  
  46 HYDR    2.4298336 *  5.0496994    5.3599942    6.3927223    5.4833218  
  47 HYDR    3.0071604    5.0334780    4.4945860    5.5843470    4.3022588  
  48 CARB    1.0961814 *  3.2868545    3.2719019    4.1682307    3.7369989  
  49 HYDR    1.7589945 *  2.7066813 *  2.8996708 *  3.5854341    3.6344650  
  50 HYDR    1.7663355 *  4.0033707    3.2005795    4.1381004    3.4152248  
  51 HYDR    0.0000000    4.0464545    4.3490867    5.2009249    4.8250751  
  52 CARB    4.0464545    0.0000000    2.6347236 *  2.9033761 *  3.5517738  
  53 CARB    4.3490867    2.6347236 *  0.0000000    1.0912135 *  1.0914509 *
  54 HYDR    5.2009249    2.9033761 *  1.0912135 *  0.0000000    1.7865898 *
  55 HYDR    4.8250751    3.5517738    1.0914509 *  1.7865898 *  0.0000000  
  56 HYDR    3.5943956    2.8682086 *  1.0887024 *  1.7694088 *  1.7822777 *
  57 OXYG    5.4914425    2.4084041 *  2.2689935 *  2.4829693 *  2.5292365 *
  58 HYDR    5.0925709    1.0861100 *  3.2701668    3.2924109    4.1157350  
  59 OXYG    4.1662652    1.4465603 *  2.6763608 *  2.6106738 *  3.7616031  
  60 NITR    5.3187160    2.3996865 *  3.8608937    3.4918505    4.9359047  
  61 OXYG    5.9712921    2.6110879 *  4.5828871    4.2420924    5.6083908  
  62 OXYG    5.7884728    3.4586900    4.3682821    3.8537099    5.4259175  

               56 HYDR      57 OXYG      58 HYDR      59 OXYG      60 NITR  

   1 CARB    5.1147091    3.4781980    3.6213987    4.1976276    3.9764368  
   2 CARB    7.0283428    4.8909744    4.0978620    5.3250268    4.6715918  
   3 HYDR    7.1435569    5.1530752    3.8804048    5.1450526    4.3696122  
   4 HYDR    7.7852569    5.3142560    4.7792513    6.2241398    5.6764403  
   5 CARB    7.5716291    5.8767485    5.1180340    5.8863309    5.0362605  
   6 HYDR    8.5661813    6.8714943    5.9350522    6.7265728    5.7565742  
   7 CARB    6.6564334    5.6108228    4.7423598    4.9716207    4.0306455  
   8 HYDR    6.0077211    5.1894322    3.9740159    4.0693522    3.0125859  
   9 HYDR    7.3387774    6.6031987    5.6880101    5.6615261    4.6147278  
  10 CARB    6.2517816    5.0219829    4.8394115    5.1307236    4.5556075  
  11 HYDR    6.2318335    5.4372515    5.4731099    5.4295469    4.9400967  
  12 CARB    7.6644737    5.9682414    5.7875913    6.4422196    5.7946508  
  13 CARB    8.7692659    7.3796371    7.1631684    7.5750476    6.8139450  
  14 HYDR    8.7502678    7.7063323    7.2579696    7.4268166    6.5400034  
  15 HYDR    9.7270480    8.1326167    7.8468780    8.4230576    7.6110668  
  16 HYDR    8.9059278    7.6104877    7.6876874    8.0073962    7.3724703  
  17 CARB    8.1860179    6.0239341    6.2602694    7.2264597    6.7848663  
  18 HYDR    7.7221107    5.2587122    5.6202904    6.8153987    6.5124217  
  19 HYDR    8.3389049    6.3085899    6.8588642    7.6851103    7.3525559  
  20 HYDR    9.2116663    6.9463354    7.0444493    8.1134780    7.5817996  
  21 CARB    5.6385309    3.3946097    3.0196288    4.2729883    3.9636720  
  22 CARB    5.2486135    3.4227920    4.4567902    5.0588405    5.1707497  
  23 HYDR    4.6148336    2.5396706 *  4.0439677    4.7436009    5.1298303  
  24 HYDR    5.2820165    4.0826625    5.1540740    5.3690381    5.4899358  
  25 HYDR    6.2657165    4.1074487    5.1709722    6.0187252    6.0633938  
  26 OXYG    3.9861974    3.1951074    3.0963459    3.0523284    2.9261071 *
  27 HYDR    4.9912690    2.9646536 *  1.9989160 *  3.3597688    3.0864099  
  28 OXYG    5.9907987    3.1240112    3.4756123    5.0573609    5.0570067  
  29 NITR    6.0395453    2.9627203 *  3.1736745    5.0822014    5.2445591  
  30 OXYG    5.8572264    3.1201777    2.4841478 *  4.5171384    4.6026703  
  31 OXYG    6.6190776    3.3999394    4.1335659    6.0193561    6.3343709  
  32 CARB    2.1815249 *  1.3771773 *  2.1312602 *  2.4462006 *  3.6124532  
  33 CARB    3.7679751    3.6104039    2.1613892 *  2.4565465 *  3.2401007  
  34 HYDR    4.7634223    4.0755969    2.2526068 *  3.0728118    3.4562664  
  35 HYDR    3.8218711    4.4426826    2.9148945 *  2.4306813 *  3.1362377  
  36 CARB    4.0379948    3.7974605    3.1996905    3.6533862    4.6641433  
  37 HYDR    5.0191752    4.8460382    4.0659975    4.5147214    5.4019462  
  38 CARB    4.2580932    2.9493586 *  3.1283427    4.1760107    5.1855783  
  39 HYDR    4.7084925    2.6670595 *  2.6634165 *  4.1983547    4.9884372  
  40 HYDR    5.0837431    3.7602897    4.1854923    5.2466573    6.2721094  
  41 CARB    2.8972586 *  2.3660904 *  3.1916349    3.6178197    4.8610375  
  42 HYDR    3.1993135    2.5988466 *  4.0518942    4.4616210    5.7221269  
  43 CARB    3.1294417    3.7744885    3.8790721    3.7765452    5.0523917  
  44 CARB    4.3141148    4.9073054    5.3059163    5.3036754    6.5826080  
  45 HYDR    5.0394852    4.9701725    5.5106094    5.8856819    7.1150329  
  46 HYDR    4.9756414    5.8346204    5.9123542    5.7625859    6.9781124  
  47 HYDR    4.2201670    5.1667843    5.9016749    5.7134256    7.0596261  
  48 CARB    2.5780555 *  4.4889402    4.3543979    3.4673443    4.7502466  
  49 HYDR    2.1206072 *  4.2547078    3.7882084    2.5242441 *  3.7596051  
  50 HYDR    2.4093540 *  4.7688726    5.0594514    4.0589706    5.3838741  
  51 HYDR    3.5943956    5.4914425    5.0925709    4.1662652    5.3187160  
  52 CARB    2.8682086 *  2.4084041 *  1.0861100 *  1.4465603 *  2.3996865 *
  53 CARB    1.0887024 *  2.2689935 *  3.2701668    2.6763608 *  3.8608937  
  54 HYDR    1.7694088 *  2.4829693 *  3.2924109    2.6106738 *  3.4918505  
  55 HYDR    1.7822777 *  2.5292365 *  4.1157350    3.7616031    4.9359047  
  56 HYDR    0.0000000    3.2323063    3.7343396    2.5816043 *  3.8478117  
  57 OXYG    3.2323063    0.0000000    2.3242851 *  3.3172980    4.1657962  
  58 HYDR    3.7343396    2.3242851 *  0.0000000    2.0534075 *  2.4445902 *
  59 OXYG    2.5816043 *  3.3172980    2.0534075 *  0.0000000    1.3806454 *
  60 NITR    3.8478117    4.1657962    2.4445902 *  1.3806454 *  0.0000000  
  61 OXYG    4.7493945    4.2820016    2.1939181 *  2.2317112 *  1.2122773 *
  62 OXYG    4.1888866    5.0775415    3.6087498    2.1550477 *  1.2017103 *

               61 OXYG      62 OXYG  

   1 CARB    3.8968180    4.4290345  
   2 CARB    3.8811686    5.3215045  
   3 HYDR    3.3781339    5.0854399  
   4 HYDR    4.8475804    6.3862832  
   5 CARB    4.4239067    5.3599244  
   6 HYDR    5.0329676    6.0334177  
   7 CARB    3.7108889    4.0960241  
   8 HYDR    2.6670672 *  3.1325369  
   9 HYDR    4.3985912    4.4164122  
  10 CARB    4.4509031    4.6878064  
  11 HYDR    5.0767617    4.8598906  
  12 CARB    5.4290149    6.0233458  
  13 CARB    6.5315999    6.8155036  
  14 HYDR    6.3227526    6.3756572  
  15 HYDR    7.1962448    7.6695366  
  16 HYDR    7.2245386    7.3243927  
  17 CARB    6.3665478    7.1809970  
  18 HYDR    6.0405758    7.0739630  
  19 HYDR    7.0816225    7.6735477  
  20 HYDR    7.0456024    7.9865262  
  21 CARB    3.4381604    4.7238706  
  22 CARB    5.2295635    5.6193749  
  23 HYDR    5.2425639    5.7129946  
  24 HYDR    5.7418523    5.7284614  
  25 HYDR    5.9681693    6.5562508  
  26 OXYG    3.2130875    3.2672851  
  27 HYDR    2.5049643 *  4.0060727  
  28 OXYG    4.5511400    5.9312568  
  29 NITR    4.6381776    6.2905876  
  30 OXYG    3.8595247    5.7297658  
  31 OXYG    5.7900264    7.3863011  
  32 CARB    3.9770209    4.4884754  
  33 CARB    3.2722465    4.2624093  
  34 HYDR    3.1000807    4.5534004  
  35 HYDR    3.3899799    3.9452537  
  36 CARB    4.7435752    5.6502719  
  37 HYDR    5.3898033    6.3674103  
  38 CARB    5.1411690    6.2579390  
  39 HYDR    4.7242377    6.1365574  
  40 HYDR    6.2018698    7.3400633  
  41 CARB    5.1544102    5.7646602  
  42 HYDR    6.0618086    6.5605203  
  43 CARB    5.4585145    5.8538240  
  44 CARB    6.9628031    7.3622942  
  45 HYDR    7.3435865    8.0018385  
  46 HYDR    7.3609509    7.7075073  
  47 HYDR    7.5674391    7.7397489  
  48 CARB    5.4403183    5.2781108  
  49 HYDR    4.5565787    4.2064888  
  50 HYDR    6.1887275    5.7835080  
  51 HYDR    5.9712921    5.7884728  
  52 CARB    2.6110879 *  3.4586900  
  53 CARB    4.5828871    4.3682821  
  54 HYDR    4.2420924    3.8537099  
  55 HYDR    5.6083908    5.4259175  
  56 HYDR    4.7493945    4.1888866  
  57 OXYG    4.2820016    5.0775415  
  58 HYDR    2.1939181 *  3.6087498  
  59 OXYG    2.2317112 *  2.1550477 *
  60 NITR    1.2122773 *  1.2017103 *
  61 OXYG    0.0000000    2.1733538 *
  62 OXYG    2.1733538 *  0.0000000  

  * ... LESS THAN  3.000


     ATOMIC BASIS SET
     ----------------
 THE CONTRACTED PRIMITIVE FUNCTIONS HAVE BEEN UNNORMALIZED
 THE CONTRACTED BASIS FUNCTIONS ARE NOW NORMALIZED TO UNITY

  SHELL TYPE  PRIMITIVE        EXPONENT          CONTRACTION COEFFICIENT(S)

 CARBON    

      1   S       1          4563.2400000    0.001966650249
      1   S       2           682.0240000    0.015230601932
      1   S       3           154.9730000    0.076126909656
      1   S       4            44.4553000    0.260801033080
      1   S       5            13.0290000    0.616462078191
      1   S       6             1.8277300    0.221006028032

      2   L       7            20.9642000    0.114660080729    0.040248692673
      2   L       8             4.8033100    0.919999647749    0.237593956746
      2   L       9             1.4593300   -0.003030682134    0.815853851473

      3   L      10             0.4834560    1.000000000000    1.000000000000

      4   L      11             0.1455850    1.000000000000    1.000000000000

      5   L      12             0.0438000    1.000000000000    1.000000000000

      6   D      13             0.6260000    1.000000000000

 CARBON    

      7   S      14          4563.2400000    0.001966650249
      7   S      15           682.0240000    0.015230601932
      7   S      16           154.9730000    0.076126909656
      7   S      17            44.4553000    0.260801033080
      7   S      18            13.0290000    0.616462078191
      7   S      19             1.8277300    0.221006028032

      8   L      20            20.9642000    0.114660080729    0.040248692673
      8   L      21             4.8033100    0.919999647749    0.237593956746
      8   L      22             1.4593300   -0.003030682134    0.815853851473

      9   L      23             0.4834560    1.000000000000    1.000000000000

     10   L      24             0.1455850    1.000000000000    1.000000000000

     11   L      25             0.0438000    1.000000000000    1.000000000000

     12   D      26             0.6260000    1.000000000000

 HYDROGEN  

     13   S      27            33.8650000    0.025493814541
     13   S      28             5.0947900    0.190373108582
     13   S      29             1.1587900    0.852161486043

     14   S      30             0.3258400    1.000000000000

     15   S      31             0.1027410    1.000000000000

     16   S      32             0.0360000    1.000000000000

 HYDROGEN  

     17   S      33            33.8650000    0.025493814541
     17   S      34             5.0947900    0.190373108582
     17   S      35             1.1587900    0.852161486043

     18   S      36             0.3258400    1.000000000000

     19   S      37             0.1027410    1.000000000000

     20   S      38             0.0360000    1.000000000000

 CARBON    

     21   S      39          4563.2400000    0.001966650249
     21   S      40           682.0240000    0.015230601932
     21   S      41           154.9730000    0.076126909656
     21   S      42            44.4553000    0.260801033080
     21   S      43            13.0290000    0.616462078191
     21   S      44             1.8277300    0.221006028032

     22   L      45            20.9642000    0.114660080729    0.040248692673
     22   L      46             4.8033100    0.919999647749    0.237593956746
     22   L      47             1.4593300   -0.003030682134    0.815853851473

     23   L      48             0.4834560    1.000000000000    1.000000000000

     24   L      49             0.1455850    1.000000000000    1.000000000000

     25   L      50             0.0438000    1.000000000000    1.000000000000

     26   D      51             0.6260000    1.000000000000

 HYDROGEN  

     27   S      52            33.8650000    0.025493814541
     27   S      53             5.0947900    0.190373108582
     27   S      54             1.1587900    0.852161486043

     28   S      55             0.3258400    1.000000000000

     29   S      56             0.1027410    1.000000000000

     30   S      57             0.0360000    1.000000000000

 CARBON    

     31   S      58          4563.2400000    0.001966650249
     31   S      59           682.0240000    0.015230601932
     31   S      60           154.9730000    0.076126909656
     31   S      61            44.4553000    0.260801033080
     31   S      62            13.0290000    0.616462078191
     31   S      63             1.8277300    0.221006028032

     32   L      64            20.9642000    0.114660080729    0.040248692673
     32   L      65             4.8033100    0.919999647749    0.237593956746
     32   L      66             1.4593300   -0.003030682134    0.815853851473

     33   L      67             0.4834560    1.000000000000    1.000000000000

     34   L      68             0.1455850    1.000000000000    1.000000000000

     35   L      69             0.0438000    1.000000000000    1.000000000000

     36   D      70             0.6260000    1.000000000000

 HYDROGEN  

     37   S      71            33.8650000    0.025493814541
     37   S      72             5.0947900    0.190373108582
     37   S      73             1.1587900    0.852161486043

     38   S      74             0.3258400    1.000000000000

     39   S      75             0.1027410    1.000000000000

     40   S      76             0.0360000    1.000000000000

 HYDROGEN  

     41   S      77            33.8650000    0.025493814541
     41   S      78             5.0947900    0.190373108582
     41   S      79             1.1587900    0.852161486043

     42   S      80             0.3258400    1.000000000000

     43   S      81             0.1027410    1.000000000000

     44   S      82             0.0360000    1.000000000000

 CARBON    

     45   S      83          4563.2400000    0.001966650249
     45   S      84           682.0240000    0.015230601932
     45   S      85           154.9730000    0.076126909656
     45   S      86            44.4553000    0.260801033080
     45   S      87            13.0290000    0.616462078191
     45   S      88             1.8277300    0.221006028032

     46   L      89            20.9642000    0.114660080729    0.040248692673
     46   L      90             4.8033100    0.919999647749    0.237593956746
     46   L      91             1.4593300   -0.003030682134    0.815853851473

     47   L      92             0.4834560    1.000000000000    1.000000000000

     48   L      93             0.1455850    1.000000000000    1.000000000000

     49   L      94             0.0438000    1.000000000000    1.000000000000

     50   D      95             0.6260000    1.000000000000

 HYDROGEN  

     51   S      96            33.8650000    0.025493814541
     51   S      97             5.0947900    0.190373108582
     51   S      98             1.1587900    0.852161486043

     52   S      99             0.3258400    1.000000000000

     53   S     100             0.1027410    1.000000000000

     54   S     101             0.0360000    1.000000000000

 CARBON    

     55   S     102          4563.2400000    0.001966650249
     55   S     103           682.0240000    0.015230601932
     55   S     104           154.9730000    0.076126909656
     55   S     105            44.4553000    0.260801033080
     55   S     106            13.0290000    0.616462078191
     55   S     107             1.8277300    0.221006028032

     56   L     108            20.9642000    0.114660080729    0.040248692673
     56   L     109             4.8033100    0.919999647749    0.237593956746
     56   L     110             1.4593300   -0.003030682134    0.815853851473

     57   L     111             0.4834560    1.000000000000    1.000000000000

     58   L     112             0.1455850    1.000000000000    1.000000000000

     59   L     113             0.0438000    1.000000000000    1.000000000000

     60   D     114             0.6260000    1.000000000000

 CARBON    

     61   S     115          4563.2400000    0.001966650249
     61   S     116           682.0240000    0.015230601932
     61   S     117           154.9730000    0.076126909656
     61   S     118            44.4553000    0.260801033080
     61   S     119            13.0290000    0.616462078191
     61   S     120             1.8277300    0.221006028032

     62   L     121            20.9642000    0.114660080729    0.040248692673
     62   L     122             4.8033100    0.919999647749    0.237593956746
     62   L     123             1.4593300   -0.003030682134    0.815853851473

     63   L     124             0.4834560    1.000000000000    1.000000000000

     64   L     125             0.1455850    1.000000000000    1.000000000000

     65   L     126             0.0438000    1.000000000000    1.000000000000

     66   D     127             0.6260000    1.000000000000

 HYDROGEN  

     67   S     128            33.8650000    0.025493814541
     67   S     129             5.0947900    0.190373108582
     67   S     130             1.1587900    0.852161486043

     68   S     131             0.3258400    1.000000000000

     69   S     132             0.1027410    1.000000000000

     70   S     133             0.0360000    1.000000000000

 HYDROGEN  

     71   S     134            33.8650000    0.025493814541
     71   S     135             5.0947900    0.190373108582
     71   S     136             1.1587900    0.852161486043

     72   S     137             0.3258400    1.000000000000

     73   S     138             0.1027410    1.000000000000

     74   S     139             0.0360000    1.000000000000

 HYDROGEN  

     75   S     140            33.8650000    0.025493814541
     75   S     141             5.0947900    0.190373108582
     75   S     142             1.1587900    0.852161486043

     76   S     143             0.3258400    1.000000000000

     77   S     144             0.1027410    1.000000000000

     78   S     145             0.0360000    1.000000000000

 CARBON    

     79   S     146          4563.2400000    0.001966650249
     79   S     147           682.0240000    0.015230601932
     79   S     148           154.9730000    0.076126909656
     79   S     149            44.4553000    0.260801033080
     79   S     150            13.0290000    0.616462078191
     79   S     151             1.8277300    0.221006028032

     80   L     152            20.9642000    0.114660080729    0.040248692673
     80   L     153             4.8033100    0.919999647749    0.237593956746
     80   L     154             1.4593300   -0.003030682134    0.815853851473

     81   L     155             0.4834560    1.000000000000    1.000000000000

     82   L     156             0.1455850    1.000000000000    1.000000000000

     83   L     157             0.0438000    1.000000000000    1.000000000000

     84   D     158             0.6260000    1.000000000000

 HYDROGEN  

     85   S     159            33.8650000    0.025493814541
     85   S     160             5.0947900    0.190373108582
     85   S     161             1.1587900    0.852161486043

     86   S     162             0.3258400    1.000000000000

     87   S     163             0.1027410    1.000000000000

     88   S     164             0.0360000    1.000000000000

 HYDROGEN  

     89   S     165            33.8650000    0.025493814541
     89   S     166             5.0947900    0.190373108582
     89   S     167             1.1587900    0.852161486043

     90   S     168             0.3258400    1.000000000000

     91   S     169             0.1027410    1.000000000000

     92   S     170             0.0360000    1.000000000000

 HYDROGEN  

     93   S     171            33.8650000    0.025493814541
     93   S     172             5.0947900    0.190373108582
     93   S     173             1.1587900    0.852161486043

     94   S     174             0.3258400    1.000000000000

     95   S     175             0.1027410    1.000000000000

     96   S     176             0.0360000    1.000000000000

 CARBON    

     97   S     177          4563.2400000    0.001966650249
     97   S     178           682.0240000    0.015230601932
     97   S     179           154.9730000    0.076126909656
     97   S     180            44.4553000    0.260801033080
     97   S     181            13.0290000    0.616462078191
     97   S     182             1.8277300    0.221006028032

     98   L     183            20.9642000    0.114660080729    0.040248692673
     98   L     184             4.8033100    0.919999647749    0.237593956746
     98   L     185             1.4593300   -0.003030682134    0.815853851473

     99   L     186             0.4834560    1.000000000000    1.000000000000

    100   L     187             0.1455850    1.000000000000    1.000000000000

    101   L     188             0.0438000    1.000000000000    1.000000000000

    102   D     189             0.6260000    1.000000000000

 CARBON    

    103   S     190          4563.2400000    0.001966650249
    103   S     191           682.0240000    0.015230601932
    103   S     192           154.9730000    0.076126909656
    103   S     193            44.4553000    0.260801033080
    103   S     194            13.0290000    0.616462078191
    103   S     195             1.8277300    0.221006028032

    104   L     196            20.9642000    0.114660080729    0.040248692673
    104   L     197             4.8033100    0.919999647749    0.237593956746
    104   L     198             1.4593300   -0.003030682134    0.815853851473

    105   L     199             0.4834560    1.000000000000    1.000000000000

    106   L     200             0.1455850    1.000000000000    1.000000000000

    107   L     201             0.0438000    1.000000000000    1.000000000000

    108   D     202             0.6260000    1.000000000000

 HYDROGEN  

    109   S     203            33.8650000    0.025493814541
    109   S     204             5.0947900    0.190373108582
    109   S     205             1.1587900    0.852161486043

    110   S     206             0.3258400    1.000000000000

    111   S     207             0.1027410    1.000000000000

    112   S     208             0.0360000    1.000000000000

 HYDROGEN  

    113   S     209            33.8650000    0.025493814541
    113   S     210             5.0947900    0.190373108582
    113   S     211             1.1587900    0.852161486043

    114   S     212             0.3258400    1.000000000000

    115   S     213             0.1027410    1.000000000000

    116   S     214             0.0360000    1.000000000000

 HYDROGEN  

    117   S     215            33.8650000    0.025493814541
    117   S     216             5.0947900    0.190373108582
    117   S     217             1.1587900    0.852161486043

    118   S     218             0.3258400    1.000000000000

    119   S     219             0.1027410    1.000000000000

    120   S     220             0.0360000    1.000000000000

 OXYGEN    

    121   S     221          8588.5000000    0.001895150083
    121   S     222          1297.2300000    0.014385900631
    121   S     223           299.2960000    0.070732003103
    121   S     224            87.3771000    0.240001010530
    121   S     225            25.6789000    0.594797026097
    121   S     226             3.7400400    0.280802012320

    122   L     227            42.1175000    0.113889012440    0.036511397380
    122   L     228             9.6283700    0.920811100576    0.237152982984
    122   L     229             2.8533200   -0.003274470358    0.819701941186

    123   L     230             0.9056610    1.000000000000    1.000000000000

    124   L     231             0.2556110    1.000000000000    1.000000000000

    125   L     232             0.0845000    1.000000000000    1.000000000000

    126   D     233             1.2920000    1.000000000000

 HYDROGEN  

    127   S     234            33.8650000    0.025493814541
    127   S     235             5.0947900    0.190373108582
    127   S     236             1.1587900    0.852161486043

    128   S     237             0.3258400    1.000000000000

    129   S     238             0.1027410    1.000000000000

    130   S     239             0.0360000    1.000000000000

 OXYGEN    

    131   S     240          8588.5000000    0.001895150083
    131   S     241          1297.2300000    0.014385900631
    131   S     242           299.2960000    0.070732003103
    131   S     243            87.3771000    0.240001010530
    131   S     244            25.6789000    0.594797026097
    131   S     245             3.7400400    0.280802012320

    132   L     246            42.1175000    0.113889012440    0.036511397380
    132   L     247             9.6283700    0.920811100576    0.237152982984
    132   L     248             2.8533200   -0.003274470358    0.819701941186

    133   L     249             0.9056610    1.000000000000    1.000000000000

    134   L     250             0.2556110    1.000000000000    1.000000000000

    135   L     251             0.0845000    1.000000000000    1.000000000000

    136   D     252             1.2920000    1.000000000000

 NITROGEN  

    137   S     253          6293.4800000    0.001969788147
    137   S     254           949.0440000    0.014961285923
    137   S     255           218.7760000    0.073500530843
    137   S     256            63.6916000    0.248936765774
    137   S     257            18.8282000    0.602459433142
    137   S     258             2.7202300    0.256201758938

    138   L     259            30.6331000    0.111906079519    0.038311918640
    138   L     260             7.0261400    0.921666654920    0.237403115502
    138   L     261             2.1120500   -0.002569191826    0.817592397779

    139   L     262             0.6840090    1.000000000000    1.000000000000

    140   L     263             0.2008780    1.000000000000    1.000000000000

    141   L     264             0.0639000    1.000000000000    1.000000000000

    142   D     265             0.9130000    1.000000000000

 OXYGEN    

    143   S     266          8588.5000000    0.001895150083
    143   S     267          1297.2300000    0.014385900631
    143   S     268           299.2960000    0.070732003103
    143   S     269            87.3771000    0.240001010530
    143   S     270            25.6789000    0.594797026097
    143   S     271             3.7400400    0.280802012320

    144   L     272            42.1175000    0.113889012440    0.036511397380
    144   L     273             9.6283700    0.920811100576    0.237152982984
    144   L     274             2.8533200   -0.003274470358    0.819701941186

    145   L     275             0.9056610    1.000000000000    1.000000000000

    146   L     276             0.2556110    1.000000000000    1.000000000000

    147   L     277             0.0845000    1.000000000000    1.000000000000

    148   D     278             1.2920000    1.000000000000

 OXYGEN    

    149   S     279          8588.5000000    0.001895150083
    149   S     280          1297.2300000    0.014385900631
    149   S     281           299.2960000    0.070732003103
    149   S     282            87.3771000    0.240001010530
    149   S     283            25.6789000    0.594797026097
    149   S     284             3.7400400    0.280802012320

    150   L     285            42.1175000    0.113889012440    0.036511397380
    150   L     286             9.6283700    0.920811100576    0.237152982984
    150   L     287             2.8533200   -0.003274470358    0.819701941186

    151   L     288             0.9056610    1.000000000000    1.000000000000

    152   L     289             0.2556110    1.000000000000    1.000000000000

    153   L     290             0.0845000    1.000000000000    1.000000000000

    154   D     291             1.2920000    1.000000000000

 CARBON    

    155   S     292          4563.2400000    0.001966650249
    155   S     293           682.0240000    0.015230601932
    155   S     294           154.9730000    0.076126909656
    155   S     295            44.4553000    0.260801033080
    155   S     296            13.0290000    0.616462078191
    155   S     297             1.8277300    0.221006028032

    156   L     298            20.9642000    0.114660080729    0.040248692673
    156   L     299             4.8033100    0.919999647749    0.237593956746
    156   L     300             1.4593300   -0.003030682134    0.815853851473

    157   L     301             0.4834560    1.000000000000    1.000000000000

    158   L     302             0.1455850    1.000000000000    1.000000000000

    159   L     303             0.0438000    1.000000000000    1.000000000000

    160   D     304             0.6260000    1.000000000000

 CARBON    

    161   S     305          4563.2400000    0.001966650249
    161   S     306           682.0240000    0.015230601932
    161   S     307           154.9730000    0.076126909656
    161   S     308            44.4553000    0.260801033080
    161   S     309            13.0290000    0.616462078191
    161   S     310             1.8277300    0.221006028032

    162   L     311            20.9642000    0.114660080729    0.040248692673
    162   L     312             4.8033100    0.919999647749    0.237593956746
    162   L     313             1.4593300   -0.003030682134    0.815853851473

    163   L     314             0.4834560    1.000000000000    1.000000000000

    164   L     315             0.1455850    1.000000000000    1.000000000000

    165   L     316             0.0438000    1.000000000000    1.000000000000

    166   D     317             0.6260000    1.000000000000

 HYDROGEN  

    167   S     318            33.8650000    0.025493814541
    167   S     319             5.0947900    0.190373108582
    167   S     320             1.1587900    0.852161486043

    168   S     321             0.3258400    1.000000000000

    169   S     322             0.1027410    1.000000000000

    170   S     323             0.0360000    1.000000000000

 HYDROGEN  

    171   S     324            33.8650000    0.025493814541
    171   S     325             5.0947900    0.190373108582
    171   S     326             1.1587900    0.852161486043

    172   S     327             0.3258400    1.000000000000

    173   S     328             0.1027410    1.000000000000

    174   S     329             0.0360000    1.000000000000

 CARBON    

    175   S     330          4563.2400000    0.001966650249
    175   S     331           682.0240000    0.015230601932
    175   S     332           154.9730000    0.076126909656
    175   S     333            44.4553000    0.260801033080
    175   S     334            13.0290000    0.616462078191
    175   S     335             1.8277300    0.221006028032

    176   L     336            20.9642000    0.114660080729    0.040248692673
    176   L     337             4.8033100    0.919999647749    0.237593956746
    176   L     338             1.4593300   -0.003030682134    0.815853851473

    177   L     339             0.4834560    1.000000000000    1.000000000000

    178   L     340             0.1455850    1.000000000000    1.000000000000

    179   L     341             0.0438000    1.000000000000    1.000000000000

    180   D     342             0.6260000    1.000000000000

 HYDROGEN  

    181   S     343            33.8650000    0.025493814541
    181   S     344             5.0947900    0.190373108582
    181   S     345             1.1587900    0.852161486043

    182   S     346             0.3258400    1.000000000000

    183   S     347             0.1027410    1.000000000000

    184   S     348             0.0360000    1.000000000000

 CARBON    

    185   S     349          4563.2400000    0.001966650249
    185   S     350           682.0240000    0.015230601932
    185   S     351           154.9730000    0.076126909656
    185   S     352            44.4553000    0.260801033080
    185   S     353            13.0290000    0.616462078191
    185   S     354             1.8277300    0.221006028032

    186   L     355            20.9642000    0.114660080729    0.040248692673
    186   L     356             4.8033100    0.919999647749    0.237593956746
    186   L     357             1.4593300   -0.003030682134    0.815853851473

    187   L     358             0.4834560    1.000000000000    1.000000000000

    188   L     359             0.1455850    1.000000000000    1.000000000000

    189   L     360             0.0438000    1.000000000000    1.000000000000

    190   D     361             0.6260000    1.000000000000

 HYDROGEN  

    191   S     362            33.8650000    0.025493814541
    191   S     363             5.0947900    0.190373108582
    191   S     364             1.1587900    0.852161486043

    192   S     365             0.3258400    1.000000000000

    193   S     366             0.1027410    1.000000000000

    194   S     367             0.0360000    1.000000000000

 HYDROGEN  

    195   S     368            33.8650000    0.025493814541
    195   S     369             5.0947900    0.190373108582
    195   S     370             1.1587900    0.852161486043

    196   S     371             0.3258400    1.000000000000

    197   S     372             0.1027410    1.000000000000

    198   S     373             0.0360000    1.000000000000

 CARBON    

    199   S     374          4563.2400000    0.001966650249
    199   S     375           682.0240000    0.015230601932
    199   S     376           154.9730000    0.076126909656
    199   S     377            44.4553000    0.260801033080
    199   S     378            13.0290000    0.616462078191
    199   S     379             1.8277300    0.221006028032

    200   L     380            20.9642000    0.114660080729    0.040248692673
    200   L     381             4.8033100    0.919999647749    0.237593956746
    200   L     382             1.4593300   -0.003030682134    0.815853851473

    201   L     383             0.4834560    1.000000000000    1.000000000000

    202   L     384             0.1455850    1.000000000000    1.000000000000

    203   L     385             0.0438000    1.000000000000    1.000000000000

    204   D     386             0.6260000    1.000000000000

 HYDROGEN  

    205   S     387            33.8650000    0.025493814541
    205   S     388             5.0947900    0.190373108582
    205   S     389             1.1587900    0.852161486043

    206   S     390             0.3258400    1.000000000000

    207   S     391             0.1027410    1.000000000000

    208   S     392             0.0360000    1.000000000000

 CARBON    

    209   S     393          4563.2400000    0.001966650249
    209   S     394           682.0240000    0.015230601932
    209   S     395           154.9730000    0.076126909656
    209   S     396            44.4553000    0.260801033080
    209   S     397            13.0290000    0.616462078191
    209   S     398             1.8277300    0.221006028032

    210   L     399            20.9642000    0.114660080729    0.040248692673
    210   L     400             4.8033100    0.919999647749    0.237593956746
    210   L     401             1.4593300   -0.003030682134    0.815853851473

    211   L     402             0.4834560    1.000000000000    1.000000000000

    212   L     403             0.1455850    1.000000000000    1.000000000000

    213   L     404             0.0438000    1.000000000000    1.000000000000

    214   D     405             0.6260000    1.000000000000

 CARBON    

    215   S     406          4563.2400000    0.001966650249
    215   S     407           682.0240000    0.015230601932
    215   S     408           154.9730000    0.076126909656
    215   S     409            44.4553000    0.260801033080
    215   S     410            13.0290000    0.616462078191
    215   S     411             1.8277300    0.221006028032

    216   L     412            20.9642000    0.114660080729    0.040248692673
    216   L     413             4.8033100    0.919999647749    0.237593956746
    216   L     414             1.4593300   -0.003030682134    0.815853851473

    217   L     415             0.4834560    1.000000000000    1.000000000000

    218   L     416             0.1455850    1.000000000000    1.000000000000

    219   L     417             0.0438000    1.000000000000    1.000000000000

    220   D     418             0.6260000    1.000000000000

 HYDROGEN  

    221   S     419            33.8650000    0.025493814541
    221   S     420             5.0947900    0.190373108582
    221   S     421             1.1587900    0.852161486043

    222   S     422             0.3258400    1.000000000000

    223   S     423             0.1027410    1.000000000000

    224   S     424             0.0360000    1.000000000000

 HYDROGEN  

    225   S     425            33.8650000    0.025493814541
    225   S     426             5.0947900    0.190373108582
    225   S     427             1.1587900    0.852161486043

    226   S     428             0.3258400    1.000000000000

    227   S     429             0.1027410    1.000000000000

    228   S     430             0.0360000    1.000000000000

 HYDROGEN  

    229   S     431            33.8650000    0.025493814541
    229   S     432             5.0947900    0.190373108582
    229   S     433             1.1587900    0.852161486043

    230   S     434             0.3258400    1.000000000000

    231   S     435             0.1027410    1.000000000000

    232   S     436             0.0360000    1.000000000000

 CARBON    

    233   S     437          4563.2400000    0.001966650249
    233   S     438           682.0240000    0.015230601932
    233   S     439           154.9730000    0.076126909656
    233   S     440            44.4553000    0.260801033080
    233   S     441            13.0290000    0.616462078191
    233   S     442             1.8277300    0.221006028032

    234   L     443            20.9642000    0.114660080729    0.040248692673
    234   L     444             4.8033100    0.919999647749    0.237593956746
    234   L     445             1.4593300   -0.003030682134    0.815853851473

    235   L     446             0.4834560    1.000000000000    1.000000000000

    236   L     447             0.1455850    1.000000000000    1.000000000000

    237   L     448             0.0438000    1.000000000000    1.000000000000

    238   D     449             0.6260000    1.000000000000

 HYDROGEN  

    239   S     450            33.8650000    0.025493814541
    239   S     451             5.0947900    0.190373108582
    239   S     452             1.1587900    0.852161486043

    240   S     453             0.3258400    1.000000000000

    241   S     454             0.1027410    1.000000000000

    242   S     455             0.0360000    1.000000000000

 HYDROGEN  

    243   S     456            33.8650000    0.025493814541
    243   S     457             5.0947900    0.190373108582
    243   S     458             1.1587900    0.852161486043

    244   S     459             0.3258400    1.000000000000

    245   S     460             0.1027410    1.000000000000

    246   S     461             0.0360000    1.000000000000

 HYDROGEN  

    247   S     462            33.8650000    0.025493814541
    247   S     463             5.0947900    0.190373108582
    247   S     464             1.1587900    0.852161486043

    248   S     465             0.3258400    1.000000000000

    249   S     466             0.1027410    1.000000000000

    250   S     467             0.0360000    1.000000000000

 CARBON    

    251   S     468          4563.2400000    0.001966650249
    251   S     469           682.0240000    0.015230601932
    251   S     470           154.9730000    0.076126909656
    251   S     471            44.4553000    0.260801033080
    251   S     472            13.0290000    0.616462078191
    251   S     473             1.8277300    0.221006028032

    252   L     474            20.9642000    0.114660080729    0.040248692673
    252   L     475             4.8033100    0.919999647749    0.237593956746
    252   L     476             1.4593300   -0.003030682134    0.815853851473

    253   L     477             0.4834560    1.000000000000    1.000000000000

    254   L     478             0.1455850    1.000000000000    1.000000000000

    255   L     479             0.0438000    1.000000000000    1.000000000000

    256   D     480             0.6260000    1.000000000000

 CARBON    

    257   S     481          4563.2400000    0.001966650249
    257   S     482           682.0240000    0.015230601932
    257   S     483           154.9730000    0.076126909656
    257   S     484            44.4553000    0.260801033080
    257   S     485            13.0290000    0.616462078191
    257   S     486             1.8277300    0.221006028032

    258   L     487            20.9642000    0.114660080729    0.040248692673
    258   L     488             4.8033100    0.919999647749    0.237593956746
    258   L     489             1.4593300   -0.003030682134    0.815853851473

    259   L     490             0.4834560    1.000000000000    1.000000000000

    260   L     491             0.1455850    1.000000000000    1.000000000000

    261   L     492             0.0438000    1.000000000000    1.000000000000

    262   D     493             0.6260000    1.000000000000

 HYDROGEN  

    263   S     494            33.8650000    0.025493814541
    263   S     495             5.0947900    0.190373108582
    263   S     496             1.1587900    0.852161486043

    264   S     497             0.3258400    1.000000000000

    265   S     498             0.1027410    1.000000000000

    266   S     499             0.0360000    1.000000000000

 HYDROGEN  

    267   S     500            33.8650000    0.025493814541
    267   S     501             5.0947900    0.190373108582
    267   S     502             1.1587900    0.852161486043

    268   S     503             0.3258400    1.000000000000

    269   S     504             0.1027410    1.000000000000

    270   S     505             0.0360000    1.000000000000

 HYDROGEN  

    271   S     506            33.8650000    0.025493814541
    271   S     507             5.0947900    0.190373108582
    271   S     508             1.1587900    0.852161486043

    272   S     509             0.3258400    1.000000000000

    273   S     510             0.1027410    1.000000000000

    274   S     511             0.0360000    1.000000000000

 OXYGEN    

    275   S     512          8588.5000000    0.001895150083
    275   S     513          1297.2300000    0.014385900631
    275   S     514           299.2960000    0.070732003103
    275   S     515            87.3771000    0.240001010530
    275   S     516            25.6789000    0.594797026097
    275   S     517             3.7400400    0.280802012320

    276   L     518            42.1175000    0.113889012440    0.036511397380
    276   L     519             9.6283700    0.920811100576    0.237152982984
    276   L     520             2.8533200   -0.003274470358    0.819701941186

    277   L     521             0.9056610    1.000000000000    1.000000000000

    278   L     522             0.2556110    1.000000000000    1.000000000000

    279   L     523             0.0845000    1.000000000000    1.000000000000

    280   D     524             1.2920000    1.000000000000

 HYDROGEN  

    281   S     525            33.8650000    0.025493814541
    281   S     526             5.0947900    0.190373108582
    281   S     527             1.1587900    0.852161486043

    282   S     528             0.3258400    1.000000000000

    283   S     529             0.1027410    1.000000000000

    284   S     530             0.0360000    1.000000000000

 OXYGEN    

    285   S     531          8588.5000000    0.001895150083
    285   S     532          1297.2300000    0.014385900631
    285   S     533           299.2960000    0.070732003103
    285   S     534            87.3771000    0.240001010530
    285   S     535            25.6789000    0.594797026097
    285   S     536             3.7400400    0.280802012320

    286   L     537            42.1175000    0.113889012440    0.036511397380
    286   L     538             9.6283700    0.920811100576    0.237152982984
    286   L     539             2.8533200   -0.003274470358    0.819701941186

    287   L     540             0.9056610    1.000000000000    1.000000000000

    288   L     541             0.2556110    1.000000000000    1.000000000000

    289   L     542             0.0845000    1.000000000000    1.000000000000

    290   D     543             1.2920000    1.000000000000

 NITROGEN  

    291   S     544          6293.4800000    0.001969788147
    291   S     545           949.0440000    0.014961285923
    291   S     546           218.7760000    0.073500530843
    291   S     547            63.6916000    0.248936765774
    291   S     548            18.8282000    0.602459433142
    291   S     549             2.7202300    0.256201758938

    292   L     550            30.6331000    0.111906079519    0.038311918640
    292   L     551             7.0261400    0.921666654920    0.237403115502
    292   L     552             2.1120500   -0.002569191826    0.817592397779

    293   L     553             0.6840090    1.000000000000    1.000000000000

    294   L     554             0.2008780    1.000000000000    1.000000000000

    295   L     555             0.0639000    1.000000000000    1.000000000000

    296   D     556             0.9130000    1.000000000000

 OXYGEN    

    297   S     557          8588.5000000    0.001895150083
    297   S     558          1297.2300000    0.014385900631
    297   S     559           299.2960000    0.070732003103
    297   S     560            87.3771000    0.240001010530
    297   S     561            25.6789000    0.594797026097
    297   S     562             3.7400400    0.280802012320

    298   L     563            42.1175000    0.113889012440    0.036511397380
    298   L     564             9.6283700    0.920811100576    0.237152982984
    298   L     565             2.8533200   -0.003274470358    0.819701941186

    299   L     566             0.9056610    1.000000000000    1.000000000000

    300   L     567             0.2556110    1.000000000000    1.000000000000

    301   L     568             0.0845000    1.000000000000    1.000000000000

    302   D     569             1.2920000    1.000000000000

 OXYGEN    

    303   S     570          8588.5000000    0.001895150083
    303   S     571          1297.2300000    0.014385900631
    303   S     572           299.2960000    0.070732003103
    303   S     573            87.3771000    0.240001010530
    303   S     574            25.6789000    0.594797026097
    303   S     575             3.7400400    0.280802012320

    304   L     576            42.1175000    0.113889012440    0.036511397380
    304   L     577             9.6283700    0.920811100576    0.237152982984
    304   L     578             2.8533200   -0.003274470358    0.819701941186

    305   L     579             0.9056610    1.000000000000    1.000000000000

    306   L     580             0.2556110    1.000000000000    1.000000000000

    307   L     581             0.0845000    1.000000000000    1.000000000000

    308   D     582             1.2920000    1.000000000000

 TOTAL NUMBER OF BASIS SET SHELLS             =  308
 NUMBER OF CARTESIAN GAUSSIAN BASIS FUNCTIONS =  818
 NUMBER OF ELECTRONS                          =  230
 CHARGE OF MOLECULE                           =    0
 SPIN MULTIPLICITY                            =    1
 NUMBER OF OCCUPIED ORBITALS (ALPHA)          =  115
 NUMBER OF OCCUPIED ORBITALS (BETA )          =  115
 TOTAL NUMBER OF ATOMS                        =   62
 THE NUCLEAR REPULSION ENERGY IS     3506.0067165055

     $CONTRL OPTIONS
     ---------------
 SCFTYP=NONE         RUNTYP=TRANSITN     EXETYP=RUN     
 MPLEVL=       0     CITYP =GUGA         CCTYP =NONE         VBTYP =NONE    
 DFTTYP=NONE         TDDFT =NONE    
 MULT  =       1     ICHARG=       0     NZVAR =       0     COORD =UNIQUE  
 PP    =NONE         RELWFN=NONE         LOCAL =NONE         NUMGRD=       F
 ISPHER=       0     NOSYM =       0     MAXIT =     200     UNITS =ANGS    
 PLTORB=       F     MOLPLT=       F     AIMPAC=       F     FRIEND=        
 NPRINT=       7     IREST =       0     GEOM  =INPUT   
 NORMF =       0     NORMP =       0     ITOL  =      30     ICUT  =      11
 INTTYP=BEST         GRDTYP=BEST         QMTTOL= 1.0E-06

     $SYSTEM OPTIONS
     ---------------
  REPLICATED MEMORY=   350000000 WORDS (ON EVERY NODE).
 DISTRIBUTED MEMDDI=           0 MILLION WORDS IN AGGREGATE,
 MEMDDI DISTRIBUTED OVER  40 PROCESSORS IS           0 WORDS/PROCESSOR.
 TOTAL MEMORY REQUESTED ON EACH PROCESSOR=   350000000 WORDS.
 TIMLIM=      360000.00 MINUTES, OR     250.0 DAYS.
 PARALL= T  BALTYP=  DLB     KDIAG=    0  COREFL= F
 MXSEQ2=     300 MXSEQ3=     150  mem10=         0  mem22=         0

 Using Gaussians for PCM contribution to MEP, params: 0.10000E+01 0.10000E-07

          ----------------
          PROPERTIES INPUT
          ----------------

     MOMENTS            FIELD           POTENTIAL          DENSITY
 IEMOM =       1   IEFLD =       0   IEPOT =       0   IEDEN =       0
 WHERE =COMASS     WHERE =NUCLEI     WHERE =NUCLEI     WHERE =NUCLEI  
 OUTPUT=BOTH       OUTPUT=BOTH       OUTPUT=BOTH       OUTPUT=BOTH    
 IEMINT=       0   IEFINT=       0                     IEDINT=       0
                                                       MORB  =       0
          EXTRAPOLATION IN EFFECT
          SOSCF IN EFFECT
 ORBITAL PRINTING OPTION: NPREO=     1   818     2     1

     -------------------------------
     INTEGRAL TRANSFORMATION OPTIONS
     -------------------------------
     NWORD  =            0
     CUTOFF = 1.0E-12     MPTRAN =       0
     DIRTRF =       T     AOINTS =DUP     

          ----------------------
          INTEGRAL INPUT OPTIONS
          ----------------------
 NOPK  =       1 NORDER=       0 SCHWRZ=       T

     ------------------------------------------
     THE POINT GROUP IS C1 , NAXIS= 0, ORDER= 1
     ------------------------------------------

     DIMENSIONS OF THE SYMMETRY SUBSPACES ARE
 A   =  818

 ..... DONE SETTING UP THE RUN .....
 CPU     0: STEP CPU TIME=     1.68 TOTAL CPU TIME=          1.7 (      0.0 MIN)
 TOTAL WALL CLOCK TIME=          2.3 SECONDS, CPU UTILIZATION IS    72.82%

     ------------------------
     TRANSITION MOMENT DRIVER
     ------------------------

     -------------------------------
     INPUT FOR TRANSITION MOMENT RUN
     -------------------------------
     OPERAT=HSO1         NFZC  =     112     NOCC  =     116
     NUMCI =       2     NUMVEC=       1     SYMTOL=   1.0E-04
     IPRHSO=       0     NOSYM =       0     ETOL  =   100.000000
     UPPER ENERGY LIMIT FOR SPIN-ORBIT CI MATRIX   =      100.000 HARTREE.
     TMOMNT=       T     SKIPDM=       T     PRTPRM=       T
     SLOWFF=       F     PHYSRC=       F     MODPAR=       3
     JZ    =       0     PARMP =       0     ZEFTYP=TRUE    
     MCP2E =       0     ONECNT=       0     NFFBUF=      -1
     EEQTOL=   0.10E-05  ISTNO =  0  0
     DEGTOL= .0200 .0020

     IROOTS=         4  4
     NSTATE=         4  4
     IVEX  =         1  1
     ZEFF  =        6.0   6.0   1.0   1.0   6.0   1.0   6.0   1.0   1.0   6.0
     ZEFF  =        1.0   6.0   6.0   1.0   1.0   1.0   6.0   1.0   1.0   1.0
     ZEFF  =        6.0   6.0   1.0   1.0   1.0   8.0   1.0   8.0   7.0   8.0
     ZEFF  =        8.0   6.0   6.0   1.0   1.0   6.0   1.0   6.0   1.0   1.0
     ZEFF  =        6.0   1.0   6.0   6.0   1.0   1.0   1.0   6.0   1.0   1.0
     ZEFF  =        1.0   6.0   6.0   1.0   1.0   1.0   8.0   1.0   8.0   7.0
     ZEFF  =        8.0   8.0

          ********************
          1 ELECTRON INTEGRALS
          ********************
 ...... END OF ONE-ELECTRON INTEGRALS ......
 CPU     0: STEP CPU TIME=     0.10 TOTAL CPU TIME=          1.8 (      0.0 MIN)
 TOTAL WALL CLOCK TIME=          2.5 SECONDS, CPU UTILIZATION IS    71.22%
 OPENING FILE SOCCDAT WITH      12 LOGICAL RECORDS OF       0 WORDS
 WITH A MAXIMUM OF          12 PHYSICAL RECORDS OF    2048 WORDS

 STATISTICS FOR GENERATION OF SYMMETRY ORBITAL -Q- MATRIX
 NUMBER OF CARTESIAN ATOMIC ORBITALS=        818
 NUMBER OF SPHERICAL CONTAMINANTS DROPPED=     0
 NUMBER OF LINEARLY DEPENDENT MOS DROPPED=     3
 TOTAL NUMBER OF MOS IN VARIATION SPACE=     815

 ...WARNING (SYMORB.SRC)...
 THE INPUT BASIS SET CONTAINS APPROXIMATE LINEAR DEPENDENCE.
 THE SMALLEST EIGENVALUE OF THE OVERLAP MATRIX IS   3.560988E-07
 THERE ARE    3 EIGENVALUES LESS THAN QMTTOL=  1.00E-06
 EIGENVECTORS BELOW -QMTTOL- ARE DROPPED FROM THE MO SPACE,
 IN ORDER TO ELIMINATE THE APPROXIMATE LINEAR DEPENDENCE.

 THIS WILL MOST LIKELY CHANGE THE ENERGY ON THE ORDER OF TENS OF MICROHARTREES,
 DEPENDING ON THE NUMBER OF ORBITALS REMOVED.  THE VALUE OF QMTTOL CAN BE 
 CHANGED IN $CONTRL: JOBS WITH EIGENVALUES BELOW 1.0E-07 PROBABLY WON'T
 CONVERGE.  EIGENVALUES BETWEEN 1.0E-07 AND 1.0E-06 MAY REQUIRE LOOSENING OF
 THE DENSITY CRITERION (CONV IN $SCF), MORE ACCURATE INTEGRAL EVALUATION
 (ICUT=11 IN $CONTRL), MORE ACCURATE DIRECT SCF FOCK MATRIX
 CONSTRUCTION (FDIFF=.FALSE. IN $SCF), OR CHANGING THE SCF CONVERGER
 (DIIS=.TRUE. IN $SCF).

                    * * * * * WARNING * * * * *
 POSSIBLE LINEAR DEPENDENCE PROBLEMS DETECTED, INPUT QMTTOL= 1.0E-06,
 WITH    12 OVERLAP EIGENVALUES LYING BETWEEN 1.0E-05 AND QMTTOL.
 IF YOU EXPERIENCE SCF CONVERGENCE DIFFICULTIES WITH THE DENSITY ALMOST BUT
 NOT QUITE CONVERGED, YOU MAY NEED TO LOOSEN -QMTTOL- BY A FACTOR 5 TO 10.


          ----------------------
          CORRESPONDING ORBITALS
          ----------------------
 THE CORRESPONDING ORBITAL OVERLAPS ARE
  1.0000000000 1.0000000000 1.0000000000 1.0000000000 1.0000000000
  1.0000000000 1.0000000000 1.0000000000 1.0000000000 1.0000000000
  1.0000000000 1.0000000000 1.0000000000 1.0000000000 1.0000000000
  1.0000000000 1.0000000000 1.0000000000 1.0000000000 1.0000000000
  1.0000000000 1.0000000000 1.0000000000 1.0000000000 1.0000000000
  1.0000000000 1.0000000000 1.0000000000 1.0000000000 1.0000000000
  1.0000000000 1.0000000000 1.0000000000 1.0000000000 1.0000000000
  1.0000000000 1.0000000000 1.0000000000 1.0000000000 1.0000000000
  1.0000000000 1.0000000000 1.0000000000 1.0000000000 1.0000000000
  1.0000000000 1.0000000000 1.0000000000 1.0000000000 1.0000000000
  1.0000000000 1.0000000000 1.0000000000 1.0000000000 1.0000000000
  1.0000000000 1.0000000000 1.0000000000 1.0000000000 1.0000000000
  1.0000000000 1.0000000000 1.0000000000 1.0000000000 1.0000000000
  1.0000000000 1.0000000000 1.0000000000 1.0000000000 1.0000000000
  1.0000000000 1.0000000000 1.0000000000 1.0000000000 1.0000000000
  1.0000000000 1.0000000000 1.0000000000 1.0000000000 1.0000000000
  1.0000000000 1.0000000000 1.0000000000 1.0000000000 1.0000000000
  1.0000000000 1.0000000000 1.0000000000 1.0000000000 1.0000000000
  1.0000000000 1.0000000000 1.0000000000 1.0000000000 1.0000000000
  1.0000000000 1.0000000000 1.0000000000 1.0000000000 1.0000000000
  1.0000000000 1.0000000000 1.0000000000 1.0000000000 1.0000000000
  1.0000000000 1.0000000000 1.0000000000 1.0000000000 1.0000000000
  1.0000000000 1.0000000000 1.0000000000 1.0000000000 1.0000000000
  1.0000000000
 CPU     0: STEP CPU TIME=     0.75 TOTAL CPU TIME=          2.5 (      0.0 MIN)
 TOTAL WALL CLOCK TIME=          4.2 SECONDS, CPU UTILIZATION IS    60.54%

                    ----------------------
                    AO INTEGRAL TECHNOLOGY
                    ----------------------
     S,P,L SHELL ROTATED AXIS INTEGRALS, REPROGRAMMED BY
        KAZUYA ISHIMURA (IMS) AND JOSE SIERRA (SYNSTAR).
     S,P,D,L SHELL ROTATED AXIS INTEGRALS PROGRAMMED BY
        KAZUYA ISHIMURA (INSTITUTE FOR MOLECULAR SCIENCE).
     S,P,D,F,G SHELL TO TOTAL QUARTET ANGULAR MOMENTUM SUM 5,
        ERIC PROGRAM BY GRAHAM FLETCHER (ELORET AND NASA ADVANCED
        SUPERCOMPUTING DIVISION, AMES RESEARCH CENTER).
     S,P,D,F,G,L SHELL GENERAL RYS QUADRATURE PROGRAMMED BY
        MICHEL DUPUIS (PACIFIC NORTHWEST NATIONAL LABORATORY).

          --------------------
          2 ELECTRON INTEGRALS
          --------------------

 DIRECT SCF METHOD SKIPS INTEGRAL STORAGE ON DISK.
 DIRECT TRANSFORMATION SKIPS AO INTEGRAL STORAGE ON DISK.
  ...... END OF TWO-ELECTRON INTEGRALS .....
 STEP CPU TIME =     0.01 TOTAL CPU TIME =          2.5 (      0.0 MIN)
 TOTAL WALL CLOCK TIME=          4.3 SECONDS, CPU UTILIZATION IS    59.81%
 ...... END OF ORBITAL SELECTION ......


     -------------------------
      1-ST     CI CALCULATION
     -------------------------

          -----------------------     ----------------------------
          GUGA DISTINCT ROW TABLE     WRITTEN BY B.R.BROOKS,P.SAXE
          -----------------------     ----------------------------

      GROUP=C1           NPRT=       0
       FORS=       T   INTACT=       F
       FOCI=       F   MXNINT=   50000
       SOCI=       F   MXNEME=   10000
     IEXCIT=       0

      -CORE-    -INTERNAL-  -EXTERNAL-
     NFZC= 112   NDOC=   3   NEXT=   0
     NMCC=   0   NAOS=   0   NFZV=   0
                 NBOS=   0
                 NALP=   0
                 NVAL=   1

 THE MAXIMUM ELECTRON EXCITATION WILL BE   2

 SYMMETRIES FOR THE 112 CORE,   4 ACTIVE,   0 EXTERNAL MO-S ARE
     CORE= A     A     A     A     A     A     A     A     A     A   
           A     A     A     A     A     A     A     A     A     A   
           A     A     A     A     A     A     A     A     A     A   
           A     A     A     A     A     A     A     A     A     A   
           A     A     A     A     A     A     A     A     A     A   
           A     A     A     A     A     A     A     A     A     A   
           A     A     A     A     A     A     A     A     A     A   
           A     A     A     A     A     A     A     A     A     A   
           A     A     A     A     A     A     A     A     A     A   
           A     A     A     A     A     A     A     A     A     A   
           A     A     A     A     A     A     A     A     A     A   
           A     A   
   ACTIVE= A     A     A     A   
           DOC   DOC   DOC   VAL 

 MOLECULAR CHARGE          =    0
 NUMBER OF ALPHA ELECTRONS =  115
 NUMBER OF  BETA ELECTRONS =  115

 THE ELECTRONIC STATE IS  1-A   

 THE DISTINCT ROW TABLE HAS        11 ROWS.
  THE WAVEFUNCTION CONTAINS        10 WALKS (CSF-S).

 TOTAL NUMBER OF INTEGRALS =         73
 NUMBER OF INTEGRALS/GROUP =         73
 NUMBER OF INTEGRAL GROUPS =          1
 MAXIMUM RECORD SIZES ARE     500 FOR UNIT 11      22 FOR UNIT 12
                            30001 FOR UNIT 15   30001 FOR UNIT 16
 ...... END OF -DRT- GENERATION ...... 
 CPU     0: STEP CPU TIME=     1.67 TOTAL CPU TIME=          4.2 (      0.1 MIN)
 TOTAL WALL CLOCK TIME=          5.9 SECONDS, CPU UTILIZATION IS    71.03%

     --------------------------------------------
     PARTIAL TWO ELECTRON INTEGRAL TRANSFORMATION
     --------------------------------------------

 NUMBER OF CORE MOLECULAR ORBITALS     =  112
 NUMBER OF OCCUPIED MOLECULAR ORBITALS =  116
 TOTAL NUMBER OF MOLECULAR ORBITALS    =  116
 TOTAL NUMBER OF ATOMIC ORBITALS       =  818
 THRESHOLD FOR KEEPING TRANSFORMED 2E- INTEGRALS = 1.000E-12
 AO INTEGRALS WILL BE CALCULATED IN DIRECT MODE...
 DIRECT TRANSFORMATION SKIPS AO INTEGRAL STORAGE ON DISK.
 SCHWARZ INEQUALITY OVERHEAD:    271643 INTEGRALS, T=        0.00
 EVALUATING THE FROZEN CORE ENERGY...
 ----- FROZEN CORE ENERGY =     -4980.8055653070

 PLAN A: REQUIREMENTS FOR FULLY IN-MEMORY TRANSFORMATION:
 # OF WORDS AVAILABLE =            348630643
 # OF WORDS NEEDED    =           1099572977

 PLAN B: REQUIREMENTS FOR THE SEGMENTED TRANSFORMATION:
       MINIMUM=      277554143 WORDS FOR 1 MOLECULAR ORBITAL PER PASS
       MAXIMUM=      277554143 WORDS FOR ALL MOLECULAR ORBITALS IN 1 PASS
              (      274006278 EXTRA WORDS INCLUDES 1 EXTRA ORBITAL/PASS)
 THIS RUN USES=      277554143 WORDS,
 DISTRIBUTING   4 PASSES EACH CONTAINING     1 ORBITALS OVER  40 PROCESSORS.

 CHOOSING SEGMENTED PARTIAL TRANSFORMATION...
 DIRECT TRANSFORMATION SKIPS AO INTEGRAL STORAGE ON DISK.
 PASS #   1 TOOK      764.98 SECONDS.
 ASSIGNING PASS #   2 TO A DIFFERENT PROCESSOR.
 ASSIGNING PASS #   3 TO A DIFFERENT PROCESSOR.
 ASSIGNING PASS #   4 TO A DIFFERENT PROCESSOR.
 TOTAL NUMBER OF TRANSFORMED 2E- INTEGRALS KEPT =           55
 ... END OF INTEGRAL TRANSFORMATION ...
 CPU     0: STEP CPU TIME=   785.71 TOTAL CPU TIME=        789.9 (     13.2 MIN)
 TOTAL WALL CLOCK TIME=        836.9 SECONDS, CPU UTILIZATION IS    94.38%

          ------------------------
          GUGA-CI INTEGRAL SORTING
          ------------------------

     80049 WORDS NEEDED TO SORT             73 GUGA INTEGRALS IN MEMORY
 348630643 WORDS ARE AVAILABLE
 CHOOSING IN-MEMORY SORTING...
 IN CORE ALGORITHM SORTED             10 NON-ZERO 1E- INTEGRALS
 IN CORE ALGORITHM SORTED             55 NON-ZERO 2E- INTEGRALS
 ...... END OF INTEGRAL SORTING ...... 
 CPU     0: STEP CPU TIME=     0.04 TOTAL CPU TIME=        790.0 (     13.2 MIN)
 TOTAL WALL CLOCK TIME=        837.0 SECONDS, CPU UTILIZATION IS    94.38%

 -------------------------     ---------------------------------------
 ENERGY MATRIX CALCULATION     WRITTEN BY B.R.BROOKS,W.D.LAIDIG,P.SAXE
 -------------------------     ---------------------------------------

 COMPUTING THE HAMILTONIAN FOR THE        10 CSF-S...

         145 IS THE TOTAL NUMBER OF GENERATED LOOPS
         145 WERE CREATED BY THE LOOP-DRIVEN ALGORITHM
           0 WERE CREATED IMPLICITLY

         145 IS THE TOTAL NUMBER OF PROCESSED LOOPS
          54     DIAGONAL LOOPS ARE STORED ON WORK15 IN     1 BUFFERS OF  10000 ELEMENTS.
          91 OFF DIAGONAL LOOPS ARE STORED ON WORK16 IN     1 BUFFERS OF  10000 ELEMENTS.
 ...... END OF ENERGY MATRIX CALCULATION ...... 
 CPU     0: STEP CPU TIME=     0.05 TOTAL CPU TIME=        790.0 (     13.2 MIN)
 TOTAL WALL CLOCK TIME=        839.2 SECONDS, CPU UTILIZATION IS    94.14%

          -----------------------------------------
          DAVIDSON METHOD CI-MATRIX DIAGONALIZATION
                   WRITTEN BY STEVE ELBERT
          -----------------------------------------
 NUMBER OF STATES REQUESTED =     4
 MAX. NUMB. OF EXPAN. VEC   =    30
 MAX. NUMB. IMPROVED STATES =     4
 MAX. NUMB. OF ITERATIONS   =   500
 CONVERGENCE CRITERION      =    1.0E-06

 CHOOSING TO SOLVE SECULAR EQUATION IN MEMORY
 NUMBER OF WORDS AVAILABLE =  348630643
 NUMBER OF WORDS USED      =      31393
 ENERGY MATRIX BUFFER SIZE =      10000
 SOLUTION FOUND WITH DIRECT METHOD

 STATE #    1  ENERGY =   -1483.613915411

      CSF      COEF    OCCUPANCY (IGNORING CORE)
      ---      ----    --------- --------- -----
        1    0.469188  2220
        3    0.457253  2121
        4   -0.281311  1221
        5   -0.434286  2202
        6    0.271548  2112
        7   -0.440670  1212
        8    0.129433  2022
       10   -0.135481  0222

 THE PROJECTION OF THIS CI STATE ONTO SPACE SYMMETRY A    WEIGHS 1.0000E+00


 STATE #    2  ENERGY =   -1483.606076942

      CSF      COEF    OCCUPANCY (IGNORING CORE)
      ---      ----    --------- --------- -----
        1    0.455523  2220
        3   -0.124091  2121
        4    0.549496  1221
        5   -0.423977  2202
        6   -0.530691  2112
        7    0.111568  1212

 THE PROJECTION OF THIS CI STATE ONTO SPACE SYMMETRY A    WEIGHS 1.0000E+00


 STATE #    3  ENERGY =   -1483.605805120

      CSF      COEF    OCCUPANCY (IGNORING CORE)
      ---      ----    --------- --------- -----
        1   -0.288512  2220
        3    0.301686  2121
        4    0.272573  1221
        5    0.269539  2202
        6   -0.262317  2112
        7   -0.286588  1212
        8    0.514268  2022
       10   -0.513209  0222

 THE PROJECTION OF THIS CI STATE ONTO SPACE SYMMETRY A    WEIGHS 1.0000E+00


 STATE #    4  ENERGY =   -1483.597444915

      CSF      COEF    OCCUPANCY (IGNORING CORE)
      ---      ----    --------- --------- -----
        1    0.159505  2220
        3   -0.452726  2121
        4   -0.250209  1221
        5   -0.150444  2202
        6    0.240417  2112
        7    0.436794  1212
        8    0.469275  2022
       10   -0.464252  0222

 THE PROJECTION OF THIS CI STATE ONTO SPACE SYMMETRY A    WEIGHS 1.0000E+00

 ...... END OF CI-MATRIX DIAGONALIZATION ......
 CPU     0: STEP CPU TIME=     0.04 TOTAL CPU TIME=        790.1 (     13.2 MIN)
 TOTAL WALL CLOCK TIME=        840.4 SECONDS, CPU UTILIZATION IS    94.01%

          ---------------------
          STORE CSF INFORMATION
          --------------------

 READING THE DRT FILE
 TITLE=DRT1    18:42:05 05-NOV-2021                                                    
 NUMBER OF CONFIGURATIONS =         10

 READING THE CI VECTOR FILE
 RUN TITLE= C20N2H32O8                                                                     
 DRT TITLE=DRT1    18:42:05 05-NOV-2021                                                    
     4 STATES WERE COMPUTED, NWKS=        10

 STORING CSF AND CI COEF. INFORMATION FOR    4 STATES ON FILE  17.
     ENERGIES ARE ...
   -1488.3597001  -1488.3502354  -1488.3491192  -1488.3392454
 SAVING CSFS WITH COEFS LARGER THAN 2.50E-05
 SAVED CSFS:         10
 TOTAL CSFS:         10

 ...... DONE STORING CSF INFORMATION ......
 CPU     0: STEP CPU TIME=     0.00 TOTAL CPU TIME=        790.1 (     13.2 MIN)
 TOTAL WALL CLOCK TIME=        840.4 SECONDS, CPU UTILIZATION IS    94.01%


     -------------------------
      2-ND     CI CALCULATION
     -------------------------

          -----------------------     ----------------------------
          GUGA DISTINCT ROW TABLE     WRITTEN BY B.R.BROOKS,P.SAXE
          -----------------------     ----------------------------

      GROUP=C1           NPRT=       0
       FORS=       T   INTACT=       F
       FOCI=       F   MXNINT=   50000
       SOCI=       F   MXNEME=   10000
     IEXCIT=       0

      -CORE-    -INTERNAL-  -EXTERNAL-
     NFZC= 112   NDOC=   2   NEXT=   0
     NMCC=   0   NAOS=   0   NFZV=   0
                 NBOS=   0
                 NALP=   2
                 NVAL=   0

 THE MAXIMUM ELECTRON EXCITATION WILL BE   2

 SYMMETRIES FOR THE 112 CORE,   4 ACTIVE,   0 EXTERNAL MO-S ARE
     CORE= A     A     A     A     A     A     A     A     A     A   
           A     A     A     A     A     A     A     A     A     A   
           A     A     A     A     A     A     A     A     A     A   
           A     A     A     A     A     A     A     A     A     A   
           A     A     A     A     A     A     A     A     A     A   
           A     A     A     A     A     A     A     A     A     A   
           A     A     A     A     A     A     A     A     A     A   
           A     A     A     A     A     A     A     A     A     A   
           A     A     A     A     A     A     A     A     A     A   
           A     A     A     A     A     A     A     A     A     A   
           A     A     A     A     A     A     A     A     A     A   
           A     A   
   ACTIVE= A     A     A     A   
           DOC   DOC   ALP   ALP 

 MOLECULAR CHARGE          =    0
 NUMBER OF ALPHA ELECTRONS =  116
 NUMBER OF  BETA ELECTRONS =  114

 THE ELECTRONIC STATE IS  3-A   

 THE DISTINCT ROW TABLE HAS         9 ROWS.
  THE WAVEFUNCTION CONTAINS         6 WALKS (CSF-S).

 TOTAL NUMBER OF INTEGRALS =         73
 NUMBER OF INTEGRALS/GROUP =         73
 NUMBER OF INTEGRAL GROUPS =          1
 MAXIMUM RECORD SIZES ARE     500 FOR UNIT 11      22 FOR UNIT 12
                            30001 FOR UNIT 15   30001 FOR UNIT 16
 ...... END OF -DRT- GENERATION ...... 
 CPU     0: STEP CPU TIME=     1.26 TOTAL CPU TIME=        791.3 (     13.2 MIN)
 TOTAL WALL CLOCK TIME=        841.7 SECONDS, CPU UTILIZATION IS    94.02%

     --------------------------------------------
     PARTIAL TWO ELECTRON INTEGRAL TRANSFORMATION
     --------------------------------------------

 NUMBER OF CORE MOLECULAR ORBITALS     =  112
 NUMBER OF OCCUPIED MOLECULAR ORBITALS =  116
 TOTAL NUMBER OF MOLECULAR ORBITALS    =  116
 TOTAL NUMBER OF ATOMIC ORBITALS       =  818
 THRESHOLD FOR KEEPING TRANSFORMED 2E- INTEGRALS = 1.000E-12
 AO INTEGRALS WILL BE CALCULATED IN DIRECT MODE...
 DIRECT TRANSFORMATION SKIPS AO INTEGRAL STORAGE ON DISK.
 SCHWARZ INEQUALITY OVERHEAD:    271643 INTEGRALS, T=        0.00
 EVALUATING THE FROZEN CORE ENERGY...
 ----- FROZEN CORE ENERGY =     -4980.8055653070

 PLAN A: REQUIREMENTS FOR FULLY IN-MEMORY TRANSFORMATION:
 # OF WORDS AVAILABLE =            348630643
 # OF WORDS NEEDED    =           1099572977

 PLAN B: REQUIREMENTS FOR THE SEGMENTED TRANSFORMATION:
       MINIMUM=      277554143 WORDS FOR 1 MOLECULAR ORBITAL PER PASS
       MAXIMUM=      277554143 WORDS FOR ALL MOLECULAR ORBITALS IN 1 PASS
              (      274006278 EXTRA WORDS INCLUDES 1 EXTRA ORBITAL/PASS)
 THIS RUN USES=      277554143 WORDS,
 DISTRIBUTING   4 PASSES EACH CONTAINING     1 ORBITALS OVER  40 PROCESSORS.

 CHOOSING SEGMENTED PARTIAL TRANSFORMATION...
 DIRECT TRANSFORMATION SKIPS AO INTEGRAL STORAGE ON DISK.
 PASS #   1 TOOK      801.24 SECONDS.
 ASSIGNING PASS #   2 TO A DIFFERENT PROCESSOR.
 ASSIGNING PASS #   3 TO A DIFFERENT PROCESSOR.
 ASSIGNING PASS #   4 TO A DIFFERENT PROCESSOR.
 TOTAL NUMBER OF TRANSFORMED 2E- INTEGRALS KEPT =           55
 ... END OF INTEGRAL TRANSFORMATION ...
 CPU     0: STEP CPU TIME=   822.75 TOTAL CPU TIME=       1614.1 (     26.9 MIN)
 TOTAL WALL CLOCK TIME=       1666.0 SECONDS, CPU UTILIZATION IS    96.88%

          ------------------------
          GUGA-CI INTEGRAL SORTING
          ------------------------

     80049 WORDS NEEDED TO SORT             73 GUGA INTEGRALS IN MEMORY
 348630643 WORDS ARE AVAILABLE
 CHOOSING IN-MEMORY SORTING...
 IN CORE ALGORITHM SORTED             10 NON-ZERO 1E- INTEGRALS
 IN CORE ALGORITHM SORTED             55 NON-ZERO 2E- INTEGRALS
 ...... END OF INTEGRAL SORTING ...... 
 CPU     0: STEP CPU TIME=     0.04 TOTAL CPU TIME=       1614.1 (     26.9 MIN)
 TOTAL WALL CLOCK TIME=       1666.1 SECONDS, CPU UTILIZATION IS    96.88%

 -------------------------     ---------------------------------------
 ENERGY MATRIX CALCULATION     WRITTEN BY B.R.BROOKS,W.D.LAIDIG,P.SAXE
 -------------------------     ---------------------------------------

 COMPUTING THE HAMILTONIAN FOR THE         6 CSF-S...

          81 IS THE TOTAL NUMBER OF GENERATED LOOPS
          81 WERE CREATED BY THE LOOP-DRIVEN ALGORITHM
           0 WERE CREATED IMPLICITLY

          81 IS THE TOTAL NUMBER OF PROCESSED LOOPS
          44     DIAGONAL LOOPS ARE STORED ON WORK15 IN     1 BUFFERS OF  10000 ELEMENTS.
          37 OFF DIAGONAL LOOPS ARE STORED ON WORK16 IN     1 BUFFERS OF  10000 ELEMENTS.
 ...... END OF ENERGY MATRIX CALCULATION ...... 
 CPU     0: STEP CPU TIME=     0.04 TOTAL CPU TIME=       1614.2 (     26.9 MIN)
 TOTAL WALL CLOCK TIME=       1671.3 SECONDS, CPU UTILIZATION IS    96.58%

          -----------------------------------------
          DAVIDSON METHOD CI-MATRIX DIAGONALIZATION
                   WRITTEN BY STEVE ELBERT
          -----------------------------------------
 NUMBER OF STATES REQUESTED =     4
 MAX. NUMB. OF EXPAN. VEC   =    30
 MAX. NUMB. IMPROVED STATES =     4
 MAX. NUMB. OF ITERATIONS   =   500
 CONVERGENCE CRITERION      =    1.0E-06

 CHOOSING TO SOLVE SECULAR EQUATION IN MEMORY
 NUMBER OF WORDS AVAILABLE =  348630643
 NUMBER OF WORDS USED      =      31357
 ENERGY MATRIX BUFFER SIZE =      10000
 SOLUTION FOUND WITH DIRECT METHOD

 STATE #    1  ENERGY =   -1483.613804148

      CSF      COEF    OCCUPANCY (IGNORING CORE)
      ---      ----    --------- --------- -----
        1    0.193455  1122
        2    0.294825  2121
        3    0.446049  2112
        4   -0.470431  1221
        5   -0.278003  1212
        6    0.614901  2211

 THE PROJECTION OF THIS CI STATE ONTO SPACE SYMMETRY A    WEIGHS 1.0000E+00


 STATE #    2  ENERGY =   -1483.606049747

      CSF      COEF    OCCUPANCY (IGNORING CORE)
      ---      ----    --------- --------- -----
        1   -0.374549  1122
        2    0.614316  2121
        4    0.052067  1221
        5   -0.584748  1212
        6   -0.368269  2211

 THE PROJECTION OF THIS CI STATE ONTO SPACE SYMMETRY A    WEIGHS 1.0000E+00


 STATE #    3  ENERGY =   -1483.605644081

      CSF      COEF    OCCUPANCY (IGNORING CORE)
      ---      ----    --------- --------- -----
        1   -0.623253  1122
        3   -0.293628  2112
        4    0.303969  1221
        6    0.657537  2211

 THE PROJECTION OF THIS CI STATE ONTO SPACE SYMMETRY A    WEIGHS 1.0000E+00


 STATE #    4  ENERGY =   -1483.597447654

      CSF      COEF    OCCUPANCY (IGNORING CORE)
      ---      ----    --------- --------- -----
        1    0.658666  1122
        2    0.245104  2121
        3   -0.436756  2112
        4    0.453435  1221
        5   -0.236280  1212
        6    0.232156  2211

 THE PROJECTION OF THIS CI STATE ONTO SPACE SYMMETRY A    WEIGHS 1.0000E+00

 ...... END OF CI-MATRIX DIAGONALIZATION ......
 CPU     0: STEP CPU TIME=     0.04 TOTAL CPU TIME=       1614.2 (     26.9 MIN)
 TOTAL WALL CLOCK TIME=       1673.2 SECONDS, CPU UTILIZATION IS    96.48%

          ---------------------
          STORE CSF INFORMATION
          --------------------

 READING THE DRT FILE
 TITLE=DRT2    18:56:01 05-NOV-2021                                                    
 NUMBER OF CONFIGURATIONS =          6

 READING THE CI VECTOR FILE
 RUN TITLE= C20N2H32O8                                                                     
 DRT TITLE=DRT2    18:56:01 05-NOV-2021                                                    
     4 STATES WERE COMPUTED, NWKS=         6

 STORING CSF AND CI COEF. INFORMATION FOR    4 STATES ON FILE  17.
     ENERGIES ARE ...
   -1488.3600522  -1488.3508767  -1488.3492977  -1488.3403614
 SAVING CSFS WITH COEFS LARGER THAN 2.50E-05
 SAVED CSFS:          6
 TOTAL CSFS:          6

 ...... DONE STORING CSF INFORMATION ......
 CPU     0: STEP CPU TIME=     0.00 TOTAL CPU TIME=       1614.2 (     26.9 MIN)
 TOTAL WALL CLOCK TIME=       1673.2 SECONDS, CPU UTILIZATION IS    96.48%
 CPU     0: STEP CPU TIME=     0.00 TOTAL CPU TIME=       1614.2 (     26.9 MIN)
 TOTAL WALL CLOCK TIME=       1673.2 SECONDS, CPU UTILIZATION IS    96.48%

 ++++++++++++++++++++++++++++++++++++++++++++++++++++++++++++++++++++++


 THE SYMMETRIES OF THE ANGULAR MOMENTUM L AND TRANSLATION R:
 LX BELONGS TO A   
 LY BELONGS TO A   
 LZ BELONGS TO A   
 RX BELONGS TO A   
 RY BELONGS TO A   
 RZ BELONGS TO A   
 SOC INTEGRALS NEED BE CALCULATED FOR LX: YEA 
 SOC INTEGRALS NEED BE CALCULATED FOR LY: YEA 
 SOC INTEGRALS NEED BE CALCULATED FOR LZ: YEA 

     -------------------------------------------
            DIRECT SPIN-ORBIT COUPLING
         (SHIRO KOSEKI AND DMITRI FEDOROV)

             ONE ELECTRON SO OPERATOR.
     -------------------------------------------


ENERGY FOR THE LOWEST STATE     =    -1488.3600521705
ENERGY TOLERANCE FOR SOC MATRIX =    -1388.3600521705 (HIGHEST STATE)
                           ETOL =      100.0000000000
                         UPPREN =    -1388.3600521705

  CI# RTS#     LOWEST ENERGY      HIGHEST ENERGY     NEXT ENERGY
    1    4    -1488.3597001086    -1488.3392453608
    2    4    -1488.3600521705    -1488.3403614133

         -------------------------------------
          ONE-ELECTRON SPIN-ORBIT AO INTEGRALS
         -------------------------------------
         USING    1011209 WORDS OF MEMORY
         2E SOC INTEGRALS WILL BE DISTRIBUTED
      ...... DONE WITH SPIN-ORBIT INTEGRALS ......
 CPU     0: STEP CPU TIME=     2.33 TOTAL CPU TIME=       1616.5 (     26.9 MIN)
 TOTAL WALL CLOCK TIME=       1675.5 SECONDS, CPU UTILIZATION IS    96.48%

   4409523 WORDS OF MEMORY ARE REQUIRED  FOR 1 PASS(ES)
   4409523 WORDS FOR INTEGRALS,   3405212 WORDS FOR CSFS.

 REFERENCE STATE IS SET TO    1 IN THE DRT NO. 1 (     0).

 THE FOLLOWING LEGEND IS USED BELOW:
 [C] - THE MATRIX ELEMENT ACTUALLY CALCULATED
 [P] - OBTAINED FROM [C] BY THE WIGNER-ECKART THEOREM (<HSO>)
 [Z] - ZERO BY POINT GROUP SYMMETRY
 [W] - ZERO BY THE WIGNER-ECKART THEOREM (<HSO>)
 [S] - ZERO BY SPIN ORTHOGONALITY (<R>)

 [Z]'S ARE NOT CALCULATED.


 CI STATE FORMAT:   N-(2S+1)G:B
 G- IRREP LABEL, B NUMBERS DEGENERATE COMPONENTS OF G
 N NUMBERS EQUIVALENT TERMS (2S+1)G:B

 STATE ID FORMAT: NCI*1000+IROOT,
 WHERE NCI IS THE NTH $DRT GROUP
 AND IROOT IS THE CI ROOT'S ORDINAL NUMBER.

 DIPOLE MOMENTS ARE IN E*BOHR UNITS. TO GET DEBYE, MULTIPLY BY 2.541766.

   < 1-1A    |R| 1-1A    > =      0.081541     -0.067408      0.337407 [CCC]
 < 1-1A    (MS= 0.0)|HSO| 1-1A    (MS= 0.0)> =     0.0000     0.0000I    [W]
  
   < 1-1A    |R| 2-1A    > =      0.038841      0.035244      0.010653 [CCC]
 < 1-1A    (MS= 0.0)|HSO| 2-1A    (MS= 0.0)> =     0.0000     0.0000I    [W]
  
   < 1-1A    |R| 3-1A    > =      0.008270      0.004599      0.039862 [CCC]
 < 1-1A    (MS= 0.0)|HSO| 3-1A    (MS= 0.0)> =     0.0000     0.0000I    [W]
  
   < 1-1A    |R| 4-1A    > =      0.001765      0.001598      0.002132 [CCC]
 < 1-1A    (MS= 0.0)|HSO| 4-1A    (MS= 0.0)> =     0.0000     0.0000I    [W]
  
   < 2-1A    |R| 2-1A    > =      0.084985     -0.039044      0.256660 [CCC]
 < 2-1A    (MS= 0.0)|HSO| 2-1A    (MS= 0.0)> =     0.0000     0.0000I    [W]
  
   < 2-1A    |R| 3-1A    > =      0.029961      0.007531      0.018356 [CCC]
 < 2-1A    (MS= 0.0)|HSO| 3-1A    (MS= 0.0)> =     0.0000     0.0000I    [W]
  
   < 2-1A    |R| 4-1A    > =     -0.032642     -0.026401     -0.035560 [CCC]
 < 2-1A    (MS= 0.0)|HSO| 4-1A    (MS= 0.0)> =     0.0000     0.0000I    [W]
  
   < 3-1A    |R| 3-1A    > =      0.156440     -0.025790      0.301159 [CCC]
 < 3-1A    (MS= 0.0)|HSO| 3-1A    (MS= 0.0)> =     0.0000     0.0000I    [W]
  
   < 3-1A    |R| 4-1A    > =     -0.024276     -0.025440      0.018603 [CCC]
 < 3-1A    (MS= 0.0)|HSO| 4-1A    (MS= 0.0)> =     0.0000     0.0000I    [W]
  
   < 4-1A    |R| 4-1A    > =      0.150809     -0.005073      0.213852 [CCC]
 < 4-1A    (MS= 0.0)|HSO| 4-1A    (MS= 0.0)> =     0.0000     0.0000I    [W]
  
 CPU     0: STEP CPU TIME=    31.07 TOTAL CPU TIME=       1647.6 (     27.5 MIN)
 TOTAL WALL CLOCK TIME=       1729.2 SECONDS, CPU UTILIZATION IS    95.28%
   < 1-1A    |R| 1-3A    > =      0.000000      0.000000      0.000000 [SSS]
 < 1-1A    (MS= 0.0)|HSO| 1-3A    (MS= 0.0)> =     0.0000     0.4898I    [C]
 < 1-1A    (MS= 0.0)|HSO| 1-3A    (MS= 1.0)> =    -1.8509    -1.9306I    [C]
 < 1-1A    (MS= 0.0)|HSO| 1-3A    (MS=-1.0)> =    -1.8509     1.9306I    [P]
  
   < 1-1A    |R| 2-3A    > =      0.000000      0.000000      0.000000 [SSS]
 < 1-1A    (MS= 0.0)|HSO| 2-3A    (MS= 0.0)> =     0.0000    20.1647I    [C]
 < 1-1A    (MS= 0.0)|HSO| 2-3A    (MS= 1.0)> =     6.2546    -0.6938I    [C]
 < 1-1A    (MS= 0.0)|HSO| 2-3A    (MS=-1.0)> =     6.2546     0.6938I    [P]
  
   < 1-1A    |R| 3-3A    > =      0.000000      0.000000      0.000000 [SSS]
 < 1-1A    (MS= 0.0)|HSO| 3-3A    (MS= 0.0)> =     0.0000    -4.0482I    [C]
 < 1-1A    (MS= 0.0)|HSO| 3-3A    (MS= 1.0)> =    74.4985    74.1927I    [C]
 < 1-1A    (MS= 0.0)|HSO| 3-3A    (MS=-1.0)> =    74.4985   -74.1927I    [P]
  
   < 1-1A    |R| 4-3A    > =      0.000000      0.000000      0.000000 [SSS]
 < 1-1A    (MS= 0.0)|HSO| 4-3A    (MS= 0.0)> =     0.0000    -1.4075I    [C]
 < 1-1A    (MS= 0.0)|HSO| 4-3A    (MS= 1.0)> =     0.7796     1.2285I    [C]
 < 1-1A    (MS= 0.0)|HSO| 4-3A    (MS=-1.0)> =     0.7796    -1.2285I    [P]
  
   < 2-1A    |R| 1-3A    > =      0.000000      0.000000      0.000000 [SSS]
 < 2-1A    (MS= 0.0)|HSO| 1-3A    (MS= 0.0)> =     0.0000    19.6209I    [C]
 < 2-1A    (MS= 0.0)|HSO| 1-3A    (MS= 1.0)> =   -30.2337   -36.1487I    [C]
 < 2-1A    (MS= 0.0)|HSO| 1-3A    (MS=-1.0)> =   -30.2337    36.1487I    [P]
  
   < 2-1A    |R| 2-3A    > =      0.000000      0.000000      0.000000 [SSS]
 < 2-1A    (MS= 0.0)|HSO| 2-3A    (MS= 0.0)> =     0.0000    -0.3138I    [C]
 < 2-1A    (MS= 0.0)|HSO| 2-3A    (MS= 1.0)> =     2.8814     2.9358I    [C]
 < 2-1A    (MS= 0.0)|HSO| 2-3A    (MS=-1.0)> =     2.8814    -2.9358I    [P]
  
   < 2-1A    |R| 3-3A    > =      0.000000      0.000000      0.000000 [SSS]
 < 2-1A    (MS= 0.0)|HSO| 3-3A    (MS= 0.0)> =     0.0000     0.0965I    [C]
 < 2-1A    (MS= 0.0)|HSO| 3-3A    (MS= 1.0)> =     2.6241     2.5134I    [C]
 < 2-1A    (MS= 0.0)|HSO| 3-3A    (MS=-1.0)> =     2.6241    -2.5134I    [P]
  
   < 2-1A    |R| 4-3A    > =      0.000000      0.000000      0.000000 [SSS]
 < 2-1A    (MS= 0.0)|HSO| 4-3A    (MS= 0.0)> =     0.0000    17.0278I    [C]
 < 2-1A    (MS= 0.0)|HSO| 4-3A    (MS= 1.0)> =    36.0524    29.4800I    [C]
 < 2-1A    (MS= 0.0)|HSO| 4-3A    (MS=-1.0)> =    36.0524   -29.4800I    [P]
  
   < 3-1A    |R| 1-3A    > =      0.000000      0.000000      0.000000 [SSS]
 < 3-1A    (MS= 0.0)|HSO| 1-3A    (MS= 0.0)> =     0.0000     5.9566I    [C]
 < 3-1A    (MS= 0.0)|HSO| 1-3A    (MS= 1.0)> =    68.6529    65.0889I    [C]
 < 3-1A    (MS= 0.0)|HSO| 1-3A    (MS=-1.0)> =    68.6529   -65.0889I    [P]
  
   < 3-1A    |R| 2-3A    > =      0.000000      0.000000      0.000000 [SSS]
 < 3-1A    (MS= 0.0)|HSO| 2-3A    (MS= 0.0)> =     0.0000     0.2588I    [C]
 < 3-1A    (MS= 0.0)|HSO| 2-3A    (MS= 1.0)> =    -5.5388    -5.5053I    [C]
 < 3-1A    (MS= 0.0)|HSO| 2-3A    (MS=-1.0)> =    -5.5388     5.5053I    [P]
  
   < 3-1A    |R| 3-3A    > =      0.000000      0.000000      0.000000 [SSS]
 < 3-1A    (MS= 0.0)|HSO| 3-3A    (MS= 0.0)> =     0.0000    -0.1038I    [C]
 < 3-1A    (MS= 0.0)|HSO| 3-3A    (MS= 1.0)> =     4.3662     4.3164I    [C]
 < 3-1A    (MS= 0.0)|HSO| 3-3A    (MS=-1.0)> =     4.3662    -4.3164I    [P]
  
   < 3-1A    |R| 4-3A    > =      0.000000      0.000000      0.000000 [SSS]
 < 3-1A    (MS= 0.0)|HSO| 4-3A    (MS= 0.0)> =     0.0000    12.1768I    [C]
 < 3-1A    (MS= 0.0)|HSO| 4-3A    (MS= 1.0)> =   -64.0171   -66.6579I    [C]
 < 3-1A    (MS= 0.0)|HSO| 4-3A    (MS=-1.0)> =   -64.0171    66.6579I    [P]
  
   < 4-1A    |R| 1-3A    > =      0.000000      0.000000      0.000000 [SSS]
 < 4-1A    (MS= 0.0)|HSO| 1-3A    (MS= 0.0)> =     0.0000     1.4874I    [C]
 < 4-1A    (MS= 0.0)|HSO| 1-3A    (MS= 1.0)> =     1.8175     1.2642I    [C]
 < 4-1A    (MS= 0.0)|HSO| 1-3A    (MS=-1.0)> =     1.8175    -1.2642I    [P]
  
   < 4-1A    |R| 2-3A    > =      0.000000      0.000000      0.000000 [SSS]
 < 4-1A    (MS= 0.0)|HSO| 2-3A    (MS= 0.0)> =     0.0000    20.6503I    [C]
 < 4-1A    (MS= 0.0)|HSO| 2-3A    (MS= 1.0)> =     1.1131    -5.8596I    [C]
 < 4-1A    (MS= 0.0)|HSO| 2-3A    (MS=-1.0)> =     1.1131     5.8596I    [P]
  
   < 4-1A    |R| 3-3A    > =      0.000000      0.000000      0.000000 [SSS]
 < 4-1A    (MS= 0.0)|HSO| 3-3A    (MS= 0.0)> =     0.0000     2.6672I    [C]
 < 4-1A    (MS= 0.0)|HSO| 3-3A    (MS= 1.0)> =   -73.7955   -73.0477I    [C]
 < 4-1A    (MS= 0.0)|HSO| 3-3A    (MS=-1.0)> =   -73.7955    73.0477I    [P]
  
   < 4-1A    |R| 4-3A    > =      0.000000      0.000000      0.000000 [SSS]
 < 4-1A    (MS= 0.0)|HSO| 4-3A    (MS= 0.0)> =     0.0000    -0.1642I    [C]
 < 4-1A    (MS= 0.0)|HSO| 4-3A    (MS= 1.0)> =    -0.6913    -0.6327I    [C]
 < 4-1A    (MS= 0.0)|HSO| 4-3A    (MS=-1.0)> =    -0.6913     0.6327I    [P]
  
 CPU     0: STEP CPU TIME=     0.00 TOTAL CPU TIME=       1647.6 (     27.5 MIN)
 TOTAL WALL CLOCK TIME=       1729.2 SECONDS, CPU UTILIZATION IS    95.28%
   < 1-3A    |R| 1-3A    > =      0.080225     -0.068898      0.338276 [CCC]
 < 1-3A    (MS= 1.0)|HSO| 1-3A    (MS= 1.0)> =     0.0000    -0.0000I    [C]
 < 1-3A    (MS= 0.0)|HSO| 1-3A    (MS= 0.0)> =     0.0000     0.0000I    [W]
 < 1-3A    (MS=-1.0)|HSO| 1-3A    (MS=-1.0)> =     0.0000     0.0000I    [P]
 < 1-3A    (MS= 0.0)|HSO| 1-3A    (MS= 1.0)> =    -0.0000    -0.0000I    [C]
 < 1-3A    (MS= 1.0)|HSO| 1-3A    (MS= 0.0)> =     0.0000    -0.0000I    [P]
 < 1-3A    (MS=-1.0)|HSO| 1-3A    (MS= 0.0)> =    -0.0000    -0.0000I    [P]
 < 1-3A    (MS= 0.0)|HSO| 1-3A    (MS=-1.0)> =     0.0000    -0.0000I    [P]
  
   < 1-3A    |R| 2-3A    > =     -0.037974     -0.032433     -0.030289 [CCC]
 < 1-3A    (MS= 1.0)|HSO| 2-3A    (MS= 1.0)> =     0.0000     2.6362I    [C]
 < 1-3A    (MS= 0.0)|HSO| 2-3A    (MS= 0.0)> =     0.0000     0.0000I    [W]
 < 1-3A    (MS=-1.0)|HSO| 2-3A    (MS=-1.0)> =     0.0000    -2.6362I    [P]
 < 1-3A    (MS= 0.0)|HSO| 2-3A    (MS= 1.0)> =    73.3787    72.6469I    [C]
 < 1-3A    (MS= 1.0)|HSO| 2-3A    (MS= 0.0)> =   -73.3787    72.6469I    [P]
 < 1-3A    (MS=-1.0)|HSO| 2-3A    (MS= 0.0)> =    73.3787    72.6469I    [P]
 < 1-3A    (MS= 0.0)|HSO| 2-3A    (MS=-1.0)> =   -73.3787    72.6469I    [P]
  
   < 1-3A    |R| 3-3A    > =      0.011070      0.011853     -0.027547 [CCC]
 < 1-3A    (MS= 1.0)|HSO| 3-3A    (MS= 1.0)> =     0.0000   -20.7310I    [C]
 < 1-3A    (MS= 0.0)|HSO| 3-3A    (MS= 0.0)> =     0.0000     0.0000I    [W]
 < 1-3A    (MS=-1.0)|HSO| 3-3A    (MS=-1.0)> =     0.0000    20.7310I    [P]
 < 1-3A    (MS= 0.0)|HSO| 3-3A    (MS= 1.0)> =     1.2408    -5.7978I    [C]
 < 1-3A    (MS= 1.0)|HSO| 3-3A    (MS= 0.0)> =    -1.2408    -5.7978I    [P]
 < 1-3A    (MS=-1.0)|HSO| 3-3A    (MS= 0.0)> =     1.2408    -5.7978I    [P]
 < 1-3A    (MS= 0.0)|HSO| 3-3A    (MS=-1.0)> =    -1.2408    -5.7978I    [P]
  
   < 1-3A    |R| 4-3A    > =      0.002627      0.002116      0.003915 [CCC]
 < 1-3A    (MS= 1.0)|HSO| 4-3A    (MS= 1.0)> =     0.0000    -0.0531I    [C]
 < 1-3A    (MS= 0.0)|HSO| 4-3A    (MS= 0.0)> =     0.0000     0.0000I    [W]
 < 1-3A    (MS=-1.0)|HSO| 4-3A    (MS=-1.0)> =     0.0000     0.0531I    [P]
 < 1-3A    (MS= 0.0)|HSO| 4-3A    (MS= 1.0)> =    -6.4070    -6.2784I    [C]
 < 1-3A    (MS= 1.0)|HSO| 4-3A    (MS= 0.0)> =     6.4070    -6.2784I    [P]
 < 1-3A    (MS=-1.0)|HSO| 4-3A    (MS= 0.0)> =    -6.4070    -6.2784I    [P]
 < 1-3A    (MS= 0.0)|HSO| 4-3A    (MS=-1.0)> =     6.4070    -6.2784I    [P]
  
   < 2-3A    |R| 2-3A    > =      0.128020     -0.027969      0.283727 [CCC]
 < 2-3A    (MS= 1.0)|HSO| 2-3A    (MS= 1.0)> =     0.0000     0.0000I    [C]
 < 2-3A    (MS= 0.0)|HSO| 2-3A    (MS= 0.0)> =     0.0000     0.0000I    [W]
 < 2-3A    (MS=-1.0)|HSO| 2-3A    (MS=-1.0)> =     0.0000    -0.0000I    [P]
 < 2-3A    (MS= 0.0)|HSO| 2-3A    (MS= 1.0)> =    -0.0000    -0.0000I    [C]
 < 2-3A    (MS= 1.0)|HSO| 2-3A    (MS= 0.0)> =     0.0000    -0.0000I    [P]
 < 2-3A    (MS=-1.0)|HSO| 2-3A    (MS= 0.0)> =    -0.0000    -0.0000I    [P]
 < 2-3A    (MS= 0.0)|HSO| 2-3A    (MS=-1.0)> =     0.0000    -0.0000I    [P]
  
   < 2-3A    |R| 3-3A    > =      0.044777      0.008186      0.027908 [CCC]
 < 2-3A    (MS= 1.0)|HSO| 3-3A    (MS= 1.0)> =     0.0000     1.7177I    [C]
 < 2-3A    (MS= 0.0)|HSO| 3-3A    (MS= 0.0)> =     0.0000     0.0000I    [W]
 < 2-3A    (MS=-1.0)|HSO| 3-3A    (MS=-1.0)> =     0.0000    -1.7177I    [P]
 < 2-3A    (MS= 0.0)|HSO| 3-3A    (MS= 1.0)> =    -1.1019    -0.5292I    [C]
 < 2-3A    (MS= 1.0)|HSO| 3-3A    (MS= 0.0)> =     1.1019    -0.5292I    [P]
 < 2-3A    (MS=-1.0)|HSO| 3-3A    (MS= 0.0)> =    -1.1019    -0.5292I    [P]
 < 2-3A    (MS= 0.0)|HSO| 3-3A    (MS=-1.0)> =     1.1019    -0.5292I    [P]
  
   < 2-3A    |R| 4-3A    > =      0.040285      0.035050      0.021993 [CCC]
 < 2-3A    (MS= 1.0)|HSO| 4-3A    (MS= 1.0)> =     0.0000    -4.0787I    [C]
 < 2-3A    (MS= 0.0)|HSO| 4-3A    (MS= 0.0)> =     0.0000     0.0000I    [W]
 < 2-3A    (MS=-1.0)|HSO| 4-3A    (MS=-1.0)> =     0.0000     4.0787I    [P]
 < 2-3A    (MS= 0.0)|HSO| 4-3A    (MS= 1.0)> =   -74.7794   -74.4716I    [C]
 < 2-3A    (MS= 1.0)|HSO| 4-3A    (MS= 0.0)> =    74.7794   -74.4716I    [P]
 < 2-3A    (MS=-1.0)|HSO| 4-3A    (MS= 0.0)> =   -74.7794   -74.4716I    [P]
 < 2-3A    (MS= 0.0)|HSO| 4-3A    (MS=-1.0)> =    74.7794   -74.4716I    [P]
  
   < 3-3A    |R| 3-3A    > =      0.115624     -0.034665      0.274546 [CCC]
 < 3-3A    (MS= 1.0)|HSO| 3-3A    (MS= 1.0)> =     0.0000     0.0000I    [C]
 < 3-3A    (MS= 0.0)|HSO| 3-3A    (MS= 0.0)> =     0.0000     0.0000I    [W]
 < 3-3A    (MS=-1.0)|HSO| 3-3A    (MS=-1.0)> =     0.0000    -0.0000I    [P]
 < 3-3A    (MS= 0.0)|HSO| 3-3A    (MS= 1.0)> =    -0.0000    -0.0000I    [C]
 < 3-3A    (MS= 1.0)|HSO| 3-3A    (MS= 0.0)> =     0.0000    -0.0000I    [P]
 < 3-3A    (MS=-1.0)|HSO| 3-3A    (MS= 0.0)> =    -0.0000    -0.0000I    [P]
 < 3-3A    (MS= 0.0)|HSO| 3-3A    (MS=-1.0)> =     0.0000    -0.0000I    [P]
  
   < 3-3A    |R| 4-3A    > =      0.005153      0.009479     -0.033404 [CCC]
 < 3-3A    (MS= 1.0)|HSO| 4-3A    (MS= 1.0)> =     0.0000   -20.0723I    [C]
 < 3-3A    (MS= 0.0)|HSO| 4-3A    (MS= 0.0)> =     0.0000     0.0000I    [W]
 < 3-3A    (MS=-1.0)|HSO| 4-3A    (MS=-1.0)> =     0.0000    20.0723I    [P]
 < 3-3A    (MS= 0.0)|HSO| 4-3A    (MS= 1.0)> =     6.0589    -0.8332I    [C]
 < 3-3A    (MS= 1.0)|HSO| 4-3A    (MS= 0.0)> =    -6.0589    -0.8332I    [P]
 < 3-3A    (MS=-1.0)|HSO| 4-3A    (MS= 0.0)> =     6.0589    -0.8332I    [P]
 < 3-3A    (MS= 0.0)|HSO| 4-3A    (MS=-1.0)> =    -6.0589    -0.8332I    [P]
  
   < 4-3A    |R| 4-3A    > =      0.149882     -0.005857      0.212547 [CCC]
 < 4-3A    (MS= 1.0)|HSO| 4-3A    (MS= 1.0)> =     0.0000     0.0000I    [C]
 < 4-3A    (MS= 0.0)|HSO| 4-3A    (MS= 0.0)> =     0.0000     0.0000I    [W]
 < 4-3A    (MS=-1.0)|HSO| 4-3A    (MS=-1.0)> =     0.0000    -0.0000I    [P]
 < 4-3A    (MS= 0.0)|HSO| 4-3A    (MS= 1.0)> =     0.0000    -0.0000I    [C]
 < 4-3A    (MS= 1.0)|HSO| 4-3A    (MS= 0.0)> =    -0.0000    -0.0000I    [P]
 < 4-3A    (MS=-1.0)|HSO| 4-3A    (MS= 0.0)> =     0.0000    -0.0000I    [P]
 < 4-3A    (MS= 0.0)|HSO| 4-3A    (MS=-1.0)> =    -0.0000    -0.0000I    [P]
  
 CPU     0: STEP CPU TIME=     0.00 TOTAL CPU TIME=       1647.6 (     27.5 MIN)
 TOTAL WALL CLOCK TIME=       1729.2 SECONDS, CPU UTILIZATION IS    95.28%

 >>> DIMENSION OF HSO MATRIX =      16
     LARGEST NUMBER OF WALKS =      10

     THE MAX HSO MATRIX ELEMENT ABSOLUTE ERROR IS 1.06E-02 CM-1.
     TO DECREASE THE ERROR MAKE SYMTOL SMALLER.

     CI   ADIABATIC STATES (CM-1 UNIT) ---
             0.000       2077.303       2322.271       4489.375        -77.270
           -77.270        -77.270       1936.543       1936.543       1936.543
          2283.114       2283.114       2283.114       4244.425       4244.425
          4244.425

 WEIGHTS OF SO   CI   STATES ---

 STATE   1: RELATIVE E=        -88.099 CM-1; WEIGHT = 0.995  2001
         1.0000
          1      2      3      4      5      6      7      8
         0.0001 0.0001 0.0000 0.0000 0.9946 0.0052 0.0000 0.0000

 STATE   2: RELATIVE E=        -88.082 CM-1; WEIGHT = 0.995  2001
         1.0000
          1      2      3      4      5      6      7      8
         0.0000 0.0000 0.0000 0.0000 0.9947 0.0052 0.0001 0.0000

 STATE   3: RELATIVE E=        -87.137 CM-1; WEIGHT = 0.994  2001
         1.0000
          1      2      3      4      5      6      7      8
         0.0023 0.0009 0.0031 0.0000 0.9936 0.0000 0.0001 0.0000

 STATE   4: RELATIVE E=         -9.735 CM-1; WEIGHT = 0.993  1001
         1.0000
          1      2      3      4      5      6      7      8
         0.9933 0.0000 0.0000 0.0000 0.0024 0.0001 0.0042 0.0000

 STATE   5: RELATIVE E=       1935.983 CM-1; WEIGHT = 0.997  2002
         1.0000
          1      2      3      4      5      6      7      8
         0.0000 0.0017 0.0008 0.0000 0.0000 0.9975 0.0000 0.0000

 STATE   6: RELATIVE E=       1937.450 CM-1; WEIGHT = 0.991  2002
         1.0000
          1      2      3      4      5      6      7      8
         0.0000 0.0000 0.0000 0.0000 0.0052 0.9906 0.0000 0.0041

 STATE   7: RELATIVE E=       1937.512 CM-1; WEIGHT = 0.990  2002
         1.0000
          1      2      3      4      5      6      7      8
         0.0001 0.0000 0.0000 0.0001 0.0052 0.9904 0.0000 0.0041

 STATE   8: RELATIVE E=       2077.517 CM-1; WEIGHT = 0.996  1002
         1.0000
          1      2      3      4      5      6      7      8
         0.0000 0.9957 0.0000 0.0000 0.0010 0.0017 0.0006 0.0010

 STATE   9: RELATIVE E=       2281.271 CM-1; WEIGHT = 0.946  2003
         1.0000
          1      2      3      4      5      6      7      8
         0.0040 0.0006 0.0443 0.0042 0.0002 0.0001 0.9462 0.0003

 STATE  10: RELATIVE E=       2283.099 CM-1; WEIGHT = 1.000  2003
         1.0000
          1      2      3      4      5      6      7      8
         0.0000 0.0000 0.0000 0.0000 0.0001 0.0000 0.9997 0.0001

 STATE  11: RELATIVE E=       2283.120 CM-1; WEIGHT = 1.000  2003
         1.0000
          1      2      3      4      5      6      7      8
         0.0000 0.0000 0.0000 0.0000 0.0000 0.0000 1.0000 0.0000

 STATE  12: RELATIVE E=       2322.974 CM-1; WEIGHT = 0.947  1003
         1.0000
          1      2      3      4      5      6      7      8
         0.0002 0.0000 0.9472 0.0002 0.0029 0.0008 0.0443 0.0044

 STATE  13: RELATIVE E=       4254.333 CM-1; WEIGHT = 0.996  2004
         1.0000
          1      2      3      4      5      6      7      8
         0.0000 0.0001 0.0000 0.0000 0.0000 0.0041 0.0000 0.9957

 STATE  14: RELATIVE E=       4254.344 CM-1; WEIGHT = 0.996  2004
         1.0000
          1      2      3      4      5      6      7      8
         0.0000 0.0000 0.0000 0.0000 0.0000 0.0042 0.0001 0.9957

 STATE  15: RELATIVE E=       4255.499 CM-1; WEIGHT = 0.994  2004
         1.0000
          1      2      3      4      5      6      7      8
         0.0000 0.0009 0.0046 0.0000 0.0000 0.0000 0.0001 0.9944

 STATE  16: RELATIVE E=       4499.334 CM-1; WEIGHT = 0.995  1004
         1.0000
          1      2      3      4      5      6      7      8
         0.0000 0.0000 0.0000 0.9955 0.0000 0.0001 0.0044 0.0000


 -----------------------------------------------------------
 EIGENVALUES AND EIGENVECTORS OF THE SO   CI   HAMILTONIAN
 -----------------------------------------------------------

                          1          2          3          4          5
   STATE ENERGY ---      -88.10     -88.08     -87.14      -9.74    1935.98
       STATE ID ---       2001       2001       2001       1001       2002

    1< 1>  1(  0.0) R   0.010070   0.001795  -0.047901   0.996624   0.002474
                   I   0.000000   0.000000   0.000000   0.000000   0.000000
    2< 2>  1(  0.0) R   0.011496  -0.001700  -0.029889  -0.001429  -0.040889
                   I  -0.000000   0.000000   0.000000   0.000000  -0.000000
    3< 3>  1(  0.0) R  -0.001275  -0.000657   0.055497   0.002971   0.028382
                   I  -0.000000   0.000000  -0.000000   0.000000   0.000000
    4< 4>  1(  0.0) R   0.000387   0.000557   0.000796  -0.002036   0.002112
                   I   0.000000  -0.000000  -0.000000   0.000000   0.000000
    5< 1>  3(  1.0) R  -0.037169   0.488898  -0.506588  -0.024936   0.001066
                   I  -0.107698   0.497685   0.487638   0.023523  -0.002241
    6< 1>  3(  0.0) R   0.000000  -0.000000   0.000000   0.000000   0.000000
                   I   0.984185   0.145831   0.068896  -0.006955  -0.000333
    7< 1>  3( -1.0) R  -0.037169   0.488898  -0.506588  -0.024936   0.001066
                   I   0.107698  -0.497685  -0.487638  -0.023523   0.002241
    8< 2>  3(  1.0) R  -0.035335  -0.005798  -0.002774  -0.002931   0.497226
                   I  -0.035809  -0.004557  -0.003354  -0.000097  -0.500939
    9< 2>  3(  0.0) R  -0.000000   0.000000   0.000000   0.000000  -0.000000
                   I  -0.010186   0.071392  -0.001448   0.010294   0.033406
   10< 2>  3( -1.0) R  -0.035335  -0.005798  -0.002774  -0.002931   0.497226
                   I   0.035809   0.004557   0.003354   0.000097   0.500939
   11< 3>  3(  1.0) R   0.001161   0.004680   0.005905  -0.032259   0.002327
                   I   0.000109  -0.004280   0.002948   0.032551   0.002744
   12< 3>  3(  0.0) R   0.000000  -0.000000  -0.000000  -0.000000  -0.000000
                   I   0.000095  -0.001872   0.003078  -0.001612   0.001629
   13< 3>  3( -1.0) R   0.001161   0.004680   0.005905  -0.032259   0.002327
                   I  -0.000109   0.004280  -0.002948  -0.032551  -0.002744
   14< 4>  3(  1.0) R   0.001100   0.001424   0.001170   0.000197   0.001642
                   I   0.001408   0.001427  -0.001017   0.000560  -0.001163
   15< 4>  3(  0.0) R   0.000000  -0.000000  -0.000000  -0.000000  -0.000000
                   I   0.002915  -0.002555   0.000297  -0.000113   0.000239
   16< 4>  3( -1.0) R   0.001100   0.001424   0.001170   0.000197   0.001642
                   I  -0.001408  -0.001427   0.001017  -0.000560   0.001163

                          6          7          8          9         10
   STATE ENERGY ---     1937.45    1937.51    2077.52    2281.27    2283.10
       STATE ID ---       2002       2002       1002       2003       2003

    1< 1>  1(  0.0) R  -0.000459   0.011047   0.001659  -0.063429  -0.001222
                   I   0.000000   0.000000   0.000000   0.000000   0.000000
    2< 2>  1(  0.0) R   0.001008   0.000887  -0.997846  -0.024099  -0.000803
                   I  -0.000000   0.000000  -0.000000  -0.000000   0.000000
    3< 3>  1(  0.0) R   0.000349   0.000330  -0.003572   0.210502   0.000332
                   I  -0.000000  -0.000000   0.000000  -0.000000  -0.000000
    4< 4>  1(  0.0) R  -0.000237  -0.008429   0.001399  -0.064720  -0.001153
                   I   0.000000  -0.000000   0.000000   0.000000   0.000000
    5< 1>  3(  1.0) R  -0.012381   0.033637   0.013792   0.010816  -0.005030
                   I  -0.011262   0.034490  -0.016724  -0.001889   0.004199
    6< 1>  3(  0.0) R   0.000000   0.000000   0.000000  -0.000000   0.000000
                   I   0.068143   0.023674   0.009035   0.002267   0.001745
    7< 1>  3( -1.0) R  -0.012381   0.033637   0.013792   0.010816  -0.005030
                   I   0.011262  -0.034490   0.016724   0.001889  -0.004199
    8< 2>  3(  1.0) R   0.467349   0.177170  -0.020272  -0.005916   0.001760
                   I   0.474575   0.144307   0.020608   0.001232  -0.003443
    9< 2>  3(  0.0) R   0.000000   0.000000  -0.000000  -0.000000   0.000000
                   I   0.321442  -0.941280  -0.002236  -0.002160   0.004358
   10< 2>  3( -1.0) R   0.467349   0.177170  -0.020272  -0.005916   0.001760
                   I  -0.474575  -0.144307  -0.020608  -0.001232   0.003443
   11< 3>  3(  1.0) R  -0.001786  -0.002049   0.012462  -0.481150  -0.477266
                   I   0.003406  -0.002179  -0.012435   0.491510  -0.469617
   12< 3>  3(  0.0) R  -0.000000  -0.000000  -0.000000  -0.000000   0.000000
                   I  -0.004407  -0.001606  -0.000644  -0.007625  -0.321074
   13< 3>  3( -1.0) R  -0.001786  -0.002049   0.012462  -0.481150  -0.477266
                   I  -0.003406   0.002179   0.012435  -0.491510   0.469617
   14< 4>  3(  1.0) R   0.011423  -0.030096   0.016368   0.012259  -0.004753
                   I   0.009812  -0.030728  -0.013591  -0.002648   0.006021
   15< 4>  3(  0.0) R  -0.000000  -0.000000  -0.000000   0.000000  -0.000000
                   I  -0.060781  -0.021177  -0.007952   0.004888  -0.002366
   16< 4>  3( -1.0) R   0.011423  -0.030096   0.016368   0.012259  -0.004753
                   I  -0.009812   0.030728   0.013591   0.002648  -0.006021

                         11         12         13         14         15
   STATE ENERGY ---     2283.12    2322.97    4254.33    4254.34    4255.50
       STATE ID ---       2003       1003       2004       2004       2004

    1< 1>  1(  0.0) R   0.000926   0.013387   0.000292   0.000712  -0.000481
                   I   0.000000   0.000000   0.000000   0.000000   0.000000
    2< 2>  1(  0.0) R  -0.000882   0.006499  -0.011035  -0.000119  -0.029214
                   I   0.000000  -0.000000   0.000000  -0.000000  -0.000000
    3< 3>  1(  0.0) R   0.000286   0.973226  -0.000332  -0.000100   0.067893
                   I  -0.000000  -0.000000   0.000000  -0.000000   0.000000
    4< 4>  1(  0.0) R   0.000314   0.014164  -0.001190   0.000700  -0.005232
                   I   0.000000   0.000000   0.000000  -0.000000  -0.000000
    5< 1>  3(  1.0) R   0.000927   0.026836   0.001033   0.001486   0.001211
                   I   0.000887  -0.027183   0.000948   0.001509  -0.001390
    6< 1>  3(  0.0) R   0.000000  -0.000000   0.000000  -0.000000  -0.000000
                   I   0.000938  -0.002986   0.003089  -0.002022  -0.000192
    7< 1>  3( -1.0) R   0.000927   0.026836   0.001033   0.001486   0.001211
                   I  -0.000887   0.027183  -0.000948  -0.001509   0.001390
    8< 2>  3(  1.0) R   0.002160  -0.013248   0.029851   0.011773  -0.002121
                   I   0.002161   0.014475   0.030596   0.010165  -0.001772
    9< 2>  3(  0.0) R   0.000000  -0.000000   0.000000  -0.000000  -0.000000
                   I   0.001636  -0.000127   0.021874  -0.060555  -0.001411
   10< 2>  3( -1.0) R   0.002160  -0.013248   0.029851   0.011773  -0.002121
                   I  -0.002161  -0.014475  -0.030596  -0.010165   0.001772
   11< 3>  3(  1.0) R  -0.165949   0.103652  -0.000850   0.004986   0.005424
                   I  -0.155076  -0.106850  -0.000742  -0.005732   0.004945
   12< 3>  3(  0.0) R   0.000000   0.000000  -0.000000   0.000000  -0.000000
                   I   0.946990   0.001014  -0.000537   0.002547   0.003542
   13< 3>  3( -1.0) R  -0.165949   0.103652  -0.000850   0.004986   0.005424
                   I   0.155076   0.106850   0.000742   0.005732  -0.004945
   14< 4>  3(  1.0) R  -0.001090   0.031202  -0.215334   0.463341  -0.486290
                   I  -0.001189  -0.034733  -0.126364   0.473960   0.506859
   15< 4>  3(  0.0) R  -0.000000  -0.000000   0.000000  -0.000000  -0.000000
                   I  -0.001164   0.005357   0.933303   0.342151  -0.087167
   16< 4>  3( -1.0) R  -0.001090   0.031202  -0.215334   0.463341  -0.486290
                   I   0.001189   0.034733   0.126364  -0.473960  -0.506859

                         16
   STATE ENERGY ---     4499.33
       STATE ID ---       1004

    1< 1>  1(  0.0) R  -0.002156
                   I   0.000000
    2< 2>  1(  0.0) R  -0.000312
                   I   0.000000
    3< 3>  1(  0.0) R   0.000105
                   I  -0.000000
    4< 4>  1(  0.0) R   0.997746
                   I  -0.000000
    5< 1>  3(  1.0) R   0.000676
                   I   0.000000
    6< 1>  3(  0.0) R  -0.000000
                   I  -0.000132
    7< 1>  3( -1.0) R   0.000676
                   I  -0.000000
    8< 2>  3(  1.0) R   0.000419
                   I   0.002273
    9< 2>  3(  0.0) R  -0.000000
                   I  -0.008030
   10< 2>  3( -1.0) R   0.000419
                   I  -0.002273
   11< 3>  3(  1.0) R  -0.033271
                   I   0.032995
   12< 3>  3(  0.0) R   0.000000
                   I  -0.001184
   13< 3>  3( -1.0) R  -0.033271
                   I  -0.032995
   14< 4>  3(  1.0) R  -0.003065
                   I   0.002268
   15< 4>  3(  0.0) R  -0.000000
                   I   0.000472
   16< 4>  3( -1.0) R  -0.003065
                   I  -0.002268

   SPIN-MIXED   CI   STATES (CM-1 UNIT) ---
 (RELATIVE TO THE LOWEST SPIN-MIXED STATE)
           0.000          0.017          0.962         78.364       2024.082
        2025.549       2025.611       2165.616       2369.370       2371.198
        2371.219       2411.073       4342.432       4342.443       4343.598
        4587.433

   SPIN-MIXED   CI   STATES (CM-1 UNIT) ---
      1(   2001)     2(   2001)     3(   2001)     4(   1001)     5(   2002)
         -88.099        -88.082        -87.137         -9.735       1935.983
      6(   2002)     7(   2002)     8(   1002)     9(   2003)    10(   2003)
        1937.450       1937.512       2077.517       2281.271       2283.099
     11(   2003)    12(   1003)    13(   2004)    14(   2004)    15(   2004)
        2283.120       2322.974       4254.333       4254.344       4255.499
     16(   1004)
        4499.334

 NON-ZERO   CI   SPIN-ORBIT COUPLING CONSTANTS (CM-1)
 ---------------------------------------------------------------------
 MUL1(CI)|MUL2(CI)| CI ROOT 1 | CI ROOT 2 |    FULL     | 1E ONLY
 ---------------------------------------------------------------------
  1 ( 1) | 3 ( 2) |     1     |     1     |         3.81|
  1 ( 1) | 3 ( 2) |     1     |     2     |        22.04|
  1 ( 1) | 3 ( 2) |     1     |     3     |       148.75|
  1 ( 1) | 3 ( 2) |     1     |     4     |         2.49|
  1 ( 1) | 3 ( 2) |     2     |     1     |        69.47|
  1 ( 1) | 3 ( 2) |     2     |     2     |         5.83|
  1 ( 1) | 3 ( 2) |     2     |     3     |         5.14|
  1 ( 1) | 3 ( 2) |     2     |     4     |        68.03|
  1 ( 1) | 3 ( 2) |     3     |     1     |       133.92|
  1 ( 1) | 3 ( 2) |     3     |     2     |        11.05|
  1 ( 1) | 3 ( 2) |     3     |     3     |         8.68|
  1 ( 1) | 3 ( 2) |     3     |     4     |       131.27|
  1 ( 1) | 3 ( 2) |     4     |     1     |         3.47|
  1 ( 1) | 3 ( 2) |     4     |     2     |        22.31|
  1 ( 1) | 3 ( 2) |     4     |     3     |       146.87|
  1 ( 1) | 3 ( 2) |     4     |     4     |         1.34|
  3 ( 2) | 3 ( 2) |     1     |     2     |       206.55|
  3 ( 2) | 3 ( 2) |     1     |     3     |        31.63|
  3 ( 2) | 3 ( 2) |     1     |     4     |        17.94|
  3 ( 2) | 3 ( 2) |     2     |     3     |         3.45|
  3 ( 2) | 3 ( 2) |     2     |     4     |       211.15|
  3 ( 2) | 3 ( 2) |     3     |     4     |        30.91|
 ---------------------------------------------------------------------


 ***** START CALCULATING TRANSITION MOMENT AMONG SPIN-MIXED   CI   STATES *****

 NUMBER OF ORBITALS            =    4
 DIMENSION OF HSO MATRIX       =   16
 NUMBER OF SPIN-MULTIPLICITIES =    2

 NOTE THAT T(X),T(Y),T(Z) ARE COMPLEX NUMBERS.


        STATES         ENERGY DIFF.         T(X)                   T(Y)                   T(Z)              TM
    1( 2001)   1( 2001)        0.00    0.08045   -0.00000I   -0.06870   -0.00000I    0.33797    0.00000I    0.35414
    1( 2001)   3( 2001)        0.96   -0.00000    0.00000I   -0.00000    0.00000I    0.00000    0.00000I    0.00000
    1( 2001)   4( 1001)       78.36   -0.00002   -0.00000I   -0.00000   -0.00000I   -0.00008   -0.00000I    0.00009
    1( 2001)   5( 2002)     2024.08   -0.00390   -0.00000I   -0.00337   -0.00000I   -0.00313   -0.00000I    0.00603
    1( 2001)   6( 2002)     2025.55   -0.01029    0.00000I   -0.00883    0.00000I   -0.00164    0.00000I    0.01366
    1( 2001)   7( 2002)     2025.61    0.03651    0.00000I    0.03116    0.00000I    0.03037    0.00000I    0.05679
    1( 2001)   8( 1002)     2165.62   -0.00022    0.00000I   -0.00052   -0.00000I    0.00096    0.00000I    0.00111
    1( 2001)   9( 2003)     2369.37   -0.00079   -0.00000I   -0.00089   -0.00000I    0.00240    0.00000I    0.00268
    1( 2001)  10( 2003)     2371.20    0.00092   -0.00000I   -0.00179   -0.00000I    0.00694    0.00000I    0.00722
    1( 2001)  11( 2003)     2371.22    0.01137   -0.00000I    0.01167   -0.00000I   -0.02661    0.00000I    0.03121
    1( 2001)  12( 1003)     2411.07    0.00063    0.00000I    0.00037    0.00000I    0.00030    0.00000I    0.00079
    1( 2001)  13( 2004)     4342.43    0.00257   -0.00000I    0.00207   -0.00000I    0.00376   -0.00000I    0.00500
    1( 2001)  14( 2004)     4342.44    0.00032    0.00000I    0.00022    0.00000I    0.00064    0.00000I    0.00075
    1( 2001)  15( 2004)     4343.60   -0.00041   -0.00000I   -0.00033    0.00000I   -0.00062    0.00000I    0.00082
    1( 2001)  16( 1004)     4587.43   -0.00005   -0.00000I   -0.00003   -0.00000I   -0.00003   -0.00000I    0.00006
    2( 2001)   2( 2001)        0.00    0.08045    0.00000I   -0.06870    0.00000I    0.33797   -0.00000I    0.35414
    2( 2001)   4( 1001)       78.35    0.00002    0.00000I    0.00001    0.00000I    0.00000    0.00000I    0.00002
    2( 2001)   5( 2002)     2024.07    0.00080    0.00000I    0.00043    0.00000I    0.00026    0.00000I    0.00094
    2( 2001)   6( 2002)     2025.53   -0.03672   -0.00000I   -0.03134   -0.00000I   -0.03053   -0.00000I    0.05711
    2( 2001)   7( 2002)     2025.59   -0.01026   -0.00000I   -0.00884   -0.00000I   -0.00162   -0.00000I    0.01364
    2( 2001)   8( 1002)     2165.60   -0.00010   -0.00000I   -0.00004    0.00000I   -0.00020   -0.00000I    0.00022
    2( 2001)   9( 2003)     2369.35    0.00010    0.00000I    0.00009    0.00000I    0.00028   -0.00000I    0.00031
    2( 2001)  10( 2003)     2371.18   -0.01140   -0.00000I   -0.01171   -0.00000I    0.02672    0.00000I    0.03133
    2( 2001)  11( 2003)     2371.20    0.00093    0.00000I   -0.00179    0.00000I    0.00698   -0.00000I    0.00727
    2( 2001)  12( 1003)     2411.06   -0.00013   -0.00000I   -0.00006   -0.00000I    0.00001   -0.00000I    0.00015
    2( 2001)  13( 2004)     4342.41   -0.00031    0.00000I   -0.00022    0.00000I   -0.00064    0.00000I    0.00074
    2( 2001)  14( 2004)     4342.43    0.00260    0.00000I    0.00210    0.00000I    0.00381    0.00000I    0.00507
    2( 2001)  15( 2004)     4343.58    0.00008    0.00000I    0.00004    0.00000I    0.00004    0.00000I    0.00010
    2( 2001)  16( 1004)     4587.42    0.00001    0.00000I    0.00001    0.00000I    0.00001    0.00000I    0.00002
    3( 2001)   3( 2001)        0.00    0.08040   -0.00000I   -0.06872   -0.00000I    0.33801   -0.00000I    0.35417
    3( 2001)   4( 1001)       77.40   -0.00019    0.00000I   -0.00022    0.00000I    0.00005    0.00000I    0.00029
    3( 2001)   5( 2002)     2023.12    0.03794    0.00000I    0.03238    0.00000I    0.02982    0.00000I    0.05811
    3( 2001)   6( 2002)     2024.59   -0.00028   -0.00000I   -0.00050   -0.00000I    0.00010   -0.00000I    0.00058
    3( 2001)   7( 2002)     2024.65    0.00393   -0.00000I    0.00335   -0.00000I    0.00320   -0.00000I    0.00608
    3( 2001)   8( 1002)     2164.65   -0.00154    0.00000I    0.00050    0.00000I   -0.00358    0.00000I    0.00393
    3( 2001)   9( 2003)     2368.41    0.01095    0.00000I    0.01163    0.00000I   -0.02794   -0.00000I    0.03218
    3( 2001)  10( 2003)     2370.24    0.00020   -0.00000I   -0.00005   -0.00000I    0.00087    0.00000I    0.00090
    3( 2001)  11( 2003)     2370.26    0.00094   -0.00000I    0.00098   -0.00000I   -0.00225    0.00000I    0.00263
    3( 2001)  12( 1003)     2410.11   -0.00067   -0.00000I   -0.00163   -0.00000I    0.00028    0.00000I    0.00179
    3( 2001)  13( 2004)     4341.47    0.00042   -0.00000I    0.00034   -0.00000I    0.00062   -0.00000I    0.00082
    3( 2001)  14( 2004)     4341.48   -0.00003    0.00000I   -0.00001    0.00000I    0.00007    0.00000I    0.00007
    3( 2001)  15( 2004)     4342.64    0.00258    0.00000I    0.00207    0.00000I    0.00379    0.00000I    0.00503
    3( 2001)  16( 1004)     4586.47    0.00029   -0.00000I    0.00010    0.00000I    0.00007   -0.00000I    0.00031
    4( 1001)   4( 1001)        0.00    0.08170   -0.00000I   -0.06727    0.00000I    0.33716    0.00000I    0.35338
    4( 1001)   5( 2002)     1945.72   -0.00253   -0.00000I   -0.00037   -0.00000I    0.00048   -0.00000I    0.00260
    4( 1001)   6( 2002)     1947.18    0.00018   -0.00000I    0.00015   -0.00000I    0.00005   -0.00000I    0.00024
    4( 1001)   7( 2002)     1947.25   -0.00066    0.00000I   -0.00055    0.00000I    0.00044   -0.00000I    0.00097
    4( 1001)   8( 1002)     2087.25   -0.03887   -0.00000I   -0.03526   -0.00000I   -0.01072   -0.00000I    0.05356
    4( 1001)   9( 2003)     2291.01    0.00353   -0.00000I    0.00268   -0.00000I    0.00275   -0.00000I    0.00522
    4( 1001)  10( 2003)     2292.83    0.00002   -0.00000I    0.00005   -0.00000I   -0.00018   -0.00000I    0.00019
    4( 1001)  11( 2003)     2292.86    0.00036   -0.00000I   -0.00004   -0.00000I    0.00053   -0.00000I    0.00064
    4( 1001)  12( 1003)     2332.71    0.00788   -0.00000I    0.00419   -0.00000I    0.03997   -0.00000I    0.04095
    4( 1001)  13( 2004)     4264.07    0.00001   -0.00000I    0.00002   -0.00000I    0.00000   -0.00000I    0.00002
    4( 1001)  14( 2004)     4264.08   -0.00001    0.00000I   -0.00000    0.00000I   -0.00001    0.00000I    0.00001
    4( 1001)  15( 2004)     4265.23   -0.00001   -0.00000I    0.00009    0.00000I    0.00039    0.00000I    0.00040
    4( 1001)  16( 1004)     4509.07    0.00177    0.00000I    0.00159    0.00000I    0.00212   -0.00000I    0.00319
    5( 2002)   5( 2002)        0.00    0.12784   -0.00000I   -0.02803   -0.00000I    0.28357   -0.00000I    0.31231
    5( 2002)   6( 2002)        1.47    0.00000   -0.00000I    0.00000    0.00000I    0.00000   -0.00000I    0.00000
    5( 2002)   7( 2002)        1.53    0.00001   -0.00000I    0.00000    0.00000I    0.00001   -0.00000I    0.00002
    5( 2002)   8( 1002)      141.53   -0.00149    0.00000I   -0.00045    0.00000I   -0.00116    0.00000I    0.00195
    5( 2002)   9( 2003)      345.29   -0.04353    0.00000I   -0.00792    0.00000I   -0.02722    0.00000I    0.05195
    5( 2002)  10( 2003)      347.12   -0.00068   -0.00000I   -0.00016   -0.00000I   -0.00035   -0.00000I    0.00078
    5( 2002)  11( 2003)      347.14    0.00098   -0.00000I    0.00018   -0.00000I    0.00061   -0.00000I    0.00117
    5( 2002)  12( 1003)      386.99    0.00960   -0.00000I    0.00201   -0.00000I    0.00558   -0.00000I    0.01129
    5( 2002)  13( 2004)     2318.35   -0.00230    0.00000I   -0.00199    0.00000I   -0.00124    0.00000I    0.00328
    5( 2002)  14( 2004)     2318.36    0.00042   -0.00000I    0.00006   -0.00000I    0.00003   -0.00000I    0.00042
    5( 2002)  15( 2004)     2319.52   -0.04031   -0.00000I   -0.03504   -0.00000I   -0.02182   -0.00000I    0.05770
    5( 2002)  16( 1004)     2563.35   -0.00251    0.00000I   -0.00034   -0.00000I   -0.00014   -0.00000I    0.00253
    6( 2002)   6( 2002)        0.00    0.12791    0.00000I   -0.02806    0.00000I    0.28373   -0.00000I    0.31249
    6( 2002)   8( 1002)      140.07    0.00002   -0.00000I    0.00000   -0.00000I    0.00002   -0.00000I    0.00002
    6( 2002)   9( 2003)      343.82    0.00067    0.00000I    0.00016    0.00000I    0.00034    0.00000I    0.00077
    6( 2002)  10( 2003)      345.65   -0.04456    0.00000I   -0.00814    0.00000I   -0.02777    0.00000I    0.05313
    6( 2002)  11( 2003)      345.67    0.00044    0.00000I    0.00014    0.00000I    0.00015    0.00000I    0.00048
    6( 2002)  12( 1003)      385.52   -0.00014   -0.00000I   -0.00003   -0.00000I   -0.00007   -0.00000I    0.00017
    6( 2002)  13( 2004)     2316.88   -0.00228    0.00000I   -0.00217    0.00000I    0.00439    0.00000I    0.00540
    6( 2002)  14( 2004)     2316.89    0.04027   -0.00000I    0.03502   -0.00000I    0.02207   -0.00000I    0.05775
    6( 2002)  15( 2004)     2318.05    0.00055    0.00000I    0.00018    0.00000I   -0.00022    0.00000I    0.00062
    6( 2002)  16( 1004)     2561.88   -0.00006   -0.00000I   -0.00005   -0.00000I   -0.00002    0.00000I    0.00007
    7( 2002)   7( 2002)        0.00    0.12791    0.00000I   -0.02806   -0.00000I    0.28373    0.00000I    0.31249
    7( 2002)   8( 1002)      140.01    0.00009   -0.00000I    0.00001   -0.00000I    0.00010   -0.00000I    0.00013
    7( 2002)   9( 2003)      343.76   -0.00095   -0.00000I   -0.00018   -0.00000I   -0.00057   -0.00000I    0.00113
    7( 2002)  10( 2003)      345.59   -0.00045    0.00000I   -0.00014    0.00000I   -0.00016    0.00000I    0.00050
    7( 2002)  11( 2003)      345.61   -0.04455    0.00000I   -0.00814    0.00000I   -0.02777    0.00000I    0.05312
    7( 2002)  12( 1003)      385.46    0.00021    0.00000I    0.00002    0.00000I    0.00021    0.00000I    0.00029
    7( 2002)  13( 2004)     2316.82   -0.04020    0.00000I   -0.03497    0.00000I   -0.02204    0.00000I    0.05766
    7( 2002)  14( 2004)     2316.83   -0.00231   -0.00000I   -0.00217   -0.00000I    0.00440   -0.00000I    0.00542
    7( 2002)  15( 2004)     2317.99    0.00228   -0.00000I    0.00198   -0.00000I    0.00125   -0.00000I    0.00327
    7( 2002)  16( 1004)     2561.82   -0.00031   -0.00000I   -0.00026    0.00000I    0.00052    0.00000I    0.00066
    8( 1002)   8( 1002)        0.00    0.08525    0.00000I   -0.03899   -0.00000I    0.25683    0.00000I    0.27341
    8( 1002)   9( 2003)      203.75   -0.00541    0.00000I   -0.00148    0.00000I   -0.00301    0.00000I    0.00637
    8( 1002)  10( 2003)      205.58   -0.00000    0.00000I   -0.00000    0.00000I    0.00000    0.00000I    0.00000
    8( 1002)  11( 2003)      205.60   -0.00008    0.00000I   -0.00002    0.00000I   -0.00003    0.00000I    0.00009
    8( 1002)  12( 1003)      245.46   -0.02940    0.00000I   -0.00736    0.00000I   -0.01807    0.00000I    0.03529
    8( 1002)  13( 2004)     2176.82   -0.00070    0.00000I   -0.00037    0.00000I    0.00060   -0.00000I    0.00099
    8( 1002)  14( 2004)     2176.83    0.00001   -0.00000I    0.00002   -0.00000I    0.00006    0.00000I    0.00006
    8( 1002)  15( 2004)     2177.98   -0.00264   -0.00000I   -0.00047   -0.00000I    0.00146    0.00000I    0.00305
    8( 1002)  16( 1004)     2421.82    0.03280   -0.00000I    0.02648   -0.00000I    0.03549   -0.00000I    0.05511
    9( 2003)   9( 2003)        0.00    0.11780   -0.00000I   -0.03420    0.00000I    0.27592    0.00000I    0.30196
    9( 2003)  10( 2003)        1.83   -0.00000    0.00000I   -0.00000    0.00000I    0.00000    0.00000I    0.00000
    9( 2003)  11( 2003)        1.85   -0.00003    0.00000I   -0.00000    0.00000I   -0.00003    0.00000I    0.00004
    9( 2003)  12( 1003)       41.70    0.00895    0.00000I    0.00194    0.00000I    0.00572   -0.00000I    0.01080
    9( 2003)  13( 2004)     1973.06    0.00038   -0.00000I    0.00073   -0.00000I   -0.00258    0.00000I    0.00270
    9( 2003)  14( 2004)     1973.07    0.00022    0.00000I    0.00030    0.00000I   -0.00134   -0.00000I    0.00139
    9( 2003)  15( 2004)     1974.23    0.00515    0.00000I    0.00914    0.00000I   -0.03131   -0.00000I    0.03302
    9( 2003)  16( 1004)     2218.06   -0.00660   -0.00000I   -0.00669   -0.00000I    0.00851    0.00000I    0.01267
   10( 2003)  10( 2003)        0.00    0.11564   -0.00000I   -0.03466    0.00000I    0.27456    0.00000I    0.29993
   10( 2003)  12( 1003)       39.87   -0.00001   -0.00000I   -0.00000    0.00000I    0.00001   -0.00000I    0.00001
   10( 2003)  13( 2004)     1971.23   -0.00266    0.00000I   -0.00022   -0.00000I   -0.00233    0.00000I    0.00354
   10( 2003)  14( 2004)     1971.25   -0.00520   -0.00000I   -0.00947   -0.00000I    0.03332   -0.00000I    0.03503
   10( 2003)  15( 2004)     1972.40    0.00044   -0.00000I    0.00033   -0.00000I   -0.00120    0.00000I    0.00132
   10( 2003)  16( 1004)     2216.23   -0.00003   -0.00000I   -0.00001   -0.00000I    0.00004   -0.00000I    0.00005
   11( 2003)  11( 2003)        0.00    0.11564   -0.00000I   -0.03466   -0.00000I    0.27456    0.00000I    0.29993
   11( 2003)  12( 1003)       39.85   -0.00003   -0.00000I    0.00000    0.00000I   -0.00007   -0.00000I    0.00007
   11( 2003)  13( 2004)     1971.21    0.00519   -0.00000I    0.00945   -0.00000I   -0.03323    0.00000I    0.03494
   11( 2003)  14( 2004)     1971.22   -0.00269    0.00000I   -0.00025    0.00000I   -0.00223   -0.00000I    0.00350
   11( 2003)  15( 2004)     1972.38   -0.00041    0.00000I   -0.00075   -0.00000I    0.00262    0.00000I    0.00276
   11( 2003)  16( 1004)     2216.21   -0.00034   -0.00000I   -0.00004   -0.00000I   -0.00023   -0.00000I    0.00042
   12( 1003)  12( 1003)        0.00    0.15412    0.00000I   -0.02629   -0.00000I    0.29961    0.00000I    0.33795
   12( 1003)  13( 2004)     1931.36   -0.00033    0.00000I   -0.00015    0.00000I    0.00033   -0.00000I    0.00050
   12( 1003)  14( 2004)     1931.37   -0.00008   -0.00000I   -0.00009   -0.00000I    0.00030    0.00000I    0.00032
   12( 1003)  15( 2004)     1932.52   -0.00040   -0.00000I   -0.00255   -0.00000I    0.01268    0.00000I    0.01294
   12( 1003)  16( 1004)     2176.36   -0.02330   -0.00000I   -0.02454   -0.00000I    0.01726    0.00000I    0.03798
   13( 2004)  13( 2004)        0.00    0.14976    0.00000I   -0.00597   -0.00000I    0.21284    0.00000I    0.26031
   13( 2004)  15( 2004)        1.17   -0.00000   -0.00000I   -0.00000   -0.00000I   -0.00000   -0.00000I    0.00000
   13( 2004)  16( 1004)      245.00    0.00006    0.00000I    0.00005    0.00000I    0.00004    0.00000I    0.00009
   14( 2004)  14( 2004)        0.00    0.14976   -0.00000I   -0.00597    0.00000I    0.21284   -0.00000I    0.26031
   14( 2004)  16( 1004)      244.99    0.00001   -0.00000I    0.00001   -0.00000I   -0.00001   -0.00000I    0.00001
   15( 2004)  15( 2004)        0.00    0.14975    0.00000I   -0.00600    0.00000I    0.21294    0.00000I    0.26039
   15( 2004)  16( 1004)      243.84   -0.00026    0.00000I   -0.00024    0.00000I    0.00014   -0.00000I    0.00038
   16( 1004)  16( 1004)        0.00    0.15067    0.00000I   -0.00519    0.00000I    0.21413    0.00000I    0.26188
 CPU     0: STEP CPU TIME=     0.00 TOTAL CPU TIME=       1647.6 (     27.5 MIN)
 TOTAL WALL CLOCK TIME=       1729.2 SECONDS, CPU UTILIZATION IS    95.28%

 CI ENERGY LEVELS IN CM-1 AND CI ABSOLUTE LEVELS IN A.U.

    1            0.0000  -1488.3601015099
    2            0.0169  -1488.3601014329
    3            0.9617  -1488.3600971284
    4           78.3638  -1488.3597444642
    5         2024.0822  -1488.3508792697
    6         2025.5486  -1488.3508725888
    7         2025.6105  -1488.3508723065
    8         2165.6164  -1488.3502344037
    9         2369.3698  -1488.3493060504
   10         2371.1983  -1488.3492977193
   11         2371.2192  -1488.3492976243
   12         2411.0729  -1488.3491160404
   13         4342.4319  -1488.3403162714
   14         4342.4433  -1488.3403162192
   15         4343.5976  -1488.3403109600
   16         4587.4333  -1488.3391999818

 SKIPPING THE CALCULATION OF NATURAL ORBITALS...
 USE ISTNO IN $TRANST TO ASK FOR NATURAL ORBITALS
 AND SPIN-ORBIT COUPLED STATE'S PROPERTIES

 ....... DONE WITH TRANSITION MOMENT .......

 CPU     0: STEP CPU TIME=     0.00 TOTAL CPU TIME=       1647.6 (     27.5 MIN)
 TOTAL WALL CLOCK TIME=       1729.2 SECONDS, CPU UTILIZATION IS    95.28%
             278967599  WORDS OF DYNAMIC MEMORY USED
 EXECUTION OF GAMESS TERMINATED NORMALLY 19:10:50 05-NOV-2021    
 DDI: 263640 bytes (0.3 MB / 0 MWords) used by master data server.

 ----------------------------------------
 CPU timing information for all processes
 ========================================
 0: 1645.951 + 1.740 = 1647.691
 1: 90.21 + 1.256 = 91.278
 2: 89.112 + 1.347 = 90.459
 3: 85.136 + 1.363 = 86.500
 4: 75.379 + 1.308 = 76.687
 5: 80.650 + 1.460 = 82.111
 6: 84.819 + 1.306 = 86.126
 7: 83.21 + 1.363 = 84.385
 8: 85.906 + 1.403 = 87.310
 9: 79.720 + 1.329 = 81.49
 10: 96.466 + 1.647 = 98.113
 11: 92.473 + 1.281 = 93.754
 12: 81.467 + 1.431 = 82.898
 13: 75.974 + 1.448 = 77.423
 14: 73.493 + 1.316 = 74.809
 15: 84.228 + 1.559 = 85.788
 16: 85.329 + 1.437 = 86.767
 17: 95.14 + 1.437 = 96.452
 18: 84.185 + 1.408 = 85.594
 19: 83.782 + 1.252 = 85.35
 20: 73.388 + 1.572 = 74.961
 21: 96.624 + 1.224 = 97.848
 22: 83.70 + 1.337 = 84.408
 23: 82.229 + 1.327 = 83.556
 24: 89.116 + 1.273 = 90.390
 25: 93.183 + 1.426 = 94.609
 26: 99.835 + 1.242 = 101.77
 27: 99.98 + 1.365 = 100.463
 28: 77.96 + 1.435 = 78.532
 29: 69.946 + 1.226 = 71.173
 30: 82.568 + 1.624 = 84.192
 31: 92.415 + 1.246 = 93.661
 32: 83.533 + 1.336 = 84.869
 33: 71.733 + 1.315 = 73.49
 34: 85.461 + 1.307 = 86.768
 35: 84.132 + 1.471 = 85.603
 36: 89.95 + 1.222 = 90.318
 37: 1663.153 + 1.378 = 1664.532
 38: 1687.725 + 1.338 = 1689.64
 39: 1690.270 + 1.424 = 1691.694
 ----------------------------------------
 ddikick.x: exited gracefully.
----- accounting info -----
Files used on the master node r01c21.bullx were:
-rw-rw-r-- 1 hasangal hasangal 10847189 Nov  5 18:42 /scratch/kurten/scratch_galib/gamess-us-trash/GALIB/SCR/soc-up-down1459.F05
-rw-rw-r-- 1 hasangal hasangal   240104 Nov  5 19:09 /scratch/kurten/scratch_galib/gamess-us-trash/GALIB/SCR/soc-up-down1459.F09
-rw-rw-r-- 1 hasangal hasangal   240016 Nov  5 18:56 /scratch/kurten/scratch_galib/gamess-us-trash/GALIB/SCR/soc-up-down1459.F09.001
-rw-rw-r-- 1 hasangal hasangal   240016 Nov  5 18:56 /scratch/kurten/scratch_galib/gamess-us-trash/GALIB/SCR/soc-up-down1459.F09.002
-rw-rw-r-- 1 hasangal hasangal   240016 Nov  5 18:56 /scratch/kurten/scratch_galib/gamess-us-trash/GALIB/SCR/soc-up-down1459.F09.003
-rw-rw-r-- 1 hasangal hasangal   240016 Nov  5 18:56 /scratch/kurten/scratch_galib/gamess-us-trash/GALIB/SCR/soc-up-down1459.F09.004
-rw-rw-r-- 1 hasangal hasangal   240016 Nov  5 18:56 /scratch/kurten/scratch_galib/gamess-us-trash/GALIB/SCR/soc-up-down1459.F09.005
-rw-rw-r-- 1 hasangal hasangal   240016 Nov  5 18:56 /scratch/kurten/scratch_galib/gamess-us-trash/GALIB/SCR/soc-up-down1459.F09.006
-rw-rw-r-- 1 hasangal hasangal   240016 Nov  5 18:56 /scratch/kurten/scratch_galib/gamess-us-trash/GALIB/SCR/soc-up-down1459.F09.007
-rw-rw-r-- 1 hasangal hasangal   240016 Nov  5 18:56 /scratch/kurten/scratch_galib/gamess-us-trash/GALIB/SCR/soc-up-down1459.F09.008
-rw-rw-r-- 1 hasangal hasangal   240016 Nov  5 18:56 /scratch/kurten/scratch_galib/gamess-us-trash/GALIB/SCR/soc-up-down1459.F09.009
-rw-rw-r-- 1 hasangal hasangal   240016 Nov  5 18:56 /scratch/kurten/scratch_galib/gamess-us-trash/GALIB/SCR/soc-up-down1459.F09.010
-rw-rw-r-- 1 hasangal hasangal   240016 Nov  5 18:56 /scratch/kurten/scratch_galib/gamess-us-trash/GALIB/SCR/soc-up-down1459.F09.011
-rw-rw-r-- 1 hasangal hasangal   240016 Nov  5 18:56 /scratch/kurten/scratch_galib/gamess-us-trash/GALIB/SCR/soc-up-down1459.F09.012
-rw-rw-r-- 1 hasangal hasangal   240016 Nov  5 18:56 /scratch/kurten/scratch_galib/gamess-us-trash/GALIB/SCR/soc-up-down1459.F09.013
-rw-rw-r-- 1 hasangal hasangal   240016 Nov  5 18:56 /scratch/kurten/scratch_galib/gamess-us-trash/GALIB/SCR/soc-up-down1459.F09.014
-rw-rw-r-- 1 hasangal hasangal   240016 Nov  5 18:56 /scratch/kurten/scratch_galib/gamess-us-trash/GALIB/SCR/soc-up-down1459.F09.015
-rw-rw-r-- 1 hasangal hasangal   240016 Nov  5 18:56 /scratch/kurten/scratch_galib/gamess-us-trash/GALIB/SCR/soc-up-down1459.F09.016
-rw-rw-r-- 1 hasangal hasangal   240016 Nov  5 18:56 /scratch/kurten/scratch_galib/gamess-us-trash/GALIB/SCR/soc-up-down1459.F09.017
-rw-rw-r-- 1 hasangal hasangal   240016 Nov  5 18:56 /scratch/kurten/scratch_galib/gamess-us-trash/GALIB/SCR/soc-up-down1459.F09.018
-rw-rw-r-- 1 hasangal hasangal   240016 Nov  5 18:56 /scratch/kurten/scratch_galib/gamess-us-trash/GALIB/SCR/soc-up-down1459.F09.019
-rw-rw-r-- 1 hasangal hasangal   240016 Nov  5 18:56 /scratch/kurten/scratch_galib/gamess-us-trash/GALIB/SCR/soc-up-down1459.F09.020
-rw-rw-r-- 1 hasangal hasangal   240016 Nov  5 18:56 /scratch/kurten/scratch_galib/gamess-us-trash/GALIB/SCR/soc-up-down1459.F09.021
-rw-rw-r-- 1 hasangal hasangal   240016 Nov  5 18:56 /scratch/kurten/scratch_galib/gamess-us-trash/GALIB/SCR/soc-up-down1459.F09.022
-rw-rw-r-- 1 hasangal hasangal   240016 Nov  5 18:56 /scratch/kurten/scratch_galib/gamess-us-trash/GALIB/SCR/soc-up-down1459.F09.023
-rw-rw-r-- 1 hasangal hasangal   240016 Nov  5 18:56 /scratch/kurten/scratch_galib/gamess-us-trash/GALIB/SCR/soc-up-down1459.F09.024
-rw-rw-r-- 1 hasangal hasangal   240016 Nov  5 18:56 /scratch/kurten/scratch_galib/gamess-us-trash/GALIB/SCR/soc-up-down1459.F09.025
-rw-rw-r-- 1 hasangal hasangal   240016 Nov  5 18:56 /scratch/kurten/scratch_galib/gamess-us-trash/GALIB/SCR/soc-up-down1459.F09.026
-rw-rw-r-- 1 hasangal hasangal   240016 Nov  5 18:56 /scratch/kurten/scratch_galib/gamess-us-trash/GALIB/SCR/soc-up-down1459.F09.027
-rw-rw-r-- 1 hasangal hasangal   240016 Nov  5 18:56 /scratch/kurten/scratch_galib/gamess-us-trash/GALIB/SCR/soc-up-down1459.F09.028
-rw-rw-r-- 1 hasangal hasangal   240016 Nov  5 18:56 /scratch/kurten/scratch_galib/gamess-us-trash/GALIB/SCR/soc-up-down1459.F09.029
-rw-rw-r-- 1 hasangal hasangal   240016 Nov  5 18:56 /scratch/kurten/scratch_galib/gamess-us-trash/GALIB/SCR/soc-up-down1459.F09.030
-rw-rw-r-- 1 hasangal hasangal   240016 Nov  5 18:56 /scratch/kurten/scratch_galib/gamess-us-trash/GALIB/SCR/soc-up-down1459.F09.031
-rw-rw-r-- 1 hasangal hasangal   240016 Nov  5 18:56 /scratch/kurten/scratch_galib/gamess-us-trash/GALIB/SCR/soc-up-down1459.F09.032
-rw-rw-r-- 1 hasangal hasangal   240016 Nov  5 18:56 /scratch/kurten/scratch_galib/gamess-us-trash/GALIB/SCR/soc-up-down1459.F09.033
-rw-rw-r-- 1 hasangal hasangal   240016 Nov  5 18:56 /scratch/kurten/scratch_galib/gamess-us-trash/GALIB/SCR/soc-up-down1459.F09.034
-rw-rw-r-- 1 hasangal hasangal   240016 Nov  5 18:56 /scratch/kurten/scratch_galib/gamess-us-trash/GALIB/SCR/soc-up-down1459.F09.035
-rw-rw-r-- 1 hasangal hasangal   240016 Nov  5 18:56 /scratch/kurten/scratch_galib/gamess-us-trash/GALIB/SCR/soc-up-down1459.F09.036
-rw-rw-r-- 1 hasangal hasangal   240016 Nov  5 19:09 /scratch/kurten/scratch_galib/gamess-us-trash/GALIB/SCR/soc-up-down1459.F09.037
-rw-rw-r-- 1 hasangal hasangal   240016 Nov  5 19:09 /scratch/kurten/scratch_galib/gamess-us-trash/GALIB/SCR/soc-up-down1459.F09.038
-rw-rw-r-- 1 hasangal hasangal   240016 Nov  5 19:09 /scratch/kurten/scratch_galib/gamess-us-trash/GALIB/SCR/soc-up-down1459.F09.039
-rw-rw-r-- 1 hasangal hasangal 54969600 Nov  5 19:09 /scratch/kurten/scratch_galib/gamess-us-trash/GALIB/SCR/soc-up-down1459.F10
-rw-rw-r-- 1 hasangal hasangal   275816 Nov  5 18:56 /scratch/kurten/scratch_galib/gamess-us-trash/GALIB/SCR/soc-up-down1459.F11
-rw-rw-r-- 1 hasangal hasangal   275816 Nov  5 18:56 /scratch/kurten/scratch_galib/gamess-us-trash/GALIB/SCR/soc-up-down1459.F11.001
-rw-rw-r-- 1 hasangal hasangal   275816 Nov  5 18:56 /scratch/kurten/scratch_galib/gamess-us-trash/GALIB/SCR/soc-up-down1459.F11.002
-rw-rw-r-- 1 hasangal hasangal   275816 Nov  5 18:56 /scratch/kurten/scratch_galib/gamess-us-trash/GALIB/SCR/soc-up-down1459.F11.003
-rw-rw-r-- 1 hasangal hasangal   275816 Nov  5 18:56 /scratch/kurten/scratch_galib/gamess-us-trash/GALIB/SCR/soc-up-down1459.F11.004
-rw-rw-r-- 1 hasangal hasangal   275816 Nov  5 18:56 /scratch/kurten/scratch_galib/gamess-us-trash/GALIB/SCR/soc-up-down1459.F11.005
-rw-rw-r-- 1 hasangal hasangal   275816 Nov  5 18:56 /scratch/kurten/scratch_galib/gamess-us-trash/GALIB/SCR/soc-up-down1459.F11.006
-rw-rw-r-- 1 hasangal hasangal   275816 Nov  5 18:56 /scratch/kurten/scratch_galib/gamess-us-trash/GALIB/SCR/soc-up-down1459.F11.007
-rw-rw-r-- 1 hasangal hasangal   275816 Nov  5 18:56 /scratch/kurten/scratch_galib/gamess-us-trash/GALIB/SCR/soc-up-down1459.F11.008
-rw-rw-r-- 1 hasangal hasangal   275816 Nov  5 18:56 /scratch/kurten/scratch_galib/gamess-us-trash/GALIB/SCR/soc-up-down1459.F11.009
-rw-rw-r-- 1 hasangal hasangal   275816 Nov  5 18:56 /scratch/kurten/scratch_galib/gamess-us-trash/GALIB/SCR/soc-up-down1459.F11.010
-rw-rw-r-- 1 hasangal hasangal   275816 Nov  5 18:56 /scratch/kurten/scratch_galib/gamess-us-trash/GALIB/SCR/soc-up-down1459.F11.011
-rw-rw-r-- 1 hasangal hasangal   275816 Nov  5 18:56 /scratch/kurten/scratch_galib/gamess-us-trash/GALIB/SCR/soc-up-down1459.F11.012
-rw-rw-r-- 1 hasangal hasangal   275816 Nov  5 18:56 /scratch/kurten/scratch_galib/gamess-us-trash/GALIB/SCR/soc-up-down1459.F11.013
-rw-rw-r-- 1 hasangal hasangal   275816 Nov  5 18:56 /scratch/kurten/scratch_galib/gamess-us-trash/GALIB/SCR/soc-up-down1459.F11.014
-rw-rw-r-- 1 hasangal hasangal   275816 Nov  5 18:56 /scratch/kurten/scratch_galib/gamess-us-trash/GALIB/SCR/soc-up-down1459.F11.015
-rw-rw-r-- 1 hasangal hasangal   275816 Nov  5 18:56 /scratch/kurten/scratch_galib/gamess-us-trash/GALIB/SCR/soc-up-down1459.F11.016
-rw-rw-r-- 1 hasangal hasangal   275816 Nov  5 18:56 /scratch/kurten/scratch_galib/gamess-us-trash/GALIB/SCR/soc-up-down1459.F11.017
-rw-rw-r-- 1 hasangal hasangal   275816 Nov  5 18:56 /scratch/kurten/scratch_galib/gamess-us-trash/GALIB/SCR/soc-up-down1459.F11.018
-rw-rw-r-- 1 hasangal hasangal   275816 Nov  5 18:56 /scratch/kurten/scratch_galib/gamess-us-trash/GALIB/SCR/soc-up-down1459.F11.019
-rw-rw-r-- 1 hasangal hasangal   275816 Nov  5 18:56 /scratch/kurten/scratch_galib/gamess-us-trash/GALIB/SCR/soc-up-down1459.F11.020
-rw-rw-r-- 1 hasangal hasangal   275816 Nov  5 18:56 /scratch/kurten/scratch_galib/gamess-us-trash/GALIB/SCR/soc-up-down1459.F11.021
-rw-rw-r-- 1 hasangal hasangal   275816 Nov  5 18:56 /scratch/kurten/scratch_galib/gamess-us-trash/GALIB/SCR/soc-up-down1459.F11.022
-rw-rw-r-- 1 hasangal hasangal   275816 Nov  5 18:56 /scratch/kurten/scratch_galib/gamess-us-trash/GALIB/SCR/soc-up-down1459.F11.023
-rw-rw-r-- 1 hasangal hasangal   275816 Nov  5 18:56 /scratch/kurten/scratch_galib/gamess-us-trash/GALIB/SCR/soc-up-down1459.F11.024
-rw-rw-r-- 1 hasangal hasangal   275816 Nov  5 18:56 /scratch/kurten/scratch_galib/gamess-us-trash/GALIB/SCR/soc-up-down1459.F11.025
-rw-rw-r-- 1 hasangal hasangal   275816 Nov  5 18:56 /scratch/kurten/scratch_galib/gamess-us-trash/GALIB/SCR/soc-up-down1459.F11.026
-rw-rw-r-- 1 hasangal hasangal   275816 Nov  5 18:56 /scratch/kurten/scratch_galib/gamess-us-trash/GALIB/SCR/soc-up-down1459.F11.027
-rw-rw-r-- 1 hasangal hasangal   275816 Nov  5 18:56 /scratch/kurten/scratch_galib/gamess-us-trash/GALIB/SCR/soc-up-down1459.F11.028
-rw-rw-r-- 1 hasangal hasangal   275816 Nov  5 18:56 /scratch/kurten/scratch_galib/gamess-us-trash/GALIB/SCR/soc-up-down1459.F11.029
-rw-rw-r-- 1 hasangal hasangal   275816 Nov  5 18:56 /scratch/kurten/scratch_galib/gamess-us-trash/GALIB/SCR/soc-up-down1459.F11.030
-rw-rw-r-- 1 hasangal hasangal   275816 Nov  5 18:56 /scratch/kurten/scratch_galib/gamess-us-trash/GALIB/SCR/soc-up-down1459.F11.031
-rw-rw-r-- 1 hasangal hasangal   275816 Nov  5 18:56 /scratch/kurten/scratch_galib/gamess-us-trash/GALIB/SCR/soc-up-down1459.F11.032
-rw-rw-r-- 1 hasangal hasangal   275816 Nov  5 18:56 /scratch/kurten/scratch_galib/gamess-us-trash/GALIB/SCR/soc-up-down1459.F11.033
-rw-rw-r-- 1 hasangal hasangal   275816 Nov  5 18:56 /scratch/kurten/scratch_galib/gamess-us-trash/GALIB/SCR/soc-up-down1459.F11.034
-rw-rw-r-- 1 hasangal hasangal   275816 Nov  5 18:56 /scratch/kurten/scratch_galib/gamess-us-trash/GALIB/SCR/soc-up-down1459.F11.035
-rw-rw-r-- 1 hasangal hasangal   275816 Nov  5 18:56 /scratch/kurten/scratch_galib/gamess-us-trash/GALIB/SCR/soc-up-down1459.F11.036
-rw-rw-r-- 1 hasangal hasangal   275816 Nov  5 18:56 /scratch/kurten/scratch_galib/gamess-us-trash/GALIB/SCR/soc-up-down1459.F11.037
-rw-rw-r-- 1 hasangal hasangal   275816 Nov  5 18:56 /scratch/kurten/scratch_galib/gamess-us-trash/GALIB/SCR/soc-up-down1459.F11.038
-rw-rw-r-- 1 hasangal hasangal   275816 Nov  5 18:56 /scratch/kurten/scratch_galib/gamess-us-trash/GALIB/SCR/soc-up-down1459.F11.039
-rw-rw-r-- 1 hasangal hasangal      408 Nov  5 19:09 /scratch/kurten/scratch_galib/gamess-us-trash/GALIB/SCR/soc-up-down1459.F12
-rw-rw-r-- 1 hasangal hasangal      408 Nov  5 19:09 /scratch/kurten/scratch_galib/gamess-us-trash/GALIB/SCR/soc-up-down1459.F12.001
-rw-rw-r-- 1 hasangal hasangal      408 Nov  5 19:09 /scratch/kurten/scratch_galib/gamess-us-trash/GALIB/SCR/soc-up-down1459.F12.002
-rw-rw-r-- 1 hasangal hasangal      408 Nov  5 19:09 /scratch/kurten/scratch_galib/gamess-us-trash/GALIB/SCR/soc-up-down1459.F12.003
-rw-rw-r-- 1 hasangal hasangal      408 Nov  5 19:09 /scratch/kurten/scratch_galib/gamess-us-trash/GALIB/SCR/soc-up-down1459.F12.004
-rw-rw-r-- 1 hasangal hasangal      408 Nov  5 19:09 /scratch/kurten/scratch_galib/gamess-us-trash/GALIB/SCR/soc-up-down1459.F12.005
-rw-rw-r-- 1 hasangal hasangal      408 Nov  5 19:09 /scratch/kurten/scratch_galib/gamess-us-trash/GALIB/SCR/soc-up-down1459.F12.006
-rw-rw-r-- 1 hasangal hasangal      408 Nov  5 19:09 /scratch/kurten/scratch_galib/gamess-us-trash/GALIB/SCR/soc-up-down1459.F12.007
-rw-rw-r-- 1 hasangal hasangal      408 Nov  5 19:09 /scratch/kurten/scratch_galib/gamess-us-trash/GALIB/SCR/soc-up-down1459.F12.008
-rw-rw-r-- 1 hasangal hasangal      408 Nov  5 19:09 /scratch/kurten/scratch_galib/gamess-us-trash/GALIB/SCR/soc-up-down1459.F12.009
-rw-rw-r-- 1 hasangal hasangal      408 Nov  5 19:09 /scratch/kurten/scratch_galib/gamess-us-trash/GALIB/SCR/soc-up-down1459.F12.010
-rw-rw-r-- 1 hasangal hasangal      408 Nov  5 19:09 /scratch/kurten/scratch_galib/gamess-us-trash/GALIB/SCR/soc-up-down1459.F12.011
-rw-rw-r-- 1 hasangal hasangal      408 Nov  5 19:09 /scratch/kurten/scratch_galib/gamess-us-trash/GALIB/SCR/soc-up-down1459.F12.012
-rw-rw-r-- 1 hasangal hasangal      408 Nov  5 19:09 /scratch/kurten/scratch_galib/gamess-us-trash/GALIB/SCR/soc-up-down1459.F12.013
-rw-rw-r-- 1 hasangal hasangal      408 Nov  5 19:09 /scratch/kurten/scratch_galib/gamess-us-trash/GALIB/SCR/soc-up-down1459.F12.014
-rw-rw-r-- 1 hasangal hasangal      408 Nov  5 19:09 /scratch/kurten/scratch_galib/gamess-us-trash/GALIB/SCR/soc-up-down1459.F12.015
-rw-rw-r-- 1 hasangal hasangal      408 Nov  5 19:09 /scratch/kurten/scratch_galib/gamess-us-trash/GALIB/SCR/soc-up-down1459.F12.016
-rw-rw-r-- 1 hasangal hasangal      408 Nov  5 19:09 /scratch/kurten/scratch_galib/gamess-us-trash/GALIB/SCR/soc-up-down1459.F12.017
-rw-rw-r-- 1 hasangal hasangal      408 Nov  5 19:09 /scratch/kurten/scratch_galib/gamess-us-trash/GALIB/SCR/soc-up-down1459.F12.018
-rw-rw-r-- 1 hasangal hasangal      408 Nov  5 19:09 /scratch/kurten/scratch_galib/gamess-us-trash/GALIB/SCR/soc-up-down1459.F12.019
-rw-rw-r-- 1 hasangal hasangal      408 Nov  5 19:09 /scratch/kurten/scratch_galib/gamess-us-trash/GALIB/SCR/soc-up-down1459.F12.020
-rw-rw-r-- 1 hasangal hasangal      408 Nov  5 19:09 /scratch/kurten/scratch_galib/gamess-us-trash/GALIB/SCR/soc-up-down1459.F12.021
-rw-rw-r-- 1 hasangal hasangal      408 Nov  5 19:09 /scratch/kurten/scratch_galib/gamess-us-trash/GALIB/SCR/soc-up-down1459.F12.022
-rw-rw-r-- 1 hasangal hasangal      408 Nov  5 19:09 /scratch/kurten/scratch_galib/gamess-us-trash/GALIB/SCR/soc-up-down1459.F12.023
-rw-rw-r-- 1 hasangal hasangal      408 Nov  5 19:09 /scratch/kurten/scratch_galib/gamess-us-trash/GALIB/SCR/soc-up-down1459.F12.024
-rw-rw-r-- 1 hasangal hasangal      408 Nov  5 19:09 /scratch/kurten/scratch_galib/gamess-us-trash/GALIB/SCR/soc-up-down1459.F12.025
-rw-rw-r-- 1 hasangal hasangal      408 Nov  5 19:09 /scratch/kurten/scratch_galib/gamess-us-trash/GALIB/SCR/soc-up-down1459.F12.026
-rw-rw-r-- 1 hasangal hasangal      408 Nov  5 19:09 /scratch/kurten/scratch_galib/gamess-us-trash/GALIB/SCR/soc-up-down1459.F12.027
-rw-rw-r-- 1 hasangal hasangal      408 Nov  5 19:09 /scratch/kurten/scratch_galib/gamess-us-trash/GALIB/SCR/soc-up-down1459.F12.028
-rw-rw-r-- 1 hasangal hasangal      408 Nov  5 19:09 /scratch/kurten/scratch_galib/gamess-us-trash/GALIB/SCR/soc-up-down1459.F12.029
-rw-rw-r-- 1 hasangal hasangal      408 Nov  5 19:09 /scratch/kurten/scratch_galib/gamess-us-trash/GALIB/SCR/soc-up-down1459.F12.030
-rw-rw-r-- 1 hasangal hasangal      408 Nov  5 19:09 /scratch/kurten/scratch_galib/gamess-us-trash/GALIB/SCR/soc-up-down1459.F12.031
-rw-rw-r-- 1 hasangal hasangal      408 Nov  5 19:09 /scratch/kurten/scratch_galib/gamess-us-trash/GALIB/SCR/soc-up-down1459.F12.032
-rw-rw-r-- 1 hasangal hasangal      408 Nov  5 19:09 /scratch/kurten/scratch_galib/gamess-us-trash/GALIB/SCR/soc-up-down1459.F12.033
-rw-rw-r-- 1 hasangal hasangal      408 Nov  5 19:09 /scratch/kurten/scratch_galib/gamess-us-trash/GALIB/SCR/soc-up-down1459.F12.034
-rw-rw-r-- 1 hasangal hasangal      408 Nov  5 19:09 /scratch/kurten/scratch_galib/gamess-us-trash/GALIB/SCR/soc-up-down1459.F12.035
-rw-rw-r-- 1 hasangal hasangal      408 Nov  5 19:09 /scratch/kurten/scratch_galib/gamess-us-trash/GALIB/SCR/soc-up-down1459.F12.036
-rw-rw-r-- 1 hasangal hasangal      408 Nov  5 19:09 /scratch/kurten/scratch_galib/gamess-us-trash/GALIB/SCR/soc-up-down1459.F12.037
-rw-rw-r-- 1 hasangal hasangal      408 Nov  5 19:09 /scratch/kurten/scratch_galib/gamess-us-trash/GALIB/SCR/soc-up-down1459.F12.038
-rw-rw-r-- 1 hasangal hasangal      408 Nov  5 19:09 /scratch/kurten/scratch_galib/gamess-us-trash/GALIB/SCR/soc-up-down1459.F12.039
-rw-rw-r-- 1 hasangal hasangal   400008 Nov  5 19:09 /scratch/kurten/scratch_galib/gamess-us-trash/GALIB/SCR/soc-up-down1459.F14
-rw-rw-r-- 1 hasangal hasangal   400008 Nov  5 19:09 /scratch/kurten/scratch_galib/gamess-us-trash/GALIB/SCR/soc-up-down1459.F14.001
-rw-rw-r-- 1 hasangal hasangal   400008 Nov  5 19:09 /scratch/kurten/scratch_galib/gamess-us-trash/GALIB/SCR/soc-up-down1459.F14.002
-rw-rw-r-- 1 hasangal hasangal   400008 Nov  5 19:09 /scratch/kurten/scratch_galib/gamess-us-trash/GALIB/SCR/soc-up-down1459.F14.003
-rw-rw-r-- 1 hasangal hasangal   400008 Nov  5 19:09 /scratch/kurten/scratch_galib/gamess-us-trash/GALIB/SCR/soc-up-down1459.F14.004
-rw-rw-r-- 1 hasangal hasangal   400008 Nov  5 19:09 /scratch/kurten/scratch_galib/gamess-us-trash/GALIB/SCR/soc-up-down1459.F14.005
-rw-rw-r-- 1 hasangal hasangal   400008 Nov  5 19:09 /scratch/kurten/scratch_galib/gamess-us-trash/GALIB/SCR/soc-up-down1459.F14.006
-rw-rw-r-- 1 hasangal hasangal   400008 Nov  5 19:09 /scratch/kurten/scratch_galib/gamess-us-trash/GALIB/SCR/soc-up-down1459.F14.007
-rw-rw-r-- 1 hasangal hasangal   400008 Nov  5 19:09 /scratch/kurten/scratch_galib/gamess-us-trash/GALIB/SCR/soc-up-down1459.F14.008
-rw-rw-r-- 1 hasangal hasangal   400008 Nov  5 19:09 /scratch/kurten/scratch_galib/gamess-us-trash/GALIB/SCR/soc-up-down1459.F14.009
-rw-rw-r-- 1 hasangal hasangal   400008 Nov  5 19:09 /scratch/kurten/scratch_galib/gamess-us-trash/GALIB/SCR/soc-up-down1459.F14.010
-rw-rw-r-- 1 hasangal hasangal   400008 Nov  5 19:09 /scratch/kurten/scratch_galib/gamess-us-trash/GALIB/SCR/soc-up-down1459.F14.011
-rw-rw-r-- 1 hasangal hasangal   400008 Nov  5 19:09 /scratch/kurten/scratch_galib/gamess-us-trash/GALIB/SCR/soc-up-down1459.F14.012
-rw-rw-r-- 1 hasangal hasangal   400008 Nov  5 19:09 /scratch/kurten/scratch_galib/gamess-us-trash/GALIB/SCR/soc-up-down1459.F14.013
-rw-rw-r-- 1 hasangal hasangal   400008 Nov  5 19:09 /scratch/kurten/scratch_galib/gamess-us-trash/GALIB/SCR/soc-up-down1459.F14.014
-rw-rw-r-- 1 hasangal hasangal   400008 Nov  5 19:09 /scratch/kurten/scratch_galib/gamess-us-trash/GALIB/SCR/soc-up-down1459.F14.015
-rw-rw-r-- 1 hasangal hasangal   400008 Nov  5 19:09 /scratch/kurten/scratch_galib/gamess-us-trash/GALIB/SCR/soc-up-down1459.F14.016
-rw-rw-r-- 1 hasangal hasangal   400008 Nov  5 19:09 /scratch/kurten/scratch_galib/gamess-us-trash/GALIB/SCR/soc-up-down1459.F14.017
-rw-rw-r-- 1 hasangal hasangal   400008 Nov  5 19:09 /scratch/kurten/scratch_galib/gamess-us-trash/GALIB/SCR/soc-up-down1459.F14.018
-rw-rw-r-- 1 hasangal hasangal   400008 Nov  5 19:09 /scratch/kurten/scratch_galib/gamess-us-trash/GALIB/SCR/soc-up-down1459.F14.019
-rw-rw-r-- 1 hasangal hasangal   400008 Nov  5 19:09 /scratch/kurten/scratch_galib/gamess-us-trash/GALIB/SCR/soc-up-down1459.F14.020
-rw-rw-r-- 1 hasangal hasangal   400008 Nov  5 19:09 /scratch/kurten/scratch_galib/gamess-us-trash/GALIB/SCR/soc-up-down1459.F14.021
-rw-rw-r-- 1 hasangal hasangal   400008 Nov  5 19:09 /scratch/kurten/scratch_galib/gamess-us-trash/GALIB/SCR/soc-up-down1459.F14.022
-rw-rw-r-- 1 hasangal hasangal   400008 Nov  5 19:09 /scratch/kurten/scratch_galib/gamess-us-trash/GALIB/SCR/soc-up-down1459.F14.023
-rw-rw-r-- 1 hasangal hasangal   400008 Nov  5 19:09 /scratch/kurten/scratch_galib/gamess-us-trash/GALIB/SCR/soc-up-down1459.F14.024
-rw-rw-r-- 1 hasangal hasangal   400008 Nov  5 19:09 /scratch/kurten/scratch_galib/gamess-us-trash/GALIB/SCR/soc-up-down1459.F14.025
-rw-rw-r-- 1 hasangal hasangal   400008 Nov  5 19:09 /scratch/kurten/scratch_galib/gamess-us-trash/GALIB/SCR/soc-up-down1459.F14.026
-rw-rw-r-- 1 hasangal hasangal   400008 Nov  5 19:09 /scratch/kurten/scratch_galib/gamess-us-trash/GALIB/SCR/soc-up-down1459.F14.027
-rw-rw-r-- 1 hasangal hasangal   400008 Nov  5 19:09 /scratch/kurten/scratch_galib/gamess-us-trash/GALIB/SCR/soc-up-down1459.F14.028
-rw-rw-r-- 1 hasangal hasangal   400008 Nov  5 19:09 /scratch/kurten/scratch_galib/gamess-us-trash/GALIB/SCR/soc-up-down1459.F14.029
-rw-rw-r-- 1 hasangal hasangal   400008 Nov  5 19:09 /scratch/kurten/scratch_galib/gamess-us-trash/GALIB/SCR/soc-up-down1459.F14.030
-rw-rw-r-- 1 hasangal hasangal   400008 Nov  5 19:09 /scratch/kurten/scratch_galib/gamess-us-trash/GALIB/SCR/soc-up-down1459.F14.031
-rw-rw-r-- 1 hasangal hasangal   400008 Nov  5 19:09 /scratch/kurten/scratch_galib/gamess-us-trash/GALIB/SCR/soc-up-down1459.F14.032
-rw-rw-r-- 1 hasangal hasangal   400008 Nov  5 19:09 /scratch/kurten/scratch_galib/gamess-us-trash/GALIB/SCR/soc-up-down1459.F14.033
-rw-rw-r-- 1 hasangal hasangal   400008 Nov  5 19:09 /scratch/kurten/scratch_galib/gamess-us-trash/GALIB/SCR/soc-up-down1459.F14.034
-rw-rw-r-- 1 hasangal hasangal   400008 Nov  5 19:09 /scratch/kurten/scratch_galib/gamess-us-trash/GALIB/SCR/soc-up-down1459.F14.035
-rw-rw-r-- 1 hasangal hasangal   400008 Nov  5 19:09 /scratch/kurten/scratch_galib/gamess-us-trash/GALIB/SCR/soc-up-down1459.F14.036
-rw-rw-r-- 1 hasangal hasangal   400008 Nov  5 19:09 /scratch/kurten/scratch_galib/gamess-us-trash/GALIB/SCR/soc-up-down1459.F14.037
-rw-rw-r-- 1 hasangal hasangal   400008 Nov  5 19:09 /scratch/kurten/scratch_galib/gamess-us-trash/GALIB/SCR/soc-up-down1459.F14.038
-rw-rw-r-- 1 hasangal hasangal   400008 Nov  5 19:09 /scratch/kurten/scratch_galib/gamess-us-trash/GALIB/SCR/soc-up-down1459.F14.039
-rw-rw-r-- 1 hasangal hasangal   160272 Nov  5 19:09 /scratch/kurten/scratch_galib/gamess-us-trash/GALIB/SCR/soc-up-down1459.F15
-rw-rw-r-- 1 hasangal hasangal   160272 Nov  5 19:09 /scratch/kurten/scratch_galib/gamess-us-trash/GALIB/SCR/soc-up-down1459.F15.001
-rw-rw-r-- 1 hasangal hasangal   160272 Nov  5 19:09 /scratch/kurten/scratch_galib/gamess-us-trash/GALIB/SCR/soc-up-down1459.F15.002
-rw-rw-r-- 1 hasangal hasangal   160272 Nov  5 19:09 /scratch/kurten/scratch_galib/gamess-us-trash/GALIB/SCR/soc-up-down1459.F15.003
-rw-rw-r-- 1 hasangal hasangal   160272 Nov  5 19:09 /scratch/kurten/scratch_galib/gamess-us-trash/GALIB/SCR/soc-up-down1459.F15.004
-rw-rw-r-- 1 hasangal hasangal   160272 Nov  5 19:09 /scratch/kurten/scratch_galib/gamess-us-trash/GALIB/SCR/soc-up-down1459.F15.005
-rw-rw-r-- 1 hasangal hasangal   160272 Nov  5 19:09 /scratch/kurten/scratch_galib/gamess-us-trash/GALIB/SCR/soc-up-down1459.F15.006
-rw-rw-r-- 1 hasangal hasangal   160272 Nov  5 19:09 /scratch/kurten/scratch_galib/gamess-us-trash/GALIB/SCR/soc-up-down1459.F15.007
-rw-rw-r-- 1 hasangal hasangal   160272 Nov  5 19:09 /scratch/kurten/scratch_galib/gamess-us-trash/GALIB/SCR/soc-up-down1459.F15.008
-rw-rw-r-- 1 hasangal hasangal   160272 Nov  5 19:09 /scratch/kurten/scratch_galib/gamess-us-trash/GALIB/SCR/soc-up-down1459.F15.009
-rw-rw-r-- 1 hasangal hasangal   160272 Nov  5 19:09 /scratch/kurten/scratch_galib/gamess-us-trash/GALIB/SCR/soc-up-down1459.F15.010
-rw-rw-r-- 1 hasangal hasangal   160272 Nov  5 19:09 /scratch/kurten/scratch_galib/gamess-us-trash/GALIB/SCR/soc-up-down1459.F15.011
-rw-rw-r-- 1 hasangal hasangal   160272 Nov  5 19:09 /scratch/kurten/scratch_galib/gamess-us-trash/GALIB/SCR/soc-up-down1459.F15.012
-rw-rw-r-- 1 hasangal hasangal   160272 Nov  5 19:09 /scratch/kurten/scratch_galib/gamess-us-trash/GALIB/SCR/soc-up-down1459.F15.013
-rw-rw-r-- 1 hasangal hasangal   160272 Nov  5 19:09 /scratch/kurten/scratch_galib/gamess-us-trash/GALIB/SCR/soc-up-down1459.F15.014
-rw-rw-r-- 1 hasangal hasangal   160272 Nov  5 19:09 /scratch/kurten/scratch_galib/gamess-us-trash/GALIB/SCR/soc-up-down1459.F15.015
-rw-rw-r-- 1 hasangal hasangal   160272 Nov  5 19:09 /scratch/kurten/scratch_galib/gamess-us-trash/GALIB/SCR/soc-up-down1459.F15.016
-rw-rw-r-- 1 hasangal hasangal   160272 Nov  5 19:09 /scratch/kurten/scratch_galib/gamess-us-trash/GALIB/SCR/soc-up-down1459.F15.017
-rw-rw-r-- 1 hasangal hasangal   160272 Nov  5 19:09 /scratch/kurten/scratch_galib/gamess-us-trash/GALIB/SCR/soc-up-down1459.F15.018
-rw-rw-r-- 1 hasangal hasangal   160272 Nov  5 19:09 /scratch/kurten/scratch_galib/gamess-us-trash/GALIB/SCR/soc-up-down1459.F15.019
-rw-rw-r-- 1 hasangal hasangal   160272 Nov  5 19:09 /scratch/kurten/scratch_galib/gamess-us-trash/GALIB/SCR/soc-up-down1459.F15.020
-rw-rw-r-- 1 hasangal hasangal   160272 Nov  5 19:09 /scratch/kurten/scratch_galib/gamess-us-trash/GALIB/SCR/soc-up-down1459.F15.021
-rw-rw-r-- 1 hasangal hasangal   160272 Nov  5 19:09 /scratch/kurten/scratch_galib/gamess-us-trash/GALIB/SCR/soc-up-down1459.F15.022
-rw-rw-r-- 1 hasangal hasangal   160272 Nov  5 19:09 /scratch/kurten/scratch_galib/gamess-us-trash/GALIB/SCR/soc-up-down1459.F15.023
-rw-rw-r-- 1 hasangal hasangal   160272 Nov  5 19:09 /scratch/kurten/scratch_galib/gamess-us-trash/GALIB/SCR/soc-up-down1459.F15.024
-rw-rw-r-- 1 hasangal hasangal   160272 Nov  5 19:09 /scratch/kurten/scratch_galib/gamess-us-trash/GALIB/SCR/soc-up-down1459.F15.025
-rw-rw-r-- 1 hasangal hasangal   160272 Nov  5 19:09 /scratch/kurten/scratch_galib/gamess-us-trash/GALIB/SCR/soc-up-down1459.F15.026
-rw-rw-r-- 1 hasangal hasangal   160272 Nov  5 19:09 /scratch/kurten/scratch_galib/gamess-us-trash/GALIB/SCR/soc-up-down1459.F15.027
-rw-rw-r-- 1 hasangal hasangal   160272 Nov  5 19:09 /scratch/kurten/scratch_galib/gamess-us-trash/GALIB/SCR/soc-up-down1459.F15.028
-rw-rw-r-- 1 hasangal hasangal   160272 Nov  5 19:09 /scratch/kurten/scratch_galib/gamess-us-trash/GALIB/SCR/soc-up-down1459.F15.029
-rw-rw-r-- 1 hasangal hasangal   160272 Nov  5 19:09 /scratch/kurten/scratch_galib/gamess-us-trash/GALIB/SCR/soc-up-down1459.F15.030
-rw-rw-r-- 1 hasangal hasangal   160272 Nov  5 19:09 /scratch/kurten/scratch_galib/gamess-us-trash/GALIB/SCR/soc-up-down1459.F15.031
-rw-rw-r-- 1 hasangal hasangal   160272 Nov  5 19:09 /scratch/kurten/scratch_galib/gamess-us-trash/GALIB/SCR/soc-up-down1459.F15.032
-rw-rw-r-- 1 hasangal hasangal   160272 Nov  5 19:09 /scratch/kurten/scratch_galib/gamess-us-trash/GALIB/SCR/soc-up-down1459.F15.033
-rw-rw-r-- 1 hasangal hasangal   160272 Nov  5 19:09 /scratch/kurten/scratch_galib/gamess-us-trash/GALIB/SCR/soc-up-down1459.F15.034
-rw-rw-r-- 1 hasangal hasangal   160272 Nov  5 19:09 /scratch/kurten/scratch_galib/gamess-us-trash/GALIB/SCR/soc-up-down1459.F15.035
-rw-rw-r-- 1 hasangal hasangal   160272 Nov  5 19:09 /scratch/kurten/scratch_galib/gamess-us-trash/GALIB/SCR/soc-up-down1459.F15.036
-rw-rw-r-- 1 hasangal hasangal   160272 Nov  5 19:09 /scratch/kurten/scratch_galib/gamess-us-trash/GALIB/SCR/soc-up-down1459.F15.037
-rw-rw-r-- 1 hasangal hasangal   160272 Nov  5 19:09 /scratch/kurten/scratch_galib/gamess-us-trash/GALIB/SCR/soc-up-down1459.F15.038
-rw-rw-r-- 1 hasangal hasangal   160272 Nov  5 19:09 /scratch/kurten/scratch_galib/gamess-us-trash/GALIB/SCR/soc-up-down1459.F15.039
-rw-rw-r-- 1 hasangal hasangal   240216 Nov  5 19:09 /scratch/kurten/scratch_galib/gamess-us-trash/GALIB/SCR/soc-up-down1459.F16
-rw-rw-r-- 1 hasangal hasangal   240216 Nov  5 19:09 /scratch/kurten/scratch_galib/gamess-us-trash/GALIB/SCR/soc-up-down1459.F16.001
-rw-rw-r-- 1 hasangal hasangal   240216 Nov  5 19:09 /scratch/kurten/scratch_galib/gamess-us-trash/GALIB/SCR/soc-up-down1459.F16.002
-rw-rw-r-- 1 hasangal hasangal   240216 Nov  5 19:09 /scratch/kurten/scratch_galib/gamess-us-trash/GALIB/SCR/soc-up-down1459.F16.003
-rw-rw-r-- 1 hasangal hasangal   240216 Nov  5 19:09 /scratch/kurten/scratch_galib/gamess-us-trash/GALIB/SCR/soc-up-down1459.F16.004
-rw-rw-r-- 1 hasangal hasangal   240216 Nov  5 19:09 /scratch/kurten/scratch_galib/gamess-us-trash/GALIB/SCR/soc-up-down1459.F16.005
-rw-rw-r-- 1 hasangal hasangal   240216 Nov  5 19:09 /scratch/kurten/scratch_galib/gamess-us-trash/GALIB/SCR/soc-up-down1459.F16.006
-rw-rw-r-- 1 hasangal hasangal   240216 Nov  5 19:09 /scratch/kurten/scratch_galib/gamess-us-trash/GALIB/SCR/soc-up-down1459.F16.007
-rw-rw-r-- 1 hasangal hasangal   240216 Nov  5 19:09 /scratch/kurten/scratch_galib/gamess-us-trash/GALIB/SCR/soc-up-down1459.F16.008
-rw-rw-r-- 1 hasangal hasangal   240216 Nov  5 19:09 /scratch/kurten/scratch_galib/gamess-us-trash/GALIB/SCR/soc-up-down1459.F16.009
-rw-rw-r-- 1 hasangal hasangal   240216 Nov  5 19:09 /scratch/kurten/scratch_galib/gamess-us-trash/GALIB/SCR/soc-up-down1459.F16.010
-rw-rw-r-- 1 hasangal hasangal   240216 Nov  5 19:09 /scratch/kurten/scratch_galib/gamess-us-trash/GALIB/SCR/soc-up-down1459.F16.011
-rw-rw-r-- 1 hasangal hasangal   240216 Nov  5 19:09 /scratch/kurten/scratch_galib/gamess-us-trash/GALIB/SCR/soc-up-down1459.F16.012
-rw-rw-r-- 1 hasangal hasangal   240216 Nov  5 19:09 /scratch/kurten/scratch_galib/gamess-us-trash/GALIB/SCR/soc-up-down1459.F16.013
-rw-rw-r-- 1 hasangal hasangal   240216 Nov  5 19:09 /scratch/kurten/scratch_galib/gamess-us-trash/GALIB/SCR/soc-up-down1459.F16.014
-rw-rw-r-- 1 hasangal hasangal   240216 Nov  5 19:09 /scratch/kurten/scratch_galib/gamess-us-trash/GALIB/SCR/soc-up-down1459.F16.015
-rw-rw-r-- 1 hasangal hasangal   240216 Nov  5 19:09 /scratch/kurten/scratch_galib/gamess-us-trash/GALIB/SCR/soc-up-down1459.F16.016
-rw-rw-r-- 1 hasangal hasangal   240216 Nov  5 19:09 /scratch/kurten/scratch_galib/gamess-us-trash/GALIB/SCR/soc-up-down1459.F16.017
-rw-rw-r-- 1 hasangal hasangal   240216 Nov  5 19:09 /scratch/kurten/scratch_galib/gamess-us-trash/GALIB/SCR/soc-up-down1459.F16.018
-rw-rw-r-- 1 hasangal hasangal   240216 Nov  5 19:09 /scratch/kurten/scratch_galib/gamess-us-trash/GALIB/SCR/soc-up-down1459.F16.019
-rw-rw-r-- 1 hasangal hasangal   240216 Nov  5 19:09 /scratch/kurten/scratch_galib/gamess-us-trash/GALIB/SCR/soc-up-down1459.F16.020
-rw-rw-r-- 1 hasangal hasangal   240216 Nov  5 19:09 /scratch/kurten/scratch_galib/gamess-us-trash/GALIB/SCR/soc-up-down1459.F16.021
-rw-rw-r-- 1 hasangal hasangal   240216 Nov  5 19:09 /scratch/kurten/scratch_galib/gamess-us-trash/GALIB/SCR/soc-up-down1459.F16.022
-rw-rw-r-- 1 hasangal hasangal   240216 Nov  5 19:09 /scratch/kurten/scratch_galib/gamess-us-trash/GALIB/SCR/soc-up-down1459.F16.023
-rw-rw-r-- 1 hasangal hasangal   240216 Nov  5 19:09 /scratch/kurten/scratch_galib/gamess-us-trash/GALIB/SCR/soc-up-down1459.F16.024
-rw-rw-r-- 1 hasangal hasangal   240216 Nov  5 19:09 /scratch/kurten/scratch_galib/gamess-us-trash/GALIB/SCR/soc-up-down1459.F16.025
-rw-rw-r-- 1 hasangal hasangal   240216 Nov  5 19:09 /scratch/kurten/scratch_galib/gamess-us-trash/GALIB/SCR/soc-up-down1459.F16.026
-rw-rw-r-- 1 hasangal hasangal   240216 Nov  5 19:09 /scratch/kurten/scratch_galib/gamess-us-trash/GALIB/SCR/soc-up-down1459.F16.027
-rw-rw-r-- 1 hasangal hasangal   240216 Nov  5 19:09 /scratch/kurten/scratch_galib/gamess-us-trash/GALIB/SCR/soc-up-down1459.F16.028
-rw-rw-r-- 1 hasangal hasangal   240216 Nov  5 19:09 /scratch/kurten/scratch_galib/gamess-us-trash/GALIB/SCR/soc-up-down1459.F16.029
-rw-rw-r-- 1 hasangal hasangal   240216 Nov  5 19:09 /scratch/kurten/scratch_galib/gamess-us-trash/GALIB/SCR/soc-up-down1459.F16.030
-rw-rw-r-- 1 hasangal hasangal   240216 Nov  5 19:09 /scratch/kurten/scratch_galib/gamess-us-trash/GALIB/SCR/soc-up-down1459.F16.031
-rw-rw-r-- 1 hasangal hasangal   240216 Nov  5 19:09 /scratch/kurten/scratch_galib/gamess-us-trash/GALIB/SCR/soc-up-down1459.F16.032
-rw-rw-r-- 1 hasangal hasangal   240216 Nov  5 19:09 /scratch/kurten/scratch_galib/gamess-us-trash/GALIB/SCR/soc-up-down1459.F16.033
-rw-rw-r-- 1 hasangal hasangal   240216 Nov  5 19:09 /scratch/kurten/scratch_galib/gamess-us-trash/GALIB/SCR/soc-up-down1459.F16.034
-rw-rw-r-- 1 hasangal hasangal   240216 Nov  5 19:09 /scratch/kurten/scratch_galib/gamess-us-trash/GALIB/SCR/soc-up-down1459.F16.035
-rw-rw-r-- 1 hasangal hasangal   240216 Nov  5 19:09 /scratch/kurten/scratch_galib/gamess-us-trash/GALIB/SCR/soc-up-down1459.F16.036
-rw-rw-r-- 1 hasangal hasangal   240216 Nov  5 19:09 /scratch/kurten/scratch_galib/gamess-us-trash/GALIB/SCR/soc-up-down1459.F16.037
-rw-rw-r-- 1 hasangal hasangal   240216 Nov  5 19:09 /scratch/kurten/scratch_galib/gamess-us-trash/GALIB/SCR/soc-up-down1459.F16.038
-rw-rw-r-- 1 hasangal hasangal   240216 Nov  5 19:09 /scratch/kurten/scratch_galib/gamess-us-trash/GALIB/SCR/soc-up-down1459.F16.039
-rw-rw-r-- 1 hasangal hasangal     1824 Nov  5 19:09 /scratch/kurten/scratch_galib/gamess-us-trash/GALIB/SCR/soc-up-down1459.F17
-rw-rw-r-- 1 hasangal hasangal     1824 Nov  5 19:09 /scratch/kurten/scratch_galib/gamess-us-trash/GALIB/SCR/soc-up-down1459.F17.001
-rw-rw-r-- 1 hasangal hasangal     1824 Nov  5 19:09 /scratch/kurten/scratch_galib/gamess-us-trash/GALIB/SCR/soc-up-down1459.F17.002
-rw-rw-r-- 1 hasangal hasangal     1824 Nov  5 19:09 /scratch/kurten/scratch_galib/gamess-us-trash/GALIB/SCR/soc-up-down1459.F17.003
-rw-rw-r-- 1 hasangal hasangal     1824 Nov  5 19:09 /scratch/kurten/scratch_galib/gamess-us-trash/GALIB/SCR/soc-up-down1459.F17.004
-rw-rw-r-- 1 hasangal hasangal     1824 Nov  5 19:09 /scratch/kurten/scratch_galib/gamess-us-trash/GALIB/SCR/soc-up-down1459.F17.005
-rw-rw-r-- 1 hasangal hasangal     1824 Nov  5 19:09 /scratch/kurten/scratch_galib/gamess-us-trash/GALIB/SCR/soc-up-down1459.F17.006
-rw-rw-r-- 1 hasangal hasangal     1824 Nov  5 19:09 /scratch/kurten/scratch_galib/gamess-us-trash/GALIB/SCR/soc-up-down1459.F17.007
-rw-rw-r-- 1 hasangal hasangal     1824 Nov  5 19:09 /scratch/kurten/scratch_galib/gamess-us-trash/GALIB/SCR/soc-up-down1459.F17.008
-rw-rw-r-- 1 hasangal hasangal     1824 Nov  5 19:09 /scratch/kurten/scratch_galib/gamess-us-trash/GALIB/SCR/soc-up-down1459.F17.009
-rw-rw-r-- 1 hasangal hasangal     1824 Nov  5 19:09 /scratch/kurten/scratch_galib/gamess-us-trash/GALIB/SCR/soc-up-down1459.F17.010
-rw-rw-r-- 1 hasangal hasangal     1824 Nov  5 19:09 /scratch/kurten/scratch_galib/gamess-us-trash/GALIB/SCR/soc-up-down1459.F17.011
-rw-rw-r-- 1 hasangal hasangal     1824 Nov  5 19:09 /scratch/kurten/scratch_galib/gamess-us-trash/GALIB/SCR/soc-up-down1459.F17.012
-rw-rw-r-- 1 hasangal hasangal     1824 Nov  5 19:09 /scratch/kurten/scratch_galib/gamess-us-trash/GALIB/SCR/soc-up-down1459.F17.013
-rw-rw-r-- 1 hasangal hasangal     1824 Nov  5 19:09 /scratch/kurten/scratch_galib/gamess-us-trash/GALIB/SCR/soc-up-down1459.F17.014
-rw-rw-r-- 1 hasangal hasangal     1824 Nov  5 19:09 /scratch/kurten/scratch_galib/gamess-us-trash/GALIB/SCR/soc-up-down1459.F17.015
-rw-rw-r-- 1 hasangal hasangal     1824 Nov  5 19:09 /scratch/kurten/scratch_galib/gamess-us-trash/GALIB/SCR/soc-up-down1459.F17.016
-rw-rw-r-- 1 hasangal hasangal     1824 Nov  5 19:09 /scratch/kurten/scratch_galib/gamess-us-trash/GALIB/SCR/soc-up-down1459.F17.017
-rw-rw-r-- 1 hasangal hasangal     1824 Nov  5 19:09 /scratch/kurten/scratch_galib/gamess-us-trash/GALIB/SCR/soc-up-down1459.F17.018
-rw-rw-r-- 1 hasangal hasangal     1824 Nov  5 19:09 /scratch/kurten/scratch_galib/gamess-us-trash/GALIB/SCR/soc-up-down1459.F17.019
-rw-rw-r-- 1 hasangal hasangal     1824 Nov  5 19:09 /scratch/kurten/scratch_galib/gamess-us-trash/GALIB/SCR/soc-up-down1459.F17.020
-rw-rw-r-- 1 hasangal hasangal     1824 Nov  5 19:09 /scratch/kurten/scratch_galib/gamess-us-trash/GALIB/SCR/soc-up-down1459.F17.021
-rw-rw-r-- 1 hasangal hasangal     1824 Nov  5 19:09 /scratch/kurten/scratch_galib/gamess-us-trash/GALIB/SCR/soc-up-down1459.F17.022
-rw-rw-r-- 1 hasangal hasangal     1824 Nov  5 19:09 /scratch/kurten/scratch_galib/gamess-us-trash/GALIB/SCR/soc-up-down1459.F17.023
-rw-rw-r-- 1 hasangal hasangal     1824 Nov  5 19:09 /scratch/kurten/scratch_galib/gamess-us-trash/GALIB/SCR/soc-up-down1459.F17.024
-rw-rw-r-- 1 hasangal hasangal     1824 Nov  5 19:09 /scratch/kurten/scratch_galib/gamess-us-trash/GALIB/SCR/soc-up-down1459.F17.025
-rw-rw-r-- 1 hasangal hasangal     1824 Nov  5 19:09 /scratch/kurten/scratch_galib/gamess-us-trash/GALIB/SCR/soc-up-down1459.F17.026
-rw-rw-r-- 1 hasangal hasangal     1824 Nov  5 19:09 /scratch/kurten/scratch_galib/gamess-us-trash/GALIB/SCR/soc-up-down1459.F17.027
-rw-rw-r-- 1 hasangal hasangal     1824 Nov  5 19:09 /scratch/kurten/scratch_galib/gamess-us-trash/GALIB/SCR/soc-up-down1459.F17.028
-rw-rw-r-- 1 hasangal hasangal     1824 Nov  5 19:09 /scratch/kurten/scratch_galib/gamess-us-trash/GALIB/SCR/soc-up-down1459.F17.029
-rw-rw-r-- 1 hasangal hasangal     1824 Nov  5 19:09 /scratch/kurten/scratch_galib/gamess-us-trash/GALIB/SCR/soc-up-down1459.F17.030
-rw-rw-r-- 1 hasangal hasangal     1824 Nov  5 19:09 /scratch/kurten/scratch_galib/gamess-us-trash/GALIB/SCR/soc-up-down1459.F17.031
-rw-rw-r-- 1 hasangal hasangal     1824 Nov  5 19:09 /scratch/kurten/scratch_galib/gamess-us-trash/GALIB/SCR/soc-up-down1459.F17.032
-rw-rw-r-- 1 hasangal hasangal     1824 Nov  5 19:09 /scratch/kurten/scratch_galib/gamess-us-trash/GALIB/SCR/soc-up-down1459.F17.033
-rw-rw-r-- 1 hasangal hasangal     1824 Nov  5 19:09 /scratch/kurten/scratch_galib/gamess-us-trash/GALIB/SCR/soc-up-down1459.F17.034
-rw-rw-r-- 1 hasangal hasangal     1824 Nov  5 19:09 /scratch/kurten/scratch_galib/gamess-us-trash/GALIB/SCR/soc-up-down1459.F17.035
-rw-rw-r-- 1 hasangal hasangal     1824 Nov  5 19:09 /scratch/kurten/scratch_galib/gamess-us-trash/GALIB/SCR/soc-up-down1459.F17.036
-rw-rw-r-- 1 hasangal hasangal     1824 Nov  5 19:09 /scratch/kurten/scratch_galib/gamess-us-trash/GALIB/SCR/soc-up-down1459.F17.037
-rw-rw-r-- 1 hasangal hasangal     1824 Nov  5 19:09 /scratch/kurten/scratch_galib/gamess-us-trash/GALIB/SCR/soc-up-down1459.F17.038
-rw-rw-r-- 1 hasangal hasangal     1824 Nov  5 19:09 /scratch/kurten/scratch_galib/gamess-us-trash/GALIB/SCR/soc-up-down1459.F17.039
-rw-rw-r-- 1 hasangal hasangal    65536 Nov  5 19:09 /scratch/kurten/scratch_galib/gamess-us-trash/GALIB/SCR/soc-up-down1459.F40
-rw-rw-r-- 1 hasangal hasangal    65536 Nov  5 19:09 /scratch/kurten/scratch_galib/gamess-us-trash/GALIB/SCR/soc-up-down1459.F40.001
-rw-rw-r-- 1 hasangal hasangal    65536 Nov  5 19:09 /scratch/kurten/scratch_galib/gamess-us-trash/GALIB/SCR/soc-up-down1459.F40.002
-rw-rw-r-- 1 hasangal hasangal    65536 Nov  5 19:09 /scratch/kurten/scratch_galib/gamess-us-trash/GALIB/SCR/soc-up-down1459.F40.003
-rw-rw-r-- 1 hasangal hasangal    65536 Nov  5 19:09 /scratch/kurten/scratch_galib/gamess-us-trash/GALIB/SCR/soc-up-down1459.F40.004
-rw-rw-r-- 1 hasangal hasangal    65536 Nov  5 19:09 /scratch/kurten/scratch_galib/gamess-us-trash/GALIB/SCR/soc-up-down1459.F40.005
-rw-rw-r-- 1 hasangal hasangal    65536 Nov  5 19:09 /scratch/kurten/scratch_galib/gamess-us-trash/GALIB/SCR/soc-up-down1459.F40.006
-rw-rw-r-- 1 hasangal hasangal    65536 Nov  5 19:09 /scratch/kurten/scratch_galib/gamess-us-trash/GALIB/SCR/soc-up-down1459.F40.007
-rw-rw-r-- 1 hasangal hasangal    65536 Nov  5 19:09 /scratch/kurten/scratch_galib/gamess-us-trash/GALIB/SCR/soc-up-down1459.F40.008
-rw-rw-r-- 1 hasangal hasangal    65536 Nov  5 19:09 /scratch/kurten/scratch_galib/gamess-us-trash/GALIB/SCR/soc-up-down1459.F40.009
-rw-rw-r-- 1 hasangal hasangal    65536 Nov  5 19:09 /scratch/kurten/scratch_galib/gamess-us-trash/GALIB/SCR/soc-up-down1459.F40.010
-rw-rw-r-- 1 hasangal hasangal    65536 Nov  5 19:09 /scratch/kurten/scratch_galib/gamess-us-trash/GALIB/SCR/soc-up-down1459.F40.011
-rw-rw-r-- 1 hasangal hasangal    65536 Nov  5 19:09 /scratch/kurten/scratch_galib/gamess-us-trash/GALIB/SCR/soc-up-down1459.F40.012
-rw-rw-r-- 1 hasangal hasangal    65536 Nov  5 19:09 /scratch/kurten/scratch_galib/gamess-us-trash/GALIB/SCR/soc-up-down1459.F40.013
-rw-rw-r-- 1 hasangal hasangal    65536 Nov  5 19:09 /scratch/kurten/scratch_galib/gamess-us-trash/GALIB/SCR/soc-up-down1459.F40.014
-rw-rw-r-- 1 hasangal hasangal    65536 Nov  5 19:09 /scratch/kurten/scratch_galib/gamess-us-trash/GALIB/SCR/soc-up-down1459.F40.015
-rw-rw-r-- 1 hasangal hasangal    65536 Nov  5 19:09 /scratch/kurten/scratch_galib/gamess-us-trash/GALIB/SCR/soc-up-down1459.F40.016
-rw-rw-r-- 1 hasangal hasangal    65536 Nov  5 19:09 /scratch/kurten/scratch_galib/gamess-us-trash/GALIB/SCR/soc-up-down1459.F40.017
-rw-rw-r-- 1 hasangal hasangal    65536 Nov  5 19:09 /scratch/kurten/scratch_galib/gamess-us-trash/GALIB/SCR/soc-up-down1459.F40.018
-rw-rw-r-- 1 hasangal hasangal    65536 Nov  5 19:09 /scratch/kurten/scratch_galib/gamess-us-trash/GALIB/SCR/soc-up-down1459.F40.019
-rw-rw-r-- 1 hasangal hasangal    65536 Nov  5 19:09 /scratch/kurten/scratch_galib/gamess-us-trash/GALIB/SCR/soc-up-down1459.F40.020
-rw-rw-r-- 1 hasangal hasangal    65536 Nov  5 19:09 /scratch/kurten/scratch_galib/gamess-us-trash/GALIB/SCR/soc-up-down1459.F40.021
-rw-rw-r-- 1 hasangal hasangal    65536 Nov  5 19:09 /scratch/kurten/scratch_galib/gamess-us-trash/GALIB/SCR/soc-up-down1459.F40.022
-rw-rw-r-- 1 hasangal hasangal    65536 Nov  5 19:09 /scratch/kurten/scratch_galib/gamess-us-trash/GALIB/SCR/soc-up-down1459.F40.023
-rw-rw-r-- 1 hasangal hasangal    65536 Nov  5 19:09 /scratch/kurten/scratch_galib/gamess-us-trash/GALIB/SCR/soc-up-down1459.F40.024
-rw-rw-r-- 1 hasangal hasangal    65536 Nov  5 19:09 /scratch/kurten/scratch_galib/gamess-us-trash/GALIB/SCR/soc-up-down1459.F40.025
-rw-rw-r-- 1 hasangal hasangal    65536 Nov  5 19:09 /scratch/kurten/scratch_galib/gamess-us-trash/GALIB/SCR/soc-up-down1459.F40.026
-rw-rw-r-- 1 hasangal hasangal    65536 Nov  5 19:09 /scratch/kurten/scratch_galib/gamess-us-trash/GALIB/SCR/soc-up-down1459.F40.027
-rw-rw-r-- 1 hasangal hasangal    65536 Nov  5 19:09 /scratch/kurten/scratch_galib/gamess-us-trash/GALIB/SCR/soc-up-down1459.F40.028
-rw-rw-r-- 1 hasangal hasangal    65536 Nov  5 19:09 /scratch/kurten/scratch_galib/gamess-us-trash/GALIB/SCR/soc-up-down1459.F40.029
-rw-rw-r-- 1 hasangal hasangal    65536 Nov  5 19:09 /scratch/kurten/scratch_galib/gamess-us-trash/GALIB/SCR/soc-up-down1459.F40.030
-rw-rw-r-- 1 hasangal hasangal    65536 Nov  5 19:09 /scratch/kurten/scratch_galib/gamess-us-trash/GALIB/SCR/soc-up-down1459.F40.031
-rw-rw-r-- 1 hasangal hasangal    65536 Nov  5 19:09 /scratch/kurten/scratch_galib/gamess-us-trash/GALIB/SCR/soc-up-down1459.F40.032
-rw-rw-r-- 1 hasangal hasangal    65536 Nov  5 19:09 /scratch/kurten/scratch_galib/gamess-us-trash/GALIB/SCR/soc-up-down1459.F40.033
-rw-rw-r-- 1 hasangal hasangal    65536 Nov  5 19:09 /scratch/kurten/scratch_galib/gamess-us-trash/GALIB/SCR/soc-up-down1459.F40.034
-rw-rw-r-- 1 hasangal hasangal    65536 Nov  5 19:09 /scratch/kurten/scratch_galib/gamess-us-trash/GALIB/SCR/soc-up-down1459.F40.035
-rw-rw-r-- 1 hasangal hasangal    65536 Nov  5 19:09 /scratch/kurten/scratch_galib/gamess-us-trash/GALIB/SCR/soc-up-down1459.F40.036
-rw-rw-r-- 1 hasangal hasangal    65536 Nov  5 19:09 /scratch/kurten/scratch_galib/gamess-us-trash/GALIB/SCR/soc-up-down1459.F40.037
-rw-rw-r-- 1 hasangal hasangal    65536 Nov  5 19:09 /scratch/kurten/scratch_galib/gamess-us-trash/GALIB/SCR/soc-up-down1459.F40.038
-rw-rw-r-- 1 hasangal hasangal    65536 Nov  5 19:09 /scratch/kurten/scratch_galib/gamess-us-trash/GALIB/SCR/soc-up-down1459.F40.039
Fri Nov  5 19:10:53 EET 2021
0.158u 0.153s 28:53.88 0.0%	0+0k 21408+21296io 0pf+0w
