# Supplementary material for: Computational Investigation of the Formation of Peroxide (ROOR) Accretion Products in the OH- and NO3-Initiated Oxidation of α-Pinene
Source: J Phys Chem A. 2021 Dec 9;125(50):10632–9. doi: 10.1021/acs.jpca.1c08969 (PMC8713291; doi:10.1021/acs.jpca.1c08969)
Supplement: Supplementary file 2 — jp1c08969_si_002.zip [file jp1c08969_si_002.zip › JPCA-secondnd-paper-updated-outfile/α-pinene, (R-alkoxy,R-nitroxy)2/soc-α-pinene-(R-alkoxy,R-nitroxy).inp]

 $CONTRL SCFTYP=none CITYP=GUGA MPLEVL=0 RUNTYP=TRANSITN
  itol=30 icut=11 maxit=200
  MULT=1 icharg=0 ispher=0
  EXETYP=run
 $END
 $BASIS GBASIS=N311 NGAUSS=6 NDFUNC=1 Diffs=.true. DIFFSP=.true. $END
 $SYSTEM TIMLIM=360000 MWORDS=350 $END
! $GUESS GUESS=moread norb=536 $END
 $TRANST operat=HSO1
! ZEFF(1)=1150.4 
  NUMCI=2 NUMVEC=1
  NFZC=112 NOCC=116 IROOTS(1)=4,4
  rstate=0000
  ONECNT=0
  TMOMNT=.t.
  PRTPRM=.t.
! Diagonal energies from TDDFT
 ENGYST(1)=-1488.359702962703,
-1488.350261465621,
-1488.349149436664,
-1488.339307583850,
-1488.360057291448,
-1488.350902295572,
-1488.349331145489,
-1488.340417173177
 $end
 $trans dirtrf=.t. CUTTRF=1.d-12 $end
 $SCF DIRSCF=.TRUE. soscf=.t. $END
 $DRT1 group=c1 fors=.t. nfzc=112 ndoc=3 nalp=0 nval=1 $END
 $DRT2 group=c1 fors=.t. nfzc=112 ndoc=2 nalp=2 nval=0 $END
 $GUGDIA ITERMX=500 $END
 $DATA
 C20N2H32O8
C1
CARBON      6.0     -2.104444000        -0.106314000         0.924843000
CARBON      6.0     -2.991720000         0.541302000        -1.508888000
HYDROGEN    1.0     -2.541222000         0.223910000        -2.454246000
HYDROGEN    1.0     -3.408264000         1.540179000        -1.672457000
CARBON      6.0     -4.094298000        -0.441531000        -1.115736000
HYDROGEN    1.0     -4.823588000        -0.557716000        -1.924329000
CARBON      6.0     -3.440285000        -1.707996000        -0.518585000
HYDROGEN    1.0     -2.479864000        -2.020980000        -0.933804000
HYDROGEN    1.0     -4.105242000        -2.571187000        -0.498651000
CARBON      6.0     -3.424674000        -0.943900000         0.830930000
HYDROGEN    1.0     -3.555295000        -1.506375000         1.759264000
CARBON      6.0     -4.646619000        -0.111342000         0.301354000
CARBON      6.0     -5.947571000        -0.863962000         0.609944000
HYDROGEN    1.0     -5.897412000        -1.929879000         0.376667000
HYDROGEN    1.0     -6.772335000        -0.434869000         0.030304000
HYDROGEN    1.0     -6.197624000        -0.766838000         1.672042000
CARBON      6.0     -4.862987000         1.355800000         0.664768000
HYDROGEN    1.0     -4.008599000         2.000970000         0.456505000
HYDROGEN    1.0     -5.115549000         1.461737000         1.725110000
HYDROGEN    1.0     -5.708769000         1.743275000         0.084961000
CARBON      6.0     -1.871259000         0.637041000        -0.443420000
CARBON      6.0     -2.059661000         0.777495000         2.180421000
HYDROGEN    1.0     -1.061233000         1.206389000         2.286054000
HYDROGEN    1.0     -2.269567000         0.145944000         3.047028000
HYDROGEN    1.0     -2.777349000         1.594938000         2.146800000
OXYGEN      8.0     -1.155337000        -1.089345000         1.070548000
HYDROGEN    1.0     -0.960490000         0.206615000        -0.846561000
OXYGEN      8.0     -1.598104000         2.026906000        -0.143731000
NITROGEN    7.0     -0.569592000         2.613608000        -0.852574000
OXYGEN      8.0     -0.019313000         1.971405000        -1.721675000
OXYGEN      8.0     -0.350348000         3.744569000        -0.509456000
CARBON      6.0      2.138858000         0.179468000         0.875478000
CARBON      6.0      3.029854000        -0.610337000        -1.498651000
HYDROGEN    1.0      2.618569000        -0.311650000        -2.467642000
HYDROGEN    1.0      3.401788000        -1.633572000        -1.611384000
CARBON      6.0      4.168731000         0.334633000        -1.114302000
HYDROGEN    1.0      4.913116000         0.396649000        -1.915085000
CARBON      6.0      3.564716000         1.646049000        -0.559573000
HYDROGEN    1.0      2.622598000         1.992257000        -0.995489000
HYDROGEN    1.0      4.267321000         2.479066000        -0.555471000
CARBON      6.0      3.494232000         0.912998000         0.807100000
HYDROGEN    1.0      3.632522000         1.498286000         1.721288000
CARBON      6.0      4.686147000         0.022111000         0.320917000
CARBON      6.0      6.021292000         0.715244000         0.618889000
HYDROGEN    1.0      6.027230000         1.774301000         0.350515000
HYDROGEN    1.0      6.830634000         0.227172000         0.064631000
HYDROGEN    1.0      6.254902000         0.642496000         1.686859000
CARBON      6.0      4.820854000        -1.442471000         0.735798000
HYDROGEN    1.0      3.937482000        -2.050097000         0.532401000
HYDROGEN    1.0      5.046391000        -1.523179000         1.804790000
HYDROGEN    1.0      5.655865000        -1.896270000         0.189497000
CARBON      6.0      1.879117000        -0.606664000        -0.462132000
CARBON      6.0      1.981932000        -0.666055000         2.169621000
HYDROGEN    1.0      0.960607000        -1.040426000         2.256100000
HYDROGEN    1.0      2.218721000        -0.032468000         3.026231000
HYDROGEN    1.0      2.661185000        -1.516523000         2.144003000
OXYGEN      8.0      1.150086000         1.122633000         1.047332000
HYDROGEN    1.0      1.007283000        -0.132476000        -0.903100000
OXYGEN      8.0      1.509465000        -1.963368000        -0.122194000
NITROGEN    7.0      0.494087000        -2.522337000        -0.872237000
OXYGEN      8.0      0.038849000        -1.887159000        -1.799026000
OXYGEN      8.0      0.187383000        -3.622888000        -0.499522000
 $END
 $VEC1   
 1  1-3.49513834E-07 1.74427093E-06-1.06542056E-06 1.08125167E-06 1.14885617E-06
 1  2-2.51309724E-05 3.55460203E-06-6.67129722E-06-5.37384173E-06 3.50161801E-04
 1  3 1.03848086E-04-4.59287794E-05-7.99835092E-06-6.85615537E-03 2.06524057E-03
 1  4 2.85785829E-03 2.57169446E-03 2.78423350E-06 6.53534010E-07-3.43776751E-06
 1  5-3.31896282E-06-8.07428604E-07 7.84519208E-07 2.59980583E-08-1.35644840E-07
 1  6 1.62387798E-06-3.85356404E-07-1.84840829E-07 1.70581514E-07-9.16014387E-06
 1  7 3.16733658E-07 1.10689078E-06 2.38105492E-05 4.35730961E-06-5.38767255E-05
 1  8 1.83262080E-07-4.14069136E-03-2.20456237E-04 9.23846882E-05-5.56024144E-04
 1  9-1.45543532E-07-3.85776990E-07 5.31320521E-07 1.09038045E-06-1.72928907E-06
 1 10-3.39113737E-07 3.07945038E-07-6.52418832E-06-3.63845563E-06 2.02181521E-04
 1 11-1.58244941E-06 1.38824799E-05-6.72279321E-05-3.54171946E-06 2.64226712E-07
 1 12-1.25003229E-06-1.05030129E-06-4.57893810E-07 1.29001550E-06 2.03123553E-05
 1 13 7.01663292E-06 2.26882274E-06-4.37833010E-06-1.81630678E-04-9.56893745E-05
 1 14-1.64085979E-05-4.10884935E-05 3.73252143E-03 1.56181917E-04 8.31392270E-05
 1 15 5.14917940E-04-1.59084873E-06 1.44641198E-06 1.44436757E-07 9.34561242E-07
 1 16 2.51864394E-07 1.36436785E-06-9.90302430E-07 2.50969927E-06-1.39755627E-04
 1 17-7.99190077E-05-2.71377446E-07 1.35233451E-06 3.29513791E-06-1.27256975E-06
 1 18 2.10057844E-07-1.65707132E-05-1.63227557E-05 5.42391024E-06-1.89418653E-06
 1 19 1.09866587E-04 1.23779405E-04 4.79118214E-05-8.15832008E-06-2.81592209E-03
 1 20 1.78962119E-04-5.53554255E-04-3.48740343E-04 1.62218724E-06-6.62988518E-07
 1 21-9.59198726E-07-1.36001833E-06 2.58183094E-07 6.31221400E-07 5.29501437E-07
 1 22-1.62384902E-05-4.99615097E-05-2.28915241E-04-1.41774028E-06 1.48794984E-05
 1 23 3.46957631E-06 1.33659872E-05-6.34628400E-08 3.89283192E-07 1.38282630E-06
 1 24-1.30249273E-08-1.46675395E-06 4.76008828E-07-6.31798079E-06 3.77022193E-07
 1 25 7.05307620E-06-9.20977448E-05 3.04405610E-05-6.33423115E-06-5.92521334E-06
 1 26 1.08952716E-02 1.77885921E-03 9.86637434E-04-1.49358714E-03 1.22579226E-07
 1 27 4.44946278E-07-5.67525504E-07 7.56979717E-09-1.11976574E-07 7.29219057E-07
 1 28-1.21359441E-06 1.41495400E-05-9.23076273E-05 2.93597488E-04-1.23156685E-07
 1 29 5.49993365E-07 4.06434709E-07 3.93006899E-07 1.04787902E-06-8.44029321E-06
 1 30-3.56871882E-06-1.63860666E-06-4.06671703E-06 2.89869216E-05 8.63993580E-05
 1 31-8.84185816E-06-1.33967049E-05-4.05365967E-03-7.32912805E-04 2.63011175E-04
 1 32 4.12991452E-04 4.55076451E-07-6.77043865E-07 2.21967414E-07-1.57833495E-06
 1 33-1.57034465E-06 6.32668831E-07-3.77087001E-08 1.93168891E-07 4.80899239E-07
 1 34-1.86377055E-07 4.71868625E-07-1.57672006E-06-1.98668582E-06 8.28726615E-07
 1 35-1.94674222E-06 2.84197734E-05 1.21607223E-05 2.59516594E-05 1.22585491E-05
 1 36 6.49855971E-04 2.53422003E-04-4.37620680E-05 6.73635002E-05-3.00260902E-07
 1 37 1.11758149E-06-8.17320586E-07 1.33390504E-06 3.52064654E-07-3.26349818E-07
 1 38-8.45259054E-07 3.32760022E-06 1.97661056E-06 7.73623803E-07-5.75722948E-07
 1 39 1.43947648E-06 1.04443032E-05 1.12610853E-04 4.23986383E-07-1.93064537E-06
 1 40-3.27939819E-05-8.10928799E-05-9.64252334E-08 5.02711079E-07 6.28251996E-07
 1 41 3.08561357E-08-2.22126539E-08-3.92935887E-06-3.09649967E-06 7.07311022E-08
 1 42 4.22772923E-07 2.25011268E-05-1.66606970E-05 9.84840752E-07 4.73345770E-06
 1 43 1.29009659E-06 3.64455286E-05 5.09831890E-05-6.50435212E-05-2.06181512E-07
 1 44 5.19805017E-07-3.13623506E-07 1.85941612E-06 1.27751238E-06 5.57450797E-07
 1 45-1.20418429E-06 5.76575631E-06-4.96384893E-05-5.00343430E-05 8.07025562E-07
 1 46-4.05491695E-06 4.97381284E-06 5.95696884E-05 2.22447477E-07-4.23754278E-06
 1 47 2.40033957E-05-3.89502897E-05-1.93680541E-07 8.75221264E-07-1.16358879E-06
 1 48 3.77538135E-07-9.78967341E-08-1.25968535E-05 5.55750277E-06-2.03594598E-07
 1 49 8.55960465E-07 1.56626248E-04 2.37645304E-06-8.94833827E-05-4.49453287E-05
 1 50 3.76543819E-03-2.31914613E-03-4.15344025E-04-1.78600722E-03 2.41780466E-06
 1 51-1.27102689E-06-1.14677777E-06-3.57526586E-06-6.93630113E-07 1.79966956E-06
 1 52-3.64054672E-07 1.82426730E-06 1.89818472E-06-4.40473681E-07-2.29418014E-07
 1 53-1.64813494E-05-9.90041596E-06 3.82479824E-06 3.69974309E-06 5.63629932E-05
 1 54 3.04758275E-05-1.37421585E-05-1.83658310E-05-2.08489613E-03-1.18036123E-04
 1 55 1.07662576E-04 1.44599900E-04 5.39270690E-07-1.66573764E-06 1.12646695E-06
 1 56-2.15556881E-06-7.89731552E-07 9.60945127E-07-3.61922928E-06 1.87073698E-05
 1 57-7.24049386E-05 3.81811799E-04 5.06065453E-07-1.91288586E-06-3.88365926E-05
 1 58 1.30106336E-05-5.14818721E-07-4.16252262E-07 1.19185867E-05-4.70075330E-05
 1 59 6.67371166E-06 6.41463530E-06 2.08472263E-06-2.26592825E-06-1.55593376E-07
 1 60-4.71128982E-06-7.23602032E-06 7.56570348E-06 1.03713460E-06 3.05178770E-05
 1 61 3.12689494E-05-4.26427995E-05-1.77019875E-06-6.56783867E-04-4.39211450E-04
 1 62-1.53990184E-04 1.71233627E-04-5.72108440E-08-1.83123910E-06 1.88844994E-06
 1 63 2.20371682E-06 3.62786352E-07 1.22903021E-06 3.54162304E-06-1.71678782E-05
 1 64-2.72915903E-04-2.99166142E-03 4.06583263E-05 3.47363267E-05 4.34014350E-07
 1 65-6.90643231E-07-2.28264543E-07 6.29435113E-07-1.33883508E-06 3.00156972E-06
 1 66 6.49510143E-07-6.80145850E-06 3.79647731E-06-1.72083458E-05-5.49850537E-06
 1 67 4.27376284E-04 7.49768968E-05-1.50820764E-04 4.38838545E-05 1.50225915E-07
 1 68 5.91650644E-07-7.41876559E-07-2.11103682E-07-3.49993811E-07-4.12712195E-07
 1 69 3.70621847E-08-3.80875234E-07-3.36415021E-07-1.37850907E-07-2.40077717E-07
 1 70 4.43630830E-06 1.10740874E-06-1.60241010E-07 7.28780724E-07-3.27419508E-05
 1 71-3.39268695E-06 2.38339746E-05-4.10526142E-06 3.40379919E-04 1.11270301E-04
 1 72 1.36964879E-04 5.08102914E-05 4.78648050E-07-6.43925336E-07 1.65277286E-07
 1 73-1.51754214E-08-2.67569135E-07 2.93047288E-08-1.36532497E-06-1.22072724E-06
 1 74-5.67289124E-09-8.87434208E-07 2.35697120E-07 8.93711374E-07-1.03260583E-07
 1 75 3.99538502E-06-1.03624694E-06-8.82217625E-06-5.18816421E-06-6.92838448E-06
 1 76 5.14109676E-06 2.68144776E-05-2.25663412E-05-4.45800934E-05-1.18137097E-06
 1 77-4.98769061E-07 5.01944862E-07-3.17580121E-09-3.63082128E-07-5.82303537E-07
 1 78-7.54900361E-07 6.67390224E-08-8.40940412E-08-3.08522335E-07 1.82902346E-07
 1 79-5.15964831E-07 1.33174982E-06 1.26961506E-06-8.28070002E-07 2.08710560E-06
 1 80-9.66878987E-06-2.18736921E-06 5.96002519E-06-5.06709041E-06-1.43200100E-04
 1 81-7.93595316E-06 1.13448979E-05 3.20422496E-05 3.79415834E-07-4.64823155E-09
 1 82-3.74767603E-07-4.20636410E-08-5.51277297E-08 2.06775442E-07-6.27693025E-07
 1 83-3.47022815E-07 2.30953056E-06 5.12029651E-07-6.82980786E-06-2.99849743E-05
 1 84-2.17637995E-05-2.32480098E-05 1.59432212E-05 4.51677111E-04 1.43487270E-04
 1 85 9.75477829E-05-2.31722110E-05-6.83675924E-03-7.69992826E-04-2.39943149E-03
 1 86 2.61375012E-03 6.58837484E-06 3.86085218E-06-1.04492270E-05 3.85678925E-06
 1 87-5.52449036E-06-1.15096817E-05-1.10868936E-06 3.33026896E-07-4.20108339E-06
 1 88-1.62688093E-06 4.26598512E-06-1.17966513E-05 8.75665914E-06 2.52265077E-06
 1 89-1.08370410E-05-4.61809960E-05-1.25705128E-05-9.79259703E-05 1.42029276E-04
 1 90 8.42386013E-03-1.42151774E-03 5.30692101E-04 8.22321327E-04-1.31110608E-05
 1 91 1.41467771E-05-1.03571626E-06 9.82281618E-06-2.97209743E-06-6.87229463E-06
 1 92 2.11939578E-06 4.97389252E-06 1.53490524E-04-2.52789996E-04-3.74887106E-06
 1 93-2.42337185E-06 3.72750809E-05 5.33889144E-04 1.23768944E-07 1.73350745E-07
 1 94-6.74611542E-07-1.21068864E-06-5.27484927E-07 6.48827517E-06 5.03888302E-06
 1 95 8.20612842E-06 3.28178568E-06-1.16721179E-04-1.46856045E-05 4.85371954E-05
 1 96-1.00207503E-04 1.73278507E-04 3.62048743E-04-3.11915809E-04 2.49320490E-04
 1 97 1.40844910E-06-2.89391383E-06 1.48546473E-06-3.41695106E-06-4.29446141E-06
 1 98 6.04515682E-06-2.13402052E-06 2.31762454E-06-3.71774461E-05 5.46862924E-07
 1 99 2.75108174E-07-1.09344581E-06-7.39831210E-07 6.77581979E-07-8.73579800E-08
 1100 1.37772802E-05 1.49642926E-06-7.04590251E-06 4.34344966E-06-5.20738866E-06
 1101 3.62150633E-06 4.91059912E-05 1.07292629E-05 4.15527814E-04 1.61847167E-04
 1102 1.24017567E-04-1.16655709E-04-7.13889724E-07-3.48595538E-07 1.06248526E-06
 1103-1.49138286E-06 1.66977075E-06-2.06688675E-06 4.50064453E-06-2.71210188E-05
 1104-5.56259604E-07-1.80268776E-04-1.19797035E-07-1.75553309E-06-6.69525276E-05
 1105-1.63172968E-04 6.07913058E-07-2.36272104E-06-2.97195287E-06-3.81690067E-06
 1106 1.24364568E-07 4.83502162E-05 1.80848923E-05 1.55132604E-05-4.19017419E-06
 1107-6.33773019E-04 1.23051271E-04 1.71500365E-04 3.07392838E-05 4.49337589E-03
 1108-1.67780863E-03-3.59796216E-04-2.24434136E-04-5.03027505E-06-2.55370066E-06
 1109 7.58397571E-06-4.14012103E-06 2.45598474E-06 1.25860907E-06-3.21285159E-06
 1110 2.63333025E-05-7.81792749E-05 2.63149549E-04-5.89982909E-08 4.52016496E-07
 1111-5.22679307E-07-7.45502275E-07-1.53881918E-06-1.23861690E-05-2.95456761E-06
 1112 1.43065515E-06 6.94076761E-06 2.01356606E-04-2.00038977E-05 3.00416641E-05
 1113-3.50412821E-05 1.01795204E-03 9.71893548E-04 8.01050867E-05 6.49924102E-04
 1114-1.86062646E-06 3.17457142E-08 1.82888075E-06-5.87686398E-06 6.48090930E-08
 1115-1.44605129E-06-4.36843933E-08 2.69859341E-07-1.91348968E-06-9.83623086E-07
 1116-1.13935602E-08-3.66307851E-07 9.24484015E-06 5.12256214E-06-1.94136895E-07
 1117-5.63676061E-05 2.36820981E-06-1.92361694E-05 1.19368255E-05-8.98607014E-04
 1118 1.21002046E-04 5.60709841E-05 1.66842711E-04-6.50810494E-07 3.22966206E-07
 1119 3.27844288E-07 1.11847613E-06-2.31998462E-07-5.84906244E-07 8.75718231E-07
 1120-2.11063062E-06 5.90502984E-05 1.21126885E-04 1.26389512E-06-3.57483669E-06
 1121 1.76990833E-05 1.27997429E-05-7.54650310E-07 3.79354278E-06-2.13345983E-05
 1122-1.43335196E-04 5.04081731E-07-2.82186857E-06-4.14618623E-06-1.73798203E-06
 1123-2.22943137E-06 4.32684366E-05 1.85683475E-05 1.09439773E-05 9.61408295E-06
 1124-3.37120776E-04 1.16712502E-04-2.45416588E-06-1.19149823E-05-1.36001152E-03
 1125-6.26478952E-05-6.56721609E-04 3.66379947E-05-5.52555683E-06-2.29075015E-07
 1126 5.75463185E-06-1.04741880E-05-3.00051807E-06-2.43778475E-06-1.72039487E-05
 1127 1.57424028E-04 1.17719013E-05-1.10386009E-03-2.18388598E-06 3.08248903E-05
 1128 1.01528552E-04 1.98675757E-04-1.76372831E-06 1.47621301E-05 7.77242132E-05
 1129 7.74729355E-05 1.47991228E-06 2.65429461E-05 6.70371067E-07 1.90232465E-05
 1130-1.58347421E-05-9.05351278E-05 6.06688791E-05 2.14202687E-04-1.52329974E-05
 1131 2.55514849E-04-2.92092658E-04-3.45924715E-04-2.69873018E-04 6.89025043E-03
 1132-4.26828398E-03 1.14725420E-05 9.42964392E-03 4.54834990E-05-9.54132897E-05
 1133 4.99297907E-05-5.40701321E-05 8.86951251E-06 3.74538652E-05 5.33632657E-07
 1134-4.80098760E-06 8.14346201E-07 4.89926653E-06 3.09219236E-06 3.85253425E-05
 1135-4.22897317E-06-1.90073966E-05-2.02249398E-05-3.62947522E-04-1.37330617E-04
 1136-1.28211315E-04 6.18117340E-05-6.19904251E-03 1.17237494E-04 3.36749165E-05
 1137 1.99899677E-03-4.28399901E-06 2.87084523E-06 1.41315378E-06 3.55677329E-06
 1138 6.84088001E-06 2.05869193E-05-2.62605322E-06 2.85137441E-06-3.82440272E-04
 1139-2.27152001E-04-1.11695092E-05 7.19571011E-05-2.87727017E-05-7.15536326E-04
 1140-7.58953401E-06 5.07591898E-05-5.45332097E-05 3.29968944E-04-4.48595065E-06
 1141-3.75036997E-06-1.87712143E-06-5.70447194E-07 1.08997800E-06 1.95816841E-06
 1142 4.90870600E-06 1.15129331E-06-5.01710959E-06-2.37334031E-05-5.96061278E-05
 1143 3.17050011E-05 1.52381304E-05-1.47099641E-03 2.61096066E-05 5.46585758E-04
 1144 2.62193012E-04-1.74733254E-06-1.25945957E-06 3.00679211E-06 9.82124294E-07
 1145 7.30700270E-07 4.97444615E-07-1.48938853E-05 4.23905541E-05-1.41830262E-03
 1146 4.25347336E-03-5.51501197E-01-4.71674833E-01 1.02923266E-03-6.76794702E-04
 1147 1.46240115E-03-5.60241536E-03-4.96229515E-04 2.80808508E-04-6.88228544E-04
 1148 1.50788238E-03 4.54287492E-04-6.00688394E-05 5.76247798E-04-7.13782922E-03
 1149-4.17496744E-04-1.73251319E-03-7.82858048E-04 3.32150489E-05 2.29903063E-05
 1150-5.62053553E-05 1.51271978E-04 1.58368910E-04 4.45763409E-05-8.07915968E-06
 1151 1.81333549E-05-7.25703869E-06-6.80582283E-07-9.23416425E-06-1.04314252E-04
 1152-1.95511515E-04-1.24045751E-04-1.28023048E-04 5.61359046E-05 1.63010682E-04
 1153 1.77966033E-04 1.98278987E-05 1.52447666E-03-1.45894225E-04 1.41724793E-03
 1154-4.62974578E-04-6.07060667E-05 4.24624005E-05 1.82436662E-05-7.84063015E-05
 1155-7.28760273E-05-9.16275653E-05 2.93224242E-04 2.54847653E-04 1.12062498E-05
 1156-3.46081366E-06 1.22123863E-05-2.15414409E-05-1.30497386E-05 2.69596955E-05
 1157-2.18487954E-05 1.83769516E-05 4.36632940E-05-3.17724311E-05 1.35790689E-05
 1158-1.74629646E-03-2.26508085E-04 4.17604705E-05-2.35847176E-04 6.08162902E-06
 1159 2.15113929E-06-8.23276831E-06 1.23078736E-05-1.78113156E-06 1.22431814E-05
 1160 2.87751365E-04 2.49032384E-04 9.13014361E-06 1.47617129E-05 2.67776455E-06
 1161-1.30166044E-05-6.39074112E-06-3.42115265E-05 7.80913064E-06 9.16661268E-05
 1162 2.73345040E-05 7.80694804E-05 4.54799865E-06 1.88908574E-04-4.47600424E-05
 1163-1.70503796E-04-1.25519584E-04 4.68737591E-06-1.54394243E-05 1.07520484E-05
 1164-1.03279650E-05 6.61264935E-06 6.03831385E-06
 2  1 6.39338891E-07 4.63872062E-07 2.70321846E-06 1.04294246E-06 7.58641571E-06
 2  2 3.08766672E-05-2.50780272E-05-2.81014689E-05-2.02372865E-05-4.54940469E-04
 2  3 1.95400777E-04 1.66738409E-04 9.15066059E-05 6.84128711E-03-7.75636032E-04
 2  4-3.04410734E-03-2.98375457E-03-4.72243575E-06-7.23374966E-06 1.19561854E-05
 2  5-4.06772531E-06-4.51360515E-06-1.00972804E-05 1.03832773E-06-1.63935882E-08
 2  6-3.77535905E-06-2.01016992E-06-3.89655478E-06 9.72381731E-06 6.64930815E-06
 2  7 2.63814708E-06 8.58828319E-06 3.02390868E-05-1.16623342E-05-9.88179966E-05
 2  8-1.43430888E-04-6.51607881E-03-1.22183131E-03 3.74128686E-04-5.32953871E-04
 2  9 1.41254923E-05-1.46887698E-05 5.63277573E-07-7.72243165E-06-1.74542415E-06
 2 10-6.63818561E-06-2.24075149E-06-1.49569981E-06-1.56647395E-04 2.81142174E-04
 2 11 3.42927272E-06 6.08268034E-07-3.44572389E-05-4.77765186E-04-1.22347255E-07
 2 12-1.62192081E-07-2.36033536E-07-1.27492471E-06 5.22217052E-07-6.29892582E-06
 2 13 2.99422266E-06 8.65319407E-06-3.33396780E-06 1.20329740E-04-1.50111901E-05
 2 14 5.88982091E-05 9.67692033E-05-6.69554198E-04 2.95979211E-04-3.28396950E-04
 2 15-2.88068052E-04-1.54001019E-06 3.83881818E-06-2.29880799E-06 2.94736491E-06
 2 16-5.30405751E-06 6.13084695E-06 2.20977308E-06-2.03165805E-06 3.27558111E-05
 2 17 3.85055915E-06-3.03021585E-07 1.20967071E-06-1.08912461E-06 9.98146633E-07
 2 18-1.16264659E-07-1.50700849E-05 2.92608148E-06-9.30760159E-06-4.03482267E-06
 2 19-1.07580382E-05-4.77418498E-06 5.23730075E-05-2.21424189E-05-1.77701237E-04
 2 20 1.93627470E-04 1.85527652E-04 1.33264132E-04 4.25505670E-07 7.42121046E-07
 2 21-1.16762672E-06 1.62818814E-06 1.86358786E-06-2.56829935E-06-4.76365534E-06
 2 22 2.86297236E-05-2.81818462E-05 1.49453026E-04-6.25866761E-08 2.47086653E-06
 2 23 6.49656759E-05 1.82511675E-04-6.69278563E-07 2.65765469E-06-3.13780371E-06
 2 24-3.94409106E-06-1.05095930E-07-5.34118661E-05 1.99970136E-05 1.63002523E-05
 2 25 5.17398167E-06 6.95811896E-04 1.30280661E-04 2.07558414E-04-5.65532845E-05
 2 26-5.15503276E-03-1.64676229E-03-4.52581100E-04 1.81894489E-04 4.67621734E-06
 2 27 3.17935016E-06-7.85556749E-06 4.72357659E-06 2.69272906E-06 1.01380881E-06
 2 28 3.12973016E-06-2.54437296E-05 9.40521187E-05-2.33116632E-04 6.55681197E-08
 2 29-5.00198886E-07-4.16358527E-07-1.03557725E-06 1.59866166E-06 1.30946675E-05
 2 30-3.84279113E-06 2.48512940E-06-7.72485776E-06-2.19061422E-04-2.84522838E-05
 2 31 3.61699267E-05 3.75350426E-05-5.79289002E-04 1.24588695E-03 1.65573500E-04
 2 32-6.49733759E-04 1.25263744E-06 4.47618075E-07-1.70025552E-06 6.79865321E-06
 2 33 5.05747198E-07-1.34120531E-06 6.71311628E-08-3.87908078E-07-1.97080689E-06
 2 34-1.03689086E-06 1.32589335E-07 1.47917154E-06 9.63284634E-06 5.48309435E-06
 2 35-4.80362811E-07 5.11883635E-05 3.11624851E-07-2.13593023E-05-1.14266114E-05
 2 36 1.21845342E-03 1.86119745E-04 1.16151824E-04-1.48219154E-04 8.62109194E-07
 2 37-4.10317128E-07-4.51792066E-07-1.21479597E-06-2.75036607E-07-6.75492144E-07
 2 38-7.88064744E-07 1.61002230E-06-6.49995368E-05-9.95857799E-05-1.13788993E-06
 2 39 3.06996293E-06-2.17530931E-05 1.09232772E-05 1.47286006E-07 3.74074062E-07
 2 40-3.27917918E-06 1.09948961E-04-4.86680708E-07 2.75947104E-06-4.09461420E-06
 2 41-2.05632388E-06 2.17718313E-06-4.33401525E-05 1.88758313E-05 1.24265785E-05
 2 42-9.82552130E-06 3.46443228E-04 1.22933552E-04 4.35080994E-06 1.30633367E-05
 2 43 1.26061250E-03-2.43991155E-05-5.89202050E-04-2.95628282E-05 4.32404995E-06
 2 44 1.24349602E-06-5.56754597E-06 1.08129954E-05-2.68768463E-06-2.79188098E-06
 2 45 1.67793854E-05-1.63828174E-04-1.11638371E-06 1.04389839E-03 1.82378908E-06
 2 46-3.00781037E-05-9.80840024E-05-1.82935041E-04 1.57004519E-06-1.44862808E-05
 2 47-7.82625851E-05-9.80971965E-05-1.44555505E-06-2.61149597E-05-1.29289505E-06
 2 48 1.99345109E-05 1.45396220E-05 8.68027452E-05 4.82006281E-05 2.17584793E-04
 2 49 1.07953357E-05-2.04422109E-04-3.05639841E-04-3.69768933E-04 2.65540880E-04
 2 50-8.44635689E-03-2.80924981E-03-4.08294408E-04-9.14214706E-03-5.04669947E-05
 2 51 1.02827029E-04-5.23600339E-05 4.31252367E-05 5.35195337E-06 3.11770959E-05
 2 52-5.26238194E-07 4.79436843E-06 6.44038517E-07 4.73356853E-06-3.94348708E-06
 2 53-3.74914300E-05-4.17235343E-06-1.74360046E-05 2.36787876E-05 3.17021613E-04
 2 54-1.35838334E-04-1.44261706E-04-5.46378701E-05 6.76373388E-03 1.68333260E-04
 2 55-2.72710266E-05-2.09037926E-03 3.82085565E-06-1.44884976E-06-2.37200589E-06
 2 56-2.96246391E-06 5.89659101E-06 2.12840248E-05 1.57595186E-06 6.05339867E-06
 2 57 4.46289410E-04 1.80763074E-04 1.10750930E-05-7.11713102E-05 5.34187762E-05
 2 58 7.60348864E-04 7.76634243E-06-4.28103969E-05 7.09006909E-05-3.35914968E-04
 2 59 5.14509618E-06 4.64200547E-06-1.92059423E-06-3.20027272E-07-1.13874289E-06
 2 60-4.95892515E-06 5.56126401E-06 5.87819947E-07 5.78584981E-06 3.95620617E-05
 2 61-7.12561784E-05 3.06941620E-05-2.25540445E-05 1.29706916E-03 7.30623345E-05
 2 62 5.64400896E-04-2.27220793E-04 1.75771852E-06 9.54361916E-07-2.71208044E-06
 2 63-1.50321778E-06 9.27929011E-07 1.49200245E-07 1.39855274E-05-3.66075207E-05
 2 64 1.36624822E-03-4.62501044E-03 5.51500783E-01 4.71674804E-01 1.16001299E-03
 2 65-6.65837224E-04-1.35577350E-03 5.60223696E-03-5.57075879E-04 2.72311802E-04
 2 66 6.39129496E-04-1.49290599E-03 5.05949365E-04-4.20061347E-05-5.42283716E-04
 2 67 6.85260831E-03-5.27877042E-04-1.81167524E-03 8.68179526E-04-3.54359477E-05
 2 68-3.38293121E-05 6.92652598E-05-1.47470020E-04 1.54746232E-04 4.83716907E-05
 2 69 8.09623781E-06-1.82262846E-05-8.44911394E-06-8.54390208E-07 8.60774415E-06
 2 70 1.06131933E-04-1.93429378E-04-1.29672673E-04 1.21746575E-04-7.31868315E-05
 2 71 1.41939936E-04 1.82359521E-04-2.49751253E-05-6.76215568E-04-2.40606235E-04
 2 72 1.34288047E-03 5.51252495E-04 6.01533265E-05-4.09546620E-05-1.91986645E-05
 2 73 8.81249567E-05-6.46212239E-05-8.95829876E-05-2.88599662E-04-2.50790453E-04
 2 74 1.21858535E-05-3.24358309E-06-1.11064307E-05 2.04057429E-05-1.59966680E-05
 2 75 2.68490399E-05 1.90592770E-05-1.20485068E-05 4.33800584E-05-2.80541193E-05
 2 76-4.68970625E-06 1.57930374E-03-2.13698477E-04 2.20057239E-05 1.72889742E-04
 2 77-4.55315230E-06-2.81105375E-06 7.36420605E-06-1.33100516E-05-3.24604955E-06
 2 78 1.20500747E-05-2.87288805E-04-2.48486336E-04 8.22131137E-06 1.54224824E-05
 2 79-2.57394017E-06 1.14293181E-05-3.02522591E-06-3.57559564E-05-7.36773845E-06
 2 80-7.71520123E-05 1.79936512E-05 7.66179502E-05-4.82516467E-06-3.73111467E-04
 2 81-3.12184063E-05-1.43693032E-04 1.22113532E-04-6.43770614E-06 1.70629316E-05
 2 82-1.06252254E-05 8.76837004E-06 6.22443191E-06 5.63896026E-06 3.13619035E-07
 2 83-1.56086827E-06-7.90024994E-07 1.31286511E-06-7.25830067E-07 2.25693888E-05
 2 84 1.02663573E-06-7.94532780E-06 2.81426451E-06-2.83228684E-04 1.25089373E-04
 2 85-1.06135218E-05 4.23368348E-05 6.89761292E-03 1.01210795E-03 1.29153944E-03
 2 86-1.35106345E-03-3.49986428E-06 1.43868329E-07 3.35599595E-06 3.44333397E-06
 2 87-2.00878409E-06-5.32620791E-07-5.50927882E-08 2.96167809E-07 1.00725930E-06
 2 88-2.43495209E-07 2.12907299E-07-1.49422674E-06-6.25938272E-06-4.82363574E-08
 2 89-1.60172941E-06-1.78766648E-05-1.08271396E-05-4.18633891E-05-9.68215935E-07
 2 90 2.59486418E-03-2.23805892E-04 1.60027194E-05 3.19885513E-04-1.55996130E-07
 2 91 2.89816333E-07-1.33820203E-07-8.81689484E-07-1.43681851E-06-5.93863170E-07
 2 92 3.36868129E-07 1.20328833E-06 2.26600870E-05-1.72847420E-04 1.04479868E-06
 2 93-9.05203949E-06 5.10926071E-05-2.65877886E-05-2.72083407E-07 1.29472991E-06
 2 94-1.08502812E-06-4.42259650E-07-1.08571512E-06-1.98505551E-05 6.96866118E-06
 2 95 2.04193255E-06 3.50762239E-06 1.72750068E-04-8.65841035E-05-1.61339974E-05
 2 96 4.40511183E-05-2.77433636E-03 7.43007458E-05-4.55117090E-05-4.03060120E-04
 2 97 9.38081023E-07-1.04447621E-06 1.06395185E-07-5.62300182E-07 1.42285514E-07
 2 98 1.05998065E-06 7.90048278E-07-2.22483277E-06 1.25243996E-04 8.66667193E-05
 2 99 1.67749860E-07-8.56479888E-07 2.75696278E-06-9.23547356E-07-2.75109125E-07
 2100 1.01966465E-05-1.28539706E-05 4.44879950E-06 1.83247413E-06-6.89003722E-05
 2101 9.15793248E-05 3.51666043E-05 4.46708509E-06 2.74345440E-03 1.53785291E-04
 2102-5.72573159E-04 3.52676531E-04-4.87288237E-07 3.74563782E-07 1.12724455E-07
 2103 1.51552026E-06 2.95546121E-07 1.38936095E-07-7.08477097E-07 1.36280661E-05
 2104 2.47866068E-05 2.32250580E-04 1.13720310E-06-1.23961541E-05-2.47244126E-06
 2105 1.58134082E-06 3.80800105E-08-2.26062529E-07 6.59841595E-07 3.65048882E-07
 2106 1.37232126E-06-9.48848055E-07-1.79886038E-06-1.62990718E-06-6.45813277E-06
 2107 6.28191421E-05 1.01020425E-05 2.05562519E-05 2.08232402E-06-8.28450298E-03
 2108 1.32667736E-03 7.04795178E-04 1.30698499E-03 4.53190993E-07-6.93427318E-07
 2109 2.40236325E-07 7.88474344E-08 1.16276194E-06 1.01595209E-06 1.58993276E-06
 2110-1.56221594E-05 9.52807615E-05-2.64227022E-04 9.11631068E-08-4.04379713E-07
 2111 7.03406641E-07 5.16128436E-07-9.27856663E-07 6.65793891E-06-5.20528031E-06
 2112-2.02748020E-06 3.63397369E-06-8.66021859E-06 7.39020037E-05-2.88301903E-06
 2113 2.61202566E-05 3.13725942E-03-6.38458833E-04 7.21050776E-05-3.45607933E-04
 2114-1.31753221E-07 6.11823482E-07-4.80070261E-07 1.39052846E-06-1.72385747E-06
 2115 6.50081899E-07-1.64064115E-08 9.01355625E-08 9.60980283E-08-1.01466755E-07
 2116-4.20904904E-07-1.11810134E-06 1.30195708E-07 5.17329149E-07 1.94172528E-06
 2117-2.08511786E-05 4.88135711E-06 2.38827814E-05-1.34846398E-05-4.18890089E-04
 2118 1.87005226E-04-3.34127826E-05-7.36560244E-05 3.29527420E-07-8.86679156E-07
 2119 5.57151736E-07-1.26411782E-06 6.48600613E-07-7.88301080E-08 6.62302935E-07
 2120-3.60232724E-06 2.37449115E-06-1.73857944E-05 4.86443545E-07-1.53152832E-06
 2121 4.78107589E-06-9.80150337E-05 9.18232511E-08-8.98115548E-07 4.76163977E-05
 2122 8.81055959E-05 9.17057285E-08-4.73703108E-07 5.49427645E-07 1.87880709E-08
 2123 8.81936882E-08 4.04318463E-06-2.67216647E-06 1.68437374E-07-5.53723586E-07
 2124-2.16927316E-05-1.02447377E-05-1.49530752E-06-7.20500216E-06-1.56945510E-04
 2125 6.23104176E-05 4.76361719E-05 8.53596594E-05 6.70369879E-08-5.51894123E-07
 2126 4.84857135E-07-1.63205319E-06 9.77479647E-07 2.04245249E-07 8.96534196E-07
 2127-4.05670747E-06 2.30932708E-05 1.20323581E-04-5.80649847E-07 3.56675903E-06
 2128-2.77649928E-06-6.97938405E-05-9.00465039E-09 1.87751443E-06-1.50956152E-05
 2129 3.46718012E-05 7.98218120E-08-3.95825072E-07-9.95910701E-07 1.24291260E-07
 2130-1.47922836E-07 4.63399882E-06 4.61760535E-06 1.03842941E-06 4.65596738E-07
 2131-5.41923903E-05-2.01380166E-05-6.55904499E-05 5.75657127E-05-2.90376052E-03
 2132-1.50607345E-03-1.50543424E-04 1.22251884E-03-2.22748078E-06 1.44973904E-06
 2133 7.77741743E-07 3.45484367E-06-5.16722965E-07 1.76550104E-06 3.81670588E-07
 2134-1.89160244E-06 1.51754864E-06-9.72944477E-08 3.31526921E-07 1.81827145E-05
 2135-8.33478822E-06 2.85894337E-06-4.23491773E-06-7.16523772E-05 1.10676808E-05
 2136-2.86140339E-05 2.63063499E-05 2.05079941E-04-3.32641572E-05-1.31219893E-04
 2137 1.47790382E-04 8.85778800E-08 5.07657348E-07-5.96235228E-07 2.36444393E-06
 2138-2.53095144E-07 1.74517254E-06 3.96157475E-06-2.31445973E-05-8.94141537E-06
 2139-4.12733217E-04-1.61954951E-07 2.45417935E-06 2.41547418E-05 1.12837847E-05
 2140 1.40456407E-07 2.85663510E-06-6.10928029E-05-3.40021257E-05-5.16916465E-06
 2141-4.82808365E-06 1.45786164E-06-2.28286051E-06-8.75598182E-08 2.10687569E-06
 2142-4.23456777E-06 7.97000084E-06 2.61739521E-07-2.51708013E-05 2.16442225E-05
 2143-4.38807365E-05-6.07787200E-06 7.07111868E-04-5.45669760E-04-5.42472977E-05
 2144-1.98641279E-04 8.01700114E-07 9.53643664E-07-1.75534378E-06-2.29119897E-06
 2145 5.55343122E-07 1.23012628E-06-1.80976466E-06 3.14357055E-06 2.52638844E-04
 2146 2.41980627E-03 4.06631542E-05 3.48154273E-05 3.31588191E-07-4.74025575E-07
 2147 9.07928192E-08 4.19851878E-07-1.64134172E-06 2.37926425E-06-9.10849854E-07
 2148 4.20040177E-06 4.28642823E-06-1.77595047E-05 7.46905524E-06-3.24179955E-04
 2149 7.10982166E-06-1.76200378E-04-8.84909177E-05-9.69236908E-08-7.03819994E-07
 2150 8.00743684E-07 1.39127985E-07-4.36403011E-07-2.21295848E-07-3.80324801E-08
 2151 3.77996110E-07-5.08240328E-07-2.19775950E-07-4.91501306E-08-4.69463023E-06
 2152 2.07525845E-06 2.46318550E-07 6.10791052E-07 3.66811305E-05-8.31399191E-06
 2153 2.29559680E-05-8.57200771E-07-3.55906631E-04 1.90819200E-05 8.39722073E-05
 2154-9.73935285E-05-4.26010712E-07 6.88975121E-07-2.62964409E-07 8.37775333E-08
 2155-1.42936413E-07-1.26700793E-07 1.34833381E-06 1.21250211E-06 9.76584579E-08
 2156-8.75355980E-07-1.97166667E-07-1.00819618E-06-5.21797969E-07 3.92673627E-06
 2157 8.51581315E-07 7.16701003E-06-3.64787300E-06-5.88577258E-06-5.14285068E-06
 2158-2.84158575E-05 4.13888327E-06-1.71791990E-05-1.24267212E-05 6.22015236E-07
 2159-4.71973026E-07-1.50042209E-07 4.78049394E-07-4.29649924E-07-7.16386910E-07
 2160-1.24021888E-07-5.31942214E-09-3.63461366E-07 2.25896492E-07 3.02627932E-07
 2161-9.77486743E-07 1.46926144E-06-9.69103765E-07-1.24249166E-06 7.53248355E-06
 2162-2.87519620E-06 4.79970039E-06 3.12112060E-06 1.23397722E-04 1.67033542E-05
 2163 9.96569793E-06-1.89002925E-05-3.56225722E-07-4.68844642E-08 4.03110186E-07
 2164 1.81283565E-07-7.09454899E-09 2.53641977E-07
 3  1 1.43789129E-07-6.99635415E-07 8.38296599E-07-1.60188742E-06 1.20733208E-06
 3  2 8.51210559E-06-3.32369401E-06 6.10787197E-06-9.38237265E-06-7.94854698E-05
 3  3 1.89423410E-05-8.45046287E-05 1.30717019E-04 1.08261743E-02 5.01834463E-04
 3  4-1.17124915E-03-3.23005474E-03 2.42160935E-06 8.05878496E-07-3.22748784E-06
 3  5 7.60237081E-07 4.64892782E-07-1.18194195E-06 5.79707849E-08-3.57300985E-07
 3  6-4.78271778E-07 3.05088991E-07 1.59921102E-06 5.57108737E-06 1.66627522E-06
 3  7-7.22601367E-07-7.12584402E-06-6.66891405E-05 5.16353476E-05 5.50355187E-05
 3  8 1.57879988E-05-2.73582554E-03 2.15829208E-04-1.38357385E-05-8.54966725E-04
 3  9 1.35563743E-06 2.63388149E-07-1.61902558E-06-1.44478902E-06 1.20735881E-06
 3 10 2.34139625E-07-1.64602859E-06 1.38831754E-05 1.49763662E-04-3.09369446E-04
 3 11 4.91580931E-07-3.74355923E-06 1.16462824E-04 4.90366757E-05-1.99839688E-07
 3 12 9.14627829E-07-5.91552163E-07 2.43974595E-07-1.20611343E-06-1.65997016E-05
 3 13 1.33783803E-06-1.49431690E-06 5.36228279E-06 2.27736200E-04 4.84984715E-05
 3 14-4.73352554E-06-1.41436543E-05 3.86767509E-03 3.55442752E-04-1.51413027E-05
 3 15 7.04703804E-04 2.67135248E-06-1.11074765E-06-1.56060483E-06-1.01416527E-06
 3 16-1.29352692E-06-1.76528199E-06 2.03370912E-06-1.89836547E-05-1.61660147E-05
 3 17 1.36469897E-04 2.96445349E-07-1.35934667E-06-1.12694161E-06-4.75336675E-07
 3 18 1.03439277E-06 1.89782743E-05 6.51271930E-06 2.85706479E-06-5.22234318E-06
 3 19-2.17116265E-04-9.66584782E-05-7.24826658E-05 5.78505158E-05-7.99251211E-04
 3 20-3.39123674E-04-3.65981524E-04 5.16436171E-04-6.09623609E-07-1.00798614E-06
 3 21 1.61760975E-06 2.57736379E-06 7.82910914E-07 6.25148292E-07-5.29210662E-07
 3 22 9.92519270E-06 4.30029982E-04 1.22783297E-03 2.04698760E-06-1.41069704E-05
 3 23-3.03791231E-05-4.90478256E-04 2.61965447E-07-1.23312822E-06-1.47452299E-06
 3 24 6.09368582E-07-2.16416613E-07 1.27037346E-05 9.06432507E-06-2.71781727E-06
 3 25 1.02673353E-06-3.65412182E-05-1.01579486E-04 3.51234723E-05-8.71088006E-05
 3 26-5.14145641E-03-1.64797746E-03-2.15794153E-04 1.09043879E-03-7.86996530E-07
 3 27-4.92638834E-07 1.27963536E-06-1.78995963E-06 3.51187379E-07-2.90304255E-07
 3 28-1.51173164E-06 2.37165617E-05 9.13970755E-05-1.97965070E-04 5.02536456E-08
 3 29-2.32852123E-07-5.68973716E-08-2.69489785E-07 2.29627315E-07 4.98921009E-06
 3 30-1.40764568E-07 1.28903570E-06-2.27686510E-06-7.70893370E-05-4.32057272E-05
 3 31 4.66531078E-05 3.51139285E-05-1.96161994E-03 3.78455472E-04 3.41662684E-04
 3 32 4.06514675E-05-8.11684348E-07 9.78632422E-07-1.66948074E-07 1.29688331E-07
 3 33 1.99825526E-06-1.76169147E-07-3.98034806E-08 2.38652204E-07 1.67964597E-07
 3 34 1.96483374E-07 1.51208913E-07-3.66069190E-06-6.17751971E-07-1.20889554E-06
 3 35-3.36143049E-07 3.58043772E-05 2.52793065E-05-2.02431454E-06-1.21287923E-05
 3 36-7.92307550E-05-1.56780321E-04 9.51934681E-05-4.15802622E-05 2.35856758E-07
 3 37-1.15385260E-06 9.17995841E-07 4.59862646E-08-1.47703176E-06-3.05303336E-07
 3 38 1.52999777E-06-9.75312303E-06 7.43502244E-05 1.71055889E-04 2.34198755E-07
 3 39-2.37736719E-06 4.99477472E-05-1.02699532E-04 1.10786397E-06-8.87422829E-06
 3 40 9.70866087E-05-4.60794148E-05 1.15354714E-07-5.87993734E-07-1.41807895E-06
 3 41-4.32861541E-07-4.64949968E-07 6.55376906E-06 6.29853008E-06 9.33719799E-07
 3 42 2.10002792E-06-4.69796122E-05-3.68185987E-05 4.35703309E-06-1.80838037E-05
 3 43 4.45026564E-04-8.75096226E-05-1.96192679E-04-1.48652783E-04-5.34974584E-07
 3 44-3.62355067E-07 8.97329651E-07-1.11049193E-06 1.08167133E-07 4.33060267E-07
 3 45-9.57686667E-07 1.05056727E-05 1.32425564E-05 1.67532612E-04-5.69901745E-07
 3 46 6.74927849E-06 1.53679564E-05 6.81840080E-05-8.06021648E-07 4.61722304E-06
 3 47-6.99040979E-05-8.36010544E-05 1.25238285E-07-6.26428889E-07-5.32964278E-07
 3 48-5.80637574E-07 1.59779582E-07 8.78200498E-06 4.86074094E-06-9.71686426E-07
 3 49-2.20851326E-07-5.42170404E-06-7.33819505E-05 2.87131156E-06 4.77247662E-05
 3 50-5.09887211E-03-9.58963528E-04 1.20860190E-03-1.34280101E-03 4.75421293E-08
 3 51-4.71101433E-06 4.66347220E-06 1.46688423E-06-1.37951557E-07-1.14356564E-06
 3 52-5.80386805E-08 2.93795358E-07 9.03159117E-07-1.66138837E-06-8.19840995E-07
 3 53-3.46863055E-06-4.24223605E-06 7.46184627E-06 5.23218408E-06-6.76548790E-05
 3 54 4.16261387E-05-2.54498323E-05-2.64603389E-05 1.14170343E-03-9.58193013E-05
 3 55-5.03379973E-05-2.06226635E-04-1.92742222E-06-1.17872899E-06 3.10615121E-06
 3 56 6.20052820E-08-1.71095765E-06 8.74989759E-07 1.11216295E-06-1.07427546E-05
 3 57 2.50631040E-05 3.75916226E-05 2.53410613E-06-1.60915321E-05 9.15865985E-05
 3 58 1.21938758E-04-1.23877580E-06 8.44145764E-06-9.91612351E-06-7.28042009E-05
 3 59-9.72950424E-06-8.70604799E-06-1.80837208E-06 2.87154622E-07 9.49292518E-07
 3 60 2.77995110E-06 5.35310816E-06 1.03763568E-06-3.13856400E-06-2.82342796E-05
 3 61-2.00592748E-06-1.84270756E-05 7.92172857E-06-4.34563538E-04 2.65329529E-04
 3 62-4.46378343E-04-4.01975112E-04-8.08845290E-07 2.18747928E-07 5.90097362E-07
 3 63-2.33162840E-06-8.59003492E-07 1.04715204E-06 1.83772979E-06-1.20762773E-05
 3 64 2.16977716E-04-1.67459510E-03 1.38233696E-07 2.64089794E-07-4.98612356E-08
 3 65-5.81212861E-07 1.65813773E-07-2.11432551E-06 4.84612025E-07 2.87387664E-06
 3 66-6.30938412E-07 9.07618625E-06-4.11038288E-06-1.95376515E-05-6.82452365E-07
 3 67 3.89898160E-05 6.51009990E-05 1.32539508E-04-3.89399679E-05-4.19135941E-07
 3 68 7.47300391E-07-3.28164450E-07 1.57668610E-07-1.23713771E-07 3.75790441E-08
 3 69 6.46588080E-08-5.65897173E-07 8.72009224E-08-4.32688730E-07-9.25829914E-08
 3 70 6.84739372E-06-4.21069763E-07 1.73982304E-06 6.79313070E-07-7.41758767E-05
 3 71-1.41011283E-05 8.87706719E-06 7.84288899E-06 8.06534807E-04 1.99725416E-04
 3 72-1.91370615E-04-8.76631289E-05-3.81686451E-07-7.88795540E-07 1.17048199E-06
 3 73-1.12537249E-07-7.40634051E-08-1.89675403E-08 4.17138196E-06 3.16145211E-06
 3 74 1.02581894E-07 4.58574654E-07 9.70289667E-07 4.17754655E-06-4.52777893E-07
 3 75-1.98106427E-06-3.80019998E-06-3.13216625E-05-2.89691879E-06 2.00679681E-05
 3 76 1.74773857E-05 1.73136068E-05 3.07103197E-05-1.91397256E-04 3.92949980E-05
 3 77-6.96617391E-08-2.99222082E-07 3.68883821E-07-1.12530378E-06-2.61570296E-07
 3 78 2.12028418E-07-7.02426574E-06-5.99122072E-06 2.51027969E-07 5.32953214E-07
 3 79-5.46716593E-08-3.69415381E-07-1.08438025E-06-2.20105306E-06 2.80479975E-07
 3 80 8.89495635E-06 6.84147988E-06 4.33042012E-06-4.98340495E-06-1.80070534E-04
 3 81-2.64158214E-05 6.55493357E-05 1.97747943E-05-6.14502671E-07-6.89205975E-09
 3 82 6.21394731E-07-1.47022705E-07 6.82173523E-08 1.69600350E-07 3.57244213E-07
 3 83-1.45472229E-06 6.71387649E-07 4.06639998E-06 6.19560525E-08 1.53530945E-05
 3 84-4.78378820E-06-2.03348557E-05 1.12372882E-06-5.09624851E-05 3.37736530E-05
 3 85 1.28461353E-04-6.60026879E-05-3.85192778E-03 1.30129987E-03 2.88697359E-03
 3 86-2.94633308E-04 2.23441750E-06 2.09884919E-06-4.33326669E-06-1.30542158E-06
 3 87 1.62823020E-07 5.38660317E-06 1.52786454E-07-7.65400517E-07 1.25373702E-06
 3 88 2.87877274E-06-1.41900964E-06 2.63194374E-06-6.08455522E-06-1.29568984E-05
 3 89 7.48666063E-06 8.25542097E-06 3.96771459E-05 7.68754337E-05-4.97906569E-07
 3 90 2.92650927E-03 1.95582809E-03 2.55358844E-03-5.47690442E-05 1.28738596E-06
 3 91-1.31846129E-06 3.10753241E-08 5.68496010E-06-2.50904011E-06-1.34280141E-06
 3 92 7.22368498E-07-7.71211824E-06-1.75062044E-04-2.67752867E-04 9.69340337E-07
 3 93-2.29102147E-06-2.18974748E-04 7.65512027E-04 2.80701477E-07-1.35786895E-06
 3 94 7.25836882E-07-3.76118802E-07 4.65422355E-07 1.83217742E-05-4.01942022E-06
 3 95 1.88674047E-06-2.58249111E-07-1.49593846E-04 8.75577232E-05 4.71503115E-05
 3 96 1.33174794E-05-9.39413968E-04 1.44330225E-03 1.17717524E-03 1.72241818E-03
 3 97-8.29684657E-07-3.40871798E-07 1.17055645E-06-1.66173949E-06-2.20639194E-07
 3 98 1.75376586E-07 9.11742554E-08 2.81259459E-06-7.47920838E-05-3.51562252E-05
 3 99 1.84114092E-07-8.62387261E-07-8.91992987E-07 7.10886798E-08-2.02234343E-08
 3100 8.98772932E-06 2.56798582E-06-3.64101710E-06 3.28717784E-07-7.68997987E-06
 3101 1.27415427E-05 7.72249003E-06 1.39205505E-05-2.56047064E-03-2.46928780E-04
 3102 3.54937496E-04-3.02092113E-04-1.02352920E-06-7.81533544E-07 1.80506274E-06
 3103-2.29150465E-06 3.01515546E-07 1.13794425E-06-4.63390999E-08 7.00395546E-06
 3104 8.87662102E-05-2.48069165E-04 1.44288183E-06-6.64364041E-06 4.54629939E-06
 3105 1.52461792E-04 8.37259064E-08-4.69360652E-07 8.19259506E-08-1.01354321E-06
 3106 1.60090853E-07 4.38225358E-06 2.17752355E-07 4.42789413E-06-1.20490066E-06
 3107-4.43316950E-05 4.59067936E-05-1.68699110E-05 1.13540075E-05 2.82952556E-03
 3108 2.06187946E-03-2.11481429E-04-1.41687836E-03-2.27934557E-07-2.01576934E-07
 3109 4.29511490E-07 3.74530663E-08-1.96425427E-06 3.37862973E-07 2.90194462E-07
 3110-3.28221007E-07 3.84424503E-05 1.92926865E-04-2.06715204E-08 1.31265105E-07
 3111 3.26415240E-07-5.21748893E-07 1.33400953E-06-3.95264827E-06-2.70958012E-06
 3112 2.47707823E-06-6.64082900E-06 5.67460877E-05 4.39175905E-05-6.05286579E-05
 3113 3.62479233E-05-3.43958809E-03 1.09782682E-03-2.41946663E-03 9.34211858E-04
 3114-1.83326061E-06 3.31729212E-06-1.48403151E-06-1.66030424E-06 9.14188384E-07
 3115-1.20180195E-06 1.54940695E-09 3.27737189E-09-9.52082877E-08-1.20317151E-06
 3116-1.81532169E-07-8.30524517E-07 1.11050313E-06 5.39189684E-06 8.21199711E-07
 3117-1.30002613E-06-4.43593616E-06-1.35711626E-05-6.98067966E-06-9.07897445E-04
 3118 2.72841153E-04 2.75772555E-04 3.79075239E-05 3.47420930E-07-3.88306443E-08
 3119-3.08590286E-07-1.12293639E-06-1.12520839E-08 1.31719454E-07 3.64631957E-07
 3120-3.54146503E-06 1.14799092E-04-1.85118924E-04 1.19031596E-06-8.22897206E-06
 3121 8.30120696E-05 1.22140109E-05 1.25570067E-06-6.00222298E-06 9.48406226E-05
 3122-2.27451604E-05 2.62418390E-07-1.26188460E-06-6.88220742E-07 9.57897070E-07
 3123 8.07972138E-07 1.43593645E-05 1.39849604E-06-3.85966169E-06-3.64240632E-06
 3124-8.61603365E-05-5.66804627E-06-4.78931170E-05 4.35969024E-05-3.42849694E-03
 3125 4.46586578E-04-6.05486012E-04 2.78820119E-04-5.54227173E-07-1.18466511E-06
 3126 1.73889228E-06 2.48278972E-06-9.83273831E-07 1.93673776E-06 3.52905845E-06
 3127-1.59286696E-05-1.02155542E-04-2.72873860E-05 1.51958669E-06-9.05871004E-06
 3128 1.00837605E-04-4.93637307E-05-9.65765158E-07 9.32158655E-06 9.61011086E-05
 3129-1.42981031E-04 3.30971502E-07-2.93815806E-06-1.64688183E-07 3.27158000E-07
 3130-8.12377931E-07 3.69420350E-05 2.69368337E-06-4.85107842E-06 3.13023825E-06
 3131-3.74666707E-04-6.08609595E-05 1.60339751E-04-2.86919349E-05 6.83297789E-03
 3132-1.34629304E-04-4.26975820E-03 1.41056796E-03 3.38642023E-06-7.52284731E-06
 3133 4.13642708E-06-7.68050986E-07-5.89325201E-07 4.10825208E-06 1.63479109E-08
 3134 7.31139468E-08 6.23283929E-07 6.93951464E-07 1.43825990E-06-5.17080602E-06
 3135-4.25667517E-06-4.59851239E-06-7.15421722E-06 1.18348884E-04 3.72588133E-05
 3136 7.36904805E-05-1.05458179E-06 2.48200539E-03 3.48489387E-04 4.85470351E-04
 3137-4.12335473E-04-3.30731460E-07-8.76304413E-07 1.20703587E-06-7.13586686E-07
 3138-7.75957118E-07-2.21888384E-06 4.18828534E-06-3.36142094E-05 9.18554433E-05
 3139 3.90711469E-04 2.47146050E-06-2.19458506E-05-7.91361603E-06-2.23914383E-04
 3140 2.40348652E-06-1.48456429E-05-4.68515636E-05 6.44691020E-05 8.51656081E-07
 3141 9.05358691E-07-2.41456224E-07 6.06528254E-07-5.05264390E-07-1.77173704E-06
 3142 1.60994252E-06-2.26411213E-06 2.26562205E-06 8.73435664E-06-1.64561441E-05
 3143 3.07439338E-06-6.92231215E-06 2.42399223E-04 7.00681229E-05 1.18529672E-06
 3144 4.38508485E-05-4.24459640E-07-3.40592717E-07 7.65052357E-07-2.08089546E-07
 3145 1.65327794E-07-3.03868181E-07-1.50003461E-06 3.58007287E-05-3.77102337E-04
 3146 3.01682212E-03 2.82581038E-04 2.41262332E-04 1.40530736E-05 9.36486717E-06
 3147 4.79988493E-06 2.94698876E-06-2.54684993E-05-1.01659426E-05-3.86811816E-06
 3148-7.47349109E-05 1.49192474E-04 1.33735529E-04-4.23782929E-06 1.24983021E-03
 3149-9.44579855E-04-1.62034813E-04 5.28202408E-06 2.07389088E-06-4.90131178E-06
 3150 2.82742090E-06 3.55628929E-06 9.76784639E-06 4.45728943E-06 2.95196374E-05
 3151-4.90286167E-05-1.49711547E-05-2.83187256E-05 1.29811774E-05 2.47660022E-04
 3152-9.12442432E-05-4.78634423E-04 1.61305034E-04 6.73915168E-05 3.71928715E-05
 3153 2.42726822E-04 9.15722293E-05-1.28508138E-02 1.09282166E-03 1.81611732E-03
 3154-3.32850237E-03-9.35657990E-05 2.00429538E-04-1.06863739E-04 1.00302983E-04
 3155-7.69353449E-05-9.77715396E-05-1.66597810E-02-1.42507244E-02-2.39516921E-05
 3156 4.92723896E-05-6.22784162E-05-1.66810990E-04 1.89750901E-05-4.35936075E-05
 3157 5.78659164E-05 1.17038623E-04 9.70851472E-06 4.19053075E-05-5.45839672E-05
 3158 1.62996514E-04-4.78205273E-04-1.47612675E-04 3.38463218E-04-1.15492473E-05
 3159-1.33963133E-07 1.16832104E-05-1.89434676E-05 4.30526916E-06-2.44077226E-05
 3160 5.51259631E-01 4.71487923E-01 5.60989147E-04 2.00853295E-03-6.87948952E-04
 3161 5.43381837E-03-2.45487819E-04-9.32706847E-04 3.11063576E-04-1.43372801E-03
 3162 1.01853419E-04 5.26601239E-04-1.79064850E-04 8.85721914E-03 2.42521685E-04
 3163 1.39937434E-03-5.72791758E-06 6.19825093E-05-1.40068828E-04 7.80863187E-05
 3164-1.76195545E-05 1.63846090E-04 4.46991903E-05
 4  1-3.18947251E-07 1.29636559E-06 4.43962675E-07 3.81062801E-06-5.47805530E-07
 4  2-1.31289296E-05-3.60615639E-06-1.96332077E-05 1.16551088E-06 2.27064108E-05
 4  3 3.86738821E-05 1.26645503E-04 7.83990761E-05 4.74137452E-03 8.01667542E-04
 4  4 2.65387250E-03 1.42932348E-05-1.95586256E-06-1.75500440E-06 3.71086696E-06
 4  5 7.04154801E-07-3.77073482E-07 5.12357946E-06-9.86571350E-08 4.61654463E-07
 4  6 1.08522615E-07 2.96015349E-06 1.16885233E-06-2.10964191E-07-7.26030201E-07
 4  7-1.35041374E-05-5.84052503E-06-5.64031266E-06 2.72003607E-05 9.24114426E-05
 4  8-5.70397796E-06-4.00181965E-03 1.52740996E-03 2.48211163E-03-2.82633326E-04
 4  9-3.87279286E-07 1.15698726E-06-7.69707973E-07-5.15644488E-06-2.10881243E-06
 4 10-1.45977021E-06-9.37936282E-07 9.25969336E-06 1.29504256E-04 1.59248090E-04
 4 11-5.10036759E-07-2.51966812E-06 1.86601929E-04-7.45821328E-04-2.39242800E-07
 4 12 1.15497908E-06 5.44840551E-07-3.99450978E-07-6.19656966E-07-1.69680877E-05
 4 13-3.45320093E-06 1.88783330E-06 1.29612408E-06 1.57603966E-04 8.31189195E-05
 4 14 3.64121064E-05-1.31674759E-05 7.73569987E-04 1.35914446E-03 1.08354881E-03
 4 15-1.63359251E-03 1.11093160E-06 1.62877215E-07-1.27380881E-06 1.13767250E-06
 4 16-3.72322954E-07 4.23341410E-08 4.71267420E-07-6.24765732E-06 8.37154347E-05
 4 17 3.56575409E-05-9.27309022E-08 4.17153483E-07-1.03257290E-06 2.08812461E-07
 4 18 7.81625305E-07-3.59458393E-06 4.00003400E-06-4.20735576E-06-3.77375359E-06
 4 19-4.58185058E-05-1.08843022E-05-2.21518253E-06 3.85829445E-06 2.45638659E-03
 4 20-2.97606617E-04 3.47943765E-04 2.97443331E-04 4.60040439E-07 9.80351003E-07
 4 21-1.44039144E-06 2.10238633E-06 2.33335908E-07 1.18557993E-06 8.94425355E-08
 4 22-5.41028009E-06-1.11829549E-05 3.08134417E-04-1.13958112E-06 5.17361984E-06
 4 23-3.11847437E-06-1.60863426E-04-8.73324719E-08 4.77592020E-07 1.05906800E-07
 4 24-1.04977584E-06-3.85734296E-08-5.96846787E-06 2.47640124E-07 4.80656594E-06
 4 25 1.01792816E-06 6.54158123E-05 4.30250639E-05-6.85062168E-06-2.33296463E-05
 4 26-3.70745847E-03 1.64944632E-03-2.24612853E-04 1.53760750E-03 6.16275011E-07
 4 27-2.58460678E-07-3.57814334E-07-2.30391456E-07-1.53688549E-06 5.08295427E-07
 4 28-4.96933410E-07 2.92171481E-06-2.25843667E-05-2.41369172E-04 6.68033416E-08
 4 29-3.44041375E-07 2.21565365E-07-6.53208302E-07-1.12512232E-06 6.97880472E-06
 4 30-1.74199455E-06 3.09992486E-06 5.35344249E-06-7.31121570E-05 2.14559472E-05
 4 31-4.75329341E-05-2.49908705E-05 3.14235776E-03 1.31756390E-03-2.21023903E-03
 4 32-9.02741266E-04 1.12952606E-06-2.83276112E-06 1.70323506E-06 2.22099416E-06
 4 33 1.10950705E-06-1.02212627E-06-5.12129390E-09 1.80974339E-08-4.80662214E-08
 4 34-1.11195133E-06 8.85125099E-08 1.71072158E-07 6.90980230E-07 5.00156164E-06
 4 35-3.85751630E-07 4.23245448E-07-7.34812721E-07-1.75268464E-05 4.96127572E-06
 4 36 9.15299980E-04 2.42222887E-04 2.65090461E-04-7.37945041E-05-1.22571633E-07
 4 37-2.39284092E-07 3.61855724E-07 9.09328352E-07-1.73549983E-07 1.99732713E-07
 4 38-2.97053283E-07 3.06625452E-06-1.05240834E-04 1.56091480E-04-1.01228651E-06
 4 39 7.31875672E-06-6.97080394E-05-2.34155082E-05-6.75299804E-07 2.31323898E-06
 4 40-6.36511767E-05 5.48716008E-05-2.33384195E-07 1.12194797E-06-7.42363282E-07
 4 41 1.15494614E-06-8.24581074E-07-1.25196090E-05 1.79810604E-06-5.12654893E-06
 4 42 3.56808857E-06 7.37095600E-05-4.63604313E-06-3.39505258E-05-3.93228188E-05
 4 43 3.44579116E-03 4.36048285E-04-6.55695798E-04-2.49284386E-04 7.28303557E-07
 4 44 8.20563718E-07-1.54886727E-06-2.66842495E-06-6.99104227E-07 1.62017648E-06
 4 45-3.74992152E-06 1.85635040E-05 5.44346603E-05 1.14314047E-04-1.42606857E-06
 4 46 9.23715831E-06-1.08189272E-04 3.94133744E-05 7.51454549E-07-8.00462135E-06
 4 47-1.10145649E-04 1.22166349E-04-2.72888283E-07 2.63403375E-06 7.63074186E-08
 4 48 2.92979570E-07 1.82576737E-06-3.28115334E-05 1.25428684E-06-4.86034108E-06
 4 49-8.57647995E-06 3.35262009E-04-6.07220283E-05 1.52104137E-04 6.54242486E-05
 4 50-5.36930491E-03-3.72476132E-04-4.14262598E-03-1.63931072E-03-3.65611359E-06
 4 51 7.38296371E-06-3.72685012E-06-2.55369505E-07-9.40620875E-07 2.71968291E-06
 4 52-3.85090049E-09-1.36389496E-07 8.28920115E-07 2.98165724E-07-1.06666742E-06
 4 53 5.51761938E-06-4.92267248E-06-2.77440154E-06 5.56679734E-06-1.19896220E-04
 4 54 3.38450321E-05 6.25782867E-05 5.79298989E-06-2.34441764E-03 3.04022475E-04
 4 55 4.51743364E-04 4.13410283E-04 7.01799475E-08 6.44998597E-07-7.15178544E-07
 4 56 7.18993087E-07-4.41149060E-07-2.20858662E-06-4.08420370E-06 3.37488334E-05
 4 57-5.98659595E-05-3.87876011E-04-1.85170789E-06 1.80011364E-05 6.52073146E-06
 4 58 1.94126886E-04-3.04489791E-06 1.92816860E-05 4.30304662E-05-3.21816067E-05
 4 59-8.30580496E-07-9.16100092E-07-2.99344865E-07 3.79573994E-07 2.56913958E-07
 4 60 1.99402319E-06 1.64221884E-06-1.32320377E-06-1.23994923E-06-3.58143539E-06
 4 61-1.37564906E-05 6.66839407E-07 2.35383634E-06-1.81404638E-04 8.85337684E-05
 4 62-2.45457723E-05-3.81636725E-05 3.07308007E-07 7.36911894E-08-3.80999196E-07
 4 63 2.17459857E-07 6.39793198E-08-2.73738936E-07 1.50896736E-06-3.53455222E-05
 4 64 4.30805443E-04-2.74444091E-03-2.84741111E-04-2.43349403E-04 1.37349206E-05
 4 65 9.62422922E-06-4.65464054E-06-3.62670184E-07-2.43033624E-05-9.81448559E-06
 4 66 3.86628756E-06 5.33927833E-05 1.28501513E-04 1.31866366E-04 4.16466518E-06
 4 67-9.26560281E-04-7.50703575E-04-1.02542489E-04-3.54247859E-05-3.28267676E-06
 4 68 5.24348838E-06-1.96081162E-06-3.97792455E-06 1.03273375E-05 4.75910853E-06
 4 69-2.97168634E-05 4.96811959E-05-1.20044351E-05-3.02426086E-05-1.14879244E-05
 4 70-2.53891320E-04-5.75457640E-05-4.83524365E-04-1.47184087E-04-5.18719842E-05
 4 71 3.79095859E-05 2.15728331E-04-8.44726564E-05 1.13052118E-02 6.65317794E-04
 4 72 1.91944247E-03 2.93313600E-03 1.10475038E-04-2.15670206E-04 1.05195169E-04
 4 73-7.59536413E-05-6.81326741E-05-9.35310559E-05 1.21000722E-02 1.03505611E-02
 4 74-2.24029001E-05 4.09515938E-05 4.55840912E-05 1.24470643E-04 2.07828712E-05
 4 75-3.97521584E-05-4.93818029E-05-1.28771939E-04 1.35159576E-05 3.83683419E-05
 4 76 4.47810871E-05 1.09554473E-04-4.29299081E-04-1.13870473E-04-2.24823839E-04
 4 77 8.64725974E-06 6.76596265E-08-8.71491936E-06 1.97964390E-05 7.12886113E-06
 4 78-2.28783761E-05-5.51378801E-01-4.71589683E-01 4.02737411E-04 2.06283186E-03
 4 79 6.29867789E-04-5.43290687E-03-1.75163483E-04-9.53674728E-04-2.83481517E-04
 4 80 1.41715962E-03 7.25566070E-05 5.28104821E-04 1.59353453E-04-8.24109518E-03
 4 81 1.33837755E-04 1.33034242E-03-2.50285565E-05-8.11145300E-05 1.44215854E-04
 4 82-6.31013245E-05 6.80251681E-06 1.61194009E-04 4.48475923E-05-2.28658941E-08
 4 83 1.09500653E-07 1.37295637E-06-8.91340856E-07-1.97023764E-06-8.45310612E-08
 4 84-6.30597231E-06 2.61148977E-06 1.32141853E-05-4.63627101E-05 5.17646315E-05
 4 85-9.07294004E-05-1.40690469E-04-1.19456227E-02 9.14617595E-04-1.37263401E-04
 4 86 2.93231250E-03-2.02711843E-06-4.92806279E-07 2.51992471E-06 3.49504690E-07
 4 87 3.12087766E-07 1.42041357E-07 1.04051620E-07-4.46703338E-07 1.53322111E-07
 4 88-3.61429645E-07-1.86760453E-06 4.32238090E-06-1.89922228E-06 2.57335422E-06
 4 89 9.20448764E-06-2.62516896E-06 6.46348747E-05-2.79147572E-06-4.61627838E-05
 4 90 1.53580785E-03-5.58316323E-05-2.88131267E-04 5.12859864E-04-1.58054927E-06
 4 91 4.85371377E-07 1.09517789E-06 1.47811567E-06 7.41006406E-07-1.10092209E-06
 4 92 8.89730143E-07-4.63246196E-06-1.82250691E-04 1.49953353E-04 5.67151107E-07
 4 93-4.06124031E-06-1.52106184E-04-1.14443809E-04 1.86143061E-07-9.01435851E-07
 4 94 1.25498328E-07 3.00278022E-07 1.29242481E-06 1.34264341E-05-1.65005297E-06
 4 95-1.52680994E-06-5.83467712E-06-1.63604655E-04 1.64941256E-05 2.67582129E-07
 4 96 3.04258291E-05-2.63919515E-03 1.49408745E-04-2.05691822E-04-6.43352301E-04
 4 97-1.95340643E-06 2.86407672E-07 1.66699876E-06 9.88280554E-07-1.50324344E-06
 4 98-1.42482424E-06-1.82715159E-06 1.81892889E-05 4.37691227E-05-9.05875998E-05
 4 99-2.20325165E-07 1.08487775E-06-1.76447139E-06-6.77110977E-07-1.62278582E-06
 4100-1.31305904E-05 1.01153211E-05 1.60587468E-06 8.24034400E-06 1.43706119E-04
 4101-8.67853080E-05-3.09774143E-05-4.83781309E-05-9.06232503E-06-2.72049243E-04
 4102-1.94431093E-04-6.13869009E-04 4.31049984E-07 1.57459806E-06-2.00564804E-06
 4103-2.67491488E-06 1.48977672E-07 6.54995454E-07-6.34514719E-08 4.67201469E-06
 4104-3.30875147E-04-1.02647960E-03-1.14370703E-06 5.15872782E-06 5.31116781E-05
 4105 4.07139170E-04-1.60572031E-07 8.12794142E-07-1.92722096E-06 1.30190030E-06
 4106 3.55665590E-07-7.08555040E-06 1.11851633E-05-5.38062059E-06-2.55230849E-06
 4107-2.00439165E-06-1.08402903E-04 6.36218412E-05 1.07287462E-04 4.24354456E-03
 4108-1.23134541E-03 7.48199921E-05-1.18401000E-03 4.60295443E-07 1.10732897E-07
 4109-5.71028340E-07 3.02890650E-06 5.18797751E-07-6.24160532E-07 3.02442988E-06
 4110-3.29355888E-05-9.59123588E-05 1.36944199E-04-3.20899677E-08 1.45858985E-07
 4111 5.61104037E-07 4.02670362E-08-4.53868615E-07-5.15436500E-06-3.72928564E-06
 4112-4.39622883E-07 3.62539074E-06 9.37209979E-05-1.61968665E-05 7.33943542E-05
 4113-2.58097355E-05 1.73864478E-03 5.12378636E-04 3.97903344E-04 9.00089024E-05
 4114 9.24463448E-07-5.80629655E-07-3.43833793E-07-3.89755515E-07 1.74989794E-06
 4115-3.02926640E-07 3.83658829E-08-2.09795249E-07 4.62388259E-08 2.15602190E-07
 4116-7.08713394E-07 4.03561233E-06 1.41103344E-07-1.26586060E-06 2.67740915E-06
 4117-6.11026608E-05 3.70750484E-05 3.09577678E-06 5.10410318E-06-1.39171672E-04
 4118-8.25172780E-05 1.01164330E-04-2.95776928E-05-3.96291275E-07 1.41536605E-06
 4119-1.01907477E-06-1.98564434E-07-1.54812762E-06-6.33334353E-08-1.86061487E-06
 4120 1.21376470E-05-7.94067927E-05-1.52222156E-04-3.26785039E-07 3.54822287E-06
 4121-6.13625905E-05 4.18603254E-05-9.81935879E-07 9.62343994E-06-7.98660919E-05
 4122 8.92843971E-05-6.45604249E-08 3.33177752E-07-1.12088676E-06-4.18080110E-07
 4123 2.94136923E-07-3.84244836E-06 4.52398057E-06 1.15306674E-06-1.63863818E-06
 4124 4.40279556E-05-2.92255786E-05 3.98890285E-06 1.31761673E-05-3.24832370E-04
 4125-1.17127401E-04-1.58917363E-04 9.59433150E-05 4.44999037E-07 7.21698766E-08
 4126-5.17168914E-07 9.66202342E-07-4.28325995E-07 3.85382220E-07 1.22265371E-06
 4127-1.05763751E-05-2.93516690E-05-1.89496923E-04 5.13453180E-07-6.15511563E-06
 4128-1.10545148E-05-3.54469449E-05 7.71729863E-07-4.97865048E-06 5.74388583E-05
 4129 9.40351192E-05-6.54061432E-09 7.72431628E-08-7.10104753E-07 4.10430601E-07
 4130-2.22154119E-07-1.38543709E-06 5.70578597E-06-4.61606296E-06-1.23479365E-07
 4131-7.50942213E-05-6.47972488E-05 1.87085998E-05-5.66880245E-05 6.94325612E-03
 4132-2.40704587E-04 1.73579663E-03 1.86511223E-03 4.31862527E-07 2.02544917E-06
 4133-2.45731170E-06-1.18786704E-06-5.57418989E-07-1.30224522E-06 1.59607061E-07
 4134-8.09646550E-07 1.37682495E-06-2.21692588E-06 1.19541152E-06 7.81841836E-06
 4135-6.26761602E-06 1.03614307E-05-7.86490956E-06 6.07664135E-05 5.32336888E-05
 4136-4.06377767E-05 2.41473649E-05 5.93158176E-05-7.34539736E-05 8.79547953E-05
 4137-1.90473674E-05 1.42816873E-06 1.19821207E-06-2.62638079E-06 5.26680043E-08
 4138-1.08835969E-06 1.42679432E-07-7.20087881E-07 7.91497493E-06 6.71490947E-06
 4139 3.87883696E-05-3.31602967E-06 2.20744907E-05-1.12989225E-04-1.32868126E-04
 4140 1.96013674E-06-1.23706829E-05-9.33243006E-06 6.16172051E-05 6.55527123E-06
 4141 5.76970373E-06-1.33590694E-06-9.53946663E-08-6.03543994E-07-1.43588358E-06
 4142 3.73511314E-06 2.09242095E-06 1.77403776E-06 2.46149365E-05 5.65367035E-06
 4143-2.04629339E-05-6.83949937E-06 6.80511849E-04 2.66187980E-04-4.93841297E-04
 4144 3.36787176E-04 1.03094903E-06-3.41066840E-07-6.89882193E-07 1.73569228E-06
 4145-6.59885799E-07 6.97476113E-07-9.27271675E-07 3.78066476E-06-1.53462850E-04
 4146 1.79217572E-03-1.17002609E-07-2.16693185E-07-1.37836160E-08-3.74794174E-07
 4147-2.24462588E-07 1.50230792E-06 2.07361170E-07 1.84955885E-06 8.67557026E-07
 4148-5.01585397E-06-1.05126345E-06-1.14822892E-05-1.70648655E-06 9.13844054E-05
 4149-3.16276068E-05 1.21168314E-04 8.38429986E-06 1.10687042E-07-2.33051172E-07
 4150 1.22364130E-07 7.03109582E-10-8.29160700E-08 4.80488883E-08-5.71243164E-08
 4151 4.95296984E-07-4.64451962E-07-1.95156948E-07 2.41624914E-07-6.08500170E-06
 4152 2.07080248E-06 9.08404440E-07-1.30215676E-06 6.78801230E-05-2.49695370E-05
 4153 1.17618164E-05-1.01148890E-05-1.04558868E-03 2.47910555E-04-2.86501172E-04
 4154 1.11028764E-04 3.10259173E-07 4.79946758E-07-7.90205932E-07-1.86017489E-07
 4155 9.16421521E-08-3.44140705E-07-1.40498591E-05-1.16511011E-05-1.75139359E-07
 4156 6.88715942E-07-7.46980881E-07-3.71426645E-06 7.19724473E-07-2.84796948E-06
 4157 2.80995376E-06 2.49243862E-05-7.99473267E-06 2.43840826E-05-1.57649142E-05
 4158 1.74162436E-04 4.95657216E-05-2.02875207E-04-3.22773750E-05 3.11192419E-07
 4159 1.51976202E-07-4.63168621E-07 8.64999587E-07-3.32800535E-07 3.17015874E-07
 4160-7.54056670E-06-6.45787148E-06 6.29658920E-08 5.06163725E-07 3.36550342E-08
 4161 2.63939119E-07-3.89618096E-07-2.27225342E-06-1.33537044E-07-1.05814333E-05
 4162 4.83304104E-06 4.26795893E-06 4.53259346E-06 2.12248822E-04-3.50532564E-05
 4163 7.98104792E-05-2.45511038E-05 6.75157485E-07 5.35135743E-08-7.28671059E-07
 4164 1.22332287E-07 9.06647822E-08 8.98228561E-08
 5  1 3.64444866E-07-1.63968231E-06-4.22242153E-07 9.10809557E-07-2.41070932E-06
 5  2 2.30750168E-05 2.75923076E-06-8.89239276E-06 9.69955341E-06-1.99712630E-04
 5  3 1.44725053E-04 1.77028468E-04-1.41531439E-04-1.82277884E-02 8.95506167E-04
 5  4-7.35909497E-04 2.29525678E-03-9.03607966E-07-6.06785473E-07 1.51039344E-06
 5  5-1.78282649E-06-9.96988782E-07-6.02073759E-06 4.54819827E-07-2.07578879E-06
 5  6 7.25855019E-07-1.79124271E-06-1.04012393E-06 2.66772713E-05 3.15722868E-07
 5  7 5.02815394E-06 4.96323892E-06-2.62829438E-04-1.00305385E-04 1.97508769E-05
 5  8-1.60460758E-04-7.18072501E-03-8.31469572E-04 9.42825810E-04-1.35884814E-03
 5  9-2.06447947E-06 7.29706875E-07 1.33477260E-06 3.08225969E-06-3.15243179E-06
 5 10 1.34164507E-06 4.63176766E-06-3.18380243E-05-2.34046886E-04-4.72348615E-04
 5 11 2.63241902E-06-1.39452733E-05 4.92496332E-06-1.25212278E-04 2.57386964E-07
 5 12-1.33666804E-06-1.38458240E-06 2.56463625E-07 5.97747724E-07 1.10147181E-05
 5 13 7.74959242E-06-6.95354336E-07-2.41017846E-06-3.71841313E-05 3.35516770E-05
 5 14-1.60132138E-05 6.94825911E-05 3.95753895E-03 9.73610719E-04-6.64165760E-04
 5 15-1.67783052E-05-9.85140781E-08-2.39250763E-08 1.22439154E-07-1.87996083E-06
 5 16-1.61402572E-07 4.49076136E-07-3.24254317E-06 3.09712944E-05-5.01864989E-06
 5 17-8.12843807E-05 4.37379729E-07-2.44381333E-06 7.91922452E-07 1.88544072E-06
 5 18-1.75094041E-06 3.25248322E-05 1.37548830E-06-4.87009455E-06 6.29327053E-06
 5 19-1.95299262E-04-1.27144624E-04-5.47399540E-05-1.00415393E-05-6.03038678E-03
 5 20 1.90798565E-04-1.37610852E-03-3.27415294E-04-5.40746494E-06 4.53271252E-06
 5 21 8.74752421E-07 6.99193198E-07 5.37141798E-06-3.84792194E-06-9.01744454E-06
 5 22 6.66261517E-05-9.44226554E-05-9.04937930E-04 1.16194665E-06-1.87572686E-05
 5 23 1.13930257E-04 2.07387131E-04-2.74140838E-07 1.31703139E-06-4.54970276E-07
 5 24-7.40517615E-07 2.92361343E-06-2.46252159E-05 8.65406382E-07 2.11172371E-06
 5 25-1.31503801E-05 3.22351029E-04 1.34741801E-04 2.12419149E-05 1.02354700E-04
 5 26 8.93357274E-03 1.32138257E-03 7.01764407E-04-1.12466399E-03 2.02230453E-06
 5 27-2.00328403E-06-1.90205039E-08 2.54733096E-06 4.59780388E-07 1.67175226E-06
 5 28 4.76957075E-06-5.04019103E-05-5.73774306E-05 4.73205672E-06 7.14742635E-08
 5 29-4.23537749E-07 1.07994053E-06 6.28798801E-07 3.42805023E-07 4.88594849E-06
 5 30-4.85059332E-06-3.04147567E-06 4.91654644E-07-4.57174687E-05-3.05125887E-05
 5 31 1.20550745E-05-1.35391565E-07-6.30863268E-04-3.98834570E-04 3.05429780E-04
 5 32-9.34598551E-05-1.33500086E-06 1.49497158E-06-1.59970717E-07 3.18511804E-08
 5 33-6.77086476E-07 9.68447251E-07 1.27192391E-07-6.83418502E-07-1.26372356E-06
 5 34 1.32387876E-07 4.93638013E-09 6.32964350E-06 6.37208189E-06-3.16856649E-07
 5 35-5.40402643E-07-3.05320274E-05-3.35401454E-05-1.29808957E-05 8.70718753E-06
 5 36 6.70995583E-04 2.85449985E-04-1.50982062E-04-2.98212669E-05 3.44883930E-07
 5 37-1.56965257E-07-1.87918674E-07-1.24828666E-06 1.48352674E-06-1.27212767E-07
 5 38-6.68953522E-07 7.40324670E-06-5.38659005E-05-2.18740511E-04-4.29778904E-07
 5 39 1.54879825E-06-6.35027367E-05 1.56961602E-04-1.02846445E-06 8.45077213E-06
 5 40-9.74493135E-05 6.11584226E-05 4.87656867E-09-2.24468201E-08 6.12253001E-07
 5 41 6.61291782E-07 2.37418533E-07 2.60346985E-07-2.09016736E-06-2.57744103E-06
 5 42-1.79985971E-06-1.03787336E-05 4.06823456E-05 2.82603309E-05 3.52635028E-05
 5 43 9.29754518E-06 9.04650988E-05-3.47367952E-06-7.24555075E-05 6.55208869E-07
 5 44-1.80092762E-07-4.75116107E-07 8.84888076E-07-2.48093582E-07-1.50179891E-06
 5 45 1.87603196E-06-1.36355659E-05-3.60680545E-05 1.09781240E-04 1.74375841E-07
 5 46-5.20566128E-06-2.83928026E-05 3.33137717E-05-2.02999827E-06 1.66763490E-05
 5 47-4.77841009E-05-3.70429987E-05 1.83330927E-07-1.51132410E-06 1.07365351E-06
 5 48-2.00407085E-06-1.65460440E-06 2.74406534E-05-2.38671503E-06 6.33153650E-06
 5 49 6.65828983E-06-2.71238563E-04-1.76563930E-04 5.22792839E-05-1.16460406E-04
 5 50 1.31223579E-02-2.62384117E-03-3.62368250E-03 1.24722900E-03 2.33209559E-06
 5 51-6.26949380E-06 3.93739820E-06 5.28186701E-06 8.03671863E-06-2.51618242E-06
 5 52-1.80438714E-07 9.52491340E-07-2.36714730E-07 5.90747844E-07-9.88847550E-07
 5 53-1.25439102E-05 2.06894479E-06-1.87339162E-06 5.53343086E-06 1.18787004E-04
 5 54-1.02787678E-04-5.22344818E-05-7.13855202E-05 1.53821941E-03-2.39143948E-04
 5 55-1.09203595E-04-2.79717751E-04-2.46798723E-06 2.16913869E-06 2.98848540E-07
 5 56 2.73870324E-06 3.09072530E-06 2.67342824E-06 2.61092379E-07-1.98624341E-06
 5 57 3.90964463E-04 2.25101854E-04-1.95190224E-07-4.80557259E-06 1.05655972E-04
 5 58-1.21792882E-04 1.57609424E-06-1.43287160E-05 1.61329814E-04-1.42952366E-04
 5 59 1.42500512E-05 1.15192233E-05 9.36804456E-07-1.62517086E-06-2.81771009E-06
 5 60 8.50603802E-06-2.60248898E-06 6.40657585E-06 1.00025860E-05-3.38256823E-05
 5 61-1.54046002E-05-3.21737305E-05-1.89681603E-06 9.51102072E-05-3.39637478E-04
 5 62 5.39091494E-04 5.34448353E-04 6.22235985E-07-1.41165383E-06 7.89417844E-07
 5 63 3.75667340E-07 3.66100967E-07-3.52269285E-07-7.37083874E-06 8.33837410E-05
 5 64-4.01059902E-04 6.97080834E-03 1.41612722E-06 2.60556775E-06 1.22979162E-06
 5 65-1.05746431E-06-2.06321313E-07-1.46594856E-05-6.38951423E-06 5.25846355E-06
 5 66 1.81601246E-06 6.75157508E-05 3.29228303E-05-4.46348386E-05-9.78584412E-06
 5 67-5.47109532E-04-1.92705235E-04 1.23251829E-06 2.72401878E-04-6.23469026E-07
 5 68 1.89172575E-06-1.26825673E-06-9.82755672E-07-1.20206866E-06-1.17337462E-07
 5 69-2.66114971E-08 3.35104446E-07-8.09766446E-07-1.18249054E-06 1.50603911E-06
 5 70-1.12205726E-06 4.29776789E-06 6.25922354E-06-5.76707592E-06-1.12408901E-05
 5 71-1.93368684E-05-1.50832489E-05 1.74683896E-05 2.12400772E-03-2.32308543E-04
 5 72-4.25881986E-04 1.38619582E-04 1.27224137E-06 1.19713369E-07-1.39195474E-06
 5 73-2.39379321E-06 7.96425291E-07 8.54246131E-07 3.77679864E-05 3.24819477E-05
 5 74-5.18506657E-07 5.62431162E-07 2.87955285E-08-2.11114668E-06 2.21059883E-06
 5 75-3.13447890E-06 3.75980614E-07 4.17094727E-05-1.57302995E-05 1.66487848E-05
 5 76-1.51246991E-06-6.71936140E-04 1.84722965E-04 1.93485864E-04-5.19406382E-05
 5 77 4.76365965E-07-1.13203849E-06 6.55672525E-07 3.34269010E-07-1.31322041E-08
 5 78-2.12578227E-07 1.50980629E-05 1.33786800E-05 1.18030496E-07 9.23781588E-07
 5 79-2.38855651E-07-4.23832174E-06-4.39007677E-07-3.70515834E-06 8.92853085E-07
 5 80 3.39748208E-05 2.89693378E-06 7.55690935E-06-7.12415121E-06-3.73287459E-04
 5 81 2.03189189E-05 1.18070426E-04 1.84403074E-05 3.76091128E-07-5.62274661E-07
 5 82 1.86183534E-07-2.90571251E-07 6.26179238E-09 1.48021708E-07-3.58166058E-07
 5 83 1.62344661E-06 3.00134921E-06-1.31998184E-06-2.67948499E-07-1.81081463E-05
 5 84-1.45483560E-05 5.66229700E-06 4.75489300E-06 2.99067579E-04 2.09780263E-04
 5 85 6.06320609E-05-2.41106535E-04 1.00526712E-02 1.21846547E-03 4.70890771E-04
 5 86-2.00940709E-03 5.13579590E-06-3.21195573E-06-1.92384018E-06 5.64351732E-06
 5 87 1.91668968E-06 4.56517189E-07-6.95909597E-08 1.39761588E-07-8.88774664E-07
 5 88-2.47077127E-06-1.94037137E-06 5.20298483E-06 4.38195588E-06 9.77274383E-06
 5 89 8.98474468E-06-5.64002078E-05 1.56311667E-04 7.37975169E-05-1.09565098E-04
 5 90 4.90741805E-03 2.93054169E-03 2.64960047E-03 7.14540000E-04 2.96410136E-07
 5 91-8.86904303E-07 5.90494167E-07-4.22591761E-06 4.59174791E-06 1.46692437E-06
 5 92-1.86490462E-06-3.98360550E-07-3.27806994E-04 4.69673857E-04 2.20030985E-06
 5 93 9.30561859E-06-2.18867339E-04 5.74377915E-04-2.22939605E-07 1.11318259E-06
 5 94-6.35040252E-07 5.93218924E-07 4.23438605E-07-1.22105478E-05 4.14982113E-06
 5 95-4.83110422E-06-5.38665984E-06-4.28557554E-05-1.94277838E-06 5.34388418E-05
 5 96 1.10427687E-04-6.03696448E-03 1.72448347E-03 1.86330173E-03 1.19137446E-03
 5 97-4.86647785E-08-1.57816250E-06 1.62682727E-06-3.94440688E-07-1.68878637E-06
 5 98-1.37608563E-06-6.65318032E-07 1.15559486E-05 7.12325668E-05-1.35078414E-04
 5 99-2.87909258E-07 1.40195365E-06-1.68166575E-06-9.74007256E-07-1.90332801E-06
 5100-1.68694692E-05 6.84766876E-06 7.37046883E-06 9.75757358E-06 8.62463342E-05
 5101-8.69108925E-05-9.11333420E-05 9.89842346E-06-2.57695804E-04-4.64158956E-04
 5102-2.06433838E-04 2.33449359E-05-1.54285269E-06 1.12794589E-06 4.14906804E-07
 5103 1.17793113E-07-1.25081194E-07-2.18885306E-06 6.61469581E-07-1.48345049E-05
 5104 6.66763799E-05 3.72253033E-04-1.89582383E-06 1.59037155E-05 1.03373003E-04
 5105 3.72323247E-05 1.44802185E-07-6.79467301E-07-7.48425767E-07 5.26090237E-07
 5106-1.69421801E-06 1.70693994E-05 4.69165483E-06-2.64048620E-06 5.17012126E-06
 5107-2.20279323E-04 9.39027249E-05 9.54598229E-05 1.03657875E-04-1.76714490E-03
 5108 1.61290780E-03 3.32396615E-04-9.88969450E-05-2.31824686E-06 2.10735845E-06
 5109 2.10888414E-07-7.33615300E-07-1.04457039E-06 4.74159088E-07 1.07350914E-07
 5110-1.16246010E-05-5.47602362E-05-3.99493665E-05-6.98584611E-08 3.07826393E-07
 5111-1.17269000E-07-7.40653254E-07-1.35363622E-06-2.89579166E-06 1.40129515E-06
 5112 5.22787060E-06 7.52164687E-06 2.80967092E-06-9.80550272E-05-4.14028339E-05
 5113-5.28587653E-06-1.60324576E-03-1.72371110E-03-2.50973766E-03-5.03205316E-04
 5114 1.59013708E-06-9.94356573E-07-5.95780502E-07-9.68450144E-07-1.65774293E-06
 5115 4.10912887E-07-5.61795524E-08 2.86570725E-07 1.08790270E-07 6.20359112E-07
 5116 9.21187554E-08-4.15847937E-06-6.22570731E-07-2.80618651E-06-1.51576529E-07
 5117 9.39905966E-05-4.17878178E-05-8.30705409E-06-1.30880950E-05 2.15910073E-03
 5118-4.03811271E-04-9.59711489E-05 7.34045052E-06 7.89739590E-08 1.09779701E-07
 5119-1.88753660E-07 1.24712794E-07 2.72322872E-07 3.37082306E-07 8.18881488E-07
 5120-8.21076871E-06 7.66373922E-05-4.18239990E-05 5.65566522E-07-6.99464982E-06
 5121 8.17966246E-05 1.42190728E-04 8.41104754E-07-7.01469738E-06 8.68349202E-05
 5122-2.58612469E-05-1.20576598E-07 5.56860384E-07 5.25290558E-07 3.54839730E-07
 5123-3.99515931E-08-5.70021131E-06-1.69778741E-06-3.20616943E-06-8.51206279E-08
 5124-1.57731459E-05 2.53303782E-05 1.76325837E-05 1.31263955E-05-1.73746394E-03
 5125 3.84778707E-04-9.94887826E-05 2.89211815E-04 1.49042315E-06 1.84042838E-07
 5126-1.67446599E-06-1.69387895E-08 1.58097532E-07-1.21298805E-07 2.69561616E-07
 5127-4.28948975E-06 1.42083257E-04 5.00184283E-04-7.40903243E-07 3.80801234E-06
 5128-7.11177725E-05-1.50445813E-04 1.19814176E-06-5.88018192E-06-3.99005605E-05
 5129-2.02426553E-04-1.00445902E-06 2.21007893E-06 1.72623603E-06-1.44094606E-06
 5130 1.34433930E-06-4.35672218E-05-8.53271111E-06 1.46282722E-05-5.42053139E-06
 5131 3.15803411E-04-3.62169017E-07-2.94986423E-04-8.89345460E-05-1.30213951E-03
 5132-4.11846302E-03-3.65609484E-03-5.84896973E-03 2.00292115E-06-8.59289505E-07
 5133-1.14363165E-06 8.17342907E-06 2.73652466E-06-5.44949247E-07-5.27564564E-07
 5134 2.40571155E-06-7.98221333E-07 2.88967635E-07 6.87807107E-07-2.91744581E-05
 5135 4.71913119E-06-1.02689268E-06-4.44777233E-07 2.61557525E-04-7.52445350E-05
 5136 7.01343588E-05-1.21898536E-04 1.33970440E-03-1.77138232E-04 1.88000379E-04
 5137-3.11840654E-04-4.99717827E-07-2.07995582E-06 2.57967364E-06-5.95224634E-07
 5138 5.18024061E-06-2.82489484E-06-3.03084440E-07-1.75003640E-05 7.09490274E-05
 5139 1.61553581E-05-1.84636642E-07-4.53555673E-06-8.16142076E-06 6.03026845E-05
 5140-6.83268535E-07-2.70205102E-06 1.69407305E-04 1.03953190E-04-2.02086379E-06
 5141-1.09861326E-06-5.26902956E-07 2.38670232E-08 9.68025121E-07-6.69245765E-06
 5142 1.97127879E-06 7.42777652E-07-3.81531551E-06 5.43656237E-05-1.28366715E-05
 5143-2.30916400E-05 1.97422029E-05 2.95859088E-04 4.55335587E-05-3.21229681E-05
 5144 4.41903700E-06-7.16348572E-07 8.38697036E-07-1.22348464E-07 8.00424005E-07
 5145 2.32851782E-07-9.84457761E-07 3.89513383E-06 3.82786574E-07-1.30322008E-04
 5146-8.65962622E-03-3.05211970E-04-2.59330419E-04-1.36156450E-05-5.52939295E-06
 5147-9.54335467E-06-1.29144258E-05 1.90340665E-05 1.67562075E-05 8.69905973E-07
 5148 7.95562855E-05-1.04620532E-04-8.87536119E-05-5.36620410E-06-2.10811055E-03
 5149 5.64021781E-04-1.61988603E-04 2.68464770E-04-5.52888116E-06 4.30710022E-06
 5150 1.22178094E-06-8.89026825E-06-6.30577384E-06-7.65070629E-06-2.90825471E-05
 5151 5.49101818E-05 1.44084045E-05-1.42560421E-05 2.09805012E-05-3.07942758E-04
 5152 1.72812521E-04-2.43965471E-04 3.69816934E-04 4.35032578E-04-1.58805598E-04
 5153 1.19265198E-04-3.47515002E-04 5.77239426E-03-1.08172466E-03 2.32260274E-03
 5154 3.19485782E-05 6.18460468E-05 4.25846426E-05-1.04430689E-04 1.12686370E-04
 5155-1.02940517E-04 1.55732955E-04-5.51249357E-01-4.71481723E-01-8.39266243E-04
 5156 1.07304929E-03-1.67568980E-03-5.48907670E-03 3.87263192E-04-5.16891068E-04
 5157 7.65348656E-04 1.37100899E-03-2.83372789E-04 4.42448790E-04-5.02532190E-04
 5158-7.38531664E-03-1.31318316E-04-7.24008142E-04-1.14297488E-03-3.99206884E-05
 5159-6.41330161E-05 1.04053704E-04-1.54606872E-04 1.09720377E-05-9.89790865E-05
 5160-1.66638485E-02-1.42492928E-02-1.96585915E-05-4.43714464E-05 6.09722899E-06
 5161-1.77543744E-04-7.81179830E-07-1.93205069E-05 1.56870740E-05 4.94936787E-05
 5162 9.14617956E-06 3.58240536E-05-1.08047544E-05-3.66376615E-04 2.81333681E-04
 5163-3.18136278E-04-1.19364058E-04 1.32397372E-05-1.65866604E-05 3.34692314E-06
 5164-3.64578318E-07 4.80751917E-06 1.82653814E-05
 6  1 3.10525896E-07-1.40491996E-06 2.52839778E-06-1.05134659E-06 4.47446720E-07
 6  2 1.24162434E-05-1.13485737E-05 3.90440685E-06-4.70806602E-06-2.10044818E-04
 6  3 1.48645807E-04 1.09664034E-04 2.14061745E-04-7.36715788E-03 4.75611932E-04
 6  4 3.65490776E-04 1.68228260E-03-5.12770739E-06 2.68618775E-06 2.44151964E-06
 6  5-4.91192615E-06 1.38925168E-06-3.86277341E-07 1.23132983E-08 7.28483073E-08
 6  6-4.84218550E-07-2.34078959E-06 2.01133548E-06-7.54809196E-06 1.93369696E-06
 6  7 9.12849306E-06-9.41527736E-06 3.28426324E-05 1.53967688E-04 9.85389197E-05
 6  8 1.13896413E-04-3.04907451E-03 2.98560001E-03 2.66539159E-03-3.00141798E-04
 6  9-5.34501040E-07 7.34994855E-07-2.00493815E-07 4.32328983E-06 4.95866602E-06
 6 10 1.95319095E-06 5.15339642E-07 6.24979172E-06 3.27530776E-04-3.23105212E-04
 6 11-2.09677684E-06-9.28634834E-06 1.99710496E-04-5.78107738E-04 1.60784962E-07
 6 12-8.04703672E-07-7.82559348E-07 8.67289914E-07-6.37809493E-07 7.76349665E-06
 6 13 4.53908395E-06-5.81789879E-06 6.00539994E-06 6.92081768E-05 1.52231566E-05
 6 14 6.43805570E-05-1.12115511E-04 4.28787875E-03 1.48799966E-03 2.04329791E-03
 6 15-1.49073644E-03 1.93129913E-07 7.45822914E-07-9.38952827E-07 3.34905656E-07
 6 16-9.80110683E-07-1.69686142E-06 7.49542369E-07-1.30526530E-05-4.53758958E-05
 6 17 1.18820953E-04 3.07546224E-07-1.48987643E-06-1.60182353E-06-1.02727573E-06
 6 18 1.23457022E-06 1.78077142E-05 6.49940154E-06 8.38929404E-06-5.92782386E-06
 6 19-5.86979471E-05-8.55867405E-05-8.13020446E-05-3.51135963E-06 1.89076518E-03
 6 20-5.29703663E-04 1.69627664E-04 7.24799758E-05 1.14104312E-06-1.11750911E-06
 6 21-2.35340119E-08 1.79193393E-07 2.14534549E-07-1.67049160E-06-1.43342031E-06
 6 22 2.04915458E-05-6.41142311E-05-1.98818842E-04 1.46880493E-06-1.31485746E-05
 6 23-1.21369235E-04-2.13043410E-05-2.87445257E-08 1.51027999E-07-4.35131294E-07
 6 24 5.00763582E-07 2.14796118E-06-8.76838481E-06 2.57621332E-06-2.55846624E-06
 6 25-8.56888326E-06 1.49906960E-04 9.37094034E-05 6.82488985E-05-5.11575674E-05
 6 26-1.13193491E-03 1.43085314E-03 1.91792300E-04 4.69333066E-04 1.43442471E-06
 6 27-1.55893642E-06 1.24511711E-07 1.39288266E-06-1.65003307E-06-2.93573277E-07
 6 28 7.82480415E-07 1.91845333E-06 4.68517127E-05 1.47249384E-05 6.39286849E-08
 6 29-2.85225728E-07-4.78354917E-07-5.15838455E-07 8.95581800E-07 1.65871466E-06
 6 30 3.49614658E-06 4.03484952E-06-5.18985843E-06 3.74713065E-05-7.47187274E-05
 6 31-6.50870858E-05-9.75212838E-07 2.78388057E-03-1.49837702E-03-2.80997004E-03
 6 32 4.99540651E-04-6.74670672E-07 7.61926713E-07-8.72560411E-08 2.45807783E-07
 6 33-1.45068965E-06 3.35946536E-07 4.38851466E-08-2.19949482E-07 1.81629739E-07
 6 34 3.48642088E-07-1.27332647E-07 3.84074875E-06-9.43047835E-07-1.66663274E-06
 6 35 3.22516196E-07-9.34517121E-05-4.23714894E-05-1.25563686E-05 1.32663847E-05
 6 36-2.29535108E-03-4.27024321E-04-9.99256376E-05 9.84896404E-06-3.41010342E-07
 6 37 2.26018635E-07 1.14991707E-07-1.08419543E-08 3.69198070E-07 1.91314362E-07
 6 38-9.57257510E-07 9.20218775E-06-9.44216753E-05 5.08638666E-05-7.43093293E-07
 6 39 7.92651163E-06-8.72432888E-05-1.43955649E-04-1.10717520E-06 8.96576979E-06
 6 40-9.93213966E-05 1.56873013E-05 1.02541407E-07-4.70887430E-07 4.02781192E-07
 6 41 1.43468720E-07 2.81834274E-08 4.27848742E-06-1.23825357E-06-2.01448204E-06
 6 42 1.14397774E-07 2.77058948E-05 2.47762859E-05 4.61346101E-06-1.57877002E-05
 6 43 1.76571333E-03 4.30387686E-04-6.82223428E-05-2.46767075E-04-1.49681615E-06
 6 44 1.17133940E-07 1.37968221E-06-1.17661341E-07 1.83086988E-07 2.70714466E-09
 6 45 5.37640988E-10 2.59909784E-06-1.12273384E-04-5.39453578E-04 4.55542376E-07
 6 46-2.69744475E-06 6.54881906E-05 1.44927568E-04-8.51163078E-07 3.33375680E-06
 6 47 5.11809613E-05 2.30520582E-04 1.05575286E-06-2.45406595E-06 1.11540898E-06
 6 48-1.60706467E-06-1.80620289E-06 4.85862720E-05-5.61416149E-06 1.54189210E-05
 6 49 8.40482793E-06-3.77391329E-04-5.83104560E-06-3.06372757E-04 3.74502317E-05
 6 50-6.04219511E-04-3.22056063E-03-3.29784969E-03 5.73708215E-03-7.63918321E-07
 6 51-7.36166553E-07 1.50008487E-06-8.61914946E-06 2.47989005E-06 1.66024113E-07
 6 52 5.83963639E-07-2.68369104E-06-6.30455238E-07 5.34438711E-07-9.54483603E-07
 6 53 3.33896197E-05 4.13954107E-06-2.50458020E-06 1.36286016E-06-2.93565896E-04
 6 54-8.36033483E-05 8.39434615E-05 1.27775199E-04-1.42840020E-03-1.48518438E-04
 6 55 2.44389439E-04 3.37799926E-04-2.12398809E-07 2.62521407E-06-2.41281526E-06
 6 56 7.67528593E-07 4.81355775E-06-3.18569387E-06-7.42149818E-07 2.39393382E-05
 6 57-7.57265558E-05-2.73915253E-05-6.29457382E-07 1.03820429E-05 1.52250029E-05
 6 58-4.44359069E-05 1.14040728E-06 1.72298235E-06-1.53293877E-04-1.36236324E-04
 6 59 2.25106271E-06 8.93358746E-07-7.32735776E-07-1.05606294E-07-1.02625781E-06
 6 60 1.07286603E-05 2.99834970E-06 1.49678551E-06 4.04171264E-06-6.87914382E-05
 6 61-2.36973845E-05-2.61711710E-05-1.88240203E-05-2.26342133E-04 9.54193520E-05
 6 62 7.98648500E-06-4.00759559E-05 7.00472893E-07-9.01398389E-07 2.00925497E-07
 6 63-7.17486362E-07 1.42478003E-07-1.20533017E-06-4.21304079E-06-2.52105806E-06
 6 64 7.90984917E-05 7.26129177E-03 2.98217423E-04 2.53502824E-04-1.37490655E-05
 6 65-5.82840546E-06 8.85809861E-06 1.10972842E-05 1.80897633E-05 1.78324718E-05
 6 66-3.44711166E-07-6.22491028E-05-9.93609993E-05-1.00824805E-04 9.25694346E-07
 6 67 1.90266238E-03 4.91983201E-04-2.18470366E-04-2.11278830E-04 5.34516497E-06
 6 68-3.51874057E-06-1.82642440E-06 9.64567972E-06-6.36997209E-06-7.15026027E-06
 6 69 2.88083478E-05-5.46786259E-05 1.54250876E-05-1.36505625E-05-2.05897840E-05
 6 70 3.08444857E-04 2.13057514E-04-2.53939778E-04-3.42979662E-04-4.28491236E-04
 6 71-2.01416528E-04 1.49432733E-04 3.15093135E-04-4.68315231E-03-1.02144426E-03
 6 72 2.23502551E-03 3.33635850E-06-3.65263543E-05-4.50725901E-05 8.15989444E-05
 6 73-1.27204215E-04-1.17749868E-04 1.47069453E-04 5.51368372E-01 4.71583699E-01
 6 74-1.01091547E-03 1.08268235E-03 1.56804719E-03 5.48664010E-03 4.68439282E-04
 6 75-5.23802522E-04-7.12147566E-04-1.33419846E-03-3.47493445E-04 4.54729264E-04
 6 76 4.56830861E-04 6.79548700E-03-1.84305786E-04-7.43308190E-04 9.99086019E-04
 6 77 2.19673165E-05 7.39242194E-05-9.58915359E-05 1.59043550E-04 1.97978158E-05
 6 78-9.61698537E-05 1.21040607E-02 1.03493501E-02-1.37347365E-05-2.80271405E-05
 6 79-3.39394552E-07 1.32451356E-04 1.26596521E-06-3.00839363E-05-1.61229391E-05
 6 80-3.67583780E-05 5.44552000E-06 5.22425808E-05 9.97917723E-06-5.97420143E-05
 6 81 2.66824557E-04-2.37242421E-04 1.34201064E-04-1.44273285E-05 1.88510403E-05
 6 82-4.42371179E-06-2.52748069E-06 3.86621491E-06 1.76275980E-05-4.54803240E-07
 6 83 2.04352867E-06-1.10995479E-06 9.81866903E-07 3.14004904E-06-2.79166060E-05
 6 84 7.00539643E-06-9.13196130E-06-1.14754038E-05 2.72916012E-04 5.67621737E-05
 6 85 1.79141986E-04 9.92657154E-05 1.74173426E-02-2.81226743E-04-2.53593258E-03
 6 86-2.28753864E-03 3.26474841E-07-7.31021882E-08-2.53372653E-07 4.28759581E-07
 6 87 1.75135455E-06-6.34434799E-06-4.74079906E-07 2.12980411E-06 3.49158461E-09
 6 88-1.45926718E-06 8.32440322E-07-2.80715974E-05 3.35826474E-06 3.53084752E-06
 6 89-3.93415371E-06 2.67875739E-04-1.18858990E-04 4.67804583E-05 1.65490691E-04
 6 90 6.48042166E-03-5.27398046E-04 9.70937847E-04 1.30344927E-03 1.80512768E-06
 6 91-1.08928396E-06-7.15843714E-07-3.15581445E-06-3.80465508E-06 2.31201757E-06
 6 92-5.04520143E-06 2.46896670E-05 2.21714045E-04 4.14040007E-04-2.87791828E-06
 6 93 1.57121457E-05 2.08423477E-05 9.24465949E-05-1.16996050E-07 6.54607550E-07
 6 94-1.39407699E-06-6.33886961E-08-2.22728124E-07-1.23879117E-06 6.79832444E-06
 6 95 1.28810194E-06 1.61255604E-06-3.18167179E-05 5.52257342E-05-4.76358052E-05
 6 96-7.93279374E-05-4.70502373E-03 8.98326623E-04-6.85685228E-04-1.20790155E-04
 6 97-2.49962596E-07 2.12132405E-07 3.78301913E-08 2.88952479E-06-3.94458399E-07
 6 98-2.28226642E-07 2.31377687E-06-2.54972894E-05-6.74609344E-06 8.13645638E-05
 6 99-4.91337430E-07 2.68310974E-06 4.57211417E-07 2.20026944E-06 1.33586428E-06
 6100-3.44079826E-05 3.63057539E-06-7.44132022E-06-4.89683899E-06 2.35424697E-04
 6101-1.28499040E-04-3.69673319E-05-2.31282643E-05 6.42251341E-03 4.20675675E-05
 6102-1.39189776E-03 4.05168880E-04 5.34607629E-06-3.86346764E-06-1.48260865E-06
 6103-2.20266329E-06 5.29020934E-06-2.17599207E-06 8.96368976E-06-6.02720205E-05
 6104-1.05193100E-04 6.36515393E-04-9.82510650E-07 1.58030619E-05-1.38104231E-04
 6105-1.12506493E-04 1.06901146E-07-4.88722449E-07-1.08589130E-06-2.98025471E-07
 6106-2.79584487E-06 1.46858368E-05 4.79450213E-06 9.28201025E-07 1.31429359E-05
 6107-2.78087684E-04 8.77261800E-05 1.00495169E-05-9.79932170E-05-6.94189246E-03
 6108 1.88680031E-04 3.83072228E-04 1.42484175E-03-2.42263208E-06 2.10208762E-06
 6109 3.20544459E-07-1.45167696E-06-3.72421952E-08 8.24378088E-07-4.24706219E-06
 6110 4.53195703E-05 2.94479679E-05 5.12076533E-06-8.82317760E-08 4.94335336E-07
 6111 9.02262096E-07 8.06878268E-07 1.90711958E-07-6.37626588E-06-4.21253150E-06
 6112-4.18431929E-06-2.76821125E-06 5.83687228E-05-2.86764376E-05 3.97957071E-05
 6113-1.23922975E-06 1.52818630E-03-1.31812772E-05 1.11114071E-03-6.21078085E-05
 6114 1.17924944E-06-1.52725218E-06 3.48002738E-07-3.31018081E-08 1.72197797E-08
 6115 1.46570519E-07-9.60599096E-08 5.16248165E-07-1.64905338E-06 5.82542025E-08
 6116 4.05852547E-07-4.41109341E-06 8.10290071E-06 1.20350704E-07-1.10480977E-06
 6117 2.91927195E-06-2.97995170E-05-1.57694926E-05 4.12623730E-06-1.21418341E-03
 6118 3.20967834E-04-1.07138300E-04 1.51290103E-04-4.06440402E-07 3.35235021E-07
 6119 7.12053802E-08 1.63256225E-06 1.25958533E-06-4.23298728E-07 6.56711747E-07
 6120-6.57712599E-06 4.86977260E-05 2.10966295E-04 2.70815558E-07 3.23230683E-07
 6121 5.99425094E-05-9.06383424E-05 9.79883860E-07-7.42573245E-06 6.71369526E-05
 6122-1.15826666E-04 1.23484404E-08-6.48286972E-08 4.24148909E-07 5.70281348E-07
 6123-6.27795279E-07 6.95235507E-07-1.63245741E-06-2.13944620E-06 3.33126595E-06
 6124 2.00363619E-05 4.26045404E-05 2.60891022E-05-4.72372829E-05 4.69190646E-04
 6125 8.38717342E-05 6.04730411E-05 1.33494861E-05-8.15606636E-07 4.40911384E-07
 6126 3.74695252E-07-4.76854730E-07-6.33053810E-07-1.43023015E-06-1.45626976E-06
 6127 1.01487713E-05 3.81529501E-05-9.55607574E-05-1.30089579E-07 5.82408886E-06
 6128 5.60716287E-05-1.77638364E-06 2.09003973E-06-1.81096650E-05 5.79542332E-05
 6129 1.77477458E-06-1.13679279E-07 1.18443109E-06 1.51527113E-06-2.29070173E-06
 6130 2.18730785E-06-2.39624628E-05-3.89056888E-06 7.83022444E-06-9.27084117E-06
 6131 2.48921519E-04-2.15065607E-04 2.36254003E-05 1.10798129E-04-1.46294025E-02
 6132-1.95940358E-03-3.14274910E-03-1.67755057E-03-1.35500414E-06 6.63103158E-06
 6133-5.27602744E-06-5.47068980E-06 9.05519938E-06-4.67162225E-06 1.49368771E-07
 6134-8.31626985E-07-1.01000336E-06 4.14705739E-07 8.46704177E-07 1.02180921E-05
 6135 5.52805944E-06-8.75158496E-07-5.77138724E-06-7.97141997E-05-1.26203258E-04
 6136-2.53654030E-05 7.23744022E-05-2.18381024E-03-2.54907783E-04-7.50281800E-05
 6137 3.80013842E-04 2.45425564E-06-6.94461779E-07-1.75979387E-06-2.26879753E-06
 6138 2.50814352E-06 1.92065562E-06-4.76711345E-07 3.42800656E-06-4.97411491E-04
 6139-2.74182360E-04 3.48013914E-07 1.04301283E-06-1.05222363E-04 1.47888965E-04
 6140-2.14406872E-06 1.78874507E-05-2.02589194E-04 1.80010894E-04-1.84434643E-05
 6141-1.45730054E-05 8.10921366E-07-1.80228543E-06 4.26967845E-06-1.47669615E-05
 6142-1.79796830E-06 7.24107225E-06-1.65522768E-05 9.71759932E-05-2.36897459E-05
 6143-3.49442663E-05 2.33076016E-05-7.15731380E-04-3.35026706E-04 6.85259345E-04
 6144-3.31851264E-04-8.88669913E-08 2.09541210E-06-2.00654511E-06 3.91767381E-07
 6145-4.43633098E-07-4.52638528E-07 6.93101610E-06-9.13829356E-05 3.07376971E-04
 6146-4.68898238E-03-1.35455115E-06-2.53898288E-06 1.07664229E-06-1.32230197E-06
 6147 2.18670714E-07 1.44318796E-05-5.61287705E-06 6.55417404E-06-1.87789603E-06
 6148-6.64007500E-05 2.69286056E-05-5.36427024E-05 1.24177337E-05 4.83296467E-04
 6149-2.07009240E-04-6.18763245E-05-3.10723928E-04 1.27305548E-06-2.15075167E-06
 6150 8.77696194E-07 9.12470887E-07-1.28550911E-06-5.12968770E-08 2.84285694E-08
 6151-3.09904499E-07-6.32591903E-07-1.01544333E-06-1.66501479E-06 1.24015241E-06
 6152 3.55849932E-06 5.32240017E-06 6.38738291E-06 2.49006206E-06-1.58193784E-05
 6153-4.17322440E-06-2.25796102E-05-2.19287115E-03-1.37432954E-04-3.92005459E-04
 6154-1.90922639E-04-1.43659849E-06-4.65929474E-07 1.90252797E-06 2.10361691E-06
 6155 3.76918830E-07 1.50466707E-06 3.82271717E-05 3.25425164E-05-3.04106451E-07
 6156 5.48689965E-07 2.63698978E-07 2.56104344E-06 1.74636632E-06-3.66214598E-06
 6157-8.58046553E-07-4.46171508E-05-1.26842065E-05 1.93992909E-05 3.59831049E-06
 6158 7.71682597E-04 1.36813817E-04 1.82882610E-04 8.84843882E-05-5.40924065E-07
 6159 1.13262561E-06-5.91701549E-07-5.47435528E-07-2.14299661E-07-2.56649017E-07
 6160-2.86554811E-06-2.86750633E-06 5.03095668E-08 1.01330475E-06 2.09056023E-07
 6161 3.76928087E-06-1.25981158E-07-3.96855537E-06-8.38716334E-07-2.57309134E-05
 6162 2.52949831E-06 1.38939997E-05 6.30860186E-06 4.49705319E-04 1.65536461E-05
 6163 1.19731878E-04-1.13216196E-05-4.97982540E-07 7.18310333E-07-2.20327793E-07
 6164 3.37869243E-07-6.22864640E-08 2.47238596E-07
 7  1-8.86038782E-07-3.96724643E-05 1.36007877E-05-1.49617205E-05 4.90800856E-06
 7  2 1.34440805E-04 2.21086825E-04-2.02944584E-04 9.12718858E-06-1.28354219E-04
 7  3-1.91631712E-04 1.20713677E-04 8.64895155E-05-2.54315262E-02-1.21431744E-03
 7  4-6.69785601E-04 6.72695097E-03 4.53157370E-05 4.10143030E-05-8.63300400E-05
 7  5-1.47553380E-04 2.19195281E-05-2.16081937E-05-4.95751985E-07 1.81551330E-06
 7  6-2.45117325E-07-5.44380879E-06-1.40980127E-06-2.71148203E-05 3.74528164E-06
 7  7 2.46977440E-05 5.76684942E-06 1.94127161E-04 4.74588055E-05-2.29829857E-04
 7  8-3.79059195E-05-4.41300909E-03-8.92419276E-04-2.21975301E-04-1.19087880E-03
 7  9 3.35491992E-06-5.31776778E-06 1.96284786E-06 2.67346602E-06-3.24737373E-08
 7 10-8.53101392E-07 7.31130565E-06-6.94658738E-05 8.52771152E-07-3.42878686E-04
 7 11-4.36315631E-06 3.87914172E-05 1.94303272E-05 1.43469158E-04-1.64430147E-07
 7 12 5.29412903E-07 2.47647621E-06 6.69292639E-07 6.54484210E-07-5.49038696E-06
 7 13-1.08365102E-05-2.84996373E-06-4.07227145E-06-7.70048758E-05-1.53336892E-05
 7 14 1.93515101E-07 1.41944452E-04 2.46644071E-03-3.93068283E-04-6.92068833E-04
 7 15 8.00716144E-04-4.06623409E-06 1.61325604E-06 2.45297805E-06-4.88934097E-07
 7 16-1.25432417E-06 3.37337158E-07-3.49892763E-06 3.44286397E-05 5.05356084E-05
 7 17-1.02604013E-04 5.59759189E-07-1.20860935E-06-2.01145688E-06 2.32321709E-06
 7 18 2.15367341E-06 1.48969202E-05 1.49368297E-05-1.11707625E-05-8.54410073E-06
 7 19-4.46671543E-05-1.13089124E-04 6.42394655E-05 4.00874156E-05-3.14767570E-03
 7 20 4.02029192E-05-3.91782972E-04-8.60932223E-05-6.93346171E-06 4.58082112E-06
 7 21 2.35264060E-06-2.69566940E-07-5.20250466E-06-4.71685124E-06 7.55877951E-06
 7 22-1.72885363E-05 5.45749166E-04 1.76695752E-04 9.55865862E-07-1.46277971E-05
 7 23 7.91029154E-07-2.58325388E-05 9.62906141E-07 8.43284594E-07-4.94612702E-06
 7 24-4.59197294E-06 2.65972252E-06-1.82527104E-05 5.13287048E-06 1.15904403E-05
 7 25-1.21525299E-05 2.54111290E-04-7.63010720E-05 1.45479677E-04 1.43734727E-05
 7 26 1.07754894E-02 1.31763511E-03 8.04155602E-04-2.27579572E-03-1.27305909E-06
 7 27 6.93825784E-06-5.66519876E-06 2.23459403E-05-4.41285776E-06 1.74701705E-06
 7 28 3.70921178E-06-1.06787780E-05 7.64393300E-05 1.18932202E-04 2.64932597E-07
 7 29-2.31347325E-06 1.21484249E-06 3.34094291E-06-1.03830125E-06 2.61247695E-05
 7 30-1.88833427E-06-1.87380630E-05 7.87229025E-06-2.64923276E-04-2.28740907E-05
 7 31 1.68481947E-04-2.42446205E-05-4.31845141E-03 5.98415848E-04 3.32598518E-03
 7 32 6.82376225E-04-1.04069482E-06 6.40051427E-07 4.00643395E-07-2.90538009E-06
 7 33 2.66087702E-06-3.35445701E-06 1.13632234E-07-3.85100558E-07-2.35068084E-06
 7 34-4.31787844E-07 5.52546827E-07-1.07779671E-06 1.11263506E-05 2.19362789E-06
 7 35-3.19315492E-06 1.27005453E-04 3.73662133E-05 1.46441498E-06-1.11900311E-05
 7 36 3.48692635E-03 8.51859739E-04 6.40421072E-05-1.08014547E-04 2.51730416E-06
 7 37-1.48132513E-06-1.03597903E-06 1.16911390E-07 2.02648165E-07-8.05245530E-07
 7 38 7.62597306E-07-6.20839916E-06 1.04659058E-05-7.57535553E-05 1.69834988E-06
 7 39-1.40407291E-05 5.58527997E-05 1.49772926E-04-2.11589305E-06 1.04749541E-05
 7 40-6.12713566E-05 5.73819975E-05-1.64130795E-07 7.00988214E-07 7.34909272E-07
 7 41 1.48942058E-06 1.70825040E-06-1.13792627E-05-6.89495523E-06-5.96306620E-06
 7 42-6.73353246E-06-2.71616027E-07 7.58362409E-05 1.73406684E-05 8.78117014E-05
 7 43-2.77152732E-03-7.39565936E-05 6.29233652E-04 1.32558978E-04 9.70038654E-07
 7 44 4.68712806E-07-1.43875146E-06-2.32427002E-06-2.79676933E-06-1.95937657E-07
 7 45-3.39678317E-06 1.49120186E-05-1.62469692E-04-4.50183396E-04 3.51804795E-06
 7 46-3.01449761E-05-3.33286174E-05-5.34140932E-05-1.42626244E-06 1.90701028E-05
 7 47 3.47822643E-05 6.14532389E-05 1.47321894E-06-1.48739574E-06 2.27877106E-06
 7 48 3.54719535E-06-4.60361091E-06 1.62290267E-05-4.44936215E-06-1.72579003E-05
 7 49 5.92671610E-06-7.75895090E-05-1.76772672E-04 3.46485771E-05 1.68613563E-04
 7 50 1.57248623E-02-2.68600079E-03-1.46814970E-03 1.83259210E-03-9.33373699E-06
 7 51-7.00561128E-06 1.63393483E-05 1.29091209E-05-1.30014853E-05-4.22678671E-06
 7 52 1.23289606E-06-7.90012966E-07 1.15097748E-06 2.32022447E-06 7.71591807E-06
 7 53-2.87634428E-06-5.80116627E-06-3.71880783E-06-2.49620787E-05 1.85516382E-04
 7 54-9.91731625E-05 1.72903067E-05-8.38940928E-05-8.35538444E-04 3.15050814E-04
 7 55 2.51208648E-04 2.44073439E-05-1.10516017E-05-1.01403488E-05 2.11919505E-05
 7 56 1.09092408E-05 5.75133321E-06 1.12610662E-05-1.53314221E-06 3.22470325E-05
 7 57 5.42169395E-04-2.98191144E-04-4.67460633E-07 1.95099812E-05 2.26567802E-04
 7 58-1.87319285E-04 4.30144587E-06 7.67153083E-06 1.85938065E-04 3.49422833E-04
 7 59 5.51480834E-01 4.71727158E-01-9.34198095E-04 1.02602927E-03-1.73036410E-04
 7 60 5.52790072E-03 4.24377440E-04-4.52474199E-04 6.83923430E-05-1.62164236E-03
 7 61-2.86630468E-04 2.21433745E-04 1.28549355E-06 6.53670309E-03 3.89877878E-04
 7 62 6.65664651E-04-9.00088480E-04 1.14406587E-06-2.39166698E-06 1.24760111E-06
 7 63 8.76280129E-06-7.51518044E-07 4.49294920E-06 1.12215887E-05-2.86598676E-05
 7 64 9.64073576E-04 4.07987486E-03-5.43694576E-06-4.84690681E-06 6.54268977E-07
 7 65-2.60563801E-06 5.24832503E-07 2.07972740E-06-2.28440109E-06 8.86336787E-06
 7 66-7.34379215E-07-7.52765174E-05 1.46902087E-05-3.45148150E-05-1.35681807E-05
 7 67 6.97738170E-04 7.05254409E-05-4.78457517E-04 4.12117975E-04-1.04021262E-06
 7 68 2.52813763E-06-1.48792501E-06 4.23900298E-08 4.32357847E-07 4.13967883E-07
 7 69 1.06271929E-07-6.83908623E-07-6.60022827E-07-7.24395592E-07-4.41994628E-07
 7 70 9.55512100E-06 3.49460742E-06 1.78062142E-06 2.18691587E-06-9.18343691E-05
 7 71-2.57876676E-05 2.70960462E-05-6.38108476E-06 7.14560716E-04-1.86987296E-04
 7 72-3.31166238E-04-9.84720753E-05 2.25212430E-06-2.20581998E-06-4.63043189E-08
 7 73-1.96150549E-06-7.38221016E-07-2.68837238E-07-2.27405433E-06-2.32986270E-06
 7 74 2.65478381E-07-2.56424606E-07 1.39556766E-06 3.64856544E-06-1.20996484E-06
 7 75 2.07826220E-07-4.81112842E-06-8.12802478E-06-2.14371223E-06 1.64239882E-05
 7 76 1.84834634E-05-1.28188224E-04 1.48838119E-04-2.50176472E-05 3.40232917E-05
 7 77-1.24306565E-06-6.23934231E-07 1.86699988E-06-1.23553930E-06-1.73774522E-07
 7 78 2.49962897E-07-9.02379997E-07-6.17454941E-07-7.27063431E-07 7.78675793E-07
 7 79-8.12475935E-07-2.14994983E-06 2.33490016E-06-3.08980694E-06 2.81063194E-06
 7 80 1.70634342E-05-3.26128067E-06-6.24325363E-07-9.26695433E-06 4.76926339E-05
 7 81 1.30525825E-06 4.06772932E-05 6.84562145E-06 5.06516068E-07 2.02752268E-07
 7 82-7.09268337E-07-1.64272319E-07-1.86847457E-08 9.82770854E-07-1.42064433E-08
 7 83 5.82245526E-08 4.60563134E-06 3.20653016E-06-1.71853594E-06-7.08150003E-06
 7 84-2.28245471E-05-1.63506570E-05 1.27325468E-05 1.48244682E-04 2.16318898E-04
 7 85 1.35479452E-04-1.44698503E-04 8.76846403E-03-6.67425229E-04-7.59418131E-04
 7 86-3.09972428E-03 7.13534381E-06-2.35938431E-06-4.77595950E-06 7.51705965E-06
 7 87-1.01960103E-06 1.21191557E-06-1.84159415E-08 9.90898066E-08 2.41432563E-07
 7 88 2.98860745E-07-1.00680558E-06-2.58717321E-06-1.86159795E-06-2.05294574E-06
 7 89 4.53735622E-06 4.25719940E-05-4.95850117E-05-8.38848382E-06 4.81417758E-06
 7 90-3.20843513E-03 1.02732797E-03 6.72670437E-04-4.38804972E-04 5.39161844E-07
 7 91-8.36054029E-07 2.96892185E-07-5.09502605E-07-2.30356745E-06-1.18433710E-06
 7 92-2.49900170E-07 9.41935578E-07-1.04388512E-04 8.17512416E-05-5.20733543E-07
 7 93 2.75362164E-06-1.83446522E-05 7.52586481E-05-1.21404989E-07 5.66921775E-07
 7 94 1.68578791E-07-3.43988137E-07-1.01161381E-06-1.00510005E-05-3.54701754E-07
 7 95 2.11660648E-06 3.25991421E-06 7.10707973E-05-5.02710703E-05-2.35417785E-06
 7 96 2.25121483E-05-1.52007930E-05 1.99532053E-04 1.03349697E-04 5.62486904E-04
 7 97 6.03515240E-07-1.22258150E-06 6.19066258E-07-1.40673583E-08-2.09580744E-06
 7 98 1.81423346E-06-5.86532618E-07 4.70396900E-06 3.93625079E-06 6.90137364E-05
 7 99 1.32367386E-07-5.90540711E-07 2.28790310E-07 1.33636223E-06-1.31247602E-06
 7100 6.69705247E-06-1.15473489E-06-8.40689685E-06 8.94774059E-06 5.94461349E-05
 7101-9.89930303E-06 3.36899217E-05 6.10729667E-06 7.69350502E-04 2.63431447E-05
 7102-1.57045558E-04 7.25486165E-05 2.89468553E-07-8.64967837E-07 5.75499284E-07
 7103 1.35100701E-06-4.02590238E-07-5.66030644E-07-1.93018332E-06 1.80467489E-05
 7104-7.59255947E-05 2.61543698E-04 1.08047926E-06-6.65990135E-06-4.35052929E-07
 7105-1.11392548E-04 3.89363731E-07-1.55961522E-06 4.97530442E-08 5.51120036E-07
 7106 6.68181359E-07 2.39813568E-05 3.54311404E-06-1.95718700E-06-6.70195862E-06
 7107-2.24269429E-04 8.94279736E-05 1.09199506E-04 8.64356281E-05-4.11449998E-03
 7108 1.02702172E-05 8.20157295E-04 9.37802856E-04-3.65397903E-06 1.82911319E-06
 7109 1.82486583E-06-1.67807440E-06 1.20656429E-06 6.26003630E-07 2.95343702E-06
 7110-2.18107761E-05 2.81826419E-05-2.52881085E-04-7.26371017E-09-4.42276575E-08
 7111 9.19697482E-07-4.74846863E-07-7.36408622E-07-2.18223307E-06-5.68057179E-06
 7112 2.57760380E-06 4.33846048E-06 7.31118454E-05-3.73796983E-05 3.10940530E-05
 7113-8.42920828E-06 1.63490045E-03-2.87314961E-04-1.89090788E-05 4.10778326E-04
 7114 2.17364427E-06-9.33780238E-07-1.23986403E-06-1.63064843E-06-1.14980406E-06
 7115-4.23778622E-07 1.37260826E-08-1.22695933E-08-5.47436898E-07 7.00059073E-08
 7116 1.70856349E-07 5.04083360E-07 2.25941436E-06-8.98793750E-08-7.53173098E-07
 7117-3.87881872E-07-8.38761538E-06-9.39232727E-06 2.97602080E-06-1.48214412E-04
 7118 3.22758620E-05-5.80121292E-05 7.20823303E-05-5.48373727E-07 6.07271152E-07
 7119-5.88974242E-08 6.98291583E-07-1.81260951E-07 5.28401021E-07 2.17548647E-07
 7120 2.68049938E-07 3.37494093E-05 1.14227792E-04 1.50904532E-07-9.82033354E-07
 7121 1.46569858E-05 2.57185095E-05-8.38383620E-07 5.54186658E-06-8.26780449E-06
 7122-1.07358164E-04-9.56150423E-08 4.92625881E-07 1.10536696E-07-1.23596514E-07
 7123 1.01083203E-07-5.19521187E-06 2.66459648E-07 1.41334395E-08 1.56335465E-08
 7124 2.60601838E-05 4.38967531E-06 1.64162058E-05 6.08124461E-06-6.72424813E-04
 7125 6.36535437E-05-2.62638692E-04-1.73689884E-04-3.77726225E-07-2.54296111E-07
 7126 6.32022336E-07-7.69046125E-08 1.81428455E-07 3.30545600E-08-3.30071744E-08
 7127 9.21330458E-07 2.92052159E-05-2.79329989E-04 1.80621931E-06-1.48995869E-05
 7128 4.61992991E-05 2.02194579E-04-4.16865523E-07 2.09817415E-06-1.05262410E-05
 7129-8.38813441E-05-1.45879245E-09-1.23979303E-07 3.28118517E-06 2.31025874E-06
 7130-1.83277604E-06-5.46066534E-06-1.16580387E-05-1.15824196E-05 6.19720158E-06
 7131 4.51500337E-05-8.56780771E-05 3.19802994E-06 6.67145403E-05-4.66810870E-03
 7132 1.48625720E-03-2.06042933E-03-5.10316974E-03 2.47260927E-07-1.07429002E-06
 7133 8.27029093E-07 1.28121330E-06-3.76995945E-06 9.61553414E-07 1.13383899E-07
 7134-5.65632877E-08 4.72369309E-06-4.48603695E-07 1.84964329E-06-1.05857434E-05
 7135-2.01151939E-05 4.00160278E-06-1.09156000E-05 2.75698979E-04-8.22038138E-05
 7136-1.42400045E-05-1.37223295E-05 3.63428601E-03 5.14656046E-05 3.98341935E-04
 7137-1.15371445E-03 5.46356371E-06-1.43388955E-06-4.02967416E-06 3.14457286E-06
 7138-7.04157560E-08 1.98170264E-07 6.12294617E-06-8.02938886E-05-3.47713288E-04
 7139 3.65531844E-04 1.48015376E-06-1.28366880E-05-1.66358072E-04 2.71109458E-04
 7140-2.03815492E-06 1.00931060E-05-2.61370346E-04-5.80364582E-05-1.10602924E-03
 7141-9.45218301E-04-1.25984968E-06 3.73016083E-06 4.72545096E-07-2.12903454E-05
 7142 3.81662624E-06-2.69985708E-06 8.15679717E-07 7.99031477E-05-2.83006659E-05
 7143-2.70939575E-05 2.96056557E-06 2.33643356E-04-2.10066227E-04 3.99514788E-06
 7144-1.09564737E-04-6.58325779E-07-5.74789191E-07 1.23311497E-06-1.75541441E-07
 7145 1.50357973E-06 9.52221168E-07-1.10169852E-06 2.03950383E-05 4.95444138E-04
 7146-3.43266965E-03 6.96061241E-06 4.45342367E-06 1.92495931E-06-8.23996786E-08
 7147-2.01388687E-06 1.48444274E-05-7.59177789E-06-2.16390236E-07 6.06937030E-06
 7148-5.41098882E-05 2.90498700E-05 8.48538130E-08-9.50301592E-06 1.56422589E-03
 7149-3.56764990E-04 6.99041782E-05-4.18006988E-05-1.38990063E-06 1.35898264E-07
 7150 1.25400236E-06 4.62816450E-07 6.69289166E-07-1.17891478E-06 1.63694386E-07
 7151-1.08665765E-06 4.61912975E-07-9.66735830E-08 1.94699074E-07 7.31951552E-06
 7152-3.31398971E-06 1.85270055E-06 1.16472474E-06 2.60619564E-05 3.03439212E-05
 7153 3.02996528E-05-4.39589566E-06-4.02182785E-03 3.13761070E-04-1.07272050E-03
 7154-1.63655013E-04 1.41672330E-07 8.08924884E-08-2.22564818E-07 3.97081281E-06
 7155 5.86372390E-06-2.81592595E-06 1.40408501E-05 1.13858688E-05 1.21647251E-06
 7156 9.86364381E-09-1.28480260E-06 5.97864377E-06-3.43971876E-06-1.64939576E-06
 7157 3.05249345E-06-2.87286186E-05-2.46891734E-06 2.02888674E-05 5.85671224E-06
 7158 1.98962340E-03-3.03816683E-05-6.60605789E-05 4.26696561E-04 1.36709281E-06
 7159 8.59896296E-07-2.22698911E-06 1.66031242E-06-1.13510716E-06 7.06153849E-07
 7160 1.02603812E-05 8.40567762E-06 1.02770089E-06-4.09303874E-07-2.58129830E-06
 7161 2.95937540E-06-2.90642861E-06 3.69353695E-07 8.72704634E-06 3.16104978E-07
 7162 1.80972312E-06 1.58679897E-05-2.20504250E-05 7.82039710E-04-1.30325685E-04
 7163 2.77743093E-04 1.17149305E-04 1.17714043E-06-7.59532239E-07-4.17608187E-07
 7164-9.64956381E-07 7.59844152E-07-2.52739292E-07
 8  1 3.05121062E-09 1.21265800E-07 4.21909551E-06 3.61466196E-06 2.03068546E-06
 8  2 7.21632380E-06-2.26389133E-05-1.77264175E-05-1.46904964E-05-1.67510657E-04
 8  3 1.66498620E-04 1.64542205E-04 2.13399776E-04-7.93950486E-03-1.49320518E-03
 8  4-1.06191488E-03 3.29214366E-03-6.52880311E-06 1.83996731E-06 4.68883579E-06
 8  5-6.23956971E-06-6.14871188E-07 2.46205706E-06-5.70112863E-08 2.71570923E-07
 8  6 2.27421083E-07 7.15122046E-08 8.66550915E-07-2.91189867E-06-2.09764940E-06
 8  7-1.19064929E-06-3.93463296E-06 2.62345541E-05-9.79966235E-06-1.01017228E-06
 8  8 1.63140772E-05 3.15747827E-03 8.33959890E-04 6.79452132E-04 3.64989250E-04
 8  9 3.26400810E-07 2.51879020E-07-5.78279829E-07 1.44829146E-06-2.05628442E-06
 8 10-6.51360845E-07 2.02907302E-07-5.43623516E-06 1.06904959E-04-1.27198074E-04
 8 11 5.50129614E-07-5.40808198E-06 2.43061152E-05-9.75232776E-05 1.54516066E-07
 8 12-7.17660029E-07 6.94777354E-08-7.20093861E-09 1.05340377E-06 1.25514212E-05
 8 13 9.43288687E-08 5.23442787E-07-2.84890503E-06-6.94306758E-05-6.67186522E-05
 8 14 3.75766568E-06-3.57911148E-05-1.56879501E-04 9.43674625E-05 3.63006521E-05
 8 15-4.64783419E-04-7.60169596E-07 1.05748409E-06-2.97314491E-07-1.49444528E-07
 8 16-1.98912936E-06 2.04087497E-06 1.01646614E-06-1.05779234E-05 4.15392958E-06
 8 17-5.24033071E-05-1.38749666E-07 5.91946773E-07 4.97516694E-07 1.16252627E-06
 8 18 1.58499289E-06-6.50716846E-06-2.44595991E-06-7.43768352E-06-1.02986444E-05
 8 19-5.87954115E-05-1.88996780E-05 3.53283314E-05-1.94412568E-06-4.66569341E-04
 8 20 5.56542465E-05-2.18515096E-05-5.67376455E-05-4.76666851E-07 9.48941128E-07
 8 21-4.72274277E-07-1.22557601E-06 5.19573278E-08-7.49597727E-07 6.03659304E-07
 8 22-9.26334606E-06 7.37329410E-05-2.52810715E-04-9.44391726E-07 5.27988457E-06
 8 23 3.11253396E-06 1.57507646E-04-4.27416514E-07 1.65608185E-06 4.13689235E-07
 8 24 8.54450967E-07-5.17210730E-07-2.47005432E-05 1.99181735E-06-3.05722512E-06
 8 25 6.55114997E-06 2.07666414E-04 8.69892560E-05 1.12245595E-04-1.03736341E-04
 8 26 2.44730138E-03-4.03661080E-04 4.86863211E-04-9.81228373E-04 3.66787965E-06
 8 27-2.28047314E-06-1.38740651E-06 1.67521479E-06 6.64622960E-07 1.11621261E-07
 8 28-3.00619669E-06 2.35195373E-05 4.52443787E-06 2.08211771E-04 1.68577806E-08
 8 29 4.11155188E-08 8.83478885E-07-4.08295342E-07 1.11616801E-06 2.74903065E-06
 8 30-5.29060442E-06 2.26538037E-06-6.44389345E-06-6.54333887E-05-4.14391028E-05
 8 31 3.00372412E-05 1.65412421E-05-1.30117962E-03-4.79245626E-04 2.09582771E-04
 8 32-1.88934863E-04-2.37504716E-06 1.09179107E-06 1.28325608E-06 1.32055317E-06
 8 33-1.42605474E-06-5.54300161E-07-4.58194251E-08 1.58569627E-07-4.62118965E-07
 8 34-2.83536292E-08-2.11094460E-07-2.13292038E-06 1.70976258E-06 2.31328921E-07
 8 35 9.59610627E-07 6.65594625E-06-3.84575093E-06-1.20726922E-05-6.13161282E-06
 8 36-1.12592619E-04-2.04520059E-05-1.06196124E-04-8.30594968E-05 6.82996281E-07
 8 37-5.76404622E-07-1.06591659E-07-7.28403344E-07-3.53108864E-07 3.83119813E-07
 8 38-1.10672980E-07-1.65679791E-06-2.94692731E-05-1.49587534E-04-1.74530159E-07
 8 39 5.14663421E-07-1.11967746E-05-3.47317260E-05 1.01755234E-06-6.46734074E-06
 8 40 1.45226701E-05 1.25008801E-04 8.20497341E-08-4.25237307E-07 1.87008941E-07
 8 41 1.14892453E-07-2.14500481E-07 4.53360616E-06-1.72421260E-07-1.04853543E-06
 8 42 5.90947600E-07-2.23532753E-05 6.19188401E-06 2.32450627E-05-1.14962310E-05
 8 43 1.47380576E-04 4.17982787E-05-1.16224282E-04 1.65941857E-04 4.76579277E-07
 8 44 1.26628414E-08-4.89242118E-07 2.31793230E-07 3.72967183E-07 3.15920303E-07
 8 45-8.76749712E-08-2.64765193E-07-4.83239452E-05 2.23273499E-04-1.54912091E-06
 8 46 1.35324967E-05-3.02051299E-05-1.72592070E-04 2.51287335E-07-1.77470090E-06
 8 47 8.71762660E-06 6.48434278E-05-1.39009946E-07 6.83382683E-07 3.27022933E-06
 8 48 2.17730603E-06 2.19383037E-06 1.04332803E-06-1.44915593E-05-1.13060199E-05
 8 49-8.93946775E-06-4.16008459E-05-3.58683460E-05-5.46562374E-05 1.96265093E-06
 8 50 5.29179708E-03 1.25860065E-03-1.75140202E-03 5.31576228E-03 2.59649985E-07
 8 51-4.58414079E-08-2.13808577E-07-4.17593545E-07-3.45379610E-06-1.98483366E-06
 8 52-1.64278202E-09-3.40685448E-07 5.16772949E-06-6.87385185E-07-1.67952938E-06
 8 53 1.57233229E-05-2.18108053E-05 4.24680895E-06 9.29095998E-06-3.05850178E-04
 8 54-6.68710489E-05-1.00140101E-05 3.71651979E-05-3.65383439E-03 5.97387558E-06
 8 55 5.00672051E-04 1.07412555E-03-5.46930433E-06 9.39432804E-07 4.52987153E-06
 8 56-3.31115177E-06-2.44849065E-07-7.58360030E-08-9.57299753E-06 8.59795418E-05
 8 57 2.88301218E-04-3.29502187E-04-6.90207377E-07 1.11883933E-05 1.74476408E-04
 8 58-2.24819831E-04 1.88398556E-07 2.87327028E-06 2.39668942E-04 2.45251420E-05
 8 59-1.10609993E-03-9.46937731E-04 3.02389945E-06-9.60650244E-08-1.44633638E-07
 8 60-1.38358496E-06 1.40374489E-06-1.13788982E-06 1.38398760E-06-6.70698312E-05
 8 61-3.26259206E-05-1.99457192E-05-1.64087117E-05-1.04543937E-04-1.28564005E-04
 8 62-1.96836225E-05 3.80873127E-05 5.63511564E-07 2.34638184E-07-7.98149748E-07
 8 63 9.08487662E-08 1.33875373E-06 2.81624919E-07-3.04555319E-06 1.99446873E-06
 8 64-5.29693224E-04 3.93778594E-03-5.36584502E-06-3.32083598E-06 1.88985587E-06
 8 65-7.98070016E-07 1.71129752E-06-1.20091360E-05-6.84546280E-06 3.14547910E-06
 8 66-4.60481200E-06 3.03981494E-05 1.05544780E-05-2.34229932E-05-3.40834382E-06
 8 67-1.09892609E-03-2.38089222E-04 8.74708521E-05 2.48193117E-05 6.98960413E-07
 8 68 2.06054377E-07-9.05014790E-07-6.45254161E-07 6.01777858E-08-1.43516456E-07
 8 69-1.52044318E-07 1.18028247E-06 5.37598419E-07-5.54750492E-07 1.04185599E-06
 8 70-8.94471884E-06-3.45330163E-06 4.31873740E-06-5.65881919E-06-3.72563121E-05
 8 71 6.16157722E-06 5.97520287E-05 6.18425703E-05 2.41119389E-03 1.82974314E-04
 8 72-7.70405485E-04-1.50645287E-06-8.54249750E-07 3.76801686E-07 4.77448065E-07
 8 73-2.33176938E-06 5.10711469E-06-2.72480670E-06-1.84316419E-05-1.50972167E-05
 8 74 1.06630184E-06-3.03339275E-07 2.51643105E-06-6.52154662E-06-2.59739821E-06
 8 75-5.93425290E-07-8.42301770E-06 2.74013313E-05-1.30418376E-05 2.73273151E-05
 8 76 2.76372691E-05-1.24014106E-03-3.73595441E-05-4.94109107E-05-2.09542931E-04
 8 77-1.73083762E-06-1.36367603E-06 3.09451365E-06-2.57664916E-06-1.19791685E-06
 8 78 2.58128141E-07-7.01702759E-06-6.13678665E-06 7.28454114E-07-2.00484169E-07
 8 79 1.52411039E-06 2.31568029E-06-2.06186687E-06-6.40244572E-07-4.79411258E-06
 8 80-3.17529739E-05 7.93366706E-06 3.28275026E-05 7.28042996E-06-4.47777657E-04
 8 81-1.00256033E-04 1.98107674E-04-7.54737552E-05-3.89230879E-07-7.37123106E-07
 8 82 1.12635398E-06 3.04616791E-07 8.97800376E-08 8.61674360E-07 9.92155097E-07
 8 83 3.87710197E-05 1.32781130E-05-1.52101581E-05-5.40429325E-06-1.31437530E-04
 8 84 2.16350577E-04-1.98819452E-04-1.26645372E-06 9.51996680E-05-1.04890483E-04
 8 85 1.83956157E-04-1.89590419E-04 2.06845902E-02-5.80564032E-03-4.90938793E-03
 8 86-3.93093206E-03-4.42331650E-05-3.57020745E-05 7.99352395E-05 1.48696850E-04
 8 87 2.26440215E-05-1.71650231E-05 2.30924574E-07-5.17413405E-07-8.65342564E-07
 8 88-5.36137751E-06 7.96081156E-07 9.56067844E-06 6.43170219E-06 2.26662024E-05
 8 89-3.92954576E-06-3.09503811E-05-5.00388297E-05-1.87708971E-04 8.84556698E-05
 8 90 1.42173425E-03-8.65194100E-04-4.87857543E-04 7.66624244E-04-2.55065449E-06
 8 91 4.10620313E-06-1.55554864E-06-3.16128310E-06-1.11001612E-06 4.50028649E-08
 8 92-5.93662334E-06 4.89562024E-05 2.62517669E-05 2.46709443E-04 3.96228793E-06
 8 93-3.81708682E-05 1.91816974E-05-2.34768708E-04 1.93584073E-07-7.05736568E-07
 8 94 2.63369827E-06-6.37052159E-07-1.29351063E-06 7.44296165E-06-1.15661070E-05
 8 95 4.00925979E-06 7.98091820E-06 8.11800583E-05-1.11189788E-05-2.33865616E-05
 8 96-1.50728971E-04-1.57748991E-03-7.22035831E-04-8.32454365E-04-8.95659186E-04
 8 97 3.71058546E-06-1.86094808E-06-1.84963738E-06-2.69675473E-07-3.44546080E-06
 8 98 8.70360066E-07 3.22646483E-06-3.51997589E-05-5.21730973E-05 1.18218413E-04
 8 99-3.13214611E-07 3.52182439E-07-2.68241159E-06 2.59539975E-06-7.39943595E-07
 8100-1.29244637E-06 1.48966375E-05-1.52387255E-05 4.94009855E-06 4.55770400E-05
 8101-6.90780935E-05 7.59671591E-05-3.61174119E-05 2.67575796E-03 1.85419946E-04
 8102-2.79846235E-04 1.38062126E-04 5.02219782E-06-3.27608191E-06-1.74611591E-06
 8103 1.87123060E-07-1.10858127E-06-3.21828328E-06-5.92516525E-06 9.43269296E-06
 8104-3.50287394E-04 1.45257068E-05-1.08119498E-06 9.97212339E-06-3.44378454E-05
 8105-8.53407780E-05-1.08262786E-06 2.18505239E-07-7.44475282E-06-3.58540966E-06
 8106-1.25612546E-06 1.38212940E-05 2.30499510E-05 1.16432103E-05 4.13998412E-06
 8107-3.00416595E-04-5.63681261E-05 1.55598367E-04 1.98340576E-05-1.62176239E-03
 8108-8.43222366E-04-3.45994987E-06 2.09522877E-03-6.83651582E-06-6.97215143E-07
 8109 7.53373096E-06-2.31157757E-05-4.88921327E-06 2.68766434E-06-3.05849611E-06
 8110 3.37434188E-06-8.70917240E-05-1.33389528E-04-3.07897586E-07 2.48830647E-06
 8111 7.42898065E-07 3.27360727E-06 1.52139939E-06-2.81709013E-05-1.15305129E-06
 8112-1.83806075E-05-9.71214469E-06 3.14286237E-04-3.57660098E-05 1.76979490E-04
 8113 2.15146839E-05 3.86856957E-03 8.81956419E-04 3.23813022E-03-8.79982387E-04
 8114 7.91652245E-07-9.87531368E-08-6.92899108E-07 3.50952086E-06 3.74354175E-06
 8115-4.44980774E-06-1.10428534E-07 3.88117093E-07-2.71084057E-06-2.73516326E-07
 8116-5.10406690E-07 1.92642063E-06 1.24538305E-05 1.68941653E-06 3.13842085E-06
 8117-1.30085390E-04 3.91475750E-05-2.90721535E-06 1.01084979E-05-3.05325620E-03
 8118 6.79927702E-04 3.61069328E-05 1.27083072E-04-3.33645686E-06 1.98609455E-06
 8119 1.35036230E-06 1.76950263E-07-5.92082540E-08-5.64517242E-07-8.68394976E-07
 8120 7.61895521E-06-2.35255214E-05 1.20696187E-04-1.84947964E-06 1.41923487E-05
 8121-5.89176621E-05-1.04912007E-04 1.99473260E-06-9.00614912E-06 5.90592702E-05
 8122-4.55295787E-05 1.64526737E-07-7.45840456E-07 8.65793726E-07 1.59638165E-06
 8123-1.91771560E-06 1.18930350E-05-7.17841059E-06-6.52500068E-06 7.45463852E-06
 8124-4.31439953E-06 8.02240785E-05 1.61244898E-05-8.72764335E-05 2.56625873E-03
 8125-2.64599603E-06 6.19163824E-04-1.32331269E-04-4.76621237E-07-1.03956444E-06
 8126 1.51618568E-06 2.11736309E-06-3.32876437E-06 3.40247453E-07 3.00539555E-06
 8127-1.20720855E-05 1.68401606E-04 6.21241345E-04-3.38883117E-06 2.86756869E-05
 8128 6.25990442E-05 4.81377291E-05 1.37571745E-06-1.93196613E-05-1.43501330E-05
 8129-8.01247769E-05-1.46748902E-06 1.56352721E-06 2.01949256E-06 3.82128986E-06
 8130 5.59523910E-06-1.13482871E-05-3.42013732E-06-1.65845527E-05-1.24162606E-05
 8131-3.77270450E-05-2.25852759E-04-1.52736918E-05-7.30843626E-05-1.48089024E-02
 8132-4.38225480E-04-3.79117068E-04-2.62374109E-03 7.24264751E-06 6.13192195E-06
 8133-1.33745695E-05-1.39111732E-05-1.14089221E-05-5.05107679E-06-9.92403832E-07
 8134-7.66269071E-07 2.49355359E-06 6.10774392E-07-6.12557359E-06 1.00586912E-05
 8135-1.04695876E-05 8.99052817E-06 1.23483859E-05-9.53959125E-05-1.20921805E-04
 8136 5.53915314E-05 6.08864706E-05-3.19662020E-03 7.15961757E-04-1.87981444E-04
 8137 5.71177339E-04 7.94310489E-06 1.11170676E-05-1.90601725E-05-1.15755642E-05
 8138 1.30469565E-05 5.65590962E-06-1.56486575E-06-1.33276151E-05-7.47024736E-04
 8139 5.49444567E-04 1.12134956E-06-2.25952464E-05-2.59977765E-04 1.86048492E-04
 8140-4.10771302E-06 1.25086740E-06-2.96436011E-04-6.06894687E-04-5.51482170E-01
 8141-4.71728350E-01-9.98631629E-04 9.32692327E-04 2.31025926E-04-5.51559343E-03
 8142 4.60816494E-04-4.02391062E-04-1.01903798E-04 1.58097317E-03-3.29188290E-04
 8143 1.77866648E-04 4.01545159E-05-6.30023095E-03 5.23712790E-04 8.40656899E-04
 8144 6.40942931E-04 2.88838213E-06 2.04964778E-06-4.93802991E-06-6.56724730E-06
 8145-1.88630227E-07 6.63629740E-06-1.11801838E-05 3.53823622E-05-6.80934222E-04
 8146-3.02016661E-03 4.74256428E-06 4.33332476E-06 5.62918267E-07-2.17739642E-06
 8147-3.85475543E-08-2.93010076E-06-2.36446492E-06 7.08466826E-06-7.40021949E-07
 8148 6.81158032E-05 1.63283493E-05-3.10504267E-05 1.03180266E-05-4.95594742E-04
 8149-5.33830875E-05-5.68942838E-04-5.03698970E-04 9.79133638E-07-2.53103537E-06
 8150 1.55190173E-06 2.10929949E-07 2.88910362E-07-1.71424850E-07-7.30308560E-08
 8151 3.45481313E-07-9.18272087E-07-9.32115438E-07 3.59278102E-07-5.55667407E-06
 8152 4.93941859E-06 2.93551623E-06-1.67044240E-06 5.32406070E-05-2.58794483E-05
 8153 1.23463687E-05 1.84759177E-05-1.03281048E-03-1.59858746E-04-5.56718478E-04
 8154 2.45449013E-05-1.89516871E-06 1.10020856E-06 7.94960159E-07 2.11192519E-06
 8155-1.90562675E-06 3.03466690E-07 1.97426059E-06 1.98465526E-06 2.55167991E-07
 8156-2.13537554E-08-7.74400776E-07-2.94058660E-06-1.13608531E-06-6.58120735E-07
 8157 2.19828244E-06 1.52537474E-06 3.00873402E-06 1.22076609E-05-8.68656458E-07
 8158 5.91415060E-04 1.74261036E-04 2.92837282E-05 5.15543048E-05 1.19250101E-06
 8159 2.23061517E-07-1.41556252E-06 5.30379744E-07 1.80803108E-07 2.77566086E-08
 8160 9.03833882E-07 6.30819894E-07-1.07868300E-06 8.88369687E-07 6.63279450E-07
 8161 1.67434831E-06 3.73841032E-06-3.46481055E-06-2.23605995E-06-1.92847395E-05
 8162-9.96484323E-06 2.04624988E-06 5.66010751E-06-4.07925840E-05-1.49320254E-05
 8163 6.32162847E-05 4.06408757E-05-9.61551082E-07 3.82496068E-07 5.79055014E-07
 8164 4.53937023E-08-2.78980463E-07 9.61091775E-07
 9  1-1.52381206E-07 5.65217971E-07-1.45906970E-06 2.90357664E-07-2.73412454E-07
 9  2-6.38739243E-06 4.98584842E-06 1.38785616E-06 7.01945245E-06 3.79492856E-05
 9  3-1.40892320E-05 5.46011807E-05-1.97981842E-04-1.03308561E-02 4.23175288E-04
 9  4 4.23940235E-04 2.49688234E-03-2.71889554E-07-1.79110217E-06 2.06299172E-06
 9  5 2.41240515E-07-3.34030999E-06 1.11951685E-06-6.34094520E-08 3.32062442E-07
 9  6 1.00863994E-06-4.83240644E-07-9.11216461E-07-4.32640274E-06-4.07751086E-06
 9  7 2.32010415E-06 4.34843504E-06 1.31869572E-05-2.35846605E-05-5.81232198E-05
 9  8-1.75984504E-05 1.40773762E-03 5.78389662E-04 2.47724847E-04 6.91037007E-05
 9  9-1.41533085E-06-4.57321946E-07 1.87265279E-06 3.53711592E-07-6.40140198E-07
 9 10-6.72483906E-07 4.90504001E-07-9.80050934E-06-1.16846504E-04-8.17418996E-05
 9 11-1.05294261E-07 3.07258982E-06-1.41319071E-05 4.28108872E-05 1.88609191E-07
 9 12-1.13275987E-06 4.15390867E-07 3.21913900E-07 1.01366427E-06 1.75392539E-05
 9 13-2.49382131E-07-2.50598128E-06-3.41954720E-06-1.80423164E-04-1.41928802E-05
 9 14 2.15151285E-05 1.85438101E-05-1.40220350E-03-1.55698495E-04 1.17070591E-04
 9 15-4.73766570E-04-1.62018750E-06 4.38384875E-07 1.18180263E-06 1.20934268E-06
 9 16 9.87325699E-07 1.13872515E-06-3.23301732E-06 2.71269334E-05-3.74300521E-06
 9 17-8.10503957E-05-1.40366614E-07 9.99907372E-07 8.85269252E-08-1.25512459E-06
 9 18-1.56200400E-06-1.39414846E-05-4.65565843E-06 7.42973861E-06 8.07221447E-06
 9 19 2.07770977E-04 6.33416966E-05-2.78700667E-05-6.13734857E-05 1.36570578E-03
 9 20-2.09425397E-05 3.90352015E-04 1.62874180E-04 2.91934846E-06 1.29659776E-07
 9 21-3.04900824E-06-1.69366031E-06-1.62848304E-06-1.78009396E-06 2.09840050E-06
 9 22-1.34421709E-05-4.11542577E-04 1.84115510E-04 1.61131347E-06-1.58107849E-05
 9 23-2.78446460E-05 6.34468816E-05-1.13332201E-07 7.69325675E-07 1.25727879E-06
 9 24-2.13040135E-07 4.41335177E-07-7.74419936E-06-8.24958349E-06-6.30661406E-07
 9 25-3.27625153E-06 3.00391479E-05 9.05283981E-05-1.13765432E-05 9.83192368E-05
 9 26 3.37742291E-03 1.08438290E-03 6.99025430E-04-2.44692843E-04-2.39588764E-07
 9 27-3.87862289E-07 6.27451053E-07 2.53598961E-06 5.53836545E-07 4.61370121E-07
 9 28 2.40714747E-06-2.71295114E-05-3.01045714E-05 1.02036922E-04 2.69816488E-09
 9 29-6.27916527E-09-3.75774919E-07-1.27504674E-07 1.41555085E-07-2.49398946E-06
 9 30 2.53048571E-06 1.00218682E-06 8.14757374E-07 4.34087731E-05 2.77315619E-05
 9 31-7.56862873E-05-3.30539199E-05 2.47194671E-04 5.71328143E-04 2.66111729E-04
 9 32-2.69183526E-04 5.01961005E-07-7.79734105E-07 2.77773099E-07-1.09845465E-06
 9 33-1.47448332E-06 6.60595114E-07-1.45706604E-08 1.05048241E-07 4.08546956E-07
 9 34-5.62994348E-07-1.80417845E-07-1.67573550E-07-2.28312406E-06 2.31762416E-06
 9 35 7.18236244E-07-2.58048290E-05-1.21022383E-05-2.95923758E-06 1.13006007E-05
 9 36 1.06566087E-03 2.73408576E-04 5.67897535E-05 3.17653510E-05-2.82946897E-07
 9 37 1.47221676E-06-1.18926986E-06 5.33247085E-07 9.61081584E-07 1.81266423E-07
 9 38-5.51742301E-07 2.20108814E-06-2.75365633E-05-1.11336792E-05 1.70434517E-07
 9 39-2.96955754E-07 6.00513546E-06 8.63948432E-05-5.49991756E-07 5.21669505E-06
 9 40-4.64347886E-05-2.10297036E-05-3.12972615E-08 1.51424085E-07 3.82117720E-07
 9 41 3.28499080E-07 4.27310518E-07-2.41746825E-06-1.69565221E-06-1.43956085E-06
 9 42-2.12590419E-06 4.11406152E-05 1.14613367E-05-1.89401999E-05 1.91268273E-05
 9 43-3.94452327E-05 1.58414751E-05-2.63846767E-06 4.08450172E-05-4.41409557E-07
 9 44 1.04171581E-06-6.00306248E-07 2.47864182E-07 0.00000000E+00-4.61366414E-07
 9 45-1.01776848E-07-1.67198866E-06-2.33398517E-05 5.44358500E-05 4.39818648E-07
 9 46-6.24476521E-06-2.67235011E-05-1.99183354E-05-6.39693799E-08 1.09921707E-06
 9 47 5.60017375E-06-1.31169943E-06-1.52551290E-07 1.10234845E-06 1.48031526E-07
 9 48 1.05233953E-06-4.06720000E-07-1.23894716E-05-4.00411653E-06-2.53232901E-06
 9 49 2.25709912E-06 5.99917651E-05 1.06469678E-04 5.49142246E-05-9.91746611E-05
 9 50 6.89320189E-03 8.80510676E-04-1.47394974E-03 2.21304077E-03 8.53668918E-07
 9 51 2.69364423E-06-3.54731315E-06-1.85775389E-06 5.81560951E-07 3.23512488E-06
 9 52-1.26756064E-08-8.32859244E-08-7.85343518E-07 1.53723333E-06 1.13867774E-06
 9 53-2.63241394E-06 3.47971516E-06-7.25782545E-06-6.78971634E-06 1.40308358E-04
 9 54-2.75277480E-05-3.26385225E-05-4.05578358E-06-1.11598750E-03 1.67697104E-05
 9 55 1.42095066E-04 3.19707835E-04-2.73215599E-07 3.30303966E-06-3.02982406E-06
 9 56 9.65984741E-08 3.81621970E-07 6.71324913E-07-6.71329308E-07 1.98246953E-06
 9 57 8.11939082E-06-4.81811325E-05-1.17049720E-06-1.18319767E-07 7.57888953E-06
 9 58-1.59627372E-04 1.54783158E-06-1.10926865E-05 7.69714310E-05-1.69981846E-05
 9 59 2.86476795E-07 3.46095761E-07-1.29853406E-06 1.67551815E-06 2.04985471E-06
 9 60-1.90017722E-06 4.34735032E-06-5.99337265E-06-1.03799938E-05 5.23706745E-05
 9 61-2.87184927E-05 3.33353649E-05 4.23846129E-05-8.98723223E-05-2.89802236E-04
 9 62 1.72242803E-04 3.23759495E-04 3.62429127E-07 1.11189834E-06-1.47432747E-06
 9 63 9.55854535E-07 1.78783064E-06-1.10535925E-06-8.30149937E-07 1.63556336E-05
 9 64-7.06989880E-04-1.95593511E-03-7.81312235E-09-1.52553286E-07-6.13843265E-08
 9 65 2.20905614E-07 2.01180372E-07 2.02430402E-06 3.71854023E-07-1.35189181E-06
 9 66-9.02548748E-07-1.00988119E-05-1.69351042E-06 1.22673808E-05 8.16464754E-06
 9 67-3.06673515E-04-8.85823263E-05 2.99963993E-06 4.96450115E-05 5.04493460E-07
 9 68-6.86630215E-07 1.82136755E-07-5.21311455E-07 1.41367271E-07-1.14070787E-07
 9 69 1.28879596E-05 1.10524714E-05 2.61401596E-07 6.43763090E-07 5.28455138E-07
 9 70-2.95294352E-06-1.02527018E-06-3.01917230E-06-2.26088713E-06 3.97616402E-05
 9 71-2.14765709E-06 1.90591391E-05 1.87492644E-05-1.70996238E-04-1.54017245E-04
 9 72 1.12513214E-04-1.13945723E-04-1.47339667E-07 6.50675008E-07-5.03335341E-07
 9 73 5.97729066E-07 2.92383168E-07-7.19274912E-07-7.05469814E-09 1.90983343E-07
 9 74-3.65848082E-08-3.49166648E-07-3.72357057E-07-2.18079884E-06 2.16139179E-07
 9 75 1.32784032E-06 1.41025916E-06 1.76768183E-05-6.71193784E-06-5.42374020E-06
 9 76-7.89924554E-07-1.79283860E-05 2.26888011E-05 1.83356183E-05 3.38968869E-05
 9 77-2.15237506E-07 4.61051764E-07-2.45814258E-07 1.22495658E-07-1.89636044E-07
 9 78-6.13717083E-07-3.88992770E-09-5.34409024E-08-1.26754449E-07-1.82674014E-07
 9 79 2.57681810E-08 5.55100373E-07 4.69482330E-07 7.56371040E-07-1.55783876E-07
 9 80-1.46773621E-05-7.31476301E-07 4.62072632E-06 1.77501400E-06 3.16218185E-05
 9 81 2.60837236E-05-1.96094878E-05 2.55578677E-05 5.64549468E-08 5.96640674E-08
 9 82-1.16119014E-07-1.10668406E-07-1.07633261E-07-2.34335467E-08-2.62427899E-07
 9 83-5.27671620E-09-3.38474513E-08 2.18389141E-07 1.98726116E-06-2.23896299E-05
 9 84-1.53830763E-07-4.76682719E-06-1.45316973E-05 2.46236761E-04-8.08066192E-05
 9 85-1.20172467E-04 2.59570097E-05-1.10486258E-03-9.58103643E-04-1.26720658E-03
 9 86 5.31110954E-04-3.73142255E-06 1.04298266E-06 2.68843989E-06 1.17425582E-06
 9 87 2.29864133E-06 4.77569586E-06-1.24283082E-07 7.17355417E-07 1.32483961E-06
 9 88 7.17807304E-07-2.79327812E-07-2.04172663E-05-4.41179395E-06-3.07799692E-06
 9 89-1.67109392E-08 1.62820230E-04-3.95963346E-05-1.14215048E-06 8.10047567E-05
 9 90-1.70599496E-03-5.27978777E-04-8.12680072E-04-1.30821915E-04 2.16828424E-06
 9 91-4.59814296E-06 2.42985872E-06 4.16303296E-06-3.52200775E-06-1.52379507E-06
 9 92 2.01709239E-06-2.14369540E-05 2.66185803E-04-1.73320769E-04 3.24990073E-07
 9 93-7.28681694E-07 1.22515638E-04-2.27516257E-05 1.78165790E-07-8.60587022E-07
 9 94-1.93167645E-07-1.09346363E-06 1.60006463E-07 1.46279218E-05-2.34677813E-07
 9 95 5.16434074E-06 1.23980591E-06-1.10611299E-04 3.46881672E-05-7.39323328E-06
 9 96-8.49507728E-05 1.70904349E-03-7.47006851E-04-2.29065342E-04-4.54039521E-04
 9 97 5.75366053E-07-5.14529961E-07-6.08360915E-08-1.11039486E-06-4.23830969E-07
 9 98 9.65029329E-07-7.48328202E-09-4.28871172E-06-4.66498619E-05 2.08309396E-06
 9 99 8.28277404E-08-4.36987555E-07-4.69548426E-08 6.68485791E-07-8.02105206E-08
 9100 3.61466727E-06 9.01806026E-07-5.24897423E-06 3.73258165E-07 4.98753179E-05
 9101-6.96220545E-06-2.90697367E-05-1.12829382E-05-6.66364151E-04-3.76554035E-05
 9102 2.36367593E-04 2.61316173E-05 7.95820444E-08 2.43223885E-07-3.22805930E-07
 9103-5.94193688E-08-2.37771556E-07 4.70419291E-07-3.13487895E-07-1.07351626E-07
 9104 3.11288194E-05-2.08399920E-04 2.34987881E-07 8.24584299E-07 1.24627184E-05
 9105 3.68558335E-05 1.31880743E-07-4.18596288E-07 4.03895950E-07-6.08674812E-07
 9106 5.95871735E-07 7.50991914E-06-1.40341442E-06 2.42350719E-06-2.99300498E-06
 9107-6.26015545E-05-2.87104596E-05 3.60869777E-05 1.57377150E-05 2.15802348E-03
 9108-8.78452329E-04-2.83600607E-04 1.48019494E-04 4.23578382E-07-2.68975870E-06
 9109 2.26618032E-06-3.51759473E-07 9.91895636E-07 7.82546591E-08-5.67549027E-07
 9110 4.05603830E-06-6.77395347E-05-9.13726724E-06 2.89140561E-09 6.59567311E-08
 9111-7.50312288E-07-5.44522609E-07 1.97612063E-07-4.39591539E-06 3.16081806E-06
 9112 1.85395650E-06-1.22376796E-06 7.57106800E-05-8.28367888E-05 2.14098313E-05
 9113-3.97327084E-05-6.79779763E-05-3.73641898E-04 5.91310304E-04-4.96012259E-04
 9114-4.34792597E-07-7.70606093E-07 1.20539869E-06-2.73046634E-06 1.22676910E-06
 9115-9.15250347E-07 9.86091052E-09-6.64391853E-08-1.05144893E-07 2.56063483E-07
 9116 1.24602139E-08 4.51393341E-07 2.06519656E-07-1.18147423E-06-4.35024662E-08
 9117 1.50047958E-05-4.75315068E-06-1.36357218E-05 5.03972619E-06 6.57634858E-04
 9118-1.90252559E-04-4.10280756E-05-5.08259125E-05-3.52315238E-07 5.96853208E-08
 9119 2.92629917E-07 1.32248806E-06-3.44273072E-07-2.29665671E-08-3.02826540E-07
 9120 3.60556701E-06-2.92115384E-05-2.48683412E-05-1.15672926E-07 1.03304957E-06
 9121-1.82302831E-05 4.71855061E-05 1.62383664E-07-2.94084703E-06-3.09614630E-06
 9122 4.72307918E-05 7.89490880E-08-6.27957079E-07-4.13940468E-07 2.76281764E-07
 9123-6.19088484E-07 7.92574366E-06 1.05541439E-06-8.74309098E-07 2.23292532E-06
 9124-5.80722005E-05 3.83910954E-05 1.97130532E-05-8.79918397E-06 9.01913855E-04
 9125 3.02169783E-05 2.53804680E-04-4.10025753E-06-7.75538587E-07 8.17574658E-07
 9126-4.20360711E-08-6.92683498E-07-6.60268002E-07-4.22264789E-07-2.44268827E-06
 9127 2.18880761E-05 8.48173087E-05 2.08842130E-04-1.63773195E-06 1.30978142E-05
 9128-2.09658609E-05-2.38683042E-05-3.01706859E-07 1.76665594E-06-1.39890683E-05
 9129-3.90960854E-05 6.41410024E-07-2.39903790E-06 7.81916082E-06 9.31454017E-06
 9130 2.81175288E-07 3.94009788E-05-1.63088330E-05-5.23274730E-06 1.74328343E-06
 9131-2.93280733E-04 1.30791408E-04 1.40057538E-04-8.53163544E-05-3.54527049E-03
 9132 5.04168594E-04 1.01698299E-03 9.38977649E-04 2.31555536E-06-6.77278874E-08
 9133-2.24782747E-06 9.49961242E-08 1.36044037E-06 6.09162967E-07 6.28288247E-08
 9134-9.35149935E-07-8.23289562E-07 8.98970686E-07-1.22630369E-07 1.01744348E-05
 9135 3.85304091E-06-4.24951485E-06 1.12162725E-06-1.67430963E-04-1.22599835E-05
 9136-4.53244607E-05 4.60404896E-05-1.63097196E-03-6.96342133E-06-8.46585882E-05
 9137 4.02222383E-04-1.71508634E-06 2.41567271E-06-7.00586368E-07 1.27010312E-06
 9138-3.32213191E-07 4.20366987E-06-2.06516365E-06 1.89674048E-05-1.50344091E-05
 9139 2.03390095E-07-3.29429962E-06 2.29166775E-05-2.17707819E-05-5.54742272E-05
 9140-1.75508852E-06 1.16519566E-05 2.00234986E-05-1.99439241E-05 1.85232550E-08
 9141-2.64183901E-07 1.02800012E-07-1.13457087E-07-3.95406782E-07 3.72380689E-06
 9142-1.65821950E-06-2.53084184E-07 1.15523544E-06-3.44344580E-05 4.79599748E-06
 9143 2.22005877E-05-2.15706202E-06-2.34160065E-04 5.07475662E-05 3.31793308E-05
 9144 1.34397847E-05 5.94315030E-07-8.70669444E-07 2.76354413E-07-2.68246870E-07
 9145-3.92250484E-07 1.03728374E-07-3.42363535E-06 3.36284761E-05 1.66929614E-05
 9146 3.27330180E-03-5.56731617E-05-7.62463242E-05-2.34474707E-05-5.50417420E-06
 9147-2.09309151E-05 9.66619187E-05-2.42829000E-04-1.26654331E-04-1.83125247E-04
 9148 2.88035469E-04 7.04451958E-05 1.18830842E-04 2.29974486E-05-1.54944520E-03
 9149 4.31737744E-04-2.86674347E-05 2.77351209E-05 5.13255779E-05-5.14266736E-05
 9150 1.01095673E-07 6.33924528E-05 1.03203877E-04 5.97375930E-05 5.57959816E-01
 9151 4.68302731E-01 2.31230573E-04 1.43447785E-04 1.21949999E-04 4.00330855E-03
 9152-2.18306831E-04-1.28008767E-04-1.17334029E-04-3.88401387E-04 1.77003312E-04
 9153 1.13239824E-06 4.31723510E-05 5.26313117E-03-3.72477522E-04 1.02220524E-03
 9154 7.31675569E-04-1.27532644E-04 1.36258988E-04-8.72634334E-06 3.46797768E-05
 9155 7.95554801E-05-2.13559903E-04-1.22729819E-04-1.63870600E-04 4.16170991E-05
 9156-5.67518673E-05 8.07369080E-05 2.38875839E-04 1.06932289E-04-1.84074083E-04
 9157 2.49629159E-04 1.91770855E-05-1.99199338E-05 7.35436210E-06-6.62148960E-05
 9158-1.31707901E-03 1.43713896E-04-4.57494370E-05-9.39956069E-05-4.71253233E-05
 9159-1.04267517E-05 5.75520750E-05-6.77999564E-05 4.98635250E-05-1.06041405E-04
 9160-1.30714785E-04-1.71985835E-04 2.97131257E-05 1.03828246E-04-3.60747368E-05
 9161 2.31366598E-04 6.88558874E-05 2.99495413E-04-1.08629848E-04 8.54710232E-05
 9162-2.84666655E-05-7.17233274E-05 6.74265797E-06-1.32605256E-03 1.19011251E-04
 9163-3.06095064E-04-1.01925039E-04-6.29042167E-05 1.12566542E-04-4.96623256E-05
 9164 4.01331937E-05-4.73536958E-05-7.43363522E-05
10  1 2.53542919E-07 2.52488799E-08-6.66581899E-08 3.11268916E-07-1.93684383E-06
10  2 2.21986968E-05-6.82587294E-07-5.27695545E-06 1.38753646E-05-2.45960051E-04
10  3-5.07107685E-05-9.93687180E-05-3.20694437E-05 3.97129059E-04-7.58686162E-04
10  4-1.40004235E-03-5.88432900E-04 3.63262937E-06-1.04361331E-06-2.58901606E-06
10  5-1.28038424E-06 2.17573818E-06 4.86215612E-06 1.49378855E-07-7.67874672E-07
10  6 1.23044316E-06 7.09201286E-07 3.74214673E-07 2.21625469E-05-4.41906239E-06
10  7-3.16604773E-06-6.51066318E-07-1.96364948E-04-6.58158056E-05-1.99117451E-05
10  8-9.29249831E-05 2.41557444E-03-2.77299269E-04-7.98914222E-04 3.41890026E-04
10  9-1.86739877E-06 4.29871042E-06-2.43131165E-06-4.59309742E-06-3.67157671E-06
10 10-2.69700732E-06-2.21049546E-06 2.48403626E-05-2.90926539E-04 2.48553816E-04
10 11-5.34354554E-07 3.49316646E-06-1.30555394E-04 6.86724815E-05-1.69995064E-07
10 12 7.89223390E-07-2.80538240E-08-1.20079656E-06 9.90458904E-08-1.36310640E-05
10 13-8.19013140E-07 5.62159082E-06-2.49393450E-06 8.83223602E-05 3.38770555E-05
10 14-5.93128039E-06 9.82632580E-05-1.83624465E-03-7.37550161E-04-1.73815480E-04
10 15 3.31573690E-04-9.54687635E-07 1.01112395E-06-5.64363154E-08 9.77653032E-07
10 16-8.14086877E-07 1.25173285E-06-5.59230792E-07 1.00388715E-05 3.69763361E-05
10 17-2.75593289E-05-1.02255205E-07 5.48818117E-07-5.39858040E-08 8.35192048E-07
10 18-1.00636788E-07-4.80757849E-06 8.25830584E-07-6.17932659E-06 3.88054562E-07
10 19-5.14120359E-05 1.04282873E-06-2.98530317E-05 3.15172989E-06 6.80355292E-04
10 20-8.93034661E-06 2.11170908E-04-6.33655484E-05-2.80947734E-08-1.00065740E-07
10 21 1.28160513E-07-1.30225205E-07-2.51252403E-07 1.79555417E-07 3.96518528E-07
10 22-6.32038567E-07-7.26840460E-05 1.32955611E-04-3.12889804E-07-3.70400009E-07
10 23-1.11904660E-05-1.64459838E-05-1.62940914E-07 6.05244688E-07 4.17232713E-07
10 24-6.84355738E-07-5.52239203E-07-1.03634950E-05-1.35353867E-06 2.64387069E-06
10 25 3.07771010E-06 9.04700175E-05-1.52603946E-05 4.18415571E-05-1.51764296E-05
10 26-1.76425298E-03-6.56734616E-04-2.31991317E-04-1.69899836E-04-2.67974398E-07
10 27 2.81414019E-06-2.54616579E-06 5.92165124E-07 1.07794691E-06 1.31496213E-07
10 28 6.78116525E-07-5.56024199E-06 5.58010295E-05 3.10561534E-05-2.68204109E-09
10 29-7.99796687E-08-7.04434546E-07-7.05898476E-07-2.36763628E-07 4.46669395E-06
10 30 2.72974582E-06 2.62536352E-06 1.53288448E-06-8.68452798E-05-8.57433307E-05
10 31 1.40776614E-05 3.66004590E-05 3.77833186E-05-1.71317011E-04 3.96874754E-04
10 32 3.67446141E-04 1.93810851E-07 8.49183370E-07-1.04299422E-06 3.07652244E-06
10 33 1.27996995E-06-9.18965429E-07 4.52898372E-09-2.14961839E-08-1.55611974E-07
10 34 3.09985264E-07 5.34855314E-08 6.41316925E-07 5.39109465E-07-1.33633519E-06
10 35-3.14944362E-07-2.24591973E-05-8.24638817E-06-1.31895575E-05-1.23509633E-06
10 36-3.88444418E-04-1.28177431E-04-3.13846656E-06 5.54662930E-05 4.99640773E-07
10 37-1.45767348E-07-3.53873424E-07-1.28401715E-06-1.20904175E-07-7.19508550E-08
10 38 1.86858546E-07-2.42872495E-06 2.17583217E-05 3.84492883E-05 1.05006549E-07
10 39-7.84364574E-07 1.59665453E-05-2.96309067E-05-3.87320948E-07 4.60498800E-06
10 40-1.25298376E-05-5.89815956E-05-8.20872461E-08 6.56288948E-07-5.71125241E-07
10 41 1.28918612E-07 7.26499937E-07-8.63035047E-06 1.79542882E-06-2.48236774E-07
10 42-2.87370703E-06 6.82074416E-05 4.04314565E-05 1.86200723E-05 1.12888072E-05
10 43-5.36724563E-04 3.90277404E-05 1.77221698E-04-1.69088507E-06 7.60302797E-07
10 44-5.63520189E-07-1.96782608E-07 9.16721294E-07-6.34593382E-07-5.12369277E-07
10 45 2.79654377E-06-2.60726005E-05-7.76347942E-05-1.69957872E-04 1.34547729E-06
10 46-1.19670173E-05 7.04154855E-06 6.60831203E-06 4.06913491E-07-2.35068883E-06
10 47 1.50408015E-05 3.62271745E-05-6.55952491E-07 2.58169514E-06 7.33808802E-06
10 48 9.93541359E-06-9.79834696E-07-4.24291325E-05-1.60092485E-05-7.15303313E-06
10 49 1.65535644E-06 3.29396151E-04 1.11575419E-04 1.71603948E-04 3.70447629E-05
10 50 3.21755971E-03 1.04986598E-03 8.64100111E-04-9.05089962E-04-2.15887628E-06
10 51 5.78918769E-07 1.57995751E-06-2.44027176E-07 1.48596788E-06 1.28650445E-06
10 52-8.62362413E-08 1.02541576E-06-8.82299464E-07 9.14922238E-07-2.66049963E-07
10 53-1.10026948E-05 4.23224415E-06-3.94175709E-06 8.62823116E-07 1.65895038E-04
10 54-1.70880528E-05-4.98152087E-05-4.98589207E-05 1.79513803E-03 2.84038520E-05
10 55-8.82708686E-05-4.15283574E-04 1.65459182E-06-1.83098434E-06 1.76392512E-07
10 56-8.89740473E-07-3.13802442E-07 4.20733048E-06 2.04124576E-06-1.88818396E-05
10 57 5.63252192E-05-8.30616380E-06 3.10052016E-06-2.27356057E-05 3.65709150E-05
10 58 6.28905185E-05 2.14286488E-06-1.38071257E-05 4.08910361E-06 4.64814012E-06
10 59-1.41280399E-08 2.62740636E-07-1.53698466E-08 1.00918562E-07 4.43865990E-07
10 60-3.39104640E-06-1.02851579E-06-1.04623770E-06-1.33923198E-06 2.61683147E-05
10 61 9.14031762E-07 2.13011720E-05 3.67339419E-06 1.97948702E-04 3.63529094E-05
10 62 7.75263435E-05 1.72795190E-05-5.20702143E-07 8.97213353E-07-3.76511210E-07
10 63 2.57804494E-07-3.57623512E-07-7.78031122E-08 3.10333018E-06-3.29673472E-05
10 64-1.22272227E-04-4.28449365E-03 5.57817132E-05 7.66375330E-05-2.42089779E-05
10 65-5.73089584E-06 1.96106823E-05-9.95839231E-05-2.48050668E-04-1.35094144E-04
10 66 1.73496206E-04-2.66542939E-04 7.75800184E-05 1.33268167E-04-2.55659237E-05
10 67 9.91019869E-04 2.10710916E-04-7.63668860E-05 7.31053024E-05-5.55815252E-05
10 68 4.89798962E-05 6.60162902E-06-6.98525482E-05 9.78964052E-05 5.89124515E-05
10 69-5.57961059E-01-4.68303284E-01 2.33132007E-04 1.50160982E-04-1.15967498E-04
10 70-3.99388887E-03-2.15198607E-04-1.35847368E-04 1.13795750E-04 3.79640022E-04
10 71 1.66434308E-04 2.92887317E-05-5.07380412E-05-3.34806271E-03-2.21555007E-04
10 72 6.96300987E-04-5.22306566E-04 1.19117003E-04-1.51625085E-04 3.25080814E-05
10 73 5.09888967E-07 1.01123010E-04-2.01499044E-04 1.22566956E-04 1.63971740E-04
10 74 4.94644067E-05-5.70001619E-05-7.60314657E-05-2.42907476E-04 1.34477948E-04
10 75-1.86974566E-04-2.31400086E-04 1.77080977E-05-3.45310767E-05 1.00528593E-05
10 76 6.00963700E-05 6.21762536E-04 1.87664411E-04-7.40785611E-05-5.89224482E-05
10 77 3.33122350E-05 1.07017038E-05-4.40139388E-05 7.87248122E-05 5.89721825E-05
10 78-1.00487630E-04 1.30517397E-04 1.71733664E-04 2.09813866E-05 1.07226446E-04
10 79 3.31743968E-05-2.30759781E-04 4.63898073E-05 3.04422282E-04 1.00052878E-04
10 80-8.08235342E-05-2.94152241E-05-6.07635390E-05-3.15022211E-06 8.72023431E-04
10 81 9.74951990E-05-2.07592045E-04 8.89140865E-05 7.12161484E-05-1.21540721E-04
10 82 5.03245726E-05-2.50073992E-05-4.11984318E-05-7.12330107E-05 8.46822686E-08
10 83-2.32662262E-07-1.29441816E-06 2.08017095E-07 4.18706381E-07 1.65831590E-06
10 84 4.54365440E-06 1.36931226E-06-6.73565684E-06 1.98830277E-05-2.19790206E-05
10 85 6.71855159E-05 1.46250580E-04 1.10168410E-02 6.35569585E-04 1.89449435E-04
10 86-2.59924488E-03 6.14257323E-07 6.10707544E-07-1.22496487E-06-7.41119373E-07
10 87-2.67490887E-06 1.04805327E-06 2.41077868E-08-1.36522394E-07 7.78445765E-07
10 88-6.22667040E-07 1.01972060E-06 9.20147060E-07-2.70410217E-06 2.46954405E-06
10 89-4.87295425E-06 1.71715707E-05-3.93586867E-05-3.41590410E-05 3.73965777E-05
10 90-6.43748149E-04 5.40618659E-04 2.90536176E-04 1.22304703E-04 1.54953728E-06
10 91-1.21590423E-07-1.42794686E-06-1.19865724E-06-1.07480116E-06 1.07599287E-07
10 92-7.82670645E-07 8.12264690E-06 1.30223481E-04 1.13760825E-04 1.04717517E-07
10 93-1.85596527E-06 4.14980792E-05 4.39766456E-06-1.71760480E-07 1.04190116E-06
10 94-6.42488721E-08 3.03052157E-07-9.63557925E-07-1.50375775E-05 1.62185288E-06
10 95-2.30048465E-06 3.35879423E-06 1.39183270E-04-5.70885251E-06 7.45067423E-06
10 96-2.13797677E-05 1.81653600E-03-2.17880966E-04 1.81938666E-04 5.46590935E-04
10 97 1.22693400E-06-1.35346960E-07-1.09158704E-06-5.28948076E-07 1.26444403E-06
10 98 1.20497086E-06 2.42459022E-06-2.08983143E-05-1.72658222E-05 9.70624152E-05
10 99 9.01593871E-08-6.67511987E-07 9.78027743E-07-1.41782200E-06 1.37744424E-06
10100 7.94175685E-06-7.49688042E-06 8.45047998E-06-7.21829936E-06-1.37068955E-04
10101 4.32873155E-05-3.24793153E-05 3.12048392E-05-1.78192313E-03-8.94345018E-06
10102 5.16873226E-04-1.71512243E-04-1.49406971E-06-3.32540587E-07 1.82661029E-06
10103 5.57139483E-07-2.57255519E-07-1.21265854E-06 3.55932756E-07-6.84592881E-06
10104 2.83872818E-04-2.41152594E-04-1.69875298E-06 1.52579743E-05 2.39755267E-05
10105-7.87786272E-05 5.46577009E-08-4.29944501E-07 1.13372221E-06-2.53023374E-07
10106-6.30381209E-07 4.07019293E-06-7.11721091E-06-1.85546463E-07 4.47279309E-06
10107-2.71128039E-05 8.70525751E-05-9.92906691E-06-9.77981376E-05-3.00039636E-03
10108 1.09925085E-03 5.33502674E-04 1.54680500E-04-4.92198739E-07 7.75430518E-07
10109-2.83231778E-07-2.69172518E-06 3.44257311E-07-1.52551631E-07-2.11833090E-06
10110 2.41066165E-05 1.44320994E-05-3.84974906E-05-1.13024948E-08 7.50098942E-08
10111-4.65364539E-07-1.13280743E-07-1.08244510E-08 1.80222977E-06 2.95151912E-06
10112 9.20725376E-07-1.44155731E-06-4.02320382E-05 1.67325812E-05-6.96094434E-05
10113 3.25679178E-05-6.45312382E-04 8.05502201E-04 3.43242397E-04 2.88585681E-04
10114-3.49686641E-07 4.52775705E-07-1.03089064E-07 1.19112868E-06-1.43676603E-06
10115 4.93009679E-07 9.86851728E-09-7.65056000E-08 3.54284109E-07-6.26846883E-07
10116 2.33048593E-07-6.24433136E-08-1.97825460E-06 2.64125620E-06-8.57347380E-07
10117 2.55310191E-05-1.16524023E-05-6.08972246E-06-1.10146944E-05-1.23615928E-03
10118 3.04547001E-04 5.45040910E-05-3.98977476E-06 1.68052971E-07-1.28503860E-06
10119 1.11698563E-06-5.03547753E-07 1.11797502E-06 1.79264170E-07 6.11005890E-07
10120-2.89518833E-06 3.10656954E-05 1.56859465E-05-7.29352035E-08-1.78438252E-07
10121-8.19847996E-06-7.75471933E-05 4.25594086E-07-4.48251095E-06 4.05604360E-05
10122-1.69901572E-06 1.06401841E-08-3.13797563E-08 3.59994094E-07 2.86928754E-07
10123-4.22625114E-07 1.05109093E-06-1.47634330E-06-1.34580551E-06 2.15247152E-06
10124-2.99279116E-05 8.77909102E-06-1.45701954E-05-1.96075082E-05 1.66550719E-04
10125-1.02390014E-05-2.29015736E-06-4.50393668E-05 4.45989585E-07-8.57908258E-07
10126 4.11918673E-07-4.51508217E-07 1.55535509E-07-3.85266893E-07 1.15829863E-08
10127 1.61453261E-06 4.28228961E-05-8.66498065E-05-4.29875715E-07 6.09965927E-06
10128 3.13621892E-05 2.39598753E-05 2.65098007E-08-1.05296612E-06-5.34371991E-07
10129-2.59127524E-06 1.63948980E-07-1.13113124E-06 2.70695773E-07 1.55645147E-07
10130 7.90761187E-07 1.18583640E-05-4.04711187E-06 1.44280399E-06-3.69345564E-06
10131-4.41009049E-05 7.55613860E-05 8.19522030E-06 9.42605548E-05-7.94823210E-03
10132 2.41977768E-04-1.80064163E-03-2.08134835E-03-1.14409361E-06-6.80734727E-07
10133 1.82482834E-06 1.50504911E-06 1.23567791E-06 2.03029813E-06-3.99628068E-08
10134 3.99248643E-07-8.10881947E-07 1.30055181E-06-1.02791252E-06-1.53633690E-06
10135 3.81820789E-06-6.86161614E-06 6.61212017E-06-1.00217654E-04-4.11491320E-05
10136-1.38583390E-05-1.50887900E-06 1.01252478E-03-1.54482479E-05 1.59052113E-04
10137-2.71282839E-04 3.57758163E-07-2.29188277E-06 1.93412461E-06-6.47332947E-07
10138 5.68864386E-07 2.80849773E-07 8.93069157E-07-5.58438826E-06-2.08679064E-05
10139 8.00494107E-06 1.21584105E-06-2.39263209E-06-1.91667255E-05 1.32106312E-04
10140-1.55269852E-06 9.97228747E-06-5.46634739E-05 6.05302224E-05-2.64230363E-07
10141-1.66485412E-07-1.29535445E-06 1.54976380E-06-1.53089851E-06 2.08080938E-07
10142 4.40013238E-06-5.67815131E-06 8.08463497E-06-3.46089826E-05-3.02276255E-05
10143 3.06955069E-05-3.12936996E-05-1.49708604E-04-2.95555364E-04 1.52293261E-04
10144-2.16389421E-04-5.00524530E-07-7.29929926E-07 1.23045446E-06-5.32126354E-07
10145 1.63548522E-06-9.98158378E-07 7.83416793E-07-1.72647565E-05 6.25454137E-04
10146 1.95943161E-03 0.00000000E+00 2.36705308E-08-9.21153079E-08-6.78928567E-08
10147-9.60234444E-08-6.16045669E-07 4.74990533E-07 6.96023420E-08 3.67569705E-07
10148 3.42983319E-06-3.54916740E-06 1.43620241E-06-3.97388896E-06 1.86581560E-04
10149-3.21098833E-05-4.78892587E-06-4.90097483E-05-2.02879384E-07 2.84375018E-07
10150-8.14956336E-08 4.80691502E-07 1.02807856E-07-4.59126533E-08 1.29138252E-05
10151 1.06062791E-05 4.63982238E-07 4.08599135E-07-7.32378828E-07 2.94753776E-06
10152-1.92817369E-06-2.03187461E-06 3.19628300E-06-3.00209047E-05 1.80259389E-06
10153 1.71418403E-05-2.35855151E-05 3.53618933E-04-1.86455555E-04 1.60436284E-04
10154 1.30342492E-04 1.73259809E-07-4.79815851E-07 3.06556042E-07-3.04990848E-07
10155 2.24749715E-07-4.99368184E-07 1.34757365E-09-1.60230845E-07 1.69104588E-07
10156-4.18572970E-07 1.09926309E-07 1.63224822E-06-6.29193479E-07 1.56792043E-06
10157-3.24059395E-07-1.24677710E-05-3.20204141E-06-4.96133761E-06-3.12585065E-06
10158-1.05177837E-04 2.73235643E-05 1.59958580E-05-5.61471187E-05 1.93854119E-07
10159-3.87570030E-07 1.93715911E-07 6.92146548E-08-7.99619110E-08-6.24888507E-07
10160-3.45829059E-09 3.05715305E-08 1.32238840E-08-2.21253942E-07-5.38712799E-09
10161-4.56671904E-07-8.84447426E-08 9.88334602E-07 4.37501876E-08 1.56017993E-05
10162 1.93424081E-06 3.47074325E-06-5.80448093E-07-8.40348913E-05 2.61233446E-05
10163-3.27800756E-05-3.20778045E-05-6.27568553E-08-6.99240112E-08 1.32680867E-07
10164 1.47225768E-07-3.04261674E-08 3.09694245E-08
11  1 7.61488760E-05 6.27692708E-05 1.50497551E-07 1.28250061E-06 8.25169440E-07
11  2-4.39757072E-06 1.71333662E-06-4.75179059E-06-7.16668639E-06 6.96184085E-05
11  3-8.27282208E-06 1.74330830E-06 7.71553931E-05-4.55007417E-03 1.85133859E-03
11  4 2.54873554E-03 1.95022056E-03-2.00822695E-06-4.14625193E-07 2.42285214E-06
11  5-1.97765898E-06-2.89157979E-08 3.06599977E-06 8.46038659E-06 1.01011674E-05
11  6 9.65499572E-07 3.15449365E-07 7.85144193E-07-4.93996864E-05-8.02408557E-06
11  7-1.86249848E-06-4.89482986E-06 4.53681566E-04 2.52928843E-04-2.11961507E-05
11  8 1.45952767E-04 2.84149321E-03 1.49615751E-03 5.59836413E-04 6.80514193E-04
11  9 8.54635242E-06-4.59738154E-06-3.94897088E-06 2.34702715E-06 4.84227247E-06
11 10-4.97793220E-07 7.49413864E-07-3.13735771E-05 3.30169197E-04 4.67496373E-05
11 11-8.48525541E-07-4.41521765E-06 2.50057914E-04-1.34014626E-04 1.65180295E-07
11 12-3.27123877E-07 1.82340226E-06 1.66412502E-07-4.59954986E-07 1.43114219E-05
11 13-5.97668234E-06-8.46189804E-07 4.13102730E-06-1.02707437E-04-8.68113214E-05
11 14 9.34337526E-05-1.12165907E-04 2.39252965E-03 2.54446710E-04 8.82974289E-04
11 15-2.36181315E-05-4.54608356E-06 2.13801379E-06 2.40806977E-06 1.69932670E-06
11 16 1.12815114E-06 2.82090686E-06 4.84138439E-07-1.65227697E-05-9.50946077E-05
11 17 1.03444507E-04-3.84442277E-07 1.22861313E-06 2.80441899E-06 2.30374142E-07
11 18-1.27104006E-06-2.10911256E-05-1.46417184E-05-1.44958728E-06 4.13246584E-06
11 19 1.83429663E-04 8.62034875E-05 1.72472775E-04-2.36194056E-05 4.05524517E-04
11 20 1.17116766E-05 2.19582390E-04-7.06958552E-05-2.10756369E-06 2.88745396E-06
11 21-7.79890271E-07-2.36266804E-06 5.23223729E-07-9.09471299E-09-4.03188946E-07
11 22-8.47260657E-06 6.35983452E-05-2.40036086E-04-3.93094075E-06 3.14562534E-05
11 23-7.87787977E-06 2.26055440E-04 2.88312183E-07 5.33604483E-08 1.03567713E-06
11 24-8.77980664E-07-1.94097813E-07 3.34385549E-06-4.02421326E-06 4.56964195E-06
11 25 1.47087971E-06-6.21482870E-05 3.95775574E-05 2.20391155E-05 1.53447270E-05
11 26 6.96932943E-03 2.00342074E-03 1.09486211E-03-5.44764696E-04-1.47016671E-06
11 27 3.20227528E-06-1.73210857E-06 1.52684582E-06-6.00031208E-07-2.28935874E-06
11 28-1.70276595E-07 5.17867760E-06-7.05007863E-05 2.14197363E-04-5.64378582E-09
11 29-2.81488788E-07-1.10583615E-06 1.25032314E-07 9.38168943E-07 1.82539660E-06
11 30 6.38296242E-06-1.05816366E-06-6.08210881E-06 4.46416760E-05 5.74306731E-05
11 31-5.22484454E-05-1.42905940E-05-3.18599649E-03-4.63626983E-04-1.01363494E-03
11 32 1.94380149E-04 2.37018592E-06-1.64256858E-06-7.27617347E-07 1.26365965E-06
11 33-8.93146932E-07-6.95592832E-07-1.10846065E-08 8.73098287E-08 7.74792475E-07
11 34-1.09580822E-07 7.28423932E-07-4.70815232E-07-3.75420476E-06 8.22647504E-07
11 35-3.13889689E-06 5.27856647E-06 8.71241069E-06 2.07159822E-05 1.19391343E-05
11 36 2.21545639E-04 1.41647805E-04-5.21550308E-05 1.15154265E-04-5.97829430E-07
11 37 7.92257000E-07-1.94427569E-07 1.36663276E-06 2.44747897E-07-7.27171293E-07
11 38-9.08992221E-07 6.30953602E-06-3.36127458E-05-5.70889041E-05 4.29705680E-07
11 39-3.19402686E-06 5.45911005E-05 9.20543905E-05-9.46741295E-07 6.18764138E-06
11 40-3.74652147E-05-8.27189164E-05-1.99917277E-07 1.04039896E-06 1.38171482E-07
11 41-9.47786646E-08 2.45781157E-07-1.59489194E-05-2.29750678E-06 1.87256309E-06
11 42-1.25133990E-07 1.11911565E-04 2.80056437E-05-6.38845801E-05-2.32697852E-05
11 43 1.23582542E-03 3.78636971E-05-3.13750014E-04-2.27949677E-05 4.04544939E-07
11 44 5.17876063E-07-9.22421002E-07-1.46105356E-06-6.34692256E-07 2.04310022E-06
11 45-6.09329395E-07 2.44692199E-06 8.71337306E-05 2.25336843E-04 7.43206215E-07
11 46-7.17828669E-06 5.54484964E-05-5.04343829E-05 1.05179689E-06-1.09911925E-05
11 47 9.36001481E-05 2.38971041E-05 2.74661923E-03 2.27074230E-03-2.34496330E-06
11 48 6.77419317E-06 5.09819520E-06 6.85517294E-05 2.93473083E-05-3.79112523E-06
11 49-2.00066782E-05-3.33254924E-04-2.86413457E-04-2.29095230E-05 3.18563076E-04
11 50-1.00858280E-02-1.41722139E-04 4.35111162E-05 2.80146954E-03-8.81242865E-06
11 51 4.54793168E-06 4.26449698E-06 2.18935105E-06-2.93125287E-06-5.20270864E-06
11 52 3.62013113E-07-3.90087680E-07-1.03259673E-06 9.56945418E-08-6.35845356E-07
11 53 9.40719628E-06 5.68036413E-06-9.36293196E-07 1.80725352E-06-7.12528229E-05
11 54-4.46862691E-05 4.37009305E-05 7.78631627E-06-3.28813782E-03-1.06711235E-04
11 55 2.78501118E-04 6.40426885E-04 6.40158736E-07-4.57401546E-07-1.82757190E-07
11 56-1.74750073E-06 2.21452958E-06-1.69541811E-06-7.70891030E-07 1.38912026E-05
11 57-4.82288402E-05-1.29208765E-05-1.75186511E-06 1.61754436E-05-1.33240767E-05
11 58-1.60391568E-05-1.10598525E-07-1.91531087E-06-1.83342118E-05-6.95330292E-05
11 59-1.74389206E-07-1.26367474E-06-8.52187003E-08 2.14561990E-07-2.22628889E-07
11 60 1.37081563E-05 2.07540794E-06-1.68000398E-06 6.62365446E-07-7.75620820E-05
11 61-2.89522836E-05-1.01473550E-05 3.29542317E-06 1.07434738E-04-5.26789932E-06
11 62-3.11893429E-06-1.58154180E-04-4.02534198E-07 1.56557534E-07 2.45976663E-07
11 63 4.63554419E-07-2.40847810E-09 1.84127748E-07-3.19634999E-06 6.36631870E-05
11 64 1.29655341E-03 5.64614478E-03-2.80296897E-07 2.91010871E-08 1.41002690E-07
11 65-2.62809290E-07 3.68105398E-08-7.35334125E-06-1.55698819E-06-2.85035967E-06
11 66-3.91568629E-07 7.38935591E-05 1.94112384E-05-1.07125578E-05-2.25464405E-05
11 67 3.33093238E-04-1.74670253E-04-1.71803760E-06-2.23277429E-05-6.03784868E-07
11 68 8.95041133E-07-2.91256265E-07 2.36820351E-06-3.41493114E-07 1.57042089E-06
11 69 9.67347112E-08-1.21305823E-06-3.73733295E-07-3.06286150E-06-6.57492945E-07
11 70 2.30890796E-05 5.46009208E-06 1.22327245E-05 5.79862206E-06-2.64887242E-04
11 71-5.49730489E-05-4.20407359E-05-5.12249607E-05 1.37951840E-03 1.02495358E-04
11 72-4.33939829E-04-3.82391756E-04-1.76998267E-06-5.22689348E-06 6.99687615E-06
11 73 1.84330449E-06 1.06348524E-06 1.15559791E-07-3.90948778E-07-6.39845332E-07
11 74 3.02027131E-06-3.29519995E-06 4.01135391E-06 3.94399432E-06-1.03906646E-05
11 75 7.32179215E-06-1.37268731E-05-1.07035417E-04 4.07589335E-05 5.61648919E-06
11 76 6.46100637E-05 1.85120506E-04-4.32446795E-05-3.48396443E-04 1.40869629E-04
11 77-1.38944776E-06 7.33061086E-07 6.56386678E-07-5.44112181E-06 3.78679445E-07
11 78-6.09853818E-07 4.87053986E-09 4.43099485E-07-2.61730249E-07 4.51584916E-07
11 79-2.23150668E-07-6.70683808E-06 2.94397543E-07-1.92484136E-06-3.92979281E-07
11 80 8.77888906E-05-4.97686686E-06-4.44342601E-05-9.52880722E-06 4.36544570E-05
11 81-9.27296938E-06 4.43451323E-05 8.56601229E-05-1.27063330E-06 1.44333628E-06
11 82-1.72702983E-07 3.65022440E-07-3.81625274E-07-4.00746839E-07-1.58966920E-02
11 83-1.31083086E-02 3.94596015E-05 1.23146608E-05 8.72454337E-05-3.01937132E-04
11 84 5.52172931E-05 2.35030149E-04 2.86994771E-04-1.05748319E-03 1.20781789E-04
11 85 1.75243870E-04 2.71588977E-04-1.92410049E-02-3.83090244E-03-2.38478102E-03
11 86 6.11934134E-03 9.30246711E-05-1.98163022E-05-7.32083689E-05-3.44194635E-05
11 87-2.41775488E-05-1.18065586E-04-2.01581655E-03-1.61487400E-03 6.80693032E-05
11 88-9.19439427E-06-6.76520995E-05-2.27434854E-04 2.82724192E-04 1.46333012E-05
11 89-2.35162038E-04-1.04409888E-03 3.73510905E-04 9.06771707E-05-2.61018277E-04
11 90 2.06136436E-03 1.47712834E-04-8.33787645E-05 6.29104357E-04-2.40303446E-05
11 91 5.54991657E-05-3.14688211E-05-1.37082704E-05 1.28971887E-04 2.26683705E-05
11 92-3.25595720E-06 4.85344781E-05 2.67294340E-04 6.99190603E-04-8.78797999E-06
11 93 1.08462686E-04 3.73387768E-04 5.32008004E-05 2.13909828E-05 1.35858988E-05
11 94-1.33417142E-06-3.83494743E-06-4.11891366E-06 5.78552603E-05-3.14488176E-05
11 95 1.08126325E-05 3.52862571E-05 1.98561111E-05 7.43853509E-05-3.52680247E-05
11 96-3.37638631E-04-1.23503013E-02 1.57704930E-03-2.76651888E-04-2.59006987E-03
11 97-8.14733130E-06 6.05048444E-06 2.09684686E-06-1.67568075E-05-2.58345048E-06
11 98-4.89168235E-06 1.09887468E-05-9.41153113E-05-7.89085353E-05-7.75987870E-04
11 99 1.61388627E-05 7.79849210E-06-1.06284268E-06 9.58940272E-07 2.93161994E-07
11100 6.06484139E-05-1.68869017E-07-3.67167136E-05 2.82224669E-06 2.30160653E-04
11101-6.78691692E-05-3.47058792E-05 3.86256852E-05 1.18895856E-02-5.86702015E-04
11102-3.27393329E-03 1.12962060E-03 2.67948868E-06-6.97821615E-06 4.29872747E-06
11103 9.35377585E-07-3.23885842E-06 5.72729945E-06-9.49480921E-06 9.23664071E-05
11104-8.37292866E-05 4.17786454E-04 3.73212187E-08 2.85838189E-05-1.80068463E-04
11105 1.07010130E-03-2.99672370E-05-2.42173570E-05-2.97169934E-06-9.52158357E-07
11106 5.63153430E-06 4.68436249E-06 1.05360278E-05-3.46083144E-06-4.96671919E-05
11107 4.22988344E-04-2.78066648E-04-3.24037665E-05 2.82382448E-04 4.21095400E-03
11108-3.19488164E-03-1.60918411E-03 1.15526283E-03-1.18236959E-05 5.53838733E-06
11109 6.28530857E-06-1.49864786E-05-1.00583934E-07-4.37107742E-06 8.44460495E-06
11110-8.56547278E-05-1.22979612E-05-1.73025679E-04 1.28974583E-05 1.26441228E-05
11111 7.32331720E-07-7.69283902E-08 2.10540109E-06-3.30405163E-05-4.97030849E-06
11112 4.28146962E-06-9.04078899E-06 3.72821448E-04-3.49561975E-04 2.59735809E-04
11113-2.24722986E-04 6.10075283E-03-4.83744033E-03-1.26117193E-03-1.97469003E-03
11114 1.35977051E-05-6.42107398E-06-7.17663115E-06 3.03781900E-06 1.32418500E-05
11115-3.66738902E-07-5.23090201E-07-1.25827735E-06-1.23217759E-07 3.28921628E-06
11116-3.44669243E-07 1.42800555E-05-5.57661294E-08-1.49918677E-05 7.08426599E-07
11117 1.61467740E-06 3.19749535E-05-4.17317816E-06 3.19389158E-05 5.16009741E-03
11118-1.07922978E-03-1.84698755E-04-2.68904330E-05-5.53552023E-06 4.61575979E-06
11119 9.19760443E-07 4.41324235E-07-5.08128023E-06 5.62478061E-07-2.73962325E-06
11120 2.24170452E-05-1.34764702E-04-3.98098575E-04-1.96958262E-06 1.05745082E-05
11121 1.55024577E-05 3.75894414E-04-3.72546115E-06 2.35230757E-05-1.18497814E-04
11122 7.12652970E-05 1.28307937E-06 7.09908667E-06-8.52226518E-07 2.23290114E-06
11123 1.91660098E-06-7.24882616E-05 8.53979265E-06-2.05043808E-05-4.12919208E-06
11124 3.48178665E-04-1.11394909E-04 2.48802128E-04-1.45942092E-06-5.08813282E-04
11125 3.82755493E-04 3.06580645E-04 3.59776354E-04 4.10665073E-06 1.78780035E-06
11126-5.89445108E-06-1.25707308E-06 6.59055557E-06-3.24277940E-06 5.71644502E-06
11127-6.11261556E-05 4.16957330E-04 1.05256037E-03 3.74195139E-06-4.46631450E-05
11128-9.71563289E-05-3.09595228E-04 2.00775146E-06-2.04137026E-05 3.48852711E-05
11129-1.34925411E-04-5.63273885E-01-4.66345715E-01 2.16045900E-04 1.42361251E-03
11130-4.72786381E-04-4.44582474E-03-6.88836773E-05-1.14032102E-03 4.02991836E-04
11131 4.82462558E-03 4.48793913E-04 1.10826104E-03-1.69437538E-04 1.22055027E-02
11132-5.69061502E-03 1.91547848E-03-2.28772198E-04-2.01536208E-04 2.67728325E-04
11133-6.61921179E-05 2.16384056E-04-1.21613388E-04-3.85246434E-05-1.87046655E-05
11134-8.28334509E-06-2.96642670E-07-6.09186945E-07 5.28834919E-06-8.53168685E-05
11135-3.17743953E-06-6.88550531E-06-1.48044269E-05 7.68565616E-04 5.03827695E-05
11136 1.08562901E-04-2.77236479E-04-4.30953093E-03-1.68052572E-04-9.16356782E-04
11137 7.67335859E-04 4.92490993E-06-1.69960100E-05 1.20711000E-05-5.33565178E-06
11138-6.70287206E-06 1.62928384E-06 2.01899983E-06-4.11189947E-05-7.98990624E-05
11139-4.51160396E-04 5.15957629E-06-6.29066674E-05 3.08103545E-04 3.66460674E-05
11140-7.03512284E-07-3.35526251E-05 3.58384502E-04-2.29116347E-04 3.79322827E-07
11141 2.81130985E-06 6.95346121E-06-2.44667095E-06 4.23843598E-06-1.71394097E-05
11142-1.65829845E-05 2.39233902E-05 1.53103512E-05 1.63042434E-04 4.65598590E-05
11143-6.94440486E-05-2.31049698E-05 1.22037642E-03 4.07271228E-04 2.25902138E-04
11144-1.33588243E-04 5.58814065E-07-5.33308620E-06 4.77427214E-06 1.51945240E-05
11145 3.65744872E-06-8.63678553E-06-3.29667908E-04-1.87221435E-05-2.94173847E-03
11146-8.70026383E-03 6.25340314E-05 1.08703871E-04-1.17285626E-05-7.28936990E-05
11147 2.85431302E-05-1.66950480E-04-1.10757964E-04-4.98760286E-04 1.40756756E-04
11148-8.03912660E-04-1.61311126E-04-4.08941379E-04 1.34013137E-04 7.55376427E-04
11149 6.37876884E-04 3.19721684E-04 8.29560546E-06 1.09923012E-04-2.09839930E-04
11150 9.99169185E-05-1.02750493E-04 2.52609337E-05 1.11535882E-04-3.55969059E-06
11151-6.27052128E-06 5.25144694E-06-2.95096900E-06 7.73278556E-06 6.40700611E-06
11152 2.11349310E-05 4.12671156E-05-2.28947283E-06 2.84914278E-04-4.46431847E-05
11153 7.15002672E-05-8.05422215E-05-1.06755530E-03 3.08278677E-05-4.77226873E-04
11154-2.28710540E-04-6.32672543E-06 1.57481623E-05-9.42143685E-06 9.75236294E-06
11155-8.05513802E-06-3.08900318E-07-1.10429907E-06-2.75770087E-06 2.49105848E-07
11156 1.90232961E-06-3.06607060E-07 1.61103417E-05 4.38325341E-06 5.13546714E-06
11157 6.26522358E-06-9.94413888E-05-1.08447959E-05 6.80732411E-05-6.12751689E-05
11158-6.66077955E-05-1.80097719E-04 3.51120227E-05 9.82068098E-05-2.80671850E-06
11159 7.44256855E-06-4.63585005E-06 5.51340154E-06-3.03386571E-06 4.59009798E-06
11160 6.76045443E-07 7.88758674E-07-4.21558020E-06-3.15382486E-06-2.56247055E-06
11161 2.01544689E-06 1.40912912E-06 8.24105757E-07 2.93250466E-06 4.13313736E-06
11162-1.40913938E-05-3.47109987E-05 3.43252195E-06 2.75059317E-05 5.57113259E-07
11163 6.54176161E-05 9.30981132E-05 9.78194528E-07-2.92862544E-06 1.95043091E-06
11164-2.68347770E-06-6.03938200E-07 2.49121825E-06
12  1 1.65234634E-02 1.36270627E-02 3.94030077E-05 8.84109751E-06-8.71627857E-05
12  2 3.05579726E-04 5.31811550E-05 2.31386758E-04-2.89960258E-04 1.01716502E-03
12  3 8.39872814E-05 1.17978411E-04-3.82135107E-04 1.89818700E-02-4.24826479E-03
12  4-4.29193007E-03-7.49233765E-03-9.41686854E-05 1.43138860E-05 7.98547994E-05
12  5 2.79174403E-05-2.31991399E-05-1.20320022E-04 1.99614902E-03 1.59821535E-03
12  6 6.54088555E-05-2.74889834E-06 6.82695634E-05 2.29327393E-04 2.78790317E-04
12  7 3.66794672E-05 2.46165703E-04 1.03865528E-03 3.57889434E-04 1.24231732E-04
12  8 2.44637005E-04-1.16026087E-03 2.03779592E-05-2.35556160E-04-4.55285372E-04
12  9 1.67879210E-05-5.29749108E-05 3.61869899E-05 2.05477307E-05 1.27561977E-04
12 10 3.23626015E-05 3.96192200E-06-5.07135375E-05-3.36491095E-04-6.92134577E-04
12 11 8.83872442E-06-1.06856087E-04-3.88354705E-04-7.03929649E-05-2.11732631E-05
12 12-1.36061894E-05-1.67146260E-06-3.68119758E-06 4.23343175E-06-5.73981649E-05
12 13-2.88969808E-05 7.09462227E-06-3.57925254E-05-5.53041582E-07 8.55026950E-05
12 14-3.08315678E-05 3.49817051E-04 1.13896530E-02 1.43450552E-03-2.52063711E-04
12 15 2.55256653E-03 6.78722451E-06-4.71917440E-06-2.06805010E-06 1.66597006E-05
12 16-2.27564552E-06-5.36128024E-06-1.07223902E-05 9.43080792E-05 9.96624665E-05
12 17 7.73436046E-04-1.50469839E-05-8.03269011E-06-1.11875328E-06 1.16667618E-06
12 18-8.81758972E-10-4.56471453E-05 3.29679615E-06-3.54299844E-05-2.35059147E-06
12 19-3.01445248E-04-9.95131977E-05-8.61175964E-05-4.34687210E-05-1.18255050E-02
12 20-4.47359162E-04-3.34243109E-03-1.05553495E-03-2.85060440E-06 6.52986631E-06
12 21-3.67926191E-06-2.41020516E-06-3.86987465E-06 4.37110236E-06 1.02869700E-05
12 22-8.77580219E-05 6.97424843E-05-4.67298797E-04 8.24497424E-07-3.39524723E-05
12 23 1.55177247E-04-1.06976425E-03 2.94169784E-05 2.42400154E-05-1.79392599E-06
12 24-9.76002447E-07-5.47169932E-06-9.83007086E-06 2.42590512E-06-4.61388955E-06
12 25 4.79829344E-05-4.30097367E-04-2.58054167E-04-5.66389512E-05-2.71312703E-04
12 26-5.65743652E-03-3.55710590E-03-1.86069427E-03-1.13746303E-03 9.81098601E-06
12 27-4.54388832E-06-5.26709769E-06 1.60005044E-05 1.06494169E-06-2.80103066E-06
12 28-7.58716479E-06 7.75294699E-05 1.36148803E-05 1.95853342E-04-1.26331127E-05
12 29-1.23443475E-05 1.01574293E-06 3.16391866E-07-2.06369737E-06 3.32700504E-05
12 30-6.67878770E-06 2.38862633E-06 9.54635787E-06-3.85946269E-04-3.64091987E-04
12 31 2.40387721E-04 1.99172449E-04-5.70631992E-03-4.80242049E-03-1.41880097E-03
12 32 1.88044059E-03-1.40446839E-05 6.25984852E-06 7.78483536E-06-4.12786679E-06
12 33 1.21039567E-05-1.64385421E-09 5.73535545E-07 1.28744198E-06-3.33243251E-07
12 34 3.31571854E-06-6.16019094E-08-1.40647316E-05 1.05582263E-06-1.50852532E-05
12 35 9.09842320E-07-3.75462822E-07 3.13472159E-05-8.75811799E-07-3.24215228E-05
12 36-5.30337041E-03-1.12325085E-03-2.37716279E-04 1.66865736E-05 5.64117720E-06
12 37-4.53467079E-06-1.10650641E-06 8.54339556E-08-4.38352041E-06 3.75031367E-07
12 38 2.82827769E-06-2.23470087E-05 1.34820335E-04 3.79952583E-04 1.75549804E-06
12 39-1.01678335E-05-2.25162908E-05-4.00090757E-04 3.76629728E-06-2.39484524E-05
12 40 1.23997540E-04-6.13098233E-05-1.38510935E-06-6.88900847E-06-8.02336421E-07
12 41 2.04393229E-06-2.00375773E-06 6.93065411E-05 8.38045168E-06-1.93105487E-05
12 42 5.22285591E-06-3.36551123E-04-1.14345104E-04 2.30836485E-04-5.52226866E-06
12 43 3.51868955E-04 3.44139551E-04 3.56974186E-04-3.59728965E-04-4.25137699E-06
12 44-1.57281929E-06 5.82419628E-06 1.24280397E-06 5.81853147E-06-2.41508663E-06
12 45-5.31614085E-06 5.72923055E-05-3.81002693E-04-1.08105375E-03-3.03635212E-06
12 46 3.92076084E-05 1.10085747E-04 3.01738200E-04-2.28000940E-06 2.28344567E-05
12 47-3.48087512E-05 1.29474688E-04 5.63257413E-01 4.66331626E-01 1.17760917E-04
12 48 1.44099383E-03 4.17681722E-04 4.44612180E-03 1.87952733E-05-1.15059359E-03
12 49-3.62769526E-04-4.89413903E-03 3.61676624E-04 1.19784957E-03 1.52701442E-04
12 50-1.31840921E-02-5.57374516E-03 1.77020395E-03-2.10810093E-06 2.30588434E-04
12 51-2.94902843E-04 6.43144099E-05-1.86485512E-04-1.07556506E-04-3.24894745E-05
12 52 2.20758726E-05 1.10961620E-05-2.53222383E-07-4.12461598E-07-4.85070197E-06
12 53 8.09918222E-05-2.56866818E-06-9.91895145E-06 1.16735386E-05-6.58726877E-04
12 54 4.45156596E-05 9.04277249E-05 2.30274713E-04 6.58322596E-03 1.14636367E-05
12 55-1.15345318E-03-1.13702513E-03-5.27552077E-06 1.62389573E-05-1.09634365E-05
12 56 4.20880970E-06-6.99977265E-06 2.10536761E-06-2.03691443E-06 3.51818289E-05
12 57 1.22257661E-04 3.67445262E-04-4.67013373E-06 5.84598619E-05-2.77407948E-04
12 58-7.62442566E-06-3.24402063E-07 3.76711148E-05-3.10923971E-04 2.92710073E-04
12 59-5.17939340E-07-3.18011040E-06 6.57110119E-06-2.70704103E-06-3.91548278E-06
12 60 1.97289528E-05-1.74961995E-05 2.57055484E-05-1.74368374E-05-1.70209228E-04
12 61 5.81827739E-05-7.01961118E-05 3.83378745E-05-1.34790751E-03 3.83283090E-04
12 62 2.53659969E-04 1.19252049E-04-1.99502120E-06 7.01049196E-06-5.01547076E-06
12 63-1.47808361E-05 2.78372832E-06-9.27250398E-06 3.31500105E-04 1.79715961E-05
12 64 2.99579335E-03 9.59842276E-03-6.22996021E-05-1.08010706E-04-5.52930961E-06
12 65-7.45562143E-05-2.57261052E-05 1.62919500E-04-7.49699684E-05-5.06655358E-04
12 66-1.24692164E-04 8.10683571E-04-1.18147641E-04-4.28948597E-04-1.23158658E-04
12 67-7.81189917E-04 5.66544300E-04 3.89603896E-04 7.10460949E-05-1.20297101E-04
12 68 2.26186781E-04-1.05889680E-04 7.44857817E-05 1.41379812E-05 1.01989990E-04
12 69 3.56846099E-06 5.93668242E-06 5.15481221E-06-2.32172681E-06-7.28728484E-06
12 70-2.14990959E-06 2.21240082E-05 3.94811683E-05 1.69294635E-06-3.00788623E-04
12 71-6.98823960E-05 9.11790215E-05 7.85923803E-05 1.07134015E-03 6.18645340E-06
12 72-5.24647185E-04 1.99305615E-04 8.24089454E-06-1.72348904E-05 8.99399584E-06
12 73-8.83706158E-06-6.98146003E-06-3.49328428E-07 1.11276323E-06 2.64061090E-06
12 74 5.61578967E-07 1.89564692E-06 4.73628734E-07-1.44525199E-05 2.76702128E-06
12 75 5.71003369E-06-7.06673969E-06 9.66259847E-05-1.56367093E-05 7.21811328E-05
12 76 6.52076540E-05 1.46115395E-04-1.34449723E-04 2.39918655E-05-4.10907726E-05
12 77 3.45164172E-06-7.99185199E-06 4.54021027E-06-5.93382736E-06-2.82366123E-06
12 78 4.44902661E-06-6.72450393E-07-7.33035520E-07-4.10267859E-06-3.10955304E-06
12 79 2.63526448E-06-3.00531933E-06 1.00962240E-06-4.13577553E-08-3.73222619E-06
12 80-1.29539541E-06-7.93906263E-06-3.54056803E-05 4.44825025E-07-1.46982306E-05
12 81 9.35555919E-06 7.61890453E-05-8.14462622E-05-1.49193353E-06 3.79432757E-06
12 82-2.30239404E-06 2.07221361E-06-7.46915925E-07 2.28463232E-06 8.19042698E-05
12 83 6.80895152E-05 1.06152185E-07 1.30387759E-06-1.42964231E-06-3.57875663E-06
12 84 5.65329741E-08-7.40126148E-06 3.19523759E-06 5.18845821E-05-4.87739287E-05
12 85-1.84804443E-05-7.78368200E-05 6.60962807E-03 1.32741031E-03 1.46388050E-03
12 86-1.82132957E-03 1.41955519E-06 1.44328675E-06-2.86284194E-06 1.69652342E-06
12 87 9.59626461E-07 3.88524336E-06 1.12105005E-05 5.36949656E-06 4.07244078E-08
12 88 6.02103555E-07 6.83742108E-08 5.70565775E-05-9.61453075E-06-2.63575962E-06
12 89 6.22457216E-06-5.34740793E-04 2.67982745E-04-4.66782599E-05-1.63737041E-04
12 90-4.46831307E-03 1.90320404E-03 4.84742141E-04-7.77679432E-04-9.33292068E-06
12 91 4.90039904E-06 4.43252164E-06-1.28098452E-06 3.86693557E-06-1.53942177E-06
12 92-9.19012104E-07 3.53629486E-05-3.48601530E-04 1.19142779E-04 3.82016299E-07
12 93 8.83342190E-06-3.00878126E-04 4.06538867E-05-4.32171053E-07 4.45442144E-07
12 94 1.97840759E-06 2.23905920E-07 5.04210768E-07-1.94392122E-05-6.18748776E-06
12 95-1.20842089E-06-4.95291693E-06 1.35856563E-04-1.05476629E-04 9.92317892E-05
12 96 1.25412383E-04-1.98222671E-03 2.32113481E-04 8.86141276E-04 1.36217232E-04
12 97 4.54661812E-06-1.75916512E-06-2.78745299E-06-1.87935171E-06 1.41707587E-06
12 98 2.99246824E-06-5.90993951E-07 1.89064290E-05 9.62381745E-05-1.01573234E-04
12 99 2.26284948E-07-1.28958695E-06 2.72421625E-06 4.05273921E-07 1.02065490E-06
12100 2.08255358E-05-1.41490772E-05-2.02051231E-06-2.41216495E-06-1.81225715E-04
12101 8.61400623E-05 1.82367699E-04 2.02606832E-05-6.41066888E-04 2.72745184E-05
12102 2.92315608E-04 3.77503527E-05 2.87378512E-06-3.60224166E-06 7.28456539E-07
12103 2.60339786E-06 7.07937815E-07-2.13492488E-07 1.07915709E-07 1.22020384E-05
12104-7.52682078E-05 2.59839283E-04 3.97058403E-06-3.19314511E-05-3.32231999E-06
12105-2.68648441E-04 3.42866252E-08 5.00506508E-08 5.60927615E-07-7.34953140E-07
12106 3.75428231E-07-1.92316167E-08-1.49147833E-06 3.84312380E-06-2.76348427E-06
12107 6.24058668E-05 2.28107450E-05 3.22791260E-05-6.08620889E-07-5.70744793E-03
12108 1.80351516E-03 8.99775549E-04 5.26572014E-04 8.92741843E-07-2.61808260E-06
12109 1.72534076E-06-1.07824478E-06 9.42447032E-08-2.15187646E-06 6.37505479E-07
12110-8.82820551E-06 6.63810319E-05-2.13707738E-04-1.60266566E-07 3.52853031E-07
12111-6.65891043E-07 1.21922338E-07-1.27372910E-06-4.32520118E-06 3.96515730E-06
12112-1.21539198E-06 7.91672976E-06-2.41815291E-05 6.36740397E-05-4.19727301E-05
12113 2.30888554E-05 2.68628902E-03-7.18894672E-05-8.58988400E-04-1.15468895E-04
12114-2.03190956E-06 1.79476852E-06 2.37141037E-07-1.23120333E-06-1.51842970E-06
12115-7.14112431E-07 1.28732591E-09-4.75187311E-09 5.07979863E-07-2.95880043E-07
12116-7.27574972E-07-1.98353428E-07-2.24205382E-06 1.76562895E-06 3.22667233E-06
12117-1.63285667E-05 9.54838893E-06 1.88994902E-05-9.85121176E-06-5.89332432E-04
12118 1.85746357E-04-3.61312990E-05-8.60428537E-05 4.81624377E-07-6.19117176E-07
12119 1.37492799E-07-1.49048440E-06 2.76602716E-07-7.42929570E-07 9.39469555E-07
12120-6.81233492E-06 4.36203104E-05 9.56710589E-05-6.12430412E-07 4.54135740E-06
12121-5.43868970E-05-9.78348711E-05 1.23460914E-06-7.59892899E-06 4.55116278E-05
12122 7.72353412E-05 1.58709525E-07-9.33897396E-07 7.31614691E-08-1.02411270E-07
12123-2.50670583E-07 1.44165565E-05-1.86273122E-06 1.95596814E-06 5.28074752E-08
12124-9.25756567E-05 1.86899460E-05-6.65244715E-05 2.41670620E-05-1.21328527E-03
12125-1.80133430E-05-3.10309077E-04 5.34929648E-05-2.22990506E-07-6.33197144E-07
12126 8.56187650E-07 1.51135403E-06-7.87109916E-07 2.32280209E-06 7.84946533E-07
12127-4.93873370E-06-1.18150246E-04-2.24500393E-04-4.76279739E-07 5.08841674E-06
12128-3.78465140E-05 4.46706815E-05-7.76266864E-07 8.31865620E-06-7.16890958E-05
12129 1.06550695E-05 2.74627100E-03 2.27704089E-03-3.18505924E-06-7.43344624E-06
12130-1.59733044E-06-2.40092390E-05 2.54868070E-05 8.64172287E-06 2.08374267E-05
12131 2.57743049E-04-2.20271568E-04 3.83844905E-06-3.94604522E-04 9.66926693E-03
12132 1.04445001E-03-4.91679860E-04-4.20597596E-03 1.32649023E-05-1.00222300E-05
12133-3.24267234E-06-6.54894583E-06-3.26590190E-06-4.55483920E-06-1.59206372E-07
12134 3.21198310E-07-1.13001101E-06 7.11943121E-07 4.26141902E-07-5.26758156E-06
12135 6.57092494E-06-3.52256144E-06-3.12017775E-07 1.52562414E-05-3.64273825E-05
12136 4.32083970E-05 9.61368357E-06 2.50618025E-03-3.43189560E-05 1.79259306E-04
12137-5.62967447E-04-6.66761356E-07 2.79179374E-07 3.87581982E-07 2.07150874E-06
12138 2.33996183E-06-8.70936262E-07-4.62838851E-07-1.34407586E-06 2.66138842E-05
12139 2.85704339E-05 1.77955421E-06-1.43649681E-05-1.22815671E-05 5.21310898E-05
12140-3.39487207E-07 7.66068691E-06-2.16221393E-05 3.95986459E-05 1.70648145E-07
12141 7.79670212E-07-9.83205628E-08 2.40724647E-08-9.97128488E-08-7.36889702E-06
12142 1.91018525E-06-1.46568905E-06-8.83770056E-08 3.51782889E-05-2.70495313E-05
12143-3.70675786E-06-4.12268045E-06 6.45869230E-05-1.29842477E-04 3.63147168E-05
12144 7.81557580E-05 1.32250001E-07-5.67298994E-07 4.35048994E-07-2.93522840E-07
12145-2.52819562E-07 4.44226077E-07 6.92510003E-06-5.72474502E-05-1.19571624E-03
12146-6.11284102E-03-3.01224529E-07-7.30776420E-07-3.23324622E-07 1.24111650E-06
12147-3.66888655E-07 4.37725775E-06 2.37392002E-06-2.19002187E-06-5.25834160E-07
12148-4.82323733E-05-6.84594402E-07 2.25649348E-05 1.37161588E-05 2.26035405E-04
12149-3.17721876E-04 2.67589300E-05-1.26881670E-05-1.14125859E-07 2.05748198E-06
12150-1.94335612E-06-1.59463724E-06 3.84277151E-07 2.39698072E-07-3.47434874E-08
12151 6.14229961E-07 8.20586008E-07-4.45384128E-06-2.14008030E-07-1.50237511E-05
12152 8.90799532E-08 1.86213838E-05-2.77108171E-06 2.38666443E-04-5.25037941E-05
12153-7.77549033E-05 3.48781639E-05-2.19347042E-03-8.53268503E-05-6.56373130E-04
12154 2.81100328E-04 1.49752376E-06 4.67545396E-06-6.17297772E-06-1.94669126E-06
12155 8.27973650E-07-2.34917958E-07 3.50875785E-07 4.85023788E-07 2.74105824E-06
12156-2.97415383E-06-4.29298886E-06-2.85760364E-06-9.28058900E-06 6.08443493E-06
12157 1.53782512E-05 1.17776379E-04 4.19615090E-05 8.05621042E-06-6.18910601E-05
12158 1.32759588E-05-1.55581187E-05-3.06959171E-04-9.64220245E-05 1.42645958E-06
12159-4.02997652E-07-1.02346193E-06 5.50352114E-06 1.26593760E-06-1.31645226E-08
12160-8.32465356E-09-4.00211147E-07-3.58997518E-07 5.23493357E-07 1.94838338E-07
12161 5.74186576E-06 1.10512848E-06-2.30252225E-06 2.29305645E-07-9.45437678E-05
12162-1.58241573E-05-3.86997639E-05 1.39193131E-05 3.78973931E-05 2.05632325E-05
12163 7.77249388E-05-7.10953788E-05 6.40043099E-07-1.88687375E-07-4.51355724E-07
12164-7.71956004E-07-2.94293883E-07-2.54342652E-07
13  1 5.63273389E-01 4.66331559E-01 8.72875500E-04-6.12963658E-04-1.68530771E-04
13  2 4.49327078E-03-6.22179897E-04 3.72879847E-04 1.28433690E-04-5.74764024E-03
13  3 9.88897547E-04-3.57693444E-04 7.57540250E-04-1.37438466E-03-5.25395279E-04
13  4 2.62360757E-04 1.05380398E-05-3.60136377E-05-1.11617369E-05 4.71753746E-05
13  5 1.00847476E-04-8.62631321E-07 1.08896896E-04-1.06172584E-04-9.68668806E-05
13  6-2.51130950E-06 7.79636894E-07-6.96756976E-06 1.34569886E-04-2.23446158E-05
13  7-5.21238451E-06-2.87635425E-06-1.09207904E-03 4.43288325E-05 1.25810401E-04
13  8-5.43063953E-04-3.01141167E-03-2.41683606E-04 5.84038940E-05-7.81213923E-04
13  9 3.78173141E-06-9.40948102E-07-2.84078331E-06-8.09693919E-06-8.21552666E-07
13 10 3.93285109E-06 1.11717863E-06 3.96795438E-05-2.95073481E-04-2.36372841E-04
13 11-5.99184854E-06 1.15120718E-04-2.94477662E-04-3.22929706E-05-1.75965254E-05
13 12-1.17439843E-05-1.24259762E-06-3.07962494E-06 8.03799174E-06-2.28793693E-05
13 13 3.95507127E-08 1.90716594E-05-4.96150333E-05 1.81980066E-04-2.86775752E-06
13 14 9.00981725E-05-1.26550120E-04-8.05587569E-04-3.82590685E-04 1.46704467E-04
13 15-1.18570975E-04 1.14503747E-05 9.79414335E-06-2.12445181E-05 1.13709516E-05
13 16-2.18849361E-05-2.25651011E-06 4.81096258E-06-4.42051924E-05-2.49519769E-05
13 17-6.02925935E-05-2.08156667E-05-1.02294451E-05-2.95347509E-06-3.04746470E-06
13 18-1.56440137E-06-9.36264687E-05-9.14397742E-06-2.33260346E-05-2.73208369E-05
13 19-2.51583948E-05-8.16688985E-05 4.19774134E-05 8.44865324E-05 2.72836185E-04
13 20 2.72777432E-05 1.39213917E-04-2.61682224E-04-4.11620513E-06 9.00051585E-07
13 21 3.21615354E-06 7.16727898E-06 2.67214822E-06 1.32176068E-05-7.65278669E-06
13 22 1.67784960E-05 3.89053502E-05-1.45291274E-04 2.19952142E-06-1.12774225E-05
13 23 1.08652849E-04 1.84703572E-05 2.16975630E-03 1.75069167E-03 6.95432360E-05
13 24 5.56315467E-05-7.00816153E-06 1.27659141E-04 3.47637771E-04 1.89595810E-04
13 25 9.34034668E-05 1.79342434E-03 5.36158522E-04 6.27171861E-04-2.70898181E-04
13 26-3.95103835E-03 9.18149607E-05-1.21751473E-03 2.03024391E-04 1.00933365E-04
13 27-2.03420460E-05-8.05913195E-05 1.15407528E-04 6.41247806E-06 6.29570475E-06
13 28-9.41874183E-06 5.79557081E-06 3.15565356E-04 2.36055113E-05-2.33049240E-05
13 29-1.50051812E-05 1.77166392E-06 4.91221336E-06-2.46371893E-06-2.83165707E-05
13 30-6.73946497E-05-2.74126282E-05 3.21414293E-06-6.17954939E-04 3.44099418E-04
13 31 3.18969903E-04-1.51283626E-04 2.85977451E-03-2.50935787E-04-7.96372342E-04
13 32 5.32468411E-04 1.73003912E-06-6.29610885E-06 4.56606974E-06-1.53829487E-05
13 33 1.13486781E-05 2.66130230E-06 5.38033776E-06 7.10390761E-06-3.13793677E-06
13 34-2.26441069E-06 7.95169362E-07-5.19423151E-05 2.03258009E-05 1.22065201E-05
13 35-4.71110356E-06 6.53224673E-04 2.97653405E-04 9.75012431E-05-1.74686328E-05
13 36-1.51038554E-03-3.61399425E-04-1.78233890E-04 3.58788499E-05 1.13686879E-05
13 37-4.85905061E-06-6.50963725E-06 7.91047623E-06-2.25581485E-06 2.59022292E-06
13 38 5.02272898E-06-5.76892574E-05 2.63665813E-05-7.63403103E-05 1.72577061E-06
13 39-3.39171111E-05 6.67840389E-05-4.32283307E-05 6.68732973E-06-7.14920224E-05
13 40 7.96090328E-05-2.87048469E-05-8.72575408E-06-4.66881651E-06 9.76818134E-06
13 41-1.52175934E-06-2.96650103E-07-1.54843353E-05-4.33069582E-05 1.27766195E-05
13 42 3.58147068E-06-3.75013088E-05 2.97048750E-05 1.33138172E-05 4.08408326E-05
13 43-8.50752632E-05-6.75526966E-06 2.70237045E-05-1.45570839E-04-4.81426371E-06
13 44 1.23900814E-05-7.57581766E-06 1.73148110E-05-8.47043677E-07-2.75639283E-06
13 45 9.04365363E-06-8.26624674E-05-2.14055452E-04-3.30998330E-04 7.06972687E-06
13 46-2.53379545E-05 4.00399329E-05 2.33348875E-04-9.23787947E-07 5.89775811E-06
13 47 6.21370003E-05 4.68996012E-05-1.66052135E-02-1.38022750E-02-1.89658364E-05
13 48-6.61812731E-05 5.84148799E-05-4.54717307E-05-8.96883121E-05-1.69437746E-04
13 49 3.81836858E-04 2.48399749E-03-3.55039885E-04-3.92573824E-04 7.93666236E-04
13 50 6.58926577E-03-3.34542014E-03-7.78575521E-04 1.05531104E-03-1.00562299E-04
13 51-1.85228134E-05 1.19085112E-04 2.62157722E-05-3.18997812E-05-1.44188605E-04
13 52 1.90755483E-03 1.52685810E-03-4.56901162E-06-5.81769960E-05-8.89561909E-05
13 53 2.07730886E-04-1.63427109E-05-1.87433104E-04-2.64511485E-04 1.08733596E-03
13 54-1.92316868E-04-1.17293231E-04-4.68624181E-04 1.25498931E-03 4.18866626E-05
13 55-1.45187410E-04-8.82628562E-05-5.11282047E-05-9.00249003E-06 6.01306948E-05
13 56-4.20557948E-06 1.36605938E-05 9.07564389E-05 5.78911496E-06-7.91262557E-05
13 57-7.76501798E-06-2.70495398E-04-3.57442136E-06-1.84770861E-05-8.18572955E-05
13 58-3.29541983E-05 2.16138683E-06-9.31472129E-05-4.55022778E-04-5.23267183E-05
13 59-8.17650100E-05-1.38843756E-04-9.65131671E-05 1.04265371E-04-1.89973923E-05
13 60 2.57699298E-04-3.73463161E-04 3.98790236E-04-4.67884276E-05 8.43105923E-04
13 61-2.50178962E-04 2.43959423E-04-1.52839623E-04 1.13737151E-05 8.16993694E-05
13 62-8.58006371E-05 1.31994934E-04 4.12470021E-05 6.69734911E-05-1.08220493E-04
13 63-1.92625039E-04 3.47862678E-05-4.10515201E-05 1.43260725E-06-1.36240205E-04
13 64-2.09324827E-04 2.70307612E-03 4.13433299E-06 4.81277499E-06-8.46515614E-07
13 65 1.11433624E-05-5.45095140E-07 6.91389445E-06 3.03017191E-07 3.19242459E-06
13 66-7.38262427E-06-2.42100494E-04 2.77494553E-05 1.54591697E-04-2.51219219E-06
13 67-4.96501067E-04 3.74557090E-04 8.72619130E-05-3.33728154E-04-2.17238049E-06
13 68-2.88385784E-06 5.05623833E-06 7.66885353E-07-7.84234051E-07 1.72702860E-06
13 69-8.92842230E-07-1.88733247E-06-2.75987738E-06 8.21459365E-07 1.26117314E-06
13 70 6.88502245E-06-7.43801828E-07-9.02099763E-06-1.00925424E-06-7.83384084E-05
13 71-3.75218802E-05 3.27249720E-05 6.17415755E-05-8.85359145E-04 3.57619734E-04
13 72 2.56114365E-04-3.21157401E-04-6.83186627E-07 1.81679630E-06-1.13360967E-06
13 73 6.31308508E-06 3.08900215E-06-2.61576160E-06-1.41328392E-07-4.76620977E-07
13 74 1.93993220E-07 2.79881383E-07 8.72157499E-07 2.07800539E-06-2.44817663E-07
13 75-5.15606568E-06-3.86344886E-06 8.59142913E-06-1.06490363E-05 3.60450032E-05
13 76 4.06757456E-05 4.40040032E-04-7.64647769E-05-2.19771850E-04 1.08025132E-04
13 77-7.10638450E-07-7.07680906E-08 7.81406541E-07-3.75647899E-07-1.44091795E-06
13 78 8.50968042E-07-7.85658599E-09-1.11034435E-06 1.16713910E-06-7.62702304E-07
13 79 2.89178232E-07 1.30827838E-05-1.24208652E-06 3.94608831E-06-6.97615114E-07
13 80-7.62072680E-05 1.77919347E-05 1.31919641E-06-9.69714774E-06 3.30436110E-04
13 81-9.24852584E-05-1.35384833E-04 9.51603361E-05-1.02258423E-06 1.02037201E-07
13 82 9.20547027E-07-8.62249676E-07 1.28940924E-07 2.40907162E-07-4.53728251E-07
13 83 4.76818974E-07-2.14906986E-06-8.20920914E-07-1.76755217E-07-4.25949493E-06
13 84 1.20024357E-05 3.65252906E-06 5.57786457E-07-2.04444953E-05-3.60399752E-05
13 85-1.62971506E-05 6.15747605E-06-9.70193555E-04 1.58551675E-03 9.28807719E-04
13 86 9.16128606E-04-1.12015114E-06-3.40059368E-07 1.46021051E-06-5.00623406E-07
13 87-5.48577649E-07 7.97753709E-07 6.07129654E-09-1.84277795E-07 1.32989899E-06
13 88 2.18846839E-07-1.05189146E-06-1.80340465E-06-6.44395880E-06-1.70447421E-06
13 89 6.63248120E-06 1.33253269E-04-1.92000591E-05 3.07369532E-05 1.84116350E-05
13 90 8.72667915E-04-1.41393891E-04 1.43563771E-04-4.77372497E-05 1.69643066E-06
13 91-6.49831763E-07-1.04659890E-06 7.33675639E-08-1.23024137E-07 1.41569303E-06
13 92-1.34130668E-06 1.38920105E-06-3.72078453E-05-9.05993010E-05 7.34029572E-07
13 93-3.95055490E-06-1.84390929E-05 4.29436851E-05 2.06717599E-08-5.93380274E-08
13 94-4.16751997E-07-7.13469431E-08 6.98994649E-07 4.13679508E-06 2.08264322E-06
13 95 8.74592597E-08-2.79001508E-06-6.81376916E-05 3.92274345E-05-2.13683276E-06
13 96-5.28276387E-06-5.34973781E-04 3.15564829E-04-4.42660548E-05 6.20479363E-05
13 97-5.22297440E-07 1.52946649E-07 3.69350790E-07 1.08209721E-06 8.64670623E-07
13 98-9.71998393E-07-4.23504652E-07 8.03940415E-07-6.79062176E-06-1.83622225E-05
13 99-2.21739665E-07 8.27185928E-07-1.27868479E-06-3.72199617E-07 8.34082520E-07
13100-1.16030372E-05 6.33264435E-06 3.48336071E-06-5.05720706E-06 3.54447370E-05
13101-2.50356362E-05-5.01887145E-05 2.18028877E-05 9.67908101E-04-1.79056857E-05
13102-4.50058341E-04 7.30134171E-05-8.55337939E-07 5.95322296E-07 2.60015643E-07
13103-3.69491765E-07-8.29494480E-07 5.21672423E-09-6.07658244E-07 1.18061823E-07
13104 3.74067799E-05 1.48846000E-04-6.80244169E-07 4.71085465E-06 1.76597133E-05
13105 1.52965201E-04-1.71541133E-07 8.39303471E-07-2.85756676E-07-6.24856590E-07
13106-1.00159583E-06-1.09889313E-05 4.21360621E-07 2.88668180E-06 6.21877164E-06
13107 6.41546482E-05-1.07627002E-05-5.50230418E-05-1.99701621E-05-2.17277086E-03
13108 5.09086400E-04 2.33283303E-04-4.23985684E-04 1.18584486E-06-1.38924399E-08
13109-1.17195242E-06-6.91668128E-07-1.83745966E-06 4.15823928E-07-1.36558929E-06
13110 7.61236236E-06 4.94994473E-05 1.51432854E-04 3.98600129E-08-3.36344232E-08
13111-1.03266903E-06-5.60980475E-08 1.97536917E-07 3.17900071E-06 5.66612814E-06
13112 6.08779081E-07-1.11273206E-06-4.57539973E-05-1.24868975E-05-3.38854242E-05
13113-9.07867902E-06 2.60764374E-04 2.84252688E-04-5.39007910E-04 4.70593966E-04
13114-1.20952733E-06 3.57852253E-07 8.51675081E-07 2.96967525E-07 3.90518743E-07
13115-7.85081599E-08-2.76958290E-08 1.58140161E-07 5.09155276E-07 5.34526771E-07
13116 1.26166654E-07-2.57004339E-06-2.38853207E-06-2.53335254E-06-6.57471625E-07
13117 4.08871338E-05-1.10500787E-05 1.08528095E-05 3.27136621E-07-2.00005150E-04
13118 6.89497276E-05 1.09138727E-04 1.74914620E-06 5.43802843E-07-1.15171757E-07
13119-4.28631086E-07-1.01888720E-07 8.61667305E-08-4.35590607E-07-4.56337577E-08
13120-2.64357073E-06-2.70798920E-05-1.28941958E-04-2.83744487E-07 9.32628081E-07
13121-2.99101582E-06 1.34204536E-05-1.22714328E-07-3.55776544E-07-2.57083603E-05
13122-2.76940843E-05 2.83377588E-08-5.54055726E-08-1.44881479E-07 8.82504650E-08
13123 2.67425906E-07 7.62983164E-07 4.45703269E-07-3.82867881E-07-1.38922868E-06
13124-1.26326730E-05 1.25637376E-07-6.97476799E-06 1.27280571E-05-7.03525641E-04
13125-5.99175545E-05-2.08421187E-04 6.29062651E-06 1.15566345E-07 2.00637006E-07
13126-3.16203352E-07 7.34711395E-07-2.44394352E-07 3.19955824E-07 3.41600218E-07
13127-1.95619595E-06-1.93924018E-05-2.24344155E-04-9.32828415E-08 6.72242230E-07
13128-3.92677357E-05 5.68234691E-05-1.60533936E-07 1.10888546E-06-3.91477066E-06
13129 2.64224582E-05-4.37381326E-06-4.09327836E-06-2.73341929E-06 1.76613847E-07
13130 1.73557025E-06 8.18101459E-06 1.57229400E-05-1.28262122E-06-1.07531275E-05
13131-1.89165771E-04-4.46664460E-05 4.41516237E-05 1.18015321E-04 1.81330124E-03
13132-7.28137255E-06-1.69525986E-04 6.18372833E-04-2.24064617E-06 3.39334553E-06
13133-1.15269936E-06 1.11416702E-06 1.61123628E-06-3.15058177E-07 1.03067785E-06
13134 1.79005903E-06-2.27516896E-06 9.85962415E-08-1.54609686E-07-7.40491538E-06
13135 9.87882339E-06-1.68538266E-06 2.63938516E-07 5.12046002E-05-2.36570389E-05
13136 5.40808776E-05-1.49434117E-06 5.75215852E-05-1.82911156E-04-7.98852300E-05
13137-2.78233626E-05 2.32347528E-07-3.32972376E-07 1.00624848E-07-4.60580488E-07
13138 3.97239312E-07-1.46202326E-06-4.05615691E-06 2.45022727E-05 9.17555887E-05
13139-6.20602881E-05 1.34305151E-06-1.25073377E-05 2.87108743E-05 1.52587131E-05
13140-1.49710050E-06 1.25138053E-05 6.12091118E-05 5.18272636E-06 6.62578965E-08
13141 4.89381021E-07 6.76958810E-09-4.89416503E-07-7.74792306E-07-5.22143576E-06
13142 8.88926590E-07 2.98569736E-06 3.66714269E-06 1.12629456E-05-4.26682446E-06
13143-1.79734900E-05-1.98691930E-05 6.67053556E-04-4.80096391E-05 5.17122884E-06
13144-4.64919106E-05 3.66166316E-07 3.79922341E-07-7.46088658E-07-7.69294509E-08
13145 1.73543469E-07-4.25231760E-07-4.98301484E-06 1.96683850E-05 3.79991888E-04
13146-8.28334434E-04-1.01837090E-07-6.92918790E-07-8.92887969E-07 2.82555418E-07
13147-8.17432464E-07 7.66790237E-06 2.61714018E-06-5.87166308E-07 4.77180403E-06
13148-5.96761567E-05-1.02197222E-05-1.17046756E-05-3.30686388E-05 7.03725315E-04
13149-1.54396830E-04 3.16542397E-04-6.78671515E-05 1.34371115E-07-9.34543466E-08
13150-4.09167689E-08 1.11097840E-07 7.81228383E-07-4.41081597E-07-5.01359035E-08
13151 5.39209251E-07-1.72557933E-06 2.99915618E-07-5.89282151E-07-6.42834576E-06
13152 8.21843026E-06-2.18312975E-06 2.43377994E-06 2.03503030E-05-7.24426518E-05
13153-3.07342797E-05-1.45390861E-05-1.02041422E-03 1.05895050E-04-5.48576048E-04
13154 3.25344986E-04-6.52564833E-07 7.43113771E-07-9.05489379E-08-3.02854899E-07
13155-1.86553834E-06-6.66471713E-07 2.56834441E-08 6.00774314E-07-1.24911269E-06
13156 1.39940886E-06 6.12621882E-07-6.66506599E-06 6.24335421E-06-6.03705706E-06
13157-3.12448722E-06 1.37041029E-05-2.86692620E-05 3.32536411E-05 1.19854161E-05
13158 5.24923704E-04 1.73494404E-04-5.89130112E-05-3.65451671E-05 1.27119211E-07
13159-6.30899616E-07 5.03780405E-07-1.25671358E-06 1.69785507E-07 8.80397510E-07
13160-7.75503075E-08-5.60397972E-07 5.39992486E-08 3.76810899E-07 1.98742422E-07
13161 6.59790632E-06-1.06080084E-06-5.11123020E-07-9.95832095E-09-5.07349462E-05
13162 8.12274789E-06-2.23905032E-05 1.04179660E-05-5.81035076E-05-6.20673083E-05
13163 9.34407456E-05-4.97964364E-05 1.52632538E-06-6.27888541E-07-8.98436841E-07
13164-3.28986783E-07-2.97026741E-07 4.10367508E-07
14  1-5.59378047E-08-6.70883517E-07-1.87967446E-06-1.12125858E-06 2.57912510E-07
14  2 3.39749996E-06 1.03663043E-05 5.29456780E-06-1.06378754E-07 2.37721223E-05
14  3-4.20009882E-05-3.64723002E-05-4.94510307E-05 1.36752852E-03 1.20071725E-03
14  4 6.63589339E-04-1.34141428E-03 1.56129093E-06 8.08321790E-09-1.56937415E-06
14  5 1.30663127E-06-1.20399066E-06-1.00908136E-07-2.60814811E-08 3.82221817E-07
14  6 1.47594943E-06 6.66441831E-07 8.99712716E-07-2.35400727E-06-7.08647342E-06
14  7-3.66030741E-06-6.06111390E-06-6.82871522E-05 3.75879842E-06 2.67839070E-05
14  8-9.15303964E-07-8.44756783E-04-2.23669034E-04 8.47830302E-05-4.54607639E-06
14  9-1.35279865E-06 2.20670460E-07 1.13212819E-06-6.00507813E-07 2.21917344E-07
14 10 1.14014030E-06 1.81205766E-06-7.30268995E-06 7.12810019E-05 5.07349791E-05
14 11-9.08197732E-08-9.54428815E-07 6.48863948E-05-4.02900017E-05-2.36663425E-09
14 12-1.37899956E-08-3.40632433E-07-1.83351259E-08-7.65374929E-07-2.45154026E-06
14 13 1.86305522E-06-2.64662698E-08 3.26007272E-06 5.59423754E-05 2.70059221E-05
14 14 5.23738047E-06-1.03397113E-05 4.42066465E-04 2.73763393E-04-9.48514139E-05
14 15 4.90227125E-06 6.41563536E-07-4.96577404E-07-1.44986132E-07-9.38893740E-07
14 16 1.32594343E-06-8.09460204E-07 8.39526909E-07-5.55321207E-06 1.88954373E-05
14 17 3.36172017E-05 2.13946869E-07-7.83528054E-07-1.29218629E-06-2.33941098E-07
14 18-6.16368179E-07 1.04877428E-05 6.50623014E-06 2.77688771E-06 3.90069936E-06
14 19-1.65288623E-05-2.63044502E-05-2.69219920E-05-1.54180058E-05-9.67562335E-04
14 20-2.14575268E-06-4.28744277E-04-7.14026853E-05 5.64375967E-07-2.04165699E-07
14 21-3.60210268E-07 7.85982254E-08-9.41607805E-07-2.78116733E-08 1.07321192E-06
14 22-4.81432407E-06 7.22199991E-07-1.82933106E-04 2.90343970E-07-1.87077569E-06
14 23-8.99938842E-06-1.27260259E-04 1.42234997E-07-6.67113732E-07-2.90741926E-08
14 24-5.16881484E-07 9.08058204E-07 9.04867614E-06-7.74277302E-07 2.28615940E-06
14 25-5.70813166E-06-6.80753722E-05-6.06971063E-06-5.26845229E-05 3.14841289E-05
14 26 1.68115854E-03 2.11285837E-04 1.99620899E-04 4.34482010E-04-1.36538330E-06
14 27 7.29161453E-08 1.29246716E-06 4.20678552E-07-1.35365040E-06 4.00307336E-07
14 28 1.10661192E-06-7.85636641E-06-5.34170219E-05-1.69427099E-04-3.47713753E-08
14 29 5.93398100E-08-8.53439342E-07 0.00000000E+00-1.90391874E-07-3.14246032E-06
14 30 4.61119782E-06 1.00237705E-07 9.04423624E-07 5.28914199E-05 1.02459711E-05
14 31-2.91998384E-05 1.64302018E-06-3.57331157E-04 2.93306406E-04-3.14557948E-04
14 32-4.22055029E-04 1.09701237E-06-5.16216870E-07-5.80795496E-07-3.38806588E-07
14 33 1.63707772E-07-1.06871353E-07 9.98422253E-09-6.09710919E-08 3.60448063E-07
14 34 4.65645690E-07-2.61512908E-07 1.05200909E-06-1.73789951E-06-2.22377386E-06
14 35 1.19502833E-06-1.91971585E-05-4.07785203E-06 1.30954834E-05-5.56319331E-06
14 36 1.91468293E-04 3.72741031E-05 9.65563099E-05-1.98262517E-05-4.34686161E-07
14 37 1.10809465E-07 3.23876696E-07 1.65895078E-07 1.56393032E-07-4.62726424E-07
14 38 2.84963785E-07 4.99379257E-07 3.61672036E-05 1.04994500E-04 3.15020843E-07
14 39-1.94344761E-06 5.98498065E-06-3.12726566E-05 7.98483404E-08-1.21277457E-07
14 40 3.54213925E-05 3.54143160E-05-3.56899767E-08 8.89325324E-08-2.01505275E-07
14 41-1.43811069E-08-4.11986983E-07-1.23576682E-06 5.54213080E-07 2.80324621E-07
14 42 2.08659779E-06 8.01750924E-06-4.25400377E-06-1.60238668E-05-1.46684381E-05
14 43 4.76157173E-04-7.36677818E-05-1.68819487E-04-1.55695662E-05-1.81600895E-08
14 44-1.88354986E-07 2.06515075E-07-7.99088855E-07-2.68550071E-07 4.45515757E-07
14 45-3.99830643E-07 2.94823574E-06 5.90442352E-05 2.10801200E-04 1.90616585E-07
14 46-1.29943141E-06 4.46286446E-05-3.28234467E-05-4.99610907E-08 7.06503008E-08
14 47-5.00832071E-06-4.31891138E-05 4.48592180E-06 3.82417348E-06-3.10065940E-06
14 48 3.75479272E-07-1.19980748E-06-4.04571288E-06 1.79412446E-05-2.01368297E-06
14 49 7.49732840E-06 1.39583686E-04-4.66630362E-05 5.52125781E-05-8.19699868E-05
14 50-2.92294766E-03-2.29053394E-05-6.89530092E-05-7.37369937E-04 2.01671881E-06
14 51-3.08210832E-06 1.06538951E-06-1.06355136E-06 8.80139783E-07 6.63002490E-07
14 52-1.12350751E-06-1.10806714E-06-2.09851473E-06 4.83508206E-07 3.72277068E-07
14 53-9.95815768E-07 7.64046266E-06-3.31289986E-06-1.03797548E-06 2.33966201E-05
14 54-1.10492815E-05 3.66242687E-05-2.01988796E-05 7.78174370E-04-1.02811213E-04
14 55-1.77863684E-04-1.33488399E-04-1.07335637E-07 5.42770988E-08 5.30585381E-08
14 56 1.18988637E-07-4.61823517E-07-2.78728006E-07 3.29162814E-06-2.04064948E-05
14 57-1.16856947E-04-3.74814860E-06-1.07675043E-06 8.54541419E-06-3.47735397E-05
14 58-2.26292985E-07 1.42899032E-06-1.21548062E-05-5.83850188E-05 2.87855111E-05
14 59-2.19550544E-08-1.90129385E-07-1.52567004E-07-2.34574305E-07 1.14157710E-06
14 60 1.73229392E-06 1.58086058E-06 1.99940700E-06-5.17879700E-06 1.19736374E-05
14 61-4.10517822E-06-8.02090135E-06 2.66797890E-05-6.97888602E-04-6.52377533E-05
14 62-1.36357864E-05 7.95017759E-05-3.21286805E-07 1.47289000E-07 1.73997805E-07
14 63 7.01643406E-08 4.12997223E-07-2.77206795E-08 5.83158304E-06-2.96453574E-05
14 64-2.17234642E-04 1.37550172E-03 8.11506482E-08 5.77006358E-07-9.51007318E-07
14 65 3.43999236E-07 7.26050456E-07-6.62158436E-06 2.77235554E-06-8.40155434E-07
14 66-4.41185486E-06 4.94164818E-05-9.51268794E-06-6.77277730E-06 3.00261829E-05
14 67-5.31745507E-04-1.44812231E-04 2.48104653E-04 5.18400196E-05-1.42431652E-07
14 68-3.26395944E-09 1.45695612E-07 4.96603743E-08 1.03061391E-06-5.40490125E-07
14 69 4.13464176E-08-4.80661477E-07-1.52756435E-06-2.86304208E-08 2.80916446E-07
14 70 5.61428452E-06 7.29148304E-06-7.56917115E-07-9.37921358E-07-3.22403956E-05
14 71-6.14433161E-05-4.92392758E-05 4.89522733E-06 6.91644292E-04-3.74876768E-05
14 72-4.91272511E-04-2.49762595E-04 1.22354299E-06-1.39366868E-06 1.70125698E-07
14 73-8.43657339E-08-1.24696671E-06-6.06920661E-07-3.96064772E-08-7.00872303E-07
14 74-1.35893191E-06 1.30392274E-06-4.10954407E-07 7.50504824E-06 6.83633139E-06
14 75-5.77502634E-06 2.55268168E-06-2.10468397E-05-2.86775643E-05 3.22089993E-05
14 76-1.25402158E-05-3.52322007E-04 1.73847365E-04-2.00145887E-05 4.92387532E-05
14 77-3.05650763E-08 5.60373735E-07-5.29808659E-07 9.22661327E-07 1.21548069E-07
14 78 1.25904804E-06 5.61916288E-08 4.87011848E-07 2.13890454E-07-1.23087945E-07
14 79-6.99854216E-08-6.11605274E-06-1.45995805E-06 1.39416952E-06-2.42558984E-07
14 80 5.02436434E-05 7.71750580E-06-3.36875881E-05-1.01856657E-05 1.93724042E-04
14 81-1.91693315E-05 4.91382082E-05 3.60418079E-05-1.60194861E-06 1.16452995E-06
14 82 4.37418664E-07-2.15290117E-08-1.55787490E-07 4.51873814E-07-5.63288276E-01
14 83-4.66347190E-01 8.58935312E-04-6.22024177E-04 2.00610447E-04-4.47279520E-03
14 84-6.21555554E-04 3.73957264E-04-1.50914505E-04 5.54025554E-03 7.69965950E-04
14 85-6.58534985E-04-4.21531772E-04-3.52773919E-03-6.13875566E-04 5.41692854E-04
14 86 1.08492168E-03-3.89837615E-07 2.71073908E-05-2.67175532E-05-1.24125664E-04
14 87 1.11119984E-05 8.92619472E-05 1.05253987E-04 9.59786327E-05-3.02271715E-06
14 88 1.75930210E-06 8.67897154E-06-1.24436664E-04-2.01572187E-05-5.62540110E-06
14 89-5.77953430E-06 9.26151901E-04 8.18804636E-05 9.42796399E-05 5.00298811E-04
14 90 3.61126084E-03-4.75821687E-04 2.94498035E-05 8.58698099E-04-3.95020882E-06
14 91 3.53721656E-06 4.12992259E-07 9.78841545E-06 8.97454204E-07 2.02100691E-06
14 92-1.96813906E-06-2.60547920E-05 2.51737817E-04 2.49740020E-04 5.48428526E-06
14 93-1.14478000E-04 2.25122304E-04 4.23666087E-05 1.86309822E-05 1.33222951E-05
14 94-3.10839127E-06-3.06030614E-06-6.42737083E-06 1.68183432E-05 7.82814491E-06
14 95 1.85746357E-05 4.30488851E-05-1.11976199E-04-2.54719688E-05 9.88576816E-05
14 96 1.55980806E-04 3.66827667E-04-2.35553750E-04 3.90899222E-05 1.12358638E-06
14 97-1.15620294E-05-6.95563670E-06 1.85176661E-05-1.24062845E-05-1.57132978E-05
14 98-1.11786080E-06-4.00927815E-06 4.34879603E-05 4.97765789E-05 2.93913855E-05
14 99 1.93779522E-05 9.02488334E-06-2.54941587E-06-3.80866052E-06 1.19964631E-06
14100 9.22244157E-05-1.22642204E-05-1.42058018E-05 2.49342683E-05-1.18123247E-04
14101-4.67397395E-05 7.66708622E-05-8.44115185E-05-1.04613165E-04 1.55847693E-04
14102 2.83137305E-06 2.56532066E-04 2.47803551E-06-1.75838389E-06-7.19651616E-07
14103-8.47313831E-06 2.70722661E-06 1.39186565E-05 6.44869076E-06 1.95054782E-06
14104 1.08252633E-06 3.31960519E-04-1.44113361E-06 1.11012794E-05-1.41758202E-04
14105-2.73797415E-05-2.43115405E-03-1.96526154E-03 8.67400526E-05 5.79482403E-05
14106 6.30889844E-06-1.68797493E-04 3.20966656E-04 1.54523894E-04-7.83426903E-05
14107-1.40929255E-03 5.23588914E-04 4.41974807E-04 1.38781049E-04 6.52785242E-03
14108-1.48013012E-04-1.65191088E-03-6.87241271E-04-1.01997522E-04 3.30991348E-05
14109 6.88983874E-05-8.90539755E-05 2.97862826E-06 4.32182374E-06 8.67918509E-06
14110 9.24432248E-06-2.69473138E-04 1.01751272E-04 2.20783828E-05 1.32971630E-05
14111 1.74074968E-06 4.06529181E-06 1.48486547E-06 4.15354821E-05-6.34107022E-05
14112-2.34872586E-05-2.57393731E-06 4.00226675E-04 4.56160436E-04 2.40159335E-04
14113 1.49406875E-04-4.12998737E-03-1.32472446E-04-1.07375252E-03-4.76483012E-04
14114-4.98427550E-06 7.57197619E-06-2.58770069E-06 1.51103259E-05 9.34516159E-06
14115 4.19801755E-06-5.40300552E-06-7.22080130E-06-2.53745069E-06-2.07233374E-06
14116-8.69014944E-07 4.99578290E-05 1.65686705E-05 1.06659884E-05 4.76409100E-06
14117-6.25931490E-04 2.89124975E-04 9.27253788E-05 8.42776767E-06 1.79765152E-03
14118-4.41111242E-04-1.58863729E-04-5.29867140E-05-1.02098174E-05 4.28306003E-06
14119 5.92675736E-06-6.52930687E-06-1.14363893E-06 2.27297857E-06-4.69920999E-06
14120 5.39848581E-05-4.08407096E-05 6.53683503E-05-9.08665917E-07 2.99364305E-05
14121-5.78813977E-05 3.99056831E-05-7.12419271E-06 7.18587261E-05-6.75439559E-05
14122 4.54208194E-05 8.67915477E-06 4.34983899E-06 1.03557587E-05-2.66109378E-06
14123 5.75011627E-07 1.66858824E-05-4.52295347E-05 1.80058660E-05-5.42580923E-06
14124 4.52141433E-05 1.83934696E-05 5.09751413E-06-3.60383254E-05-2.54118665E-05
14125-2.82743098E-06 6.73385153E-07 1.67471014E-04 2.88604341E-06-9.95427760E-06
14126 7.06823419E-06-2.00261741E-05 7.80478995E-07-1.69628364E-06-8.71856276E-06
14127 7.87278344E-05 1.84627479E-04 3.22219243E-04-7.16597162E-06 2.50292664E-05
14128-3.76393295E-05-2.58079070E-04 1.37453945E-06-6.18298217E-06-5.43309676E-05
14129-5.91419100E-05 1.59788968E-02 1.32840927E-02-2.28974594E-05-6.59654204E-05
14130-5.73828205E-05 3.37405743E-05-8.98526202E-05-1.83017717E-04-3.72196192E-04
14131-2.33240453E-03-3.09273820E-04-2.83958225E-04-8.20525613E-04-3.55145728E-03
14132-3.29686525E-03 4.26759697E-05-7.54212261E-05 1.01634861E-04 1.12336335E-05
14133-1.12868494E-04-2.97251776E-05-3.66846210E-05-1.45058448E-04-1.74399156E-03
14134-1.39116912E-03-1.01428163E-05-4.94292617E-05 8.06987819E-05-1.96544305E-04
14135-3.81300451E-05-1.98406362E-04 2.95664903E-04-1.29524661E-03-2.07699681E-04
14136-1.01206775E-04 5.43264213E-04-1.63460396E-03 8.26843606E-05-1.39527826E-04
14137 1.66233924E-04 5.68450974E-05 1.97891291E-05-7.66342266E-05-3.81096599E-06
14138 2.87298083E-05 9.58098431E-05-6.79413251E-06 8.07121607E-05 1.03369042E-04
14139 3.93033688E-04 2.07982971E-06 2.28223986E-05 1.09407810E-04-4.44971046E-05
14140-3.27110663E-06 9.90084142E-05 5.51277462E-04 8.30429898E-05 8.07352822E-05
14141 1.37356082E-04-1.01557813E-04 9.46898622E-05 2.33760076E-05-2.56929533E-04
14142-3.94598276E-04 3.72734439E-04 6.70209377E-05-8.11322518E-04-2.37359449E-04
14143 2.16083655E-04 1.39398198E-04 3.13114490E-04 9.31559087E-05-1.06677665E-04
14144-1.32570225E-04-6.23353533E-05-4.25693068E-05 1.04904660E-04 1.89648854E-04
14145 4.66596681E-05-4.79479358E-05-1.24818157E-06 1.22695473E-04 9.48546032E-05
14146-2.80980884E-03-4.08254656E-06-4.73385029E-06-8.97520979E-08 1.03208866E-05
14147-3.98298284E-07-7.38696165E-06 2.77333331E-07 5.90582461E-06 8.83624777E-06
14148 2.59242135E-04 3.66308829E-05 1.44091333E-04-9.20009735E-06 3.45916444E-04
14149 4.06346982E-04 1.28336875E-04 3.80084606E-04 2.25160637E-06 2.55531339E-06
14150-4.80691976E-06-2.36098369E-07-1.31370409E-07 1.55859884E-06 9.06518343E-07
14151 2.02794089E-06-2.78704376E-06 9.55612028E-07-1.67035098E-06-7.82781574E-06
14152-7.98966909E-07-9.41507960E-06 1.87592622E-06 8.64080339E-05-3.87424408E-05
14153 4.54080530E-05-8.02780031E-05 1.27267617E-03 3.79723078E-04 3.37091848E-04
14154 3.60003263E-04-6.23139912E-07-1.31293769E-06 1.93607760E-06-6.14791928E-06
14155 3.08438163E-06-2.82905768E-06 1.51376510E-07 6.06446771E-07 2.08319998E-07
14156 2.58252411E-07-1.07878532E-06-3.55732867E-06-5.10587919E-07-5.13947487E-06
14157 4.94472884E-06-3.39882863E-06-9.10128310E-06 3.90450984E-05-4.87681283E-05
14158-6.27007127E-04-9.62419796E-05-2.26737106E-04-1.67266566E-04 9.97884467E-07
14159 1.96589808E-07-1.19447428E-06 4.78354838E-07-1.15493937E-06 8.95722265E-07
14160 1.84494862E-08 1.26817855E-06 1.26205239E-06-8.62138510E-07-7.07944776E-08
14161-1.49421000E-05-1.63842277E-06 4.17850028E-06 1.28765436E-07 9.13336970E-05
14162 2.26085665E-05 4.87275747E-06 1.23315463E-05-3.78630850E-04-9.43228388E-05
14163-1.52926941E-04-1.11381949E-04 1.19297125E-06-1.62426904E-07-1.03054435E-06
14164 1.09393553E-06 3.21870065E-07 2.74038170E-07
15  1 3.02231277E-08 2.59860159E-08 2.24512605E-08 5.68451984E-07 2.90425087E-08
15  2-5.62161749E-07 7.86931394E-07-3.41671254E-06 3.42301095E-07-2.93919728E-07
15  3 1.02178711E-05-3.90427328E-06-2.44159598E-05 1.51036538E-03-6.68130296E-04
15  4-4.54961718E-04-3.00842636E-04 2.41777601E-07 1.97690881E-07-4.39468483E-07
15  5-5.04792043E-07-3.63451658E-07-1.40414673E-06 6.97913477E-08 1.93670514E-08
15  6-3.54172593E-07 2.04250414E-07-7.73429332E-08-2.14841659E-07 1.84183691E-06
15  7-5.36683111E-07 3.31728153E-07-4.47067724E-07 1.34262630E-05 9.79235199E-06
15  8-6.18915000E-06-3.98859977E-04 9.07299366E-05-2.06531227E-04-1.31581981E-04
15  9 2.09857798E-07 2.26674277E-07-4.36532074E-07-5.24203770E-07 1.12195760E-06
15 10-4.09387627E-07 4.21756445E-07-9.00018560E-07-5.58637474E-05-1.00165995E-04
15 11 9.43116030E-07-7.70388238E-06 1.20082558E-05 1.19676960E-04-1.62780662E-07
15 12 1.62228161E-07 3.49724532E-07-1.85690273E-07-2.88548493E-07-4.64802355E-06
15 13-2.09423375E-06 9.10367474E-07 1.13589930E-06 5.09755408E-05 2.05159696E-05
15 14-6.55199168E-06 2.14614348E-05 2.26841352E-04-1.62930843E-04 1.18150847E-04
15 15 1.57639662E-04 1.77148335E-07-2.53004702E-07 7.58563670E-08-1.05207839E-07
15 16-4.74535629E-07-4.35988555E-07-8.93877643E-08 1.76164446E-06 1.29849357E-05
15 17 2.46073422E-05 3.86890431E-08-6.05096165E-08-4.80099295E-07 5.36530182E-08
15 18 3.44373598E-07 1.76468491E-06 2.85787971E-06-7.50342407E-07-1.42232758E-06
15 19-3.08096421E-05-2.32517332E-05-1.91382595E-05 1.19524365E-05-1.85951784E-05
15 20-8.35609396E-05 5.38287994E-06-4.78560394E-05-3.72476067E-07 2.60701628E-07
15 21 1.11774439E-07 4.84044957E-07-6.09155210E-08-1.73240937E-07-3.09706142E-07
15 22 4.46649355E-06 4.51040770E-05 1.25636427E-04 5.56236032E-07-5.44467478E-06
15 23 8.20729802E-06-6.08976256E-05-1.03217730E-07 4.29868409E-08-3.63264838E-07
15 24-4.42837916E-08-1.01478807E-07-2.32700322E-06 1.51507515E-06-1.84163994E-08
15 25 5.09153724E-07 3.75562484E-05-4.08795724E-05 1.38009754E-05-1.47692396E-05
15 26-2.62226990E-03-3.36248394E-04-5.46961047E-04 1.28495012E-04-3.10754262E-07
15 27 4.29623559E-07-1.18869297E-07-1.02262586E-06 9.24380553E-07 1.95666325E-07
15 28 3.14327594E-07-1.08839781E-06 1.97926310E-05-9.35098069E-05 5.04277750E-07
15 29 6.94613085E-08-6.41959920E-08-2.69728984E-08-3.94379076E-08 6.01543474E-06
15 30 7.37530641E-07-8.04901280E-08 2.82076130E-08-4.91142930E-05-3.94379699E-05
15 31 2.57775476E-05 7.04837340E-06 5.61157593E-04 1.20997071E-04-5.63218228E-05
15 32 3.37769779E-04-3.38899699E-07 3.50704097E-07-1.18043981E-08 8.94975508E-07
15 33 4.32131814E-07-4.10348134E-08 2.40679225E-08-2.57391393E-08-2.62083061E-07
15 34 3.58923480E-08-2.21169610E-08-1.02437848E-07 1.15083237E-06-1.26435251E-07
15 35-1.06485847E-08 2.77472819E-06 1.44859077E-06-6.31956735E-06-3.44497988E-06
15 36-2.58260643E-04-7.16035120E-05-8.99057128E-06-5.79773735E-06 4.65783010E-07
15 37-4.39593596E-07-2.61894142E-08-3.78581647E-07-1.68623105E-07 1.06062552E-07
15 38 8.86262611E-08-7.30439460E-07-5.85734852E-07 7.33515774E-06 6.51557057E-07
15 39-3.84999201E-06 1.56734197E-05-2.38644895E-06-1.84694723E-07 1.07621999E-06
15 40 7.45250230E-07-6.50971617E-06-1.03736395E-08 5.58079684E-08 3.37912787E-08
15 41 4.80885210E-07 6.80449394E-08-7.64788041E-07-2.73418863E-07-2.26296028E-06
15 42-1.60044516E-07 1.69284454E-06 9.28018183E-06 1.63125751E-05 4.03402263E-06
15 43-1.44324279E-04-7.80912417E-05 5.17483614E-05-9.65087449E-05 3.90872108E-08
15 44-2.47425369E-07 2.08338158E-07-3.98075070E-07-5.07455132E-07-2.02432801E-07
15 45-1.91758057E-07 1.19519437E-06-5.15959219E-05-5.18989468E-05 7.70716795E-07
15 46-5.27304641E-06 1.05261060E-05 4.57541199E-05-2.42637069E-07 2.42835681E-06
15 47-1.05303854E-05-6.55143058E-05 6.71385700E-09-6.97166443E-07-4.67432102E-07
15 48 4.86395917E-07 6.35749433E-07 8.45166493E-06 3.10010999E-06-3.29497264E-06
15 49-3.67866625E-06-4.74271361E-05-1.78455745E-05 6.16863458E-05 2.77664284E-05
15 50-4.36597765E-04-7.05226113E-04 5.94836578E-05-2.75715046E-04-2.68009576E-07
15 51 2.04738223E-07 6.32713528E-08 3.88528491E-07-2.69507752E-07 2.82575305E-07
15 52-5.23978534E-07 4.12895532E-07 8.53587089E-07 5.62692563E-07 2.23157573E-07
15 53-9.58158526E-06-3.86262850E-06-2.40466944E-06-5.69338051E-07 6.65769897E-05
15 54 3.06789254E-05 1.10225604E-05-1.09151713E-05 7.80757301E-04 7.87161713E-05
15 55-4.99319392E-05-2.30701853E-04 6.90696421E-07-4.46280799E-07-2.44415622E-07
15 56 7.65867435E-07 1.52474841E-07 1.36056417E-07 2.57108230E-07-7.20996953E-06
15 57-5.28022124E-05-6.76666557E-05 1.78507651E-07-3.26214056E-06-4.55798389E-06
15 58 7.93001231E-05-3.56533646E-08-9.43813978E-07-3.65084654E-05 6.08525699E-05
15 59-1.01683377E-08-7.96598437E-08 3.92944193E-07-1.14294321E-07 2.00766279E-07
15 60 1.07925594E-06-2.10510369E-06 6.85599484E-07-9.06743872E-07-7.97245939E-06
15 61 1.78044448E-05-7.51612688E-06 6.90946330E-06 1.25790087E-04-9.75306890E-05
15 62 3.57044397E-05-4.75436308E-05-3.54965994E-08-4.92275568E-08 8.47241562E-08
15 63 2.14633133E-07-5.54626007E-07 2.00488330E-07 9.75845499E-07-1.02319451E-05
15 64 2.91996141E-04 5.47898883E-04 1.32303052E-08 2.05498526E-07 1.55420957E-07
15 65 1.41823275E-07-7.57679089E-08-2.56051650E-06-9.28072718E-07-5.92273319E-07
15 66 2.29028862E-07 1.49000990E-05 8.70019184E-06 2.07910852E-06 9.08433974E-07
15 67 1.61820167E-04 3.83321627E-05 1.12498720E-04 3.07731848E-05-1.41222309E-07
15 68-1.39462060E-07 2.80684368E-07 3.11206297E-07 1.72143601E-07-2.47374477E-08
15 69 5.28173767E-10 2.67195487E-07-9.69660241E-08-7.62445705E-08-1.31804136E-07
15 70-2.69218190E-06 5.27703308E-07 4.01878914E-07 7.05423734E-07 1.29854163E-05
15 71 2.34012607E-07-1.21535814E-05-9.27186679E-06-3.55163653E-04 8.46491516E-06
15 72-9.97750635E-05-1.85891731E-04 3.01945503E-07-4.26723994E-07 1.24778491E-07
15 73-6.91911548E-07 2.18935600E-07 3.35557245E-07-2.36962490E-08-8.88723781E-08
15 74-3.20838638E-07 1.28971329E-07 2.80693461E-07 5.77728863E-07 1.66860650E-06
15 75-6.48332957E-07-1.12423470E-06-6.49598631E-07-3.69505531E-06 1.47530765E-07
15 76 9.94215520E-07-1.63963691E-05-2.50939084E-05 5.42203683E-05 1.48376561E-06
15 77 4.86309923E-08-2.95147226E-07 2.46516234E-07 1.62602454E-07 1.44543630E-07
15 78 3.11742588E-07 1.16847619E-08 1.56095348E-07 3.48085150E-07-2.57264285E-07
15 79 7.72230745E-08-1.92948515E-06-1.51564077E-06 1.27337329E-06-4.29682305E-07
15 80 1.51048993E-05 4.89622722E-06-1.03904436E-05 1.07854019E-06 1.91973193E-04
15 81-3.46833477E-05 8.59040599E-06 1.59185413E-05-3.66601747E-07 1.82481630E-07
15 82 1.84120117E-07 2.11906662E-07-3.36470677E-08-1.32274124E-07 1.20213432E-04
15 83 9.88905289E-05-4.65539219E-06-3.39445916E-07 4.90875394E-06 4.29121487E-05
15 84 1.16427146E-05-1.38411092E-05-3.52572515E-05-2.73442868E-05-4.48919024E-05
15 85-8.80030134E-06 1.37934483E-04 1.40972733E-02 2.82116224E-03 1.41043943E-03
15 86-2.22185062E-03-8.51339492E-06 6.56985655E-06 1.94353837E-06-1.54067305E-05
15 87 2.02616152E-06-3.52972210E-06-5.37096664E-04-4.47478757E-04 4.46009042E-06
15 88-1.46810782E-06 4.97155026E-06 5.53339253E-05-1.62768187E-05 3.86745297E-07
15 89 1.23439307E-06-2.10474411E-04 2.24433778E-04-1.56920604E-04 6.18492502E-06
15 90 3.68594114E-03 1.04909484E-03 2.77551803E-04 1.07897260E-03-1.49124945E-06
15 91 1.33065731E-05-1.18153237E-05-1.55857435E-05-8.71968200E-06-6.51709122E-06
15 92-9.03307150E-06 8.23575852E-05-2.44826041E-05 7.61844048E-04-5.08630414E-06
15 93-2.85502715E-06 4.79555720E-05-2.93511267E-04-1.86060525E-02-1.53482620E-02
15 94-2.25382091E-05 2.30035895E-05-8.79711869E-05-3.88471615E-04-1.80192334E-04
15 95 1.06764507E-04-3.44969422E-04-1.20294369E-03-4.15923050E-04 1.92329204E-04
15 96-4.76176382E-04-2.19394192E-03 4.76201083E-04 6.32791554E-04 1.60593615E-04
15 97 2.45579084E-05 6.79081579E-05-9.24660663E-05 2.23818061E-05-9.98289955E-05
15 98 8.78467367E-05-2.38816734E-05 1.31239963E-04-3.00645608E-05-1.45970396E-04
15 99-6.58215178E-04-5.30940047E-04 3.30961633E-06-8.87851820E-06 2.81144337E-06
15100-3.09126753E-05-1.25149399E-05 7.38930961E-05-3.91466898E-05-9.40976759E-05
15101-2.48699326E-04-3.13823245E-05-9.20113862E-05-4.49539089E-04-9.40374565E-04
15102 9.40548013E-05-1.78810197E-04 8.90661067E-06-2.63584997E-06-6.27076070E-06
15103 2.64312954E-05-8.24568117E-06 1.56969902E-05 2.70696772E-06-6.12555772E-05
15104-1.75217187E-04-4.07525849E-04-7.08783727E-06 5.57379911E-05 1.85175115E-04
15105 2.39687061E-04-3.23610466E-02-2.67388113E-02-5.33597658E-05 6.05681549E-05
15106 3.36771293E-05-4.70941345E-04-3.40897732E-04 2.27135854E-04 7.66405198E-05
15107-1.13601262E-03-6.05370774E-04 4.43337874E-04-2.05168533E-05-1.30232254E-02
15108 1.83341545E-03 1.87161346E-03 9.71347260E-04-7.43196496E-05-2.53514729E-05
15109 9.96711224E-05 1.39766723E-04 2.73708035E-05-5.21821707E-05-3.21882715E-05
15110 1.07729412E-04 1.30345372E-04-3.79477243E-04-5.62135338E-01-4.65424620E-01
15111 5.31830274E-05-6.90390253E-05-7.33599507E-05-4.60893557E-03 7.88200744E-05
15112-5.92868660E-05 1.18379049E-04 4.46122227E-03-5.98293603E-04 8.54086397E-04
15113-4.29808428E-04 6.29438288E-03 6.11221326E-04 3.28782806E-03 1.03805969E-04
15114 8.21453727E-06-3.77705166E-05 2.95559793E-05-1.24797940E-06-4.44925648E-05
15115 3.77626410E-05-6.74052616E-03-5.51909943E-03 8.25062035E-05 5.17291705E-05
15116 1.78241780E-05-2.60374989E-04 3.53620201E-04 1.47224079E-04 8.23978526E-05
15117-1.22779738E-03 5.14564732E-04 3.08105207E-05 2.10960442E-04-4.37714883E-03
15118 8.30077657E-04 7.56310119E-05 1.84491628E-04-1.24701649E-04 5.73963172E-05
15119 6.73053317E-05-8.19713312E-05-6.15335496E-05-2.28157073E-05-1.06973890E-05
15120 8.89371789E-05 6.46530850E-05 1.16116070E-04-9.41755907E-06 5.62907393E-05
15121-6.20405282E-05 3.69770381E-05-6.87009721E-06 3.91197719E-05-8.93336756E-05
15122 8.77144004E-06-6.41575634E-03-5.24980048E-03 7.21179506E-06-1.04647398E-04
15123 2.75180354E-05-2.94485577E-04 4.60854321E-05-3.32630562E-04 1.00133084E-04
15124-5.40231737E-04 1.78058503E-04-1.28407464E-04 8.39632220E-05 2.18788051E-03
15125-9.66905206E-05 5.40503605E-04-2.54600098E-04 6.61775240E-05-1.15631939E-04
15126 4.94544147E-05 4.59115167E-05-1.63839598E-05 6.40048033E-05-1.58526014E-05
15127 8.94547951E-05 4.07494623E-04 3.03146752E-04-8.14627916E-06 4.22118221E-05
15128-1.33037458E-05 6.85558513E-05-5.18873668E-06 1.63561939E-05-2.18907029E-05
15129 3.38566470E-05-1.49064735E-05-1.27262976E-05-1.05329872E-05-1.07518208E-06
15130-5.03379348E-06-2.47888703E-05 5.65954984E-05 1.23285690E-05 2.72674008E-05
15131 4.72776462E-04-8.74424501E-05 1.90134362E-04-2.05282928E-04-4.76244557E-03
15132-3.09714213E-03-7.22899368E-04-2.43033535E-03 1.10692238E-05-3.96641757E-06
15133-7.10280627E-06 1.10871306E-06 4.96378131E-06-1.82378596E-06 2.07732964E-05
15134 2.10549689E-05 4.09950397E-06 3.27888806E-06-2.48942496E-06-4.50496285E-05
15135-2.25090728E-05-1.86996858E-05 1.72102602E-05 2.47772225E-05 1.91177521E-04
15136 1.47094027E-04-1.07664142E-04 1.22830626E-03-1.74923273E-04 7.42493579E-05
15137-4.16300331E-04-5.63834075E-06-2.24052250E-06 7.87886324E-06 4.61999424E-06
15138-1.30170042E-05-4.12386658E-06-2.05877418E-06 1.38068084E-05 2.60255488E-04
15139-8.60596885E-05 8.24680690E-06-6.76462410E-05 4.72553709E-05 2.31459236E-04
15140-1.54820336E-06-1.86953910E-05 1.43808837E-04 1.04394476E-04 4.30807347E-07
15141 1.27963343E-06 3.81372425E-07 2.21423044E-06 4.72353352E-07-8.75082698E-06
15142-4.48572222E-06-6.04714512E-07-2.09007732E-07 6.82941945E-05 2.19232808E-05
15143 1.59048944E-05-5.24623024E-06-6.96874299E-04-4.43111837E-04 9.91440668E-05
15144-2.76928540E-05-8.71002659E-07 3.47270596E-07 5.23732063E-07 1.95794389E-06
15145-2.06544493E-07 1.10725050E-06 8.32885434E-06-1.01746022E-04-4.07952914E-04
15146-2.74041940E-03 7.85444471E-08-2.84526169E-07 2.79740450E-06 1.52584282E-06
15147-4.39417340E-09 6.46511551E-06-1.36329038E-05-8.19290322E-06-6.63219320E-07
15148-6.30087882E-05 7.51031314E-05 4.88924997E-05 2.13941425E-05 4.02928340E-04
15149 1.68941291E-04 1.88856323E-04 5.65566004E-05-3.98716504E-07 1.06483592E-06
15150-6.66119415E-07-1.60894750E-07-1.89539213E-06-9.05142612E-07-3.05272107E-08
15151 8.83920674E-08-8.79675526E-07-8.44163020E-07 1.59497078E-06-6.41342170E-06
15152 5.36564067E-06 5.41975672E-06-6.68166129E-06 1.17962663E-04 2.40494208E-05
15153-5.50868158E-05 1.07174800E-04-6.36942756E-04 1.17247788E-04-3.70293214E-04
15154 2.88727447E-04-6.98460372E-07 8.61932185E-07-1.63471814E-07 2.74054834E-06
15155 2.22291830E-06 8.24931118E-07 3.55085545E-09 1.70166653E-07-5.92175203E-07
15156-2.66945608E-07-8.19268465E-08-2.07400274E-06 3.03087213E-06 1.36327381E-06
15157 2.97217039E-07 5.44716650E-05-5.22774966E-06-6.91024705E-06 8.11219478E-06
15158 2.53543331E-04 2.15616210E-05-1.45849052E-04 4.33396074E-05 1.75453837E-07
15159-1.91434732E-08-1.56310364E-07-1.02312919E-06-1.04798197E-06 1.23216281E-07
15160-2.80850661E-08-4.95254507E-07 2.27587646E-07 2.66885328E-08 1.80849209E-07
15161 6.55727619E-06-9.36918475E-07-6.67506453E-09-6.66888747E-07-7.80662684E-05
15162-1.53475732E-05-3.89863313E-05-3.97098336E-08-1.05258219E-04-1.04487993E-05
15163 5.27402525E-05-2.69745370E-06 2.59375974E-08-1.03089934E-06 1.00496174E-06
15164-8.61952563E-07 7.13752914E-07-8.32776595E-07
16  1-1.62875367E-04-1.35190020E-04-5.74983923E-06-1.40726285E-06-5.09914231E-06
16  2-4.18120365E-05 2.74591710E-06-1.79497726E-05 3.59050303E-05 5.75673467E-05
16  3-4.79964278E-05-5.88885480E-06-1.53301411E-04-1.36212794E-02 3.06478816E-03
16  4 2.49933388E-03 2.98675612E-03 8.50747323E-06-4.60715440E-06-3.90031883E-06
16  5 2.01856561E-05 2.72437731E-06-1.91622335E-06 1.46650737E-03 1.21662703E-03
16  6 4.69127237E-06-1.93276592E-06-4.57406876E-06-4.52265082E-05-2.00744458E-05
16  7-1.64541813E-06-5.71061910E-07 1.95556558E-04 2.17361690E-04-1.60754806E-04
16  8-6.12961164E-06-3.06791791E-03 1.32940112E-03 3.46635870E-04-9.58479625E-04
16  9 3.52984502E-07-1.21418697E-05 1.17888852E-05 1.75501567E-05-1.01816355E-05
16 10-6.26326561E-06 9.87094449E-06-8.28528145E-05 1.76508493E-05-7.75148401E-04
16 11 5.51136124E-06 6.99020547E-06-4.60914157E-05 3.11703397E-04 2.23142708E-02
16 12 1.84182571E-02-2.34579310E-05 2.48877028E-05 8.65551565E-05 4.22648174E-04
16 13-1.88846082E-04 1.08610674E-04 3.41025242E-04 1.17164339E-03-4.43404742E-04
16 14 1.74580660E-04 4.55204868E-04 1.32185486E-03 3.93662800E-04 7.88732386E-04
16 15-4.33778297E-04-1.90212635E-05-6.65418902E-05 8.55631537E-05-2.42897070E-05
16 16-1.03251569E-04 8.74378073E-05 2.63058225E-05-1.32801927E-04 4.56798476E-05
16 17 1.20624373E-04 9.56466976E-04 7.75653397E-04 3.31021874E-06-7.27420856E-06
16 18-7.39021823E-07 4.26416165E-05-1.60038076E-05 8.19833413E-05 4.60347229E-05
16 19 1.38706071E-04-2.53007691E-04-2.74366829E-05 1.02564846E-04 1.14850265E-03
16 20-1.04191826E-03 2.33276579E-04 1.79239696E-04-8.51741851E-06 6.70113723E-07
16 21 7.84730478E-06-2.68772919E-05-7.79001184E-06 1.71238552E-05-2.26421763E-06
16 22 5.84147908E-05 2.04908028E-04 5.08327563E-04 7.28375778E-06-5.78899991E-05
16 23-1.93189433E-04-2.48082139E-04 4.72611075E-02 3.90776476E-02-5.38505940E-05
16 24 5.77044334E-05-3.85247602E-05 5.86413969E-04-3.43864792E-04 2.02230250E-04
16 25-8.60333535E-05 1.01404256E-03-6.41068539E-04 4.02917112E-04 2.84492173E-05
16 26 1.32310951E-02 1.95656415E-03 1.97585652E-03-9.32557303E-04 7.97036485E-05
16 27 1.11320986E-05-9.08357471E-05-1.33048430E-04 3.48501142E-05-5.88808645E-05
16 28 4.03722663E-05-1.03298613E-04-1.42815336E-04 3.94820040E-04 5.60927574E-01
16 29 4.64423206E-01 2.87455181E-05-4.04206505E-05 5.96746878E-05 4.61165014E-03
16 30 1.12865175E-04-8.20449474E-05-1.04085653E-04-4.39759858E-03-6.35154502E-04
16 31 8.88075810E-04 3.93709293E-04-5.80826422E-03 6.63417729E-04 3.34247333E-03
16 32-3.32580420E-04-4.60745232E-06 3.69850645E-05-3.23776122E-05-9.75178560E-06
16 33-3.96839337E-05 3.14259348E-05 7.00211221E-03 5.73564022E-03 7.88794324E-05
16 34 5.43668743E-05-1.83289877E-05 2.61106925E-04 3.49018594E-04 1.65394565E-04
16 35-8.47910694E-05 1.24853107E-03 5.17271591E-04 4.61348253E-05-2.18194018E-04
16 36 4.58350526E-03 8.59285967E-04 1.26378835E-04-1.98040472E-04 1.17762961E-04
16 37-5.01741619E-05-6.75887992E-05 9.21403695E-05-6.28082859E-05-2.67506185E-05
16 38 1.09690324E-05-9.02316615E-05-8.04438401E-05-1.24743791E-04 1.02454026E-05
16 39-6.01925244E-05 5.86789104E-05-4.19446536E-05 7.34351738E-06-3.86777056E-05
16 40 9.75331439E-05 2.08063627E-06 7.01839751E-03 5.74813394E-03 1.33567900E-05
16 41-1.05098519E-04-2.35338321E-05 3.05125508E-04 6.43563122E-05-3.32312005E-04
16 42-8.82222613E-05 4.71699026E-04 1.71102683E-04-1.01924610E-04-6.93376873E-05
16 43-2.25941334E-03-1.63653103E-04 5.18116146E-04 2.58904501E-04-6.19988319E-05
16 44 1.15723650E-04-5.37248185E-05-5.77378447E-05-1.77014381E-05 5.58532781E-05
16 45 1.65126994E-05-8.69894401E-05-4.08492527E-04-2.32125552E-04 8.73169013E-06
16 46-3.96843525E-05 7.79725548E-06-7.40727773E-05 5.75362985E-06-1.42730008E-05
16 47 2.05996172E-05-3.91596632E-05 1.20190292E-05 1.03029023E-05-1.07542376E-05
16 48-1.37833487E-06 4.11730954E-06 2.47640255E-05 5.83666741E-05 1.53255359E-05
16 49-2.43870347E-05-4.88601222E-04-1.31128595E-04 1.94563353E-04 1.59097774E-04
16 50 4.88564953E-03-2.92778180E-03-1.03831603E-03 2.76192509E-03-1.01441037E-05
16 51 2.94168092E-06 7.20242276E-06-1.46521246E-06 6.15545290E-06-2.06810660E-06
16 52-3.05944130E-05-2.93756374E-05 3.49786338E-06 2.99073236E-06 2.24386855E-06
16 53 4.79407928E-05-1.92167428E-05-1.75740288E-05-1.60928772E-05-6.36926636E-05
16 54 1.85072097E-04 1.47431946E-04 1.25029501E-04-2.56787603E-03-2.74431964E-04
16 55 1.92768636E-04 6.60500465E-04 6.22545764E-06 2.22020231E-06-8.44565996E-06
16 56-4.45055236E-06-1.27608031E-05-5.35030168E-06 2.77787683E-06-1.74655015E-05
16 57-2.75417228E-04 1.28129542E-04-7.59272101E-06 6.39133747E-05-6.89510517E-05
16 58-2.65562806E-04 1.31065133E-06 2.03201247E-05-1.68529483E-04-1.46351580E-04
16 59-3.94508784E-07-1.27788275E-06 3.13483232E-07 1.93887789E-06-3.91648997E-07
16 60 9.04546424E-06-2.27519356E-06 6.69125912E-08 8.93099003E-07-7.67358997E-05
16 61 1.56156632E-05 1.42837263E-05 4.17917688E-06 7.22695101E-04-4.35585004E-04
16 62 1.84934000E-05-1.55194014E-05 8.62463971E-07 7.62959506E-08-9.38759922E-07
16 63-2.02171069E-06 7.47648854E-08 9.78125672E-07-8.36707004E-06 1.07103288E-04
16 64 3.65771271E-04 2.25122197E-03-8.11217511E-08 3.85547850E-07 2.85212831E-06
16 65 1.85256088E-06 1.28047739E-07-8.06244881E-06-1.37933528E-05-9.82964796E-06
16 66 1.87816328E-07 7.71452592E-05 7.76366599E-05 5.39400249E-05-1.90111770E-05
16 67-4.80631120E-04 1.95664638E-04 2.59983786E-04-1.31474845E-04 6.69138191E-07
16 68-1.00422756E-06 3.35089365E-07 3.24259332E-07-1.99012345E-06-9.87253318E-07
16 69 3.61307827E-08-1.97697080E-07-4.37575637E-07-9.67405029E-07-1.33819445E-06
16 70 8.17562588E-06 3.38474815E-06 6.00835809E-06 5.48050239E-06-1.30753284E-04
16 71 4.57786203E-05-6.03175091E-05-1.04557172E-04 5.68524467E-04 1.84528727E-04
16 72-3.37639116E-04-2.97958157E-04 5.10502165E-07-1.10239508E-06 5.91892913E-07
16 73-2.99548643E-06 2.60972608E-06 8.87253339E-07-9.61603684E-09-2.42772742E-07
16 74-4.28834651E-07-1.99255212E-07-3.05111470E-08 2.90130525E-06 2.20440902E-06
16 75 1.11609662E-06 2.42777786E-07-5.89600282E-05-7.21340809E-07-6.23828789E-06
16 76-1.08920175E-05-2.74800527E-04 1.01249214E-05-1.48768056E-04-4.45465551E-05
16 77-3.39366946E-08 1.70158098E-07-1.36221403E-07 9.24722847E-07-1.11938909E-06
16 78 8.35076864E-08 3.24604236E-08 5.54780477E-07 3.22423319E-07 1.16773837E-07
16 79-1.93211775E-07-7.35470974E-06-1.36485017E-06-3.89550334E-07 7.03246438E-07
16 80 8.36660967E-05-1.34690053E-05-4.09854025E-05-1.09105043E-07 8.06300467E-05
16 81-1.26686358E-05 5.68069937E-05 5.98976192E-06-2.90327735E-07 1.18403382E-06
16 82-8.93706085E-07 1.04363107E-06 9.03991383E-07-8.23437546E-07-4.63970797E-08
16 83 1.19501722E-07-2.45347903E-07 9.03660812E-07-1.70390310E-08-1.49375798E-06
16 84 2.66921550E-06-4.99432396E-06-3.14160957E-07 1.11393969E-05-1.08781647E-05
16 85 4.58776506E-06 1.68670905E-05-1.96968715E-03-2.57471442E-04-1.38611242E-04
16 86 2.90268986E-04 3.97003206E-08-1.88613652E-07 1.48913331E-07 5.51751620E-07
16 87 1.47069311E-07-9.81862440E-07 5.15545312E-07 2.40835732E-07-2.61859274E-07
16 88 2.30081390E-07 9.63690598E-08 2.32888248E-06 1.54910744E-06-5.94021170E-07
16 89-2.06898627E-07-1.39684285E-05 1.31083133E-05 5.99239112E-06 1.81240952E-06
16 90 3.61526485E-04 8.81388161E-05-2.41866522E-04 1.49114343E-04 1.13986442E-07
16 91-5.17547620E-07 4.03561178E-07 5.82852316E-07 9.74923236E-07-5.95549625E-07
16 92-4.26486528E-07 7.90521757E-07 5.21520391E-05 9.54695866E-05-9.84180286E-07
16 93 8.85418469E-06-1.72109373E-05-1.34633785E-04 5.32974832E-07 1.61633349E-08
16 94 5.43239692E-07-9.56574348E-08 3.25509104E-07 5.74144446E-06-3.20369627E-06
16 95 4.92838575E-07-1.22249894E-06-4.83835313E-05 2.43660857E-05-4.39626459E-06
16 96-2.43397667E-05 3.25180626E-04-2.23380494E-04 1.30713053E-04-6.93327158E-05
16 97-3.61227473E-08 2.37534422E-07-2.01411675E-07 3.92577548E-09-4.14991350E-07
16 98-2.48650313E-07 2.65405942E-07-3.19113533E-06-1.99276980E-05-9.69819203E-07
16 99 2.83906471E-08-2.29047675E-08-5.10455336E-07 5.78415991E-08-2.95570016E-07
16100 1.37726397E-08 2.74571249E-06-1.12800153E-06 1.27990994E-06 2.32713390E-05
16101-2.06362028E-05-1.54435497E-05-9.71956327E-06-4.85179610E-04-9.75764302E-05
16102 1.25549388E-04-2.55664835E-05 1.18952475E-07-2.13610954E-07 9.46584790E-08
16103-6.00299804E-07-1.43800707E-07-9.35867780E-08 1.29346764E-07-3.11451172E-06
16104-3.33712199E-05-1.97723573E-04-4.90433698E-07 5.32459411E-06-1.10169226E-06
16105 5.37924693E-05 1.15758438E-06 7.64886956E-07-1.98950065E-07-1.39723744E-08
16106 3.29368116E-08 2.98771050E-06 4.56083347E-07-1.50420796E-07-3.20154825E-07
16107-3.46171930E-05-2.98484576E-05 1.44198950E-05 1.49328241E-05 2.40938111E-03
16108-2.11948855E-04-3.98396572E-04-2.52931767E-04 6.52832012E-08-3.60798544E-07
16109 2.95515342E-07 6.89630192E-07 6.62686737E-07-5.12166407E-08-1.06162971E-07
16110-1.13340817E-07-2.12223410E-05 8.58486054E-05 3.25229952E-07 6.13997897E-07
16111-1.91435552E-07-1.36904265E-07 9.79461190E-08-6.05362752E-06 1.52572376E-06
16112 4.70479263E-07-2.74082335E-07 4.56285257E-05-4.31746300E-05 2.29916957E-05
16113-1.11564240E-05-5.92992445E-04 3.30736972E-04-8.89062054E-05-1.89436126E-04
16114 2.11211507E-07-2.59878813E-07 4.86673057E-08-1.12621336E-06 5.44559705E-07
16115-2.16898330E-07 6.14330662E-09-2.15378692E-08-1.66915160E-07 2.16026461E-10
16116-3.53459818E-08 7.32210529E-07 4.96361126E-07-1.32678616E-08 1.97580295E-07
16117 1.12618159E-06 4.57538630E-07-9.30574699E-06 2.15804970E-06 9.03085874E-05
16118-3.72634228E-05 2.77065731E-07-1.19872941E-06-4.00367425E-07 3.82207482E-07
16119 1.81599431E-08 5.01807810E-07-2.26351754E-07 1.60436396E-07-1.29488130E-07
16120 1.38505821E-06 1.23187921E-06-1.69519911E-06-7.64159866E-07 4.45006938E-06
16121-2.45516300E-05-1.33837197E-05 4.45536383E-08-1.23620304E-07-4.08531146E-06
16122 5.58189886E-06 2.26662938E-08-4.97866849E-08-1.05069218E-07 6.39616948E-07
16123-1.96331299E-07 9.05826817E-07 2.92921322E-07-3.08745426E-06 8.01153356E-07
16124-8.38635396E-06 1.06568670E-05 2.12465063E-05-3.98542366E-06-8.66063693E-05
16125-8.71501116E-05-3.40049170E-05 7.28967441E-05-2.04033400E-07 2.75830665E-07
16126-7.17972645E-08 3.94071242E-07-5.15345006E-07-2.55125183E-07 2.30887296E-07
16127-1.41361688E-06 7.21748706E-05-4.77375846E-05-3.70525691E-07 2.39799730E-06
16128 1.06591427E-05-7.69425189E-06 8.58524775E-08-1.36665877E-06 1.86010437E-05
16129 6.82846815E-05 1.50272834E-08 3.48799596E-07 2.39775651E-07 5.76373229E-07
16130-4.97700382E-07-3.37701403E-06-2.34140358E-07-3.47220134E-06 2.94444431E-06
16131-5.23150671E-06 1.48327328E-05 7.23545925E-05-3.23254694E-05 7.92204642E-04
16132-7.17674162E-04 1.05281911E-04 5.04918321E-04 1.03059175E-06-1.32217193E-06
16133 2.91580186E-07-6.95825516E-07-3.50813756E-07 4.35771179E-07 4.91154296E-07
16134-3.33596488E-07 8.68696859E-07 4.08246608E-07-2.82757251E-07 8.44191527E-06
16135-3.96727848E-06-1.82072994E-06 7.58888325E-07-5.76585510E-05 3.59625486E-05
16136 1.33408124E-05 8.10454883E-06-3.94749580E-04 8.61399052E-05-1.97877582E-05
16137 1.27624412E-04-6.64929871E-07 4.16906326E-07 2.48023545E-07-7.70405997E-07
16138-2.75680962E-07-1.03319032E-07-2.27872598E-07 7.76900188E-06 7.14198451E-05
16139 1.18970562E-04-1.76056994E-07 2.84086168E-06 3.40019238E-07-6.10188009E-05
16140-2.92437492E-07 2.92953312E-06 1.35127227E-05-8.60399549E-05 1.67568185E-08
16141 1.62895554E-07 4.57543514E-07-1.70380945E-07-2.48476045E-07-2.07935944E-06
16142-2.41628098E-06 9.20709000E-07 1.09329899E-06 1.24501570E-05 1.66275714E-05
16143-6.59066740E-06-7.10662758E-06-1.89319434E-04-3.91896001E-05 4.66389888E-05
16144 6.73735196E-05-1.48191567E-09 9.82789522E-08-9.67970366E-08-3.33069517E-07
16145-5.69225394E-07 1.08483575E-07-1.13407400E-06 1.52384327E-05-2.86802009E-04
16146 1.08379257E-04-1.83635339E-08-2.52379208E-07 3.59265938E-07 2.67922187E-07
16147-4.20246361E-08 2.81803698E-06-1.85197676E-06-1.36939807E-06 2.83495068E-07
16148-1.79791716E-05 1.26639035E-05 1.05494004E-05-5.25182900E-06 3.92009702E-05
16149-6.54745549E-05 1.21692952E-04-6.22197059E-05 3.54842418E-08 3.96233004E-07
16150-4.31717246E-07-3.34630591E-07 3.68096408E-07-2.79119827E-07 3.41659923E-09
16151-3.56804072E-07-2.30902576E-07-9.10685940E-08 1.06605627E-07 4.15779716E-06
16152 1.42274076E-06 5.84567200E-07-5.88650624E-07-3.52637027E-05-2.57254684E-06
16153-2.03651915E-05 1.76792814E-05-2.42207060E-04 6.23705332E-05-2.38804540E-04
16154 1.60509732E-04-1.97653451E-07 9.40126128E-08 1.03640839E-07 8.03170851E-07
16155-1.07339809E-07 7.00205857E-07 3.03141744E-08 1.53296959E-07-4.57642119E-07
16156 4.22533401E-07 1.16549193E-07-1.38234274E-06 2.31201397E-06-1.86069153E-06
16157-6.01222125E-07 4.44885123E-06-4.47114281E-06 7.02158773E-07 9.77128686E-06
16158 2.56578329E-04-1.59926578E-05 2.55670235E-05 3.31452205E-05-1.98199692E-07
16159 1.41770371E-07 5.64293214E-08-4.16130903E-07 2.75355139E-07 1.11237006E-08
16160-8.33079432E-09-1.38876889E-07 2.87293855E-07-2.11637440E-07-5.78918529E-08
16161 1.72280784E-06-1.15095265E-06 1.01526947E-06 3.88284136E-07-1.88189146E-05
16162 1.72496463E-06-8.45142867E-06-1.87624970E-06-9.17798637E-05-6.67331116E-05
16163 3.99948580E-05-2.92094329E-06 2.14322536E-07 1.34842812E-08-2.27806817E-07
16164-4.00731715E-07-2.72299616E-07-1.96346646E-07
17  1-6.68970784E-08 4.78888866E-07 3.19578135E-06-4.34249711E-07-2.41859458E-06
17  2 2.41598451E-06-1.31776667E-05 1.91091156E-06 1.25157331E-05-1.51436639E-04
17  3 3.76076398E-05-7.13486848E-05-2.31195558E-05-3.26161669E-03 1.69456409E-03
17  4 1.58680843E-03 9.65513731E-04-2.32361353E-06 2.03885930E-06 2.84754233E-07
17  5-1.20540847E-06 2.31454768E-06-1.94591718E-06 4.02886990E-07 7.18189763E-10
17  6-1.42159325E-06-3.09781775E-07-5.62072656E-07 1.60637430E-06 7.97316706E-06
17  7 1.88518979E-06 4.14802155E-06 7.04872008E-05 6.69563242E-06-1.62870563E-05
17  8-3.50398778E-06 6.75560404E-05 1.52828369E-05-1.43372797E-04-1.07648288E-04
17  9 3.58182994E-07 1.35405030E-06-1.71223329E-06 8.85593099E-07 5.26067541E-07
17 10-1.32868733E-06 2.25643937E-07-1.57889299E-06-1.17845418E-04-2.84210583E-04
17 11 6.44464695E-08-4.01580936E-06-2.55221393E-05 1.61619484E-04 3.31633209E-07
17 12 1.40521582E-07 4.75387403E-07-1.44073504E-07 1.75336196E-07 3.11511156E-06
17 13-2.68041700E-06-7.54810949E-08-5.68888722E-07-4.65207057E-05 1.04402595E-05
17 14-8.06669646E-06 9.06479526E-06-1.37816758E-03-6.71953619E-06-2.76051106E-05
17 15-2.34239426E-04 2.08254010E-07 1.46357010E-07-3.54611020E-07 2.09860341E-07
17 16 7.78768860E-07-1.21062443E-07-3.74849373E-07 5.30470752E-06 2.75027599E-05
17 17 1.26386978E-05-1.72783076E-07 1.70535276E-07 7.46664520E-07-2.58873198E-07
17 18 3.83173735E-08-1.70051762E-06-3.77633988E-06 1.27574669E-06 3.56128513E-07
17 19 1.42190181E-05 8.34209570E-06-1.77727501E-05-1.60306583E-05 3.36160496E-04
17 20-2.47498102E-04 1.01123175E-04 1.15536326E-04 5.62256182E-07 8.01582476E-07
17 21-1.36383866E-06 4.17873183E-09-1.06816036E-06-1.69706045E-06-7.38431225E-07
17 22 8.21702252E-06-2.17012107E-05 3.48971262E-04 2.07948921E-08-3.24414592E-06
17 23-4.15629016E-06-1.24348227E-04-2.24808332E-06-7.25266474E-07 1.65650622E-06
17 24-9.23750771E-07 4.09603686E-07-1.29335004E-05-9.43954095E-06 3.52174977E-06
17 25-1.51600852E-06 7.83936338E-05 6.62416992E-05-3.83908119E-06 1.35473811E-05
17 26 3.66104553E-03 1.07085313E-03 5.25991022E-04 6.08753383E-05-8.76739949E-07
17 27 9.06191067E-07-2.94511171E-08 1.33371449E-06-2.18137038E-07 2.42764351E-07
17 28 1.83657636E-06-1.62642096E-05 1.66228225E-05 2.11138806E-05 1.25233097E-06
17 29 1.31163711E-06 3.36099207E-08-5.12321162E-07 1.68641927E-07-3.15899631E-06
17 30 8.69536097E-08 2.37505917E-06-6.96716506E-07 3.10655528E-05-8.36583397E-06
17 31-2.03254174E-05-1.18885814E-06 6.44478543E-04 2.59251004E-04 1.92461559E-04
17 32-3.00462923E-04-3.19939800E-07 5.65798271E-07-2.45858471E-07 5.13748852E-07
17 33-1.82238891E-07 7.76714592E-07-2.61425653E-08 9.16284407E-08 1.99724217E-07
17 34-2.13153374E-07-2.25237668E-07-5.27464096E-07-1.37352292E-06 8.70638478E-07
17 35 1.02505254E-06-1.96787662E-05-6.36535957E-06-1.08578119E-05 2.32182584E-06
17 36 5.32167134E-04 1.58330950E-04 4.75476588E-05 1.99577542E-05 1.04764253E-07
17 37 4.05171609E-07-5.09935862E-07-4.43287884E-07 3.40742830E-07 3.02199530E-07
17 38-3.15088255E-07 6.04509060E-07-1.80616580E-05 5.38121707E-05 9.35949204E-09
17 39 7.08672525E-07-5.22353427E-06 3.31807644E-05 1.71052266E-07 1.79009266E-07
17 40-4.02980453E-06 6.92199259E-06 9.76148275E-08 1.15523530E-09 2.83221248E-07
17 41-8.38996357E-08 2.61553533E-07 1.54015201E-06-8.21167579E-07 3.56443226E-07
17 42-1.22899243E-06-4.09529546E-06 4.08767148E-06 9.70554994E-06 1.04179093E-05
17 43-2.43829724E-04-3.09676277E-05 6.66561793E-05 5.13610339E-05 2.71847291E-08
17 44-1.74653065E-07 1.47468335E-07 5.74114789E-07 2.40456116E-07-6.54153996E-07
17 45 5.37770096E-07-3.62099381E-06-4.65468740E-05-2.09766996E-05 7.75301226E-07
17 46-4.30071480E-06-2.23943555E-06-2.17052696E-05-3.77191214E-07 1.84383664E-06
17 47-1.88939192E-06-3.03612683E-05-1.07228482E-07 1.81745191E-07 2.07844437E-06
17 48-3.34142897E-07 2.82719820E-06-2.18477328E-06-1.23156404E-05 1.99353258E-06
17 49-1.62415906E-05-8.72083438E-05 3.47186628E-05 5.15509212E-05 1.73203506E-04
17 50 1.51451335E-03-3.45894032E-04-3.79463051E-04 1.86262050E-04-2.95082135E-06
17 51 2.57803663E-06 3.72784719E-07 4.41765306E-07-1.47160892E-06-1.50073379E-06
17 52 1.06498850E-06 7.26269616E-07-2.78412937E-07 1.19089339E-08 1.34957464E-07
17 53 8.34389059E-07 1.34886165E-07-1.06222394E-06-1.62977181E-06 4.64091815E-05
17 54-2.05551122E-05-8.58068002E-06-2.72820597E-05-1.55912392E-03-1.67431308E-04
17 55 8.69812726E-05 3.51861886E-04 1.62456918E-06-1.67464678E-06 5.00776010E-08
17 56-2.02605188E-07 1.01861665E-06 9.33830009E-07 5.44261868E-07-8.27378273E-06
17 57 1.92886847E-05 3.13331032E-07 5.19990255E-07-1.50552637E-07 1.26208787E-06
17 58-1.01545712E-04 8.25530330E-07-9.35914206E-06-9.13204807E-06 6.09066186E-06
17 59 1.12011372E-07 9.72455193E-07 3.17944194E-06 1.39900490E-06-1.31881927E-06
17 60-9.46110542E-06-1.47151400E-05-5.96183936E-06 5.79436430E-06 1.09909187E-05
17 61 6.78252377E-05 2.71753292E-05-2.37744529E-05 6.93848880E-04 1.68423251E-04
17 62 2.20030009E-06-8.38701387E-06 1.79688497E-06-5.64633660E-07-1.23225131E-06
17 63 9.38564105E-07-1.31305983E-06-6.91817898E-07-1.29579628E-06-5.93883454E-06
17 64 6.09308705E-04 4.46614843E-04 3.61094770E-08 3.52867685E-07 4.20317015E-07
17 65 6.27632962E-07-4.98447455E-07-3.37094090E-06-2.85914949E-06-3.05230093E-06
17 66 1.94962132E-06 6.61302605E-06 1.59311716E-05 3.00501402E-05-1.18430959E-05
17 67-2.79220617E-04-2.12535531E-05 1.00048000E-04-6.92926539E-05 4.98688158E-07
17 68-1.18155682E-06 6.82868659E-07 8.95477100E-07-7.37706376E-08 4.70185616E-07
17 69-2.21720175E-08 2.95116057E-08-4.56479142E-07 6.20361422E-07 2.71958984E-08
17 70-2.67958717E-08 1.93546458E-06-1.94979009E-06-8.84592381E-07 2.18517167E-05
17 71 2.76728579E-05-1.27438909E-05-1.07960669E-05 7.65254413E-05 1.80461254E-04
17 72-5.89501213E-05 5.63232354E-05-2.63767800E-07 7.70691560E-07-5.06923761E-07
17 73-1.62882740E-06 1.24098567E-06-5.65130291E-07 1.24240169E-08 1.83810229E-07
17 74-4.95857046E-07 9.33412731E-07-1.75321923E-06-2.73549141E-06 1.26810459E-06
17 75-3.58238307E-06 7.45506120E-06 3.17413284E-05 9.68703267E-06-2.04705070E-06
17 76-2.97201895E-05-2.87525372E-04-1.21839311E-04 6.79135501E-05-3.59014776E-05
17 77-2.86141717E-07 2.58261692E-08 2.60315547E-07 8.77341442E-07-2.38951406E-07
17 78 9.34410394E-08 7.97813225E-09 2.16532334E-07 4.78740942E-07 2.59409622E-07
17 79 5.26035023E-07-2.69540345E-06-1.55140435E-06-1.28987040E-06-1.70268124E-06
17 80 1.68748408E-05 2.19123949E-06 1.95564928E-07 7.46457614E-06-8.73572875E-05
17 81-6.84207692E-05 2.85449641E-05-3.22880617E-05-2.19038529E-07 9.42898059E-08
17 82 1.24748723E-07 6.92991962E-07 1.29089812E-07-1.10809326E-07 2.51975800E-03
17 83 2.14463066E-03-8.34108098E-05-4.31507115E-05-6.31710792E-07-1.12800759E-04
17 84-3.95162644E-04-2.14900502E-04 4.99668661E-06-2.23863746E-03-1.02743278E-03
17 85-1.35528780E-04 1.14952126E-03 1.44167684E-03 2.03600344E-03 2.96442567E-03
17 86-2.73706997E-03-1.51868962E-04 5.60282136E-05 9.58407488E-05-1.52834904E-04
17 87 4.02081732E-05 1.52099694E-05 1.83557284E-03 1.51707687E-03 3.06244971E-06
17 88 1.13323092E-06 3.41907513E-06 4.58745387E-05-2.09580253E-05 9.48871958E-06
17 89 9.44797804E-06-6.23170386E-05 4.77609730E-05-1.56139025E-04-4.76102778E-05
17 90-8.76315579E-03 1.10042570E-03-3.99793296E-04-1.08367431E-03-2.36997642E-06
17 91 8.08724057E-06-5.71726414E-06-1.49788146E-05 1.18233660E-05-1.05720895E-05
17 92-4.90331177E-06 2.30926970E-05-2.26325986E-04 7.15300138E-05 6.53653552E-07
17 93-4.23300674E-05-2.50203965E-04-7.45687988E-05 1.69023491E-03 1.40716722E-03
17 94-2.36787898E-06 8.22036923E-06 2.04360550E-05-1.33597652E-06 3.08885777E-05
17 95-6.44848050E-05-4.85045121E-05 5.69887721E-04 1.90836109E-04 1.08822372E-04
17 96 3.14330818E-05 5.38690776E-03-1.92821628E-04 2.80344639E-04 5.21557388E-04
17 97 1.91611317E-06 1.82625479E-05-2.01786611E-05 1.21928784E-05 4.30231666E-05
17 98-2.34244695E-05 1.33063493E-05-1.14959862E-04-1.20315097E-04-2.07745098E-04
17 99-9.36742973E-03-7.69252252E-03-1.47601204E-06 4.23233830E-05-8.00869704E-05
17100-3.36482206E-04 7.78791501E-05 1.70318784E-04-4.22279207E-04-1.81554892E-03
17101 5.23228923E-05 4.75538637E-04-4.92328868E-04-5.29826760E-03 7.52853647E-05
17102 1.19774316E-03-3.31483447E-04 5.77198300E-05 6.02958641E-05-1.18015694E-04
17103-4.16345081E-05 4.03608442E-05 1.13521052E-04-1.51732729E-05 9.94607648E-05
17104-7.62688701E-05-5.61950405E-05-9.68227850E-06 7.48964146E-05 1.78889258E-04
17105-1.63444158E-04-5.62399539E-01-4.65675539E-01 1.56742585E-04 9.53465220E-05
17106 1.39236282E-04-4.82060518E-03-1.32245610E-04-6.50868774E-05 1.09887866E-05
17107 5.33469801E-03-8.81699769E-05-1.17469462E-03-1.87807422E-03-2.29075693E-03
17108 1.80300804E-03 1.13501585E-03 7.18164456E-05 9.82343051E-05 3.35590714E-05
17109-1.31793377E-04-1.51974921E-05-7.57528231E-06-1.40307801E-04-3.42860626E-04
17110 8.49998585E-05 3.03416532E-05-7.91930358E-04 3.24006937E-02 2.68817040E-02
17111 5.99723735E-05-4.31031075E-05-2.76666133E-05 8.14788673E-05 3.17891746E-04
17112-2.23532464E-04-1.90575209E-04-2.17654256E-03 1.09795852E-03-2.32603109E-05
17113-6.43766807E-05-2.04826268E-03 2.46094254E-03 7.21642292E-04 1.39165935E-03
17114-7.14917290E-05 2.22527119E-05 4.92390171E-05 9.61734522E-05 1.18596594E-04
17115-4.91359007E-05 5.96077646E-04 4.86535747E-04-1.12054164E-05-5.63064931E-06
17116-1.63278067E-06 6.65514714E-05-2.44802405E-05 1.56951512E-06-1.74941299E-06
17117-2.66101005E-04 7.12200567E-05 4.98023655E-05 4.91452809E-05-3.01162835E-03
17118 6.48540351E-04 7.77263944E-05-1.67545252E-04-5.79267344E-06-1.01176886E-05
17119 1.59103621E-05 1.28269312E-06-2.79738590E-06-7.24273079E-06-7.13572517E-07
17120 4.07983061E-05 8.14234618E-05 1.44932425E-04-2.96382301E-06 2.40443490E-05
17121-5.38717133E-05-2.49639739E-04-1.05381092E-05 3.91033962E-05 9.39474957E-06
17122 1.98615023E-04 5.84834373E-04 4.83269258E-04 4.95777353E-06 4.33766572E-06
17123-1.41297336E-06-2.53600689E-05-3.32560289E-05 5.35551313E-05-6.49872948E-06
17124 7.08833723E-04-2.36972835E-04 1.49161296E-04-1.02441597E-04 5.08108149E-04
17125-2.84419478E-04-2.62148350E-04-1.82436115E-04 8.15352582E-08 1.50366739E-06
17126-1.58520265E-06-1.95800757E-05 1.69973407E-05-4.11878890E-06 4.27690371E-06
17127-8.07857698E-05-2.92805671E-04-6.76844828E-04-1.82488900E-06-2.89085965E-05
17128 1.00978398E-04-8.48051913E-05 3.79163056E-06-4.23900086E-05 3.38947826E-05
17129 1.25669385E-04-4.77305828E-05-4.25475914E-05 8.25504408E-07 1.62069114E-06
17130 8.24553567E-06 1.67691497E-05 3.56706288E-05 1.87679806E-05-8.57467523E-06
17131 5.65692978E-04-8.40298160E-05 1.69544161E-04 4.57013719E-04 3.97056989E-03
17132 7.14297882E-03 1.04524481E-03-3.60445471E-03-1.50773066E-05 1.73228433E-05
17133-2.24553665E-06-1.13120065E-05 1.32629791E-05-7.83603161E-06 1.59019156E-04
17134 1.28770738E-04-4.47362263E-06 4.58844673E-06-3.76424525E-06 4.57934983E-05
17135 3.39480486E-05-1.11944778E-06 2.29821637E-06-3.72145906E-04 1.06493866E-04
17136-2.03490546E-04 5.85673112E-05 6.17633622E-03-4.75740688E-05 4.04248917E-04
17137-1.68952331E-03 8.36499348E-06-1.22965447E-05 3.93155117E-06-1.25674028E-06
17138-1.28667979E-05 1.81250332E-05-5.84550550E-06 5.40786012E-05 2.73550201E-04
17139 1.11471384E-04-4.88052094E-06 5.85280544E-05 5.46077251E-05 4.37245965E-04
17140-9.83023424E-06 5.67340167E-05-2.39104862E-04 1.92216528E-04-2.56307981E-06
17141-4.67598541E-06-2.12291203E-06-1.37214852E-05-2.89547109E-06 2.62467994E-05
17142 1.28254227E-06-1.69317453E-06 7.91451536E-06-9.81535154E-05-1.41604729E-05
17143 2.78807917E-05-9.97645418E-05 4.80427018E-04-1.20396867E-04-3.83735544E-04
17144-8.02545438E-06-2.26968821E-06-4.93075254E-06 7.20044075E-06 9.07607244E-06
17145-3.46904368E-06 4.41973621E-06-1.52281863E-06-8.75461119E-05 6.48320445E-04
17146 1.10769018E-03 2.11816705E-07-1.45623194E-06 6.64305135E-08 9.56761889E-07
17147-7.29197102E-07 2.61446957E-05 1.87087095E-06-6.96840386E-06 3.41831871E-06
17148-2.33744828E-04-8.01872801E-06-3.08721650E-05-1.66409315E-05 3.72959929E-04
17149 1.79018783E-04 5.79715676E-04 5.51566567E-04-1.67240660E-06-1.59125847E-06
17150 3.26366507E-06-1.87791718E-06-1.26160974E-06 1.94696615E-07-1.10761347E-07
17151 1.05328902E-06 2.77877464E-06 1.40634352E-06 4.18535485E-07-1.63297670E-05
17152-1.24972190E-05-7.10137030E-06-2.12101734E-06 6.58284110E-05 8.61578428E-05
17153 1.46006277E-05 5.67182949E-05 3.13183721E-03-1.75109232E-05 4.94637568E-05
17154 7.17616355E-04 1.12019902E-06-1.17530008E-06 5.51010572E-08 3.17090766E-06
17155 3.13209619E-06 4.16325675E-07-2.24619892E-08-1.42030090E-07 5.91988725E-08
17156 2.78132214E-07 1.88407932E-06 2.09218350E-06 7.99782161E-08-3.71028392E-07
17157-7.97684948E-06-1.15289374E-05-7.73691013E-06-5.52590814E-06 2.98515843E-05
17158 3.45470840E-04 9.27576390E-05 1.02473775E-04-4.97440134E-06-7.93267895E-07
17159 3.66731106E-07 4.26536790E-07 1.24283485E-07-8.36564655E-07-5.88967684E-07
17160 5.63022722E-09-1.39465879E-07 5.45546725E-07-8.49999865E-07-5.97382308E-07
17161 2.91915132E-06-2.00301716E-06 3.93328034E-06 2.47036297E-06-5.43506721E-06
17162-8.88802656E-06-3.25158684E-05-1.32247738E-05-7.53043566E-04 3.71835832E-05
17163-7.63358451E-05 8.76189692E-06 6.10902734E-07-2.00545832E-06 1.39455559E-06
17164-1.70883531E-06 5.42574984E-07-7.50314819E-07
18  1 8.82677057E-08-1.08343585E-06-9.11685469E-07 7.02532228E-07 1.03537598E-06
18  2 1.12053275E-05 7.53175516E-06-4.05521910E-06-3.88839987E-06-4.60123766E-05
18  3-4.02062466E-05-8.67599337E-05-4.01826957E-05 7.72448109E-03 2.61522647E-03
18  4 2.25465030E-03-1.45647028E-03 3.79095337E-07-2.09620857E-06 1.71711323E-06
18  5-1.50217871E-06-6.24153748E-07-6.94986330E-07-1.60038540E-05-1.28655671E-05
18  6-1.95887494E-06 4.45632853E-07-6.09761114E-07-7.97044948E-06 9.69372192E-06
18  7-1.61114465E-06 1.77870635E-06 1.35741449E-04-1.50564777E-05-3.92034047E-05
18  8 1.82185387E-05 7.18016139E-04-2.51324141E-04-1.78061639E-04 8.64418694E-05
18  9 5.07276036E-07-7.60379809E-07 2.53103773E-07-1.74640093E-06 9.21350257E-07
18 10-2.73296242E-06 1.34755091E-06-7.89273276E-06 7.14422435E-05-2.65063393E-04
18 11 9.52786277E-07-6.24068603E-06 1.42999562E-04 1.01945495E-04-1.92154515E-06
18 12-6.37079885E-07 1.11451690E-06 7.00588222E-08-5.95035966E-07-1.16160226E-05
18 13-6.40032022E-06 2.23778663E-07 1.84501995E-06 5.53878057E-05 9.72018576E-07
18 14 1.16292413E-05 2.35660056E-05-2.60238680E-03 1.28948001E-04-2.89889285E-04
18 15-4.51563227E-04 2.58030055E-08-2.46279669E-07 2.20476664E-07 2.68988381E-07
18 16-7.00765395E-07 6.10932424E-07 2.93765748E-07-2.11714498E-06 5.63937774E-05
18 17 1.39956293E-05-5.93139084E-08-8.31055652E-08-7.45876129E-07 2.40006472E-06
18 18 5.28957092E-07 1.65102305E-06 5.81911572E-06-1.28309485E-05-3.17734807E-06
18 19-7.58497415E-05-5.41107194E-05 7.96254380E-05 4.31133080E-06 1.74889616E-03
18 20 3.20905842E-05 3.39353781E-04 4.04512497E-04-3.36420409E-06 2.26464021E-06
18 21 1.09956389E-06-1.56093681E-06 6.46984587E-08-5.01465250E-07 1.28382204E-06
18 22-7.79925591E-06 2.26222620E-04 1.57014391E-06-2.10954814E-06 1.62600851E-05
18 23 2.20677398E-05 1.64337503E-04-1.74352229E-06-9.59421041E-07-8.23479790E-08
18 24-8.67035953E-07-5.19012679E-07-6.53602563E-06-3.14051347E-07 3.98072613E-06
18 25 3.73336500E-06-1.62613038E-05-5.36182900E-05-1.71582759E-05-3.53792797E-05
18 26 4.35500022E-04 4.84410025E-04 5.31808013E-04 1.29459207E-03-5.70620555E-07
18 27 9.11384252E-07-3.40763697E-07-7.24948852E-08 1.43350465E-06 6.87671296E-07
18 28-1.01466390E-06 9.06194197E-06-4.42947430E-05-2.00443942E-04-2.63997080E-07
18 29-5.15315228E-07 3.58962833E-07-9.29814144E-08-1.67217483E-07 5.23329740E-06
18 30-1.41818213E-06-7.77399477E-07-1.19983248E-07-2.51544604E-05-1.41410756E-05
18 31 6.13852056E-05 2.90440421E-05 1.45009681E-03 6.20744204E-04-3.84464522E-04
18 32-1.00648084E-03-1.11830495E-07 1.89787968E-07-7.79574729E-08 2.29110683E-06
18 33 1.15016679E-06 4.12867428E-08 1.08241086E-07-1.19532660E-07-6.09489389E-07
18 34 2.46674307E-07 4.71792039E-07 1.50098180E-06 2.98395460E-06-8.47894655E-07
18 35-1.86252616E-06 1.37202118E-05 6.40098429E-07-7.13850744E-06-4.63959126E-06
18 36 1.37892188E-04 8.51727581E-06-3.43293526E-05 3.54403225E-05 7.52297953E-08
18 37-1.28220927E-06 1.20697948E-06-8.80460721E-07-8.68571754E-07 2.85701633E-07
18 38 3.35043690E-07-1.34032986E-06-4.36756983E-06-9.83279575E-05 2.24508404E-07
18 39-9.89855482E-07-4.49705993E-06 3.93528515E-05 2.87920558E-07-3.84072023E-06
18 40 2.93249156E-05 3.32884479E-05 7.90641995E-08-1.28417556E-07-6.74068740E-07
18 41 1.57273608E-07-3.96564311E-07 1.89647056E-06 2.90949430E-06-3.82141963E-07
18 42 1.70466484E-06-3.40041482E-05-5.99058456E-06 2.00076740E-05-2.88292755E-05
18 43 9.93931383E-04-6.38176287E-05-4.03613907E-04 1.23558919E-04 1.45494396E-06
18 44-7.41010960E-07-7.13932998E-07-9.30094229E-07-4.46957212E-07-1.47135924E-07
18 45 2.89764392E-07 1.16748278E-06 4.59662067E-05 4.86883916E-04-2.26219167E-06
18 46 1.94635410E-05-5.03783344E-05-1.29898371E-04 8.65650478E-07-5.33355576E-06
18 47-4.19556043E-05-5.38383355E-05-6.21416023E-07-3.48001015E-06-2.94954901E-07
18 48 2.09053852E-06 2.26056730E-06 2.66107895E-05 8.97522120E-06-1.08359762E-05
18 49-1.14067239E-05-1.07931425E-04-8.72783266E-05 2.35846192E-04 9.15992592E-05
18 50-8.64395701E-03 3.62354456E-04 5.89610394E-04-1.54993355E-03-4.90689954E-06
18 51 7.33498868E-06-2.42808914E-06 1.20987695E-06-3.85623861E-06 4.05494636E-06
18 52 1.22861109E-07 1.29939153E-07 5.47839421E-07 1.22140670E-06-4.38280290E-07
18 53-1.81285806E-06-3.29355858E-06-5.38167764E-06 1.84902720E-06-1.25948180E-05
18 54 1.87253671E-05 2.90351488E-05-4.05115414E-05-2.31230517E-03-9.77513674E-05
18 55 2.60949991E-04 5.93389205E-04-2.52989736E-07-2.38973987E-07 4.91963723E-07
18 56-1.14559603E-06-8.55132067E-07 2.27933280E-06-7.97327413E-07-5.26900223E-06
18 57-1.52980648E-04-2.35557242E-04 1.59677154E-07 2.44984368E-06 9.95236344E-06
18 58 7.31005324E-05 2.86762309E-06-2.34454318E-05 4.75337582E-05-1.07931808E-04
18 59-2.68491517E-08-2.10631495E-07 3.31340519E-07-9.85328587E-07 2.20433076E-06
18 60 2.20074815E-06-2.13616805E-06 4.50991470E-06-1.00590580E-05 1.01471234E-05
18 61 2.18522060E-05-2.24691041E-05 4.77444013E-05-8.14938692E-04-6.00051860E-05
18 62-9.59803773E-05-5.72962196E-05-1.72639714E-07 5.01593547E-07-3.28953834E-07
18 63 8.97963718E-07 4.36965534E-07 1.40209513E-06 8.22804668E-06-7.84946489E-05
18 64 7.86286858E-04 1.60871987E-03-7.51395542E-09-1.80701614E-07 7.02986693E-07
18 65 1.96862031E-06 1.10067812E-06 2.79415923E-06-3.34036765E-06-9.98543607E-06
18 66-5.03825438E-06-9.03828900E-08 1.81277117E-05 7.40835028E-05 3.19823363E-05
18 67-1.36005158E-03-4.98318957E-04 1.19128709E-04-1.13159848E-04-5.77829921E-07
18 68-6.61630219E-07 1.23946014E-06 5.83422368E-07 8.23807523E-07-1.01464057E-06
18 69-1.35070766E-08 8.31349664E-07 2.07400331E-06-2.71493354E-06 1.46820699E-07
18 70-8.23527776E-06-8.11984333E-06 1.27813269E-05-3.23811302E-07 9.18459148E-05
18 71 6.20582682E-05-8.58435679E-05-5.96442405E-05 3.73353488E-03 4.03938958E-04
18 72-8.51540226E-04 6.50120464E-04 4.61736456E-07 9.58698467E-08-5.57606303E-07
18 73-1.99190760E-07 2.55728081E-08 8.29607926E-07 9.89855442E-08 1.08411740E-06
18 74-4.72378709E-07-7.07843674E-07-1.37234536E-06-1.14801009E-05 1.77616683E-07
18 75 3.31419012E-06 6.31150987E-06 3.61053423E-05 3.71631674E-05-3.98472270E-05
18 76-5.52820717E-05-1.72238754E-03-3.93338967E-05 1.48259048E-04-3.60460113E-04
18 77-9.15018837E-08-1.36878317E-07 2.28380200E-07-1.21215173E-06 1.00001669E-06
18 78-1.86955204E-07-1.58490839E-09 2.00596537E-08-3.39129886E-07 6.16325126E-07
18 79 2.55702174E-07 3.61595829E-07 1.64928881E-06-3.00766370E-06-1.18551583E-06
18 80 3.14046747E-05-2.14946014E-05 1.19769110E-05 9.50459120E-06-7.38747442E-04
18 81-8.13293294E-05 1.97219700E-04-1.11038533E-04 1.23191511E-06-1.74309359E-06
18 82 5.11178483E-07 1.59980065E-06-2.68756934E-07-9.76155384E-07 4.76385742E-05
18 83 3.10629940E-05-4.90047713E-06 7.70539547E-06 7.67427665E-06 1.15732460E-04
18 84 3.48599378E-05-1.80028023E-05-1.12577537E-05-8.72912622E-04-7.60780974E-04
18 85 6.88171660E-05 4.90902684E-04-3.51006282E-02-1.09012208E-03 3.36661483E-03
18 86 3.08063734E-03-8.98182219E-06 5.61968261E-06 3.36213958E-06-7.88361271E-06
18 87 1.13841786E-05 9.07619108E-06 5.59915656E-01 4.63627458E-01-1.95498230E-04
18 88 3.99077271E-05 2.21175839E-04 4.88122471E-03 1.73452676E-04-3.12307096E-05
18 89-1.83622184E-04-4.80146366E-03 2.96596106E-04-4.31643533E-04-1.05924047E-03
18 90-1.48747930E-02-9.73704404E-05-9.21347552E-04-2.51389455E-03-8.80591856E-05
18 91 1.10440110E-04-2.23809240E-05-6.90137362E-05 1.52266487E-04-5.57347294E-05
18 92 3.33664830E-04 2.54074237E-04 1.03160546E-04 2.54555669E-04 3.28973131E-04
18 93 2.76999938E-04 7.53526785E-05 4.22460043E-04 6.21583732E-02 5.14096195E-02
18 94-1.06440339E-04-7.26102043E-05-1.81285243E-05 7.19774490E-04-2.59021865E-04
18 95-2.38003962E-04-1.38170020E-04 4.78427413E-04-4.76156389E-04-2.43857139E-04
18 96 6.63748005E-05 1.87113517E-02-1.78615997E-03-2.01750884E-04 2.93081863E-03
18 97 7.00810464E-05 1.40647029E-06-7.14875166E-05 1.29432414E-04 2.90530773E-05
18 98 3.44248214E-05 2.89855451E-05 4.25546975E-05-1.70498702E-04 3.17338605E-04
18 99 9.95505461E-04 8.20347868E-04 2.38875918E-06-8.37921300E-06 6.68270033E-07
18100-5.25295175E-06 2.82768145E-05 3.21132548E-06-2.65485831E-05-3.54191406E-04
18101-2.53699310E-05 5.59589908E-05 3.95071814E-05-1.52238698E-02 5.28439948E-04
18102 3.52696908E-03-1.34889400E-03-2.98463774E-06 1.36952782E-05-1.07106405E-05
18103-1.38718724E-05-2.03486119E-06 1.90228240E-05 1.04201797E-05-1.05914645E-04
18104 3.63555674E-05-1.40606179E-05 1.08974134E-06 4.47699466E-06 7.06625519E-06
18105-8.63892516E-04 1.84446234E-03 1.52908029E-03 2.15106841E-06-2.81074617E-06
18106-2.84075533E-06-1.46966125E-05-1.71518457E-05 2.33317266E-05 2.98732365E-05
18107 1.19471791E-04-2.82324769E-04-2.20883649E-04 6.18216155E-05 2.41433972E-02
18108-1.41323280E-03-2.28988167E-03-4.21523602E-03 1.77044820E-05-4.08672363E-07
18109-1.72958097E-05 1.62146913E-05 3.33747762E-06-1.34061886E-05 1.05891531E-06
18110 1.11709060E-05-1.84863155E-04 6.15762887E-04-2.70856132E-03-2.24581456E-03
18111-6.99606615E-06-1.73504932E-06-6.49573502E-06-1.75084975E-05 4.24121583E-05
18112 2.72285257E-05-1.92384268E-05-6.06136524E-04-2.23069733E-04-9.99074302E-05
18113-6.16352968E-05-1.40590634E-02 1.71227593E-03-1.59029832E-03 1.52939443E-03
18114-2.26776901E-05-1.15015348E-05 3.41792250E-05-9.26412732E-06 1.37191886E-05
18115-2.37159214E-06-2.56539663E-05-1.88983368E-05 2.98606793E-06 7.23433554E-07
18116 1.28992523E-06-4.02253046E-05-1.33151873E-05-2.22422892E-06-6.32159507E-06
18117 3.97141175E-04-1.29021486E-04-1.25362476E-04-2.06425252E-05 1.98950932E-03
18118-4.89404765E-04-2.78143442E-04-4.64536562E-05 5.04877867E-06 6.48767173E-07
18119-5.69754585E-06 8.56763050E-06 3.43417291E-06 2.30376060E-06 5.06745664E-06
18120-4.94352010E-05 8.10734850E-05 5.01046529E-04 5.49333808E-06-5.06500825E-05
18121 2.89888448E-05-1.40353530E-04 1.94469329E-06-2.97378911E-05-5.29954117E-05
18122-1.14876233E-04-1.21747906E-04-9.85964140E-05-6.27069507E-06-1.59289028E-06
18123-4.99975405E-06-9.08754653E-06 3.45027758E-05-5.86293486E-07 3.00991316E-05
18124-3.96138307E-05 1.73218891E-05-5.58963174E-05-2.70536464E-05-1.17364051E-03
18125-1.34792104E-04-4.95209246E-04 8.59944494E-05-4.07129103E-06 1.08329714E-05
18126-6.76168042E-06 1.75605496E-05-9.68697914E-08 1.49466995E-06 1.27476351E-06
18127-6.57570507E-05-2.32324248E-04-6.84455343E-04-5.46887184E-07-2.35448752E-06
18128 1.90179490E-04-1.07180066E-04 1.17821804E-05-4.39179104E-05 1.53089673E-04
18129 2.52796042E-04-2.09081679E-03-1.80097234E-03 5.99809404E-05-9.82550093E-06
18130-6.64523713E-05 1.88579761E-04 3.96282835E-04 2.58353184E-05-2.67225657E-04
18131 1.71877207E-03 6.42954281E-04 5.14863504E-05-5.05750929E-04 3.13247362E-02
18132 5.48236216E-03 3.18260268E-03 4.05956346E-03 9.61918441E-05-1.13271523E-04
18133 1.70796793E-05 5.76067972E-06-1.84859004E-04-6.42992608E-06 1.66440920E-05
18134 1.18313959E-05-6.89966131E-06 1.61355834E-06 6.04585421E-06 6.37388513E-06
18135 2.85397876E-05-5.69460022E-06-2.94010302E-05 2.86163590E-05 6.34238417E-05
18136-2.86768317E-05 4.69390890E-05 4.67105231E-03 3.54791678E-04 7.21754292E-04
18137-7.70890425E-04 1.07108817E-06-7.25244384E-06 6.18135568E-06 7.83258100E-06
18138-1.19704729E-05 8.42050531E-07-2.11810223E-07 8.70203593E-06 2.87483772E-04
18139 3.48177296E-04-5.38896879E-07 7.01231625E-06 1.10161363E-04-3.88969040E-04
18140 1.02866076E-07-4.26967174E-07 1.30329774E-04 3.21382937E-04-3.93897528E-07
18141-7.20579760E-07-1.28846698E-06 2.06986348E-06-9.65156671E-07 6.38330584E-08
18142 1.27604777E-05-1.36465252E-05 1.16891242E-05-2.46828674E-06-2.34923639E-05
18143 6.84736870E-05-8.50427815E-05 4.41098594E-05 1.41060328E-04-1.57892760E-04
18144 5.98500838E-04 2.64463515E-06-1.39574937E-06-1.24888578E-06-7.61771812E-07
18145-1.76523729E-06 2.72078323E-06 7.05618097E-06-8.00727752E-05-9.72610549E-04
18146-5.36717316E-04 2.55070554E-06 2.81878480E-06-4.37767126E-06-6.91011033E-06
18147 3.59801831E-06-6.19686425E-07-1.27820040E-05 9.13918658E-06 1.84015239E-05
18148-1.45393413E-04-7.47306090E-05-6.72803164E-05 5.48771475E-06-4.09377141E-04
18149-6.06371803E-04 4.41030356E-05-4.63513396E-05-6.71470543E-06 1.19445857E-05
18150-5.22988031E-06 2.92287542E-06 3.47222717E-06-5.56921909E-07-1.78249323E-07
18151-2.03168578E-06-1.95770400E-06-1.22101154E-06 1.22776111E-06 1.97597485E-05
18152 1.09015613E-05 1.39435183E-05-5.65687132E-07-1.88623351E-05-1.10483528E-04
18153-4.42365405E-05-5.83063707E-05-6.60629738E-04-4.98049848E-05 1.46025198E-04
18154-4.16735849E-04-2.14734347E-06 1.72699876E-06 4.20344718E-07-7.23969936E-06
18155-9.43760319E-07 2.01852377E-07 1.95816981E-09-1.12267783E-06-4.43237952E-06
18156-3.07535508E-06-1.05028341E-06 1.15856672E-05 1.95593629E-05 1.04922807E-05
18157 5.71068276E-06 2.51300278E-05-7.85235096E-05-1.13860703E-05-3.36715748E-05
18158-6.52238265E-04 5.24559826E-06-3.61029342E-05-2.82181452E-04-6.39035953E-07
18159 2.51614063E-10 6.38784339E-07-2.27471841E-06-2.55517848E-06 1.78902294E-06
18160 1.26811430E-08-6.57137581E-07 2.93472857E-07-3.10399667E-07-9.38524386E-07
18161 6.44229092E-06 1.44114614E-08-1.02117967E-06 1.17732009E-06-4.98020133E-05
18162 6.87218020E-06 3.69985874E-06-4.32075372E-07 4.99764430E-04 4.00193264E-05
18163 5.69301587E-05-9.38585928E-06 1.28906525E-06 1.05849192E-06-2.34755717E-06
18164 1.27458362E-06-5.41770882E-07-9.37995142E-07
19  1-8.15832321E-05-5.95075592E-05-6.71131122E-06 6.91532830E-06-8.12465017E-06
19  2-1.20374156E-04 3.22421848E-05-1.94808374E-05 1.28597889E-05 8.60978317E-04
19  3-7.95890801E-04 7.94354695E-05-5.10955721E-04 3.67615397E-02-3.56008716E-03
19  4 6.94020763E-04-4.07660067E-03 8.54246946E-06-4.92735170E-06-3.61511777E-06
19  5 1.20633215E-05 1.32153493E-05 1.08727268E-05-5.61784038E-01-4.65175843E-01
19  6-2.07820143E-04 1.30020301E-05-2.32490471E-04-4.89914840E-03 1.64833807E-04
19  7-1.78650638E-05 1.96150635E-04 4.91776323E-03 2.81947715E-04-4.30982216E-04
19  8 1.12731634E-03 1.77569018E-02-3.28667559E-04-1.25052211E-03 2.84007261E-03
19  9 7.59685880E-05-1.09955410E-04 3.39868217E-05 9.06105432E-05 1.53762867E-04
19 10-4.30110844E-05-3.34165886E-04-2.62486163E-04 1.04266736E-06-2.93973528E-04
19 11-3.30485527E-04-2.73564889E-04-2.75227416E-05-3.84850438E-04-4.16089918E-02
19 12-3.43944766E-02-9.58971693E-05-7.57243457E-05 2.06406461E-05-5.50116555E-04
19 13-2.56662191E-04-2.48568057E-04 1.42893220E-04-6.53403959E-04-4.97463574E-04
19 14-2.66901997E-04-1.21314658E-04-2.01879600E-02-2.00607894E-03-6.53832634E-04
19 15-2.73981243E-03-5.99592261E-05-1.30073120E-05 7.29665381E-05-1.31190633E-04
19 16 3.42925526E-05 3.53860777E-05-1.58847686E-05-4.65515758E-05 2.13770833E-04
19 17-2.39155864E-04-4.33544611E-04-3.58063668E-04 1.03207642E-06-4.60927091E-06
19 18-1.32163891E-06 2.08071739E-05 2.29479027E-05 1.91728516E-05 2.81015424E-05
19 19 4.49330803E-04-2.45268759E-05 9.27537764E-05-6.27961803E-05 1.59314752E-02
19 20 4.74983733E-04 3.76761395E-03 1.29908977E-03-3.43026009E-08-1.01923755E-05
19 21 1.02266781E-05 1.31031147E-05-1.09167780E-06 1.67573757E-05-1.02165525E-05
19 22 1.05428451E-04-6.86745816E-05 3.43710789E-06-8.97226815E-07-4.93595300E-06
19 23-4.89255895E-06 8.86868422E-04 6.75910449E-03 5.59416324E-03 3.82487371E-06
19 24-9.04742221E-07 1.54050762E-06 9.08762357E-05-1.55119988E-05 1.94706674E-05
19 25-3.34832590E-05-1.76013707E-04-2.73175591E-04-2.45002928E-04-6.11221198E-05
19 26-2.83242601E-02-2.63438421E-03-2.66422596E-03 4.18814415E-03-1.84252054E-05
19 27-4.05239755E-06 2.24776030E-05-1.67198981E-05 2.26031372E-06-1.61806137E-05
19 28 3.38124684E-06-5.67164856E-06 2.06015979E-04-6.03546968E-04 2.56075588E-03
19 29 2.12052103E-03-5.17681314E-06-2.85713917E-06 3.43452504E-06 2.66430852E-05
19 30 4.98684867E-05 2.40218253E-05 8.67419077E-06 6.92511263E-04-1.69461407E-04
19 31-1.04854227E-04 3.16290960E-05 1.45223704E-02 1.94815370E-03-9.82576383E-04
19 32-1.46039785E-03 2.00314774E-05 8.40123879E-06-2.84327162E-05 8.60505016E-06
19 33 1.29968688E-05-3.77301905E-06 1.50479630E-05 1.03537972E-05 2.57279773E-06
19 34 5.24981932E-07-1.17010074E-06 3.69224007E-05-1.30892421E-05-1.93707523E-06
19 35 6.49211106E-06-3.72004118E-04-1.15046534E-04-1.28313309E-04 2.14943950E-05
19 36-1.90168214E-03-5.16857493E-04-2.54462080E-04 2.89491840E-05-4.06810505E-06
19 37-1.14499882E-06 5.21310387E-06-7.90935000E-06 2.81621138E-06 3.24766075E-06
19 38-4.51099348E-06 4.36316981E-05-6.29917586E-05-4.87871396E-04-4.99515130E-06
19 39 4.91009009E-05-3.48568892E-05 8.00154407E-05-1.86707530E-06 2.83884583E-05
19 40 5.62448135E-05 1.22914483E-04 1.09335953E-04 8.84786239E-05-5.95429624E-06
19 41-1.30796661E-06 4.81527092E-06 7.37646320E-06 3.25591827E-05-4.85021480E-07
19 42-2.79488110E-05 2.97992649E-05 1.89742050E-05-5.20589582E-05 2.63422229E-05
19 43 5.00708132E-04-7.97018685E-05-3.13957508E-04 4.97749414E-06 5.13195176E-06
19 44-1.18426752E-05 6.71072345E-06-1.65634777E-05 1.21867863E-07 2.15449458E-06
19 45-2.68329856E-06 7.58684392E-05 2.31858943E-04 4.77184077E-04 2.03349884E-07
19 46 4.75672098E-06-1.95141111E-04 1.09314651E-04-1.11706664E-05 4.14898172E-05
19 47-1.47609646E-04-1.93791194E-04 2.07952737E-03 1.79223163E-03 5.82726206E-05
19 48-4.25840648E-06 6.61313903E-05-1.87735294E-04 3.94864374E-04 6.15023551E-05
19 49 2.85987873E-04-1.79624687E-03 5.80460567E-04 5.65207296E-05 4.66853730E-04
19 50-3.20762340E-02 7.17549439E-03 4.68021825E-03-2.89750030E-03-8.61374247E-05
19 51 1.11138798E-04-2.50013737E-05-2.38208148E-05-1.86615934E-04-2.38758639E-05
19 52-2.43107439E-05-1.80230310E-05-7.02342184E-06 7.61616979E-07-6.52588300E-06
19 53-6.21947153E-06 2.97583033E-05-6.07246569E-07 3.29575263E-05-6.73982441E-05
19 54 6.07071628E-05-3.00229177E-05-2.37817361E-05-3.50049668E-03 4.00923303E-04
19 55 6.71810259E-04 6.81907250E-04 5.11253821E-07 6.91130270E-06-7.42255652E-06
19 56-8.52541750E-06-1.17298209E-05-9.48144537E-07 7.34796542E-07-1.00054922E-05
19 57-1.73332010E-04-3.94677069E-04 4.61265834E-07-7.17583961E-06-8.94333430E-05
19 58 3.27942744E-04-5.09893710E-07 5.70197706E-06-6.04082300E-05-2.79547156E-04
19 59 3.92815444E-07 3.15895356E-07-2.69564155E-06 2.14045437E-06-8.16448124E-08
19 60 5.54722690E-06 1.79639381E-05-1.59219283E-05-7.56068157E-06-6.78320517E-05
19 61-4.90043196E-05 7.44530976E-05 7.49957467E-05 4.96338737E-04 1.97743611E-04
19 62 2.88656164E-05-6.81085739E-04-2.61373046E-06 1.48209626E-06 1.13163420E-06
19 63-1.60207300E-07-8.40176830E-07 2.31646248E-06-8.96756076E-06 1.05720700E-04
19 64 8.80782220E-04 1.18452709E-03-2.64384705E-06-3.19910470E-06-3.93578058E-06
19 65-7.56661268E-06-3.42136313E-06 3.77798224E-06-1.13098216E-05 8.88538591E-06
19 66-1.98944661E-05 1.35335236E-04-8.11380255E-05-8.75739677E-05-3.92363153E-06
19 67 7.94571561E-04-4.96736861E-04-5.58729056E-05 2.52267886E-06 6.66229195E-06
19 68-1.19936808E-05 5.33138880E-06-1.88150509E-06 3.18920113E-06 3.32687064E-07
19 69 2.23796430E-07 1.90973478E-06-2.13936385E-06-8.52895815E-07-1.35723144E-06
19 70-1.87601378E-05 1.17256381E-05 1.20545360E-05 1.72993408E-07 8.14599846E-06
19 71-1.15314958E-04-4.03062120E-05 5.65930192E-05-1.00294687E-03-1.46067129E-04
19 72 2.43813926E-04 1.87870774E-04 1.75669662E-06-8.41607888E-07-9.15088729E-07
19 73 7.35658977E-06-1.90950810E-06 9.46036224E-07-4.06151255E-09 7.91888315E-07
19 74-4.60605476E-06-3.14092091E-06 6.52030578E-07-7.04766342E-06 2.03036714E-05
19 75 1.10234512E-05-3.61017213E-06-4.91087609E-05-7.66358881E-05-9.26316433E-06
19 76 2.37034947E-05 9.22997469E-04-2.92358757E-05-1.33706094E-05 3.74894892E-04
19 77 7.62836477E-07 6.70652242E-07-1.43348872E-06 2.19475105E-06-2.55712688E-06
19 78 1.56288523E-06-2.30378495E-08 5.55928362E-07 3.09406579E-07-7.68220153E-07
19 79 1.21315802E-06-5.33581174E-06-2.13639048E-07 1.07415859E-06-2.02898569E-06
19 80 3.50543447E-05 9.98055776E-06-3.27824006E-06 3.26302900E-06-7.13946234E-05
19 81 3.51288130E-05-2.12339160E-05-3.37503794E-06-1.32703521E-06-8.93509684E-07
19 82 2.22054490E-06-1.40177518E-06-4.81339050E-07-7.76743937E-07-1.59593662E-07
19 83 1.63888988E-06-2.07283227E-06 7.08761549E-07-1.46841079E-06-1.75007671E-05
19 84 1.47923053E-05-3.70812223E-06 6.10573636E-06 6.52326154E-05-1.28430325E-04
19 85-4.55677873E-05 3.77775020E-05-5.36150201E-03 2.58477696E-03 2.00926568E-03
19 86 2.88928562E-04 2.92151023E-07 2.16829793E-06-2.46044896E-06 7.27332881E-07
19 87 2.18094079E-07-6.01675922E-07-1.62415574E-05-1.35919569E-05-1.93745514E-06
19 88 1.85703540E-07 7.12856778E-07 3.07040272E-06 1.08124750E-05-8.17015899E-08
19 89-2.40960416E-06-6.71386419E-05-5.43537345E-05-4.11987844E-05 3.15806150E-06
19 90-2.20625385E-03-6.26475313E-05-8.74744998E-05-3.48070368E-04 7.26692456E-07
19 91 4.98456504E-07-1.22514896E-06 2.18920579E-06 5.04648630E-07-2.12791959E-06
19 92-1.19587688E-06 3.76609104E-06-5.09067247E-05 2.01902706E-04-8.58209393E-07
19 93 2.27975409E-06-9.84887024E-05-5.98351087E-05 1.22746408E-06-4.57788384E-07
19 94 1.32653125E-06 1.13229861E-07 3.94091685E-07 1.88660805E-05-7.97937905E-06
19 95 1.13584124E-07-6.28744580E-08-8.35374931E-05 3.55691302E-05 6.25488124E-06
19 96-6.22100761E-05 2.51633162E-03 2.12931689E-04-2.66655475E-04 4.60875810E-04
19 97-4.45401591E-08 3.30990681E-07-2.86450522E-07-2.25987779E-07-9.10992137E-07
19 98 8.51602235E-08 5.06865689E-07-7.15659150E-06-6.90145996E-05-5.06931139E-05
19 99 4.88852368E-08 4.10586594E-08-8.31343137E-07 2.38529382E-06 2.81496360E-07
19100-1.36840764E-06 5.89193143E-06-1.27524945E-05-1.11354542E-06 6.39200526E-05
19101-3.50086677E-05 5.93213641E-05 7.90091084E-06-1.71000178E-03 6.53410487E-05
19102 3.41771197E-04-3.92122152E-04 2.62249630E-06-1.64222333E-06-9.80272968E-07
19103 8.03049748E-07-1.89846002E-07-3.38719712E-07-1.10958315E-06 6.80647950E-06
19104-1.63775423E-04 3.03824171E-05 1.91053249E-06-1.38406491E-05-1.37052675E-05
19105-1.74720799E-04-4.60578566E-07-6.39257336E-07-1.98059394E-07-7.31302668E-07
19106 1.73576221E-07 3.07554284E-06-4.16196179E-07 3.35154111E-06-1.40205971E-06
19107 3.75754760E-05-4.73763603E-05-4.14630539E-05 1.39329055E-05-1.42252848E-03
19108 6.24014451E-04 5.80078197E-04-1.02895841E-03-1.76344187E-07-3.39883893E-07
19109 5.16228081E-07-6.13391569E-07 3.70441537E-07 4.81958775E-07 2.94605238E-07
19110-2.71203811E-06 5.96381630E-05 1.65990783E-04-6.05676019E-08 7.29727301E-08
19111 3.03129993E-07-5.90875964E-08 6.19361951E-07-2.69970736E-06-8.49585364E-07
19112-7.68292526E-07-2.47881734E-06 8.15511450E-06-1.39051212E-05 4.69381019E-05
19113-3.93870243E-05-1.34432393E-03 5.39931624E-04-2.07561250E-04 1.02464125E-03
19114-3.71021552E-07-1.58233864E-07 5.29255416E-07-1.82244304E-06 1.82398123E-06
19115-1.13382959E-07-1.32462949E-07 1.26908110E-07-5.44624130E-07 1.30082893E-07
19116-3.78689755E-07-2.54297997E-06 2.72701224E-06-2.40295915E-07 1.40784571E-06
19117 3.52990394E-06-1.10009702E-05-1.35987708E-05 6.43625744E-06-3.23144594E-04
19118 6.04055877E-05-3.45459701E-05-1.37601735E-05 2.27860534E-07 9.92188972E-07
19119-1.22004951E-06 1.28972629E-06-9.29819358E-07 4.24729487E-08 2.68665181E-08
19120-9.54596359E-07 2.50715322E-05 1.08918573E-04-1.37981779E-07 1.14911898E-07
19121 1.69762631E-05-3.63201410E-05-1.46024580E-08 8.65123671E-07-1.58609135E-05
19122-5.80102228E-05-1.11865361E-07 1.78609175E-07-8.78860941E-07-1.53482074E-08
19123 3.03983959E-07-2.55334400E-06 3.87879943E-06 4.30336021E-07-1.05226791E-06
19124 3.38327971E-05-4.13278797E-06 1.67211183E-05 2.64908021E-05-8.06467445E-04
19125-3.57297112E-05-3.47887567E-04-1.79606911E-04-1.59644253E-06 7.33644952E-07
19126 8.62797577E-07 1.28069330E-06-4.66832102E-07-2.28852200E-07-7.06954268E-07
19127 1.69887814E-06-7.00171169E-05-4.50394494E-04 2.74171771E-06-2.20144390E-05
19128 6.17395431E-05 1.70708549E-04-1.15788713E-06 6.85405260E-06 3.44554794E-05
19129 8.01720392E-06 6.48026402E-07 3.73973201E-06 9.73153313E-07 1.47507862E-06
19130-1.17916886E-06-2.85350902E-05 2.86804744E-06-8.02165617E-06 5.08054419E-06
19131 1.48483393E-04-5.51100058E-05 2.04994679E-04-2.06462614E-05 6.29941899E-03
19132 1.75913617E-03 4.27992963E-04 4.03181521E-04 4.92577946E-06-7.92037352E-06
19133 2.99459406E-06-2.57578040E-06-3.18428524E-06 5.51453389E-06-3.71165220E-07
19134 3.07731051E-07 4.51025423E-07 1.03408578E-06 2.66676062E-07-5.69729682E-06
19135-2.99771734E-06-4.47475242E-06-7.10274719E-07 6.85128271E-05 1.32341479E-05
19136 1.23749426E-05 1.83139416E-05 3.41968059E-03-7.81572294E-05 4.17993944E-04
19137-8.89584472E-04 1.40951894E-06-6.94855750E-07-7.14663186E-07 1.86299420E-06
19138-1.83460156E-06 2.42805400E-06 1.48973684E-06-5.21200246E-07 9.89327669E-05
19139 2.95423515E-04-4.01666010E-07-1.33925899E-06-2.81734610E-05-7.98579825E-06
19140-3.27313606E-06 2.21160821E-05-1.11715426E-04 1.45419053E-04 5.21160951E-08
19141 4.19893689E-07 2.82734696E-07-1.06863110E-06-2.16651387E-06-4.30791473E-06
19142-1.69648804E-06 4.82084867E-06 9.90046246E-06-5.37067855E-06 8.87677320E-06
19143-1.88023589E-05-4.81788535E-05 6.70205024E-04-5.35456763E-05-1.56472517E-05
19144 7.40145765E-05 1.31294442E-07-4.79956188E-07 3.48661745E-07-6.50403243E-07
19145 2.58031325E-07 1.39428460E-06-8.50160941E-06 8.42402525E-05-5.16385376E-04
19146-1.33175983E-03 3.18402041E-08 5.97062134E-07 8.47285006E-07 1.95100522E-06
19147-1.30873805E-06-8.31820158E-06-3.69754309E-06-1.01939258E-05 6.13100845E-06
19148 3.07630110E-05 1.29018698E-05 7.73317113E-05-4.19371730E-05 1.45343156E-03
19149-4.94402533E-04 1.76512335E-05 1.69148267E-04 8.00081588E-07 3.28865336E-07
19150-1.12894692E-06-3.93800485E-08 1.03170339E-06-1.47067811E-06 3.11049882E-08
19151-1.28118130E-06 2.42687918E-06-2.73104735E-06-3.58063583E-07 1.65173351E-05
19152-1.01272893E-05 1.30589488E-05 1.59822759E-06-1.62622971E-04 7.81222393E-05
19153-9.84069895E-05 6.59171617E-05-3.38071816E-03 3.79966343E-04-6.51940516E-04
19154-7.43666896E-04-4.62527143E-07-1.27144431E-06 1.73397146E-06 6.19158548E-08
19155-1.30437477E-06 2.01639458E-06-1.06733441E-07-9.42896239E-07-1.55003895E-06
19156-8.60562941E-08 2.28328061E-06 9.74403848E-06 4.36695704E-06 9.92338952E-07
19157-1.03654315E-05-4.23362644E-05 2.53741097E-05-4.30263092E-05 8.45353286E-05
19158 1.84718088E-03-6.25224203E-05 2.12857430E-04 4.70323603E-04-4.45659398E-07
19159-6.55412313E-07 1.10107171E-06 3.99701677E-07 1.08088111E-06-8.73546852E-07
19160 3.01182379E-08 3.31222552E-07-6.70945370E-07 6.44837196E-08-1.36983497E-07
19161-4.85121835E-06 3.27237548E-06-8.27029103E-07 5.39814986E-07 4.70982090E-06
19162-2.88080015E-05 1.88059761E-05-1.01818994E-05 7.13751202E-04-2.95912093E-05
19163 1.22602104E-04 1.14265713E-04-1.85143788E-06 2.11785580E-06-2.66417916E-07
19164-1.17213095E-06-1.39471129E-07-1.27358247E-06
20  1 2.24714430E-03 1.91360396E-03 7.16895910E-05 4.10068240E-05 4.68715070E-08
20  2-8.20481888E-05 3.78404242E-04 2.26857258E-04 1.34150011E-05-2.15381001E-03
20  3 9.17835761E-04 2.65640640E-04 1.11180243E-03-4.00884804E-03-1.68051638E-04
20  4-1.93408035E-03-1.65177229E-03-1.36355346E-04 4.11743604E-05 9.51809852E-05
20  5-1.66713579E-04-4.45936679E-05-1.90813055E-05-6.68255004E-03-5.53657001E-03
20  6-6.00282980E-06-8.98592160E-07-1.06680136E-06-2.54477927E-05 2.32121766E-05
20  7-8.66393082E-06 1.77427550E-05-5.06013828E-06-2.92676007E-05 1.43072753E-04
20  8-8.04419099E-05-8.81219261E-03-9.93561079E-04 3.96013702E-04-1.13332281E-03
20  9 5.25398854E-07 5.15393243E-06-5.67933128E-06-1.37932781E-05-9.36420787E-06
20 10 8.73776421E-06-8.42368616E-06 6.98956621E-06-3.25542036E-04 1.44560860E-05
20 11-4.04990570E-06-4.23422529E-05-3.13554858E-04-9.30040180E-05 2.03542320E-03
20 12 1.69205987E-03-2.61146930E-07-7.13910434E-06 2.24471866E-05 4.85370993E-06
20 13-3.93841549E-05 5.77759316E-05-3.61687111E-05 5.82795373E-04-1.66014626E-04
20 14-1.07437018E-04 5.94863066E-05 3.58709387E-03 5.08443947E-05-1.90045141E-04
20 15 8.99486962E-05 1.71143191E-06 1.61684342E-05-1.78798661E-05 7.02073193E-06
20 16-4.30340874E-05 2.15960929E-05 1.23993518E-05-1.06620634E-04-9.22001576E-05
20 17-2.67012058E-04-9.23038993E-03-7.58080219E-03 4.20865943E-06-4.48749888E-05
20 18-7.97242461E-05-3.23528323E-04-6.05097279E-05-1.73959400E-04-4.08598120E-04
20 19-1.74391592E-03-7.15035915E-05-5.04859900E-04-4.57490713E-04-4.10440416E-03
20 20-5.69359429E-05-9.51976321E-04-2.34662782E-04 5.99518061E-05 5.30475372E-05
20 21-1.12999343E-04-4.08884886E-05-3.23720728E-05-1.18501781E-04-1.61014006E-05
20 22 1.13739987E-04-1.09799157E-04-1.03817696E-04-8.43354879E-06 5.90503437E-05
20 23 1.41016595E-04-9.83334847E-05-5.61321995E-01-4.64781301E-01-1.28738695E-04
20 24-8.00801898E-05 1.28625178E-04-4.73678123E-03 1.02516183E-04 7.66197997E-05
20 25 1.55520698E-06 5.18973206E-03 8.89150241E-05 1.10819295E-03-1.76652404E-03
20 26 6.87005322E-04-6.07859616E-04-7.95236269E-04 1.92517618E-04 1.06176424E-04
20 27 4.46417218E-05-1.50818146E-04-1.05389148E-05 1.14388253E-05 1.30349630E-04
20 28-3.39576012E-04 5.99146728E-05 2.03209465E-05-7.86152587E-04 4.73094536E-02
20 29 3.92253054E-02-6.05030557E-05 3.87413883E-05-2.86270161E-05 2.06672297E-04
20 30-3.22517226E-04 2.00636292E-04-2.03245408E-04-2.22206894E-03-1.04909980E-03
20 31 1.36679835E-06-8.21382921E-05-8.55469933E-04-1.88260940E-03-7.35720371E-04
20 32 1.11950207E-03-7.37873197E-05 3.16377511E-05 4.21495686E-05 8.93363382E-05
20 33-1.26963470E-04 5.07638938E-05 7.95724315E-04 6.50251486E-04 1.28331575E-05
20 34 7.64367713E-06-2.49148069E-06 7.30012216E-05 3.50390760E-05 4.20546472E-06
20 35-2.78335774E-06-2.06259343E-04-5.03444999E-05-4.77349071E-05 3.99939427E-05
20 36-2.30234118E-03-4.65019403E-04-9.80523831E-05-1.48850011E-04-2.36473521E-06
20 37-1.07871256E-05 1.31518608E-05 3.22414057E-06 1.48025546E-06 7.31789794E-06
20 38-8.85907552E-08 3.67033818E-05 5.47228862E-05 1.05090911E-04-2.65811646E-06
20 39 1.78437893E-05-5.33690198E-05-1.90450285E-04-1.05042485E-05 4.05273868E-05
20 40-1.55730387E-05 1.93228518E-04 8.21974389E-04 6.78228680E-04-3.54967099E-06
20 41-8.22382294E-06-1.40232501E-06-1.81156279E-05 3.43467050E-05-5.63009762E-05
20 42-8.91372491E-06 6.95600673E-04 2.56701409E-04-1.44350407E-04-6.47875991E-05
20 43 3.78031233E-04 2.23081091E-04 2.63961418E-04-1.28772644E-04 1.07101983E-06
20 44 2.78593654E-06-3.85695637E-06-2.07191379E-05-1.61659649E-05 3.49215797E-06
20 45 5.55551358E-06-8.77371124E-05-3.06669842E-04-6.20019558E-04-5.93174337E-07
20 46-3.66042372E-05 7.44869370E-05-1.33175830E-04 2.73700987E-06-3.64043307E-05
20 47 3.96198547E-05 1.33423293E-04-1.09349163E-05-1.06634821E-05-1.08042853E-07
20 48-8.45291577E-07 9.71400483E-06 1.07344482E-05-2.80697629E-05-2.06708762E-05
20 49-9.53228538E-06 5.24088396E-04 1.13215728E-04-1.22520907E-04 5.08579520E-04
20 50 5.89493418E-03-7.57789365E-03-2.36671364E-03-3.51541826E-03-1.40935247E-05
20 51 1.89636774E-05-4.87015277E-06-1.45315801E-05-1.54063441E-05 4.36373103E-06
20 52 2.00010629E-04 1.62491439E-04 4.31187221E-06-3.75627459E-06-3.61235537E-06
20 53 4.95121454E-05-3.18677761E-05-2.89327217E-06 2.05574876E-06-3.47967014E-04
20 54-1.33847776E-04 1.93795117E-04 3.94736269E-05 5.48101856E-03 8.43745470E-06
20 55-4.22864331E-04-1.54622373E-03 9.65564964E-06-1.26160119E-05 2.96036224E-06
20 56-4.28645654E-07 1.25396904E-05-1.71011686E-05-7.18220209E-06 5.73350001E-05
20 57 2.98018880E-04 1.51288399E-04-5.52644884E-06 6.37999524E-05 7.41303848E-05
20 58 3.91667456E-04-8.70459053E-06 4.96455277E-05-2.25710188E-04 1.90990069E-04
20 59-2.65331009E-06-4.84201361E-06 6.38999438E-06 1.60031057E-05-1.76166622E-06
20 60 2.66107813E-05-4.51551031E-06-2.43732715E-06 6.46648691E-06-3.06806475E-05
20 61 3.61318832E-05 2.13605380E-06-9.34955343E-05 4.67482146E-04-7.40594859E-05
20 62 3.54442409E-04 7.05608932E-05-1.94942374E-06-6.84138729E-06 8.79081103E-06
20 63 9.01388996E-06 2.00969230E-06-5.91514577E-06-2.57728219E-06-8.19179404E-05
20 64 6.14734775E-04 1.42759990E-03 1.26102906E-07-1.76722374E-06-7.80589118E-08
20 65-8.33242853E-07-1.20889970E-06 2.86047720E-05-2.30242807E-06 5.42502027E-06
20 66 4.81402786E-06-2.41867169E-04 6.22974506E-06 4.06907823E-05-2.84328139E-05
20 67 3.18696454E-04-1.36069100E-04-5.64977731E-04 5.47431839E-04-1.56485499E-06
20 68-2.25173279E-06 3.81658778E-06-1.76147243E-06 9.74810030E-07 2.47293502E-07
20 69-1.00123223E-07 1.15681948E-06-2.31106249E-06-1.29101626E-06-3.18148425E-09
20 70-1.68920386E-05 1.04289338E-05 7.01466339E-06-4.56184448E-07 6.92883062E-05
20 71-7.84650883E-05-6.86339496E-06 5.00273723E-05 3.20121236E-03-1.16777399E-04
20 72 2.09090296E-05 7.57383491E-04 8.83590807E-07-8.81831862E-07-1.75894465E-09
20 73 3.63596955E-06-2.36333264E-06-8.61894062E-07 2.75818936E-09 1.94059633E-07
20 74 7.54724216E-08-6.34365494E-07 1.97546476E-06-2.01607319E-06-6.38234072E-07
20 75 1.92807172E-06-8.60314541E-06 1.09417543E-05 6.51086301E-06-1.72407676E-06
20 76 3.80147888E-05 4.12744693E-04-6.79704624E-05-7.18886685E-05-4.70490365E-05
20 77-6.65618626E-07-4.13896011E-08 7.07008227E-07-1.91311728E-07 6.62763538E-07
20 78 7.82631130E-07 4.49243057E-09-1.30721817E-07-2.64834739E-07 7.12701994E-07
20 79-4.47403041E-07 2.80414262E-06 7.73258434E-07-3.49710687E-06 1.94975294E-06
20 80-8.82359690E-06 1.12546323E-05 3.37884062E-05-1.04426076E-05-7.78523437E-04
20 81-2.50842651E-05 7.87376956E-05-2.65495738E-06 9.33396120E-07-2.05629230E-06
20 82 1.12289618E-06-1.66430574E-06-4.71769130E-07 6.62963120E-07-6.05471043E-08
20 83 2.32275059E-07-2.69949850E-06-1.00014815E-07-2.09266470E-06 4.43391398E-06
20 84 9.91778156E-06 1.06214320E-06 1.01684856E-05-1.51011878E-04-2.49265925E-05
20 85 6.53824646E-05-7.46688921E-06-4.07504501E-03-1.91471099E-03-1.28776851E-03
20 86 1.04022884E-03-2.61428883E-06 2.35283475E-06 2.61454075E-07-1.79594314E-06
20 87-2.37505231E-06 2.07101387E-06-1.72453549E-06-2.01816290E-06 1.34137090E-06
20 88 2.61336980E-08-3.46906980E-07 6.22940841E-06-7.95286584E-06-2.80125249E-07
20 89 3.00791994E-06 2.15048607E-05 1.72537815E-05 1.43357348E-05-1.88410581E-05
20 90 3.75607819E-04-1.10614631E-04 8.90615932E-05-3.94217442E-05-2.78308699E-07
20 91 1.61427251E-06-1.33596381E-06 1.10022735E-07 2.39751468E-07 1.36360653E-06
20 92 3.89057326E-07-3.73431202E-09-1.02515115E-04-2.13919271E-04 5.60300874E-08
20 93-1.97295852E-06-2.69696282E-05 1.58475040E-04-7.59433081E-07-4.61766917E-07
20 94-2.40372490E-07 2.30165232E-07 1.81641545E-07-1.84203270E-06 2.03834086E-06
20 95-6.36561378E-07-1.12226849E-06-1.04693938E-05-1.54778305E-05 1.26800513E-05
20 96 2.56514950E-05-1.44900695E-03 2.52902845E-05 5.59199428E-06-3.05414729E-04
20 97 1.79916475E-07 1.83951884E-07-3.63868359E-07 7.55008263E-08-3.68417080E-07
20 98 3.95466014E-08-1.45917355E-07 4.25457560E-06 3.82602562E-05-2.22976040E-05
20 99-6.58951692E-08 8.81461622E-08-6.20190239E-07-7.94214009E-08 2.75462695E-07
20100 6.79825575E-07 2.47968277E-06 9.73919928E-07-8.52315612E-07-3.81308337E-05
20101 4.41812354E-06 1.41299345E-05-4.43963370E-06 3.10217418E-04 3.10114537E-04
20102-1.10722873E-04 1.36030276E-04 3.10597504E-07 5.30600189E-07-8.41197694E-07
20103 1.78902829E-07 8.23196232E-07 1.19696057E-06-2.63293724E-07 4.78896567E-06
20104 7.01201906E-05 4.14177608E-04-2.71773555E-07-1.76210801E-07-1.67957927E-05
20105-1.47357352E-04 2.11628822E-06 2.77030568E-06-1.88264566E-06 9.16080847E-07
20106 2.31133436E-07-1.14642871E-05 9.93100315E-06-3.32632057E-06-5.47914856E-07
20107 6.92304458E-05-5.82279997E-05-5.64041477E-06-6.32469919E-07 4.67069975E-03
20108-1.13587565E-03-6.74102362E-04-7.95425272E-05-7.40460242E-07 1.01258320E-06
20109-2.72122963E-07 1.85576022E-06 3.24766527E-07-4.70817863E-07 1.21412622E-06
20110-9.59998761E-06 3.29637976E-06 7.26563990E-05 8.97411241E-09 1.71581215E-07
20111-7.09585552E-09 4.26712404E-07-8.66770227E-08-9.51004518E-07-1.52975371E-07
20112-1.87718296E-06 5.35889234E-07-6.76529902E-07 2.19515905E-05 4.17003833E-06
20113 7.03851331E-06 9.15305614E-05-2.70505886E-04-3.31497141E-04-3.69240037E-04
20114-4.94775553E-07 6.93853928E-07-1.99078376E-07 8.43646390E-07-2.76492839E-07
20115-3.10322558E-07-6.12165816E-08 1.03651286E-07-6.64925682E-08 2.55031441E-07
20116-2.04860484E-07-1.09356266E-06 7.38720770E-07-1.12499460E-06 9.24852239E-07
20117-1.21792182E-05 5.41409190E-06 1.37679655E-05-1.35230902E-07 7.13174271E-04
20118-2.01045313E-04-3.68159698E-05 9.98656932E-06 2.46941310E-07 1.61537680E-07
20119-4.08478990E-07-5.72070715E-07-2.22067280E-07-2.40104701E-07-2.80689038E-07
20120 1.77218239E-07-2.24140562E-05 4.30887462E-05-1.44581351E-08 4.25643573E-07
20121-1.45673656E-06 3.94012297E-05 3.03888405E-07-8.42982114E-07 1.92310466E-06
20122 1.51141137E-05 8.56952384E-08-3.93286634E-09-7.98983663E-08 4.44252515E-08
20123 2.61693651E-07 1.27228663E-06 4.90965606E-08-1.13726445E-07-1.31654995E-06
20124-4.80958389E-06-5.26423281E-06-1.27775314E-05 8.35743152E-06-1.68490183E-04
20125 8.29722028E-06-2.94976967E-05 8.15194967E-05 3.34501774E-07-2.78459314E-07
20126-5.60424605E-08 3.37379271E-07-1.96865339E-07 5.31214492E-07 5.19721762E-07
20127-3.92160301E-06-4.53859214E-05 1.79280633E-05 4.09186780E-07-1.51426612E-06
20128-1.55494256E-05-4.47398327E-05-1.09524961E-07 3.22969193E-07-4.24897172E-06
20129-2.23826919E-05-9.17095400E-08 2.42033262E-07-2.29848903E-06 4.84391783E-09
20130 2.28395552E-06-5.38482864E-06 1.25377214E-05-4.67163831E-07-1.29432732E-05
20131-2.80898563E-05-3.29681639E-05-7.48800393E-05 1.42510898E-04 1.66309931E-03
20132 1.29156195E-04 4.97510382E-04 3.57733675E-04-3.18336765E-06 3.26392242E-06
20133-8.05547674E-08 8.07325458E-07 1.15389793E-06-1.51536330E-07 9.90810774E-07
20134 9.10052085E-07 6.86122224E-08 8.57142317E-08 5.50976081E-08-7.34045700E-07
20135 2.51782129E-06 6.36747018E-07-4.94408906E-07 2.43100942E-05 2.13144814E-05
20136 3.05809489E-06-3.29757388E-05-1.65511230E-03 1.23377876E-04-1.08127999E-04
20137 4.27219803E-04 9.43462694E-07-1.98399875E-06 1.04053606E-06-7.89432542E-07
20138-3.76585531E-07-8.50329955E-07-6.64062756E-07-7.09799980E-07 6.20639227E-05
20139-2.87744736E-05 2.30114362E-07 2.60527883E-06 1.72694356E-05-1.36900033E-04
20140 1.26958182E-06-1.16501111E-05 3.50147948E-05 1.28895273E-05 1.15665659E-07
20141 7.82001463E-07-3.09525039E-06-1.20299079E-06-1.25670757E-06-6.73338532E-06
20142 1.45889710E-05 4.50920255E-06 5.47010513E-06-6.86365631E-06-6.69829330E-05
20143-2.04627960E-05-2.33320742E-05 7.55377085E-04-1.85637917E-04-1.37779928E-05
20144-3.63140038E-05 1.79839091E-06-7.68215385E-07-1.03017553E-06 1.09051527E-06
20145 1.18879853E-06 3.71541153E-07 7.61690920E-07-2.30815477E-05 5.52913477E-04
20146-9.25847592E-05 5.58951045E-08 4.60293264E-07-7.22059832E-07-9.55768855E-07
20147-2.86310753E-07-4.26655756E-06 4.90966000E-06 4.51430550E-06 6.68134887E-07
20148 1.18819786E-05-3.27969255E-05-4.73014526E-05-5.19999686E-06-5.97841032E-04
20149 1.26987014E-04-6.97441304E-05-3.43327310E-05 9.06817339E-07-1.29156237E-06
20150 3.84745036E-07 9.08083365E-07 1.47247547E-07 3.02804116E-07-1.73516543E-08
20151-2.14310055E-07 6.55379315E-07-8.06162446E-07-6.00953017E-07 3.18453218E-06
20152-2.97935126E-06 2.89194441E-06 1.97198323E-06 3.49850323E-05-3.49906178E-05
20153 2.19997081E-05-5.06545597E-05 1.24470275E-03-2.69118714E-04 2.00642772E-04
20154 2.45060962E-04 1.56525191E-07 6.68972988E-07-8.25498179E-07-1.82515859E-06
20155-1.19584861E-06 5.40918089E-08 2.78432550E-08 2.81429375E-07 4.36614943E-07
20156-1.00156913E-06-2.50560152E-06-3.73195163E-06-7.55382988E-07 3.78868678E-06
20157 1.08017037E-05 3.88854327E-05-1.43698657E-05 8.64212905E-06-4.95955600E-05
20158-7.87062532E-04 1.34820247E-04-8.10463229E-05-1.55985998E-04 4.91655605E-09
20159 1.87533054E-07-1.92449610E-07 1.26482032E-06 2.66685321E-07 1.38087031E-07
20160 1.00091235E-08 3.05925616E-07 1.70169227E-09-8.14716750E-07 3.39947878E-07
20161-4.08110871E-06-6.12089211E-07 3.81164608E-06-8.74364818E-07 3.71185059E-05
20162 9.39365891E-06-3.91905001E-06 9.45854904E-06-4.26209104E-04 5.79509048E-05
20163-9.46870305E-05-5.45161756E-05 9.12406236E-08 1.95857179E-08-1.10826342E-07
20164 1.18163183E-06 2.78839048E-07 3.43452817E-07
21  1-3.13343643E-08 4.15185923E-07 1.56301728E-06 7.52564447E-07 2.16553084E-07
21  2-4.47699742E-06-7.88770454E-06-4.21461519E-06-1.66356302E-06 2.43540160E-05
21  3 5.01537579E-05 3.80899473E-05 6.22678365E-05-3.29130335E-03 2.32000014E-04
21  4-2.03803105E-04 6.52910124E-04-2.46371846E-06 2.90499108E-06-4.41272625E-07
21  5-1.22873213E-06-9.18217950E-08 1.26565449E-06 2.50052804E-06 3.67200589E-06
21  6 2.16967574E-06-5.38261596E-09 4.46736199E-07-1.86721486E-05-1.20707796E-05
21  7-7.01144090E-07-4.31509943E-06 1.03737085E-04 6.95279595E-05-1.80734676E-05
21  8 4.98076214E-05 8.07161395E-04 3.02082870E-04 2.93902596E-04 8.86277701E-05
21  9 4.93861678E-07-1.24093528E-06 7.47073598E-07 5.26890445E-07-3.28828244E-07
21 10 6.22403951E-07 1.69128002E-06-2.06647692E-05 2.40643794E-04-6.30711479E-05
21 11-1.55979552E-06 6.66985635E-06 7.81983851E-05-4.93923213E-05 2.48704567E-06
21 12 1.33800286E-06 1.92128564E-07 3.61858640E-07-3.45551836E-07 1.18734262E-05
21 13 3.59975128E-07-1.80439473E-06 3.01543723E-06-6.36648503E-05-4.66721534E-05
21 14 3.01646178E-05-7.15155189E-05 8.03479753E-05-6.22251110E-05 5.19632548E-05
21 15-1.72012968E-04-9.04383233E-07 6.08701644E-07 2.95681589E-07 3.74245508E-07
21 16 8.56859537E-07 1.13194187E-06 1.02849065E-06-1.26293514E-05-1.67755392E-05
21 17-5.48113236E-05-3.63622484E-08 2.19587195E-07 2.45241300E-07-6.47012638E-07
21 18 1.16966677E-08-5.34616681E-06-1.94636458E-06 3.11117880E-06-7.97878030E-07
21 19 6.61090371E-05 1.13354407E-05 3.17464682E-05-1.81387194E-05 3.87838852E-04
21 20-1.12960693E-04 9.92748772E-05 1.69833741E-04 4.85696702E-07 2.01455080E-07
21 21-6.87151783E-07-4.10874026E-07-9.80695352E-07-3.20600819E-07 1.30214370E-06
21 22-1.22242954E-05-1.58861154E-06 2.23467602E-04-1.38579879E-09 8.17277850E-07
21 23-2.53791888E-05-6.07156537E-05-5.93654537E-07-6.93737450E-07-8.09376255E-08
21 24 4.70781938E-07-1.60851471E-08 1.09414102E-06 1.17606938E-06-1.94049380E-06
21 25 6.32338450E-07-9.13656822E-06 1.34952523E-05 3.79051543E-05-2.35612943E-05
21 26 1.82024450E-03 6.62230413E-05 6.36118546E-04-2.32254937E-04 2.75622649E-07
21 27-2.57510811E-07-1.81118379E-08 3.48345551E-08 1.05275759E-07-1.04610430E-06
21 28-1.39823042E-06 1.20823119E-05-4.24312838E-06 2.00289939E-04-4.50079587E-07
21 29-5.51354727E-07-2.19333179E-07 6.77755013E-08 4.21523285E-07 1.99440093E-06
21 30 4.85906312E-07-6.10396482E-08-2.59231535E-06-1.16772218E-05 2.43327158E-05
21 31-1.40054266E-05-2.62272871E-05-1.38740021E-03 1.39342029E-04 3.23485883E-04
21 32-1.49530513E-04-1.51041613E-07-6.28240555E-07 7.79282168E-07-2.69353629E-07
21 33-1.48154531E-06-1.07568691E-07-1.08915872E-07 1.89665436E-07 2.59059325E-07
21 34-1.52536186E-07 1.56858628E-07-3.45239772E-06-1.39442668E-06 4.13608944E-07
21 35-6.83836342E-07 2.70801466E-05 1.36674911E-05 1.24833963E-05 2.77418835E-06
21 36 5.90920978E-04 1.03177650E-04 6.88706539E-05 1.41831033E-05-2.07429451E-07
21 37 5.45693772E-07-3.38264321E-07 1.15655285E-06 4.97969090E-08 8.76871965E-08
21 38 3.36063896E-07-3.31277624E-06 1.81184412E-05 4.06145339E-05 3.66637232E-07
21 39-2.83904427E-06 2.91603827E-05 3.45858303E-06-3.29801674E-08-1.45788061E-06
21 40 2.87138306E-06-4.65087816E-05-8.52968425E-08 9.70662536E-08 3.71659684E-07
21 41 1.19577858E-07 1.93622858E-08-2.67936965E-06-1.86937071E-06-6.73274985E-07
21 42 1.10710193E-07 3.32194388E-05 2.76503881E-06-6.37095393E-06-5.83335314E-06
21 43-2.76236651E-05 4.07874353E-05-1.19359320E-05 7.29579177E-05-7.82885060E-07
21 44 1.01607014E-06-2.33185078E-07 7.34786148E-07-6.66487870E-08 1.61788395E-07
21 45-3.65785573E-07 3.70751473E-07-7.10347742E-05-1.93754525E-05 3.68451642E-08
21 46-1.46246436E-06 6.37347760E-06-2.11853747E-05 9.64300194E-07-6.83973754E-06
21 47 3.17219282E-05 5.25165245E-05 1.69267268E-07 1.70778969E-06 8.93380117E-09
21 48-1.03532451E-06-1.28641249E-06-1.60391989E-05 3.72490307E-07 8.29353319E-06
21 49 7.85184721E-06 1.74585451E-04 3.96096236E-05-7.03534180E-05-2.33253404E-05
21 50-1.57297667E-03-1.25982134E-04-2.67551513E-04 2.12267062E-03-1.12305327E-06
21 51 1.26911929E-06-1.46066012E-07-8.38246677E-07-6.64628139E-07-1.17029228E-06
21 52-7.03359645E-08 1.28803865E-07 5.57762416E-07-1.11864292E-06 8.73498673E-07
21 53 2.93884990E-07-2.74789740E-06 4.45532862E-06-3.04548135E-06-3.67154663E-05
21 54-4.07506201E-06 1.45293614E-07 4.90339159E-05-5.84034278E-04 9.06608456E-05
21 55 4.85770852E-05 2.95108587E-04-7.25572573E-07 6.36725086E-07 8.88474871E-08
21 56 4.90964760E-07 5.39137793E-07-2.70493900E-06-1.28738608E-06 1.34667293E-05
21 57-2.56281404E-05-1.50392867E-04 2.37174544E-07-4.37923589E-06 5.06927058E-06
21 58-1.20397311E-04-5.29390837E-07 3.63675208E-06 1.12771963E-05 2.33274131E-05
21 59 1.56463854E-08 5.46865964E-08 6.36476384E-07 2.59607523E-07-3.90171823E-07
21 60 2.25588557E-07-2.50230623E-06-1.13619415E-06 1.87150010E-06-1.69548121E-05
21 61 5.62037360E-06-1.36590791E-07-1.15088948E-05 3.21020614E-05 2.77893951E-05
21 62-4.43680768E-05-3.67913932E-05 1.84278345E-07-6.35917575E-08-1.20686587E-07
21 63 4.44037417E-07 2.83644604E-07-4.28598899E-07-1.53849978E-06 2.58618949E-05
21 64-4.34785821E-04 3.63348907E-03 3.69950469E-08 5.10822881E-07-8.37973165E-07
21 65 7.92268938E-07 6.52568427E-07-6.14900034E-06 3.29732257E-06-3.64645757E-06
21 66-2.75379118E-06 5.30485154E-05-6.98374144E-06 1.25163002E-05 6.94827697E-06
21 67-1.07547833E-03-3.58303147E-04-9.43534831E-05 1.55097009E-04 8.96632621E-07
21 68-9.99102915E-07 1.02470294E-07 3.97437841E-07-1.19341989E-07-1.62199537E-07
21 69 1.37917109E-08-1.44047578E-06-1.87130809E-06 1.41248476E-07-4.45606177E-07
21 70 1.98988213E-05 9.61224133E-06-1.32737802E-06 2.75515698E-06-1.33644231E-04
21 71-8.41000359E-05 1.84607598E-05-2.83403430E-06 3.25081706E-03 1.61980884E-04
21 72-9.70304391E-04-2.87511989E-05-8.00180817E-07-1.34953860E-06 2.14971942E-06
21 73 2.18679437E-06 8.30790293E-07-2.21419721E-06 1.71914613E-09-6.28051227E-08
21 74 1.56007596E-06-7.84149044E-07 1.15166188E-06 1.47703612E-06-5.42623502E-06
21 75 3.25594769E-06-4.60755982E-06-2.23747986E-05-5.16322651E-06 1.95487445E-05
21 76 3.00565177E-05-7.47973647E-04 2.01672217E-04-2.68607608E-04-3.44496536E-05
21 77-5.93957048E-07 4.82326214E-08 5.45724427E-07-1.12021624E-06-5.31654691E-07
21 78 8.24933319E-07 9.76365322E-09 2.47641585E-07-3.38634815E-07 1.05200660E-06
21 79 3.89757235E-07-4.01729993E-06 1.42633098E-06-4.48636183E-06-1.73740573E-06
21 80 4.44099624E-05 1.39023131E-06-7.28674045E-06 7.80782231E-07-3.25798487E-04
21 81-9.03806213E-05 1.68323492E-04-8.50412073E-06-9.68581596E-07 6.53814162E-07
21 82 3.14767434E-07 4.73861732E-07-1.00338479E-06 2.24462106E-07 1.25839177E-05
21 83 1.58466832E-05-3.97174151E-06-3.16397598E-06-3.21323783E-06-5.69849956E-05
21 84 4.24557004E-06 1.85984813E-05 3.55035656E-05 2.24825862E-04 1.72859506E-04
21 85-1.47704399E-04-2.90687774E-04-5.90727299E-03-1.01489975E-03-1.02609335E-04
21 86 1.97238416E-03 3.35933138E-06-6.09509738E-06 2.73576600E-06 1.72208698E-05
21 87-3.64916681E-06 1.54359591E-05-6.23102503E-02-5.16557558E-02 8.61086343E-05
21 88 5.18813736E-05-4.15244666E-06-4.29879323E-04 3.68504441E-04 3.01011444E-04
21 89 1.43869944E-04 3.13378525E-03-1.16533958E-05 5.53771356E-04 9.09921915E-04
21 90 5.67103496E-03 1.30330746E-04 1.07646191E-03 6.68999517E-04 4.95687040E-05
21 91 1.21786702E-05-6.17473742E-05 1.58161881E-04 7.00789564E-05 8.95679529E-05
21 92-2.24898619E-05-1.68744029E-04 1.82926179E-04 6.99333856E-05-2.50314403E-05
21 93-1.75059077E-04 1.83727249E-04 1.03922872E-04 5.59530392E-01 4.63298258E-01
21 94-2.03978795E-04-3.06852381E-05 2.75046817E-05 4.77784501E-03 1.35239392E-04
21 95 1.07812984E-04 9.66543128E-05-5.33737489E-03 1.28387365E-03 5.84909713E-05
21 96-1.70412355E-03-5.51649825E-03 6.34911467E-04 2.00548702E-04 1.59884406E-04
21 97 1.05013036E-05-9.31456123E-05 8.26443087E-05-1.16736991E-05-1.70285952E-04
21 98 4.98038853E-06 3.41239508E-04-5.27129202E-05-3.71549137E-06 4.30421687E-04
21 99 1.23280377E-02 1.01459756E-02 3.73387994E-05-8.07226402E-05-3.23660072E-05
21100 3.41465970E-04 1.71108461E-04-3.55310262E-04-2.13584229E-04 1.92223901E-03
21101-1.18032178E-05-7.96659047E-04-1.68618031E-04 3.73897536E-03-2.88240974E-04
21102-1.11828614E-03 3.78817240E-04-4.19465673E-05 8.28773466E-05-4.09307793E-05
21103-6.09444868E-05-3.00534960E-05 1.33026700E-04 1.28755270E-05-9.75166513E-05
21104-9.44035946E-05 2.31381107E-04 5.95832065E-06-3.58190140E-05-6.91414944E-05
21105 2.95451519E-04 2.11480404E-04 1.65612835E-04-1.34609533E-05 3.29328559E-06
21106 1.83299392E-05 2.91306275E-05 4.08192175E-05 1.07494539E-05-9.40462461E-05
21107-5.48543801E-04-2.72469881E-04-7.62798398E-05 1.49351334E-04 5.80816407E-03
21108-7.32094160E-04-1.68676587E-03-8.23293491E-04-2.69392315E-05-1.89325061E-05
21109 4.58717376E-05 1.64320336E-06-5.78909230E-06 2.51501150E-05-1.03176521E-05
21110 7.95973649E-05-1.24932783E-04 4.69863852E-04-1.85604244E-02-1.54254687E-02
21111-2.11311817E-05 1.46622110E-05-8.99810023E-05 6.18337784E-05-1.25983300E-04
21112 5.02584272E-05-4.00445210E-04 2.03832573E-03-7.22840839E-04-3.83050719E-05
21113-7.83030073E-04-5.93916079E-04-1.78528987E-03-1.75714648E-03-5.36354732E-04
21114-7.29550689E-05-7.10567714E-05 1.44011840E-04 1.20319969E-05 8.80987695E-05
21115-9.46543162E-06-4.94929694E-04-4.03790632E-04 7.76021804E-06 5.60279916E-06
21116 2.10379477E-06-5.88762538E-05 1.59705550E-05-4.61054017E-06 1.39241225E-05
21117 2.04141003E-04-4.48568262E-05-7.26929121E-06 4.89740935E-05 2.87298361E-03
21118-4.05755424E-04-1.82653696E-04-1.51309605E-04 1.82871593E-06 1.36920746E-06
21119-3.19792339E-06 1.02149053E-05 3.68490446E-06-1.46997867E-05 2.75885153E-06
21120-5.06851990E-05-6.91617900E-05-8.39865079E-05 9.39517051E-06-3.09272900E-05
21121-3.42670534E-05-1.54334726E-04 1.13124208E-06-1.27221694E-05-5.57486460E-05
21122 4.30547500E-05-4.67384973E-04-3.84434768E-04-2.48553484E-06-5.73576622E-06
21123-1.03039077E-06-1.05943673E-05 1.81193043E-05-2.73508385E-05 2.81013909E-05
21124-3.72233371E-04 1.29857083E-04-7.46845578E-05 1.15948126E-04-1.20928933E-03
21125 1.12218503E-04-1.12110559E-04 2.22367743E-04-8.45334037E-06 6.72397295E-06
21126 1.72936742E-06 1.42145926E-05-1.58665562E-06 9.45992650E-06-2.40050313E-06
21127 5.16477470E-05 2.08279887E-04 1.04228605E-04-2.62537256E-06 2.43745581E-05
21128-1.04740351E-04-1.39406350E-04 4.37230960E-06 1.01327405E-06-7.14481975E-05
21129 9.92976366E-05 2.55635429E-04 2.21984934E-04-1.48246121E-05 6.50229268E-06
21130 1.41697413E-05-4.36721496E-05-6.00576619E-05-4.58665676E-05 8.86256630E-06
21131-6.64405305E-04-2.82989388E-04 3.23057750E-04 4.24313094E-04-2.58801320E-03
21132-3.93135844E-03-2.38210055E-03-2.24648498E-04 7.12984290E-07-2.79248668E-06
21133 2.07950239E-06 1.71224571E-05 1.89164083E-05 1.96450490E-05 3.80881663E-06
21134 3.12987028E-06-1.81800632E-06-9.95660902E-07 3.72585316E-07-5.87844740E-06
21135 7.14535638E-06 6.01400518E-06-2.49430872E-06 2.08515416E-04-6.25418329E-05
21136 7.50189996E-05-9.40441617E-05-1.98417387E-03-3.10766394E-04-3.46321545E-04
21137 5.24024642E-04-2.70495315E-06 6.09442059E-07 2.09551109E-06 1.74167819E-06
21138 1.32450287E-06-6.95289621E-07 6.85428623E-07-4.55006123E-06 6.88027708E-05
21139-3.78887343E-04-3.45093231E-06 7.86252798E-06 1.45875178E-04-8.13309560E-05
21140-4.08070108E-06 2.19875285E-05 4.05305106E-04 1.47852146E-04-2.02708157E-08
21141 1.30828941E-07-1.83622557E-06-4.53576195E-07 2.08781430E-06-5.57696998E-06
21142 6.51004342E-06 2.49698502E-06-7.36557014E-06 9.12821272E-05 6.96272293E-06
21143-3.14449333E-05 1.41730320E-05 8.40056869E-04 2.71345445E-04-2.64356950E-04
21144 8.13979505E-05-1.26741887E-06 1.10465714E-06 1.62761731E-07-4.85001402E-07
21145 5.69036997E-07 3.98798606E-07-2.10897559E-07 1.02347410E-04 5.38556070E-05
21146-3.66501272E-03-6.91105444E-07-3.01699028E-07 1.64579860E-06 4.47570808E-07
21147-9.94859496E-07-1.03483759E-05-9.28885837E-07 3.80042962E-06-5.94732712E-06
21148 1.45277049E-04 8.73388586E-05 6.69674056E-05-1.32901026E-05 8.45237803E-04
21149-3.48617941E-05 2.73534756E-05 1.90186310E-04 1.48992261E-07-2.96835622E-07
21150 1.47843362E-07 3.46133546E-06-5.39298772E-07-1.27060502E-06 6.16760270E-08
21151 8.80015656E-07 3.12863876E-06 2.26792497E-06-1.84497381E-06-7.65144873E-06
21152-1.43185643E-05-1.32339047E-05 5.81092044E-06-9.69461846E-05 1.06562245E-04
21153 1.39830509E-04-2.10342782E-05-3.10813199E-03 2.90446888E-04-1.24077710E-04
21154-4.40283197E-04 2.18247741E-06-3.44639108E-06 1.26391368E-06 2.51666037E-06
21155 3.29403028E-06-1.67303474E-07-3.63031466E-08-5.09874740E-08 3.39881225E-06
21156 1.79006709E-06 8.56015377E-07 1.87277108E-06-1.43382777E-05-6.30655512E-06
21157-4.57379877E-06-9.25839008E-05 3.50276901E-05-3.40837703E-06 9.21532540E-06
21158 7.79849968E-04-4.05714606E-05-4.30848360E-05 3.54227544E-04-6.63262150E-08
21159 1.35123761E-06-1.28491140E-06 3.24229534E-06 2.20028788E-06-1.89718729E-06
21160 2.96033919E-08 8.20151958E-07-6.86705659E-07 2.35185087E-06 7.89614342E-08
21161-9.28493690E-06 1.99474855E-06-9.54146099E-06 1.06119498E-06 8.75972486E-05
21162 2.50613477E-06 8.07787263E-05-2.17620436E-05 9.35265306E-04-2.69146474E-05
21163 1.55017204E-04 4.02024893E-06-1.18583923E-06 1.66025785E-06-4.74418612E-07
21164-6.32677843E-07-7.74683110E-07-7.34164719E-07
22  1-1.23999829E-05-1.61160847E-05-3.11306839E-06-2.89114904E-06 4.58753404E-06
22  2 6.46247827E-05 1.82615551E-06 1.51438007E-05-4.32676442E-05-3.01065726E-04
22  3 6.24112678E-05-4.72553793E-05 3.68980663E-04 4.94116791E-03-9.88906389E-04
22  4-3.66130672E-04-1.31335559E-03-1.44727508E-06 3.17204542E-06-1.72477034E-06
22  5-1.25855107E-05-2.67886847E-06 1.63424389E-05 4.17655412E-02 3.46448084E-02
22  6 7.73980841E-05 5.72538753E-05-3.71659212E-06 2.44390580E-04 3.65023733E-04
22  7 3.12686164E-04-1.40885261E-04-2.91956762E-03 3.38977193E-06 5.45890288E-04
22  8-8.70459237E-04-6.15418250E-03-2.33102627E-04 1.03071885E-03-8.36010196E-04
22  9-3.61296335E-05-2.30586540E-05 5.91882875E-05-1.55774678E-04 7.43694776E-05
22 10 9.12841387E-05 9.13409361E-06 1.68075297E-04-1.94038011E-04-2.14981035E-04
22 11 1.35238456E-05 1.53664709E-04-2.19696267E-04-1.49057410E-04-5.61296143E-01
22 12-4.64758995E-01-2.07032426E-04-4.88633671E-05-1.94944076E-05-4.80799083E-03
22 13 1.21580543E-04 1.07521274E-04-9.71950238E-05 5.37378380E-03 1.23988177E-03
22 14 1.43187938E-04 1.73107251E-03 5.65501835E-03 6.62326692E-04 3.19442048E-05
22 15-7.42735052E-06-8.12855811E-06 9.15213836E-05-8.33928255E-05-1.40859620E-06
22 16-1.68400547E-04-5.63994630E-06-3.41851312E-04 4.51640068E-05 1.74754014E-05
22 17-3.81756341E-04-1.22971186E-02-1.01202900E-02 4.13467231E-05-7.89346044E-05
22 18 3.53090113E-05-3.42501126E-04 1.84324199E-04-3.42069191E-04 2.22936360E-04
22 19-1.95127469E-03 1.35830898E-05-7.68605337E-04 2.21572243E-04-3.92923275E-03
22 20-2.38896664E-04-1.14001754E-03-2.59436426E-04 3.69851426E-05-7.16159151E-05
22 21 3.46307726E-05 6.45646270E-05-3.67567213E-05 1.37109371E-04-1.32360404E-05
22 22 9.95488931E-05 2.69511186E-04-1.36116276E-04-6.04531251E-06 3.97421423E-05
22 23 8.47592371E-05-3.05674445E-04-4.55429001E-04-3.68050955E-04-1.42415678E-05
22 24 3.27716799E-06-1.85138134E-05-2.75458899E-05 3.93365256E-05 1.42175910E-05
22 25 9.25225058E-05 5.74659380E-04-2.74434191E-04-8.43116089E-05-1.66211560E-04
22 26-5.70940314E-03-9.04319398E-04-1.72922646E-03 7.59865764E-04 2.90278849E-05
22 27 1.83924424E-05-4.74203273E-05-4.57884887E-06-5.97907229E-06 2.12859726E-05
22 28 9.05903553E-06-7.23904229E-05 1.64527165E-04-5.18935499E-04 2.23510132E-02
22 29 1.85641908E-02-2.48398414E-05 1.67203696E-05 8.97668641E-05-3.28604918E-05
22 30-1.28703670E-04 5.78430952E-05 3.94890425E-04-2.02194562E-03-7.76092287E-04
22 31-3.25837109E-05 8.04918651E-04 5.77015460E-04-2.07167462E-03-1.50542846E-03
22 32 7.19039162E-04 7.16844104E-05 7.05355412E-05-1.42219952E-04-7.99597257E-06
22 33 9.25788632E-05-1.29088476E-05 5.50955044E-04 4.49605123E-04 8.04608907E-06
22 34 6.37482504E-06-2.27802100E-06 6.31683738E-05 1.85095640E-05-3.53264740E-06
22 35-1.43263577E-05-2.29499818E-04-5.35449056E-05-2.80335219E-05-4.81370543E-05
22 36-3.12560329E-03-4.41145499E-04-2.48204484E-04 1.42849739E-04-2.49674612E-07
22 37-3.69379099E-06 3.94346560E-06-1.01200933E-05 4.21211143E-06-1.44351304E-05
22 38-2.99130648E-06 5.29571047E-05 6.34199542E-05 6.59765495E-05-9.78517860E-06
22 39 3.49996838E-05 2.75840410E-05 1.37469787E-04-1.11448546E-06 1.48977476E-05
22 40 5.47878285E-05-2.03408636E-05 5.63857687E-04 4.63617004E-04-2.61949407E-06
22 41-6.54968348E-06 1.27814274E-06 1.55092608E-05 2.27325052E-05-2.99155977E-05
22 42-2.88557874E-05 3.59029250E-04 1.44649347E-04-5.83410598E-05-1.08341866E-04
22 43 6.53671247E-04 1.24918342E-04 2.83816464E-05-1.91655369E-04 1.02403929E-05
22 44-8.19227445E-06-2.04811849E-06-1.48448052E-05-1.38801316E-06 1.01040417E-05
22 45 1.94422601E-06-4.57380921E-05-2.25376787E-04-1.68094051E-04 2.72380583E-06
22 46-2.39845266E-05 1.11828468E-04 1.37884339E-04-4.89531041E-06 3.24777298E-06
22 47 7.24128272E-05-8.78323896E-05-1.77187632E-04-1.54143564E-04-1.27200034E-05
22 48 4.42431565E-06-1.17521479E-05 3.29473543E-05-4.30568706E-05-4.46648304E-05
22 49-1.20492429E-06 6.41115596E-04-2.36371806E-04 2.07656526E-04-3.65971969E-04
22 50 3.01436035E-03-4.58616555E-03-2.73873253E-03 2.81407446E-04-3.66847620E-06
22 51 6.07076473E-06-2.40228853E-06-1.86126057E-05 1.15046097E-05 1.70239522E-05
22 52-5.98708567E-06-5.10840907E-06-3.15044213E-06-1.82275652E-06-6.53322979E-07
22 53 8.70621684E-06 1.27081505E-05 9.48710546E-06 3.89198211E-06-2.59657439E-04
22 54-7.14628186E-05 5.80226855E-05 1.08317324E-04 1.61945822E-03-2.90960721E-04
22 55-2.68658825E-04-4.81132701E-04 2.00414341E-06-2.61302181E-07-1.74284123E-06
22 56-1.30026455E-06-1.24201006E-06-3.65599887E-07-1.39126376E-06 9.71069563E-06
22 57-2.68045337E-05 3.33960432E-04 4.20511850E-06-1.34029090E-05-1.28550790E-04
22 58 1.02883085E-04 3.85729877E-06-1.37322826E-05-3.69728567E-04-1.65794469E-04
22 59 7.70008770E-08 4.96446527E-07-2.12616224E-06-3.57291564E-07-2.66215026E-06
22 60-2.33735080E-06 9.09046294E-06 1.88479885E-06 9.63063699E-06-4.32976029E-05
22 61-3.10231592E-05-6.01240018E-06-2.97379115E-05-4.30874845E-04 2.27973148E-04
22 62-3.10002651E-04-2.43862069E-04 3.01088624E-06-2.11056158E-06-9.00324660E-07
22 63-1.09259702E-06 2.33974738E-06 2.92433064E-08 7.13111843E-07-1.09188767E-04
22 64-1.13253233E-06 5.96756778E-03 5.99408666E-07 1.63839734E-07 9.55310068E-07
22 65 3.11481390E-08 7.17115204E-07 1.07263376E-05 2.76334385E-07 5.44860437E-06
22 66 6.02111799E-06-1.40767305E-04 6.83663569E-05 6.19650020E-05 3.64467053E-06
22 67-6.40435039E-04-4.03147986E-06-3.45271158E-05-1.43803771E-04 7.31294826E-07
22 68-8.24713835E-07 9.34190089E-08-3.03778451E-06 2.77854947E-07-9.88139759E-07
22 69-6.33196173E-08-1.02887303E-06 2.83986303E-06 2.32029181E-06 1.97604249E-06
22 70 9.63176947E-06-1.30676604E-05-1.33200290E-05-6.39063107E-06 6.09109375E-05
22 71 8.15150151E-05 1.43080422E-04 3.54975620E-05 2.57345795E-03 8.88703251E-05
22 72-1.21725353E-04 3.79197351E-04-2.16293440E-06 2.47928844E-06-3.16354035E-07
22 73-2.16929239E-06 3.33823543E-06-1.11346037E-06 2.78935063E-08 7.93368789E-08
22 74 3.04806772E-06 1.34320128E-06-1.89902545E-07-2.35878750E-06-1.29177130E-05
22 75-4.60331768E-06 1.52190623E-06 8.61831678E-05 2.56750307E-05-3.05694595E-06
22 76 7.47562306E-06-4.44676178E-04 1.37685488E-05-3.29477239E-05-2.56673872E-04
22 77 8.48503461E-08-1.98745295E-06 1.90260261E-06-3.05128559E-06 1.95736056E-06
22 78-1.40975216E-06-2.88617204E-08-7.78757183E-07-6.39129341E-07 2.01736385E-06
22 79 5.82604424E-09 8.67698000E-06 1.95423388E-06-8.22537937E-06-1.36381199E-06
22 80-8.56689804E-05-6.42664181E-07 7.15231340E-05 1.81835895E-05-6.93113098E-04
22 81-1.93443132E-05 1.17511747E-04-7.40335476E-06 9.55574043E-07-1.28206884E-06
22 82 3.26494800E-07 6.89177048E-07-5.92057480E-07-4.04245349E-07 3.87206259E-08
22 83-4.84208064E-07 1.84056449E-06 7.89555195E-07-3.14898144E-07 4.56581471E-06
22 84-9.61522152E-06-4.45977112E-06 2.08422172E-06-2.26390604E-05 1.03519471E-04
22 85 1.96236499E-05-5.51359212E-05 3.13354768E-03 4.32887525E-04 6.96211693E-05
22 86-3.35872846E-04 2.66026021E-06-2.50519657E-06-1.55063642E-07 2.29851548E-06
22 87-5.14210836E-07 9.04025077E-07-7.57822201E-07-1.58792245E-06 1.60360167E-06
22 88-1.35915601E-07-1.78572630E-07 1.10257635E-05-8.87204216E-06-2.10051664E-07
22 89 2.61628459E-06-5.25952191E-05 3.40222602E-05-2.39910656E-05-2.14471540E-05
22 90 2.53186493E-04 2.18268640E-04 4.45548264E-04-3.00847137E-05 4.35206837E-08
22 91 9.13490309E-07-9.57010992E-07-5.87400156E-07-7.07839785E-07 3.48277892E-07
22 92-2.06202019E-06 1.94931584E-05-2.01190143E-04 9.49204694E-05 1.58780479E-06
22 93-9.19573633E-06-5.91139119E-05 6.12802670E-05 2.03075739E-06 2.49778354E-06
22 94 1.22793946E-07 3.19909695E-07-8.69259633E-09-1.25523666E-05 7.01294091E-07
22 95-1.74446847E-06-1.16299013E-06 8.16674918E-05-4.15156205E-05 3.15326689E-05
22 96 5.06485704E-05-6.01347279E-04 2.23375498E-04 6.78198415E-05 2.50150264E-04
22 97 9.04008900E-07-9.18932809E-07 1.49239090E-08-5.90062648E-07 4.50437609E-07
22 98 1.28772614E-06-3.82066323E-07 5.27332472E-06 2.56106431E-05 4.03045902E-05
22 99 1.61993974E-07-1.31889909E-07 4.20028957E-07-3.24519035E-07 1.47888538E-07
22100 4.34914223E-06-2.82447966E-06 1.63074948E-06 1.49056049E-07-3.78769069E-05
22101 1.76710377E-05 1.86465478E-05 3.55188940E-05 2.78327928E-04-9.72684448E-05
22102-8.82643512E-05-1.14656400E-04-6.63160125E-07-2.82957489E-07 9.46117614E-07
22103 7.89932168E-07-9.60990038E-07-8.78852068E-07-1.49431395E-06 1.17334612E-05
22104 6.82115570E-05-2.63179658E-05 3.58383830E-08-1.10152660E-06 1.33936904E-05
22105 2.70925320E-05-1.90727290E-07-3.71682463E-07 2.32355032E-07 1.23607977E-08
22106 9.63536595E-08 4.09234743E-06-3.76730723E-07-2.49296405E-07-1.33359417E-06
22107-2.21065148E-05 3.51447769E-05 3.26856956E-05 2.88046566E-05-2.72088399E-03
22108 4.11339750E-04 7.34456059E-04 1.99719852E-04-1.06472461E-07-2.45053730E-09
22109 1.08922998E-07-6.52779074E-07 2.45173148E-07-1.70420950E-07 8.94830368E-07
22110-8.22282708E-06 2.84144573E-05-2.10764060E-04 7.80622767E-08 2.17888574E-07
22111-9.19390539E-10-1.51747387E-07-3.65261840E-07-1.76108862E-06-6.90699862E-07
22112 1.27584740E-06 1.95282975E-06 2.81040562E-05 1.37351480E-05-2.43742407E-05
22113 2.43363451E-05 1.34985276E-03-7.03417003E-05-8.74260939E-05 2.84991221E-04
22114 4.11705379E-07 5.76561722E-07-9.88267102E-07 2.39699905E-10-1.36250843E-06
22115 1.73172702E-07 5.88945911E-08-8.27335215E-08 2.40529149E-07-1.54507921E-07
22116-1.36904719E-07 1.60314464E-06-1.17526249E-06 5.05749206E-07 6.14130182E-07
22117-9.65512566E-06 6.32391533E-06 1.06791306E-05-6.75984826E-06-4.07284824E-04
22118 9.94023387E-05 4.13507975E-05-2.96932495E-05 1.39411487E-07-4.26161412E-07
22119 2.86749924E-07-1.19778466E-06 2.56088279E-07 2.22588802E-07-5.15215618E-08
22120 7.16298218E-07-1.67110095E-06-2.24645100E-05-9.19337336E-08 4.05898342E-07
22121-1.07528627E-05-2.43112045E-05 3.85274890E-08 9.81985947E-07 7.13311279E-06
22122 4.65894311E-05 2.57980425E-08-3.38234405E-08 3.65061947E-07-6.39501069E-09
22123 8.56693556E-08 1.44243045E-06-1.44920284E-06-1.13159797E-07-4.35121403E-07
22124-3.16771442E-05-4.84681089E-07-8.38659675E-06 1.01175551E-05-3.89411924E-04
22125 6.96574689E-05-1.01673862E-04-5.08694353E-05 6.63669818E-07-1.05191325E-06
22126 3.88243435E-07-9.61272059E-07 2.93935784E-08 5.92419376E-08-3.26693718E-07
22127 4.25381666E-06 4.73180525E-05-3.32985397E-05 3.45880469E-08 3.24344167E-07
22128-7.27553637E-06 6.21497154E-06-1.15585763E-06 8.32134903E-06-3.13773100E-05
22129-3.66355175E-05-1.74541846E-07-1.12902038E-06 7.55885754E-09-9.23590990E-07
22130 1.15887705E-06 1.22501570E-05 1.10081825E-06 7.52419620E-06-7.07008809E-06
22131-1.73349479E-04 2.61534709E-05-3.45383703E-05 3.60005912E-05 1.93314784E-03
22132-3.46707550E-04-5.79296576E-04-1.61419379E-03 1.00510644E-06-1.92996532E-06
22133 9.24858887E-07 6.88975518E-07-7.41668134E-07 3.34732751E-07 2.50904567E-07
22134-4.09408707E-07 1.12217496E-06-5.05177605E-07-3.71102284E-07 4.22837078E-06
22135-5.56932294E-06 1.94979466E-06 4.74157374E-07 1.65046600E-05 5.46802841E-06
22136 1.75296093E-05-3.07779308E-05 4.88372308E-04 1.01900668E-04 6.57379036E-05
22137-2.80550108E-04-3.45716869E-08-4.34975160E-07 4.69546847E-07-6.02731630E-07
22138 9.84843818E-07-2.19275142E-06 9.50377106E-07-1.06588461E-05 4.22707335E-05
22139 1.67375870E-04 1.49883616E-07 1.02100899E-06-1.98043083E-05 8.25519941E-05
22140-1.75448391E-07 3.58865467E-06-5.63594081E-06 4.60860863E-05-2.61465769E-08
22141-1.54556279E-07 7.50597663E-07 1.19537349E-07 4.18752144E-08 8.66073871E-07
22142-3.14421256E-06-3.56610660E-07-4.05139035E-07 7.94044323E-06 1.18617255E-05
22143-8.70483305E-06 7.57381666E-06 2.21970148E-04 3.52579739E-05-4.23901476E-05
22144-6.76281358E-05-4.39253216E-07 3.82860246E-08 4.00967191E-07-9.08257068E-07
22145 4.55086277E-07-2.04034669E-07-8.76692613E-07-4.51934335E-06 3.90343757E-04
22146-4.46904496E-03-3.48830695E-08-4.72127826E-07-8.14999371E-07 1.39394207E-06
22147-7.01392780E-07 5.66441748E-06 3.09679326E-06-6.52436575E-06 3.18892360E-06
22148-5.80120162E-05-2.66668559E-06 3.27325801E-05-1.12869904E-05 1.57831029E-03
22149-4.77672591E-04-1.06548134E-04-1.76912092E-04-6.54016767E-07 9.94273236E-07
22150-3.40256469E-07-4.16534044E-07-2.47239488E-07-6.23287161E-07-2.21782763E-08
22151 1.45611370E-06-6.09123518E-07-7.23954709E-07 4.24879213E-07-2.08239125E-05
22152 4.92746027E-06 2.50603457E-06-3.21827091E-06 1.15266067E-04-5.71591719E-05
22153 1.53339427E-05 2.27514059E-05-5.16661370E-03 3.23392190E-04-1.22287024E-03
22154-2.74034384E-04 8.51355555E-07 5.89500523E-07-1.44085608E-06-2.40944275E-06
22155 9.77640028E-07-1.55925867E-06-2.97525759E-08-2.62639238E-07 1.84315229E-06
22156-8.11774025E-07-4.94730902E-07 2.07154005E-06-6.95920300E-06 3.56327600E-06
22157 1.76177593E-06 7.97290721E-06 7.13973395E-06 8.06038456E-06-1.14066058E-05
22158 1.41358628E-03 1.79204470E-04-2.57828721E-04 2.25110295E-04 3.33509431E-07
22159 3.15854949E-07-6.49364381E-07 1.21949346E-06-3.14319604E-07 9.49006426E-07
22160 1.46872006E-08-3.21719154E-08-6.56651403E-07 1.62900952E-06-5.70699381E-07
22161 1.30452353E-06 3.06509468E-06-7.41321569E-06 2.58280452E-06-4.22556953E-05
22162-1.01966102E-05 1.28189456E-05-7.29283832E-06 8.60086927E-04-1.05850426E-04
22163 2.70619020E-04 3.70613265E-05 2.95826628E-07 4.06900882E-07-7.02727510E-07
22164-1.06606874E-06-1.09594751E-06-3.84067116E-07
23  1-2.88404864E-08-9.12861509E-07 5.34873253E-07-5.46152521E-07-3.69220051E-07
23  2 9.68332582E-06-7.51411230E-07 2.34356935E-06 9.89074715E-07-1.27477964E-04
23  3 5.73200517E-05 3.02333518E-05 1.04557865E-04-4.41877052E-03 1.99474963E-03
23  4 1.40059868E-03 1.08860634E-03-2.94080600E-06 2.76610919E-06 1.74696807E-07
23  5-2.14623680E-06-8.64027507E-08 2.01936287E-06-1.39622617E-08 7.34593998E-08
23  6 1.45300766E-07-6.10278908E-08 7.75865629E-07 1.32420982E-06-6.01425984E-07
23  7-1.44080165E-07-4.53670018E-06-1.16477366E-04 2.87568899E-06 5.88994715E-05
23  8-1.50007005E-05-1.37476586E-03 3.48235370E-04 1.01772934E-03-6.73880267E-07
23  9-2.26157878E-07 3.19433294E-07-9.32754165E-08 1.21762472E-06-8.81833094E-08
23 10 2.06988425E-06 9.62403722E-07-3.54184457E-06 5.50802336E-05-1.48042017E-06
23 11-7.92984140E-07 1.39942761E-06-3.37954451E-05-3.09364271E-04-1.39154691E-07
23 12-4.18931383E-07-4.22237295E-07 3.41724676E-07-7.75476585E-07 4.97685347E-07
23 13 2.05110259E-06-2.43747118E-06 4.31434696E-06 7.11205175E-05 4.24338033E-05
23 14 1.22600862E-05-7.26298912E-06 1.84569186E-03 8.78567137E-04 2.28037765E-04
23 15-4.46687487E-04 5.77458529E-07 1.23855099E-07-7.01313628E-07-1.28415056E-06
23 16 2.89034144E-07-6.25308511E-07 2.92509889E-07 2.14364451E-07-1.15870746E-05
23 17 5.03879346E-05 3.72196121E-06 1.66390834E-06-1.70465024E-06-5.92296341E-07
23 18-1.01991729E-07 1.76630627E-05 7.61609834E-06 5.01318446E-06 8.79140682E-07
23 19-9.16084058E-05-5.57685770E-05-9.54832339E-05-2.70195444E-05-1.66742190E-03
23 20-6.96469779E-05-6.65122121E-04-6.15257203E-05 1.44346752E-06-7.43271361E-07
23 21-7.00196157E-07 5.61224001E-07-7.00578821E-07-1.18891941E-06-7.91473896E-08
23 22 8.55924141E-06-5.82296794E-05-2.62406227E-04 1.51922024E-06-1.24880279E-05
23 23-4.75316438E-05-1.90772582E-04 4.38026234E-08-1.97566280E-07-5.48442674E-08
23 24-5.71394024E-07 1.57029488E-06-1.47387497E-06-8.86598568E-07 2.16490028E-06
23 25-7.30048398E-06 6.67787870E-05 5.34065288E-05-1.65083704E-05-2.43043869E-05
23 26 4.15530369E-03 1.04340473E-03 5.81442217E-04-4.63288046E-05-1.16717480E-07
23 27-8.46537264E-07 9.63254743E-07 7.72027136E-07-2.15311201E-06 4.40101865E-07
23 28 2.22530293E-06-1.09662777E-05 5.45909806E-06 4.01320236E-05 6.06280023E-09
23 29-1.36328438E-07-7.38730046E-07-4.98755651E-07 4.21824197E-07 3.14379538E-07
23 30 4.89721843E-06 3.58523313E-06-2.14318758E-06 2.06404716E-05-6.43832575E-05
23 31-5.34361314E-05 2.58169494E-05-1.04814583E-04-2.63075560E-04-1.21085091E-03
23 32-4.27070729E-04 1.09748238E-07 3.77109590E-07-4.86857829E-07 5.73815303E-07
23 33 1.30609489E-08 4.29912259E-08 2.12603353E-07-1.72835846E-07 5.06845783E-07
23 34 6.03329317E-07-1.18658384E-07 4.84051808E-06-2.44369767E-06-2.85691657E-06
23 35 6.94587142E-07-8.64077365E-05-3.02103179E-05-2.43946848E-06 6.05149071E-06
23 36-2.51266649E-04 2.59782144E-05 7.09024547E-05-9.13376005E-06-5.02668034E-07
23 37-6.78785398E-08 5.70546573E-07-1.26210472E-07 1.27251167E-07-2.47173433E-07
23 38-4.89187697E-07 7.32519205E-06-2.55933088E-05 1.22122622E-04-2.04566617E-07
23 39 3.76288497E-06-3.42106119E-05-1.57180549E-05 1.29503714E-07 1.61731653E-06
23 40-5.91699942E-06 3.48968053E-05 1.72157081E-07-1.08721018E-08-1.18763783E-08
23 41 7.02989451E-08-8.63705331E-08 1.30026981E-06 8.01159317E-07-8.62031935E-07
23 42 2.56926979E-07 2.85686193E-05 1.22252716E-05 1.10681260E-05-1.54028284E-05
23 43 1.23736477E-03 1.29585206E-04-2.71561795E-04-3.23131617E-05-4.34295286E-07
23 44-8.21807054E-08 5.16475992E-07 6.54499800E-08-8.54574210E-08-2.22720961E-08
23 45 1.14908768E-06-9.26137593E-06-7.49628242E-05 1.89677756E-04 3.34093481E-08
23 46-4.08836662E-07 4.25839156E-05-7.28604603E-06 4.66545378E-07-3.75189454E-06
23 47 1.75924545E-05 4.96925862E-05 6.35949004E-08 8.83550870E-07 7.48881444E-07
23 48-1.99722307E-06-1.39177484E-06-2.25239626E-06-5.26864373E-06 9.67613224E-06
23 49 8.38093295E-06 3.15074109E-05 1.65028149E-05-8.48796605E-05-7.21401147E-05
23 50 2.07327011E-03-3.45322929E-04-1.82728477E-03 1.95985800E-03 5.72242250E-07
23 51-4.09383488E-06 3.52159263E-06-1.66823784E-07 1.22183250E-06-3.97312872E-06
23 52 6.45829791E-06 3.44074147E-06-1.17854555E-06-4.22205003E-07 3.16502736E-07
23 53 2.22174612E-05 6.67651340E-06 1.42323497E-06-2.98760604E-06-1.92842459E-04
23 54-5.66264440E-05 4.46192459E-05 9.31272596E-05-1.70199821E-03-4.29151581E-04
23 55 3.55322300E-05 3.87527494E-04-2.86103415E-07 1.32230354E-06-1.03620013E-06
23 56 2.66609184E-07 2.41448218E-06-2.85303462E-06 1.03026557E-06-1.46550192E-06
23 57-6.88034874E-05 4.36032961E-04-7.73399232E-07 7.50699698E-06-6.72045218E-05
23 58-1.78547577E-04 5.08565214E-07-7.90736300E-07-1.15131973E-04-2.29332696E-04
23 59 1.79361618E-08 4.52519105E-08 6.36330820E-07-5.09913582E-07-1.06687936E-07
23 60 2.59472220E-07-3.14080910E-06 2.42138438E-06 3.72802957E-07-4.82194159E-06
23 61 1.32437965E-05-1.60623228E-05-6.68827199E-07-5.51734866E-04 1.49409692E-05
23 62-7.58209654E-05 1.52166857E-05 3.79418528E-07-8.93464156E-07 5.14045628E-07
23 63 1.62960990E-07-3.57789104E-07-1.27508222E-06-6.44268362E-06 5.35326442E-05
23 64-7.56486434E-04 3.60351178E-03 4.67156112E-08 9.10821797E-07-2.68546058E-07
23 65-2.25541420E-07 1.27501505E-07-1.19114680E-05 8.62709562E-07 1.69143753E-06
23 66-6.92501383E-07 8.28138183E-05 1.73932297E-06-2.79714370E-05-7.92751979E-06
23 67-7.51476321E-04-1.49753826E-04 2.30413025E-04 1.48704882E-05 5.91000039E-07
23 68-2.15252319E-07-3.75747720E-07 3.68660744E-07-9.78157202E-07 6.94816432E-07
23 69 9.18439503E-09-1.34546055E-06-1.65648920E-06 1.26350567E-06 5.45491069E-07
23 70 1.85675009E-05 9.39429192E-06-5.87323491E-06-2.27387291E-07-1.64348672E-04
23 71-8.70235353E-05 5.49175444E-05 5.47983386E-05 1.53639153E-03 2.34598132E-04
23 72-3.23587724E-04-3.97817519E-04-6.70407681E-07-2.02004191E-07 8.72411872E-07
23 73 2.30258461E-07 2.04533536E-06-2.08984004E-06-3.04436025E-07-1.13525444E-06
23 74 9.59699755E-07 2.44069382E-06 1.10174244E-06 8.75485805E-06 2.34374069E-06
23 75-1.02841571E-05-3.76173398E-06-2.07962948E-05-4.72547398E-05 7.41945588E-05
23 76 3.77732225E-05-2.33407860E-04 1.43386162E-04-2.77744413E-04 2.03350438E-04
23 77-3.97330486E-07-1.12105499E-06 1.51838548E-06-1.08754419E-07-1.05090744E-06
23 78 2.04622685E-06 8.46782911E-09 3.35042432E-07-5.59292478E-07 9.64662682E-07
23 79 4.47906189E-07-5.35792712E-06 2.39067627E-06-3.77374163E-06-2.57055089E-06
23 80 4.03820592E-05 2.75592062E-06-2.28575464E-06-3.98447346E-06-3.28814693E-04
23 81-6.45602339E-05 1.41186495E-04 9.27700297E-05-2.03038221E-06 1.10028498E-06
23 82 9.30097236E-07 6.41028025E-08-2.08838400E-07 5.57256292E-07-6.24457980E-05
23 83-5.83538453E-05 4.93484431E-06 2.05573546E-06 5.10133433E-06 1.16017548E-04
23 84 3.66290878E-05 1.34412116E-05-5.75392681E-05-4.01717340E-04-2.41517282E-04
23 85-2.63052260E-04 5.81091555E-04 6.27615718E-03 2.26029253E-03-3.88101782E-04
23 86-1.14443873E-03-1.99302601E-05 5.26006761E-06 1.46701925E-05-1.64151145E-05
23 87 8.22603344E-06-1.33060673E-05-4.06636400E-04-3.41552408E-04 7.90001360E-06
23 88 8.50514995E-06 3.74722473E-06 7.07861597E-05-8.70620999E-06 9.59171519E-06
23 89 4.54884193E-06-1.55734960E-04 1.22211146E-04-1.52020582E-05-1.59228136E-04
23 90 7.39689267E-03-2.01075992E-04 1.02468752E-03 1.18161387E-03 1.31310515E-06
23 91-5.05286951E-06 3.73976436E-06-1.28059693E-05 5.84631396E-06-2.20150476E-05
23 92-1.53325272E-05 6.99151296E-05 1.31399989E-04 1.17462882E-05-7.40862720E-06
23 93 4.29403027E-05-1.31452241E-04 3.64500861E-04 1.24361189E-02 1.03644589E-02
23 94 3.27445819E-05-8.77359959E-05-3.16073453E-05-2.10710421E-04 1.67374033E-04
23 95-3.68118109E-04-9.96746380E-05-5.61735880E-04 1.16132989E-04-3.18731511E-04
23 96-7.46785669E-05-2.18019170E-02 2.58738380E-03-4.00363112E-04-3.66189017E-03
23 97 3.96658520E-05-1.21245794E-04 8.15799423E-05 1.15395840E-04 4.09367286E-05
23 98-4.92231580E-05 1.50556109E-06 3.81879770E-05 4.55748095E-04-5.64103609E-04
23 99-5.63168531E-01-4.66332868E-01-7.34252136E-05 1.57624386E-04-1.10483118E-04
23100-4.76865830E-03 8.17305293E-05-9.21802729E-05 5.82510657E-05 3.57172849E-03
23101-1.63849281E-04-8.49985232E-04 3.18023291E-04 1.99139503E-02-8.86759186E-05
23102-3.56561625E-03 1.22669665E-03-1.24362978E-04-1.70614223E-05 1.41424401E-04
23103-6.53135395E-05-1.08627835E-04 2.79829283E-05-3.46429520E-04-1.23276932E-04
23104-7.95864839E-04-6.84887079E-04-3.53711154E-04-7.41454784E-05-3.73685370E-04
23105 2.43725403E-04 9.48170961E-03 7.92151414E-03-1.12354634E-06-5.18879409E-05
23106 8.07899378E-05-2.84335496E-04-2.88769913E-05-2.31124794E-04 3.59044865E-04
23107 7.38925407E-05-9.56124930E-05-4.93536406E-04 8.71475373E-05-3.02831416E-02
23108-6.18831072E-04 3.77264579E-03 4.98320291E-03 1.14436152E-04-1.45619512E-05
23109-9.98742006E-05 2.59221324E-06-2.32182506E-05 1.50220226E-04-5.38190304E-06
23110 6.55259486E-05 9.08273744E-04-9.46466268E-04-2.99546334E-04-2.43305810E-04
23111-2.10992041E-05 9.66249876E-06-7.40615606E-06 4.81105633E-06 8.07521520E-05
23112-2.11312037E-05 1.58034105E-05-7.57163967E-05-2.64567355E-04-3.30261875E-04
23113-5.09014051E-05 2.40890652E-02-5.45035933E-03-6.76031896E-04-5.14046304E-04
23114-6.06566300E-06 2.96676627E-06 3.09889673E-06 1.65242267E-05-2.98541895E-06
23115 5.64489096E-06 3.22152749E-04 2.68550913E-04 4.43297141E-07 1.46393280E-06
23116 1.60680693E-06-2.91472352E-05-9.42044879E-06 3.93278486E-06-1.26064019E-05
23117 4.42803664E-04-2.07263455E-04 1.10114722E-05-1.56514599E-05 1.66416559E-03
23118-3.77694195E-04 5.44445542E-05-1.68741912E-04 1.00825509E-06-9.11747877E-06
23119 8.10922368E-06-7.04600361E-06-1.82852247E-06 1.71919345E-06 1.18744054E-05
23120-4.09285328E-05-3.62143506E-05-4.11722657E-04 1.56586681E-08-3.38498018E-05
23121 6.24957785E-05 2.81425159E-04 4.44851487E-07-4.17483213E-05-6.13668526E-05
23122 2.57542058E-04-1.92563907E-04-1.57282356E-04-4.91402805E-06 8.44225333E-07
23123-5.93106363E-07-5.82946804E-06 2.57228803E-05-1.48446113E-05 7.10039773E-06
23124-1.92976948E-04-9.51662635E-05-1.17506259E-04 3.60977266E-05-4.01667621E-03
23125 5.22809354E-04-8.03143722E-04 3.94110655E-04 6.50169326E-06-7.85804160E-06
23126 1.35634834E-06 5.25430896E-06 3.28868392E-06 5.04698073E-06-1.28737049E-06
23127-4.20122103E-06-3.43392517E-04-3.59691647E-04-3.67130213E-06 2.04138194E-05
23128-1.80643421E-04-2.76512660E-04-2.06764158E-06 2.13773995E-05-6.19392817E-05
23129 7.50737731E-05-1.38044657E-05-1.18857530E-05-3.09235421E-06-9.25108452E-06
23130-1.11751377E-06-4.72771347E-05 2.33514185E-05 4.83547968E-05 9.14829388E-06
23131 9.93051443E-04 2.49561970E-04 1.24925202E-04 1.11476795E-04-5.15730993E-03
23132 3.92886738E-04-4.48466098E-04 1.31004051E-04-4.52070254E-06 1.38882010E-05
23133-9.36749843E-06-1.53828707E-06 2.46302886E-06 2.95191898E-06-1.59639850E-04
23134-1.32066880E-04 6.72537756E-07-1.77364335E-06 1.01093276E-06 5.64839123E-06
23135-7.06362633E-06 5.08688050E-07 3.27453717E-06-2.25258444E-04 1.12880282E-04
23136-1.07545410E-04 1.00001149E-04 8.43506216E-04-1.76482468E-05 3.32352481E-04
23137-3.82320507E-04 3.69405338E-06-2.36611653E-06-1.32793685E-06-1.52460684E-07
23138-4.72652042E-06 2.74563978E-06-5.37072432E-06 5.43354524E-05 3.37882743E-05
23139 4.87467559E-05-2.63292285E-06 2.16814165E-05 7.07018467E-05 1.23690071E-04
23140-2.11261484E-06 1.67545118E-05-2.12348341E-04 4.07131202E-04-3.19489455E-07
23141 2.83209842E-06 3.16170471E-06-1.84166532E-06-2.49082724E-06-4.19966447E-05
23142-1.24552576E-05 8.07398360E-06 1.16024732E-05 1.92593067E-04 1.49391510E-04
23143-5.24279774E-05-1.26542852E-04 8.68935443E-04 3.88831240E-04 4.77684188E-05
23144 1.32428515E-04 7.12599291E-06-5.10004518E-06-2.02594773E-06-1.52676057E-06
23145-8.19548098E-06 2.70497927E-06-6.93976184E-06-1.86262480E-05 5.00140736E-04
23146-2.14477420E-03-1.42810518E-07-1.73464161E-06-1.67820913E-06-2.05356803E-06
23147-4.42339565E-07 1.92276294E-05 8.60624371E-06 8.75545349E-06 2.23165396E-06
23148-1.18109275E-04-6.89714669E-05-8.31099032E-05-1.41876143E-05 3.07964415E-04
23149 9.27930251E-05 2.44427641E-04 1.42106616E-05-2.65547807E-08-7.03087059E-07
23150 7.29641839E-07-8.46590204E-07 1.02739701E-07-1.13606920E-07-6.86558874E-09
23151-3.00897367E-07 2.86073480E-07-4.96805843E-07-4.33487666E-07 4.78443976E-06
23152-2.06797364E-06 2.07287822E-06 4.81957518E-07-2.44190652E-05-2.06116743E-05
23153 1.14575883E-05-5.36286762E-05 6.52368408E-04-8.86558183E-05 9.08281638E-05
23154 5.14437691E-05 5.41944856E-07-1.53381710E-06 9.91872242E-07 1.91434607E-07
23155-1.04307404E-06 1.56704831E-06 1.45717612E-08 4.63324932E-08-1.40109175E-06
23156 1.19873554E-06-3.33248032E-07-2.93547344E-07 6.39524307E-06-5.70086897E-06
23157 1.59256235E-06-9.12620350E-06-2.85274390E-05 2.94770963E-05-9.16204438E-06
23158-1.65300219E-04 1.32676090E-04 2.55530036E-06-9.61308051E-05-1.77744867E-07
23159 3.58740734E-07-1.80995867E-07-5.06092735E-07-9.27342751E-07 4.66328103E-07
23160 9.89214132E-09 1.33261533E-07-2.66852876E-07-4.87535947E-07 1.17512568E-07
23161-2.60361446E-06 1.02468202E-06 2.17051057E-06-6.23211942E-07 3.44568753E-05
23162 5.65471055E-06 9.06910672E-06 5.54799109E-06-8.42968037E-05 4.33932463E-05
23163-3.21429019E-05 1.36419104E-06 8.96924993E-08 5.63091175E-07-6.52783674E-07
23164 5.51094468E-07-1.51025831E-09 1.58980576E-07
24  1-1.15077027E-04-9.50738501E-05 3.21392412E-06 6.95704075E-06 3.10130894E-06
24  2-8.79152826E-05 4.49045077E-05 4.58389370E-05 8.17209504E-05 3.73503639E-04
24  3-1.88163550E-04-3.30568812E-04-4.76265881E-04 8.52800258E-04 2.30353140E-03
24  4 2.41948353E-04 4.63060149E-05 5.32646754E-06 1.80916428E-06-7.13563182E-06
24  5 1.28934631E-05 6.68116336E-06 1.10854330E-06 3.66762295E-04 3.08109811E-04
24  6 6.98025391E-06 8.54899967E-06-4.34527793E-06-6.92408307E-05-5.95709573E-06
24  7 1.00678797E-05-2.45229921E-06 1.59430551E-04 1.23656851E-04-2.42238236E-05
24  8 1.63147166E-04-8.43528419E-03-6.74729195E-04 7.56485314E-04-1.42062963E-03
24  9-2.57243358E-06 3.81743656E-06-1.24500298E-06 1.22606227E-05 6.58457165E-06
24 10-2.26636685E-05 1.54061875E-05-7.51700480E-05-1.15946433E-04-1.16650848E-04
24 11 7.31656212E-06-4.07685001E-05 1.93092048E-04-3.21587620E-04-1.23309695E-02
24 12-1.02773929E-02 3.61757361E-05-8.58416142E-05 3.44423722E-05 2.09693234E-04
24 13 1.82509439E-04-3.56656925E-04 1.13298641E-04 6.27233034E-04 9.88366581E-05
24 14-3.10038364E-04 9.19698725E-05 2.12046366E-02 2.46970948E-03-2.85718804E-04
24 15 3.74514460E-03-3.26254054E-05 1.10277945E-04-7.76525398E-05-1.20652664E-04
24 16 4.63685751E-05-5.42704247E-05 6.84663777E-08-5.18271605E-05-4.29095818E-04
24 17 5.49012855E-04 5.61028794E-01 4.64561067E-01-9.19568877E-05 1.57423223E-04
24 18 1.17293438E-04 4.77202203E-03 9.50813025E-05-9.56008224E-05-6.99365798E-05
24 19-3.73655012E-03-1.62038962E-04-8.75159982E-04-3.01872994E-04-1.98360633E-02
24 20-2.07258491E-05-3.53822193E-03-1.10600754E-03 1.23542526E-04 2.17354049E-05
24 21-1.45277931E-04 6.40464522E-05-1.10271008E-04 1.70009442E-05 3.47191470E-04
24 22 1.14350896E-04 9.51744621E-04 8.77497082E-04 3.52441334E-04 8.18007838E-05
24 23 3.75662682E-04-2.83098010E-04-9.31447197E-03-7.78294230E-03 3.47511769E-06
24 24-5.32000201E-05-8.01844894E-05 2.76533050E-04-9.43231036E-06-2.39547281E-04
24 25-3.52922956E-04-4.34586381E-05-9.81238708E-05-4.92064553E-04-1.93205054E-04
24 26 2.78806558E-02-9.48920652E-04 3.29777299E-03-4.77633381E-03-1.09877451E-04
24 27 1.72921783E-05 9.25852732E-05-1.18898624E-05-3.50110908E-05 1.51984636E-04
24 28 4.96255182E-06-5.04768937E-05-8.81720517E-04 9.31355581E-04 3.18970376E-04
24 29 2.58892604E-04-2.10520570E-05 8.74278291E-06 7.36034079E-06 5.16741459E-06
24 30 7.94272319E-05-1.59445181E-05-1.75877784E-05-2.23395444E-05-3.06491574E-04
24 31-3.23165570E-04 9.28210596E-05-2.33044316E-02-5.50402694E-03-9.64841140E-04
24 32 5.56209094E-04 5.35281952E-06-3.28556432E-06-2.06725521E-06-1.56704524E-05
24 33-2.98573000E-06 4.42124685E-06-3.04941234E-04-2.54377010E-04 2.38879871E-07
24 34 1.31332943E-06-1.20121307E-06 2.94794725E-05-8.98979081E-06 4.44897554E-06
24 35 1.06577331E-05-4.48432748E-04-2.05288228E-04-1.18051661E-05 1.44740511E-05
24 36-2.00390680E-03-4.54868888E-04 1.53746466E-05 1.65172685E-04-1.16459772E-06
24 37 8.95260625E-06-7.78800853E-06 6.36987334E-06-3.01391441E-06 1.44498590E-06
24 38-1.16608820E-05 3.94522571E-05 3.27584006E-05 4.05267871E-04-3.91984943E-07
24 39 3.79172228E-05-6.87083727E-05-2.76492230E-04-1.19623033E-07 3.91443945E-05
24 40 6.72130926E-05-2.68819548E-04 2.19628684E-04 1.79512379E-04-5.34351804E-06
24 41 8.59625479E-07 2.83689401E-07 8.02073859E-06 2.83768428E-05-1.55477501E-05
24 42-5.22181760E-06 1.90180425E-04-9.74865055E-05-1.05388017E-04-6.46377726E-05
24 43 3.94141993E-03 5.65251278E-04-7.50122536E-04-4.08737653E-04-6.14680699E-06
24 44 7.70797439E-06-1.56116741E-06-6.08492388E-06 2.23927812E-06 5.65799437E-06
24 45 2.41179739E-06-3.58740698E-06 3.22739141E-04 3.45589539E-04 3.45270336E-06
24 46-1.52708867E-05 1.83484476E-04 3.27069098E-04 3.17152680E-06-2.88497234E-05
24 47 3.81465629E-05-1.22960472E-04 1.64127915E-05 1.25207156E-05-2.54523874E-06
24 48-7.65623072E-06 6.67477046E-07 6.63267951E-05 2.05736085E-05 3.90043441E-05
24 49-8.14583092E-06-1.10220401E-03 2.28165751E-04 2.14598968E-04-1.12830460E-04
24 50 2.04213806E-03-1.82076782E-04-8.33057346E-06-1.54518562E-03 2.63578438E-06
24 51-1.37775414E-05 1.11417571E-05 3.57976531E-06 1.34066657E-06 3.52044002E-06
24 52 4.90781274E-02 4.06407206E-02-5.53112739E-06-1.81611659E-05-1.53790699E-05
24 53 4.18443497E-04-1.74029249E-06 1.58027132E-05 1.09508556E-05-1.28470737E-04
24 54 1.19218225E-04-5.08894162E-05-3.91644026E-05-1.55416315E-03-1.39288204E-04
24 55 4.22387594E-04 4.39035842E-04 5.30351547E-06 2.53649753E-06-7.84001300E-06
24 56-9.79178702E-07-6.05917101E-06-1.09164080E-05 3.73350474E-05-4.60244017E-05
24 57 4.00312124E-06 5.38092674E-05 3.42061848E-05-6.07792740E-06-4.33641586E-05
24 58-1.72876468E-05 3.32678948E-05-2.70941711E-06 1.89537825E-04-4.66787810E-04
24 59 6.74285598E-07-2.71416014E-06 1.58875360E-06-2.49832655E-06 2.15458544E-06
24 60 4.84799260E-05-4.48589739E-06 9.45008023E-06-9.09413031E-06-2.98513400E-04
24 61 1.46302934E-04-6.82529260E-05 1.31430369E-04-1.12671590E-03 5.24921520E-04
24 62-1.69116787E-05-3.08371255E-04-7.25432048E-06 5.33577506E-06 1.91854542E-06
24 63 6.74420913E-07-6.51014389E-06 3.55466669E-06 6.68188615E-06 3.18802909E-05
24 64-4.10915066E-04 2.96973536E-03 2.49123230E-07 1.98274651E-06-1.35631934E-06
24 65-2.34370521E-06 1.16190948E-06-2.04347490E-05 7.28973588E-06 1.11132758E-05
24 66-5.89282658E-06 1.06763392E-04-6.15280799E-05-9.39676435E-05 2.39684983E-05
24 67-3.76402338E-04 8.98196185E-05 3.02709060E-04-3.21980091E-05-1.00384988E-06
24 68 2.00669370E-06-1.00284382E-06 7.90744857E-07 1.70488851E-07-3.69793416E-07
24 69 2.73971227E-09 6.24282241E-08-3.52901629E-08-7.29527647E-07 2.89397339E-07
24 70-1.64767164E-06-9.03696381E-07 2.90167396E-06 2.05388859E-07 3.27567082E-06
24 71-3.95198288E-05 1.03732090E-05 5.33005613E-05-4.01109305E-04-5.34176371E-05
24 72 1.10857576E-04 3.26357969E-05 2.98595858E-07 7.94739674E-07-1.09333553E-06
24 73-7.75915795E-07-1.44965115E-06 1.22080748E-06-1.98487314E-08-1.45983077E-07
24 74-1.39297534E-06 1.16685712E-06 5.26794265E-07 1.46519409E-06 6.51957372E-06
24 75-5.54860721E-06-2.26102290E-06 1.50557333E-06-3.04064278E-05 3.18198811E-05
24 76 1.14517698E-05 2.37999292E-04 1.21444581E-04 8.11247692E-06 1.46457008E-04
24 77-2.55781843E-07-3.33830134E-07 5.89611977E-07 2.30652644E-07-9.43735375E-07
24 78 5.15354709E-07 4.66954842E-09 2.07506631E-08-4.13127035E-07 3.85596696E-08
24 79-2.34216424E-07 7.78595002E-07 1.62854386E-06-3.31141903E-08 1.02423438E-06
24 80-1.89407417E-05 5.04764604E-06 1.28768257E-05-7.85483762E-06-9.19769301E-05
24 81 4.56574696E-05 1.99154011E-06 8.86453799E-06-2.72036479E-07-5.35386653E-07
24 82 8.07423132E-07-5.60874866E-07-1.14294284E-07 2.05143661E-07-1.12420515E-07
24 83 1.09979418E-06 6.45181763E-07 2.07172489E-07 5.35653817E-08-1.27713916E-05
24 84-1.54977788E-06-2.08943310E-06 1.35507715E-06 1.65807166E-04 1.17633361E-04
24 85 4.09863626E-05-1.32424140E-04 4.26868233E-03 3.07463519E-03 1.81239854E-03
24 86-5.07109008E-04 3.76303436E-06-3.12770414E-06-6.35330223E-07 3.79381947E-06
24 87-1.08288684E-08 2.21916070E-06-1.27478913E-08-3.05893874E-08 1.96346790E-07
24 88-3.67129340E-07-1.15118006E-06-2.95189070E-06-1.09558903E-06 8.91972442E-07
24 89 6.86434046E-06 1.48377049E-04-2.01955338E-05 4.53046765E-05 1.72938472E-05
24 90 1.70978880E-03 8.03397821E-04 1.24293991E-03-7.80259362E-05 3.83510372E-07
24 91-1.87446643E-07-1.96063729E-07-1.43991723E-06-7.81840056E-07 1.80261096E-06
24 92-1.18444928E-06 1.96608474E-06-1.13499239E-04-3.76226384E-06 1.50444516E-06
24 93-7.80398926E-06-5.07955000E-06 2.83496728E-04-7.84109568E-08 3.12653746E-07
24 94-4.47175579E-07 3.81861602E-07 7.41082919E-07-1.20576325E-06 2.29221180E-06
24 95-2.59352702E-06-4.30590156E-06-6.39655518E-05 3.54655382E-05 1.10849324E-05
24 96 9.62568193E-06-2.64426123E-03 1.18840270E-03 4.41057082E-04 6.72564955E-04
24 97-2.14460581E-07-9.05428748E-07 1.11988933E-06 1.38492907E-06-3.32088982E-07
24 98-3.04976210E-07-1.68421208E-07-1.73494732E-06 3.85896816E-05-2.69140204E-05
24 99 3.92327729E-06 4.87206103E-06-1.74460174E-06-7.04932267E-08-1.86608727E-07
24100-2.00082936E-05 8.26061527E-06 2.36066600E-06 8.88773300E-07 1.34337326E-04
24101-6.29303385E-05-8.56237990E-05 3.69344768E-05 1.89321210E-03-2.04777930E-04
24102-7.45560358E-04 4.76840577E-05-1.48165532E-06 7.40951284E-07 7.40704038E-07
24103-4.10753921E-08-1.09193597E-06-1.15142763E-06-8.79718869E-07-8.45696398E-07
24104 1.25072247E-05 1.99963043E-04-1.08973740E-06 8.10932565E-06 4.68562085E-05
24105 2.21352442E-04-1.20949348E-07 8.30216209E-08-1.34989851E-07-1.03632243E-06
24106-1.45469996E-06 3.84082886E-06 1.57508500E-07 4.43746613E-06 6.17036147E-06
24107-9.71495609E-05 6.97465786E-05-1.26627388E-05 4.76041683E-05-5.75460194E-03
24108 1.67126242E-03 8.33274294E-04-1.04340491E-04-1.58893484E-07 1.19205337E-06
24109-1.03315988E-06-1.67185775E-06-2.16916326E-06 8.74266335E-07-2.17968171E-06
24110 9.26688787E-06 1.30146234E-05-8.03344117E-05-1.01529013E-08 1.73899734E-07
24111-7.66061948E-07-5.53954190E-07-5.20242970E-07-9.55815947E-07 4.70970574E-06
24112 3.88638158E-06 2.67014673E-06-2.45743486E-06-6.79874118E-05-4.95307325E-05
24113-2.91695594E-05 5.85196495E-04-4.87600060E-05-1.62217478E-03 7.34082981E-04
24114-6.14083843E-08-1.85847924E-07 2.47256308E-07-9.80344955E-07 1.06317664E-07
24115 5.45628203E-08-9.67948637E-07-4.28569680E-07 5.85717583E-07 5.83637209E-07
24116-8.20240049E-08-5.09518701E-06-2.74914291E-06-2.66478898E-06 1.04117002E-07
24117 8.77557160E-05-3.00415420E-05 2.77038510E-07-1.02507023E-05-1.19723440E-04
24118 1.25075724E-04 1.08174399E-04 1.59473727E-05 5.23707263E-07 2.81223858E-07
24119-8.04931121E-07-1.18059973E-07 6.19109990E-08-2.95827597E-07 7.49286157E-07
24120-9.50658834E-06 4.11696722E-05-1.30181384E-04 2.02612279E-07-3.93809513E-06
24121 3.02221050E-05-1.51089431E-05-3.89446335E-07 5.15661073E-07 2.99180005E-06
24122-3.70485348E-05-2.60454925E-07-1.01480963E-07-1.92828560E-07 1.02652262E-07
24123 2.46478668E-07-8.05851468E-07 1.62770877E-06-1.07192539E-06-9.08964660E-07
24124-3.46906605E-05 8.35546858E-06 1.20133499E-05 2.57034810E-05-2.09363669E-03
24125 1.08625054E-04-5.04739066E-04 6.61445295E-05 3.02766512E-07-5.78975675E-08
24126-2.44868944E-07-1.21926494E-07-6.66271644E-08 3.63371441E-08-1.22927520E-06
24127 9.99444511E-06 6.97270829E-05-3.45318363E-04 6.27568049E-07-4.75554770E-06
24128-2.94769635E-05 4.42550673E-05-9.30389534E-07 7.09039023E-06-8.70248714E-06
24129-2.49443344E-05-7.23264276E-08-6.86089759E-07 2.73583720E-07-2.00621494E-06
24130 1.96870916E-06 2.28110230E-06-9.06732190E-07 1.00992760E-05-1.21499601E-05
24131-9.73909386E-05-3.09464316E-05-6.25543177E-05 1.17299584E-04 2.86638440E-04
24132-5.62298429E-05-1.96805610E-03-1.89699897E-03-5.59706577E-07 3.68299641E-06
24133-3.12328983E-06 6.56644687E-07 9.63263867E-07-3.43615727E-06-7.87481038E-06
24134-4.75744652E-06-1.75861596E-07-1.83201822E-07 2.41456458E-07-2.24637233E-05
24135 2.23557666E-06 5.61963887E-07-2.40724952E-07 2.55336096E-04-5.88025186E-05
24136 6.42181078E-05-9.38826157E-05 1.91428721E-03-4.43824156E-04-5.87852176E-06
24137-5.01428580E-04 1.11793727E-06-1.76778304E-06 6.49845777E-07 1.42327186E-07
24138 2.83297645E-06-3.03147399E-06 5.70544746E-07-6.05104286E-06 5.33548154E-05
24139-4.92474244E-04 1.37945797E-06-1.33657400E-05 6.90030237E-05 2.18972035E-04
24140-1.19008203E-06 7.52351433E-06 1.08185228E-04 2.24671653E-04 3.42775085E-08
24141 2.65116098E-07 7.71388171E-07-1.01367643E-06-1.59015840E-07-3.83366145E-06
24142-3.50735588E-06 4.53295580E-06 8.17919490E-07 3.13172836E-05 1.42389107E-05
24143-3.62677756E-05-2.83144916E-06 7.82018430E-04 6.56931634E-05-3.34270073E-05
24144-4.25122764E-05-6.73936885E-07 1.34069992E-06-6.66763036E-07-6.09954765E-07
24145-1.30992880E-07-9.10477954E-07 4.11946552E-06-3.97036099E-05 8.19235913E-04
24146-3.47400684E-03-6.86470860E-08-1.22937535E-06-2.75201177E-07 4.48243116E-07
24147-4.93764472E-07 1.57751101E-05 4.89209500E-07-1.36173314E-06 2.56135953E-06
24148-1.20636107E-04 1.01123845E-05-8.70181044E-06 7.34892061E-07 1.50726333E-03
24149-3.96830719E-04 2.58619037E-04-5.78906176E-05-3.35782686E-07 2.37974412E-07
24150 9.78082748E-08-7.09200288E-07-1.15123219E-06-5.21257458E-08 7.70365803E-09
24151 1.63788977E-06 2.34769310E-08 5.19186709E-07-1.31795437E-06-2.35919570E-05
24152 3.82733224E-06-3.39097888E-06 2.78096955E-06 1.92281510E-04-6.31485625E-05
24153 4.33735388E-05-3.64313491E-05-4.09566870E-03 4.75369880E-04-8.04227518E-04
24154 1.52697806E-04 2.49151818E-07-2.83145804E-07 3.39939861E-08 4.16465828E-07
24155 2.08167683E-06-8.11718423E-07 3.20436450E-07 1.17633077E-06 1.85772582E-06
24156 2.60387377E-06-9.41106823E-07-9.61986068E-06-8.16425003E-07-1.09411778E-05
24157 2.81153279E-06 3.57559797E-05-3.14268412E-05 7.34545891E-05-2.37751085E-05
24158 1.06949488E-03 1.40014146E-04-3.43900320E-04-5.22696255E-05-1.43010028E-08
24159 1.70263298E-06-1.68833197E-06-1.01030725E-07-5.82263957E-07 2.21788013E-06
24160 2.33048835E-08-2.83470216E-07-7.18696768E-08 1.18684481E-06-7.16915272E-07
24161 5.00703915E-06 1.68765659E-06-5.13700289E-06 3.92984322E-06-5.28391927E-05
24162-8.19946370E-06 3.30873468E-06-1.28194212E-06 8.90795622E-04-9.48262237E-05
24163 2.86174359E-04-6.85447890E-05 1.35982022E-06-8.22326567E-07-5.37493650E-07
24164-9.57227352E-07-3.02822711E-07 5.22554594E-07
25  1-1.99747878E-03-1.72799616E-03-1.41174527E-06 5.47790340E-05 8.71631274E-05
25  2 2.91342331E-04 2.35347118E-05 2.92087589E-04 3.27377071E-04 6.45003106E-04
25  3 2.83818126E-05 3.87163826E-04 7.22839957E-04 4.11987918E-02 2.90316791E-03
25  4 1.01761562E-02-4.15116490E-03-1.16164162E-04 1.22228404E-05 1.03941322E-04
25  5 1.14936892E-05-3.32555548E-07 1.70243911E-04-5.31574288E-05-4.68747838E-05
25  6-4.45308698E-06-5.06223832E-06-2.01186069E-06 2.44359317E-05 2.43717125E-05
25  7 1.69516208E-05 1.29723632E-05-1.61965940E-04-5.20804129E-05 5.56803440E-05
25  8 2.27402075E-05 2.48380177E-04-8.33129225E-04-1.85840588E-05 6.55367755E-04
25  9-2.63028384E-06-3.76008008E-06 6.39036392E-06 9.58539914E-07 4.77218609E-06
25 10 7.75270145E-06-2.96761738E-06 2.99822007E-05 2.29104994E-04 2.29589307E-04
25 11-3.63729919E-06 1.74298440E-05 4.38157174E-05-3.78122081E-04 1.07084063E-03
25 12 8.93372784E-04-3.27440199E-06 6.16849636E-06-5.83923399E-06-4.14851433E-05
25 13-1.92891037E-05 3.65204309E-05 4.87309578E-06 2.98071514E-04-5.83465700E-06
25 14 9.85648664E-05 3.69410235E-05-4.49632162E-03 2.98293363E-04 8.12735972E-04
25 15-7.29650323E-04-8.58069606E-07-7.41658992E-06 8.27465953E-06 1.45764745E-05
25 16-6.56919736E-06 7.78748019E-06 4.91357510E-06-3.23218296E-05 1.28464046E-04
25 17 1.31042977E-04-4.90608278E-02-4.06258316E-02 9.45126592E-06-1.25120840E-05
25 18-8.96834779E-06-4.10115287E-04-1.11093680E-05 4.59190263E-06 7.17455452E-06
25 19 1.13371096E-04 4.69845592E-05 7.92683270E-06-5.20334076E-05 6.25060208E-03
25 20 1.36156364E-04 1.35660935E-03 4.47092150E-05-8.45595358E-06-5.41956797E-06
25 21 1.38755216E-05-1.01702517E-05 1.20888564E-05 3.60185946E-06-2.98980366E-05
25 22-1.11711995E-05-3.21977883E-04-5.32911356E-04-3.01424277E-05 5.06949880E-06
25 23-6.19938327E-05 3.95752124E-04 1.01261286E-03 8.45446545E-04-5.15240181E-06
25 24 1.74444318E-07 7.39548168E-06-4.28808825E-05 4.90016542E-06 2.34752201E-05
25 25 1.82302238E-05-1.54542318E-04-9.10373493E-05-8.33571922E-05-2.29488690E-04
25 26-8.60039383E-03 2.58156849E-03-1.50631226E-03 2.74691219E-03 2.32234996E-05
25 27-4.75924085E-06-1.84642587E-05 9.60782608E-06 2.00010511E-06-1.65521866E-05
25 28 4.05014948E-06-2.21750191E-06-8.04642584E-05-1.62713235E-04-9.70491434E-06
25 29-1.20172910E-05 8.56207439E-07-1.48643011E-06 1.01572133E-06 6.71670253E-05
25 30 7.88131081E-06 1.18818705E-05-7.69089444E-06-3.23544116E-04-3.30008429E-04
25 31-9.96233403E-05 1.24941299E-04 6.71865812E-03-1.45732428E-03-4.32655065E-03
25 32 3.47142774E-04-4.68394953E-06 3.25744206E-08 4.65137511E-06 4.73267623E-06
25 33-2.47339535E-06-3.67912733E-06 3.15630489E-05 2.50179220E-05 5.11153726E-07
25 34-2.86894189E-07 1.18037098E-06 1.02367842E-05-9.50741667E-07 4.23388633E-08
25 35-5.54559303E-06-1.83843248E-04-4.17884492E-05-5.12731602E-05 2.46590587E-05
25 36-3.78522153E-03-5.28172739E-04-3.44183818E-04 2.08189384E-04 4.65322916E-07
25 37-2.25933001E-06 1.79400709E-06 9.83123483E-07-2.55349311E-06 1.85247401E-06
25 38 1.10497489E-07 1.01122142E-05-9.72044680E-05-1.97119147E-04-9.81431438E-07
25 39 1.77167080E-05-7.08136625E-05 2.18205996E-04-1.57733357E-06 7.19471927E-06
25 40-5.17706269E-05-4.16921343E-05-2.09161482E-04-1.73135765E-04-1.92950107E-06
25 41 2.13227611E-06-2.62140915E-06-1.73917577E-06 1.01163651E-05-1.52670940E-05
25 42 9.60176429E-06 1.95295815E-04-5.89136350E-05 1.02642092E-04-2.39380379E-04
25 43 2.92144546E-03-1.73278169E-05-4.01982862E-04-5.65692899E-04-4.91150999E-06
25 44 7.18633640E-06-2.27482642E-06 1.75021278E-06-6.54423554E-06-7.24182754E-10
25 45 1.19856287E-05-9.05836830E-05-3.05138978E-04 2.64638403E-04-1.02923149E-06
25 46 2.32259754E-05 6.53247931E-05 2.14300169E-04 1.03608412E-05-7.44510978E-05
25 47-1.36634915E-04-4.11080410E-04 3.70854582E-05 2.48585781E-05 4.55727671E-06
25 48 8.07563551E-06-6.24425776E-06 8.17688195E-05-2.06534905E-05-3.00229642E-05
25 49 8.59596674E-06-7.67630798E-04 1.21751083E-04-2.22585283E-04-3.81454156E-04
25 50-2.26611691E-02 6.90033722E-04 2.48249667E-03-6.01513573E-03-4.41386682E-06
25 51-1.12016251E-07 4.52588307E-06-8.78264407E-09-5.26721304E-06-2.02448907E-05
25 52 5.61200756E-01 4.64723277E-01-7.68946084E-05-1.86206038E-04-1.65687782E-04
25 53 4.85166486E-03 7.31606430E-05 1.82628620E-04 1.65756310E-04-4.04558342E-03
25 54-1.14043111E-04 3.75675201E-04 8.52622327E-04-1.32901081E-02-6.11769638E-04
25 55 6.93494358E-04 2.26770564E-03 1.00117691E-04 2.60879798E-05-1.26205671E-04
25 56-1.51081886E-05-1.51286659E-05-1.51262116E-04 3.58922067E-04 1.32976879E-04
25 57 3.74011350E-04 6.94543774E-04 3.58927332E-04 1.63238275E-04 2.18585483E-04
25 58 3.22182392E-04 3.60018307E-04 1.53499263E-04 1.72464650E-05 6.34266130E-05
25 59 2.47421855E-06 4.18015399E-06 8.34025796E-06-3.74971313E-06 1.02982247E-05
25 60-2.28611412E-05 6.40060999E-08 1.04192641E-05 2.98311965E-06 3.91833709E-05
25 61-4.00878396E-05-3.32106360E-05-2.60168650E-05-2.53255391E-03 5.57392132E-04
25 62-3.95489354E-04 2.99546926E-05 3.13594399E-06 1.47821908E-06-4.61416307E-06
25 63-1.26087888E-05 4.13735164E-06-1.29453903E-06-1.28025390E-06 3.76783921E-05
25 64-4.60390191E-04 9.33913910E-05 1.18872932E-06 2.65411155E-06-1.29537584E-06
25 65-1.94776832E-06 4.52164774E-06-1.27874745E-05 7.11582591E-06 2.07569723E-05
25 66-2.70289301E-05 1.51994954E-05-6.28236907E-05-1.41924689E-04 2.76251524E-05
25 67 7.53692968E-05 1.34238055E-04 8.70659406E-05-5.37329304E-04-7.32041609E-06
25 68 8.09123907E-06-7.70822982E-07 1.27041274E-06 1.67611511E-06 1.33621492E-06
25 69-8.87974713E-08-6.71052105E-07 7.60119343E-07 5.25818694E-07 4.78413976E-07
25 70 3.47595385E-06-7.81176093E-06-4.47179899E-06-1.98674164E-06-4.56254130E-05
25 71-4.93353218E-05 6.62015405E-05 1.12642618E-04-1.29123733E-03 3.34371119E-04
25 72 7.39024208E-04 7.46100581E-05 1.20474448E-06-1.05949805E-06-1.45246430E-07
25 73-1.30544275E-08-3.27540245E-06 3.71733151E-07 4.16926943E-10-4.25024022E-07
25 74-1.53698977E-07 1.66757087E-07 2.59603699E-06 5.98937213E-06 2.20867511E-06
25 75-7.69412078E-07-1.07409129E-05-3.10730205E-05-2.16340180E-05 2.82874762E-05
25 76 5.10352777E-05 1.11559960E-03-1.11845225E-04-1.89348363E-04 2.87945121E-04
25 77-1.93007632E-06 2.79539827E-07 1.65053649E-06-1.18175520E-06-1.06114504E-06
25 78-3.88325059E-07 4.32483547E-08 1.56010534E-07-7.13994184E-07 1.45955208E-07
25 79 3.63639240E-07-3.64436013E-07 4.21253284E-06-2.00792426E-07-1.32770972E-06
25 80-4.91609417E-05 3.42805897E-06 2.25015722E-05-3.30737825E-06-1.87644117E-04
25 81-4.29906069E-05-7.59248338E-05 8.90054776E-05-1.16066940E-06 4.76980390E-07
25 82 6.83689014E-07-2.54378324E-08-6.94370537E-07 4.67881116E-07-1.31425032E-06
25 83 2.46849590E-07-3.28644120E-06-2.22373209E-06 8.37329673E-08-7.94928767E-06
25 84 2.07444885E-05 1.38647232E-05-1.52902365E-06-3.32454423E-05-9.83263074E-05
25 85 4.16636555E-06 8.95321251E-05-7.33782544E-04 3.31375076E-03 2.02891786E-03
25 86 1.47315820E-03 3.50817698E-06-1.91881023E-06-1.58936675E-06-1.95958206E-07
25 87-1.76598332E-06-4.74369445E-07-1.99754592E-07 4.26830899E-07 8.63627715E-07
25 88-1.83242893E-07-3.92481452E-07-8.87149904E-06-3.79248701E-06 1.24703333E-07
25 89 2.85078203E-06 1.28416909E-04-8.73905919E-05-3.64022752E-05 1.82728350E-05
25 90-2.81470011E-03 8.71866759E-05-3.16993861E-06-7.49232163E-04 2.10540704E-06
25 91 7.23815200E-07-2.82922224E-06 1.18669734E-06-2.11684413E-06-1.04550234E-06
25 92-4.68787377E-07-4.61222657E-06-8.12746957E-05-2.11949916E-04 1.02638237E-06
25 93-1.52187648E-05-9.84234839E-05-3.24477050E-05-1.42139806E-07 2.58344451E-07
25 94-1.51410722E-06 4.97105736E-07 1.26792235E-07-1.30126155E-06 7.18833452E-06
25 95-2.87414614E-06-3.49142358E-07 4.78524287E-05 2.89189262E-06 1.68787781E-05
25 96 1.60606560E-05 2.39256594E-03 5.37616956E-05-7.35228043E-05 6.88974455E-04
25 97 9.04326392E-07-1.16596755E-06 2.61641157E-07 9.76425555E-07 3.14039418E-06
25 98 1.38190837E-07-1.24688959E-07-1.27784711E-06-1.24983347E-05 1.65109016E-04
25 99 5.71735076E-06 6.69355405E-06 5.38367060E-07 1.85027452E-06 4.12535968E-07
25100-2.28383453E-05-4.60043785E-07-5.06408916E-06-3.86771751E-06 9.20030917E-05
25101-1.85416800E-05 4.18705729E-05 4.21700367E-05-6.22299495E-04-2.08667232E-04
25102 1.15747298E-04-2.15757273E-04 1.35794096E-07-5.30359137E-07 3.94565041E-07
25103 3.13543044E-06-2.66779755E-06 8.59546444E-07-3.81759329E-06 2.38955841E-05
25104-8.47895773E-05-2.45991659E-04 2.94585015E-06-2.49136475E-05 3.21604080E-05
25105 1.56790949E-05 7.84356865E-07 1.05432124E-06 4.58122845E-06-1.74766316E-06
25106-1.03330419E-06-5.87573933E-06-2.60450212E-05 7.19136884E-06 6.25097291E-06
25107 1.80654783E-04 1.95792685E-04-1.49650568E-04-8.98105478E-05-6.20318427E-03
25108 1.92637513E-03 1.32362321E-03-3.90932293E-04 2.04844511E-07 2.44825388E-06
25109-2.65309839E-06-7.47494497E-06-4.07010911E-06 3.29461919E-07-4.63440524E-06
25110 3.97555517E-05 4.53900325E-05-1.31596418E-04-3.89347122E-07-1.18104472E-06
25111-1.44104902E-06-3.52615902E-07 7.68883108E-07 1.68684984E-05 9.14357396E-06
25112 1.60305803E-06-4.90076453E-06-2.19185465E-04 6.61902757E-05-1.18820592E-04
25113-1.08425332E-06 2.39567452E-05 8.37574345E-04-2.82872437E-04 1.06149538E-03
25114-1.39347232E-06 7.03985032E-07 6.89487285E-07 1.72960836E-06-9.12577346E-08
25115-9.96228256E-08 4.61378936E-07 1.75494628E-07 1.73890410E-06-8.70890919E-08
25116-2.67319741E-07-2.45795233E-07-8.85701100E-06 9.20633883E-08 8.37883526E-07
25117 6.15966922E-05-7.28286174E-06 2.22694432E-06-2.05798844E-05-1.33030784E-03
25118 3.78892434E-04 1.04718242E-04-8.14699734E-05 8.88554458E-07-1.14668445E-06
25119 2.58129990E-07-4.96696484E-07 1.00832436E-06-6.16035683E-07 1.09143452E-07
25120-3.16745628E-06-9.31440369E-07-5.33756573E-05 1.14881903E-06-7.01572510E-06
25121-2.22730841E-05-1.29398998E-04-9.79543551E-07 3.00332797E-06 1.02743214E-06
25122 1.75429579E-05-5.81252964E-07-2.88960111E-07-9.11459775E-07-8.56000389E-07
25123 1.16112687E-06-2.21739906E-06 4.44882517E-06 4.24962314E-06-4.96192473E-06
25124-5.61768472E-07-2.92280825E-05-3.18358820E-05 4.70228684E-05-9.56258472E-04
25125-6.72536678E-05-2.69374504E-04-1.21878978E-04-1.06399595E-06 4.57156283E-07
25126 6.06839666E-07-2.64684171E-07 1.20934756E-06 1.01704991E-06-1.20648785E-06
25127 6.01012664E-06-1.68046178E-04-2.23801506E-04 2.18013686E-06-1.73268954E-05
25128-8.90374083E-07 2.19655188E-04-4.95316563E-07 6.49826306E-06 2.31742053E-05
25129 1.50647063E-05 2.13127086E-07 8.91963648E-07-2.40099540E-06 1.87774147E-06
25130 3.02143121E-06-5.86181652E-06 1.24265198E-05-1.10912461E-05-1.85327041E-05
25131-4.48441299E-05-6.18643806E-05 1.21917952E-04 2.40177729E-04 5.32231229E-03
25132 3.19675345E-03 5.23589086E-04 4.95390343E-04-3.52665257E-06 1.88136785E-06
25133 1.64528472E-06-7.12320712E-07 4.54220948E-06 3.22591834E-06-3.64524353E-05
25134-2.65897115E-05-7.07519634E-08-1.34161914E-06-6.34965751E-07-3.91487721E-05
25135 5.92249282E-06 2.65113920E-06 5.19718314E-06 2.42150427E-04-6.89018830E-05
25136-3.05141801E-06-3.76491815E-05 8.85268566E-04 1.92883333E-05-8.99559296E-05
25137-3.76271205E-04 4.11506213E-06-1.76906875E-06-2.34599338E-06-1.64191697E-07
25138-1.27448066E-06-2.17772983E-06 7.67385073E-07-8.71027487E-06-6.61201213E-05
25139 6.41460541E-04 6.81468023E-07-1.55721580E-05 7.57371360E-05-2.99429486E-05
25140 1.24532853E-07-2.39653974E-06-1.46098788E-05-3.34454285E-04 4.89901551E-07
25141 1.41026908E-06 2.02621116E-06-1.05930241E-07-1.54735514E-06-1.09488125E-05
25142-5.32844850E-06-4.36331545E-06 7.01008788E-06 6.21518983E-05-1.33188918E-05
25143-7.13299018E-07-2.90473137E-05 4.72568954E-04 7.09575191E-04 1.08652962E-04
25144-1.82483843E-04-2.37773437E-06 3.78015951E-07 1.99971842E-06-1.90623895E-06
25145 1.20585286E-06 1.68642178E-07-3.74608935E-07-1.07558856E-05 6.55056546E-04
25146 9.61751704E-04-5.57870684E-08-4.41575837E-07 1.12495587E-08-3.43171767E-08
25147-2.00655366E-06 3.77603997E-06-4.84715638E-07 6.16049319E-07 8.83225791E-06
25148-1.24680452E-05-2.90595952E-06-1.11300242E-05-5.29729322E-05 6.53127604E-04
25149-2.06800781E-04 1.37468522E-04 1.32218225E-04 8.75886703E-07-1.26807496E-06
25150 3.92188258E-07 1.57386758E-06 5.76468180E-07-1.07679508E-06-1.44524184E-08
25151-7.01114389E-07 9.25625678E-07-9.58086514E-07-1.97255649E-06 8.94394546E-06
25152-5.06990527E-06 4.83904714E-06 9.59584345E-06-6.84080478E-05-5.30342889E-06
25153-4.07114001E-05-5.23425955E-05 9.35441749E-04-1.84869694E-04-2.10130764E-05
25154-1.86376393E-04-5.53270879E-07-1.07793455E-06 1.63120543E-06-5.18589052E-07
25155-2.09925301E-07-1.01491657E-06-9.25077789E-08-6.51989814E-07 3.04595326E-07
25156-5.38355612E-07 3.11232658E-07 6.44398446E-06-2.56781240E-06 2.69168184E-06
25157-3.41618088E-07-4.03247366E-05 8.61832973E-06-1.16097068E-05 7.49858452E-06
25158 3.22060269E-05-2.44657554E-05 2.75211135E-04-3.13666631E-05 2.00692497E-07
25159-1.48987035E-07-5.17054618E-08-1.98572025E-07 7.13483564E-07-1.90996840E-09
25160-1.20538759E-08 6.07982226E-08 1.95180346E-07-8.34538330E-07-4.82651144E-07
25161-1.54485610E-06-1.35613826E-06 4.09120554E-06 2.10653725E-06 2.27641534E-05
25162 5.29135445E-06-8.30463246E-06-2.10867353E-06-3.04422792E-04 8.15809951E-06
25163-7.75497967E-05 3.98862760E-05 3.41280666E-07 1.33097972E-07-4.74378639E-07
25164 2.50890111E-07 2.94080245E-07-1.06093788E-07
26  1 9.14457967E-09-1.06397624E-07-2.57634743E-07-1.32092895E-07 3.32056149E-07
26  2 3.13745837E-06 1.59786955E-06 1.01088951E-06-1.38516166E-06-4.16218842E-05
26  3-1.95073290E-05 1.06887576E-06 2.61979038E-05 8.12096376E-04-2.52337953E-05
26  4-4.39937447E-04-1.34601674E-04 3.79034954E-07-1.41099198E-07-2.37935756E-07
26  5 2.73977313E-07-6.29359214E-08 5.36165919E-07 6.40391944E-08 4.49273245E-07
26  6 1.24486732E-07-2.91103349E-08-5.50386004E-09-5.14444925E-06-8.11983911E-07
26  7 2.67299032E-07-2.56003454E-07 4.06215010E-05 2.56594019E-05 1.22039067E-05
26  8 1.74904996E-05-9.05284293E-04-1.51077068E-04 4.70277395E-05-1.66240017E-04
26  9 4.47370029E-07 9.30749849E-08-5.40445014E-07 2.23693714E-07 5.77395832E-07
26 10-1.75189680E-07-5.59739567E-07 3.39632264E-06 1.04387037E-05-7.92422922E-05
26 11 4.07814276E-07-6.43400128E-06 5.07548410E-05-4.94708657E-05-1.00053702E-08
26 12-4.30423307E-08 3.40428512E-07 7.32525194E-09-4.27890055E-07 5.63702901E-07
26 13-1.59461839E-06-4.49580545E-07 2.32469017E-06 8.55699576E-06 1.74189230E-05
26 14 4.46839663E-06-1.86197846E-05 1.15453953E-03 2.01892031E-04-2.28372694E-05
26 15 1.74867032E-04 5.69761467E-08 3.33710189E-07-3.90686336E-07-2.63113893E-07
26 16 4.55778817E-07-1.65933041E-07 1.37216982E-07-1.05668066E-06-8.42787863E-06
26 17 4.49119087E-05-9.29607156E-07-1.01419619E-06-7.58335976E-08-1.61109687E-07
26 18-4.91605324E-08 3.27400460E-06 2.75524106E-07 9.24976425E-07 2.21950478E-07
26 19-2.22698032E-05-4.96252220E-06-1.52528077E-05-8.56006158E-06-1.56633874E-03
26 20-4.19204269E-05-3.81057240E-04-1.46048088E-04 6.17690496E-07-1.06425118E-07
26 21-5.11265378E-07 4.24869173E-07-3.98033501E-07-3.31598170E-07 3.89192735E-07
26 22-2.40084841E-06 2.33871039E-05-5.95403453E-05 3.59284542E-07-3.10463259E-06
26 23 6.09913686E-06-8.31425817E-05 4.65955862E-08 1.71877186E-07 1.94682665E-07
26 24 1.23371180E-07 2.94116673E-07-2.43367827E-06-1.26419486E-06-1.06886858E-06
26 25-1.17965077E-06 7.35213097E-06 1.97419913E-05 5.47232081E-06-1.18908271E-05
26 26 2.21135745E-04-9.14614625E-05-5.91235801E-05-4.21040503E-04-2.77633975E-07
26 27 2.97401820E-08 2.47893793E-07 2.67787298E-07-2.36447552E-07-1.85481818E-07
26 28 5.48835832E-07-2.83972621E-06 1.35760122E-05 1.43911330E-04-4.00702932E-09
26 29-3.30681843E-09-6.18442435E-08-7.87042752E-08 1.38733366E-07-2.77870841E-07
26 30 6.22893080E-07 7.29953908E-07-7.41876602E-07 1.09099143E-05-1.07692814E-05
26 31-2.05376211E-05-4.82185144E-06-3.29404288E-04-1.77423146E-04-2.01234002E-04
26 32 1.59744149E-04 2.14038750E-07-2.24339982E-07 1.03012314E-08 3.76497582E-07
26 33-3.06880424E-07-2.15748054E-07 3.44906074E-07 1.54440403E-07 9.69715423E-08
26 34-1.02212837E-07-1.31188361E-07 1.89179594E-06-4.53844100E-07 3.65233604E-07
26 35 5.60364453E-07-2.67876377E-05-1.21388415E-05-5.51365861E-06 2.49546307E-06
26 36-1.82764628E-04-1.98483012E-05-1.14296072E-05-3.69848306E-08-3.65525721E-07
26 37 3.10850544E-07 5.46751769E-08-6.84630920E-08 2.16106729E-07 1.39919445E-07
26 38-1.12891767E-07 1.46893973E-06-1.79602914E-05 2.74263933E-06-9.55649701E-08
26 39 1.36330748E-06-1.27655196E-05 1.71450753E-05-1.42983061E-07 1.73025124E-06
26 40-1.56449738E-05-1.39119242E-05-3.52454667E-07-5.99006719E-08 5.02519719E-09
26 41 3.03793447E-07 3.94257459E-08-3.00376487E-06-2.60658883E-08-1.13861384E-06
26 42-7.69506825E-08 2.78598568E-05 1.17729335E-05 2.25600352E-06-4.16760259E-06
26 43 2.02422416E-04 2.40986473E-05-2.84438047E-05-6.77893654E-05 3.04126174E-07
26 44-7.88667463E-08-2.25259428E-07 1.17761235E-07-4.66024191E-07-6.01149988E-08
26 45 6.96568136E-07-6.12091225E-06 9.43801645E-07 4.13936791E-05 3.17272592E-07
26 46-2.82537262E-06 6.48820109E-06 2.32169483E-05 9.27549992E-08-9.66736020E-07
26 47-5.78599307E-06-2.25575271E-05-3.88175704E-09-1.44438729E-09 6.02155895E-08
26 48-1.11407765E-07 2.64615832E-07-3.93070832E-07 1.51424057E-07 1.05558037E-06
26 49-1.27437382E-06 2.48204605E-05 1.69398232E-05-9.18350986E-06 4.04633826E-05
26 50-8.92478762E-04-2.80586064E-04-4.80080637E-05-2.38166643E-04-1.25981300E-06
26 51 4.26789135E-07 8.33023869E-07-3.09121649E-07-4.64407446E-07-3.94292569E-07
26 52 3.57848687E-07 5.72801963E-07 8.01518223E-07 3.61247052E-07 5.41996242E-07
26 53-3.19829374E-06-3.59486663E-06-1.69776800E-06-2.39751643E-06 2.99016812E-05
26 54 2.78202641E-05 8.85692318E-06 9.94129596E-06 3.51786170E-04-5.62835098E-05
26 55-3.27333852E-05-8.10814101E-05 8.53970558E-07-2.64865115E-07-5.89105442E-07
26 56 3.07689587E-07-2.91480670E-07-2.32468646E-07 2.23556980E-08-3.44905420E-06
26 57-4.71621619E-05 3.90434105E-05 7.42978774E-07-4.50553701E-06-6.21978058E-06
26 58 1.05429969E-06 6.02336951E-07-2.98062103E-06 2.07880484E-05-1.96178925E-05
26 59-2.95390874E-09-3.83686585E-08-1.42702615E-07 1.13229197E-07 1.97004076E-07
26 60 2.88666510E-07 6.94271806E-07-5.65491938E-07-8.85313515E-07 9.32363049E-08
26 61-7.48233810E-06 6.56597872E-06 3.42748758E-06 4.83919430E-05 1.46431139E-04
26 62 2.58199204E-05-6.20498653E-05-2.28645140E-08 1.70663450E-07-1.47798936E-07
26 63-2.46509232E-09-1.17511380E-07-1.78320786E-07 2.57108265E-07-1.18963669E-06
26 64 6.44708742E-05 1.66125547E-03 2.52580562E-09 8.57155915E-08 3.28896605E-07
26 65 1.00525861E-07-2.11526726E-07-1.25000790E-06-1.64954397E-06-7.08084413E-07
26 66 1.10505333E-06 8.91859709E-06 8.61655063E-06 6.10461420E-06-6.50052287E-06
26 67-6.59711135E-05-1.15571431E-04-6.89735354E-05 9.87940018E-05 1.43731333E-07
26 68-3.00676570E-07 1.56945238E-07 4.57309291E-07 1.05981014E-07-4.05581327E-08
26 69 7.79678489E-10-2.46217533E-07-8.44832450E-07-2.34197561E-07-1.14908581E-07
26 70 2.63794801E-06 4.16730987E-06 1.20832213E-06 3.15289957E-07-2.06961076E-05
26 71-1.27282253E-05-9.96460244E-06-4.69803022E-06 5.74103801E-05-2.20911206E-04
26 72-1.41701794E-04 5.05815278E-05-2.51931600E-07-2.17980680E-07 4.69912281E-07
26 73-2.22649203E-07-2.89495277E-08 4.31247887E-07-3.62106224E-08-4.11154456E-07
26 74-2.12793914E-07 3.45433065E-07-4.11487752E-08 4.65789627E-06 9.48071183E-07
26 75-1.42953546E-06 2.15128377E-07-2.94278932E-05-2.66786551E-06 7.05612469E-06
26 76-1.76866185E-07 2.54588148E-04 2.84885533E-05-5.39460410E-05 7.54316708E-05
26 77-1.39336497E-07 1.09531786E-07 2.98047100E-08-1.45170312E-07-2.54925208E-08
26 78-3.00807765E-07-1.75620360E-08-1.57770373E-07-3.38285724E-07 1.14533574E-07
26 79-6.99758814E-08 1.48117669E-06 1.38778907E-06-5.32051155E-07 2.07616439E-07
26 80 8.26357242E-08-4.70353709E-06-4.04013201E-06-3.01511123E-07 1.71342688E-04
26 81 1.82553268E-05-4.47310765E-05-2.17897033E-05-1.47428783E-07 1.35019292E-08
26 82 1.33926854E-07 2.67007162E-08-2.03184450E-07-1.21043830E-07 8.12840213E-06
26 83 5.65824974E-06-1.82805453E-06-1.27527758E-06 4.51566584E-07 2.51995727E-05
26 84 5.85294220E-06-2.81978962E-07-2.47689070E-06-1.16482613E-04-5.04179200E-05
26 85-7.55954291E-05-4.22494236E-05 5.22022002E-03 1.51974373E-03 2.48691405E-03
26 86 1.16830051E-03-4.67744156E-06 1.36713558E-06 3.31030598E-06 1.68019346E-06
26 87 1.39578038E-06 2.57146756E-06 3.89897609E-05 3.15377534E-05-7.14040410E-07
26 88 2.17792538E-07 2.74836551E-07 1.27172808E-05-2.05377241E-06-5.66243148E-06
26 89-4.34882399E-08 3.24316936E-05-5.19105059E-05 4.46242222E-05 2.23486882E-06
26 90-1.28331942E-03 1.36018185E-03 1.31184459E-03-1.24793820E-03-4.23284811E-06
26 91 2.96681373E-06 1.26603439E-06 8.61898304E-07-4.60400023E-06-2.61589279E-06
26 92-2.43351935E-07-1.20371607E-06 7.29680530E-05-1.15390339E-04 2.49311564E-07
26 93 3.08552812E-06 1.34455880E-04 3.58219673E-04-2.63876496E-04-2.21520338E-04
26 94 2.47196672E-06-3.97361119E-06 6.60668459E-06 4.15879691E-05 1.28468695E-05
26 95 1.58250515E-05 2.66655615E-06-1.92167858E-05 1.11538333E-04-1.08118051E-04
26 96-8.37778859E-05 8.73803036E-04 2.49478049E-03 1.26115130E-03 1.80318498E-03
26 97 1.17901446E-05 3.38765453E-06-1.51777991E-05 8.73050879E-06-6.79010502E-06
26 98 1.01307299E-06-4.48121691E-06 2.26243398E-05 1.13886908E-04-4.90228466E-04
26 99-3.37663872E-04-2.80771132E-04-5.34920016E-06-5.60799671E-07-1.52295477E-06
26100-2.20475570E-05 3.77744648E-05 5.82956626E-07 1.13089296E-05 4.22525590E-04
26101 7.95375437E-05-3.04672198E-04 9.40735760E-05 6.33481696E-03 3.39843717E-04
26102-2.45618400E-03 1.26445392E-03 1.63825784E-06 2.35788521E-06-3.99614305E-06
26103-8.48724845E-06 6.26750854E-06-5.08599494E-06-1.05299565E-06 3.92805949E-06
26104 7.12555752E-05 1.53568269E-03 1.00991582E-06 5.97795419E-06 2.67377866E-04
26105 4.45338617E-04-2.04188885E-04-1.71634333E-04 3.85458980E-06-5.05392688E-06
26106-1.80125016E-06 3.42133552E-05 1.96897536E-05 6.86197160E-06 2.79321665E-06
26107 1.09063358E-04-9.11480714E-05-1.24782531E-05 1.28526512E-04 5.24324386E-05
26108 4.74652623E-03-2.03563432E-04-6.50461930E-05 1.70236315E-07-1.44445018E-06
26109 1.27421387E-06 1.72257940E-05 1.04656854E-05-2.05826148E-06-5.59314795E-06
26110 2.94466896E-05 5.19005351E-05-5.90001697E-04 6.83369403E-03 5.72344636E-03
26111-9.67728144E-05-5.62276151E-05-1.88281938E-05-2.44339319E-04-3.33208870E-04
26112-1.47717961E-04-8.20253576E-05-1.90893198E-04-4.51459784E-04-6.15872067E-04
26113 1.07959266E-05-1.50500470E-02-2.32274011E-03-1.26575734E-02 1.80000896E-03
26114-1.08879385E-04 4.48455300E-05 6.40338552E-05-1.33926410E-04-3.71487926E-05
26115-4.05092393E-05-5.63315820E-01-4.66472777E-01-2.07601291E-05-3.19381498E-06
26116-9.91890909E-06-4.66168725E-03-5.45949537E-05-3.35319879E-05-8.28545359E-06
26117 2.88991332E-03-6.31786080E-04-1.51305152E-04-1.92018057E-04 1.18859451E-02
26118-1.87601772E-03-2.35767033E-04-6.97283564E-04 1.02259653E-04-4.35623363E-05
26119-5.86973163E-05 7.74942163E-05 5.06954294E-05 1.95784689E-05-3.60388162E-04
26120-1.73824010E-04-2.81328487E-04-7.45241697E-04-3.59030919E-04-1.40206148E-04
26121-4.41801156E-04-2.02120596E-04-3.57950199E-04-1.46883860E-04-4.01360325E-04
26122-5.05209462E-05 3.05311566E-03 2.52350529E-03-4.63150624E-06 9.63824512E-06
26123-5.06864309E-06 1.04081176E-04 3.11118806E-05-7.54910701E-06 1.61423339E-05
26124-5.44943876E-04-7.01589917E-05-2.54440711E-04 1.59147579E-05-1.05887703E-02
26125 3.08126171E-04-1.98099065E-03 6.92740882E-04 1.04609704E-05-2.36170879E-05
26126 1.31561174E-05-7.67523469E-07-2.56776649E-06 1.16037798E-05 4.36260725E-07
26127 2.11634996E-05-2.40214979E-04-1.64869466E-04-9.06754358E-06 1.03569730E-04
26128-2.54359733E-05-6.57598870E-05-6.65474811E-06 9.51867746E-05-1.80583629E-05
26129-8.78444550E-05 5.11519391E-07 2.21133741E-08-2.93660538E-06-4.57614286E-07
26130-3.22972187E-08 2.38751227E-06 1.39129680E-05 2.19577434E-06-4.23642848E-07
26131 3.05951617E-05-2.75485672E-05 7.47984190E-05 1.45603290E-05 4.99036362E-03
26132 1.02838967E-04-1.94321999E-03-1.18202980E-03 2.55417932E-06-6.70988074E-07
26133-1.88319125E-06-1.56872520E-07 2.35437251E-06 1.56276234E-06-1.78851553E-05
26134-1.41859957E-05 7.36789773E-08-8.65890485E-07 1.62131077E-06-9.05520774E-06
26135 6.23273804E-07 3.95364801E-06-6.69929523E-06 1.19173087E-04-1.45981092E-05
26136 3.10633733E-05-9.45438925E-06-7.57836951E-04-5.06314659E-04-5.74177781E-04
26137 1.39376902E-04-3.45233526E-06 2.56950132E-06 8.82833933E-07 8.31550306E-07
26138-1.20410461E-06-1.56200002E-06 1.18545017E-06-6.61120253E-06 5.80357119E-05
26139-6.37877563E-04 7.22545345E-07-5.98128663E-06-5.31302427E-06 2.88663402E-04
26140-5.05827984E-07-2.94869347E-07 3.66494399E-05-7.80730930E-05-2.26544759E-08
26141 6.75055074E-07 1.19156459E-06 8.94079524E-08 5.37959662E-07-9.52215638E-06
26142-6.05167646E-06-3.02786847E-06-2.57716668E-06 5.65105696E-05 5.12062331E-05
26143-7.58246921E-06 6.15971748E-06 2.90705342E-04-1.87343563E-04-1.26103045E-04
26144-1.15638950E-04 6.76981548E-07-7.11598930E-08-6.05821655E-07-1.32403939E-06
26145 1.77445609E-07 1.76649321E-07 4.65038283E-07-8.78965700E-06 1.39758876E-04
26146-2.24051126E-03 4.26160296E-08 5.01977664E-07 1.02444202E-06 3.99218731E-07
26147-4.06729189E-07-5.34593199E-06-4.62485270E-06-3.01860292E-06 2.10405689E-06
26148 1.96992797E-05 2.32634417E-05 2.16206642E-05-1.08409752E-05 1.96123756E-04
26149-8.47938546E-05 8.03422903E-05 8.74051904E-05-7.52213059E-08 4.82932957E-07
26150-4.07711651E-07 6.71249164E-07-6.23178062E-07-7.63636240E-07 4.20721013E-09
26151 4.35454405E-07 8.00796284E-08-2.09471319E-07-2.92223594E-07-5.30295860E-06
26152 1.63817649E-08 1.41800449E-06 1.35062099E-06 4.04961189E-05 3.89919195E-07
26153-1.05643188E-05 4.81098951E-06-1.04141405E-03 5.28934433E-05-6.12675366E-05
26154-1.24409842E-04-5.37292614E-07 5.49678716E-08 4.82324742E-07 1.80789970E-08
26155 3.54460351E-07-3.99936306E-07 2.06555468E-08 2.10433315E-07 1.69242722E-07
26156 7.39620905E-08-4.81619342E-08-2.05412062E-06-9.24503171E-07-3.65079225E-07
26157 1.51566862E-07 1.09402247E-05 3.74884827E-06 3.75818402E-06-5.69382119E-07
26158 5.35933944E-05-3.45865991E-05-3.98033563E-05 3.97977732E-05 8.55192522E-08
26159-8.36450857E-08-1.87416643E-09 1.55294884E-08-1.31038257E-07 2.93285868E-07
26160 7.55312726E-09 6.12791097E-08 5.51416692E-07 1.92521601E-07-1.24781653E-07
26161-2.72752164E-07-2.37496280E-06-1.06670178E-06 5.69926491E-07-1.14288252E-05
26162 6.18364507E-06-2.05595894E-06 1.20958465E-07 2.28074194E-04-3.18837344E-05
26163 4.48139227E-05 2.04661008E-06 1.30202783E-07-1.34253052E-07 4.05026924E-09
26164-1.05135986E-07 5.60488313E-08-5.89688680E-09
27  1-1.58969999E-06 4.93660737E-07 1.95081994E-06 1.54751123E-06 3.46115343E-08
27  2-1.87469759E-05-1.59140981E-05-1.10759661E-05-1.78669502E-06 7.19116184E-05
27  3 1.05285625E-04-8.83047293E-06 7.09335474E-05 3.39428444E-03-4.36172722E-03
27  4-3.10434805E-03-4.38652639E-04 6.10921524E-06-3.20787717E-06-2.90133807E-06
27  5 9.83005241E-07 1.49473697E-06-2.56756447E-07-3.09274644E-07-2.53860477E-07
27  6-1.08959477E-06 1.97595303E-07-3.90607745E-07-9.90624221E-07 5.08854737E-06
27  7 1.35362922E-07 3.42138616E-06 5.74331968E-05 6.97547487E-05 4.73949522E-05
27  8-6.40440638E-07-3.82540482E-03-5.20736484E-04-2.91361208E-04-7.82446564E-04
27  9 1.67923632E-06 9.77918765E-07-2.65715508E-06 3.76158907E-07 2.17539701E-06
27 10 1.09982362E-06-9.95751081E-07 1.71313803E-06-1.21856628E-04-1.37661336E-04
27 11 1.10504850E-06-1.27753176E-05-1.21257303E-04 2.43871974E-05-1.86894795E-08
27 12 6.95725103E-07 1.28917650E-06-4.40147279E-07 1.21529135E-07-7.28114231E-06
27 13-6.63436000E-06 2.73830902E-06-1.15634259E-06 8.90064893E-05 1.49979801E-05
27 14-2.01860517E-05 3.89625772E-05 2.96835060E-03-4.30570019E-05 7.56592035E-07
27 15 9.51080416E-04 1.30215876E-06-1.34900472E-06 4.68459601E-08 1.07386230E-06
27 16-3.43937433E-06-1.17712560E-06-1.96446267E-07 1.07696438E-06-6.81155620E-06
27 17 1.72196472E-04 4.33791998E-06 5.09877238E-06-8.97135955E-07-1.44079727E-06
27 18-1.66893218E-07-1.70611026E-05 3.12866727E-06 3.44843692E-06-2.92364195E-07
27 19 4.88545707E-05 1.04297791E-05-6.38772313E-05 2.26594185E-05-1.78875254E-03
27 20 1.89764759E-04-3.63014114E-04-3.85704213E-04-8.91998269E-08-5.82315974E-07
27 21 6.71515801E-07 3.51617996E-06 2.31040068E-06-1.07567216E-06-3.31714947E-06
27 22 2.35182497E-05-1.16131206E-04-2.83809752E-04 3.42258527E-06-2.88781871E-05
27 23 6.77099961E-05-3.26546747E-05 7.65783528E-07 5.65454460E-07-4.87992851E-06
27 24 1.76937375E-06-1.30574474E-06 5.05325303E-07 2.90423429E-05-7.19918408E-06
27 25 7.05585832E-06 1.31373528E-04-2.61326452E-04 1.23937968E-04-1.06419147E-04
27 26-8.52313427E-03-2.36210728E-03-1.98472882E-03-3.64696874E-04-6.94436940E-07
27 27 2.56146160E-06-1.86702466E-06-8.04080503E-06 4.40945099E-06 2.77961009E-07
27 28-4.12279827E-06 3.89183163E-05 1.35672598E-05-2.07651800E-04-3.78626628E-07
27 29-1.14048002E-06 1.43232235E-06 5.73490442E-07 3.06804094E-07 1.66797566E-05
27 30-9.70167065E-06-2.71517376E-06-2.66667917E-06-2.38964329E-04-8.20268302E-05
27 31 1.28059412E-04-6.62597261E-06 2.32672153E-04-1.38546291E-03 2.96892323E-05
27 32 1.35675173E-03-1.33883853E-06 7.81157873E-07 5.57680657E-07 1.46903221E-06
27 33 6.13589547E-07 5.08397390E-07 1.08618743E-06 5.52289512E-07-1.93251053E-06
27 34-8.71414321E-08-3.33479799E-07 1.41914334E-06 1.03961584E-05 7.88153933E-07
27 35 1.03141710E-06 6.18898118E-05 1.85420727E-06-4.52029893E-06-2.44437558E-05
27 36-2.02269705E-03-4.96693535E-04-1.55872686E-04-7.08499043E-05 6.94293487E-07
27 37-1.15736406E-06 4.63070573E-07-4.66209036E-07-1.10658180E-06 6.61275834E-07
27 38 1.46851077E-07-2.40865924E-06-5.99653675E-06-3.16442604E-05 1.07520962E-06
27 39-6.36217182E-06-4.27673148E-05-1.43679011E-04-1.55676921E-06 6.89647857E-06
27 40-1.33704176E-05 1.39732995E-05-1.05883048E-06-7.30181421E-07 5.18200940E-07
27 41 6.93552567E-07 9.63882204E-07-1.75540785E-06-2.55486972E-06-3.42746310E-06
27 42-4.17581493E-06-6.68265083E-06 2.03456282E-05 3.05327488E-05 4.62644811E-05
27 43-1.03266929E-03 8.86597687E-05 3.92945575E-04-2.04284770E-04-1.07943717E-06
27 44 4.48547311E-07 6.30889856E-07-3.83186831E-07-1.24742698E-06-1.19445379E-06
27 45-7.60974229E-07 3.22093494E-06-1.25733007E-04-4.74647525E-04 2.25034994E-06
27 46-1.81315387E-05 1.04531781E-05 2.57339305E-04-7.15756775E-07 8.21788341E-06
27 47 1.70496821E-05 7.13416596E-06 2.51520094E-07 5.57361646E-07 2.22972131E-06
27 48-1.28360678E-06 2.25657569E-06-3.95464008E-07-1.26910077E-05 7.00339015E-06
27 49-1.52163943E-05-1.01438760E-04 4.88659312E-05-8.86659653E-05 1.94652739E-04
27 50 3.04949712E-03-3.72515817E-03 3.50649682E-05-1.39062843E-03-1.74837220E-06
27 51 6.43899653E-08 1.68398223E-06-8.20823286E-07-2.35997111E-06-2.38028246E-06
27 52 3.65756720E-05 3.38435103E-05 8.07326318E-07 1.11131124E-06-8.96170832E-07
27 53-3.68305113E-05-9.08897282E-06-1.70991325E-06 6.38256622E-06 2.15859492E-04
27 54 7.94980982E-05 1.24868301E-05-4.67709914E-05 3.28307769E-03 2.02939429E-04
27 55-2.34127883E-04-8.75729925E-04 4.45301333E-06-2.69379401E-06-1.75921932E-06
27 56 6.55529473E-07 1.00683707E-06 1.90263487E-06 1.03919656E-07-3.44931109E-06
27 57 1.86897865E-05 4.41427571E-04-4.22404325E-07-5.99495856E-06 2.87656327E-05
27 58 2.99553181E-05-2.12750159E-07 2.22621671E-06-2.75441776E-05-8.56494273E-05
27 59 5.64141005E-07 1.25484146E-06-2.16293640E-06 3.05954744E-07-1.24558663E-06
27 60-7.66140512E-06 7.42371729E-06 4.90631406E-06 6.71696716E-06 3.66111187E-05
27 61 5.59917121E-06-9.05064432E-06-2.82169631E-05 4.36243603E-04-6.82619950E-04
27 62-1.17460007E-05-1.46297918E-04-2.34186975E-06 4.83592335E-07 1.85827742E-06
27 63-1.62715841E-06-1.37747033E-06-9.12737820E-08-1.84992200E-06 1.37736567E-06
27 64 7.24849807E-04 6.09606103E-04-6.20323684E-08-4.88677460E-07 2.27748498E-07
27 65-4.04466550E-07-2.03044730E-06 4.33075972E-06-4.26747642E-07 1.61632991E-06
27 66 9.01074246E-06-2.48391252E-05 6.98379221E-06-3.83142674E-06-5.25936549E-05
27 67 8.73545690E-04 2.62777624E-04-2.32368785E-04 1.97557622E-04 5.32830396E-07
27 68-2.94131037E-07-2.38699360E-07 1.19139139E-06-8.75349300E-07 9.75631836E-07
27 69-1.37281523E-08-7.22253171E-07-9.05945012E-07 7.44417889E-07-2.41444185E-06
27 70 8.73845286E-06 4.91985999E-06-3.88456291E-06 1.18607133E-05-3.99717249E-05
27 71 1.40287052E-05 5.91748545E-05-5.95112420E-05 1.30151806E-03 2.28666815E-04
27 72 1.34837927E-04 1.21695616E-04-3.94832781E-07-7.08039707E-07 1.10287249E-06
27 73-4.62796517E-07-5.97807200E-07 1.51610727E-06-7.36546689E-08-4.60754058E-07
27 74-3.02818182E-07 2.56887255E-08 1.47460331E-07 4.25294800E-06 2.41827412E-06
27 75-6.52875471E-07 8.01097611E-07-2.12707529E-05-6.91078724E-06-2.03523124E-06
27 76 4.72259288E-06-1.18044472E-05 9.49265608E-06-2.32426888E-04-1.05041737E-04
27 77 1.49062184E-07 8.07443819E-08-2.29806566E-07 3.62720454E-08-8.70050823E-07
27 78-4.32479949E-07-1.09474894E-08-6.63023545E-09-3.81233866E-07 1.51504276E-06
27 79-9.34698017E-07-2.29490841E-07 1.73663498E-06-6.99022215E-06 3.77157778E-06
27 80 9.70140276E-06-2.81033905E-06 2.97347049E-05-2.62966321E-06-5.67627329E-04
27 81-1.12496877E-05 8.93700677E-05 1.29845498E-05 7.54380642E-07-5.58118240E-07
27 82-1.96262402E-07 7.58306638E-08-3.26780841E-07-2.38722971E-07-1.83051137E-03
27 83-1.58524561E-03-1.56919609E-06-4.84735085E-05 7.87868446E-05 2.52826447E-04
27 84-5.89298573E-05-2.82314226E-04 3.45111755E-04 6.93676123E-04-7.36281856E-05
27 85-3.80143703E-04 5.58135684E-04 3.55964164E-02-4.96213739E-03-1.00206893E-02
27 86-2.92442662E-03-1.16697292E-04 1.82521154E-06 1.14872081E-04 2.72735705E-05
27 87-2.09006933E-05-1.67016143E-04-1.65952894E-05-1.62556023E-05 4.68473366E-06
27 88 4.37499339E-06-2.44670049E-06 1.86691959E-05-2.74577375E-05-1.79302327E-05
27 89 1.28216827E-05-1.66890452E-04 8.87076575E-05-1.52133497E-05 2.50985175E-05
27 90 2.24037019E-04 6.69782707E-04 3.62704049E-06 6.45143325E-04-1.87073071E-06
27 91-4.01038923E-06 5.88111994E-06 2.18653916E-06-5.05770850E-06-3.94565851E-06
27 92-2.51513021E-06 2.96355991E-05 1.28880743E-04 2.22231173E-04-3.43689368E-06
27 93 1.98584771E-05 5.98334300E-05-3.35669280E-04-2.96333053E-06-1.94538565E-06
27 94 2.07992412E-07 1.10734609E-06-2.21399488E-06-1.84706197E-05 2.69528558E-06
27 95-4.51576351E-06 1.20786514E-05 2.76992817E-04-6.62700104E-06-5.70072426E-05
27 96 7.09221221E-05-2.53223172E-03-5.09563817E-04-8.27337714E-04-3.83430732E-04
27 97-3.79211659E-06 1.86301849E-06 1.92909810E-06 3.88457910E-06 1.64668599E-06
27 98-2.90257025E-06 3.34801982E-06-2.23705694E-05 8.11297353E-05 1.60759082E-04
27 99-1.57423262E-04-1.31498830E-04-1.88966220E-06-7.18720970E-07 2.01416126E-07
27100 6.38844379E-06 4.24816013E-06 8.15400859E-07 6.62551285E-06-1.54153916E-04
27101-3.51379012E-05 6.32758029E-05-7.25409188E-05 4.22788750E-03-1.75270866E-04
27102-1.03412523E-03-7.69296968E-05 1.20447912E-06-3.16617979E-06 1.96170067E-06
27103-4.64966673E-06-2.34495108E-06-5.42842720E-06 5.97866819E-07-2.66130109E-06
27104-2.65027626E-04-3.93975808E-04 1.15208729E-06 6.12896248E-06-2.88736340E-05
27105 3.83232066E-04 1.56923771E-04 1.30020020E-04 5.52967565E-06 3.70317559E-06
27106 1.06790940E-06-1.29094916E-05-8.60050383E-06-1.76300987E-06-1.69610741E-05
27107-1.46776728E-04 8.49102823E-05 9.58283221E-05-1.60673614E-04-2.87468678E-03
27108-2.97421958E-03 1.02439621E-03 1.94128167E-03 1.62899280E-05-3.80620384E-06
27109-1.24837242E-05 1.07473690E-05 1.03348071E-06 4.45412274E-06 5.27616601E-06
27110-1.84929666E-05-1.78172616E-04-3.79667220E-05 3.75272115E-05 2.72651659E-05
27111 1.33813957E-06 8.38287223E-07 1.36931190E-06 5.79173915E-05-1.64396581E-05
27112-7.11585381E-06-8.67378232E-06-2.51470367E-04 3.28733662E-04 1.14328922E-04
27113 1.26648084E-04 4.51657046E-03 1.95798867E-03 4.03093909E-03 3.37542199E-04
27114-3.07919667E-06-7.62031757E-07 3.84122843E-06 2.93231181E-06 2.68957277E-06
27115 2.68786056E-06-2.84630698E-05-2.49711199E-05-5.53589981E-07 1.69869238E-07
27116 1.10650686E-06 1.45394116E-05 1.49264713E-06-6.29285237E-07-4.75660694E-06
27117-2.30399294E-04 7.10517176E-05 5.10016980E-05 2.76305099E-05-3.53570104E-03
27118 5.01623448E-04 2.84594587E-04 1.93516407E-04 1.54519552E-07-1.37071874E-06
27119 1.21619919E-06 1.25181737E-06 2.39187522E-06-1.93355049E-06-1.16753909E-06
27120 1.52190797E-05-1.07162110E-04-1.40319237E-04-1.16210565E-06 2.20156542E-05
27121-8.33601906E-05 1.87129818E-04-1.81729276E-06 1.34660859E-05-7.03439661E-05
27122-6.49811106E-05-2.04981984E-03-1.69769509E-03 2.77152244E-06-2.31940217E-06
27123-2.81121152E-06-1.55107166E-05-1.31631912E-05 1.71908013E-05 9.42728985E-06
27124 2.02190479E-04 6.17014161E-05-9.10576733E-05-2.28636754E-04 3.04874724E-03
27125-3.47274848E-05 3.84212772E-04-5.53548019E-04-4.79710780E-06 7.16621303E-06
27126-2.36910523E-06 6.23045081E-07 5.18379147E-06-1.09771571E-06 8.91496757E-06
27127-7.45839034E-05-2.14468140E-04 2.32108722E-04-3.52563874E-06 3.02197750E-05
27128 7.06352952E-05 1.98204437E-04 8.96824988E-06-7.21961112E-05-1.25004612E-04
27129-3.70917575E-04 3.47690666E-05 2.24978967E-05-3.40876933E-06-8.03801377E-06
27130-5.46392749E-06 9.18368456E-05 1.35080609E-05 3.07950232E-05 5.90091459E-06
27131-9.46463539E-04-4.04659718E-05 1.31171338E-04-4.50778815E-04-1.98572791E-02
27132-1.33003018E-03-2.50972984E-03-5.42039574E-03-3.18273586E-06-1.70041993E-06
27133 4.88315579E-06 1.33623911E-06 5.34600539E-06 1.94201766E-05 5.63346128E-01
27134 4.66498528E-01 1.06234619E-04 1.76555345E-04-1.42859335E-04 4.83977448E-03
27135-1.01525800E-04-1.79034213E-04 1.56440168E-04-3.94747497E-03 1.12230885E-04
27136-2.68464210E-04 8.28939935E-04-1.33833472E-02 6.84669097E-04-7.02425956E-04
27137 2.32728999E-03 1.03114744E-04 3.52979398E-05-1.38412684E-04-2.05481176E-05
27138 3.67123059E-05 1.54135772E-04 3.60425993E-04 1.12646731E-04 6.36412612E-04
27139 9.08846764E-04 3.61226599E-04 1.52308265E-04 2.34615956E-04 2.40412980E-04
27140 3.61899623E-04 1.68703311E-04 1.15772444E-04-3.23110051E-05 2.67398779E-06
27141 4.44096259E-06-8.32382887E-06 1.19274829E-06 1.31293753E-05-2.25341680E-05
27142-1.52214684E-06-1.15967458E-05 3.25928298E-07-1.36610324E-05 4.06108397E-05
27143 3.27067568E-05 1.22310733E-05-2.33185511E-03-6.08850656E-04 2.09322076E-04
27144 7.69181094E-05 3.18833276E-06 2.58099745E-07-3.44643251E-06-1.32933348E-05
27145-5.40934408E-06-9.73155504E-07-1.55848516E-06 5.85252098E-05-5.45030890E-04
27146-3.67544682E-04 1.23863649E-06 2.85119175E-06 1.63262123E-06 2.55598933E-06
27147 4.82036080E-06-1.41605858E-05-9.65183070E-06-2.38835100E-05-2.82453618E-05
27148 1.10424510E-05 8.39416501E-05 1.59187353E-04 3.72033760E-05 9.08535119E-05
27149-2.02464519E-04-1.36453672E-04-5.30324024E-04-7.41346875E-06 8.89309469E-06
27150-1.47962594E-06 1.90100337E-06-2.00927398E-06-1.64322781E-06-1.00651473E-07
27151-3.88793099E-07-1.41473173E-06-2.94589406E-07 4.77476220E-07-8.42417712E-07
27152 1.11667532E-05 3.50058853E-06-1.53792396E-06-7.69363293E-06 2.94004664E-05
27153-5.94225980E-05 1.16813337E-04-1.60615708E-03-3.66986019E-04-7.82074416E-04
27154 7.99648174E-05 6.49447767E-07-6.11393084E-07-3.80546830E-08 1.35147382E-08
27155 4.64239313E-06-1.17324316E-06 5.58042584E-09-3.65953054E-07 1.07801813E-07
27156-1.21405113E-07 2.43685071E-06 5.58463421E-06-1.94534571E-06 6.59804353E-07
27157-1.01661337E-05-2.80496874E-05 1.44858221E-05-2.31665287E-05 4.26948886E-05
27158 9.95006791E-04 6.80529020E-05 1.31357000E-04 2.64403375E-04-2.14334503E-06
27159 7.43046613E-07 1.40029841E-06-9.41556630E-07 6.46543238E-07 6.34317428E-07
27160 4.79681860E-08 2.03513692E-07 6.89220250E-07-8.19215051E-09 3.75389626E-07
27161-3.55199475E-07-4.15499200E-06-3.44600354E-07-1.35659168E-06-5.66755284E-05
27162-5.35352357E-06-2.66089940E-05-2.07127526E-06-2.03838483E-04 2.27571340E-05
27163 7.65248619E-05 7.78796893E-05-1.02401857E-06 2.20094790E-07 8.03923780E-07
27164-4.80533983E-08 4.47263398E-07-4.30200348E-07
28  1 2.91508723E-08-7.17179269E-08-1.31154853E-06-5.01554003E-07 1.96439178E-07
28  2-1.77788953E-06 6.75112178E-06 3.29409039E-06-6.36390309E-07 4.78047869E-05
28  3-3.43985187E-05-8.65995931E-07-2.45078505E-05-5.84771070E-04 1.29212123E-03
28  4 2.38295319E-03-2.14631256E-04 4.33658891E-07 8.67216595E-07-1.30087549E-06
28  5 1.10119848E-06-1.46662256E-07 7.95716722E-07 6.14734708E-08 4.15662636E-07
28  6 1.16728831E-06 1.65026763E-07 3.81684073E-07-1.93961687E-06-5.60364898E-06
28  7-7.14030635E-07-2.37450653E-06-4.65027158E-05 5.83473323E-06 3.05577237E-06
28  8-3.33009209E-06-8.82306237E-04 2.03062379E-04-3.18883883E-05 5.32855525E-05
28  9-1.12677079E-06-5.47910114E-08 1.18156180E-06 1.83603439E-07 2.94311673E-07
28 10 5.34973931E-07 4.29678104E-07-2.05600871E-06-7.04826848E-05 1.70764684E-04
28 11-3.29341146E-07 3.25966943E-06-4.22364336E-05 7.84649248E-05-1.55972229E-08
28 12 2.05350658E-08-3.18798870E-07 2.32826073E-07 1.71737320E-07-1.13643578E-06
28 13 1.56866515E-06-1.21263826E-06-8.28812728E-07 2.08781691E-05 1.34457651E-06
28 14-3.08053851E-07 2.58379421E-05 1.51830847E-04-9.76198822E-05 3.17708958E-04
28 15-3.71472439E-05-3.72843590E-07-5.07497474E-07 8.80341064E-07-3.63165832E-07
28 16 3.85301880E-07-4.99733632E-08-3.59442071E-07 2.15510418E-06 4.11112065E-08
28 17-3.92476485E-05-2.13889147E-07-2.31449323E-07-2.17299187E-07-8.73148685E-07
28 18-2.22322423E-07 3.28770182E-07 3.51641072E-07 4.52462775E-06 1.53587952E-06
28 19 2.04625662E-05 9.32489423E-06-3.85990956E-05-6.94669530E-06 1.64272407E-04
28 20-1.29885506E-04-2.74324537E-05-8.06499030E-05 1.15475937E-06-3.67147541E-07
28 21-7.87611830E-07 8.23421382E-07-4.76914197E-07-3.87616706E-08-2.68413254E-07
28 22 3.03018580E-06-6.45210082E-05 2.01143387E-04 8.72448770E-07-7.73436225E-06
28 23-5.66977297E-06-1.38223938E-04-3.47619120E-08-2.77343752E-07 5.79500211E-07
28 24-2.31879079E-07 2.48800892E-07 3.95885465E-06-3.91484700E-06 9.77832764E-07
28 25-1.73271054E-06-2.79351471E-05 1.11686866E-05-3.62728883E-05 4.03041110E-06
28 26 2.46118362E-03 1.49803918E-03 4.69942696E-05 3.71757058E-04-2.71591014E-07
28 27-6.35047596E-07 9.06638611E-07 3.17380625E-07-1.18588464E-06-1.35573163E-07
28 28 7.05800328E-07-3.99598025E-06 2.01151961E-06-1.44362256E-04 3.38619185E-08
28 29 1.13309592E-08-5.37628165E-07-2.61797922E-07-7.35718921E-08-4.16465188E-07
28 30 3.49245504E-06 1.40729463E-06 5.55723713E-07 1.06959559E-05-7.05629503E-06
28 31-1.92012185E-05 1.84490451E-05-2.00475268E-04 3.32747544E-04-6.15154286E-04
28 32 2.66542896E-05 1.51365644E-07 1.42596552E-07-2.93962196E-07-3.09809715E-07
28 33 5.56799439E-07 4.51090085E-08-2.10494382E-06-1.61711810E-06 8.20497724E-07
28 34 1.35903863E-07 3.61629969E-07-1.19408194E-06-4.06816760E-06-7.05174491E-07
28 35-1.55216875E-06-9.86629871E-06 1.49168418E-05 2.92504419E-06 5.79961261E-06
28 36 3.16900298E-04 1.55813831E-04 7.05072970E-05 6.43689968E-05 3.82074923E-07
28 37-1.27715298E-07-2.54359625E-07 2.45910637E-07-1.72303535E-07-2.95427646E-07
28 38 1.06648030E-07-4.14777996E-07 1.93466694E-05 1.18742081E-04 2.63781901E-07
28 39-1.34830530E-06 4.47792194E-05 7.39529818E-05 3.26030106E-09 5.10241662E-07
28 40 7.04108587E-06-2.96209175E-05 1.25295202E-06 7.23152419E-07-6.41510225E-07
28 41-4.12707911E-07-2.94787841E-07 3.58552873E-06 3.06761095E-06 1.43948181E-06
28 42 1.18861845E-06-1.03327495E-05-2.41022731E-05-1.06136541E-05-1.09724320E-05
28 43 6.66184214E-04-7.88070233E-05-1.43965897E-04-1.05692175E-04-4.10899745E-07
28 44 1.87073649E-07 2.23826096E-07-4.16951850E-07 5.34892122E-07 5.20609735E-07
28 45-2.47990327E-07 3.01349063E-06 1.55914401E-05 6.78329203E-05-2.39494202E-07
28 46 2.86099767E-06 1.76503126E-05-3.51915160E-06 6.02583170E-08-1.02874292E-06
28 47-4.46580054E-06-8.09022079E-05-8.09712624E-08 9.49598349E-07-3.78833496E-07
28 48 3.42219090E-08-1.93438346E-06-1.17758651E-05 5.05845248E-07-1.24848411E-06
28 49 1.01201696E-05 1.40819203E-04 6.30902606E-05 3.92623850E-06-7.54399989E-05
28 50-1.10714317E-03-7.77310715E-04-4.99841070E-04-1.51769652E-03 1.89880639E-06
28 51-1.99294777E-06 9.41413831E-08 4.65828307E-07 1.69865753E-06-2.73738533E-07
28 52-7.08275278E-07-7.61635369E-07 7.81809240E-08-4.53500699E-07 7.02147601E-07
28 53 1.55102169E-06-5.65032319E-07 1.35172815E-06-2.86287357E-06-1.17392027E-05
28 54 3.08555894E-05 6.26180350E-06 1.51273338E-05-2.32848147E-04 2.56364173E-05
28 55-2.22355286E-04-8.36979026E-05 6.90834058E-08-6.41682575E-09-6.26665801E-08
28 56 5.72219506E-07-1.79839829E-06-8.11055501E-07 4.69408760E-07-4.88514228E-06
28 57-1.18416029E-04 3.53119139E-05-2.16931897E-07 2.27769313E-06-7.10684655E-05
28 58 1.26897222E-05-3.25711808E-07 3.84031870E-06-8.48437797E-05 2.13281789E-04
28 59-3.86874015E-08-3.67773501E-07 5.66204269E-09 3.12811319E-07-1.57062074E-08
28 60 3.87329924E-06 7.94409890E-08-1.52205567E-06-2.17260884E-08-1.90548176E-05
28 61-2.43348988E-06 9.61264226E-06 2.02122807E-06 1.34158914E-04 1.46529502E-05
28 62-3.58296905E-05 1.84369463E-05-1.95918426E-07 1.47017919E-07 4.89005066E-08
28 63 3.01567901E-08 1.07026167E-09-8.79296138E-08-1.17099935E-06 1.07705006E-05
28 64-3.39248808E-04-2.32174857E-03 2.14369358E-08 2.68231831E-07-4.72385001E-07
28 65-4.17237178E-07 2.70365384E-07-3.08156978E-06 2.21232531E-06 2.33526843E-06
28 66-1.29912278E-06 1.81288740E-05-9.35904721E-06-1.62728007E-05 9.81563788E-06
28 67-6.08351056E-05 4.51568208E-05 8.16160758E-05 1.84403899E-05 5.42633615E-08
28 68 1.11185483E-07-1.65448844E-07-4.02540062E-07 2.95955395E-07-2.49037073E-07
28 69 2.82170970E-10 1.77855824E-08-1.01082584E-07-2.14368238E-07-2.91090727E-07
28 70 4.21665671E-07 7.26641256E-08 7.15440698E-07 2.00930065E-06-9.00036133E-06
28 71-2.64520155E-05-1.15284669E-06 1.35060251E-05 5.56687309E-04-4.49398047E-05
28 72-8.20493887E-05-2.45994727E-05 4.12809077E-07-7.04772065E-07 2.91962988E-07
28 73 5.22020166E-07 1.04673280E-07-1.24034247E-06 2.57152523E-08 3.18017310E-07
28 74-1.57151448E-07-4.51611472E-07 7.73909689E-07-4.17759091E-06 1.17580075E-06
28 75 1.73594349E-06-3.51267056E-06 2.64724027E-05-1.76432782E-05 1.00524232E-06
28 76 2.41730349E-05 1.54146498E-05 1.08036102E-04-4.38949177E-06-3.72037545E-05
28 77 1.95279971E-09-1.59848807E-07 1.57896007E-07-6.90302959E-08-3.08854769E-07
28 78 7.72437819E-07 1.86852868E-08 2.21508331E-07 4.84552798E-07-1.08428629E-08
28 79-1.51584872E-07-2.57049263E-06-2.12683915E-06 2.22129537E-07 7.08059809E-07
28 80 1.37770603E-05 1.17065070E-05-6.23144640E-06-6.01043953E-06-5.93355048E-05
28 81-6.85751331E-06 3.71350190E-05 2.63261270E-05-4.90425041E-07 3.16540163E-07
28 82 1.73884878E-07-3.75318899E-07-7.94296360E-08 2.09242663E-07-1.68491048E-06
28 83-4.58659137E-07-3.42296632E-06 4.28676267E-06-2.49336277E-06-9.34321060E-06
28 84 1.73097552E-05-1.20227169E-05 1.90779793E-05 1.91608377E-04 6.96202045E-05
28 85-1.11475234E-04-3.01969696E-04-3.80785137E-03 3.38628191E-03 4.86732826E-03
28 86 1.10298319E-03 1.21478721E-05-1.67303120E-06-1.04748409E-05-1.70317692E-05
28 87-4.91945158E-06 2.61261284E-06-6.23986517E-05-5.29514411E-05-5.92367737E-06
28 88 4.58381057E-06-5.64153078E-06 4.17987009E-06 3.48799852E-05-2.24886424E-05
28 89 2.63120415E-05 1.58988979E-04-7.27252232E-06 2.56807373E-04-1.40900809E-05
28 90 8.17736599E-03 8.18772333E-05 1.58717819E-04 1.78023617E-03 5.30114032E-07
28 91-1.40297225E-05 1.34996085E-05-3.77252136E-06 1.78921119E-05-1.82471525E-06
28 92-2.90271473E-06-8.01353633E-06 5.19510889E-05 7.57866975E-04-1.10178972E-05
28 93 1.41380602E-04 2.67496156E-04-4.17160406E-04-2.73314365E-04-2.25993533E-04
28 94 8.81222353E-06-3.63454829E-06 6.58468941E-06-1.16795305E-05-2.90526323E-05
28 95-8.79668732E-06-1.03911400E-06 3.34049105E-04 1.89085660E-04-2.21226471E-04
28 96 8.46329258E-05 9.29660147E-03-3.56945869E-04 3.21256235E-04 2.32253993E-03
28 97 1.66518150E-06 4.11216982E-06-5.77735132E-06 5.35241472E-06-1.30685565E-05
28 98-3.29230996E-06-2.67861662E-06-3.22850449E-05-4.88343261E-05 1.56050752E-04
28 99 1.79652296E-04 1.50615469E-04-2.39449711E-06-1.31595725E-06-2.32718068E-06
28100-1.08662505E-05 6.77763573E-06 1.31982296E-05 7.24747218E-06 3.16294865E-04
28101-1.55352530E-04-2.10914804E-04-4.30634354E-05-5.02565022E-03-6.16160051E-04
28102 5.72374324E-04-1.42521432E-04-1.13354804E-06 6.16174859E-08 1.07193055E-06
28103-3.46141385E-07-4.70326120E-07 3.89999125E-06 3.47496691E-06-3.13400634E-05
28104 4.55848183E-05-1.21968286E-04-5.71863052E-06 5.43849160E-05 4.11091423E-05
28105 4.94069248E-04-2.24997198E-04-1.83715580E-04 8.96971977E-06-3.81643518E-06
28106 4.57118157E-06-4.57475327E-05-1.78171791E-05-1.07436409E-05-2.11181030E-05
28107 6.25461045E-04-2.71886013E-05-2.01510790E-04 2.93368526E-04 9.68824023E-03
28108 3.44994863E-03-2.35100976E-03-2.91900822E-03-7.11245396E-06 7.99471469E-06
28109-8.82260733E-07 8.91450521E-06 2.29213704E-06 5.27218125E-06 3.27438879E-06
28110-8.69299893E-05-9.16802078E-05 4.81216999E-04 6.58207577E-03 5.52051823E-03
28111-1.25243247E-05 1.05763775E-04-2.84421104E-05-2.73541808E-04 2.13580064E-06
28112 3.85180587E-04-1.13824641E-04-4.73825824E-04-1.60672061E-04 4.59023484E-04
28113-1.20949191E-04-1.94274153E-02 9.05874874E-03 2.38260946E-03 1.77165237E-03
28114 1.05294152E-04-1.51738050E-04 4.64438982E-05 1.86554767E-05 1.62286629E-05
28115 7.22285977E-05-2.97865649E-03-2.46927973E-03-8.30176739E-06-1.02894524E-06
28116-3.50935858E-06 2.41500253E-05 7.85717114E-06-2.26862813E-05 1.23638754E-05
28117 2.69796964E-05-1.99923697E-05 7.74212598E-05-5.91517230E-05-8.49238537E-03
28118 1.74924715E-03 1.01686487E-03 2.70059553E-04-1.43130128E-05 2.62897515E-06
28119 1.16840376E-05-1.57579092E-05-7.44251758E-06 4.19728673E-07-3.63954942E-07
28120-2.40536739E-05 1.27402350E-05-3.20674326E-04-1.14829809E-05 6.71928572E-05
28121 5.25729839E-05-1.73656429E-04-1.13218266E-05 7.47927366E-05 8.41761540E-05
28122-7.58458857E-05-5.63306876E-01-4.66459208E-01-4.50229713E-05 7.91600378E-06
28123-3.42681841E-06-4.79994798E-03 6.34957129E-05 7.56771652E-05-1.05138706E-05
28124 3.32617232E-03-4.66733258E-04 6.16178740E-04-2.28616513E-04 9.08553532E-03
28125-1.44868713E-03 1.40455729E-03-4.44387386E-04-4.91356997E-05 1.02415727E-04
28126-5.32800271E-05-4.41303530E-05 1.56152035E-05-5.92522132E-05-3.72540785E-04
28127-1.39471593E-04-5.14923571E-04-3.13136862E-04-3.61280704E-04-1.49204295E-04
28128-5.74563685E-04-1.65643927E-04-3.61374669E-04-1.43772978E-04-4.47523152E-04
28129 4.38181389E-05-2.42522033E-06 2.96708077E-06-1.05361948E-06 2.63022921E-06
28130 7.30227643E-07-7.52215876E-05-1.21531218E-05-1.11740259E-05-1.09911802E-05
28131 2.34774799E-04 4.19244100E-04 5.43042230E-05 3.63842374E-05-2.95713196E-03
28132-6.49527562E-03-1.01167909E-03 1.68912922E-03 1.32385129E-05-8.43085174E-06
28133-4.80766119E-06 1.02331688E-06 3.14663807E-06 5.16613072E-06-2.05146288E-03
28134-1.69796931E-03-3.24994313E-06 4.79907249E-07 8.65422702E-06-4.59732744E-05
28135 9.70749107E-06-6.86977716E-06-3.52624992E-05 5.34238859E-04 1.52032667E-04
28136 2.54520292E-04-6.78974058E-06 2.52032468E-03-2.55496312E-05-1.89228762E-04
28137-3.64897047E-04 2.38662402E-06-2.48253562E-06 9.59115947E-08 3.38953326E-06
28138-7.71755170E-06 1.15339784E-06-4.85438071E-06 2.97732305E-05 3.11884323E-04
28139 2.18422231E-04 6.39056020E-06-7.93110515E-05 6.30190771E-06-1.83353392E-04
28140-3.02765669E-06 7.05720151E-05 3.06692405E-04-5.86492672E-04 2.96789051E-09
28141 2.98825454E-07 2.04880855E-06-8.88974496E-07 5.40240357E-07-2.44300910E-06
28142-1.03880853E-05 4.25040016E-06-3.04287684E-06 2.14837986E-05 6.54393209E-05
28143-1.89599910E-05 2.79449588E-05 9.06350143E-04-1.07857338E-04-3.27663543E-04
28144-1.35610578E-04 3.70277258E-07-6.84626770E-07 3.14349512E-07 1.08399269E-06
28145 9.51046202E-07-1.23709190E-06-1.43866413E-06 2.86403789E-05 2.73541421E-04
28146-7.62744184E-04-4.91062122E-07-2.14386726E-06-5.73366002E-08 1.42872116E-06
28147-4.73752057E-07 2.11907615E-05 6.20049778E-06-9.14425511E-06 3.57617458E-06
28148-1.75013329E-04-5.67425011E-05 1.99203202E-05-1.99778570E-05 6.93301168E-04
28149 1.41143366E-03 8.95182598E-04 6.39752464E-04 2.09464087E-07 1.54736614E-06
28150-1.75683023E-06-1.47157814E-06-9.03470894E-07-1.70486233E-06 4.00202854E-08
28151 1.89390129E-06 2.19203980E-07-1.08204252E-07 7.36712878E-07-2.19964912E-05
28152-3.90086749E-06 2.28375376E-07-5.62123239E-06 1.41421688E-04 5.03859780E-05
28153 1.87305695E-05 3.42924246E-05 6.29838853E-04 3.18793429E-04 3.16539363E-04
28154 3.47441640E-04 1.44515550E-06-1.66421916E-06 2.19063664E-07 9.23156634E-07
28155 2.98571107E-06 2.21186014E-06 3.42649999E-08 5.62508617E-07 9.74662253E-07
28156 6.17768651E-07 7.01504669E-08-5.57361614E-06-4.17401899E-06-2.13424195E-06
28157-1.16254570E-08 2.83377114E-05 1.50297001E-05 6.41856791E-06-5.68988054E-07
28158-3.07918271E-04-4.84142626E-05-2.05105965E-04 1.33189957E-05 3.38242359E-07
28159-6.16235510E-08-2.76618808E-07 3.91830087E-07 2.11479591E-07 4.66026866E-07
28160 1.12224677E-07 1.29765384E-06 1.80373899E-06 4.67511202E-07 1.81939279E-06
28161-1.39998651E-05-8.07648531E-06-2.70420534E-06-7.17509478E-06 5.97731267E-05
28162 3.23862299E-05 2.13361755E-05 2.49020555E-05 1.53958714E-04 3.09182020E-06
28163 1.76535495E-05-7.91135473E-05-6.15189438E-07 5.29137401E-07 8.60520371E-08
28164 4.79430709E-07 2.38655150E-07-2.80992319E-07
29  1-8.06257196E-06-5.52314284E-06-1.79496616E-06-1.19005299E-06-6.91431195E-07
29  2-2.56046513E-05 6.12314804E-06-5.49168587E-07 4.36258478E-06 1.18305741E-04
29  3-5.97584496E-05-6.52871348E-05 1.57103143E-05-4.49241872E-03 4.16281728E-04
29  4 1.35568705E-03-1.33955360E-03 4.16366238E-06-9.56995033E-07-3.20666735E-06
29  5-1.57874468E-06 7.53949646E-07 2.49321762E-06-3.67476034E-05-2.97140412E-05
29  6-7.79252495E-07 1.74969723E-07-5.41813417E-07-1.22523306E-05-1.63515091E-06
29  7-5.69597007E-06 1.48312203E-06-2.96774601E-05-6.28054300E-05 3.38711925E-05
29  8-1.28996127E-05 2.56655918E-03 1.29848406E-03 1.30426413E-03 1.45414468E-03
29  9 4.61231358E-06-3.40019134E-06-1.21212224E-06-8.78507643E-07-4.94301228E-06
29 10-3.18191547E-06-9.98596946E-09 2.33565408E-06-1.17560381E-04 1.74734464E-04
29 11-2.54961576E-07-1.92408709E-06-1.37047511E-04-3.41875623E-04 2.60277114E-04
29 12 2.18550891E-04 2.64827731E-06-4.11312861E-06-6.41847143E-06-4.13650502E-05
29 13 1.24697928E-05 1.70622109E-05-3.24130371E-06 1.22612389E-05 1.15342373E-04
29 14-1.01541779E-04 9.15409847E-05-1.42986916E-03 2.33454906E-03 1.22167391E-03
29 15-1.83539964E-03-1.07307809E-05-3.79957095E-06 1.45303518E-05-9.37971521E-06
29 16-6.78291997E-06 1.19491671E-06 4.20585842E-06-1.99008996E-05-1.16700702E-04
29 17 4.72897443E-04 3.25236110E-04 2.70542652E-04-5.54040415E-06-6.36838404E-07
29 18 1.48437084E-06 2.12429026E-05 3.92512087E-05 1.36400520E-06-1.08243998E-05
29 19-4.11649407E-04 8.59223961E-05-2.95296187E-04-7.98000396E-05-6.20457410E-03
29 20 5.62114112E-04-2.47116632E-03-1.18667643E-03-2.74105119E-06-1.65490151E-06
29 21 4.39595270E-06 8.73663385E-06 6.41994285E-06-4.20294984E-06 6.67604176E-07
29 22-2.42079995E-06-7.97872499E-05-1.64794183E-03-1.18755527E-06-6.23153269E-06
29 23-2.61270662E-04-4.05649559E-04 1.99094003E-04 1.67760900E-04 3.80088916E-06
29 24-4.48263181E-06 2.22563694E-06-3.89615715E-05 2.10125888E-05 6.03014588E-06
29 25-3.62818847E-06-8.69595517E-05-9.42089053E-05-1.23570752E-05-1.07837591E-04
29 26-2.64234450E-03 3.96293697E-03-2.14320207E-04 1.60860788E-04 1.77403341E-06
29 27-4.37337359E-07-1.33669606E-06-1.67617050E-05 1.10836686E-05-2.72750574E-06
29 28 5.92310497E-06-3.80991643E-05-3.88761157E-05 5.81927813E-04-7.02591224E-03
29 29-5.88130753E-03-9.37098673E-05-6.17070963E-05 1.91841223E-05 2.38753529E-04
29 30-3.24933147E-04-1.65192413E-04 8.08914643E-05 1.71242123E-04-4.10981260E-04
29 31-6.42522897E-04-6.89095837E-06 1.51277383E-02-1.49590684E-03-1.29427620E-02
29 32-1.47190878E-03 9.82539910E-05-3.74497632E-05-6.08042278E-05 1.41324677E-04
29 33-3.69409988E-05-4.19318924E-05 5.63234157E-01 4.66405321E-01-3.39482732E-05
29 34-1.23357743E-05 1.59341106E-05 4.66367023E-03-4.23033239E-05-2.96060156E-05
29 35 5.10531108E-06-2.88515030E-03-6.33225719E-04-1.83310615E-04 1.94780267E-04
29 36-1.20016455E-02-1.92989480E-03-3.05434050E-04 6.84855214E-04-9.48229465E-05
29 37 3.74112754E-05 5.74116711E-05-8.30627073E-05 5.01361795E-05 2.24294396E-05
29 38 3.61001765E-04 1.72950903E-04 2.79567992E-04 7.30347677E-04 3.59285845E-04
29 39 1.42727256E-04 4.38245348E-04 1.88810772E-04 3.58134618E-04 1.48686904E-04
29 40 3.93082943E-04 4.85073010E-05-9.91698978E-03-8.20711609E-03-4.50902482E-06
29 41 9.54545196E-06 4.80403228E-06-1.64988051E-04 3.04198417E-05-7.39108441E-06
29 42-1.63823992E-05 5.96067021E-04-4.55257630E-05-2.72208911E-04-3.19900939E-06
29 43 1.09465578E-02 4.33581582E-04-2.07429426E-03-6.21004473E-04-1.09463031E-05
29 44 2.56818546E-05-1.47355515E-05-1.97709016E-06-3.64766368E-06 1.04352105E-05
29 45-4.89929908E-06-2.41095193E-05 2.47969111E-04 1.98350248E-04 4.57216405E-06
29 46-1.07144691E-04 5.07418902E-07 3.43109311E-05 1.96487492E-06-9.53703241E-05
29 47 3.82158365E-06 9.61308048E-05-6.23776211E-07 3.74106769E-09-3.02830076E-06
29 48-4.95572934E-07 3.21593216E-07-4.23342511E-06 1.45529340E-05 2.23410686E-06
29 49-1.17783346E-06-2.81439404E-05-4.51249226E-05 9.70549702E-05-1.50010383E-05
29 50-4.66180371E-03 8.99977215E-04-1.84601487E-03 1.58257784E-03-2.68859653E-06
29 51 9.96965768E-07 1.69163076E-06 3.32109270E-07 2.53228060E-06 2.10415341E-06
29 52-8.02741411E-06-7.28132212E-06 5.84794217E-07-9.24050814E-07-1.44173406E-06
29 53 8.08550700E-06-1.25445895E-06 4.01955648E-06 5.72127204E-06-8.33907272E-05
29 54-1.65234908E-05 2.12291517E-05-1.02706591E-06 1.54223554E-03-3.23681567E-04
29 55-6.31510529E-04-2.57897470E-04 3.81109460E-06-2.72793193E-06-1.08316267E-06
29 56 1.80258429E-07-6.82184419E-07-1.78984846E-06-1.16749864E-06 6.60008745E-06
29 57-2.24907331E-05 4.71586685E-04-9.37720346E-07 5.93533279E-06 3.14676981E-05
29 58-2.52981391E-04 2.46334370E-07 2.31308397E-06 1.49209838E-05 1.40998697E-04
29 59 2.16438553E-08-7.05019380E-07 6.84380323E-07-2.23366792E-07-6.09327288E-07
29 60 9.86370120E-06-4.62953778E-06-2.06584285E-06 2.54471856E-06-6.19293733E-05
29 61 4.33847752E-05-1.05553100E-05-4.61282255E-06-1.63223733E-04-1.83536154E-04
29 62-6.14656429E-05 1.17047009E-04-1.10899429E-07-5.65993351E-08 1.67498764E-07
29 63 1.29769370E-06 2.15353408E-07 1.42536073E-07-1.06227754E-06 1.50894236E-05
29 64-1.74532603E-04 1.91357666E-03-5.26036426E-08-6.05395712E-07 1.13818334E-06
29 65 4.46559864E-07 4.47016569E-07 6.60504044E-06-5.20871791E-06-3.31073988E-06
29 66-2.22703831E-06-2.99783561E-05 2.72841527E-05 2.67765298E-05 1.21602004E-05
29 67-1.82406482E-04-1.43206997E-04 5.44895449E-05-3.74689123E-05 1.80881204E-07
29 68-5.90837610E-07 4.09956405E-07-7.34476652E-07-4.85078861E-07-8.16208212E-07
29 69-6.51355285E-09-2.66069251E-07-1.11771184E-08-2.63019074E-07 2.32515623E-07
29 70 3.19219074E-06 5.37791180E-07 1.73128842E-06-1.14133319E-06-2.51313522E-05
29 71 7.94852425E-08-1.75525254E-05-9.23607964E-06 9.34112460E-04-1.19095561E-05
29 72-9.56264183E-05 9.19080118E-05 6.49167825E-07-1.17977174E-07-5.31190651E-07
29 73-5.07298997E-08 3.38867478E-07-3.87055932E-07-1.73617812E-08-1.69898862E-07
29 74 1.25970263E-07 9.46843776E-08-2.33415019E-08 1.63451439E-06-6.94459603E-07
29 75-4.38302280E-07 1.25119274E-07-9.94939129E-06 3.62354323E-06 2.17483398E-06
29 76-2.18458073E-06-1.01785640E-04 1.75634847E-06-2.05335604E-05-3.16326110E-05
29 77-1.22292081E-07 1.18548915E-07 3.74316594E-09-6.79806933E-08 8.21393316E-09
29 78 1.56065054E-07-5.53535040E-09-2.73132740E-08 4.65773224E-07 1.38783532E-07
29 79 1.74413978E-07-1.19434088E-07-1.98164759E-06-7.74641852E-07-7.73019564E-07
29 80 1.51391337E-05 4.76036016E-06-4.92241367E-06 1.29979612E-06-1.54828007E-04
29 81-2.87680467E-05 3.58800664E-05-9.01657839E-06-8.90677934E-08 1.39336132E-07
29 82-5.02683388E-08 7.73986088E-08 3.30969321E-08-6.11708023E-08-2.35693465E-10
29 83-1.15762716E-08-1.55615338E-07-7.69274168E-08-4.23380953E-07-2.33820840E-06
29 84 1.17352592E-06 7.14382653E-07 1.88109032E-06 3.84872176E-05-2.06360174E-05
29 85-6.80752716E-06-4.09143626E-05 1.34282404E-04 1.93209210E-05-5.00162801E-04
29 86-1.94426532E-04-3.06894033E-07 4.68007209E-08 2.60093312E-07-3.10858722E-07
29 87 1.13939500E-07 8.06784011E-07-4.80351701E-08-4.82756033E-07 8.50998332E-08
29 88 4.81048656E-08 4.46950417E-09 5.56045541E-06-7.39742663E-07-3.01941268E-07
29 89 2.54743715E-07-4.80007985E-05 2.34669241E-05 1.22492911E-05-1.74093164E-05
29 90 4.58967331E-04 3.94425856E-06 1.33505168E-04 1.42620556E-04-5.45587726E-07
29 91-2.26774009E-07 7.72361734E-07-4.56527957E-07 3.13436739E-07-1.16382943E-07
29 92 6.89042923E-07-4.10638914E-06-8.77712516E-06 1.02641214E-04-1.74654694E-07
29 93 5.75400725E-06-4.59842355E-05 6.18470928E-05 4.06872179E-08 1.73817103E-07
29 94 3.30730627E-07-5.18383382E-08 3.90215804E-07-2.01319863E-06-1.48264244E-06
29 95-1.55204899E-07-2.22837153E-06 2.09845764E-06 1.18984968E-05 3.40313662E-06
29 96 2.05382462E-05-1.15138876E-03 2.32494119E-04-3.40374777E-05-1.27389148E-04
29 97 1.61188486E-08-3.15027061E-07 2.98908212E-07 3.37709557E-07 4.82647005E-07
29 98 2.85627746E-08-1.93675636E-07 1.73177257E-06 7.38862907E-06-5.47812532E-05
29 99 1.54091209E-07 3.05296695E-07-2.48215146E-08-1.82850394E-07 1.29994208E-08
29100-2.19981674E-06-3.96836875E-09 9.65628405E-07-1.41293396E-08 1.34083058E-05
29101-1.56623948E-06-1.10928798E-05 7.02743158E-06 1.55455651E-03-4.23533468E-05
29102-3.83781124E-04 1.53094812E-04-5.65455318E-07 1.03298688E-07 4.62156631E-07
29103-2.24864876E-07-4.05909706E-07-1.48960300E-07-5.89135401E-07 4.47512221E-06
29104-1.19272775E-05 8.66064515E-05-2.38062055E-07 2.08149291E-06-2.30779942E-06
29105 8.15969687E-05-2.06817852E-08-1.51806111E-07 2.97167899E-07 2.41752768E-07
29106-3.26799048E-07 2.23363898E-06-1.75658442E-06-1.58907524E-06 1.27948326E-06
29107 3.48528556E-06 2.04886482E-05 8.82393541E-06 1.08698044E-05-7.03720767E-04
29108-2.01097816E-04 6.95811906E-05 5.00736381E-04 2.35821798E-07-1.46739078E-07
29109-8.90827194E-08-2.54813330E-07-3.17719130E-07-3.29496049E-07-5.79490752E-07
29110 2.64754942E-06-1.81106683E-05-1.67667365E-04 3.17816375E-08 5.92442966E-08
29111-4.73778524E-08-6.18542565E-08-2.91702778E-07-1.32971642E-07 5.42185655E-07
29112 6.64731067E-07 1.44624096E-06-7.60501779E-06-9.13724493E-06-2.18083114E-05
29113 3.64308570E-06 6.75101110E-04-8.57984848E-05-1.04671080E-04-4.38081391E-05
29114-2.84061809E-07 3.14821625E-07-3.07598152E-08-3.48122684E-07-4.06061318E-07
29115-3.38903402E-07 3.13129578E-07 3.89548864E-07 3.04378789E-08-7.07179240E-08
29116 2.50301804E-07-1.86823896E-06-1.64508000E-07 2.60713498E-07-1.09040055E-06
29117 2.53020368E-05-1.36579032E-05-3.18520736E-06 4.95616499E-07-2.32229470E-07
29118 1.80331556E-06 7.33450218E-06 2.01513773E-05 4.18518646E-07-3.62827578E-07
29119-5.56910680E-08-1.31185038E-08 2.38452602E-07 2.19879906E-08 1.64043644E-07
29120-1.81296487E-06 1.72219689E-05-6.05872402E-07 1.19445423E-07-1.26751450E-06
29121 1.50593187E-05-2.02505771E-06 6.26514382E-08-1.32105534E-06 6.28031365E-06
29122 1.76449643E-06-2.08527796E-06-2.02534846E-06 3.05330543E-08 3.49884995E-07
29123-1.12611359E-07 3.64582306E-06-1.67417106E-07-1.37006268E-06 3.60551650E-07
29124-3.17465864E-05 1.06397863E-05 1.97585099E-06 4.49173355E-06-2.83805035E-04
29125 2.52841979E-05-7.14848003E-05 5.52867424E-05-2.53042069E-07-2.35635809E-08
29126 2.76605650E-07-9.28504627E-08-4.28392824E-07 2.20185525E-08-5.63169583E-07
29127 5.16390773E-06 7.21215031E-06-1.04005386E-04-2.86215221E-07 2.44096829E-06
29128 4.74837082E-07-1.87650513E-05-1.94520811E-07 1.90976432E-06 9.55851501E-06
29129 2.17179984E-05 1.55865278E-08-1.59330900E-07 1.26746921E-07-2.01905538E-07
29130-4.62713823E-07 2.89263026E-06-6.92728738E-08 1.85440320E-06 2.25846688E-06
29131-5.83127394E-05 2.36627427E-05-1.16740022E-05-5.11685381E-05 1.11477609E-04
29132 3.98097014E-05-3.02658591E-04-3.11003641E-04 1.65746194E-06-7.38653840E-07
29133-9.18808102E-07 2.54308278E-07-3.46826117E-07-6.32264200E-07-1.06507787E-06
29134-1.30116679E-06 9.50884236E-07 3.67288241E-07-6.65966087E-07 4.67782826E-06
29135-4.43870617E-06-1.74082586E-06 2.81011837E-06-4.10820665E-05 3.48025911E-05
29136 1.44498013E-05-1.19461213E-05 4.87271409E-05-1.27534516E-04 5.11710088E-06
29137-1.38338851E-05-1.07287945E-06 4.16921358E-07 6.55958091E-07-1.81187414E-07
29138-9.90469954E-08-5.80959035E-07-8.90374519E-08 5.13438196E-06 7.48095806E-05
29139-1.53217350E-04-8.24270550E-07 5.01064855E-06-1.39079621E-05 4.21540511E-05
29140-9.02248632E-07 6.12430344E-06-4.27683106E-05 8.19027359E-05-6.62235008E-09
29141-7.38750459E-08-1.03568292E-07 3.58045537E-08-1.00239780E-07 9.93109214E-07
29142 4.82760140E-07-2.11930899E-07 4.09015525E-07-8.22395519E-06-5.87168709E-06
29143 5.27502283E-06 2.77406641E-09 4.67338378E-06 1.31946773E-04 4.06245089E-06
29144 3.95964169E-05 3.22783277E-09-7.48554255E-08 7.16275927E-08-1.18427415E-08
29145-3.45543775E-08-2.21517418E-07-2.36508506E-07 2.02352282E-06-1.28547510E-05
29146-1.40951202E-03-1.25889884E-08-2.00834054E-07 3.17804832E-07 1.81172773E-07
29147 9.50457496E-10 2.49399455E-06-1.67920317E-06-1.14508827E-06-1.99938136E-07
29148-1.80078136E-05 8.35305083E-06 9.90300239E-06 1.77081880E-06 2.79074319E-04
29149-1.74081467E-04-3.20962678E-05-1.07613242E-04-1.51371315E-07 4.31884163E-07
29150-2.80512848E-07-4.49474888E-07 2.53706676E-07-1.85045757E-07-8.42015163E-10
29151 2.55500853E-07-9.54354766E-07-4.50681544E-07-2.14775735E-07-2.65103172E-06
29152 4.77692570E-06 2.19095691E-06 1.07196042E-06 2.16229568E-05-1.81560413E-05
29153-2.05989624E-05 1.90897148E-06-2.56089883E-04-2.69709207E-04-2.02656641E-04
29154-4.37572993E-05 2.04000956E-07 3.16072403E-07-5.20073359E-07 7.29849736E-08
29155 5.37713168E-08 4.04024032E-07 4.13439429E-08 4.83123175E-07-2.85445750E-07
29156 4.41538435E-07-3.43488955E-08-5.55477148E-06 1.27274643E-06-1.84661595E-06
29157 7.32561249E-08 3.69263460E-05-3.31219540E-06 9.53076042E-06 1.15187224E-06
29158-2.03369877E-04 5.17219795E-05-6.85517380E-05-8.08545611E-05 1.74715817E-07
29159-2.17665936E-07 4.29501193E-08 2.29453577E-07 5.93246823E-08-2.73285548E-07
29160 2.39296998E-08 2.01015206E-07-7.52879433E-07 1.48594681E-07 4.54444420E-08
29161-1.78915387E-06 3.19016457E-06-7.08314900E-07-1.21474909E-07-4.34295642E-06
29162-1.27473042E-05-5.66577636E-06 1.46642253E-06-1.74864236E-04 3.69189569E-05
29163-4.25558750E-05 2.50112554E-05 1.10898337E-07 7.20775586E-08-1.82975895E-07
29164-1.63888303E-07-2.17719671E-07-5.31310507E-08
30  1 7.68028353E-06 5.69112516E-06-3.78241747E-06 4.14665508E-06 1.92198265E-06
30  2 1.07392088E-05 1.89192618E-05-1.30814706E-05-1.85833680E-05-2.31994319E-04
30  3 5.13322394E-05-9.98090073E-05 3.15532176E-04 1.15934342E-03 3.48471923E-03
30  4 5.11531669E-03-1.15031178E-04-1.36262976E-05 4.31429871E-06 9.31199888E-06
30  5 1.64713152E-05-6.55015217E-06 2.62282785E-06 5.94649938E-05 5.03007401E-05
30  6-6.56064986E-06 4.76182940E-06 5.20591868E-06-5.47475364E-07 3.78108135E-05
30  7-2.29871670E-05-2.36851910E-05-1.91166980E-04-2.44270608E-05 2.74163816E-04
30  8-1.81017220E-05-9.36948926E-03 2.91553593E-04 3.23905651E-04-2.01379521E-03
30  9-1.53468045E-06 1.45381002E-05-1.30034197E-05 3.34276497E-06 1.79640594E-05
30 10-1.82306155E-06 2.64658552E-06 9.80723475E-06-1.09174908E-04-8.57005309E-04
30 11 1.15358711E-05-1.43179316E-04-3.23367982E-04 3.86643594E-04 3.02388508E-04
30 12 2.50275521E-04 8.75697279E-06-3.59425411E-06-6.61243492E-06 8.90992888E-06
30 13-2.65325548E-05-9.49042964E-06 5.78564111E-07-3.12331981E-04 2.09767289E-04
30 14-2.21647041E-04-6.35847391E-05-9.43281217E-03-2.70637622E-04 3.45767288E-04
30 15-2.57076180E-03-1.07044697E-06-4.69077380E-06 5.76122077E-06-5.76553354E-06
30 16-1.29532849E-05-3.24265687E-06 2.93043922E-06 3.20034474E-05 5.28679341E-05
30 17-1.77934873E-04-2.18337455E-04-1.82782230E-04-2.57770473E-06-1.25228123E-06
30 18 2.74552569E-06 1.26849029E-05 7.82938280E-06 1.25544465E-05-9.79236054E-06
30 19-3.43397890E-04-1.61703521E-04-2.20419717E-04 6.74985218E-05 5.30368303E-03
30 20-7.51881230E-04 6.07949728E-04 1.99279704E-04 8.90981538E-07 2.53234718E-07
30 21-1.14421626E-06 4.80302535E-07-5.69882821E-07 4.21600817E-06-3.51198920E-06
30 22 3.21416725E-05 3.57213133E-05 2.78555430E-04 5.66610503E-06-5.48958702E-05
30 23-4.45190929E-05-5.37980759E-04 2.41089029E-04 1.97097219E-04 9.17219517E-06
30 24-3.50162363E-06-4.08788026E-06 4.49748731E-05-1.71914734E-05-1.06682888E-05
30 25 2.04280659E-05-5.95535593E-04-3.64741995E-06-2.11090597E-04-2.77340288E-04
30 26-9.22682600E-03 3.51538444E-03-1.98401501E-03 3.04471403E-03 8.99878624E-06
30 27-9.71266619E-06 7.13879944E-07-7.95874914E-06 2.26330972E-06 5.44947283E-06
30 28-3.19513267E-06 8.42500016E-05 1.22259014E-04-5.17466102E-04-7.29891334E-03
30 29-6.11523079E-03-1.93020970E-05 1.05397561E-04 2.53478331E-05 2.76175543E-04
30 30-2.10812640E-05 3.85274519E-04 1.03485012E-04 4.67778971E-04-2.04153894E-04
30 31 4.54759690E-04 1.07034141E-04 1.95901590E-02 9.01253377E-03 2.74342170E-03
30 32-1.88869455E-03-1.01770419E-04 1.52008675E-04-5.02382559E-05-3.19400450E-05
30 33 1.29398439E-05 6.45000328E-05 9.83161314E-03 8.14434734E-03-8.91637505E-06
30 34-1.79602022E-06 3.67376811E-06 3.02663397E-05 8.27960839E-06-2.24071252E-05
30 35-1.12479917E-05-5.29529684E-05-2.70289419E-05 7.02257696E-05 6.01745606E-05
30 36 8.51175102E-03 1.70202913E-03 1.09742231E-03-3.00715828E-04 1.20891563E-05
30 37-7.68121122E-07-1.13210352E-05 1.51298977E-05-6.80430636E-06 1.31365684E-07
30 38 4.61235422E-06 2.61805116E-05-1.80475096E-05 3.31248906E-04 1.55716774E-05
30 39-6.49811500E-05-4.07860214E-05 1.57478623E-04 1.60712403E-05-7.58596685E-05
30 40-7.02642261E-05 9.95921618E-05 5.63222747E-01 4.66389827E-01-4.76943989E-05
30 41 9.74839369E-06 5.33767288E-06 4.80816078E-03 6.16605270E-05 7.55862823E-05
30 42 4.71575731E-06-3.35830083E-03-5.08516502E-04 6.02451545E-04 2.16426959E-04
30 43-9.05738202E-03-1.53344890E-03 1.29288668E-03 4.17620311E-04 4.31323213E-05
30 44-1.00194442E-04 5.70621209E-05 5.54192765E-05 1.63375317E-05-4.97304598E-05
30 45 3.72690904E-04 1.43995932E-04 5.01481700E-04 3.71309199E-04 3.62117262E-04
30 46 1.46946860E-04 5.60870924E-04 1.33774094E-04 3.61309192E-04 1.47586225E-04
30 47 4.50827189E-04-4.73818341E-06 2.35680226E-06-2.75140445E-06-1.17961929E-06
30 48 2.32947321E-06-3.11918049E-07 7.16704450E-05-1.17122056E-05-1.01116932E-05
30 49 8.13510379E-06-2.14740525E-04 4.21196585E-04 7.76621117E-05 1.91459027E-06
30 50 5.75774833E-03-7.52160943E-03-2.25765813E-03-1.46663820E-03-1.43986999E-05
30 51 9.25882981E-06 5.13987013E-06-2.17317825E-06 2.96306459E-06 5.18560060E-06
30 52 1.90644969E-04 1.57224771E-04-3.95738917E-06 1.02946689E-06-8.41864536E-06
30 53 2.98489125E-05 1.46341301E-05-8.21170813E-06 3.56058244E-05-5.24824319E-04
30 54 1.11551476E-04 2.67225461E-04 3.38912942E-07-2.94103849E-03-1.24372903E-04
30 55-8.84691101E-05 3.75681230E-04-2.43222707E-06 1.58755525E-06 8.44671822E-07
30 56-3.48404139E-06-7.92188466E-06 1.79729424E-06 2.80949288E-06-2.34869254E-05
30 57-3.02885006E-04-1.05192441E-04-7.34404599E-06 7.80582208E-05 1.39151923E-06
30 58 1.91050260E-04 1.76905713E-06-7.07199049E-05-3.25935770E-04 4.77755580E-04
30 59-3.99294797E-09-2.09275138E-07 1.71280425E-06-7.15445187E-07-8.16311592E-07
30 60 1.63662259E-06-9.29576729E-06 3.23194943E-06 3.90309444E-06-1.91966197E-05
30 61 6.05220382E-05-1.09860873E-05-3.07796628E-05-6.50822244E-04-1.72489948E-04
30 62-3.59366422E-04 9.08362286E-05-3.13891462E-07 1.11777795E-06-8.03886488E-07
30 63-7.76558080E-07 7.65185023E-07-1.33220043E-06 1.66532151E-06-3.08056728E-05
30 64-2.55205602E-04 9.62623458E-04 5.22520298E-07 2.18878778E-06 1.32732475E-07
30 65 1.61991478E-06 3.13618666E-07-2.12232364E-05 5.54177735E-06-1.02263879E-05
30 66-2.70658002E-06 1.76046366E-04-4.66138641E-05 2.98849452E-05 1.39472564E-05
30 67-7.88401930E-04 1.39000800E-03 9.25516990E-04-6.17868018E-04-2.06031413E-07
30 68-1.81592193E-06 2.02195334E-06 1.71499355E-06-1.12809099E-06-1.75713081E-06
30 69-4.70154029E-08-2.08121381E-06 4.52590343E-07-2.95705679E-07-5.48714994E-07
30 70 2.50580384E-05-5.02891690E-06 1.09657365E-06 4.90733764E-06-1.68417291E-04
30 71 5.68527710E-05 1.97421707E-05-3.34752736E-05-8.53577673E-05 3.50607626E-04
30 72 3.07197371E-04-2.80744013E-04-1.46658461E-06 1.54981884E-06-8.32342347E-08
30 73-1.27508935E-06 3.58474428E-06 1.86971681E-06-2.46062657E-08-4.58543052E-07
30 74 1.08891388E-06 6.53895756E-07 7.16180009E-08 4.15257391E-06-4.59427653E-06
30 75-2.26372110E-06-6.98401169E-07-1.98625798E-05 1.41201208E-05 8.21793184E-06
30 76 6.59956918E-06 2.57752949E-04-4.54826116E-05-2.23320409E-04-4.41664259E-05
30 77-3.33381732E-07-1.75214147E-07 5.08595878E-07-6.24019252E-07-2.94630956E-08
30 78 7.51264545E-07-1.10666921E-07-1.28081903E-06 1.84065364E-06 7.29502249E-07
30 79-1.78938144E-06 1.35952768E-05-8.13944776E-06-3.90358578E-06 7.02390859E-06
30 80-5.26257438E-05 3.00967990E-05 2.18514137E-05-2.55068540E-05-2.72706248E-04
30 81-6.81125875E-06 3.72529317E-05 8.67669024E-05 6.73178290E-07-5.07584542E-07
30 82-1.65593748E-07-1.51556803E-07 2.55272778E-07-2.05336737E-07-1.97411315E-08
30 83-1.17822784E-08-1.27790127E-06-3.20794293E-07 8.71947380E-08 2.76687076E-06
30 84 6.21072192E-06 2.07245631E-06-8.55060104E-07-5.19299355E-05-1.72773290E-05
30 85 1.19413646E-05 3.11895937E-05-4.13817751E-05 1.82219555E-03 2.55280756E-03
30 86 9.14097420E-04-7.08520504E-07-6.55256851E-07 1.36377735E-06-1.03536915E-06
30 87-3.03989101E-07 6.11764517E-07-4.32321077E-08-3.73466194E-07 1.14609599E-06
30 88 2.63239681E-07-2.90997057E-07 1.39988516E-06-5.72877134E-06-1.34799276E-06
30 89 1.83616638E-06 4.97789998E-05 1.63421924E-06 1.47629216E-05 2.70012025E-06
30 90 1.67038929E-03-1.06989070E-04-1.55546147E-04 4.51925149E-05 1.26961353E-06
30 91-3.84504125E-07-8.85109400E-07-4.30214898E-07 2.62662682E-07 4.41816865E-07
30 92-1.27331264E-09-2.30704333E-06 9.07056034E-05-1.75211165E-04 2.08304525E-07
30 93-6.16110376E-07 5.33669712E-05-8.65415096E-05 4.07535969E-08 1.31557776E-07
30 94-4.75485456E-07 1.73119313E-07-1.54007559E-09-5.73026042E-07 2.39066042E-06
30 95-9.36253613E-07-1.10660970E-07-1.14649835E-05 1.01484379E-06-6.03004170E-06
30 96-8.85258242E-06 5.08416004E-04-1.95880891E-04 2.64075545E-04 8.37375736E-05
30 97 1.15677632E-07 5.06124779E-07-6.21802412E-07 5.09123316E-07 7.10625889E-07
30 98-8.59256501E-08 2.39577959E-08 6.08641207E-07 2.41249633E-06 8.44416102E-05
30 99 1.42070878E-07 2.39843893E-07-1.11853250E-07-8.89575414E-07 7.12026543E-08
30100-1.46015811E-06-1.63961153E-07 4.74399815E-06-8.68625651E-07-1.02530768E-05
30101 4.36690645E-06-3.63815780E-05 1.68779228E-06-2.15786400E-04-1.65468986E-04
30102-4.59477629E-06 7.84797809E-05-1.19932755E-06 4.46974194E-07 7.52353356E-07
30103-7.56302742E-07-2.32768932E-07 1.83378647E-07 4.41444429E-07-4.05500125E-06
30104 4.82826223E-05-2.55716533E-04-9.05165118E-07 7.23478601E-06 2.06372854E-06
30105 1.58722969E-04 3.02652725E-08 2.58767456E-07 6.02566857E-07-2.66152574E-07
30106-2.42078503E-07-3.62487386E-06-3.89582460E-06 1.11354287E-06 1.71377573E-06
30107 3.06946468E-05 1.52923439E-05-3.23453303E-05-8.10701129E-06-2.48580991E-03
30108 1.86499136E-03-8.49454824E-05-5.01958249E-04 2.52796385E-07 7.60345139E-07
30109-1.01314152E-06-5.20353420E-07-9.40536406E-07-1.26880317E-07-7.04324396E-07
30110 4.41337759E-06 3.40084116E-06 1.49092423E-04-2.65859945E-08-1.55347014E-08
30111-5.79913777E-07-2.88467091E-07 3.39883290E-08 1.01333057E-06 3.69333359E-06
30112 1.53653426E-06-4.08052174E-07-2.36041839E-05-7.79134350E-06-2.39773521E-05
30113-8.65962263E-06-5.52823610E-04 3.51642377E-04-8.36183636E-04 6.17753141E-07
30114-2.35170809E-07-3.99518768E-08 2.75122685E-07 2.90064575E-07 2.16703213E-07
30115 1.06116687E-07-3.13610358E-07-3.21307378E-07 9.22697124E-07-1.93802437E-09
30116-5.46846984E-07 3.55049338E-07-4.49801455E-06-1.29353952E-07 2.37866185E-06
30117 1.86727988E-05 1.30864828E-05-2.49715424E-07-1.29610399E-05-2.19257800E-04
30118 1.65289447E-04 6.23098392E-05-1.08048241E-04-2.98060078E-07 8.44569368E-08
30119 2.13603141E-07-2.95414747E-07 1.26702842E-08 2.54568377E-09-1.02374267E-07
30120 8.23171449E-10-1.32012080E-05-1.39354877E-04-2.32485404E-07 5.64155206E-07
30121-4.45666306E-05-1.09176867E-04 3.00836932E-08-7.47405139E-07 1.10641300E-05
30122 6.27002627E-05 1.14931280E-06 1.25219125E-06-6.00390553E-07-2.52471009E-07
30123 2.76800023E-07-3.45680629E-06 2.87992636E-06 6.84534627E-07-1.08905790E-06
30124 7.21263698E-06-2.28040170E-05-5.32326454E-06 8.63819181E-06-7.30231592E-04
30125-8.40897100E-05-1.29097297E-04 1.37507889E-04 4.66836167E-07-1.72896606E-07
30126-2.93939561E-07 2.25569742E-07 5.40300894E-07 3.61307561E-07 2.86057539E-07
[truncated: 10,447,207 more chars]
