# Supplementary material for: Computational Investigation of the Formation of Peroxide (ROOR) Accretion Products in the OH- and NO3-Initiated Oxidation of α-Pinene
Source: J Phys Chem A. 2021 Dec 9;125(50):10632–9. doi: 10.1021/acs.jpca.1c08969 (PMC8713291; doi:10.1021/acs.jpca.1c08969)
Supplement: Supplementary file 2 — jp1c08969_si_002.zip [file jp1c08969_si_002.zip › JPCA-secondnd-paper-updated-outfile/α-pinene, (R-alkoxy,R-nitroxy)2/soc-α-pinene-(R-alkoxy,R-nitroxy).out]

----- GAMESS execution script 'rungms' -----
This job is running on host ukko2-12.cs.helsinki.fi
under operating system Linux at Tue 28 Jul 12:04:21 EEST 2020
Available scratch disk space (Kbyte units) at beginning of the job is
Filesystem                            1K-blocks        Used  Available Use% Mounted on
nas-fs2.cs.helsinki.fi:/c_appl/proj 52023199232 47975611904 4047587328  93% /proj
GAMESS temporary binary files will be written to /proj/hasanaga/SCR/galib
GAMESS supplementary output files will be written to /proj/hasanaga/GALIB/SCR
Copying input file soc-nodownup.inp to your run's scratch directory...
 
Assuming a single but multicore node.
 

 Distributed Data Interface kickoff program.
 Initiating 24 compute processes on 1 nodes to run the following command:
 /proj/hasanaga/gamess/gamess.01.x soc-nodownup 

          ******************************************************
          *         GAMESS VERSION = 30 SEP 2019 (R2)          *
          *             FROM IOWA STATE UNIVERSITY             *
          * M.W.SCHMIDT, K.K.BALDRIDGE, J.A.BOATZ, S.T.ELBERT, *
          *   M.S.GORDON, J.H.JENSEN, S.KOSEKI, N.MATSUNAGA,   *
          *          K.A.NGUYEN, S.J.SU, T.L.WINDUS,           *
          *       TOGETHER WITH M.DUPUIS, J.A.MONTGOMERY       *
          *         J.COMPUT.CHEM.  14, 1347-1363(1993)        *
          **************** 64 BIT LINUX VERSION ****************

  SINCE 1993, STUDENTS AND POSTDOCS WORKING AT IOWA STATE UNIVERSITY
  AND ALSO IN THEIR VARIOUS JOBS AFTER LEAVING ISU HAVE MADE IMPORTANT
  CONTRIBUTIONS TO THE CODE:
     IVANA ADAMOVIC, CHRISTINE AIKENS, YURI ALEXEEV, POOJA ARORA,
     ANDREY ASADCHEV, ROB BELL, PRADIPTA BANDYOPADHYAY, JONATHAN BENTZ,
     COLLEEN BERTONI, BRETT BODE, KURT BRORSEN, CALEB CARLIN, GALINA CHABAN,
     WEI CHEN, CHEOL HO CHOI, PAUL DAY, ALBERT DEFUSCO, NUWAN DESILVA,
     TIM DUDLEY, DMITRI FEDOROV, ALEX FINDLATER, GRAHAM FLETCHER, 
     MARK FREITAG, KURT GLAESEMANN, EMILIE B GUIDEZ, ANASTASIA GUNINA, 
     DAN KEMP, SAROM SOK LEANG, GRANT MERRILL,
     NORIYUKI MINEZAWA, JONATHAN MULLIN,
     TAKESHI NAGATA, SEAN NEDD, HEATHER NETZLOFF, BOSILJKA NJEGIC, RYAN OLSON,
     MIKE PAK, BUU PHAM, DAVID POOLE,
     SPENCER PRUITT, LUKE ROSKOP, TOSAPORN SATTASATHUCHANA,
     JIM SHOEMAKER, LYUDMILA SLIPCHENKO,
     TONY SMITH, JIE SONG, TETSUYA TAKETSUGU, SIMON WEBB,
     JORGE LUIS GALVEZ VALLEJO, PENG XU, SOOHAENG YOO,
     FEDERICO ZAHARIEV

  ADDITIONAL CODE HAS BEEN PROVIDED BY COLLABORATORS IN OTHER GROUPS:
     IOWA STATE UNIVERSITY:
          JOE IVANIC, AARON WEST, LAIMUTIS BYTAUTAS, KLAUS RUEDENBERG
     UNIVERSITY OF TOKYO: KIMIHIKO HIRAO, TAKAHITO NAKAJIMA,
          TAKAO TSUNEDA, MUNEAKI KAMIYA, SUSUMU YANAGISAWA,
          KIYOSHI YAGI, MAHITO CHIBA, SEIKEN TOKURA, NAOAKI KAWAKAMI
     UNIVERSITY OF AARHUS: FRANK JENSEN
     UNIVERSITY OF IOWA: VISVALDAS KAIRYS, HUI LI
     NATIONAL INST. OF STANDARDS AND TECHNOLOGY: WALT STEVENS, DAVID GARMER
     UNIVERSITY OF PISA: BENEDETTA MENNUCCI, JACOPO TOMASI
     UNIVERSITY OF MEMPHIS: HENRY KURTZ, PRAKASHAN KORAMBATH
     UNIVERSITY OF ALBERTA: TOBY ZENG, MARIUSZ KLOBUKOWSKI
     UNIVERSITY OF NEW ENGLAND: MARK SPACKMAN
     MIE UNIVERSITY: HIROAKI UMEDA
     NAT. INST. OF ADVANCED INDUSTRIAL SCIENCE AND TECHNOLOGY: KAZUO KITAURA
     MICHIGAN STATE UNIVERSITY:
          KAROL KOWALSKI, MARTA WLOCH, JEFFREY GOUR, JESSE LUTZ,
          WEI LI, JUN SHEN, J. EMILIANO DEUSTUA, PIOTR PIECUCH
     UNIVERSITY OF MINNESOTA:
          ANDREW SAND, PRACHI SHARMA, YINAN SHU
     UNIVERSITY OF SILESIA: MONIKA MUSIAL, STANISLAW KUCHARSKI
     FACULTES UNIVERSITAIRES NOTRE-DAME DE LA PAIX:
          OLIVIER QUINET, BENOIT CHAMPAGNE
     UNIVERSITY OF CALIFORNIA - SANTA BARBARA: BERNARD KIRTMAN
     INSTITUTE FOR MOLECULAR SCIENCE:
          KAZUYA ISHIMURA, MICHIO KATOUDA, AND SHIGERU NAGASE
     UNIVERSITY OF NOTRE DAME: ANNA POMOGAEVA, DAN CHIPMAN
     KYUSHU UNIVERSITY:
          HARUYUKI NAKANO,
          FENG LONG GU, JACEK KORCHOWIEC, MARCIN MAKOWSKI, AND YURIKO AOKI,
          HIROTOSHI MORI AND EISAKU MIYOSHI
     PENNSYLVANIA STATE UNIVERSITY:
          TZVETELIN IORDANOV, CHET SWALINA, JONATHAN SKONE,
          SHARON HAMMES-SCHIFFER
     WASEDA UNIVERSITY:
          MASATO KOBAYASHI, TOMOKO AKAMA, TSUGUKI TOUMA,
          TAKESHI YOSHIKAWA, YASUHIRO IKABATA, JUNJI SEINO,
          YUYA NAKAJIMA, HIROMI NAKAI
     NANJING UNIVERSITY: SHUHUA LI
     UNIVERSITY OF NEBRASKA:
          PEIFENG SU, DEJUN SI, NANDUN THELLAMUREGE, YALI WANG, HUI LI
     UNIVERSITY OF ZURICH: ROBERTO PEVERATI, KIM BALDRIDGE
     N. COPERNICUS UNIVERSITY AND JACKSON STATE UNIVERSITY:
          MARIA BARYSZ
     UNIVERSITY OF COPENHAGEN: Jimmy Kromann, CASPER STEINMANN
     TOKYO INSTITUTE OF TECHNOLOGY: HIROYA NAKATA
     NAGOYA UNIVERSITY: YOSHIO NISHIMOTO, STEPHAN IRLE
     MOSCOW STATE UNIVERSITY: VLADIMIR MIRONOV
     A.N.NESMEYANOV INSTITUTE OF ORGANOELEMENT COMPOUNDS OF RUSSIAN ACADEMY OF SCIENCES:
          IGOR S. GERASIMOV
     JOHANNES KEPLER UNIVERSITY LINZ:
          CHRISTIAN FRIEDL


 PARALLEL VERSION RUNNING ON       24 PROCESSORS IN        1 NODES.

 EXECUTION OF GAMESS BEGUN Tue Jul 28 12:04:23 2020

            ECHO OF THE FIRST FEW INPUT CARDS -
 INPUT CARD> $CONTRL SCFTYP=none CITYP=GUGA MPLEVL=0 RUNTYP=TRANSITN                        
 INPUT CARD>  itol=30 icut=11 maxit=200                                                     
 INPUT CARD>  MULT=1 icharg=0 ispher=0                                                      
 INPUT CARD>  EXETYP=run                                                                    
 INPUT CARD> $END                                                                           
 INPUT CARD> $BASIS GBASIS=N311 NGAUSS=6 NDFUNC=1 Diffs=.true. DIFFSP=.true. $END           
 INPUT CARD> $SYSTEM TIMLIM=360000 MWORDS=350 $END                                          
 INPUT CARD>! $GUESS GUESS=moread norb=536 $END                                             
 INPUT CARD> $TRANST operat=HSO1                                                            
 INPUT CARD>! ZEFF(1)=1150.4                                                                
 INPUT CARD>  NUMCI=2 NUMVEC=1                                                              
 INPUT CARD>  NFZC=112 NOCC=116 IROOTS(1)=4,4                                               
 INPUT CARD>  rstate=0000                                                                   
 INPUT CARD>  ONECNT=0                                                                      
 INPUT CARD>  TMOMNT=.t.                                                                    
 INPUT CARD>  PRTPRM=.t.                                                                    
 INPUT CARD>! Diagonal energies from TDDFT                                                  
 INPUT CARD> ENGYST(1)=-1488.359702962703,                                                  
 INPUT CARD>-1488.350261465621,                                                             
 INPUT CARD>-1488.349149436664,                                                             
 INPUT CARD>-1488.339307583850,                                                             
 INPUT CARD>-1488.360057291448,                                                             
 INPUT CARD>-1488.350902295572,                                                             
 INPUT CARD>-1488.349331145489,                                                             
 INPUT CARD>-1488.340417173177                                                              
 INPUT CARD> $end                                                                           
 INPUT CARD> $trans dirtrf=.t. CUTTRF=1.d-12 $end                                           
 INPUT CARD> $SCF DIRSCF=.TRUE. soscf=.t. $END                                              
 INPUT CARD> $DRT1 group=c1 fors=.t. nfzc=112 ndoc=3 nalp=0 nval=1 $END                     
 INPUT CARD> $DRT2 group=c1 fors=.t. nfzc=112 ndoc=2 nalp=2 nval=0 $END                     
 INPUT CARD> $GUGDIA ITERMX=500 $END                                                        
 INPUT CARD> $DATA                                                                          
 INPUT CARD> C20N2H32O8                                                                     
 INPUT CARD>C1                                                                              
 INPUT CARD>CARBON      6.0     -2.104444000        -0.106314000         0.924843000        
 INPUT CARD>CARBON      6.0     -2.991720000         0.541302000        -1.508888000        
 INPUT CARD>HYDROGEN    1.0     -2.541222000         0.223910000        -2.454246000        
 INPUT CARD>HYDROGEN    1.0     -3.408264000         1.540179000        -1.672457000        
 INPUT CARD>CARBON      6.0     -4.094298000        -0.441531000        -1.115736000        
 INPUT CARD>HYDROGEN    1.0     -4.823588000        -0.557716000        -1.924329000        
 INPUT CARD>CARBON      6.0     -3.440285000        -1.707996000        -0.518585000        
 INPUT CARD>HYDROGEN    1.0     -2.479864000        -2.020980000        -0.933804000        
 INPUT CARD>HYDROGEN    1.0     -4.105242000        -2.571187000        -0.498651000        
 INPUT CARD>CARBON      6.0     -3.424674000        -0.943900000         0.830930000        
 INPUT CARD>HYDROGEN    1.0     -3.555295000        -1.506375000         1.759264000        
 INPUT CARD>CARBON      6.0     -4.646619000        -0.111342000         0.301354000        
 INPUT CARD>CARBON      6.0     -5.947571000        -0.863962000         0.609944000        
 INPUT CARD>HYDROGEN    1.0     -5.897412000        -1.929879000         0.376667000        
 INPUT CARD>HYDROGEN    1.0     -6.772335000        -0.434869000         0.030304000        
 INPUT CARD>HYDROGEN    1.0     -6.197624000        -0.766838000         1.672042000        
  350000000 WORDS OF MEMORY AVAILABLE

     BASIS OPTIONS
     -------------
     GBASIS=N311         IGAUSS=       6      POLAR=POPN311 
     NDFUNC=       1     NFFUNC=       0     DIFFSP=       T
     NPFUNC=       0      DIFFS=       T     BASNAM=        


     RUN TITLE
     ---------
  C20N2H32O8                                                                     

 THE POINT GROUP OF THE MOLECULE IS C1      
 THE ORDER OF THE PRINCIPAL AXIS IS     0

 ATOM      ATOMIC                      COORDINATES (BOHR)
           CHARGE         X                   Y                   Z
 CARBON      6.0    -3.9768225165       -0.2009043287        1.7476998517
 CARBON      6.0    -5.6535310320        1.0229124566       -2.8513848662
 HYDROGEN    1.0    -4.8022132540        0.4231285459       -4.6378524465
 HYDROGEN    1.0    -6.4406850538        2.9105162820       -3.1604854562
 CARBON      6.0    -7.7371013321       -0.8343726051       -2.1084353146
 HYDROGEN    1.0    -9.1152595977       -1.0539304190       -3.6364545202
 CARBON      6.0    -6.5011959697       -3.2276444281       -0.9799835513
 HYDROGEN    1.0    -4.6862634468       -3.8190984267       -1.7646336862
 HYDROGEN    1.0    -7.7577824933       -4.8588388932       -0.9423137535
 CARBON      6.0    -6.4716954573       -1.7837123598        1.5702300150
 HYDROGEN    1.0    -6.7185333555       -2.8466359848        3.3245269001
 CARBON      6.0    -8.7808366793       -0.2104058709        0.5694764853
 CARBON      6.0   -11.2392794825       -1.6326514438        1.1526270279
 HYDROGEN    1.0   -11.1444927167       -3.6469424995        0.7117974186
 HYDROGEN    1.0   -12.7978574471       -0.8217832506        0.0572662563
 HYDROGEN    1.0   -11.7118111349       -1.4491136970        3.1597012200
 CARBON      6.0    -9.1897129119        2.5620904942        1.2562293654
 HYDROGEN    1.0    -7.5751537047        3.7812850097        0.8626693620
 HYDROGEN    1.0    -9.6669858868        2.7622823961        3.2599851987
 HYDROGEN    1.0   -10.7880091372        3.2943120712        0.1605530096
 CARBON      6.0    -3.5361667621        1.2038329329       -0.8379422975
 CARBON      6.0    -3.8921949176        1.4692525068        4.1203982279
 HYDROGEN    1.0    -2.0054395791        2.2797446446        4.3200156531
 HYDROGEN    1.0    -4.2888597408        0.2757941696        5.7580479969
 HYDROGEN    1.0    -5.2484285823        3.0139957874        4.0568637504
 OXYGEN      8.0    -2.1832703535       -2.0585635561        2.0230423767
 HYDROGEN    1.0    -1.8150629139        0.3904457350       -1.5997683219
 OXYGEN      8.0    -3.0199786599        3.8302969429       -0.2716122059
 NITROGEN    7.0    -1.0763728048        4.9390029593       -1.6111312443
 OXYGEN      8.0    -0.0364962780        3.7254152608       -3.2534939899
 OXYGEN      8.0    -0.6620617203        7.0762093521       -0.9627322428
 CARBON      6.0     4.0418555466        0.3391453436        1.6544135283
 CARBON      6.0     5.7255938428       -1.1533696902       -2.8320397412
 HYDROGEN    1.0     4.9483778899       -0.5889331041       -4.6631672158
 HYDROGEN    1.0     6.4284471883       -3.0870034612       -3.0450742210
 CARBON      6.0     7.8777593065        0.6323646764       -2.1057254476
 HYDROGEN    1.0     9.2844429859        0.7495579233       -3.6189858932
 CARBON      6.0     6.7363364640        3.1105815724       -1.0574396401
 HYDROGEN    1.0     4.9559915959        3.7648198271       -1.8812014338
 HYDROGEN    1.0     8.0640673917        4.6847554455       -1.0496879841
 CARBON      6.0     6.6031410175        1.7253160473        1.5251978447
 HYDROGEN    1.0     6.8644712244        2.8313499912        3.2527626660
 CARBON      6.0     8.8555337682        0.0417837313        0.6064451948
 CARBON      6.0    11.3785919721        1.3516151744        1.1695306268
 HYDROGEN    1.0    11.3898131650        3.3529427097        0.6623773046
 HYDROGEN    1.0    12.9080265824        0.4292928321        0.1221348803
 HYDROGEN    1.0    11.8200508601        1.2141413882        3.1877012899
 CARBON      6.0     9.1100930868       -2.7258749352        1.3904566023
 HYDROGEN    1.0     7.4407620616       -3.8741215783        1.0060920056
 HYDROGEN    1.0     9.5362962169       -2.8783909403        3.4105585654
 HYDROGEN    1.0    10.6880350735       -3.5834306987        0.3580974055
 CARBON      6.0     3.5510162289       -1.1464287266       -0.8733028502
 CARBON      6.0     3.7453084063       -1.2586614428        4.0999891872
 HYDROGEN    1.0     1.8152840119       -1.9661200505        4.2634108009
 HYDROGEN    1.0     4.1927747332       -0.0613556234        5.7187473655
 HYDROGEN    1.0     5.0289104526       -2.8658129241        4.0515781869
 OXYGEN      8.0     2.1733474023        2.1214687548        1.9791704982
 HYDROGEN    1.0     1.9034888621       -0.2503433399       -1.7066115395
 OXYGEN      8.0     2.8524752381       -3.7102275331       -0.2309131773
 NITROGEN    7.0     0.9336890441       -4.7665257787       -1.6482889264
 OXYGEN      8.0     0.0734139649       -3.5662134053       -3.3996661848
 OXYGEN      8.0     0.3541025248       -6.8462656042       -0.9439597048

          INTERNUCLEAR DISTANCES (ANGS.)
          ------------------------------

                1 CARB       2 CARB       3 HYDR       4 HYDR       5 CARB  

   1 CARB    0.0000000    2.6701520 *  3.4231660    3.3401876    2.8698174 *
   2 CARB    2.6701520 *  0.0000000    1.0942522 *  1.0945405 *  1.5284657 *
   3 HYDR    3.4231660    1.0942522 *  0.0000000    1.7594090 *  2.1555662 *
   4 HYDR    3.3401876    1.0945405 *  1.7594090 *  0.0000000    2.1697363 *
   5 CARB    2.8698174 *  1.5284657 *  2.1555662 *  2.1697363 *  0.0000000  
   6 HYDR    3.9642514    2.1762748 *  2.4700093 *  2.5431762 *  1.0950733 *
   7 CARB    2.5364031 *  2.4982498 *  2.8787773 *  3.4471853    1.5453983 *
   8 HYDR    2.6947087 *  2.6754452 *  2.7120177 *  3.7535834    2.2658675 *
   9 HYDR    3.4792423    3.4566021    3.7527427    4.3320814    2.2172840 *
  10 CARB    1.5663260 *  2.8049995 *  3.5967553    3.5267356    2.1190279 *
  11 HYDR    2.1820627 *  3.8976166    4.6664651    4.5912763    3.1128832  
  12 CARB    2.6175213 *  2.5380329 *  3.4840238    2.8560418 *  1.5563506 *
  13 CARB    3.9297350    3.8988807    4.7091336    4.1758027    2.5673021 *
  14 HYDR    4.2441127    4.2550087    4.8904894    4.7366728    2.7737459 *
  15 HYDR    4.7641741    4.1970313    4.9506864    4.2564285    2.9129597 *
  16 HYDR    4.2129231    4.7018471    5.6015275    4.9283395    3.5073510  
  17 CARB    3.1328862    2.9815814 *  4.0496933    2.7591367 *  2.6441399 *
  18 HYDR    2.8785053 *  2.6509325 *  3.7126283    2.2594711 *  2.9060449 *
  19 HYDR    3.4879743    3.9770081    5.0622516    3.8032140    3.5687237  
  20 HYDR    4.1373349    3.3715648    4.3346737    2.9020836 *  2.9701123 *
  21 CARB    1.5745144 *  1.5491355 *  2.1593862 *  2.1653117 *  2.5607086 *
  22 CARB    1.5360989 *  3.8125480    4.6923870    4.1527203    4.0608402  
  23 HYDR    2.1597161 *  4.3093741    5.0622205    4.6140849    4.8463697  
  24 HYDR    2.1434945 *  4.6297066    5.5085289    5.0511445    4.5829438  
  25 HYDR    2.2000542 *  3.8105326    4.8067763    3.8714050    4.0651816  
  26 OXYG    1.3741848 *  3.5615730    4.0086767    4.4174827    3.7198108  
  27 HYDR    2.1317663 *  2.1625420 *  2.2546982 *  2.9072486 *  3.2114329  
  28 OXYG    2.4390281 *  2.4521090 *  3.0787572    2.4187984 *  3.6426583  
  29 NITR    3.5934604    3.2545206    3.4875973    3.1436470    4.6719034  
  30 OXYG    3.9583766    3.3054011    3.1544293    3.4166310    4.7744031  
  31 OXYG    4.4680383    4.2704367    4.5800848    3.9449660    5.6487317  
  32 CARB    4.2532012    5.6691230    5.7438825    6.2541242    6.5728842  
  33 CARB    5.6998577    6.1307202    5.7136694    6.7900141    7.1364320  
  34 HYDR    5.8187601    5.7551785    5.1875280    6.3548647    6.8488760  
  35 HYDR    6.2516842    6.7540748    6.2833131    7.5135367    7.6064403  
  36 CARB    6.6109962    7.1742922    6.8433310    7.6925764    8.2994024  
  37 HYDR    7.5871148    7.9165872    7.4758069    8.4030884    9.0815754  
  38 CARB    6.1166692    6.7162875    6.5494079    7.0620230    7.9578768  
  39 HYDR    5.5169377    5.8214616    5.6497841    6.0855531    7.1452414  
  40 HYDR    7.0338402    7.5734807    7.4193890    7.8130514    8.8747088  
  41 CARB    5.6919270    6.8970669    6.8947752    7.3611147    7.9446734  
  42 HYDR    6.0101451    7.4317183    7.5613645    7.8161325    8.4566744  
  43 CARB    6.8186029    7.9099549    7.7444893    8.4733441    8.9092733  
  44 CARB    8.1728912    9.2624012    9.1105551    9.7389584   10.3282241  
  45 HYDR    8.3660437    9.2908086    9.1481564    9.6527600   10.4644700  
  46 HYDR    8.9825830    9.9525513    9.7044545   10.4678792   11.0088405  
  47 HYDR    8.4273395    9.7838161    9.7311748   10.2697427   10.7766226  
  48 CARB    7.0555514    8.3672148    8.1947159    9.0782309    9.1602399  
  49 HYDR    6.3590229    7.6743762    7.4876414    8.4682622    8.3554372  
  50 HYDR    7.3427688    8.9360938    8.8748847    9.6414003    9.6566884  
  51 HYDR    7.9979417    9.1436861    8.8699930    9.8708910    9.9441228  
  52 CARB    4.2476827    5.1125901    4.9191227    5.8335426    6.0113354  
  53 CARB    4.3082770    6.3028845    6.5292500    6.9773379    6.9111904  
  54 HYDR    3.4697764    5.6831230    6.0040579    6.4171735    6.1057365  
  55 HYDR    4.8073943    6.9314653    7.2634988    7.4975895    7.5615760  
  56 HYDR    5.1172512    7.0380105    7.1580751    7.7940365    7.5774703  
  57 OXYG    3.4809883    4.9017102    5.1666726    5.3244860    5.8846441  
  58 HYDR    3.6090033    4.1003635    3.8890812    4.7840088    5.1153551  
  59 OXYG    4.1958640    5.3345064    5.1604958    6.2339566    5.8911182  
  60 NITR    3.9773140    4.6842351    4.3883625    5.6897040    5.0440383  
  61 OXYG    3.8967392    3.8943486    3.3974537    4.8626385    4.4316622  
  62 OXYG    4.4325590    5.3353532    5.1052998    6.4001340    5.3696875  

                6 HYDR       7 CARB       8 HYDR       9 HYDR      10 CARB  

   1 CARB    3.9642514    2.5364031 *  2.6947087 *  3.4792423    1.5663260 *
   2 CARB    2.1762748 *  2.4982498 *  2.6754452 *  3.4566021    2.8049995 *
   3 HYDR    2.4700093 *  2.8787773 *  2.7120177 *  3.7527427    3.5967553  
   4 HYDR    2.5431762 *  3.4471853    3.7535834    4.3320814    3.5267356  
   5 CARB    1.0950733 *  1.5453983 *  2.2658675 *  2.2172840 *  2.1190279 *
   6 HYDR    0.0000000    2.2831530 *  2.9351871 *  2.5695611 *  3.1140891  
   7 CARB    2.2831530 *  0.0000000    1.0921421 *  1.0897999 *  1.5508956 *
   8 HYDR    2.9351871 *  1.0921421 *  0.0000000    1.7702936 *  2.2731153 *
   9 HYDR    2.5695611 *  1.0897999 *  1.7702936 *  0.0000000    2.2088507 *
  10 CARB    3.1140891    1.5508956 *  2.2731153 *  2.2088507 *  0.0000000  
  11 HYDR    4.0096606    2.2896450 *  2.9451631 *  2.5562563 *  1.0932721 *
  12 CARB    2.2768910 *  2.1626016 *  3.1412036    2.6427135 *  1.5705901 *
  13 CARB    2.7892049 *  2.8761874 *  3.9682289    2.7455011 *  2.5338181 *
  14 HYDR    2.8862626 *  2.6245345 *  3.6613205    2.0950730 *  2.7005449 *
  15 HYDR    2.7628421 *  3.6089734    4.6765970    3.4578943    3.4795041  
  16 HYDR    3.8555922    3.6452083    4.7101003    3.5136371    2.9031142 *
  17 CARB    3.2197079    3.5792808    4.4314051    4.1652069    2.7175309 *
  18 HYDR    3.5887953    3.8768815    4.5217333    4.6718607    3.0254622  
  19 HYDR    4.1811286    4.2294071    5.1133137    4.7149029    3.0733867  
  20 HYDR    3.1804640    4.1739141    5.0629364    4.6396642    3.6047842  
  21 CARB    3.5123756    2.8225327 *  2.7705509 *  3.9097899    2.5566463 *
  22 CARB    5.1255296    3.9202578    4.2079009    4.7513682    2.5782915 *
  23 HYDR    5.9156324    4.6924970    4.7745063    5.5938049    3.5109802  
  24 HYDR    5.6331653    4.1858416    4.5372688    4.8295283    2.7263753 *
  25 HYDR    5.0393556    4.2957112    4.7595673    5.1106074    2.9319348 *
  26 OXYG    4.7652894    2.8511507 *  2.5767698 *  3.6551581    2.2865829 *
  27 HYDR    4.0828069    3.1500296    2.6978303 *  4.2103076    3.1952877  
  28 OXYG    4.5005052    4.1813442    4.2174752    5.2492065    3.6210510  
  29 NITR    5.4131725    5.1989122    5.0134961    6.2855534    4.8622569  
  30 OXYG    5.4331004    5.1660881    4.7554379    6.2310309    5.1586121  
  31 OXYG    6.3656420    6.2672370    6.1608818    7.3476608    5.7645344  
  32 CARB    7.5404253    6.0525010    5.4266072    6.9601091    5.6759870  
  33 CARB    7.8651460    6.6353661    5.7154141    7.4668954    6.8701633  
  34 HYDR    7.4660189    6.5160047    5.5918232    7.3615262    6.9138342  
  35 HYDR    8.3013379    6.9291927    5.9332141    7.6467507    7.2829341  
  36 CARB    9.0727191    7.9009073    7.0558704    8.7909866    7.9421895  
  37 HYDR    9.7833687    8.7269153    7.8398977    9.5992248    8.8801133  
  38 CARB    8.7796801    7.7666812    7.0798374    8.7531164    7.5824077  
  39 HYDR    7.9253260    7.1188384    6.4919176    8.1446731    6.9660838  
  40 HYDR    9.6819649    8.7715471    8.1189935    9.7779392    8.5326192  
  41 CARB    8.8774903    7.5309081    6.8795928    8.4614736    7.1637908  
  42 HYDR    9.4352246    8.0821949    7.5363127    9.0200738    7.5207064  
  43 CARB    9.7883803    8.3508641    7.5564714    9.2024674    8.1840520  
  44 CARB   11.2115925    9.8329740    9.0646252   10.7049622    9.5929137  
  45 HYDR   11.3293190   10.1249972    9.4034186   11.0576371    9.8467205  
  46 HYDR   11.8487511   10.4678934    9.6299757   11.3022778   10.3503607  
  47 HYDR   11.7138434   10.2169196    9.5004272   11.0651162    9.8459869  
  48 CARB   10.0436213    8.3600477    7.5115063    9.0814676    8.2611352  
  49 HYDR    9.2205787    7.4600972    6.5827756    8.1252700    7.4507807  
  50 HYDR   10.5950428    8.8009033    8.0244761    9.4950802    8.5465145  
  51 HYDR   10.7739929    9.1256108    8.2138568    9.8085815    9.1528484  
  52 CARB    6.8605153    5.4325093    4.6068948    6.2986695    5.4695463  
  53 CARB    7.9427493    6.1410528    5.6013116    6.9139635    5.5767984  
  54 HYDR    7.1530348    5.2452242    4.7931007    5.9661301    4.6120620  
  55 HYDR    8.6242707    6.8845816    6.4585415    7.6721832    6.1235579  
  56 HYDR    8.5727745    6.6598778    6.0131321    7.3403318    6.2521786  
  57 OXYG    6.8803432    5.6156979    5.1945875    6.6070297    5.0245216  
  58 HYDR    5.9348795    4.7340233    3.9658018    5.6788029    4.8277854  
  59 OXYG    6.7328381    4.9721591    4.0714587    5.6600440    5.1277176  
  60 NITR    5.7657871    4.0332994    3.0165434    4.6147351    4.5550992  
  61 OXYG    5.0424610    3.7116037    2.6665394 *  4.3968579    4.4499885  
  62 OXYG    6.0444342    4.1020909    3.1414832    4.4195820    4.6897798  

               11 HYDR      12 CARB      13 CARB      14 HYDR      15 HYDR  

   1 CARB    2.1820627 *  2.6175213 *  3.9297350    4.2441127    4.7641741  
   2 CARB    3.8976166    2.5380329 *  3.8988807    4.2550087    4.1970313  
   3 HYDR    4.6664651    3.4840238    4.7091336    4.8904894    4.9506864  
   4 HYDR    4.5912763    2.8560418 *  4.1758027    4.7366728    4.2564285  
   5 CARB    3.1128832    1.5563506 *  2.5673021 *  2.7737459 *  2.9129597 *
   6 HYDR    4.0096606    2.2768910 *  2.7892049 *  2.8862626 *  2.7628421 *
   7 CARB    2.2896450 *  2.1626016 *  2.8761874 *  2.6245345 *  3.6089734  
   8 HYDR    2.9451631 *  3.1412036    3.9682289    3.6613205    4.6765970  
   9 HYDR    2.5562563 *  2.6427135 *  2.7455011 *  2.0950730 *  3.4578943  
  10 CARB    1.0932721 *  1.5705901 *  2.5338181 *  2.7005449 *  3.4795041  
  11 HYDR    0.0000000    2.2940372 *  2.7306804 *  2.7525338 *  3.8061495  
  12 CARB    2.2940372 *  0.0000000    1.5343209 *  2.2084456 *  2.1672116 *
  13 CARB    2.7306804 *  1.5343209 *  0.0000000    1.0922972 *  1.0955998 *
  14 HYDR    2.7525338 *  2.2084456 *  1.0922972 *  0.0000000    1.7664972 *
  15 HYDR    3.8061495    2.1672116 *  1.0955998 *  1.7664972 *  0.0000000  
  16 HYDR    2.7452550 *  2.1711926 *  1.0954505 *  1.7665752 *  1.7708190 *
  17 CARB    3.3316701    1.5268892 *  2.4711680 *  3.4566926    2.6934457 *
  18 HYDR    3.7688373    2.2120134 *  3.4628011    4.3618302    3.7085301  
  19 HYDR    3.3533935    2.1729137 *  2.7101165 *  3.7326488    3.0355266  
  20 HYDR    4.2427545    2.1481603 *  2.6702656 *  3.6895445    2.4245559 *
  21 CARB    3.5045722    2.9694088 *  4.4697769    4.8447424    5.0392412  
  22 CARB    2.7623100 *  3.3186256    4.5029572    5.0310769    5.3199742  
  23 HYDR    3.7224913    4.3047000    5.5652491    6.0721136    6.3560068  
  24 HYDR    2.4579647 *  3.6407826    4.5262569    4.9599525    5.4509529  
  25 HYDR    3.2207959    3.1322887    4.2963267    5.0291648    4.9557628  
  26 OXYG    2.5314111 *  3.7063728    4.8195913    4.8657213    5.7498794  
  27 HYDR    4.0568056    3.8738034    5.3045753    5.5167103    5.9125237  
  28 OXYG    4.4649817    3.7501532    5.2766473    5.8660899    5.7326513  
  29 NITR    5.7192989    5.0377625    6.5692549    7.1091472    6.9675466  
  30 OXYG    6.0592952    5.4628236    6.9728040    7.3603739    7.3798978  
  31 OXYG    6.5567666    5.8295289    7.3362470    7.9846411    7.6812082  
  32 CARB    6.0038756    6.8159289    8.1577931    8.3234484    8.9722400  
  33 CARB    7.4014243    7.9004590    9.2252186    9.2170541    9.9222680  
  34 HYDR    7.5769848    7.7775587    9.1189549    9.1230856    9.7182300  
  35 HYDR    7.7316525    8.4114568    9.6403896    9.5139511   10.3752015  
  36 CARB    8.4443632    8.9394279   10.3319514   10.4248855   11.0276553  
  37 HYDR    9.4253024    9.8264536   11.2213829   11.2930233   11.8754253  
  38 CARB    8.1246131    8.4413056    9.9071454   10.1585271   10.5609090  
  39 HYDR    7.6154745    7.6777892    9.1751403    9.4792686    9.7574565  
  40 HYDR    9.0793755    9.3221612   10.8110151   11.1188792   11.4327667  
  41 CARB    7.5137083    8.2206147    9.6095838    9.8219244   10.3837640  
  42 HYDR    7.7906446    8.5528528    9.9294251   10.2166513   10.7171621  
  43 CARB    8.5044975    9.3337406   10.6744846   10.7622067   11.4712727  
  44 CARB    9.8968209   10.7045970   12.0725993   12.2110955   12.8586968  
  45 HYDR   10.2260547   10.8392398   12.2647297   12.4867418   12.9927607  
  46 HYDR   10.6651061   11.4846840   12.8362947   12.9133028   13.6191131  
  47 HYDR   10.0430500   11.0150377   12.3421841   12.4904945   13.1762587  
  48 CARB    8.4386870    9.5704593   10.7846877   10.7353513   11.6582595  
  49 HYDR    7.6119993    8.8033484    9.9562645    9.8368616   10.8425663  
  50 HYDR    8.6018229    9.9099973   11.0783313   11.0440828   12.0006460  
  51 HYDR    9.3520936   10.4565605   11.6568505   11.5548419   12.5148388  
  52 CARB    5.9394372    6.5888910    7.9039607    7.9327728    8.6671580  
  53 CARB    5.6156401    6.9091111    8.0838591    8.1789973    9.0148386  
  54 HYDR    4.5669821    6.0104253    7.1037942    7.1662975    8.0696505  
  55 HYDR    6.0923614    7.3867496    8.5567605    8.7459689    9.4855993  
  56 HYDR    6.2283827    7.6664130    8.7686859    8.7489384    9.7277437  
  57 OXYG    5.4368319    5.9733547    7.3834005    7.7094000    8.1378691  
  58 HYDR    5.4582871    5.7808100    7.1550240    7.2486740    7.8412461  
  59 OXYG    5.4222247    6.4425743    7.5731173    7.4237329    8.4230503  
  60 NITR    4.9350249    5.7980230    6.8148387    6.5392681    7.6139997  
  61 OXYG    5.0719124    5.4331144    6.5335513    6.3225517    7.2005432  
  62 OXYG    4.8568900    6.0282612    6.8176424    6.3764188    7.6734513  

               16 HYDR      17 CARB      18 HYDR      19 HYDR      20 HYDR  

   1 CARB    4.2129231    3.1328862    2.8785053 *  3.4879743    4.1373349  
   2 CARB    4.7018471    2.9815814 *  2.6509325 *  3.9770081    3.3715648  
   3 HYDR    5.6015275    4.0496933    3.7126283    5.0622516    4.3346737  
   4 HYDR    4.9283395    2.7591367 *  2.2594711 *  3.8032140    2.9020836 *
   5 CARB    3.5073510    2.6441399 *  2.9060449 *  3.5687237    2.9701123 *
   6 HYDR    3.8555922    3.2197079    3.5887953    4.1811286    3.1804640  
   7 CARB    3.6452083    3.5792808    3.8768815    4.2294071    4.1739141  
   8 HYDR    4.7101003    4.4314051    4.5217333    5.1133137    5.0629364  
   9 HYDR    3.5136371    4.1652069    4.6718607    4.7149029    4.6396642  
  10 CARB    2.9031142 *  2.7175309 *  3.0254622    3.0733867    3.6047842  
  11 HYDR    2.7452550 *  3.3316701    3.7688373    3.3533935    4.2427545  
  12 CARB    2.1711926 *  1.5268892 *  2.2120134 *  2.1729137 *  2.1481603 *
  13 CARB    1.0954505 *  2.4711680 *  3.4628011    2.7101165 *  2.6702656 *
  14 HYDR    1.7665752 *  3.4566926    4.3618302    3.7326488    3.6895445  
  15 HYDR    1.7708190 *  2.6934457 *  3.7085301    3.0355266    2.4245559 *
  16 HYDR    0.0000000    2.7021193 *  3.7323078    2.4779526 *  3.0097297  
  17 CARB    2.7021193 *  0.0000000    1.0906863 *  1.0951417 *  1.0962026 *
  18 HYDR    3.7323078    1.0906863 *  0.0000000    1.7678997 *  1.7592696 *
  19 HYDR    2.4779526 *  1.0951417 *  1.7678997 *  0.0000000    1.7667095 *
  20 HYDR    3.0097297    1.0962026 *  1.7592696 *  1.7667095 *  0.0000000  
  21 CARB    5.0163223    3.2703412    2.6904255 *  3.9884914    4.0285758  
  22 CARB    4.4459140    3.2388698    2.8752629 *  3.1644821    4.3173687  
  23 HYDR    5.5365285    4.1357255    3.5588727    4.1008949    5.1703624  
  24 HYDR    4.2606794    3.7235388    3.6298985    3.4027036    4.8117998  
  25 HYDR    4.1834988    2.5697260 *  2.1302431 *  2.3796521 *  3.5869774  
  26 OXYG    5.0882673    4.4598274    4.2506705    4.7560225    5.4524179  
  27 HYDR    5.8922444    4.3398415    3.7694375    5.0451302    5.0769293  
  28 OXYG    5.6795793    3.4297981    2.4842387 *  4.0229842    4.1267800  
  29 NITR    7.0339068    4.7241558    3.7303863    5.3513537    5.2959977  
  30 OXYG    7.5621965    5.4346350    4.5452992    6.1734682    5.9737665  
  31 OXYG    7.7008028    5.2391727    4.1660555    5.7368761    5.7507552  
  32 CARB    8.4277483    7.1030971    6.4253121    7.4156934    8.0408743  
  33 CARB    9.7582856    8.4168293    7.7576659    9.0018729    9.1875377  
  34 HYDR    9.7503558    8.2804627    7.6038282    8.9744444    8.9489137  
  35 HYDR   10.1823782    9.0787509    8.5088128    9.6570264    9.8632110  
  36 CARB   10.7906565    9.2617386    8.4919279    9.7739695   10.0492542  
  37 HYDR   11.7332743   10.1561706    9.3699137   10.7219193   10.8921085  
  38 CARB   10.3007481    8.5211169    7.6494107    8.9777919    9.2963649  
  39 HYDR    9.6189731    7.6938621    6.7883088    8.2196125    8.4048224  
  40 HYDR   11.1809114    9.2797216    8.3512588    9.7094932   10.0236677  
  41 CARB    9.8743125    8.3701518    7.5894053    8.6759545    9.2685529  
  42 HYDR   10.0878631    8.5621382    7.7613850    8.7481482    9.4866908  
  43 CARB   10.9956560    9.6479490    8.9181206   10.0058745   10.5390872  
  44 CARB   12.3534451   10.9032081   10.1132672   11.2165148   11.7871225  
  45 HYDR   12.5559100   10.9027852   10.0389480   11.2315952   11.7390440  
  46 HYDR   13.1646243   11.7632792   10.9904002   12.1240517   12.6307406  
  47 HYDR   12.5320328   11.1875345   10.4258657   11.3999901   12.1205287  
  48 CARB   11.0788036   10.0802848    9.4812726   10.3992917   11.0202326  
  49 HYDR   10.2793924    9.4374737    8.9194791    9.7832971   10.3749714  
  50 HYDR   11.2702062   10.3819046    9.8097065   10.5915578   11.3710598  
  51 HYDR   11.9991149   11.0203489   10.4240893   11.3867325   11.9336550  
  52 CARB    8.3554832    7.1117603    6.5045252    7.6149631    7.9622571  
  53 CARB    8.1952961    7.2942029    6.7774811    7.4228920    8.3245156  
  54 HYDR    7.1872279    6.4952662    6.0976750    6.5926051    7.5460859  
  55 HYDR    8.5561668    7.5930484    7.0368939    7.5971758    8.6399902  
  56 HYDR    8.9029923    8.1885005    7.7269933    8.3380511    9.2153170  
  57 OXYG    7.6124376    6.0297404    5.2661735    6.3113039    6.9537937  
  58 HYDR    7.6775293    6.2556571    5.6177567    6.8511367    7.0427311  
  59 OXYG    8.0031361    7.2280239    6.8190834    7.6834033    8.1169586  
  60 NITR    7.3711687    6.7897403    6.5192057    7.3543914    7.5886162  
  61 OXYG    7.2247510    6.3729946    6.0487025    7.0853693    7.0544008  
  62 OXYG    7.3240034    7.1867338    7.0815275    7.6761635    7.9938685  

               21 CARB      22 CARB      23 HYDR      24 HYDR      25 HYDR  

   1 CARB    1.5745144 *  1.5360989 *  2.1597161 *  2.1434945 *  2.2000542 *
   2 CARB    1.5491355 *  3.8125480    4.3093741    4.6297066    3.8105326  
   3 HYDR    2.1593862 *  4.6923870    5.0622205    5.5085289    4.8067763  
   4 HYDR    2.1653117 *  4.1527203    4.6140849    5.0511445    3.8714050  
   5 CARB    2.5607086 *  4.0608402    4.8463697    4.5829438    4.0651816  
   6 HYDR    3.5123756    5.1255296    5.9156324    5.6331653    5.0393556  
   7 CARB    2.8225327 *  3.9202578    4.6924970    4.1858416    4.2957112  
   8 HYDR    2.7705509 *  4.2079009    4.7745063    4.5372688    4.7595673  
   9 HYDR    3.9097899    4.7513682    5.5938049    4.8295283    5.1106074  
  10 CARB    2.5566463 *  2.5782915 *  3.5109802    2.7263753 *  2.9319348 *
  11 HYDR    3.5045722    2.7623100 *  3.7224913    2.4579647 *  3.2207959  
  12 CARB    2.9694088 *  3.3186256    4.3047000    3.6407826    3.1322887  
  13 CARB    4.4697769    4.5029572    5.5652491    4.5262569    4.2963267  
  14 HYDR    4.8447424    5.0310769    6.0721136    4.9599525    5.0291648  
  15 HYDR    5.0392412    5.3199742    6.3560068    5.4509529    4.9557628  
  16 HYDR    5.0163223    4.4459140    5.5365285    4.2606794    4.1834988  
  17 CARB    3.2703412    3.2388698    4.1357255    3.7235388    2.5697260 *
  18 HYDR    2.6904255 *  2.8752629 *  3.5588727    3.6298985    2.1302431 *
  19 HYDR    3.9884914    3.1644821    4.1008949    3.4027036    2.3796521 *
  20 HYDR    4.0285758    4.3173687    5.1703624    4.8117998    3.5869774  
  21 CARB    0.0000000    2.6343432 *  2.9035026 *  3.5472599    2.9065109 *
  22 CARB    2.6343432 *  0.0000000    1.0917724 *  1.0926687 *  1.0883104 *
  23 HYDR    2.9035026 *  1.0917724 *  0.0000000    1.7786782 *  1.7650541 *
  24 HYDR    3.5472599    1.0926687 *  1.7786782 *  0.0000000    1.7798417 *
  25 HYDR    2.9065109 *  1.0883104 *  1.7650541 *  1.7798417 *  0.0000000  
  26 OXYG    2.4052135 *  2.3525968 *  2.5993663 *  2.5833932 *  3.3158131  
  27 HYDR    1.0850297 *  3.2705811    3.2898289    4.1082112    3.7667795  
  28 OXYG    1.4478093 *  2.6787582 *  2.6201782 *  3.7642826    2.6122303 *
  29 NITR    2.4017829 *  3.8458647    3.4746168    4.9179443    3.8611040  
  30 OXYG    2.6161359 *  4.5623233    4.2110258    5.5800071    4.7658775  
  31 OXYG    3.4603846    4.3543906    3.8422118    5.4112921    4.1912937  
  32 CARB    4.2461634    4.4371246    3.6448421    4.9143631    5.2715184  
  33 CARB    5.1662726    6.4315481    5.8618664    7.0227503    7.2025105  
  34 HYDR    5.0155802    6.6840528    6.2002428    7.3834173    7.3514681  
  35 HYDR    5.8587412    7.0723726    6.5706893    7.5519366    7.9201615  
  36 CARB    6.0846538    7.0600420    6.2988017    7.6683735    7.7763219  
  37 HYDR    6.9463178    8.0955440    7.3483395    8.7336335    8.7794110  
  38 CARB    5.5300464    6.3162940    5.4488804    7.0211640    6.8955678  
  39 HYDR    4.7261127    5.7866744    4.9956705    6.6093944    6.2602931  
  40 HYDR    6.4099747    7.1000810    6.1715038    7.8199976    7.5967971  
  41 CARB    5.5161985    5.7227702    4.7985044    6.2311338    6.4492299  
  42 HYDR    5.9765633    5.7559786    4.7366128    6.1984732    6.4247061  
  43 CARB    6.6303788    7.0380598    6.1884291    7.4718788    7.8429208  
  44 CARB    7.9641056    8.2306779    7.2926554    8.6578464    8.9735421  
  45 HYDR    8.0193405    8.3510469    7.3698808    8.8746588    8.9877373  
  46 HYDR    8.7263423    9.1551498    8.2568245    9.5767922    9.9257014  
  47 HYDR    8.4007506    8.3302933    7.3622579    8.6465713    9.0939678  
  48 CARB    7.1062861    7.3726977    6.6346590    7.6248880    8.3035817  
  49 HYDR    6.4741339    6.8320546    6.2182917    7.0479360    7.8090665  
  50 HYDR    7.5878113    7.4786479    6.7071028    7.6060744    8.4291478  
  51 HYDR    7.9671729    8.4048878    7.6903478    8.6688289    9.3348094  
  52 CARB    3.9512621    4.9409467    4.4142208    5.4856359    5.7737556  
  53 CARB    4.8345758    4.2916695    3.5749764    4.4163819    5.2690953  
  54 HYDR    4.2568496    3.5259868    3.0227325    3.5308731    4.5748667  
  55 HYDR    5.4050584    4.4357623    3.5833960    4.4918807    5.3275289  
  56 HYDR    5.6458520    5.2488315    4.6141981    5.2812466    6.2656883  
  57 OXYG    3.4039193    3.4213282    2.5360164 *  4.0800407    4.1056848  
  58 HYDR    3.0148742    4.4432302    4.0301391    5.1399197    5.1584192  
  59 OXYG    4.2772196    5.0550001    4.7387241    5.3641633    6.0155340  
  60 NITR    3.9699389    5.1700330    5.1280815    5.4880001    6.0637308  
  61 OXYG    3.4435107    5.2287784    5.2410016    5.7399069    5.9687112  
  62 OXYG    4.7316117    5.6209138    5.7131770    5.7287621    6.5588386  

               26 OXYG      27 HYDR      28 OXYG      29 NITR      30 OXYG  

   1 CARB    1.3741848 *  2.1317663 *  2.4390281 *  3.5934604    3.9583766  
   2 CARB    3.5615730    2.1625420 *  2.4521090 *  3.2545206    3.3054011  
   3 HYDR    4.0086767    2.2546982 *  3.0787572    3.4875973    3.1544293  
   4 HYDR    4.4174827    2.9072486 *  2.4187984 *  3.1436470    3.4166310  
   5 CARB    3.7198108    3.2114329    3.6426583    4.6719034    4.7744031  
   6 HYDR    4.7652894    4.0828069    4.5005052    5.4131725    5.4331004  
   7 CARB    2.8511507 *  3.1500296    4.1813442    5.1989122    5.1660881  
   8 HYDR    2.5767698 *  2.6978303 *  4.2174752    5.0134961    4.7554379  
   9 HYDR    3.6551581    4.2103076    5.2492065    6.2855534    6.2310309  
  10 CARB    2.2865829 *  3.1952877    3.6210510    4.8622569    5.1586121  
  11 HYDR    2.5314111 *  4.0568056    4.4649817    5.7192989    6.0592952  
  12 CARB    3.7063728    3.8738034    3.7501532    5.0377625    5.4628236  
  13 CARB    4.8195913    5.3045753    5.2766473    6.5692549    6.9728040  
  14 HYDR    4.8657213    5.5167103    5.8660899    7.1091472    7.3603739  
  15 HYDR    5.7498794    5.9125237    5.7326513    6.9675466    7.3798978  
  16 HYDR    5.0882673    5.8922444    5.6795793    7.0339068    7.5621965  
  17 CARB    4.4598274    4.3398415    3.4297981    4.7241558    5.4346350  
  18 HYDR    4.2506705    3.7694375    2.4842387 *  3.7303863    4.5452992  
  19 HYDR    4.7560225    5.0451302    4.0229842    5.3513537    6.1734682  
  20 HYDR    5.4524179    5.0769293    4.1267800    5.2959977    5.9737665  
  21 CARB    2.4052135 *  1.0850297 *  1.4478093 *  2.4017829 *  2.6161359 *
  22 CARB    2.3525968 *  3.2705811    2.6787582 *  3.8458647    4.5623233  
  23 HYDR    2.5993663 *  3.2898289    2.6201782 *  3.4746168    4.2110258  
  24 HYDR    2.5833932 *  4.1082112    3.7642826    4.9179443    5.5800071  
  25 HYDR    3.3158131    3.7667795    2.6122303 *  3.8611040    4.7658775  
  26 OXYG    0.0000000    2.3222370 *  3.3736533    4.2134732    4.2959574  
  27 HYDR    2.3222370 *  0.0000000    2.0527983 *  2.4385350 *  2.1831451 *
  28 OXYG    3.3736533    2.0527983 *  0.0000000    1.3800415 *  2.2328387 *
  29 NITR    4.2134732    2.4385350 *  1.3800415 *  0.0000000    1.2126699 *
  30 OXYG    4.2959574    2.1831451 *  2.2328387 *  1.2126699 *  0.0000000  
  31 OXYG    5.1488974    3.6059717    2.1543017 *  1.2020277 *  2.1732854 *
  32 CARB    3.5354857    3.5457176    4.2914682    4.0307447    3.8228189  
  33 CARB    4.9341723    4.1249821    5.4962582    4.8751665    4.0015685  
  34 HYDR    5.2312488    3.9631005    5.3525450    4.6184358    3.5675241  
  35 HYDR    5.3156684    4.7959057    6.3680472    5.8639739    4.9711121  
  36 CARB    5.9284891    5.1377993    6.0878717    5.2644025    4.5373601  
  37 HYDR    6.9244714    5.9730314    6.9420039    6.0086541    5.1813241  
  38 CARB    5.6937312    4.7572914    5.1935236    4.2561159    3.7817458  
  39 HYDR    5.2950517    4.0061473    4.3059282    3.2552387    2.7399771 *
  40 HYDR    6.6919888    5.7077819    5.8972187    4.8478964    4.4713513  
  41 CARB    5.0692479    4.8039692    5.2987505    4.7075745    4.4564478  
  42 HYDR    5.4811395    5.4183043    5.5782778    5.0523728    5.0412037  
  43 CARB    5.9933477    5.7690169    6.6126327    5.9762639    5.4875571  
  44 CARB    7.4138075    7.1520296    7.7689923    7.0148942    6.5988703  
  45 HYDR    7.7658344    7.2607755    7.6455089    6.7579523    6.3948029  
  46 HYDR    8.1560296    7.8442531    8.6212575    7.8294116    7.2907484  
  47 HYDR    7.6348382    7.6596404    8.1815252    7.5437206    7.2629111  
  48 CARB    5.9959665    6.2166939    7.3493653    6.9304841    6.4125611  
  49 HYDR    5.2105136    5.5663646    6.9080982    6.6318939    6.0753242  
  50 HYDR    6.2600921    6.7900272    7.7813335    7.4641714    7.0929141  
  51 HYDR    6.9151899    7.0193800    8.2536305    7.7576560    7.1287540  
  52 CARB    3.4336569    2.9786870 *  4.3735725    4.0643293    3.4404832  
  53 CARB    3.3510584    4.3031098    5.0418542    5.1381054    5.1091449  
  54 HYDR    2.4259319 *  3.8564531    4.6599052    5.0356060    5.0846891  
  55 HYDR    4.0405386    5.0162796    5.3719488    5.4609098    5.6184441  
  56 HYDR    3.9875590    5.0029199    5.9942605    6.0394847    5.8561231  
  57 OXYG    3.1950526    2.9800085 *  3.1287200    2.9647836 *  3.1233488  
  58 HYDR    3.0802289    1.9975760 *  3.4680850    3.1670278    2.4799757 *
  59 OXYG    3.0475760    3.3666321    5.0576413    5.0798270    4.5141932  
  60 NITR    2.9237782 *  3.0925123    5.0599996    5.2449719    4.6020475  
  61 OXYG    3.2089005    2.5079389 *  4.5540665    4.6392753    3.8597775  
  62 OXYG    3.2690759    4.0128720    5.9358844    6.2921808    5.7299647  

               31 OXYG      32 CARB      33 CARB      34 HYDR      35 HYDR  

   1 CARB    4.4680383    4.2532012    5.6998577    5.8187601    6.2516842  
   2 CARB    4.2704367    5.6691230    6.1307202    5.7551785    6.7540748  
   3 HYDR    4.5800848    5.7438825    5.7136694    5.1875280    6.2833131  
   4 HYDR    3.9449660    6.2541242    6.7900141    6.3548647    7.5135367  
   5 CARB    5.6487317    6.5728842    7.1364320    6.8488760    7.6064403  
   6 HYDR    6.3656420    7.5404253    7.8651460    7.4660189    8.3013379  
   7 CARB    6.2672370    6.0525010    6.6353661    6.5160047    6.9291927  
   8 HYDR    6.1608818    5.4266072    5.7154141    5.5918232    5.9332141  
   9 HYDR    7.3476608    6.9601091    7.4668954    7.3615262    7.6467507  
  10 CARB    5.7645344    5.6759870    6.8701633    6.9138342    7.2829341  
  11 HYDR    6.5567666    6.0038756    7.4014243    7.5769848    7.7316525  
  12 CARB    5.8295289    6.8159289    7.9004590    7.7775587    8.4114568  
  13 CARB    7.3362470    8.1577931    9.2252186    9.1189549    9.6403896  
  14 HYDR    7.9846411    8.3234484    9.2170541    9.1230856    9.5139511  
  15 HYDR    7.6812082    8.9722400    9.9222680    9.7182300   10.3752015  
  16 HYDR    7.7008028    8.4277483    9.7582856    9.7503558   10.1823782  
  17 CARB    5.2391727    7.1030971    8.4168293    8.2804627    9.0787509  
  18 HYDR    4.1660555    6.4253121    7.7576659    7.6038282    8.5088128  
  19 HYDR    5.7368761    7.4156934    9.0018729    8.9744444    9.6570264  
  20 HYDR    5.7507552    8.0408743    9.1875377    8.9489137    9.8632110  
  21 CARB    3.4603846    4.2461634    5.1662726    5.0155802    5.8587412  
  22 CARB    4.3543906    4.4371246    6.4315481    6.6840528    7.0723726  
  23 HYDR    3.8422118    3.6448421    5.8618664    6.2002428    6.5706893  
  24 HYDR    5.4112921    4.9143631    7.0227503    7.3834173    7.5519366  
  25 HYDR    4.1912937    5.2715184    7.2025105    7.3514681    7.9201615  
  26 OXYG    5.1488974    3.5354857    4.9341723    5.2312488    5.3156684  
  27 HYDR    3.6059717    3.5457176    4.1249821    3.9631005    4.7959057  
  28 OXYG    2.1543017 *  4.2914682    5.4962582    5.3525450    6.3680472  
  29 NITR    1.2020277 *  4.0307447    4.8751665    4.6184358    5.8639739  
  30 OXYG    2.1732854 *  3.8228189    4.0015685    3.5675241    4.9711121  
  31 OXYG    0.0000000    4.5633468    5.6008462    5.3946152    6.6495993  
  32 CARB    4.5633468    0.0000000    2.6559658 *  3.4128831    3.3266483  
  33 CARB    5.6008462    2.6559658 *  0.0000000    1.0942179 *  1.0945563 *
  34 HYDR    5.3946152    3.4128831    1.0942179 *  0.0000000    1.7590019 *
  35 HYDR    6.6495993    3.3266483    1.0945563 *  1.7590019 *  0.0000000  
  36 CARB    5.6934679    2.8466972 *  1.5289648 *  2.1568990 *  2.1700514 *
  37 HYDR    6.3944049    3.9409284    2.1758019 *  2.4641332 *  2.5491457 *
  38 CARB    4.4422994    2.4986601 *  2.5018438 *  2.8928372 *  3.4480090  
  39 HYDR    3.4850012    2.6496652 *  2.6818883 *  2.7340882 *  3.7594015  
  40 HYDR    4.7881606    3.4447236    3.4590929    3.7633598    4.3333464  
  41 CARB    4.9529698    1.5426537 *  2.8022641 *  3.6042313    3.5132079  
  42 HYDR    5.0877558    2.1646495 *  3.8958320    4.6745164    4.5791348  
  43 CARB    6.3176336    2.6117007 *  2.5404969 *  3.4874542    2.8503774 *
  44 CARB    7.1447721    3.9276186    3.8974148    4.7074100    4.1656759  
  45 HYDR    6.7301566    4.2353884    4.2532548    4.8900072    4.7281700  
  46 HYDR    8.0167425    4.7615660    4.1941865    4.9441104    4.2459839  
  47 HYDR    7.6207601    4.2207289    4.7029777    5.6029627    4.9192634  
  48 CARB    7.4294934    3.1374033    2.9820950 *  4.0485606    2.7494602 *
  49 HYDR    7.2834817    2.8850841 *  2.6498811 *  3.7097153    2.2486163 *
  50 HYDR    7.8885801    3.4951932    3.9764839    5.0612051    3.7930397  
  51 HYDR    8.2693527    4.1410864    3.3762999    4.3355017    2.8970754 *
  52 CARB    4.8893744    1.5731082 *  1.5487352 *  2.1577518 *  2.1665288 *
  53 CARB    5.6630899    1.5538150 *  3.8154245    4.6941578    4.1530807  
  54 HYDR    5.6800599    2.1869005 *  4.3087022    5.0590207    4.6117913  
  55 HYDR    5.7764355    2.1626450 *  4.6331875    5.5154747    5.0468460  
  56 HYDR    6.6173457    2.1813681 *  3.7717394    4.7666345    3.8295071  
  57 OXYG    3.3984466    1.3772306 *  3.6081494    4.0704609    4.4424766  
  58 HYDR    4.1266930    2.1309882 *  2.1619032 *  2.2530285 *  2.9135219 *
  59 OXYG    6.0157644    2.4460644 *  2.4570123 *  3.0756154    2.4305017 *
  60 NITR    6.3339396    3.6137971    3.2370129    3.4562809    3.1290520  
  61 OXYG    5.7905807    3.9791904    3.2659777    3.0958410    3.3777026  
  62 OXYG    7.3870614    4.4896315    4.2606764    4.5550476    3.9403064  

               36 CARB      37 HYDR      38 CARB      39 HYDR      40 HYDR  

   1 CARB    6.6109962    7.5871148    6.1166692    5.5169377    7.0338402  
   2 CARB    7.1742922    7.9165872    6.7162875    5.8214616    7.5734807  
   3 HYDR    6.8433310    7.4758069    6.5494079    5.6497841    7.4193890  
   4 HYDR    7.6925764    8.4030884    7.0620230    6.0855531    7.8130514  
   5 CARB    8.2994024    9.0815754    7.9578768    7.1452414    8.8747088  
   6 HYDR    9.0727191    9.7833687    8.7796801    7.9253260    9.6819649  
   7 CARB    7.9009073    8.7269153    7.7666812    7.1188384    8.7715471  
   8 HYDR    7.0558704    7.8398977    7.0798374    6.4919176    8.1189935  
   9 HYDR    8.7909866    9.5992248    8.7531164    8.1446731    9.7779392  
  10 CARB    7.9421895    8.8801133    7.5824077    6.9660838    8.5326192  
  11 HYDR    8.4443632    9.4253024    8.1246131    7.6154745    9.0793755  
  12 CARB    8.9394279    9.8264536    8.4413056    7.6777892    9.3221612  
  13 CARB   10.3319514   11.2213829    9.9071454    9.1751403   10.8110151  
  14 HYDR   10.4248855   11.2930233   10.1585271    9.4792686   11.1188792  
  15 HYDR   11.0276553   11.8754253   10.5609090    9.7574565   11.4327667  
  16 HYDR   10.7906565   11.7332743   10.3007481    9.6189731   11.1809114  
  17 CARB    9.2617386   10.1561706    8.5211169    7.6938621    9.2797216  
  18 HYDR    8.4919279    9.3699137    7.6494107    6.7883088    8.3512588  
  19 HYDR    9.7739695   10.7219193    8.9777919    8.2196125    9.7094932  
  20 HYDR   10.0492542   10.8921085    9.2963649    8.4048224   10.0236677  
  21 CARB    6.0846538    6.9463178    5.5300464    4.7261127    6.4099747  
  22 CARB    7.0600420    8.0955440    6.3162940    5.7866744    7.1000810  
  23 HYDR    6.2988017    7.3483395    5.4488804    4.9956705    6.1715038  
  24 HYDR    7.6683735    8.7336335    7.0211640    6.6093944    7.8199976  
  25 HYDR    7.7763219    8.7794110    6.8955678    6.2602931    7.5967971  
  26 OXYG    5.9284891    6.9244714    5.6937312    5.2950517    6.6919888  
  27 HYDR    5.1377993    5.9730314    4.7572914    4.0061473    5.7077819  
  28 OXYG    6.0878717    6.9420039    5.1935236    4.3059282    5.8972187  
  29 NITR    5.2644025    6.0086541    4.2561159    3.2552387    4.8478964  
  30 OXYG    4.5373601    5.1813241    3.7817458    2.7399771 *  4.4713513  
  31 OXYG    5.6934679    6.3944049    4.4422994    3.4850012    4.7881606  
  32 CARB    2.8466972 *  3.9409284    2.4986601 *  2.6496652 *  3.4447236  
  33 CARB    1.5289648 *  2.1758019 *  2.5018438 *  2.6818883 *  3.4590929  
  34 HYDR    2.1568990 *  2.4641332 *  2.8928372 *  2.7340882 *  3.7633598  
  35 HYDR    2.1700514 *  2.5491457 *  3.4480090    3.7594015    4.3333464  
  36 CARB    0.0000000    1.0950838 *  1.5467289 *  2.2698813 *  2.2182437 *
  37 HYDR    1.0950838 *  0.0000000    2.2839868 *  2.9390635 *  2.5694478 *
  38 CARB    1.5467289 *  2.2839868 *  0.0000000    1.0942893 *  1.0897651 *
  39 HYDR    2.2698813 *  2.9390635 *  1.0942893 *  0.0000000    1.7707943 *
  40 HYDR    2.2182437 *  2.5694478 *  1.0897651 *  1.7707943 *  0.0000000  
  41 CARB    2.1168941 *  3.1128989    1.5524583 *  2.2746149 *  2.2151378 *
  42 HYDR    3.1116200    4.0095802    2.2866479 *  2.9402094 *  2.5590097 *
  43 CARB    1.5573191 *  2.2784860 *  2.1610286 *  3.1420749    2.6419877 *
  44 CARB    2.5653066 *  2.7839865 *  2.8792249 *  3.9734241    2.7507460 *
  45 HYDR    2.7699010 *  2.8761291 *  2.6284375 *  3.6675265    2.1011387 *
  46 HYDR    2.9132728 *  2.7613173 *  3.6151159    4.6847568    3.4678706  
  47 HYDR    3.5061934    3.8516011    3.6456380    4.7127994    3.5144717  
  48 CARB    2.6469290 *  3.2277012    3.5769854    4.4302416    4.1656004  
  49 HYDR    2.9072399 *  3.5956384    3.8720611    4.5170780    4.6696442  
  50 HYDR    3.5697130    4.1881943    4.2225087    5.1063319    4.7112363  
  51 HYDR    2.9813399 *  3.1997530    4.1811522    5.0720354    4.6504405  
  52 CARB    2.5600191 *  3.5103930    2.8152184 *  2.7552902 *  3.9030706  
  53 CARB    4.0703337    5.1386771    3.9114614    4.1827021    4.7477274  
  54 HYDR    4.8520569    5.9233687    4.6825790    4.7468106    5.5880330  
  55 HYDR    4.5914394    5.6445115    4.1817595    4.5207145    4.8304404  
  56 HYDR    4.0393100    5.0207186    4.2576464    4.7084431    5.0824762  
  57 OXYG    3.7955004    4.8438995    2.9472947 *  2.6641425 *  3.7584627  
  58 HYDR    3.2027411    4.0693511    3.1339473    2.6706307 *  4.1915206  
  59 OXYG    3.6519560    4.5132005    4.1765115    4.2010330    5.2467817  
  60 NITR    4.6608885    5.3977614    5.1867102    4.9927256    6.2730907  
  61 OXYG    4.7393177    5.3840252    5.1431061    4.7298308    6.2040572  
  62 OXYG    5.6472169    6.3634149    6.2587284    6.1405300    7.3404950  

               41 CARB      42 HYDR      43 CARB      44 CARB      45 HYDR  

   1 CARB    5.6919270    6.0101451    6.8186029    8.1728912    8.3660437  
   2 CARB    6.8970669    7.4317183    7.9099549    9.2624012    9.2908086  
   3 HYDR    6.8947752    7.5613645    7.7444893    9.1105551    9.1481564  
   4 HYDR    7.3611147    7.8161325    8.4733441    9.7389584    9.6527600  
   5 CARB    7.9446734    8.4566744    8.9092733   10.3282241   10.4644700  
   6 HYDR    8.8774903    9.4352246    9.7883803   11.2115925   11.3293190  
   7 CARB    7.5309081    8.0821949    8.3508641    9.8329740   10.1249972  
   8 HYDR    6.8795928    7.5363127    7.5564714    9.0646252    9.4034186  
   9 HYDR    8.4614736    9.0200738    9.2024674   10.7049622   11.0576371  
  10 CARB    7.1637908    7.5207064    8.1840520    9.5929137    9.8467205  
  11 HYDR    7.5137083    7.7906446    8.5044975    9.8968209   10.2260547  
  12 CARB    8.2206147    8.5528528    9.3337406   10.7045970   10.8392398  
  13 CARB    9.6095838    9.9294251   10.6744846   12.0725993   12.2647297  
  14 HYDR    9.8219244   10.2166513   10.7622067   12.2110955   12.4867418  
  15 HYDR   10.3837640   10.7171621   11.4712727   12.8586968   12.9927607  
  16 HYDR    9.8743125   10.0878631   10.9956560   12.3534451   12.5559100  
  17 CARB    8.3701518    8.5621382    9.6479490   10.9032081   10.9027852  
  18 HYDR    7.5894053    7.7613850    8.9181206   10.1132672   10.0389480  
  19 HYDR    8.6759545    8.7481482   10.0058745   11.2165148   11.2315952  
  20 HYDR    9.2685529    9.4866908   10.5390872   11.7871225   11.7390440  
  21 CARB    5.5161985    5.9765633    6.6303788    7.9641056    8.0193405  
  22 CARB    5.7227702    5.7559786    7.0380598    8.2306779    8.3510469  
  23 HYDR    4.7985044    4.7366128    6.1884291    7.2926554    7.3698808  
  24 HYDR    6.2311338    6.1984732    7.4718788    8.6578464    8.8746588  
  25 HYDR    6.4492299    6.4247061    7.8429208    8.9735421    8.9877373  
  26 OXYG    5.0692479    5.4811395    5.9933477    7.4138075    7.7658344  
  27 HYDR    4.8039692    5.4183043    5.7690169    7.1520296    7.2607755  
  28 OXYG    5.2987505    5.5782778    6.6126327    7.7689923    7.6455089  
  29 NITR    4.7075745    5.0523728    5.9762639    7.0148942    6.7579523  
  30 OXYG    4.4564478    5.0412037    5.4875571    6.5988703    6.3948029  
  31 OXYG    4.9529698    5.0877558    6.3176336    7.1447721    6.7301566  
  32 CARB    1.5426537 *  2.1646495 *  2.6117007 *  3.9276186    4.2353884  
  33 CARB    2.8022641 *  3.8958320    2.5404969 *  3.8974148    4.2532548  
  34 HYDR    3.6042313    4.6745164    3.4874542    4.7074100    4.8900072  
  35 HYDR    3.5132079    4.5791348    2.8503774 *  4.1656759    4.7281700  
  36 CARB    2.1168941 *  3.1116200    1.5573191 *  2.5653066 *  2.7699010 *
  37 HYDR    3.1128989    4.0095802    2.2784860 *  2.7839865 *  2.8761291 *
  38 CARB    1.5524583 *  2.2866479 *  2.1610286 *  2.8792249 *  2.6284375 *
  39 HYDR    2.2746149 *  2.9402094 *  3.1420749    3.9734241    3.6675265  
  40 HYDR    2.2151378 *  2.5590097 *  2.6419877 *  2.7507460 *  2.1011387 *
  41 CARB    0.0000000    1.0942696 *  1.5654759 *  2.5417636 *  2.7141097 *
  42 HYDR    1.0942696 *  0.0000000    2.2913440 *  2.7449336 *  2.7730541 *
  43 CARB    1.5654759 *  2.2913440 *  0.0000000    1.5335687 *  2.2067056 *
  44 CARB    2.5417636 *  2.7449336 *  1.5335687 *  0.0000000    1.0925482 *
  45 HYDR    2.7141097 *  2.7730541 *  2.2067056 *  1.0925482 *  0.0000000  
  46 HYDR    3.4861434    3.8194455    2.1694601 *  1.0956508 *  1.7665774 *
  47 HYDR    2.9100595 *  2.7587024 *  2.1706375 *  1.0956395 *  1.7659650 *
  48 CARB    2.7043010 *  3.3213514    1.5281599 *  2.4719331 *  3.4570809  
  49 HYDR    3.0086313    3.7546604    2.2134296 *  3.4636477    4.3618974  
  50 HYDR    3.0560663    3.3369520    2.1724585 *  2.7142827 *  3.7350148  
  51 HYDR    3.5980658    4.2383146    2.1535575 *  2.6716886 *  3.6928214  
  52 CARB    2.5551749 *  3.5032223    2.9812650 *  4.4803639    4.8514154  
  53 CARB    2.5762226 *  2.7585905 *  3.3472463    4.5419364    5.0625014  
  54 HYDR    3.5120823    3.7242734    4.3305388    5.6011936    6.1011975  
  55 HYDR    2.7286218 *  2.4586414 *  3.6619522    4.5622270    4.9928560  
  56 HYDR    2.8954877 *  3.1955057    3.1291386    4.3124327    5.0374975  
  57 OXYG    2.3657301 *  2.5995808 *  3.7739310    4.9069519    4.9695834  
  58 HYDR    3.1941689    4.0544638    3.8802262    5.3080473    5.5142739  
  59 OXYG    3.6161262    4.4596912    3.7722384    5.2991272    5.8825015  
  60 NITR    4.8603055    5.7220237    5.0469000    6.5768824    7.1113917  
  61 OXYG    5.1548466    6.0636898    5.4531504    6.9576173    7.3408121  
  62 OXYG    5.7633994    6.5595276    5.8479069    7.3555915    7.9972511  

               46 HYDR      47 HYDR      48 CARB      49 HYDR      50 HYDR  

   1 CARB    8.9825830    8.4273395    7.0555514    6.3590229    7.3427688  
   2 CARB    9.9525513    9.7838161    8.3672148    7.6743762    8.9360938  
   3 HYDR    9.7044545    9.7311748    8.1947159    7.4876414    8.8748847  
   4 HYDR   10.4678792   10.2697427    9.0782309    8.4682622    9.6414003  
   5 CARB   11.0088405   10.7766226    9.1602399    8.3554372    9.6566884  
   6 HYDR   11.8487511   11.7138434   10.0436213    9.2205787   10.5950428  
   7 CARB   10.4678934   10.2169196    8.3600477    7.4600972    8.8009033  
   8 HYDR    9.6299757    9.5004272    7.5115063    6.5827756    8.0244761  
   9 HYDR   11.3022778   11.0651162    9.0814676    8.1252700    9.4950802  
  10 CARB   10.3503607    9.8459869    8.2611352    7.4507807    8.5465145  
  11 HYDR   10.6651061   10.0430500    8.4386870    7.6119993    8.6018229  
  12 CARB   11.4846840   11.0150377    9.5704593    8.8033484    9.9099973  
  13 CARB   12.8362947   12.3421841   10.7846877    9.9562645   11.0783313  
  14 HYDR   12.9133028   12.4904945   10.7353513    9.8368616   11.0440828  
  15 HYDR   13.6191131   13.1762587   11.6582595   10.8425663   12.0006460  
  16 HYDR   13.1646243   12.5320328   11.0788036   10.2793924   11.2702062  
  17 CARB   11.7632792   11.1875345   10.0802848    9.4374737   10.3819046  
  18 HYDR   10.9904002   10.4258657    9.4812726    8.9194791    9.8097065  
  19 HYDR   12.1240517   11.3999901   10.3992917    9.7832971   10.5915578  
  20 HYDR   12.6307406   12.1205287   11.0202326   10.3749714   11.3710598  
  21 CARB    8.7263423    8.4007506    7.1062861    6.4741339    7.5878113  
  22 CARB    9.1551498    8.3302933    7.3726977    6.8320546    7.4786479  
  23 HYDR    8.2568245    7.3622579    6.6346590    6.2182917    6.7071028  
  24 HYDR    9.5767922    8.6465713    7.6248880    7.0479360    7.6060744  
  25 HYDR    9.9257014    9.0939678    8.3035817    7.8090665    8.4291478  
  26 OXYG    8.1560296    7.6348382    5.9959665    5.2105136    6.2600921  
  27 HYDR    7.8442531    7.6596404    6.2166939    5.5663646    6.7900272  
  28 OXYG    8.6212575    8.1815252    7.3493653    6.9080982    7.7813335  
  29 NITR    7.8294116    7.5437206    6.9304841    6.6318939    7.4641714  
  30 OXYG    7.2907484    7.2629111    6.4125611    6.0753242    7.0929141  
  31 OXYG    8.0167425    7.6207601    7.4294934    7.2834817    7.8885801  
  32 CARB    4.7615660    4.2207289    3.1374033    2.8850841 *  3.4951932  
  33 CARB    4.1941865    4.7029777    2.9820950 *  2.6498811 *  3.9764839  
  34 HYDR    4.9441104    5.6029627    4.0485606    3.7097153    5.0612051  
  35 HYDR    4.2459839    4.9192634    2.7494602 *  2.2486163 *  3.7930397  
  36 CARB    2.9132728 *  3.5061934    2.6469290 *  2.9072399 *  3.5697130  
  37 HYDR    2.7613173 *  3.8516011    3.2277012    3.5956384    4.1881943  
  38 CARB    3.6151159    3.6456380    3.5769854    3.8720611    4.2225087  
  39 HYDR    4.6847568    4.7127994    4.4302416    4.5170780    5.1063319  
  40 HYDR    3.4678706    3.5144717    4.1656004    4.6696442    4.7112363  
  41 CARB    3.4861434    2.9100595 *  2.7043010 *  3.0086313    3.0560663  
  42 HYDR    3.8194455    2.7587024 *  3.3213514    3.7546604    3.3369520  
  43 CARB    2.1694601 *  2.1706375 *  1.5281599 *  2.2134296 *  2.1724585 *
  44 CARB    1.0956508 *  1.0956395 *  2.4719331 *  3.4636477    2.7142827 *
  45 HYDR    1.7665774 *  1.7659650 *  3.4570809    4.3618974    3.7350148  
  46 HYDR    0.0000000    1.7707583 *  2.6976635 *  3.7114810    3.0455550  
  47 HYDR    1.7707583 *  0.0000000    2.7033494 *  3.7354070    2.4828521 *
  48 CARB    2.6976635 *  2.7033494 *  0.0000000    1.0912955 *  1.0955020 *
  49 HYDR    3.7114810    3.7354070    1.0912955 *  0.0000000    1.7681333 *
  50 HYDR    3.0455550    2.4828521 *  1.0955020 *  1.7681333 *  0.0000000  
  51 HYDR    2.4299547 *  3.0077020    1.0961851 *  1.7590014 *  1.7663032 *
  52 CARB    5.0487902    5.0325001    3.2844217    2.7036015 *  4.0013197  
  53 CARB    5.3608533    4.4948457    3.2738583    2.9017645 *  3.2029162  
  54 HYDR    6.3926957    5.5844267    4.1682689    3.5850186    4.1388842  
  55 HYDR    5.4870966    4.3058392    3.7423640    3.6392519    3.4219665  
  56 HYDR    4.9747930    4.2172438    2.5792819 *  2.1238871 *  2.4092151 *
  57 OXYG    5.8340532    5.1670758    4.4890255    4.2545207    4.7702470  
  58 HYDR    5.9141582    5.9030479    4.3526311    3.7847060    5.0577778  
  59 OXYG    5.7574481    5.7080971    3.4601707    2.5162041 *  4.0517748  
  60 NITR    6.9706061    7.0535190    4.7405485    3.7487315    5.3747802  
  61 OXYG    7.3533636    7.5623980    5.4305296    4.5454857    6.1802466  
  62 OXYG    7.6989619    7.7323056    5.2677592    4.1954474    5.7730919  

               51 HYDR      52 CARB      53 CARB      54 HYDR      55 HYDR  

   1 CARB    7.9979417    4.2476827    4.3082770    3.4697764    4.8073943  
   2 CARB    9.1436861    5.1125901    6.3028845    5.6831230    6.9314653  
   3 HYDR    8.8699930    4.9191227    6.5292500    6.0040579    7.2634988  
   4 HYDR    9.8708910    5.8335426    6.9773379    6.4171735    7.4975895  
   5 CARB    9.9441228    6.0113354    6.9111904    6.1057365    7.5615760  
   6 HYDR   10.7739929    6.8605153    7.9427493    7.1530348    8.6242707  
   7 CARB    9.1256108    5.4325093    6.1410528    5.2452242    6.8845816  
   8 HYDR    8.2138568    4.6068948    5.6013116    4.7931007    6.4585415  
   9 HYDR    9.8085815    6.2986695    6.9139635    5.9661301    7.6721832  
  10 CARB    9.1528484    5.4695463    5.5767984    4.6120620    6.1235579  
  11 HYDR    9.3520936    5.9394372    5.6156401    4.5669821    6.0923614  
  12 CARB   10.4565605    6.5888910    6.9091111    6.0104253    7.3867496  
  13 CARB   11.6568505    7.9039607    8.0838591    7.1037942    8.5567605  
  14 HYDR   11.5548419    7.9327728    8.1789973    7.1662975    8.7459689  
  15 HYDR   12.5148388    8.6671580    9.0148386    8.0696505    9.4855993  
  16 HYDR   11.9991149    8.3554832    8.1952961    7.1872279    8.5561668  
  17 CARB   11.0203489    7.1117603    7.2942029    6.4952662    7.5930484  
  18 HYDR   10.4240893    6.5045252    6.7774811    6.0976750    7.0368939  
  19 HYDR   11.3867325    7.6149631    7.4228920    6.5926051    7.5971758  
  20 HYDR   11.9336550    7.9622571    8.3245156    7.5460859    8.6399902  
  21 CARB    7.9671729    3.9512621    4.8345758    4.2568496    5.4050584  
  22 CARB    8.4048878    4.9409467    4.2916695    3.5259868    4.4357623  
  23 HYDR    7.6903478    4.4142208    3.5749764    3.0227325    3.5833960  
  24 HYDR    8.6688289    5.4856359    4.4163819    3.5308731    4.4918807  
  25 HYDR    9.3348094    5.7737556    5.2690953    4.5748667    5.3275289  
  26 OXYG    6.9151899    3.4336569    3.3510584    2.4259319 *  4.0405386  
  27 HYDR    7.0193800    2.9786870 *  4.3031098    3.8564531    5.0162796  
  28 OXYG    8.2536305    4.3735725    5.0418542    4.6599052    5.3719488  
  29 NITR    7.7576560    4.0643293    5.1381054    5.0356060    5.4609098  
  30 OXYG    7.1287540    3.4404832    5.1091449    5.0846891    5.6184441  
  31 OXYG    8.2693527    4.8893744    5.6630899    5.6800599    5.7764355  
  32 CARB    4.1410864    1.5731082 *  1.5538150 *  2.1869005 *  2.1626450 *
  33 CARB    3.3762999    1.5487352 *  3.8154245    4.3087022    4.6331875  
  34 HYDR    4.3355017    2.1577518 *  4.6941578    5.0590207    5.5154747  
  35 HYDR    2.8970754 *  2.1665288 *  4.1530807    4.6117913    5.0468460  
  36 CARB    2.9813399 *  2.5600191 *  4.0703337    4.8520569    4.5914394  
  37 HYDR    3.1997530    3.5103930    5.1386771    5.9233687    5.6445115  
  38 CARB    4.1811522    2.8152184 *  3.9114614    4.6825790    4.1817595  
  39 HYDR    5.0720354    2.7552902 *  4.1827021    4.7468106    4.5207145  
  40 HYDR    4.6504405    3.9030706    4.7477274    5.5880330    4.8304404  
  41 CARB    3.5980658    2.5551749 *  2.5762226 *  3.5120823    2.7286218 *
  42 HYDR    4.2383146    3.5032223    2.7585905 *  3.7242734    2.4586414 *
  43 CARB    2.1535575 *  2.9812650 *  3.3472463    4.3305388    3.6619522  
  44 CARB    2.6716886 *  4.4803639    4.5419364    5.6011936    4.5622270  
  45 HYDR    3.6928214    4.8514154    5.0625014    6.1011975    4.9928560  
  46 HYDR    2.4299547 *  5.0487902    5.3608533    6.3926957    5.4870966  
  47 HYDR    3.0077020    5.0325001    4.4948457    5.5844267    4.3058392  
  48 CARB    1.0961851 *  3.2844217    3.2738583    4.1682689    3.7423640  
  49 HYDR    1.7590014 *  2.7036015 *  2.9017645 *  3.5850186    3.6392519  
  50 HYDR    1.7663032 *  4.0013197    3.2029162    4.1388842    3.4219665  
  51 HYDR    0.0000000    4.0437024    4.3511037    5.2008427    4.8306083  
  52 CARB    4.0437024    0.0000000    2.6344301 *  2.9018262 *  3.5515783  
  53 CARB    4.3511037    2.6344301 *  0.0000000    1.0912090 *  1.0914588 *
  54 HYDR    5.2008427    2.9018262 *  1.0912090 *  0.0000000    1.7865979 *
  55 HYDR    4.8306083    3.5515783    1.0914588 *  1.7865979 *  0.0000000  
  56 HYDR    3.5961660    2.8690440 *  1.0887317 *  1.7695196 *  1.7822794 *
  57 OXYG    5.4910564    2.4084094 *  2.2695606 *  2.4851251 *  2.5282959 *
  58 HYDR    5.0905847    1.0860026 *  3.2674549    3.2874149    4.1130555  
  59 OXYG    4.1586400    1.4466673 *  2.6755676 *  2.6094730 *  3.7608508  
  60 NITR    5.3069003    2.3992285 *  3.8616532    3.4928775    4.9367867  
  61 OXYG    5.9586219    2.6102757 *  4.5844111    4.2438946    5.6102429  
  62 OXYG    5.7758335    3.4584634    4.3689349    3.8549239    5.4266365  

               56 HYDR      57 OXYG      58 HYDR      59 OXYG      60 NITR  

   1 CARB    5.1172512    3.4809883    3.6090033    4.1958640    3.9773140  
   2 CARB    7.0380105    4.9017102    4.1003635    5.3345064    4.6842351  
   3 HYDR    7.1580751    5.1666726    3.8890812    5.1604958    4.3883625  
   4 HYDR    7.7940365    5.3244860    4.7840088    6.2339566    5.6897040  
   5 CARB    7.5774703    5.8846441    5.1153551    5.8911182    5.0440383  
   6 HYDR    8.5727745    6.8803432    5.9348795    6.7328381    5.7657871  
   7 CARB    6.6598778    5.6156979    4.7340233    4.9721591    4.0332994  
   8 HYDR    6.0131321    5.1945875    3.9658018    4.0714587    3.0165434  
   9 HYDR    7.3403318    6.6070297    5.6788029    5.6600440    4.6147351  
  10 CARB    6.2521786    5.0245216    4.8277854    5.1277176    4.5550992  
  11 HYDR    6.2283827    5.4368319    5.4582871    5.4222247    4.9350249  
  12 CARB    7.6664130    5.9733547    5.7808100    6.4425743    5.7980230  
  13 CARB    8.7686859    7.3834005    7.1550240    7.5731173    6.8148387  
  14 HYDR    8.7489384    7.7094000    7.2486740    7.4237329    6.5392681  
  15 HYDR    9.7277437    8.1378691    7.8412461    8.4230503    7.6139997  
  16 HYDR    8.9029923    7.6124376    7.6775293    8.0031361    7.3711687  
  17 CARB    8.1885005    6.0297404    6.2556571    7.2280239    6.7897403  
  18 HYDR    7.7269933    5.2661735    5.6177567    6.8190834    6.5192057  
  19 HYDR    8.3380511    6.3113039    6.8511367    7.6834033    7.3543914  
  20 HYDR    9.2153170    6.9537937    7.0427311    8.1169586    7.5886162  
  21 CARB    5.6458520    3.4039193    3.0148742    4.2772196    3.9699389  
  22 CARB    5.2488315    3.4213282    4.4432302    5.0550001    5.1700330  
  23 HYDR    4.6141981    2.5360164 *  4.0301391    4.7387241    5.1280815  
  24 HYDR    5.2812466    4.0800407    5.1399197    5.3641633    5.4880001  
  25 HYDR    6.2656883    4.1056848    5.1584192    6.0155340    6.0637308  
  26 OXYG    3.9875590    3.1950526    3.0802289    3.0475760    2.9237782 *
  27 HYDR    5.0029199    2.9800085 *  1.9975760 *  3.3666321    3.0925123  
  28 OXYG    5.9942605    3.1287200    3.4680850    5.0576413    5.0599996  
  29 NITR    6.0394847    2.9647836 *  3.1670278    5.0798270    5.2449719  
  30 OXYG    5.8561231    3.1233488    2.4799757 *  4.5141932    4.6020475  
  31 OXYG    6.6173457    3.3984466    4.1266930    6.0157644    6.3339396  
  32 CARB    2.1813681 *  1.3772306 *  2.1309882 *  2.4460644 *  3.6137971  
  33 CARB    3.7717394    3.6081494    2.1619032 *  2.4570123 *  3.2370129  
  34 HYDR    4.7666345    4.0704609    2.2530285 *  3.0756154    3.4562809  
  35 HYDR    3.8295071    4.4424766    2.9135219 *  2.4305017 *  3.1290520  
  36 CARB    4.0393100    3.7955004    3.2027411    3.6519560    4.6608885  
  37 HYDR    5.0207186    4.8438995    4.0693511    4.5132005    5.3977614  
  38 CARB    4.2576464    2.9472947 *  3.1339473    4.1765115    5.1867102  
  39 HYDR    4.7084431    2.6641425 *  2.6706307 *  4.2010330    4.9927256  
  40 HYDR    5.0824762    3.7584627    4.1915206    5.2467817    6.2730907  
  41 CARB    2.8954877 *  2.3657301 *  3.1941689    3.6161262    4.8603055  
  42 HYDR    3.1955057    2.5995808 *  4.0544638    4.4596912    5.7220237  
  43 CARB    3.1291386    3.7739310    3.8802262    3.7722384    5.0469000  
  44 CARB    4.3124327    4.9069519    5.3080473    5.2991272    6.5768824  
  45 HYDR    5.0374975    4.9695834    5.5142739    5.8825015    7.1113917  
  46 HYDR    4.9747930    5.8340532    5.9141582    5.7574481    6.9706061  
  47 HYDR    4.2172438    5.1670758    5.9030479    5.7080971    7.0535190  
  48 CARB    2.5792819 *  4.4890255    4.3526311    3.4601707    4.7405485  
  49 HYDR    2.1238871 *  4.2545207    3.7847060    2.5162041 *  3.7487315  
  50 HYDR    2.4092151 *  4.7702470    5.0577778    4.0517748    5.3747802  
  51 HYDR    3.5961660    5.4910564    5.0905847    4.1586400    5.3069003  
  52 CARB    2.8690440 *  2.4084094 *  1.0860026 *  1.4466673 *  2.3992285 *
  53 CARB    1.0887317 *  2.2695606 *  3.2674549    2.6755676 *  3.8616532  
  54 HYDR    1.7695196 *  2.4851251 *  3.2874149    2.6094730 *  3.4928775  
  55 HYDR    1.7822794 *  2.5282959 *  4.1130555    3.7608508    4.9367867  
  56 HYDR    0.0000000    3.2328396    3.7330704    2.5810421 *  3.8478149  
  57 OXYG    3.2328396    0.0000000    2.3237634 *  3.3196907    4.1714369  
  58 HYDR    3.7330704    2.3237634 *  0.0000000    2.0528435 *  2.4445364 *
  59 OXYG    2.5810421 *  3.3196907    2.0528435 *  0.0000000    1.3805808 *
  60 NITR    3.8478149    4.1714369    2.4445364 *  1.3805808 *  0.0000000  
  61 OXYG    4.7498942    4.2889917    2.1953269 *  2.2316552 *  1.2122832 *
  62 OXYG    4.1886387    5.0832592    3.6080586    2.1550601 *  1.2017472 *

               61 OXYG      62 OXYG  

   1 CARB    3.8967392    4.4325590  
   2 CARB    3.8943486    5.3353532  
   3 HYDR    3.3974537    5.1052998  
   4 HYDR    4.8626385    6.4001340  
   5 CARB    4.4316622    5.3696875  
   6 HYDR    5.0424610    6.0444342  
   7 CARB    3.7116037    4.1020909  
   8 HYDR    2.6665394 *  3.1414832  
   9 HYDR    4.3968579    4.4195820  
  10 CARB    4.4499885    4.6897798  
  11 HYDR    5.0719124    4.8568900  
  12 CARB    5.4331144    6.0282612  
  13 CARB    6.5335513    6.8176424  
  14 HYDR    6.3225517    6.3764188  
  15 HYDR    7.2005432    7.6734513  
  16 HYDR    7.2247510    7.3240034  
  17 CARB    6.3729946    7.1867338  
  18 HYDR    6.0487025    7.0815275  
  19 HYDR    7.0853693    7.6761635  
  20 HYDR    7.0544008    7.9938685  
  21 CARB    3.4435107    4.7316117  
  22 CARB    5.2287784    5.6209138  
  23 HYDR    5.2410016    5.7131770  
  24 HYDR    5.7399069    5.7287621  
  25 HYDR    5.9687112    6.5588386  
  26 OXYG    3.2089005    3.2690759  
  27 HYDR    2.5079389 *  4.0128720  
  28 OXYG    4.5540665    5.9358844  
  29 NITR    4.6392753    6.2921808  
  30 OXYG    3.8597775    5.7299647  
  31 OXYG    5.7905807    7.3870614  
  32 CARB    3.9791904    4.4896315  
  33 CARB    3.2659777    4.2606764  
  34 HYDR    3.0958410    4.5550476  
  35 HYDR    3.3777026    3.9403064  
  36 CARB    4.7393177    5.6472169  
  37 HYDR    5.3840252    6.3634149  
  38 CARB    5.1431061    6.2587284  
  39 HYDR    4.7298308    6.1405300  
  40 HYDR    6.2040572    7.3404950  
  41 CARB    5.1548466    5.7633994  
  42 HYDR    6.0636898    6.5595276  
  43 CARB    5.4531504    5.8479069  
  44 CARB    6.9576173    7.3555915  
  45 HYDR    7.3408121    7.9972511  
  46 HYDR    7.3533636    7.6989619  
  47 HYDR    7.5623980    7.7323056  
  48 CARB    5.4305296    5.2677592  
  49 HYDR    4.5454857    4.1954474  
  50 HYDR    6.1802466    5.7730919  
  51 HYDR    5.9586219    5.7758335  
  52 CARB    2.6102757 *  3.4584634  
  53 CARB    4.5844111    4.3689349  
  54 HYDR    4.2438946    3.8549239  
  55 HYDR    5.6102429    5.4266365  
  56 HYDR    4.7498942    4.1886387  
  57 OXYG    4.2889917    5.0832592  
  58 HYDR    2.1953269 *  3.6080586  
  59 OXYG    2.2316552 *  2.1550601 *
  60 NITR    1.2122832 *  1.2017472 *
  61 OXYG    0.0000000    2.1733679 *
  62 OXYG    2.1733679 *  0.0000000  

  * ... LESS THAN  3.000


     ATOMIC BASIS SET
     ----------------
 THE CONTRACTED PRIMITIVE FUNCTIONS HAVE BEEN UNNORMALIZED
 THE CONTRACTED BASIS FUNCTIONS ARE NOW NORMALIZED TO UNITY

  SHELL TYPE  PRIMITIVE        EXPONENT          CONTRACTION COEFFICIENT(S)

 CARBON    

      1   S       1          4563.2400000    0.001966650249
      1   S       2           682.0240000    0.015230601932
      1   S       3           154.9730000    0.076126909656
      1   S       4            44.4553000    0.260801033080
      1   S       5            13.0290000    0.616462078191
      1   S       6             1.8277300    0.221006028032

      2   L       7            20.9642000    0.114660080729    0.040248692673
      2   L       8             4.8033100    0.919999647749    0.237593956746
      2   L       9             1.4593300   -0.003030682134    0.815853851473

      3   L      10             0.4834560    1.000000000000    1.000000000000

      4   L      11             0.1455850    1.000000000000    1.000000000000

      5   L      12             0.0438000    1.000000000000    1.000000000000

      6   D      13             0.6260000    1.000000000000

 CARBON    

      7   S      14          4563.2400000    0.001966650249
      7   S      15           682.0240000    0.015230601932
      7   S      16           154.9730000    0.076126909656
      7   S      17            44.4553000    0.260801033080
      7   S      18            13.0290000    0.616462078191
      7   S      19             1.8277300    0.221006028032

      8   L      20            20.9642000    0.114660080729    0.040248692673
      8   L      21             4.8033100    0.919999647749    0.237593956746
      8   L      22             1.4593300   -0.003030682134    0.815853851473

      9   L      23             0.4834560    1.000000000000    1.000000000000

     10   L      24             0.1455850    1.000000000000    1.000000000000

     11   L      25             0.0438000    1.000000000000    1.000000000000

     12   D      26             0.6260000    1.000000000000

 HYDROGEN  

     13   S      27            33.8650000    0.025493814541
     13   S      28             5.0947900    0.190373108582
     13   S      29             1.1587900    0.852161486043

     14   S      30             0.3258400    1.000000000000

     15   S      31             0.1027410    1.000000000000

     16   S      32             0.0360000    1.000000000000

 HYDROGEN  

     17   S      33            33.8650000    0.025493814541
     17   S      34             5.0947900    0.190373108582
     17   S      35             1.1587900    0.852161486043

     18   S      36             0.3258400    1.000000000000

     19   S      37             0.1027410    1.000000000000

     20   S      38             0.0360000    1.000000000000

 CARBON    

     21   S      39          4563.2400000    0.001966650249
     21   S      40           682.0240000    0.015230601932
     21   S      41           154.9730000    0.076126909656
     21   S      42            44.4553000    0.260801033080
     21   S      43            13.0290000    0.616462078191
     21   S      44             1.8277300    0.221006028032

     22   L      45            20.9642000    0.114660080729    0.040248692673
     22   L      46             4.8033100    0.919999647749    0.237593956746
     22   L      47             1.4593300   -0.003030682134    0.815853851473

     23   L      48             0.4834560    1.000000000000    1.000000000000

     24   L      49             0.1455850    1.000000000000    1.000000000000

     25   L      50             0.0438000    1.000000000000    1.000000000000

     26   D      51             0.6260000    1.000000000000

 HYDROGEN  

     27   S      52            33.8650000    0.025493814541
     27   S      53             5.0947900    0.190373108582
     27   S      54             1.1587900    0.852161486043

     28   S      55             0.3258400    1.000000000000

     29   S      56             0.1027410    1.000000000000

     30   S      57             0.0360000    1.000000000000

 CARBON    

     31   S      58          4563.2400000    0.001966650249
     31   S      59           682.0240000    0.015230601932
     31   S      60           154.9730000    0.076126909656
     31   S      61            44.4553000    0.260801033080
     31   S      62            13.0290000    0.616462078191
     31   S      63             1.8277300    0.221006028032

     32   L      64            20.9642000    0.114660080729    0.040248692673
     32   L      65             4.8033100    0.919999647749    0.237593956746
     32   L      66             1.4593300   -0.003030682134    0.815853851473

     33   L      67             0.4834560    1.000000000000    1.000000000000

     34   L      68             0.1455850    1.000000000000    1.000000000000

     35   L      69             0.0438000    1.000000000000    1.000000000000

     36   D      70             0.6260000    1.000000000000

 HYDROGEN  

     37   S      71            33.8650000    0.025493814541
     37   S      72             5.0947900    0.190373108582
     37   S      73             1.1587900    0.852161486043

     38   S      74             0.3258400    1.000000000000

     39   S      75             0.1027410    1.000000000000

     40   S      76             0.0360000    1.000000000000

 HYDROGEN  

     41   S      77            33.8650000    0.025493814541
     41   S      78             5.0947900    0.190373108582
     41   S      79             1.1587900    0.852161486043

     42   S      80             0.3258400    1.000000000000

     43   S      81             0.1027410    1.000000000000

     44   S      82             0.0360000    1.000000000000

 CARBON    

     45   S      83          4563.2400000    0.001966650249
     45   S      84           682.0240000    0.015230601932
     45   S      85           154.9730000    0.076126909656
     45   S      86            44.4553000    0.260801033080
     45   S      87            13.0290000    0.616462078191
     45   S      88             1.8277300    0.221006028032

     46   L      89            20.9642000    0.114660080729    0.040248692673
     46   L      90             4.8033100    0.919999647749    0.237593956746
     46   L      91             1.4593300   -0.003030682134    0.815853851473

     47   L      92             0.4834560    1.000000000000    1.000000000000

     48   L      93             0.1455850    1.000000000000    1.000000000000

     49   L      94             0.0438000    1.000000000000    1.000000000000

     50   D      95             0.6260000    1.000000000000

 HYDROGEN  

     51   S      96            33.8650000    0.025493814541
     51   S      97             5.0947900    0.190373108582
     51   S      98             1.1587900    0.852161486043

     52   S      99             0.3258400    1.000000000000

     53   S     100             0.1027410    1.000000000000

     54   S     101             0.0360000    1.000000000000

 CARBON    

     55   S     102          4563.2400000    0.001966650249
     55   S     103           682.0240000    0.015230601932
     55   S     104           154.9730000    0.076126909656
     55   S     105            44.4553000    0.260801033080
     55   S     106            13.0290000    0.616462078191
     55   S     107             1.8277300    0.221006028032

     56   L     108            20.9642000    0.114660080729    0.040248692673
     56   L     109             4.8033100    0.919999647749    0.237593956746
     56   L     110             1.4593300   -0.003030682134    0.815853851473

     57   L     111             0.4834560    1.000000000000    1.000000000000

     58   L     112             0.1455850    1.000000000000    1.000000000000

     59   L     113             0.0438000    1.000000000000    1.000000000000

     60   D     114             0.6260000    1.000000000000

 CARBON    

     61   S     115          4563.2400000    0.001966650249
     61   S     116           682.0240000    0.015230601932
     61   S     117           154.9730000    0.076126909656
     61   S     118            44.4553000    0.260801033080
     61   S     119            13.0290000    0.616462078191
     61   S     120             1.8277300    0.221006028032

     62   L     121            20.9642000    0.114660080729    0.040248692673
     62   L     122             4.8033100    0.919999647749    0.237593956746
     62   L     123             1.4593300   -0.003030682134    0.815853851473

     63   L     124             0.4834560    1.000000000000    1.000000000000

     64   L     125             0.1455850    1.000000000000    1.000000000000

     65   L     126             0.0438000    1.000000000000    1.000000000000

     66   D     127             0.6260000    1.000000000000

 HYDROGEN  

     67   S     128            33.8650000    0.025493814541
     67   S     129             5.0947900    0.190373108582
     67   S     130             1.1587900    0.852161486043

     68   S     131             0.3258400    1.000000000000

     69   S     132             0.1027410    1.000000000000

     70   S     133             0.0360000    1.000000000000

 HYDROGEN  

     71   S     134            33.8650000    0.025493814541
     71   S     135             5.0947900    0.190373108582
     71   S     136             1.1587900    0.852161486043

     72   S     137             0.3258400    1.000000000000

     73   S     138             0.1027410    1.000000000000

     74   S     139             0.0360000    1.000000000000

 HYDROGEN  

     75   S     140            33.8650000    0.025493814541
     75   S     141             5.0947900    0.190373108582
     75   S     142             1.1587900    0.852161486043

     76   S     143             0.3258400    1.000000000000

     77   S     144             0.1027410    1.000000000000

     78   S     145             0.0360000    1.000000000000

 CARBON    

     79   S     146          4563.2400000    0.001966650249
     79   S     147           682.0240000    0.015230601932
     79   S     148           154.9730000    0.076126909656
     79   S     149            44.4553000    0.260801033080
     79   S     150            13.0290000    0.616462078191
     79   S     151             1.8277300    0.221006028032

     80   L     152            20.9642000    0.114660080729    0.040248692673
     80   L     153             4.8033100    0.919999647749    0.237593956746
     80   L     154             1.4593300   -0.003030682134    0.815853851473

     81   L     155             0.4834560    1.000000000000    1.000000000000

     82   L     156             0.1455850    1.000000000000    1.000000000000

     83   L     157             0.0438000    1.000000000000    1.000000000000

     84   D     158             0.6260000    1.000000000000

 HYDROGEN  

     85   S     159            33.8650000    0.025493814541
     85   S     160             5.0947900    0.190373108582
     85   S     161             1.1587900    0.852161486043

     86   S     162             0.3258400    1.000000000000

     87   S     163             0.1027410    1.000000000000

     88   S     164             0.0360000    1.000000000000

 HYDROGEN  

     89   S     165            33.8650000    0.025493814541
     89   S     166             5.0947900    0.190373108582
     89   S     167             1.1587900    0.852161486043

     90   S     168             0.3258400    1.000000000000

     91   S     169             0.1027410    1.000000000000

     92   S     170             0.0360000    1.000000000000

 HYDROGEN  

     93   S     171            33.8650000    0.025493814541
     93   S     172             5.0947900    0.190373108582
     93   S     173             1.1587900    0.852161486043

     94   S     174             0.3258400    1.000000000000

     95   S     175             0.1027410    1.000000000000

     96   S     176             0.0360000    1.000000000000

 CARBON    

     97   S     177          4563.2400000    0.001966650249
     97   S     178           682.0240000    0.015230601932
     97   S     179           154.9730000    0.076126909656
     97   S     180            44.4553000    0.260801033080
     97   S     181            13.0290000    0.616462078191
     97   S     182             1.8277300    0.221006028032

     98   L     183            20.9642000    0.114660080729    0.040248692673
     98   L     184             4.8033100    0.919999647749    0.237593956746
     98   L     185             1.4593300   -0.003030682134    0.815853851473

     99   L     186             0.4834560    1.000000000000    1.000000000000

    100   L     187             0.1455850    1.000000000000    1.000000000000

    101   L     188             0.0438000    1.000000000000    1.000000000000

    102   D     189             0.6260000    1.000000000000

 CARBON    

    103   S     190          4563.2400000    0.001966650249
    103   S     191           682.0240000    0.015230601932
    103   S     192           154.9730000    0.076126909656
    103   S     193            44.4553000    0.260801033080
    103   S     194            13.0290000    0.616462078191
    103   S     195             1.8277300    0.221006028032

    104   L     196            20.9642000    0.114660080729    0.040248692673
    104   L     197             4.8033100    0.919999647749    0.237593956746
    104   L     198             1.4593300   -0.003030682134    0.815853851473

    105   L     199             0.4834560    1.000000000000    1.000000000000

    106   L     200             0.1455850    1.000000000000    1.000000000000

    107   L     201             0.0438000    1.000000000000    1.000000000000

    108   D     202             0.6260000    1.000000000000

 HYDROGEN  

    109   S     203            33.8650000    0.025493814541
    109   S     204             5.0947900    0.190373108582
    109   S     205             1.1587900    0.852161486043

    110   S     206             0.3258400    1.000000000000

    111   S     207             0.1027410    1.000000000000

    112   S     208             0.0360000    1.000000000000

 HYDROGEN  

    113   S     209            33.8650000    0.025493814541
    113   S     210             5.0947900    0.190373108582
    113   S     211             1.1587900    0.852161486043

    114   S     212             0.3258400    1.000000000000

    115   S     213             0.1027410    1.000000000000

    116   S     214             0.0360000    1.000000000000

 HYDROGEN  

    117   S     215            33.8650000    0.025493814541
    117   S     216             5.0947900    0.190373108582
    117   S     217             1.1587900    0.852161486043

    118   S     218             0.3258400    1.000000000000

    119   S     219             0.1027410    1.000000000000

    120   S     220             0.0360000    1.000000000000

 OXYGEN    

    121   S     221          8588.5000000    0.001895150083
    121   S     222          1297.2300000    0.014385900631
    121   S     223           299.2960000    0.070732003103
    121   S     224            87.3771000    0.240001010530
    121   S     225            25.6789000    0.594797026097
    121   S     226             3.7400400    0.280802012320

    122   L     227            42.1175000    0.113889012440    0.036511397380
    122   L     228             9.6283700    0.920811100576    0.237152982984
    122   L     229             2.8533200   -0.003274470358    0.819701941186

    123   L     230             0.9056610    1.000000000000    1.000000000000

    124   L     231             0.2556110    1.000000000000    1.000000000000

    125   L     232             0.0845000    1.000000000000    1.000000000000

    126   D     233             1.2920000    1.000000000000

 HYDROGEN  

    127   S     234            33.8650000    0.025493814541
    127   S     235             5.0947900    0.190373108582
    127   S     236             1.1587900    0.852161486043

    128   S     237             0.3258400    1.000000000000

    129   S     238             0.1027410    1.000000000000

    130   S     239             0.0360000    1.000000000000

 OXYGEN    

    131   S     240          8588.5000000    0.001895150083
    131   S     241          1297.2300000    0.014385900631
    131   S     242           299.2960000    0.070732003103
    131   S     243            87.3771000    0.240001010530
    131   S     244            25.6789000    0.594797026097
    131   S     245             3.7400400    0.280802012320

    132   L     246            42.1175000    0.113889012440    0.036511397380
    132   L     247             9.6283700    0.920811100576    0.237152982984
    132   L     248             2.8533200   -0.003274470358    0.819701941186

    133   L     249             0.9056610    1.000000000000    1.000000000000

    134   L     250             0.2556110    1.000000000000    1.000000000000

    135   L     251             0.0845000    1.000000000000    1.000000000000

    136   D     252             1.2920000    1.000000000000

 NITROGEN  

    137   S     253          6293.4800000    0.001969788147
    137   S     254           949.0440000    0.014961285923
    137   S     255           218.7760000    0.073500530843
    137   S     256            63.6916000    0.248936765774
    137   S     257            18.8282000    0.602459433142
    137   S     258             2.7202300    0.256201758938

    138   L     259            30.6331000    0.111906079519    0.038311918640
    138   L     260             7.0261400    0.921666654920    0.237403115502
    138   L     261             2.1120500   -0.002569191826    0.817592397779

    139   L     262             0.6840090    1.000000000000    1.000000000000

    140   L     263             0.2008780    1.000000000000    1.000000000000

    141   L     264             0.0639000    1.000000000000    1.000000000000

    142   D     265             0.9130000    1.000000000000

 OXYGEN    

    143   S     266          8588.5000000    0.001895150083
    143   S     267          1297.2300000    0.014385900631
    143   S     268           299.2960000    0.070732003103
    143   S     269            87.3771000    0.240001010530
    143   S     270            25.6789000    0.594797026097
    143   S     271             3.7400400    0.280802012320

    144   L     272            42.1175000    0.113889012440    0.036511397380
    144   L     273             9.6283700    0.920811100576    0.237152982984
    144   L     274             2.8533200   -0.003274470358    0.819701941186

    145   L     275             0.9056610    1.000000000000    1.000000000000

    146   L     276             0.2556110    1.000000000000    1.000000000000

    147   L     277             0.0845000    1.000000000000    1.000000000000

    148   D     278             1.2920000    1.000000000000

 OXYGEN    

    149   S     279          8588.5000000    0.001895150083
    149   S     280          1297.2300000    0.014385900631
    149   S     281           299.2960000    0.070732003103
    149   S     282            87.3771000    0.240001010530
    149   S     283            25.6789000    0.594797026097
    149   S     284             3.7400400    0.280802012320

    150   L     285            42.1175000    0.113889012440    0.036511397380
    150   L     286             9.6283700    0.920811100576    0.237152982984
    150   L     287             2.8533200   -0.003274470358    0.819701941186

    151   L     288             0.9056610    1.000000000000    1.000000000000

    152   L     289             0.2556110    1.000000000000    1.000000000000

    153   L     290             0.0845000    1.000000000000    1.000000000000

    154   D     291             1.2920000    1.000000000000

 CARBON    

    155   S     292          4563.2400000    0.001966650249
    155   S     293           682.0240000    0.015230601932
    155   S     294           154.9730000    0.076126909656
    155   S     295            44.4553000    0.260801033080
    155   S     296            13.0290000    0.616462078191
    155   S     297             1.8277300    0.221006028032

    156   L     298            20.9642000    0.114660080729    0.040248692673
    156   L     299             4.8033100    0.919999647749    0.237593956746
    156   L     300             1.4593300   -0.003030682134    0.815853851473

    157   L     301             0.4834560    1.000000000000    1.000000000000

    158   L     302             0.1455850    1.000000000000    1.000000000000

    159   L     303             0.0438000    1.000000000000    1.000000000000

    160   D     304             0.6260000    1.000000000000

 CARBON    

    161   S     305          4563.2400000    0.001966650249
    161   S     306           682.0240000    0.015230601932
    161   S     307           154.9730000    0.076126909656
    161   S     308            44.4553000    0.260801033080
    161   S     309            13.0290000    0.616462078191
    161   S     310             1.8277300    0.221006028032

    162   L     311            20.9642000    0.114660080729    0.040248692673
    162   L     312             4.8033100    0.919999647749    0.237593956746
    162   L     313             1.4593300   -0.003030682134    0.815853851473

    163   L     314             0.4834560    1.000000000000    1.000000000000

    164   L     315             0.1455850    1.000000000000    1.000000000000

    165   L     316             0.0438000    1.000000000000    1.000000000000

    166   D     317             0.6260000    1.000000000000

 HYDROGEN  

    167   S     318            33.8650000    0.025493814541
    167   S     319             5.0947900    0.190373108582
    167   S     320             1.1587900    0.852161486043

    168   S     321             0.3258400    1.000000000000

    169   S     322             0.1027410    1.000000000000

    170   S     323             0.0360000    1.000000000000

 HYDROGEN  

    171   S     324            33.8650000    0.025493814541
    171   S     325             5.0947900    0.190373108582
    171   S     326             1.1587900    0.852161486043

    172   S     327             0.3258400    1.000000000000

    173   S     328             0.1027410    1.000000000000

    174   S     329             0.0360000    1.000000000000

 CARBON    

    175   S     330          4563.2400000    0.001966650249
    175   S     331           682.0240000    0.015230601932
    175   S     332           154.9730000    0.076126909656
    175   S     333            44.4553000    0.260801033080
    175   S     334            13.0290000    0.616462078191
    175   S     335             1.8277300    0.221006028032

    176   L     336            20.9642000    0.114660080729    0.040248692673
    176   L     337             4.8033100    0.919999647749    0.237593956746
    176   L     338             1.4593300   -0.003030682134    0.815853851473

    177   L     339             0.4834560    1.000000000000    1.000000000000

    178   L     340             0.1455850    1.000000000000    1.000000000000

    179   L     341             0.0438000    1.000000000000    1.000000000000

    180   D     342             0.6260000    1.000000000000

 HYDROGEN  

    181   S     343            33.8650000    0.025493814541
    181   S     344             5.0947900    0.190373108582
    181   S     345             1.1587900    0.852161486043

    182   S     346             0.3258400    1.000000000000

    183   S     347             0.1027410    1.000000000000

    184   S     348             0.0360000    1.000000000000

 CARBON    

    185   S     349          4563.2400000    0.001966650249
    185   S     350           682.0240000    0.015230601932
    185   S     351           154.9730000    0.076126909656
    185   S     352            44.4553000    0.260801033080
    185   S     353            13.0290000    0.616462078191
    185   S     354             1.8277300    0.221006028032

    186   L     355            20.9642000    0.114660080729    0.040248692673
    186   L     356             4.8033100    0.919999647749    0.237593956746
    186   L     357             1.4593300   -0.003030682134    0.815853851473

    187   L     358             0.4834560    1.000000000000    1.000000000000

    188   L     359             0.1455850    1.000000000000    1.000000000000

    189   L     360             0.0438000    1.000000000000    1.000000000000

    190   D     361             0.6260000    1.000000000000

 HYDROGEN  

    191   S     362            33.8650000    0.025493814541
    191   S     363             5.0947900    0.190373108582
    191   S     364             1.1587900    0.852161486043

    192   S     365             0.3258400    1.000000000000

    193   S     366             0.1027410    1.000000000000

    194   S     367             0.0360000    1.000000000000

 HYDROGEN  

    195   S     368            33.8650000    0.025493814541
    195   S     369             5.0947900    0.190373108582
    195   S     370             1.1587900    0.852161486043

    196   S     371             0.3258400    1.000000000000

    197   S     372             0.1027410    1.000000000000

    198   S     373             0.0360000    1.000000000000

 CARBON    

    199   S     374          4563.2400000    0.001966650249
    199   S     375           682.0240000    0.015230601932
    199   S     376           154.9730000    0.076126909656
    199   S     377            44.4553000    0.260801033080
    199   S     378            13.0290000    0.616462078191
    199   S     379             1.8277300    0.221006028032

    200   L     380            20.9642000    0.114660080729    0.040248692673
    200   L     381             4.8033100    0.919999647749    0.237593956746
    200   L     382             1.4593300   -0.003030682134    0.815853851473

    201   L     383             0.4834560    1.000000000000    1.000000000000

    202   L     384             0.1455850    1.000000000000    1.000000000000

    203   L     385             0.0438000    1.000000000000    1.000000000000

    204   D     386             0.6260000    1.000000000000

 HYDROGEN  

    205   S     387            33.8650000    0.025493814541
    205   S     388             5.0947900    0.190373108582
    205   S     389             1.1587900    0.852161486043

    206   S     390             0.3258400    1.000000000000

    207   S     391             0.1027410    1.000000000000

    208   S     392             0.0360000    1.000000000000

 CARBON    

    209   S     393          4563.2400000    0.001966650249
    209   S     394           682.0240000    0.015230601932
    209   S     395           154.9730000    0.076126909656
    209   S     396            44.4553000    0.260801033080
    209   S     397            13.0290000    0.616462078191
    209   S     398             1.8277300    0.221006028032

    210   L     399            20.9642000    0.114660080729    0.040248692673
    210   L     400             4.8033100    0.919999647749    0.237593956746
    210   L     401             1.4593300   -0.003030682134    0.815853851473

    211   L     402             0.4834560    1.000000000000    1.000000000000

    212   L     403             0.1455850    1.000000000000    1.000000000000

    213   L     404             0.0438000    1.000000000000    1.000000000000

    214   D     405             0.6260000    1.000000000000

 CARBON    

    215   S     406          4563.2400000    0.001966650249
    215   S     407           682.0240000    0.015230601932
    215   S     408           154.9730000    0.076126909656
    215   S     409            44.4553000    0.260801033080
    215   S     410            13.0290000    0.616462078191
    215   S     411             1.8277300    0.221006028032

    216   L     412            20.9642000    0.114660080729    0.040248692673
    216   L     413             4.8033100    0.919999647749    0.237593956746
    216   L     414             1.4593300   -0.003030682134    0.815853851473

    217   L     415             0.4834560    1.000000000000    1.000000000000

    218   L     416             0.1455850    1.000000000000    1.000000000000

    219   L     417             0.0438000    1.000000000000    1.000000000000

    220   D     418             0.6260000    1.000000000000

 HYDROGEN  

    221   S     419            33.8650000    0.025493814541
    221   S     420             5.0947900    0.190373108582
    221   S     421             1.1587900    0.852161486043

    222   S     422             0.3258400    1.000000000000

    223   S     423             0.1027410    1.000000000000

    224   S     424             0.0360000    1.000000000000

 HYDROGEN  

    225   S     425            33.8650000    0.025493814541
    225   S     426             5.0947900    0.190373108582
    225   S     427             1.1587900    0.852161486043

    226   S     428             0.3258400    1.000000000000

    227   S     429             0.1027410    1.000000000000

    228   S     430             0.0360000    1.000000000000

 HYDROGEN  

    229   S     431            33.8650000    0.025493814541
    229   S     432             5.0947900    0.190373108582
    229   S     433             1.1587900    0.852161486043

    230   S     434             0.3258400    1.000000000000

    231   S     435             0.1027410    1.000000000000

    232   S     436             0.0360000    1.000000000000

 CARBON    

    233   S     437          4563.2400000    0.001966650249
    233   S     438           682.0240000    0.015230601932
    233   S     439           154.9730000    0.076126909656
    233   S     440            44.4553000    0.260801033080
    233   S     441            13.0290000    0.616462078191
    233   S     442             1.8277300    0.221006028032

    234   L     443            20.9642000    0.114660080729    0.040248692673
    234   L     444             4.8033100    0.919999647749    0.237593956746
    234   L     445             1.4593300   -0.003030682134    0.815853851473

    235   L     446             0.4834560    1.000000000000    1.000000000000

    236   L     447             0.1455850    1.000000000000    1.000000000000

    237   L     448             0.0438000    1.000000000000    1.000000000000

    238   D     449             0.6260000    1.000000000000

 HYDROGEN  

    239   S     450            33.8650000    0.025493814541
    239   S     451             5.0947900    0.190373108582
    239   S     452             1.1587900    0.852161486043

    240   S     453             0.3258400    1.000000000000

    241   S     454             0.1027410    1.000000000000

    242   S     455             0.0360000    1.000000000000

 HYDROGEN  

    243   S     456            33.8650000    0.025493814541
    243   S     457             5.0947900    0.190373108582
    243   S     458             1.1587900    0.852161486043

    244   S     459             0.3258400    1.000000000000

    245   S     460             0.1027410    1.000000000000

    246   S     461             0.0360000    1.000000000000

 HYDROGEN  

    247   S     462            33.8650000    0.025493814541
    247   S     463             5.0947900    0.190373108582
    247   S     464             1.1587900    0.852161486043

    248   S     465             0.3258400    1.000000000000

    249   S     466             0.1027410    1.000000000000

    250   S     467             0.0360000    1.000000000000

 CARBON    

    251   S     468          4563.2400000    0.001966650249
    251   S     469           682.0240000    0.015230601932
    251   S     470           154.9730000    0.076126909656
    251   S     471            44.4553000    0.260801033080
    251   S     472            13.0290000    0.616462078191
    251   S     473             1.8277300    0.221006028032

    252   L     474            20.9642000    0.114660080729    0.040248692673
    252   L     475             4.8033100    0.919999647749    0.237593956746
    252   L     476             1.4593300   -0.003030682134    0.815853851473

    253   L     477             0.4834560    1.000000000000    1.000000000000

    254   L     478             0.1455850    1.000000000000    1.000000000000

    255   L     479             0.0438000    1.000000000000    1.000000000000

    256   D     480             0.6260000    1.000000000000

 CARBON    

    257   S     481          4563.2400000    0.001966650249
    257   S     482           682.0240000    0.015230601932
    257   S     483           154.9730000    0.076126909656
    257   S     484            44.4553000    0.260801033080
    257   S     485            13.0290000    0.616462078191
    257   S     486             1.8277300    0.221006028032

    258   L     487            20.9642000    0.114660080729    0.040248692673
    258   L     488             4.8033100    0.919999647749    0.237593956746
    258   L     489             1.4593300   -0.003030682134    0.815853851473

    259   L     490             0.4834560    1.000000000000    1.000000000000

    260   L     491             0.1455850    1.000000000000    1.000000000000

    261   L     492             0.0438000    1.000000000000    1.000000000000

    262   D     493             0.6260000    1.000000000000

 HYDROGEN  

    263   S     494            33.8650000    0.025493814541
    263   S     495             5.0947900    0.190373108582
    263   S     496             1.1587900    0.852161486043

    264   S     497             0.3258400    1.000000000000

    265   S     498             0.1027410    1.000000000000

    266   S     499             0.0360000    1.000000000000

 HYDROGEN  

    267   S     500            33.8650000    0.025493814541
    267   S     501             5.0947900    0.190373108582
    267   S     502             1.1587900    0.852161486043

    268   S     503             0.3258400    1.000000000000

    269   S     504             0.1027410    1.000000000000

    270   S     505             0.0360000    1.000000000000

 HYDROGEN  

    271   S     506            33.8650000    0.025493814541
    271   S     507             5.0947900    0.190373108582
    271   S     508             1.1587900    0.852161486043

    272   S     509             0.3258400    1.000000000000

    273   S     510             0.1027410    1.000000000000

    274   S     511             0.0360000    1.000000000000

 OXYGEN    

    275   S     512          8588.5000000    0.001895150083
    275   S     513          1297.2300000    0.014385900631
    275   S     514           299.2960000    0.070732003103
    275   S     515            87.3771000    0.240001010530
    275   S     516            25.6789000    0.594797026097
    275   S     517             3.7400400    0.280802012320

    276   L     518            42.1175000    0.113889012440    0.036511397380
    276   L     519             9.6283700    0.920811100576    0.237152982984
    276   L     520             2.8533200   -0.003274470358    0.819701941186

    277   L     521             0.9056610    1.000000000000    1.000000000000

    278   L     522             0.2556110    1.000000000000    1.000000000000

    279   L     523             0.0845000    1.000000000000    1.000000000000

    280   D     524             1.2920000    1.000000000000

 HYDROGEN  

    281   S     525            33.8650000    0.025493814541
    281   S     526             5.0947900    0.190373108582
    281   S     527             1.1587900    0.852161486043

    282   S     528             0.3258400    1.000000000000

    283   S     529             0.1027410    1.000000000000

    284   S     530             0.0360000    1.000000000000

 OXYGEN    

    285   S     531          8588.5000000    0.001895150083
    285   S     532          1297.2300000    0.014385900631
    285   S     533           299.2960000    0.070732003103
    285   S     534            87.3771000    0.240001010530
    285   S     535            25.6789000    0.594797026097
    285   S     536             3.7400400    0.280802012320

    286   L     537            42.1175000    0.113889012440    0.036511397380
    286   L     538             9.6283700    0.920811100576    0.237152982984
    286   L     539             2.8533200   -0.003274470358    0.819701941186

    287   L     540             0.9056610    1.000000000000    1.000000000000

    288   L     541             0.2556110    1.000000000000    1.000000000000

    289   L     542             0.0845000    1.000000000000    1.000000000000

    290   D     543             1.2920000    1.000000000000

 NITROGEN  

    291   S     544          6293.4800000    0.001969788147
    291   S     545           949.0440000    0.014961285923
    291   S     546           218.7760000    0.073500530843
    291   S     547            63.6916000    0.248936765774
    291   S     548            18.8282000    0.602459433142
    291   S     549             2.7202300    0.256201758938

    292   L     550            30.6331000    0.111906079519    0.038311918640
    292   L     551             7.0261400    0.921666654920    0.237403115502
    292   L     552             2.1120500   -0.002569191826    0.817592397779

    293   L     553             0.6840090    1.000000000000    1.000000000000

    294   L     554             0.2008780    1.000000000000    1.000000000000

    295   L     555             0.0639000    1.000000000000    1.000000000000

    296   D     556             0.9130000    1.000000000000

 OXYGEN    

    297   S     557          8588.5000000    0.001895150083
    297   S     558          1297.2300000    0.014385900631
    297   S     559           299.2960000    0.070732003103
    297   S     560            87.3771000    0.240001010530
    297   S     561            25.6789000    0.594797026097
    297   S     562             3.7400400    0.280802012320

    298   L     563            42.1175000    0.113889012440    0.036511397380
    298   L     564             9.6283700    0.920811100576    0.237152982984
    298   L     565             2.8533200   -0.003274470358    0.819701941186

    299   L     566             0.9056610    1.000000000000    1.000000000000

    300   L     567             0.2556110    1.000000000000    1.000000000000

    301   L     568             0.0845000    1.000000000000    1.000000000000

    302   D     569             1.2920000    1.000000000000

 OXYGEN    

    303   S     570          8588.5000000    0.001895150083
    303   S     571          1297.2300000    0.014385900631
    303   S     572           299.2960000    0.070732003103
    303   S     573            87.3771000    0.240001010530
    303   S     574            25.6789000    0.594797026097
    303   S     575             3.7400400    0.280802012320

    304   L     576            42.1175000    0.113889012440    0.036511397380
    304   L     577             9.6283700    0.920811100576    0.237152982984
    304   L     578             2.8533200   -0.003274470358    0.819701941186

    305   L     579             0.9056610    1.000000000000    1.000000000000

    306   L     580             0.2556110    1.000000000000    1.000000000000

    307   L     581             0.0845000    1.000000000000    1.000000000000

    308   D     582             1.2920000    1.000000000000

 TOTAL NUMBER OF BASIS SET SHELLS             =  308
 NUMBER OF CARTESIAN GAUSSIAN BASIS FUNCTIONS =  818
 NUMBER OF ELECTRONS                          =  230
 CHARGE OF MOLECULE                           =    0
 SPIN MULTIPLICITY                            =    1
 NUMBER OF OCCUPIED ORBITALS (ALPHA)          =  115
 NUMBER OF OCCUPIED ORBITALS (BETA )          =  115
 TOTAL NUMBER OF ATOMS                        =   62
 THE NUCLEAR REPULSION ENERGY IS     3506.0560373587

     $CONTRL OPTIONS
     ---------------
 SCFTYP=NONE         RUNTYP=TRANSITN     EXETYP=RUN     
 MPLEVL=       0     CITYP =GUGA         CCTYP =NONE         VBTYP =NONE    
 DFTTYP=NONE         TDDFT =NONE    
 MULT  =       1     ICHARG=       0     NZVAR =       0     COORD =UNIQUE  
 PP    =NONE         RELWFN=NONE         LOCAL =NONE         NUMGRD=       F
 ISPHER=       0     NOSYM =       0     MAXIT =     200     UNITS =ANGS    
 PLTORB=       F     MOLPLT=       F     AIMPAC=       F     FRIEND=        
 NPRINT=       7     IREST =       0     GEOM  =INPUT   
 NORMF =       0     NORMP =       0     ITOL  =      30     ICUT  =      11
 INTTYP=BEST         GRDTYP=BEST         QMTTOL= 1.0E-06

     $SYSTEM OPTIONS
     ---------------
  REPLICATED MEMORY=   350000000 WORDS (ON EVERY NODE).
 DISTRIBUTED MEMDDI=           0 MILLION WORDS IN AGGREGATE,
 MEMDDI DISTRIBUTED OVER  24 PROCESSORS IS           0 WORDS/PROCESSOR.
 TOTAL MEMORY REQUESTED ON EACH PROCESSOR=   350000000 WORDS.
 TIMLIM=      360000.00 MINUTES, OR     250.0 DAYS.
 PARALL= T  BALTYP=  DLB     KDIAG=    0  COREFL= F
 MXSEQ2=     300 MXSEQ3=     150  mem10=         0

          ----------------
          PROPERTIES INPUT
          ----------------

     MOMENTS            FIELD           POTENTIAL          DENSITY
 IEMOM =       1   IEFLD =       0   IEPOT =       0   IEDEN =       0
 WHERE =COMASS     WHERE =NUCLEI     WHERE =NUCLEI     WHERE =NUCLEI  
 OUTPUT=BOTH       OUTPUT=BOTH       OUTPUT=BOTH       OUTPUT=BOTH    
 IEMINT=       0   IEFINT=       0                     IEDINT=       0
                                                       MORB  =       0
          EXTRAPOLATION IN EFFECT
          SOSCF IN EFFECT
 ORBITAL PRINTING OPTION: NPREO=     1   818     2     1

     -------------------------------
     INTEGRAL TRANSFORMATION OPTIONS
     -------------------------------
     NWORD  =            0
     CUTOFF = 1.0E-12     MPTRAN =       0
     DIRTRF =       T     AOINTS =DUP     

          ----------------------
          INTEGRAL INPUT OPTIONS
          ----------------------
 NOPK  =       1 NORDER=       0 SCHWRZ=       T

     ------------------------------------------
     THE POINT GROUP IS C1 , NAXIS= 0, ORDER= 1
     ------------------------------------------

     DIMENSIONS OF THE SYMMETRY SUBSPACES ARE
 A   =  818

 ..... DONE SETTING UP THE RUN .....
 CPU     0: STEP CPU TIME=     3.71 TOTAL CPU TIME=          3.7 (      0.1 MIN)
 TOTAL WALL CLOCK TIME=          7.5 SECONDS, CPU UTILIZATION IS    49.40%

     ------------------------
     TRANSITION MOMENT DRIVER
     ------------------------

     -------------------------------
     INPUT FOR TRANSITION MOMENT RUN
     -------------------------------
     OPERAT=HSO1         NFZC  =     112     NOCC  =     116
     NUMCI =       2     NUMVEC=       1     SYMTOL=   1.0E-04
     IPRHSO=       0     NOSYM =       0     ETOL  =   100.000000
     UPPER ENERGY LIMIT FOR SPIN-ORBIT CI MATRIX   =      100.000 HARTREE.
     TMOMNT=       T     SKIPDM=       T     PRTPRM=       T
     SLOWFF=       F     PHYSRC=       F     MODPAR=       3
     JZ    =       0     PARMP =       0     ZEFTYP=TRUE    
     MCP2E =       0     ONECNT=       0     NFFBUF=      -1
     EEQTOL=   0.10E-05  ISTNO =  0  0
     DEGTOL= .0200 .0020

     IROOTS=         4  4
     NSTATE=         4  4
     IVEX  =         1  1
     ZEFF  =        6.0   6.0   1.0   1.0   6.0   1.0   6.0   1.0   1.0   6.0
     ZEFF  =        1.0   6.0   6.0   1.0   1.0   1.0   6.0   1.0   1.0   1.0
     ZEFF  =        6.0   6.0   1.0   1.0   1.0   8.0   1.0   8.0   7.0   8.0
     ZEFF  =        8.0   6.0   6.0   1.0   1.0   6.0   1.0   6.0   1.0   1.0
     ZEFF  =        6.0   1.0   6.0   6.0   1.0   1.0   1.0   6.0   1.0   1.0
     ZEFF  =        1.0   6.0   6.0   1.0   1.0   1.0   8.0   1.0   8.0   7.0
     ZEFF  =        8.0   8.0

          ********************
          1 ELECTRON INTEGRALS
          ********************
 ...... END OF ONE-ELECTRON INTEGRALS ......
 CPU     0: STEP CPU TIME=     0.25 TOTAL CPU TIME=          4.0 (      0.1 MIN)
 TOTAL WALL CLOCK TIME=          9.2 SECONDS, CPU UTILIZATION IS    43.15%
 OPENING FILE SOCCDAT WITH      12 LOGICAL RECORDS OF       0 WORDS
 WITH A MAXIMUM OF          12 PHYSICAL RECORDS OF  204800 WORDS

 STATISTICS FOR GENERATION OF SYMMETRY ORBITAL -Q- MATRIX
 NUMBER OF CARTESIAN ATOMIC ORBITALS=        818
 NUMBER OF SPHERICAL CONTAMINANTS DROPPED=     0
 NUMBER OF LINEARLY DEPENDENT MOS DROPPED=     3
 TOTAL NUMBER OF MOS IN VARIATION SPACE=     815

 ...WARNING (SYMORB.SRC)...
 THE INPUT BASIS SET CONTAINS APPROXIMATE LINEAR DEPENDENCE.
 THE SMALLEST EIGENVALUE OF THE OVERLAP MATRIX IS   3.560221E-07
 THERE ARE    3 EIGENVALUES LESS THAN QMTTOL=  1.00E-06
 EIGENVECTORS BELOW -QMTTOL- ARE DROPPED FROM THE MO SPACE,
 IN ORDER TO ELIMINATE THE APPROXIMATE LINEAR DEPENDENCE.

 THIS WILL MOST LIKELY CHANGE THE ENERGY ON THE ORDER OF TENS OF MICROHARTREES,
 DEPENDING ON THE NUMBER OF ORBITALS REMOVED.  THE VALUE OF QMTTOL CAN BE 
 CHANGED IN $CONTRL: JOBS WITH EIGENVALUES BELOW 1.0E-07 PROBABLY WON'T
 CONVERGE.  EIGENVALUES BETWEEN 1.0E-07 AND 1.0E-06 MAY REQUIRE LOOSENING OF
 THE DENSITY CRITERION (CONV IN $SCF), MORE ACCURATE INTEGRAL EVALUATION
 (ICUT=11 IN $CONTRL), MORE ACCURATE DIRECT SCF FOCK MATRIX
 CONSTRUCTION (FDIFF=.FALSE. IN $SCF), OR CHANGING THE SCF CONVERGER
 (DIIS=.TRUE. IN $SCF).

                    * * * * * WARNING * * * * *
 POSSIBLE LINEAR DEPENDENCE PROBLEMS DETECTED, INPUT QMTTOL= 1.0E-06,
 WITH    12 OVERLAP EIGENVALUES LYING BETWEEN 1.0E-05 AND QMTTOL.
 IF YOU EXPERIENCE SCF CONVERGENCE DIFFICULTIES WITH THE DENSITY ALMOST BUT
 NOT QUITE CONVERGED, YOU MAY NEED TO LOOSEN -QMTTOL- BY A FACTOR 5 TO 10.


          ----------------------
          CORRESPONDING ORBITALS
          ----------------------
 THE CORRESPONDING ORBITAL OVERLAPS ARE
  1.0000000000 1.0000000000 1.0000000000 1.0000000000 1.0000000000
  1.0000000000 1.0000000000 1.0000000000 1.0000000000 1.0000000000
  1.0000000000 1.0000000000 1.0000000000 1.0000000000 1.0000000000
  1.0000000000 1.0000000000 1.0000000000 1.0000000000 1.0000000000
  1.0000000000 1.0000000000 1.0000000000 1.0000000000 1.0000000000
  1.0000000000 1.0000000000 1.0000000000 1.0000000000 1.0000000000
  1.0000000000 1.0000000000 1.0000000000 1.0000000000 1.0000000000
  1.0000000000 1.0000000000 1.0000000000 1.0000000000 1.0000000000
  1.0000000000 1.0000000000 1.0000000000 1.0000000000 1.0000000000
  1.0000000000 1.0000000000 1.0000000000 1.0000000000 1.0000000000
  1.0000000000 1.0000000000 1.0000000000 1.0000000000 1.0000000000
  1.0000000000 1.0000000000 1.0000000000 1.0000000000 1.0000000000
  1.0000000000 1.0000000000 1.0000000000 1.0000000000 1.0000000000
  1.0000000000 1.0000000000 1.0000000000 1.0000000000 1.0000000000
  1.0000000000 1.0000000000 1.0000000000 1.0000000000 1.0000000000
  1.0000000000 1.0000000000 1.0000000000 1.0000000000 1.0000000000
  1.0000000000 1.0000000000 1.0000000000 1.0000000000 1.0000000000
  1.0000000000 1.0000000000 1.0000000000 1.0000000000 1.0000000000
  1.0000000000 1.0000000000 1.0000000000 1.0000000000 1.0000000000
  1.0000000000 1.0000000000 1.0000000000 1.0000000000 1.0000000000
  1.0000000000 1.0000000000 1.0000000000 1.0000000000 1.0000000000
  1.0000000000 1.0000000000 1.0000000000 1.0000000000 1.0000000000
  1.0000000000 1.0000000000 1.0000000000 1.0000000000 1.0000000000
  1.0000000000
 CPU     0: STEP CPU TIME=     1.10 TOTAL CPU TIME=          5.1 (      0.1 MIN)
 TOTAL WALL CLOCK TIME=         12.2 SECONDS, CPU UTILIZATION IS    41.46%

                    ----------------------
                    AO INTEGRAL TECHNOLOGY
                    ----------------------
     S,P,L SHELL ROTATED AXIS INTEGRALS, REPROGRAMMED BY
        KAZUYA ISHIMURA (IMS) AND JOSE SIERRA (SYNSTAR).
     S,P,D,L SHELL ROTATED AXIS INTEGRALS PROGRAMMED BY
        KAZUYA ISHIMURA (INSTITUTE FOR MOLECULAR SCIENCE).
     S,P,D,F,G SHELL TO TOTAL QUARTET ANGULAR MOMENTUM SUM 5,
        ERIC PROGRAM BY GRAHAM FLETCHER (ELORET AND NASA ADVANCED
        SUPERCOMPUTING DIVISION, AMES RESEARCH CENTER).
     S,P,D,F,G,L SHELL GENERAL RYS QUADRATURE PROGRAMMED BY
        MICHEL DUPUIS (PACIFIC NORTHWEST NATIONAL LABORATORY).

          --------------------
          2 ELECTRON INTEGRALS
          --------------------

 DIRECT SCF METHOD SKIPS INTEGRAL STORAGE ON DISK.
 DIRECT TRANSFORMATION SKIPS AO INTEGRAL STORAGE ON DISK.
  ...... END OF TWO-ELECTRON INTEGRALS .....
 STEP CPU TIME =     0.03 TOTAL CPU TIME =          5.1 (      0.1 MIN)
 TOTAL WALL CLOCK TIME=         12.3 SECONDS, CPU UTILIZATION IS    41.46%
 ...... END OF ORBITAL SELECTION ......


     -------------------------
      1-ST     CI CALCULATION
     -------------------------

          -----------------------     ----------------------------
          GUGA DISTINCT ROW TABLE     WRITTEN BY B.R.BROOKS,P.SAXE
          -----------------------     ----------------------------

      GROUP=C1           NPRT=       0
       FORS=       T   INTACT=       F
       FOCI=       F   MXNINT=   50000
       SOCI=       F   MXNEME=   10000
     IEXCIT=       0

      -CORE-    -INTERNAL-  -EXTERNAL-
     NFZC= 112   NDOC=   3   NEXT=   0
     NMCC=   0   NAOS=   0   NFZV=   0
                 NBOS=   0
                 NALP=   0
                 NVAL=   1

 THE MAXIMUM ELECTRON EXCITATION WILL BE   2

 SYMMETRIES FOR THE 112 CORE,   4 ACTIVE,   0 EXTERNAL MO-S ARE
     CORE= A     A     A     A     A     A     A     A     A     A   
           A     A     A     A     A     A     A     A     A     A   
           A     A     A     A     A     A     A     A     A     A   
           A     A     A     A     A     A     A     A     A     A   
           A     A     A     A     A     A     A     A     A     A   
           A     A     A     A     A     A     A     A     A     A   
           A     A     A     A     A     A     A     A     A     A   
           A     A     A     A     A     A     A     A     A     A   
           A     A     A     A     A     A     A     A     A     A   
           A     A     A     A     A     A     A     A     A     A   
           A     A     A     A     A     A     A     A     A     A   
           A     A   
   ACTIVE= A     A     A     A   
           DOC   DOC   DOC   VAL 

 MOLECULAR CHARGE          =    0
 NUMBER OF ALPHA ELECTRONS =  115
 NUMBER OF  BETA ELECTRONS =  115

 THE ELECTRONIC STATE IS  1-A   

 THE DISTINCT ROW TABLE HAS        11 ROWS.
  THE WAVEFUNCTION CONTAINS        10 WALKS (CSF-S).

 TOTAL NUMBER OF INTEGRALS =         73
 NUMBER OF INTEGRALS/GROUP =         73
 NUMBER OF INTEGRAL GROUPS =          1
 MAXIMUM RECORD SIZES ARE     500 FOR UNIT 11      22 FOR UNIT 12
                            30001 FOR UNIT 15   30001 FOR UNIT 16
 ...... END OF -DRT- GENERATION ...... 
 CPU     0: STEP CPU TIME=     1.64 TOTAL CPU TIME=          6.7 (      0.1 MIN)
 TOTAL WALL CLOCK TIME=         14.8 SECONDS, CPU UTILIZATION IS    45.54%

     --------------------------------------------
     PARTIAL TWO ELECTRON INTEGRAL TRANSFORMATION
     --------------------------------------------

 NUMBER OF CORE MOLECULAR ORBITALS     =  112
 NUMBER OF OCCUPIED MOLECULAR ORBITALS =  116
 TOTAL NUMBER OF MOLECULAR ORBITALS    =  116
 TOTAL NUMBER OF ATOMIC ORBITALS       =  818
 THRESHOLD FOR KEEPING TRANSFORMED 2E- INTEGRALS = 1.000E-12
 AO INTEGRALS WILL BE CALCULATED IN DIRECT MODE...
 DIRECT TRANSFORMATION SKIPS AO INTEGRAL STORAGE ON DISK.
 SCHWARZ INEQUALITY OVERHEAD:    271597 INTEGRALS, T=        0.01
 EVALUATING THE FROZEN CORE ENERGY...
 ----- FROZEN CORE ENERGY =     -4980.8547310808

 PLAN A: REQUIREMENTS FOR FULLY IN-MEMORY TRANSFORMATION:
 # OF WORDS AVAILABLE =            348630643
 # OF WORDS NEEDED    =           1099572961

 PLAN B: REQUIREMENTS FOR THE SEGMENTED TRANSFORMATION:
       MINIMUM=      277554127 WORDS FOR 1 MOLECULAR ORBITAL PER PASS
       MAXIMUM=      277554127 WORDS FOR ALL MOLECULAR ORBITALS IN 1 PASS
              (      274006278 EXTRA WORDS INCLUDES 1 EXTRA ORBITAL/PASS)
 THIS RUN USES=      277554127 WORDS,
 DISTRIBUTING   4 PASSES EACH CONTAINING     1 ORBITALS OVER  24 PROCESSORS.

 CHOOSING SEGMENTED PARTIAL TRANSFORMATION...
 DIRECT TRANSFORMATION SKIPS AO INTEGRAL STORAGE ON DISK.
 PASS #   1 TOOK     1101.54 SECONDS.
 ASSIGNING PASS #   2 TO A DIFFERENT PROCESSOR.
 ASSIGNING PASS #   3 TO A DIFFERENT PROCESSOR.
 ASSIGNING PASS #   4 TO A DIFFERENT PROCESSOR.
 TOTAL NUMBER OF TRANSFORMED 2E- INTEGRALS KEPT =           55
 ... END OF INTEGRAL TRANSFORMATION ...
 CPU     0: STEP CPU TIME=  1171.17 TOTAL CPU TIME=       1177.9 (     19.6 MIN)
 TOTAL WALL CLOCK TIME=       1189.6 SECONDS, CPU UTILIZATION IS    99.02%

          ------------------------
          GUGA-CI INTEGRAL SORTING
          ------------------------

     80049 WORDS NEEDED TO SORT             73 GUGA INTEGRALS IN MEMORY
 348630643 WORDS ARE AVAILABLE
 CHOOSING IN-MEMORY SORTING...
 IN CORE ALGORITHM SORTED             10 NON-ZERO 1E- INTEGRALS
 IN CORE ALGORITHM SORTED             55 NON-ZERO 2E- INTEGRALS
 ...... END OF INTEGRAL SORTING ...... 
 CPU     0: STEP CPU TIME=     0.08 TOTAL CPU TIME=       1178.0 (     19.6 MIN)
 TOTAL WALL CLOCK TIME=       1190.8 SECONDS, CPU UTILIZATION IS    98.93%

 -------------------------     ---------------------------------------
 ENERGY MATRIX CALCULATION     WRITTEN BY B.R.BROOKS,W.D.LAIDIG,P.SAXE
 -------------------------     ---------------------------------------

 COMPUTING THE HAMILTONIAN FOR THE        10 CSF-S...

         145 IS THE TOTAL NUMBER OF GENERATED LOOPS
         145 WERE CREATED BY THE LOOP-DRIVEN ALGORITHM
           0 WERE CREATED IMPLICITLY

         145 IS THE TOTAL NUMBER OF PROCESSED LOOPS
          54     DIAGONAL LOOPS ARE STORED ON WORK15 IN     1 BUFFERS OF  10000 ELEMENTS.
          91 OFF DIAGONAL LOOPS ARE STORED ON WORK16 IN     1 BUFFERS OF  10000 ELEMENTS.
 ...... END OF ENERGY MATRIX CALCULATION ...... 
 CPU     0: STEP CPU TIME=     0.12 TOTAL CPU TIME=       1178.1 (     19.6 MIN)
 TOTAL WALL CLOCK TIME=       1190.9 SECONDS, CPU UTILIZATION IS    98.93%

          -----------------------------------------
          DAVIDSON METHOD CI-MATRIX DIAGONALIZATION
                   WRITTEN BY STEVE ELBERT
          -----------------------------------------
 NUMBER OF STATES REQUESTED =     4
 MAX. NUMB. OF EXPAN. VEC   =    30
 MAX. NUMB. IMPROVED STATES =     4
 MAX. NUMB. OF ITERATIONS   =   500
 CONVERGENCE CRITERION      =    1.0E-06

 CHOOSING TO SOLVE SECULAR EQUATION IN MEMORY
 NUMBER OF WORDS AVAILABLE =  348630643
 NUMBER OF WORDS USED      =      31393
 ENERGY MATRIX BUFFER SIZE =      10000
 SOLUTION FOUND WITH DIRECT METHOD

 STATE #    1  ENERGY =   -1483.613924516

      CSF      COEF    OCCUPANCY (IGNORING CORE)
      ---      ----    --------- --------- -----
        1    0.471973  2220
        3    0.455845  2121
        4   -0.279230  1221
        5   -0.437086  2202
        6    0.269278  2112
        7   -0.439506  1212
        8    0.128806  2022
       10   -0.134760  0222

 THE PROJECTION OF THIS CI STATE ONTO SPACE SYMMETRY A    WEIGHS 1.0000E+00


 STATE #    2  ENERGY =   -1483.606107375

      CSF      COEF    OCCUPANCY (IGNORING CORE)
      ---      ----    --------- --------- -----
        1    0.455006  2220
        3   -0.127458  2121
        4    0.549434  1221
        5   -0.422971  2202
        6   -0.530937  2112
        7    0.114886  1212

 THE PROJECTION OF THIS CI STATE ONTO SPACE SYMMETRY A    WEIGHS 1.0000E+00


 STATE #    3  ENERGY =   -1483.605836007

      CSF      COEF    OCCUPANCY (IGNORING CORE)
      ---      ----    --------- --------- -----
        1   -0.285308  2220
        3    0.304184  2121
        4    0.276990  1221
        5    0.266817  2202
        6   -0.266812  2112
        7   -0.288876  1212
        8    0.512024  2022
       10   -0.511224  0222

 THE PROJECTION OF THIS CI STATE ONTO SPACE SYMMETRY A    WEIGHS 1.0000E+00


 STATE #    4  ENERGY =   -1483.597503869

      CSF      COEF    OCCUPANCY (IGNORING CORE)
      ---      ----    --------- --------- -----
        1    0.158658  2220
        3   -0.451570  2121
        4   -0.247836  1221
        5   -0.149885  2202
        6    0.237437  2112
        7    0.435561  1212
        8    0.472155  2022
       10   -0.466883  0222

 THE PROJECTION OF THIS CI STATE ONTO SPACE SYMMETRY A    WEIGHS 1.0000E+00

 ...... END OF CI-MATRIX DIAGONALIZATION ......
 CPU     0: STEP CPU TIME=     0.12 TOTAL CPU TIME=       1178.2 (     19.6 MIN)
 TOTAL WALL CLOCK TIME=       1191.4 SECONDS, CPU UTILIZATION IS    98.89%

          ---------------------
          STORE CSF INFORMATION
          --------------------

 READING THE DRT FILE
 TITLE=DRT1    Tue Jul 28 12:04:35 2020                                                
 NUMBER OF CONFIGURATIONS =         10

 READING THE CI VECTOR FILE
 RUN TITLE= C20N2H32O8                                                                     
 DRT TITLE=DRT1    Tue Jul 28 12:04:35 2020                                                
     4 STATES WERE COMPUTED, NWKS=        10

 STORING CSF AND CI COEF. INFORMATION FOR    4 STATES ON FILE  17.
     ENERGIES ARE ...
   -1488.3597030  -1488.3502615  -1488.3491494  -1488.3393076
 SAVING CSFS WITH COEFS LARGER THAN 2.50E-05
 SAVED CSFS:         10
 TOTAL CSFS:         10

 ...... DONE STORING CSF INFORMATION ......
 CPU     0: STEP CPU TIME=     0.00 TOTAL CPU TIME=       1178.2 (     19.6 MIN)
 TOTAL WALL CLOCK TIME=       1191.4 SECONDS, CPU UTILIZATION IS    98.89%


     -------------------------
      2-ND     CI CALCULATION
     -------------------------

          -----------------------     ----------------------------
          GUGA DISTINCT ROW TABLE     WRITTEN BY B.R.BROOKS,P.SAXE
          -----------------------     ----------------------------

      GROUP=C1           NPRT=       0
       FORS=       T   INTACT=       F
       FOCI=       F   MXNINT=   50000
       SOCI=       F   MXNEME=   10000
     IEXCIT=       0

      -CORE-    -INTERNAL-  -EXTERNAL-
     NFZC= 112   NDOC=   2   NEXT=   0
     NMCC=   0   NAOS=   0   NFZV=   0
                 NBOS=   0
                 NALP=   2
                 NVAL=   0

 THE MAXIMUM ELECTRON EXCITATION WILL BE   2

 SYMMETRIES FOR THE 112 CORE,   4 ACTIVE,   0 EXTERNAL MO-S ARE
     CORE= A     A     A     A     A     A     A     A     A     A   
           A     A     A     A     A     A     A     A     A     A   
           A     A     A     A     A     A     A     A     A     A   
           A     A     A     A     A     A     A     A     A     A   
           A     A     A     A     A     A     A     A     A     A   
           A     A     A     A     A     A     A     A     A     A   
           A     A     A     A     A     A     A     A     A     A   
           A     A     A     A     A     A     A     A     A     A   
           A     A     A     A     A     A     A     A     A     A   
           A     A     A     A     A     A     A     A     A     A   
           A     A     A     A     A     A     A     A     A     A   
           A     A   
   ACTIVE= A     A     A     A   
           DOC   DOC   ALP   ALP 

 MOLECULAR CHARGE          =    0
 NUMBER OF ALPHA ELECTRONS =  116
 NUMBER OF  BETA ELECTRONS =  114

 THE ELECTRONIC STATE IS  3-A   

 THE DISTINCT ROW TABLE HAS         9 ROWS.
  THE WAVEFUNCTION CONTAINS         6 WALKS (CSF-S).

 TOTAL NUMBER OF INTEGRALS =         73
 NUMBER OF INTEGRALS/GROUP =         73
 NUMBER OF INTEGRAL GROUPS =          1
 MAXIMUM RECORD SIZES ARE     500 FOR UNIT 11      22 FOR UNIT 12
                            30001 FOR UNIT 15   30001 FOR UNIT 16
 ...... END OF -DRT- GENERATION ...... 
 CPU     0: STEP CPU TIME=     2.04 TOTAL CPU TIME=       1180.3 (     19.7 MIN)
 TOTAL WALL CLOCK TIME=       1193.9 SECONDS, CPU UTILIZATION IS    98.86%

     --------------------------------------------
     PARTIAL TWO ELECTRON INTEGRAL TRANSFORMATION
     --------------------------------------------

 NUMBER OF CORE MOLECULAR ORBITALS     =  112
 NUMBER OF OCCUPIED MOLECULAR ORBITALS =  116
 TOTAL NUMBER OF MOLECULAR ORBITALS    =  116
 TOTAL NUMBER OF ATOMIC ORBITALS       =  818
 THRESHOLD FOR KEEPING TRANSFORMED 2E- INTEGRALS = 1.000E-12
 AO INTEGRALS WILL BE CALCULATED IN DIRECT MODE...
 DIRECT TRANSFORMATION SKIPS AO INTEGRAL STORAGE ON DISK.
 SCHWARZ INEQUALITY OVERHEAD:    271597 INTEGRALS, T=        0.01
 EVALUATING THE FROZEN CORE ENERGY...
 ----- FROZEN CORE ENERGY =     -4980.8547310809

 PLAN A: REQUIREMENTS FOR FULLY IN-MEMORY TRANSFORMATION:
 # OF WORDS AVAILABLE =            348630643
 # OF WORDS NEEDED    =           1099572961

 PLAN B: REQUIREMENTS FOR THE SEGMENTED TRANSFORMATION:
       MINIMUM=      277554127 WORDS FOR 1 MOLECULAR ORBITAL PER PASS
       MAXIMUM=      277554127 WORDS FOR ALL MOLECULAR ORBITALS IN 1 PASS
              (      274006278 EXTRA WORDS INCLUDES 1 EXTRA ORBITAL/PASS)
 THIS RUN USES=      277554127 WORDS,
 DISTRIBUTING   4 PASSES EACH CONTAINING     1 ORBITALS OVER  24 PROCESSORS.

 CHOOSING SEGMENTED PARTIAL TRANSFORMATION...
 DIRECT TRANSFORMATION SKIPS AO INTEGRAL STORAGE ON DISK.
 PASS #   1 TOOK     1114.43 SECONDS.
 ASSIGNING PASS #   2 TO A DIFFERENT PROCESSOR.
 ASSIGNING PASS #   3 TO A DIFFERENT PROCESSOR.
 ASSIGNING PASS #   4 TO A DIFFERENT PROCESSOR.
 TOTAL NUMBER OF TRANSFORMED 2E- INTEGRALS KEPT =           55
 ... END OF INTEGRAL TRANSFORMATION ...
 CPU     0: STEP CPU TIME=  1183.55 TOTAL CPU TIME=       2363.8 (     39.4 MIN)
 TOTAL WALL CLOCK TIME=       2390.3 SECONDS, CPU UTILIZATION IS    98.89%

          ------------------------
          GUGA-CI INTEGRAL SORTING
          ------------------------

     80049 WORDS NEEDED TO SORT             73 GUGA INTEGRALS IN MEMORY
 348630643 WORDS ARE AVAILABLE
 CHOOSING IN-MEMORY SORTING...
 IN CORE ALGORITHM SORTED             10 NON-ZERO 1E- INTEGRALS
 IN CORE ALGORITHM SORTED             55 NON-ZERO 2E- INTEGRALS
 ...... END OF INTEGRAL SORTING ...... 
 CPU     0: STEP CPU TIME=     0.13 TOTAL CPU TIME=       2363.9 (     39.4 MIN)
 TOTAL WALL CLOCK TIME=       2390.4 SECONDS, CPU UTILIZATION IS    98.89%

 -------------------------     ---------------------------------------
 ENERGY MATRIX CALCULATION     WRITTEN BY B.R.BROOKS,W.D.LAIDIG,P.SAXE
 -------------------------     ---------------------------------------

 COMPUTING THE HAMILTONIAN FOR THE         6 CSF-S...

          81 IS THE TOTAL NUMBER OF GENERATED LOOPS
          81 WERE CREATED BY THE LOOP-DRIVEN ALGORITHM
           0 WERE CREATED IMPLICITLY

          81 IS THE TOTAL NUMBER OF PROCESSED LOOPS
          44     DIAGONAL LOOPS ARE STORED ON WORK15 IN     1 BUFFERS OF  10000 ELEMENTS.
          37 OFF DIAGONAL LOOPS ARE STORED ON WORK16 IN     1 BUFFERS OF  10000 ELEMENTS.
 ...... END OF ENERGY MATRIX CALCULATION ...... 
 CPU     0: STEP CPU TIME=     0.12 TOTAL CPU TIME=       2364.1 (     39.4 MIN)
 TOTAL WALL CLOCK TIME=       2390.6 SECONDS, CPU UTILIZATION IS    98.89%

          -----------------------------------------
          DAVIDSON METHOD CI-MATRIX DIAGONALIZATION
                   WRITTEN BY STEVE ELBERT
          -----------------------------------------
 NUMBER OF STATES REQUESTED =     4
 MAX. NUMB. OF EXPAN. VEC   =    30
 MAX. NUMB. IMPROVED STATES =     4
 MAX. NUMB. OF ITERATIONS   =   500
 CONVERGENCE CRITERION      =    1.0E-06

 CHOOSING TO SOLVE SECULAR EQUATION IN MEMORY
 NUMBER OF WORDS AVAILABLE =  348630643
 NUMBER OF WORDS USED      =      31357
 ENERGY MATRIX BUFFER SIZE =      10000
 SOLUTION FOUND WITH DIRECT METHOD

 STATE #    1  ENERGY =   -1483.613812032

      CSF      COEF    OCCUPANCY (IGNORING CORE)
      ---      ----    --------- --------- -----
        1    0.192558  1122
        2    0.292611  2121
        3    0.444898  2112
        4   -0.469265  1221
        5   -0.276147  1212
        6    0.618788  2211

 THE PROJECTION OF THIS CI STATE ONTO SPACE SYMMETRY A    WEIGHS 1.0000E+00


 STATE #    2  ENERGY =   -1483.606078762

      CSF      COEF    OCCUPANCY (IGNORING CORE)
      ---      ----    --------- --------- -----
        1   -0.370202  1122
        2    0.616404  2121
        4    0.052241  1221
        5   -0.586797  1212
        6   -0.365889  2211

 THE PROJECTION OF THIS CI STATE ONTO SPACE SYMMETRY A    WEIGHS 1.0000E+00


 STATE #    3  ENERGY =   -1483.605676132

      CSF      COEF    OCCUPANCY (IGNORING CORE)
      ---      ----    --------- --------- -----
        1   -0.622000  1122
        3   -0.297058  2112
        4    0.307484  1221
        6    0.655570  2211

 THE PROJECTION OF THIS CI STATE ONTO SPACE SYMMETRY A    WEIGHS 1.0000E+00


 STATE #    4  ENERGY =   -1483.597506779

      CSF      COEF    OCCUPANCY (IGNORING CORE)
      ---      ----    --------- --------- -----
        1    0.662559  1122
        2    0.242591  2121
        3   -0.435598  2112
        4    0.452269  1221
        5   -0.233328  1212
        6    0.231150  2211

 THE PROJECTION OF THIS CI STATE ONTO SPACE SYMMETRY A    WEIGHS 1.0000E+00

 ...... END OF CI-MATRIX DIAGONALIZATION ......
 CPU     0: STEP CPU TIME=     0.13 TOTAL CPU TIME=       2364.2 (     39.4 MIN)
 TOTAL WALL CLOCK TIME=       2391.1 SECONDS, CPU UTILIZATION IS    98.87%

          ---------------------
          STORE CSF INFORMATION
          --------------------

 READING THE DRT FILE
 TITLE=DRT2    Tue Jul 28 12:24:14 2020                                                
 NUMBER OF CONFIGURATIONS =          6

 READING THE CI VECTOR FILE
 RUN TITLE= C20N2H32O8                                                                     
 DRT TITLE=DRT2    Tue Jul 28 12:24:14 2020                                                
     4 STATES WERE COMPUTED, NWKS=         6

 STORING CSF AND CI COEF. INFORMATION FOR    4 STATES ON FILE  17.
     ENERGIES ARE ...
   -1488.3600573  -1488.3509023  -1488.3493311  -1488.3404172
 SAVING CSFS WITH COEFS LARGER THAN 2.50E-05
 SAVED CSFS:          6
 TOTAL CSFS:          6

 ...... DONE STORING CSF INFORMATION ......
 CPU     0: STEP CPU TIME=     0.01 TOTAL CPU TIME=       2364.2 (     39.4 MIN)
 TOTAL WALL CLOCK TIME=       2391.1 SECONDS, CPU UTILIZATION IS    98.87%
 CPU     0: STEP CPU TIME=     0.00 TOTAL CPU TIME=       2364.2 (     39.4 MIN)
 TOTAL WALL CLOCK TIME=       2391.1 SECONDS, CPU UTILIZATION IS    98.87%

 ++++++++++++++++++++++++++++++++++++++++++++++++++++++++++++++++++++++


 THE SYMMETRIES OF THE ANGULAR MOMENTUM L AND TRANSLATION R:
 LX BELONGS TO A   
 LY BELONGS TO A   
 LZ BELONGS TO A   
 RX BELONGS TO A   
 RY BELONGS TO A   
 RZ BELONGS TO A   
 SOC INTEGRALS NEED BE CALCULATED FOR LX: YEA 
 SOC INTEGRALS NEED BE CALCULATED FOR LY: YEA 
 SOC INTEGRALS NEED BE CALCULATED FOR LZ: YEA 

     -------------------------------------------
            DIRECT SPIN-ORBIT COUPLING
         (SHIRO KOSEKI AND DMITRI FEDOROV)

             ONE ELECTRON SO OPERATOR.
     -------------------------------------------


ENERGY FOR THE LOWEST STATE     =    -1488.3600572915
ENERGY TOLERANCE FOR SOC MATRIX =    -1388.3600572915 (HIGHEST STATE)
                           ETOL =      100.0000000000
                         UPPREN =    -1388.3600572915

  CI# RTS#     LOWEST ENERGY      HIGHEST ENERGY     NEXT ENERGY
    1    4    -1488.3597029627    -1488.3393075839
    2    4    -1488.3600572915    -1488.3404171732

         -------------------------------------
          ONE-ELECTRON SPIN-ORBIT AO INTEGRALS
         -------------------------------------
         USING    1011209 WORDS OF MEMORY
         2E SOC INTEGRALS WILL BE DISTRIBUTED
      ...... DONE WITH SPIN-ORBIT INTEGRALS ......
 CPU     0: STEP CPU TIME=     3.99 TOTAL CPU TIME=       2368.2 (     39.5 MIN)
 TOTAL WALL CLOCK TIME=       2395.9 SECONDS, CPU UTILIZATION IS    98.85%

   4409523 WORDS OF MEMORY ARE REQUIRED  FOR 1 PASS(ES)
   4409523 WORDS FOR INTEGRALS,   3405212 WORDS FOR CSFS.

 REFERENCE STATE IS SET TO    1 IN THE DRT NO. 1 (     0).

 THE FOLLOWING LEGEND IS USED BELOW:
 [C] - THE MATRIX ELEMENT ACTUALLY CALCULATED
 [P] - OBTAINED FROM [C] BY THE WIGNER-ECKART THEOREM (<HSO>)
 [Z] - ZERO BY POINT GROUP SYMMETRY
 [W] - ZERO BY THE WIGNER-ECKART THEOREM (<HSO>)
 [S] - ZERO BY SPIN ORTHOGONALITY (<R>)

 [Z]'S ARE NOT CALCULATED.


 CI STATE FORMAT:   N-(2S+1)G:B
 G- IRREP LABEL, B NUMBERS DEGENERATE COMPONENTS OF G
 N NUMBERS EQUIVALENT TERMS (2S+1)G:B

 STATE ID FORMAT: NCI*1000+IROOT,
 WHERE NCI IS THE NTH $DRT GROUP
 AND IROOT IS THE CI ROOT'S ORDINAL NUMBER.

 DIPOLE MOMENTS ARE IN E*BOHR UNITS. TO GET DEBYE, MULTIPLY BY 2.541766.

   < 1-1A    |R| 1-1A    > =      0.068532     -0.063857      0.336847 [CCC]
 < 1-1A    (MS= 0.0)|HSO| 1-1A    (MS= 0.0)> =     0.0000     0.0000I    [W]
  
   < 1-1A    |R| 2-1A    > =      0.038834      0.035202      0.010123 [CCC]
 < 1-1A    (MS= 0.0)|HSO| 2-1A    (MS= 0.0)> =     0.0000     0.0000I    [W]
  
   < 1-1A    |R| 3-1A    > =      0.008680      0.004867      0.040017 [CCC]
 < 1-1A    (MS= 0.0)|HSO| 3-1A    (MS= 0.0)> =     0.0000     0.0000I    [W]
  
   < 1-1A    |R| 4-1A    > =      0.001798      0.001622      0.002123 [CCC]
 < 1-1A    (MS= 0.0)|HSO| 4-1A    (MS= 0.0)> =     0.0000     0.0000I    [W]
  
   < 2-1A    |R| 2-1A    > =      0.071198     -0.035849      0.256049 [CCC]
 < 2-1A    (MS= 0.0)|HSO| 2-1A    (MS= 0.0)> =     0.0000     0.0000I    [W]
  
   < 2-1A    |R| 3-1A    > =      0.029629      0.007592      0.017908 [CCC]
 < 2-1A    (MS= 0.0)|HSO| 3-1A    (MS= 0.0)> =     0.0000     0.0000I    [W]
  
   < 2-1A    |R| 4-1A    > =     -0.032659     -0.026282     -0.035563 [CCC]
 < 2-1A    (MS= 0.0)|HSO| 4-1A    (MS= 0.0)> =     0.0000     0.0000I    [W]
  
   < 3-1A    |R| 3-1A    > =      0.143706     -0.022066      0.300601 [CCC]
 < 3-1A    (MS= 0.0)|HSO| 3-1A    (MS= 0.0)> =     0.0000     0.0000I    [W]
  
   < 3-1A    |R| 4-1A    > =     -0.024405     -0.025568      0.018651 [CCC]
 < 3-1A    (MS= 0.0)|HSO| 4-1A    (MS= 0.0)> =     0.0000     0.0000I    [W]
  
   < 4-1A    |R| 4-1A    > =      0.137186     -0.001778      0.213234 [CCC]
 < 4-1A    (MS= 0.0)|HSO| 4-1A    (MS= 0.0)> =     0.0000     0.0000I    [W]
  
 CPU     0: STEP CPU TIME=    65.36 TOTAL CPU TIME=       2433.6 (     40.6 MIN)
 TOTAL WALL CLOCK TIME=       2531.5 SECONDS, CPU UTILIZATION IS    96.13%
   < 1-1A    |R| 1-3A    > =      0.000000      0.000000      0.000000 [SSS]
 < 1-1A    (MS= 0.0)|HSO| 1-3A    (MS= 0.0)> =     0.0000     0.4996I    [C]
 < 1-1A    (MS= 0.0)|HSO| 1-3A    (MS= 1.0)> =    -1.8666    -1.9398I    [C]
 < 1-1A    (MS= 0.0)|HSO| 1-3A    (MS=-1.0)> =    -1.8666     1.9398I    [P]
  
   < 1-1A    |R| 2-3A    > =      0.000000      0.000000      0.000000 [SSS]
 < 1-1A    (MS= 0.0)|HSO| 2-3A    (MS= 0.0)> =     0.0000    20.1631I    [C]
 < 1-1A    (MS= 0.0)|HSO| 2-3A    (MS= 1.0)> =     6.0447    -0.5817I    [C]
 < 1-1A    (MS= 0.0)|HSO| 2-3A    (MS=-1.0)> =     6.0447     0.5817I    [P]
  
   < 1-1A    |R| 3-3A    > =      0.000000      0.000000      0.000000 [SSS]
 < 1-1A    (MS= 0.0)|HSO| 3-3A    (MS= 0.0)> =     0.0000    -4.2653I    [C]
 < 1-1A    (MS= 0.0)|HSO| 3-3A    (MS= 1.0)> =    74.5335    74.1590I    [C]
 < 1-1A    (MS= 0.0)|HSO| 3-3A    (MS=-1.0)> =    74.5335   -74.1590I    [P]
  
   < 1-1A    |R| 4-3A    > =      0.000000      0.000000      0.000000 [SSS]
 < 1-1A    (MS= 0.0)|HSO| 4-3A    (MS= 0.0)> =     0.0000    -1.4221I    [C]
 < 1-1A    (MS= 0.0)|HSO| 4-3A    (MS= 1.0)> =     0.7885     1.2184I    [C]
 < 1-1A    (MS= 0.0)|HSO| 4-3A    (MS=-1.0)> =     0.7885    -1.2184I    [P]
  
   < 2-1A    |R| 1-3A    > =      0.000000      0.000000      0.000000 [SSS]
 < 2-1A    (MS= 0.0)|HSO| 1-3A    (MS= 0.0)> =     0.0000    19.6908I    [C]
 < 2-1A    (MS= 0.0)|HSO| 1-3A    (MS= 1.0)> =   -30.8205   -36.4011I    [C]
 < 2-1A    (MS= 0.0)|HSO| 1-3A    (MS=-1.0)> =   -30.8205    36.4011I    [P]
  
   < 2-1A    |R| 2-3A    > =      0.000000      0.000000      0.000000 [SSS]
 < 2-1A    (MS= 0.0)|HSO| 2-3A    (MS= 0.0)> =     0.0000    -0.3283I    [C]
 < 2-1A    (MS= 0.0)|HSO| 2-3A    (MS= 1.0)> =     2.9421     2.9920I    [C]
 < 2-1A    (MS= 0.0)|HSO| 2-3A    (MS=-1.0)> =     2.9421    -2.9920I    [P]
  
   < 2-1A    |R| 3-3A    > =      0.000000      0.000000      0.000000 [SSS]
 < 2-1A    (MS= 0.0)|HSO| 3-3A    (MS= 0.0)> =     0.0000     0.0906I    [C]
 < 2-1A    (MS= 0.0)|HSO| 3-3A    (MS= 1.0)> =     2.6257     2.5157I    [C]
 < 2-1A    (MS= 0.0)|HSO| 3-3A    (MS=-1.0)> =     2.6257    -2.5157I    [P]
  
   < 2-1A    |R| 4-3A    > =      0.000000      0.000000      0.000000 [SSS]
 < 2-1A    (MS= 0.0)|HSO| 4-3A    (MS= 0.0)> =     0.0000    16.8441I    [C]
 < 2-1A    (MS= 0.0)|HSO| 4-3A    (MS= 1.0)> =    36.3513    30.0682I    [C]
 < 2-1A    (MS= 0.0)|HSO| 4-3A    (MS=-1.0)> =    36.3513   -30.0682I    [P]
  
   < 3-1A    |R| 1-3A    > =      0.000000      0.000000      0.000000 [SSS]
 < 3-1A    (MS= 0.0)|HSO| 1-3A    (MS= 0.0)> =     0.0000     5.8754I    [C]
 < 3-1A    (MS= 0.0)|HSO| 1-3A    (MS= 1.0)> =    68.4091    64.9060I    [C]
 < 3-1A    (MS= 0.0)|HSO| 1-3A    (MS=-1.0)> =    68.4091   -64.9060I    [P]
  
   < 3-1A    |R| 2-3A    > =      0.000000      0.000000      0.000000 [SSS]
 < 3-1A    (MS= 0.0)|HSO| 2-3A    (MS= 0.0)> =     0.0000     0.2758I    [C]
 < 3-1A    (MS= 0.0)|HSO| 2-3A    (MS= 1.0)> =    -5.5724    -5.5341I    [C]
 < 3-1A    (MS= 0.0)|HSO| 2-3A    (MS=-1.0)> =    -5.5724     5.5341I    [P]
  
   < 3-1A    |R| 3-3A    > =      0.000000      0.000000      0.000000 [SSS]
 < 3-1A    (MS= 0.0)|HSO| 3-3A    (MS= 0.0)> =     0.0000    -0.1166I    [C]
 < 3-1A    (MS= 0.0)|HSO| 3-3A    (MS= 1.0)> =     4.4087     4.3562I    [C]
 < 3-1A    (MS= 0.0)|HSO| 3-3A    (MS=-1.0)> =     4.4087    -4.3562I    [P]
  
   < 3-1A    |R| 4-3A    > =      0.000000      0.000000      0.000000 [SSS]
 < 3-1A    (MS= 0.0)|HSO| 4-3A    (MS= 0.0)> =     0.0000    12.4938I    [C]
 < 3-1A    (MS= 0.0)|HSO| 4-3A    (MS= 1.0)> =   -63.8774   -66.3664I    [C]
 < 3-1A    (MS= 0.0)|HSO| 4-3A    (MS=-1.0)> =   -63.8774    66.3664I    [P]
  
   < 4-1A    |R| 1-3A    > =      0.000000      0.000000      0.000000 [SSS]
 < 4-1A    (MS= 0.0)|HSO| 1-3A    (MS= 0.0)> =     0.0000     1.4958I    [C]
 < 4-1A    (MS= 0.0)|HSO| 1-3A    (MS= 1.0)> =     1.8209     1.2867I    [C]
 < 4-1A    (MS= 0.0)|HSO| 1-3A    (MS=-1.0)> =     1.8209    -1.2867I    [P]
  
   < 4-1A    |R| 2-3A    > =      0.000000      0.000000      0.000000 [SSS]
 < 4-1A    (MS= 0.0)|HSO| 2-3A    (MS= 0.0)> =     0.0000    20.6555I    [C]
 < 4-1A    (MS= 0.0)|HSO| 2-3A    (MS= 1.0)> =     1.0301    -5.6132I    [C]
 < 4-1A    (MS= 0.0)|HSO| 2-3A    (MS=-1.0)> =     1.0301     5.6132I    [P]
  
   < 4-1A    |R| 3-3A    > =      0.000000      0.000000      0.000000 [SSS]
 < 4-1A    (MS= 0.0)|HSO| 3-3A    (MS= 0.0)> =     0.0000     2.9186I    [C]
 < 4-1A    (MS= 0.0)|HSO| 3-3A    (MS= 1.0)> =   -73.8236   -73.0414I    [C]
 < 4-1A    (MS= 0.0)|HSO| 3-3A    (MS=-1.0)> =   -73.8236    73.0414I    [P]
  
   < 4-1A    |R| 4-3A    > =      0.000000      0.000000      0.000000 [SSS]
 < 4-1A    (MS= 0.0)|HSO| 4-3A    (MS= 0.0)> =     0.0000    -0.1629I    [C]
 < 4-1A    (MS= 0.0)|HSO| 4-3A    (MS= 1.0)> =    -0.6897    -0.6333I    [C]
 < 4-1A    (MS= 0.0)|HSO| 4-3A    (MS=-1.0)> =    -0.6897     0.6333I    [P]
  
 CPU     0: STEP CPU TIME=     0.00 TOTAL CPU TIME=       2433.6 (     40.6 MIN)
 TOTAL WALL CLOCK TIME=       2531.5 SECONDS, CPU UTILIZATION IS    96.13%
   < 1-3A    |R| 1-3A    > =      0.067211     -0.065357      0.337738 [CCC]
 < 1-3A    (MS= 1.0)|HSO| 1-3A    (MS= 1.0)> =     0.0000     0.0000I    [C]
 < 1-3A    (MS= 0.0)|HSO| 1-3A    (MS= 0.0)> =     0.0000    -0.0000I    [W]
 < 1-3A    (MS=-1.0)|HSO| 1-3A    (MS=-1.0)> =     0.0000    -0.0000I    [P]
 < 1-3A    (MS= 0.0)|HSO| 1-3A    (MS= 1.0)> =    -0.0000     0.0000I    [C]
 < 1-3A    (MS= 1.0)|HSO| 1-3A    (MS= 0.0)> =     0.0000     0.0000I    [P]
 < 1-3A    (MS=-1.0)|HSO| 1-3A    (MS= 0.0)> =    -0.0000     0.0000I    [P]
 < 1-3A    (MS= 0.0)|HSO| 1-3A    (MS=-1.0)> =     0.0000     0.0000I    [P]
  
   < 1-3A    |R| 2-3A    > =     -0.038112     -0.032455     -0.030072 [CCC]
 < 1-3A    (MS= 1.0)|HSO| 2-3A    (MS= 1.0)> =     0.0000     2.8864I    [C]
 < 1-3A    (MS= 0.0)|HSO| 2-3A    (MS= 0.0)> =     0.0000    -0.0000I    [W]
 < 1-3A    (MS=-1.0)|HSO| 2-3A    (MS=-1.0)> =     0.0000    -2.8864I    [P]
 < 1-3A    (MS= 0.0)|HSO| 2-3A    (MS= 1.0)> =    73.4056    72.6400I    [C]
 < 1-3A    (MS= 1.0)|HSO| 2-3A    (MS= 0.0)> =   -73.4056    72.6400I    [P]
 < 1-3A    (MS=-1.0)|HSO| 2-3A    (MS= 0.0)> =    73.4056    72.6400I    [P]
 < 1-3A    (MS= 0.0)|HSO| 2-3A    (MS=-1.0)> =   -73.4056    72.6400I    [P]
  
   < 1-3A    |R| 3-3A    > =      0.010938      0.011788     -0.027768 [CCC]
 < 1-3A    (MS= 1.0)|HSO| 3-3A    (MS= 1.0)> =     0.0000   -20.7363I    [C]
 < 1-3A    (MS= 0.0)|HSO| 3-3A    (MS= 0.0)> =    -0.0000     0.0000I    [W]
 < 1-3A    (MS=-1.0)|HSO| 3-3A    (MS=-1.0)> =    -0.0000    20.7363I    [P]
 < 1-3A    (MS= 0.0)|HSO| 3-3A    (MS= 1.0)> =     1.1572    -5.5505I    [C]
 < 1-3A    (MS= 1.0)|HSO| 3-3A    (MS= 0.0)> =    -1.1572    -5.5505I    [P]
 < 1-3A    (MS=-1.0)|HSO| 3-3A    (MS= 0.0)> =     1.1572    -5.5505I    [P]
 < 1-3A    (MS= 0.0)|HSO| 3-3A    (MS=-1.0)> =    -1.1572    -5.5505I    [P]
  
   < 1-3A    |R| 4-3A    > =      0.002678      0.002148      0.003914 [CCC]
 < 1-3A    (MS= 1.0)|HSO| 4-3A    (MS= 1.0)> =     0.0000    -0.0723I    [C]
 < 1-3A    (MS= 0.0)|HSO| 4-3A    (MS= 0.0)> =    -0.0000     0.0000I    [W]
 < 1-3A    (MS=-1.0)|HSO| 4-3A    (MS=-1.0)> =    -0.0000     0.0723I    [P]
 < 1-3A    (MS= 0.0)|HSO| 4-3A    (MS= 1.0)> =    -6.4615    -6.3306I    [C]
 < 1-3A    (MS= 1.0)|HSO| 4-3A    (MS= 0.0)> =     6.4615    -6.3306I    [P]
 < 1-3A    (MS=-1.0)|HSO| 4-3A    (MS= 0.0)> =    -6.4615    -6.3306I    [P]
 < 1-3A    (MS= 0.0)|HSO| 4-3A    (MS=-1.0)> =     6.4615    -6.3306I    [P]
  
   < 2-3A    |R| 2-3A    > =      0.114742     -0.024477      0.283072 [CCC]
 < 2-3A    (MS= 1.0)|HSO| 2-3A    (MS= 1.0)> =     0.0000     0.0000I    [C]
 < 2-3A    (MS= 0.0)|HSO| 2-3A    (MS= 0.0)> =     0.0000    -0.0000I    [W]
 < 2-3A    (MS=-1.0)|HSO| 2-3A    (MS=-1.0)> =     0.0000    -0.0000I    [P]
 < 2-3A    (MS= 0.0)|HSO| 2-3A    (MS= 1.0)> =    -0.0000    -0.0000I    [C]
 < 2-3A    (MS= 1.0)|HSO| 2-3A    (MS= 0.0)> =     0.0000    -0.0000I    [P]
 < 2-3A    (MS=-1.0)|HSO| 2-3A    (MS= 0.0)> =    -0.0000    -0.0000I    [P]
 < 2-3A    (MS= 0.0)|HSO| 2-3A    (MS=-1.0)> =     0.0000    -0.0000I    [P]
  
   < 2-3A    |R| 3-3A    > =      0.044964      0.008400      0.027663 [CCC]
 < 2-3A    (MS= 1.0)|HSO| 3-3A    (MS= 1.0)> =     0.0000     1.7290I    [C]
 < 2-3A    (MS= 0.0)|HSO| 3-3A    (MS= 0.0)> =     0.0000    -0.0000I    [W]
 < 2-3A    (MS=-1.0)|HSO| 3-3A    (MS=-1.0)> =     0.0000    -1.7290I    [P]
 < 2-3A    (MS= 0.0)|HSO| 3-3A    (MS= 1.0)> =    -1.1044    -0.5542I    [C]
 < 2-3A    (MS= 1.0)|HSO| 3-3A    (MS= 0.0)> =     1.1044    -0.5542I    [P]
 < 2-3A    (MS=-1.0)|HSO| 3-3A    (MS= 0.0)> =    -1.1044    -0.5542I    [P]
 < 2-3A    (MS= 0.0)|HSO| 3-3A    (MS=-1.0)> =     1.1044    -0.5542I    [P]
  
   < 2-3A    |R| 4-3A    > =      0.040391      0.035060      0.021778 [CCC]
 < 2-3A    (MS= 1.0)|HSO| 4-3A    (MS= 1.0)> =     0.0000    -4.2968I    [C]
 < 2-3A    (MS= 0.0)|HSO| 4-3A    (MS= 0.0)> =    -0.0000     0.0000I    [W]
 < 2-3A    (MS=-1.0)|HSO| 4-3A    (MS=-1.0)> =    -0.0000     4.2968I    [P]
 < 2-3A    (MS= 0.0)|HSO| 4-3A    (MS= 1.0)> =   -74.8130   -74.4365I    [C]
 < 2-3A    (MS= 1.0)|HSO| 4-3A    (MS= 0.0)> =    74.8130   -74.4365I    [P]
 < 2-3A    (MS=-1.0)|HSO| 4-3A    (MS= 0.0)> =   -74.8130   -74.4365I    [P]
 < 2-3A    (MS= 0.0)|HSO| 4-3A    (MS=-1.0)> =    74.8130   -74.4365I    [P]
  
   < 3-3A    |R| 3-3A    > =      0.102407     -0.031216      0.274009 [CCC]
 < 3-3A    (MS= 1.0)|HSO| 3-3A    (MS= 1.0)> =     0.0000    -0.0000I    [C]
 < 3-3A    (MS= 0.0)|HSO| 3-3A    (MS= 0.0)> =    -0.0000     0.0000I    [W]
 < 3-3A    (MS=-1.0)|HSO| 3-3A    (MS=-1.0)> =    -0.0000     0.0000I    [P]
 < 3-3A    (MS= 0.0)|HSO| 3-3A    (MS= 1.0)> =    -0.0000     0.0000I    [C]
 < 3-3A    (MS= 1.0)|HSO| 3-3A    (MS= 0.0)> =     0.0000     0.0000I    [P]
 < 3-3A    (MS=-1.0)|HSO| 3-3A    (MS= 0.0)> =    -0.0000     0.0000I    [P]
 < 3-3A    (MS= 0.0)|HSO| 3-3A    (MS=-1.0)> =     0.0000     0.0000I    [P]
  
   < 3-3A    |R| 4-3A    > =      0.005030      0.009453     -0.033573 [CCC]
 < 3-3A    (MS= 1.0)|HSO| 4-3A    (MS= 1.0)> =     0.0000   -20.0711I    [C]
 < 3-3A    (MS= 0.0)|HSO| 4-3A    (MS= 0.0)> =    -0.0000     0.0000I    [W]
 < 3-3A    (MS=-1.0)|HSO| 4-3A    (MS=-1.0)> =    -0.0000    20.0711I    [P]
 < 3-3A    (MS= 0.0)|HSO| 4-3A    (MS= 1.0)> =     5.8468    -0.7247I    [C]
 < 3-3A    (MS= 1.0)|HSO| 4-3A    (MS= 0.0)> =    -5.8468    -0.7247I    [P]
 < 3-3A    (MS=-1.0)|HSO| 4-3A    (MS= 0.0)> =     5.8468    -0.7247I    [P]
 < 3-3A    (MS= 0.0)|HSO| 4-3A    (MS=-1.0)> =    -5.8468    -0.7247I    [P]
  
   < 4-3A    |R| 4-3A    > =      0.136248     -0.002565      0.211928 [CCC]
 < 4-3A    (MS= 1.0)|HSO| 4-3A    (MS= 1.0)> =     0.0000     0.0000I    [C]
 < 4-3A    (MS= 0.0)|HSO| 4-3A    (MS= 0.0)> =     0.0000    -0.0000I    [W]
 < 4-3A    (MS=-1.0)|HSO| 4-3A    (MS=-1.0)> =     0.0000    -0.0000I    [P]
 < 4-3A    (MS= 0.0)|HSO| 4-3A    (MS= 1.0)> =    -0.0000     0.0000I    [C]
 < 4-3A    (MS= 1.0)|HSO| 4-3A    (MS= 0.0)> =     0.0000     0.0000I    [P]
 < 4-3A    (MS=-1.0)|HSO| 4-3A    (MS= 0.0)> =    -0.0000     0.0000I    [P]
 < 4-3A    (MS= 0.0)|HSO| 4-3A    (MS=-1.0)> =     0.0000     0.0000I    [P]
  
 CPU     0: STEP CPU TIME=     0.00 TOTAL CPU TIME=       2433.6 (     40.6 MIN)
 TOTAL WALL CLOCK TIME=       2531.5 SECONDS, CPU UTILIZATION IS    96.13%

 >>> DIMENSION OF HSO MATRIX =      16
     LARGEST NUMBER OF WALKS =      10

     THE MAX HSO MATRIX ELEMENT ABSOLUTE ERROR IS 1.06E-02 CM-1.
     TO DECREASE THE ERROR MAKE SYMTOL SMALLER.

     CI   ADIABATIC STATES (CM-1 UNIT) ---
             0.000       2072.204       2316.271       4476.344        -77.767
           -77.767        -77.767       1931.556       1931.556       1931.556
          2276.390       2276.390       2276.390       4232.814       4232.814
          4232.814

 WEIGHTS OF SO   CI   STATES ---

 STATE   1: RELATIVE E=        -88.622 CM-1; WEIGHT = 0.995  2001
         1.0000
          1      2      3      4      5      6      7      8
         0.0001 0.0001 0.0000 0.0000 0.9946 0.0052 0.0000 0.0000

 STATE   2: RELATIVE E=        -88.605 CM-1; WEIGHT = 0.995  2001
         1.0000
          1      2      3      4      5      6      7      8
         0.0000 0.0000 0.0000 0.0000 0.9947 0.0052 0.0001 0.0000

 STATE   3: RELATIVE E=        -87.662 CM-1; WEIGHT = 0.994  2001
         1.0000
          1      2      3      4      5      6      7      8
         0.0023 0.0009 0.0031 0.0000 0.9936 0.0000 0.0001 0.0000

 STATE   4: RELATIVE E=         -9.761 CM-1; WEIGHT = 0.993  1001
         1.0000
          1      2      3      4      5      6      7      8
         0.9932 0.0000 0.0000 0.0000 0.0024 0.0001 0.0042 0.0000

 STATE   5: RELATIVE E=       1930.982 CM-1; WEIGHT = 0.997  2002
         1.0000
          1      2      3      4      5      6      7      8
         0.0000 0.0017 0.0008 0.0000 0.0000 0.9974 0.0000 0.0000

 STATE   6: RELATIVE E=       1932.462 CM-1; WEIGHT = 0.991  2002
         1.0000
          1      2      3      4      5      6      7      8
         0.0000 0.0000 0.0000 0.0000 0.0052 0.9905 0.0001 0.0042

 STATE   7: RELATIVE E=       1932.523 CM-1; WEIGHT = 0.990  2002
         1.0000
          1      2      3      4      5      6      7      8
         0.0001 0.0000 0.0000 0.0001 0.0052 0.9904 0.0000 0.0042

 STATE   8: RELATIVE E=       2072.428 CM-1; WEIGHT = 0.996  1002
         1.0000
          1      2      3      4      5      6      7      8
         0.0000 0.9956 0.0000 0.0000 0.0010 0.0017 0.0006 0.0010

 STATE   9: RELATIVE E=       2274.545 CM-1; WEIGHT = 0.947  2003
         1.0000
          1      2      3      4      5      6      7      8
         0.0041 0.0006 0.0436 0.0042 0.0002 0.0001 0.9469 0.0003

 STATE  10: RELATIVE E=       2276.376 CM-1; WEIGHT = 1.000  2003
         1.0000
          1      2      3      4      5      6      7      8
         0.0000 0.0000 0.0000 0.0000 0.0001 0.0001 0.9997 0.0001

 STATE  11: RELATIVE E=       2276.396 CM-1; WEIGHT = 1.000  2003
         1.0000
          1      2      3      4      5      6      7      8
         0.0000 0.0000 0.0000 0.0000 0.0000 0.0000 1.0000 0.0000

 STATE  12: RELATIVE E=       2316.978 CM-1; WEIGHT = 0.948  1003
         1.0000
          1      2      3      4      5      6      7      8
         0.0002 0.0000 0.9479 0.0002 0.0029 0.0008 0.0436 0.0044

 STATE  13: RELATIVE E=       4242.748 CM-1; WEIGHT = 0.996  2004
         1.0000
          1      2      3      4      5      6      7      8
         0.0000 0.0001 0.0000 0.0000 0.0000 0.0042 0.0000 0.9957

 STATE  14: RELATIVE E=       4242.760 CM-1; WEIGHT = 0.996  2004
         1.0000
          1      2      3      4      5      6      7      8
         0.0000 0.0000 0.0000 0.0000 0.0000 0.0042 0.0001 0.9957

 STATE  15: RELATIVE E=       4243.914 CM-1; WEIGHT = 0.994  2004
         1.0000
          1      2      3      4      5      6      7      8
         0.0000 0.0009 0.0046 0.0000 0.0000 0.0000 0.0001 0.9943

 STATE  16: RELATIVE E=       4486.334 CM-1; WEIGHT = 0.995  1004
         1.0000
          1      2      3      4      5      6      7      8
         0.0000 0.0000 0.0000 0.9955 0.0000 0.0001 0.0044 0.0000


 -----------------------------------------------------------
 EIGENVALUES AND EIGENVECTORS OF THE SO   CI   HAMILTONIAN
 -----------------------------------------------------------

                          1          2          3          4          5
   STATE ENERGY ---      -88.62     -88.61     -87.66      -9.76    1930.98
       STATE ID ---       2001       2001       2001       1001       2002

    1< 1>  1(  0.0) R   0.010076  -0.001756  -0.047914   0.996611  -0.002413
                   I   0.000000   0.000000   0.000000   0.000000   0.000000
    2< 2>  1(  0.0) R   0.011498   0.001705  -0.030355  -0.001452   0.041739
                   I   0.000000   0.000000  -0.000000   0.000000  -0.000000
    3< 3>  1(  0.0) R  -0.001247   0.000659   0.055445   0.002973  -0.028615
                   I   0.000000   0.000000   0.000000   0.000000   0.000000
    4< 4>  1(  0.0) R   0.000389  -0.000557   0.000804  -0.002049  -0.002069
                   I  -0.000000  -0.000000  -0.000000  -0.000000   0.000000
    5< 1>  3(  1.0) R  -0.030281  -0.489753  -0.506206  -0.024976  -0.001091
                   I  -0.099504  -0.498930   0.488096   0.023485   0.002279
    6< 1>  3(  0.0) R  -0.000000  -0.000000  -0.000000  -0.000000   0.000000
                   I   0.986368  -0.130716   0.067833  -0.006998   0.000309
    7< 1>  3( -1.0) R  -0.030281  -0.489753  -0.506206  -0.024976  -0.001091
                   I   0.099504   0.498930  -0.488096  -0.023485  -0.002279
    8< 2>  3(  1.0) R  -0.035485   0.005327  -0.002805  -0.002831  -0.497386
                   I  -0.035973   0.003955  -0.003390  -0.000041   0.500673
    9< 2>  3(  0.0) R   0.000000   0.000000  -0.000000   0.000000   0.000000
                   I  -0.009115  -0.071710  -0.001373   0.010314  -0.035292
   10< 2>  3( -1.0) R  -0.035485   0.005327  -0.002805  -0.002831  -0.497386
                   I   0.035973  -0.003955   0.003390   0.000041  -0.500673
   11< 3>  3(  1.0) R   0.001138  -0.004655   0.005917  -0.032368  -0.002362
                   I   0.000083   0.004288   0.002957   0.032632  -0.002777
   12< 3>  3(  0.0) R  -0.000000  -0.000000   0.000000   0.000000  -0.000000
                   I   0.000071   0.001813   0.002949  -0.001719  -0.001569
   13< 3>  3( -1.0) R   0.001138  -0.004655   0.005917  -0.032368  -0.002362
                   I  -0.000083  -0.004288  -0.002957  -0.032632   0.002777
   14< 4>  3(  1.0) R   0.001134  -0.001415   0.001179   0.000197  -0.001683
                   I   0.001449  -0.001414  -0.001019   0.000560   0.001176
   15< 4>  3(  0.0) R  -0.000000  -0.000000   0.000000  -0.000000  -0.000000
                   I   0.002892   0.002629   0.000301  -0.000126  -0.000244
   16< 4>  3( -1.0) R   0.001134  -0.001415   0.001179   0.000197  -0.001683
                   I  -0.001449   0.001414   0.001019  -0.000560  -0.001176

                          6          7          8          9         10
   STATE ENERGY ---     1932.46    1932.52    2072.43    2274.54    2276.38
       STATE ID ---       2002       2002       1002       2003       2003

    1< 1>  1(  0.0) R  -0.000464   0.011024   0.001679  -0.063642  -0.001204
                   I   0.000000   0.000000   0.000000   0.000000   0.000000
    2< 2>  1(  0.0) R   0.000999   0.000878  -0.997777  -0.024320  -0.000806
                   I   0.000000   0.000000  -0.000000  -0.000000   0.000000
    3< 3>  1(  0.0) R   0.000355   0.000345  -0.003640   0.208758   0.000331
                   I   0.000000   0.000000   0.000000  -0.000000  -0.000000
    4< 4>  1(  0.0) R  -0.000241  -0.008416   0.001417  -0.064940  -0.001133
                   I  -0.000000  -0.000000  -0.000000  -0.000000   0.000000
    5< 1>  3(  1.0) R  -0.011979   0.033865   0.014090   0.010777  -0.005005
                   I  -0.010734   0.034759  -0.016874  -0.001832   0.004206
    6< 1>  3(  0.0) R  -0.000000  -0.000000  -0.000000   0.000000   0.000000
                   I   0.068638   0.022742   0.009089   0.002148   0.001691
    7< 1>  3( -1.0) R  -0.011979   0.033865   0.014090   0.010777  -0.005005
                   I   0.010734  -0.034759   0.016874   0.001832  -0.004206
    8< 2>  3(  1.0) R   0.469358   0.171219  -0.020712  -0.005966   0.001798
                   I   0.477095   0.136595   0.021015   0.001209  -0.003441
    9< 2>  3(  0.0) R  -0.000000  -0.000000  -0.000000  -0.000000   0.000000
                   I   0.307758  -0.945747  -0.002339  -0.002116   0.004482
   10< 2>  3( -1.0) R   0.469358   0.171219  -0.020712  -0.005966   0.001798
                   I  -0.477095  -0.136595  -0.021015  -0.001209   0.003441
   11< 3>  3(  1.0) R  -0.001822  -0.002104   0.012566  -0.481592  -0.479132
                   I   0.003406  -0.002235  -0.012551   0.491406  -0.472337
   12< 3>  3(  0.0) R   0.000000   0.000000   0.000000  -0.000000   0.000000
                   I  -0.004530  -0.001571  -0.000615  -0.009128  -0.307238
   13< 3>  3( -1.0) R  -0.001822  -0.002104   0.012566  -0.481592  -0.479132
                   I  -0.003406   0.002235   0.012551  -0.491406   0.472337
   14< 4>  3(  1.0) R   0.011061  -0.030316   0.016552   0.012226  -0.004765
                   I   0.009356  -0.030984  -0.013903  -0.002565   0.005983
   15< 4>  3(  0.0) R   0.000000   0.000000   0.000000   0.000000  -0.000000
                   I  -0.061254  -0.020356  -0.007888   0.004769  -0.002341
   16< 4>  3( -1.0) R   0.011061  -0.030316   0.016552   0.012226  -0.004765
                   I  -0.009356   0.030984   0.013903   0.002565  -0.005983

                         11         12         13         14         15
   STATE ENERGY ---     2276.40    2316.98    4242.75    4242.76    4243.91
       STATE ID ---       2003       1003       2004       2004       2004

    1< 1>  1(  0.0) R   0.000943   0.013311   0.000294   0.000712  -0.000483
                   I   0.000000   0.000000   0.000000   0.000000  -0.000000
    2< 2>  1(  0.0) R  -0.000885   0.006524  -0.011032  -0.000123  -0.029699
                   I   0.000000  -0.000000  -0.000000   0.000000   0.000000
    3< 3>  1(  0.0) R   0.000251   0.973599  -0.000372  -0.000102   0.067881
                   I  -0.000000  -0.000000   0.000000  -0.000000  -0.000000
    4< 4>  1(  0.0) R   0.000349   0.014094  -0.001198   0.000701  -0.005256
                   I   0.000000  -0.000000  -0.000000   0.000000   0.000000
    5< 1>  3(  1.0) R   0.000907   0.026816   0.001065   0.001485   0.001214
                   I   0.000868  -0.027173   0.000985   0.001505  -0.001399
    6< 1>  3(  0.0) R   0.000000   0.000000  -0.000000   0.000000  -0.000000
                   I   0.000901  -0.002927   0.003083  -0.002090  -0.000187
    7< 1>  3( -1.0) R   0.000907   0.026816   0.001065   0.001485   0.001214
                   I  -0.000868   0.027173  -0.000985  -0.001505   0.001399
    8< 2>  3(  1.0) R   0.002216  -0.013368   0.030067   0.011430  -0.002150
                   I   0.002221   0.014595   0.030851   0.009728  -0.001799
    9< 2>  3(  0.0) R   0.000000  -0.000000  -0.000000   0.000000  -0.000000
                   I   0.001598  -0.000190   0.021094  -0.061027  -0.001369
   10< 2>  3( -1.0) R   0.002216  -0.013368   0.030067   0.011430  -0.002150
                   I  -0.002221  -0.014595  -0.030851  -0.009728   0.001799
   11< 3>  3(  1.0) R  -0.159624   0.102837  -0.000827   0.005002   0.005436
                   I  -0.147558  -0.105918  -0.000713  -0.005690   0.004957
   12< 3>  3(  0.0) R   0.000000   0.000000   0.000000  -0.000000   0.000000
                   I   0.951556   0.001370  -0.000494   0.002516   0.003384
   13< 3>  3( -1.0) R  -0.159624   0.102837  -0.000827   0.005002   0.005436
                   I   0.147558   0.105918   0.000713   0.005690  -0.004957
   14< 4>  3(  1.0) R  -0.001068   0.031243  -0.209757   0.465358  -0.486788
                   I  -0.001169  -0.034690  -0.119008   0.476570   0.506180
   15< 4>  3(  0.0) R  -0.000000   0.000000  -0.000000   0.000000  -0.000000
                   I  -0.001121   0.005576   0.937754   0.329144  -0.089316
   16< 4>  3( -1.0) R  -0.001068   0.031243  -0.209757   0.465358  -0.486788
                   I   0.001169   0.034690   0.119008  -0.476570  -0.506180

                         16
   STATE ENERGY ---     4486.33
       STATE ID ---       1004

    1< 1>  1(  0.0) R  -0.002169
                   I   0.000000
    2< 2>  1(  0.0) R  -0.000316
                   I  -0.000000
    3< 3>  1(  0.0) R   0.000103
                   I   0.000000
    4< 4>  1(  0.0) R   0.997733
                   I  -0.000000
    5< 1>  3(  1.0) R   0.000679
                   I  -0.000004
    6< 1>  3(  0.0) R   0.000000
                   I  -0.000143
    7< 1>  3( -1.0) R   0.000679
                   I   0.000004
    8< 2>  3(  1.0) R   0.000388
                   I   0.002183
    9< 2>  3(  0.0) R   0.000000
                   I  -0.008057
   10< 2>  3( -1.0) R   0.000388
                   I  -0.002183
   11< 3>  3(  1.0) R  -0.033378
                   I   0.033086
   12< 3>  3(  0.0) R  -0.000000
                   I  -0.001302
   13< 3>  3( -1.0) R  -0.033378
                   I  -0.033086
   14< 4>  3(  1.0) R  -0.003076
                   I   0.002283
   15< 4>  3(  0.0) R   0.000000
                   I   0.000478
   16< 4>  3( -1.0) R  -0.003076
                   I  -0.002283

   SPIN-MIXED   CI   STATES (CM-1 UNIT) ---
 (RELATIVE TO THE LOWEST SPIN-MIXED STATE)
           0.000          0.017          0.961         78.861       2019.605
        2021.084       2021.146       2161.050       2363.167       2364.998
        2365.018       2405.600       4331.371       4331.382       4332.536
        4574.956

   SPIN-MIXED   CI   STATES (CM-1 UNIT) ---
      1(   2001)     2(   2001)     3(   2001)     4(   1001)     5(   2002)
         -88.622        -88.605        -87.662         -9.761       1930.982
      6(   2002)     7(   2002)     8(   1002)     9(   2003)    10(   2003)
        1932.462       1932.523       2072.428       2274.545       2276.376
     11(   2003)    12(   1003)    13(   2004)    14(   2004)    15(   2004)
        2276.396       2316.978       4242.748       4242.760       4243.914
     16(   1004)
        4486.334

 NON-ZERO   CI   SPIN-ORBIT COUPLING CONSTANTS (CM-1)
 ---------------------------------------------------------------------
 MUL1(CI)|MUL2(CI)| CI ROOT 1 | CI ROOT 2 |    FULL     | 1E ONLY
 ---------------------------------------------------------------------
  1 ( 1) | 3 ( 2) |     1     |     1     |         3.84|
  1 ( 1) | 3 ( 2) |     1     |     2     |        21.92|
  1 ( 1) | 3 ( 2) |     1     |     3     |       148.75|
  1 ( 1) | 3 ( 2) |     1     |     4     |         2.50|
  1 ( 1) | 3 ( 2) |     2     |     1     |        70.27|
  1 ( 1) | 3 ( 2) |     2     |     2     |         5.94|
  1 ( 1) | 3 ( 2) |     2     |     3     |         5.14|
  1 ( 1) | 3 ( 2) |     2     |     4     |        68.81|
  1 ( 1) | 3 ( 2) |     3     |     1     |       133.49|
  1 ( 1) | 3 ( 2) |     3     |     2     |        11.11|
  1 ( 1) | 3 ( 2) |     3     |     3     |         8.77|
  1 ( 1) | 3 ( 2) |     3     |     4     |       130.87|
  1 ( 1) | 3 ( 2) |     4     |     1     |         3.49|
  1 ( 1) | 3 ( 2) |     4     |     2     |        22.18|
  1 ( 1) | 3 ( 2) |     4     |     3     |       146.90|
  1 ( 1) | 3 ( 2) |     4     |     4     |         1.33|
  3 ( 2) | 3 ( 2) |     1     |     2     |       206.58|
  3 ( 2) | 3 ( 2) |     1     |     3     |        31.44|
  3 ( 2) | 3 ( 2) |     1     |     4     |        18.09|
  3 ( 2) | 3 ( 2) |     2     |     3     |         3.48|
  3 ( 2) | 3 ( 2) |     2     |     4     |       211.16|
  3 ( 2) | 3 ( 2) |     3     |     4     |        30.73|
 ---------------------------------------------------------------------


 ***** START CALCULATING TRANSITION MOMENT AMONG SPIN-MIXED   CI   STATES *****

 NUMBER OF ORBITALS            =    4
 DIMENSION OF HSO MATRIX       =   16
 NUMBER OF SPIN-MULTIPLICITIES =    2

 NOTE THAT T(X),T(Y),T(Z) ARE COMPLEX NUMBERS.


        STATES         ENERGY DIFF.         T(X)                   T(Y)                   T(Z)              TM
    1( 2001)   1( 2001)        0.00    0.06743   -0.00000I   -0.06516    0.00000I    0.33743   -0.00000I    0.35022
    1( 2001)   3( 2001)        0.96   -0.00000   -0.00000I   -0.00000   -0.00000I    0.00000   -0.00000I    0.00000
    1( 2001)   4( 1001)       78.86   -0.00002    0.00000I   -0.00000    0.00000I   -0.00008    0.00000I    0.00009
    1( 2001)   5( 2002)     2019.60    0.00394    0.00000I    0.00339    0.00000I    0.00312   -0.00000I    0.00606
    1( 2001)   6( 2002)     2021.08   -0.01034   -0.00000I   -0.00887   -0.00000I   -0.00161   -0.00000I    0.01371
    1( 2001)   7( 2002)     2021.15    0.03663   -0.00000I    0.03117   -0.00000I    0.03015   -0.00000I    0.05677
    1( 2001)   8( 1002)     2161.05   -0.00020   -0.00000I   -0.00051    0.00000I    0.00097   -0.00000I    0.00111
    1( 2001)   9( 2003)     2363.17   -0.00078    0.00000I   -0.00088    0.00000I    0.00242   -0.00000I    0.00269
    1( 2001)  10( 2003)     2365.00    0.00096   -0.00000I   -0.00177   -0.00000I    0.00698    0.00000I    0.00726
    1( 2001)  11( 2003)     2365.02    0.01124   -0.00000I    0.01161   -0.00000I   -0.02683    0.00000I    0.03132
    1( 2001)  12( 1003)     2405.60    0.00063   -0.00000I    0.00038   -0.00000I    0.00030   -0.00000I    0.00079
    1( 2001)  13( 2004)     4331.37    0.00262    0.00000I    0.00210    0.00000I    0.00376    0.00000I    0.00504
    1( 2001)  14( 2004)     4331.38    0.00033   -0.00000I    0.00023   -0.00000I    0.00065   -0.00000I    0.00076
    1( 2001)  15( 2004)     4332.54   -0.00042    0.00000I   -0.00034    0.00000I   -0.00062    0.00000I    0.00083
    1( 2001)  16( 1004)     4574.96   -0.00005    0.00000I   -0.00003    0.00000I   -0.00003    0.00000I    0.00006
    2( 2001)   2( 2001)        0.00    0.06743   -0.00000I   -0.06516    0.00000I    0.33743   -0.00000I    0.35022
    2( 2001)   4( 1001)       78.84   -0.00002    0.00000I   -0.00001    0.00000I   -0.00000    0.00000I    0.00002
    2( 2001)   5( 2002)     2019.59    0.00081   -0.00000I    0.00044   -0.00000I    0.00026   -0.00000I    0.00096
    2( 2001)   6( 2002)     2021.07    0.03684    0.00000I    0.03135    0.00000I    0.03032    0.00000I    0.05709
    2( 2001)   7( 2002)     2021.13    0.01031    0.00000I    0.00887    0.00000I    0.00158    0.00000I    0.01369
    2( 2001)   8( 1002)     2161.03    0.00010   -0.00000I    0.00004    0.00000I    0.00020   -0.00000I    0.00022
    2( 2001)   9( 2003)     2363.15   -0.00010    0.00000I   -0.00009    0.00000I   -0.00028   -0.00000I    0.00032
    2( 2001)  10( 2003)     2364.98    0.01128   -0.00000I    0.01165   -0.00000I   -0.02694    0.00000I    0.03144
    2( 2001)  11( 2003)     2365.00   -0.00097   -0.00000I    0.00177   -0.00000I   -0.00703    0.00000I    0.00731
    2( 2001)  12( 1003)     2405.58    0.00013   -0.00000I    0.00006   -0.00000I   -0.00000   -0.00000I    0.00015
    2( 2001)  13( 2004)     4331.35    0.00032    0.00000I    0.00023    0.00000I    0.00065    0.00000I    0.00076
    2( 2001)  14( 2004)     4331.36   -0.00265    0.00000I   -0.00213    0.00000I   -0.00381    0.00000I    0.00511
    2( 2001)  15( 2004)     4332.52   -0.00008    0.00000I   -0.00004    0.00000I   -0.00004    0.00000I    0.00010
    2( 2001)  16( 1004)     4574.94   -0.00001    0.00000I   -0.00001    0.00000I   -0.00001    0.00000I    0.00001
    3( 2001)   3( 2001)        0.00    0.06739   -0.00000I   -0.06518    0.00000I    0.33747    0.00000I    0.35025
    3( 2001)   4( 1001)       77.90   -0.00019    0.00000I   -0.00022    0.00000I    0.00005    0.00000I    0.00029
    3( 2001)   5( 2002)     2018.64   -0.03807    0.00000I   -0.03240    0.00000I   -0.02960    0.00000I    0.05810
    3( 2001)   6( 2002)     2020.12   -0.00028    0.00000I   -0.00050   -0.00000I    0.00010    0.00000I    0.00058
    3( 2001)   7( 2002)     2020.18    0.00397    0.00000I    0.00337   -0.00000I    0.00320    0.00000I    0.00611
    3( 2001)   8( 1002)     2160.09   -0.00158   -0.00000I    0.00047   -0.00000I   -0.00362   -0.00000I    0.00398
    3( 2001)   9( 2003)     2362.21    0.01082   -0.00000I    0.01157   -0.00000I   -0.02815    0.00000I    0.03230
    3( 2001)  10( 2003)     2364.04    0.00020   -0.00000I   -0.00005   -0.00000I    0.00088    0.00000I    0.00090
    3( 2001)  11( 2003)     2364.06    0.00093   -0.00000I    0.00098   -0.00000I   -0.00227    0.00000I    0.00264
    3( 2001)  12( 1003)     2404.64   -0.00065   -0.00000I   -0.00162   -0.00000I    0.00028    0.00000I    0.00177
    3( 2001)  13( 2004)     4330.41    0.00043    0.00000I    0.00034    0.00000I    0.00062    0.00000I    0.00083
    3( 2001)  14( 2004)     4330.42   -0.00003   -0.00000I   -0.00001   -0.00000I    0.00007   -0.00000I    0.00007
    3( 2001)  15( 2004)     4331.58    0.00263   -0.00000I    0.00211   -0.00000I    0.00379   -0.00000I    0.00507
    3( 2001)  16( 1004)     4574.00    0.00029    0.00000I    0.00010    0.00000I    0.00007    0.00000I    0.00032
    4( 1001)   4( 1001)        0.00    0.06869    0.00000I   -0.06372   -0.00000I    0.33660   -0.00000I    0.34940
    4( 1001)   5( 2002)     1940.74    0.00256   -0.00000I    0.00040   -0.00000I   -0.00051   -0.00000I    0.00264
    4( 1001)   6( 2002)     1942.22    0.00018    0.00000I    0.00015    0.00000I    0.00004    0.00000I    0.00024
    4( 1001)   7( 2002)     1942.28   -0.00066    0.00000I   -0.00055    0.00000I    0.00044    0.00000I    0.00096
    4( 1001)   8( 1002)     2082.19   -0.03886   -0.00000I   -0.03521   -0.00000I   -0.01019    0.00000I    0.05342
    4( 1001)   9( 2003)     2284.31    0.00358   -0.00000I    0.00272   -0.00000I    0.00270   -0.00000I    0.00524
    4( 1001)  10( 2003)     2286.14    0.00002   -0.00000I    0.00005   -0.00000I   -0.00018   -0.00000I    0.00019
    4( 1001)  11( 2003)     2286.16    0.00036   -0.00000I   -0.00004   -0.00000I    0.00053   -0.00000I    0.00064
    4( 1001)  12( 1003)     2326.74    0.00830   -0.00000I    0.00445   -0.00000I    0.04012   -0.00000I    0.04121
    4( 1001)  13( 2004)     4252.51    0.00001    0.00000I    0.00002    0.00000I    0.00000    0.00000I    0.00002
    4( 1001)  14( 2004)     4252.52   -0.00001   -0.00000I   -0.00001   -0.00000I   -0.00001   -0.00000I    0.00001
    4( 1001)  15( 2004)     4253.67   -0.00001    0.00000I    0.00009   -0.00000I    0.00039   -0.00000I    0.00040
    4( 1001)  16( 1004)     4496.09    0.00180    0.00000I    0.00162   -0.00000I    0.00211   -0.00000I    0.00321
    5( 2002)   5( 2002)        0.00    0.11456   -0.00000I   -0.02454   -0.00000I    0.28291    0.00000I    0.30621
    5( 2002)   6( 2002)        1.48   -0.00000   -0.00000I   -0.00000   -0.00000I   -0.00000    0.00000I    0.00000
    5( 2002)   7( 2002)        1.54   -0.00001    0.00000I   -0.00000   -0.00000I   -0.00001    0.00000I    0.00002
    5( 2002)   8( 1002)      141.45    0.00153    0.00000I    0.00047    0.00000I    0.00118    0.00000I    0.00199
    5( 2002)   9( 2003)      343.56    0.04373    0.00000I    0.00813    0.00000I    0.02699    0.00000I    0.05202
    5( 2002)  10( 2003)      345.39    0.00067   -0.00000I    0.00016   -0.00000I    0.00033   -0.00000I    0.00076
    5( 2002)  11( 2003)      345.41   -0.00101    0.00000I   -0.00019    0.00000I   -0.00062    0.00000I    0.00120
    5( 2002)  12( 1003)      386.00   -0.00958   -0.00000I   -0.00204   -0.00000I   -0.00549   -0.00000I    0.01123
    5( 2002)  13( 2004)     2311.77    0.00231    0.00000I    0.00199    0.00000I    0.00123    0.00000I    0.00328
    5( 2002)  14( 2004)     2311.78   -0.00042   -0.00000I   -0.00006   -0.00000I   -0.00002   -0.00000I    0.00042
    5( 2002)  15( 2004)     2312.93    0.04042   -0.00000I    0.03505   -0.00000I    0.02160   -0.00000I    0.05769
    5( 2002)  16( 1004)     2555.35    0.00251   -0.00000I    0.00035   -0.00000I    0.00009   -0.00000I    0.00254
    6( 2002)   6( 2002)        0.00    0.11463   -0.00000I   -0.02456   -0.00000I    0.28307    0.00000I    0.30639
    6( 2002)   8( 1002)      139.97    0.00002   -0.00000I    0.00000    0.00000I    0.00002   -0.00000I    0.00002
    6( 2002)   9( 2003)      342.08    0.00066   -0.00000I    0.00016   -0.00000I    0.00033   -0.00000I    0.00075
    6( 2002)  10( 2003)      343.91   -0.04474    0.00000I   -0.00836    0.00000I   -0.02753    0.00000I    0.05319
    6( 2002)  11( 2003)      343.93    0.00045    0.00000I    0.00014    0.00000I    0.00015    0.00000I    0.00049
    6( 2002)  12( 1003)      384.52   -0.00014    0.00000I   -0.00003    0.00000I   -0.00007    0.00000I    0.00016
    6( 2002)  13( 2004)     2310.29   -0.00229    0.00000I   -0.00218    0.00000I    0.00440   -0.00000I    0.00542
    6( 2002)  14( 2004)     2310.30    0.04038   -0.00000I    0.03503   -0.00000I    0.02186   -0.00000I    0.05775
    6( 2002)  15( 2004)     2311.45    0.00055   -0.00000I    0.00018   -0.00000I   -0.00023    0.00000I    0.00062
    6( 2002)  16( 1004)     2553.87   -0.00006    0.00000I   -0.00005    0.00000I   -0.00002   -0.00000I    0.00007
    7( 2002)   7( 2002)        0.00    0.11463   -0.00000I   -0.02457    0.00000I    0.28308    0.00000I    0.30639
    7( 2002)   8( 1002)      139.90    0.00009   -0.00000I    0.00001    0.00000I    0.00010   -0.00000I    0.00013
    7( 2002)   9( 2003)      342.02   -0.00098   -0.00000I   -0.00019   -0.00000I   -0.00058   -0.00000I    0.00116
    7( 2002)  10( 2003)      343.85   -0.00046    0.00000I   -0.00015    0.00000I   -0.00016    0.00000I    0.00051
    7( 2002)  11( 2003)      343.87   -0.04473    0.00000I   -0.00836    0.00000I   -0.02752    0.00000I    0.05318
    7( 2002)  12( 1003)      384.45    0.00021    0.00000I    0.00002    0.00000I    0.00021    0.00000I    0.00029
    7( 2002)  13( 2004)     2310.23   -0.04031   -0.00000I   -0.03498   -0.00000I   -0.02183   -0.00000I    0.05766
    7( 2002)  14( 2004)     2310.24   -0.00232    0.00000I   -0.00219    0.00000I    0.00441    0.00000I    0.00544
    7( 2002)  15( 2004)     2311.39    0.00229   -0.00000I    0.00198   -0.00000I    0.00124   -0.00000I    0.00327
    7( 2002)  16( 1004)     2553.81   -0.00031    0.00000I   -0.00026    0.00000I    0.00052   -0.00000I    0.00066
    8( 1002)   8( 1002)        0.00    0.07147    0.00000I   -0.03580    0.00000I    0.25623   -0.00000I    0.26840
    8( 1002)   9( 2003)      202.12   -0.00527   -0.00000I   -0.00147   -0.00000I   -0.00288   -0.00000I    0.00618
    8( 1002)  10( 2003)      203.95   -0.00000    0.00000I   -0.00000    0.00000I    0.00000    0.00000I    0.00000
    8( 1002)  11( 2003)      203.97   -0.00009    0.00000I   -0.00002    0.00000I   -0.00003    0.00000I    0.00009
    8( 1002)  12( 1003)      244.55   -0.02909    0.00000I   -0.00742    0.00000I   -0.01764    0.00000I    0.03483
    8( 1002)  13( 2004)     2170.32   -0.00069   -0.00000I   -0.00037   -0.00000I    0.00060    0.00000I    0.00099
    8( 1002)  14( 2004)     2170.33    0.00001    0.00000I    0.00002    0.00000I    0.00006   -0.00000I    0.00006
    8( 1002)  15( 2004)     2171.49   -0.00262    0.00000I   -0.00046    0.00000I    0.00153   -0.00000I    0.00307
    8( 1002)  16( 1004)     2413.91    0.03282   -0.00000I    0.02636   -0.00000I    0.03549   -0.00000I    0.05507
    9( 2003)   9( 2003)        0.00    0.10458   -0.00000I   -0.03074    0.00000I    0.27537    0.00000I    0.29615
    9( 2003)  10( 2003)        1.83   -0.00000    0.00000I   -0.00000    0.00000I    0.00000    0.00000I    0.00000
    9( 2003)  11( 2003)        1.85   -0.00003    0.00000I   -0.00000    0.00000I   -0.00003    0.00000I    0.00004
    9( 2003)  12( 1003)       42.43    0.00900    0.00000I    0.00199    0.00000I    0.00568    0.00000I    0.01082
    9( 2003)  13( 2004)     1968.20    0.00037    0.00000I    0.00073    0.00000I   -0.00261   -0.00000I    0.00274
    9( 2003)  14( 2004)     1968.21    0.00021   -0.00000I    0.00029   -0.00000I   -0.00134    0.00000I    0.00138
    9( 2003)  15( 2004)     1969.37    0.00505   -0.00000I    0.00912   -0.00000I   -0.03149    0.00000I    0.03317
    9( 2003)  16( 1004)     2211.79   -0.00656   -0.00000I   -0.00666   -0.00000I    0.00851   -0.00000I    0.01264
   10( 2003)  10( 2003)        0.00    0.10242   -0.00000I   -0.03121    0.00000I    0.27402   -0.00000I    0.29420
   10( 2003)  12( 1003)       40.60   -0.00001   -0.00000I   -0.00000    0.00000I    0.00001   -0.00000I    0.00001
   10( 2003)  13( 2004)     1966.37   -0.00268   -0.00000I   -0.00023    0.00000I   -0.00235   -0.00000I    0.00357
   10( 2003)  14( 2004)     1966.38   -0.00508   -0.00000I   -0.00945   -0.00000I    0.03348    0.00000I    0.03516
   10( 2003)  15( 2004)     1967.54    0.00043    0.00000I    0.00032    0.00000I   -0.00119   -0.00000I    0.00131
   10( 2003)  16( 1004)     2209.96   -0.00003   -0.00000I   -0.00001   -0.00000I    0.00004   -0.00000I    0.00005
   11( 2003)  11( 2003)        0.00    0.10242    0.00000I   -0.03121    0.00000I    0.27403    0.00000I    0.29420
   11( 2003)  12( 1003)       40.58   -0.00003   -0.00000I    0.00000    0.00000I   -0.00007   -0.00000I    0.00008
   11( 2003)  13( 2004)     1966.35    0.00507    0.00000I    0.00942    0.00000I   -0.03339   -0.00000I    0.03507
   11( 2003)  14( 2004)     1966.36   -0.00270   -0.00000I   -0.00025   -0.00000I   -0.00225    0.00000I    0.00352
   11( 2003)  15( 2004)     1967.52   -0.00041    0.00000I   -0.00075    0.00000I    0.00266    0.00000I    0.00279
   11( 2003)  16( 1004)     2209.94   -0.00034   -0.00000I   -0.00004   -0.00000I   -0.00023   -0.00000I    0.00042
   12( 1003)  12( 1003)        0.00    0.14139   -0.00000I   -0.02258   -0.00000I    0.29907    0.00000I    0.33158
   12( 1003)  13( 2004)     1925.77   -0.00033   -0.00000I   -0.00015   -0.00000I    0.00033    0.00000I    0.00049
   12( 1003)  14( 2004)     1925.78   -0.00008    0.00000I   -0.00008    0.00000I    0.00030   -0.00000I    0.00032
   12( 1003)  15( 2004)     1926.94   -0.00030    0.00000I   -0.00250    0.00000I    0.01266   -0.00000I    0.01291
   12( 1003)  16( 1004)     2169.36   -0.02344   -0.00000I   -0.02467   -0.00000I    0.01732    0.00000I    0.03818
   13( 2004)  13( 2004)        0.00    0.13612    0.00000I   -0.00268    0.00000I    0.21222   -0.00000I    0.25214
   13( 2004)  15( 2004)        1.17   -0.00000    0.00000I   -0.00000    0.00000I   -0.00000   -0.00000I    0.00000
   13( 2004)  16( 1004)      243.59    0.00006   -0.00000I    0.00005   -0.00000I    0.00004   -0.00000I    0.00009
   14( 2004)  14( 2004)        0.00    0.13612   -0.00000I   -0.00268    0.00000I    0.21222   -0.00000I    0.25214
   14( 2004)  16( 1004)      243.57    0.00001    0.00000I    0.00001    0.00000I   -0.00001    0.00000I    0.00001
   15( 2004)  15( 2004)        0.00    0.13612    0.00000I   -0.00270    0.00000I    0.21232    0.00000I    0.25222
   15( 2004)  16( 1004)      242.42   -0.00026   -0.00000I   -0.00024   -0.00000I    0.00014    0.00000I    0.00038
   16( 1004)  16( 1004)        0.00    0.13705    0.00000I   -0.00190    0.00000I    0.21351    0.00000I    0.25372
 CPU     0: STEP CPU TIME=     0.01 TOTAL CPU TIME=       2433.6 (     40.6 MIN)
 TOTAL WALL CLOCK TIME=       2531.5 SECONDS, CPU UTILIZATION IS    96.13%

 CI ENERGY LEVELS IN CM-1 AND CI ABSOLUTE LEVELS IN A.U.

    1            0.0000  -1488.3601067484
    2            0.0168  -1488.3601066719
    3            0.9607  -1488.3601023713
    4           78.8612  -1488.3597474364
    5         2019.6045  -1488.3509049098
    6         2021.0839  -1488.3508981696
    7         2021.1455  -1488.3508978886
    8         2161.0500  -1488.3502604477
    9         2363.1670  -1488.3493395509
   10         2364.9979  -1488.3493312085
   11         2365.0185  -1488.3493311148
   12         2405.5998  -1488.3491462158
   13         4331.3705  -1488.3403719082
   14         4331.3818  -1488.3403718569
   15         4332.5360  -1488.3403665979
   16         4574.9562  -1488.3392620691

 SKIPPING THE CALCULATION OF NATURAL ORBITALS...
 USE ISTNO IN $TRANST TO ASK FOR NATURAL ORBITALS
 AND SPIN-ORBIT COUPLED STATE'S PROPERTIES

 ....... DONE WITH TRANSITION MOMENT .......

 CPU     0: STEP CPU TIME=     0.00 TOTAL CPU TIME=       2433.6 (     40.6 MIN)
 TOTAL WALL CLOCK TIME=       2531.5 SECONDS, CPU UTILIZATION IS    96.13%
            278967583  WORDS OF DYNAMIC MEMORY USED
 EXECUTION OF GAMESS TERMINATED NORMALLY Tue Jul 28 12:46:34 2020
 DDI: 263640 bytes (0.3 MB / 0 MWords) used by master data server.

 ----------------------------------------
 CPU timing information for all processes
 ========================================
 0: 2430.658 + 3.79 = 2433.738
 1: 262.64 + 2.319 = 264.384
 2: 252.688 + 2.216 = 254.905
 3: 250.273 + 1.930 = 252.203
 4: 270.60 + 1.951 = 272.11
 5: 255.699 + 1.289 = 256.988
 6: 261.869 + 2.98 = 263.967
 7: 267.341 + 2.423 = 269.764
 8: 254.994 + 2.223 = 257.218
 9: 272.123 + 1.973 = 274.97
 10: 257.544 + 2.18 = 259.563
 11: 266.884 + 2.203 = 269.87
 12: 262.877 + 2.399 = 265.276
 13: 259.481 + 1.841 = 261.323
 14: 252.09 + 1.122 = 253.131
 15: 241.155 + 1.323 = 242.478
 16: 259.956 + 1.794 = 261.751
 17: 263.476 + 1.729 = 265.206
 18: 201.287 + 1.993 = 203.281
 19: 208.488 + 2.177 = 210.666
 20: 201.67 + 1.197 = 202.264
 21: 2295.307 + 2.294 = 2297.602
 22: 2381.549 + 2.179 = 2383.729
 23: 2359.595 + 1.783 = 2361.378
 ----------------------------------------
 ddikick.x: exited gracefully.
