# Supplementary material for: Computational Investigation of the Formation of Peroxide (ROOR) Accretion Products in the OH- and NO3-Initiated Oxidation of α-Pinene
Source: J Phys Chem A. 2021 Dec 9;125(50):10632–9. doi: 10.1021/acs.jpca.1c08969 (PMC8713291; doi:10.1021/acs.jpca.1c08969)
Supplement: Supplementary file 2 — jp1c08969_si_002.zip [file jp1c08969_si_002.zip › JPCA-secondnd-paper-updated-outfile/α-pinene, (R-alkoxy,R-nitroxy)2/α-pinene-(R-alkoxy,R-nitroxy)-dimer.log]

 Entering Gaussian System, Link 0=/appl/chem/G16RevB.01//g16/g16
 Initial command:
 /appl/chem/G16RevB.01/g16/l1.exe "/wrk/hasangal/alkoxy/alphapine-conformarsampling/Alpha-Pinene-RO-NO3down-Oup/SYS_2A/DFT_high/calc-LM/TMP/G1647198124/Gau-5017.inp" -scrdir="/wrk/hasangal/alkoxy/alphapine-conformarsampling/Alpha-Pinene-RO-NO3down-Oup/SYS_2A/DFT_high/calc-LM/TMP/G1647198124/"
 Entering Link 1 = /appl/chem/G16RevB.01/g16/l1.exe PID=      5018.
  
 Copyright (c) 1988-2017, Gaussian, Inc.  All Rights Reserved.
  
 This is part of the Gaussian(R) 16 program.  It is based on
 the Gaussian(R) 09 system (copyright 2009, Gaussian, Inc.),
 the Gaussian(R) 03 system (copyright 2003, Gaussian, Inc.),
 the Gaussian(R) 98 system (copyright 1998, Gaussian, Inc.),
 the Gaussian(R) 94 system (copyright 1995, Gaussian, Inc.),
 the Gaussian 92(TM) system (copyright 1992, Gaussian, Inc.),
 the Gaussian 90(TM) system (copyright 1990, Gaussian, Inc.),
 the Gaussian 88(TM) system (copyright 1988, Gaussian, Inc.),
 the Gaussian 86(TM) system (copyright 1986, Carnegie Mellon
 University), and the Gaussian 82(TM) system (copyright 1983,
 Carnegie Mellon University). Gaussian is a federally registered
 trademark of Gaussian, Inc.
  
 This software contains proprietary and confidential information,
 including trade secrets, belonging to Gaussian, Inc.
  
 This software is provided under written license and may be
 used, copied, transmitted, or stored only in accord with that
 written license.
  
 The following legend is applicable only to US Government
 contracts under FAR:
  
                    RESTRICTED RIGHTS LEGEND
  
 Use, reproduction and disclosure by the US Government is
 subject to restrictions as set forth in subparagraphs (a)
 and (c) of the Commercial Computer Software - Restricted
 Rights clause in FAR 52.227-19.
  
 Gaussian, Inc.
 340 Quinnipiac St., Bldg. 40, Wallingford CT 06492
  
  
 ---------------------------------------------------------------
 Warning -- This program may not be used in any manner that
 competes with the business of Gaussian, Inc. or will provide
 assistance to any competitor of Gaussian, Inc.  The licensee
 of this program is prohibited from giving any competitor of
 Gaussian, Inc. access to this program.  By using this program,
 the user acknowledges that Gaussian, Inc. is engaged in the
 business of creating and licensing software in the field of
 computational chemistry and represents and warrants to the
 licensee that it is not a competitor of Gaussian, Inc. and that
 it will not use this program in any manner prohibited above.
 ---------------------------------------------------------------
  

 Cite this work as:
 Gaussian 16, Revision B.01,
 M. J. Frisch, G. W. Trucks, H. B. Schlegel, G. E. Scuseria, 
 M. A. Robb, J. R. Cheeseman, G. Scalmani, V. Barone, 
 G. A. Petersson, H. Nakatsuji, X. Li, M. Caricato, A. V. Marenich, 
 J. Bloino, B. G. Janesko, R. Gomperts, B. Mennucci, H. P. Hratchian, 
 J. V. Ortiz, A. F. Izmaylov, J. L. Sonnenberg, D. Williams-Young, 
 F. Ding, F. Lipparini, F. Egidi, J. Goings, B. Peng, A. Petrone, 
 T. Henderson, D. Ranasinghe, V. G. Zakrzewski, J. Gao, N. Rega, 
 G. Zheng, W. Liang, M. Hada, M. Ehara, K. Toyota, R. Fukuda, 
 J. Hasegawa, M. Ishida, T. Nakajima, Y. Honda, O. Kitao, H. Nakai, 
 T. Vreven, K. Throssell, J. A. Montgomery, Jr., J. E. Peralta, 
 F. Ogliaro, M. J. Bearpark, J. J. Heyd, E. N. Brothers, K. N. Kudin, 
 V. N. Staroverov, T. A. Keith, R. Kobayashi, J. Normand, 
 K. Raghavachari, A. P. Rendell, J. C. Burant, S. S. Iyengar, 
 J. Tomasi, M. Cossi, J. M. Millam, M. Klene, C. Adamo, R. Cammi, 
 J. W. Ochterski, R. L. Martin, K. Morokuma, O. Farkas, 
 J. B. Foresman, and D. J. Fox, Gaussian, Inc., Wallingford CT, 2016.
 
 ******************************************
 Gaussian 16:  ES64L-G16RevB.01 20-Dec-2017
                26-May-2020 
 ******************************************
 %Nprocshared=8
 Will use up to    8 processors via shared memory.
 %Mem=4000mb
 ---------------------------------------------------------------------
 # wb97xd 6-31++g** Opt Integral(Grid=SuperFineGrid) Freq MaxDisk=32GB
 ---------------------------------------------------------------------
 1/18=20,19=15,26=5,38=1/1,3;
 2/9=110,12=2,17=6,18=5,40=1/2;
 3/5=1,6=6,7=1111,11=2,25=1,30=1,71=1,74=-58,75=-7/1,2,3;
 4//1;
 5/5=2,38=5/2;
 6/7=2,8=2,9=2,10=2,28=1/1;
 7//1,2,3,16;
 1/18=20,19=15,26=5/3(2);
 2/9=110/2;
 99//99;
 2/9=110/2;
 3/5=1,6=6,7=1111,11=2,25=1,30=1,71=1,74=-58,75=-7/1,2,3;
 4/5=5,16=3,69=1/1;
 5/5=2,38=5/2;
 7//1,2,3,16;
 1/18=20,19=15,26=5/3(-5);
 2/9=110/2;
 6/7=2,8=2,9=2,10=2,19=2,28=1/1;
 99/9=1/99;
 ----------------------------------------------------------------------
 /wrk/hasangal/alkoxy/alphapine-conformarsampling/Alpha-Pinene-RO-NO3do
 wn-Oup/SYS_2A/DFT_opt/calc-LM/2_3_1205.xyz
 ----------------------------------------------------------------------
 Symbolic Z-matrix:
 Charge =  0 Multiplicity = 3
 C                    -2.11388  -0.1192    0.92167 
 C                    -2.99922   0.54882  -1.50798 
 H                    -2.54775   0.23745  -2.45587 
 H                    -3.41597   1.5493   -1.66669 
 C                    -4.10292  -0.43647  -1.12313 
 H                    -4.83258  -0.54604  -1.93339 
 C                    -3.44854  -1.70774  -0.53717 
 H                    -2.48721  -2.01584  -0.9558 
 H                    -4.11199  -2.57331  -0.52593 
 C                    -3.43372  -0.95561   0.81942 
 H                    -3.56632  -1.52752   1.74239 
 C                    -4.6555   -0.11871   0.29657 
 C                    -5.95666  -0.87403   0.59863 
 H                    -5.90659  -1.93972   0.3598 
 H                    -6.78213  -0.44245   0.01982 
 H                    -6.20951  -0.78341   1.66174 
 C                    -4.87375   1.34508   0.67301 
 H                    -4.02049   1.99438   0.46887 
 H                    -5.12502   1.44247   1.73556 
 H                    -5.72174   1.7375    0.09767 
 C                    -1.87953   0.63668  -0.43988 
 C                    -2.0712    0.75279   2.18619 
 H                    -1.07255   1.18077   2.30201 
 H                    -2.28522   0.11383   3.04769 
 H                    -2.78819   1.57224   2.15912 
 O                    -1.16401  -1.10241   1.06117 
 H                    -0.96705   0.21191  -0.84619 
 O                    -1.60774   2.02352  -0.1259 
 N                    -0.5942    2.62392  -0.84426 
 O                    -0.05328   1.99328  -1.72735 
 O                    -0.37688   3.75284  -0.49312 
 C                     2.14749   0.19476   0.87253 
 C                     3.03482  -0.62037  -1.49568 
 H                     2.62247  -0.32874  -2.46732 
 H                     3.40569  -1.64555  -1.60208 
 C                     4.17629   0.32629  -1.12175 
 H                     4.92068   0.37918  -1.92429 
 C                     3.5737    1.64384  -0.58094 
 H                     2.63078   1.98542  -1.02046 
 H                     4.276     2.47823  -0.5874 
 C                     3.50398   0.92642   0.79394 
 H                     3.64508   1.5227    1.70126 
 C                     4.69438   0.02857   0.31626 
 C                     6.03047   0.72368   0.60671 
 H                     6.03833   1.78121   0.32864 
 H                     6.84045   0.22993   0.05633 
 H                     6.26569   0.66099   1.67607 
 C                     4.83038  -1.43176   0.74597 
 H                     3.94752  -2.04341   0.54855 
 H                     5.05626  -1.50282   1.81664 
 H                     5.66641  -1.89116   0.20367 
 C                     1.88567  -0.60552  -0.45658 
 C                     1.99428  -0.6353    2.17696 
 H                     0.97093  -1.0026    2.27806 
 H                     2.24104   0.00605   3.02623 
 H                     2.66685  -1.49227   2.15879 
 O                     1.16076   1.14165   1.03592 
 H                     1.01202  -0.13746  -0.90095 
 O                     1.51591  -1.95726  -0.09891 
 N                     0.52006  -2.53477  -0.86033 
 O                     0.07463  -1.91356  -1.8011 
 O                     0.21736  -3.63414  -0.48056 
 
 Add virtual bond connecting atoms H58        and H27        Dist= 3.80D+00.

 GradGradGradGradGradGradGradGradGradGradGradGradGradGradGradGradGradGrad
 Berny optimization.
 Initialization pass.
                           ----------------------------
                           !    Initial Parameters    !
                           ! (Angstroms and Degrees)  !
 --------------------------                            --------------------------
 ! Name  Definition              Value          Derivative Info.                !
 --------------------------------------------------------------------------------
 ! R1    R(1,10)                 1.5659         estimate D2E/DX2                !
 ! R2    R(1,21)                 1.5748         estimate D2E/DX2                !
 ! R3    R(1,22)                 1.5366         estimate D2E/DX2                !
 ! R4    R(1,26)                 1.3742         estimate D2E/DX2                !
 ! R5    R(2,3)                  1.0951         estimate D2E/DX2                !
 ! R6    R(2,4)                  1.0954         estimate D2E/DX2                !
 ! R7    R(2,5)                  1.5287         estimate D2E/DX2                !
 ! R8    R(2,21)                 1.5499         estimate D2E/DX2                !
 ! R9    R(5,6)                  1.0959         estimate D2E/DX2                !
 ! R10   R(5,7)                  1.5452         estimate D2E/DX2                !
 ! R11   R(5,12)                 1.5562         estimate D2E/DX2                !
 ! R12   R(7,8)                  1.0929         estimate D2E/DX2                !
 ! R13   R(7,9)                  1.0906         estimate D2E/DX2                !
 ! R14   R(7,10)                 1.5512         estimate D2E/DX2                !
 ! R15   R(10,11)                1.0939         estimate D2E/DX2                !
 ! R16   R(10,12)                1.5705         estimate D2E/DX2                !
 ! R17   R(12,13)                1.5345         estimate D2E/DX2                !
 ! R18   R(12,17)                1.5271         estimate D2E/DX2                !
 ! R19   R(13,14)                1.0933         estimate D2E/DX2                !
 ! R20   R(13,15)                1.0967         estimate D2E/DX2                !
 ! R21   R(13,16)                1.0965         estimate D2E/DX2                !
 ! R22   R(17,18)                1.0915         estimate D2E/DX2                !
 ! R23   R(17,19)                1.0962         estimate D2E/DX2                !
 ! R24   R(17,20)                1.0973         estimate D2E/DX2                !
 ! R25   R(21,27)                1.0854         estimate D2E/DX2                !
 ! R26   R(21,28)                1.4477         estimate D2E/DX2                !
 ! R27   R(22,23)                1.0926         estimate D2E/DX2                !
 ! R28   R(22,24)                1.0937         estimate D2E/DX2                !
 ! R29   R(22,25)                1.0892         estimate D2E/DX2                !
 ! R30   R(27,58)                2.0104         estimate D2E/DX2                !
 ! R31   R(28,29)                1.3798         estimate D2E/DX2                !
 ! R32   R(29,30)                1.2125         estimate D2E/DX2                !
 ! R33   R(29,31)                1.2021         estimate D2E/DX2                !
 ! R34   R(32,41)                1.5432         estimate D2E/DX2                !
 ! R35   R(32,52)                1.5734         estimate D2E/DX2                !
 ! R36   R(32,53)                1.5537         estimate D2E/DX2                !
 ! R37   R(32,57)                1.3773         estimate D2E/DX2                !
 ! R38   R(33,34)                1.0951         estimate D2E/DX2                !
 ! R39   R(33,35)                1.0954         estimate D2E/DX2                !
 ! R40   R(33,36)                1.5294         estimate D2E/DX2                !
 ! R41   R(33,52)                1.5494         estimate D2E/DX2                !
 ! R42   R(36,37)                1.0959         estimate D2E/DX2                !
 ! R43   R(36,38)                1.5465         estimate D2E/DX2                !
 ! R44   R(36,43)                1.5572         estimate D2E/DX2                !
 ! R45   R(38,39)                1.095          estimate D2E/DX2                !
 ! R46   R(38,40)                1.0906         estimate D2E/DX2                !
 ! R47   R(38,41)                1.5524         estimate D2E/DX2                !
 ! R48   R(41,42)                1.0948         estimate D2E/DX2                !
 ! R49   R(41,43)                1.5657         estimate D2E/DX2                !
 ! R50   R(43,44)                1.5338         estimate D2E/DX2                !
 ! R51   R(43,48)                1.5283         estimate D2E/DX2                !
 ! R52   R(44,45)                1.0935         estimate D2E/DX2                !
 ! R53   R(44,46)                1.0967         estimate D2E/DX2                !
 ! R54   R(44,47)                1.0967         estimate D2E/DX2                !
 ! R55   R(48,49)                1.092          estimate D2E/DX2                !
 ! R56   R(48,50)                1.0965         estimate D2E/DX2                !
 ! R57   R(48,51)                1.0973         estimate D2E/DX2                !
 ! R58   R(52,58)                1.0862         estimate D2E/DX2                !
 ! R59   R(52,59)                1.4463         estimate D2E/DX2                !
 ! R60   R(53,54)                1.092          estimate D2E/DX2                !
 ! R61   R(53,55)                1.0925         estimate D2E/DX2                !
 ! R62   R(53,56)                1.0895         estimate D2E/DX2                !
 ! R63   R(59,60)                1.3802         estimate D2E/DX2                !
 ! R64   R(60,61)                1.2122         estimate D2E/DX2                !
 ! R65   R(60,62)                1.2019         estimate D2E/DX2                !
 ! A1    A(10,1,21)            108.987          estimate D2E/DX2                !
 ! A2    A(10,1,22)            112.3496         estimate D2E/DX2                !
 ! A3    A(10,1,26)            101.9502         estimate D2E/DX2                !
 ! A4    A(21,1,22)            115.7833         estimate D2E/DX2                !
 ! A5    A(21,1,26)            109.1668         estimate D2E/DX2                !
 ! A6    A(22,1,26)            107.6544         estimate D2E/DX2                !
 ! A7    A(3,2,4)              106.9254         estimate D2E/DX2                !
 ! A8    A(3,2,5)              109.4078         estimate D2E/DX2                !
 ! A9    A(3,2,21)             108.3472         estimate D2E/DX2                !
 ! A10   A(4,2,5)              110.5163         estimate D2E/DX2                !
 ! A11   A(4,2,21)             108.8403         estimate D2E/DX2                !
 ! A12   A(5,2,21)             112.6198         estimate D2E/DX2                !
 ! A13   A(2,5,6)              111.0395         estimate D2E/DX2                !
 ! A14   A(2,5,7)              108.661          estimate D2E/DX2                !
 ! A15   A(2,5,12)             110.7568         estimate D2E/DX2                !
 ! A16   A(6,5,7)              118.6918         estimate D2E/DX2                !
 ! A17   A(6,5,12)             117.2907         estimate D2E/DX2                !
 ! A18   A(7,5,12)              88.4191         estimate D2E/DX2                !
 ! A19   A(5,7,8)              117.3354         estimate D2E/DX2                !
 ! A20   A(5,7,9)              113.53           estimate D2E/DX2                !
 ! A21   A(5,7,10)              86.3753         estimate D2E/DX2                !
 ! A22   A(8,7,9)              108.379          estimate D2E/DX2                !
 ! A23   A(8,7,10)             117.5996         estimate D2E/DX2                !
 ! A24   A(9,7,10)             112.4333         estimate D2E/DX2                !
 ! A25   A(1,10,7)             108.9138         estimate D2E/DX2                !
 ! A26   A(1,10,11)            109.0477         estimate D2E/DX2                !
 ! A27   A(1,10,12)            113.1291         estimate D2E/DX2                !
 ! A28   A(7,10,11)            118.8976         estimate D2E/DX2                !
 ! A29   A(7,10,12)             87.6958         estimate D2E/DX2                !
 ! A30   A(11,10,12)           117.7237         estimate D2E/DX2                !
 ! A31   A(5,12,10)             85.3351         estimate D2E/DX2                !
 ! A32   A(5,12,13)            112.3424         estimate D2E/DX2                !
 ! A33   A(5,12,17)            118.1219         estimate D2E/DX2                !
 ! A34   A(10,12,13)           109.3789         estimate D2E/DX2                !
 ! A35   A(10,12,17)           122.6775         estimate D2E/DX2                !
 ! A36   A(13,12,17)           107.5842         estimate D2E/DX2                !
 ! A37   A(12,13,14)           113.4509         estimate D2E/DX2                !
 ! A38   A(12,13,15)           109.9157         estimate D2E/DX2                !
 ! A39   A(12,13,16)           110.2236         estimate D2E/DX2                !
 ! A40   A(14,13,15)           107.6253         estimate D2E/DX2                !
 ! A41   A(14,13,16)           107.6336         estimate D2E/DX2                !
 ! A42   A(15,13,16)           107.7951         estimate D2E/DX2                !
 ! A43   A(12,17,18)           114.3552         estimate D2E/DX2                !
 ! A44   A(12,17,19)           110.9078         estimate D2E/DX2                !
 ! A45   A(12,17,20)           108.9044         estimate D2E/DX2                !
 ! A46   A(18,17,19)           107.917          estimate D2E/DX2                !
 ! A47   A(18,17,20)           107.0569         estimate D2E/DX2                !
 ! A48   A(19,17,20)           107.416          estimate D2E/DX2                !
 ! A49   A(1,21,2)             117.4573         estimate D2E/DX2                !
 ! A50   A(1,21,27)            105.1233         estimate D2E/DX2                !
 ! A51   A(1,21,28)            107.4714         estimate D2E/DX2                !
 ! A52   A(2,21,27)            109.097          estimate D2E/DX2                !
 ! A53   A(2,21,28)            109.8402         estimate D2E/DX2                !
 ! A54   A(27,21,28)           107.3528         estimate D2E/DX2                !
 ! A55   A(1,22,23)            109.566          estimate D2E/DX2                !
 ! A56   A(1,22,24)            108.1339         estimate D2E/DX2                !
 ! A57   A(1,22,25)            112.8423         estimate D2E/DX2                !
 ! A58   A(23,22,24)           108.9158         estimate D2E/DX2                !
 ! A59   A(23,22,25)           108.0349         estimate D2E/DX2                !
 ! A60   A(24,22,25)           109.2868         estimate D2E/DX2                !
 ! A61   A(21,27,58)           154.9268         estimate D2E/DX2                !
 ! A62   A(21,28,29)           116.222          estimate D2E/DX2                !
 ! A63   A(28,29,30)           118.7223         estimate D2E/DX2                !
 ! A64   A(28,29,31)           112.916          estimate D2E/DX2                !
 ! A65   A(30,29,31)           128.3574         estimate D2E/DX2                !
 ! A66   A(41,32,52)           110.145          estimate D2E/DX2                !
 ! A67   A(41,32,53)           112.5026         estimate D2E/DX2                !
 ! A68   A(41,32,57)           108.0488         estimate D2E/DX2                !
 ! A69   A(52,32,53)           114.9017         estimate D2E/DX2                !
 ! A70   A(52,32,57)           109.3106         estimate D2E/DX2                !
 ! A71   A(53,32,57)           101.3645         estimate D2E/DX2                !
 ! A72   A(34,33,35)           106.8907         estimate D2E/DX2                !
 ! A73   A(34,33,36)           109.4601         estimate D2E/DX2                !
 ! A74   A(34,33,52)           108.2545         estimate D2E/DX2                !
 ! A75   A(35,33,36)           110.5096         estimate D2E/DX2                !
 ! A76   A(35,33,52)           108.9797         estimate D2E/DX2                !
 ! A77   A(36,33,52)           112.5613         estimate D2E/DX2                !
 ! A78   A(33,36,37)           110.9656         estimate D2E/DX2                !
 ! A79   A(33,36,38)           108.7863         estimate D2E/DX2                !
 ! A80   A(33,36,43)           110.8399         estimate D2E/DX2                !
 ! A81   A(37,36,38)           118.6629         estimate D2E/DX2                !
 ! A82   A(37,36,43)           117.3544         estimate D2E/DX2                !
 ! A83   A(38,36,43)            88.2569         estimate D2E/DX2                !
 ! A84   A(36,38,39)           117.4485         estimate D2E/DX2                !
 ! A85   A(36,38,40)           113.5047         estimate D2E/DX2                !
 ! A86   A(36,38,41)            86.1864         estimate D2E/DX2                !
 ! A87   A(39,38,40)           108.2693         estimate D2E/DX2                !
 ! A88   A(39,38,41)           117.4512         estimate D2E/DX2                !
 ! A89   A(40,38,41)           112.8139         estimate D2E/DX2                !
 ! A90   A(32,41,38)           107.6795         estimate D2E/DX2                !
 ! A91   A(32,41,42)           109.226          estimate D2E/DX2                !
 ! A92   A(32,41,43)           114.3284         estimate D2E/DX2                !
 ! A93   A(38,41,42)           118.4557         estimate D2E/DX2                !
 ! A94   A(38,41,43)            87.7454         estimate D2E/DX2                !
 ! A95   A(42,41,43)           117.8502         estimate D2E/DX2                !
 ! A96   A(36,43,41)            85.3625         estimate D2E/DX2                !
 ! A97   A(36,43,44)           112.2115         estimate D2E/DX2                !
 ! A98   A(36,43,48)           118.1596         estimate D2E/DX2                !
 ! A99   A(41,43,44)           110.1597         estimate D2E/DX2                !
 ! A100  A(41,43,48)           121.9936         estimate D2E/DX2                !
 ! A101  A(44,43,48)           107.5939         estimate D2E/DX2                !
 ! A102  A(43,44,45)           113.3521         estimate D2E/DX2                !
 ! A103  A(43,44,46)           110.1377         estimate D2E/DX2                !
 ! A104  A(43,44,47)           110.2157         estimate D2E/DX2                !
 ! A105  A(45,44,46)           107.6066         estimate D2E/DX2                !
 ! A106  A(45,44,47)           107.5589         estimate D2E/DX2                !
 ! A107  A(46,44,47)           107.7696         estimate D2E/DX2                !
 ! A108  A(43,48,49)           114.3571         estimate D2E/DX2                !
 ! A109  A(43,48,50)           110.7801         estimate D2E/DX2                !
 ! A110  A(43,48,51)           109.2011         estimate D2E/DX2                !
 ! A111  A(49,48,50)           107.864          estimate D2E/DX2                !
 ! A112  A(49,48,51)           106.9849         estimate D2E/DX2                !
 ! A113  A(50,48,51)           107.3658         estimate D2E/DX2                !
 ! A114  A(32,52,33)           116.6154         estimate D2E/DX2                !
 ! A115  A(32,52,58)           105.0854         estimate D2E/DX2                !
 ! A116  A(32,52,59)           108.0003         estimate D2E/DX2                !
 ! A117  A(33,52,58)           109.045          estimate D2E/DX2                !
 ! A118  A(33,52,59)           110.2745         estimate D2E/DX2                !
 ! A119  A(58,52,59)           107.3538         estimate D2E/DX2                !
 ! A120  A(32,53,54)           110.4782         estimate D2E/DX2                !
 ! A121  A(32,53,55)           108.4664         estimate D2E/DX2                !
 ! A122  A(32,53,56)           110.2023         estimate D2E/DX2                !
 ! A123  A(54,53,55)           109.7049         estimate D2E/DX2                !
 ! A124  A(54,53,56)           108.3905         estimate D2E/DX2                !
 ! A125  A(55,53,56)           109.5901         estimate D2E/DX2                !
 ! A126  A(27,58,52)           148.8176         estimate D2E/DX2                !
 ! A127  A(52,59,60)           116.0463         estimate D2E/DX2                !
 ! A128  A(59,60,61)           118.6107         estimate D2E/DX2                !
 ! A129  A(59,60,62)           112.9637         estimate D2E/DX2                !
 ! A130  A(61,60,62)           128.4225         estimate D2E/DX2                !
 ! D1    D(21,1,10,7)           45.4619         estimate D2E/DX2                !
 ! D2    D(21,1,10,11)         176.664          estimate D2E/DX2                !
 ! D3    D(21,1,10,12)         -50.2854         estimate D2E/DX2                !
 ! D4    D(22,1,10,7)          175.1658         estimate D2E/DX2                !
 ! D5    D(22,1,10,11)         -53.6321         estimate D2E/DX2                !
 ! D6    D(22,1,10,12)          79.4185         estimate D2E/DX2                !
 ! D7    D(26,1,10,7)          -69.8614         estimate D2E/DX2                !
 ! D8    D(26,1,10,11)          61.3407         estimate D2E/DX2                !
 ! D9    D(26,1,10,12)        -165.6087         estimate D2E/DX2                !
 ! D10   D(10,1,21,2)            6.1837         estimate D2E/DX2                !
 ! D11   D(10,1,21,27)        -115.307          estimate D2E/DX2                !
 ! D12   D(10,1,21,28)         130.5534         estimate D2E/DX2                !
 ! D13   D(22,1,21,2)         -121.609          estimate D2E/DX2                !
 ! D14   D(22,1,21,27)         116.9004         estimate D2E/DX2                !
 ! D15   D(22,1,21,28)           2.7608         estimate D2E/DX2                !
 ! D16   D(26,1,21,2)          116.758          estimate D2E/DX2                !
 ! D17   D(26,1,21,27)          -4.7326         estimate D2E/DX2                !
 ! D18   D(26,1,21,28)        -118.8722         estimate D2E/DX2                !
 ! D19   D(10,1,22,23)         170.3532         estimate D2E/DX2                !
 ! D20   D(10,1,22,24)          51.7706         estimate D2E/DX2                !
 ! D21   D(10,1,22,25)         -69.233          estimate D2E/DX2                !
 ! D22   D(21,1,22,23)         -63.541          estimate D2E/DX2                !
 ! D23   D(21,1,22,24)         177.8764         estimate D2E/DX2                !
 ! D24   D(21,1,22,25)          56.8729         estimate D2E/DX2                !
 ! D25   D(26,1,22,23)          58.8967         estimate D2E/DX2                !
 ! D26   D(26,1,22,24)         -59.686          estimate D2E/DX2                !
 ! D27   D(26,1,22,25)         179.3105         estimate D2E/DX2                !
 ! D28   D(3,2,5,6)            -54.3394         estimate D2E/DX2                !
 ! D29   D(3,2,5,7)             77.9472         estimate D2E/DX2                !
 ! D30   D(3,2,5,12)           173.5055         estimate D2E/DX2                !
 ! D31   D(4,2,5,6)             63.1384         estimate D2E/DX2                !
 ! D32   D(4,2,5,7)           -164.5749         estimate D2E/DX2                !
 ! D33   D(4,2,5,12)           -69.0167         estimate D2E/DX2                !
 ! D34   D(21,2,5,6)          -174.8929         estimate D2E/DX2                !
 ! D35   D(21,2,5,7)           -42.6063         estimate D2E/DX2                !
 ! D36   D(21,2,5,12)           52.952          estimate D2E/DX2                !
 ! D37   D(3,2,21,1)          -128.8284         estimate D2E/DX2                !
 ! D38   D(3,2,21,27)           -9.4192         estimate D2E/DX2                !
 ! D39   D(3,2,21,28)          107.9979         estimate D2E/DX2                !
 ! D40   D(4,2,21,1)           115.2438         estimate D2E/DX2                !
 ! D41   D(4,2,21,27)         -125.347          estimate D2E/DX2                !
 ! D42   D(4,2,21,28)           -7.9299         estimate D2E/DX2                !
 ! D43   D(5,2,21,1)            -7.6679         estimate D2E/DX2                !
 ! D44   D(5,2,21,27)          111.7413         estimate D2E/DX2                !
 ! D45   D(5,2,21,28)         -130.8416         estimate D2E/DX2                !
 ! D46   D(2,5,7,8)            -34.1228         estimate D2E/DX2                !
 ! D47   D(2,5,7,9)           -161.8723         estimate D2E/DX2                !
 ! D48   D(2,5,7,10)            85.2064         estimate D2E/DX2                !
 ! D49   D(6,5,7,8)             93.9605         estimate D2E/DX2                !
 ! D50   D(6,5,7,9)            -33.789          estimate D2E/DX2                !
 ! D51   D(6,5,7,10)          -146.7103         estimate D2E/DX2                !
 ! D52   D(12,5,7,8)          -145.5236         estimate D2E/DX2                !
 ! D53   D(12,5,7,9)            86.7269         estimate D2E/DX2                !
 ! D54   D(12,5,7,10)          -26.1944         estimate D2E/DX2                !
 ! D55   D(2,5,12,10)          -83.4961         estimate D2E/DX2                !
 ! D56   D(2,5,12,13)          167.4535         estimate D2E/DX2                !
 ! D57   D(2,5,12,17)           41.2963         estimate D2E/DX2                !
 ! D58   D(6,5,12,10)          147.6337         estimate D2E/DX2                !
 ! D59   D(6,5,12,13)           38.5833         estimate D2E/DX2                !
 ! D60   D(6,5,12,17)          -87.5739         estimate D2E/DX2                !
 ! D61   D(7,5,12,10)           25.8849         estimate D2E/DX2                !
 ! D62   D(7,5,12,13)          -83.1655         estimate D2E/DX2                !
 ! D63   D(7,5,12,17)          150.6773         estimate D2E/DX2                !
 ! D64   D(5,7,10,1)           -87.7387         estimate D2E/DX2                !
 ! D65   D(5,7,10,11)          146.5869         estimate D2E/DX2                !
 ! D66   D(5,7,10,12)           25.9503         estimate D2E/DX2                !
 ! D67   D(8,7,10,1)            31.3449         estimate D2E/DX2                !
 ! D68   D(8,7,10,11)          -94.3295         estimate D2E/DX2                !
 ! D69   D(8,7,10,12)          145.0339         estimate D2E/DX2                !
 ! D70   D(9,7,10,1)           158.2682         estimate D2E/DX2                !
 ! D71   D(9,7,10,11)           32.5938         estimate D2E/DX2                !
 ! D72   D(9,7,10,12)          -88.0428         estimate D2E/DX2                !
 ! D73   D(1,10,12,5)           83.8181         estimate D2E/DX2                !
 ! D74   D(1,10,12,13)        -164.1199         estimate D2E/DX2                !
 ! D75   D(1,10,12,17)         -36.8126         estimate D2E/DX2                !
 ! D76   D(7,10,12,5)          -25.7894         estimate D2E/DX2                !
 ! D77   D(7,10,12,13)          86.2726         estimate D2E/DX2                !
 ! D78   D(7,10,12,17)        -146.4201         estimate D2E/DX2                !
 ! D79   D(11,10,12,5)        -147.4718         estimate D2E/DX2                !
 ! D80   D(11,10,12,13)        -35.4099         estimate D2E/DX2                !
 ! D81   D(11,10,12,17)         91.8974         estimate D2E/DX2                !
 ! D82   D(5,12,13,14)          48.1729         estimate D2E/DX2                !
 ! D83   D(5,12,13,15)         -72.372          estimate D2E/DX2                !
 ! D84   D(5,12,13,16)         168.9503         estimate D2E/DX2                !
 ! D85   D(10,12,13,14)        -44.7708         estimate D2E/DX2                !
 ! D86   D(10,12,13,15)       -165.3157         estimate D2E/DX2                !
 ! D87   D(10,12,13,16)         76.0066         estimate D2E/DX2                !
 ! D88   D(17,12,13,14)        179.8426         estimate D2E/DX2                !
 ! D89   D(17,12,13,15)         59.2977         estimate D2E/DX2                !
 ! D90   D(17,12,13,16)        -59.38           estimate D2E/DX2                !
 ! D91   D(5,12,17,18)         -49.5647         estimate D2E/DX2                !
 ! D92   D(5,12,17,19)        -171.8696         estimate D2E/DX2                !
 ! D93   D(5,12,17,20)          70.1286         estimate D2E/DX2                !
 ! D94   D(10,12,17,18)         53.9241         estimate D2E/DX2                !
 ! D95   D(10,12,17,19)        -68.3808         estimate D2E/DX2                !
 ! D96   D(10,12,17,20)        173.6174         estimate D2E/DX2                !
 ! D97   D(13,12,17,18)       -177.9923         estimate D2E/DX2                !
 ! D98   D(13,12,17,19)         59.7028         estimate D2E/DX2                !
 ! D99   D(13,12,17,20)        -58.299          estimate D2E/DX2                !
 ! D100  D(1,21,27,58)         -68.5383         estimate D2E/DX2                !
 ! D101  D(2,21,27,58)         164.6623         estimate D2E/DX2                !
 ! D102  D(28,21,27,58)         45.6841         estimate D2E/DX2                !
 ! D103  D(1,21,28,29)         137.9726         estimate D2E/DX2                !
 ! D104  D(2,21,28,29)         -93.1647         estimate D2E/DX2                !
 ! D105  D(27,21,28,29)         25.3345         estimate D2E/DX2                !
 ! D106  D(21,27,58,52)         67.7054         estimate D2E/DX2                !
 ! D107  D(21,28,29,30)          3.9875         estimate D2E/DX2                !
 ! D108  D(21,28,29,31)       -176.704          estimate D2E/DX2                !
 ! D109  D(28,29,30,31)        179.1877         estimate D2E/DX2                !
 ! D110  D(52,32,41,38)         46.9847         estimate D2E/DX2                !
 ! D111  D(52,32,41,42)        176.8361         estimate D2E/DX2                !
 ! D112  D(52,32,41,43)        -48.6851         estimate D2E/DX2                !
 ! D113  D(53,32,41,38)        176.5853         estimate D2E/DX2                !
 ! D114  D(53,32,41,42)        -53.5633         estimate D2E/DX2                !
 ! D115  D(53,32,41,43)         80.9155         estimate D2E/DX2                !
 ! D116  D(57,32,41,38)        -72.3563         estimate D2E/DX2                !
 ! D117  D(57,32,41,42)         57.4952         estimate D2E/DX2                !
 ! D118  D(57,32,41,43)       -168.0261         estimate D2E/DX2                !
 ! D119  D(41,32,52,33)          5.2304         estimate D2E/DX2                !
 ! D120  D(41,32,52,58)       -115.639          estimate D2E/DX2                !
 ! D121  D(41,32,52,59)        130.0055         estimate D2E/DX2                !
 ! D122  D(53,32,52,33)       -123.067          estimate D2E/DX2                !
 ! D123  D(53,32,52,58)        116.0636         estimate D2E/DX2                !
 ! D124  D(53,32,52,59)          1.7081         estimate D2E/DX2                !
 ! D125  D(57,32,52,33)        123.8003         estimate D2E/DX2                !
 ! D126  D(57,32,52,58)          2.9309         estimate D2E/DX2                !
 ! D127  D(57,32,52,59)       -111.4246         estimate D2E/DX2                !
 ! D128  D(41,32,53,54)        170.6812         estimate D2E/DX2                !
 ! D129  D(41,32,53,55)         50.4049         estimate D2E/DX2                !
 ! D130  D(41,32,53,56)        -69.5651         estimate D2E/DX2                !
 ! D131  D(52,32,53,54)        -62.2121         estimate D2E/DX2                !
 ! D132  D(52,32,53,55)        177.5115         estimate D2E/DX2                !
 ! D133  D(52,32,53,56)         57.5415         estimate D2E/DX2                !
 ! D134  D(57,32,53,54)         55.5097         estimate D2E/DX2                !
 ! D135  D(57,32,53,55)        -64.7667         estimate D2E/DX2                !
 ! D136  D(57,32,53,56)        175.2633         estimate D2E/DX2                !
 ! D137  D(34,33,36,37)        -53.3104         estimate D2E/DX2                !
 ! D138  D(34,33,36,38)         78.9814         estimate D2E/DX2                !
 ! D139  D(34,33,36,43)        174.4389         estimate D2E/DX2                !
 ! D140  D(35,33,36,37)         64.1527         estimate D2E/DX2                !
 ! D141  D(35,33,36,38)       -163.5555         estimate D2E/DX2                !
 ! D142  D(35,33,36,43)        -68.098          estimate D2E/DX2                !
 ! D143  D(52,33,36,37)       -173.7446         estimate D2E/DX2                !
 ! D144  D(52,33,36,38)        -41.4528         estimate D2E/DX2                !
 ! D145  D(52,33,36,43)         54.0047         estimate D2E/DX2                !
 ! D146  D(34,33,52,32)       -129.1817         estimate D2E/DX2                !
 ! D147  D(34,33,52,58)        -10.4345         estimate D2E/DX2                !
 ! D148  D(34,33,52,59)        107.2049         estimate D2E/DX2                !
 ! D149  D(35,33,52,32)        114.9074         estimate D2E/DX2                !
 ! D150  D(35,33,52,58)       -126.3455         estimate D2E/DX2                !
 ! D151  D(35,33,52,59)         -8.7061         estimate D2E/DX2                !
 ! D152  D(36,33,52,32)         -8.0562         estimate D2E/DX2                !
 ! D153  D(36,33,52,58)        110.691          estimate D2E/DX2                !
 ! D154  D(36,33,52,59)       -131.6697         estimate D2E/DX2                !
 ! D155  D(33,36,38,39)        -34.0353         estimate D2E/DX2                !
 ! D156  D(33,36,38,40)       -161.7055         estimate D2E/DX2                !
 ! D157  D(33,36,38,41)         85.0428         estimate D2E/DX2                !
 ! D158  D(37,36,38,39)         94.038          estimate D2E/DX2                !
 ! D159  D(37,36,38,40)        -33.6323         estimate D2E/DX2                !
 ! D160  D(37,36,38,41)       -146.8839         estimate D2E/DX2                !
 ! D161  D(43,36,38,39)       -145.4797         estimate D2E/DX2                !
 ! D162  D(43,36,38,40)         86.85           estimate D2E/DX2                !
 ! D163  D(43,36,38,41)        -26.4016         estimate D2E/DX2                !
 ! D164  D(33,36,43,41)        -83.2706         estimate D2E/DX2                !
 ! D165  D(33,36,43,44)        166.8305         estimate D2E/DX2                !
 ! D166  D(33,36,43,48)         40.7513         estimate D2E/DX2                !
 ! D167  D(37,36,43,41)        147.8278         estimate D2E/DX2                !
 ! D168  D(37,36,43,44)         37.9288         estimate D2E/DX2                !
 ! D169  D(37,36,43,48)        -88.1503         estimate D2E/DX2                !
 ! D170  D(38,36,43,41)         26.19           estimate D2E/DX2                !
 ! D171  D(38,36,43,44)        -83.709          estimate D2E/DX2                !
 ! D172  D(38,36,43,48)        150.2118         estimate D2E/DX2                !
 ! D173  D(36,38,41,32)        -88.5887         estimate D2E/DX2                !
 ! D174  D(36,38,41,42)        146.9494         estimate D2E/DX2                !
 ! D175  D(36,38,41,43)         26.2568         estimate D2E/DX2                !
 ! D176  D(39,38,41,32)         30.487          estimate D2E/DX2                !
 ! D177  D(39,38,41,42)        -93.975          estimate D2E/DX2                !
 ! D178  D(39,38,41,43)        145.3325         estimate D2E/DX2                !
 ! D179  D(40,38,41,32)        157.483          estimate D2E/DX2                !
 ! D180  D(40,38,41,42)         33.021          estimate D2E/DX2                !
 ! D181  D(40,38,41,43)        -87.6715         estimate D2E/DX2                !
 ! D182  D(32,41,43,36)         82.3145         estimate D2E/DX2                !
 ! D183  D(32,41,43,44)       -165.7082         estimate D2E/DX2                !
 ! D184  D(32,41,43,48)        -38.1899         estimate D2E/DX2                !
 ! D185  D(38,41,43,36)        -26.0914         estimate D2E/DX2                !
 ! D186  D(38,41,43,44)         85.8859         estimate D2E/DX2                !
 ! D187  D(38,41,43,48)       -146.5958         estimate D2E/DX2                !
 ! D188  D(42,41,43,36)       -147.324          estimate D2E/DX2                !
 ! D189  D(42,41,43,44)        -35.3467         estimate D2E/DX2                !
 ! D190  D(42,41,43,48)         92.1716         estimate D2E/DX2                !
 ! D191  D(36,43,44,45)         48.1419         estimate D2E/DX2                !
 ! D192  D(36,43,44,46)        -72.4713         estimate D2E/DX2                !
 ! D193  D(36,43,44,47)        168.7497         estimate D2E/DX2                !
 ! D194  D(41,43,44,45)        -45.1188         estimate D2E/DX2                !
 ! D195  D(41,43,44,46)       -165.7319         estimate D2E/DX2                !
 ! D196  D(41,43,44,47)         75.4891         estimate D2E/DX2                !
 ! D197  D(48,43,44,45)        179.7669         estimate D2E/DX2                !
 ! D198  D(48,43,44,46)         59.1537         estimate D2E/DX2                !
 ! D199  D(48,43,44,47)        -59.6253         estimate D2E/DX2                !
 ! D200  D(36,43,48,49)        -49.3258         estimate D2E/DX2                !
 ! D201  D(36,43,48,50)       -171.4631         estimate D2E/DX2                !
 ! D202  D(36,43,48,51)         70.49           estimate D2E/DX2                !
 ! D203  D(41,43,48,49)         53.7519         estimate D2E/DX2                !
 ! D204  D(41,43,48,50)        -68.3854         estimate D2E/DX2                !
 ! D205  D(41,43,48,51)        173.5677         estimate D2E/DX2                !
 ! D206  D(44,43,48,49)       -177.6098         estimate D2E/DX2                !
 ! D207  D(44,43,48,50)         60.2528         estimate D2E/DX2                !
 ! D208  D(44,43,48,51)        -57.7941         estimate D2E/DX2                !
 ! D209  D(32,52,58,27)        -70.0892         estimate D2E/DX2                !
 ! D210  D(33,52,58,27)        164.185          estimate D2E/DX2                !
 ! D211  D(59,52,58,27)         44.7167         estimate D2E/DX2                !
 ! D212  D(32,52,59,60)        140.9121         estimate D2E/DX2                !
 ! D213  D(33,52,59,60)        -90.6112         estimate D2E/DX2                !
 ! D214  D(58,52,59,60)         28.067          estimate D2E/DX2                !
 ! D215  D(52,59,60,61)          3.5706         estimate D2E/DX2                !
 ! D216  D(52,59,60,62)       -177.0222         estimate D2E/DX2                !
 ! D217  D(59,60,61,62)        179.3032         estimate D2E/DX2                !
 --------------------------------------------------------------------------------
 Trust Radius=3.00D-01 FncErr=1.00D-07 GrdErr=1.00D-07 EigMax=2.50D+02 EigMin=1.00D-04
 Number of steps in this run=    372 maximum allowed number of steps=    372.
 GradGradGradGradGradGradGradGradGradGradGradGradGradGradGradGradGradGrad

 Stoichiometry    C20H32N2O8(3)
 Framework group  C1[X(C20H32N2O8)]
 Deg. of freedom   180
 Full point group                 C1      NOp   1
 Largest Abelian subgroup         C1      NOp   1
 Largest concise Abelian subgroup C1      NOp   1
                         Standard orientation:                         
 ---------------------------------------------------------------------
 Center     Atomic      Atomic             Coordinates (Angstroms)
 Number     Number       Type             X           Y           Z
 ---------------------------------------------------------------------
      1          6           0       -2.113883   -0.119198    0.921665
      2          6           0       -2.999223    0.548819   -1.507976
      3          1           0       -2.547745    0.237454   -2.455865
      4          1           0       -3.415973    1.549299   -1.666694
      5          6           0       -4.102920   -0.436474   -1.123130
      6          1           0       -4.832584   -0.546039   -1.933392
      7          6           0       -3.448542   -1.707737   -0.537165
      8          1           0       -2.487206   -2.015838   -0.955799
      9          1           0       -4.111988   -2.573309   -0.525928
     10          6           0       -3.433718   -0.955613    0.819422
     11          1           0       -3.566322   -1.527521    1.742387
     12          6           0       -4.655496   -0.118710    0.296572
     13          6           0       -5.956661   -0.874034    0.598629
     14          1           0       -5.906588   -1.939717    0.359796
     15          1           0       -6.782130   -0.442446    0.019823
     16          1           0       -6.209506   -0.783408    1.661740
     17          6           0       -4.873745    1.345080    0.673012
     18          1           0       -4.020487    1.994379    0.468871
     19          1           0       -5.125023    1.442472    1.735560
     20          1           0       -5.721736    1.737499    0.097672
     21          6           0       -1.879533    0.636682   -0.439881
     22          6           0       -2.071200    0.752792    2.186193
     23          1           0       -1.072553    1.180774    2.302014
     24          1           0       -2.285219    0.113833    3.047689
     25          1           0       -2.788185    1.572235    2.159116
     26          8           0       -1.164011   -1.102410    1.061167
     27          1           0       -0.967049    0.211906   -0.846187
     28          8           0       -1.607742    2.023515   -0.125901
     29          7           0       -0.594200    2.623922   -0.844262
     30          8           0       -0.053283    1.993277   -1.727353
     31          8           0       -0.376880    3.752836   -0.493123
     32          6           0        2.147490    0.194764    0.872530
     33          6           0        3.034817   -0.620366   -1.495679
     34          1           0        2.622465   -0.328741   -2.467316
     35          1           0        3.405686   -1.645547   -1.602081
     36          6           0        4.176292    0.326291   -1.121754
     37          1           0        4.920681    0.379184   -1.924285
     38          6           0        3.573703    1.643841   -0.580940
     39          1           0        2.630781    1.985417   -1.020460
     40          1           0        4.275998    2.478231   -0.587402
     41          6           0        3.503975    0.926418    0.793939
     42          1           0        3.645083    1.522701    1.701258
     43          6           0        4.694376    0.028574    0.316262
     44          6           0        6.030472    0.723681    0.606707
     45          1           0        6.038332    1.781213    0.328641
     46          1           0        6.840450    0.229926    0.056325
     47          1           0        6.265693    0.660990    1.676066
     48          6           0        4.830375   -1.431762    0.745969
     49          1           0        3.947522   -2.043412    0.548547
     50          1           0        5.056255   -1.502820    1.816642
     51          1           0        5.666410   -1.891161    0.203673
     52          6           0        1.885674   -0.605521   -0.456575
     53          6           0        1.994276   -0.635299    2.176958
     54          1           0        0.970931   -1.002597    2.278059
     55          1           0        2.241035    0.006053    3.026227
     56          1           0        2.666847   -1.492267    2.158788
     57          8           0        1.160764    1.141652    1.035919
     58          1           0        1.012021   -0.137464   -0.900952
     59          8           0        1.515905   -1.957263   -0.098910
     60          7           0        0.520064   -2.534770   -0.860329
     61          8           0        0.074626   -1.913557   -1.801103
     62          8           0        0.217355   -3.634141   -0.480563
 ---------------------------------------------------------------------
 Rotational constants (GHZ):           0.3007227           0.1076705           0.0946846
 Standard basis: 6-31++G(d,p) (6D, 7F)
 There are   762 symmetry adapted cartesian basis functions of A   symmetry.
 There are   762 symmetry adapted basis functions of A   symmetry.
   762 basis functions,  1216 primitive gaussians,   762 cartesian basis functions
   116 alpha electrons      114 beta electrons
       nuclear repulsion energy      3500.6573267665 Hartrees.
 NAtoms=   62 NActive=   62 NUniq=   62 SFac= 1.00D+00 NAtFMM=   60 NAOKFM=T Big=T
 Integral buffers will be    131072 words long.
 Raffenetti 2 integral format.
 Two-electron integral symmetry is turned on.
 Nuclear repulsion after empirical dispersion term =     3500.5882480087 Hartrees.
 One-electron integrals computed using PRISM.
 NBasis=   762 RedAO= T EigKep=  1.74D-06  NBF=   762
 NBsUse=   760 1.00D-06 EigRej=  7.86D-07 NBFU=   760
 ExpMin= 3.60D-02 ExpMax= 5.48D+03 ExpMxC= 8.25D+02 IAcc=3 IRadAn=         7 AccDes= 0.00D+00
 Harris functional with IExCor= 4639 and IRadAn=       7 diagonalized for initial guess.
 HarFok:  IExCor= 4639 AccDes= 0.00D+00 IRadAn=         7 IDoV= 1 UseB2=F ITyADJ=14
 ICtDFT=  3500011 ScaDFX=  1.000000  1.000000  1.000000  1.000000
 FoFCou: FMM=F IPFlag=           0 FMFlag=      100000 FMFlg1=        2001
         NFxFlg=           0 DoJE=T BraDBF=F KetDBF=T FulRan=T
         wScrn=  0.000000 ICntrl=       500 IOpCl=  0 I1Cent=   200000004 NGrid=           0
         NMat0=    1 NMatS0=      1 NMatT0=    0 NMatD0=    1 NMtDS0=    0 NMtDT0=    0
 Petite list used in FoFCou.
 Initial guess <Sx>= 0.0000 <Sy>= 0.0000 <Sz>= 1.0000 <S**2>= 2.0000 S= 1.0000
 Requested convergence on RMS density matrix=1.00D-08 within 128 cycles.
 Requested convergence on MAX density matrix=1.00D-06.
 Requested convergence on             energy=1.00D-06.
 No special actions if energy rises.
 Restarting incremental Fock formation.
 Restarting incremental Fock formation.
 SCF Done:  E(UwB97XD) =  -1491.89460146     A.U. after   52 cycles
            NFock= 52  Conv=0.20D-08     -V/T= 2.0089
 <Sx>= 0.0000 <Sy>= 0.0000 <Sz>= 1.0000 <S**2>= 2.0085 S= 1.0028
 <L.S>= 0.000000000000E+00
 Annihilation of the first spin contaminant:
 S**2 before annihilation     2.0085,   after     2.0000

 **********************************************************************

            Population analysis using the SCF Density.

 **********************************************************************

 Orbital symmetries:
 Alpha Orbitals:
       Occupied  (A) (A) (A) (A) (A) (A) (A) (A) (A) (A) (A) (A)
                 (A) (A) (A) (A) (A) (A) (A) (A) (A) (A) (A) (A)
                 (A) (A) (A) (A) (A) (A) (A) (A) (A) (A) (A) (A)
                 (A) (A) (A) (A) (A) (A) (A) (A) (A) (A) (A) (A)
                 (A) (A) (A) (A) (A) (A) (A) (A) (A) (A) (A) (A)
                 (A) (A) (A) (A) (A) (A) (A) (A) (A) (A) (A) (A)
                 (A) (A) (A) (A) (A) (A) (A) (A) (A) (A) (A) (A)
                 (A) (A) (A) (A) (A) (A) (A) (A) (A) (A) (A) (A)
                 (A) (A) (A) (A) (A) (A) (A) (A) (A) (A) (A) (A)
                 (A) (A) (A) (A) (A) (A) (A) (A)
       Virtual   (A) (A) (A) (A) (A) (A) (A) (A) (A) (A) (A) (A)
                 (A) (A) (A) (A) (A) (A) (A) (A) (A) (A) (A) (A)
                 (A) (A) (A) (A) (A) (A) (A) (A) (A) (A) (A) (A)
                 (A) (A) (A) (A) (A) (A) (A) (A) (A) (A) (A) (A)
                 (A) (A) (A) (A) (A) (A) (A) (A) (A) (A) (A) (A)
                 (A) (A) (A) (A) (A) (A) (A) (A) (A) (A) (A) (A)
                 (A) (A) (A) (A) (A) (A) (A) (A) (A) (A) (A) (A)
                 (A) (A) (A) (A) (A) (A) (A) (A) (A) (A) (A) (A)
                 (A) (A) (A) (A) (A) (A) (A) (A) (A) (A) (A) (A)
                 (A) (A) (A) (A) (A) (A) (A) (A) (A) (A) (A) (A)
                 (A) (A) (A) (A) (A) (A) (A) (A) (A) (A) (A) (A)
                 (A) (A) (A) (A) (A) (A) (A) (A) (A) (A) (A) (A)
                 (A) (A) (A) (A) (A) (A) (A) (A) (A) (A) (A) (A)
                 (A) (A) (A) (A) (A) (A) (A) (A) (A) (A) (A) (A)
                 (A) (A) (A) (A) (A) (A) (A) (A) (A) (A) (A) (A)
                 (A) (A) (A) (A) (A) (A) (A) (A) (A) (A) (A) (A)
                 (A) (A) (A) (A) (A) (A) (A) (A) (A) (A) (A) (A)
                 (A) (A) (A) (A) (A) (A) (A) (A) (A) (A) (A) (A)
                 (A) (A) (A) (A) (A) (A) (A) (A) (A) (A) (A) (A)
                 (A) (A) (A) (A) (A) (A) (A) (A) (A) (A) (A) (A)
                 (A) (A) (A) (A) (A) (A) (A) (A) (A) (A) (A) (A)
                 (A) (A) (A) (A) (A) (A) (A) (A) (A) (A) (A) (A)
                 (A) (A) (A) (A) (A) (A) (A) (A) (A) (A) (A) (A)
                 (A) (A) (A) (A) (A) (A) (A) (A) (A) (A) (A) (A)
                 (A) (A) (A) (A) (A) (A) (A) (A) (A) (A) (A) (A)
                 (A) (A) (A) (A) (A) (A) (A) (A) (A) (A) (A) (A)
                 (A) (A) (A) (A) (A) (A) (A) (A) (A) (A) (A) (A)
                 (A) (A) (A) (A) (A) (A) (A) (A) (A) (A) (A) (A)
                 (A) (A) (A) (A) (A) (A) (A) (A) (A) (A) (A) (A)
                 (A) (A) (A) (A) (A) (A) (A) (A) (A) (A) (A) (A)
                 (A) (A) (A) (A) (A) (A) (A) (A) (A) (A) (A) (A)
                 (A) (A) (A) (A) (A) (A) (A) (A) (A) (A) (A) (A)
                 (A) (A) (A) (A) (A) (A) (A) (A) (A) (A) (A) (A)
                 (A) (A) (A) (A) (A) (A) (A) (A) (A) (A) (A) (A)
                 (A) (A) (A) (A) (A) (A) (A) (A) (A) (A) (A) (A)
                 (A) (A) (A) (A) (A) (A) (A) (A) (A) (A) (A) (A)
                 (A) (A) (A) (A) (A) (A) (A) (A) (A) (A) (A) (A)
                 (A) (A) (A) (A) (A) (A) (A) (A) (A) (A) (A) (A)
                 (A) (A) (A) (A) (A) (A) (A) (A) (A) (A) (A) (A)
                 (A) (A) (A) (A) (A) (A) (A) (A) (A) (A) (A) (A)
                 (A) (A) (A) (A) (A) (A) (A) (A) (A) (A) (A) (A)
                 (A) (A) (A) (A) (A) (A) (A) (A) (A) (A) (A) (A)
                 (A) (A) (A) (A) (A) (A) (A) (A) (A) (A) (A) (A)
                 (A) (A) (A) (A) (A) (A) (A) (A) (A) (A) (A) (A)
                 (A) (A) (A) (A) (A) (A) (A) (A) (A) (A) (A) (A)
                 (A) (A) (A) (A) (A) (A) (A) (A) (A) (A) (A) (A)
                 (A) (A) (A) (A) (A) (A) (A) (A) (A) (A) (A) (A)
                 (A) (A) (A) (A) (A) (A) (A) (A) (A) (A) (A) (A)
                 (A) (A) (A) (A) (A) (A) (A) (A) (A) (A) (A) (A)
                 (A) (A) (A) (A) (A) (A) (A) (A) (A) (A) (A) (A)
                 (A) (A) (A) (A) (A) (A) (A) (A) (A) (A) (A) (A)
                 (A) (A) (A) (A) (A) (A) (A) (A) (A) (A) (A) (A)
                 (A) (A) (A) (A) (A) (A) (A) (A) (A) (A) (A) (A)
                 (A) (A) (A) (A) (A) (A) (A) (A)
 Beta  Orbitals:
       Occupied  (A) (A) (A) (A) (A) (A) (A) (A) (A) (A) (A) (A)
                 (A) (A) (A) (A) (A) (A) (A) (A) (A) (A) (A) (A)
                 (A) (A) (A) (A) (A) (A) (A) (A) (A) (A) (A) (A)
                 (A) (A) (A) (A) (A) (A) (A) (A) (A) (A) (A) (A)
                 (A) (A) (A) (A) (A) (A) (A) (A) (A) (A) (A) (A)
                 (A) (A) (A) (A) (A) (A) (A) (A) (A) (A) (A) (A)
                 (A) (A) (A) (A) (A) (A) (A) (A) (A) (A) (A) (A)
                 (A) (A) (A) (A) (A) (A) (A) (A) (A) (A) (A) (A)
                 (A) (A) (A) (A) (A) (A) (A) (A) (A) (A) (A) (A)
                 (A) (A) (A) (A) (A) (A)
       Virtual   (A) (A) (A) (A) (A) (A) (A) (A) (A) (A) (A) (A)
                 (A) (A) (A) (A) (A) (A) (A) (A) (A) (A) (A) (A)
                 (A) (A) (A) (A) (A) (A) (A) (A) (A) (A) (A) (A)
                 (A) (A) (A) (A) (A) (A) (A) (A) (A) (A) (A) (A)
                 (A) (A) (A) (A) (A) (A) (A) (A) (A) (A) (A) (A)
                 (A) (A) (A) (A) (A) (A) (A) (A) (A) (A) (A) (A)
                 (A) (A) (A) (A) (A) (A) (A) (A) (A) (A) (A) (A)
                 (A) (A) (A) (A) (A) (A) (A) (A) (A) (A) (A) (A)
                 (A) (A) (A) (A) (A) (A) (A) (A) (A) (A) (A) (A)
                 (A) (A) (A) (A) (A) (A) (A) (A) (A) (A) (A) (A)
                 (A) (A) (A) (A) (A) (A) (A) (A) (A) (A) (A) (A)
                 (A) (A) (A) (A) (A) (A) (A) (A) (A) (A) (A) (A)
                 (A) (A) (A) (A) (A) (A) (A) (A) (A) (A) (A) (A)
                 (A) (A) (A) (A) (A) (A) (A) (A) (A) (A) (A) (A)
                 (A) (A) (A) (A) (A) (A) (A) (A) (A) (A) (A) (A)
                 (A) (A) (A) (A) (A) (A) (A) (A) (A) (A) (A) (A)
                 (A) (A) (A) (A) (A) (A) (A) (A) (A) (A) (A) (A)
                 (A) (A) (A) (A) (A) (A) (A) (A) (A) (A) (A) (A)
                 (A) (A) (A) (A) (A) (A) (A) (A) (A) (A) (A) (A)
                 (A) (A) (A) (A) (A) (A) (A) (A) (A) (A) (A) (A)
                 (A) (A) (A) (A) (A) (A) (A) (A) (A) (A) (A) (A)
                 (A) (A) (A) (A) (A) (A) (A) (A) (A) (A) (A) (A)
                 (A) (A) (A) (A) (A) (A) (A) (A) (A) (A) (A) (A)
                 (A) (A) (A) (A) (A) (A) (A) (A) (A) (A) (A) (A)
                 (A) (A) (A) (A) (A) (A) (A) (A) (A) (A) (A) (A)
                 (A) (A) (A) (A) (A) (A) (A) (A) (A) (A) (A) (A)
                 (A) (A) (A) (A) (A) (A) (A) (A) (A) (A) (A) (A)
                 (A) (A) (A) (A) (A) (A) (A) (A) (A) (A) (A) (A)
                 (A) (A) (A) (A) (A) (A) (A) (A) (A) (A) (A) (A)
                 (A) (A) (A) (A) (A) (A) (A) (A) (A) (A) (A) (A)
                 (A) (A) (A) (A) (A) (A) (A) (A) (A) (A) (A) (A)
                 (A) (A) (A) (A) (A) (A) (A) (A) (A) (A) (A) (A)
                 (A) (A) (A) (A) (A) (A) (A) (A) (A) (A) (A) (A)
                 (A) (A) (A) (A) (A) (A) (A) (A) (A) (A) (A) (A)
                 (A) (A) (A) (A) (A) (A) (A) (A) (A) (A) (A) (A)
                 (A) (A) (A) (A) (A) (A) (A) (A) (A) (A) (A) (A)
                 (A) (A) (A) (A) (A) (A) (A) (A) (A) (A) (A) (A)
                 (A) (A) (A) (A) (A) (A) (A) (A) (A) (A) (A) (A)
                 (A) (A) (A) (A) (A) (A) (A) (A) (A) (A) (A) (A)
                 (A) (A) (A) (A) (A) (A) (A) (A) (A) (A) (A) (A)
                 (A) (A) (A) (A) (A) (A) (A) (A) (A) (A) (A) (A)
                 (A) (A) (A) (A) (A) (A) (A) (A) (A) (A) (A) (A)
                 (A) (A) (A) (A) (A) (A) (A) (A) (A) (A) (A) (A)
                 (A) (A) (A) (A) (A) (A) (A) (A) (A) (A) (A) (A)
                 (A) (A) (A) (A) (A) (A) (A) (A) (A) (A) (A) (A)
                 (A) (A) (A) (A) (A) (A) (A) (A) (A) (A) (A) (A)
                 (A) (A) (A) (A) (A) (A) (A) (A) (A) (A) (A) (A)
                 (A) (A) (A) (A) (A) (A) (A) (A) (A) (A) (A) (A)
                 (A) (A) (A) (A) (A) (A) (A) (A) (A) (A) (A) (A)
                 (A) (A) (A) (A) (A) (A) (A) (A) (A) (A) (A) (A)
                 (A) (A) (A) (A) (A) (A) (A) (A) (A) (A) (A) (A)
                 (A) (A) (A) (A) (A) (A) (A) (A) (A) (A) (A) (A)
                 (A) (A) (A) (A) (A) (A) (A) (A) (A) (A) (A) (A)
                 (A) (A) (A) (A) (A) (A) (A) (A) (A) (A)
 The electronic state is 3-A.
 Alpha  occ. eigenvalues --  -19.37168 -19.37162 -19.33966 -19.33891 -19.33568
 Alpha  occ. eigenvalues --  -19.33509 -19.33290 -19.32739 -14.76519 -14.76444
 Alpha  occ. eigenvalues --  -10.38253 -10.38078 -10.37611 -10.37551 -10.32882
 Alpha  occ. eigenvalues --  -10.32732 -10.32278 -10.31757 -10.31330 -10.31255
 Alpha  occ. eigenvalues --  -10.31164 -10.31157 -10.31033 -10.30081 -10.30051
 Alpha  occ. eigenvalues --  -10.29872 -10.29677 -10.29615 -10.29584 -10.29517
 Alpha  occ. eigenvalues --   -1.40177  -1.40109  -1.20709  -1.20652  -1.19491
 Alpha  occ. eigenvalues --   -1.19472  -1.15379  -1.15004  -0.99483  -0.99363
 Alpha  occ. eigenvalues --   -0.90285  -0.90184  -0.86465  -0.86315  -0.85456
 Alpha  occ. eigenvalues --   -0.85402  -0.81138  -0.80975  -0.78916  -0.78845
 Alpha  occ. eigenvalues --   -0.76648  -0.76486  -0.72290  -0.72176  -0.71147
 Alpha  occ. eigenvalues --   -0.70956  -0.68992  -0.68540  -0.67765  -0.67240
 Alpha  occ. eigenvalues --   -0.67046  -0.66705  -0.64077  -0.63882  -0.60773
 Alpha  occ. eigenvalues --   -0.60374  -0.59388  -0.59110  -0.57515  -0.57131
 Alpha  occ. eigenvalues --   -0.56530  -0.56383  -0.55184  -0.55157  -0.54714
 Alpha  occ. eigenvalues --   -0.54161  -0.53121  -0.52088  -0.51686  -0.51539
 Alpha  occ. eigenvalues --   -0.51021  -0.50976  -0.50375  -0.50242  -0.48264
 Alpha  occ. eigenvalues --   -0.48006  -0.47659  -0.47447  -0.47136  -0.46847
 Alpha  occ. eigenvalues --   -0.46611  -0.46445  -0.46070  -0.45864  -0.45110
 Alpha  occ. eigenvalues --   -0.44971  -0.44658  -0.44422  -0.43667  -0.43095
 Alpha  occ. eigenvalues --   -0.42777  -0.42366  -0.41878  -0.41217  -0.41172
 Alpha  occ. eigenvalues --   -0.40783  -0.40403  -0.40233  -0.39102  -0.38948
 Alpha  occ. eigenvalues --   -0.38751  -0.38682  -0.37233  -0.36748  -0.36543
 Alpha  occ. eigenvalues --   -0.36400
 Alpha virt. eigenvalues --    0.00333   0.00557   0.03869   0.04032   0.04827
 Alpha virt. eigenvalues --    0.05386   0.05491   0.05715   0.05803   0.06758
 Alpha virt. eigenvalues --    0.07317   0.07335   0.07464   0.07759   0.07911
 Alpha virt. eigenvalues --    0.08081   0.08526   0.09031   0.09241   0.10147
 Alpha virt. eigenvalues --    0.10490   0.10537   0.10758   0.10943   0.11299
 Alpha virt. eigenvalues --    0.11508   0.11688   0.11740   0.12037   0.12614
 Alpha virt. eigenvalues --    0.13118   0.13372   0.13650   0.14526   0.14548
 Alpha virt. eigenvalues --    0.15011   0.15215   0.15323   0.15801   0.15910
 Alpha virt. eigenvalues --    0.15984   0.16350   0.16441   0.16889   0.17114
 Alpha virt. eigenvalues --    0.17233   0.17351   0.17659   0.17779   0.17906
 Alpha virt. eigenvalues --    0.18040   0.18096   0.18192   0.18276   0.18597
 Alpha virt. eigenvalues --    0.18765   0.19242   0.19278   0.19411   0.19525
 Alpha virt. eigenvalues --    0.19720   0.19934   0.20062   0.20528   0.20647
 Alpha virt. eigenvalues --    0.20736   0.20862   0.21289   0.21451   0.21711
 Alpha virt. eigenvalues --    0.21888   0.22012   0.22216   0.22345   0.22494
 Alpha virt. eigenvalues --    0.22608   0.22813   0.22934   0.23182   0.23459
 Alpha virt. eigenvalues --    0.23649   0.23952   0.24107   0.24546   0.24582
 Alpha virt. eigenvalues --    0.24794   0.24953   0.25143   0.25432   0.25474
 Alpha virt. eigenvalues --    0.25791   0.25946   0.26528   0.26565   0.26709
 Alpha virt. eigenvalues --    0.26879   0.26951   0.27091   0.27390   0.27816
 Alpha virt. eigenvalues --    0.27953   0.28218   0.28282   0.28511   0.28594
 Alpha virt. eigenvalues --    0.28665   0.29252   0.29500   0.29663   0.29717
 Alpha virt. eigenvalues --    0.30187   0.30298   0.30415   0.30652   0.30842
 Alpha virt. eigenvalues --    0.31070   0.31397   0.31832   0.31966   0.32203
 Alpha virt. eigenvalues --    0.32482   0.32801   0.33458   0.33803   0.33971
 Alpha virt. eigenvalues --    0.34317   0.34638   0.34781   0.35119   0.35253
 Alpha virt. eigenvalues --    0.35562   0.35602   0.35925   0.36345   0.36562
 Alpha virt. eigenvalues --    0.36998   0.37329   0.37462   0.38085   0.38150
 Alpha virt. eigenvalues --    0.38502   0.38921   0.39187   0.39758   0.39965
 Alpha virt. eigenvalues --    0.39984   0.40468   0.40566   0.40778   0.40981
 Alpha virt. eigenvalues --    0.41189   0.41834   0.41878   0.42072   0.42172
 Alpha virt. eigenvalues --    0.42274   0.42770   0.42895   0.43421   0.43774
 Alpha virt. eigenvalues --    0.44125   0.44224   0.44374   0.44720   0.44863
 Alpha virt. eigenvalues --    0.45245   0.45580   0.45723   0.46073   0.46382
 Alpha virt. eigenvalues --    0.46402   0.46794   0.47048   0.47470   0.47702
 Alpha virt. eigenvalues --    0.48393   0.48801   0.48888   0.49548   0.49973
 Alpha virt. eigenvalues --    0.50307   0.50732   0.50853   0.51258   0.51480
 Alpha virt. eigenvalues --    0.51788   0.52480   0.52821   0.53486   0.53797
 Alpha virt. eigenvalues --    0.54049   0.54172   0.54379   0.55392   0.55620
 Alpha virt. eigenvalues --    0.55638   0.55891   0.56453   0.57285   0.57453
 Alpha virt. eigenvalues --    0.57611   0.58164   0.59259   0.59610   0.59820
 Alpha virt. eigenvalues --    0.61773   0.61951   0.62492   0.62665   0.63840
 Alpha virt. eigenvalues --    0.64267   0.65133   0.66899   0.68597   0.69920
 Alpha virt. eigenvalues --    0.72874   0.77872   0.78479   0.78959   0.79186
 Alpha virt. eigenvalues --    0.79771   0.80386   0.81662   0.82038   0.82776
 Alpha virt. eigenvalues --    0.82941   0.83092   0.83605   0.83702   0.84261
 Alpha virt. eigenvalues --    0.84861   0.86145   0.87006   0.87356   0.87582
 Alpha virt. eigenvalues --    0.88590   0.88817   0.88968   0.89271   0.89508
 Alpha virt. eigenvalues --    0.90366   0.90912   0.91191   0.91533   0.92024
 Alpha virt. eigenvalues --    0.92667   0.93642   0.94766   0.95676   0.96109
 Alpha virt. eigenvalues --    0.96971   0.98155   0.98445   0.98670   0.99920
 Alpha virt. eigenvalues --    1.00569   1.01122   1.01536   1.01718   1.01936
 Alpha virt. eigenvalues --    1.02042   1.02611   1.03088   1.03967   1.04940
 Alpha virt. eigenvalues --    1.05735   1.07201   1.07780   1.09302   1.09920
 Alpha virt. eigenvalues --    1.10145   1.10893   1.11386   1.12347   1.12982
 Alpha virt. eigenvalues --    1.13628   1.13736   1.14350   1.14947   1.15522
 Alpha virt. eigenvalues --    1.15714   1.16406   1.16559   1.16774   1.17638
 Alpha virt. eigenvalues --    1.18075   1.18150   1.18601   1.18925   1.19478
 Alpha virt. eigenvalues --    1.19614   1.20059   1.20291   1.21473   1.22133
 Alpha virt. eigenvalues --    1.23097   1.23367   1.24650   1.25085   1.25377
 Alpha virt. eigenvalues --    1.26214   1.26509   1.27122   1.28429   1.28652
 Alpha virt. eigenvalues --    1.29376   1.29726   1.30008   1.30547   1.31150
 Alpha virt. eigenvalues --    1.31290   1.31716   1.32739   1.33637   1.34194
 Alpha virt. eigenvalues --    1.34864   1.35817   1.36183   1.36695   1.37397
 Alpha virt. eigenvalues --    1.37549   1.38674   1.38939   1.40134   1.40796
 Alpha virt. eigenvalues --    1.41243   1.42446   1.42843   1.43005   1.44357
 Alpha virt. eigenvalues --    1.45992   1.46502   1.46774   1.47727   1.48519
 Alpha virt. eigenvalues --    1.49423   1.50201   1.50973   1.51411   1.51767
 Alpha virt. eigenvalues --    1.52424   1.52744   1.53361   1.54504   1.55060
 Alpha virt. eigenvalues --    1.56113   1.56327   1.57182   1.57718   1.59714
 Alpha virt. eigenvalues --    1.60309   1.60855   1.61576   1.62201   1.63023
 Alpha virt. eigenvalues --    1.64498   1.64575   1.66139   1.67030   1.67845
 Alpha virt. eigenvalues --    1.68937   1.69635   1.70032   1.72506   1.73578
 Alpha virt. eigenvalues --    1.74567   1.74972   1.76181   1.76531   1.77011
 Alpha virt. eigenvalues --    1.77532   1.78535   1.78662   1.79150   1.79987
 Alpha virt. eigenvalues --    1.81303   1.82426   1.82580   1.83121   1.83403
 Alpha virt. eigenvalues --    1.84189   1.84752   1.85736   1.86151   1.86756
 Alpha virt. eigenvalues --    1.88401   1.88891   1.89392   1.90069   1.90302
 Alpha virt. eigenvalues --    1.90940   1.91178   1.92245   1.92317   1.93105
 Alpha virt. eigenvalues --    1.93909   1.94256   1.94672   1.96582   1.96770
 Alpha virt. eigenvalues --    1.97129   1.98251   1.98500   1.99002   1.99438
 Alpha virt. eigenvalues --    1.99788   2.00030   2.00170   2.01225   2.01297
 Alpha virt. eigenvalues --    2.01420   2.02104   2.02997   2.03651   2.04461
 Alpha virt. eigenvalues --    2.05043   2.05361   2.06470   2.07907   2.08353
 Alpha virt. eigenvalues --    2.08738   2.09419   2.11206   2.11880   2.12746
 Alpha virt. eigenvalues --    2.13085   2.13126   2.13329   2.13507   2.13845
 Alpha virt. eigenvalues --    2.14405   2.14525   2.15227   2.15667   2.16051
 Alpha virt. eigenvalues --    2.16151   2.16656   2.17224   2.18252   2.18493
 Alpha virt. eigenvalues --    2.19350   2.20628   2.20973   2.21078   2.21864
 Alpha virt. eigenvalues --    2.22125   2.22397   2.22562   2.23255   2.23543
 Alpha virt. eigenvalues --    2.25112   2.25499   2.25693   2.26299   2.26380
 Alpha virt. eigenvalues --    2.27357   2.27533   2.28193   2.28645   2.29022
 Alpha virt. eigenvalues --    2.29366   2.29865   2.31130   2.31372   2.31422
 Alpha virt. eigenvalues --    2.33356   2.33835   2.34313   2.34953   2.35810
 Alpha virt. eigenvalues --    2.37279   2.37462   2.38108   2.39774   2.40041
 Alpha virt. eigenvalues --    2.41100   2.41990   2.43212   2.44948   2.45104
 Alpha virt. eigenvalues --    2.46693   2.47021   2.49289   2.49352   2.51131
 Alpha virt. eigenvalues --    2.51394   2.52700   2.53250   2.53960   2.54613
 Alpha virt. eigenvalues --    2.55550   2.55773   2.56946   2.57367   2.58307
 Alpha virt. eigenvalues --    2.58685   2.60800   2.61938   2.62157   2.62431
 Alpha virt. eigenvalues --    2.63165   2.63668   2.64414   2.65423   2.66235
 Alpha virt. eigenvalues --    2.66583   2.67205   2.67645   2.68933   2.70155
 Alpha virt. eigenvalues --    2.70909   2.72534   2.72960   2.73176   2.73244
 Alpha virt. eigenvalues --    2.74382   2.75530   2.76000   2.77539   2.77781
 Alpha virt. eigenvalues --    2.78903   2.79875   2.80920   2.81316   2.82061
 Alpha virt. eigenvalues --    2.82121   2.82779   2.82875   2.83120   2.83842
 Alpha virt. eigenvalues --    2.84123   2.84355   2.86606   2.87802   2.88203
 Alpha virt. eigenvalues --    2.88475   2.88708   2.89419   2.90453   2.90626
 Alpha virt. eigenvalues --    2.92009   2.92116   2.92908   2.93880   2.94416
 Alpha virt. eigenvalues --    2.94502   2.94629   2.95145   2.96140   2.96521
 Alpha virt. eigenvalues --    2.97241   2.97483   2.98430   2.99198   2.99277
 Alpha virt. eigenvalues --    3.01409   3.02931   3.03013   3.04553   3.04838
 Alpha virt. eigenvalues --    3.06454   3.07236   3.08161   3.08348   3.08966
 Alpha virt. eigenvalues --    3.09741   3.09861   3.10187   3.14424   3.14783
 Alpha virt. eigenvalues --    3.15843   3.16095   3.17324   3.17922   3.20249
 Alpha virt. eigenvalues --    3.22076   3.23545   3.24389   3.31250   3.33166
 Alpha virt. eigenvalues --    3.34243   3.38263   3.38643   3.39226   3.40793
 Alpha virt. eigenvalues --    3.40801   3.42573   3.43109   3.46040   3.46432
 Alpha virt. eigenvalues --    3.47972   3.48624   3.53305   3.53670   3.56463
 Alpha virt. eigenvalues --    3.56603   3.56642   3.56830   3.58547   3.58827
 Alpha virt. eigenvalues --    3.60385   3.60737   3.60823   3.61765   3.62871
 Alpha virt. eigenvalues --    3.63079   3.64000   3.65057   3.65652   3.66282
 Alpha virt. eigenvalues --    3.67099   3.70035   3.70962   3.73615   4.37311
 Alpha virt. eigenvalues --    4.41331   4.52465   4.52971   4.57814   4.61875
 Alpha virt. eigenvalues --    4.63863   4.65991   4.67640   4.68476   4.72183
 Alpha virt. eigenvalues --    4.74573   4.74968   4.76997   4.79804   4.82668
 Alpha virt. eigenvalues --    4.83665   4.86170   4.86781   4.87435   4.93397
 Alpha virt. eigenvalues --    4.94609   4.95909   4.97120   5.07541   5.10889
 Alpha virt. eigenvalues --    5.12442   5.15146   5.20516   5.24402
  Beta  occ. eigenvalues --  -19.37163 -19.37161 -19.33961 -19.33892 -19.33567
  Beta  occ. eigenvalues --  -19.33508 -19.31287 -19.30780 -14.76516 -14.76445
  Beta  occ. eigenvalues --  -10.38293 -10.38121 -10.37603 -10.37536 -10.32701
  Beta  occ. eigenvalues --  -10.32685 -10.32273 -10.31688 -10.31330 -10.31254
  Beta  occ. eigenvalues --  -10.31162 -10.31159 -10.30847 -10.30090 -10.30053
  Beta  occ. eigenvalues --  -10.29860 -10.29614 -10.29612 -10.29586 -10.29516
  Beta  occ. eigenvalues --   -1.40169  -1.40110  -1.20700  -1.20651  -1.19435
  Beta  occ. eigenvalues --   -1.19433  -1.10434  -1.10133  -0.99034  -0.99003
  Beta  occ. eigenvalues --   -0.90015  -0.89901  -0.86102  -0.85937  -0.84852
  Beta  occ. eigenvalues --   -0.84662  -0.80942  -0.80858  -0.78751  -0.78701
  Beta  occ. eigenvalues --   -0.76327  -0.76071  -0.72132  -0.72095  -0.70982
  Beta  occ. eigenvalues --   -0.70864  -0.68971  -0.68387  -0.67380  -0.67136
  Beta  occ. eigenvalues --   -0.66816  -0.66275  -0.63956  -0.63722  -0.60618
  Beta  occ. eigenvalues --   -0.60162  -0.58474  -0.58406  -0.56602  -0.56523
  Beta  occ. eigenvalues --   -0.56295  -0.55920  -0.54489  -0.54137  -0.53771
  Beta  occ. eigenvalues --   -0.53571  -0.52139  -0.51977  -0.50881  -0.50740
  Beta  occ. eigenvalues --   -0.50688  -0.50216  -0.50120  -0.49669  -0.47934
  Beta  occ. eigenvalues --   -0.47569  -0.47152  -0.46972  -0.46900  -0.46752
  Beta  occ. eigenvalues --   -0.46388  -0.45618  -0.45424  -0.45358  -0.44730
  Beta  occ. eigenvalues --   -0.44307  -0.44170  -0.43939  -0.43336  -0.42641
  Beta  occ. eigenvalues --   -0.42463  -0.41914  -0.40950  -0.40809  -0.40560
  Beta  occ. eigenvalues --   -0.40375  -0.38955  -0.38882  -0.38599  -0.38563
  Beta  occ. eigenvalues --   -0.37502  -0.37136  -0.35382  -0.35060
  Beta virt. eigenvalues --   -0.08324  -0.07026   0.00344   0.00567   0.03889
  Beta virt. eigenvalues --    0.04046   0.04866   0.05395   0.05526   0.05758
  Beta virt. eigenvalues --    0.05813   0.06792   0.07347   0.07384   0.07475
  Beta virt. eigenvalues --    0.07770   0.07948   0.08108   0.08563   0.09061
  Beta virt. eigenvalues --    0.09274   0.10180   0.10512   0.10581   0.10788
  Beta virt. eigenvalues --    0.10964   0.11325   0.11526   0.11766   0.11784
  Beta virt. eigenvalues --    0.12061   0.12665   0.13158   0.13400   0.13698
  Beta virt. eigenvalues --    0.14583   0.14610   0.15070   0.15253   0.15397
  Beta virt. eigenvalues --    0.15850   0.15969   0.16028   0.16428   0.16531
  Beta virt. eigenvalues --    0.16964   0.17160   0.17344   0.17406   0.17682
  Beta virt. eigenvalues --    0.17818   0.17931   0.18079   0.18117   0.18251
  Beta virt. eigenvalues --    0.18347   0.18645   0.18802   0.19259   0.19339
  Beta virt. eigenvalues --    0.19524   0.19552   0.19782   0.19993   0.20130
  Beta virt. eigenvalues --    0.20578   0.20722   0.20776   0.20888   0.21342
  Beta virt. eigenvalues --    0.21476   0.21831   0.22011   0.22094   0.22253
  Beta virt. eigenvalues --    0.22376   0.22528   0.22688   0.22925   0.23053
  Beta virt. eigenvalues --    0.23222   0.23568   0.23702   0.24012   0.24148
  Beta virt. eigenvalues --    0.24614   0.24625   0.24852   0.24996   0.25189
  Beta virt. eigenvalues --    0.25496   0.25533   0.25863   0.26024   0.26626
  Beta virt. eigenvalues --    0.26708   0.26865   0.26925   0.27041   0.27155
  Beta virt. eigenvalues --    0.27495   0.27879   0.28017   0.28261   0.28351
  Beta virt. eigenvalues --    0.28653   0.28674   0.28794   0.29316   0.29652
  Beta virt. eigenvalues --    0.29726   0.29941   0.30297   0.30359   0.30702
  Beta virt. eigenvalues --    0.30796   0.30916   0.31129   0.31437   0.31894
  Beta virt. eigenvalues --    0.32027   0.32273   0.32523   0.32889   0.33539
  Beta virt. eigenvalues --    0.33963   0.34103   0.34429   0.34722   0.34904
  Beta virt. eigenvalues --    0.35289   0.35309   0.35612   0.35662   0.35970
  Beta virt. eigenvalues --    0.36415   0.36639   0.37065   0.37387   0.37521
  Beta virt. eigenvalues --    0.38210   0.38242   0.38606   0.38987   0.39223
  Beta virt. eigenvalues --    0.39831   0.40022   0.40090   0.40530   0.40615
  Beta virt. eigenvalues --    0.40908   0.41185   0.41355   0.41892   0.41996
  Beta virt. eigenvalues --    0.42226   0.42274   0.42379   0.42887   0.42981
  Beta virt. eigenvalues --    0.43529   0.43889   0.44214   0.44281   0.44491
  Beta virt. eigenvalues --    0.44777   0.44972   0.45318   0.45629   0.45777
  Beta virt. eigenvalues --    0.46162   0.46477   0.46621   0.46896   0.47138
  Beta virt. eigenvalues --    0.47547   0.47892   0.48447   0.48907   0.48994
  Beta virt. eigenvalues --    0.49631   0.50104   0.50393   0.50826   0.51021
  Beta virt. eigenvalues --    0.51405   0.51580   0.51823   0.52563   0.52966
  Beta virt. eigenvalues --    0.53601   0.53917   0.54126   0.54247   0.54584
  Beta virt. eigenvalues --    0.55517   0.55670   0.55812   0.56003   0.56524
  Beta virt. eigenvalues --    0.57375   0.57664   0.57857   0.58340   0.59501
  Beta virt. eigenvalues --    0.59774   0.59935   0.61882   0.62011   0.62536
  Beta virt. eigenvalues --    0.62779   0.64016   0.64389   0.65261   0.67139
  Beta virt. eigenvalues --    0.68748   0.69992   0.73262   0.78003   0.78563
  Beta virt. eigenvalues --    0.79073   0.79299   0.79859   0.80456   0.81764
  Beta virt. eigenvalues --    0.82139   0.82881   0.82994   0.83158   0.83663
  Beta virt. eigenvalues --    0.83765   0.84402   0.84966   0.86242   0.87137
  Beta virt. eigenvalues --    0.87473   0.87669   0.88655   0.88895   0.89053
  Beta virt. eigenvalues --    0.89360   0.89589   0.90490   0.90976   0.91271
  Beta virt. eigenvalues --    0.91642   0.92128   0.92754   0.93725   0.94856
  Beta virt. eigenvalues --    0.95729   0.96187   0.97046   0.98297   0.98547
  Beta virt. eigenvalues --    0.98797   0.99965   1.00709   1.01269   1.01609
  Beta virt. eigenvalues --    1.01829   1.02008   1.02109   1.02681   1.03151
  Beta virt. eigenvalues --    1.04058   1.05163   1.05840   1.07594   1.07862
  Beta virt. eigenvalues --    1.09441   1.10005   1.10205   1.10956   1.11448
  Beta virt. eigenvalues --    1.12391   1.13034   1.13710   1.13841   1.14415
  Beta virt. eigenvalues --    1.14994   1.15599   1.15811   1.16433   1.16615
  Beta virt. eigenvalues --    1.16812   1.17668   1.18108   1.18191   1.18704
  Beta virt. eigenvalues --    1.18949   1.19515   1.19710   1.20118   1.20353
  Beta virt. eigenvalues --    1.21576   1.22262   1.23150   1.23441   1.24714
  Beta virt. eigenvalues --    1.25196   1.25460   1.26265   1.26823   1.27174
  Beta virt. eigenvalues --    1.28716   1.28887   1.29428   1.29848   1.30145
  Beta virt. eigenvalues --    1.30655   1.31194   1.31514   1.31858   1.32899
  Beta virt. eigenvalues --    1.33844   1.34653   1.35713   1.36217   1.36515
  Beta virt. eigenvalues --    1.36920   1.37695   1.37905   1.39039   1.39221
  Beta virt. eigenvalues --    1.40392   1.40957   1.41356   1.42719   1.43067
  Beta virt. eigenvalues --    1.43768   1.44622   1.46214   1.46624   1.47003
  Beta virt. eigenvalues --    1.48084   1.48767   1.49490   1.50308   1.51115
  Beta virt. eigenvalues --    1.51618   1.51968   1.52559   1.53072   1.53716
  Beta virt. eigenvalues --    1.54666   1.55343   1.56589   1.56693   1.57755
  Beta virt. eigenvalues --    1.58227   1.60006   1.60718   1.61222   1.62064
  Beta virt. eigenvalues --    1.62376   1.63350   1.64751   1.65078   1.66413
  Beta virt. eigenvalues --    1.67776   1.68760   1.69526   1.70090   1.70639
  Beta virt. eigenvalues --    1.73021   1.74013   1.74925   1.75410   1.76399
  Beta virt. eigenvalues --    1.76711   1.77437   1.77844   1.78897   1.79114
  Beta virt. eigenvalues --    1.79610   1.80532   1.81662   1.82831   1.82989
  Beta virt. eigenvalues --    1.83312   1.83861   1.84506   1.85165   1.86123
  Beta virt. eigenvalues --    1.86557   1.87115   1.88546   1.89033   1.89613
  Beta virt. eigenvalues --    1.90267   1.90411   1.91128   1.91289   1.92372
  Beta virt. eigenvalues --    1.92766   1.93847   1.94078   1.94393   1.94827
  Beta virt. eigenvalues --    1.96807   1.97048   1.98167   1.98628   1.99069
  Beta virt. eigenvalues --    1.99362   1.99776   2.00113   2.00238   2.00576
  Beta virt. eigenvalues --    2.01382   2.01532   2.01819   2.02247   2.03698
  Beta virt. eigenvalues --    2.04135   2.05079   2.05547   2.05848   2.06854
  Beta virt. eigenvalues --    2.08741   2.09035   2.09439   2.10060   2.11577
  Beta virt. eigenvalues --    2.12192   2.12914   2.13193   2.13370   2.13566
  Beta virt. eigenvalues --    2.13771   2.14045   2.14655   2.14899   2.15626
  Beta virt. eigenvalues --    2.15822   2.16318   2.16337   2.17092   2.17435
  Beta virt. eigenvalues --    2.18355   2.18741   2.19441   2.21045   2.21146
  Beta virt. eigenvalues --    2.21337   2.22171   2.22182   2.22474   2.22798
  Beta virt. eigenvalues --    2.23594   2.23950   2.25337   2.25665   2.25836
  Beta virt. eigenvalues --    2.26432   2.26538   2.27454   2.27715   2.28344
  Beta virt. eigenvalues --    2.28988   2.29267   2.29735   2.30145   2.31385
  Beta virt. eigenvalues --    2.31543   2.31706   2.33605   2.33978   2.34731
  Beta virt. eigenvalues --    2.35063   2.36081   2.37660   2.37824   2.38327
  Beta virt. eigenvalues --    2.39979   2.40195   2.41413   2.42225   2.43565
  Beta virt. eigenvalues --    2.45189   2.45603   2.47070   2.47310   2.49496
  Beta virt. eigenvalues --    2.49803   2.51556   2.51639   2.52958   2.53385
  Beta virt. eigenvalues --    2.54114   2.54788   2.55666   2.55956   2.57006
  Beta virt. eigenvalues --    2.57464   2.58414   2.58846   2.61128   2.62114
  Beta virt. eigenvalues --    2.62398   2.62467   2.63295   2.63791   2.64511
  Beta virt. eigenvalues --    2.65688   2.66385   2.66700   2.67514   2.67838
  Beta virt. eigenvalues --    2.69100   2.70305   2.70990   2.72642   2.73130
  Beta virt. eigenvalues --    2.73255   2.73415   2.74644   2.75661   2.76136
  Beta virt. eigenvalues --    2.77744   2.78064   2.78997   2.79923   2.81034
  Beta virt. eigenvalues --    2.81444   2.82134   2.82206   2.82855   2.83019
  Beta virt. eigenvalues --    2.83186   2.83897   2.84190   2.84426   2.86654
  Beta virt. eigenvalues --    2.87887   2.88326   2.88542   2.88764   2.89509
  Beta virt. eigenvalues --    2.90586   2.90741   2.92064   2.92194   2.93101
  Beta virt. eigenvalues --    2.93970   2.94501   2.94587   2.94702   2.95181
  Beta virt. eigenvalues --    2.96213   2.96610   2.97352   2.97579   2.98521
  Beta virt. eigenvalues --    2.99270   2.99371   3.01515   3.02985   3.03063
  Beta virt. eigenvalues --    3.04665   3.05067   3.06541   3.07323   3.08266
  Beta virt. eigenvalues --    3.08437   3.09033   3.09841   3.09904   3.10241
  Beta virt. eigenvalues --    3.14567   3.14887   3.15866   3.16160   3.17346
  Beta virt. eigenvalues --    3.17945   3.20268   3.22103   3.23588   3.24436
  Beta virt. eigenvalues --    3.32073   3.34206   3.34478   3.38277   3.38727
  Beta virt. eigenvalues --    3.39312   3.40812   3.40830   3.42750   3.43207
  Beta virt. eigenvalues --    3.46051   3.46441   3.47990   3.48650   3.53367
  Beta virt. eigenvalues --    3.53706   3.56485   3.56621   3.56670   3.56852
  Beta virt. eigenvalues --    3.58588   3.58885   3.60408   3.60756   3.60997
  Beta virt. eigenvalues --    3.61860   3.62959   3.63179   3.64091   3.65070
  Beta virt. eigenvalues --    3.65683   3.66323   3.67117   3.70072   3.71005
  Beta virt. eigenvalues --    3.73640   4.37323   4.41358   4.52519   4.53075
  Beta virt. eigenvalues --    4.58007   4.62107   4.64081   4.66025   4.67685
  Beta virt. eigenvalues --    4.68531   4.72470   4.74635   4.75291   4.77056
  Beta virt. eigenvalues --    4.80409   4.82931   4.83756   4.86286   4.86899
  Beta virt. eigenvalues --    4.87497   4.93961   4.94750   4.96152   4.98115
  Beta virt. eigenvalues --    5.08039   5.11268   5.13077   5.15370   5.20899
  Beta virt. eigenvalues --    5.25072
          Condensed to atoms (all electrons):
          Atomic-Atomic Spin Densities.
 Mulliken charges and spin densities:
               1          2
     1  C   -0.310496   0.059529
     2  C   -0.025367  -0.006257
     3  H    0.187138   0.000144
     4  H    0.157012  -0.000323
     5  C    0.291949   0.009935
     6  H    0.197080  -0.000973
     7  C   -0.216563  -0.017586
     8  H    0.207853   0.002666
     9  H    0.169164   0.000087
    10  C   -0.032179   0.095388
    11  H    0.190301  -0.005607
    12  C   -0.430680   0.014380
    13  C   -0.388498   0.001751
    14  H    0.138445   0.000039
    15  H    0.152711   0.004112
    16  H    0.158368  -0.000281
    17  C   -0.362503   0.000028
    18  H    0.198065   0.000421
    19  H    0.164885   0.000117
    20  H    0.159624   0.000468
    21  C   -1.184235  -0.011024
    22  C   -0.168931   0.002195
    23  H    0.184664   0.002181
    24  H    0.163859  -0.002029
    25  H    0.118359   0.003834
    26  O    0.005396   0.834745
    27  H    0.247585  -0.008953
    28  O    0.341713   0.001617
    29  N   -0.679533   0.007790
    30  O    0.231463   0.000664
    31  O    0.136613  -0.000154
    32  C   -0.300146   0.060902
    33  C    0.059599   0.017235
    34  H    0.182676   0.000879
    35  H    0.156574   0.000947
    36  C    0.254541  -0.001171
    37  H    0.200197  -0.000250
    38  C   -0.222585  -0.012891
    39  H    0.200056   0.001597
    40  H    0.168877  -0.000854
    41  C    0.024176   0.042496
    42  H    0.185500  -0.001918
    43  C   -0.365595   0.004575
    44  C   -0.406867   0.000383
    45  H    0.139452   0.000039
    46  H    0.149968   0.000999
    47  H    0.157230   0.000000
    48  C   -0.382645  -0.004372
    49  H    0.194714  -0.000724
    50  H    0.162895  -0.000485
    51  H    0.160347  -0.000434
    52  C   -1.264501  -0.017926
    53  C   -0.193381   0.050587
    54  H    0.190257   0.000896
    55  H    0.169566  -0.006326
    56  H    0.137214   0.026393
    57  O    0.014038   0.850890
    58  H    0.222943   0.004513
    59  O    0.327039   0.002418
    60  N   -0.722529  -0.009561
    61  O    0.238394   0.000430
    62  O    0.158736   0.001827
 Sum of Mulliken charges =  -0.00000   2.00000
 Mulliken charges and spin densities with hydrogens summed into heavy atoms:
               1          2
     1  C   -0.310496   0.059529
     2  C    0.318783  -0.006437
     5  C    0.489029   0.008963
     7  C    0.160454  -0.014832
    10  C    0.158121   0.089782
    12  C   -0.430680   0.014380
    13  C    0.061027   0.005621
    17  C    0.160070   0.001034
    21  C   -0.936650  -0.019977
    22  C    0.297951   0.006181
    26  O    0.005396   0.834745
    28  O    0.341713   0.001617
    29  N   -0.679533   0.007790
    30  O    0.231463   0.000664
    31  O    0.136613  -0.000154
    32  C   -0.300146   0.060902
    33  C    0.398849   0.019060
    36  C    0.454738  -0.001422
    38  C    0.146347  -0.012147
    41  C    0.209676   0.040578
    43  C   -0.365595   0.004575
    44  C    0.039783   0.001421
    48  C    0.135312  -0.006014
    52  C   -1.041559  -0.013413
    53  C    0.303656   0.071550
    57  O    0.014038   0.850890
    59  O    0.327039   0.002418
    60  N   -0.722529  -0.009561
    61  O    0.238394   0.000430
    62  O    0.158736   0.001827
 Electronic spatial extent (au):  <R**2>=          12144.1495
 Charge=             -0.0000 electrons
 Dipole moment (field-independent basis, Debye):
    X=             -0.0862    Y=             -0.2697    Z=              0.8044  Tot=              0.8528
 Quadrupole moment (field-independent basis, Debye-Ang):
   XX=           -149.5100   YY=           -202.8082   ZZ=           -178.6890
   XY=             -0.2833   XZ=              0.2640   YZ=             -0.2856
 Traceless Quadrupole moment (field-independent basis, Debye-Ang):
   XX=             27.4924   YY=            -25.8058   ZZ=             -1.6866
   XY=             -0.2833   XZ=              0.2640   YZ=             -0.2856
 Octapole moment (field-independent basis, Debye-Ang**2):
  XXX=            -10.8653  YYY=             -4.8298  ZZZ=              3.8449  XYY=              0.7410
  XXY=             -3.1852  XXZ=             -6.2390  XZZ=              0.5528  YZZ=              0.3073
  YYZ=             -1.0263  XYZ=              6.1024
 Hexadecapole moment (field-independent basis, Debye-Ang**3):
 XXXX=         -11414.4628 YYYY=          -3187.5071 ZZZZ=          -1573.6142 XXXY=             -7.4475
 XXXZ=             -4.7363 YYYX=              8.1553 YYYZ=              0.3758 ZZZX=              6.2461
 ZZZY=             -2.9210 XXYY=          -2410.9500 XXZZ=          -2179.5510 YYZZ=           -759.0239
 XXYZ=             -3.1078 YYXZ=             -1.7339 ZZXY=            -27.3090
 N-N= 3.500588248009D+03 E-N=-1.047909393488D+04  KE= 1.478746133942D+03
                          Isotropic Fermi Contact Couplings
        Atom                 a.u.       MegaHertz       Gauss      10(-4) cm-1
     1  C(13)             -0.02796     -15.71802      -5.60858      -5.24297
     2  C(13)             -0.00093      -0.52489      -0.18729      -0.17508
     3  H(1)              -0.00000      -0.00967      -0.00345      -0.00322
     4  H(1)               0.00001       0.02636       0.00940       0.00879
     5  C(13)             -0.00085      -0.47801      -0.17057      -0.15945
     6  H(1)              -0.00012      -0.27903      -0.09956      -0.09307
     7  C(13)             -0.00212      -1.19443      -0.42620      -0.39842
     8  H(1)               0.00004       0.09739       0.03475       0.03249
     9  H(1)               0.00051       1.13222       0.40400       0.37767
    10  C(13)              0.05246      29.49034      10.52289       9.83692
    11  H(1)              -0.00160      -3.56548      -1.27225      -1.18932
    12  C(13)              0.00630       3.54353       1.26442       1.18200
    13  C(13)              0.00392       2.20378       0.78636       0.73510
    14  H(1)              -0.00003      -0.05978      -0.02133      -0.01994
    15  H(1)               0.00153       3.41293       1.21782       1.13843
    16  H(1)               0.00002       0.04212       0.01503       0.01405
    17  C(13)             -0.00049      -0.27582      -0.09842      -0.09200
    18  H(1)               0.00010       0.22967       0.08195       0.07661
    19  H(1)               0.00006       0.12616       0.04502       0.04208
    20  H(1)               0.00024       0.53255       0.19003       0.17764
    21  C(13)              0.00589       3.30875       1.18064       1.10368
    22  C(13)              0.01996      11.22166       4.00417       3.74314
    23  H(1)              -0.00074      -1.64514      -0.58703      -0.54876
    24  H(1)              -0.00054      -1.21725      -0.43435      -0.40603
    25  H(1)               0.00127       2.84676       1.01579       0.94958
    26  O(17)              0.10146     -30.75248     -10.97325     -10.25792
    27  H(1)              -0.00053      -1.19012      -0.42466      -0.39698
    28  O(17)              0.00471      -1.42867      -0.50979      -0.47655
    29  N(14)              0.00092       0.14863       0.05304       0.04958
    30  O(17)              0.00078      -0.23600      -0.08421      -0.07872
    31  O(17)              0.00023      -0.06915      -0.02467      -0.02307
    32  C(13)             -0.02685     -15.09258      -5.38541      -5.03434
    33  C(13)              0.00082       0.46022       0.16422       0.15351
    34  H(1)               0.00026       0.57474       0.20508       0.19171
    35  H(1)               0.00005       0.10428       0.03721       0.03478
    36  C(13)              0.00004       0.02257       0.00805       0.00753
    37  H(1)              -0.00009      -0.19562      -0.06980      -0.06525
    38  C(13)             -0.00202      -1.13292      -0.40426      -0.37790
    39  H(1)               0.00006       0.13101       0.04675       0.04370
    40  H(1)               0.00006       0.13789       0.04920       0.04600
    41  C(13)              0.01934      10.87255       3.87960       3.62669
    42  H(1)              -0.00059      -1.32818      -0.47393      -0.44303
    43  C(13)             -0.00097      -0.54385      -0.19406      -0.18141
    44  C(13)              0.00098       0.54830       0.19565       0.18289
    45  H(1)              -0.00000      -0.00680      -0.00243      -0.00227
    46  H(1)               0.00044       0.98442       0.35127       0.32837
    47  H(1)               0.00001       0.01562       0.00557       0.00521
    48  C(13)              0.00080       0.44818       0.15992       0.14950
    49  H(1)              -0.00001      -0.01897      -0.00677      -0.00633
    50  H(1)              -0.00000      -0.00503      -0.00179      -0.00168
    51  H(1)              -0.00003      -0.06055      -0.02161      -0.02020
    52  C(13)             -0.00105      -0.59053      -0.21072      -0.19698
    53  C(13)              0.05992      33.68193      12.01855      11.23508
    54  H(1)              -0.00106      -2.37519      -0.84753      -0.79228
    55  H(1)              -0.00138      -3.07986      -1.09897      -1.02733
    56  H(1)               0.00938      20.97155       7.48317       6.99536
    57  O(17)              0.10547     -31.96825     -11.40707     -10.66346
    58  H(1)              -0.00040      -0.90294      -0.32219      -0.30119
    59  O(17)             -0.00143       0.43246       0.15431       0.14425
    60  N(14)             -0.00032      -0.05185      -0.01850      -0.01729
    61  O(17)             -0.00040       0.12241       0.04368       0.04083
    62  O(17)              0.00008      -0.02391      -0.00853      -0.00798
 --------------------------------------------------------
       Center         ----  Spin Dipole Couplings  ----
                      3XX-RR        3YY-RR        3ZZ-RR
 --------------------------------------------------------
     1   Atom        0.026510      0.018970     -0.045480
     2   Atom       -0.000258     -0.001894      0.002152
     3   Atom       -0.000988     -0.002439      0.003426
     4   Atom        0.000411     -0.000797      0.000387
     5   Atom        0.002303     -0.003598      0.001295
     6   Atom        0.001124     -0.002200      0.001075
     7   Atom        0.005508     -0.003229     -0.002278
     8   Atom       -0.002610     -0.005264      0.007874
     9   Atom        0.002521     -0.000830     -0.001691
    10   Atom        0.130921     -0.055952     -0.074969
    11   Atom        0.010887     -0.007453     -0.003434
    12   Atom        0.023535     -0.017050     -0.006484
    13   Atom        0.011855     -0.005266     -0.006589
    14   Atom        0.003141     -0.000507     -0.002634
    15   Atom        0.002630     -0.001360     -0.001270
    16   Atom        0.003368     -0.002377     -0.000991
    17   Atom        0.002804      0.000238     -0.003042
    18   Atom        0.001830      0.001249     -0.003079
    19   Atom        0.002464     -0.000305     -0.002159
    20   Atom        0.001658     -0.000006     -0.001652
    21   Atom       -0.006316     -0.001823      0.008139
    22   Atom       -0.014963      0.003780      0.011183
    23   Atom        0.006568      0.000260     -0.006828
    24   Atom       -0.002471     -0.005602      0.008073
    25   Atom        0.002275      0.002672     -0.004947
    26   Atom        0.884979      0.514148     -1.399127
    27   Atom       -0.005858     -0.005245      0.011103
    28   Atom        0.000487      0.006030     -0.006517
    29   Atom        0.001224     -0.000390     -0.000834
    30   Atom       -0.001228     -0.005385      0.006613
    31   Atom        0.001584      0.003315     -0.004900
    32   Atom       -0.001960      0.008729     -0.006770
    33   Atom       -0.000845     -0.002904      0.003749
    34   Atom       -0.000943     -0.002232      0.003175
    35   Atom        0.000321     -0.000538      0.000217
    36   Atom        0.003711     -0.003409     -0.000303
    37   Atom        0.001506     -0.001767      0.000261
    38   Atom        0.006398     -0.005010     -0.001387
    39   Atom        0.000742     -0.006138      0.005396
    40   Atom        0.003203     -0.001527     -0.001676
    41   Atom        0.058125     -0.023818     -0.034307
    42   Atom        0.011409     -0.006112     -0.005298
    43   Atom        0.007850     -0.005587     -0.002263
    44   Atom        0.005604     -0.002717     -0.002886
    45   Atom        0.002830     -0.001105     -0.001725
    46   Atom        0.002052     -0.001044     -0.001008
    47   Atom        0.002864     -0.001589     -0.001274
    48   Atom        0.003279     -0.000700     -0.002579
    49   Atom        0.002178      0.000401     -0.002579
    50   Atom        0.003193     -0.000995     -0.002198
    51   Atom        0.001798     -0.000449     -0.001349
    52   Atom       -0.006647      0.001433      0.005214
    53   Atom       -0.050236      0.015953      0.034284
    54   Atom        0.010758     -0.001069     -0.009690
    55   Atom       -0.006902     -0.007815      0.014717
    56   Atom        0.002723      0.004756     -0.007479
    57   Atom       -0.997884     -0.085898      1.083781
    58   Atom       -0.007347     -0.003782      0.011128
    59   Atom        0.002238     -0.001458     -0.000780
    60   Atom       -0.002221      0.001197      0.001024
    61   Atom       -0.003318     -0.001840      0.005158
    62   Atom       -0.001495      0.003535     -0.002040
 --------------------------------------------------------
                        XY            XZ            YZ
 --------------------------------------------------------
     1   Atom        0.006345      0.021313      0.006995
     2   Atom       -0.001434      0.003247     -0.003452
     3   Atom       -0.000141      0.002902     -0.001607
     4   Atom       -0.001368      0.002514     -0.002388
     5   Atom       -0.001688      0.005088     -0.000415
     6   Atom       -0.000132      0.002673     -0.000082
     7   Atom        0.002610      0.007977      0.003960
     8   Atom        0.004400      0.009510      0.007896
     9   Atom        0.003566      0.003582      0.002992
    10   Atom        0.066163      0.018678      0.006928
    11   Atom        0.008171     -0.010047     -0.009297
    12   Atom       -0.015362      0.026997     -0.008648
    13   Atom        0.004083     -0.000122     -0.000077
    14   Atom        0.002017      0.000862      0.000336
    15   Atom       -0.000336      0.001089     -0.000613
    16   Atom        0.000246     -0.001558     -0.000208
    17   Atom       -0.002815      0.000792     -0.000181
    18   Atom       -0.003272      0.001036     -0.000821
    19   Atom       -0.002336     -0.000835      0.000967
    20   Atom       -0.001787      0.000689     -0.000460
    21   Atom       -0.002055      0.006184     -0.016269
    22   Atom       -0.010731     -0.013894      0.038858
    23   Atom        0.000841     -0.008106      0.011539
    24   Atom       -0.002116     -0.009432      0.005285
    25   Atom       -0.006917     -0.002221      0.003761
    26   Atom        2.286254      0.697564      0.640603
    27   Atom        0.004468      0.003937     -0.009997
    28   Atom       -0.006387      0.005030     -0.008938
    29   Atom       -0.003118      0.005356     -0.007499
    30   Atom       -0.002704      0.007833     -0.007007
    31   Atom       -0.001807      0.001186     -0.003698
    32   Atom       -0.014010     -0.028790     -0.027729
    33   Atom       -0.002082     -0.005601      0.003917
    34   Atom       -0.000599     -0.002959      0.001588
    35   Atom       -0.001812     -0.002660      0.002112
    36   Atom       -0.001545     -0.004155      0.000352
    37   Atom       -0.000247     -0.002485      0.000201
    38   Atom        0.001006     -0.004044     -0.003967
    39   Atom        0.004587     -0.010976     -0.006476
    40   Atom        0.003249     -0.002928     -0.001859
    41   Atom        0.024502     -0.006890     -0.002628
    42   Atom        0.006084      0.006704      0.003332
    43   Atom       -0.003966     -0.007257      0.002106
    44   Atom        0.000603     -0.000301     -0.000042
    45   Atom        0.001138     -0.000652     -0.000220
    46   Atom       -0.000258     -0.000650      0.000179
    47   Atom        0.000102      0.000711     -0.000012
    48   Atom       -0.002860     -0.000882      0.000247
    49   Atom       -0.003631     -0.001540      0.000959
    50   Atom       -0.002161      0.000571     -0.000586
    51   Atom       -0.001532     -0.000694      0.000301
    52   Atom       -0.004136     -0.008387      0.016620
    53   Atom       -0.020376      0.028262     -0.098489
    54   Atom        0.007919      0.006061     -0.015321
    55   Atom       -0.002438      0.013607     -0.001726
    56   Atom       -0.013133      0.000507     -0.002171
    57   Atom        0.977833     -1.274105     -2.032147
    58   Atom        0.004004     -0.003425      0.010242
    59   Atom       -0.005908     -0.007253      0.010335
    60   Atom       -0.003009     -0.004739      0.006951
    61   Atom        0.000514     -0.001853      0.004146
    62   Atom       -0.004263     -0.003433      0.005456
 --------------------------------------------------------


 ---------------------------------------------------------------------------------
              Anisotropic Spin Dipole Couplings in Principal Axis System
 ---------------------------------------------------------------------------------

       Atom             a.u.   MegaHertz   Gauss  10(-4) cm-1        Axes

              Baa    -0.0517    -6.936    -2.475    -2.313 -0.2568 -0.0723  0.9638
     1 C(13)  Bbb     0.0156     2.089     0.746     0.697 -0.4308  0.9012 -0.0471
              Bcc     0.0361     4.846     1.729     1.616  0.8651  0.4273  0.2626
 
              Baa    -0.0039    -0.528    -0.188    -0.176 -0.1704  0.8154  0.5532
     2 C(13)  Bbb    -0.0022    -0.290    -0.103    -0.097  0.8569  0.3998 -0.3253
              Bcc     0.0061     0.818     0.292     0.273  0.4864 -0.4186  0.7669
 
              Baa    -0.0032    -1.696    -0.605    -0.566 -0.4811  0.7795  0.4011
     3 H(1)   Bbb    -0.0020    -1.060    -0.378    -0.353  0.7683  0.5953 -0.2352
              Bcc     0.0052     2.755     0.983     0.919  0.4221 -0.1950  0.8853
 
              Baa    -0.0028    -1.495    -0.533    -0.499 -0.2739  0.6537  0.7055
     4 H(1)   Bbb    -0.0015    -0.807    -0.288    -0.269  0.7605  0.5962 -0.2572
              Bcc     0.0043     2.302     0.821     0.768  0.5888 -0.4661  0.6604
 
              Baa    -0.0044    -0.593    -0.212    -0.198  0.4789  0.7967 -0.3686
     5 C(13)  Bbb    -0.0027    -0.364    -0.130    -0.121 -0.4705  0.5874  0.6585
              Bcc     0.0071     0.957     0.341     0.319  0.7411 -0.1419  0.6562
 
              Baa    -0.0022    -1.177    -0.420    -0.393  0.0566  0.9982 -0.0213
     6 H(1)   Bbb    -0.0016    -0.838    -0.299    -0.280 -0.7017  0.0550  0.7104
              Bcc     0.0038     2.015     0.719     0.672  0.7102 -0.0253  0.7035
 
              Baa    -0.0082    -1.105    -0.394    -0.369 -0.3870 -0.4396  0.8105
     7 C(13)  Bbb    -0.0035    -0.472    -0.168    -0.157 -0.4613  0.8534  0.2426
              Bcc     0.0117     1.577     0.563     0.526  0.7984  0.2800  0.5331
 
              Baa    -0.0090    -4.786    -1.708    -1.596  0.0527  0.8924 -0.4481
     8 H(1)   Bbb    -0.0082    -4.358    -1.555    -1.454  0.8818 -0.2522 -0.3986
              Bcc     0.0171     9.144     3.263     3.050  0.4687  0.3741  0.8002
 
              Baa    -0.0043    -2.313    -0.825    -0.771 -0.1363 -0.5594  0.8176
     9 H(1)   Bbb    -0.0029    -1.530    -0.546    -0.510  0.6661 -0.6627 -0.3424
              Bcc     0.0072     3.843     1.371     1.282  0.7333  0.4979  0.4629
 
              Baa    -0.0778   -10.440    -3.725    -3.482 -0.1777  0.7429 -0.6453
    10 C(13)  Bbb    -0.0759   -10.186    -3.635    -3.398 -0.2596  0.5972  0.7590
              Bcc     0.1537    20.626     7.360     6.880  0.9492  0.3024  0.0867
 
              Baa    -0.0150    -7.979    -2.847    -2.662 -0.0029  0.7794  0.6265
    11 H(1)   Bbb    -0.0059    -3.155    -1.126    -1.052  0.6105 -0.4948  0.6184
              Bcc     0.0209    11.135     3.973     3.714  0.7920  0.3842 -0.4744
 
              Baa    -0.0226    -3.030    -1.081    -1.011 -0.5524 -0.5358  0.6386
    12 C(13)  Bbb    -0.0219    -2.937    -1.048    -0.980 -0.0846  0.7981  0.5965
              Bcc     0.0445     5.967     2.129     1.990  0.8293 -0.2754  0.4862
 
              Baa    -0.0066    -0.885    -0.316    -0.295 -0.0191  0.1158  0.9931
    13 C(13)  Bbb    -0.0062    -0.830    -0.296    -0.277 -0.2200  0.9684 -0.1171
              Bcc     0.0128     1.715     0.612     0.572  0.9753  0.2207 -0.0070
 
              Baa    -0.0028    -1.473    -0.526    -0.491 -0.1357 -0.0260  0.9904
    14 H(1)   Bbb    -0.0014    -0.748    -0.267    -0.249 -0.4008  0.9156 -0.0309
              Bcc     0.0042     2.221     0.792     0.741  0.9061  0.4011  0.1347
 
              Baa    -0.0020    -1.064    -0.380    -0.355 -0.1284  0.6531  0.7463
    15 H(1)   Bbb    -0.0010    -0.519    -0.185    -0.173  0.2547  0.7490 -0.6117
              Bcc     0.0030     1.583     0.565     0.528  0.9585 -0.1115  0.2625
 
              Baa    -0.0024    -1.285    -0.458    -0.429 -0.0043  0.9901  0.1405
    16 H(1)   Bbb    -0.0015    -0.787    -0.281    -0.262  0.3097 -0.1323  0.9416
              Bcc     0.0039     2.071     0.739     0.691  0.9508  0.0476 -0.3060
 
              Baa    -0.0032    -0.425    -0.152    -0.142 -0.1729 -0.0908  0.9807
    17 C(13)  Bbb    -0.0015    -0.205    -0.073    -0.068  0.5154  0.8402  0.1687
              Bcc     0.0047     0.629     0.225     0.210  0.8393 -0.5347  0.0985
 
              Baa    -0.0033    -1.760    -0.628    -0.587 -0.1581  0.0642  0.9853
    18 H(1)   Bbb    -0.0017    -0.928    -0.331    -0.310  0.6653  0.7443  0.0582
              Bcc     0.0050     2.689     0.959     0.897  0.7297 -0.6647  0.1604
 
              Baa    -0.0026    -1.376    -0.491    -0.459 -0.0536 -0.4368  0.8979
    19 H(1)   Bbb    -0.0015    -0.774    -0.276    -0.258  0.5314  0.7489  0.3960
              Bcc     0.0040     2.151     0.767     0.717  0.8455 -0.4984 -0.1920
 
              Baa    -0.0018    -0.961    -0.343    -0.321 -0.1354  0.1170  0.9838
    20 H(1)   Bbb    -0.0011    -0.611    -0.218    -0.204  0.5418  0.8401 -0.0254
              Bcc     0.0029     1.572     0.561     0.524  0.8295 -0.5296  0.1772
 
              Baa    -0.0144    -1.938    -0.691    -0.646 -0.2770  0.7420  0.6105
    21 C(13)  Bbb    -0.0071    -0.955    -0.341    -0.318  0.9359  0.3523 -0.0037
              Bcc     0.0216     2.892     1.032     0.965  0.2178 -0.5703  0.7920
 
              Baa    -0.0317    -4.255    -1.518    -1.419 -0.1090  0.7188 -0.6866
    22 C(13)  Bbb    -0.0194    -2.609    -0.931    -0.870  0.9605  0.2540  0.1134
              Bcc     0.0511     6.864     2.449     2.289 -0.2560  0.6471  0.7182
 
              Baa    -0.0175    -9.317    -3.325    -3.108  0.2873 -0.5322  0.7964
    23 H(1)   Bbb     0.0048     2.540     0.906     0.847  0.6774  0.7007  0.2239
              Bcc     0.0127     6.778     2.418     2.261  0.6772 -0.4752 -0.5618
 
              Baa    -0.0085    -4.534    -1.618    -1.512  0.6757 -0.4981  0.5435
    24 H(1)   Bbb    -0.0066    -3.542    -1.264    -1.181  0.5595  0.8265  0.0618
              Bcc     0.0151     8.076     2.882     2.694 -0.4800  0.2623  0.8371
 
              Baa    -0.0066    -3.507    -1.251    -1.170 -0.1414 -0.4620  0.8755
    25 H(1)   Bbb    -0.0040    -2.128    -0.759    -0.710  0.7389  0.5393  0.4039
              Bcc     0.0106     5.635     2.011     1.880 -0.6588  0.7041  0.2651
 
              Baa    -1.5964   115.511    41.217    38.530 -0.5625  0.3877  0.7302
    26 O(17)  Bbb    -1.5925   115.230    41.117    38.437  0.4064 -0.6395  0.6526
              Bcc     3.1888  -230.741   -82.334   -76.967  0.7200  0.6639  0.2022
 
              Baa    -0.0140    -7.488    -2.672    -2.498 -0.5774  0.7236  0.3782
    27 H(1)   Bbb    -0.0019    -1.034    -0.369    -0.345  0.8126  0.5544  0.1797
              Bcc     0.0160     8.523     3.041     2.843  0.0796 -0.4111  0.9081
 
              Baa    -0.0114     0.826     0.295     0.276 -0.1656  0.4010  0.9010
    28 O(17)  Bbb    -0.0037     0.265     0.094     0.088  0.8602  0.5055 -0.0669
              Bcc     0.0151    -1.091    -0.389    -0.364 -0.4823  0.7640 -0.4286
 
              Baa    -0.0085    -0.328    -0.117    -0.109 -0.2195  0.6159  0.7566
    29 N(14)  Bbb    -0.0022    -0.085    -0.030    -0.028  0.8138  0.5433 -0.2062
              Bcc     0.0107     0.413     0.147     0.138  0.5380 -0.5705  0.6205
 
              Baa    -0.0088     0.635     0.227     0.212 -0.2045  0.8475  0.4898
    30 O(17)  Bbb    -0.0055     0.395     0.141     0.132  0.8581  0.3960 -0.3269
              Bcc     0.0142    -1.031    -0.368    -0.344  0.4710 -0.3534  0.8082
 
              Baa    -0.0063     0.459     0.164     0.153 -0.0609  0.3468  0.9360
    31 O(17)  Bbb     0.0005    -0.040    -0.014    -0.013  0.8912  0.4412 -0.1055
              Bcc     0.0058    -0.420    -0.150    -0.140 -0.4496  0.8277 -0.3359
 
              Baa    -0.0490    -6.575    -2.346    -2.193  0.5587  0.4653  0.6865
    32 C(13)  Bbb     0.0170     2.281     0.814     0.761  0.7603 -0.6181 -0.1998
              Bcc     0.0320     4.294     1.532     1.432 -0.3313 -0.6336  0.6991
 
              Baa    -0.0050    -0.670    -0.239    -0.223 -0.4899  0.6342 -0.5982
    33 C(13)  Bbb    -0.0041    -0.555    -0.198    -0.185  0.7046  0.6921  0.1567
              Bcc     0.0091     1.225     0.437     0.409 -0.5134  0.3447  0.7859
 
              Baa    -0.0028    -1.475    -0.526    -0.492 -0.4390  0.7890 -0.4298
    34 H(1)   Bbb    -0.0023    -1.251    -0.446    -0.417  0.7800  0.5721  0.2536
              Bcc     0.0051     2.725     0.972     0.909 -0.4460  0.2239  0.8666
 
              Baa    -0.0025    -1.333    -0.475    -0.444  0.4831 -0.3953  0.7812
    35 H(1)   Bbb    -0.0020    -1.051    -0.375    -0.351  0.6257  0.7800  0.0077
              Bcc     0.0045     2.384     0.851     0.795 -0.6124  0.4851  0.6242
 
              Baa    -0.0039    -0.524    -0.187    -0.175  0.3545  0.8774  0.3234
    36 C(13)  Bbb    -0.0026    -0.354    -0.126    -0.118  0.4068 -0.4561  0.7915
              Bcc     0.0065     0.878     0.313     0.293  0.8419 -0.1490 -0.5186
 
              Baa    -0.0018    -0.953    -0.340    -0.318  0.0111  0.9964 -0.0841
    37 H(1)   Bbb    -0.0017    -0.895    -0.319    -0.299  0.6171  0.0594  0.7846
              Bcc     0.0035     1.849     0.660     0.617  0.7868 -0.0606 -0.6142
 
              Baa    -0.0077    -1.034    -0.369    -0.345  0.1078  0.8094  0.5772
    38 C(13)  Bbb    -0.0009    -0.120    -0.043    -0.040  0.4605 -0.5552  0.6925
              Bcc     0.0086     1.154     0.412     0.385  0.8811  0.1912 -0.4326
 
              Baa    -0.0091    -4.854    -1.732    -1.619  0.1751  0.8427  0.5092
    39 H(1)   Bbb    -0.0079    -4.217    -1.505    -1.407  0.7879 -0.4301  0.4408
              Bcc     0.0170     9.071     3.237     3.026 -0.5904 -0.3240  0.7392
 
              Baa    -0.0035    -1.854    -0.661    -0.618 -0.0883  0.7609  0.6429
    40 H(1)   Bbb    -0.0029    -1.532    -0.546    -0.511  0.5768 -0.4872  0.6558
              Bcc     0.0063     3.385     1.208     1.129  0.8121  0.4287 -0.3959
 
              Baa    -0.0350    -4.691    -1.674    -1.565  0.0279  0.1710  0.9849
    41 C(13)  Bbb    -0.0305    -4.089    -1.459    -1.364 -0.2746  0.9487 -0.1569
              Bcc     0.0654     8.780     3.133     2.929  0.9612  0.2660 -0.0734
 
              Baa    -0.0091    -4.835    -1.725    -1.613 -0.0135  0.7606 -0.6491
    42 H(1)   Bbb    -0.0068    -3.648    -1.302    -1.217 -0.4442  0.5770  0.6854
              Bcc     0.0159     8.483     3.027     2.830  0.8958  0.2975  0.3301
 
              Baa    -0.0067    -0.898    -0.320    -0.299  0.1887  0.9702 -0.1522
    43 C(13)  Bbb    -0.0061    -0.812    -0.290    -0.271  0.4726  0.0461  0.8801
              Bcc     0.0127     1.709     0.610     0.570  0.8608 -0.2380 -0.4498
 
              Baa    -0.0029    -0.389    -0.139    -0.130  0.0247  0.1449  0.9891
    44 C(13)  Bbb    -0.0028    -0.370    -0.132    -0.123 -0.0763  0.9868 -0.1426
              Bcc     0.0057     0.759     0.271     0.253  0.9968  0.0720 -0.0354
 
              Baa    -0.0018    -0.974    -0.347    -0.325  0.1049  0.1353  0.9852
    45 H(1)   Bbb    -0.0014    -0.750    -0.268    -0.250 -0.2728  0.9566 -0.1023
              Bcc     0.0032     1.724     0.615     0.575  0.9563  0.2580 -0.1373
 
              Baa    -0.0012    -0.658    -0.235    -0.219  0.1095 -0.6005  0.7921
    46 H(1)   Bbb    -0.0010    -0.521    -0.186    -0.174  0.1913  0.7947  0.5760
              Bcc     0.0022     1.179     0.421     0.393  0.9754 -0.0884 -0.2019
 
              Baa    -0.0016    -0.851    -0.304    -0.284 -0.0443  0.9897  0.1362
    47 H(1)   Bbb    -0.0014    -0.741    -0.264    -0.247 -0.1599 -0.1416  0.9769
              Bcc     0.0030     1.592     0.568     0.531  0.9861  0.0215  0.1645
 
              Baa    -0.0028    -0.369    -0.132    -0.123  0.2480  0.2328  0.9404
    48 C(13)  Bbb    -0.0021    -0.286    -0.102    -0.095  0.4020  0.8585 -0.3185
              Bcc     0.0049     0.655     0.234     0.218  0.8814 -0.4570 -0.1193
 
              Baa    -0.0030    -1.625    -0.580    -0.542  0.3519  0.1121  0.9293
    49 H(1)   Bbb    -0.0024    -1.274    -0.454    -0.425  0.5311  0.7936 -0.2968
              Bcc     0.0054     2.899     1.034     0.967  0.7708 -0.5980 -0.2197
 
              Baa    -0.0025    -1.316    -0.469    -0.439  0.1011  0.4930  0.8641
    50 H(1)   Bbb    -0.0017    -0.924    -0.330    -0.308  0.3973  0.7763 -0.4894
              Bcc     0.0042     2.239     0.799     0.747  0.9121 -0.3928  0.1174
 
              Baa    -0.0015    -0.799    -0.285    -0.266  0.2338  0.0635  0.9702
    51 H(1)   Bbb    -0.0012    -0.650    -0.232    -0.217  0.4178  0.8945 -0.1593
              Bcc     0.0027     1.448     0.517     0.483  0.8779 -0.4426 -0.1826
 
              Baa    -0.0145    -1.950    -0.696    -0.650  0.4091 -0.6051  0.6830
    52 C(13)  Bbb    -0.0083    -1.112    -0.397    -0.371  0.8639  0.4979 -0.0763
              Bcc     0.0228     3.063     1.093     1.022 -0.2939  0.6213  0.7264
 
              Baa    -0.0747   -10.018    -3.575    -3.342 -0.2111  0.6972  0.6851
    53 C(13)  Bbb    -0.0560    -7.515    -2.682    -2.507  0.9592  0.2826  0.0080
              Bcc     0.1307    17.533     6.256     5.848  0.1880 -0.6588  0.7284
 
              Baa    -0.0240   -12.790    -4.564    -4.266 -0.2682  0.5980  0.7553
    54 H(1)   Bbb     0.0091     4.831     1.724     1.611  0.4820 -0.5956  0.6426
              Bcc     0.0149     7.959     2.840     2.655  0.8341  0.5364 -0.1285
 
              Baa    -0.0138    -7.379    -2.633    -2.461  0.8817  0.2410 -0.4057
    55 H(1)   Bbb    -0.0077    -4.103    -1.464    -1.369 -0.1797  0.9664  0.1836
              Bcc     0.0215    11.482     4.097     3.830  0.4363 -0.0890  0.8954
 
              Baa    -0.0100    -5.311    -1.895    -1.772  0.6424  0.6365  0.4269
    56 H(1)   Bbb    -0.0071    -3.794    -1.354    -1.266 -0.3634 -0.2374  0.9009
              Bcc     0.0171     9.105     3.249     3.037 -0.6747  0.7338 -0.0789
 
              Baa    -1.6266   117.700    41.998    39.261 -0.5760  0.7606  0.2995
    57 O(17)  Bbb    -1.5978   115.618    41.256    38.566  0.7361  0.3232  0.5947
              Bcc     3.2244  -233.319   -83.254   -77.827 -0.3555 -0.5630  0.7461
 
              Baa    -0.0134    -7.139    -2.547    -2.381 -0.6502  0.6644 -0.3685
    58 H(1)   Bbb    -0.0030    -1.616    -0.576    -0.539  0.7578  0.6018 -0.2520
              Bcc     0.0164     8.755     3.124     2.920 -0.0543  0.4431  0.8948
 
              Baa    -0.0115     0.834     0.298     0.278  0.0830 -0.6897  0.7193
    59 O(17)  Bbb    -0.0042     0.301     0.108     0.101  0.8174  0.4601  0.3468
              Bcc     0.0157    -1.135    -0.405    -0.379 -0.5701  0.5592  0.6019
 
              Baa    -0.0065    -0.252    -0.090    -0.084  0.4773 -0.4773  0.7378
    60 N(14)  Bbb    -0.0039    -0.151    -0.054    -0.050  0.7829  0.6122 -0.1105
              Bcc     0.0104     0.403     0.144     0.134 -0.3990  0.6304  0.6659
 
              Baa    -0.0049     0.354     0.126     0.118  0.6659 -0.6383  0.3863
    61 O(17)  Bbb    -0.0024     0.174     0.062     0.058  0.7331  0.6559 -0.1799
              Bcc     0.0073    -0.527    -0.188    -0.176 -0.1385  0.4030  0.9046
 
              Baa    -0.0057     0.409     0.146     0.136  0.3582 -0.3482  0.8663
    62 O(17)  Bbb    -0.0039     0.282     0.101     0.094  0.8224  0.5570 -0.1162
              Bcc     0.0095    -0.691    -0.247    -0.230 -0.4421  0.7540  0.4859
 

 ---------------------------------------------------------------------------------

 Calling FoFJK, ICntrl=      2127 FMM=T ISym2X=0 I1Cent= 0 IOpClX= 1 NMat=1 NMatS=1 NMatT=0.
 ***** Axes restored to original set *****
 -------------------------------------------------------------------
 Center     Atomic                   Forces (Hartrees/Bohr)
 Number     Number              X              Y              Z
 -------------------------------------------------------------------
      1        6           0.000143154    0.000079583    0.000296598
      2        6          -0.000036649    0.000226394   -0.000421997
      3        1          -0.000185870    0.000131658    0.000527562
      4        1           0.000282211   -0.000411529    0.000227481
      5        6          -0.000246517   -0.000025898   -0.000422270
      6        1           0.000359672    0.000096206    0.000366579
      7        6           0.000160453   -0.000593565   -0.000196656
      8        1          -0.000252846    0.000113737    0.000234141
      9        1           0.000226183    0.000526184    0.000075698
     10        6          -0.000209756   -0.000353072    0.000153561
     11        1           0.000186484    0.000281483   -0.000277013
     12        6          -0.000371758    0.000089433    0.000106351
     13        6          -0.000728409   -0.000447095    0.000154773
     14        1           0.000112692    0.000601550    0.000071939
     15        1           0.000581762   -0.000184514    0.000330277
     16        1           0.000244404    0.000003409   -0.000648145
     17        6          -0.000122346    0.000751200    0.000142576
     18        1          -0.000296087   -0.000359372    0.000096132
     19        1           0.000150693   -0.000159162   -0.000653671
     20        1           0.000531331   -0.000367587    0.000334024
     21        6           0.000055042    0.000034689   -0.000221854
     22        6          -0.000106109    0.000457601    0.000781260
     23        1          -0.000388539   -0.000284357   -0.000395527
     24        1           0.000119186    0.000236353   -0.000667359
     25        1           0.000339788   -0.000415265   -0.000149508
     26        8           0.000137168    0.000055342   -0.000079613
     27        1          -0.000023999   -0.000177737    0.000108653
     28        8          -0.000347867   -0.000011335    0.000207192
     29        7           0.000154169    0.000003722    0.000052409
     30        8           0.000176561   -0.000098540   -0.000082615
     31        8          -0.000010046    0.000006521   -0.000037178
     32        6           0.000220604    0.000069685    0.000148560
     33        6           0.000135433   -0.000160016   -0.000435144
     34        1           0.000148981   -0.000132843    0.000541165
     35        1          -0.000261999    0.000425721    0.000222628
     36        6           0.000202938   -0.000026264   -0.000414876
     37        1          -0.000373044   -0.000065257    0.000365223
     38        6          -0.000077402    0.000709305   -0.000251503
     39        1           0.000317999   -0.000133534    0.000218004
     40        1          -0.000265655   -0.000505738    0.000069954
     41        6           0.000016312    0.000121710    0.000181077
     42        1          -0.000155273   -0.000294707   -0.000285009
     43        6           0.000372510   -0.000027511    0.000106393
     44        6           0.000747808    0.000393800    0.000124409
     45        1          -0.000148868   -0.000586175    0.000110327
     46        1          -0.000572857    0.000230129    0.000304918
     47        1          -0.000234111   -0.000012337   -0.000659333
     48        6           0.000065369   -0.000744762    0.000220326
     49        1           0.000247627    0.000357396    0.000068474
     50        1          -0.000131538    0.000150826   -0.000661911
     51        1          -0.000518014    0.000391737    0.000335187
     52        6          -0.000095343   -0.000009959   -0.000036218
     53        6          -0.000090512   -0.000396223    0.000904326
     54        1           0.000279904    0.000166647   -0.000414402
     55        1          -0.000081989   -0.000236249   -0.000630134
     56        1          -0.000214783    0.000461658   -0.000230631
     57        8          -0.000112797   -0.000129044   -0.000049295
     58        1          -0.000052077    0.000225870   -0.000037121
     59        8           0.000375879   -0.000162204    0.000150265
     60        7          -0.000284309   -0.000075447    0.000142186
     61        8          -0.000142349    0.000134316   -0.000058278
     62        8           0.000047403    0.000053432   -0.000063370
 -------------------------------------------------------------------
 Cartesian Forces:  Max     0.000904326 RMS     0.000315409

 GradGradGradGradGradGradGradGradGradGradGradGradGradGradGradGradGradGrad
 Berny optimization.
 FormGI is forming the generalized inverse of G from B-inverse, IUseBI=4.
 Internal  Forces:  Max     0.000794686 RMS     0.000203256
 Search for a local minimum.
 Step number   1 out of a maximum of  372
 All quantities printed in internal units (Hartrees-Bohrs-Radians)
 Mixed Optimization -- En-DIIS/RFO-DIIS
 Second derivative matrix not updated -- first step.
 ITU=  0
     Eigenvalues ---    0.00230   0.00230   0.00249   0.00250   0.00281
     Eigenvalues ---    0.00285   0.00295   0.00309   0.00318   0.00391
     Eigenvalues ---    0.00408   0.00882   0.00900   0.01061   0.01079
     Eigenvalues ---    0.01511   0.01519   0.01557   0.01562   0.02136
     Eigenvalues ---    0.02141   0.02624   0.02719   0.02736   0.02756
     Eigenvalues ---    0.02770   0.02877   0.02894   0.03138   0.03143
     Eigenvalues ---    0.03187   0.03189   0.03443   0.03462   0.03544
     Eigenvalues ---    0.03556   0.03874   0.03970   0.04433   0.04452
     Eigenvalues ---    0.04588   0.04603   0.04805   0.04808   0.05159
     Eigenvalues ---    0.05161   0.05178   0.05186   0.05254   0.05266
     Eigenvalues ---    0.05387   0.05576   0.05592   0.05605   0.05620
     Eigenvalues ---    0.05633   0.05718   0.05745   0.05751   0.05820
     Eigenvalues ---    0.05831   0.05845   0.05992   0.06381   0.06687
     Eigenvalues ---    0.06708   0.06890   0.06926   0.07017   0.07123
     Eigenvalues ---    0.07718   0.08053   0.08279   0.08292   0.08733
     Eigenvalues ---    0.08765   0.09127   0.09267   0.09479   0.09590
     Eigenvalues ---    0.10329   0.10363   0.11959   0.11987   0.12487
     Eigenvalues ---    0.12602   0.15907   0.16000   0.16000   0.16000
     Eigenvalues ---    0.16000   0.16000   0.16000   0.16000   0.16000
     Eigenvalues ---    0.16000   0.16000   0.16000   0.16000   0.16000
     Eigenvalues ---    0.16000   0.16000   0.16000   0.16000   0.16000
     Eigenvalues ---    0.16000   0.16000   0.16022   0.18079   0.18151
     Eigenvalues ---    0.20843   0.20903   0.21575   0.21605   0.23782
     Eigenvalues ---    0.23844   0.24560   0.24623   0.24999   0.24999
     Eigenvalues ---    0.25000   0.25000   0.25000   0.25000   0.25246
     Eigenvalues ---    0.25966   0.26626   0.27066   0.27331   0.27338
     Eigenvalues ---    0.27705   0.28820   0.28830   0.28987   0.29009
     Eigenvalues ---    0.29071   0.29580   0.29693   0.33981   0.33981
     Eigenvalues ---    0.34048   0.34048   0.34053   0.34067   0.34070
     Eigenvalues ---    0.34107   0.34141   0.34143   0.34198   0.34200
     Eigenvalues ---    0.34228   0.34234   0.34245   0.34258   0.34370
     Eigenvalues ---    0.34385   0.34411   0.34438   0.34484   0.34508
     Eigenvalues ---    0.34529   0.34580   0.34588   0.34643   0.34738
     Eigenvalues ---    0.34740   0.34867   0.34909   0.35256   0.35347
     Eigenvalues ---    0.38551   0.38730   0.49064   0.49142   0.49601
     Eigenvalues ---    0.50178   0.98785   0.98934   1.03790   1.03893
 RFO step:  Lambda=-2.89217500D-04 EMin= 2.30000000D-03
 Linear search not attempted -- first point.
 Iteration  1 RMS(Cart)=  0.15992026 RMS(Int)=  0.00575909
 Iteration  2 RMS(Cart)=  0.07984459 RMS(Int)=  0.00097832
 Iteration  3 RMS(Cart)=  0.00188127 RMS(Int)=  0.00000125
 Iteration  4 RMS(Cart)=  0.00000116 RMS(Int)=  0.00000119
 Iteration  5 RMS(Cart)=  0.00000000 RMS(Int)=  0.00000119
 Variable       Old X    -DE/DX   Delta X   Delta X   Delta X     New X
                                 (Linear)    (Quad)   (Total)
    R1        2.95910  -0.00010   0.00000  -0.00021  -0.00021   2.95889
    R2        2.97599  -0.00038   0.00000  -0.00175  -0.00176   2.97424
    R3        2.90380  -0.00036   0.00000  -0.00124  -0.00124   2.90256
    R4        2.59686   0.00005   0.00000   0.00009   0.00009   2.59695
    R5        2.06947  -0.00057   0.00000  -0.00167  -0.00167   2.06780
    R6        2.06995  -0.00052   0.00000  -0.00151  -0.00151   2.06844
    R7        2.88891  -0.00014   0.00000  -0.00053  -0.00053   2.88838
    R8        2.92892  -0.00038   0.00000  -0.00174  -0.00174   2.92719
    R9        2.07090  -0.00052   0.00000  -0.00152  -0.00152   2.06938
   R10        2.92002   0.00011   0.00000   0.00057   0.00056   2.92059
   R11        2.94086  -0.00010   0.00000  -0.00010  -0.00009   2.94076
   R12        2.06521  -0.00034   0.00000  -0.00100  -0.00100   2.06421
   R13        2.06102  -0.00055   0.00000  -0.00160  -0.00160   2.05942
   R14        2.93135  -0.00007   0.00000  -0.00033  -0.00033   2.93103
   R15        2.06709  -0.00040   0.00000  -0.00117  -0.00117   2.06592
   R16        2.96784  -0.00008   0.00000  -0.00017  -0.00017   2.96768
   R17        2.89984  -0.00018   0.00000  -0.00064  -0.00064   2.89920
   R18        2.88579  -0.00018   0.00000  -0.00062  -0.00062   2.88517
   R19        2.06597  -0.00060   0.00000  -0.00173  -0.00173   2.06424
   R20        2.07240  -0.00068   0.00000  -0.00201  -0.00201   2.07040
   R21        2.07212  -0.00068   0.00000  -0.00201  -0.00201   2.07011
   R22        2.06258  -0.00046   0.00000  -0.00133  -0.00133   2.06125
   R23        2.07150  -0.00068   0.00000  -0.00200  -0.00200   2.06950
   R24        2.07362  -0.00072   0.00000  -0.00211  -0.00211   2.07151
   R25        2.05115  -0.00059   0.00000  -0.00167  -0.00167   2.04949
   R26        2.73571  -0.00007   0.00000  -0.00018  -0.00018   2.73553
   R27        2.06480  -0.00051   0.00000  -0.00147  -0.00147   2.06333
   R28        2.06685  -0.00069   0.00000  -0.00200  -0.00200   2.06486
   R29        2.05823  -0.00053   0.00000  -0.00152  -0.00152   2.05671
   R30        3.79914  -0.00066   0.00000  -0.02473  -0.02473   3.77441
   R31        2.60741   0.00023   0.00000   0.00047   0.00047   2.60789
   R32        2.29129   0.00019   0.00000   0.00019   0.00019   2.29148
   R33        2.27158  -0.00001   0.00000  -0.00001  -0.00001   2.27158
   R34        2.91627  -0.00026   0.00000  -0.00080  -0.00080   2.91548
   R35        2.97326  -0.00043   0.00000  -0.00191  -0.00191   2.97134
   R36        2.93608  -0.00030   0.00000  -0.00109  -0.00109   2.93500
   R37        2.60270  -0.00001   0.00000  -0.00003  -0.00003   2.60267
   R38        2.06936  -0.00057   0.00000  -0.00167  -0.00167   2.06770
   R39        2.06997  -0.00051   0.00000  -0.00149  -0.00149   2.06849
   R40        2.89007  -0.00019   0.00000  -0.00065  -0.00065   2.88942
   R41        2.92785  -0.00034   0.00000  -0.00152  -0.00152   2.92633
   R42        2.07093  -0.00052   0.00000  -0.00153  -0.00153   2.06939
   R43        2.92238   0.00011   0.00000   0.00046   0.00046   2.92284
   R44        2.94272  -0.00011   0.00000  -0.00004  -0.00004   2.94268
   R45        2.06919  -0.00040   0.00000  -0.00118  -0.00118   2.06801
   R46        2.06099  -0.00056   0.00000  -0.00161  -0.00161   2.05938
   R47        2.93355   0.00003   0.00000  -0.00001  -0.00001   2.93354
   R48        2.06896  -0.00042   0.00000  -0.00122  -0.00122   2.06775
   R49        2.95871  -0.00018   0.00000  -0.00055  -0.00055   2.95816
   R50        2.89855  -0.00019   0.00000  -0.00067  -0.00067   2.89788
   R51        2.88808  -0.00019   0.00000  -0.00063  -0.00063   2.88746
   R52        2.06643  -0.00060   0.00000  -0.00173  -0.00173   2.06469
   R53        2.07249  -0.00068   0.00000  -0.00199  -0.00199   2.07049
   R54        2.07249  -0.00069   0.00000  -0.00203  -0.00203   2.07046
   R55        2.06363  -0.00041   0.00000  -0.00119  -0.00119   2.06244
   R56        2.07217  -0.00068   0.00000  -0.00200  -0.00200   2.07017
   R57        2.07361  -0.00072   0.00000  -0.00213  -0.00213   2.07148
   R58        2.05261  -0.00044   0.00000  -0.00124  -0.00124   2.05137
   R59        2.73316   0.00009   0.00000   0.00023   0.00023   2.73339
   R60        2.06349  -0.00036   0.00000  -0.00103  -0.00103   2.06246
   R61        2.06446  -0.00065   0.00000  -0.00187  -0.00187   2.06259
   R62        2.05891  -0.00049   0.00000  -0.00141  -0.00141   2.05750
   R63        2.60821   0.00022   0.00000   0.00044   0.00044   2.60865
   R64        2.29069   0.00017   0.00000   0.00017   0.00017   2.29085
   R65        2.27119  -0.00008   0.00000  -0.00008  -0.00008   2.27111
    A1        1.90218  -0.00005   0.00000  -0.00021  -0.00022   1.90197
    A2        1.96087   0.00025   0.00000   0.00172   0.00172   1.96259
    A3        1.77937   0.00000   0.00000   0.00106   0.00106   1.78042
    A4        2.02080  -0.00024   0.00000  -0.00191  -0.00191   2.01889
    A5        1.90532   0.00001   0.00000  -0.00083  -0.00083   1.90449
    A6        1.87892   0.00004   0.00000   0.00049   0.00049   1.87941
    A7        1.86620   0.00003   0.00000   0.00103   0.00103   1.86723
    A8        1.90953  -0.00000   0.00000   0.00000   0.00000   1.90953
    A9        1.89101   0.00001   0.00000  -0.00049  -0.00049   1.89053
   A10        1.92887   0.00013   0.00000   0.00126   0.00127   1.93014
   A11        1.89962  -0.00009   0.00000  -0.00083  -0.00083   1.89879
   A12        1.96559  -0.00008   0.00000  -0.00091  -0.00092   1.96467
   A13        1.93801  -0.00001   0.00000  -0.00036  -0.00036   1.93765
   A14        1.89649  -0.00001   0.00000   0.00061   0.00061   1.89710
   A15        1.93307  -0.00004   0.00000  -0.00031  -0.00031   1.93276
   A16        2.07156   0.00005   0.00000   0.00053   0.00053   2.07209
   A17        2.04711   0.00003   0.00000  -0.00014  -0.00014   2.04697
   A18        1.54321  -0.00004   0.00000  -0.00027  -0.00027   1.54294
   A19        2.04789   0.00003   0.00000   0.00103   0.00103   2.04892
   A20        1.98147  -0.00001   0.00000  -0.00065  -0.00065   1.98082
   A21        1.50753  -0.00001   0.00000  -0.00001  -0.00001   1.50752
   A22        1.89157   0.00006   0.00000   0.00090   0.00090   1.89247
   A23        2.05250  -0.00004   0.00000  -0.00064  -0.00065   2.05185
   A24        1.96233  -0.00004   0.00000  -0.00096  -0.00096   1.96137
   A25        1.90090  -0.00005   0.00000  -0.00030  -0.00030   1.90061
   A26        1.90324   0.00001   0.00000  -0.00086  -0.00086   1.90238
   A27        1.97448  -0.00007   0.00000  -0.00059  -0.00059   1.97389
   A28        2.07515   0.00004   0.00000   0.00108   0.00108   2.07623
   A29        1.53058   0.00002   0.00000   0.00005   0.00005   1.53063
   A30        2.05467   0.00004   0.00000   0.00078   0.00078   2.05545
   A31        1.48938   0.00005   0.00000   0.00014   0.00014   1.48952
   A32        1.96074  -0.00005   0.00000  -0.00043  -0.00043   1.96031
   A33        2.06162  -0.00007   0.00000  -0.00050  -0.00050   2.06112
   A34        1.90902  -0.00005   0.00000  -0.00002  -0.00002   1.90900
   A35        2.14113  -0.00008   0.00000  -0.00112  -0.00112   2.14000
   A36        1.87770   0.00016   0.00000   0.00153   0.00153   1.87923
   A37        1.98009  -0.00017   0.00000  -0.00105  -0.00105   1.97904
   A38        1.91839  -0.00010   0.00000  -0.00064  -0.00064   1.91775
   A39        1.92376  -0.00009   0.00000  -0.00055  -0.00055   1.92321
   A40        1.87842   0.00014   0.00000   0.00084   0.00084   1.87925
   A41        1.87856   0.00014   0.00000   0.00088   0.00088   1.87944
   A42        1.88138   0.00010   0.00000   0.00067   0.00067   1.88205
   A43        1.99587  -0.00008   0.00000  -0.00045  -0.00045   1.99543
   A44        1.93571  -0.00010   0.00000  -0.00070  -0.00070   1.93501
   A45        1.90074  -0.00013   0.00000  -0.00074  -0.00074   1.90000
   A46        1.88351   0.00009   0.00000   0.00052   0.00052   1.88403
   A47        1.86850   0.00013   0.00000   0.00097   0.00097   1.86946
   A48        1.87476   0.00010   0.00000   0.00052   0.00052   1.87528
   A49        2.05002   0.00022   0.00000   0.00084   0.00083   2.05085
   A50        1.83475  -0.00019   0.00000  -0.00292  -0.00292   1.83183
   A51        1.87573  -0.00016   0.00000  -0.00050  -0.00050   1.87523
   A52        1.90410  -0.00002   0.00000   0.00010   0.00010   1.90420
   A53        1.91707   0.00007   0.00000   0.00166   0.00166   1.91873
   A54        1.87366   0.00007   0.00000   0.00067   0.00066   1.87432
   A55        1.91229  -0.00045   0.00000  -0.00310  -0.00310   1.90918
   A56        1.88729  -0.00017   0.00000  -0.00075  -0.00075   1.88654
   A57        1.96947  -0.00010   0.00000  -0.00063  -0.00063   1.96884
   A58        1.90094   0.00030   0.00000   0.00193   0.00193   1.90287
   A59        1.88557   0.00023   0.00000   0.00085   0.00085   1.88641
   A60        1.90741   0.00020   0.00000   0.00181   0.00182   1.90923
   A61        2.70398  -0.00043   0.00000  -0.00270  -0.00270   2.70128
   A62        2.02846  -0.00036   0.00000  -0.00144  -0.00144   2.02702
   A63        2.07209   0.00005   0.00000   0.00021   0.00021   2.07231
   A64        1.97076  -0.00000   0.00000  -0.00001  -0.00001   1.97074
   A65        2.24026  -0.00005   0.00000  -0.00019  -0.00019   2.24007
   A66        1.92239   0.00001   0.00000   0.00023   0.00023   1.92263
   A67        1.96354   0.00029   0.00000   0.00194   0.00194   1.96548
   A68        1.88581   0.00003   0.00000   0.00148   0.00148   1.88728
   A69        2.00541  -0.00033   0.00000  -0.00268  -0.00268   2.00273
   A70        1.90783  -0.00000   0.00000  -0.00082  -0.00082   1.90701
   A71        1.76914   0.00001   0.00000  -0.00000  -0.00000   1.76914
   A72        1.86559   0.00004   0.00000   0.00106   0.00106   1.86665
   A73        1.91044   0.00003   0.00000   0.00076   0.00076   1.91120
   A74        1.88940   0.00001   0.00000  -0.00011  -0.00011   1.88929
   A75        1.92876   0.00010   0.00000   0.00054   0.00054   1.92930
   A76        1.90205  -0.00012   0.00000  -0.00155  -0.00155   1.90051
   A77        1.96457  -0.00006   0.00000  -0.00063  -0.00063   1.96394
   A78        1.93671  -0.00001   0.00000  -0.00040  -0.00040   1.93631
   A79        1.89868   0.00004   0.00000   0.00112   0.00112   1.89980
   A80        1.93452  -0.00009   0.00000  -0.00075  -0.00075   1.93377
   A81        2.07106   0.00004   0.00000   0.00033   0.00033   2.07139
   A82        2.04822   0.00006   0.00000   0.00000   0.00000   2.04822
   A83        1.54037  -0.00003   0.00000  -0.00020  -0.00020   1.54017
   A84        2.04986   0.00001   0.00000   0.00071   0.00071   2.05058
   A85        1.98103   0.00001   0.00000  -0.00062  -0.00062   1.98041
   A86        1.50424  -0.00006   0.00000  -0.00018  -0.00019   1.50405
   A87        1.88965   0.00004   0.00000   0.00075   0.00075   1.89041
   A88        2.04991  -0.00002   0.00000  -0.00020  -0.00020   2.04971
   A89        1.96897  -0.00000   0.00000  -0.00077  -0.00077   1.96820
   A90        1.87936   0.00001   0.00000   0.00056   0.00056   1.87992
   A91        1.90635   0.00002   0.00000  -0.00066  -0.00066   1.90569
   A92        1.99541  -0.00011   0.00000  -0.00134  -0.00134   1.99407
   A93        2.06744   0.00002   0.00000   0.00101   0.00101   2.06845
   A94        1.53145   0.00001   0.00000   0.00012   0.00012   1.53156
   A95        2.05687   0.00004   0.00000   0.00052   0.00052   2.05739
   A96        1.48986   0.00008   0.00000   0.00014   0.00014   1.49000
   A97        1.95846  -0.00008   0.00000  -0.00034  -0.00034   1.95812
   A98        2.06227  -0.00007   0.00000  -0.00035  -0.00035   2.06192
   A99        1.92265  -0.00003   0.00000   0.00041   0.00041   1.92306
   A100       2.12919  -0.00016   0.00000  -0.00229  -0.00229   2.12690
   A101       1.87787   0.00021   0.00000   0.00196   0.00196   1.87983
   A102       1.97837  -0.00017   0.00000  -0.00107  -0.00107   1.97730
   A103       1.92227  -0.00010   0.00000  -0.00059  -0.00059   1.92168
   A104       1.92363  -0.00009   0.00000  -0.00054  -0.00054   1.92309
   A105       1.87809   0.00014   0.00000   0.00087   0.00087   1.87896
   A106       1.87726   0.00013   0.00000   0.00077   0.00077   1.87802
   A107       1.88093   0.00010   0.00000   0.00070   0.00070   1.88163
   A108       1.99591  -0.00015   0.00000  -0.00094  -0.00094   1.99497
   A109       1.93348  -0.00011   0.00000  -0.00080  -0.00080   1.93268
   A110       1.90592  -0.00007   0.00000  -0.00030  -0.00030   1.90562
   A111       1.88258   0.00012   0.00000   0.00055   0.00055   1.88313
   A112       1.86724   0.00014   0.00000   0.00113   0.00113   1.86837
   A113       1.87389   0.00008   0.00000   0.00051   0.00051   1.87439
   A114       2.03532   0.00015   0.00000   0.00073   0.00073   2.03605
   A115       1.83409  -0.00012   0.00000  -0.00184  -0.00184   1.83225
   A116       1.88496  -0.00016   0.00000  -0.00089  -0.00089   1.88407
   A117       1.90319   0.00002   0.00000   0.00094   0.00094   1.90413
   A118       1.92465   0.00008   0.00000   0.00119   0.00119   1.92584
   A119       1.87368   0.00001   0.00000  -0.00035  -0.00035   1.87333
   A120       1.92821  -0.00043   0.00000  -0.00281  -0.00281   1.92540
   A121       1.89310  -0.00013   0.00000  -0.00044  -0.00044   1.89266
   A122       1.92339  -0.00028   0.00000  -0.00203  -0.00203   1.92136
   A123       1.91471   0.00033   0.00000   0.00258   0.00258   1.91729
   A124       1.89177   0.00029   0.00000   0.00114   0.00114   1.89291
   A125       1.91271   0.00023   0.00000   0.00161   0.00161   1.91432
   A126       2.59736  -0.00079   0.00000  -0.00496  -0.00496   2.59240
   A127       2.02539  -0.00032   0.00000  -0.00127  -0.00127   2.02412
   A128       2.07015  -0.00001   0.00000  -0.00004  -0.00004   2.07011
   A129       1.97159   0.00002   0.00000   0.00007   0.00007   1.97166
   A130       2.24139  -0.00001   0.00000  -0.00003  -0.00003   2.24137
    D1        0.79346   0.00003   0.00000  -0.00335  -0.00335   0.79011
    D2        3.08337   0.00005   0.00000  -0.00283  -0.00283   3.08054
    D3       -0.87765   0.00006   0.00000  -0.00304  -0.00304  -0.88069
    D4        3.05722  -0.00013   0.00000  -0.00472  -0.00472   3.05250
    D5       -0.93606  -0.00010   0.00000  -0.00420  -0.00420  -0.94026
    D6        1.38611  -0.00010   0.00000  -0.00441  -0.00441   1.38170
    D7       -1.21931   0.00003   0.00000  -0.00284  -0.00284  -1.22215
    D8        1.07060   0.00006   0.00000  -0.00232  -0.00232   1.06828
    D9       -2.89042   0.00006   0.00000  -0.00253  -0.00253  -2.89294
   D10        0.10793   0.00002   0.00000   0.00693   0.00694   0.11486
   D11       -2.01249   0.00005   0.00000   0.00854   0.00854  -2.00395
   D12        2.27859   0.00013   0.00000   0.00936   0.00936   2.28795
   D13       -2.12248  -0.00010   0.00000   0.00631   0.00631  -2.11617
   D14        2.04030  -0.00007   0.00000   0.00791   0.00791   2.04821
   D15        0.04819   0.00001   0.00000   0.00873   0.00873   0.05692
   D16        2.03781   0.00000   0.00000   0.00765   0.00765   2.04546
   D17       -0.08260   0.00003   0.00000   0.00925   0.00925  -0.07335
   D18       -2.07471   0.00011   0.00000   0.01008   0.01008  -2.06464
   D19        2.97322   0.00011   0.00000   0.00472   0.00473   2.97795
   D20        0.90357   0.00010   0.00000   0.00460   0.00460   0.90817
   D21       -1.20834   0.00003   0.00000   0.00323   0.00323  -1.20511
   D22       -1.10900   0.00006   0.00000   0.00433   0.00432  -1.10468
   D23        3.10453   0.00006   0.00000   0.00420   0.00420   3.10872
   D24        0.99262  -0.00002   0.00000   0.00283   0.00283   0.99545
   D25        1.02794  -0.00005   0.00000   0.00232   0.00232   1.03026
   D26       -1.04172  -0.00006   0.00000   0.00219   0.00219  -1.03952
   D27        3.12956  -0.00013   0.00000   0.00083   0.00083   3.13039
   D28       -0.94840  -0.00006   0.00000   0.00218   0.00218  -0.94622
   D29        1.36044  -0.00001   0.00000   0.00311   0.00311   1.36355
   D30        3.02824  -0.00006   0.00000   0.00294   0.00294   3.03118
   D31        1.10197   0.00006   0.00000   0.00420   0.00420   1.10617
   D32       -2.87237   0.00011   0.00000   0.00512   0.00512  -2.86725
   D33       -1.20457   0.00005   0.00000   0.00496   0.00496  -1.19961
   D34       -3.05246  -0.00002   0.00000   0.00340   0.00340  -3.04906
   D35       -0.74362   0.00004   0.00000   0.00433   0.00433  -0.73929
   D36        0.92419  -0.00002   0.00000   0.00416   0.00416   0.92834
   D37       -2.24848   0.00002   0.00000  -0.00659  -0.00659  -2.25507
   D38       -0.16440  -0.00009   0.00000  -0.00979  -0.00979  -0.17419
   D39        1.88492   0.00002   0.00000  -0.00798  -0.00798   1.87694
   D40        2.01138   0.00003   0.00000  -0.00710  -0.00710   2.00428
   D41       -2.18772  -0.00009   0.00000  -0.01031  -0.01031  -2.19802
   D42       -0.13840   0.00003   0.00000  -0.00849  -0.00849  -0.14689
   D43       -0.13383  -0.00002   0.00000  -0.00751  -0.00751  -0.14134
   D44        1.95025  -0.00014   0.00000  -0.01071  -0.01071   1.93954
   D45       -2.28362  -0.00002   0.00000  -0.00889  -0.00889  -2.29251
   D46       -0.59556   0.00002   0.00000   0.00009   0.00009  -0.59546
   D47       -2.82521  -0.00008   0.00000  -0.00157  -0.00157  -2.82677
   D48        1.48713  -0.00003   0.00000  -0.00043  -0.00043   1.48670
   D49        1.63992   0.00004   0.00000   0.00062   0.00062   1.64054
   D50       -0.58973  -0.00006   0.00000  -0.00104  -0.00104  -0.59077
   D51       -2.56058  -0.00001   0.00000   0.00010   0.00010  -2.56048
   D52       -2.53987   0.00007   0.00000   0.00045   0.00045  -2.53942
   D53        1.51367  -0.00002   0.00000  -0.00121  -0.00121   1.51246
   D54       -0.45718   0.00003   0.00000  -0.00007  -0.00007  -0.45725
   D55       -1.45728  -0.00000   0.00000  -0.00048  -0.00048  -1.45776
   D56        2.92261   0.00004   0.00000  -0.00049  -0.00049   2.92212
   D57        0.72076  -0.00009   0.00000  -0.00184  -0.00184   0.71892
   D58        2.57669   0.00002   0.00000   0.00046   0.00046   2.57715
   D59        0.67340   0.00006   0.00000   0.00045   0.00045   0.67385
   D60       -1.52845  -0.00006   0.00000  -0.00090  -0.00090  -1.52935
   D61        0.45178  -0.00003   0.00000   0.00004   0.00004   0.45182
   D62       -1.45151   0.00001   0.00000   0.00003   0.00003  -1.45149
   D63        2.62982  -0.00011   0.00000  -0.00132  -0.00132   2.62849
   D64       -1.53133   0.00005   0.00000   0.00072   0.00072  -1.53061
   D65        2.55842   0.00004   0.00000   0.00133   0.00133   2.55976
   D66        0.45292  -0.00003   0.00000   0.00008   0.00008   0.45300
   D67        0.54707   0.00006   0.00000   0.00175   0.00175   0.54883
   D68       -1.64636   0.00006   0.00000   0.00236   0.00236  -1.64400
   D69        2.53132  -0.00002   0.00000   0.00111   0.00111   2.53243
   D70        2.76230   0.00007   0.00000   0.00154   0.00154   2.76384
   D71        0.56887   0.00007   0.00000   0.00215   0.00215   0.57102
   D72       -1.53664  -0.00000   0.00000   0.00090   0.00090  -1.53574
   D73        1.46290  -0.00005   0.00000  -0.00055  -0.00055   1.46235
   D74       -2.86443  -0.00009   0.00000  -0.00096  -0.00096  -2.86539
   D75       -0.64250   0.00002   0.00000   0.00028   0.00028  -0.64223
   D76       -0.45011  -0.00000   0.00000  -0.00018  -0.00018  -0.45029
   D77        1.50574  -0.00004   0.00000  -0.00059  -0.00059   1.50515
   D78       -2.55551   0.00008   0.00000   0.00065   0.00065  -2.55487
   D79       -2.57387  -0.00007   0.00000  -0.00168  -0.00168  -2.57555
   D80       -0.61802  -0.00010   0.00000  -0.00209  -0.00209  -0.62011
   D81        1.60391   0.00001   0.00000  -0.00085  -0.00085   1.60306
   D82        0.84078  -0.00000   0.00000  -0.00195  -0.00195   0.83882
   D83       -1.26313   0.00000   0.00000  -0.00186  -0.00186  -1.26499
   D84        2.94874  -0.00000   0.00000  -0.00194  -0.00194   2.94680
   D85       -0.78140  -0.00002   0.00000  -0.00195  -0.00195  -0.78335
   D86       -2.88530  -0.00002   0.00000  -0.00185  -0.00185  -2.88715
   D87        1.32657  -0.00002   0.00000  -0.00194  -0.00193   1.32463
   D88        3.13885  -0.00000   0.00000  -0.00169  -0.00169   3.13716
   D89        1.03494   0.00000   0.00000  -0.00159  -0.00159   1.03335
   D90       -1.03638  -0.00000   0.00000  -0.00168  -0.00168  -1.03805
   D91       -0.86507   0.00000   0.00000  -0.00190  -0.00190  -0.86697
   D92       -2.99969   0.00001   0.00000  -0.00171  -0.00171  -3.00140
   D93        1.22397   0.00003   0.00000  -0.00148  -0.00148   1.22249
   D94        0.94115  -0.00004   0.00000  -0.00288  -0.00288   0.93827
   D95       -1.19347  -0.00003   0.00000  -0.00270  -0.00270  -1.19617
   D96        3.03020  -0.00002   0.00000  -0.00247  -0.00247   3.02773
   D97       -3.10655  -0.00002   0.00000  -0.00231  -0.00231  -3.10886
   D98        1.04201  -0.00001   0.00000  -0.00212  -0.00212   1.03989
   D99       -1.01751   0.00000   0.00000  -0.00189  -0.00189  -1.01940
   D100      -1.19622   0.00033   0.00000   0.06411   0.06411  -1.13211
   D101       2.87390   0.00020   0.00000   0.06488   0.06488   2.93878
   D102       0.79734   0.00009   0.00000   0.06247   0.06247   0.85981
   D103       2.40808  -0.00037   0.00000  -0.02131  -0.02131   2.38676
   D104      -1.62603  -0.00016   0.00000  -0.01945  -0.01946  -1.64549
   D105       0.44217  -0.00011   0.00000  -0.01804  -0.01804   0.42413
   D106       1.18168   0.00048   0.00000   0.18529   0.18529   1.36698
   D107       0.06960  -0.00015   0.00000  -0.00892  -0.00892   0.06067
   D108      -3.08407  -0.00012   0.00000  -0.00785  -0.00785  -3.09192
   D109       3.12741   0.00004   0.00000   0.00126   0.00126   3.12867
   D110       0.82004   0.00004   0.00000  -0.00085  -0.00085   0.81919
   D111       3.08637   0.00008   0.00000   0.00038   0.00038   3.08675
   D112      -0.84972   0.00006   0.00000  -0.00076  -0.00076  -0.85048
   D113       3.08199  -0.00016   0.00000  -0.00271  -0.00271   3.07929
   D114      -0.93486  -0.00012   0.00000  -0.00148  -0.00148  -0.93634
   D115       1.41224  -0.00014   0.00000  -0.00263  -0.00263   1.40961
   D116      -1.26286   0.00001   0.00000  -0.00088  -0.00088  -1.26374
   D117       1.00348   0.00006   0.00000   0.00035   0.00035   1.00383
   D118      -2.93261   0.00003   0.00000  -0.00080  -0.00080  -2.93341
   D119       0.09129   0.00000   0.00000   0.00160   0.00160   0.09289
   D120      -2.01828  -0.00002   0.00000   0.00133   0.00133  -2.01695
   D121       2.26902   0.00010   0.00000   0.00299   0.00299   2.27202
   D122      -2.14792  -0.00013   0.00000   0.00096   0.00096  -2.14697
   D123       2.02569  -0.00016   0.00000   0.00068   0.00068   2.02638
   D124       0.02981  -0.00004   0.00000   0.00235   0.00235   0.03216
   D125       2.16072   0.00005   0.00000   0.00305   0.00304   2.16377
   D126       0.05115   0.00002   0.00000   0.00277   0.00277   0.05393
   D127      -1.94473   0.00014   0.00000   0.00444   0.00444  -1.94029
   D128       2.97895   0.00013   0.00000   0.01089   0.01089   2.98984
   D129       0.87973   0.00007   0.00000   0.00970   0.00970   0.88943
   D130      -1.21414   0.00004   0.00000   0.00922   0.00922  -1.20492
   D131      -1.08581   0.00012   0.00000   0.01061   0.01061  -1.07519
   D132       3.09816   0.00006   0.00000   0.00942   0.00942   3.10758
   D133       1.00429   0.00003   0.00000   0.00894   0.00894   1.01323
   D134       0.96883  -0.00003   0.00000   0.00837   0.00837   0.97720
   D135      -1.13039  -0.00010   0.00000   0.00718   0.00718  -1.12321
   D136       3.05892  -0.00012   0.00000   0.00670   0.00670   3.06562
   D137      -0.93044  -0.00008   0.00000  -0.00027  -0.00027  -0.93071
   D138       1.37848  -0.00001   0.00000   0.00077   0.00077   1.37926
   D139       3.04453  -0.00006   0.00000   0.00072   0.00072   3.04525
   D140       1.11968   0.00005   0.00000   0.00180   0.00180   1.12148
   D141      -2.85458   0.00012   0.00000   0.00284   0.00285  -2.85174
   D142      -1.18853   0.00006   0.00000   0.00279   0.00279  -1.18574
   D143      -3.03242  -0.00007   0.00000  -0.00024  -0.00024  -3.03266
   D144      -0.72349  -0.00000   0.00000   0.00080   0.00080  -0.72269
   D145       0.94256  -0.00006   0.00000   0.00075   0.00075   0.94331
   D146      -2.25465  -0.00002   0.00000  -0.00204  -0.00204  -2.25668
   D147      -0.18212  -0.00006   0.00000  -0.00323  -0.00323  -0.18535
   D148       1.87108   0.00001   0.00000  -0.00240  -0.00240   1.86868
   D149       2.00551  -0.00000   0.00000  -0.00240  -0.00240   2.00311
   D150      -2.20514  -0.00005   0.00000  -0.00360  -0.00360  -2.20874
   D151      -0.15195   0.00002   0.00000  -0.00277  -0.00276  -0.15471
   D152      -0.14061  -0.00001   0.00000  -0.00156  -0.00156  -0.14217
   D153       1.93192  -0.00005   0.00000  -0.00276  -0.00276   1.92917
   D154      -2.29807   0.00002   0.00000  -0.00192  -0.00192  -2.29999
   D155      -0.59403  -0.00003   0.00000  -0.00063  -0.00063  -0.59466
   D156      -2.82229  -0.00011   0.00000  -0.00181  -0.00181  -2.82410
   D157       1.48428  -0.00008   0.00000  -0.00081  -0.00081   1.48347
   D158       1.64127   0.00002   0.00000   0.00015   0.00015   1.64142
   D159      -0.58699  -0.00005   0.00000  -0.00102  -0.00102  -0.58802
   D160      -2.56361  -0.00003   0.00000  -0.00003  -0.00003  -2.56363
   D161      -2.53910   0.00008   0.00000   0.00012   0.00012  -2.53898
   D162       1.51582   0.00000   0.00000  -0.00105  -0.00105   1.51477
   D163      -0.46080   0.00003   0.00000  -0.00005  -0.00005  -0.46085
   D164      -1.45335  -0.00001   0.00000  -0.00091  -0.00091  -1.45426
   D165       2.91174  -0.00001   0.00000  -0.00139  -0.00139   2.91035
   D166       0.71124  -0.00017   0.00000  -0.00359  -0.00359   0.70766
   D167       2.58008   0.00004   0.00000   0.00040   0.00040   2.58048
   D168       0.66198   0.00005   0.00000  -0.00008  -0.00008   0.66190
   D169      -1.53851  -0.00012   0.00000  -0.00228  -0.00228  -1.54079
   D170       0.45710   0.00000   0.00000   0.00013   0.00013   0.45723
   D171      -1.46100   0.00001   0.00000  -0.00035  -0.00035  -1.46135
   D172       2.62169  -0.00016   0.00000  -0.00254  -0.00254   2.61915
   D173      -1.54616   0.00009   0.00000   0.00145   0.00145  -1.54471
   D174       2.56475   0.00004   0.00000   0.00109   0.00109   2.56584
   D175       0.45827  -0.00002   0.00000   0.00013   0.00013   0.45840
   D176       0.53210   0.00007   0.00000   0.00212   0.00212   0.53422
   D177      -1.64017   0.00002   0.00000   0.00177   0.00177  -1.63841
   D178       2.53653  -0.00004   0.00000   0.00081   0.00081   2.53734
   D179       2.74860   0.00011   0.00000   0.00229   0.00229   2.75089
   D180       0.57633   0.00005   0.00000   0.00193   0.00193   0.57826
   D181      -1.53016  -0.00000   0.00000   0.00098   0.00098  -1.52918
   D182       1.43666  -0.00001   0.00000   0.00032   0.00032   1.43698
   D183      -2.89215  -0.00007   0.00000   0.00003   0.00003  -2.89212
   D184      -0.66654   0.00006   0.00000   0.00128   0.00128  -0.66526
   D185      -0.45538  -0.00002   0.00000  -0.00020  -0.00020  -0.45559
   D186       1.49899  -0.00007   0.00000  -0.00050  -0.00050   1.49850
   D187      -2.55858   0.00005   0.00000   0.00075   0.00075  -2.55783
   D188      -2.57129  -0.00006   0.00000  -0.00159  -0.00159  -2.57288
   D189      -0.61692  -0.00012   0.00000  -0.00189  -0.00189  -0.61880
   D190       1.60870   0.00001   0.00000  -0.00064  -0.00064   1.60806
   D191       0.84023   0.00001   0.00000  -0.00021  -0.00021   0.84002
   D192      -1.26486   0.00001   0.00000  -0.00018  -0.00018  -1.26504
   D193       2.94524   0.00000   0.00000  -0.00034  -0.00034   2.94490
   D194      -0.78747  -0.00004   0.00000  -0.00042  -0.00042  -0.78789
   D195      -2.89257  -0.00004   0.00000  -0.00038  -0.00038  -2.89295
   D196       1.31753  -0.00005   0.00000  -0.00054  -0.00054   1.31699
   D197       3.13752   0.00003   0.00000   0.00067   0.00067   3.13820
   D198       1.03243   0.00003   0.00000   0.00071   0.00071   1.03314
   D199      -1.04066   0.00003   0.00000   0.00055   0.00055  -1.04011
   D200      -0.86090  -0.00000   0.00000  -0.00132  -0.00132  -0.86221
   D201      -2.99260   0.00003   0.00000  -0.00074  -0.00074  -2.99333
   D202       1.23028   0.00003   0.00000  -0.00070  -0.00070   1.22958
   D203       0.93815  -0.00005   0.00000  -0.00298  -0.00298   0.93517
   D204      -1.19355  -0.00003   0.00000  -0.00240  -0.00240  -1.19595
   D205       3.02933  -0.00002   0.00000  -0.00236  -0.00236   3.02696
   D206      -3.09988  -0.00003   0.00000  -0.00238  -0.00238  -3.10225
   D207       1.05161  -0.00000   0.00000  -0.00180  -0.00180   1.04981
   D208      -1.00870   0.00000   0.00000  -0.00176  -0.00176  -1.01046
   D209      -1.22329   0.00027   0.00000   0.04980   0.04980  -1.17349
   D210       2.86557   0.00015   0.00000   0.04952   0.04952   2.91508
   D211       0.78045   0.00004   0.00000   0.04778   0.04778   0.82823
   D212       2.45938  -0.00044   0.00000  -0.03030  -0.03030   2.42908
   D213      -1.58146  -0.00030   0.00000  -0.02918  -0.02918  -1.61064
   D214       0.48986  -0.00023   0.00000  -0.02759  -0.02759   0.46227
   D215       0.06232  -0.00019   0.00000  -0.01133  -0.01133   0.05099
   D216      -3.08962  -0.00015   0.00000  -0.01021  -0.01021  -3.09983
   D217       3.12943   0.00004   0.00000   0.00132   0.00132   3.13075
         Item               Value     Threshold  Converged?
 Maximum Force            0.000795     0.000450     NO 
 RMS     Force            0.000203     0.000300     YES
 Maximum Displacement     1.091532     0.001800     NO 
 RMS     Displacement     0.238419     0.001200     NO 
 Predicted change in Energy=-1.535059D-04
 GradGradGradGradGradGradGradGradGradGradGradGradGradGradGradGradGradGrad

 Stoichiometry    C20H32N2O8(3)
 Framework group  C1[X(C20H32N2O8)]
 Deg. of freedom   180
 Full point group                 C1      NOp   1
 Largest Abelian subgroup         C1      NOp   1
 Largest concise Abelian subgroup C1      NOp   1
                         Standard orientation:                         
 ---------------------------------------------------------------------
 Center     Atomic      Atomic             Coordinates (Angstroms)
 Number     Number       Type             X           Y           Z
 ---------------------------------------------------------------------
      1          6           0       -2.020085    0.025724    0.981510
      2          6           0       -3.034704    0.333652   -1.468823
      3          1           0       -2.597551   -0.057523   -2.392524
      4          1           0       -3.525215    1.278730   -1.722425
      5          6           0       -4.050464   -0.669604   -0.923013
      6          1           0       -4.797630   -0.924414   -1.681952
      7          6           0       -3.287094   -1.814040   -0.218645
      8          1           0       -2.321389   -2.106252   -0.637237
      9          1           0       -3.886766   -2.712710   -0.075654
     10          6           0       -3.279118   -0.903484    1.036954
     11          1           0       -3.337298   -1.365333    2.026134
     12          6           0       -4.574798   -0.219679    0.471388
     13          6           0       -5.807157   -1.018130    0.915813
     14          1           0       -5.688935   -2.097940    0.800684
     15          1           0       -6.679943   -0.714459    0.327270
     16          1           0       -6.027330   -0.818015    1.970090
     17          6           0       -4.881878    1.261202    0.680475
     18          1           0       -4.083184    1.934459    0.366493
     19          1           0       -5.104101    1.468764    1.732545
     20          1           0       -5.772777    1.524027    0.098348
     21          6           0       -1.886114    0.619947   -0.469733
     22          6           0       -1.996900    1.050843    2.125098
     23          1           0       -1.029155    1.556261    2.139249
     24          1           0       -2.131306    0.512303    3.066293
     25          1           0       -2.772301    1.808420    2.028341
     26          8           0       -0.997008   -0.865628    1.199146
     27          1           0       -0.964340    0.201912   -0.859359
     28          8           0       -1.691525    2.048282   -0.337517
     29          7           0       -0.727206    2.608337   -1.150485
     30          8           0       -0.159235    1.900045   -1.954309
     31          8           0       -0.575910    3.784734   -0.955121
     32          6           0        2.057194    0.039867    0.936319
     33          6           0        3.079987   -0.364278   -1.481470
     34          1           0        2.691018    0.048870   -2.417011
     35          1           0        3.509363   -1.342760   -1.718851
     36          6           0        4.151608    0.569345   -0.917672
     37          1           0        4.922673    0.777733   -1.666820
     38          6           0        3.457807    1.760056   -0.215444
     39          1           0        2.516359    2.119361   -0.642252
     40          1           0        4.114047    2.616777   -0.063816
     41          6           0        3.372687    0.840204    1.032137
     42          1           0        3.444277    1.297070    2.023819
     43          6           0        4.627639    0.082695    0.482842
     44          6           0        5.911685    0.788282    0.935588
     45          1           0        5.872610    1.873812    0.817907
     46          1           0        6.766850    0.421847    0.356896
     47          1           0        6.106884    0.576409    1.992677
     48          6           0        4.821706   -1.417735    0.696758
     49          1           0        3.979388   -2.030548    0.371021
     50          1           0        5.009350   -1.637785    1.753383
     51          1           0        5.699609   -1.751588    0.131565
     52          6           0        1.892346   -0.560879   -0.507380
     53          6           0        1.897799   -0.987500    2.090154
     54          1           0        0.896151   -1.420720    2.076141
     55          1           0        2.065333   -0.471668    3.037343
     56          1           0        2.622848   -1.791890    1.977407
     57          8           0        1.012509    0.900012    1.192568
     58          1           0        1.013270   -0.072291   -0.915914
     59          8           0        1.580300   -1.966787   -0.372220
     60          7           0        0.620496   -2.458607   -1.233908
     61          8           0        0.150565   -1.712779   -2.066072
     62          8           0        0.370714   -3.618866   -1.044748
 ---------------------------------------------------------------------
 Rotational constants (GHZ):           0.2871379           0.1086451           0.0972494
 Standard basis: 6-31++G(d,p) (6D, 7F)
 There are   762 symmetry adapted cartesian basis functions of A   symmetry.
 There are   762 symmetry adapted basis functions of A   symmetry.
   762 basis functions,  1216 primitive gaussians,   762 cartesian basis functions
   116 alpha electrons      114 beta electrons
       nuclear repulsion energy      3501.0559376895 Hartrees.
 NAtoms=   62 NActive=   62 NUniq=   62 SFac= 1.00D+00 NAtFMM=   60 NAOKFM=T Big=T
 Integral buffers will be    131072 words long.
 Raffenetti 2 integral format.
 Two-electron integral symmetry is turned on.
 Nuclear repulsion after empirical dispersion term =     3500.9871353097 Hartrees.
 One-electron integrals computed using PRISM.
 NBasis=   762 RedAO= T EigKep=  1.86D-06  NBF=   762
 NBsUse=   760 1.00D-06 EigRej=  7.43D-07 NBFU=   760
 Initial guess from the checkpoint file:  "/wrk/hasangal/alkoxy/alphapine-conformarsampling/Alpha-Pinene-RO-NO3down-Oup/SYS_2A/DFT_high/calc-LM/TMP/G1647198124/Gau-5018.chk"
 B after Tr=    -0.000000    0.000000    0.000000
         Rot=    0.999922   -0.006505   -0.000150   -0.010680 Ang=  -1.43 deg.
 Initial guess <Sx>= 0.0000 <Sy>= 0.0000 <Sz>= 1.0000 <S**2>= 2.0102 S= 1.0034
 ExpMin= 3.60D-02 ExpMax= 5.48D+03 ExpMxC= 8.25D+02 IAcc=3 IRadAn=         7 AccDes= 0.00D+00
 Harris functional with IExCor= 4639 and IRadAn=       7 diagonalized for initial guess.
 HarFok:  IExCor= 4639 AccDes= 0.00D+00 IRadAn=         7 IDoV= 1 UseB2=F ITyADJ=14
 ICtDFT=  3500011 ScaDFX=  1.000000  1.000000  1.000000  1.000000
 FoFCou: FMM=F IPFlag=           0 FMFlag=      100000 FMFlg1=        2001
         NFxFlg=           0 DoJE=T BraDBF=F KetDBF=T FulRan=T
         wScrn=  0.000000 ICntrl=       500 IOpCl=  0 I1Cent=   200000004 NGrid=           0
         NMat0=    1 NMatS0=      1 NMatT0=    0 NMatD0=    1 NMtDS0=    0 NMtDT0=    0
 Petite list used in FoFCou.
 Requested convergence on RMS density matrix=1.00D-08 within 128 cycles.
 Requested convergence on MAX density matrix=1.00D-06.
 Requested convergence on             energy=1.00D-06.
 No special actions if energy rises.
 Restarting incremental Fock formation.
 SCF Done:  E(UwB97XD) =  -1491.89078210     A.U. after   33 cycles
            NFock= 33  Conv=0.36D-08     -V/T= 2.0088
 <Sx>= 0.0000 <Sy>= 0.0000 <Sz>= 1.0000 <S**2>= 2.0086 S= 1.0029
 <L.S>= 0.000000000000E+00
 Annihilation of the first spin contaminant:
 S**2 before annihilation     2.0086,   after     2.0000
 Calling FoFJK, ICntrl=      2127 FMM=T ISym2X=0 I1Cent= 0 IOpClX= 1 NMat=1 NMatS=1 NMatT=0.
 ***** Axes restored to original set *****
 -------------------------------------------------------------------
 Center     Atomic                   Forces (Hartrees/Bohr)
 Number     Number              X              Y              Z
 -------------------------------------------------------------------
      1        6          -0.000370678    0.001860884    0.001987201
      2        6           0.000171644    0.000402504   -0.000214054
      3        1           0.000113469    0.000015051    0.000031735
      4        1          -0.000140120   -0.000012701    0.000070274
      5        6           0.000086697    0.000106279   -0.000051353
      6        1           0.000072518   -0.000055296    0.000003035
      7        6          -0.000151434    0.000019839    0.000229397
      8        1          -0.000182893    0.000061169   -0.000058924
      9        1           0.000005076   -0.000045417   -0.000183153
     10        6           0.000843442    0.000438487   -0.000506813
     11        1          -0.000087496   -0.000023422    0.000054227
     12        6           0.000031984   -0.000255938    0.000283733
     13        6          -0.000184987    0.000016267   -0.000052105
     14        1           0.000024313    0.000007198   -0.000032293
     15        1          -0.000022282   -0.000011315    0.000010489
     16        1           0.000027863    0.000017477    0.000001284
     17        6          -0.000124135    0.000120995   -0.000096685
     18        1          -0.000090347   -0.000085352    0.000006460
     19        1           0.000071296   -0.000018818   -0.000026372
     20        1          -0.000036043   -0.000044885   -0.000047785
     21        6          -0.000421785   -0.001344554    0.000628382
     22        6          -0.000946859    0.001604500   -0.000542673
     23        1          -0.001241098   -0.000965118    0.000499991
     24        1          -0.000026630   -0.000024793    0.000024815
     25        1          -0.000408416   -0.000167002    0.000431969
     26        8          -0.004247746   -0.003790430   -0.003306865
     27        1           0.000086602   -0.000108108   -0.000307817
     28        8           0.000120845    0.000057812   -0.000169144
     29        7          -0.000216892   -0.001018933   -0.000861413
     30        8           0.000711360    0.000261907    0.000675229
     31        8           0.000322089    0.001164084    0.000374237
     32        6           0.001334539    0.001200909    0.000256838
     33        6          -0.000068371   -0.000283797   -0.000039014
     34        1          -0.000159189    0.000045894    0.000061068
     35        1           0.000063711    0.000019084    0.000090780
     36        6          -0.000037045   -0.000084880   -0.000089072
     37        1          -0.000082404    0.000049199   -0.000007290
     38        6           0.000161830   -0.000101396    0.000353059
     39        1           0.000024787   -0.000006953   -0.000221115
     40        1          -0.000003977    0.000019508   -0.000151044
     41        6          -0.000235748   -0.000860250   -0.000410462
     42        1          -0.000011600   -0.000009151    0.000020535
     43        6           0.000140340    0.000437244    0.000271657
     44        6           0.000189286   -0.000070903   -0.000094307
     45        1          -0.000029112   -0.000004123   -0.000021188
     46        1           0.000026654    0.000011507    0.000008671
     47        1          -0.000033869   -0.000012028   -0.000009348
     48        6           0.000091579   -0.000162382   -0.000114862
     49        1           0.000164361    0.000049795    0.000039333
     50        1          -0.000034059    0.000043613   -0.000040844
     51        1           0.000035745    0.000025836   -0.000024285
     52        6          -0.000707725    0.000574405    0.001110497
     53        6          -0.000398105   -0.002185379    0.001424531
     54        1           0.002574714    0.001508209    0.000793779
     55        1           0.000147817   -0.000018836    0.000065155
     56        1           0.001004146    0.000710949   -0.000078587
     57        8           0.002797142    0.001153000   -0.001152772
     58        1          -0.000092600    0.000141429   -0.000659498
     59        8           0.000147881   -0.000306660   -0.000779249
     60        7           0.000574242    0.001699160   -0.000611131
     61        8          -0.000740615   -0.000445415    0.000489528
     62        8          -0.000633712   -0.001319958    0.000663630
 -------------------------------------------------------------------
 Cartesian Forces:  Max     0.004247746 RMS     0.000771308

 GradGradGradGradGradGradGradGradGradGradGradGradGradGradGradGradGradGrad
 Berny optimization.
 Using GEDIIS/GDIIS optimizer.
 FormGI is forming the generalized inverse of G from B-inverse, IUseBI=4.
 Internal  Forces:  Max     0.025289133 RMS     0.002479899
 Search for a local minimum.
 Step number   2 out of a maximum of  372
 All quantities printed in internal units (Hartrees-Bohrs-Radians)
 Mixed Optimization -- RFO/linear search
 Update second derivatives using D2CorX and points    2    1
 DE=  3.82D-03 DEPred=-1.54D-04 R=-2.49D+01
 Trust test=-2.49D+01 RLast= 2.48D-01 DXMaxT set to 1.50D-01
 ITU= -1  0
 Use linear search instead of GDIIS.
     Eigenvalues ---    0.00226   0.00245   0.00250   0.00254   0.00281
     Eigenvalues ---    0.00289   0.00309   0.00318   0.00391   0.00407
     Eigenvalues ---    0.00813   0.00882   0.00901   0.01067   0.01510
     Eigenvalues ---    0.01518   0.01527   0.01560   0.02124   0.02141
     Eigenvalues ---    0.02332   0.02716   0.02735   0.02755   0.02767
     Eigenvalues ---    0.02876   0.02893   0.03130   0.03138   0.03176
     Eigenvalues ---    0.03188   0.03436   0.03461   0.03542   0.03554
     Eigenvalues ---    0.03867   0.03971   0.04235   0.04435   0.04454
     Eigenvalues ---    0.04593   0.04619   0.04797   0.04829   0.05159
     Eigenvalues ---    0.05186   0.05191   0.05208   0.05263   0.05276
     Eigenvalues ---    0.05402   0.05580   0.05604   0.05626   0.05627
     Eigenvalues ---    0.05640   0.05723   0.05757   0.05758   0.05818
     Eigenvalues ---    0.05848   0.05858   0.06044   0.06393   0.06693
     Eigenvalues ---    0.06716   0.06901   0.06984   0.07066   0.07668
     Eigenvalues ---    0.07943   0.08257   0.08278   0.08725   0.08759
     Eigenvalues ---    0.09093   0.09257   0.09429   0.09489   0.09591
     Eigenvalues ---    0.10343   0.10357   0.11833   0.11982   0.12491
     Eigenvalues ---    0.12647   0.15388   0.15916   0.16000   0.16000
     Eigenvalues ---    0.16000   0.16000   0.16000   0.16000   0.16000
     Eigenvalues ---    0.16000   0.16000   0.16000   0.16000   0.16000
     Eigenvalues ---    0.16000   0.16000   0.16000   0.16000   0.16000
     Eigenvalues ---    0.16000   0.16024   0.17881   0.18117   0.20835
     Eigenvalues ---    0.20893   0.21530   0.21579   0.23369   0.23789
     Eigenvalues ---    0.24524   0.24603   0.24890   0.24980   0.24999
     Eigenvalues ---    0.24999   0.25000   0.25000   0.25243   0.25949
     Eigenvalues ---    0.26622   0.27039   0.27214   0.27321   0.27664
     Eigenvalues ---    0.28668   0.28811   0.28932   0.29004   0.29061
     Eigenvalues ---    0.29556   0.29675   0.31232   0.33441   0.33981
     Eigenvalues ---    0.33999   0.34048   0.34051   0.34061   0.34069
     Eigenvalues ---    0.34096   0.34128   0.34142   0.34176   0.34199
     Eigenvalues ---    0.34215   0.34231   0.34243   0.34256   0.34338
     Eigenvalues ---    0.34374   0.34401   0.34429   0.34479   0.34506
     Eigenvalues ---    0.34525   0.34574   0.34632   0.34696   0.34739
     Eigenvalues ---    0.34757   0.34860   0.34901   0.35307   0.38537
     Eigenvalues ---    0.38719   0.44601   0.49054   0.49148   0.49773
     Eigenvalues ---    0.50335   0.98776   0.98929   1.03809   1.03951
 RFO step:  Lambda=-2.19662769D-04 EMin= 2.25866347D-03
 Quartic linear search produced a step of -0.96701.
 Iteration  1 RMS(Cart)=  0.15993950 RMS(Int)=  0.00569065
 Iteration  2 RMS(Cart)=  0.08295653 RMS(Int)=  0.00101096
 Iteration  3 RMS(Cart)=  0.00206003 RMS(Int)=  0.00000109
 Iteration  4 RMS(Cart)=  0.00000117 RMS(Int)=  0.00000101
 Iteration  5 RMS(Cart)=  0.00000000 RMS(Int)=  0.00000101
 Variable       Old X    -DE/DX   Delta X   Delta X   Delta X     New X
                                 (Linear)    (Quad)   (Total)
    R1        2.95889  -0.00015   0.00020  -0.00038  -0.00018   2.95872
    R2        2.97424   0.00172   0.00170  -0.00286  -0.00116   2.97308
    R3        2.90256   0.00053   0.00120  -0.00215  -0.00095   2.90161
    R4        2.59695  -0.00115  -0.00009   0.00009   0.00000   2.59695
    R5        2.06780   0.00001   0.00161  -0.00297  -0.00136   2.06644
    R6        2.06844   0.00003   0.00146  -0.00268  -0.00122   2.06722
    R7        2.88838  -0.00095   0.00051  -0.00107  -0.00056   2.88782
    R8        2.92719   0.00123   0.00168  -0.00293  -0.00125   2.92593
    R9        2.06938  -0.00004   0.00147  -0.00272  -0.00124   2.06814
   R10        2.92059  -0.00121  -0.00055   0.00087   0.00032   2.92091
   R11        2.94076  -0.00040   0.00009  -0.00026  -0.00017   2.94060
   R12        2.06421  -0.00016   0.00097  -0.00179  -0.00083   2.06338
   R13        2.05942   0.00001   0.00154  -0.00284  -0.00130   2.05812
   R14        2.93103  -0.00012   0.00032  -0.00067  -0.00035   2.93067
   R15        2.06592   0.00006   0.00114  -0.00209  -0.00095   2.06497
   R16        2.96768  -0.00074   0.00016  -0.00032  -0.00016   2.96751
   R17        2.89920   0.00009   0.00062  -0.00112  -0.00051   2.89870
   R18        2.88517  -0.00001   0.00060  -0.00110  -0.00050   2.88467
   R19        2.06424  -0.00000   0.00168  -0.00309  -0.00141   2.06282
   R20        2.07040   0.00001   0.00194  -0.00358  -0.00163   2.06876
   R21        2.07011  -0.00000   0.00194  -0.00358  -0.00164   2.06847
   R22        2.06125  -0.00012   0.00129  -0.00239  -0.00110   2.06015
   R23        2.06950  -0.00004   0.00193  -0.00357  -0.00163   2.06787
   R24        2.07151   0.00004   0.00204  -0.00375  -0.00171   2.06980
   R25        2.04949   0.00431   0.00161  -0.00257  -0.00096   2.04853
   R26        2.73553   0.00060   0.00017  -0.00027  -0.00010   2.73543
   R27        2.06333  -0.00154   0.00142  -0.00277  -0.00134   2.06199
   R28        2.06486   0.00004   0.00193  -0.00355  -0.00162   2.06323
   R29        2.05671   0.00012   0.00147  -0.00270  -0.00123   2.05548
   R30        3.77441   0.00581   0.02392  -0.03640  -0.01249   3.76192
   R31        2.60789   0.00062  -0.00046   0.00089   0.00043   2.60831
   R32        2.29148  -0.00028  -0.00019   0.00033   0.00015   2.29163
   R33        2.27158   0.00124   0.00001   0.00003   0.00003   2.27161
   R34        2.91548   0.00026   0.00077  -0.00139  -0.00061   2.91486
   R35        2.97134   0.00424   0.00185  -0.00285  -0.00100   2.97035
   R36        2.93500   0.00126   0.00105  -0.00179  -0.00073   2.93426
   R37        2.60267  -0.00155   0.00003  -0.00015  -0.00013   2.60254
   R38        2.06770   0.00002   0.00161  -0.00297  -0.00136   2.06634
   R39        2.06849  -0.00001   0.00144  -0.00265  -0.00121   2.06728
   R40        2.88942  -0.00105   0.00063  -0.00128  -0.00065   2.88877
   R41        2.92633   0.00111   0.00147  -0.00258  -0.00111   2.92522
   R42        2.06939  -0.00005   0.00148  -0.00274  -0.00125   2.06814
   R43        2.92284  -0.00128  -0.00044   0.00072   0.00028   2.92312
   R44        2.94268  -0.00031   0.00004  -0.00019  -0.00015   2.94253
   R45        2.06801   0.00006   0.00114  -0.00209  -0.00095   2.06706
   R46        2.05938  -0.00001   0.00155  -0.00286  -0.00131   2.05807
   R47        2.93354  -0.00003   0.00001  -0.00005  -0.00004   2.93350
   R48        2.06775   0.00001   0.00118  -0.00217  -0.00099   2.06676
   R49        2.95816  -0.00063   0.00053  -0.00102  -0.00049   2.95767
   R50        2.89788   0.00006   0.00064  -0.00118  -0.00054   2.89735
   R51        2.88746   0.00005   0.00061  -0.00111  -0.00050   2.88695
   R52        2.06469  -0.00000   0.00168  -0.00309  -0.00141   2.06328
   R53        2.07049   0.00001   0.00193  -0.00355  -0.00162   2.06887
   R54        2.07046  -0.00001   0.00196  -0.00362  -0.00166   2.06881
   R55        2.06244  -0.00017   0.00115  -0.00214  -0.00099   2.06145
   R56        2.07017  -0.00005   0.00194  -0.00357  -0.00164   2.06853
   R57        2.07148   0.00003   0.00206  -0.00379  -0.00173   2.06975
   R58        2.05137   0.00497   0.00120  -0.00175  -0.00055   2.05082
   R59        2.73339   0.00049  -0.00023   0.00046   0.00023   2.73363
   R60        2.06246  -0.00296   0.00100  -0.00211  -0.00112   2.06135
   R61        2.06259   0.00007   0.00181  -0.00333  -0.00152   2.06107
   R62        2.05750   0.00012   0.00136  -0.00250  -0.00114   2.05637
   R63        2.60865   0.00025  -0.00043   0.00080   0.00038   2.60903
   R64        2.29085  -0.00034  -0.00016   0.00029   0.00013   2.29098
   R65        2.27111   0.00152   0.00008  -0.00009  -0.00002   2.27110
    A1        1.90197   0.00148   0.00021  -0.00019   0.00003   1.90199
    A2        1.96259  -0.00187  -0.00166   0.00264   0.00098   1.96357
    A3        1.78042  -0.00251  -0.00102   0.00061  -0.00041   1.78001
    A4        2.01889   0.00049   0.00184  -0.00293  -0.00109   2.01781
    A5        1.90449  -0.00103   0.00080  -0.00167  -0.00087   1.90362
    A6        1.87941   0.00306  -0.00047   0.00189   0.00142   1.88083
    A7        1.86723   0.00041  -0.00100   0.00175   0.00075   1.86798
    A8        1.90953  -0.00022  -0.00000   0.00015   0.00014   1.90967
    A9        1.89053  -0.00109   0.00047  -0.00082  -0.00035   1.89017
   A10        1.93014  -0.00123  -0.00122   0.00184   0.00061   1.93075
   A11        1.89879  -0.00044   0.00080  -0.00180  -0.00099   1.89780
   A12        1.96467   0.00247   0.00089  -0.00103  -0.00013   1.96454
   A13        1.93765   0.00039   0.00035  -0.00062  -0.00027   1.93737
   A14        1.89710  -0.00034  -0.00059   0.00124   0.00065   1.89775
   A15        1.93276  -0.00027   0.00030  -0.00084  -0.00054   1.93223
   A16        2.07209  -0.00011  -0.00051   0.00086   0.00035   2.07244
   A17        2.04697  -0.00019   0.00013  -0.00015  -0.00002   2.04695
   A18        1.54294   0.00044   0.00026  -0.00037  -0.00011   1.54283
   A19        2.04892   0.00004  -0.00099   0.00179   0.00080   2.04971
   A20        1.98082   0.00009   0.00063  -0.00115  -0.00052   1.98030
   A21        1.50752  -0.00035   0.00001  -0.00014  -0.00013   1.50739
   A22        1.89247  -0.00011  -0.00087   0.00160   0.00074   1.89321
   A23        2.05185   0.00004   0.00062  -0.00112  -0.00049   2.05136
   A24        1.96137   0.00030   0.00093  -0.00161  -0.00068   1.96069
   A25        1.90061   0.00005   0.00029  -0.00065  -0.00036   1.90024
   A26        1.90238  -0.00009   0.00083  -0.00166  -0.00083   1.90155
   A27        1.97389   0.00022   0.00057  -0.00053   0.00004   1.97392
   A28        2.07623  -0.00022  -0.00104   0.00172   0.00067   2.07691
   A29        1.53063   0.00019  -0.00005   0.00016   0.00011   1.53074
   A30        2.05545  -0.00008  -0.00075   0.00130   0.00055   2.05599
   A31        1.48952  -0.00041  -0.00014   0.00010  -0.00003   1.48949
   A32        1.96031   0.00008   0.00042  -0.00076  -0.00034   1.95997
   A33        2.06112   0.00022   0.00048  -0.00090  -0.00042   2.06070
   A34        1.90900   0.00036   0.00002   0.00000   0.00002   1.90902
   A35        2.14000   0.00006   0.00109  -0.00190  -0.00081   2.13919
   A36        1.87923  -0.00027  -0.00148   0.00272   0.00124   1.88047
   A37        1.97904  -0.00005   0.00102  -0.00188  -0.00087   1.97817
   A38        1.91775   0.00005   0.00062  -0.00113  -0.00051   1.91724
   A39        1.92321  -0.00004   0.00054  -0.00100  -0.00046   1.92275
   A40        1.87925  -0.00000  -0.00081   0.00149   0.00068   1.87993
   A41        1.87944   0.00004  -0.00085   0.00158   0.00072   1.88016
   A42        1.88205   0.00000  -0.00064   0.00119   0.00054   1.88259
   A43        1.99543  -0.00001   0.00043  -0.00080  -0.00037   1.99506
   A44        1.93501  -0.00001   0.00068  -0.00125  -0.00057   1.93444
   A45        1.90000  -0.00008   0.00071  -0.00133  -0.00062   1.89939
   A46        1.88403   0.00001  -0.00050   0.00093   0.00042   1.88445
   A47        1.86946   0.00003  -0.00094   0.00172   0.00079   1.87025
   A48        1.87528   0.00006  -0.00050   0.00094   0.00044   1.87572
   A49        2.05085  -0.00360  -0.00081   0.00114   0.00034   2.05119
   A50        1.83183   0.00539   0.00282  -0.00285  -0.00003   1.83180
   A51        1.87523   0.00235   0.00048  -0.00038   0.00010   1.87533
   A52        1.90420  -0.00218  -0.00010  -0.00084  -0.00094   1.90326
   A53        1.91873  -0.00005  -0.00160   0.00222   0.00062   1.91935
   A54        1.87432  -0.00164  -0.00064   0.00047  -0.00017   1.87416
   A55        1.90918   0.00036   0.00300  -0.00540  -0.00240   1.90678
   A56        1.88654  -0.00027   0.00073  -0.00147  -0.00074   1.88579
   A57        1.96884   0.00026   0.00061  -0.00103  -0.00043   1.96842
   A58        1.90287  -0.00025  -0.00187   0.00332   0.00145   1.90432
   A59        1.88641   0.00011  -0.00082   0.00167   0.00085   1.88726
   A60        1.90923  -0.00023  -0.00176   0.00310   0.00134   1.91057
   A61        2.70128   0.01678   0.00261  -0.00139   0.00122   2.70250
   A62        2.02702   0.00166   0.00139  -0.00235  -0.00096   2.02606
   A63        2.07231   0.00061  -0.00021   0.00046   0.00026   2.07256
   A64        1.97074  -0.00035   0.00001  -0.00007  -0.00006   1.97069
   A65        2.24007  -0.00026   0.00018  -0.00036  -0.00018   2.23989
   A66        1.92263   0.00104  -0.00022   0.00047   0.00024   1.92287
   A67        1.96548  -0.00332  -0.00187   0.00250   0.00062   1.96610
   A68        1.88728  -0.00131  -0.00143   0.00207   0.00065   1.88793
   A69        2.00273   0.00216   0.00260  -0.00414  -0.00154   2.00119
   A70        1.90701  -0.00055   0.00079  -0.00133  -0.00054   1.90647
   A71        1.76914   0.00185   0.00000   0.00067   0.00068   1.76982
   A72        1.86665   0.00049  -0.00102   0.00181   0.00079   1.86744
   A73        1.91120  -0.00028  -0.00073   0.00110   0.00037   1.91156
   A74        1.88929  -0.00131   0.00011  -0.00050  -0.00039   1.88890
   A75        1.92930  -0.00136  -0.00052   0.00100   0.00047   1.92977
   A76        1.90051  -0.00052   0.00149  -0.00270  -0.00121   1.89930
   A77        1.96394   0.00287   0.00061  -0.00062  -0.00001   1.96392
   A78        1.93631   0.00031   0.00039  -0.00069  -0.00030   1.93601
   A79        1.89980  -0.00031  -0.00108   0.00182   0.00074   1.90054
   A80        1.93377  -0.00010   0.00072  -0.00130  -0.00058   1.93320
   A81        2.07139  -0.00007  -0.00032   0.00063   0.00031   2.07170
   A82        2.04822  -0.00026  -0.00000  -0.00001  -0.00001   2.04821
   A83        1.54017   0.00040   0.00020  -0.00029  -0.00009   1.54008
   A84        2.05058   0.00005  -0.00069   0.00121   0.00052   2.05110
   A85        1.98041  -0.00001   0.00060  -0.00108  -0.00048   1.97993
   A86        1.50405  -0.00026   0.00018  -0.00048  -0.00030   1.50375
   A87        1.89041  -0.00008  -0.00073   0.00135   0.00063   1.89103
   A88        2.04971   0.00008   0.00019  -0.00029  -0.00010   2.04961
   A89        1.96820   0.00021   0.00075  -0.00128  -0.00053   1.96767
   A90        1.87992   0.00010  -0.00054   0.00118   0.00063   1.88056
   A91        1.90569  -0.00032   0.00064  -0.00132  -0.00068   1.90501
   A92        1.99407   0.00056   0.00130  -0.00213  -0.00084   1.99323
   A93        2.06845  -0.00021  -0.00098   0.00172   0.00074   2.06919
   A94        1.53156   0.00009  -0.00011   0.00024   0.00013   1.53169
   A95        2.05739  -0.00010  -0.00050   0.00076   0.00026   2.05765
   A96        1.49000  -0.00038  -0.00014   0.00012  -0.00002   1.48998
   A97        1.95812   0.00002   0.00033  -0.00063  -0.00030   1.95781
   A98        2.06192   0.00026   0.00034  -0.00061  -0.00027   2.06165
   A99        1.92306   0.00037  -0.00040   0.00077   0.00037   1.92343
   A100       2.12690   0.00006   0.00221  -0.00395  -0.00174   2.12516
   A101       1.87983  -0.00030  -0.00190   0.00347   0.00157   1.88140
   A102       1.97730  -0.00005   0.00103  -0.00191  -0.00088   1.97642
   A103       1.92168   0.00006   0.00057  -0.00104  -0.00047   1.92121
   A104       1.92309  -0.00005   0.00052  -0.00097  -0.00045   1.92264
   A105       1.87896  -0.00000  -0.00084   0.00155   0.00071   1.87967
   A106       1.87802   0.00004  -0.00074   0.00137   0.00063   1.87865
   A107       1.88163   0.00000  -0.00068   0.00124   0.00057   1.88220
   A108       1.99497   0.00009   0.00091  -0.00166  -0.00074   1.99422
   A109       1.93268  -0.00006   0.00077  -0.00143  -0.00066   1.93202
   A110       1.90562  -0.00006   0.00029  -0.00055  -0.00026   1.90536
   A111       1.88313  -0.00001  -0.00053   0.00098   0.00045   1.88358
   A112       1.86837  -0.00001  -0.00110   0.00201   0.00092   1.86929
   A113       1.87439   0.00004  -0.00049   0.00091   0.00042   1.87481
   A114       2.03605  -0.00395  -0.00070   0.00056  -0.00015   2.03590
   A115       1.83225   0.00660   0.00178  -0.00055   0.00123   1.83348
   A116       1.88407   0.00224   0.00086  -0.00086  -0.00000   1.88407
   A117       1.90413  -0.00421  -0.00091  -0.00064  -0.00154   1.90259
   A118       1.92584   0.00018  -0.00115   0.00169   0.00054   1.92638
   A119       1.87333  -0.00038   0.00034  -0.00039  -0.00005   1.87328
   A120       1.92540   0.00091   0.00272  -0.00474  -0.00202   1.92338
   A121       1.89266  -0.00013   0.00043  -0.00090  -0.00048   1.89218
   A122       1.92136  -0.00112   0.00197  -0.00384  -0.00187   1.91948
   A123       1.91729  -0.00039  -0.00250   0.00450   0.00200   1.91929
   A124       1.89291   0.00067  -0.00110   0.00234   0.00124   1.89415
   A125       1.91432   0.00005  -0.00156   0.00270   0.00114   1.91546
   A126       2.59240   0.02529   0.00479  -0.00367   0.00113   2.59353
   A127       2.02412   0.00216   0.00122  -0.00197  -0.00075   2.02338
   A128       2.07011   0.00101   0.00004   0.00007   0.00010   2.07021
   A129       1.97166  -0.00063  -0.00007   0.00005  -0.00002   1.97164
   A130       2.24137  -0.00038   0.00002  -0.00009  -0.00007   2.24130
    D1        0.79011  -0.00021   0.00324  -0.00280   0.00044   0.79055
    D2        3.08054  -0.00053   0.00274  -0.00232   0.00042   3.08095
    D3       -0.88069  -0.00053   0.00294  -0.00247   0.00046  -0.88022
    D4        3.05250   0.00020   0.00457  -0.00479  -0.00023   3.05227
    D5       -0.94026  -0.00012   0.00407  -0.00431  -0.00025  -0.94051
    D6        1.38170  -0.00013   0.00427  -0.00447  -0.00020   1.38150
    D7       -1.22215   0.00157   0.00274  -0.00113   0.00161  -1.22054
    D8        1.06828   0.00125   0.00224  -0.00065   0.00159   1.06987
    D9       -2.89294   0.00124   0.00244  -0.00080   0.00164  -2.89130
   D10        0.11486   0.00014  -0.00671   0.00733   0.00062   0.11548
   D11       -2.00395   0.00106  -0.00826   0.00990   0.00164  -2.00231
   D12        2.28795  -0.00059  -0.00905   0.01085   0.00180   2.28975
   D13       -2.11617   0.00100  -0.00610   0.00624   0.00014  -2.11603
   D14        2.04821   0.00193  -0.00765   0.00881   0.00116   2.04936
   D15        0.05692   0.00027  -0.00844   0.00975   0.00131   0.05823
   D16        2.04546  -0.00257  -0.00740   0.00712  -0.00028   2.04518
   D17       -0.07335  -0.00164  -0.00895   0.00969   0.00074  -0.07261
   D18       -2.06464  -0.00330  -0.00974   0.01063   0.00089  -2.06374
   D19        2.97795  -0.00128  -0.00457   0.00714   0.00257   2.98052
   D20        0.90817  -0.00103  -0.00445   0.00706   0.00261   0.91077
   D21       -1.20511  -0.00073  -0.00313   0.00483   0.00170  -1.20341
   D22       -1.10468  -0.00045  -0.00418   0.00673   0.00255  -1.10213
   D23        3.10872  -0.00020  -0.00406   0.00664   0.00258   3.11131
   D24        0.99545   0.00011  -0.00274   0.00441   0.00168   0.99713
   D25        1.03026   0.00091  -0.00224   0.00400   0.00176   1.03202
   D26       -1.03952   0.00116  -0.00212   0.00392   0.00180  -1.03773
   D27        3.13039   0.00147  -0.00080   0.00169   0.00089   3.13128
   D28       -0.94622   0.00033  -0.00211   0.00246   0.00035  -0.94587
   D29        1.36355   0.00022  -0.00301   0.00415   0.00114   1.36469
   D30        3.03118   0.00048  -0.00285   0.00392   0.00108   3.03227
   D31        1.10617  -0.00003  -0.00406   0.00578   0.00172   1.10789
   D32       -2.86725  -0.00014  -0.00496   0.00746   0.00251  -2.86474
   D33       -1.19961   0.00012  -0.00479   0.00724   0.00245  -1.19717
   D34       -3.04906   0.00024  -0.00329   0.00407   0.00079  -3.04827
   D35       -0.73929   0.00014  -0.00419   0.00576   0.00158  -0.73772
   D36        0.92834   0.00040  -0.00402   0.00553   0.00152   0.92986
   D37       -2.25507  -0.00084   0.00637  -0.00779  -0.00142  -2.25649
   D38       -0.17419   0.00208   0.00947  -0.01144  -0.00196  -0.17615
   D39        1.87694  -0.00122   0.00771  -0.01007  -0.00236   1.87459
   D40        2.00428  -0.00051   0.00687  -0.00846  -0.00159   2.00270
   D41       -2.19802   0.00241   0.00997  -0.01210  -0.00213  -2.20015
   D42       -0.14689  -0.00089   0.00821  -0.01073  -0.00252  -0.14942
   D43       -0.14134  -0.00029   0.00726  -0.00883  -0.00157  -0.14290
   D44        1.93954   0.00263   0.01036  -0.01247  -0.00211   1.93743
   D45       -2.29251  -0.00067   0.00860  -0.01111  -0.00251  -2.29501
   D46       -0.59546  -0.00013  -0.00009  -0.00015  -0.00024  -0.59570
   D47       -2.82677  -0.00010   0.00152  -0.00308  -0.00156  -2.82834
   D48        1.48670  -0.00028   0.00042  -0.00112  -0.00070   1.48599
   D49        1.64054   0.00001  -0.00060   0.00090   0.00030   1.64084
   D50       -0.59077   0.00005   0.00100  -0.00203  -0.00103  -0.59179
   D51       -2.56048  -0.00014  -0.00009  -0.00007  -0.00017  -2.56065
   D52       -2.53942   0.00003  -0.00044   0.00074   0.00030  -2.53911
   D53        1.51246   0.00007   0.00117  -0.00219  -0.00102   1.51144
   D54       -0.45725  -0.00012   0.00007  -0.00023  -0.00016  -0.45741
   D55       -1.45776   0.00044   0.00046  -0.00094  -0.00047  -1.45823
   D56        2.92212   0.00021   0.00048  -0.00094  -0.00046   2.92166
   D57        0.71892   0.00033   0.00178  -0.00333  -0.00155   0.71736
   D58        2.57715   0.00030  -0.00044   0.00090   0.00046   2.57761
   D59        0.67385   0.00007  -0.00043   0.00090   0.00047   0.67432
   D60       -1.52935   0.00019   0.00087  -0.00149  -0.00062  -1.52997
   D61        0.45182   0.00022  -0.00004   0.00016   0.00012   0.45194
   D62       -1.45149  -0.00001  -0.00003   0.00016   0.00014  -1.45135
   D63        2.62849   0.00011   0.00128  -0.00223  -0.00095   2.62754
   D64       -1.53061  -0.00013  -0.00070   0.00081   0.00011  -1.53049
   D65        2.55976   0.00013  -0.00129   0.00235   0.00106   2.56081
   D66        0.45300   0.00017  -0.00008   0.00023   0.00015   0.45315
   D67        0.54883  -0.00028  -0.00170   0.00255   0.00085   0.54967
   D68       -1.64400  -0.00002  -0.00229   0.00408   0.00179  -1.64220
   D69        2.53243   0.00003  -0.00108   0.00197   0.00089   2.53332
   D70        2.76384  -0.00011  -0.00149   0.00231   0.00081   2.76466
   D71        0.57102   0.00015  -0.00208   0.00384   0.00176   0.57278
   D72       -1.53574   0.00019  -0.00087   0.00173   0.00086  -1.53488
   D73        1.46235   0.00012   0.00054  -0.00111  -0.00057   1.46177
   D74       -2.86539   0.00008   0.00093  -0.00188  -0.00095  -2.86634
   D75       -0.64223   0.00012  -0.00027   0.00046   0.00019  -0.64204
   D76       -0.45029  -0.00004   0.00018  -0.00041  -0.00023  -0.45052
   D77        1.50515  -0.00008   0.00057  -0.00118  -0.00061   1.50454
   D78       -2.55487  -0.00004  -0.00062   0.00116   0.00053  -2.55433
   D79       -2.57555   0.00013   0.00163  -0.00286  -0.00124  -2.57678
   D80       -0.62011   0.00009   0.00202  -0.00363  -0.00161  -0.62172
   D81        1.60306   0.00013   0.00082  -0.00129  -0.00047   1.60259
   D82        0.83882  -0.00014   0.00189  -0.00328  -0.00139   0.83743
   D83       -1.26499  -0.00014   0.00179  -0.00311  -0.00131  -1.26630
   D84        2.94680  -0.00015   0.00188  -0.00326  -0.00138   2.94542
   D85       -0.78335   0.00014   0.00188  -0.00311  -0.00123  -0.78457
   D86       -2.88715   0.00014   0.00179  -0.00294  -0.00115  -2.88831
   D87        1.32463   0.00013   0.00187  -0.00309  -0.00122   1.32341
   D88        3.13716  -0.00001   0.00163  -0.00282  -0.00118   3.13597
   D89        1.03335  -0.00001   0.00154  -0.00265  -0.00111   1.03224
   D90       -1.03805  -0.00002   0.00162  -0.00280  -0.00118  -1.03923
   D91       -0.86697   0.00015   0.00183  -0.00292  -0.00108  -0.86805
   D92       -3.00140   0.00016   0.00166  -0.00259  -0.00094  -3.00234
   D93        1.22249   0.00013   0.00143  -0.00219  -0.00076   1.22173
   D94        0.93827  -0.00020   0.00279  -0.00482  -0.00203   0.93624
   D95       -1.19617  -0.00019   0.00261  -0.00449  -0.00188  -1.19805
   D96        3.02773  -0.00022   0.00238  -0.00409  -0.00171   3.02602
   D97       -3.10886   0.00011   0.00223  -0.00365  -0.00142  -3.11027
   D98        1.03989   0.00012   0.00205  -0.00332  -0.00127   1.03862
   D99       -1.01940   0.00009   0.00183  -0.00292  -0.00109  -1.02049
   D100      -1.13211  -0.01216  -0.06199   0.00060  -0.06138  -1.19350
   D101       2.93878  -0.00991  -0.06274   0.00152  -0.06122   2.87756
   D102       0.85981  -0.00771  -0.06041  -0.00094  -0.06135   0.79846
   D103       2.38676   0.00209   0.02061  -0.03911  -0.01851   2.36826
   D104      -1.64549  -0.00083   0.01881  -0.03639  -0.01757  -1.66306
   D105       0.42413  -0.00443   0.01744  -0.03589  -0.01845   0.40569
   D106       1.36698  -0.02105  -0.17918   0.01648  -0.16270   1.20428
   D107       0.06067  -0.00096   0.00863  -0.01727  -0.00864   0.05204
   D108      -3.09192  -0.00035   0.00759  -0.01475  -0.00716  -3.09908
   D109       3.12867   0.00072  -0.00122   0.00296   0.00174   3.13041
   D110       0.81919  -0.00006   0.00082  -0.00251  -0.00169   0.81750
   D111       3.08675  -0.00047  -0.00037  -0.00040  -0.00077   3.08598
   D112      -0.85048  -0.00042   0.00074  -0.00258  -0.00184  -0.85232
   D113       3.07929   0.00103   0.00262  -0.00569  -0.00307   3.07622
   D114      -0.93634   0.00062   0.00143  -0.00359  -0.00216  -0.93849
   D115       1.40961   0.00067   0.00254  -0.00576  -0.00322   1.40640
   D116      -1.26374   0.00080   0.00085  -0.00241  -0.00156  -1.26530
   D117       1.00383   0.00038  -0.00033  -0.00031  -0.00065   1.00318
   D118      -2.93341   0.00044   0.00077  -0.00249  -0.00171  -2.93512
   D119       0.09289  -0.00000  -0.00155   0.00481   0.00326   0.09615
   D120      -2.01695   0.00287  -0.00128   0.00569   0.00441  -2.01255
   D121       2.27202  -0.00082  -0.00290   0.00677   0.00387   2.27589
   D122      -2.14697   0.00187  -0.00092   0.00440   0.00348  -2.14349
   D123       2.02638   0.00474  -0.00066   0.00528   0.00462   2.03100
   D124       0.03216   0.00105  -0.00227   0.00636   0.00409   0.03625
   D125       2.16377  -0.00131  -0.00294   0.00681   0.00387   2.16764
   D126       0.05393   0.00156  -0.00268   0.00769   0.00501   0.05894
   D127      -1.94029  -0.00213  -0.00429   0.00877   0.00448  -1.93581
   D128       2.98984  -0.00098  -0.01053   0.01725   0.00671   2.99655
   D129       0.88943  -0.00097  -0.00938   0.01516   0.00578   0.89521
   D130      -1.20492  -0.00028  -0.00892   0.01471   0.00579  -1.19913
   D131      -1.07519  -0.00060  -0.01026   0.01653   0.00626  -1.06893
   D132       3.10758  -0.00059  -0.00911   0.01444   0.00533   3.11291
   D133       1.01323   0.00010  -0.00865   0.01399   0.00534   1.01858
   D134       0.97720   0.00090  -0.00809   0.01342   0.00532   0.98252
   D135      -1.12321   0.00091  -0.00694   0.01133   0.00438  -1.11883
   D136       3.06562   0.00160  -0.00648   0.01088   0.00440   3.07002
   D137      -0.93071   0.00036   0.00026   0.00038   0.00064  -0.93007
   D138       1.37926   0.00025  -0.00075   0.00217   0.00142   1.38068
   D139       3.04525   0.00054  -0.00070   0.00210   0.00141   3.04666
   D140       1.12148  -0.00001  -0.00174   0.00385   0.00211   1.12359
   D141      -2.85174  -0.00012  -0.00275   0.00565   0.00289  -2.84884
   D142      -1.18574   0.00016  -0.00270   0.00558   0.00288  -1.18286
   D143      -3.03266   0.00033   0.00023   0.00065   0.00088  -3.03177
   D144      -0.72269   0.00023  -0.00078   0.00244   0.00167  -0.72102
   D145       0.94331   0.00051  -0.00073   0.00238   0.00165   0.94496
   D146      -2.25668  -0.00085   0.00197  -0.00539  -0.00343  -2.26011
   D147      -0.18535   0.00190   0.00312  -0.00622  -0.00310  -0.18844
   D148       1.86868  -0.00098   0.00232  -0.00609  -0.00377   1.86491
   D149       2.00311  -0.00045   0.00232  -0.00583  -0.00351   1.99960
   D150      -2.20874   0.00230   0.00348  -0.00666  -0.00318  -2.21192
   D151      -0.15471  -0.00058   0.00267  -0.00652  -0.00385  -0.15856
   D152      -0.14217  -0.00027   0.00151  -0.00475  -0.00324  -0.14541
   D153       1.92917   0.00248   0.00266  -0.00557  -0.00291   1.92626
   D154      -2.29999  -0.00040   0.00186  -0.00544  -0.00358  -2.30357
   D155      -0.59466  -0.00009   0.00061  -0.00124  -0.00063  -0.59529
   D156      -2.82410  -0.00001   0.00175  -0.00332  -0.00157  -2.82567
   D157       1.48347  -0.00013   0.00078  -0.00158  -0.00080   1.48267
   D158       1.64142  -0.00002  -0.00015   0.00007  -0.00008   1.64135
   D159      -0.58802   0.00006   0.00099  -0.00201  -0.00102  -0.58903
   D160      -2.56363  -0.00006   0.00002  -0.00027  -0.00025  -2.56388
   D161      -2.53898  -0.00009  -0.00012   0.00006  -0.00006  -2.53904
   D162       1.51477  -0.00001   0.00102  -0.00202  -0.00100   1.51377
   D163      -0.46085  -0.00013   0.00005  -0.00028  -0.00023  -0.46108
   D164      -1.45426   0.00042   0.00088  -0.00129  -0.00041  -1.45466
   D165       2.91035   0.00018   0.00135  -0.00213  -0.00078   2.90957
   D166       0.70766   0.00034   0.00347  -0.00598  -0.00251   0.70514
   D167       2.58048   0.00031  -0.00038   0.00098   0.00059   2.58107
   D168       0.66190   0.00006   0.00008   0.00014   0.00022   0.66212
   D169      -1.54079   0.00023   0.00220  -0.00372  -0.00151  -1.54230
   D170       0.45723   0.00024  -0.00013   0.00042   0.00029   0.45753
   D171      -1.46135  -0.00001   0.00034  -0.00042  -0.00008  -1.46143
   D172       2.61915   0.00016   0.00246  -0.00427  -0.00181   2.61734
   D173      -1.54471  -0.00044  -0.00140   0.00246   0.00106  -1.54366
   D174       2.56584   0.00007  -0.00105   0.00192   0.00087   2.56671
   D175       0.45840   0.00019  -0.00013   0.00041   0.00028   0.45868
   D176       0.53422  -0.00051  -0.00205   0.00352   0.00146   0.53569
   D177      -1.63841  -0.00000  -0.00171   0.00298   0.00127  -1.63713
   D178       2.53734   0.00012  -0.00078   0.00147   0.00069   2.53803
   D179       2.75089  -0.00034  -0.00221   0.00398   0.00177   2.75266
   D180       0.57826   0.00017  -0.00187   0.00345   0.00158   0.57984
   D181      -1.52918   0.00029  -0.00094   0.00194   0.00099  -1.52819
   D182       1.43698   0.00019  -0.00031   0.00064   0.00032   1.43731
   D183      -2.89212   0.00010  -0.00003   0.00005   0.00002  -2.89210
   D184      -0.66526   0.00010  -0.00124   0.00237   0.00114  -0.66412
   D185      -0.45559  -0.00003   0.00020  -0.00054  -0.00034  -0.45593
   D186       1.49850  -0.00012   0.00048  -0.00113  -0.00065   1.49785
   D187      -2.55783  -0.00011  -0.00072   0.00120   0.00047  -2.55736
   D188      -2.57288   0.00018   0.00154  -0.00289  -0.00135  -2.57423
   D189      -0.61880   0.00010   0.00182  -0.00348  -0.00165  -0.62046
   D190       1.60806   0.00010   0.00062  -0.00115  -0.00053   1.60752
   D191       0.84002  -0.00013   0.00021  -0.00045  -0.00024   0.83978
   D192      -1.26504  -0.00013   0.00017  -0.00039  -0.00022  -1.26526
   D193       2.94490  -0.00014   0.00033  -0.00068  -0.00035   2.94455
   D194      -0.78789   0.00014   0.00040  -0.00066  -0.00026  -0.78815
   D195      -2.89295   0.00013   0.00037  -0.00061  -0.00024  -2.89319
   D196       1.31699   0.00012   0.00053  -0.00090  -0.00037   1.31662
   D197       3.13820   0.00000  -0.00065   0.00111   0.00046   3.13866
   D198       1.03314  -0.00001  -0.00069   0.00117   0.00048   1.03362
   D199      -1.04011  -0.00002  -0.00053   0.00088   0.00035  -1.03976
   D200      -0.86221   0.00010   0.00127  -0.00199  -0.00072  -0.86293
   D201      -2.99333   0.00008   0.00071  -0.00097  -0.00026  -2.99359
   D202       1.22958   0.00010   0.00068  -0.00090  -0.00022   1.22936
   D203       0.93517  -0.00017   0.00288  -0.00503  -0.00215   0.93302
   D204      -1.19595  -0.00019   0.00232  -0.00402  -0.00170  -1.19765
   D205       3.02696  -0.00017   0.00228  -0.00394  -0.00166   3.02531
   D206      -3.10225   0.00012   0.00230  -0.00383  -0.00153  -3.10378
   D207       1.04981   0.00011   0.00174  -0.00281  -0.00108   1.04874
   D208      -1.01046   0.00012   0.00170  -0.00274  -0.00104  -1.01149
   D209      -1.17349  -0.01277  -0.04815  -0.02636  -0.07452  -1.24801
   D210       2.91508  -0.00965  -0.04788  -0.02633  -0.07421   2.84088
   D211       0.82823  -0.00731  -0.04620  -0.02777  -0.07397   0.75426
   D212       2.42908   0.00277   0.02930  -0.05455  -0.02525   2.40383
   D213      -1.61064  -0.00052   0.02821  -0.05327  -0.02506  -1.63569
   D214       0.46227  -0.00572   0.02668  -0.05332  -0.02664   0.43563
   D215       0.05099  -0.00052   0.01096  -0.02054  -0.00958   0.04141
   D216      -3.09983   0.00014   0.00987  -0.01788  -0.00801  -3.10784
   D217       3.13075   0.00078  -0.00127   0.00312   0.00184   3.13259
         Item               Value     Threshold  Converged?
 Maximum Force            0.025289     0.000450     NO 
 RMS     Force            0.002480     0.000300     NO 
 Maximum Displacement     1.157419     0.001800     NO 
 RMS     Displacement     0.241347     0.001200     NO 
 Predicted change in Energy=-1.779786D-05
 GradGradGradGradGradGradGradGradGradGradGradGradGradGradGradGradGradGrad

 Stoichiometry    C20H32N2O8(3)
 Framework group  C1[X(C20H32N2O8)]
 Deg. of freedom   180
 Full point group                 C1      NOp   1
 Largest Abelian subgroup         C1      NOp   1
 Largest concise Abelian subgroup C1      NOp   1
                         Standard orientation:                         
 ---------------------------------------------------------------------
 Center     Atomic      Atomic             Coordinates (Angstroms)
 Number     Number       Type             X           Y           Z
 ---------------------------------------------------------------------
      1          6           0       -2.095233   -0.108143    0.913882
      2          6           0       -2.983705    0.577218   -1.507880
      3          1           0       -2.531629    0.281676   -2.458699
      4          1           0       -3.405023    1.576636   -1.650441
      5          6           0       -4.079287   -0.420540   -1.134411
      6          1           0       -4.806340   -0.526593   -1.945509
      7          6           0       -3.416745   -1.692980   -0.559036
      8          1           0       -2.453194   -1.991485   -0.977008
      9          1           0       -4.074938   -2.560697   -0.555174
     10          6           0       -3.408729   -0.953132    0.803932
     11          1           0       -3.536010   -1.532261    1.721798
     12          6           0       -4.635669   -0.120170    0.287439
     13          6           0       -5.931195   -0.887747    0.579604
     14          1           0       -5.872011   -1.948073    0.327027
     15          1           0       -6.757260   -0.454473    0.006586
     16          1           0       -6.183359   -0.811818    1.642042
     17          6           0       -4.861164    1.338414    0.677169
     18          1           0       -4.010044    1.991481    0.483258
     19          1           0       -5.116746    1.422831    1.737818
     20          1           0       -5.707126    1.731014    0.102819
     21          6           0       -1.864173    0.656956   -0.441278
     22          6           0       -2.058697    0.759216    2.180377
     23          1           0       -1.064306    1.195026    2.289385
     24          1           0       -2.262421    0.114671    3.037768
     25          1           0       -2.783005    1.570339    2.156414
     26          8           0       -1.137768   -1.084937    1.046904
     27          1           0       -0.954606    0.232414   -0.850644
     28          8           0       -1.587884    2.040380   -0.117021
     29          7           0       -0.542575    2.627033   -0.801335
     30          8           0        0.032132    1.982329   -1.652605
     31          8           0       -0.333392    3.759061   -0.455268
     32          6           0        2.147432    0.177130    0.866276
     33          6           0        3.014941   -0.627815   -1.510478
     34          1           0        2.602989   -0.326503   -2.477514
     35          1           0        3.371391   -1.656131   -1.621146
     36          6           0        4.167913    0.302659   -1.134031
     37          1           0        4.908941    0.351818   -1.937896
     38          6           0        3.584801    1.623713   -0.579472
     39          1           0        2.645807    1.982204   -1.011054
     40          1           0        4.298527    2.446329   -0.580119
     41          6           0        3.510640    0.894722    0.789045
     42          1           0        3.660763    1.478887    1.701378
     43          6           0        4.687235   -0.013855    0.299409
     44          6           0        6.033195    0.660730    0.589341
     45          1           0        6.052142    1.718373    0.318878
     46          1           0        6.832020    0.160439    0.032408
     47          1           0        6.270429    0.586668    1.655525
     48          6           0        4.799598   -1.478950    0.717462
     49          1           0        3.904719   -2.071042    0.520925
     50          1           0        5.029607   -1.560221    1.784552
     51          1           0        5.623011   -1.947608    0.167955
     52          6           0        1.870418   -0.605395   -0.468490
     53          6           0        1.989739   -0.669542    2.158288
     54          1           0        0.966678   -1.038013    2.244658
     55          1           0        2.232218   -0.039416    3.014855
     56          1           0        2.663413   -1.523573    2.127679
     57          8           0        1.169702    1.130536    1.044482
     58          1           0        1.004011   -0.119422   -0.905447
     59          8           0        1.478751   -1.954020   -0.121534
     60          7           0        0.425834   -2.481255   -0.842335
     61          8           0       -0.062797   -1.813978   -1.728752
     62          8           0        0.121337   -3.587977   -0.486242
 ---------------------------------------------------------------------
 Rotational constants (GHZ):           0.3057480           0.1087371           0.0955623
 Standard basis: 6-31++G(d,p) (6D, 7F)
 There are   762 symmetry adapted cartesian basis functions of A   symmetry.
 There are   762 symmetry adapted basis functions of A   symmetry.
   762 basis functions,  1216 primitive gaussians,   762 cartesian basis functions
   116 alpha electrons      114 beta electrons
       nuclear repulsion energy      3516.0500955486 Hartrees.
 NAtoms=   62 NActive=   62 NUniq=   62 SFac= 1.00D+00 NAtFMM=   60 NAOKFM=T Big=T
 Integral buffers will be    131072 words long.
 Raffenetti 2 integral format.
 Two-electron integral symmetry is turned on.
 Nuclear repulsion after empirical dispersion term =     3515.9804655737 Hartrees.
 One-electron integrals computed using PRISM.
 NBasis=   762 RedAO= T EigKep=  1.72D-06  NBF=   762
 NBsUse=   760 1.00D-06 EigRej=  7.92D-07 NBFU=   760
 Lowest energy guess from the checkpoint file:  "/wrk/hasangal/alkoxy/alphapine-conformarsampling/Alpha-Pinene-RO-NO3down-Oup/SYS_2A/DFT_high/calc-LM/TMP/G1647198124/Gau-5018.chk"
 B after Tr=     0.000000    0.000000    0.000000
         Rot=    0.999983   -0.004314   -0.000689    0.003758 Ang=  -0.66 deg.
 B after Tr=     0.000000   -0.000000   -0.000000
         Rot=    0.999894    0.001763   -0.000771    0.014402 Ang=   1.67 deg.
 Initial guess <Sx>= 0.0000 <Sy>= 0.0000 <Sz>= 1.0000 <S**2>= 2.0084 S= 1.0028
 Requested convergence on RMS density matrix=1.00D-08 within 128 cycles.
 Requested convergence on MAX density matrix=1.00D-06.
 Requested convergence on             energy=1.00D-06.
 No special actions if energy rises.
 Restarting incremental Fock formation.
 SCF Done:  E(UwB97XD) =  -1491.89427734     A.U. after   31 cycles
            NFock= 31  Conv=0.27D-08     -V/T= 2.0088
 <Sx>= 0.0000 <Sy>= 0.0000 <Sz>= 1.0000 <S**2>= 2.0084 S= 1.0028
 <L.S>= 0.000000000000E+00
 Annihilation of the first spin contaminant:
 S**2 before annihilation     2.0084,   after     2.0000
 Calling FoFJK, ICntrl=      2127 FMM=T ISym2X=0 I1Cent= 0 IOpClX= 1 NMat=1 NMatS=1 NMatT=0.
 ***** Axes restored to original set *****
 -------------------------------------------------------------------
 Center     Atomic                   Forces (Hartrees/Bohr)
 Number     Number              X              Y              Z
 -------------------------------------------------------------------
      1        6           0.000134472    0.000113506   -0.000084846
      2        6           0.000153783    0.000359828    0.000435298
      3        1           0.000226533   -0.000110832   -0.000452068
      4        1          -0.000339294    0.000319097   -0.000129218
      5        6           0.000232489   -0.000024247    0.000332726
      6        1          -0.000295068   -0.000118530   -0.000303355
      7        6           0.000192107    0.000138591    0.000104119
      8        1          -0.000272715    0.000072023   -0.000110333
      9        1          -0.000346027   -0.000326218   -0.000024663
     10        6           0.000006543   -0.000134632   -0.000240074
     11        1          -0.000106440   -0.000233836    0.000302117
     12        6           0.000336910    0.000039293   -0.000026318
     13        6           0.000395144    0.000235888   -0.000024145
     14        1          -0.000014474   -0.000414494   -0.000086916
     15        1          -0.000445458    0.000200246   -0.000280649
     16        1          -0.000178706    0.000012222    0.000539718
     17        6           0.000019320   -0.000382262   -0.000155229
     18        1           0.000143992    0.000227613   -0.000132701
     19        1          -0.000126194    0.000100063    0.000556326
     20        1          -0.000446686    0.000277308   -0.000304222
     21        6           0.000139577   -0.000233689    0.000911791
     22        6           0.000061213   -0.000287755   -0.000259506
     23        1           0.000344545    0.000149535    0.000297775
     24        1          -0.000091756   -0.000206976    0.000529443
     25        1          -0.000160608    0.000236488    0.000175648
     26        8          -0.000777572    0.000126590    0.001193770
     27        1          -0.000097851   -0.000070987   -0.000092357
     28        8          -0.000328649    0.000101212   -0.001278353
     29        7           0.000235814    0.000168574    0.000230386
     30        8          -0.000184095    0.001028142   -0.000668114
     31        8           0.000032786   -0.000258618   -0.000112473
     32        6           0.000631974    0.000868567   -0.000571021
     33        6          -0.000119900   -0.000492398    0.000530369
     34        1          -0.000201480    0.000150322   -0.000495727
     35        1           0.000284710   -0.000332193   -0.000144994
     36        6          -0.000180138    0.000017857    0.000305038
     37        1           0.000299614    0.000077082   -0.000318053
     38        6          -0.000244670   -0.000370771    0.000151692
     39        1          -0.000219671    0.000042331   -0.000085267
     40        1           0.000344317    0.000313740   -0.000033437
     41        6          -0.000102806   -0.000441788   -0.000161252
     42        1           0.000107317    0.000290583    0.000290184
     43        6          -0.000173512    0.000250694    0.000048443
     44        6          -0.000383315   -0.000331884   -0.000119909
     45        1           0.000037666    0.000421108   -0.000109331
     46        1           0.000460647   -0.000230937   -0.000257871
     47        1           0.000161245   -0.000004993    0.000544337
     48        6           0.000075590    0.000303305   -0.000274603
     49        1           0.000015067   -0.000243843   -0.000130053
     50        1           0.000153417   -0.000075093    0.000541933
     51        1           0.000445255   -0.000326691   -0.000278869
     52        6          -0.000549069    0.000276556    0.001306116
     53        6          -0.000416230    0.000242815   -0.000007214
     54        1          -0.000202590   -0.000013007    0.000310272
     55        1           0.000122000    0.000183633    0.000510904
     56        1           0.000077294   -0.000091343    0.000210526
     57        8          -0.000249246   -0.000133211    0.000626160
     58        1           0.000253703    0.000312919    0.000045925
     59        8           0.000386684   -0.000351068   -0.001931219
     60        7           0.000105967   -0.000043659    0.000028881
     61        8           0.000759610   -0.001828280   -0.001169169
     62        8          -0.000123083    0.000456504   -0.000206367
 -------------------------------------------------------------------
 Cartesian Forces:  Max     0.001931219 RMS     0.000403257

 GradGradGradGradGradGradGradGradGradGradGradGradGradGradGradGradGradGrad
 Berny optimization.
 Using GEDIIS/GDIIS optimizer.
 FormGI is forming the generalized inverse of G from B-inverse, IUseBI=4.
 Internal  Forces:  Max     0.005363560 RMS     0.000655622
 Search for a local minimum.
 Step number   3 out of a maximum of  372
 All quantities printed in internal units (Hartrees-Bohrs-Radians)
 Mixed Optimization -- En-DIIS/RFO-DIIS
 Update second derivatives using D2CorX and points    2    3    1
 DE=  3.24D-04 DEPred=-1.78D-05 R=-1.82D+01
 Trust test=-1.82D+01 RLast= 1.58D-01 DXMaxT set to 7.50D-02
 ITU= -1 -1  0
 Use linear search instead of GDIIS.
 Energy rises -- skip Quadratic/GDIIS search.
 Quartic linear search produced a step of -0.76179.
 Iteration  1 RMS(Cart)=  0.02342421 RMS(Int)=  0.00021457
 Iteration  2 RMS(Cart)=  0.00037049 RMS(Int)=  0.00000042
 Iteration  3 RMS(Cart)=  0.00000013 RMS(Int)=  0.00000041
 Variable       Old X    -DE/DX   Delta X   Delta X   Delta X     New X
                                 (Linear)    (Quad)   (Total)
    R1        2.95872   0.00055   0.00029   0.00000   0.00029   2.95901
    R2        2.97308   0.00180   0.00222   0.00000   0.00222   2.97530
    R3        2.90161   0.00055   0.00167   0.00000   0.00167   2.90328
    R4        2.59695  -0.00051  -0.00007   0.00000  -0.00007   2.59688
    R5        2.06644   0.00052   0.00230   0.00000   0.00230   2.06875
    R6        2.06722   0.00044   0.00208   0.00000   0.00208   2.06930
    R7        2.88782   0.00038   0.00083   0.00000   0.00083   2.88865
    R8        2.92593   0.00024   0.00228   0.00000   0.00228   2.92821
    R9        2.06814   0.00043   0.00211   0.00000   0.00211   2.07024
   R10        2.92091   0.00003  -0.00067   0.00000  -0.00067   2.92024
   R11        2.94060   0.00003   0.00020   0.00000   0.00020   2.94080
   R12        2.06338  -0.00022   0.00139   0.00000   0.00139   2.06477
   R13        2.05812   0.00047   0.00221   0.00000   0.00221   2.06033
   R14        2.93067   0.00018   0.00052   0.00000   0.00052   2.93119
   R15        2.06497   0.00039   0.00162   0.00000   0.00162   2.06659
   R16        2.96751   0.00020   0.00025   0.00000   0.00025   2.96777
   R17        2.89870   0.00022   0.00087   0.00000   0.00087   2.89957
   R18        2.88467   0.00027   0.00086   0.00000   0.00086   2.88552
   R19        2.06282   0.00042   0.00240   0.00000   0.00240   2.06522
   R20        2.06876   0.00056   0.00277   0.00000   0.00277   2.07154
   R21        2.06847   0.00057   0.00277   0.00000   0.00277   2.07125
   R22        2.06015   0.00027   0.00185   0.00000   0.00185   2.06200
   R23        2.06787   0.00058   0.00277   0.00000   0.00277   2.07064
   R24        2.06980   0.00060   0.00291   0.00000   0.00291   2.07271
   R25        2.04853   0.00204   0.00200   0.00000   0.00200   2.05053
   R26        2.73543   0.00056   0.00021   0.00000   0.00021   2.73564
   R27        2.06199   0.00040   0.00214   0.00000   0.00214   2.06413
   R28        2.06323   0.00056   0.00276   0.00000   0.00276   2.06599
   R29        2.05548   0.00028   0.00210   0.00000   0.00210   2.05757
   R30        3.76192   0.00174   0.02835   0.00000   0.02835   3.79027
   R31        2.60831   0.00074  -0.00069   0.00000  -0.00069   2.60763
   R32        2.29163  -0.00017  -0.00026   0.00000  -0.00026   2.29137
   R33        2.27161  -0.00027  -0.00002   0.00000  -0.00002   2.27159
   R34        2.91486   0.00030   0.00108   0.00000   0.00108   2.91594
   R35        2.97035   0.00136   0.00222   0.00000   0.00222   2.97256
   R36        2.93426   0.00073   0.00139   0.00000   0.00139   2.93565
   R37        2.60254   0.00016   0.00012   0.00000   0.00012   2.60266
   R38        2.06634   0.00056   0.00231   0.00000   0.00231   2.06864
   R39        2.06728   0.00042   0.00205   0.00000   0.00205   2.06933
   R40        2.88877   0.00028   0.00099   0.00000   0.00099   2.88976
   R41        2.92522   0.00016   0.00200   0.00000   0.00200   2.92722
   R42        2.06814   0.00044   0.00212   0.00000   0.00212   2.07026
   R43        2.92312   0.00007  -0.00056   0.00000  -0.00056   2.92256
   R44        2.94253   0.00011   0.00014   0.00000   0.00014   2.94268
   R45        2.06706   0.00024   0.00162   0.00000   0.00162   2.06868
   R46        2.05807   0.00046   0.00222   0.00000   0.00222   2.06029
   R47        2.93350  -0.00019   0.00004   0.00000   0.00004   2.93354
   R48        2.06676   0.00041   0.00168   0.00000   0.00168   2.06844
   R49        2.95767   0.00079   0.00079   0.00000   0.00079   2.95846
   R50        2.89735   0.00019   0.00092   0.00000   0.00092   2.89826
   R51        2.88695   0.00034   0.00086   0.00000   0.00086   2.88781
   R52        2.06328   0.00043   0.00240   0.00000   0.00240   2.06568
   R53        2.06887   0.00057   0.00275   0.00000   0.00275   2.07163
   R54        2.06881   0.00057   0.00281   0.00000   0.00281   2.07162
   R55        2.06145   0.00014   0.00166   0.00000   0.00166   2.06311
   R56        2.06853   0.00057   0.00277   0.00000   0.00277   2.07130
   R57        2.06975   0.00061   0.00294   0.00000   0.00294   2.07269
   R58        2.05082   0.00131   0.00136   0.00000   0.00136   2.05218
   R59        2.73363   0.00053  -0.00035   0.00000  -0.00035   2.73327
   R60        2.06135   0.00022   0.00164   0.00000   0.00164   2.06298
   R61        2.06107   0.00053   0.00258   0.00000   0.00258   2.06365
   R62        2.05637   0.00012   0.00194   0.00000   0.00194   2.05831
   R63        2.60903   0.00069  -0.00062   0.00000  -0.00062   2.60841
   R64        2.29098  -0.00044  -0.00022   0.00000  -0.00022   2.29076
   R65        2.27110  -0.00045   0.00007   0.00000   0.00007   2.27117
    A1        1.90199  -0.00014   0.00014   0.00000   0.00014   1.90214
    A2        1.96357  -0.00022  -0.00205   0.00000  -0.00205   1.96151
    A3        1.78001  -0.00001  -0.00049   0.00000  -0.00049   1.77952
    A4        2.01781   0.00032   0.00228   0.00000   0.00228   2.02009
    A5        1.90362   0.00061   0.00130   0.00000   0.00130   1.90491
    A6        1.88083  -0.00058  -0.00145   0.00000  -0.00145   1.87938
    A7        1.86798   0.00003  -0.00136   0.00000  -0.00136   1.86662
    A8        1.90967   0.00016  -0.00011   0.00000  -0.00011   1.90956
    A9        1.89017  -0.00028   0.00064   0.00000   0.00064   1.89081
   A10        1.93075  -0.00042  -0.00143   0.00000  -0.00143   1.92932
   A11        1.89780   0.00022   0.00139   0.00000   0.00139   1.89919
   A12        1.96454   0.00028   0.00080   0.00000   0.00080   1.96534
   A13        1.93737  -0.00001   0.00048   0.00000   0.00048   1.93785
   A14        1.89775   0.00024  -0.00096   0.00000  -0.00096   1.89679
   A15        1.93223  -0.00002   0.00064   0.00000   0.00064   1.93287
   A16        2.07244  -0.00010  -0.00067   0.00000  -0.00067   2.07177
   A17        2.04695  -0.00008   0.00012   0.00000   0.00012   2.04707
   A18        1.54283   0.00001   0.00029   0.00000   0.00029   1.54311
   A19        2.04971  -0.00005  -0.00139   0.00000  -0.00139   2.04832
   A20        1.98030  -0.00005   0.00089   0.00000   0.00089   1.98119
   A21        1.50739   0.00001   0.00011   0.00000   0.00011   1.50750
   A22        1.89321   0.00001  -0.00124   0.00000  -0.00124   1.89196
   A23        2.05136   0.00005   0.00087   0.00000   0.00087   2.05223
   A24        1.96069   0.00003   0.00125   0.00000   0.00125   1.96194
   A25        1.90024   0.00020   0.00050   0.00000   0.00050   1.90075
   A26        1.90155  -0.00011   0.00129   0.00000   0.00129   1.90284
   A27        1.97392   0.00009   0.00042   0.00000   0.00042   1.97434
   A28        2.07691   0.00002  -0.00133   0.00000  -0.00133   2.07557
   A29        1.53074  -0.00009  -0.00012   0.00000  -0.00012   1.53062
   A30        2.05599  -0.00007  -0.00101   0.00000  -0.00101   2.05498
   A31        1.48949   0.00000  -0.00008   0.00000  -0.00008   1.48941
   A32        1.95997   0.00008   0.00059   0.00000   0.00059   1.96056
   A33        2.06070  -0.00002   0.00070   0.00000   0.00070   2.06140
   A34        1.90902  -0.00003  -0.00000   0.00000  -0.00000   1.90902
   A35        2.13919   0.00019   0.00148   0.00000   0.00148   2.14066
   A36        1.88047  -0.00017  -0.00211   0.00000  -0.00211   1.87836
   A37        1.97817   0.00004   0.00146   0.00000   0.00146   1.97963
   A38        1.91724   0.00002   0.00088   0.00000   0.00088   1.91812
   A39        1.92275   0.00007   0.00077   0.00000   0.00077   1.92352
   A40        1.87993  -0.00004  -0.00116   0.00000  -0.00116   1.87878
   A41        1.88016  -0.00005  -0.00122   0.00000  -0.00122   1.87894
   A42        1.88259  -0.00005  -0.00092   0.00000  -0.00092   1.88167
   A43        1.99506   0.00005   0.00062   0.00000   0.00062   1.99568
   A44        1.93444   0.00006   0.00097   0.00000   0.00097   1.93540
   A45        1.89939   0.00006   0.00103   0.00000   0.00103   1.90042
   A46        1.88445  -0.00003  -0.00072   0.00000  -0.00072   1.88373
   A47        1.87025  -0.00010  -0.00134   0.00000  -0.00134   1.86891
   A48        1.87572  -0.00005  -0.00073   0.00000  -0.00073   1.87499
   A49        2.05119  -0.00043  -0.00089   0.00000  -0.00089   2.05030
   A50        1.83180   0.00119   0.00224   0.00000   0.00224   1.83404
   A51        1.87533   0.00033   0.00030   0.00000   0.00030   1.87564
   A52        1.90326  -0.00026   0.00064   0.00000   0.00064   1.90390
   A53        1.91935  -0.00057  -0.00174   0.00000  -0.00174   1.91762
   A54        1.87416  -0.00018  -0.00038   0.00000  -0.00038   1.87378
   A55        1.90678   0.00025   0.00419   0.00000   0.00419   1.91098
   A56        1.88579   0.00010   0.00114   0.00000   0.00114   1.88694
   A57        1.96842   0.00020   0.00080   0.00000   0.00080   1.96922
   A58        1.90432  -0.00022  -0.00258   0.00000  -0.00258   1.90175
   A59        1.88726  -0.00016  -0.00129   0.00000  -0.00129   1.88597
   A60        1.91057  -0.00018  -0.00240   0.00000  -0.00241   1.90817
   A61        2.70250  -0.00117   0.00113   0.00000   0.00113   2.70363
   A62        2.02606   0.00310   0.00183   0.00000   0.00183   2.02789
   A63        2.07256   0.00118  -0.00036   0.00000  -0.00036   2.07221
   A64        1.97069  -0.00049   0.00005   0.00000   0.00005   1.97074
   A65        2.23989  -0.00069   0.00028   0.00000   0.00028   2.24017
   A66        1.92287  -0.00035  -0.00036   0.00000  -0.00036   1.92251
   A67        1.96610  -0.00041  -0.00195   0.00000  -0.00195   1.96415
   A68        1.88793   0.00046  -0.00162   0.00000  -0.00162   1.88631
   A69        2.00119   0.00083   0.00322   0.00000   0.00322   2.00441
   A70        1.90647   0.00011   0.00103   0.00000   0.00104   1.90751
   A71        1.76982  -0.00062  -0.00051   0.00000  -0.00051   1.76931
   A72        1.86744  -0.00002  -0.00141   0.00000  -0.00141   1.86603
   A73        1.91156  -0.00024  -0.00086   0.00000  -0.00086   1.91071
   A74        1.88890  -0.00002   0.00038   0.00000   0.00038   1.88928
   A75        1.92977   0.00015  -0.00077   0.00000  -0.00077   1.92900
   A76        1.89930   0.00015   0.00210   0.00000   0.00210   1.90140
   A77        1.96392  -0.00002   0.00049   0.00000   0.00049   1.96441
   A78        1.93601  -0.00002   0.00053   0.00000   0.00054   1.93655
   A79        1.90054  -0.00012  -0.00141   0.00000  -0.00141   1.89912
   A80        1.93320   0.00034   0.00101   0.00000   0.00101   1.93421
   A81        2.07170  -0.00005  -0.00049   0.00000  -0.00049   2.07121
   A82        2.04821  -0.00015   0.00001   0.00000   0.00001   2.04822
   A83        1.54008   0.00003   0.00022   0.00000   0.00022   1.54030
   A84        2.05110   0.00002  -0.00094   0.00000  -0.00094   2.05016
   A85        1.97993  -0.00016   0.00084   0.00000   0.00084   1.98077
   A86        1.50375   0.00017   0.00037   0.00000   0.00037   1.50412
   A87        1.89103   0.00006  -0.00105   0.00000  -0.00105   1.88998
   A88        2.04961  -0.00005   0.00023   0.00000   0.00023   2.04984
   A89        1.96767  -0.00006   0.00099   0.00000   0.00099   1.96866
   A90        1.88056   0.00002  -0.00091   0.00000  -0.00091   1.87965
   A91        1.90501  -0.00014   0.00102   0.00000   0.00102   1.90603
   A92        1.99323   0.00033   0.00166   0.00000   0.00166   1.99489
   A93        2.06919   0.00001  -0.00133   0.00000  -0.00133   2.06786
   A94        1.53169  -0.00011  -0.00019   0.00000  -0.00019   1.53150
   A95        2.05765  -0.00007  -0.00059   0.00000  -0.00059   2.05706
   A96        1.48998  -0.00015  -0.00009   0.00000  -0.00009   1.48989
   A97        1.95781   0.00014   0.00049   0.00000   0.00049   1.95831
   A98        2.06165   0.00003   0.00048   0.00000   0.00048   2.06213
   A99        1.92343   0.00005  -0.00059   0.00000  -0.00059   1.92284
   A100       2.12516   0.00038   0.00307   0.00000   0.00307   2.12823
   A101       1.88140  -0.00037  -0.00269   0.00000  -0.00269   1.87871
   A102       1.97642   0.00002   0.00148   0.00000   0.00148   1.97790
   A103       1.92121   0.00007   0.00080   0.00000   0.00080   1.92201
   A104       1.92264   0.00005   0.00075   0.00000   0.00075   1.92339
   A105       1.87967  -0.00005  -0.00120   0.00000  -0.00120   1.87847
   A106       1.87865  -0.00004  -0.00106   0.00000  -0.00106   1.87759
   A107       1.88220  -0.00006  -0.00097   0.00000  -0.00097   1.88124
   A108       1.99422   0.00020   0.00128   0.00000   0.00129   1.99551
   A109       1.93202   0.00003   0.00111   0.00000   0.00111   1.93313
   A110       1.90536   0.00002   0.00042   0.00000   0.00042   1.90579
   A111       1.88358  -0.00005  -0.00076   0.00000  -0.00076   1.88282
   A112       1.86929  -0.00017  -0.00156   0.00000  -0.00156   1.86773
   A113       1.87481  -0.00006  -0.00070   0.00000  -0.00070   1.87411
   A114       2.03590   0.00003  -0.00044   0.00000  -0.00044   2.03546
   A115       1.83348  -0.00099   0.00046   0.00000   0.00046   1.83394
   A116       1.88407   0.00149   0.00068   0.00000   0.00068   1.88475
   A117       1.90259   0.00065   0.00046   0.00000   0.00046   1.90305
   A118       1.92638  -0.00189  -0.00131   0.00000  -0.00131   1.92506
   A119       1.87328   0.00084   0.00030   0.00000   0.00030   1.87358
   A120       1.92338   0.00028   0.00368   0.00000   0.00368   1.92706
   A121       1.89218   0.00009   0.00070   0.00000   0.00070   1.89288
   A122       1.91948   0.00022   0.00298   0.00000   0.00298   1.92246
   A123       1.91929  -0.00024  -0.00349   0.00000  -0.00349   1.91580
   A124       1.89415  -0.00014  -0.00181   0.00000  -0.00181   1.89234
   A125       1.91546  -0.00021  -0.00210   0.00000  -0.00210   1.91337
   A126       2.59353   0.00084   0.00292   0.00000   0.00292   2.59644
   A127       2.02338   0.00349   0.00153   0.00000   0.00153   2.02491
   A128       2.07021   0.00149  -0.00005   0.00000  -0.00005   2.07016
   A129       1.97164  -0.00050  -0.00004   0.00000  -0.00004   1.97160
   A130       2.24130  -0.00100   0.00007   0.00000   0.00007   2.24137
    D1        0.79055   0.00001   0.00222   0.00000   0.00222   0.79276
    D2        3.08095   0.00010   0.00184   0.00000   0.00184   3.08279
    D3       -0.88022  -0.00001   0.00196   0.00000   0.00196  -0.87826
    D4        3.05227   0.00015   0.00377   0.00000   0.00377   3.05604
    D5       -0.94051   0.00025   0.00339   0.00000   0.00339  -0.93712
    D6        1.38150   0.00013   0.00351   0.00000   0.00351   1.38501
    D7       -1.22054  -0.00062   0.00093   0.00000   0.00093  -1.21960
    D8        1.06987  -0.00053   0.00055   0.00000   0.00055   1.07042
    D9       -2.89130  -0.00065   0.00068   0.00000   0.00068  -2.89063
   D10        0.11548   0.00009  -0.00576   0.00000  -0.00576   0.10973
   D11       -2.00231  -0.00022  -0.00776   0.00000  -0.00776  -2.01006
   D12        2.28975  -0.00071  -0.00850   0.00000  -0.00850   2.28125
   D13       -2.11603   0.00025  -0.00491   0.00000  -0.00491  -2.12094
   D14        2.04936  -0.00006  -0.00691   0.00000  -0.00691   2.04246
   D15        0.05823  -0.00055  -0.00765   0.00000  -0.00765   0.05058
   D16        2.04518   0.00031  -0.00561   0.00000  -0.00561   2.03957
   D17       -0.07261  -0.00000  -0.00761   0.00000  -0.00761  -0.08022
   D18       -2.06374  -0.00049  -0.00836   0.00000  -0.00835  -2.07210
   D19        2.98052  -0.00019  -0.00556   0.00000  -0.00556   2.97496
   D20        0.91077  -0.00013  -0.00549   0.00000  -0.00549   0.90528
   D21       -1.20341  -0.00009  -0.00376   0.00000  -0.00376  -1.20717
   D22       -1.10213  -0.00031  -0.00523   0.00000  -0.00523  -1.10736
   D23        3.11131  -0.00024  -0.00516   0.00000  -0.00516   3.10614
   D24        0.99713  -0.00021  -0.00344   0.00000  -0.00344   0.99369
   D25        1.03202   0.00027  -0.00311   0.00000  -0.00311   1.02891
   D26       -1.03773   0.00033  -0.00304   0.00000  -0.00304  -1.04077
   D27        3.13128   0.00036  -0.00131   0.00000  -0.00131   3.12997
   D28       -0.94587   0.00007  -0.00193   0.00000  -0.00193  -0.94780
   D29        1.36469   0.00012  -0.00324   0.00000  -0.00324   1.36145
   D30        3.03227   0.00022  -0.00306   0.00000  -0.00306   3.02920
   D31        1.10789  -0.00004  -0.00451   0.00000  -0.00451   1.10338
   D32       -2.86474   0.00001  -0.00581   0.00000  -0.00581  -2.87056
   D33       -1.19717   0.00011  -0.00564   0.00000  -0.00564  -1.20280
   D34       -3.04827   0.00013  -0.00319   0.00000  -0.00319  -3.05146
   D35       -0.73772   0.00018  -0.00450   0.00000  -0.00450  -0.74221
   D36        0.92986   0.00028  -0.00432   0.00000  -0.00432   0.92554
   D37       -2.25649  -0.00039   0.00610   0.00000   0.00610  -2.25039
   D38       -0.17615   0.00068   0.00896   0.00000   0.00896  -0.16720
   D39        1.87459  -0.00003   0.00787   0.00000   0.00787   1.88246
   D40        2.00270  -0.00040   0.00662   0.00000   0.00662   2.00931
   D41       -2.20015   0.00068   0.00947   0.00000   0.00947  -2.19068
   D42       -0.14942  -0.00003   0.00839   0.00000   0.00839  -0.14103
   D43       -0.14290  -0.00020   0.00691   0.00000   0.00691  -0.13599
   D44        1.93743   0.00087   0.00977   0.00000   0.00977   1.94720
   D45       -2.29501   0.00016   0.00868   0.00000   0.00868  -2.28633
   D46       -0.59570  -0.00013   0.00011   0.00000   0.00011  -0.59559
   D47       -2.82834  -0.00005   0.00239   0.00000   0.00239  -2.82595
   D48        1.48599  -0.00008   0.00087   0.00000   0.00087   1.48686
   D49        1.64084  -0.00002  -0.00070   0.00000  -0.00070   1.64014
   D50       -0.59179   0.00007   0.00157   0.00000   0.00157  -0.59022
   D51       -2.56065   0.00004   0.00005   0.00000   0.00005  -2.56059
   D52       -2.53911  -0.00014  -0.00057   0.00000  -0.00057  -2.53969
   D53        1.51144  -0.00005   0.00170   0.00000   0.00170   1.51314
   D54       -0.45741  -0.00008   0.00018   0.00000   0.00018  -0.45723
   D55       -1.45823  -0.00018   0.00073   0.00000   0.00073  -1.45751
   D56        2.92166  -0.00015   0.00073   0.00000   0.00073   2.92239
   D57        0.71736   0.00004   0.00259   0.00000   0.00258   0.71995
   D58        2.57761  -0.00006  -0.00070   0.00000  -0.00070   2.57691
   D59        0.67432  -0.00003  -0.00070   0.00000  -0.00070   0.67362
   D60       -1.52997   0.00016   0.00116   0.00000   0.00116  -1.52881
   D61        0.45194   0.00008  -0.00013   0.00000  -0.00013   0.45182
   D62       -1.45135   0.00011  -0.00012   0.00000  -0.00012  -1.45147
   D63        2.62754   0.00029   0.00173   0.00000   0.00173   2.62927
   D64       -1.53049  -0.00003  -0.00064   0.00000  -0.00064  -1.53113
   D65        2.56081  -0.00007  -0.00182   0.00000  -0.00182   2.55899
   D66        0.45315   0.00006  -0.00018   0.00000  -0.00018   0.45297
   D67        0.54967  -0.00007  -0.00198   0.00000  -0.00198   0.54769
   D68       -1.64220  -0.00012  -0.00317   0.00000  -0.00317  -1.64537
   D69        2.53332   0.00001  -0.00153   0.00000  -0.00153   2.53180
   D70        2.76466   0.00002  -0.00180   0.00000  -0.00180   2.76286
   D71        0.57278  -0.00002  -0.00298   0.00000  -0.00298   0.56980
   D72       -1.53488   0.00011  -0.00134   0.00000  -0.00134  -1.53622
   D73        1.46177   0.00014   0.00086   0.00000   0.00086   1.46263
   D74       -2.86634   0.00022   0.00145   0.00000   0.00146  -2.86489
   D75       -0.64204   0.00010  -0.00035   0.00000  -0.00035  -0.64239
   D76       -0.45052  -0.00006   0.00032   0.00000   0.00032  -0.45021
   D77        1.50454   0.00003   0.00091   0.00000   0.00091   1.50545
   D78       -2.55433  -0.00009  -0.00090   0.00000  -0.00090  -2.55523
   D79       -2.57678  -0.00001   0.00222   0.00000   0.00222  -2.57456
   D80       -0.62172   0.00008   0.00282   0.00000   0.00282  -0.61890
   D81        1.60259  -0.00004   0.00101   0.00000   0.00101   1.60360
   D82        0.83743   0.00003   0.00254   0.00000   0.00254   0.83998
   D83       -1.26630   0.00004   0.00241   0.00000   0.00241  -1.26388
   D84        2.94542   0.00004   0.00253   0.00000   0.00253   2.94795
   D85       -0.78457   0.00001   0.00242   0.00000   0.00242  -0.78215
   D86       -2.88831   0.00002   0.00229   0.00000   0.00229  -2.88602
   D87        1.32341   0.00002   0.00241   0.00000   0.00241   1.32581
   D88        3.13597  -0.00007   0.00219   0.00000   0.00219   3.13816
   D89        1.03224  -0.00006   0.00206   0.00000   0.00206   1.03430
   D90       -1.03923  -0.00006   0.00218   0.00000   0.00218  -1.03706
   D91       -0.86805  -0.00001   0.00227   0.00000   0.00227  -0.86578
   D92       -3.00234  -0.00005   0.00202   0.00000   0.00202  -3.00032
   D93        1.22173  -0.00006   0.00171   0.00000   0.00171   1.22344
   D94        0.93624   0.00011   0.00374   0.00000   0.00374   0.93998
   D95       -1.19805   0.00007   0.00349   0.00000   0.00349  -1.19456
   D96        3.02602   0.00006   0.00318   0.00000   0.00318   3.02920
   D97       -3.11027   0.00005   0.00284   0.00000   0.00284  -3.10744
   D98        1.03862   0.00002   0.00258   0.00000   0.00258   1.04120
   D99       -1.02049   0.00000   0.00227   0.00000   0.00227  -1.01822
   D100      -1.19350   0.00106  -0.00207   0.00000  -0.00207  -1.19557
   D101       2.87756   0.00098  -0.00279   0.00000  -0.00279   2.87477
   D102       0.79846   0.00191  -0.00085   0.00000  -0.00085   0.79761
   D103       2.36826   0.00173   0.03033   0.00000   0.03033   2.39859
   D104      -1.66306   0.00103   0.02821   0.00000   0.02821  -1.63485
   D105       0.40569   0.00030   0.02779   0.00000   0.02779   0.43348
   D106       1.20428   0.00536  -0.01721   0.00000  -0.01721   1.18706
   D107       0.05204   0.00119   0.01338   0.00000   0.01338   0.06541
   D108      -3.09908   0.00071   0.01143   0.00000   0.01143  -3.08764
   D109       3.13041  -0.00055  -0.00229   0.00000  -0.00229   3.12813
   D110       0.81750  -0.00005   0.00193   0.00000   0.00193   0.81943
   D111       3.08598  -0.00013   0.00030   0.00000   0.00030   3.08628
   D112      -0.85232  -0.00006   0.00198   0.00000   0.00198  -0.85034
   D113       3.07622   0.00043   0.00440   0.00000   0.00440   3.08062
   D114      -0.93849   0.00036   0.00277   0.00000   0.00277  -0.93572
   D115       1.40640   0.00043   0.00445   0.00000   0.00445   1.41085
   D116      -1.26530  -0.00026   0.00186   0.00000   0.00186  -1.26344
   D117       1.00318  -0.00033   0.00023   0.00000   0.00023   1.00341
   D118      -2.93512  -0.00026   0.00191   0.00000   0.00191  -2.93321
   D119       0.09615   0.00006  -0.00371   0.00000  -0.00371   0.09245
   D120      -2.01255  -0.00006  -0.00437   0.00000  -0.00437  -2.01692
   D121       2.27589  -0.00120  -0.00523   0.00000  -0.00523   2.27066
   D122      -2.14349   0.00025  -0.00338   0.00000  -0.00338  -2.14687
   D123       2.03100   0.00014  -0.00404   0.00000  -0.00404   2.02696
   D124       0.03625  -0.00101  -0.00490   0.00000  -0.00490   0.03135
   D125       2.16764   0.00048  -0.00527   0.00000  -0.00527   2.16237
   D126       0.05894   0.00036  -0.00593   0.00000  -0.00593   0.05301
   D127      -1.93581  -0.00079  -0.00679   0.00000  -0.00679  -1.94260
   D128       2.99655  -0.00004  -0.01341   0.00000  -0.01341   2.98314
   D129       0.89521   0.00002  -0.01179   0.00000  -0.01179   0.88342
   D130      -1.19913   0.00010  -0.01144   0.00000  -0.01144  -1.21056
   D131      -1.06893  -0.00019  -0.01286   0.00000  -0.01286  -1.08178
   D132       3.11291  -0.00012  -0.01124   0.00000  -0.01124   3.10167
   D133       1.01858  -0.00005  -0.01088   0.00000  -0.01088   1.00769
   D134       0.98252  -0.00006  -0.01043   0.00000  -0.01043   0.97209
   D135      -1.11883   0.00001  -0.00881   0.00000  -0.00881  -1.12764
   D136       3.07002   0.00008  -0.00846   0.00000  -0.00846   3.06157
   D137      -0.93007   0.00004  -0.00028   0.00000  -0.00028  -0.93035
   D138       1.38068  -0.00014  -0.00167   0.00000  -0.00167   1.37901
   D139       3.04666  -0.00002  -0.00162   0.00000  -0.00162   3.04504
   D140       1.12359  -0.00004  -0.00298   0.00000  -0.00298   1.12061
   D141      -2.84884  -0.00022  -0.00437   0.00000  -0.00437  -2.85321
   D142      -1.18286  -0.00010  -0.00432   0.00000  -0.00432  -1.18718
   D143      -3.03177   0.00024  -0.00049   0.00000  -0.00049  -3.03226
   D144      -0.72102   0.00006  -0.00188   0.00000  -0.00188  -0.72290
   D145       0.94496   0.00018  -0.00183   0.00000  -0.00183   0.94313
   D146      -2.26011   0.00033   0.00416   0.00000   0.00416  -2.25595
   D147      -0.18844  -0.00044   0.00482   0.00000   0.00482  -0.18362
   D148       1.86491  -0.00013   0.00470   0.00000   0.00470   1.86961
   D149       1.99960   0.00028   0.00450   0.00000   0.00450   2.00410
   D150      -2.21192  -0.00049   0.00516   0.00000   0.00516  -2.20676
   D151      -0.15856  -0.00018   0.00504   0.00000   0.00504  -0.15352
   D152      -0.14541  -0.00000   0.00366   0.00000   0.00366  -0.14175
   D153       1.92626  -0.00077   0.00431   0.00000   0.00431   1.93057
   D154      -2.30357  -0.00046   0.00419   0.00000   0.00419  -2.29938
   D155      -0.59529   0.00017   0.00096   0.00000   0.00096  -0.59433
   D156      -2.82567   0.00021   0.00257   0.00000   0.00257  -2.82310
   D157       1.48267   0.00022   0.00122   0.00000   0.00122   1.48389
   D158       1.64135  -0.00001  -0.00006   0.00000  -0.00006   1.64129
   D159      -0.58903   0.00003   0.00155   0.00000   0.00155  -0.58748
   D160      -2.56388   0.00004   0.00021   0.00000   0.00021  -2.56367
   D161      -2.53904  -0.00019  -0.00005   0.00000  -0.00005  -2.53909
   D162       1.51377  -0.00015   0.00156   0.00000   0.00156   1.51533
   D163      -0.46108  -0.00014   0.00022   0.00000   0.00022  -0.46086
   D164      -1.45466   0.00007   0.00100   0.00000   0.00100  -1.45366
   D165       2.90957   0.00007   0.00166   0.00000   0.00166   2.91122
   D166       0.70514   0.00043   0.00465   0.00000   0.00465   0.70979
   D167       2.58107  -0.00009  -0.00075   0.00000  -0.00075   2.58032
   D168       0.66212  -0.00009  -0.00010   0.00000  -0.00010   0.66202
   D169      -1.54230   0.00027   0.00289   0.00000   0.00289  -1.53942
   D170       0.45753  -0.00001  -0.00032   0.00000  -0.00032   0.45720
   D171      -1.46143  -0.00001   0.00033   0.00000   0.00033  -1.46110
   D172       2.61734   0.00035   0.00332   0.00000   0.00332   2.62065
   D173      -1.54366  -0.00028  -0.00191   0.00000  -0.00191  -1.54557
   D174       2.56671  -0.00012  -0.00149   0.00000  -0.00149   2.56522
   D175       0.45868   0.00003  -0.00032   0.00000  -0.00032   0.45837
   D176       0.53569  -0.00017  -0.00273   0.00000  -0.00273   0.53295
   D177      -1.63713  -0.00000  -0.00232   0.00000  -0.00232  -1.63945
   D178       2.53803   0.00014  -0.00114   0.00000  -0.00114   2.53689
   D179       2.75266  -0.00018  -0.00309   0.00000  -0.00309   2.74956
   D180       0.57984  -0.00001  -0.00267   0.00000  -0.00267   0.57716
   D181      -1.52819   0.00013  -0.00150   0.00000  -0.00150  -1.52969
   D182       1.43731  -0.00003  -0.00049   0.00000  -0.00049   1.43681
   D183      -2.89210   0.00008  -0.00004   0.00000  -0.00004  -2.89214
   D184      -0.66412  -0.00007  -0.00184   0.00000  -0.00184  -0.66596
   D185      -0.45593  -0.00003   0.00042   0.00000   0.00042  -0.45551
   D186       1.49785   0.00007   0.00087   0.00000   0.00087   1.49872
   D187      -2.55736  -0.00008  -0.00093   0.00000  -0.00093  -2.55829
   D188      -2.57423   0.00004   0.00224   0.00000   0.00224  -2.57199
   D189      -0.62046   0.00014   0.00270   0.00000   0.00270  -0.61776
   D190       1.60752  -0.00001   0.00090   0.00000   0.00090   1.60842
   D191       0.83978   0.00001   0.00035   0.00000   0.00035   0.84013
   D192      -1.26526   0.00001   0.00030   0.00000   0.00030  -1.26496
   D193       2.94455   0.00001   0.00053   0.00000   0.00053   2.94507
   D194      -0.78815   0.00011   0.00052   0.00000   0.00052  -0.78763
   D195      -2.89319   0.00011   0.00047   0.00000   0.00047  -2.89272
   D196       1.31662   0.00010   0.00070   0.00000   0.00070   1.31731
   D197       3.13866  -0.00013  -0.00086   0.00000  -0.00086   3.13779
   D198       1.03362  -0.00013  -0.00091   0.00000  -0.00091   1.03271
   D199      -1.03976  -0.00013  -0.00068   0.00000  -0.00068  -1.04044
   D200      -0.86293   0.00002   0.00155   0.00000   0.00155  -0.86138
   D201      -2.99359  -0.00009   0.00076   0.00000   0.00076  -2.99283
   D202       1.22936  -0.00004   0.00070   0.00000   0.00070   1.23006
   D203       0.93302   0.00010   0.00391   0.00000   0.00391   0.93692
   D204      -1.19765   0.00000   0.00312   0.00000   0.00312  -1.19453
   D205       3.02531   0.00004   0.00306   0.00000   0.00306   3.02837
   D206      -3.10378   0.00013   0.00298   0.00000   0.00298  -3.10081
   D207       1.04874   0.00003   0.00219   0.00000   0.00219   1.05093
   D208      -1.01149   0.00007   0.00213   0.00000   0.00213  -1.00936
   D209      -1.24801   0.00199   0.01883   0.00000   0.01883  -1.22918
   D210       2.84088   0.00218   0.01881   0.00000   0.01881   2.85969
   D211       0.75426   0.00359   0.01995   0.00000   0.01995   0.77421
   D212       2.40383   0.00275   0.04231   0.00000   0.04231   2.44615
   D213      -1.63569   0.00255   0.04131   0.00000   0.04131  -1.59438
   D214       0.43563   0.00278   0.04131   0.00000   0.04131   0.47694
   D215       0.04141   0.00261   0.01593   0.00000   0.01593   0.05734
   D216      -3.10784   0.00163   0.01388   0.00000   0.01388  -3.09396
   D217       3.13259  -0.00116  -0.00241   0.00000  -0.00241   3.13018
         Item               Value     Threshold  Converged?
 Maximum Force            0.005364     0.000450     NO 
 RMS     Force            0.000656     0.000300     NO 
 Maximum Displacement     0.183516     0.001800     NO 
 RMS     Displacement     0.023458     0.001200     NO 
 Predicted change in Energy=-7.503665D-05
 GradGradGradGradGradGradGradGradGradGradGradGradGradGradGradGradGradGrad

 Stoichiometry    C20H32N2O8(3)
 Framework group  C1[X(C20H32N2O8)]
 Deg. of freedom   180
 Full point group                 C1      NOp   1
 Largest Abelian subgroup         C1      NOp   1
 Largest concise Abelian subgroup C1      NOp   1
                         Standard orientation:                         
 ---------------------------------------------------------------------
 Center     Atomic      Atomic             Coordinates (Angstroms)
 Number     Number       Type             X           Y           Z
 ---------------------------------------------------------------------
      1          6           0       -2.109396   -0.116475    0.919865
      2          6           0       -2.995520    0.555683   -1.507899
      3          1           0       -2.543924    0.248063   -2.456514
      4          1           0       -3.413335    1.555946   -1.662764
      5          6           0       -4.097311   -0.432561   -1.125709
      6          1           0       -4.826376   -0.541279   -1.936152
      7          6           0       -3.441009   -1.704130   -0.542270
      8          1           0       -2.479160   -2.009976   -0.960778
      9          1           0       -4.103229   -2.570202   -0.532762
     10          6           0       -3.427754   -0.954906    0.815839
     11          1           0       -3.559084   -1.528529    1.737604
     12          6           0       -4.650755   -0.118905    0.294532
     13          6           0       -5.950598   -0.877121    0.594289
     14          1           0       -5.898388   -1.941556    0.352183
     15          1           0       -6.776211   -0.445107    0.016876
     16          1           0       -6.203260   -0.789982    1.657261
     17          6           0       -4.870680    1.343670    0.674133
     18          1           0       -4.017915    1.993852    0.472398
     19          1           0       -5.122961    1.437989    1.736249
     20          1           0       -5.718193    1.736146    0.099046
     21          6           0       -1.875841    0.641585   -0.440179
     22          6           0       -2.068118    0.754428    2.184853
     23          1           0       -1.070457    1.184248    2.299013
     24          1           0       -2.279679    0.114139    3.045388
     25          1           0       -2.786833    1.571916    2.158534
     26          8           0       -1.157735   -1.098194    1.057801
     27          1           0       -0.964074    0.216831   -0.847231
     28          8           0       -1.602931    2.027609   -0.123767
     29          7           0       -0.581711    2.624771   -0.834133
     30          8           0       -0.032593    1.990799   -1.709808
     31          8           0       -0.366386    3.754426   -0.484138
     32          6           0        2.147510    0.190539    0.871067
     33          6           0        3.030114   -0.622278   -1.499162
     34          1           0        2.617873   -0.328349   -2.469722
     35          1           0        3.397517   -1.648241   -1.606554
     36          6           0        4.174371    0.320505   -1.124626
     37          1           0        4.917979    0.372459   -1.927463
     38          6           0        3.576450    1.638957   -0.580573
     39          1           0        2.634458    1.984599   -1.018237
     40          1           0        4.281512    2.470538   -0.585643
     41          6           0        3.505637    0.918802    0.792813
     42          1           0        3.648914    1.512226    1.701330
     43          6           0        4.692741    0.018323    0.312329
     44          6           0        6.031232    0.708512    0.602676
     45          1           0        6.041773    1.766080    0.326401
     46          1           0        6.838555    0.213139    0.050758
     47          1           0        6.266928    0.643126    1.671292
     48          6           0        4.823061   -1.443187    0.739290
     49          1           0        3.937289   -2.050170    0.542055
     50          1           0        5.049917   -1.516656    1.809124
     51          1           0        5.656100   -1.904861    0.195302
     52          6           0        1.882044   -0.605558   -0.459395
     53          6           0        1.993214   -0.643467    2.172575
     54          1           0        0.969919   -1.011046    2.270181
     55          1           0        2.238974   -0.004772    3.023584
     56          1           0        2.666023   -1.499772    2.151447
     57          8           0        1.162947    1.139040    1.037950
     58          1           0        1.010113   -0.133194   -0.902042
     59          8           0        1.507005   -1.956580   -0.104268
     60          7           0        0.497202   -2.522189   -0.856358
     61          8           0        0.041036   -1.890038   -1.784670
     62          8           0        0.194215   -3.623334   -0.482027
 ---------------------------------------------------------------------
 Rotational constants (GHZ):           0.3018981           0.1079251           0.0948946
 Standard basis: 6-31++G(d,p) (6D, 7F)
 There are   762 symmetry adapted cartesian basis functions of A   symmetry.
 There are   762 symmetry adapted basis functions of A   symmetry.
   762 basis functions,  1216 primitive gaussians,   762 cartesian basis functions
   116 alpha electrons      114 beta electrons
       nuclear repulsion energy      3504.2641642577 Hartrees.
 NAtoms=   62 NActive=   62 NUniq=   62 SFac= 1.00D+00 NAtFMM=   60 NAOKFM=T Big=T
 Integral buffers will be    131072 words long.
 Raffenetti 2 integral format.
 Two-electron integral symmetry is turned on.
 Nuclear repulsion after empirical dispersion term =     3504.1949502221 Hartrees.
 One-electron integrals computed using PRISM.
 NBasis=   762 RedAO= T EigKep=  1.74D-06  NBF=   762
 NBsUse=   760 1.00D-06 EigRej=  7.88D-07 NBFU=   760
 Lowest energy guess from the checkpoint file:  "/wrk/hasangal/alkoxy/alphapine-conformarsampling/Alpha-Pinene-RO-NO3down-Oup/SYS_2A/DFT_high/calc-LM/TMP/G1647198124/Gau-5018.chk"
 B after Tr=     0.000000    0.000000   -0.000000
         Rot=    0.999999   -0.001024   -0.000169    0.000913 Ang=  -0.16 deg.
 B after Tr=     0.000000    0.000000   -0.000000
         Rot=    0.999990    0.003290    0.000520   -0.002845 Ang=   0.50 deg.
 Initial guess <Sx>= 0.0000 <Sy>= 0.0000 <Sz>= 1.0000 <S**2>= 2.0085 S= 1.0028
 Requested convergence on RMS density matrix=1.00D-08 within 128 cycles.
 Requested convergence on MAX density matrix=1.00D-06.
 Requested convergence on             energy=1.00D-06.
 No special actions if energy rises.
 SCF Done:  E(UwB97XD) =  -1491.89462779     A.U. after   18 cycles
            NFock= 18  Conv=0.30D-08     -V/T= 2.0089
 <Sx>= 0.0000 <Sy>= 0.0000 <Sz>= 1.0000 <S**2>= 2.0085 S= 1.0028
 <L.S>= 0.000000000000E+00
 Annihilation of the first spin contaminant:
 S**2 before annihilation     2.0085,   after     2.0000
 Calling FoFJK, ICntrl=      2127 FMM=T ISym2X=0 I1Cent= 0 IOpClX= 1 NMat=1 NMatS=1 NMatT=0.
 ***** Axes restored to original set *****
 -------------------------------------------------------------------
 Center     Atomic                   Forces (Hartrees/Bohr)
 Number     Number              X              Y              Z
 -------------------------------------------------------------------
      1        6           0.000139976    0.000092590    0.000196559
      2        6           0.000009050    0.000258139   -0.000221348
      3        1          -0.000087259    0.000071306    0.000296243
      4        1           0.000136105   -0.000237108    0.000143288
      5        6          -0.000131479   -0.000025031   -0.000245636
      6        1           0.000204006    0.000046047    0.000208033
      7        6           0.000173823   -0.000410766   -0.000125229
      8        1          -0.000230520    0.000098122    0.000153440
      9        1           0.000092932    0.000323729    0.000049590
     10        6          -0.000155445   -0.000300034    0.000062479
     11        1           0.000115682    0.000158833   -0.000140098
     12        6          -0.000203425    0.000074076    0.000075252
     13        6          -0.000460166   -0.000286925    0.000112305
     14        1           0.000080601    0.000359999    0.000034345
     15        1           0.000338739   -0.000091574    0.000185623
     16        1           0.000144191    0.000006709   -0.000366412
     17        6          -0.000090364    0.000480858    0.000071474
     18        1          -0.000189736   -0.000220095    0.000042953
     19        1           0.000086548   -0.000097210   -0.000366555
     20        1           0.000300302   -0.000212588    0.000183814
     21        6           0.000077679   -0.000045099    0.000050883
     22        6          -0.000065762    0.000278260    0.000533424
     23        1          -0.000213660   -0.000183254   -0.000229557
     24        1           0.000067444    0.000131028   -0.000383530
     25        1           0.000220920   -0.000259264   -0.000073539
     26        8          -0.000070357    0.000048873    0.000167691
     27        1          -0.000015779   -0.000170212    0.000044827
     28        8          -0.000347410    0.000010838   -0.000148398
     29        7           0.000183532    0.000042621    0.000084496
     30        8           0.000095413    0.000150065   -0.000203240
     31        8          -0.000003233   -0.000055716   -0.000054679
     32        6           0.000301246    0.000241106   -0.000026585
     33        6           0.000069186   -0.000242220   -0.000208891
     34        1           0.000064736   -0.000063975    0.000293877
     35        1          -0.000131194    0.000246101    0.000136084
     36        6           0.000111713   -0.000016763   -0.000246629
     37        1          -0.000212961   -0.000029586    0.000203714
     38        6          -0.000117399    0.000451482   -0.000156249
     39        1           0.000181340   -0.000092549    0.000142859
     40        1          -0.000122987   -0.000309646    0.000045471
     41        6          -0.000011821   -0.000003177    0.000105236
     42        1          -0.000093120   -0.000155046   -0.000148391
     43        6           0.000240164    0.000034048    0.000092076
     44        6           0.000479364    0.000220612    0.000066966
     45        1          -0.000105633   -0.000346513    0.000058810
     46        1          -0.000327205    0.000122446    0.000171633
     47        1          -0.000140528   -0.000010580   -0.000373761
     48        6           0.000065084   -0.000494773    0.000103658
     49        1           0.000195457    0.000213125    0.000021118
     50        1          -0.000064393    0.000096974   -0.000376257
     51        1          -0.000287731    0.000223856    0.000189819
     52        6          -0.000205359    0.000066134    0.000288612
     53        6          -0.000165195   -0.000242262    0.000686193
     54        1           0.000173516    0.000126625   -0.000242133
     55        1          -0.000032313   -0.000135961   -0.000360358
     56        1          -0.000149978    0.000327333   -0.000126555
     57        8          -0.000131684   -0.000124012    0.000105440
     58        1           0.000009990    0.000254944   -0.000010405
     59        8           0.000405906   -0.000211485   -0.000345797
     60        7          -0.000225701   -0.000063212    0.000145711
     61        8           0.000012267   -0.000267423   -0.000274186
     62        8           0.000012885    0.000147178   -0.000099582
 -------------------------------------------------------------------
 Cartesian Forces:  Max     0.000686193 RMS     0.000208200

 GradGradGradGradGradGradGradGradGradGradGradGradGradGradGradGradGradGrad
 Berny optimization.
 Using GEDIIS/GDIIS optimizer.
 FormGI is forming the generalized inverse of G from B-inverse, IUseBI=4.
 Internal  Forces:  Max     0.001387419 RMS     0.000157529
 Search for a local minimum.
 Step number   4 out of a maximum of  372
 All quantities printed in internal units (Hartrees-Bohrs-Radians)
 Mixed Optimization -- En-DIIS/RFO-DIIS
 Swapping is turned off.
 Update second derivatives using D2CorX and points    2    1    3    4
 ITU=  0 -1 -1  0
     Eigenvalues ---    0.00218   0.00238   0.00252   0.00255   0.00281
     Eigenvalues ---    0.00307   0.00312   0.00318   0.00392   0.00408
     Eigenvalues ---    0.00880   0.00894   0.01013   0.01293   0.01507
     Eigenvalues ---    0.01517   0.01552   0.01804   0.02141   0.02168
     Eigenvalues ---    0.02697   0.02726   0.02755   0.02767   0.02873
     Eigenvalues ---    0.02890   0.02975   0.03136   0.03145   0.03182
     Eigenvalues ---    0.03242   0.03421   0.03498   0.03553   0.03624
     Eigenvalues ---    0.03860   0.03963   0.04428   0.04446   0.04570
     Eigenvalues ---    0.04619   0.04759   0.04816   0.05127   0.05175
     Eigenvalues ---    0.05183   0.05188   0.05258   0.05271   0.05385
     Eigenvalues ---    0.05577   0.05592   0.05607   0.05623   0.05636
     Eigenvalues ---    0.05720   0.05748   0.05753   0.05817   0.05838
     Eigenvalues ---    0.05855   0.06013   0.06308   0.06675   0.06696
     Eigenvalues ---    0.06738   0.06987   0.07039   0.07568   0.07909
     Eigenvalues ---    0.07970   0.08254   0.08285   0.08724   0.08771
     Eigenvalues ---    0.09204   0.09292   0.09432   0.09513   0.10329
     Eigenvalues ---    0.10339   0.10651   0.11763   0.11983   0.12491
     Eigenvalues ---    0.13305   0.14947   0.15914   0.16000   0.16000
     Eigenvalues ---    0.16000   0.16000   0.16000   0.16000   0.16000
     Eigenvalues ---    0.16000   0.16000   0.16000   0.16000   0.16000
     Eigenvalues ---    0.16000   0.16000   0.16000   0.16000   0.16000
     Eigenvalues ---    0.16005   0.17246   0.17916   0.18142   0.20843
     Eigenvalues ---    0.20917   0.21497   0.21650   0.23664   0.23798
     Eigenvalues ---    0.24518   0.24594   0.24894   0.24998   0.24999
     Eigenvalues ---    0.25000   0.25000   0.25234   0.25937   0.26385
     Eigenvalues ---    0.26604   0.27094   0.27312   0.27579   0.27974
     Eigenvalues ---    0.28802   0.28898   0.29002   0.29056   0.29330
     Eigenvalues ---    0.29629   0.29796   0.31013   0.33981   0.33998
     Eigenvalues ---    0.34048   0.34051   0.34060   0.34069   0.34094
     Eigenvalues ---    0.34127   0.34142   0.34173   0.34196   0.34199
     Eigenvalues ---    0.34219   0.34232   0.34252   0.34276   0.34336
     Eigenvalues ---    0.34375   0.34401   0.34429   0.34489   0.34523
     Eigenvalues ---    0.34545   0.34575   0.34633   0.34715   0.34739
     Eigenvalues ---    0.34837   0.34898   0.35211   0.36666   0.38606
     Eigenvalues ---    0.38938   0.43961   0.49089   0.49216   0.49790
     Eigenvalues ---    0.50313   0.98773   0.98954   1.03811   1.03981
 En-DIIS/RFO-DIIS/Sim-DIIS IScMMF=       -3 using points:     4    3
 RFO step:  Lambda=-1.13804049D-04.
 DidBck=T Rises=F RFO-DIIS coefs:    0.43963    0.56037
 Iteration  1 RMS(Cart)=  0.04632919 RMS(Int)=  0.00045069
 Iteration  2 RMS(Cart)=  0.00095194 RMS(Int)=  0.00000156
 Iteration  3 RMS(Cart)=  0.00000041 RMS(Int)=  0.00000155
 Variable       Old X    -DE/DX   Delta X   Delta X   Delta X     New X
                                 (Linear)    (Quad)   (Total)
    R1        2.95901   0.00003  -0.00016   0.00015  -0.00001   2.95900
    R2        2.97530   0.00009  -0.00125   0.00039  -0.00085   2.97445
    R3        2.90328  -0.00014  -0.00094  -0.00052  -0.00145   2.90183
    R4        2.59688  -0.00007   0.00004  -0.00023  -0.00019   2.59669
    R5        2.06875  -0.00031  -0.00129  -0.00104  -0.00233   2.06641
    R6        2.06930  -0.00029  -0.00117  -0.00096  -0.00212   2.06717
    R7        2.88865  -0.00003  -0.00046  -0.00039  -0.00086   2.88779
    R8        2.92821  -0.00024  -0.00128  -0.00095  -0.00222   2.92599
    R9        2.07024  -0.00029  -0.00118  -0.00098  -0.00217   2.06808
   R10        2.92024   0.00009   0.00038   0.00013   0.00051   2.92075
   R11        2.94080  -0.00006  -0.00011  -0.00014  -0.00026   2.94054
   R12        2.06477  -0.00029  -0.00078  -0.00091  -0.00169   2.06308
   R13        2.06033  -0.00031  -0.00124  -0.00102  -0.00226   2.05807
   R14        2.93119  -0.00002  -0.00029  -0.00037  -0.00066   2.93053
   R15        2.06659  -0.00022  -0.00091  -0.00071  -0.00162   2.06497
   R16        2.96777  -0.00001  -0.00014   0.00006  -0.00008   2.96769
   R17        2.89957  -0.00009  -0.00049  -0.00035  -0.00084   2.89873
   R18        2.88552  -0.00008  -0.00048  -0.00032  -0.00079   2.88473
   R19        2.06522  -0.00036  -0.00134  -0.00116  -0.00250   2.06272
   R20        2.07154  -0.00039  -0.00155  -0.00129  -0.00285   2.06869
   R21        2.07125  -0.00039  -0.00155  -0.00129  -0.00285   2.06840
   R22        2.06200  -0.00029  -0.00104  -0.00094  -0.00198   2.06002
   R23        2.07064  -0.00038  -0.00155  -0.00129  -0.00284   2.06780
   R24        2.07271  -0.00040  -0.00163  -0.00134  -0.00298   2.06974
   R25        2.05053  -0.00006  -0.00112   0.00026  -0.00086   2.04967
   R26        2.73564   0.00006  -0.00012   0.00020   0.00008   2.73572
   R27        2.06413  -0.00029  -0.00120  -0.00119  -0.00239   2.06174
   R28        2.06599  -0.00039  -0.00155  -0.00129  -0.00283   2.06316
   R29        2.05757  -0.00034  -0.00117  -0.00106  -0.00223   2.05534
   R30        3.79027  -0.00019  -0.01589   0.00190  -0.01399   3.77628
   R31        2.60763   0.00035   0.00039   0.00079   0.00117   2.60880
   R32        2.29137   0.00011   0.00015   0.00011   0.00026   2.29163
   R33        2.27159  -0.00007   0.00001   0.00000   0.00001   2.27160
   R34        2.91594  -0.00013  -0.00060  -0.00044  -0.00104   2.91490
   R35        2.97256  -0.00001  -0.00124   0.00046  -0.00078   2.97178
   R36        2.93565  -0.00006  -0.00078  -0.00009  -0.00086   2.93479
   R37        2.60266   0.00002  -0.00007  -0.00013  -0.00020   2.60246
   R38        2.06864  -0.00030  -0.00129  -0.00101  -0.00231   2.06634
   R39        2.06933  -0.00029  -0.00115  -0.00096  -0.00211   2.06722
   R40        2.88976  -0.00008  -0.00056  -0.00051  -0.00107   2.88869
   R41        2.92722  -0.00022  -0.00112  -0.00087  -0.00199   2.92523
   R42        2.07026  -0.00030  -0.00119  -0.00099  -0.00218   2.06808
   R43        2.92256   0.00009   0.00032   0.00028   0.00060   2.92316
   R44        2.94268  -0.00005  -0.00008  -0.00025  -0.00033   2.94234
   R45        2.06868  -0.00024  -0.00091  -0.00079  -0.00169   2.06699
   R46        2.06029  -0.00032  -0.00124  -0.00104  -0.00228   2.05801
   R47        2.93354  -0.00001  -0.00002  -0.00007  -0.00008   2.93346
   R48        2.06844  -0.00022  -0.00094  -0.00074  -0.00168   2.06676
   R49        2.95846   0.00004  -0.00044   0.00003  -0.00041   2.95804
   R50        2.89826  -0.00010  -0.00051  -0.00040  -0.00091   2.89735
   R51        2.88781  -0.00006  -0.00048  -0.00025  -0.00074   2.88708
   R52        2.06568  -0.00035  -0.00134  -0.00115  -0.00250   2.06318
   R53        2.07163  -0.00038  -0.00154  -0.00127  -0.00282   2.06881
   R54        2.07162  -0.00039  -0.00157  -0.00131  -0.00289   2.06873
   R55        2.06311  -0.00028  -0.00093  -0.00092  -0.00185   2.06127
   R56        2.07130  -0.00039  -0.00155  -0.00130  -0.00285   2.06845
   R57        2.07269  -0.00041  -0.00165  -0.00136  -0.00300   2.06969
   R58        2.05218  -0.00009  -0.00076   0.00035  -0.00041   2.05177
   R59        2.73327   0.00017   0.00020   0.00050   0.00070   2.73397
   R60        2.06298  -0.00023  -0.00092  -0.00118  -0.00210   2.06088
   R61        2.06365  -0.00037  -0.00145  -0.00120  -0.00265   2.06101
   R62        2.05831  -0.00035  -0.00109  -0.00107  -0.00216   2.05615
   R63        2.60841   0.00035   0.00035   0.00073   0.00108   2.60949
   R64        2.29076   0.00007   0.00013   0.00007   0.00019   2.29095
   R65        2.27117  -0.00017  -0.00004  -0.00008  -0.00012   2.27105
    A1        1.90214  -0.00007  -0.00008   0.00013   0.00005   1.90218
    A2        1.96151   0.00014   0.00115   0.00013   0.00128   1.96280
    A3        1.77952  -0.00001   0.00027  -0.00181  -0.00153   1.77799
    A4        2.02009  -0.00010  -0.00128  -0.00036  -0.00164   2.01845
    A5        1.90491   0.00013  -0.00073   0.00070  -0.00003   1.90488
    A6        1.87938  -0.00008   0.00081   0.00108   0.00190   1.88128
    A7        1.86662   0.00003   0.00076   0.00063   0.00138   1.86801
    A8        1.90956   0.00002   0.00006   0.00053   0.00059   1.91015
    A9        1.89081  -0.00005  -0.00036  -0.00024  -0.00061   1.89021
   A10        1.92932   0.00002   0.00080  -0.00034   0.00046   1.92978
   A11        1.89919  -0.00002  -0.00078  -0.00118  -0.00196   1.89723
   A12        1.96534  -0.00000  -0.00045   0.00062   0.00017   1.96551
   A13        1.93785  -0.00001  -0.00027  -0.00025  -0.00052   1.93734
   A14        1.89679   0.00004   0.00054   0.00117   0.00171   1.89850
   A15        1.93287  -0.00003  -0.00036  -0.00086  -0.00122   1.93165
   A16        2.07177   0.00002   0.00038   0.00007   0.00044   2.07222
   A17        2.04707   0.00001  -0.00007  -0.00002  -0.00009   2.04699
   A18        1.54311  -0.00002  -0.00016  -0.00003  -0.00019   1.54292
   A19        2.04832   0.00001   0.00078   0.00060   0.00138   2.04970
   A20        1.98119  -0.00003  -0.00050  -0.00073  -0.00123   1.97996
   A21        1.50750  -0.00001  -0.00006  -0.00022  -0.00028   1.50722
   A22        1.89196   0.00005   0.00070   0.00078   0.00148   1.89344
   A23        2.05223  -0.00002  -0.00049  -0.00016  -0.00064   2.05159
   A24        1.96194  -0.00003  -0.00070  -0.00059  -0.00129   1.96065
   A25        1.90075  -0.00000  -0.00028  -0.00020  -0.00049   1.90026
   A26        1.90284  -0.00001  -0.00072  -0.00096  -0.00168   1.90116
   A27        1.97434  -0.00003  -0.00024   0.00062   0.00038   1.97473
   A28        2.07557   0.00003   0.00075   0.00037   0.00111   2.07668
   A29        1.53062  -0.00000   0.00007   0.00006   0.00013   1.53075
   A30        2.05498   0.00002   0.00057   0.00037   0.00094   2.05592
   A31        1.48941   0.00003   0.00005  -0.00026  -0.00022   1.48919
   A32        1.96056  -0.00002  -0.00033  -0.00022  -0.00055   1.96001
   A33        2.06140  -0.00006  -0.00039  -0.00049  -0.00088   2.06051
   A34        1.90902  -0.00004   0.00000  -0.00001  -0.00001   1.90901
   A35        2.14066  -0.00002  -0.00083  -0.00016  -0.00098   2.13968
   A36        1.87836   0.00008   0.00118   0.00087   0.00205   1.88041
   A37        1.97963  -0.00012  -0.00082  -0.00084  -0.00166   1.97797
   A38        1.91812  -0.00007  -0.00049  -0.00049  -0.00098   1.91714
   A39        1.92352  -0.00005  -0.00043  -0.00037  -0.00080   1.92272
   A40        1.87878   0.00010   0.00065   0.00063   0.00128   1.88005
   A41        1.87894   0.00010   0.00068   0.00069   0.00137   1.88031
   A42        1.88167   0.00007   0.00052   0.00049   0.00101   1.88267
   A43        1.99568  -0.00005  -0.00035  -0.00032  -0.00067   1.99501
   A44        1.93540  -0.00006  -0.00054  -0.00045  -0.00099   1.93441
   A45        1.90042  -0.00008  -0.00058  -0.00058  -0.00116   1.89926
   A46        1.88373   0.00006   0.00040   0.00044   0.00084   1.88458
   A47        1.86891   0.00007   0.00075   0.00059   0.00133   1.87025
   A48        1.87499   0.00006   0.00041   0.00041   0.00082   1.87581
   A49        2.05030   0.00008   0.00050  -0.00037   0.00013   2.05043
   A50        1.83404   0.00008  -0.00126   0.00542   0.00417   1.83821
   A51        1.87564  -0.00002  -0.00017   0.00021   0.00005   1.87568
   A52        1.90390  -0.00006  -0.00036  -0.00135  -0.00172   1.90219
   A53        1.91762  -0.00009   0.00097  -0.00248  -0.00150   1.91611
   A54        1.87378   0.00002   0.00021  -0.00124  -0.00103   1.87275
   A55        1.91098  -0.00028  -0.00235  -0.00198  -0.00433   1.90664
   A56        1.88694  -0.00011  -0.00064  -0.00076  -0.00140   1.88553
   A57        1.96922  -0.00003  -0.00045  -0.00009  -0.00054   1.96868
   A58        1.90175   0.00018   0.00144   0.00102   0.00246   1.90420
   A59        1.88597   0.00014   0.00072   0.00088   0.00160   1.88757
   A60        1.90817   0.00011   0.00135   0.00099   0.00234   1.91050
   A61        2.70363  -0.00052  -0.00063   0.00227   0.00164   2.70527
   A62        2.02789   0.00040  -0.00102   0.00162   0.00060   2.02848
   A63        2.07221   0.00030   0.00020   0.00126   0.00146   2.07366
   A64        1.97074  -0.00012  -0.00003  -0.00050  -0.00053   1.97021
   A65        2.24017  -0.00019  -0.00016  -0.00077  -0.00093   2.23925
   A66        1.92251  -0.00007   0.00020   0.00022   0.00041   1.92292
   A67        1.96415   0.00013   0.00109  -0.00002   0.00107   1.96522
   A68        1.88631   0.00011   0.00091   0.00021   0.00112   1.88743
   A69        2.00441  -0.00006  -0.00180   0.00014  -0.00166   2.00275
   A70        1.90751   0.00003  -0.00058  -0.00030  -0.00088   1.90663
   A71        1.76931  -0.00013   0.00029  -0.00029  -0.00001   1.76930
   A72        1.86603   0.00003   0.00079   0.00068   0.00146   1.86750
   A73        1.91071  -0.00003   0.00048  -0.00009   0.00040   1.91110
   A74        1.88928  -0.00000  -0.00021  -0.00089  -0.00110   1.88818
   A75        1.92900   0.00010   0.00043   0.00044   0.00088   1.92988
   A76        1.90140  -0.00005  -0.00118  -0.00068  -0.00185   1.89955
   A77        1.96441  -0.00004  -0.00027   0.00051   0.00023   1.96464
   A78        1.93655  -0.00001  -0.00030  -0.00027  -0.00057   1.93598
   A79        1.89912  -0.00000   0.00079   0.00077   0.00156   1.90068
   A80        1.93421   0.00000  -0.00057  -0.00038  -0.00094   1.93326
   A81        2.07121   0.00002   0.00027   0.00022   0.00049   2.07170
   A82        2.04822   0.00000  -0.00000  -0.00015  -0.00016   2.04806
   A83        1.54030  -0.00002  -0.00013  -0.00011  -0.00023   1.54007
   A84        2.05016   0.00002   0.00053   0.00050   0.00103   2.05119
   A85        1.98077  -0.00003  -0.00047  -0.00062  -0.00109   1.97968
   A86        1.50412  -0.00000  -0.00021  -0.00039  -0.00060   1.50352
   A87        1.88998   0.00004   0.00059   0.00073   0.00132   1.89130
   A88        2.04984  -0.00003  -0.00013  -0.00012  -0.00025   2.04959
   A89        1.96866  -0.00002  -0.00056  -0.00041  -0.00097   1.96770
   A90        1.87965   0.00000   0.00051  -0.00009   0.00042   1.88006
   A91        1.90603  -0.00002  -0.00057  -0.00083  -0.00140   1.90464
   A92        1.99489  -0.00000  -0.00093   0.00081  -0.00012   1.99477
   A93        2.06786   0.00002   0.00075   0.00041   0.00115   2.06901
   A94        1.53150  -0.00001   0.00010  -0.00008   0.00002   1.53152
   A95        2.05706   0.00001   0.00033   0.00002   0.00035   2.05741
   A96        1.48989   0.00003   0.00005  -0.00025  -0.00019   1.48969
   A97        1.95831  -0.00002  -0.00028  -0.00042  -0.00070   1.95761
   A98        2.06213  -0.00004  -0.00027  -0.00039  -0.00066   2.06147
   A99        1.92284  -0.00001   0.00033   0.00033   0.00067   1.92350
   A100       2.12823  -0.00004  -0.00172  -0.00038  -0.00211   2.12612
   A101       1.87871   0.00007   0.00151   0.00084   0.00235   1.88106
   A102       1.97790  -0.00012  -0.00083  -0.00087  -0.00171   1.97620
   A103       1.92201  -0.00006  -0.00045  -0.00037  -0.00083   1.92119
   A104       1.92339  -0.00005  -0.00042  -0.00039  -0.00081   1.92258
   A105       1.87847   0.00010   0.00067   0.00066   0.00133   1.87980
   A106       1.87759   0.00009   0.00060   0.00058   0.00118   1.87877
   A107       1.88124   0.00006   0.00054   0.00051   0.00105   1.88229
   A108       1.99551  -0.00007  -0.00072  -0.00042  -0.00114   1.99437
   A109       1.93313  -0.00007  -0.00062  -0.00058  -0.00120   1.93193
   A110       1.90579  -0.00005  -0.00024  -0.00034  -0.00057   1.90521
   A111       1.88282   0.00008   0.00043   0.00055   0.00097   1.88380
   A112       1.86773   0.00007   0.00088   0.00060   0.00147   1.86920
   A113       1.87411   0.00005   0.00039   0.00028   0.00067   1.87478
   A114       2.03546   0.00012   0.00025  -0.00112  -0.00088   2.03458
   A115       1.83394  -0.00024  -0.00026   0.00189   0.00162   1.83557
   A116       1.88475   0.00019  -0.00038   0.00253   0.00215   1.88690
   A117       1.90305   0.00011  -0.00026  -0.00288  -0.00313   1.89992
   A118       1.92506  -0.00031   0.00074  -0.00242  -0.00168   1.92339
   A119       1.87358   0.00016  -0.00017   0.00254   0.00236   1.87594
   A120       1.92706  -0.00027  -0.00206  -0.00146  -0.00353   1.92353
   A121       1.89288  -0.00008  -0.00039  -0.00053  -0.00092   1.89195
   A122       1.92246  -0.00016  -0.00167  -0.00167  -0.00334   1.91912
   A123       1.91580   0.00020   0.00196   0.00155   0.00351   1.91931
   A124       1.89234   0.00019   0.00101   0.00144   0.00245   1.89479
   A125       1.91337   0.00012   0.00118   0.00069   0.00187   1.91523
   A126       2.59644  -0.00040  -0.00164   0.00546   0.00383   2.60027
   A127       2.02491   0.00050  -0.00086   0.00213   0.00127   2.02618
   A128       2.07016   0.00034   0.00003   0.00144   0.00146   2.07163
   A129       1.97160  -0.00011   0.00002  -0.00052  -0.00050   1.97110
   A130       2.24137  -0.00023  -0.00004  -0.00095  -0.00099   2.24038
    D1        0.79276   0.00002  -0.00124   0.00291   0.00167   0.79443
    D2        3.08279   0.00005  -0.00103   0.00251   0.00148   3.08427
    D3       -0.87826   0.00004  -0.00110   0.00269   0.00159  -0.87667
    D4        3.05604  -0.00005  -0.00211   0.00264   0.00052   3.05656
    D5       -0.93712  -0.00002  -0.00190   0.00223   0.00033  -0.93679
    D6        1.38501  -0.00004  -0.00197   0.00242   0.00045   1.38546
    D7       -1.21960  -0.00009  -0.00052   0.00295   0.00242  -1.21718
    D8        1.07042  -0.00006  -0.00031   0.00254   0.00223   1.07266
    D9       -2.89063  -0.00008  -0.00038   0.00273   0.00235  -2.88828
   D10        0.10973   0.00003   0.00323  -0.00300   0.00022   0.10995
   D11       -2.01006   0.00000   0.00435  -0.00522  -0.00087  -2.01093
   D12        2.28125  -0.00005   0.00476  -0.00643  -0.00167   2.27958
   D13       -2.12094  -0.00002   0.00275  -0.00300  -0.00025  -2.12120
   D14        2.04246  -0.00006   0.00387  -0.00522  -0.00135   2.04111
   D15        0.05058  -0.00011   0.00429  -0.00643  -0.00215   0.04843
   D16        2.03957   0.00005   0.00315  -0.00471  -0.00157   2.03800
   D17       -0.08022   0.00002   0.00426  -0.00692  -0.00266  -0.08288
   D18       -2.07210  -0.00003   0.00468  -0.00814  -0.00346  -2.07556
   D19        2.97496   0.00003   0.00312   0.00063   0.00375   2.97871
   D20        0.90528   0.00004   0.00308   0.00097   0.00405   0.90933
   D21       -1.20717  -0.00000   0.00211   0.00031   0.00242  -1.20475
   D22       -1.10736  -0.00002   0.00293   0.00061   0.00355  -1.10381
   D23        3.10614  -0.00001   0.00289   0.00096   0.00385   3.10999
   D24        0.99369  -0.00006   0.00193   0.00030   0.00222   0.99592
   D25        1.02891   0.00002   0.00174   0.00211   0.00385   1.03276
   D26       -1.04077   0.00003   0.00170   0.00245   0.00415  -1.03662
   D27        3.12997  -0.00002   0.00073   0.00179   0.00252   3.13249
   D28       -0.94780  -0.00003   0.00108   0.00018   0.00126  -0.94654
   D29        1.36145   0.00001   0.00181   0.00103   0.00285   1.36430
   D30        3.02920  -0.00001   0.00172   0.00115   0.00287   3.03207
   D31        1.10338   0.00003   0.00253   0.00106   0.00358   1.10697
   D32       -2.87056   0.00008   0.00326   0.00192   0.00517  -2.86538
   D33       -1.20280   0.00006   0.00316   0.00204   0.00520  -1.19761
   D34       -3.05146   0.00002   0.00179  -0.00028   0.00151  -3.04995
   D35       -0.74221   0.00006   0.00252   0.00058   0.00310  -0.73912
   D36        0.92554   0.00004   0.00242   0.00070   0.00312   0.92866
   D37       -2.25039  -0.00005  -0.00342   0.00051  -0.00291  -2.25330
   D38       -0.16720   0.00006  -0.00502   0.00634   0.00132  -0.16587
   D39        1.88246  -0.00000  -0.00441   0.00263  -0.00178   1.88067
   D40        2.00931  -0.00005  -0.00371   0.00053  -0.00318   2.00614
   D41       -2.19068   0.00006  -0.00531   0.00637   0.00106  -2.18962
   D42       -0.14103  -0.00000  -0.00470   0.00265  -0.00205  -0.14308
   D43       -0.13599  -0.00006  -0.00387   0.00140  -0.00248  -0.13847
   D44        1.94720   0.00005  -0.00547   0.00723   0.00176   1.94896
   D45       -2.28633  -0.00001  -0.00487   0.00352  -0.00135  -2.28768
   D46       -0.59559  -0.00001  -0.00006  -0.00113  -0.00119  -0.59678
   D47       -2.82595  -0.00006  -0.00134  -0.00212  -0.00346  -2.82941
   D48        1.48686  -0.00003  -0.00049  -0.00130  -0.00178   1.48508
   D49        1.64014   0.00003   0.00039  -0.00030   0.00009   1.64023
   D50       -0.59022  -0.00003  -0.00088  -0.00130  -0.00218  -0.59240
   D51       -2.56059   0.00001  -0.00003  -0.00047  -0.00050  -2.56109
   D52       -2.53969   0.00003   0.00032  -0.00032   0.00000  -2.53969
   D53        1.51314  -0.00003  -0.00095  -0.00132  -0.00227   1.51087
   D54       -0.45723   0.00001  -0.00010  -0.00049  -0.00059  -0.45783
   D55       -1.45751  -0.00004  -0.00041  -0.00074  -0.00114  -1.45865
   D56        2.92239  -0.00000  -0.00041  -0.00061  -0.00102   2.92137
   D57        0.71995  -0.00005  -0.00145  -0.00121  -0.00266   0.71729
   D58        2.57691   0.00000   0.00039   0.00047   0.00086   2.57777
   D59        0.67362   0.00004   0.00039   0.00060   0.00099   0.67461
   D60       -1.52881  -0.00001  -0.00065  -0.00000  -0.00065  -1.52947
   D61        0.45182  -0.00001   0.00007   0.00042   0.00049   0.45230
   D62       -1.45147   0.00003   0.00007   0.00054   0.00061  -1.45086
   D63        2.62927  -0.00002  -0.00097  -0.00006  -0.00103   2.62825
   D64       -1.53113   0.00002   0.00036  -0.00021   0.00015  -1.53098
   D65        2.55899   0.00002   0.00102   0.00103   0.00205   2.56104
   D66        0.45297  -0.00001   0.00010   0.00045   0.00055   0.45352
   D67        0.54769   0.00003   0.00111   0.00033   0.00144   0.54913
   D68       -1.64537   0.00002   0.00177   0.00156   0.00333  -1.64204
   D69        2.53180  -0.00001   0.00085   0.00098   0.00184   2.53363
   D70        2.76286   0.00006   0.00101   0.00074   0.00175   2.76461
   D71        0.56980   0.00005   0.00167   0.00198   0.00365   0.57345
   D72       -1.53622   0.00002   0.00075   0.00140   0.00215  -1.53407
   D73        1.46263  -0.00002  -0.00048  -0.00062  -0.00110   1.46153
   D74       -2.86489  -0.00002  -0.00082  -0.00095  -0.00177  -2.86665
   D75       -0.64239   0.00003   0.00020   0.00021   0.00040  -0.64199
   D76       -0.45021  -0.00001  -0.00018  -0.00050  -0.00067  -0.45088
   D77        1.50545  -0.00002  -0.00051  -0.00082  -0.00133   1.50412
   D78       -2.55523   0.00004   0.00050   0.00033   0.00084  -2.55440
   D79       -2.57456  -0.00005  -0.00124  -0.00106  -0.00231  -2.57687
   D80       -0.61890  -0.00006  -0.00158  -0.00139  -0.00297  -0.62187
   D81        1.60360  -0.00000  -0.00056  -0.00023  -0.00080   1.60280
   D82        0.83998   0.00000  -0.00143  -0.00196  -0.00338   0.83660
   D83       -1.26388   0.00001  -0.00135  -0.00184  -0.00320  -1.26708
   D84        2.94795   0.00001  -0.00142  -0.00192  -0.00334   2.94461
   D85       -0.78215  -0.00001  -0.00136  -0.00157  -0.00293  -0.78508
   D86       -2.88602  -0.00000  -0.00128  -0.00146  -0.00274  -2.88876
   D87        1.32581  -0.00001  -0.00135  -0.00153  -0.00288   1.32293
   D88        3.13816  -0.00002  -0.00123  -0.00207  -0.00330   3.13487
   D89        1.03430  -0.00001  -0.00115  -0.00196  -0.00311   1.03119
   D90       -1.03706  -0.00002  -0.00122  -0.00203  -0.00325  -1.04031
   D91       -0.86578   0.00000  -0.00127  -0.00032  -0.00160  -0.86738
   D92       -3.00032  -0.00000  -0.00113  -0.00032  -0.00145  -3.00177
   D93        1.22344   0.00001  -0.00096  -0.00020  -0.00116   1.22228
   D94        0.93998  -0.00001  -0.00210  -0.00118  -0.00328   0.93670
   D95       -1.19456  -0.00001  -0.00195  -0.00118  -0.00313  -1.19770
   D96        3.02920  -0.00000  -0.00178  -0.00106  -0.00284   3.02636
   D97       -3.10744  -0.00000  -0.00159  -0.00041  -0.00200  -3.10944
   D98        1.04120  -0.00001  -0.00145  -0.00041  -0.00186   1.03934
   D99       -1.01822   0.00000  -0.00127  -0.00029  -0.00156  -1.01978
   D100      -1.19557   0.00044   0.00116  -0.04139  -0.04022  -1.23580
   D101       2.87477   0.00033   0.00156  -0.04356  -0.04200   2.83277
   D102       0.79761   0.00046   0.00048  -0.03916  -0.03869   0.75892
   D103       2.39859   0.00007  -0.01700  -0.00078  -0.01777   2.38081
   D104      -1.63485   0.00009  -0.01581  -0.00282  -0.01862  -1.65347
   D105       0.43348  -0.00002  -0.01557  -0.00652  -0.02210   0.41138
   D106       1.18706   0.00139   0.00964   0.08412   0.09376   1.28083
   D107       0.06541   0.00014  -0.00750   0.00320  -0.00430   0.06112
   D108      -3.08764   0.00006  -0.00641   0.00219  -0.00422  -3.09186
   D109       3.12813  -0.00009   0.00128  -0.00118   0.00010   3.12823
   D110       0.81943   0.00002  -0.00108  -0.00206  -0.00315   0.81629
   D111       3.08628   0.00003  -0.00017  -0.00220  -0.00236   3.08392
   D112      -0.85034   0.00003  -0.00111  -0.00222  -0.00333  -0.85366
   D113       3.08062  -0.00002  -0.00247  -0.00171  -0.00417   3.07644
   D114      -0.93572  -0.00000  -0.00155  -0.00184  -0.00339  -0.93911
   D115       1.41085  -0.00000  -0.00250  -0.00186  -0.00436   1.40649
   D116      -1.26344  -0.00004  -0.00104  -0.00195  -0.00300  -1.26643
   D117       1.00341  -0.00003  -0.00013  -0.00209  -0.00221   1.00120
   D118      -2.93321  -0.00003  -0.00107  -0.00211  -0.00318  -2.93638
   D119       0.09245   0.00001   0.00208   0.00586   0.00793   0.10038
   D120      -2.01692  -0.00001   0.00245   0.00881   0.01126  -2.00566
   D121       2.27066  -0.00016   0.00293   0.00389   0.00682   2.27748
   D122      -2.14687  -0.00006   0.00189   0.00558   0.00747  -2.13940
   D123       2.02696  -0.00008   0.00226   0.00853   0.01079   2.03775
   D124       0.03135  -0.00023   0.00275   0.00361   0.00636   0.03770
   D125       2.16237   0.00013   0.00295   0.00606   0.00901   2.17138
   D126       0.05301   0.00010   0.00332   0.00901   0.01233   0.06534
   D127      -1.94260  -0.00005   0.00381   0.00409   0.00790  -1.93470
   D128       2.98314   0.00008   0.00752   0.00525   0.01276   2.99591
   D129       0.88342   0.00005   0.00661   0.00456   0.01117   0.89459
   D130      -1.21056   0.00004   0.00641   0.00504   0.01145  -1.19912
   D131      -1.08178   0.00005   0.00720   0.00565   0.01285  -1.06893
   D132       3.10167   0.00002   0.00630   0.00497   0.01126   3.11294
   D133       1.00769   0.00001   0.00610   0.00544   0.01154   1.01923
   D134       0.97209  -0.00003   0.00584   0.00518   0.01102   0.98311
   D135      -1.12764  -0.00006   0.00494   0.00449   0.00943  -1.11821
   D136       3.06157  -0.00007   0.00474   0.00497   0.00971   3.07127
   D137      -0.93035  -0.00005   0.00016   0.00325   0.00340  -0.92695
   D138       1.37901  -0.00003   0.00094   0.00396   0.00489   1.38390
   D139       3.04504  -0.00005   0.00091   0.00401   0.00492   3.04996
   D140       1.12061   0.00003   0.00167   0.00429   0.00596   1.12657
   D141      -2.85321   0.00004   0.00245   0.00500   0.00745  -2.84576
   D142      -1.18718   0.00003   0.00242   0.00505   0.00748  -1.17971
   D143      -3.03226   0.00001   0.00027   0.00410   0.00437  -3.02789
   D144      -0.72290   0.00002   0.00105   0.00481   0.00586  -0.71704
   D145       0.94313   0.00000   0.00103   0.00486   0.00589   0.94902
   D146      -2.25595   0.00005  -0.00233  -0.00685  -0.00918  -2.26513
   D147      -0.18362  -0.00011  -0.00270  -0.00733  -0.01003  -0.19365
   D148       1.86961  -0.00004  -0.00263  -0.00737  -0.01000   1.85961
   D149       2.00410   0.00005  -0.00252  -0.00681  -0.00933   1.99477
   D150      -2.20676  -0.00011  -0.00289  -0.00729  -0.01018  -2.21694
   D151      -0.15352  -0.00004  -0.00282  -0.00734  -0.01016  -0.16368
   D152      -0.14175  -0.00001  -0.00205  -0.00724  -0.00929  -0.15104
   D153       1.93057  -0.00017  -0.00242  -0.00772  -0.01014   1.92044
   D154      -2.29938  -0.00010  -0.00235  -0.00776  -0.01011  -2.30949
   D155      -0.59433   0.00002  -0.00054  -0.00096  -0.00150  -0.59582
   D156      -2.82310  -0.00003  -0.00144  -0.00190  -0.00334  -2.82644
   D157       1.48389  -0.00001  -0.00069  -0.00121  -0.00190   1.48200
   D158       1.64129   0.00002   0.00003  -0.00042  -0.00039   1.64090
   D159      -0.58748  -0.00003  -0.00087  -0.00136  -0.00223  -0.58971
   D160      -2.56367  -0.00001  -0.00012  -0.00067  -0.00079  -2.56446
   D161      -2.53909   0.00002   0.00003  -0.00060  -0.00057  -2.53966
   D162       1.51533  -0.00003  -0.00088  -0.00154  -0.00242   1.51291
   D163      -0.46086  -0.00001  -0.00012  -0.00085  -0.00097  -0.46183
   D164      -1.45366   0.00001  -0.00056   0.00008  -0.00048  -1.45414
   D165       2.91122   0.00001  -0.00093  -0.00016  -0.00108   2.91014
   D166       0.70979  -0.00003  -0.00260  -0.00062  -0.00322   0.70657
   D167       2.58032   0.00001   0.00042   0.00097   0.00140   2.58171
   D168       0.66202   0.00002   0.00006   0.00074   0.00080   0.66281
   D169      -1.53942  -0.00002  -0.00162   0.00028  -0.00134  -1.54076
   D170       0.45720   0.00000   0.00018   0.00082   0.00101   0.45821
   D171      -1.46110   0.00000  -0.00018   0.00059   0.00040  -1.46070
   D172       2.62065  -0.00004  -0.00186   0.00013  -0.00173   2.61892
   D173      -1.54557  -0.00000   0.00107  -0.00002   0.00105  -1.54452
   D174       2.56522   0.00001   0.00084   0.00088   0.00172   2.56693
   D175       0.45837  -0.00001   0.00018   0.00080   0.00097   0.45934
   D176       0.53295   0.00001   0.00153   0.00031   0.00184   0.53479
   D177      -1.63945   0.00002   0.00130   0.00121   0.00251  -1.63694
   D178       2.53689   0.00001   0.00064   0.00113   0.00177   2.53865
   D179       2.74956   0.00003   0.00173   0.00086   0.00260   2.75216
   D180       0.57716   0.00004   0.00150   0.00177   0.00327   0.58043
   D181      -1.52969   0.00003   0.00084   0.00168   0.00252  -1.52716
   D182       1.43681  -0.00002   0.00028  -0.00093  -0.00066   1.43616
   D183      -2.89214  -0.00004   0.00002  -0.00145  -0.00143  -2.89357
   D184      -0.66596   0.00002   0.00103  -0.00019   0.00084  -0.66512
   D185      -0.45551  -0.00002  -0.00023  -0.00088  -0.00111  -0.45662
   D186       1.49872  -0.00003  -0.00049  -0.00140  -0.00188   1.49683
   D187      -2.55829   0.00003   0.00052  -0.00013   0.00039  -2.55790
   D188      -2.57199  -0.00004  -0.00126  -0.00131  -0.00257  -2.57456
   D189      -0.61776  -0.00005  -0.00151  -0.00183  -0.00334  -0.62110
   D190       1.60842   0.00001  -0.00050  -0.00056  -0.00107   1.60735
   D191       0.84013   0.00001  -0.00019  -0.00038  -0.00058   0.83955
   D192      -1.26496   0.00001  -0.00017  -0.00037  -0.00054  -1.26549
   D193       2.94507   0.00000  -0.00030  -0.00052  -0.00081   2.94426
   D194      -0.78763  -0.00000  -0.00029  -0.00008  -0.00037  -0.78800
   D195      -2.89272  -0.00000  -0.00026  -0.00006  -0.00033  -2.89304
   D196       1.31731  -0.00001  -0.00039  -0.00022  -0.00061   1.31671
   D197       3.13779  -0.00001   0.00048  -0.00054  -0.00006   3.13773
   D198       1.03271  -0.00000   0.00051  -0.00053  -0.00002   1.03269
   D199      -1.04044  -0.00001   0.00038  -0.00068  -0.00030  -1.04074
   D200      -0.86138   0.00000  -0.00087   0.00032  -0.00055  -0.86193
   D201      -2.99283   0.00000  -0.00043   0.00035  -0.00008  -2.99291
   D202       1.23006   0.00001  -0.00039   0.00056   0.00017   1.23023
   D203       0.93692  -0.00002  -0.00219  -0.00058  -0.00277   0.93415
   D204      -1.19453  -0.00002  -0.00175  -0.00055  -0.00230  -1.19683
   D205       3.02837  -0.00001  -0.00172  -0.00034  -0.00205   3.02632
   D206      -3.10081   0.00001  -0.00167   0.00045  -0.00122  -3.10202
   D207       1.05093   0.00001  -0.00123   0.00048  -0.00075   1.05018
   D208      -1.00936   0.00002  -0.00119   0.00069  -0.00050  -1.00986
   D209      -1.22918   0.00054  -0.01055   0.00480  -0.00576  -1.23493
   D210       2.85969   0.00049  -0.01054   0.00665  -0.00388   2.85580
   D211       0.77421   0.00071  -0.01118   0.00968  -0.00150   0.77271
   D212       2.44615   0.00017  -0.02371   0.01123  -0.01248   2.43367
   D213      -1.59438   0.00024  -0.02315   0.00993  -0.01323  -1.60761
   D214       0.47694   0.00028  -0.02315   0.00662  -0.01653   0.46041
   D215       0.05734   0.00035  -0.00893   0.01535   0.00643   0.06377
   D216      -3.09396   0.00019  -0.00778   0.01216   0.00438  -3.08958
   D217       3.13018  -0.00018   0.00135  -0.00375  -0.00240   3.12779
         Item               Value     Threshold  Converged?
 Maximum Force            0.001387     0.000450     NO 
 RMS     Force            0.000158     0.000300     YES
 Maximum Displacement     0.231817     0.001800     NO 
 RMS     Displacement     0.046393     0.001200     NO 
 Predicted change in Energy=-5.804579D-05
 GradGradGradGradGradGradGradGradGradGradGradGradGradGradGradGradGradGrad

 Stoichiometry    C20H32N2O8(3)
 Framework group  C1[X(C20H32N2O8)]
 Deg. of freedom   180
 Full point group                 C1      NOp   1
 Largest Abelian subgroup         C1      NOp   1
 Largest concise Abelian subgroup C1      NOp   1
                         Standard orientation:                         
 ---------------------------------------------------------------------
 Center     Atomic      Atomic             Coordinates (Angstroms)
 Number     Number       Type             X           Y           Z
 ---------------------------------------------------------------------
      1          6           0       -2.123571   -0.084075    0.941584
      2          6           0       -2.986945    0.506904   -1.513924
      3          1           0       -2.528195    0.168607   -2.447114
      4          1           0       -3.400397    1.501949   -1.702505
      5          6           0       -4.093358   -0.466290   -1.108956
      6          1           0       -4.814139   -0.600782   -1.921391
      7          6           0       -3.446739   -1.718609   -0.474575
      8          1           0       -2.482571   -2.042585   -0.871197
      9          1           0       -4.112740   -2.579614   -0.439773
     10          6           0       -3.443795   -0.921615    0.855717
     11          1           0       -3.583594   -1.460361    1.796078
     12          6           0       -4.659544   -0.101570    0.293812
     13          6           0       -5.963735   -0.846016    0.606650
     14          1           0       -5.911039   -1.916318    0.398945
     15          1           0       -6.781353   -0.430497    0.008972
     16          1           0       -6.223949   -0.723765    1.662767
     17          6           0       -4.876768    1.374022    0.618998
     18          1           0       -4.019095    2.011761    0.404420
     19          1           0       -5.140217    1.505596    1.672860
     20          1           0       -5.714953    1.747870    0.021276
     21          6           0       -1.876528    0.625725   -0.441404
     22          6           0       -2.088600    0.831219    2.174071
     23          1           0       -1.090945    1.261294    2.274368
     24          1           0       -2.305131    0.221949    3.053775
     25          1           0       -2.804869    1.647445    2.113294
     26          8           0       -1.177765   -1.064786    1.120011
     27          1           0       -0.963087    0.187870   -0.829150
     28          8           0       -1.603847    2.021528   -0.170913
     29          7           0       -0.560762    2.587172   -0.876492
     30          8           0        0.011670    1.917978   -1.710213
     31          8           0       -0.352032    3.729712   -0.566599
     32          6           0        2.146057    0.156290    0.894055
     33          6           0        3.028784   -0.587674   -1.496445
     34          1           0        2.606967   -0.285175   -2.458847
     35          1           0        3.413751   -1.603993   -1.621236
     36          6           0        4.155784    0.369938   -1.109708
     37          1           0        4.891900    0.452816   -1.915274
     38          6           0        3.537060    1.664943   -0.532695
     39          1           0        2.586691    2.003095   -0.955606
     40          1           0        4.227181    2.507359   -0.522567
     41          6           0        3.488625    0.912553    0.824234
     42          1           0        3.624982    1.486458    1.745201
     43          6           0        4.689831    0.046668    0.316686
     44          6           0        6.016416    0.756308    0.612193
     45          1           0        6.002789    1.817982    0.357898
     46          1           0        6.827407    0.288450    0.044819
     47          1           0        6.259893    0.673049    1.676245
     48          6           0        4.848041   -1.420926    0.710687
     49          1           0        3.971256   -2.036913    0.506733
     50          1           0        5.083734   -1.512215    1.775682
     51          1           0        5.683739   -1.855152    0.151588
     52          6           0        1.885046   -0.611007   -0.453606
     53          6           0        2.017491   -0.714591    2.173474
     54          1           0        1.005636   -1.112468    2.258294
     55          1           0        2.246339   -0.091250    3.038671
     56          1           0        2.714821   -1.548520    2.126706
     57          8           0        1.143614    1.079576    1.092133
     58          1           0        1.007670   -0.138260   -0.884388
     59          8           0        1.529635   -1.976135   -0.132338
     60          7           0        0.513607   -2.532196   -0.884215
     61          8           0        0.038720   -1.883289   -1.791472
     62          8           0        0.226290   -3.645046   -0.533069
 ---------------------------------------------------------------------
 Rotational constants (GHZ):           0.3018206           0.1077199           0.0949560
 Standard basis: 6-31++G(d,p) (6D, 7F)
 There are   762 symmetry adapted cartesian basis functions of A   symmetry.
 There are   762 symmetry adapted basis functions of A   symmetry.
   762 basis functions,  1216 primitive gaussians,   762 cartesian basis functions
   116 alpha electrons      114 beta electrons
       nuclear repulsion energy      3503.3696660286 Hartrees.
 NAtoms=   62 NActive=   62 NUniq=   62 SFac= 1.00D+00 NAtFMM=   60 NAOKFM=T Big=T
 Integral buffers will be    131072 words long.
 Raffenetti 2 integral format.
 Two-electron integral symmetry is turned on.
 Nuclear repulsion after empirical dispersion term =     3503.3004983587 Hartrees.
 One-electron integrals computed using PRISM.
 NBasis=   762 RedAO= T EigKep=  1.72D-06  NBF=   762
 NBsUse=   760 1.00D-06 EigRej=  8.03D-07 NBFU=   760
 Initial guess from the checkpoint file:  "/wrk/hasangal/alkoxy/alphapine-conformarsampling/Alpha-Pinene-RO-NO3down-Oup/SYS_2A/DFT_high/calc-LM/TMP/G1647198124/Gau-5018.chk"
 B after Tr=    -0.000000   -0.000000    0.000000
         Rot=    0.999996    0.002854    0.000527   -0.000496 Ang=   0.34 deg.
 Initial guess <Sx>= 0.0000 <Sy>= 0.0000 <Sz>= 1.0000 <S**2>= 2.0085 S= 1.0028
 ExpMin= 3.60D-02 ExpMax= 5.48D+03 ExpMxC= 8.25D+02 IAcc=3 IRadAn=         7 AccDes= 0.00D+00
 Harris functional with IExCor= 4639 and IRadAn=       7 diagonalized for initial guess.
 HarFok:  IExCor= 4639 AccDes= 0.00D+00 IRadAn=         7 IDoV= 1 UseB2=F ITyADJ=14
 ICtDFT=  3500011 ScaDFX=  1.000000  1.000000  1.000000  1.000000
 FoFCou: FMM=F IPFlag=           0 FMFlag=      100000 FMFlg1=        2001
         NFxFlg=           0 DoJE=T BraDBF=F KetDBF=T FulRan=T
         wScrn=  0.000000 ICntrl=       500 IOpCl=  0 I1Cent=   200000004 NGrid=           0
         NMat0=    1 NMatS0=      1 NMatT0=    0 NMatD0=    1 NMtDS0=    0 NMtDT0=    0
 Petite list used in FoFCou.
 Requested convergence on RMS density matrix=1.00D-08 within 128 cycles.
 Requested convergence on MAX density matrix=1.00D-06.
 Requested convergence on             energy=1.00D-06.
 No special actions if energy rises.
 Restarting incremental Fock formation.
 SCF Done:  E(UwB97XD) =  -1491.89453733     A.U. after   32 cycles
            NFock= 32  Conv=0.14D-08     -V/T= 2.0088
 <Sx>= 0.0000 <Sy>= 0.0000 <Sz>= 1.0000 <S**2>= 2.0085 S= 1.0028
 <L.S>= 0.000000000000E+00
 Annihilation of the first spin contaminant:
 S**2 before annihilation     2.0085,   after     2.0000
 Calling FoFJK, ICntrl=      2127 FMM=T ISym2X=0 I1Cent= 0 IOpClX= 1 NMat=1 NMatS=1 NMatT=0.
 ***** Axes restored to original set *****
 -------------------------------------------------------------------
 Center     Atomic                   Forces (Hartrees/Bohr)
 Number     Number              X              Y              Z
 -------------------------------------------------------------------
      1        6           0.000033941   -0.000143084   -0.000218482
      2        6           0.000012363   -0.000009777    0.000201377
      3        1           0.000176913   -0.000148287   -0.000451730
      4        1          -0.000299877    0.000311136   -0.000177024
      5        6           0.000209986    0.000020064    0.000224298
      6        1          -0.000287889   -0.000125543   -0.000331843
      7        6           0.000052732    0.000427005    0.000106207
      8        1           0.000192351   -0.000048652   -0.000217102
      9        1          -0.000270897   -0.000382082   -0.000092088
     10        6           0.000083818    0.000140494   -0.000241909
     11        1          -0.000116675   -0.000218410    0.000290853
     12        6           0.000268307   -0.000086320    0.000016978
     13        6           0.000438087    0.000277467   -0.000055841
     14        1          -0.000065529   -0.000458210   -0.000065153
     15        1          -0.000469786    0.000182460   -0.000295054
     16        1          -0.000191556    0.000027885    0.000555385
     17        6           0.000093242   -0.000458228   -0.000075857
     18        1           0.000209021    0.000235786   -0.000051258
     19        1          -0.000124584    0.000117999    0.000567753
     20        1          -0.000457045    0.000285430   -0.000320180
     21        6           0.000101589   -0.000079737    0.000285374
     22        6           0.000125531   -0.000180656   -0.000444932
     23        1           0.000356182    0.000129500    0.000320767
     24        1          -0.000098270   -0.000203355    0.000518724
     25        1          -0.000344892    0.000297708    0.000077250
     26        8           0.000699017   -0.000452549   -0.000204823
     27        1           0.000133083   -0.000491413    0.000358029
     28        8           0.000301402    0.000387340   -0.000717216
     29        7          -0.000284040    0.000124194    0.000374909
     30        8          -0.000177351    0.000275135   -0.000218773
     31        8           0.000164110   -0.000003653    0.000037319
     32        6          -0.000147480    0.000118373   -0.000343217
     33        6          -0.000035138   -0.000008657    0.000182943
     34        1          -0.000174327    0.000093251   -0.000465299
     35        1           0.000307128   -0.000313426   -0.000165532
     36        6          -0.000183852   -0.000031649    0.000274410
     37        1           0.000307088    0.000110897   -0.000325926
     38        6          -0.000173183   -0.000394133    0.000119602
     39        1          -0.000133968    0.000045799   -0.000198760
     40        1           0.000294080    0.000351884   -0.000040366
     41        6          -0.000008902   -0.000216916   -0.000183385
     42        1           0.000074270    0.000256718    0.000313831
     43        6          -0.000267494    0.000104971   -0.000063664
     44        6          -0.000458527   -0.000289551   -0.000039858
     45        1           0.000060795    0.000451391   -0.000095212
     46        1           0.000453026   -0.000215805   -0.000280763
     47        1           0.000194106   -0.000012725    0.000570178
     48        6           0.000017379    0.000428344   -0.000188477
     49        1          -0.000126000   -0.000253222   -0.000105310
     50        1           0.000146493   -0.000110844    0.000568517
     51        1           0.000451948   -0.000308415   -0.000308099
     52        6           0.000030994    0.000159587    0.000085498
     53        6          -0.000324467    0.000014898   -0.000362666
     54        1          -0.000372034    0.000038141    0.000301275
     55        1           0.000081262    0.000164028    0.000498908
     56        1           0.000179003   -0.000235142    0.000187165
     57        8          -0.000179208    0.000250123   -0.000062402
     58        1          -0.000093524   -0.000020832    0.000298795
     59        8          -0.000222335    0.000035406   -0.000301588
     60        7          -0.000106797    0.000105273    0.000027118
     61        8           0.000080927    0.000054457    0.000143421
     62        8          -0.000134543   -0.000121871    0.000202902
 -------------------------------------------------------------------
 Cartesian Forces:  Max     0.000717216 RMS     0.000262504

 GradGradGradGradGradGradGradGradGradGradGradGradGradGradGradGradGradGrad
 Berny optimization.
 Using GEDIIS/GDIIS optimizer.
 FormGI is forming the generalized inverse of G from B-inverse, IUseBI=4.
 Internal  Forces:  Max     0.002635883 RMS     0.000313663
 Search for a local minimum.
 Step number   5 out of a maximum of  372
 All quantities printed in internal units (Hartrees-Bohrs-Radians)
 Mixed Optimization -- En-DIIS/RFO-DIIS
 Swapping is turned off.
 Update second derivatives using D2CorX and points    2    1    3    4    5
 DE=  9.05D-05 DEPred=-5.80D-05 R=-1.56D+00
 Trust test=-1.56D+00 RLast= 1.42D-01 DXMaxT set to 5.00D-02
 ITU= -1  0 -1 -1  0
     Eigenvalues ---    0.00230   0.00251   0.00254   0.00278   0.00283
     Eigenvalues ---    0.00308   0.00318   0.00392   0.00402   0.00409
     Eigenvalues ---    0.00850   0.00901   0.01122   0.01250   0.01508
     Eigenvalues ---    0.01519   0.01587   0.01992   0.02141   0.02161
     Eigenvalues ---    0.02707   0.02733   0.02753   0.02766   0.02882
     Eigenvalues ---    0.02897   0.02959   0.03133   0.03138   0.03192
     Eigenvalues ---    0.03319   0.03474   0.03555   0.03577   0.03639
     Eigenvalues ---    0.03914   0.04013   0.04428   0.04457   0.04551
     Eigenvalues ---    0.04626   0.04788   0.04842   0.05126   0.05189
     Eigenvalues ---    0.05196   0.05200   0.05272   0.05285   0.05415
     Eigenvalues ---    0.05580   0.05598   0.05632   0.05646   0.05655
     Eigenvalues ---    0.05728   0.05764   0.05769   0.05827   0.05852
     Eigenvalues ---    0.05865   0.06025   0.06425   0.06693   0.06714
     Eigenvalues ---    0.06786   0.06984   0.07016   0.07711   0.07928
     Eigenvalues ---    0.08223   0.08283   0.08606   0.08754   0.08825
     Eigenvalues ---    0.09177   0.09243   0.09427   0.09556   0.10333
     Eigenvalues ---    0.10355   0.11302   0.11802   0.12118   0.12528
     Eigenvalues ---    0.13944   0.14858   0.15981   0.16000   0.16000
     Eigenvalues ---    0.16000   0.16000   0.16000   0.16000   0.16000
     Eigenvalues ---    0.16000   0.16000   0.16000   0.16000   0.16000
     Eigenvalues ---    0.16000   0.16000   0.16000   0.16000   0.16001
     Eigenvalues ---    0.16554   0.17839   0.18081   0.19023   0.20848
     Eigenvalues ---    0.20924   0.21635   0.21838   0.23666   0.23804
     Eigenvalues ---    0.24538   0.24565   0.24826   0.24998   0.24999
     Eigenvalues ---    0.25000   0.25212   0.25276   0.25929   0.26520
     Eigenvalues ---    0.27026   0.27251   0.27379   0.27533   0.27878
     Eigenvalues ---    0.28828   0.28890   0.29014   0.29057   0.29214
     Eigenvalues ---    0.29607   0.29735   0.32475   0.33981   0.33998
     Eigenvalues ---    0.34048   0.34051   0.34060   0.34069   0.34095
     Eigenvalues ---    0.34127   0.34142   0.34168   0.34176   0.34199
     Eigenvalues ---    0.34216   0.34232   0.34252   0.34314   0.34340
     Eigenvalues ---    0.34382   0.34408   0.34432   0.34502   0.34527
     Eigenvalues ---    0.34555   0.34626   0.34635   0.34738   0.34741
     Eigenvalues ---    0.34841   0.34913   0.35182   0.36110   0.38716
     Eigenvalues ---    0.39059   0.46859   0.49063   0.49153   0.49862
     Eigenvalues ---    0.51444   0.98771   0.98952   1.03812   1.03997
 En-DIIS/RFO-DIIS/Sim-DIIS IScMMF=       -3 using points:     5    4    3
 RFO step:  Lambda=-2.44605198D-04.
 EnCoef did     3 forward-backward iterations
 DidBck=T Rises=T En-DIIS coefs:    0.37913    0.36314    0.25772
 Iteration  1 RMS(Cart)=  0.03591553 RMS(Int)=  0.00028562
 Iteration  2 RMS(Cart)=  0.00053327 RMS(Int)=  0.00000084
 Iteration  3 RMS(Cart)=  0.00000013 RMS(Int)=  0.00000084
 Variable       Old X    -DE/DX   Delta X   Delta X   Delta X     New X
                                 (Linear)    (Quad)   (Total)
    R1        2.95900   0.00025  -0.00007   0.00037   0.00031   2.95930
    R2        2.97445   0.00010  -0.00004   0.00071   0.00067   2.97511
    R3        2.90183   0.00041   0.00047   0.00015   0.00063   2.90245
    R4        2.59669   0.00078   0.00014   0.00021   0.00035   2.59704
    R5        2.06641   0.00051   0.00085  -0.00011   0.00074   2.06715
    R6        2.06717   0.00043   0.00078  -0.00014   0.00065   2.06782
    R7        2.88779   0.00019   0.00032   0.00002   0.00034   2.88813
    R8        2.92599   0.00037   0.00079  -0.00004   0.00075   2.92674
    R9        2.06808   0.00045   0.00080  -0.00013   0.00067   2.06875
   R10        2.92075  -0.00008  -0.00014  -0.00006  -0.00021   2.92054
   R11        2.94054   0.00035   0.00011   0.00024   0.00035   2.94089
   R12        2.06308   0.00026   0.00069  -0.00032   0.00037   2.06345
   R13        2.05807   0.00046   0.00083  -0.00015   0.00069   2.05876
   R14        2.93053   0.00002   0.00028   0.00001   0.00028   2.93081
   R15        2.06497   0.00037   0.00059  -0.00005   0.00053   2.06550
   R16        2.96769   0.00036  -0.00002   0.00021   0.00019   2.96788
   R17        2.89873   0.00026   0.00029   0.00007   0.00036   2.89910
   R18        2.88473   0.00024   0.00027   0.00008   0.00035   2.88508
   R19        2.06272   0.00046   0.00094  -0.00023   0.00071   2.06343
   R20        2.06869   0.00058   0.00105  -0.00018   0.00087   2.06956
   R21        2.06840   0.00058   0.00105  -0.00018   0.00087   2.06927
   R22        2.06002   0.00031   0.00075  -0.00023   0.00052   2.06054
   R23        2.06780   0.00059   0.00105  -0.00017   0.00088   2.06868
   R24        2.06974   0.00062   0.00110  -0.00017   0.00092   2.07066
   R25        2.04967  -0.00040   0.00002   0.00007   0.00009   2.04976
   R26        2.73572   0.00066  -0.00011   0.00057   0.00047   2.73619
   R27        2.06174   0.00041   0.00093  -0.00025   0.00068   2.06242
   R28        2.06316   0.00055   0.00105  -0.00021   0.00084   2.06400
   R29        2.05534   0.00045   0.00085  -0.00021   0.00064   2.05598
   R30        3.77628  -0.00050   0.00138  -0.00192  -0.00055   3.77574
   R31        2.60880  -0.00016  -0.00055   0.00041  -0.00014   2.60865
   R32        2.29163  -0.00008  -0.00009   0.00003  -0.00006   2.29157
   R33        2.27160   0.00003  -0.00000  -0.00001  -0.00002   2.27159
   R34        2.91490   0.00031   0.00037   0.00001   0.00037   2.91527
   R35        2.97178   0.00020  -0.00008   0.00055   0.00047   2.97225
   R36        2.93479   0.00056   0.00018   0.00055   0.00073   2.93552
   R37        2.60246   0.00029   0.00009   0.00011   0.00020   2.60266
   R38        2.06634   0.00050   0.00084  -0.00009   0.00074   2.06708
   R39        2.06722   0.00042   0.00078  -0.00014   0.00064   2.06786
   R40        2.88869   0.00020   0.00041   0.00003   0.00044   2.88913
   R41        2.92523   0.00050   0.00072   0.00002   0.00074   2.92597
   R42        2.06808   0.00045   0.00081  -0.00013   0.00067   2.06876
   R43        2.92316  -0.00012  -0.00023   0.00009  -0.00014   2.92302
   R44        2.94234   0.00027   0.00017   0.00002   0.00020   2.94254
   R45        2.06699   0.00021   0.00063  -0.00023   0.00040   2.06739
   R46        2.05801   0.00046   0.00084  -0.00016   0.00069   2.05870
   R47        2.93346   0.00005   0.00004   0.00006   0.00011   2.93356
   R48        2.06676   0.00041   0.00061  -0.00004   0.00057   2.06733
   R49        2.95804   0.00045   0.00005   0.00061   0.00066   2.95871
   R50        2.89735   0.00021   0.00033  -0.00000   0.00033   2.89768
   R51        2.88708   0.00028   0.00023   0.00015   0.00039   2.88747
   R52        2.06318   0.00046   0.00093  -0.00022   0.00071   2.06390
   R53        2.06881   0.00057   0.00104  -0.00018   0.00086   2.06967
   R54        2.06873   0.00060   0.00107  -0.00018   0.00089   2.06962
   R55        2.06127   0.00026   0.00072  -0.00027   0.00045   2.06171
   R56        2.06845   0.00059   0.00106  -0.00017   0.00088   2.06933
   R57        2.06969   0.00062   0.00111  -0.00018   0.00093   2.07062
   R58        2.05177  -0.00043  -0.00009  -0.00002  -0.00012   2.05165
   R59        2.73397   0.00004  -0.00035   0.00035   0.00001   2.73398
   R60        2.06088   0.00035   0.00088  -0.00028   0.00060   2.06148
   R61        2.06101   0.00051   0.00098  -0.00020   0.00078   2.06179
   R62        2.05615   0.00029   0.00084  -0.00035   0.00049   2.05664
   R63        2.60949  -0.00010  -0.00051   0.00041  -0.00010   2.60939
   R64        2.29095  -0.00011  -0.00006  -0.00001  -0.00007   2.29088
   R65        2.27105   0.00020   0.00006  -0.00003   0.00003   2.27107
    A1        1.90218  -0.00015  -0.00007  -0.00013  -0.00020   1.90199
    A2        1.96280  -0.00032  -0.00027  -0.00009  -0.00036   1.96244
    A3        1.77799   0.00027   0.00108  -0.00073   0.00035   1.77834
    A4        2.01845   0.00049   0.00043   0.00056   0.00100   2.01944
    A5        1.90488  -0.00030  -0.00031   0.00012  -0.00019   1.90469
    A6        1.88128  -0.00002  -0.00080   0.00011  -0.00069   1.88059
    A7        1.86801  -0.00004  -0.00051   0.00023  -0.00028   1.86772
    A8        1.91015  -0.00016  -0.00034   0.00024  -0.00010   1.91005
    A9        1.89021   0.00023   0.00021  -0.00002   0.00019   1.89040
   A10        1.92978   0.00014   0.00008  -0.00049  -0.00040   1.92938
   A11        1.89723   0.00001   0.00086  -0.00022   0.00064   1.89786
   A12        1.96551  -0.00016  -0.00031   0.00027  -0.00004   1.96547
   A13        1.93734  -0.00003   0.00020  -0.00006   0.00014   1.93748
   A14        1.89850  -0.00009  -0.00081   0.00027  -0.00054   1.89796
   A15        1.93165   0.00018   0.00059  -0.00005   0.00054   1.93219
   A16        2.07222  -0.00005  -0.00010  -0.00020  -0.00030   2.07191
   A17        2.04699   0.00001   0.00002   0.00007   0.00009   2.04707
   A18        1.54292  -0.00001   0.00005   0.00000   0.00005   1.54297
   A19        2.04970  -0.00011  -0.00050  -0.00004  -0.00054   2.04917
   A20        1.97996  -0.00004   0.00053  -0.00054  -0.00001   1.97995
   A21        1.50722   0.00014   0.00014  -0.00001   0.00013   1.50735
   A22        1.89344   0.00001  -0.00060   0.00034  -0.00026   1.89318
   A23        2.05159   0.00002   0.00018   0.00021   0.00039   2.05197
   A24        1.96065  -0.00001   0.00048  -0.00008   0.00040   1.96105
   A25        1.90026   0.00008   0.00017   0.00018   0.00036   1.90062
   A26        1.90116  -0.00003   0.00071  -0.00039   0.00032   1.90148
   A27        1.97473   0.00003  -0.00035   0.00021  -0.00013   1.97459
   A28        2.07668  -0.00002  -0.00035   0.00005  -0.00029   2.07639
   A29        1.53075  -0.00004  -0.00005  -0.00001  -0.00006   1.53069
   A30        2.05592  -0.00001  -0.00032   0.00007  -0.00025   2.05567
   A31        1.48919  -0.00010   0.00016  -0.00017  -0.00002   1.48917
   A32        1.96001   0.00005   0.00019   0.00006   0.00025   1.96026
   A33        2.06051   0.00013   0.00037  -0.00006   0.00030   2.06082
   A34        1.90901   0.00008   0.00001   0.00003   0.00003   1.90904
   A35        2.13968   0.00009   0.00023   0.00023   0.00046   2.14014
   A36        1.88041  -0.00021  -0.00073  -0.00008  -0.00081   1.87960
   A37        1.97797   0.00010   0.00065  -0.00027   0.00039   1.97836
   A38        1.91714   0.00004   0.00038  -0.00020   0.00019   1.91732
   A39        1.92272   0.00006   0.00030  -0.00008   0.00022   1.92294
   A40        1.88005  -0.00008  -0.00049   0.00020  -0.00030   1.87976
   A41        1.88031  -0.00008  -0.00054   0.00024  -0.00030   1.88002
   A42        1.88267  -0.00006  -0.00039   0.00014  -0.00025   1.88242
   A43        1.99501   0.00006   0.00025  -0.00008   0.00017   1.99519
   A44        1.93441   0.00004   0.00037  -0.00014   0.00022   1.93463
   A45        1.89926   0.00009   0.00045  -0.00015   0.00030   1.89956
   A46        1.88458  -0.00006  -0.00034   0.00013  -0.00021   1.88436
   A47        1.87025  -0.00008  -0.00048   0.00012  -0.00036   1.86989
   A48        1.87581  -0.00005  -0.00032   0.00015  -0.00017   1.87565
   A49        2.05043   0.00021   0.00015  -0.00009   0.00006   2.05049
   A50        1.83821  -0.00139  -0.00317  -0.00133  -0.00450   1.83371
   A51        1.87568   0.00053  -0.00011   0.00109   0.00099   1.87667
   A52        1.90219   0.00081   0.00090   0.00087   0.00177   1.90396
   A53        1.91611  -0.00060   0.00138  -0.00178  -0.00040   1.91571
   A54        1.87275   0.00046   0.00073   0.00145   0.00219   1.87494
   A55        1.90664   0.00031   0.00161  -0.00043   0.00118   1.90782
   A56        1.88553   0.00009   0.00058  -0.00034   0.00024   1.88577
   A57        1.96868   0.00002   0.00013   0.00008   0.00021   1.96889
   A58        1.90420  -0.00023  -0.00086   0.00004  -0.00082   1.90338
   A59        1.88757  -0.00008  -0.00066   0.00051  -0.00015   1.88742
   A60        1.91050  -0.00013  -0.00083   0.00013  -0.00070   1.90980
   A61        2.70527  -0.00084  -0.00131  -0.00111  -0.00242   2.70285
   A62        2.02848   0.00140  -0.00084   0.00278   0.00194   2.03042
   A63        2.07366   0.00015  -0.00081   0.00103   0.00022   2.07388
   A64        1.97021   0.00003   0.00032  -0.00033  -0.00001   1.97020
   A65        2.23925  -0.00019   0.00050  -0.00073  -0.00022   2.23902
   A66        1.92292  -0.00016  -0.00016  -0.00005  -0.00022   1.92270
   A67        1.96522   0.00003  -0.00016   0.00080   0.00064   1.96586
   A68        1.88743   0.00006  -0.00028  -0.00031  -0.00058   1.88684
   A69        2.00275   0.00027   0.00020   0.00111   0.00131   2.00406
   A70        1.90663  -0.00002   0.00028  -0.00057  -0.00029   1.90633
   A71        1.76930  -0.00019   0.00014  -0.00120  -0.00106   1.76824
   A72        1.86750  -0.00005  -0.00055   0.00018  -0.00036   1.86714
   A73        1.91110   0.00002  -0.00003   0.00031   0.00029   1.91139
   A74        1.88818   0.00002   0.00058  -0.00014   0.00044   1.88862
   A75        1.92988  -0.00007  -0.00035  -0.00049  -0.00083   1.92905
   A76        1.89955   0.00018   0.00061  -0.00019   0.00042   1.89997
   A77        1.96464  -0.00010  -0.00027   0.00032   0.00005   1.96469
   A78        1.93598   0.00004   0.00022  -0.00007   0.00015   1.93612
   A79        1.90068  -0.00006  -0.00060   0.00073   0.00013   1.90081
   A80        1.93326   0.00013   0.00032  -0.00031   0.00001   1.93328
   A81        2.07170  -0.00007  -0.00018  -0.00022  -0.00040   2.07131
   A82        2.04806  -0.00008   0.00009   0.00000   0.00010   2.04816
   A83        1.54007   0.00005   0.00009  -0.00011  -0.00002   1.54005
   A84        2.05119  -0.00005  -0.00040   0.00003  -0.00037   2.05082
   A85        1.97968  -0.00008   0.00046  -0.00047  -0.00001   1.97967
   A86        1.50352   0.00013   0.00028  -0.00003   0.00025   1.50377
   A87        1.89130   0.00002  -0.00055   0.00034  -0.00021   1.89110
   A88        2.04959   0.00001   0.00010   0.00013   0.00023   2.04982
   A89        1.96770  -0.00002   0.00034  -0.00013   0.00021   1.96791
   A90        1.88006   0.00000  -0.00002  -0.00096  -0.00098   1.87908
   A91        1.90464  -0.00010   0.00060  -0.00046   0.00014   1.90478
   A92        1.99477   0.00020  -0.00035   0.00190   0.00154   1.99631
   A93        2.06901  -0.00000  -0.00037  -0.00021  -0.00058   2.06843
   A94        1.53152  -0.00007   0.00004  -0.00029  -0.00025   1.53127
   A95        2.05741  -0.00001  -0.00007   0.00005  -0.00001   2.05740
   A96        1.48969  -0.00012   0.00014  -0.00018  -0.00003   1.48966
   A97        1.95761   0.00012   0.00031  -0.00017   0.00013   1.95775
   A98        2.06147   0.00007   0.00029  -0.00027   0.00002   2.06148
   A99        1.92350   0.00005  -0.00026   0.00004  -0.00022   1.92328
   A100       2.12612   0.00025   0.00052   0.00098   0.00150   2.12762
   A101       1.88106  -0.00029  -0.00076  -0.00036  -0.00113   1.87993
   A102       1.97620   0.00007   0.00068  -0.00034   0.00033   1.97653
   A103       1.92119   0.00003   0.00031  -0.00015   0.00016   1.92134
   A104       1.92258   0.00008   0.00031  -0.00006   0.00025   1.92283
   A105       1.87980  -0.00006  -0.00052   0.00022  -0.00029   1.87950
   A106       1.87877  -0.00007  -0.00046   0.00021  -0.00025   1.87852
   A107       1.88229  -0.00006  -0.00040   0.00015  -0.00025   1.88204
   A108       1.99437   0.00012   0.00038   0.00004   0.00042   1.99479
   A109       1.93193   0.00006   0.00046  -0.00014   0.00032   1.93226
   A110       1.90521   0.00004   0.00025  -0.00019   0.00005   1.90527
   A111       1.88380  -0.00006  -0.00041   0.00032  -0.00009   1.88371
   A112       1.86920  -0.00012  -0.00051  -0.00003  -0.00054   1.86865
   A113       1.87478  -0.00006  -0.00023   0.00000  -0.00023   1.87454
   A114       2.03458   0.00011   0.00066  -0.00004   0.00061   2.03519
   A115       1.83557  -0.00045  -0.00113  -0.00151  -0.00264   1.83293
   A116       1.88690   0.00001  -0.00151   0.00180   0.00029   1.88719
   A117       1.89992   0.00050   0.00183   0.00085   0.00268   1.90260
   A118       1.92339   0.00011   0.00138  -0.00141  -0.00003   1.92336
   A119       1.87594  -0.00035  -0.00154   0.00036  -0.00118   1.87476
   A120       1.92353   0.00014   0.00124  -0.00048   0.00076   1.92430
   A121       1.89195   0.00011   0.00039  -0.00023   0.00016   1.89212
   A122       1.91912   0.00025   0.00131  -0.00026   0.00105   1.92017
   A123       1.91931  -0.00023  -0.00128   0.00014  -0.00114   1.91817
   A124       1.89479  -0.00007  -0.00105   0.00086  -0.00019   1.89460
   A125       1.91523  -0.00020  -0.00062  -0.00004  -0.00066   1.91457
   A126       2.60027  -0.00264  -0.00313  -0.00184  -0.00497   2.59530
   A127       2.02618   0.00019  -0.00118   0.00196   0.00078   2.02696
   A128       2.07163  -0.00015  -0.00090   0.00089  -0.00000   2.07163
   A129       1.97110   0.00002   0.00032  -0.00034  -0.00002   1.97108
   A130       2.24038   0.00013   0.00059  -0.00058   0.00002   2.24040
    D1        0.79443  -0.00016  -0.00161   0.00108  -0.00053   0.79390
    D2        3.08427  -0.00016  -0.00139   0.00099  -0.00040   3.08387
    D3       -0.87667  -0.00017  -0.00150   0.00092  -0.00057  -0.87724
    D4        3.05656   0.00012  -0.00130   0.00165   0.00036   3.05692
    D5       -0.93679   0.00012  -0.00108   0.00157   0.00049  -0.93630
    D6        1.38546   0.00011  -0.00118   0.00150   0.00031   1.38577
    D7       -1.21718   0.00011  -0.00174   0.00134  -0.00040  -1.21758
    D8        1.07266   0.00011  -0.00153   0.00126  -0.00027   1.07238
    D9       -2.88828   0.00010  -0.00163   0.00119  -0.00045  -2.88873
   D10        0.10995  -0.00005   0.00135  -0.00175  -0.00040   0.10954
   D11       -2.01093  -0.00016   0.00254  -0.00178   0.00075  -2.01018
   D12        2.27958  -0.00026   0.00323  -0.00329  -0.00006   2.27951
   D13       -2.12120   0.00012   0.00142  -0.00196  -0.00054  -2.12174
   D14        2.04111   0.00001   0.00262  -0.00200   0.00062   2.04173
   D15        0.04843  -0.00009   0.00330  -0.00350  -0.00020   0.04823
   D16        2.03800   0.00004   0.00242  -0.00260  -0.00019   2.03782
   D17       -0.08288  -0.00007   0.00361  -0.00264   0.00097  -0.08191
   D18       -2.07556  -0.00017   0.00430  -0.00415   0.00016  -2.07540
   D19        2.97871  -0.00000  -0.00089  -0.00166  -0.00255   2.97616
   D20        0.90933   0.00004  -0.00110  -0.00127  -0.00237   0.90696
   D21       -1.20475   0.00012  -0.00053  -0.00125  -0.00179  -1.20653
   D22       -1.10381  -0.00007  -0.00085  -0.00144  -0.00229  -1.10611
   D23        3.10999  -0.00003  -0.00106  -0.00105  -0.00211   3.10788
   D24        0.99592   0.00005  -0.00049  -0.00104  -0.00153   0.99439
   D25        1.03276  -0.00015  -0.00159  -0.00081  -0.00240   1.03037
   D26       -1.03662  -0.00010  -0.00179  -0.00042  -0.00221  -1.03883
   D27        3.13249  -0.00002  -0.00123  -0.00040  -0.00163   3.13086
   D28       -0.94654   0.00001  -0.00028  -0.00027  -0.00055  -0.94709
   D29        1.36430  -0.00016  -0.00093  -0.00036  -0.00129   1.36300
   D30        3.03207  -0.00013  -0.00099  -0.00027  -0.00126   3.03081
   D31        1.10697  -0.00006  -0.00106  -0.00014  -0.00120   1.10576
   D32       -2.86538  -0.00023  -0.00171  -0.00023  -0.00194  -2.86733
   D33       -1.19761  -0.00020  -0.00177  -0.00014  -0.00191  -1.19952
   D34       -3.04995  -0.00007  -0.00011  -0.00059  -0.00070  -3.05065
   D35       -0.73912  -0.00024  -0.00076  -0.00068  -0.00144  -0.74056
   D36        0.92866  -0.00021  -0.00082  -0.00059  -0.00141   0.92725
   D37       -2.25330   0.00039   0.00024   0.00113   0.00136  -2.25194
   D38       -0.16587  -0.00067  -0.00313  -0.00001  -0.00314  -0.16901
   D39        1.88067   0.00002  -0.00092   0.00123   0.00031   1.88098
   D40        2.00614   0.00031   0.00027   0.00099   0.00125   2.00739
   D41       -2.18962  -0.00074  -0.00310  -0.00014  -0.00324  -2.19287
   D42       -0.14308  -0.00005  -0.00089   0.00109   0.00020  -0.14288
   D43       -0.13847   0.00024  -0.00024   0.00159   0.00134  -0.13713
   D44        1.94896  -0.00081  -0.00361   0.00045  -0.00316   1.94580
   D45       -2.28768  -0.00012  -0.00140   0.00169   0.00029  -2.28739
   D46       -0.59678   0.00006   0.00071  -0.00047   0.00024  -0.59654
   D47       -2.82941   0.00019   0.00153  -0.00040   0.00113  -2.82828
   D48        1.48508   0.00014   0.00088  -0.00024   0.00064   1.48572
   D49        1.64023  -0.00010   0.00012  -0.00047  -0.00035   1.63989
   D50       -0.59240   0.00002   0.00095  -0.00039   0.00055  -0.59185
   D51       -2.56109  -0.00002   0.00030  -0.00024   0.00006  -2.56104
   D52       -2.53969  -0.00012   0.00015  -0.00045  -0.00030  -2.53999
   D53        1.51087   0.00001   0.00097  -0.00037   0.00060   1.51147
   D54       -0.45783  -0.00003   0.00032  -0.00022   0.00010  -0.45772
   D55       -1.45865   0.00006   0.00052  -0.00010   0.00043  -1.45823
   D56        2.92137   0.00001   0.00044  -0.00006   0.00039   2.92176
   D57        0.71729   0.00015   0.00098   0.00006   0.00104   0.71833
   D58        2.57777  -0.00008  -0.00035  -0.00002  -0.00038   2.57740
   D59        0.67461  -0.00013  -0.00043   0.00002  -0.00042   0.67419
   D60       -1.52947   0.00000   0.00011   0.00013   0.00023  -1.52923
   D61        0.45230  -0.00001  -0.00027   0.00019  -0.00008   0.45222
   D62       -1.45086  -0.00006  -0.00035   0.00023  -0.00012  -1.45098
   D63        2.62825   0.00007   0.00019   0.00034   0.00053   2.62878
   D64       -1.53098   0.00000   0.00007  -0.00002   0.00005  -1.53093
   D65        2.56104  -0.00001  -0.00080   0.00032  -0.00049   2.56055
   D66        0.45352   0.00003  -0.00030   0.00022  -0.00007   0.45345
   D67        0.54913  -0.00003  -0.00038  -0.00003  -0.00041   0.54872
   D68       -1.64204  -0.00004  -0.00125   0.00031  -0.00094  -1.64298
   D69        2.53363  -0.00000  -0.00075   0.00022  -0.00053   2.53310
   D70        2.76461  -0.00001  -0.00062   0.00058  -0.00004   2.76457
   D71        0.57345  -0.00001  -0.00150   0.00092  -0.00058   0.57287
   D72       -1.53407   0.00002  -0.00099   0.00083  -0.00016  -1.53423
   D73        1.46153   0.00010   0.00046   0.00004   0.00051   1.46204
   D74       -2.86665   0.00013   0.00072   0.00005   0.00077  -2.86588
   D75       -0.64199  -0.00002  -0.00016   0.00018   0.00002  -0.64197
   D76       -0.45088   0.00003   0.00034  -0.00018   0.00016  -0.45072
   D77        1.50412   0.00005   0.00059  -0.00017   0.00042   1.50455
   D78       -2.55440  -0.00009  -0.00029  -0.00004  -0.00033  -2.55473
   D79       -2.57687   0.00008   0.00086  -0.00025   0.00060  -2.57626
   D80       -0.62187   0.00011   0.00112  -0.00025   0.00087  -0.62100
   D81        1.60280  -0.00004   0.00024  -0.00012   0.00011   1.60291
   D82        0.83660  -0.00004   0.00144  -0.00110   0.00035   0.83695
   D83       -1.26708  -0.00004   0.00136  -0.00103   0.00034  -1.26674
   D84        2.94461  -0.00003   0.00142  -0.00103   0.00039   2.94501
   D85       -0.78508   0.00002   0.00119  -0.00093   0.00026  -0.78482
   D86       -2.88876   0.00002   0.00111  -0.00086   0.00025  -2.88851
   D87        1.32293   0.00003   0.00117  -0.00086   0.00030   1.32324
   D88        3.13487   0.00001   0.00148  -0.00120   0.00028   3.13515
   D89        1.03119   0.00001   0.00140  -0.00113   0.00027   1.03146
   D90       -1.04031   0.00002   0.00146  -0.00113   0.00033  -1.03998
   D91       -0.86738  -0.00001   0.00041   0.00007   0.00047  -0.86690
   D92       -3.00177  -0.00000   0.00038   0.00007   0.00045  -3.00132
   D93        1.22228  -0.00002   0.00028   0.00006   0.00034   1.22262
   D94        0.93670   0.00002   0.00107  -0.00006   0.00101   0.93771
   D95       -1.19770   0.00003   0.00105  -0.00006   0.00099  -1.19670
   D96        3.02636   0.00001   0.00095  -0.00007   0.00088   3.02724
   D97       -3.10944   0.00000   0.00051   0.00011   0.00062  -3.10882
   D98        1.03934   0.00001   0.00049   0.00011   0.00060   1.03994
   D99       -1.01978  -0.00001   0.00039   0.00010   0.00049  -1.01930
   D100      -1.23580  -0.00040   0.02551   0.00019   0.02570  -1.21010
   D101       2.83277  -0.00025   0.02679   0.00062   0.02742   2.86019
   D102       0.75892  -0.00024   0.02424   0.00145   0.02569   0.78461
   D103       2.38081  -0.00011   0.00322   0.01111   0.01433   2.39514
   D104      -1.65347   0.00012   0.00429   0.01054   0.01484  -1.63864
   D105       0.41138   0.00103   0.00656   0.01144   0.01800   0.42938
   D106       1.28083  -0.00232  -0.05378  -0.00771  -0.06149   1.21934
   D107       0.06112   0.00055  -0.00078   0.01325   0.01247   0.07359
   D108      -3.09186   0.00044  -0.00033   0.01099   0.01066  -3.08120
   D109       3.12823  -0.00013   0.00053  -0.00265  -0.00212   3.12611
   D110       0.81629  -0.00002   0.00146   0.00417   0.00563   0.82191
   D111       3.08392  -0.00009   0.00139   0.00289   0.00428   3.08820
   D112      -0.85366  -0.00001   0.00156   0.00428   0.00583  -0.84783
   D113       3.07644   0.00024   0.00146   0.00629   0.00774   3.08419
   D114      -0.93911   0.00017   0.00139   0.00501   0.00640  -0.93271
   D115       1.40649   0.00025   0.00156   0.00639   0.00795   1.41444
   D116      -1.26643   0.00006   0.00138   0.00509   0.00647  -1.25997
   D117       1.00120  -0.00001   0.00131   0.00381   0.00512   1.00632
   D118      -2.93638   0.00007   0.00148   0.00519   0.00667  -2.92971
   D119       0.10038  -0.00008  -0.00397  -0.00474  -0.00871   0.09167
   D120      -2.00566  -0.00045  -0.00586  -0.00468  -0.01054  -2.01620
   D121       2.27748   0.00016  -0.00289  -0.00516  -0.00805   2.26944
   D122      -2.13940  -0.00021  -0.00377  -0.00673  -0.01049  -2.14989
   D123       2.03775  -0.00058  -0.00566  -0.00666  -0.01232   2.02543
   D124       0.03770   0.00003  -0.00268  -0.00714  -0.00983   0.02788
   D125       2.17138  -0.00011  -0.00423  -0.00550  -0.00974   2.16164
   D126       0.06534  -0.00049  -0.00613  -0.00544  -0.01157   0.05378
   D127      -1.93470   0.00012  -0.00315  -0.00592  -0.00907  -1.94377
   D128       2.99591  -0.00016  -0.00447  -0.00296  -0.00743   2.98848
   D129       0.89459  -0.00003  -0.00390  -0.00270  -0.00660   0.88799
   D130      -1.19912  -0.00000  -0.00416  -0.00236  -0.00652  -1.20563
   D131      -1.06893  -0.00013  -0.00467  -0.00136  -0.00602  -1.07495
   D132       3.11294   0.00001  -0.00410  -0.00109  -0.00519   3.10774
   D133       1.01923   0.00003  -0.00436  -0.00075  -0.00511   1.01412
   D134       0.98311  -0.00014  -0.00415  -0.00227  -0.00643   0.97668
   D135      -1.11821  -0.00001  -0.00358  -0.00201  -0.00560  -1.12380
   D136       3.07127   0.00002  -0.00385  -0.00167  -0.00552   3.06576
   D137      -0.92695   0.00006  -0.00204   0.00032  -0.00173  -0.92868
   D138       1.38390  -0.00005  -0.00261   0.00058  -0.00203   1.38187
   D139       3.04996   0.00002  -0.00264   0.00064  -0.00200   3.04796
   D140       1.12657  -0.00002  -0.00293   0.00044  -0.00249   1.12408
   D141      -2.84576  -0.00014  -0.00350   0.00070  -0.00280  -2.84856
   D142      -1.17971  -0.00006  -0.00353   0.00077  -0.00276  -1.18247
   D143      -3.02789   0.00009  -0.00259   0.00007  -0.00252  -3.03041
   D144      -0.71704  -0.00003  -0.00315   0.00033  -0.00283  -0.71986
   D145       0.94902   0.00005  -0.00318   0.00039  -0.00279   0.94623
   D146      -2.26513   0.00010   0.00463   0.00203   0.00666  -2.25847
   D147      -0.19365  -0.00003   0.00498   0.00068   0.00567  -0.18799
   D148       1.85961  -0.00009   0.00500   0.00081   0.00581   1.86542
   D149       1.99477   0.00005   0.00464   0.00199   0.00663   2.00140
   D150      -2.21694  -0.00008   0.00499   0.00064   0.00563  -2.21131
   D151      -0.16368  -0.00014   0.00501   0.00077   0.00578  -0.15790
   D152      -0.15104   0.00008   0.00482   0.00253   0.00736  -0.14368
   D153       1.92044  -0.00006   0.00518   0.00118   0.00636   1.92680
   D154      -2.30949  -0.00011   0.00520   0.00131   0.00651  -2.30298
   D155      -0.59582   0.00001   0.00068  -0.00111  -0.00043  -0.59625
   D156      -2.82644   0.00011   0.00141  -0.00117   0.00024  -2.82620
   D157       1.48200   0.00008   0.00086  -0.00097  -0.00010   1.48189
   D158       1.64090  -0.00006   0.00025  -0.00069  -0.00044   1.64047
   D159      -0.58971   0.00004   0.00099  -0.00075   0.00023  -0.58948
   D160      -2.56446   0.00002   0.00044  -0.00055  -0.00011  -2.56457
   D161      -2.53966  -0.00014   0.00037  -0.00082  -0.00045  -2.54011
   D162       1.51291  -0.00004   0.00110  -0.00088   0.00022   1.51313
   D163      -0.46183  -0.00007   0.00055  -0.00067  -0.00013  -0.46196
   D164      -1.45414   0.00005   0.00004  -0.00013  -0.00009  -1.45423
   D165       2.91014   0.00004   0.00025  -0.00009   0.00016   2.91030
   D166       0.70657   0.00028   0.00080   0.00084   0.00164   0.70821
   D167       2.58171  -0.00007  -0.00067   0.00027  -0.00040   2.58131
   D168       0.66281  -0.00008  -0.00047   0.00031  -0.00016   0.66265
   D169      -1.54076   0.00017   0.00009   0.00124   0.00133  -1.53943
   D170       0.45821   0.00001  -0.00054   0.00058   0.00004   0.45825
   D171      -1.46070   0.00000  -0.00033   0.00062   0.00029  -1.46041
   D172       2.61892   0.00024   0.00022   0.00155   0.00177   2.62069
   D173      -1.54452  -0.00015  -0.00016  -0.00123  -0.00139  -1.54591
   D174       2.56693  -0.00002  -0.00068   0.00040  -0.00028   2.56666
   D175       0.45934   0.00004  -0.00052   0.00057   0.00005   0.45939
   D176       0.53479  -0.00014  -0.00044  -0.00118  -0.00162   0.53317
   D177      -1.63694  -0.00001  -0.00096   0.00045  -0.00051  -1.63745
   D178       2.53865   0.00005  -0.00080   0.00062  -0.00018   2.53847
   D179       2.75216  -0.00012  -0.00082  -0.00069  -0.00151   2.75066
   D180       0.58043   0.00001  -0.00134   0.00094  -0.00040   0.58003
   D181      -1.52716   0.00007  -0.00118   0.00111  -0.00007  -1.52723
   D182       1.43616   0.00001   0.00054  -0.00157  -0.00104   1.43512
   D183      -2.89357   0.00009   0.00090  -0.00181  -0.00092  -2.89449
   D184      -0.66512  -0.00005  -0.00005  -0.00139  -0.00144  -0.66656
   D185      -0.45662   0.00002   0.00058  -0.00059  -0.00000  -0.45663
   D186       1.49683   0.00010   0.00095  -0.00083   0.00011   1.49695
   D187      -2.55790  -0.00005  -0.00000  -0.00041  -0.00041  -2.55831
   D188      -2.57456   0.00007   0.00101  -0.00019   0.00083  -2.57373
   D189      -0.62110   0.00015   0.00138  -0.00043   0.00094  -0.62015
   D190       1.60735   0.00000   0.00043  -0.00001   0.00042   1.60777
   D191       0.83955  -0.00002   0.00027  -0.00021   0.00006   0.83960
   D192      -1.26549  -0.00001   0.00025  -0.00016   0.00009  -1.26540
   D193       2.94426  -0.00000   0.00037  -0.00022   0.00015   2.94441
   D194      -0.78800   0.00006   0.00010   0.00004   0.00014  -0.78787
   D195      -2.89304   0.00007   0.00008   0.00009   0.00017  -2.89287
   D196       1.31671   0.00007   0.00020   0.00003   0.00023   1.31694
   D197       3.13773  -0.00007   0.00026  -0.00101  -0.00075   3.13698
   D198       1.03269  -0.00006   0.00025  -0.00096  -0.00071   1.03198
   D199      -1.04074  -0.00006   0.00036  -0.00102  -0.00066  -1.04140
   D200      -0.86193   0.00001  -0.00006   0.00091   0.00085  -0.86108
   D201      -2.99291  -0.00005  -0.00015   0.00056   0.00041  -2.99250
   D202       1.23023  -0.00003  -0.00029   0.00076   0.00047   1.23070
   D203       0.93415   0.00007   0.00071   0.00114   0.00186   0.93601
   D204      -1.19683   0.00001   0.00062   0.00079   0.00142  -1.19541
   D205       3.02632   0.00002   0.00049   0.00099   0.00148   3.02779
   D206      -3.10202   0.00006  -0.00001   0.00171   0.00170  -3.10032
   D207       1.05018   0.00001  -0.00010   0.00136   0.00126   1.05144
   D208      -1.00986   0.00002  -0.00024   0.00156   0.00132  -1.00854
   D209      -1.23493  -0.00067  -0.00128   0.00201   0.00073  -1.23421
   D210       2.85580  -0.00082  -0.00244   0.00250   0.00006   2.85587
   D211       0.77271  -0.00103  -0.00421   0.00350  -0.00071   0.77200
   D212       2.43367  -0.00062  -0.00316   0.00993   0.00678   2.44045
   D213      -1.60761  -0.00039  -0.00244   0.01019   0.00776  -1.59985
   D214       0.46041   0.00007  -0.00038   0.01064   0.01027   0.47067
   D215       0.06377   0.00006  -0.00810   0.01690   0.00881   0.07257
   D216      -3.08958   0.00019  -0.00630   0.01452   0.00822  -3.08136
   D217       3.12779   0.00015   0.00211  -0.00279  -0.00069   3.12710
         Item               Value     Threshold  Converged?
 Maximum Force            0.002636     0.000450     NO 
 RMS     Force            0.000314     0.000300     NO 
 Maximum Displacement     0.184892     0.001800     NO 
 RMS     Displacement     0.036023     0.001200     NO 
 Predicted change in Energy=-1.227213D-04
 GradGradGradGradGradGradGradGradGradGradGradGradGradGradGradGradGradGrad

 Stoichiometry    C20H32N2O8(3)
 Framework group  C1[X(C20H32N2O8)]
 Deg. of freedom   180
 Full point group                 C1      NOp   1
 Largest Abelian subgroup         C1      NOp   1
 Largest concise Abelian subgroup C1      NOp   1
                         Standard orientation:                         
 ---------------------------------------------------------------------
 Center     Atomic      Atomic             Coordinates (Angstroms)
 Number     Number       Type             X           Y           Z
 ---------------------------------------------------------------------
      1          6           0       -2.107217   -0.108937    0.925671
      2          6           0       -2.989929    0.543952   -1.507938
      3          1           0       -2.537385    0.229822   -2.452990
      4          1           0       -3.406697    1.542826   -1.668948
      5          6           0       -4.092211   -0.440954   -1.119691
      6          1           0       -4.819280   -0.555702   -1.930027
      7          6           0       -3.438554   -1.708248   -0.523691
      8          1           0       -2.476956   -2.019575   -0.936874
      9          1           0       -4.102836   -2.571581   -0.506973
     10          6           0       -3.426581   -0.946766    0.827365
     11          1           0       -3.558625   -1.510904    1.754186
     12          6           0       -4.648089   -0.114347    0.296730
     13          6           0       -5.948801   -0.869044    0.600293
     14          1           0       -5.896452   -1.933916    0.364510
     15          1           0       -6.772185   -0.439533    0.019826
     16          1           0       -6.201272   -0.774759    1.661622
     17          6           0       -4.866104    1.351768    0.662582
     18          1           0       -4.011669    1.997480    0.457761
     19          1           0       -5.121126    1.455113    1.722131
     20          1           0       -5.710432    1.739567    0.081739
     21          6           0       -1.871803    0.637489   -0.440362
     22          6           0       -2.064945    0.772814    2.182554
     23          1           0       -1.066787    1.200999    2.289621
     24          1           0       -2.276046    0.139783    3.047223
     25          1           0       -2.782305    1.590093    2.148730
     26          8           0       -1.157791   -1.091826    1.071297
     27          1           0       -0.960443    0.208399   -0.842668
     28          8           0       -1.599743    2.026856   -0.136804
     29          7           0       -0.575099    2.619573   -0.847018
     30          8           0       -0.024871    1.983374   -1.720522
     31          8           0       -0.358980    3.750086   -0.500302
     32          6           0        2.142607    0.181870    0.876997
     33          6           0        3.027716   -0.612885   -1.497385
     34          1           0        2.614108   -0.316570   -2.465702
     35          1           0        3.398803   -1.636334   -1.608102
     36          6           0        4.167721    0.332599   -1.118078
     37          1           0        4.909494    0.392727   -1.920955
     38          6           0        3.566571    1.645293   -0.563073
     39          1           0        2.623937    1.992221   -0.996608
     40          1           0        4.270048    2.477124   -0.561425
     41          6           0        3.498783    0.913593    0.804364
     42          1           0        3.639631    1.499267    1.717572
     43          6           0        4.689114    0.021529    0.315804
     44          6           0        6.025137    0.714707    0.608756
     45          1           0        6.029784    1.773142    0.339454
     46          1           0        6.832232    0.226248    0.052415
     47          1           0        6.261914    0.642823    1.675630
     48          6           0        4.824283   -1.442761    0.730908
     49          1           0        3.940336   -2.049765    0.529692
     50          1           0        5.052343   -1.523036    1.798927
     51          1           0        5.657545   -1.896545    0.182850
     52          6           0        1.879696   -0.606385   -0.458433
     53          6           0        1.986283   -0.660235    2.172952
     54          1           0        0.964738   -1.032876    2.260260
     55          1           0        2.224223   -0.024967    3.027476
     56          1           0        2.664366   -1.511151    2.148381
     57          8           0        1.155094    1.126582    1.047912
     58          1           0        1.007575   -0.132160   -0.898017
     59          8           0        1.508698   -1.962035   -0.115377
     60          7           0        0.496199   -2.524355   -0.867261
     61          8           0        0.042861   -1.893259   -1.797758
     62          8           0        0.189689   -3.624166   -0.492038
 ---------------------------------------------------------------------
 Rotational constants (GHZ):           0.3015329           0.1080652           0.0950561
 Standard basis: 6-31++G(d,p) (6D, 7F)
 There are   762 symmetry adapted cartesian basis functions of A   symmetry.
 There are   762 symmetry adapted basis functions of A   symmetry.
   762 basis functions,  1216 primitive gaussians,   762 cartesian basis functions
   116 alpha electrons      114 beta electrons
       nuclear repulsion energy      3504.9893060281 Hartrees.
 NAtoms=   62 NActive=   62 NUniq=   62 SFac= 1.00D+00 NAtFMM=   60 NAOKFM=T Big=T
 Integral buffers will be    131072 words long.
 Raffenetti 2 integral format.
 Two-electron integral symmetry is turned on.
 Nuclear repulsion after empirical dispersion term =     3504.9200419948 Hartrees.
 One-electron integrals computed using PRISM.
 NBasis=   762 RedAO= T EigKep=  1.72D-06  NBF=   762
 NBsUse=   760 1.00D-06 EigRej=  7.86D-07 NBFU=   760
 Initial guess from the checkpoint file:  "/wrk/hasangal/alkoxy/alphapine-conformarsampling/Alpha-Pinene-RO-NO3down-Oup/SYS_2A/DFT_high/calc-LM/TMP/G1647198124/Gau-5018.chk"
 B after Tr=    -0.000000   -0.000000   -0.000000
         Rot=    0.999997   -0.002427   -0.000391    0.000621 Ang=  -0.29 deg.
 Initial guess <Sx>= 0.0000 <Sy>= 0.0000 <Sz>= 1.0000 <S**2>= 2.0085 S= 1.0028
 ExpMin= 3.60D-02 ExpMax= 5.48D+03 ExpMxC= 8.25D+02 IAcc=3 IRadAn=         7 AccDes= 0.00D+00
 Harris functional with IExCor= 4639 and IRadAn=       7 diagonalized for initial guess.
 HarFok:  IExCor= 4639 AccDes= 0.00D+00 IRadAn=         7 IDoV= 1 UseB2=F ITyADJ=14
 ICtDFT=  3500011 ScaDFX=  1.000000  1.000000  1.000000  1.000000
 FoFCou: FMM=F IPFlag=           0 FMFlag=      100000 FMFlg1=        2001
         NFxFlg=           0 DoJE=T BraDBF=F KetDBF=T FulRan=T
         wScrn=  0.000000 ICntrl=       500 IOpCl=  0 I1Cent=   200000004 NGrid=           0
         NMat0=    1 NMatS0=      1 NMatT0=    0 NMatD0=    1 NMtDS0=    0 NMtDT0=    0
 Petite list used in FoFCou.
 Requested convergence on RMS density matrix=1.00D-08 within 128 cycles.
 Requested convergence on MAX density matrix=1.00D-06.
 Requested convergence on             energy=1.00D-06.
 No special actions if energy rises.
 Restarting incremental Fock formation.
 SCF Done:  E(UwB97XD) =  -1491.89464790     A.U. after   32 cycles
            NFock= 32  Conv=0.90D-09     -V/T= 2.0088
 <Sx>= 0.0000 <Sy>= 0.0000 <Sz>= 1.0000 <S**2>= 2.0085 S= 1.0028
 <L.S>= 0.000000000000E+00
 Annihilation of the first spin contaminant:
 S**2 before annihilation     2.0085,   after     2.0000
 Calling FoFJK, ICntrl=      2127 FMM=T ISym2X=0 I1Cent= 0 IOpClX= 1 NMat=1 NMatS=1 NMatT=0.
 ***** Axes restored to original set *****
 -------------------------------------------------------------------
 Center     Atomic                   Forces (Hartrees/Bohr)
 Number     Number              X              Y              Z
 -------------------------------------------------------------------
      1        6           0.000027241    0.000073868   -0.000082710
      2        6          -0.000015165   -0.000145206    0.000101613
      3        1           0.000069747   -0.000043723   -0.000214774
      4        1          -0.000109500    0.000137393   -0.000076589
      5        6           0.000093415    0.000013033    0.000113937
      6        1          -0.000150601   -0.000057464   -0.000154022
      7        6           0.000031313    0.000226525    0.000034804
      8        1           0.000089797   -0.000048704   -0.000085989
      9        1          -0.000115219   -0.000185057   -0.000020082
     10        6          -0.000039341   -0.000027309   -0.000105428
     11        1          -0.000038977   -0.000109832    0.000136516
     12        6           0.000143436   -0.000008443   -0.000040473
     13        6           0.000216104    0.000112874   -0.000007535
     14        1          -0.000032482   -0.000226240   -0.000035744
     15        1          -0.000219225    0.000093481   -0.000140557
     16        1          -0.000090487    0.000008523    0.000269489
     17        6           0.000072455   -0.000222062   -0.000021268
     18        1           0.000128413    0.000120986   -0.000021834
     19        1          -0.000065851    0.000049267    0.000282582
     20        1          -0.000215609    0.000136763   -0.000146611
     21        6           0.000114645    0.000234886   -0.000056179
     22        6           0.000049628   -0.000182062   -0.000214536
     23        1           0.000215176    0.000155651    0.000118968
     24        1          -0.000049520   -0.000112002    0.000263199
     25        1          -0.000146557    0.000161089    0.000010473
     26        8          -0.000001919    0.000070973    0.000025438
     27        1           0.000324007   -0.000082301   -0.000145230
     28        8           0.000110508    0.000078126   -0.000049859
     29        7          -0.000005644    0.000143008    0.000024456
     30        8          -0.000242768   -0.000387710    0.000201971
     31        8          -0.000048631   -0.000035449    0.000069043
     32        6           0.000099372    0.000058878   -0.000185167
     33        6          -0.000015307    0.000158537    0.000085006
     34        1          -0.000065233    0.000030356   -0.000217888
     35        1           0.000102598   -0.000134311   -0.000086227
     36        6          -0.000063388   -0.000001344    0.000125446
     37        1           0.000156055    0.000044992   -0.000160741
     38        6          -0.000092053   -0.000254801   -0.000006992
     39        1          -0.000151439    0.000053654   -0.000079995
     40        1           0.000127583    0.000166065   -0.000032435
     41        6           0.000009121   -0.000087012   -0.000045384
     42        1           0.000061061    0.000137550    0.000139416
     43        6          -0.000155659    0.000022245   -0.000046435
     44        6          -0.000224512   -0.000092512    0.000013905
     45        1           0.000051908    0.000220494   -0.000039687
     46        1           0.000205331   -0.000111343   -0.000133457
     47        1           0.000094593   -0.000001727    0.000274500
     48        6          -0.000114607    0.000244534    0.000021532
     49        1          -0.000167886   -0.000114716    0.000044931
     50        1           0.000048516   -0.000043472    0.000291067
     51        1           0.000208679   -0.000156039   -0.000140678
     52        6          -0.000185679   -0.000211503   -0.000025943
     53        6          -0.000062233    0.000096571   -0.000246073
     54        1          -0.000182996   -0.000140514    0.000111169
     55        1           0.000052665    0.000112155    0.000222187
     56        1           0.000211974   -0.000257577    0.000004936
     57        8          -0.000042746    0.000075665    0.000055268
     58        1          -0.000216417    0.000151438   -0.000160401
     59        8           0.000001245   -0.000036622   -0.000054650
     60        7          -0.000015655   -0.000199755    0.000058321
     61        8           0.000187848    0.000280937    0.000144137
     62        8           0.000038874    0.000046298    0.000037264
 -------------------------------------------------------------------
 Cartesian Forces:  Max     0.000387710 RMS     0.000136259

 GradGradGradGradGradGradGradGradGradGradGradGradGradGradGradGradGradGrad
 Berny optimization.
 Using GEDIIS/GDIIS optimizer.
 FormGI is forming the generalized inverse of G from B-inverse, IUseBI=4.
 Internal  Forces:  Max     0.001058928 RMS     0.000118852
 Search for a local minimum.
 Step number   6 out of a maximum of  372
 All quantities printed in internal units (Hartrees-Bohrs-Radians)
 Mixed Optimization -- En-DIIS/RFO-DIIS
 Swapping is turned off.
 Update second derivatives using D2CorX and points    2    1    3    4    5
                                                      6
 DE= -1.11D-04 DEPred=-1.23D-04 R= 9.01D-01
 TightC=F SS=  1.41D+00  RLast= 9.77D-02 DXNew= 8.4090D-02 2.9298D-01
 Trust test= 9.01D-01 RLast= 9.77D-02 DXMaxT set to 8.41D-02
 ITU=  1 -1  0 -1 -1  0
     Eigenvalues ---    0.00230   0.00253   0.00254   0.00279   0.00284
     Eigenvalues ---    0.00308   0.00318   0.00392   0.00399   0.00409
     Eigenvalues ---    0.00900   0.00919   0.01120   0.01257   0.01512
     Eigenvalues ---    0.01528   0.01584   0.02062   0.02150   0.02203
     Eigenvalues ---    0.02708   0.02738   0.02753   0.02766   0.02887
     Eigenvalues ---    0.02898   0.02990   0.03138   0.03147   0.03203
     Eigenvalues ---    0.03337   0.03481   0.03556   0.03586   0.03694
     Eigenvalues ---    0.03920   0.04001   0.04430   0.04458   0.04579
     Eigenvalues ---    0.04654   0.04799   0.04863   0.05128   0.05188
     Eigenvalues ---    0.05194   0.05248   0.05269   0.05282   0.05411
     Eigenvalues ---    0.05581   0.05612   0.05630   0.05644   0.05646
     Eigenvalues ---    0.05727   0.05758   0.05763   0.05817   0.05846
     Eigenvalues ---    0.05865   0.06032   0.06428   0.06687   0.06711
     Eigenvalues ---    0.06793   0.06981   0.07067   0.07730   0.07951
     Eigenvalues ---    0.08277   0.08289   0.08590   0.08752   0.08813
     Eigenvalues ---    0.09177   0.09288   0.09460   0.09567   0.10331
     Eigenvalues ---    0.10356   0.11702   0.11918   0.12126   0.12560
     Eigenvalues ---    0.14265   0.15315   0.15983   0.16000   0.16000
     Eigenvalues ---    0.16000   0.16000   0.16000   0.16000   0.16000
     Eigenvalues ---    0.16000   0.16000   0.16000   0.16000   0.16000
     Eigenvalues ---    0.16000   0.16000   0.16000   0.16001   0.16043
     Eigenvalues ---    0.16439   0.17903   0.18090   0.19778   0.20849
     Eigenvalues ---    0.20991   0.21645   0.22007   0.23745   0.23934
     Eigenvalues ---    0.24524   0.24624   0.24996   0.24998   0.25000
     Eigenvalues ---    0.25042   0.25189   0.25876   0.26207   0.26733
     Eigenvalues ---    0.27069   0.27286   0.27384   0.27846   0.28817
     Eigenvalues ---    0.28864   0.28962   0.29028   0.29098   0.29589
     Eigenvalues ---    0.29707   0.32493   0.33981   0.33995   0.34046
     Eigenvalues ---    0.34051   0.34056   0.34068   0.34091   0.34125
     Eigenvalues ---    0.34142   0.34156   0.34180   0.34199   0.34211
     Eigenvalues ---    0.34232   0.34240   0.34316   0.34327   0.34379
     Eigenvalues ---    0.34400   0.34430   0.34477   0.34523   0.34539
     Eigenvalues ---    0.34573   0.34632   0.34649   0.34739   0.34744
     Eigenvalues ---    0.34902   0.35192   0.36124   0.36480   0.38733
     Eigenvalues ---    0.39583   0.45156   0.49087   0.49752   0.50358
     Eigenvalues ---    0.51236   0.98780   0.98956   1.03811   1.03993
 En-DIIS/RFO-DIIS/Sim-DIIS IScMMF=       -3 using points:     6    5    4    3
 RFO step:  Lambda=-2.04225770D-05.
 DidBck=T Rises=F RFO-DIIS coefs:    0.65505    0.11295    0.26269   -0.03069
 Iteration  1 RMS(Cart)=  0.00537341 RMS(Int)=  0.00000499
 Iteration  2 RMS(Cart)=  0.00001221 RMS(Int)=  0.00000018
 Iteration  3 RMS(Cart)=  0.00000000 RMS(Int)=  0.00000018
 Variable       Old X    -DE/DX   Delta X   Delta X   Delta X     New X
                                 (Linear)    (Quad)   (Total)
    R1        2.95930   0.00014  -0.00009   0.00043   0.00034   2.95964
    R2        2.97511   0.00006   0.00004   0.00038   0.00041   2.97553
    R3        2.90245   0.00016   0.00017   0.00031   0.00048   2.90293
    R4        2.59704  -0.00005  -0.00008   0.00006  -0.00002   2.59702
    R5        2.06715   0.00023   0.00036   0.00020   0.00055   2.06771
    R6        2.06782   0.00018   0.00033   0.00012   0.00045   2.06827
    R7        2.88813   0.00009   0.00011   0.00015   0.00026   2.88839
    R8        2.92674   0.00020   0.00033   0.00033   0.00066   2.92740
    R9        2.06875   0.00022   0.00034   0.00019   0.00052   2.06927
   R10        2.92054  -0.00001  -0.00007  -0.00007  -0.00014   2.92040
   R11        2.94089   0.00014  -0.00006   0.00045   0.00039   2.94129
   R12        2.06345   0.00013   0.00031  -0.00002   0.00029   2.06374
   R13        2.05876   0.00022   0.00035   0.00016   0.00052   2.05927
   R14        2.93081   0.00005   0.00007   0.00011   0.00019   2.93100
   R15        2.06550   0.00018   0.00024   0.00018   0.00042   2.06592
   R16        2.96788   0.00004  -0.00004   0.00007   0.00003   2.96791
   R17        2.89910   0.00013   0.00010   0.00024   0.00034   2.89943
   R18        2.88508   0.00012   0.00009   0.00022   0.00031   2.88539
   R19        2.06343   0.00023   0.00041   0.00013   0.00054   2.06397
   R20        2.06956   0.00028   0.00045   0.00022   0.00067   2.07023
   R21        2.06927   0.00028   0.00044   0.00023   0.00068   2.06995
   R22        2.06054   0.00018   0.00034   0.00007   0.00041   2.06095
   R23        2.06868   0.00029   0.00044   0.00026   0.00070   2.06937
   R24        2.07066   0.00029   0.00046   0.00025   0.00071   2.07137
   R25        2.04976   0.00027   0.00023   0.00034   0.00057   2.05033
   R26        2.73619  -0.00018  -0.00017   0.00001  -0.00017   2.73602
   R27        2.06242   0.00027   0.00039   0.00020   0.00059   2.06301
   R28        2.06400   0.00028   0.00045   0.00022   0.00067   2.06467
   R29        2.05598   0.00022   0.00036   0.00014   0.00050   2.05648
   R30        3.77574  -0.00010   0.00430  -0.00512  -0.00082   3.77492
   R31        2.60865  -0.00049  -0.00024  -0.00034  -0.00058   2.60807
   R32        2.29157  -0.00005  -0.00005   0.00000  -0.00005   2.29152
   R33        2.27159  -0.00002   0.00000  -0.00002  -0.00001   2.27157
   R34        2.91527  -0.00006   0.00015  -0.00017  -0.00003   2.91524
   R35        2.97225   0.00001   0.00009   0.00039   0.00048   2.97273
   R36        2.93552   0.00018  -0.00001   0.00058   0.00057   2.93609
   R37        2.60266   0.00009  -0.00002   0.00015   0.00013   2.60279
   R38        2.06708   0.00023   0.00035   0.00020   0.00055   2.06763
   R39        2.06786   0.00017   0.00033   0.00010   0.00043   2.06829
   R40        2.88913   0.00009   0.00013   0.00004   0.00016   2.88930
   R41        2.92597   0.00010   0.00027   0.00030   0.00057   2.92654
   R42        2.06876   0.00023   0.00034   0.00020   0.00053   2.06929
   R43        2.92302   0.00002  -0.00011  -0.00007  -0.00018   2.92284
   R44        2.94254   0.00021   0.00001   0.00062   0.00064   2.94318
   R45        2.06739   0.00018   0.00030   0.00010   0.00040   2.06779
   R46        2.05870   0.00021   0.00036   0.00014   0.00050   2.05920
   R47        2.93356   0.00007  -0.00002   0.00018   0.00016   2.93373
   R48        2.06733   0.00020   0.00024   0.00022   0.00046   2.06779
   R49        2.95871  -0.00009  -0.00011  -0.00023  -0.00034   2.95837
   R50        2.89768   0.00014   0.00013   0.00022   0.00035   2.89803
   R51        2.88747   0.00013   0.00006   0.00027   0.00034   2.88780
   R52        2.06390   0.00022   0.00041   0.00013   0.00054   2.06443
   R53        2.06967   0.00027   0.00044   0.00021   0.00065   2.07032
   R54        2.06962   0.00029   0.00045   0.00024   0.00069   2.07031
   R55        2.06171   0.00019   0.00033   0.00009   0.00042   2.06213
   R56        2.06933   0.00030   0.00044   0.00026   0.00070   2.07004
   R57        2.07062   0.00029   0.00047   0.00024   0.00071   2.07133
   R58        2.05165   0.00020   0.00018   0.00022   0.00040   2.05205
   R59        2.73398  -0.00009  -0.00018   0.00005  -0.00013   2.73385
   R60        2.06148   0.00023   0.00033   0.00014   0.00047   2.06195
   R61        2.06179   0.00025   0.00042   0.00018   0.00060   2.06239
   R62        2.05664   0.00033   0.00039   0.00027   0.00066   2.05730
   R63        2.60939  -0.00034  -0.00023  -0.00016  -0.00039   2.60899
   R64        2.29088  -0.00004  -0.00003  -0.00001  -0.00004   2.29084
   R65        2.27107  -0.00004   0.00002  -0.00004  -0.00002   2.27106
    A1        1.90199   0.00001   0.00006  -0.00012  -0.00005   1.90193
    A2        1.96244  -0.00005  -0.00024   0.00001  -0.00023   1.96220
    A3        1.77834   0.00003   0.00022  -0.00025  -0.00004   1.77830
    A4        2.01944   0.00008   0.00011   0.00048   0.00059   2.02003
    A5        1.90469  -0.00004   0.00011  -0.00017  -0.00005   1.90464
    A6        1.88059  -0.00003  -0.00025  -0.00005  -0.00030   1.88029
    A7        1.86772  -0.00002  -0.00026   0.00001  -0.00025   1.86747
    A8        1.91005   0.00001  -0.00011   0.00017   0.00006   1.91011
    A9        1.89040   0.00003   0.00009   0.00016   0.00026   1.89066
   A10        1.92938  -0.00004  -0.00001  -0.00037  -0.00038   1.92900
   A11        1.89786   0.00003   0.00028   0.00008   0.00035   1.89822
   A12        1.96547  -0.00001  -0.00000  -0.00004  -0.00004   1.96543
   A13        1.93748  -0.00000   0.00009   0.00007   0.00016   1.93763
   A14        1.89796  -0.00000  -0.00024  -0.00027  -0.00051   1.89745
   A15        1.93219   0.00002   0.00012   0.00029   0.00041   1.93260
   A16        2.07191  -0.00001  -0.00002  -0.00023  -0.00025   2.07167
   A17        2.04707   0.00000  -0.00001   0.00008   0.00007   2.04715
   A18        1.54297   0.00000   0.00004   0.00004   0.00008   1.54305
   A19        2.04917  -0.00002  -0.00018  -0.00010  -0.00028   2.04889
   A20        1.97995   0.00000   0.00032  -0.00034  -0.00003   1.97993
   A21        1.50735   0.00002   0.00002   0.00007   0.00009   1.50744
   A22        1.89318  -0.00001  -0.00029   0.00009  -0.00020   1.89298
   A23        2.05197   0.00003   0.00004   0.00027   0.00031   2.05228
   A24        1.96105  -0.00001   0.00020  -0.00001   0.00019   1.96124
   A25        1.90062   0.00001   0.00001   0.00036   0.00037   1.90099
   A26        1.90148   0.00000   0.00032  -0.00011   0.00021   1.90169
   A27        1.97459  -0.00001  -0.00003  -0.00048  -0.00051   1.97409
   A28        2.07639  -0.00001  -0.00020   0.00006  -0.00014   2.07625
   A29        1.53069   0.00001  -0.00001   0.00011   0.00009   1.53078
   A30        2.05567  -0.00001  -0.00016   0.00010  -0.00006   2.05560
   A31        1.48917  -0.00002   0.00005  -0.00008  -0.00003   1.48914
   A32        1.96026   0.00002   0.00006   0.00025   0.00031   1.96057
   A33        2.06082   0.00005   0.00012   0.00024   0.00036   2.06118
   A34        1.90904   0.00003  -0.00001   0.00006   0.00005   1.90909
   A35        2.14014   0.00001   0.00011  -0.00008   0.00003   2.14018
   A36        1.87960  -0.00007  -0.00026  -0.00029  -0.00055   1.87905
   A37        1.97836   0.00006   0.00030  -0.00000   0.00029   1.97866
   A38        1.91732   0.00001   0.00019  -0.00014   0.00005   1.91737
   A39        1.92294   0.00003   0.00013   0.00002   0.00016   1.92310
   A40        1.87976  -0.00003  -0.00023   0.00003  -0.00020   1.87956
   A41        1.88002  -0.00004  -0.00025   0.00008  -0.00017   1.87984
   A42        1.88242  -0.00002  -0.00018   0.00001  -0.00017   1.88226
   A43        1.99519   0.00001   0.00011  -0.00004   0.00008   1.99526
   A44        1.93463   0.00002   0.00018  -0.00006   0.00012   1.93475
   A45        1.89956   0.00004   0.00020   0.00004   0.00024   1.89980
   A46        1.88436  -0.00002  -0.00015  -0.00002  -0.00016   1.88420
   A47        1.86989  -0.00003  -0.00023   0.00002  -0.00020   1.86969
   A48        1.87565  -0.00002  -0.00016   0.00007  -0.00009   1.87556
   A49        2.05049  -0.00002  -0.00008   0.00007  -0.00001   2.05048
   A50        1.83371   0.00001   0.00065  -0.00083  -0.00018   1.83354
   A51        1.87667  -0.00002  -0.00034   0.00049   0.00015   1.87682
   A52        1.90396   0.00004  -0.00019   0.00077   0.00057   1.90453
   A53        1.91571   0.00007   0.00043  -0.00037   0.00006   1.91577
   A54        1.87494  -0.00009  -0.00053  -0.00016  -0.00069   1.87425
   A55        1.90782   0.00015   0.00073   0.00015   0.00088   1.90870
   A56        1.88577   0.00007   0.00028  -0.00001   0.00027   1.88604
   A57        1.96889  -0.00003   0.00008  -0.00014  -0.00006   1.96883
   A58        1.90338  -0.00009  -0.00037  -0.00007  -0.00044   1.90295
   A59        1.88742  -0.00006  -0.00036   0.00013  -0.00023   1.88720
   A60        1.90980  -0.00004  -0.00037  -0.00007  -0.00044   1.90936
   A61        2.70285  -0.00024   0.00049  -0.00136  -0.00087   2.70197
   A62        2.03042  -0.00106  -0.00075  -0.00119  -0.00194   2.02847
   A63        2.07388  -0.00068  -0.00042  -0.00104  -0.00147   2.07241
   A64        1.97020   0.00024   0.00013   0.00040   0.00053   1.97073
   A65        2.23902   0.00044   0.00030   0.00064   0.00094   2.23996
   A66        1.92270   0.00008  -0.00003   0.00011   0.00008   1.92278
   A67        1.96586  -0.00006  -0.00053   0.00003  -0.00050   1.96537
   A68        1.88684  -0.00002  -0.00011   0.00011   0.00001   1.88685
   A69        2.00406  -0.00004   0.00003  -0.00021  -0.00018   2.00388
   A70        1.90633  -0.00002   0.00034   0.00013   0.00047   1.90680
   A71        1.76824   0.00006   0.00035  -0.00018   0.00017   1.76841
   A72        1.86714  -0.00003  -0.00026  -0.00003  -0.00029   1.86685
   A73        1.91139   0.00003  -0.00022   0.00030   0.00008   1.91147
   A74        1.88862   0.00007   0.00011   0.00015   0.00026   1.88889
   A75        1.92905  -0.00003   0.00006  -0.00033  -0.00027   1.92878
   A76        1.89997   0.00003   0.00035   0.00016   0.00051   1.90047
   A77        1.96469  -0.00006  -0.00006  -0.00023  -0.00029   1.96441
   A78        1.93612  -0.00004   0.00010   0.00005   0.00015   1.93627
   A79        1.90081  -0.00001  -0.00045  -0.00070  -0.00115   1.89966
   A80        1.93328   0.00002   0.00024   0.00058   0.00082   1.93410
   A81        2.07131   0.00002   0.00001  -0.00020  -0.00019   2.07111
   A82        2.04816   0.00004   0.00000   0.00012   0.00012   2.04828
   A83        1.54005  -0.00002   0.00007   0.00015   0.00022   1.54027
   A84        2.05082  -0.00001  -0.00014  -0.00002  -0.00016   2.05065
   A85        1.97967  -0.00000   0.00028  -0.00035  -0.00007   1.97960
   A86        1.50377  -0.00000   0.00006   0.00004   0.00010   1.50388
   A87        1.89110  -0.00001  -0.00027   0.00016  -0.00010   1.89099
   A88        2.04982   0.00004  -0.00001   0.00010   0.00009   2.04991
   A89        1.96791  -0.00002   0.00018   0.00002   0.00020   1.96811
   A90        1.87908  -0.00004   0.00021   0.00002   0.00023   1.87931
   A91        1.90478   0.00006   0.00031   0.00014   0.00045   1.90523
   A92        1.99631  -0.00005  -0.00045  -0.00069  -0.00114   1.99517
   A93        2.06843  -0.00000  -0.00011   0.00004  -0.00007   2.06836
   A94        1.53127   0.00006   0.00008   0.00035   0.00042   1.53170
   A95        2.05740  -0.00004  -0.00010   0.00013   0.00003   2.05743
   A96        1.48966  -0.00001   0.00005  -0.00005   0.00000   1.48967
   A97        1.95775   0.00000   0.00013   0.00026   0.00039   1.95814
   A98        2.06148   0.00009   0.00016   0.00069   0.00085   2.06234
   A99        1.92328   0.00004  -0.00010   0.00020   0.00011   1.92339
   A100       2.12762  -0.00006   0.00007  -0.00069  -0.00062   2.12700
   A101       1.87993  -0.00005  -0.00024  -0.00030  -0.00054   1.87939
   A102       1.97653   0.00007   0.00033   0.00001   0.00034   1.97687
   A103       1.92134  -0.00001   0.00016  -0.00018  -0.00002   1.92133
   A104       1.92283   0.00004   0.00013   0.00007   0.00019   1.92302
   A105       1.87950  -0.00003  -0.00024   0.00005  -0.00020   1.87930
   A106       1.87852  -0.00005  -0.00022   0.00005  -0.00017   1.87834
   A107       1.88204  -0.00002  -0.00019   0.00001  -0.00018   1.88186
   A108       1.99479   0.00003   0.00016   0.00002   0.00018   1.99496
   A109       1.93226   0.00001   0.00020  -0.00018   0.00002   1.93227
   A110       1.90527   0.00005   0.00013   0.00018   0.00030   1.90557
   A111       1.88371  -0.00005  -0.00022  -0.00016  -0.00038   1.88333
   A112       1.86865  -0.00002  -0.00020   0.00014  -0.00007   1.86859
   A113       1.87454  -0.00002  -0.00010   0.00002  -0.00008   1.87447
   A114       2.03519  -0.00002  -0.00002   0.00001  -0.00001   2.03518
   A115       1.83293  -0.00005   0.00055  -0.00089  -0.00034   1.83258
   A116       1.88719  -0.00002  -0.00058   0.00042  -0.00016   1.88703
   A117       1.90260   0.00006  -0.00018   0.00089   0.00071   1.90330
   A118       1.92336   0.00000   0.00036  -0.00070  -0.00034   1.92302
   A119       1.87476   0.00002  -0.00013   0.00030   0.00017   1.87494
   A120       1.92430   0.00017   0.00067   0.00022   0.00089   1.92519
   A121       1.89212   0.00003   0.00018  -0.00004   0.00014   1.89225
   A122       1.92017  -0.00003   0.00050  -0.00047   0.00004   1.92021
   A123       1.91817  -0.00008  -0.00053   0.00010  -0.00042   1.91775
   A124       1.89460  -0.00007  -0.00056   0.00032  -0.00023   1.89437
   A125       1.91457  -0.00003  -0.00027  -0.00015  -0.00042   1.91415
   A126       2.59530  -0.00019   0.00092  -0.00169  -0.00077   2.59453
   A127       2.02696  -0.00060  -0.00052  -0.00054  -0.00106   2.02590
   A128       2.07163  -0.00050  -0.00034  -0.00073  -0.00107   2.07056
   A129       1.97108   0.00019   0.00012   0.00027   0.00039   1.97147
   A130       2.24040   0.00032   0.00022   0.00046   0.00068   2.24108
    D1        0.79390  -0.00004  -0.00014  -0.00064  -0.00078   0.79313
    D2        3.08387  -0.00004  -0.00015  -0.00037  -0.00052   3.08335
    D3       -0.87724  -0.00006  -0.00011  -0.00075  -0.00086  -0.87810
    D4        3.05692   0.00003  -0.00013  -0.00009  -0.00022   3.05670
    D5       -0.93630   0.00003  -0.00014   0.00018   0.00004  -0.93626
    D6        1.38577   0.00001  -0.00010  -0.00020  -0.00030   1.38547
    D7       -1.21758  -0.00001  -0.00039  -0.00029  -0.00068  -1.21826
    D8        1.07238  -0.00001  -0.00041  -0.00002  -0.00042   1.07196
    D9       -2.88873  -0.00003  -0.00037  -0.00039  -0.00076  -2.88949
   D10        0.10954   0.00000  -0.00009   0.00000  -0.00009   0.10946
   D11       -2.01018  -0.00005  -0.00030  -0.00039  -0.00069  -2.01087
   D12        2.27951   0.00006   0.00015  -0.00003   0.00012   2.27963
   D13       -2.12174   0.00000   0.00009  -0.00029  -0.00020  -2.12194
   D14        2.04173  -0.00005  -0.00011  -0.00069  -0.00080   2.04093
   D15        0.04823   0.00006   0.00033  -0.00033   0.00001   0.04824
   D16        2.03782   0.00002   0.00025  -0.00044  -0.00018   2.03763
   D17       -0.08191  -0.00003   0.00005  -0.00083  -0.00078  -0.08269
   D18       -2.07540   0.00008   0.00049  -0.00047   0.00002  -2.07538
   D19        2.97616  -0.00001  -0.00016  -0.00031  -0.00047   2.97569
   D20        0.90696  -0.00003  -0.00029  -0.00030  -0.00059   0.90637
   D21       -1.20653  -0.00000  -0.00006  -0.00012  -0.00019  -1.20672
   D22       -1.10611   0.00002  -0.00019  -0.00005  -0.00024  -1.10635
   D23        3.10788   0.00000  -0.00032  -0.00005  -0.00037   3.10751
   D24        0.99439   0.00003  -0.00009   0.00013   0.00004   0.99442
   D25        1.03037   0.00000  -0.00016   0.00002  -0.00014   1.03023
   D26       -1.03883  -0.00002  -0.00029   0.00003  -0.00027  -1.03909
   D27        3.13086   0.00001  -0.00006   0.00020   0.00014   3.13100
   D28       -0.94709   0.00002  -0.00016  -0.00030  -0.00046  -0.94755
   D29        1.36300   0.00000  -0.00031  -0.00077  -0.00109   1.36192
   D30        3.03081   0.00001  -0.00033  -0.00072  -0.00105   3.02976
   D31        1.10576  -0.00002  -0.00056  -0.00041  -0.00096   1.10480
   D32       -2.86733  -0.00004  -0.00071  -0.00088  -0.00158  -2.86891
   D33       -1.19952  -0.00003  -0.00072  -0.00083  -0.00155  -1.20106
   D34       -3.05065  -0.00002  -0.00021  -0.00060  -0.00081  -3.05146
   D35       -0.74056  -0.00004  -0.00036  -0.00107  -0.00143  -0.74199
   D36        0.92725  -0.00003  -0.00037  -0.00102  -0.00139   0.92586
   D37       -2.25194  -0.00001   0.00039   0.00053   0.00092  -2.25102
   D38       -0.16901   0.00003   0.00105   0.00009   0.00113  -0.16787
   D39        1.88098  -0.00002   0.00055   0.00012   0.00067   1.88165
   D40        2.00739  -0.00002   0.00051   0.00039   0.00089   2.00828
   D41       -2.19287   0.00002   0.00116  -0.00006   0.00111  -2.19176
   D42       -0.14288  -0.00003   0.00066  -0.00002   0.00064  -0.14223
   D43       -0.13713   0.00002   0.00032   0.00083   0.00115  -0.13597
   D44        1.94580   0.00006   0.00098   0.00039   0.00137   1.94717
   D45       -2.28739   0.00001   0.00048   0.00042   0.00090  -2.28649
   D46       -0.59654  -0.00000   0.00020   0.00013   0.00033  -0.59621
   D47       -2.82828   0.00003   0.00048   0.00044   0.00092  -2.82736
   D48        1.48572   0.00003   0.00022   0.00046   0.00068   1.48639
   D49        1.63989  -0.00002   0.00008  -0.00022  -0.00015   1.63974
   D50       -0.59185   0.00001   0.00036   0.00008   0.00044  -0.59140
   D51       -2.56104   0.00001   0.00010   0.00010   0.00020  -2.56084
   D52       -2.53999  -0.00002   0.00009  -0.00017  -0.00008  -2.54006
   D53        1.51147   0.00001   0.00037   0.00014   0.00051   1.51198
   D54       -0.45772   0.00001   0.00011   0.00016   0.00027  -0.45746
   D55       -1.45823  -0.00001   0.00014   0.00010   0.00024  -1.45799
   D56        2.92176  -0.00003   0.00012   0.00005   0.00018   2.92194
   D57        0.71833   0.00001   0.00034   0.00002   0.00035   0.71868
   D58        2.57740  -0.00002  -0.00009  -0.00036  -0.00045   2.57695
   D59        0.67419  -0.00004  -0.00011  -0.00040  -0.00051   0.67369
   D60       -1.52923  -0.00001   0.00011  -0.00044  -0.00033  -1.52956
   D61        0.45222  -0.00000  -0.00009  -0.00014  -0.00023   0.45199
   D62       -1.45098  -0.00002  -0.00010  -0.00019  -0.00029  -1.45127
   D63        2.62878   0.00001   0.00011  -0.00022  -0.00012   2.62866
   D64       -1.53093   0.00001  -0.00007   0.00034   0.00026  -1.53067
   D65        2.56055  -0.00000  -0.00036   0.00010  -0.00026   2.56029
   D66        0.45345   0.00001  -0.00011  -0.00010  -0.00020   0.45325
   D67        0.54872  -0.00000  -0.00025   0.00032   0.00006   0.54878
   D68       -1.64298  -0.00001  -0.00054   0.00008  -0.00046  -1.64344
   D69        2.53310  -0.00000  -0.00029  -0.00011  -0.00040   2.53270
   D70        2.76457   0.00000  -0.00045   0.00068   0.00024   2.76481
   D71        0.57287  -0.00001  -0.00074   0.00045  -0.00029   0.57258
   D72       -1.53423  -0.00000  -0.00048   0.00025  -0.00023  -1.53446
   D73        1.46204   0.00004   0.00011   0.00057   0.00067   1.46271
   D74       -2.86588   0.00005   0.00019   0.00081   0.00100  -2.86488
   D75       -0.64197  -0.00001  -0.00011   0.00035   0.00024  -0.64172
   D76       -0.45072   0.00002   0.00011   0.00018   0.00029  -0.45044
   D77        1.50455   0.00003   0.00019   0.00042   0.00061   1.50516
   D78       -2.55473  -0.00003  -0.00011  -0.00004  -0.00014  -2.55487
   D79       -2.57626   0.00002   0.00039   0.00002   0.00041  -2.57585
   D80       -0.62100   0.00004   0.00047   0.00026   0.00074  -0.62026
   D81        1.60291  -0.00003   0.00018  -0.00019  -0.00002   1.60290
   D82        0.83695  -0.00001   0.00074  -0.00073   0.00001   0.83695
   D83       -1.26674  -0.00001   0.00070  -0.00068   0.00002  -1.26672
   D84        2.94501  -0.00001   0.00072  -0.00062   0.00010   2.94511
   D85       -0.78482  -0.00001   0.00066  -0.00076  -0.00010  -0.78492
   D86       -2.88851  -0.00000   0.00062  -0.00070  -0.00008  -2.88859
   D87        1.32324   0.00000   0.00064  -0.00064  -0.00001   1.32323
   D88        3.13515   0.00001   0.00073  -0.00046   0.00028   3.13543
   D89        1.03146   0.00001   0.00069  -0.00040   0.00029   1.03175
   D90       -1.03998   0.00002   0.00071  -0.00034   0.00037  -1.03961
   D91       -0.86690  -0.00001   0.00028  -0.00039  -0.00011  -0.86701
   D92       -3.00132   0.00000   0.00024  -0.00029  -0.00004  -3.00137
   D93        1.22262  -0.00001   0.00020  -0.00035  -0.00015   1.22247
   D94        0.93771   0.00001   0.00053  -0.00037   0.00016   0.93787
   D95       -1.19670   0.00002   0.00049  -0.00027   0.00023  -1.19648
   D96        3.02724   0.00001   0.00045  -0.00033   0.00012   3.02736
   D97       -3.10882  -0.00001   0.00034  -0.00067  -0.00033  -3.10915
   D98        1.03994  -0.00001   0.00030  -0.00057  -0.00026   1.03968
   D99       -1.01930  -0.00002   0.00027  -0.00064  -0.00037  -1.01967
   D100      -1.21010   0.00005   0.00040  -0.00124  -0.00084  -1.21093
   D101       2.86019   0.00004   0.00020  -0.00126  -0.00106   2.85913
   D102       0.78461  -0.00002   0.00009  -0.00114  -0.00105   0.78355
   D103       2.39514  -0.00013   0.00011  -0.00316  -0.00305   2.39209
   D104      -1.63864  -0.00013   0.00007  -0.00298  -0.00291  -1.64155
   D105       0.42938  -0.00009  -0.00023  -0.00236  -0.00259   0.42679
   D106       1.21934   0.00009  -0.00107  -0.00412  -0.00519   1.21415
   D107       0.07359  -0.00012  -0.00290   0.00214  -0.00076   0.07283
   D108      -3.08120  -0.00004  -0.00235   0.00243   0.00008  -3.08112
   D109       3.12611   0.00008   0.00064   0.00034   0.00098   3.12708
   D110       0.82191  -0.00004  -0.00115  -0.00118  -0.00234   0.81958
   D111       3.08820  -0.00003  -0.00092  -0.00102  -0.00194   3.08626
   D112      -0.84783  -0.00008  -0.00118  -0.00134  -0.00252  -0.85035
   D113       3.08419  -0.00008  -0.00157  -0.00134  -0.00291   3.08128
   D114      -0.93271  -0.00007  -0.00134  -0.00118  -0.00252  -0.93523
   D115       1.41444  -0.00012  -0.00160  -0.00150  -0.00310   1.41134
   D116      -1.25997  -0.00005  -0.00148  -0.00148  -0.00296  -1.26292
   D117       1.00632  -0.00004  -0.00125  -0.00132  -0.00256   1.00375
   D118      -2.92971  -0.00009  -0.00151  -0.00164  -0.00314  -2.93286
   D119       0.09167   0.00001   0.00105   0.00053   0.00158   0.09324
   D120      -2.01620  -0.00003   0.00089   0.00005   0.00094  -2.01526
   D121       2.26944  -0.00002   0.00103  -0.00006   0.00098   2.27041
   D122      -2.14989   0.00006   0.00178   0.00056   0.00234  -2.14755
   D123       2.02543   0.00002   0.00162   0.00008   0.00170   2.02713
   D124       0.02788   0.00003   0.00176  -0.00003   0.00174   0.02961
   D125       2.16164   0.00002   0.00111   0.00081   0.00192   2.16356
   D126       0.05378  -0.00002   0.00095   0.00033   0.00128   0.05506
   D127      -1.94377  -0.00001   0.00109   0.00023   0.00132  -1.94246
   D128       2.98848  -0.00000  -0.00081   0.00038  -0.00043   2.98805
   D129       0.88799  -0.00003  -0.00068   0.00014  -0.00053   0.88746
   D130      -1.20563   0.00000  -0.00076   0.00063  -0.00013  -1.20576
   D131      -1.07495   0.00002  -0.00130   0.00039  -0.00091  -1.07586
   D132       3.10774  -0.00001  -0.00117   0.00015  -0.00102   3.10673
   D133       1.01412   0.00002  -0.00125   0.00063  -0.00061   1.01351
   D134       0.97668   0.00001  -0.00066   0.00034  -0.00032   0.97636
   D135      -1.12380  -0.00001  -0.00053   0.00010  -0.00043  -1.12423
   D136       3.06576   0.00002  -0.00061   0.00058  -0.00003   3.06573
   D137      -0.92868   0.00001  -0.00020  -0.00031  -0.00051  -0.92919
   D138       1.38187  -0.00000  -0.00049  -0.00112  -0.00160   1.38027
   D139       3.04796  -0.00002  -0.00050  -0.00102  -0.00152   3.04644
   D140       1.12408  -0.00003  -0.00061  -0.00036  -0.00098   1.12310
   D141      -2.84856  -0.00004  -0.00090  -0.00117  -0.00207  -2.85063
   D142      -1.18247  -0.00006  -0.00091  -0.00107  -0.00198  -1.18445
   D143      -3.03041  -0.00005  -0.00016  -0.00056  -0.00072  -3.03113
   D144      -0.71986  -0.00006  -0.00044  -0.00136  -0.00180  -0.72167
   D145       0.94623  -0.00008  -0.00046  -0.00126  -0.00172   0.94451
   D146      -2.25847  -0.00001  -0.00004   0.00035   0.00031  -2.25816
   D147      -0.18799  -0.00003   0.00052  -0.00013   0.00039  -0.18759
   D148       1.86542   0.00003   0.00046   0.00037   0.00083   1.86624
   D149       2.00140  -0.00002   0.00002   0.00022   0.00024   2.00164
   D150      -2.21131  -0.00004   0.00058  -0.00026   0.00032  -2.21099
   D151      -0.15790   0.00002   0.00052   0.00024   0.00076  -0.15715
   D152      -0.14368   0.00003  -0.00027   0.00068   0.00041  -0.14327
   D153       1.92680   0.00001   0.00029   0.00020   0.00049   1.92729
   D154      -2.30298   0.00007   0.00023   0.00070   0.00093  -2.30206
   D155      -0.59625   0.00003   0.00052   0.00102   0.00154  -0.59471
   D156      -2.82620   0.00005   0.00077   0.00115   0.00192  -2.82428
   D157       1.48189   0.00007   0.00051   0.00115   0.00166   1.48356
   D158       1.64047  -0.00002   0.00024   0.00024   0.00048   1.64095
   D159      -0.58948  -0.00000   0.00049   0.00038   0.00086  -0.58862
   D160      -2.56457   0.00002   0.00023   0.00038   0.00061  -2.56397
   D161      -2.54011   0.00002   0.00029   0.00042   0.00071  -2.53940
   D162       1.51313   0.00003   0.00053   0.00055   0.00109   1.51422
   D163      -0.46196   0.00006   0.00028   0.00056   0.00083  -0.46113
   D164      -1.45423  -0.00002   0.00017   0.00015   0.00033  -1.45390
   D165       2.91030  -0.00006   0.00025  -0.00006   0.00019   2.91048
   D166       0.70821  -0.00007   0.00032  -0.00050  -0.00017   0.70804
   D167       2.58131  -0.00001  -0.00021  -0.00059  -0.00080   2.58051
   D168       0.66265  -0.00005  -0.00013  -0.00080  -0.00094   0.66172
   D169      -1.53943  -0.00007  -0.00006  -0.00124  -0.00130  -1.54073
   D170       0.45825  -0.00003  -0.00026  -0.00048  -0.00074   0.45751
   D171      -1.46041  -0.00007  -0.00018  -0.00069  -0.00088  -1.46129
   D172       2.62069  -0.00008  -0.00011  -0.00113  -0.00124   2.61946
   D173      -1.54591   0.00003   0.00018   0.00020   0.00037  -1.54553
   D174       2.56666  -0.00002  -0.00035  -0.00004  -0.00039   2.56627
   D175       0.45939  -0.00001  -0.00025  -0.00041  -0.00067   0.45873
   D176       0.53317   0.00002   0.00005   0.00021   0.00026   0.53343
   D177      -1.63745  -0.00002  -0.00048  -0.00003  -0.00050  -1.63796
   D178       2.53847  -0.00001  -0.00038  -0.00040  -0.00078   2.53769
   D179       2.75066   0.00003  -0.00018   0.00056   0.00038   2.75104
   D180       0.58003  -0.00002  -0.00070   0.00032  -0.00038   0.57965
   D181      -1.52723  -0.00000  -0.00061  -0.00005  -0.00066  -1.52789
   D182       1.43512   0.00002   0.00049   0.00063   0.00112   1.43624
   D183      -2.89449   0.00003   0.00065   0.00090   0.00155  -2.89294
   D184      -0.66656  -0.00006   0.00025   0.00001   0.00026  -0.66630
   D185      -0.45663   0.00004   0.00027   0.00052   0.00080  -0.45583
   D186       1.49695   0.00004   0.00042   0.00080   0.00122   1.49817
   D187      -2.55831  -0.00005   0.00002  -0.00009  -0.00007  -2.55838
   D188      -2.57373   0.00001   0.00038   0.00024   0.00062  -2.57311
   D189      -0.62015   0.00002   0.00053   0.00051   0.00104  -0.61911
   D190       1.60777  -0.00007   0.00013  -0.00038  -0.00025   1.60752
   D191       0.83960  -0.00003   0.00013  -0.00039  -0.00027   0.83934
   D192      -1.26540  -0.00003   0.00010  -0.00033  -0.00023  -1.26563
   D193       2.94441  -0.00002   0.00015  -0.00027  -0.00012   2.94429
   D194      -0.78787  -0.00004   0.00005  -0.00052  -0.00047  -0.78834
   D195      -2.89287  -0.00004   0.00003  -0.00047  -0.00044  -2.89331
   D196       1.31694  -0.00003   0.00008  -0.00041  -0.00032   1.31661
   D197       3.13698   0.00006   0.00025   0.00049   0.00074   3.13772
   D198       1.03198   0.00006   0.00022   0.00055   0.00077   1.03275
   D199      -1.04140   0.00007   0.00027   0.00061   0.00088  -1.04052
   D200      -0.86108  -0.00003  -0.00012  -0.00187  -0.00199  -0.86307
   D201      -2.99250   0.00001  -0.00010  -0.00154  -0.00164  -2.99413
   D202       1.23070  -0.00000  -0.00018  -0.00156  -0.00174   1.22896
   D203       0.93601  -0.00002   0.00012  -0.00189  -0.00177   0.93424
   D204      -1.19541   0.00002   0.00014  -0.00155  -0.00141  -1.19682
   D205       3.02779   0.00001   0.00006  -0.00158  -0.00152   3.02628
   D206      -3.10032  -0.00007  -0.00021  -0.00253  -0.00274  -3.10307
   D207       1.05144  -0.00003  -0.00019  -0.00219  -0.00239   1.04905
   D208      -1.00854  -0.00004  -0.00027  -0.00222  -0.00249  -1.01103
   D209      -1.23421   0.00007   0.00166   0.00356   0.00522  -1.22899
   D210       2.85587   0.00008   0.00146   0.00358   0.00504   2.86090
   D211       0.77200   0.00003   0.00121   0.00374   0.00495   0.77695
   D212       2.44045  -0.00008   0.00186  -0.00309  -0.00124   2.43921
   D213      -1.59985  -0.00012   0.00166  -0.00327  -0.00161  -1.60146
   D214       0.47067  -0.00003   0.00156  -0.00241  -0.00084   0.46983
   D215       0.07257  -0.00008  -0.00404   0.00419   0.00015   0.07272
   D216      -3.08136  -0.00004  -0.00343   0.00416   0.00073  -3.08062
   D217       3.12710   0.00005   0.00072  -0.00004   0.00068   3.12778
         Item               Value     Threshold  Converged?
 Maximum Force            0.001059     0.000450     NO 
 RMS     Force            0.000119     0.000300     YES
 Maximum Displacement     0.022206     0.001800     NO 
 RMS     Displacement     0.005377     0.001200     NO 
 Predicted change in Energy=-1.015072D-05
 GradGradGradGradGradGradGradGradGradGradGradGradGradGradGradGradGradGrad

 Stoichiometry    C20H32N2O8(3)
 Framework group  C1[X(C20H32N2O8)]
 Deg. of freedom   180
 Full point group                 C1      NOp   1
 Largest Abelian subgroup         C1      NOp   1
 Largest concise Abelian subgroup C1      NOp   1
                         Standard orientation:                         
 ---------------------------------------------------------------------
 Center     Atomic      Atomic             Coordinates (Angstroms)
 Number     Number       Type             X           Y           Z
 ---------------------------------------------------------------------
      1          6           0       -2.106166   -0.109487    0.923719
      2          6           0       -2.991080    0.545381   -1.509081
      3          1           0       -2.540732    0.229403   -2.454905
      4          1           0       -3.405777    1.545320   -1.670441
      5          6           0       -4.095680   -0.436234   -1.118557
      6          1           0       -4.824848   -0.549125   -1.927641
      7          6           0       -3.444002   -1.705342   -0.524448
      8          1           0       -2.483976   -2.018787   -0.940076
      9          1           0       -4.110454   -2.567334   -0.507132
     10          6           0       -3.427571   -0.944628    0.827107
     11          1           0       -3.559498   -1.509195    1.753946
     12          6           0       -4.647873   -0.108621    0.299301
     13          6           0       -5.950255   -0.859677    0.605624
     14          1           0       -5.901838   -1.924954    0.369503
     15          1           0       -6.773974   -0.427524    0.026928
     16          1           0       -6.200349   -0.764907    1.667842
     17          6           0       -4.861463    1.357939    0.666655
     18          1           0       -4.005659    2.001814    0.460609
     19          1           0       -5.114179    1.461349    1.727130
     20          1           0       -5.706167    1.748676    0.087623
     21          6           0       -1.871069    0.636643   -0.442782
     22          6           0       -2.060310    0.771484    2.181331
     23          1           0       -1.061019    1.197842    2.288296
     24          1           0       -2.272008    0.138434    3.046287
     25          1           0       -2.776190    1.590470    2.148964
     26          8           0       -1.158640   -1.094417    1.067836
     27          1           0       -0.960512    0.205951   -0.846004
     28          8           0       -1.595531    2.025342   -0.139730
     29          7           0       -0.568000    2.612266   -0.849984
     30          8           0       -0.020216    1.970456   -1.720882
     31          8           0       -0.346918    3.742524   -0.505600
     32          6           0        2.138707    0.183053    0.874074
     33          6           0        3.029271   -0.616638   -1.497129
     34          1           0        2.617599   -0.322472   -2.467255
     35          1           0        3.401586   -1.640153   -1.605343
     36          6           0        4.167959    0.330260   -1.117043
     37          1           0        4.912114    0.388888   -1.918212
     38          6           0        3.563212    1.643916   -0.568527
     39          1           0        2.620863    1.987482   -1.005876
     40          1           0        4.265354    2.477225   -0.568687
     41          6           0        3.493442    0.917435    0.801689
     42          1           0        3.631492    1.507071    1.713067
     43          6           0        4.685673    0.024646    0.319710
     44          6           0        6.020606    0.719576    0.614442
     45          1           0        6.026008    1.777323    0.341330
     46          1           0        6.829936    0.229303    0.062277
     47          1           0        6.254321    0.651657    1.682625
     48          6           0        4.820596   -1.437834    0.741873
     49          1           0        3.936745   -2.046099    0.542859
     50          1           0        5.047536   -1.513114    1.810876
     51          1           0        5.654702   -1.894534    0.196778
     52          6           0        1.878957   -0.608574   -0.460281
     53          6           0        1.983504   -0.657384    2.171607
     54          1           0        0.962645   -1.032367    2.260021
     55          1           0        2.220062   -0.020217    3.025505
     56          1           0        2.663648   -1.507152    2.148841
     57          8           0        1.149047    1.126030    1.042679
     58          1           0        1.006792   -0.136069   -0.902147
     59          8           0        1.509062   -1.963804   -0.114664
     60          7           0        0.497488   -2.527269   -0.866554
     61          8           0        0.045725   -1.896613   -1.798090
     62          8           0        0.190046   -3.626351   -0.489991
 ---------------------------------------------------------------------
 Rotational constants (GHZ):           0.3018137           0.1081311           0.0951448
 Standard basis: 6-31++G(d,p) (6D, 7F)
 There are   762 symmetry adapted cartesian basis functions of A   symmetry.
 There are   762 symmetry adapted basis functions of A   symmetry.
   762 basis functions,  1216 primitive gaussians,   762 cartesian basis functions
   116 alpha electrons      114 beta electrons
       nuclear repulsion energy      3505.9378161947 Hartrees.
 NAtoms=   62 NActive=   62 NUniq=   62 SFac= 1.00D+00 NAtFMM=   60 NAOKFM=T Big=T
 Integral buffers will be    131072 words long.
 Raffenetti 2 integral format.
 Two-electron integral symmetry is turned on.
 Nuclear repulsion after empirical dispersion term =     3505.8685159120 Hartrees.
 One-electron integrals computed using PRISM.
 NBasis=   762 RedAO= T EigKep=  1.73D-06  NBF=   762
 NBsUse=   760 1.00D-06 EigRej=  7.87D-07 NBFU=   760
 Initial guess from the checkpoint file:  "/wrk/hasangal/alkoxy/alphapine-conformarsampling/Alpha-Pinene-RO-NO3down-Oup/SYS_2A/DFT_high/calc-LM/TMP/G1647198124/Gau-5018.chk"
 B after Tr=     0.000000    0.000000    0.000000
         Rot=    1.000000    0.000654    0.000097    0.000224 Ang=   0.08 deg.
 Initial guess <Sx>= 0.0000 <Sy>= 0.0000 <Sz>= 1.0000 <S**2>= 2.0085 S= 1.0028
 ExpMin= 3.60D-02 ExpMax= 5.48D+03 ExpMxC= 8.25D+02 IAcc=3 IRadAn=         7 AccDes= 0.00D+00
 Harris functional with IExCor= 4639 and IRadAn=       7 diagonalized for initial guess.
 HarFok:  IExCor= 4639 AccDes= 0.00D+00 IRadAn=         7 IDoV= 1 UseB2=F ITyADJ=14
 ICtDFT=  3500011 ScaDFX=  1.000000  1.000000  1.000000  1.000000
 FoFCou: FMM=F IPFlag=           0 FMFlag=      100000 FMFlg1=        2001
         NFxFlg=           0 DoJE=T BraDBF=F KetDBF=T FulRan=T
         wScrn=  0.000000 ICntrl=       500 IOpCl=  0 I1Cent=   200000004 NGrid=           0
         NMat0=    1 NMatS0=      1 NMatT0=    0 NMatD0=    1 NMtDS0=    0 NMtDT0=    0
 Petite list used in FoFCou.
 Requested convergence on RMS density matrix=1.00D-08 within 128 cycles.
 Requested convergence on MAX density matrix=1.00D-06.
 Requested convergence on             energy=1.00D-06.
 No special actions if energy rises.
 Restarting incremental Fock formation.
 SCF Done:  E(UwB97XD) =  -1491.89465490     A.U. after   28 cycles
            NFock= 28  Conv=0.55D-08     -V/T= 2.0089
 <Sx>= 0.0000 <Sy>= 0.0000 <Sz>= 1.0000 <S**2>= 2.0085 S= 1.0028
 <L.S>= 0.000000000000E+00
 Annihilation of the first spin contaminant:
 S**2 before annihilation     2.0085,   after     2.0000
 Calling FoFJK, ICntrl=      2127 FMM=T ISym2X=0 I1Cent= 0 IOpClX= 1 NMat=1 NMatS=1 NMatT=0.
 ***** Axes restored to original set *****
 -------------------------------------------------------------------
 Center     Atomic                   Forces (Hartrees/Bohr)
 Number     Number              X              Y              Z
 -------------------------------------------------------------------
      1        6           0.000045995   -0.000009077   -0.000030926
      2        6          -0.000033092   -0.000017894    0.000077328
      3        1           0.000006930   -0.000016890   -0.000035320
      4        1          -0.000004133    0.000038327   -0.000009032
      5        6           0.000032089   -0.000002754    0.000025423
      6        1          -0.000032365   -0.000007430   -0.000022393
      7        6          -0.000019313    0.000076526    0.000037707
      8        1           0.000046430   -0.000020610   -0.000012418
      9        1          -0.000018839   -0.000045787    0.000018811
     10        6          -0.000034339   -0.000027925   -0.000017759
     11        1          -0.000004757   -0.000019718    0.000017047
     12        6           0.000038760   -0.000011743   -0.000021790
     13        6           0.000050746    0.000031649   -0.000023708
     14        1          -0.000008489   -0.000053474   -0.000008856
     15        1          -0.000043767    0.000011726   -0.000023440
     16        1          -0.000009787    0.000001307    0.000044693
     17        6           0.000011124   -0.000050237   -0.000024454
     18        1           0.000020901    0.000032156   -0.000020974
     19        1          -0.000014380    0.000006822    0.000046352
     20        1          -0.000036159    0.000022836   -0.000023445
     21        6           0.000054061    0.000051635    0.000104086
     22        6          -0.000003127   -0.000063492   -0.000070840
     23        1           0.000031732    0.000047957    0.000011734
     24        1          -0.000013612   -0.000023957    0.000050925
     25        1          -0.000013188    0.000032013    0.000010521
     26        8          -0.000012953    0.000070907    0.000008259
     27        1          -0.000014687   -0.000088396   -0.000061477
     28        8          -0.000029224    0.000027515   -0.000060108
     29        7          -0.000063236    0.000015950    0.000155041
     30        8           0.000057308    0.000087617   -0.000100617
     31        8          -0.000005475   -0.000075466   -0.000066173
     32        6          -0.000011572    0.000033669   -0.000038641
     33        6           0.000041285    0.000016934    0.000085363
     34        1           0.000000547    0.000016145   -0.000033819
     35        1          -0.000001202   -0.000051836    0.000006991
     36        6          -0.000044068   -0.000002411    0.000004440
     37        1           0.000039085    0.000009367   -0.000014810
     38        6           0.000040308   -0.000025631    0.000046677
     39        1          -0.000026490    0.000006853   -0.000013788
     40        1           0.000031308    0.000050741    0.000022567
     41        6          -0.000012757   -0.000016987    0.000000315
     42        1           0.000007171    0.000024095    0.000017777
     43        6          -0.000050129    0.000038801   -0.000008100
     44        6          -0.000058234   -0.000034634   -0.000034714
     45        1           0.000005070    0.000058256   -0.000017880
     46        1           0.000043119   -0.000017662   -0.000023311
     47        1           0.000008496    0.000002772    0.000043664
     48        6           0.000001918    0.000038692   -0.000070867
     49        1           0.000003863   -0.000037763   -0.000055809
     50        1           0.000009318   -0.000000259    0.000049175
     51        1           0.000038015   -0.000027082   -0.000023913
     52        6          -0.000056021   -0.000080426    0.000082047
     53        6          -0.000024201    0.000014939   -0.000025236
     54        1          -0.000049490   -0.000038772    0.000013077
     55        1           0.000012442    0.000028767    0.000044090
     56        1          -0.000033016   -0.000013269    0.000035960
     57        8           0.000121988   -0.000085651    0.000030500
     58        1          -0.000011377    0.000048417   -0.000145994
     59        8           0.000035264    0.000001130    0.000006062
     60        7          -0.000073159   -0.000044071    0.000093155
     61        8          -0.000015213    0.000015938    0.000001240
     62        8           0.000046579    0.000050845   -0.000050414
 -------------------------------------------------------------------
 Cartesian Forces:  Max     0.000155041 RMS     0.000042583

 GradGradGradGradGradGradGradGradGradGradGradGradGradGradGradGradGradGrad
 Berny optimization.
 Using GEDIIS/GDIIS optimizer.
 FormGI is forming the generalized inverse of G from B-inverse, IUseBI=4.
 Internal  Forces:  Max     0.000363616 RMS     0.000043568
 Search for a local minimum.
 Step number   7 out of a maximum of  372
 All quantities printed in internal units (Hartrees-Bohrs-Radians)
 Mixed Optimization -- En-DIIS/RFO-DIIS
 Swapping is turned off.
 Update second derivatives using D2CorX and points    2    1    3    4    5
                                                      6    7
 DE= -7.01D-06 DEPred=-1.02D-05 R= 6.90D-01
 TightC=F SS=  1.41D+00  RLast= 1.99D-02 DXNew= 1.4142D-01 5.9718D-02
 Trust test= 6.90D-01 RLast= 1.99D-02 DXMaxT set to 8.41D-02
 ITU=  1  1 -1  0 -1 -1  0
     Eigenvalues ---    0.00230   0.00253   0.00254   0.00281   0.00305
     Eigenvalues ---    0.00316   0.00318   0.00392   0.00408   0.00420
     Eigenvalues ---    0.00900   0.00927   0.01078   0.01257   0.01510
     Eigenvalues ---    0.01522   0.01670   0.02111   0.02186   0.02295
     Eigenvalues ---    0.02710   0.02727   0.02753   0.02767   0.02887
     Eigenvalues ---    0.02898   0.02955   0.03139   0.03171   0.03236
     Eigenvalues ---    0.03309   0.03510   0.03545   0.03613   0.03682
     Eigenvalues ---    0.03918   0.03993   0.04430   0.04464   0.04570
     Eigenvalues ---    0.04689   0.04793   0.04928   0.05132   0.05182
     Eigenvalues ---    0.05194   0.05265   0.05278   0.05343   0.05415
     Eigenvalues ---    0.05570   0.05627   0.05637   0.05641   0.05646
     Eigenvalues ---    0.05725   0.05759   0.05778   0.05834   0.05857
     Eigenvalues ---    0.05908   0.06018   0.06475   0.06681   0.06717
     Eigenvalues ---    0.06896   0.06995   0.07097   0.07898   0.07994
     Eigenvalues ---    0.08281   0.08295   0.08652   0.08751   0.08829
     Eigenvalues ---    0.09144   0.09280   0.09460   0.09595   0.10323
     Eigenvalues ---    0.10359   0.11784   0.11923   0.12251   0.12672
     Eigenvalues ---    0.14310   0.15232   0.15976   0.15992   0.16000
     Eigenvalues ---    0.16000   0.16000   0.16000   0.16000   0.16000
     Eigenvalues ---    0.16000   0.16000   0.16000   0.16000   0.16000
     Eigenvalues ---    0.16000   0.16000   0.16000   0.16001   0.16084
     Eigenvalues ---    0.16923   0.18088   0.18263   0.19811   0.20851
     Eigenvalues ---    0.20985   0.21668   0.22079   0.23509   0.23927
     Eigenvalues ---    0.24572   0.24643   0.24858   0.24998   0.24998
     Eigenvalues ---    0.25061   0.25253   0.25814   0.26137   0.26550
     Eigenvalues ---    0.27092   0.27157   0.27421   0.27704   0.28811
     Eigenvalues ---    0.28889   0.28961   0.28999   0.29085   0.29577
     Eigenvalues ---    0.29683   0.31306   0.33247   0.33981   0.33999
     Eigenvalues ---    0.34047   0.34051   0.34059   0.34069   0.34096
     Eigenvalues ---    0.34127   0.34142   0.34160   0.34199   0.34212
     Eigenvalues ---    0.34232   0.34240   0.34253   0.34339   0.34375
     Eigenvalues ---    0.34398   0.34429   0.34480   0.34516   0.34531
     Eigenvalues ---    0.34542   0.34632   0.34645   0.34710   0.34740
     Eigenvalues ---    0.34878   0.34998   0.35606   0.37403   0.38729
     Eigenvalues ---    0.40382   0.44781   0.49083   0.49926   0.51085
     Eigenvalues ---    0.51201   0.98809   0.98963   1.03828   1.03974
 En-DIIS/RFO-DIIS/Sim-DIIS IScMMF=       -3 using points:     7    6    5    4    3
 RFO step:  Lambda=-1.13254580D-05.
 DidBck=T Rises=F RFO-DIIS coefs:    0.00209    0.72765    0.03916    0.15141    0.07969
 Iteration  1 RMS(Cart)=  0.01155874 RMS(Int)=  0.00002233
 Iteration  2 RMS(Cart)=  0.00006338 RMS(Int)=  0.00000022
 Iteration  3 RMS(Cart)=  0.00000000 RMS(Int)=  0.00000022
 Variable       Old X    -DE/DX   Delta X   Delta X   Delta X     New X
                                 (Linear)    (Quad)   (Total)
    R1        2.95964   0.00003  -0.00044   0.00083   0.00039   2.96003
    R2        2.97553  -0.00004  -0.00057   0.00089   0.00032   2.97585
    R3        2.90293  -0.00000  -0.00044   0.00074   0.00030   2.90323
    R4        2.59702  -0.00006  -0.00003  -0.00002  -0.00005   2.59698
    R5        2.06771   0.00004  -0.00040   0.00071   0.00032   2.06802
    R6        2.06827   0.00004  -0.00030   0.00055   0.00025   2.06852
    R7        2.88839   0.00001  -0.00021   0.00036   0.00014   2.88853
    R8        2.92740   0.00000  -0.00053   0.00092   0.00040   2.92779
    R9        2.06927   0.00004  -0.00037   0.00067   0.00030   2.06957
   R10        2.92040   0.00001   0.00013  -0.00019  -0.00005   2.92034
   R11        2.94129  -0.00004  -0.00044   0.00063   0.00018   2.94147
   R12        2.06374   0.00005  -0.00010   0.00024   0.00014   2.06388
   R13        2.05927   0.00005  -0.00035   0.00066   0.00030   2.05958
   R14        2.93100  -0.00003  -0.00015   0.00017   0.00002   2.93101
   R15        2.06592   0.00002  -0.00032   0.00057   0.00025   2.06617
   R16        2.96791   0.00002  -0.00008   0.00018   0.00010   2.96801
   R17        2.89943   0.00001  -0.00031   0.00055   0.00024   2.89967
   R18        2.88539   0.00001  -0.00029   0.00050   0.00022   2.88560
   R19        2.06397   0.00005  -0.00034   0.00065   0.00030   2.06427
   R20        2.07023   0.00005  -0.00046   0.00084   0.00038   2.07061
[truncated: 1,175,303 more chars]
