# Supplementary material for: Computational Investigation of the Formation of Peroxide (ROOR) Accretion Products in the OH- and NO3-Initiated Oxidation of α-Pinene
Source: J Phys Chem A. 2021 Dec 9;125(50):10632–9. doi: 10.1021/acs.jpca.1c08969 (PMC8713291; doi:10.1021/acs.jpca.1c08969)
Supplement: Supplementary file 2 — jp1c08969_si_002.zip [file jp1c08969_si_002.zip › JPCA-secondnd-paper-updated-outfile/α-pinene, (R-alkoxy,R-nitroxy)2/α-pinene-(R-alkoxy,R-nitroxy)-monomer.log]

 Entering Gaussian System, Link 0=/appl/chem/G16RevB.01/g16/g16
 Initial command:
 /appl/chem/G16RevB.01/g16/l1.exe "/wrk/hasangal/47183260.GAUSS_SCRDIR/Gau-15118.inp" -scrdir="/wrk/hasangal/47183260.GAUSS_SCRDIR/"
 Entering Link 1 = /appl/chem/G16RevB.01/g16/l1.exe PID=     15120.
  
 Copyright (c) 1988-2017, Gaussian, Inc.  All Rights Reserved.
  
 This is part of the Gaussian(R) 16 program.  It is based on
 the Gaussian(R) 09 system (copyright 2009, Gaussian, Inc.),
 the Gaussian(R) 03 system (copyright 2003, Gaussian, Inc.),
 the Gaussian(R) 98 system (copyright 1998, Gaussian, Inc.),
 the Gaussian(R) 94 system (copyright 1995, Gaussian, Inc.),
 the Gaussian 92(TM) system (copyright 1992, Gaussian, Inc.),
 the Gaussian 90(TM) system (copyright 1990, Gaussian, Inc.),
 the Gaussian 88(TM) system (copyright 1988, Gaussian, Inc.),
 the Gaussian 86(TM) system (copyright 1986, Carnegie Mellon
 University), and the Gaussian 82(TM) system (copyright 1983,
 Carnegie Mellon University). Gaussian is a federally registered
 trademark of Gaussian, Inc.
  
 This software contains proprietary and confidential information,
 including trade secrets, belonging to Gaussian, Inc.
  
 This software is provided under written license and may be
 used, copied, transmitted, or stored only in accord with that
 written license.
  
 The following legend is applicable only to US Government
 contracts under FAR:
  
                    RESTRICTED RIGHTS LEGEND
  
 Use, reproduction and disclosure by the US Government is
 subject to restrictions as set forth in subparagraphs (a)
 and (c) of the Commercial Computer Software - Restricted
 Rights clause in FAR 52.227-19.
  
 Gaussian, Inc.
 340 Quinnipiac St., Bldg. 40, Wallingford CT 06492
  
  
 ---------------------------------------------------------------
 Warning -- This program may not be used in any manner that
 competes with the business of Gaussian, Inc. or will provide
 assistance to any competitor of Gaussian, Inc.  The licensee
 of this program is prohibited from giving any competitor of
 Gaussian, Inc. access to this program.  By using this program,
 the user acknowledges that Gaussian, Inc. is engaged in the
 business of creating and licensing software in the field of
 computational chemistry and represents and warrants to the
 licensee that it is not a competitor of Gaussian, Inc. and that
 it will not use this program in any manner prohibited above.
 ---------------------------------------------------------------
  

 Cite this work as:
 Gaussian 16, Revision B.01,
 M. J. Frisch, G. W. Trucks, H. B. Schlegel, G. E. Scuseria, 
 M. A. Robb, J. R. Cheeseman, G. Scalmani, V. Barone, 
 G. A. Petersson, H. Nakatsuji, X. Li, M. Caricato, A. V. Marenich, 
 J. Bloino, B. G. Janesko, R. Gomperts, B. Mennucci, H. P. Hratchian, 
 J. V. Ortiz, A. F. Izmaylov, J. L. Sonnenberg, D. Williams-Young, 
 F. Ding, F. Lipparini, F. Egidi, J. Goings, B. Peng, A. Petrone, 
 T. Henderson, D. Ranasinghe, V. G. Zakrzewski, J. Gao, N. Rega, 
 G. Zheng, W. Liang, M. Hada, M. Ehara, K. Toyota, R. Fukuda, 
 J. Hasegawa, M. Ishida, T. Nakajima, Y. Honda, O. Kitao, H. Nakai, 
 T. Vreven, K. Throssell, J. A. Montgomery, Jr., J. E. Peralta, 
 F. Ogliaro, M. J. Bearpark, J. J. Heyd, E. N. Brothers, K. N. Kudin, 
 V. N. Staroverov, T. A. Keith, R. Kobayashi, J. Normand, 
 K. Raghavachari, A. P. Rendell, J. C. Burant, S. S. Iyengar, 
 J. Tomasi, M. Cossi, J. M. Millam, M. Klene, C. Adamo, R. Cammi, 
 J. W. Ochterski, R. L. Martin, K. Morokuma, O. Farkas, 
 J. B. Foresman, and D. J. Fox, Gaussian, Inc., Wallingford CT, 2016.
 
 ******************************************
 Gaussian 16:  ES64L-G16RevB.01 20-Dec-2017
                23-May-2020 
 ******************************************
 %mem=12GB
 %NProcShared=16
 Will use up to   16 processors via shared memory.
 %chk=Alpha-Pinene-RO-NO3down-Oup-Conf02-wb97-opt
 ---------------------------------------------------------------------
 # wb97xd 6-31++g** Opt Integral(Grid=SuperFineGrid) Freq MaxDisk=32GB
 ---------------------------------------------------------------------
 1/18=20,19=15,26=5,38=1/1,3;
 2/9=110,12=2,17=6,18=5,40=1/2;
 3/5=1,6=6,7=1111,11=2,25=1,30=1,71=1,74=-58,75=-7/1,2,3;
 4//1;
 5/5=2,38=5/2;
 6/7=2,8=2,9=2,10=2,28=1/1;
 7//1,2,3,16;
 1/18=20,19=15,26=5/3(2);
 2/9=110/2;
 99//99;
 2/9=110/2;
 3/5=1,6=6,7=1111,11=2,25=1,30=1,71=1,74=-58,75=-7/1,2,3;
 4/5=5,16=3,69=1/1;
 5/5=2,38=5/2;
 7//1,2,3,16;
 1/18=20,19=15,26=5/3(-5);
 2/9=110/2;
 6/7=2,8=2,9=2,10=2,19=2,28=1/1;
 99/9=1/99;
 -----
 Title
 -----
 Symbolic Z-matrix:
 Charge =  0 Multiplicity = 2
 C                    -0.06673   0.93171   0.47325 
 C                     0.36433  -0.66455  -1.61498 
 H                     0.17662  -0.43417  -2.66364 
 H                     0.17406  -1.72974  -1.49105 
 C                     1.81206  -0.34002  -1.27569 
 H                     2.49445  -0.8252   -1.97361 
 C                     1.94116   1.17888  -1.04758 
 H                     1.30872   1.83261  -1.64353 
 H                     2.96343   1.53789  -1.10532 
 C                     1.49497   0.89836   0.40591 
 H                     1.89526   1.51654   1.20728 
 C                     2.08111  -0.54486   0.24014 
 C                     3.57445  -0.52749   0.56978 
 H                     4.10565   0.31181   0.12582 
 H                     4.04378  -1.44545   0.2118 
 H                     3.71938  -0.47826   1.6502 
 C                     1.47261  -1.76088   0.92201 
 H                     0.41725  -1.90897   0.71199 
 H                     1.59455  -1.69929   2.00421 
 H                     1.99797  -2.6565    0.58412 
 C                    -0.64867   0.12768  -0.75462 
 C                    -0.5909    0.49969   1.84694 
 H                    -1.62856   0.81084   1.95553 
 H                    -0.01138   1.01125   2.6132 
 H                    -0.53176  -0.57025   2.01178 
 O                    -0.31654   2.26349   0.30205 
 H                    -1.15089   0.86967  -1.36667 
 O                    -1.62683  -0.85277  -0.35653 
 N                    -2.91128  -0.37724  -0.1083 
 O                    -3.12643   0.78938  -0.28189 
 O                    -3.65468  -1.23677   0.25326 
 

 GradGradGradGradGradGradGradGradGradGradGradGradGradGradGradGradGradGrad
 Berny optimization.
 Initialization pass.
                           ----------------------------
                           !    Initial Parameters    !
                           ! (Angstroms and Degrees)  !
 --------------------------                            --------------------------
 ! Name  Definition              Value          Derivative Info.                !
 --------------------------------------------------------------------------------
 ! R1    R(1,10)                 1.5635         estimate D2E/DX2                !
 ! R2    R(1,21)                 1.5789         estimate D2E/DX2                !
 ! R3    R(1,22)                 1.5325         estimate D2E/DX2                !
 ! R4    R(1,26)                 1.3658         estimate D2E/DX2                !
 ! R5    R(2,3)                  1.09           estimate D2E/DX2                !
 ! R6    R(2,4)                  1.0891         estimate D2E/DX2                !
 ! R7    R(2,5)                  1.522          estimate D2E/DX2                !
 ! R8    R(2,21)                 1.5473         estimate D2E/DX2                !
 ! R9    R(5,6)                  1.09           estimate D2E/DX2                !
 ! R10   R(5,7)                  1.5413         estimate D2E/DX2                !
 ! R11   R(5,12)                 1.5531         estimate D2E/DX2                !
 ! R12   R(7,8)                  1.0874         estimate D2E/DX2                !
 ! R13   R(7,9)                  1.085          estimate D2E/DX2                !
 ! R14   R(7,10)                 1.5461         estimate D2E/DX2                !
 ! R15   R(10,11)                1.0884         estimate D2E/DX2                !
 ! R16   R(10,12)                1.5665         estimate D2E/DX2                !
 ! R17   R(12,13)                1.5294         estimate D2E/DX2                !
 ! R18   R(12,17)                1.5212         estimate D2E/DX2                !
 ! R19   R(13,14)                1.088          estimate D2E/DX2                !
 ! R20   R(13,15)                1.0914         estimate D2E/DX2                !
 ! R21   R(13,16)                1.0912         estimate D2E/DX2                !
 ! R22   R(17,18)                1.0862         estimate D2E/DX2                !
 ! R23   R(17,19)                1.0908         estimate D2E/DX2                !
 ! R24   R(17,20)                1.0919         estimate D2E/DX2                !
 ! R25   R(21,27)                1.0851         estimate D2E/DX2                !
 ! R26   R(21,28)                1.441          estimate D2E/DX2                !
 ! R27   R(22,23)                1.0887         estimate D2E/DX2                !
 ! R28   R(22,24)                1.0884         estimate D2E/DX2                !
 ! R29   R(22,25)                1.0842         estimate D2E/DX2                !
 ! R30   R(28,29)                1.392          estimate D2E/DX2                !
 ! R31   R(29,30)                1.1989         estimate D2E/DX2                !
 ! R32   R(29,31)                1.1925         estimate D2E/DX2                !
 ! A1    A(10,1,21)            108.8929         estimate D2E/DX2                !
 ! A2    A(10,1,22)            111.9777         estimate D2E/DX2                !
 ! A3    A(10,1,26)            101.4256         estimate D2E/DX2                !
 ! A4    A(21,1,22)            115.3083         estimate D2E/DX2                !
 ! A5    A(21,1,26)            109.3703         estimate D2E/DX2                !
 ! A6    A(22,1,26)            108.9472         estimate D2E/DX2                !
 ! A7    A(3,2,4)              106.6254         estimate D2E/DX2                !
 ! A8    A(3,2,5)              109.4651         estimate D2E/DX2                !
 ! A9    A(3,2,21)             108.3011         estimate D2E/DX2                !
 ! A10   A(4,2,5)              110.4481         estimate D2E/DX2                !
 ! A11   A(4,2,21)             108.8517         estimate D2E/DX2                !
 ! A12   A(5,2,21)             112.9317         estimate D2E/DX2                !
 ! A13   A(2,5,6)              110.9683         estimate D2E/DX2                !
 ! A14   A(2,5,7)              108.8318         estimate D2E/DX2                !
 ! A15   A(2,5,12)             110.7471         estimate D2E/DX2                !
 ! A16   A(6,5,7)              118.7474         estimate D2E/DX2                !
 ! A17   A(6,5,12)             117.2428         estimate D2E/DX2                !
 ! A18   A(7,5,12)              88.3392         estimate D2E/DX2                !
 ! A19   A(5,7,8)              117.5548         estimate D2E/DX2                !
 ! A20   A(5,7,9)              113.397          estimate D2E/DX2                !
 ! A21   A(5,7,10)              86.3399         estimate D2E/DX2                !
 ! A22   A(8,7,9)              108.6557         estimate D2E/DX2                !
 ! A23   A(8,7,10)             117.1578         estimate D2E/DX2                !
 ! A24   A(9,7,10)             112.4555         estimate D2E/DX2                !
 ! A25   A(1,10,7)             108.9582         estimate D2E/DX2                !
 ! A26   A(1,10,11)            108.8767         estimate D2E/DX2                !
 ! A27   A(1,10,12)            113.45           estimate D2E/DX2                !
 ! A28   A(7,10,11)            118.8816         estimate D2E/DX2                !
 ! A29   A(7,10,12)             87.6899         estimate D2E/DX2                !
 ! A30   A(11,10,12)           117.6186         estimate D2E/DX2                !
 ! A31   A(5,12,10)             85.2362         estimate D2E/DX2                !
 ! A32   A(5,12,13)            112.2111         estimate D2E/DX2                !
 ! A33   A(5,12,17)            118.2708         estimate D2E/DX2                !
 ! A34   A(10,12,13)           109.3951         estimate D2E/DX2                !
 ! A35   A(10,12,17)           122.6414         estimate D2E/DX2                !
 ! A36   A(13,12,17)           107.6414         estimate D2E/DX2                !
 ! A37   A(12,13,14)           113.4249         estimate D2E/DX2                !
 ! A38   A(12,13,15)           109.8557         estimate D2E/DX2                !
 ! A39   A(12,13,16)           110.0966         estimate D2E/DX2                !
 ! A40   A(14,13,15)           107.761          estimate D2E/DX2                !
 ! A41   A(14,13,16)           107.7206         estimate D2E/DX2                !
 ! A42   A(15,13,16)           107.7943         estimate D2E/DX2                !
 ! A43   A(12,17,18)           114.2667         estimate D2E/DX2                !
 ! A44   A(12,17,19)           110.7856         estimate D2E/DX2                !
 ! A45   A(12,17,20)           108.936          estimate D2E/DX2                !
 ! A46   A(18,17,19)           107.9476         estimate D2E/DX2                !
 ! A47   A(18,17,20)           107.2062         estimate D2E/DX2                !
 ! A48   A(19,17,20)           107.4296         estimate D2E/DX2                !
 ! A49   A(1,21,2)             116.8639         estimate D2E/DX2                !
 ! A50   A(1,21,27)            105.1315         estimate D2E/DX2                !
 ! A51   A(1,21,28)            112.4474         estimate D2E/DX2                !
 ! A52   A(2,21,27)            109.8468         estimate D2E/DX2                !
 ! A53   A(2,21,28)            104.4569         estimate D2E/DX2                !
 ! A54   A(27,21,28)           107.8729         estimate D2E/DX2                !
 ! A55   A(1,22,23)            109.5627         estimate D2E/DX2                !
 ! A56   A(1,22,24)            108.4484         estimate D2E/DX2                !
 ! A57   A(1,22,25)            113.3186         estimate D2E/DX2                !
 ! A58   A(23,22,24)           107.633          estimate D2E/DX2                !
 ! A59   A(23,22,25)           108.5941         estimate D2E/DX2                !
 ! A60   A(24,22,25)           109.1318         estimate D2E/DX2                !
 ! A61   A(21,28,29)           116.3078         estimate D2E/DX2                !
 ! A62   A(28,29,30)           118.1767         estimate D2E/DX2                !
 ! A63   A(28,29,31)           112.5236         estimate D2E/DX2                !
 ! A64   A(30,29,31)           129.2987         estimate D2E/DX2                !
 ! D1    D(21,1,10,7)           44.5617         estimate D2E/DX2                !
 ! D2    D(21,1,10,11)         175.6473         estimate D2E/DX2                !
 ! D3    D(21,1,10,12)         -51.3244         estimate D2E/DX2                !
 ! D4    D(22,1,10,7)          173.27           estimate D2E/DX2                !
 ! D5    D(22,1,10,11)         -55.6443         estimate D2E/DX2                !
 ! D6    D(22,1,10,12)          77.384          estimate D2E/DX2                !
 ! D7    D(26,1,10,7)          -70.7037         estimate D2E/DX2                !
 ! D8    D(26,1,10,11)          60.382          estimate D2E/DX2                !
 ! D9    D(26,1,10,12)        -166.5898         estimate D2E/DX2                !
 ! D10   D(10,1,21,2)            8.3213         estimate D2E/DX2                !
 ! D11   D(10,1,21,27)        -113.7665         estimate D2E/DX2                !
 ! D12   D(10,1,21,28)         129.1228         estimate D2E/DX2                !
 ! D13   D(22,1,21,2)         -118.5047         estimate D2E/DX2                !
 ! D14   D(22,1,21,27)         119.4075         estimate D2E/DX2                !
 ! D15   D(22,1,21,28)           2.2968         estimate D2E/DX2                !
 ! D16   D(26,1,21,2)          118.3359         estimate D2E/DX2                !
 ! D17   D(26,1,21,27)          -3.7519         estimate D2E/DX2                !
 ! D18   D(26,1,21,28)        -120.8626         estimate D2E/DX2                !
 ! D19   D(10,1,22,23)         163.3276         estimate D2E/DX2                !
 ! D20   D(10,1,22,24)          46.1059         estimate D2E/DX2                !
 ! D21   D(10,1,22,25)         -75.2281         estimate D2E/DX2                !
 ! D22   D(21,1,22,23)         -71.4266         estimate D2E/DX2                !
 ! D23   D(21,1,22,24)         171.3517         estimate D2E/DX2                !
 ! D24   D(21,1,22,25)          50.0177         estimate D2E/DX2                !
 ! D25   D(26,1,22,23)          51.9568         estimate D2E/DX2                !
 ! D26   D(26,1,22,24)         -65.2649         estimate D2E/DX2                !
 ! D27   D(26,1,22,25)         173.4011         estimate D2E/DX2                !
 ! D28   D(3,2,5,6)            -52.7116         estimate D2E/DX2                !
 ! D29   D(3,2,5,7)             79.7337         estimate D2E/DX2                !
 ! D30   D(3,2,5,12)           175.2684         estimate D2E/DX2                !
 ! D31   D(4,2,5,6)             64.3947         estimate D2E/DX2                !
 ! D32   D(4,2,5,7)           -163.1599         estimate D2E/DX2                !
 ! D33   D(4,2,5,12)           -67.6253         estimate D2E/DX2                !
 ! D34   D(21,2,5,6)          -173.4522         estimate D2E/DX2                !
 ! D35   D(21,2,5,7)           -41.0069         estimate D2E/DX2                !
 ! D36   D(21,2,5,12)           54.5277         estimate D2E/DX2                !
 ! D37   D(3,2,21,1)          -131.5873         estimate D2E/DX2                !
 ! D38   D(3,2,21,27)          -11.9886         estimate D2E/DX2                !
 ! D39   D(3,2,21,28)          103.4798         estimate D2E/DX2                !
 ! D40   D(4,2,21,1)           112.8586         estimate D2E/DX2                !
 ! D41   D(4,2,21,27)         -127.5427         estimate D2E/DX2                !
 ! D42   D(4,2,21,28)          -12.0743         estimate D2E/DX2                !
 ! D43   D(5,2,21,1)           -10.1859         estimate D2E/DX2                !
 ! D44   D(5,2,21,27)          109.4128         estimate D2E/DX2                !
 ! D45   D(5,2,21,28)         -135.1188         estimate D2E/DX2                !
 ! D46   D(2,5,7,8)            -33.8925         estimate D2E/DX2                !
 ! D47   D(2,5,7,9)           -162.128          estimate D2E/DX2                !
 ! D48   D(2,5,7,10)            84.9574         estimate D2E/DX2                !
 ! D49   D(6,5,7,8)             94.3015         estimate D2E/DX2                !
 ! D50   D(6,5,7,9)            -33.9339         estimate D2E/DX2                !
 ! D51   D(6,5,7,10)          -146.8486         estimate D2E/DX2                !
 ! D52   D(12,5,7,8)          -145.2723         estimate D2E/DX2                !
 ! D53   D(12,5,7,9)            86.4923         estimate D2E/DX2                !
 ! D54   D(12,5,7,10)          -26.4224         estimate D2E/DX2                !
 ! D55   D(2,5,12,10)          -83.4403         estimate D2E/DX2                !
 ! D56   D(2,5,12,13)          167.5389         estimate D2E/DX2                !
 ! D57   D(2,5,12,17)           41.2915         estimate D2E/DX2                !
 ! D58   D(6,5,12,10)          147.8446         estimate D2E/DX2                !
 ! D59   D(6,5,12,13)           38.8238         estimate D2E/DX2                !
 ! D60   D(6,5,12,17)          -87.4236         estimate D2E/DX2                !
 ! D61   D(7,5,12,10)           26.0919         estimate D2E/DX2                !
 ! D62   D(7,5,12,13)          -82.9289         estimate D2E/DX2                !
 ! D63   D(7,5,12,17)          150.8237         estimate D2E/DX2                !
 ! D64   D(5,7,10,1)           -87.8427         estimate D2E/DX2                !
 ! D65   D(5,7,10,11)          146.695          estimate D2E/DX2                !
 ! D66   D(5,7,10,12)           26.19           estimate D2E/DX2                !
 ! D67   D(8,7,10,1)            31.3771         estimate D2E/DX2                !
 ! D68   D(8,7,10,11)          -94.0851         estimate D2E/DX2                !
 ! D69   D(8,7,10,12)          145.4098         estimate D2E/DX2                !
 ! D70   D(9,7,10,1)           158.3213         estimate D2E/DX2                !
 ! D71   D(9,7,10,11)           32.859          estimate D2E/DX2                !
 ! D72   D(9,7,10,12)          -87.646          estimate D2E/DX2                !
 ! D73   D(1,10,12,5)           83.6723         estimate D2E/DX2                !
 ! D74   D(1,10,12,13)        -164.4385         estimate D2E/DX2                !
 ! D75   D(1,10,12,17)         -37.0611         estimate D2E/DX2                !
 ! D76   D(7,10,12,5)          -26.0168         estimate D2E/DX2                !
 ! D77   D(7,10,12,13)          85.8724         estimate D2E/DX2                !
 ! D78   D(7,10,12,17)        -146.7502         estimate D2E/DX2                !
 ! D79   D(11,10,12,5)        -147.6482         estimate D2E/DX2                !
 ! D80   D(11,10,12,13)        -35.759          estimate D2E/DX2                !
 ! D81   D(11,10,12,17)         91.6184         estimate D2E/DX2                !
 ! D82   D(5,12,13,14)          48.2454         estimate D2E/DX2                !
 ! D83   D(5,12,13,15)         -72.4129         estimate D2E/DX2                !
 ! D84   D(5,12,13,16)         169.0251         estimate D2E/DX2                !
 ! D85   D(10,12,13,14)        -44.5432         estimate D2E/DX2                !
 ! D86   D(10,12,13,15)       -165.2015         estimate D2E/DX2                !
 ! D87   D(10,12,13,16)         76.2366         estimate D2E/DX2                !
 ! D88   D(17,12,13,14)       -179.9418         estimate D2E/DX2                !
 ! D89   D(17,12,13,15)         59.3999         estimate D2E/DX2                !
 ! D90   D(17,12,13,16)        -59.162          estimate D2E/DX2                !
 ! D91   D(5,12,17,18)         -48.3387         estimate D2E/DX2                !
 ! D92   D(5,12,17,19)        -170.5243         estimate D2E/DX2                !
 ! D93   D(5,12,17,20)          71.5102         estimate D2E/DX2                !
 ! D94   D(10,12,17,18)         55.1053         estimate D2E/DX2                !
 ! D95   D(10,12,17,19)        -67.0803         estimate D2E/DX2                !
 ! D96   D(10,12,17,20)        174.9541         estimate D2E/DX2                !
 ! D97   D(13,12,17,18)       -176.7589         estimate D2E/DX2                !
 ! D98   D(13,12,17,19)         61.0556         estimate D2E/DX2                !
 ! D99   D(13,12,17,20)        -56.91           estimate D2E/DX2                !
 ! D100  D(1,21,28,29)          80.1472         estimate D2E/DX2                !
 ! D101  D(2,21,28,29)        -152.1606         estimate D2E/DX2                !
 ! D102  D(27,21,28,29)        -35.3191         estimate D2E/DX2                !
 ! D103  D(21,28,29,30)          2.3882         estimate D2E/DX2                !
 ! D104  D(21,28,29,31)       -177.9443         estimate D2E/DX2                !
 ! D105  D(28,29,30,31)        179.6031         estimate D2E/DX2                !
 --------------------------------------------------------------------------------
 Trust Radius=3.00D-01 FncErr=1.00D-07 GrdErr=1.00D-07 EigMax=2.50D+02 EigMin=1.00D-04
 Number of steps in this run=    186 maximum allowed number of steps=    186.
 GradGradGradGradGradGradGradGradGradGradGradGradGradGradGradGradGradGrad

                          Input orientation:                          
 ---------------------------------------------------------------------
 Center     Atomic      Atomic             Coordinates (Angstroms)
 Number     Number       Type             X           Y           Z
 ---------------------------------------------------------------------
      1          6           0       -0.066730    0.931710    0.473250
      2          6           0        0.364330   -0.664550   -1.614980
      3          1           0        0.176620   -0.434170   -2.663640
      4          1           0        0.174060   -1.729740   -1.491050
      5          6           0        1.812060   -0.340020   -1.275690
      6          1           0        2.494450   -0.825200   -1.973610
      7          6           0        1.941160    1.178880   -1.047580
      8          1           0        1.308720    1.832610   -1.643530
      9          1           0        2.963430    1.537890   -1.105320
     10          6           0        1.494970    0.898360    0.405910
     11          1           0        1.895260    1.516540    1.207280
     12          6           0        2.081110   -0.544860    0.240140
     13          6           0        3.574450   -0.527490    0.569780
     14          1           0        4.105650    0.311810    0.125820
     15          1           0        4.043780   -1.445450    0.211800
     16          1           0        3.719380   -0.478260    1.650200
     17          6           0        1.472610   -1.760880    0.922010
     18          1           0        0.417250   -1.908970    0.711990
     19          1           0        1.594550   -1.699290    2.004210
     20          1           0        1.997970   -2.656500    0.584120
     21          6           0       -0.648670    0.127680   -0.754620
     22          6           0       -0.590900    0.499690    1.846940
     23          1           0       -1.628560    0.810840    1.955530
     24          1           0       -0.011380    1.011250    2.613200
     25          1           0       -0.531760   -0.570250    2.011780
     26          8           0       -0.316540    2.263490    0.302050
     27          1           0       -1.150890    0.869670   -1.366670
     28          8           0       -1.626830   -0.852770   -0.356530
     29          7           0       -2.911280   -0.377240   -0.108300
     30          8           0       -3.126430    0.789380   -0.281890
     31          8           0       -3.654680   -1.236770    0.253260
 ---------------------------------------------------------------------
                    Distance matrix (angstroms):
                    1          2          3          4          5
     1  C    0.000000
     2  C    2.663562   0.000000
     3  H    3.430004   1.089953   0.000000
     4  H    3.316590   1.089124   1.747420   0.000000
     5  C    2.864601   1.521959   2.147076   2.158876   0.000000
     6  H    3.953922   2.166064   2.449772   2.536783   1.090022
     7  C    2.530936   2.491299   2.885686   3.432110   1.541349
     8  H    2.680343   2.669924   2.731404   3.741796   2.260305
     9  H    3.470044   3.444679   3.752825   4.313558   2.209349
    10  C    1.563507   2.793749   3.596640   3.500024   2.112323
    11  H    2.174909   3.881501   4.662941   4.558711   3.101431
    12  C    2.616833   2.530441   3.474374   2.835101   1.553090
    13  C    3.923872   3.885464   4.691371   4.153923   2.558696
    14  H    4.232462   4.240417   4.875946   4.715888   2.765803
    15  H    4.755580   4.181541   4.923999   4.237364   2.900892
    16  H    4.208070   4.685346   5.582321   4.899280   3.495399
    17  C    3.133847   2.977674   4.036909   2.740449   2.638931
    18  H    2.891487   2.639350   3.691587   2.223657   2.891016
    19  H    3.467831   3.960134   5.039829   3.773004   3.557059
    20  H    4.141320   3.387135   4.336359   2.914080   2.976497
    21  C    1.578855   1.547261   2.154330   2.160838   2.558408
    22  C    1.532455   3.775289   4.669744   4.086282   4.028666
    23  H    2.156635   4.347060   5.113263   4.645740   4.858305
    24  H    2.142143   4.563657   5.474452   4.938854   4.502702
    25  H    2.199821   3.737012   4.730737   3.756650   4.044003
    26  O    1.365779   3.565390   4.039294   4.404745   3.714629
    27  H    2.136483   2.170571   2.268130   2.920256   3.201671
    28  O    2.511337   2.363015   2.958110   2.302046   3.596350
    29  N    3.184810   3.616940   4.008507   3.641507   4.865606
    30  O    3.154720   4.009544   4.252052   4.324496   5.162545
    31  O    4.198105   4.468803   4.881735   4.236141   5.746920
                    6          7          8          9         10
     6  H    0.000000
     7  C    2.275961   0.000000
     8  H    2.928970   1.087428   0.000000
     9  H    2.560872   1.085015   1.764822   0.000000
    10  C    3.103504   1.546095   2.260026   2.202088   0.000000
    11  H    3.995102   2.280464   2.927635   2.547462   1.088381
    12  C    2.269390   2.156174   3.130042   2.631843   1.566500
    13  C    2.779184   2.862724   3.949980   2.728571   2.526685
    14  H    2.880341   2.610306   3.642286   2.079337   2.690379
    15  H    2.749755   3.590843   4.654941   3.435444   3.468077
    16  H    3.840940   3.631280   4.690422   3.497029   2.896781
    17  C    3.210026   3.569456   4.418374   4.149035   2.708951
    18  H    3.563954   3.866938   4.510279   4.654728   3.022626
    19  H    4.170960   4.209207   5.085472   4.692797   3.051600
    20  H    3.184672   4.168430   5.058616   4.623768   3.594690
    21  C    3.503301   2.810350   2.743779   3.893450   2.556554
    22  C    5.086386   3.905237   4.191493   4.735711   2.566390
    23  H    5.925705   4.679426   4.756560   5.566307   3.487896
    24  H    5.539906   4.152327   4.531782   4.791058   2.674689
    25  H    5.010617   4.305168   4.745776   5.135847   2.973763
    26  O    4.756080   2.845187   2.571461   3.642168   2.270668
    27  H    4.065644   3.123812   2.655859   4.176416   3.184876
    28  O    4.427263   4.163617   4.181517   5.229381   3.659700
    29  N    5.736024   5.181692   5.004874   6.258913   4.615908
    30  O    6.087945   5.139889   4.755307   6.190695   4.673573
    31  O    6.552873   6.232253   6.136306   7.303688   5.576825
                   11         12         13         14         15
    11  H    0.000000
    12  C    2.284572   0.000000
    13  C    2.721056   1.529388   0.000000
    14  H    2.739846   2.201298   1.087979   0.000000
    15  H    3.792163   2.159615   1.091362   1.760450   0.000000
    16  H    2.739127   2.162553   1.091208   1.759872   1.763430
    17  C    3.316850   1.521159   2.462326   3.444251   2.686040
    18  H    3.763502   2.202696   3.449148   4.345084   3.690090
    19  H    3.326723   2.163653   2.711219   3.725385   3.045636
    20  H    4.220562   2.141088   2.649184   3.669226   2.406367
    21  C    3.499938   2.982207   4.474151   4.838661   5.042598
    22  C    2.761185   3.288241   4.476201   5.005510   5.285595
    23  H    3.670858   4.306058   5.548220   6.039705   6.348770
    24  H    2.422231   3.525820   4.404709   4.860680   5.314736
    25  H    3.300354   3.156967   4.352258   5.083350   4.994144
    26  O    2.503884   3.693154   4.795941   4.836928   5.725100
    27  H    4.040135   3.876668   5.294406   5.492718   5.902198
    28  O    4.523743   3.768241   5.293125   5.869432   5.729754
    29  N    5.331039   5.007341   6.522811   7.054567   7.043891
    30  O    5.288077   5.401036   6.881953   7.259289   7.526626
    31  O    6.268389   5.777387   7.270735   7.914358   7.701399
                   16         17         18         19         20
    16  H    0.000000
    17  C    2.687629   0.000000
    18  H    3.719036   1.086197   0.000000
    19  H    2.476114   1.090788   1.760634   0.000000
    20  H    2.973972   1.091929   1.753233   1.759447   0.000000
    21  C    5.022966   3.298117   2.726733   3.997624   4.067995
    22  C    4.424207   3.197459   2.847125   3.104261   4.272996
    23  H    5.509580   4.159226   3.623410   4.085531   5.201436
    24  H    4.130930   3.570302   3.510841   3.208879   4.648338
    25  H    4.267481   2.573460   2.093381   2.407485   3.576337
    26  O    5.061951   4.447579   4.256280   4.717334   5.444522
    27  H    5.885401   4.363554   3.807982   5.049735   5.114174
    28  O    5.722690   3.473594   2.536840   4.082521   4.156614
    29  N    6.860625   4.711103   3.754755   5.149079   5.456666
    30  O    7.225303   5.394847   4.563612   5.805806   6.235667
    31  O    7.543443   5.197213   4.152457   5.552852   5.837598
                   21         22         23         24         25
    21  C    0.000000
    22  C    2.628658   0.000000
    23  H    2.961723   1.088735   0.000000
    24  H    3.539639   1.088435   1.757261   0.000000
    25  H    2.855476   1.084178   1.764524   1.770210   0.000000
    26  O    2.405940   2.360709   2.562340   2.646251   3.316561
    27  H    1.085071   3.282950   3.356880   4.142209   3.724328
    28  O    1.441026   2.785243   2.848372   3.860511   2.624479
    29  N    2.406674   3.158502   2.704866   4.212349   3.192821
    30  O    2.607799   3.323364   2.692605   4.258440   3.720461
    31  O    3.451614   3.865470   3.345981   4.888409   3.645445
                   26         27         28         29         30
    26  O    0.000000
    27  H    2.328841   0.000000
    28  O    3.444077   2.052730   0.000000
    29  N    3.724851   2.497449   1.391962   0.000000
    30  O    3.226371   2.255206   2.225091   1.198927   0.000000
    31  O    4.837084   3.651058   2.152086   1.192544   2.161184
                   31
    31  O    0.000000
 Stoichiometry    C10H16NO4(2)
 Framework group  C1[X(C10H16NO4)]
 Deg. of freedom    87
 Full point group                 C1      NOp   1
 Largest Abelian subgroup         C1      NOp   1
 Largest concise Abelian subgroup C1      NOp   1
                         Standard orientation:                         
 ---------------------------------------------------------------------
 Center     Atomic      Atomic             Coordinates (Angstroms)
 Number     Number       Type             X           Y           Z
 ---------------------------------------------------------------------
      1          6           0       -0.066731    0.931711    0.473249
      2          6           0        0.364329   -0.664549   -1.614981
      3          1           0        0.176619   -0.434169   -2.663641
      4          1           0        0.174059   -1.729739   -1.491051
      5          6           0        1.812059   -0.340019   -1.275691
      6          1           0        2.494449   -0.825199   -1.973611
      7          6           0        1.941160    1.178881   -1.047581
      8          1           0        1.308720    1.832611   -1.643531
      9          1           0        2.963430    1.537891   -1.105321
     10          6           0        1.494969    0.898361    0.405909
     11          1           0        1.895260    1.516541    1.207279
     12          6           0        2.081109   -0.544859    0.240139
     13          6           0        3.574449   -0.527489    0.569779
     14          1           0        4.105649    0.311811    0.125819
     15          1           0        4.043779   -1.445449    0.211799
     16          1           0        3.719379   -0.478259    1.650199
     17          6           0        1.472609   -1.760879    0.922009
     18          1           0        0.417249   -1.908969    0.711989
     19          1           0        1.594549   -1.699289    2.004209
     20          1           0        1.997969   -2.656499    0.584119
     21          6           0       -0.648671    0.127681   -0.754621
     22          6           0       -0.590901    0.499691    1.846939
     23          1           0       -1.628561    0.810841    1.955529
     24          1           0       -0.011381    1.011251    2.613199
     25          1           0       -0.531761   -0.570249    2.011779
     26          8           0       -0.316540    2.263491    0.302049
     27          1           0       -1.150891    0.869671   -1.366671
     28          8           0       -1.626831   -0.852769   -0.356531
     29          7           0       -2.911281   -0.377239   -0.108301
     30          8           0       -3.126431    0.789382   -0.281891
     31          8           0       -3.654681   -1.236768    0.253259
 ---------------------------------------------------------------------
 Rotational constants (GHZ):           1.1705901           0.4419980           0.4160086
 Standard basis: 6-31++G(d,p) (6D, 7F)
 There are   381 symmetry adapted cartesian basis functions of A   symmetry.
 There are   381 symmetry adapted basis functions of A   symmetry.
   381 basis functions,   608 primitive gaussians,   381 cartesian basis functions
    58 alpha electrons       57 beta electrons
       nuclear repulsion energy      1145.6447438275 Hartrees.
 NAtoms=   31 NActive=   31 NUniq=   31 SFac= 1.00D+00 NAtFMM=   60 NAOKFM=F Big=F
 Integral buffers will be    131072 words long.
 Raffenetti 2 integral format.
 Two-electron integral symmetry is turned on.
 Nuclear repulsion after empirical dispersion term =     1145.6156954556 Hartrees.
 One-electron integrals computed using PRISM.
 NBasis=   381 RedAO= T EigKep=  2.43D-06  NBF=   381
 NBsUse=   381 1.00D-06 EigRej= -1.00D+00 NBFU=   381
 ExpMin= 3.60D-02 ExpMax= 5.48D+03 ExpMxC= 8.25D+02 IAcc=3 IRadAn=         7 AccDes= 0.00D+00
 Harris functional with IExCor= 4639 and IRadAn=       7 diagonalized for initial guess.
 HarFok:  IExCor= 4639 AccDes= 0.00D+00 IRadAn=         7 IDoV= 1 UseB2=F ITyADJ=14
 ICtDFT=  3500011 ScaDFX=  1.000000  1.000000  1.000000  1.000000
 FoFCou: FMM=F IPFlag=           0 FMFlag=      100000 FMFlg1=           0
         NFxFlg=           0 DoJE=T BraDBF=F KetDBF=T FulRan=T
         wScrn=  0.000000 ICntrl=       500 IOpCl=  0 I1Cent=   200000004 NGrid=           0
         NMat0=    1 NMatS0=      1 NMatT0=    0 NMatD0=    1 NMtDS0=    0 NMtDT0=    0
 Petite list used in FoFCou.
 Initial guess <Sx>= 0.0000 <Sy>= 0.0000 <Sz>= 0.5000 <S**2>= 0.7500 S= 0.5000
 Requested convergence on RMS density matrix=1.00D-08 within 128 cycles.
 Requested convergence on MAX density matrix=1.00D-06.
 Requested convergence on             energy=1.00D-06.
 No special actions if energy rises.
 EnCoef did     2 forward-backward iterations
 Restarting incremental Fock formation.
 SCF Done:  E(UwB97XD) =  -745.938171053     A.U. after   33 cycles
            NFock= 33  Conv=0.34D-08     -V/T= 2.0086
 <Sx>= 0.0000 <Sy>= 0.0000 <Sz>= 0.5000 <S**2>= 0.7543 S= 0.5021
 <L.S>= 0.000000000000E+00
 Annihilation of the first spin contaminant:
 S**2 before annihilation     0.7543,   after     0.7500

 **********************************************************************

            Population analysis using the SCF Density.

 **********************************************************************

 Orbital symmetries:
 Alpha Orbitals:
       Occupied  (A) (A) (A) (A) (A) (A) (A) (A) (A) (A) (A) (A)
                 (A) (A) (A) (A) (A) (A) (A) (A) (A) (A) (A) (A)
                 (A) (A) (A) (A) (A) (A) (A) (A) (A) (A) (A) (A)
                 (A) (A) (A) (A) (A) (A) (A) (A) (A) (A) (A) (A)
                 (A) (A) (A) (A) (A) (A) (A) (A) (A) (A)
       Virtual   (A) (A) (A) (A) (A) (A) (A) (A) (A) (A) (A) (A)
                 (A) (A) (A) (A) (A) (A) (A) (A) (A) (A) (A) (A)
                 (A) (A) (A) (A) (A) (A) (A) (A) (A) (A) (A) (A)
                 (A) (A) (A) (A) (A) (A) (A) (A) (A) (A) (A) (A)
                 (A) (A) (A) (A) (A) (A) (A) (A) (A) (A) (A) (A)
                 (A) (A) (A) (A) (A) (A) (A) (A) (A) (A) (A) (A)
                 (A) (A) (A) (A) (A) (A) (A) (A) (A) (A) (A) (A)
                 (A) (A) (A) (A) (A) (A) (A) (A) (A) (A) (A) (A)
                 (A) (A) (A) (A) (A) (A) (A) (A) (A) (A) (A) (A)
                 (A) (A) (A) (A) (A) (A) (A) (A) (A) (A) (A) (A)
                 (A) (A) (A) (A) (A) (A) (A) (A) (A) (A) (A) (A)
                 (A) (A) (A) (A) (A) (A) (A) (A) (A) (A) (A) (A)
                 (A) (A) (A) (A) (A) (A) (A) (A) (A) (A) (A) (A)
                 (A) (A) (A) (A) (A) (A) (A) (A) (A) (A) (A) (A)
                 (A) (A) (A) (A) (A) (A) (A) (A) (A) (A) (A) (A)
                 (A) (A) (A) (A) (A) (A) (A) (A) (A) (A) (A) (A)
                 (A) (A) (A) (A) (A) (A) (A) (A) (A) (A) (A) (A)
                 (A) (A) (A) (A) (A) (A) (A) (A) (A) (A) (A) (A)
                 (A) (A) (A) (A) (A) (A) (A) (A) (A) (A) (A) (A)
                 (A) (A) (A) (A) (A) (A) (A) (A) (A) (A) (A) (A)
                 (A) (A) (A) (A) (A) (A) (A) (A) (A) (A) (A) (A)
                 (A) (A) (A) (A) (A) (A) (A) (A) (A) (A) (A) (A)
                 (A) (A) (A) (A) (A) (A) (A) (A) (A) (A) (A) (A)
                 (A) (A) (A) (A) (A) (A) (A) (A) (A) (A) (A) (A)
                 (A) (A) (A) (A) (A) (A) (A) (A) (A) (A) (A) (A)
                 (A) (A) (A) (A) (A) (A) (A) (A) (A) (A) (A) (A)
                 (A) (A) (A) (A) (A) (A) (A) (A) (A) (A) (A)
 Beta  Orbitals:
       Occupied  (A) (A) (A) (A) (A) (A) (A) (A) (A) (A) (A) (A)
                 (A) (A) (A) (A) (A) (A) (A) (A) (A) (A) (A) (A)
                 (A) (A) (A) (A) (A) (A) (A) (A) (A) (A) (A) (A)
                 (A) (A) (A) (A) (A) (A) (A) (A) (A) (A) (A) (A)
                 (A) (A) (A) (A) (A) (A) (A) (A) (A)
       Virtual   (A) (A) (A) (A) (A) (A) (A) (A) (A) (A) (A) (A)
                 (A) (A) (A) (A) (A) (A) (A) (A) (A) (A) (A) (A)
                 (A) (A) (A) (A) (A) (A) (A) (A) (A) (A) (A) (A)
                 (A) (A) (A) (A) (A) (A) (A) (A) (A) (A) (A) (A)
                 (A) (A) (A) (A) (A) (A) (A) (A) (A) (A) (A) (A)
                 (A) (A) (A) (A) (A) (A) (A) (A) (A) (A) (A) (A)
                 (A) (A) (A) (A) (A) (A) (A) (A) (A) (A) (A) (A)
                 (A) (A) (A) (A) (A) (A) (A) (A) (A) (A) (A) (A)
                 (A) (A) (A) (A) (A) (A) (A) (A) (A) (A) (A) (A)
                 (A) (A) (A) (A) (A) (A) (A) (A) (A) (A) (A) (A)
                 (A) (A) (A) (A) (A) (A) (A) (A) (A) (A) (A) (A)
                 (A) (A) (A) (A) (A) (A) (A) (A) (A) (A) (A) (A)
                 (A) (A) (A) (A) (A) (A) (A) (A) (A) (A) (A) (A)
                 (A) (A) (A) (A) (A) (A) (A) (A) (A) (A) (A) (A)
                 (A) (A) (A) (A) (A) (A) (A) (A) (A) (A) (A) (A)
                 (A) (A) (A) (A) (A) (A) (A) (A) (A) (A) (A) (A)
                 (A) (A) (A) (A) (A) (A) (A) (A) (A) (A) (A) (A)
                 (A) (A) (A) (A) (A) (A) (A) (A) (A) (A) (A) (A)
                 (A) (A) (A) (A) (A) (A) (A) (A) (A) (A) (A) (A)
                 (A) (A) (A) (A) (A) (A) (A) (A) (A) (A) (A) (A)
                 (A) (A) (A) (A) (A) (A) (A) (A) (A) (A) (A) (A)
                 (A) (A) (A) (A) (A) (A) (A) (A) (A) (A) (A) (A)
                 (A) (A) (A) (A) (A) (A) (A) (A) (A) (A) (A) (A)
                 (A) (A) (A) (A) (A) (A) (A) (A) (A) (A) (A) (A)
                 (A) (A) (A) (A) (A) (A) (A) (A) (A) (A) (A) (A)
                 (A) (A) (A) (A) (A) (A) (A) (A) (A) (A) (A) (A)
                 (A) (A) (A) (A) (A) (A) (A) (A) (A) (A) (A) (A)
 The electronic state is 2-A.
 Alpha  occ. eigenvalues --  -19.37642 -19.34522 -19.34101 -19.32448 -14.76956
 Alpha  occ. eigenvalues --  -10.38280 -10.38087 -10.33275 -10.33115 -10.31958
 Alpha  occ. eigenvalues --  -10.31877 -10.30734 -10.30153 -10.30086 -10.29835
 Alpha  occ. eigenvalues --   -1.41427  -1.22148  -1.20067  -1.15156  -1.00332
 Alpha  occ. eigenvalues --   -0.90995  -0.86824  -0.86307  -0.81699  -0.79554
 Alpha  occ. eigenvalues --   -0.76620  -0.73371  -0.71960  -0.69284  -0.68990
 Alpha  occ. eigenvalues --   -0.66876  -0.64573  -0.61345  -0.59724  -0.58246
 Alpha  occ. eigenvalues --   -0.56513  -0.55863  -0.54184  -0.53663  -0.52075
 Alpha  occ. eigenvalues --   -0.51804  -0.50533  -0.49072  -0.48278  -0.47720
 Alpha  occ. eigenvalues --   -0.47405  -0.46669  -0.46162  -0.44747  -0.43868
 Alpha  occ. eigenvalues --   -0.42962  -0.41994  -0.41672  -0.41071  -0.39666
 Alpha  occ. eigenvalues --   -0.39325  -0.37388  -0.36504
 Alpha virt. eigenvalues --    0.00259   0.03463   0.04551   0.05121   0.05374
 Alpha virt. eigenvalues --    0.06876   0.07140   0.07294   0.07588   0.07865
 Alpha virt. eigenvalues --    0.09786   0.09998   0.10352   0.10414   0.10852
 Alpha virt. eigenvalues --    0.11239   0.12067   0.12876   0.13281   0.14011
 Alpha virt. eigenvalues --    0.14957   0.15163   0.15277   0.16460   0.16558
 Alpha virt. eigenvalues --    0.16923   0.16947   0.17488   0.17562   0.17731
 Alpha virt. eigenvalues --    0.18118   0.18644   0.19131   0.19471   0.19823
 Alpha virt. eigenvalues --    0.20420   0.20516   0.20767   0.21386   0.21440
 Alpha virt. eigenvalues --    0.21865   0.22068   0.22550   0.23116   0.23222
 Alpha virt. eigenvalues --    0.23391   0.23922   0.24017   0.24280   0.24796
 Alpha virt. eigenvalues --    0.25230   0.25667   0.25962   0.26247   0.26899
 Alpha virt. eigenvalues --    0.27109   0.27565   0.27677   0.28203   0.28808
 Alpha virt. eigenvalues --    0.29356   0.29624   0.30385   0.31159   0.31319
 Alpha virt. eigenvalues --    0.31958   0.32907   0.33375   0.34350   0.34653
 Alpha virt. eigenvalues --    0.35498   0.36304   0.36779   0.37091   0.37480
 Alpha virt. eigenvalues --    0.37997   0.39068   0.39505   0.39840   0.39984
 Alpha virt. eigenvalues --    0.40514   0.41087   0.41327   0.41844   0.42077
 Alpha virt. eigenvalues --    0.42969   0.43438   0.44000   0.44664   0.45345
 Alpha virt. eigenvalues --    0.45931   0.46337   0.46725   0.47838   0.48176
 Alpha virt. eigenvalues --    0.48565   0.48995   0.49808   0.50590   0.51311
 Alpha virt. eigenvalues --    0.51429   0.52514   0.52735   0.54486   0.54820
 Alpha virt. eigenvalues --    0.56105   0.58680   0.60055   0.61444   0.74350
 Alpha virt. eigenvalues --    0.76438   0.77083   0.78141   0.79972   0.80155
 Alpha virt. eigenvalues --    0.81576   0.82455   0.83570   0.84664   0.85689
 Alpha virt. eigenvalues --    0.85914   0.86660   0.87338   0.88543   0.90162
 Alpha virt. eigenvalues --    0.90956   0.92175   0.93745   0.96013   0.96919
 Alpha virt. eigenvalues --    0.98502   0.99846   1.00315   1.00889   1.03235
 Alpha virt. eigenvalues --    1.03967   1.05598   1.08123   1.10053   1.10797
 Alpha virt. eigenvalues --    1.11319   1.13240   1.14250   1.14464   1.15712
 Alpha virt. eigenvalues --    1.16414   1.16571   1.16850   1.17421   1.20583
 Alpha virt. eigenvalues --    1.21678   1.22608   1.23616   1.25617   1.26538
 Alpha virt. eigenvalues --    1.27608   1.28020   1.28601   1.29163   1.29792
 Alpha virt. eigenvalues --    1.32084   1.33010   1.34612   1.36136   1.37940
 Alpha virt. eigenvalues --    1.38975   1.39635   1.40347   1.42153   1.43363
 Alpha virt. eigenvalues --    1.46253   1.46436   1.48030   1.49802   1.51347
 Alpha virt. eigenvalues --    1.51993   1.52570   1.53302   1.56220   1.60448
 Alpha virt. eigenvalues --    1.61087   1.63187   1.64443   1.67347   1.69617
 Alpha virt. eigenvalues --    1.71085   1.72417   1.74647   1.75364   1.76142
 Alpha virt. eigenvalues --    1.78440   1.80027   1.82543   1.83580   1.84510
 Alpha virt. eigenvalues --    1.86237   1.87334   1.87949   1.89826   1.90538
 Alpha virt. eigenvalues --    1.91180   1.92690   1.94763   1.96130   1.97614
 Alpha virt. eigenvalues --    1.97970   2.00333   2.00841   2.01699   2.02101
 Alpha virt. eigenvalues --    2.04297   2.06590   2.06990   2.09211   2.09960
 Alpha virt. eigenvalues --    2.11743   2.12457   2.12844   2.13243   2.14102
 Alpha virt. eigenvalues --    2.16547   2.16951   2.18892   2.20503   2.21198
 Alpha virt. eigenvalues --    2.22654   2.23832   2.24118   2.25976   2.26666
 Alpha virt. eigenvalues --    2.27678   2.27860   2.30062   2.31248   2.32346
 Alpha virt. eigenvalues --    2.33481   2.34753   2.37108   2.39138   2.39518
 Alpha virt. eigenvalues --    2.42674   2.44364   2.47857   2.48516   2.49256
 Alpha virt. eigenvalues --    2.51006   2.53127   2.55568   2.57072   2.59879
 Alpha virt. eigenvalues --    2.60084   2.62121   2.64489   2.65032   2.66029
 Alpha virt. eigenvalues --    2.67004   2.69356   2.70816   2.72139   2.75158
 Alpha virt. eigenvalues --    2.76590   2.78722   2.78828   2.80369   2.81041
 Alpha virt. eigenvalues --    2.82216   2.83175   2.85739   2.87217   2.88364
 Alpha virt. eigenvalues --    2.89079   2.89675   2.91331   2.93023   2.94732
 Alpha virt. eigenvalues --    2.95428   2.96987   2.97722   2.97975   2.99890
 Alpha virt. eigenvalues --    3.02493   3.06813   3.07198   3.09044   3.11198
 Alpha virt. eigenvalues --    3.13615   3.14374   3.15361   3.17265   3.23595
 Alpha virt. eigenvalues --    3.29331   3.32785   3.39009   3.41421   3.41863
 Alpha virt. eigenvalues --    3.44637   3.46951   3.53418   3.55844   3.56873
 Alpha virt. eigenvalues --    3.57437   3.59646   3.60326   3.61868   3.63138
 Alpha virt. eigenvalues --    3.65322   3.66575   3.69730   4.25796   4.46705
 Alpha virt. eigenvalues --    4.49806   4.52394   4.61294   4.65736   4.69724
 Alpha virt. eigenvalues --    4.72898   4.76630   4.77775   4.82367   4.88983
 Alpha virt. eigenvalues --    4.90548   5.07593   5.17170
  Beta  occ. eigenvalues --  -19.37627 -19.34515 -19.34102 -19.30476 -14.76957
  Beta  occ. eigenvalues --  -10.38253 -10.38133 -10.33084 -10.33067 -10.31961
  Beta  occ. eigenvalues --  -10.31877 -10.30743 -10.30142 -10.30043 -10.29837
  Beta  occ. eigenvalues --   -1.41421  -1.22140  -1.20007  -1.10357  -0.99862
  Beta  occ. eigenvalues --   -0.90811  -0.86647  -0.85385  -0.81627  -0.79423
  Beta  occ. eigenvalues --   -0.76233  -0.73132  -0.71788  -0.69188  -0.68946
  Beta  occ. eigenvalues --   -0.66250  -0.64486  -0.61227  -0.59144  -0.57547
  Beta  occ. eigenvalues --   -0.55936  -0.55208  -0.53791  -0.53482  -0.51474
  Beta  occ. eigenvalues --   -0.51266  -0.50087  -0.48372  -0.47844  -0.47134
  Beta  occ. eigenvalues --   -0.46895  -0.46129  -0.46081  -0.43928  -0.43415
  Beta  occ. eigenvalues --   -0.42444  -0.41533  -0.41133  -0.39761  -0.39411
  Beta  occ. eigenvalues --   -0.38155  -0.35069
  Beta virt. eigenvalues --   -0.07133   0.00264   0.03478   0.04558   0.05139
  Beta virt. eigenvalues --    0.05405   0.06896   0.07154   0.07322   0.07615
  Beta virt. eigenvalues --    0.07895   0.09801   0.10020   0.10384   0.10448
  Beta virt. eigenvalues --    0.10887   0.11256   0.12106   0.12907   0.13306
  Beta virt. eigenvalues --    0.14055   0.15009   0.15190   0.15340   0.16538
  Beta virt. eigenvalues --    0.16601   0.16942   0.17080   0.17519   0.17611
  Beta virt. eigenvalues --    0.17764   0.18145   0.18670   0.19163   0.19511
  Beta virt. eigenvalues --    0.19851   0.20436   0.20546   0.20842   0.21447
  Beta virt. eigenvalues --    0.21474   0.21910   0.22164   0.22566   0.23190
  Beta virt. eigenvalues --    0.23278   0.23439   0.23954   0.24045   0.24361
  Beta virt. eigenvalues --    0.24871   0.25298   0.25729   0.25982   0.26279
  Beta virt. eigenvalues --    0.27065   0.27125   0.27680   0.27702   0.28258
  Beta virt. eigenvalues --    0.28999   0.29432   0.29885   0.30507   0.31174
  Beta virt. eigenvalues --    0.31370   0.31991   0.33068   0.33452   0.34425
  Beta virt. eigenvalues --    0.34720   0.35542   0.36330   0.36802   0.37120
  Beta virt. eigenvalues --    0.37573   0.38168   0.39171   0.39532   0.39929
  Beta virt. eigenvalues --    0.40112   0.40588   0.41221   0.41366   0.41993
  Beta virt. eigenvalues --    0.42146   0.43087   0.43545   0.44062   0.44720
  Beta virt. eigenvalues --    0.45380   0.46044   0.46416   0.46913   0.47952
  Beta virt. eigenvalues --    0.48244   0.48782   0.49204   0.49938   0.50672
  Beta virt. eigenvalues --    0.51483   0.51689   0.52738   0.52957   0.54574
  Beta virt. eigenvalues --    0.54968   0.56127   0.58798   0.60101   0.61637
  Beta virt. eigenvalues --    0.74532   0.76492   0.77210   0.78234   0.80086
  Beta virt. eigenvalues --    0.80292   0.81652   0.82496   0.83618   0.84732
  Beta virt. eigenvalues --    0.85781   0.85997   0.86744   0.87482   0.88652
  Beta virt. eigenvalues --    0.90390   0.91010   0.92278   0.93920   0.96146
  Beta virt. eigenvalues --    0.96984   0.98655   0.99916   1.00500   1.00994
  Beta virt. eigenvalues --    1.03326   1.04061   1.05664   1.08138   1.10126
  Beta virt. eigenvalues --    1.10866   1.11361   1.13273   1.14286   1.14524
  Beta virt. eigenvalues --    1.15763   1.16434   1.16587   1.16874   1.17452
  Beta virt. eigenvalues --    1.20616   1.21742   1.22702   1.23659   1.25722
  Beta virt. eigenvalues --    1.26723   1.27659   1.28084   1.28654   1.29208
  Beta virt. eigenvalues --    1.29894   1.32279   1.33295   1.35223   1.36533
  Beta virt. eigenvalues --    1.38097   1.39388   1.40092   1.40787   1.42342
  Beta virt. eigenvalues --    1.43577   1.46418   1.46697   1.48725   1.50024
  Beta virt. eigenvalues --    1.52212   1.52413   1.53493   1.54037   1.56963
  Beta virt. eigenvalues --    1.60742   1.61301   1.63447   1.65127   1.67535
  Beta virt. eigenvalues --    1.70199   1.71702   1.73114   1.74977   1.75435
  Beta virt. eigenvalues --    1.76343   1.78678   1.80419   1.82870   1.83935
  Beta virt. eigenvalues --    1.84946   1.86293   1.87713   1.88453   1.90529
  Beta virt. eigenvalues --    1.90772   1.91577   1.92881   1.94907   1.96555
  Beta virt. eigenvalues --    1.97871   1.98264   2.00535   2.01143   2.02202
  Beta virt. eigenvalues --    2.02467   2.04774   2.07269   2.07368   2.09630
  Beta virt. eigenvalues --    2.10786   2.11882   2.12635   2.12972   2.13548
  Beta virt. eigenvalues --    2.14153   2.16896   2.17332   2.19051   2.20980
  Beta virt. eigenvalues --    2.21420   2.22816   2.24006   2.24509   2.26123
  Beta virt. eigenvalues --    2.26839   2.27807   2.27960   2.30237   2.31306
  Beta virt. eigenvalues --    2.32516   2.33563   2.34860   2.37483   2.39283
  Beta virt. eigenvalues --    2.39914   2.42953   2.44836   2.48124   2.48750
  Beta virt. eigenvalues --    2.49389   2.51084   2.53256   2.55644   2.57269
  Beta virt. eigenvalues --    2.59970   2.60350   2.62257   2.64573   2.65163
  Beta virt. eigenvalues --    2.66261   2.67139   2.69541   2.70898   2.72313
  Beta virt. eigenvalues --    2.75249   2.76955   2.78807   2.78953   2.80412
  Beta virt. eigenvalues --    2.81128   2.82353   2.83264   2.85788   2.87301
  Beta virt. eigenvalues --    2.88544   2.89132   2.89759   2.91490   2.93141
  Beta virt. eigenvalues --    2.94787   2.95520   2.97033   2.97842   2.98019
  Beta virt. eigenvalues --    3.00120   3.02546   3.06878   3.07236   3.09123
  Beta virt. eigenvalues --    3.11268   3.13698   3.14503   3.15392   3.17315
  Beta virt. eigenvalues --    3.23621   3.30104   3.33145   3.39044   3.41441
  Beta virt. eigenvalues --    3.41896   3.44642   3.46979   3.53487   3.55873
  Beta virt. eigenvalues --    3.56897   3.57468   3.59681   3.60352   3.61923
  Beta virt. eigenvalues --    3.63180   3.65341   3.66598   3.69788   4.25794
  Beta virt. eigenvalues --    4.47532   4.49891   4.52570   4.61669   4.66281
  Beta virt. eigenvalues --    4.70314   4.73022   4.76637   4.78019   4.82632
  Beta virt. eigenvalues --    4.89344   4.90598   5.07673   5.17451
          Condensed to atoms (all electrons):
               1          2          3          4          5          6
     1  C   17.543190  -0.285429   0.144321  -0.121331   1.251975   0.016354
     2  C   -0.285429   9.030696   0.399291   0.296702  -1.311687   0.026731
     3  H    0.144321   0.399291   0.589976  -0.063309  -0.020777  -0.008764
     4  H   -0.121331   0.296702  -0.063309   0.562682  -0.011974  -0.003627
     5  C    1.251975  -1.311687  -0.020777  -0.011974  10.474591   0.248898
     6  H    0.016354   0.026731  -0.008764  -0.003627   0.248898   0.534783
     7  C    0.128325  -0.048427   0.017618   0.025840  -0.756054  -0.009948
     8  H   -0.006175  -0.042921  -0.007852   0.005497   0.049603   0.004736
     9  H   -0.011249   0.068695   0.001943  -0.000760  -0.165323  -0.011298
    10  C   -4.115098   1.124705  -0.107282   0.016466  -1.453034   0.074552
    11  H   -0.104090   0.053209  -0.001609   0.000253   0.025339   0.005505
    12  C   -0.058571  -0.404696   0.072507  -0.007938  -2.161061  -0.001923
    13  C   -1.191440  -0.057535  -0.037777   0.035963  -0.454166  -0.028221
    14  H   -0.014001   0.007492   0.000193  -0.000390   0.056834  -0.002197
    15  H    0.009093   0.006087   0.000030   0.001612  -0.052124  -0.005138
    16  H   -0.012489  -0.011210   0.000326  -0.000854  -0.009386   0.002811
    17  C    0.540918   0.119792   0.032818  -0.041960   0.332668  -0.015265
    18  H    0.003957  -0.065058   0.004375  -0.002341  -0.003208  -0.003097
    19  H    0.032707  -0.023514  -0.000416   0.001146   0.065396   0.002577
    20  H   -0.016225   0.061567   0.002020  -0.004028  -0.085101  -0.003268
    21  C   -3.326847  -2.308057  -0.136546   0.111904  -0.160265   0.008738
    22  C   -3.433955  -0.021700  -0.021998   0.014403  -0.003980  -0.011061
    23  H   -0.154463  -0.002162   0.000381  -0.000351   0.012786   0.000143
    24  H   -0.083393  -0.019572   0.001241  -0.001478   0.046994   0.000424
    25  H   -0.072427   0.013800  -0.002717   0.003554  -0.053851  -0.000994
    26  O    0.480401   0.070200   0.002558  -0.001126  -0.033002  -0.001714
    27  H   -0.189864  -0.219788  -0.025920   0.016386  -0.060072  -0.005234
    28  O   -0.089204  -0.062014   0.000240  -0.001105  -0.027231  -0.001995
    29  N   -0.199323  -0.003407  -0.007243   0.002575  -0.048942   0.000024
    30  O    0.030084   0.134000   0.001917  -0.001252   0.002786   0.000225
    31  O   -0.078101   0.002988  -0.000246   0.000748   0.000608  -0.000013
               7          8          9         10         11         12
     1  C    0.128325  -0.006175  -0.011249  -4.115098  -0.104090  -0.058571
     2  C   -0.048427  -0.042921   0.068695   1.124705   0.053209  -0.404696
     3  H    0.017618  -0.007852   0.001943  -0.107282  -0.001609   0.072507
     4  H    0.025840   0.005497  -0.000760   0.016466   0.000253  -0.007938
     5  C   -0.756054   0.049603  -0.165323  -1.453034   0.025339  -2.161061
     6  H   -0.009948   0.004736  -0.011298   0.074552   0.005505  -0.001923
     7  C    6.928535   0.306247   0.458656  -0.855247  -0.004638   0.562242
     8  H    0.306247   0.513646  -0.048099  -0.023582  -0.001381  -0.000439
     9  H    0.458656  -0.048099   0.566175  -0.070449  -0.004395   0.040452
    10  C   -0.855247  -0.023582  -0.070449  11.859270   0.375203  -2.879140
    11  H   -0.004638  -0.001381  -0.004395   0.375203   0.556244  -0.071154
    12  C    0.562242  -0.000439   0.040452  -2.879140  -0.071154  12.894092
    13  C   -0.231554   0.019974   0.010962   1.165166  -0.001172  -1.447648
    14  H   -0.098130   0.003270   0.004924   0.075364  -0.000657  -0.124077
    15  H    0.026294  -0.000259  -0.002141  -0.024327   0.002101  -0.030996
    16  H    0.020367  -0.000026  -0.001095  -0.029579  -0.008514  -0.034141
    17  C   -0.097333  -0.022568   0.007315  -0.122131   0.016690  -0.471183
    18  H    0.018198  -0.003182   0.001599  -0.017891  -0.001781  -0.090588
    19  H   -0.012699   0.000103  -0.001158  -0.046120  -0.003139  -0.030415
    20  H    0.004121  -0.000072   0.000576   0.044256   0.003073  -0.054219
    21  C    0.390317   0.078935  -0.020265   0.286893   0.014780   0.866758
    22  C   -0.399051  -0.010565   0.003673   0.572080  -0.039374  -0.257213
    23  H   -0.014486  -0.000892  -0.000559   0.003986   0.004460   0.001975
    24  H   -0.016536   0.000469  -0.001334   0.010206  -0.011810  -0.024769
    25  H    0.013596   0.000317   0.000270  -0.022960   0.003947   0.112571
    26  O   -0.034333  -0.011509   0.002303  -0.149461  -0.001979   0.036254
    27  H    0.030557  -0.002054  -0.000210   0.002598  -0.005885   0.072954
    28  O    0.011533  -0.003821   0.001139   0.006747  -0.002923  -0.008296
    29  N    0.001355   0.005705   0.000002   0.005924  -0.000252   0.075636
    30  O   -0.008204  -0.000753  -0.000196   0.069990   0.002819  -0.024949
    31  O    0.001012   0.000092   0.000082  -0.006481  -0.000148   0.007591
              13         14         15         16         17         18
     1  C   -1.191440  -0.014001   0.009093  -0.012489   0.540918   0.003957
     2  C   -0.057535   0.007492   0.006087  -0.011210   0.119792  -0.065058
     3  H   -0.037777   0.000193   0.000030   0.000326   0.032818   0.004375
     4  H    0.035963  -0.000390   0.001612  -0.000854  -0.041960  -0.002341
     5  C   -0.454166   0.056834  -0.052124  -0.009386   0.332668  -0.003208
     6  H   -0.028221  -0.002197  -0.005138   0.002811  -0.015265  -0.003097
     7  C   -0.231554  -0.098130   0.026294   0.020367  -0.097333   0.018198
     8  H    0.019974   0.003270  -0.000259  -0.000026  -0.022568  -0.003182
     9  H    0.010962   0.004924  -0.002141  -0.001095   0.007315   0.001599
    10  C    1.165166   0.075364  -0.024327  -0.029579  -0.122131  -0.017891
    11  H   -0.001172  -0.000657   0.002101  -0.008514   0.016690  -0.001781
    12  C   -1.447648  -0.124077  -0.030996  -0.034141  -0.471183  -0.090588
    13  C    7.336841   0.426219   0.445077   0.471776  -0.623313   0.054273
    14  H    0.426219   0.564560  -0.031546  -0.033319   0.033814  -0.003560
    15  H    0.445077  -0.031546   0.547851  -0.033668  -0.013100   0.004228
    16  H    0.471776  -0.033319  -0.033668   0.547299  -0.047963   0.003797
    17  C   -0.623313   0.033814  -0.013100  -0.047963   6.267028   0.456320
    18  H    0.054273  -0.003560   0.004228   0.003797   0.456320   0.556944
    19  H   -0.078101   0.003138  -0.005579   0.003046   0.431662  -0.033831
    20  H   -0.017687   0.003454   0.005999  -0.007670   0.454152  -0.024904
    21  C    0.225378  -0.011763  -0.003559   0.012409  -0.585586  -0.020818
    22  C    0.245513   0.001272  -0.003813   0.004998  -0.209008  -0.021412
    23  H   -0.003422   0.000470  -0.000002  -0.000080   0.014726  -0.005634
    24  H   -0.014144   0.000602   0.000023  -0.000818  -0.003591   0.001768
    25  H    0.042596  -0.000457   0.000391   0.001702  -0.028456   0.015670
    26  O    0.018658   0.000142   0.000198   0.000582  -0.007662   0.002046
    27  H    0.012579  -0.000229  -0.000076   0.000196  -0.025137   0.000230
    28  O   -0.000923   0.000011   0.000123  -0.000109  -0.000784   0.000125
    29  N    0.016042  -0.000166   0.000207   0.000081  -0.030090  -0.003813
    30  O   -0.001148   0.000163  -0.000023  -0.000089   0.012886  -0.001703
    31  O    0.000182  -0.000060  -0.000000   0.000033  -0.009197   0.007019
              19         20         21         22         23         24
     1  C    0.032707  -0.016225  -3.326847  -3.433955  -0.154463  -0.083393
     2  C   -0.023514   0.061567  -2.308057  -0.021700  -0.002162  -0.019572
     3  H   -0.000416   0.002020  -0.136546  -0.021998   0.000381   0.001241
     4  H    0.001146  -0.004028   0.111904   0.014403  -0.000351  -0.001478
     5  C    0.065396  -0.085101  -0.160265  -0.003980   0.012786   0.046994
     6  H    0.002577  -0.003268   0.008738  -0.011061   0.000143   0.000424
     7  C   -0.012699   0.004121   0.390317  -0.399051  -0.014486  -0.016536
     8  H    0.000103  -0.000072   0.078935  -0.010565  -0.000892   0.000469
     9  H   -0.001158   0.000576  -0.020265   0.003673  -0.000559  -0.001334
    10  C   -0.046120   0.044256   0.286893   0.572080   0.003986   0.010206
    11  H   -0.003139   0.003073   0.014780  -0.039374   0.004460  -0.011810
    12  C   -0.030415  -0.054219   0.866758  -0.257213   0.001975  -0.024769
    13  C   -0.078101  -0.017687   0.225378   0.245513  -0.003422  -0.014144
    14  H    0.003138   0.003454  -0.011763   0.001272   0.000470   0.000602
    15  H   -0.005579   0.005999  -0.003559  -0.003813  -0.000002   0.000023
    16  H    0.003046  -0.007670   0.012409   0.004998  -0.000080  -0.000818
    17  C    0.431662   0.454152  -0.585586  -0.209008   0.014726  -0.003591
    18  H   -0.033831  -0.024904  -0.020818  -0.021412  -0.005634   0.001768
    19  H    0.539925  -0.032219   0.019985   0.004936   0.002162   0.001191
    20  H   -0.032219   0.548201  -0.035477  -0.002553  -0.000172  -0.000343
    21  C    0.019985  -0.035477  10.203119  -0.124049   0.033821  -0.021681
    22  C    0.004936  -0.002553  -0.124049   8.520723   0.445844   0.492388
    23  H    0.002162  -0.000172   0.033821   0.445844   0.541061  -0.032111
    24  H    0.001191  -0.000343  -0.021681   0.492388  -0.032111   0.569534
    25  H   -0.010884  -0.001322  -0.004766   0.330175  -0.021748  -0.053301
    26  O   -0.001408   0.000145  -0.222059  -0.038528  -0.005776  -0.003988
    27  H    0.000996  -0.001231   0.622273   0.030183   0.005423  -0.003911
    28  O    0.000789   0.001519   0.190782   0.028142  -0.011288   0.009098
    29  N   -0.001237   0.000375   0.007768   0.111146   0.007388  -0.006069
    30  O    0.000445   0.000210   0.011244  -0.141324   0.012697  -0.003115
    31  O   -0.000588  -0.000518   0.002650   0.046300  -0.004033   0.000048
              25         26         27         28         29         30
     1  C   -0.072427   0.480401  -0.189864  -0.089204  -0.199323   0.030084
     2  C    0.013800   0.070200  -0.219788  -0.062014  -0.003407   0.134000
     3  H   -0.002717   0.002558  -0.025920   0.000240  -0.007243   0.001917
     4  H    0.003554  -0.001126   0.016386  -0.001105   0.002575  -0.001252
     5  C   -0.053851  -0.033002  -0.060072  -0.027231  -0.048942   0.002786
     6  H   -0.000994  -0.001714  -0.005234  -0.001995   0.000024   0.000225
     7  C    0.013596  -0.034333   0.030557   0.011533   0.001355  -0.008204
     8  H    0.000317  -0.011509  -0.002054  -0.003821   0.005705  -0.000753
     9  H    0.000270   0.002303  -0.000210   0.001139   0.000002  -0.000196
    10  C   -0.022960  -0.149461   0.002598   0.006747   0.005924   0.069990
    11  H    0.003947  -0.001979  -0.005885  -0.002923  -0.000252   0.002819
    12  C    0.112571   0.036254   0.072954  -0.008296   0.075636  -0.024949
    13  C    0.042596   0.018658   0.012579  -0.000923   0.016042  -0.001148
    14  H   -0.000457   0.000142  -0.000229   0.000011  -0.000166   0.000163
    15  H    0.000391   0.000198  -0.000076   0.000123   0.000207  -0.000023
    16  H    0.001702   0.000582   0.000196  -0.000109   0.000081  -0.000089
    17  C   -0.028456  -0.007662  -0.025137  -0.000784  -0.030090   0.012886
    18  H    0.015670   0.002046   0.000230   0.000125  -0.003813  -0.001703
    19  H   -0.010884  -0.001408   0.000996   0.000789  -0.001237   0.000445
    20  H   -0.001322   0.000145  -0.001231   0.001519   0.000375   0.000210
    21  C   -0.004766  -0.222059   0.622273   0.190782   0.007768   0.011244
    22  C    0.330175  -0.038528   0.030183   0.028142   0.111146  -0.141324
    23  H   -0.021748  -0.005776   0.005423  -0.011288   0.007388   0.012697
    24  H   -0.053301  -0.003988  -0.003911   0.009098  -0.006069  -0.003115
    25  H    0.576134   0.009755   0.001248  -0.011495   0.021075  -0.002072
    26  O    0.009755   8.024600  -0.025955   0.009571   0.010889  -0.006867
    27  H    0.001248  -0.025955   0.588536   0.005119  -0.059381   0.004234
    28  O   -0.011495   0.009571   0.005119   8.321889  -0.144740  -0.145654
    29  N    0.021075   0.010889  -0.059381  -0.144740   6.457074   0.345846
    30  O   -0.002072  -0.006867   0.004234  -0.145654   0.345846   7.828293
    31  O    0.002687   0.001251  -0.002774  -0.110657   0.577554  -0.079567
              31
     1  C   -0.078101
     2  C    0.002988
     3  H   -0.000246
     4  H    0.000748
     5  C    0.000608
     6  H   -0.000013
     7  C    0.001012
     8  H    0.000092
     9  H    0.000082
    10  C   -0.006481
    11  H   -0.000148
    12  C    0.007591
    13  C    0.000182
    14  H   -0.000060
    15  H   -0.000000
    16  H    0.000033
    17  C   -0.009197
    18  H    0.007019
    19  H   -0.000588
    20  H   -0.000518
    21  C    0.002650
    22  C    0.046300
    23  H   -0.004033
    24  H    0.000048
    25  H    0.002687
    26  O    0.001251
    27  H   -0.002774
    28  O   -0.110657
    29  N    0.577554
    30  O   -0.079567
    31  O    7.676769
          Atomic-Atomic Spin Densities.
               1          2          3          4          5          6
     1  C    0.227751   0.084198   0.003608  -0.001597  -0.089402  -0.004074
     2  C    0.084198   0.012928   0.004941  -0.006114   0.012251  -0.004779
     3  H    0.003608   0.004941   0.000611  -0.000331  -0.002012  -0.000104
     4  H   -0.001597  -0.006114  -0.000331   0.000822  -0.001698  -0.000785
     5  C   -0.089402   0.012251  -0.002012  -0.001698   0.014917   0.009733
     6  H   -0.004074  -0.004779  -0.000104  -0.000785   0.009733   0.000007
     7  C    0.057908  -0.023734   0.001562  -0.003555   0.060911   0.000148
     8  H    0.000708  -0.006397  -0.000112  -0.000235   0.006716   0.000128
     9  H    0.003684   0.002610   0.000247  -0.000164   0.000861   0.000696
    10  C    0.228519   0.020893   0.002930  -0.004737   0.114401   0.007466
    11  H    0.006961  -0.002579   0.000084  -0.000294   0.006930   0.000084
    12  C   -0.051625  -0.028112  -0.002443   0.005630  -0.095048  -0.008862
    13  C    0.015206  -0.014328  -0.000358  -0.000300   0.037503   0.001330
    14  H    0.000863   0.000803   0.000020   0.000000  -0.000384   0.000174
    15  H    0.000180   0.000208  -0.000061   0.000473  -0.006576  -0.001412
    16  H    0.000379  -0.000651  -0.000009  -0.000071   0.002315   0.000221
    17  C    0.003201   0.027566   0.000660   0.001475  -0.033894  -0.000554
    18  H    0.006751   0.005499   0.000141  -0.000473   0.001526   0.000518
    19  H   -0.001782   0.000628   0.000006   0.000048  -0.000467  -0.000032
    20  H    0.000029  -0.000693  -0.000033   0.000149  -0.001002  -0.000158
    21  C   -0.072874  -0.097116  -0.006631   0.002905   0.056080   0.004910
    22  C   -0.346044   0.008792  -0.000982   0.006576  -0.067850  -0.004769
    23  H   -0.001587   0.000767   0.000015  -0.000091   0.001075   0.000025
    24  H    0.001710   0.001339   0.000012   0.000075  -0.001988  -0.000026
    25  H    0.000163  -0.003674  -0.000049  -0.000147   0.001928  -0.000113
    26  O   -0.033570   0.001808  -0.000559   0.000517  -0.018548  -0.000704
    27  H   -0.015118   0.002354  -0.000504   0.000371  -0.000396   0.000101
    28  O    0.014556   0.008397   0.000359   0.000014  -0.001359   0.000018
    29  N   -0.056070  -0.008801  -0.001027   0.001888  -0.005783  -0.000412
    30  O    0.014486   0.002008   0.000264  -0.000447   0.001754   0.000088
    31  O   -0.000560   0.000410   0.000022   0.000018  -0.000096  -0.000001
               7          8          9         10         11         12
     1  C    0.057908   0.000708   0.003684   0.228519   0.006961  -0.051625
     2  C   -0.023734  -0.006397   0.002610   0.020893  -0.002579  -0.028112
     3  H    0.001562  -0.000112   0.000247   0.002930   0.000084  -0.002443
     4  H   -0.003555  -0.000235  -0.000164  -0.004737  -0.000294   0.005630
     5  C    0.060911   0.006716   0.000861   0.114401   0.006930  -0.095048
     6  H    0.000148   0.000128   0.000696   0.007466   0.000084  -0.008862
     7  C   -0.014705  -0.005249   0.006695   0.015683  -0.001499  -0.048416
     8  H   -0.005249   0.000388   0.000109   0.003218  -0.000263  -0.002137
     9  H    0.006695   0.000109   0.001458  -0.001446   0.000479  -0.005515
    10  C    0.015683   0.003218  -0.001446   0.055680   0.010670  -0.123002
    11  H   -0.001499  -0.000263   0.000479   0.010670  -0.005409  -0.012249
    12  C   -0.048416  -0.002137  -0.005515  -0.123002  -0.012249   0.215494
    13  C   -0.009269   0.000092  -0.001109  -0.030668  -0.000998  -0.005865
    14  H    0.001024   0.000084  -0.000137  -0.001065   0.000107   0.000405
    15  H   -0.003026  -0.000163  -0.000489  -0.006875  -0.000301   0.009874
    16  H    0.000587   0.000036   0.000171   0.002165   0.000034  -0.003527
    17  C    0.008878   0.000334  -0.000741   0.000244   0.002502   0.011793
    18  H    0.004392   0.000254   0.000057   0.002342   0.000431  -0.003309
    19  H    0.000276   0.000006  -0.000026  -0.001530   0.000032   0.002311
    20  H   -0.000509  -0.000009  -0.000023  -0.000074  -0.000016  -0.000942
    21  C   -0.000086   0.005070  -0.002611  -0.034559  -0.001796   0.009468
    22  C   -0.050472  -0.002687  -0.002668  -0.127665  -0.005176   0.121654
    23  H    0.000083   0.000012   0.000028   0.001206   0.000052  -0.001072
    24  H    0.000374   0.000021  -0.000039  -0.003280   0.000006   0.002057
    25  H   -0.001868  -0.000111   0.000001   0.001121  -0.000552  -0.000863
    26  O   -0.006730   0.000968  -0.000882  -0.007718  -0.002332   0.022994
    27  H    0.000240   0.000302  -0.000188  -0.004084   0.000034   0.004029
    28  O    0.002809   0.000194   0.000027  -0.004499   0.000099  -0.000782
    29  N   -0.003228  -0.000135  -0.000112  -0.000468  -0.000155   0.010331
    30  O    0.000324   0.000009   0.000015  -0.000902   0.000051  -0.002181
    31  O    0.000015  -0.000004   0.000000  -0.000234  -0.000005   0.000017
              13         14         15         16         17         18
     1  C    0.015206   0.000863   0.000180   0.000379   0.003201   0.006751
     2  C   -0.014328   0.000803   0.000208  -0.000651   0.027566   0.005499
     3  H   -0.000358   0.000020  -0.000061  -0.000009   0.000660   0.000141
     4  H   -0.000300   0.000000   0.000473  -0.000071   0.001475  -0.000473
     5  C    0.037503  -0.000384  -0.006576   0.002315  -0.033894   0.001526
     6  H    0.001330   0.000174  -0.001412   0.000221  -0.000554   0.000518
     7  C   -0.009269   0.001024  -0.003026   0.000587   0.008878   0.004392
     8  H    0.000092   0.000084  -0.000163   0.000036   0.000334   0.000254
     9  H   -0.001109  -0.000137  -0.000489   0.000171  -0.000741   0.000057
    10  C   -0.030668  -0.001065  -0.006875   0.002165   0.000244   0.002342
    11  H   -0.000998   0.000107  -0.000301   0.000034   0.002502   0.000431
    12  C   -0.005865   0.000405   0.009874  -0.003527   0.011793  -0.003309
    13  C    0.000819  -0.000579  -0.003023   0.000945  -0.004531   0.000096
    14  H   -0.000579  -0.000200  -0.000291   0.000112  -0.000581  -0.000095
    15  H   -0.003023  -0.000291   0.009639  -0.001419   0.004256  -0.000521
    16  H    0.000945   0.000112  -0.001419   0.000700  -0.001081   0.000172
    17  C   -0.004531  -0.000581   0.004256  -0.001081   0.001824  -0.004000
    18  H    0.000096  -0.000095  -0.000521   0.000172  -0.004000   0.000056
    19  H    0.000244  -0.000036   0.000064   0.000057  -0.002051  -0.000237
    20  H   -0.000895  -0.000001   0.000486  -0.000102   0.003545  -0.000164
    21  C    0.009329  -0.000542  -0.000377   0.000855  -0.022327  -0.001976
    22  C    0.005619   0.000226   0.003514  -0.002019   0.008150  -0.009070
    23  H    0.000248   0.000018  -0.000031   0.000029  -0.000442   0.000045
    24  H   -0.000120  -0.000017   0.000044  -0.000057  -0.000204  -0.000137
    25  H   -0.000158   0.000059   0.000102  -0.000078   0.000721   0.000514
    26  O    0.002500  -0.000037   0.000307  -0.000143  -0.000282  -0.000346
    27  H    0.000763  -0.000005   0.000011   0.000022  -0.001549  -0.000285
    28  O   -0.000257  -0.000025   0.000001   0.000013  -0.001441  -0.000518
    29  N    0.000903  -0.000000   0.000116  -0.000025  -0.000323  -0.001336
    30  O   -0.000143  -0.000001  -0.000016   0.000005   0.000181   0.000319
    31  O   -0.000011   0.000000  -0.000000  -0.000000  -0.000080  -0.000006
              19         20         21         22         23         24
     1  C   -0.001782   0.000029  -0.072874  -0.346044  -0.001587   0.001710
     2  C    0.000628  -0.000693  -0.097116   0.008792   0.000767   0.001339
     3  H    0.000006  -0.000033  -0.006631  -0.000982   0.000015   0.000012
     4  H    0.000048   0.000149   0.002905   0.006576  -0.000091   0.000075
     5  C   -0.000467  -0.001002   0.056080  -0.067850   0.001075  -0.001988
     6  H   -0.000032  -0.000158   0.004910  -0.004769   0.000025  -0.000026
     7  C    0.000276  -0.000509  -0.000086  -0.050472   0.000083   0.000374
     8  H    0.000006  -0.000009   0.005070  -0.002687   0.000012   0.000021
     9  H   -0.000026  -0.000023  -0.002611  -0.002668   0.000028  -0.000039
    10  C   -0.001530  -0.000074  -0.034559  -0.127665   0.001206  -0.003280
    11  H    0.000032  -0.000016  -0.001796  -0.005176   0.000052   0.000006
    12  C    0.002311  -0.000942   0.009468   0.121654  -0.001072   0.002057
    13  C    0.000244  -0.000895   0.009329   0.005619   0.000248  -0.000120
    14  H   -0.000036  -0.000001  -0.000542   0.000226   0.000018  -0.000017
    15  H    0.000064   0.000486  -0.000377   0.003514  -0.000031   0.000044
    16  H    0.000057  -0.000102   0.000855  -0.002019   0.000029  -0.000057
    17  C   -0.002051   0.003545  -0.022327   0.008150  -0.000442  -0.000204
    18  H   -0.000237  -0.000164  -0.001976  -0.009070   0.000045  -0.000137
    19  H    0.000165  -0.000017   0.000105   0.001916   0.000001  -0.000013
    20  H   -0.000017   0.000462   0.000351   0.000171  -0.000023   0.000005
    21  C    0.000105   0.000351   0.183848  -0.036524   0.004466  -0.002551
    22  C    0.001916   0.000171  -0.036524   0.484041  -0.008098   0.003037
    23  H    0.000001  -0.000023   0.004466  -0.008098   0.000961  -0.000965
    24  H   -0.000013   0.000005  -0.002551   0.003037  -0.000965  -0.000459
    25  H    0.000375  -0.000071  -0.000973   0.001324   0.001769   0.000010
    26  O    0.000109  -0.000010  -0.000256  -0.002295   0.001304   0.000832
    27  H   -0.000034   0.000022   0.009051   0.001518   0.000160  -0.000189
    28  O   -0.000017  -0.000036  -0.009126  -0.007558   0.000589  -0.000063
    29  N    0.000102   0.000032   0.019133   0.038363  -0.001146  -0.000073
    30  O   -0.000025  -0.000001  -0.004897  -0.008647   0.000258  -0.000069
    31  O    0.000005  -0.000006  -0.000786   0.001049  -0.000011   0.000027
              25         26         27         28         29         30
     1  C    0.000163  -0.033570  -0.015118   0.014556  -0.056070   0.014486
     2  C   -0.003674   0.001808   0.002354   0.008397  -0.008801   0.002008
     3  H   -0.000049  -0.000559  -0.000504   0.000359  -0.001027   0.000264
     4  H   -0.000147   0.000517   0.000371   0.000014   0.001888  -0.000447
     5  C    0.001928  -0.018548  -0.000396  -0.001359  -0.005783   0.001754
     6  H   -0.000113  -0.000704   0.000101   0.000018  -0.000412   0.000088
     7  C   -0.001868  -0.006730   0.000240   0.002809  -0.003228   0.000324
     8  H   -0.000111   0.000968   0.000302   0.000194  -0.000135   0.000009
     9  H    0.000001  -0.000882  -0.000188   0.000027  -0.000112   0.000015
    10  C    0.001121  -0.007718  -0.004084  -0.004499  -0.000468  -0.000902
    11  H   -0.000552  -0.002332   0.000034   0.000099  -0.000155   0.000051
    12  C   -0.000863   0.022994   0.004029  -0.000782   0.010331  -0.002181
    13  C   -0.000158   0.002500   0.000763  -0.000257   0.000903  -0.000143
    14  H    0.000059  -0.000037  -0.000005  -0.000025  -0.000000  -0.000001
    15  H    0.000102   0.000307   0.000011   0.000001   0.000116  -0.000016
    16  H   -0.000078  -0.000143   0.000022   0.000013  -0.000025   0.000005
    17  C    0.000721  -0.000282  -0.001549  -0.001441  -0.000323   0.000181
    18  H    0.000514  -0.000346  -0.000285  -0.000518  -0.001336   0.000319
    19  H    0.000375   0.000109  -0.000034  -0.000017   0.000102  -0.000025
    20  H   -0.000071  -0.000010   0.000022  -0.000036   0.000032  -0.000001
    21  C   -0.000973  -0.000256   0.009051  -0.009126   0.019133  -0.004897
    22  C    0.001324  -0.002295   0.001518  -0.007558   0.038363  -0.008647
    23  H    0.001769   0.001304   0.000160   0.000589  -0.001146   0.000258
    24  H    0.000010   0.000832  -0.000189  -0.000063  -0.000073  -0.000069
    25  H   -0.000145  -0.000148   0.000601   0.000695   0.000288  -0.000075
    26  O   -0.000148   0.904138   0.000361   0.000867  -0.006308   0.001057
    27  H    0.000601   0.000361  -0.000904  -0.000944   0.002110  -0.000808
    28  O    0.000695   0.000867  -0.000944   0.007252  -0.005109   0.000939
    29  N    0.000288  -0.006308   0.002110  -0.005109   0.015699  -0.002328
    30  O   -0.000075   0.001057  -0.000808   0.000939  -0.002328   0.001815
    31  O    0.000073   0.000035  -0.000021   0.000086   0.000227  -0.000617
              31
     1  C   -0.000560
     2  C    0.000410
     3  H    0.000022
     4  H    0.000018
     5  C   -0.000096
     6  H   -0.000001
     7  C    0.000015
     8  H   -0.000004
     9  H    0.000000
    10  C   -0.000234
    11  H   -0.000005
    12  C    0.000017
    13  C   -0.000011
    14  H    0.000000
    15  H   -0.000000
    16  H   -0.000000
    17  C   -0.000080
    18  H   -0.000006
    19  H    0.000005
    20  H   -0.000006
    21  C   -0.000786
    22  C    0.001049
    23  H   -0.000011
    24  H    0.000027
    25  H    0.000073
    26  O    0.000035
    27  H   -0.000021
    28  O    0.000086
    29  N    0.000227
    30  O   -0.000617
    31  O    0.000247
 Mulliken charges and spin densities:
               1          2
     1  C   -0.617650  -0.003440
     2  C   -0.528775   0.001423
     3  H    0.170697   0.000268
     4  H    0.168094  -0.000078
     5  C    0.302761   0.002398
     6  H    0.187255  -0.001138
     7  C   -0.358172  -0.010435
     8  H    0.197555   0.001150
     9  H    0.169760   0.000990
    10  C    0.229376   0.113733
    11  H    0.201276  -0.005066
    12  C   -0.559614   0.020106
    13  C   -0.338949   0.002983
    14  H    0.138633  -0.000100
    15  H    0.157038   0.004692
    16  H    0.161587  -0.000366
    17  C   -0.366460   0.001248
    18  H    0.172276   0.000638
    19  H    0.171105   0.000182
    20  H    0.157343   0.000471
    21  C   -0.106017   0.009562
    22  C   -0.112193   0.003429
    23  H    0.169856  -0.000355
    24  H    0.167977  -0.000703
    25  H    0.137963   0.000719
    26  O   -0.124188   0.856929
    27  H    0.234211  -0.002979
    28  O    0.035411   0.005181
    29  N   -0.142002  -0.003651
    30  O   -0.040923   0.002416
    31  O   -0.035232  -0.000208
 Sum of Mulliken charges =  -0.00000   1.00000
 Mulliken charges and spin densities with hydrogens summed into heavy atoms:
               1          2
     1  C   -0.617650  -0.003440
     2  C   -0.189984   0.001613
     5  C    0.490016   0.001260
     7  C    0.009143  -0.008294
    10  C    0.430652   0.108667
    12  C   -0.559614   0.020106
    13  C    0.118309   0.007209
    17  C    0.134264   0.002539
    21  C    0.128195   0.006583
    22  C    0.363603   0.003090
    26  O   -0.124188   0.856929
    28  O    0.035411   0.005181
    29  N   -0.142002  -0.003651
    30  O   -0.040923   0.002416
    31  O   -0.035232  -0.000208
 Electronic spatial extent (au):  <R**2>=           2973.5248
 Charge=             -0.0000 electrons
 Dipole moment (field-independent basis, Debye):
    X=              4.4476    Y=             -1.3114    Z=             -0.6521  Tot=              4.6825
 Quadrupole moment (field-independent basis, Debye-Ang):
   XX=            -98.3243   YY=            -98.4246   ZZ=            -85.0255
   XY=             -1.1110   XZ=              1.1021   YZ=              0.2853
 Traceless Quadrupole moment (field-independent basis, Debye-Ang):
   XX=             -4.3994   YY=             -4.4998   ZZ=              8.8993
   XY=             -1.1110   XZ=              1.1021   YZ=              0.2853
 Octapole moment (field-independent basis, Debye-Ang**2):
  XXX=             22.5071  YYY=            -14.9102  ZZZ=             -2.1457  XYY=              4.3833
  XXY=              9.1694  XXZ=             -4.5886  XZZ=            -13.8129  YZZ=              1.8977
  YYZ=             -3.8565  XYZ=             -1.6211
 Hexadecapole moment (field-independent basis, Debye-Ang**3):
 XXXX=          -2642.8472 YYYY=           -782.2368 ZZZZ=           -610.1333 XXXY=             -8.9639
 XXXZ=             11.0448 YYYX=              6.7894 YYYZ=             -2.8044 ZZZX=              9.3872
 ZZZY=              4.4214 XXYY=           -552.3128 XXZZ=           -502.0398 YYZZ=           -225.5964
 XXYZ=             12.3354 YYXZ=              0.2845 ZZXY=              3.8233
 N-N= 1.145615695456D+03 E-N=-4.029705500560D+03  KE= 7.396125395335D+02
                          Isotropic Fermi Contact Couplings
        Atom                 a.u.       MegaHertz       Gauss      10(-4) cm-1
     1  C(13)             -0.02822     -31.72140     -11.31898     -10.58112
     2  C(13)             -0.00091      -1.02432      -0.36550      -0.34168
     3  H(1)              -0.00001      -0.06280      -0.02241      -0.02095
     4  H(1)               0.00002       0.08273       0.02952       0.02760
     5  C(13)             -0.00086      -0.96465      -0.34421      -0.32177
     6  H(1)              -0.00012      -0.54156      -0.19324      -0.18065
     7  C(13)             -0.00214      -2.40518      -0.85823      -0.80228
     8  H(1)               0.00011       0.51310       0.18309       0.17115
     9  H(1)               0.00056       2.49252       0.88939       0.83141
    10  C(13)              0.05821      65.43647      23.34936      21.82726
    11  H(1)              -0.00162      -7.24532      -2.58531      -2.41678
    12  C(13)              0.00765       8.60533       3.07060       2.87043
    13  C(13)              0.00390       4.38895       1.56609       1.46400
    14  H(1)              -0.00002      -0.06952      -0.02481      -0.02319
    15  H(1)               0.00152       6.80320       2.42755       2.26930
    16  H(1)               0.00002       0.09175       0.03274       0.03060
    17  C(13)             -0.00055      -0.61744      -0.22032      -0.20596
    18  H(1)               0.00010       0.43163       0.15401       0.14397
    19  H(1)               0.00007       0.30079       0.10733       0.10033
    20  H(1)               0.00025       1.12649       0.40196       0.37576
    21  C(13)              0.01056      11.87349       4.23676       3.96057
    22  C(13)              0.01474      16.57136       5.91307       5.52761
    23  H(1)              -0.00075      -3.37255      -1.20341      -1.12496
    24  H(1)              -0.00045      -1.99285      -0.71110      -0.66474
    25  H(1)               0.00063       2.82345       1.00748       0.94180
    26  O(17)              0.10326     -62.59797     -22.33651     -20.88043
    27  H(1)              -0.00051      -2.29470      -0.81880      -0.76543
    28  O(17)              0.00229      -1.39080      -0.49627      -0.46392
    29  N(14)             -0.00025      -0.07951      -0.02837      -0.02652
    30  O(17)              0.00245      -1.48252      -0.52900      -0.49452
    31  O(17)             -0.00006       0.03450       0.01231       0.01151
 --------------------------------------------------------
       Center         ----  Spin Dipole Couplings  ----
                      3XX-RR        3YY-RR        3ZZ-RR
 --------------------------------------------------------
     1   Atom        0.024748      0.020662     -0.045410
     2   Atom       -0.002932      0.002441      0.000491
     3   Atom       -0.001968      0.000234      0.001734
     4   Atom       -0.001544      0.002237     -0.000693
     5   Atom       -0.001683      0.001447      0.000237
     6   Atom       -0.000409     -0.000066      0.000474
     7   Atom        0.004228     -0.002062     -0.002165
     8   Atom       -0.000677     -0.007236      0.007913
     9   Atom        0.004023     -0.002812     -0.001211
    10   Atom        0.137968     -0.061115     -0.076852
    11   Atom        0.011500     -0.007443     -0.004057
    12   Atom       -0.002941      0.019712     -0.016771
    13   Atom        0.010051     -0.003985     -0.006066
    14   Atom        0.003439     -0.001032     -0.002408
    15   Atom        0.000827      0.000659     -0.001486
    16   Atom        0.001377     -0.001031     -0.000346
    17   Atom       -0.001177      0.003496     -0.002319
    18   Atom       -0.001805      0.004184     -0.002379
    19   Atom       -0.001048      0.001840     -0.000792
    20   Atom       -0.000772      0.002181     -0.001409
    21   Atom       -0.013341      0.006752      0.006589
    22   Atom       -0.020655     -0.002668      0.023323
    23   Atom       -0.000462     -0.001501      0.001962
    24   Atom       -0.006659     -0.003959      0.010618
    25   Atom       -0.004540      0.005499     -0.000959
    26   Atom        3.073437     -1.539407     -1.534029
    27   Atom       -0.006064     -0.000168      0.006232
    28   Atom       -0.007276      0.009938     -0.002663
    29   Atom        0.001658      0.001851     -0.003509
    30   Atom        0.009420     -0.003515     -0.005905
    31   Atom        0.000990      0.003121     -0.004111
 --------------------------------------------------------
                        XY            XZ            YZ
 --------------------------------------------------------
     1   Atom       -0.004362     -0.010120     -0.008831
     2   Atom       -0.000444      0.000253      0.004148
     3   Atom       -0.000339     -0.000293      0.003102
     4   Atom       -0.000242      0.000034      0.002355
     5   Atom       -0.003592     -0.002761      0.003051
     6   Atom       -0.001684     -0.001423      0.001677
     7   Atom       -0.004356     -0.007531      0.001201
     8   Atom       -0.002147     -0.010969      0.002356
     9   Atom       -0.001065     -0.004190     -0.000214
    10   Atom       -0.060394     -0.003659      0.000558
    11   Atom       -0.001568      0.014914      0.003639
    12   Atom       -0.029330     -0.011232      0.015386
    13   Atom       -0.005396      0.001866     -0.000676
    14   Atom       -0.000843     -0.000554     -0.000171
    15   Atom       -0.001798     -0.000033      0.000618
    16   Atom       -0.001843      0.001931     -0.000591
    17   Atom       -0.001582      0.000005     -0.001045
    18   Atom       -0.000328     -0.000065     -0.000654
    19   Atom       -0.001343      0.000440     -0.002143
    20   Atom       -0.000972      0.000062     -0.000268
    21   Atom        0.006509      0.008813      0.020765
    22   Atom        0.005196     -0.010197     -0.028011
    23   Atom        0.005155     -0.008828     -0.008831
    24   Atom       -0.000537      0.002123     -0.006590
    25   Atom        0.000736     -0.001266     -0.005414
    26   Atom        0.542624     -0.556856     -0.063919
    27   Atom        0.004583      0.007631      0.011699
    28   Atom        0.013564      0.010620      0.018172
    29   Atom        0.003564      0.000315      0.000835
    30   Atom        0.010142      0.007468      0.004290
    31   Atom        0.000577     -0.001722      0.001150
 --------------------------------------------------------


 ---------------------------------------------------------------------------------
              Anisotropic Spin Dipole Couplings in Principal Axis System
 ---------------------------------------------------------------------------------

       Atom             a.u.   MegaHertz   Gauss  10(-4) cm-1        Axes

              Baa    -0.0481    -6.457    -2.304    -2.154  0.1442  0.1350  0.9803
     1 C(13)  Bbb     0.0203     2.729     0.974     0.910  0.4416  0.8778 -0.1859
              Bcc     0.0278     3.728     1.330     1.243  0.8856 -0.4597 -0.0670
 
              Baa    -0.0033    -0.449    -0.160    -0.150  0.7572  0.4179 -0.5019
     2 C(13)  Bbb    -0.0024    -0.320    -0.114    -0.107  0.6528 -0.4582  0.6032
              Bcc     0.0057     0.769     0.274     0.257 -0.0221  0.7844  0.6198
 
              Baa    -0.0022    -1.194    -0.426    -0.398  0.3352  0.7544 -0.5644
     3 H(1)   Bbb    -0.0020    -1.050    -0.375    -0.350  0.9395 -0.2224  0.2606
              Bcc     0.0042     2.244     0.801     0.749 -0.0711  0.6176  0.7832
 
              Baa    -0.0020    -1.091    -0.389    -0.364 -0.2850 -0.4742  0.8330
     4 H(1)   Bbb    -0.0015    -0.805    -0.287    -0.268  0.9578 -0.1062  0.2672
              Bcc     0.0036     1.896     0.676     0.632 -0.0382  0.8740  0.4845
 
              Baa    -0.0042    -0.565    -0.201    -0.188  0.8725  0.4158  0.2567
     5 C(13)  Bbb    -0.0023    -0.303    -0.108    -0.101  0.0533 -0.6032  0.7958
              Bcc     0.0065     0.868     0.310     0.290 -0.4857  0.6806  0.5485
 
              Baa    -0.0019    -1.032    -0.368    -0.344  0.7093  0.7014 -0.0694
     6 H(1)   Bbb    -0.0013    -0.684    -0.244    -0.228  0.4792 -0.4077  0.7772
              Bcc     0.0032     1.717     0.613     0.573 -0.5169  0.5846  0.6254
 
              Baa    -0.0076    -1.019    -0.364    -0.340  0.5888  0.3007  0.7503
     7 C(13)  Bbb    -0.0031    -0.413    -0.147    -0.138  0.0908  0.8977 -0.4311
              Bcc     0.0107     1.432     0.511     0.478  0.8032 -0.3219 -0.5012
 
              Baa    -0.0084    -4.493    -1.603    -1.499  0.7502  0.5011  0.4315
     8 H(1)   Bbb    -0.0074    -3.953    -1.411    -1.319 -0.3508  0.8547 -0.3826
              Bcc     0.0158     8.446     3.014     2.817 -0.5605  0.1356  0.8170
 
              Baa    -0.0040    -2.125    -0.758    -0.709  0.4461  0.5370  0.7160
     9 H(1)   Bbb    -0.0024    -1.301    -0.464    -0.434 -0.1920  0.8388 -0.5095
              Bcc     0.0064     3.426     1.222     1.143  0.8741 -0.0898 -0.4773
 
              Baa    -0.0782   -10.489    -3.743    -3.499  0.2587  0.9055  0.3364
    10 C(13)  Bbb    -0.0768   -10.299    -3.675    -3.435 -0.0762 -0.3281  0.9416
              Bcc     0.1549    20.788     7.418     6.934  0.9629 -0.2692 -0.0158
 
              Baa    -0.0151    -8.062    -2.877    -2.689 -0.4554 -0.4560  0.7646
    11 H(1)   Bbb    -0.0054    -2.904    -1.036    -0.969 -0.2524  0.8898  0.3803
              Bcc     0.0206    10.966     3.913     3.658  0.8537  0.0198  0.5203
 
              Baa    -0.0234    -3.141    -1.121    -1.048  0.7802  0.3444  0.5222
    12 C(13)  Bbb    -0.0222    -2.983    -1.065    -0.995 -0.3107 -0.5112  0.8013
              Bcc     0.0456     6.124     2.185     2.043 -0.5429  0.7874  0.2918
 
              Baa    -0.0063    -0.843    -0.301    -0.281 -0.0758  0.1132  0.9907
    13 C(13)  Bbb    -0.0058    -0.781    -0.279    -0.260  0.3295  0.9406 -0.0822
              Bcc     0.0121     1.624     0.579     0.542  0.9411 -0.3202  0.1086
 
              Baa    -0.0025    -1.337    -0.477    -0.446  0.1165  0.1801  0.9767
    14 H(1)   Bbb    -0.0011    -0.604    -0.215    -0.201  0.1547  0.9681 -0.1970
              Bcc     0.0036     1.940     0.692     0.647  0.9811 -0.1741 -0.0849
 
              Baa    -0.0018    -0.951    -0.339    -0.317 -0.2826 -0.4258  0.8596
    15 H(1)   Bbb    -0.0008    -0.433    -0.154    -0.144  0.6450  0.5789  0.4988
              Bcc     0.0026     1.383     0.494     0.461  0.7100 -0.6954 -0.1110
 
              Baa    -0.0022    -1.169    -0.417    -0.390  0.5766  0.7283 -0.3702
    16 H(1)   Bbb    -0.0012    -0.658    -0.235    -0.219 -0.1961  0.5632  0.8027
              Bcc     0.0034     1.826     0.652     0.609  0.7931 -0.3903  0.4676
 
              Baa    -0.0026    -0.345    -0.123    -0.115  0.2557  0.2285  0.9394
    17 C(13)  Bbb    -0.0016    -0.210    -0.075    -0.070  0.9247  0.2257 -0.3066
              Bcc     0.0041     0.555     0.198     0.185 -0.2820  0.9470 -0.1536
 
              Baa    -0.0025    -1.312    -0.468    -0.438  0.1496  0.1042  0.9832
    18 H(1)   Bbb    -0.0018    -0.964    -0.344    -0.322  0.9873  0.0372 -0.1542
              Bcc     0.0043     2.276     0.812     0.759 -0.0527  0.9939 -0.0973
 
              Baa    -0.0021    -1.121    -0.400    -0.374  0.3705  0.5381  0.7571
    19 H(1)   Bbb    -0.0014    -0.729    -0.260    -0.243  0.8809  0.0549 -0.4700
              Bcc     0.0035     1.850     0.660     0.617 -0.2945  0.8411 -0.4537
 
              Baa    -0.0014    -0.763    -0.272    -0.254  0.0253  0.0808  0.9964
    20 H(1)   Bbb    -0.0011    -0.567    -0.202    -0.189  0.9579  0.2832 -0.0473
              Bcc     0.0025     1.330     0.474     0.444 -0.2860  0.9556 -0.0703
 
              Baa    -0.0169    -2.273    -0.811    -0.758  0.8464  0.2000 -0.4935
    21 C(13)  Bbb    -0.0132    -1.771    -0.632    -0.591 -0.4743  0.7044 -0.5280
              Bcc     0.0301     4.044     1.443     1.349  0.2420  0.6810  0.6911
 
              Baa    -0.0231    -3.106    -1.108    -1.036  0.9076  0.2404  0.3441
    22 C(13)  Bbb    -0.0201    -2.696    -0.962    -0.899 -0.3813  0.8150  0.4363
              Bcc     0.0432     5.802     2.070     1.935 -0.1756 -0.5272  0.8314
 
              Baa    -0.0095    -5.071    -1.810    -1.692  0.4020  0.5494  0.7326
    23 H(1)   Bbb    -0.0061    -3.258    -1.163    -1.087  0.7438 -0.6625  0.0887
              Bcc     0.0156     8.329     2.972     2.778 -0.5340 -0.5092  0.6749
 
              Baa    -0.0070    -3.747    -1.337    -1.250  0.8911 -0.3794 -0.2490
    24 H(1)   Bbb    -0.0064    -3.398    -1.212    -1.133  0.4408  0.8540  0.2763
              Bcc     0.0134     7.145     2.549     2.383  0.1078 -0.3559  0.9283
 
              Baa    -0.0051    -2.746    -0.980    -0.916  0.8308  0.2056  0.5172
    25 H(1)   Bbb    -0.0035    -1.894    -0.676    -0.632 -0.5483  0.4618  0.6972
              Bcc     0.0087     4.639     1.655     1.547  0.0955  0.8628 -0.4964
 
              Baa    -1.6026   115.963    41.378    38.681 -0.1447  0.9447 -0.2943
    26 O(17)  Bbb    -1.6001   115.785    41.315    38.622  0.0773  0.3073  0.9485
              Bcc     3.2027  -231.748   -82.693   -77.303  0.9865  0.1145 -0.1175
 
              Baa    -0.0101    -5.397    -1.926    -1.800  0.6965  0.3886 -0.6032
    27 H(1)   Bbb    -0.0083    -4.403    -1.571    -1.469 -0.6314  0.7313 -0.2580
              Bcc     0.0184     9.801     3.497     3.269  0.3408  0.5606  0.7547
 
              Baa    -0.0161     1.165     0.416     0.389 -0.5255 -0.2856  0.8014
    28 O(17)  Bbb    -0.0146     1.055     0.376     0.352  0.7438 -0.6115  0.2698
              Bcc     0.0307    -2.220    -0.792    -0.740  0.4131  0.7379  0.5338
 
              Baa    -0.0037    -0.141    -0.050    -0.047  0.0736 -0.1960  0.9778
    29 N(14)  Bbb    -0.0017    -0.067    -0.024    -0.022  0.7189 -0.6692 -0.1883
              Bcc     0.0054     0.208     0.074     0.069  0.6912  0.7168  0.0916
 
              Baa    -0.0092     0.666     0.238     0.222 -0.1968  0.7894 -0.5814
    30 O(17)  Bbb    -0.0089     0.642     0.229     0.214 -0.5310  0.4127  0.7401
              Bcc     0.0181    -1.308    -0.467    -0.436  0.8242  0.4544  0.3380
 
              Baa    -0.0048     0.350     0.125     0.117  0.2941 -0.1575  0.9427
    31 O(17)  Bbb     0.0015    -0.108    -0.039    -0.036  0.9430 -0.1131 -0.3131
              Bcc     0.0033    -0.242    -0.086    -0.081  0.1559  0.9810  0.1153
 

 ---------------------------------------------------------------------------------

 Calling FoFJK, ICntrl=      2127 FMM=F ISym2X=0 I1Cent= 0 IOpClX= 1 NMat=1 NMatS=1 NMatT=0.
 ***** Axes restored to original set *****
 -------------------------------------------------------------------
 Center     Atomic                   Forces (Hartrees/Bohr)
 Number     Number              X              Y              Z
 -------------------------------------------------------------------
      1        6          -0.000233521   -0.002988612    0.000381939
      2        6          -0.000661749   -0.000096444    0.000258833
      3        1          -0.000527489    0.000534972   -0.002843295
      4        1          -0.000589180   -0.003029890    0.000207756
      5        6           0.000096115    0.000565765    0.000821971
      6        1           0.002007723   -0.001566084   -0.002204229
      7        6          -0.000200330   -0.000748863    0.000483954
      8        1          -0.001677763    0.002132236   -0.001846355
      9        1           0.002913250    0.001326772   -0.000374012
     10        6           0.000129822   -0.000816270   -0.000724348
     11        1           0.001183145    0.001921397    0.002427997
     12        6          -0.000353043    0.000539105   -0.000350656
     13        6          -0.000276724   -0.000065213    0.000148501
     14        1           0.001621509    0.002069834   -0.001038113
     15        1           0.001339088   -0.002228035   -0.000950444
     16        1           0.000543744    0.000204064    0.002739310
     17        6          -0.000002600    0.000096302   -0.000005104
     18        1          -0.002879785   -0.000579775   -0.000554434
     19        1           0.000245623    0.000122152    0.002838677
     20        1           0.001150147   -0.002327173   -0.000895364
     21        6           0.001670757    0.000749047    0.000435008
     22        6          -0.000088222    0.000276003   -0.000504176
     23        1          -0.002608000    0.000834601    0.000490144
     24        1           0.001247960    0.001266646    0.002030277
     25        1           0.000139140   -0.002776198    0.000412568
     26        8          -0.001064854    0.004329589   -0.000639292
     27        1          -0.001739158    0.002164083   -0.001731880
     28        8           0.000727229   -0.002436998    0.000441968
     29        7           0.011045924   -0.002713290   -0.002449048
     30        8          -0.002742080    0.015241005   -0.002177035
     31        8          -0.010416677   -0.012000727    0.005168883
 -------------------------------------------------------------------
 Cartesian Forces:  Max     0.015241005 RMS     0.003017462

 GradGradGradGradGradGradGradGradGradGradGradGradGradGradGradGradGradGrad
 Berny optimization.
 FormGI is forming the generalized inverse of G from B-inverse, IUseBI=4.
 Internal  Forces:  Max     0.016710123 RMS     0.001967476
 Search for a local minimum.
 Step number   1 out of a maximum of  186
 All quantities printed in internal units (Hartrees-Bohrs-Radians)
 Mixed Optimization -- RFO/linear search
 Second derivative matrix not updated -- first step.
 ITU=  0
     Eigenvalues ---    0.00262   0.00337   0.00377   0.00486   0.00930
     Eigenvalues ---    0.01149   0.01401   0.01518   0.02180   0.02746
     Eigenvalues ---    0.02774   0.02905   0.03175   0.03291   0.03481
     Eigenvalues ---    0.03604   0.04084   0.04439   0.04659   0.04871
     Eigenvalues ---    0.05194   0.05257   0.05307   0.05319   0.05591
     Eigenvalues ---    0.05697   0.05808   0.05812   0.05866   0.05928
     Eigenvalues ---    0.06708   0.06978   0.07337   0.08186   0.08375
     Eigenvalues ---    0.08812   0.09324   0.09741   0.10353   0.11987
     Eigenvalues ---    0.13069   0.16000   0.16000   0.16000   0.16000
     Eigenvalues ---    0.16000   0.16000   0.16000   0.16000   0.16000
     Eigenvalues ---    0.17000   0.19240   0.20999   0.21948   0.23964
     Eigenvalues ---    0.24915   0.25000   0.25000   0.25000   0.25354
     Eigenvalues ---    0.26814   0.27609   0.29198   0.29389   0.29480
     Eigenvalues ---    0.30255   0.34591   0.34656   0.34673   0.34722
     Eigenvalues ---    0.34810   0.34818   0.34914   0.34959   0.34994
     Eigenvalues ---    0.35000   0.35047   0.35112   0.35256   0.35389
     Eigenvalues ---    0.35395   0.35494   0.39445   0.46979   0.51796
     Eigenvalues ---    1.05364   1.08661
 RFO step:  Lambda=-1.29930638D-03 EMin= 2.61603087D-03
 Linear search not attempted -- first point.
 Iteration  1 RMS(Cart)=  0.01965574 RMS(Int)=  0.00008598
 Iteration  2 RMS(Cart)=  0.00018889 RMS(Int)=  0.00000583
 Iteration  3 RMS(Cart)=  0.00000001 RMS(Int)=  0.00000583
 Variable       Old X    -DE/DX   Delta X   Delta X   Delta X     New X
                                 (Linear)    (Quad)   (Total)
    R1        2.95460   0.00296   0.00000   0.01076   0.01075   2.96535
    R2        2.98360   0.00173   0.00000   0.00720   0.00720   2.99080
    R3        2.89592   0.00274   0.00000   0.00934   0.00934   2.90526
    R4        2.58095   0.00450   0.00000   0.00866   0.00866   2.58961
    R5        2.05971   0.00294   0.00000   0.00841   0.00841   2.06813
    R6        2.05815   0.00309   0.00000   0.00882   0.00882   2.06696
    R7        2.87609   0.00319   0.00000   0.01067   0.01068   2.88676
    R8        2.92390   0.00232   0.00000   0.00886   0.00887   2.93277
    R9        2.05984   0.00337   0.00000   0.00963   0.00963   2.06947
   R10        2.91273   0.00227   0.00000   0.00759   0.00759   2.92032
   R11        2.93491   0.00214   0.00000   0.00787   0.00786   2.94278
   R12        2.05494   0.00327   0.00000   0.00928   0.00928   2.06422
   R13        2.05038   0.00320   0.00000   0.00902   0.00902   2.05940
   R14        2.92170   0.00225   0.00000   0.00747   0.00747   2.92917
   R15        2.05674   0.00331   0.00000   0.00943   0.00943   2.06618
   R16        2.96026   0.00210   0.00000   0.00803   0.00803   2.96828
   R17        2.89013   0.00334   0.00000   0.01130   0.01130   2.90142
   R18        2.87457   0.00336   0.00000   0.01107   0.01107   2.88564
   R19        2.05598   0.00281   0.00000   0.00799   0.00799   2.06398
   R20        2.06238   0.00276   0.00000   0.00794   0.00794   2.07032
   R21        2.06208   0.00279   0.00000   0.00803   0.00803   2.07011
   R22        2.05261   0.00298   0.00000   0.00843   0.00843   2.06105
   R23        2.06129   0.00285   0.00000   0.00818   0.00818   2.06947
   R24        2.06345   0.00274   0.00000   0.00789   0.00789   2.07134
   R25        2.05049   0.00326   0.00000   0.00918   0.00918   2.05967
   R26        2.72314   0.00251   0.00000   0.00635   0.00635   2.72949
   R27        2.05741   0.00277   0.00000   0.00790   0.00790   2.06531
   R28        2.05684   0.00269   0.00000   0.00766   0.00766   2.06450
   R29        2.04880   0.00281   0.00000   0.00789   0.00789   2.05669
   R30        2.63043   0.00223   0.00000   0.00473   0.00473   2.63515
   R31        2.26564   0.01564   0.00000   0.01482   0.01482   2.28047
   R32        2.25358   0.01671   0.00000   0.01536   0.01536   2.26894
    A1        1.90054  -0.00023   0.00000  -0.00075  -0.00078   1.89976
    A2        1.95438   0.00026   0.00000   0.00285   0.00286   1.95724
    A3        1.77021   0.00017   0.00000   0.00160   0.00161   1.77182
    A4        2.01251   0.00003   0.00000  -0.00012  -0.00011   2.01240
    A5        1.90887  -0.00004   0.00000  -0.00170  -0.00171   1.90717
    A6        1.90149  -0.00018   0.00000  -0.00177  -0.00178   1.89971
    A7        1.86096  -0.00014   0.00000  -0.00095  -0.00095   1.86001
    A8        1.91053   0.00021   0.00000   0.00193   0.00194   1.91247
    A9        1.89021   0.00014   0.00000   0.00155   0.00155   1.89176
   A10        1.92768   0.00012   0.00000  -0.00066  -0.00066   1.92702
   A11        1.89982   0.00018   0.00000  -0.00054  -0.00053   1.89929
   A12        1.97103  -0.00049   0.00000  -0.00128  -0.00131   1.96972
   A13        1.93676  -0.00011   0.00000  -0.00130  -0.00130   1.93546
   A14        1.89947   0.00014   0.00000   0.00203   0.00203   1.90150
   A15        1.93290  -0.00000   0.00000  -0.00164  -0.00165   1.93125
   A16        2.07253  -0.00001   0.00000   0.00004   0.00005   2.07258
   A17        2.04627   0.00003   0.00000   0.00054   0.00054   2.04681
   A18        1.54181  -0.00001   0.00000   0.00077   0.00078   1.54259
   A19        2.05172   0.00006   0.00000   0.00085   0.00085   2.05257
   A20        1.97915   0.00013   0.00000   0.00129   0.00130   1.98045
   A21        1.50692  -0.00008   0.00000  -0.00037  -0.00037   1.50654
   A22        1.89640  -0.00020   0.00000  -0.00267  -0.00267   1.89373
   A23        2.04479   0.00004   0.00000   0.00051   0.00052   2.04531
   A24        1.96272   0.00012   0.00000   0.00117   0.00117   1.96389
   A25        1.90168   0.00012   0.00000   0.00016   0.00016   1.90184
   A26        1.90026  -0.00009   0.00000  -0.00064  -0.00063   1.89963
   A27        1.98008   0.00001   0.00000   0.00003   0.00002   1.98010
   A28        2.07488  -0.00003   0.00000  -0.00072  -0.00072   2.07416
   A29        1.53048   0.00002   0.00000   0.00078   0.00078   1.53126
   A30        2.05283   0.00002   0.00000   0.00061   0.00061   2.05344
   A31        1.48765   0.00002   0.00000  -0.00057  -0.00058   1.48707
   A32        1.95845   0.00011   0.00000   0.00223   0.00223   1.96069
   A33        2.06422  -0.00010   0.00000  -0.00184  -0.00185   2.06237
   A34        1.90930   0.00003   0.00000   0.00096   0.00097   1.91027
   A35        2.14050  -0.00002   0.00000  -0.00061  -0.00062   2.13988
   A36        1.87870  -0.00002   0.00000   0.00009   0.00009   1.87879
   A37        1.97964   0.00032   0.00000   0.00182   0.00182   1.98146
   A38        1.91734   0.00011   0.00000   0.00067   0.00067   1.91802
   A39        1.92155   0.00016   0.00000   0.00115   0.00115   1.92270
   A40        1.88078  -0.00026   0.00000  -0.00188  -0.00188   1.87890
   A41        1.88008  -0.00026   0.00000  -0.00163  -0.00163   1.87845
   A42        1.88136  -0.00010   0.00000  -0.00033  -0.00033   1.88103
   A43        1.99433   0.00015   0.00000   0.00072   0.00072   1.99505
   A44        1.93357   0.00007   0.00000   0.00071   0.00071   1.93428
   A45        1.90129   0.00011   0.00000   0.00058   0.00058   1.90188
   A46        1.88404  -0.00011   0.00000  -0.00054  -0.00054   1.88350
   A47        1.87110  -0.00020   0.00000  -0.00183  -0.00183   1.86927
   A48        1.87500  -0.00003   0.00000   0.00026   0.00026   1.87526
   A49        2.03966   0.00058   0.00000   0.00279   0.00274   2.04240
   A50        1.83489  -0.00012   0.00000   0.00168   0.00167   1.83656
   A51        1.96258  -0.00038   0.00000  -0.00491  -0.00490   1.95768
   A52        1.91719   0.00001   0.00000   0.00351   0.00351   1.92070
   A53        1.82312  -0.00035   0.00000  -0.00469  -0.00468   1.81844
   A54        1.88274   0.00026   0.00000   0.00188   0.00189   1.88462
   A55        1.91223   0.00021   0.00000   0.00120   0.00120   1.91343
   A56        1.89278   0.00024   0.00000   0.00147   0.00147   1.89425
   A57        1.97778  -0.00008   0.00000  -0.00035  -0.00035   1.97744
   A58        1.87855  -0.00026   0.00000  -0.00197  -0.00197   1.87658
   A59        1.89532  -0.00006   0.00000  -0.00029  -0.00029   1.89503
   A60        1.90471  -0.00006   0.00000  -0.00016  -0.00016   1.90455
   A61        2.02995   0.00052   0.00000   0.00208   0.00208   2.03203
   A62        2.06257  -0.00009   0.00000  -0.00034  -0.00034   2.06223
   A63        1.96391   0.00008   0.00000   0.00034   0.00034   1.96424
   A64        2.25669   0.00000   0.00000   0.00002   0.00002   2.25671
    D1        0.77775   0.00003   0.00000   0.01017   0.01016   0.78791
    D2        3.06562   0.00001   0.00000   0.00888   0.00888   3.07450
    D3       -0.89578  -0.00005   0.00000   0.00918   0.00917  -0.88661
    D4        3.02413   0.00009   0.00000   0.01159   0.01158   3.03571
    D5       -0.97118   0.00006   0.00000   0.01030   0.01030  -0.96088
    D6        1.35060   0.00000   0.00000   0.01059   0.01059   1.36120
    D7       -1.23401   0.00008   0.00000   0.01162   0.01162  -1.22239
    D8        1.05386   0.00005   0.00000   0.01033   0.01033   1.06420
    D9       -2.90754  -0.00000   0.00000   0.01063   0.01063  -2.89691
   D10        0.14523   0.00014   0.00000  -0.01563  -0.01564   0.12960
   D11       -1.98560  -0.00016   0.00000  -0.02323  -0.02323  -2.00883
   D12        2.25362  -0.00020   0.00000  -0.02397  -0.02397   2.22965
   D13       -2.06830  -0.00004   0.00000  -0.01876  -0.01877  -2.08706
   D14        2.08405  -0.00033   0.00000  -0.02636  -0.02636   2.05770
   D15        0.04009  -0.00038   0.00000  -0.02710  -0.02710   0.01299
   D16        2.06535   0.00020   0.00000  -0.01498  -0.01498   2.05037
   D17       -0.06548  -0.00009   0.00000  -0.02257  -0.02257  -0.08806
   D18       -2.10945  -0.00014   0.00000  -0.02331  -0.02331  -2.13276
   D19        2.85060   0.00007   0.00000  -0.00129  -0.00128   2.84932
   D20        0.80470   0.00012   0.00000  -0.00043  -0.00042   0.80428
   D21       -1.31298   0.00009   0.00000  -0.00103  -0.00103  -1.31400
   D22       -1.24663   0.00000   0.00000   0.00003   0.00003  -1.24660
   D23        2.99065   0.00006   0.00000   0.00089   0.00089   2.99154
   D24        0.87297   0.00002   0.00000   0.00029   0.00028   0.87325
   D25        0.90682  -0.00016   0.00000  -0.00371  -0.00371   0.90311
   D26       -1.13909  -0.00011   0.00000  -0.00285  -0.00285  -1.14194
   D27        3.02642  -0.00015   0.00000  -0.00345  -0.00345   3.02297
   D28       -0.91999  -0.00003   0.00000  -0.00484  -0.00484  -0.92483
   D29        1.39162  -0.00001   0.00000  -0.00415  -0.00415   1.38747
   D30        3.05901   0.00003   0.00000  -0.00306  -0.00306   3.05595
   D31        1.12390  -0.00000   0.00000  -0.00522  -0.00522   1.11868
   D32       -2.84768   0.00001   0.00000  -0.00454  -0.00453  -2.85221
   D33       -1.18028   0.00006   0.00000  -0.00344  -0.00344  -1.18372
   D34       -3.02731  -0.00003   0.00000  -0.00731  -0.00731  -3.03462
   D35       -0.71570  -0.00002   0.00000  -0.00663  -0.00662  -0.72232
   D36        0.95169   0.00003   0.00000  -0.00553  -0.00553   0.94616
   D37       -2.29663  -0.00018   0.00000   0.01160   0.01160  -2.28503
   D38       -0.20924   0.00009   0.00000   0.01855   0.01855  -0.19069
   D39        1.80606   0.00021   0.00000   0.01988   0.01989   1.82595
   D40        1.96975  -0.00018   0.00000   0.01217   0.01218   1.98193
   D41       -2.22604   0.00008   0.00000   0.01912   0.01913  -2.20691
   D42       -0.21074   0.00021   0.00000   0.02046   0.02046  -0.19028
   D43       -0.17778  -0.00013   0.00000   0.01429   0.01429  -0.16348
   D44        1.90961   0.00013   0.00000   0.02124   0.02125   1.93086
   D45       -2.35827   0.00026   0.00000   0.02258   0.02258  -2.33569
   D46       -0.59154  -0.00004   0.00000  -0.00124  -0.00124  -0.59277
   D47       -2.82967   0.00008   0.00000   0.00060   0.00059  -2.82907
   D48        1.48279  -0.00003   0.00000  -0.00067  -0.00067   1.48211
   D49        1.64587  -0.00007   0.00000  -0.00110  -0.00110   1.64477
   D50       -0.59226   0.00005   0.00000   0.00073   0.00073  -0.59153
   D51       -2.56299  -0.00006   0.00000  -0.00053  -0.00053  -2.56352
   D52       -2.53548  -0.00005   0.00000   0.00003   0.00003  -2.53545
   D53        1.50957   0.00008   0.00000   0.00186   0.00186   1.51143
   D54       -0.46116  -0.00003   0.00000   0.00059   0.00060  -0.46056
   D55       -1.45631  -0.00009   0.00000  -0.00297  -0.00296  -1.45927
   D56        2.92410  -0.00014   0.00000  -0.00389  -0.00389   2.92022
   D57        0.72067  -0.00012   0.00000  -0.00452  -0.00452   0.71616
   D58        2.58037   0.00005   0.00000   0.00001   0.00001   2.58039
   D59        0.67760   0.00000   0.00000  -0.00092  -0.00092   0.67669
   D60       -1.52583   0.00002   0.00000  -0.00155  -0.00155  -1.52737
   D61        0.45539   0.00006   0.00000  -0.00065  -0.00065   0.45474
   D62       -1.44738   0.00001   0.00000  -0.00158  -0.00158  -1.44896
   D63        2.63237   0.00002   0.00000  -0.00221  -0.00221   2.63016
   D64       -1.53315   0.00001   0.00000  -0.00094  -0.00093  -1.53408
   D65        2.56031   0.00007   0.00000   0.00038   0.00039   2.56070
   D66        0.45710   0.00004   0.00000  -0.00061  -0.00061   0.45649
   D67        0.54763   0.00004   0.00000  -0.00006  -0.00005   0.54758
   D68       -1.64210   0.00009   0.00000   0.00127   0.00127  -1.64083
   D69        2.53788   0.00007   0.00000   0.00028   0.00027   2.53815
   D70        2.76323  -0.00010   0.00000  -0.00233  -0.00232   2.76091
   D71        0.57350  -0.00005   0.00000  -0.00100  -0.00100   0.57250
   D72       -1.52971  -0.00008   0.00000  -0.00199  -0.00200  -1.53171
   D73        1.46036   0.00007   0.00000   0.00116   0.00115   1.46151
   D74       -2.86999   0.00020   0.00000   0.00338   0.00338  -2.86662
   D75       -0.64684   0.00019   0.00000   0.00398   0.00398  -0.64286
   D76       -0.45408  -0.00006   0.00000   0.00063   0.00063  -0.45345
   D77        1.49876   0.00007   0.00000   0.00285   0.00285   1.50161
   D78       -2.56127   0.00005   0.00000   0.00345   0.00345  -2.55782
   D79       -2.57695  -0.00004   0.00000   0.00084   0.00083  -2.57611
   D80       -0.62411   0.00009   0.00000   0.00306   0.00306  -0.62106
   D81        1.59904   0.00007   0.00000   0.00366   0.00366   1.60270
   D82        0.84204   0.00004   0.00000   0.00105   0.00105   0.84309
   D83       -1.26384   0.00008   0.00000   0.00174   0.00174  -1.26210
   D84        2.95005   0.00004   0.00000   0.00103   0.00103   2.95108
   D85       -0.77743  -0.00004   0.00000   0.00046   0.00046  -0.77696
   D86       -2.88331  -0.00000   0.00000   0.00116   0.00116  -2.88215
   D87        1.33058  -0.00004   0.00000   0.00045   0.00045   1.33103
   D88       -3.14058  -0.00002   0.00000   0.00043   0.00043  -3.14015
   D89        1.03672   0.00002   0.00000   0.00112   0.00112   1.03785
   D90       -1.03257  -0.00003   0.00000   0.00041   0.00041  -1.03216
   D91       -0.84367   0.00007   0.00000   0.00109   0.00109  -0.84258
   D92       -2.97621   0.00005   0.00000   0.00074   0.00074  -2.97547
   D93        1.24809  -0.00002   0.00000  -0.00036  -0.00036   1.24773
   D94        0.96177   0.00000   0.00000  -0.00158  -0.00158   0.96018
   D95       -1.17077  -0.00001   0.00000  -0.00194  -0.00194  -1.17271
   D96        3.05353  -0.00008   0.00000  -0.00304  -0.00304   3.05049
   D97       -3.08502   0.00001   0.00000  -0.00060  -0.00060  -3.08563
   D98        1.06562  -0.00001   0.00000  -0.00096  -0.00096   1.06466
   D99       -0.99327  -0.00007   0.00000  -0.00206  -0.00206  -0.99532
   D100       1.39883  -0.00027   0.00000  -0.00890  -0.00890   1.38993
   D101      -2.65570  -0.00004   0.00000  -0.01194  -0.01193  -2.66763
   D102      -0.61644  -0.00008   0.00000  -0.00937  -0.00937  -0.62581
   D103       0.04168  -0.00005   0.00000  -0.00126  -0.00126   0.04042
   D104      -3.10571   0.00006   0.00000   0.00198   0.00198  -3.10373
   D105       3.13466   0.00013   0.00000   0.00387   0.00387   3.13854
         Item               Value     Threshold  Converged?
 Maximum Force            0.016710     0.000450     NO 
 RMS     Force            0.001967     0.000300     NO 
 Maximum Displacement     0.091235     0.001800     NO 
 RMS     Displacement     0.019705     0.001200     NO 
 Predicted change in Energy=-6.574621D-04
 GradGradGradGradGradGradGradGradGradGradGradGradGradGradGradGradGradGrad

                          Input orientation:                          
 ---------------------------------------------------------------------
 Center     Atomic      Atomic             Coordinates (Angstroms)
 Number     Number       Type             X           Y           Z
 ---------------------------------------------------------------------
      1          6           0       -0.068058    0.942849    0.466283
      2          6           0        0.367604   -0.656858   -1.630459
      3          1           0        0.180499   -0.419003   -2.682190
      4          1           0        0.176081   -1.727421   -1.513894
      5          6           0        1.819923   -0.334586   -1.283329
      6          1           0        2.506324   -0.822445   -1.983425
      7          6           0        1.954153    1.187059   -1.049369
      8          1           0        1.324715    1.848758   -1.648672
      9          1           0        2.981944    1.545428   -1.102797
     10          6           0        1.499419    0.902490    0.404897
     11          1           0        1.900454    1.519893    1.213259
     12          6           0        2.081326   -0.546812    0.237086
     13          6           0        3.578240   -0.539420    0.578468
     14          1           0        4.121031    0.301493    0.141244
     15          1           0        4.047442   -1.461362    0.217730
     16          1           0        3.717718   -0.495829    1.664133
     17          6           0        1.458607   -1.766797    0.912095
     18          1           0        0.399417   -1.908708    0.694111
     19          1           0        1.574261   -1.711414    1.999677
     20          1           0        1.981340   -2.668024    0.571528
     21          6           0       -0.648917    0.131121   -0.761936
     22          6           0       -0.604974    0.523034    1.844350
     23          1           0       -1.645376    0.841998    1.945799
     24          1           0       -0.026327    1.038697    2.614277
     25          1           0       -0.552811   -0.550111    2.017992
     26          8           0       -0.314768    2.278325    0.283176
     27          1           0       -1.169031    0.869073   -1.372555
     28          8           0       -1.610577   -0.865146   -0.350949
     29          7           0       -2.899260   -0.408079   -0.077245
     30          8           0       -3.134378    0.764234   -0.240637
     31          8           0       -3.628861   -1.285049    0.297216
 ---------------------------------------------------------------------
                    Distance matrix (angstroms):
                    1          2          3          4          5
     1  C    0.000000
     2  C    2.673049   0.000000
     3  H    3.439376   1.094405   0.000000
     4  H    3.333323   1.093789   1.754108   0.000000
     5  C    2.873580   1.527609   2.156768   2.166879   0.000000
     6  H    3.967969   2.173965   2.461808   2.543515   1.095119
     7  C    2.538933   2.500967   2.896789   3.445507   1.545367
     8  H    2.689521   2.682257   2.742286   3.758534   2.268413
     9  H    3.482475   3.458795   3.768496   4.330521   2.217507
    10  C    1.569198   2.802721   3.607769   3.514173   2.117354
    11  H    2.183116   3.895460   4.678898   4.577758   3.111034
    12  C    2.625162   2.537061   3.485922   2.844244   1.557252
    13  C    3.937664   3.898889   4.710736   4.167015   2.569032
    14  H    4.250348   4.259763   4.900886   4.734829   2.780126
    15  H    4.772772   4.195740   4.944623   4.249323   2.912841
    16  H    4.223357   4.701439   5.604315   4.915268   3.509296
    17  C    3.141916   2.981079   4.045861   2.744420   2.646066
    18  H    2.898589   2.640410   3.696831   2.226663   2.899305
    19  H    3.477589   3.968123   5.052997   3.781579   3.568492
    20  H    4.153253   3.390823   4.346010   2.914219   2.985210
    21  C    1.582663   1.551954   2.162856   2.168003   2.565913
    22  C    1.537398   3.796361   4.689773   4.117328   4.049447
    23  H    2.164965   4.369014   5.132469   4.678578   4.880566
    24  H    2.150536   4.587796   5.497293   4.973345   4.526133
    25  H    2.207197   3.764274   4.758850   3.793621   4.071246
    26  O    1.370361   3.569724   4.039092   4.417736   3.719967
    27  H    2.144507   2.180878   2.279367   2.927641   3.223447
    28  O    2.513181   2.365107   2.973497   2.299588   3.594324
    29  N    3.183730   3.625848   4.033706   3.641750   4.871421
    30  O    3.151818   4.026784   4.283649   4.334590   5.180707
    31  O    4.203740   4.481327   4.913056   4.237144   5.752456
                    6          7          8          9         10
     6  H    0.000000
     7  C    2.283738   0.000000
     8  H    2.939998   1.092337   0.000000
     9  H    2.570709   1.089788   1.770987   0.000000
    10  C    3.113412   1.550049   2.267838   2.210066   0.000000
    11  H    4.009041   2.287607   2.937733   2.556245   1.093373
    12  C    2.277556   2.162741   3.141225   2.642701   1.570749
    13  C    2.791487   2.875455   3.967609   2.743868   2.535888
    14  H    2.895641   2.626242   3.662951   2.095837   2.702510
    15  H    2.761945   3.605764   4.674782   3.452515   3.480697
    16  H    3.857309   3.647652   4.711499   3.516248   2.908921
    17  C    3.220798   3.580248   4.432572   4.165475   2.717354
    18  H    3.576062   3.878235   4.523644   4.672193   3.032571
    19  H    4.186180   4.223997   5.103680   4.713167   3.062911
    20  H    3.195239   4.182070   5.075604   4.643032   3.606741
    21  C    3.515234   2.823757   2.762572   3.911471   2.563563
    22  C    5.112959   3.919653   4.205051   4.753625   2.577690
    23  H    5.953636   4.695393   4.770245   5.585772   3.502539
    24  H    5.569293   4.167327   4.544694   4.808650   2.688459
    25  H    5.044186   4.325661   4.766981   5.159953   2.987269
    26  O    4.765587   2.848604   2.569916   3.650531   2.280135
    27  H    4.091776   3.155923   2.693473   4.214359   3.206412
    28  O    4.428958   4.172127   4.203011   5.240935   3.656216
    29  N    5.746787   5.200492   5.040305   6.281442   4.615023
    30  O    6.113295   5.169718   4.800237   6.225993   4.680588
    31  O    6.561692   6.252572   6.176175   7.326280   5.576395
                   11         12         13         14         15
    11  H    0.000000
    12  C    2.292792   0.000000
    13  C    2.731061   1.535366   0.000000
    14  H    2.750396   2.211155   1.092209   0.000000
    15  H    3.806378   2.168500   1.095564   1.766047   0.000000
    16  H    2.751158   2.171829   1.095455   1.765666   1.770043
    17  C    3.329904   1.527017   2.471965   3.458401   2.697685
    18  H    3.778615   2.211889   3.463126   4.363607   3.706096
    19  H    3.341587   2.172589   2.722010   3.740536   3.058511
    20  H    4.237571   2.149742   2.661033   3.685303   2.418675
    21  C    3.511321   2.985274   4.484994   4.857692   5.054853
    22  C    2.769328   3.308183   4.497838   5.028397   5.313068
    23  H    3.683622   4.328603   5.573516   6.066302   6.379645
    24  H    2.430409   3.550644   4.430336   4.884664   5.346899
    25  H    3.309234   3.179672   4.374692   5.108054   5.023311
    26  O    2.519422   3.704699   4.814811   4.858429   5.746166
    27  H    4.065925   3.893648   5.322305   5.531591   5.930559
    28  O    4.523549   3.751969   5.281453   5.869807   5.717697
    29  N    5.331017   4.992423   6.511929   7.059442   7.032289
    30  O    5.294750   5.399132   6.886922   7.280174   7.532724
    31  O    6.267389   5.758024   7.251026   7.912160   7.678739
                   16         17         18         19         20
    16  H    0.000000
    17  C    2.698982   0.000000
    18  H    3.734741   1.090660   0.000000
    19  H    2.486895   1.095116   1.767395   0.000000
    20  H    2.987846   1.096104   1.758996   1.766472   0.000000
    21  C    5.034519   3.293346   2.716611   3.995492   4.065905
    22  C    4.444798   3.220371   2.871449   3.125051   4.300226
    23  H    5.534609   4.184384   3.648875   4.109608   5.230864
    24  H    4.156371   3.601840   3.543373   3.240791   4.684370
    25  H    4.285509   2.597910   2.122542   2.423509   3.605514
    26  O    5.085659   4.461324   4.267338   4.736331   5.460918
    27  H    5.913100   4.367141   3.800948   5.055346   5.120093
    28  O    5.708562   3.439207   2.494243   4.047815   4.123494
    29  N    6.842843   4.670751   3.705151   5.101439   5.417427
    30  O    7.222682   5.369397   4.528364   5.772272   6.213741
    31  O    7.514223   5.147085   4.095546   5.491141   5.784653
                   21         22         23         24         25
    21  C    0.000000
    22  C    2.635954   0.000000
    23  H    2.971549   1.092917   0.000000
    24  H    3.551073   1.092487   1.762632   0.000000
    25  H    2.863793   1.088353   1.771124   1.776810   0.000000
    26  O    2.411307   2.366968   2.568632   2.655920   3.326606
    27  H    1.089931   3.284264   3.352479   4.150828   3.726879
    28  O    1.444384   2.785250   2.861923   3.863551   2.613426
    29  N    2.413210   3.134206   2.688424   4.194186   3.148970
    30  O    2.617270   3.286828   2.646446   4.229166   3.673336
    31  O    3.465170   3.847945   3.343108   4.873071   3.600456
                   26         27         28         29         30
    26  O    0.000000
    27  H    2.336065   0.000000
    28  O    3.458706   2.060621   0.000000
    29  N    3.745166   2.510506   1.394463   0.000000
    30  O    3.243000   2.270423   2.233611   1.206771   0.000000
    31  O    4.866317   3.671395   2.160996   1.200672   2.175629
                   31
    31  O    0.000000
 Stoichiometry    C10H16NO4(2)
 Framework group  C1[X(C10H16NO4)]
 Deg. of freedom    87
 Full point group                 C1      NOp   1
 Largest Abelian subgroup         C1      NOp   1
 Largest concise Abelian subgroup C1      NOp   1
                         Standard orientation:                         
 ---------------------------------------------------------------------
 Center     Atomic      Atomic             Coordinates (Angstroms)
 Number     Number       Type             X           Y           Z
 ---------------------------------------------------------------------
      1          6           0       -0.069366    0.942497    0.471456
      2          6           0        0.374822   -0.638180   -1.637892
      3          1           0        0.198167   -0.388419   -2.688670
      4          1           0        0.175977   -1.708715   -1.534018
      5          6           0        1.825986   -0.328213   -1.275082
      6          1           0        2.515477   -0.812968   -1.974296
      7          6           0        1.967198    1.190117   -1.024295
      8          1           0        1.346855    1.861701   -1.622083
      9          1           0        2.997511    1.542840   -1.065255
     10          6           0        1.498315    0.893363    0.423026
     11          1           0        1.896036    1.500014    1.241107
     12          6           0        2.073060   -0.557605    0.245236
     13          6           0        3.567005   -0.562704    0.599429
     14          1           0        4.118495    0.279382    0.175551
     15          1           0        4.033828   -1.483692    0.233210
     16          1           0        3.697408   -0.531103    1.686636
     17          6           0        1.437363   -1.780699    0.902283
     18          1           0        0.379263   -1.914004    0.673822
     19          1           0        1.543997   -1.737183    1.991326
     20          1           0        1.957663   -2.681502    0.556904
     21          6           0       -0.644445    0.146924   -0.769983
     22          6           0       -0.620571    0.511782    1.840489
     23          1           0       -1.659902    0.835926    1.936348
     24          1           0       -0.045520    1.016029    2.620602
     25          1           0       -0.576249   -0.563384    2.003485
     26          8           0       -0.306592    2.281239    0.300044
     27          1           0       -1.154922    0.894217   -1.377368
     28          8           0       -1.615474   -0.847720   -0.377515
     29          7           0       -2.903735   -0.385762   -0.110108
     30          8           0       -3.130504    0.789557   -0.263392
     31          8           0       -3.641698   -1.262137    0.249046
 ---------------------------------------------------------------------
 Rotational constants (GHZ):           1.1571837           0.4425674           0.4152529
 Standard basis: 6-31++G(d,p) (6D, 7F)
 There are   381 symmetry adapted cartesian basis functions of A   symmetry.
 There are   381 symmetry adapted basis functions of A   symmetry.
   381 basis functions,   608 primitive gaussians,   381 cartesian basis functions
    58 alpha electrons       57 beta electrons
       nuclear repulsion energy      1142.7985215830 Hartrees.
 NAtoms=   31 NActive=   31 NUniq=   31 SFac= 1.00D+00 NAtFMM=   60 NAOKFM=F Big=F
 Integral buffers will be    131072 words long.
 Raffenetti 2 integral format.
 Two-electron integral symmetry is turned on.
 Nuclear repulsion after empirical dispersion term =     1142.7695234305 Hartrees.
 One-electron integrals computed using PRISM.
 NBasis=   381 RedAO= T EigKep=  2.54D-06  NBF=   381
 NBsUse=   381 1.00D-06 EigRej= -1.00D+00 NBFU=   381
 Initial guess from the checkpoint file:  "Alpha-Pinene-RO-NO3down-Oup-Conf02-wb97-opt.chk"
 B after Tr=    -0.000000   -0.000000    0.000000
         Rot=    0.999988   -0.004043    0.002450    0.001114 Ang=  -0.56 deg.
 Initial guess <Sx>= 0.0000 <Sy>= 0.0000 <Sz>= 0.5000 <S**2>= 0.7543 S= 0.5021
 ExpMin= 3.60D-02 ExpMax= 5.48D+03 ExpMxC= 8.25D+02 IAcc=3 IRadAn=         7 AccDes= 0.00D+00
 Harris functional with IExCor= 4639 and IRadAn=       7 diagonalized for initial guess.
 HarFok:  IExCor= 4639 AccDes= 0.00D+00 IRadAn=         7 IDoV= 1 UseB2=F ITyADJ=14
 ICtDFT=  3500011 ScaDFX=  1.000000  1.000000  1.000000  1.000000
 FoFCou: FMM=F IPFlag=           0 FMFlag=      100000 FMFlg1=           0
         NFxFlg=           0 DoJE=T BraDBF=F KetDBF=T FulRan=T
         wScrn=  0.000000 ICntrl=       500 IOpCl=  0 I1Cent=   200000004 NGrid=           0
         NMat0=    1 NMatS0=      1 NMatT0=    0 NMatD0=    1 NMtDS0=    0 NMtDT0=    0
 Petite list used in FoFCou.
 Requested convergence on RMS density matrix=1.00D-08 within 128 cycles.
 Requested convergence on MAX density matrix=1.00D-06.
 Requested convergence on             energy=1.00D-06.
 No special actions if energy rises.
 Restarting incremental Fock formation.
 SCF Done:  E(UwB97XD) =  -745.938812293     A.U. after   22 cycles
            NFock= 22  Conv=0.42D-08     -V/T= 2.0089
 <Sx>= 0.0000 <Sy>= 0.0000 <Sz>= 0.5000 <S**2>= 0.7543 S= 0.5021
 <L.S>= 0.000000000000E+00
 Annihilation of the first spin contaminant:
 S**2 before annihilation     0.7543,   after     0.7500
 Calling FoFJK, ICntrl=      2127 FMM=F ISym2X=0 I1Cent= 0 IOpClX= 1 NMat=1 NMatS=1 NMatT=0.
 ***** Axes restored to original set *****
 -------------------------------------------------------------------
 Center     Atomic                   Forces (Hartrees/Bohr)
 Number     Number              X              Y              Z
 -------------------------------------------------------------------
      1        6           0.000603345   -0.001243373   -0.000058197
      2        6          -0.000102281   -0.000025524   -0.000064138
      3        1           0.000117257    0.000201789    0.000122133
      4        1          -0.000032582    0.000124316   -0.000034013
      5        6           0.000205451    0.000058651    0.000244597
      6        1          -0.000097259   -0.000022290   -0.000006076
      7        6          -0.000235552   -0.000418948    0.000156389
      8        1          -0.000016778   -0.000043190    0.000004461
      9        1           0.000049481   -0.000058629    0.000034170
     10        6          -0.000064888   -0.000169292    0.000273484
     11        1          -0.000042096   -0.000029253   -0.000024575
     12        6           0.000034394    0.000369000   -0.000126583
     13        6          -0.000265797   -0.000139429    0.000032773
     14        1          -0.000097011    0.000105598   -0.000094438
     15        1          -0.000083900    0.000009394   -0.000038400
     16        1          -0.000121787    0.000015955   -0.000046204
     17        6          -0.000080220    0.000099812    0.000213806
     18        1           0.000056001    0.000131080    0.000132606
     19        1           0.000055777    0.000090212   -0.000053556
     20        1           0.000025188    0.000066927   -0.000045849
     21        6           0.000467825    0.001443546    0.000039632
     22        6           0.000052227    0.000304104    0.000011734
     23        1           0.000244048    0.000071900   -0.000012717
     24        1           0.000060724   -0.000024702   -0.000110679
     25        1           0.000307696   -0.000222180   -0.000132334
     26        8          -0.000167893    0.000566108   -0.000118532
     27        1          -0.000336002   -0.000238036    0.000051806
     28        8          -0.002228261   -0.000799024    0.000254671
     29        7           0.004363266   -0.000906858   -0.000760949
     30        8          -0.000968929    0.002098407   -0.000516118
     31        8          -0.001701444   -0.001416073    0.000671095
 -------------------------------------------------------------------
 Cartesian Forces:  Max     0.004363266 RMS     0.000681337

 GradGradGradGradGradGradGradGradGradGradGradGradGradGradGradGradGradGrad
 Berny optimization.
 Using GEDIIS/GDIIS optimizer.
 FormGI is forming the generalized inverse of G from B-inverse, IUseBI=4.
 Internal  Forces:  Max     0.002297254 RMS     0.000339958
 Search for a local minimum.
 Step number   2 out of a maximum of  186
 All quantities printed in internal units (Hartrees-Bohrs-Radians)
 Mixed Optimization -- En-DIIS/RFO-DIIS
 Update second derivatives using D2CorX and points    1    2
 DE= -6.41D-04 DEPred=-6.57D-04 R= 9.75D-01
 TightC=F SS=  1.41D+00  RLast= 1.10D-01 DXNew= 5.0454D-01 3.2858D-01
 Trust test= 9.75D-01 RLast= 1.10D-01 DXMaxT set to 3.29D-01
 ITU=  1  0
 Use linear search instead of GDIIS.
     Eigenvalues ---    0.00267   0.00337   0.00377   0.00486   0.00938
     Eigenvalues ---    0.01169   0.01401   0.01520   0.02183   0.02746
     Eigenvalues ---    0.02773   0.02909   0.03173   0.03298   0.03482
     Eigenvalues ---    0.03610   0.04076   0.04440   0.04660   0.04870
     Eigenvalues ---    0.05197   0.05251   0.05293   0.05314   0.05587
     Eigenvalues ---    0.05685   0.05801   0.05817   0.05857   0.05949
     Eigenvalues ---    0.06714   0.06985   0.07373   0.08181   0.08365
     Eigenvalues ---    0.08797   0.09335   0.09746   0.10348   0.11989
     Eigenvalues ---    0.13062   0.15975   0.16000   0.16000   0.16000
     Eigenvalues ---    0.16000   0.16000   0.16000   0.16000   0.16036
     Eigenvalues ---    0.16911   0.19319   0.21009   0.21942   0.23903
     Eigenvalues ---    0.24819   0.24949   0.25000   0.25004   0.25461
     Eigenvalues ---    0.26820   0.28093   0.29252   0.29396   0.29917
     Eigenvalues ---    0.30659   0.34586   0.34650   0.34680   0.34718
     Eigenvalues ---    0.34795   0.34828   0.34911   0.34942   0.34996
     Eigenvalues ---    0.35015   0.35089   0.35165   0.35295   0.35334
     Eigenvalues ---    0.35397   0.35609   0.39340   0.48124   0.51424
     Eigenvalues ---    0.96280   1.07215
 RFO step:  Lambda=-1.40003381D-04 EMin= 2.67074746D-03
 Quartic linear search produced a step of -0.00455.
 Iteration  1 RMS(Cart)=  0.01762443 RMS(Int)=  0.00014943
 Iteration  2 RMS(Cart)=  0.00021315 RMS(Int)=  0.00000588
 Iteration  3 RMS(Cart)=  0.00000007 RMS(Int)=  0.00000588
 Variable       Old X    -DE/DX   Delta X   Delta X   Delta X     New X
                                 (Linear)    (Quad)   (Total)
    R1        2.96535  -0.00056  -0.00005  -0.00074  -0.00080   2.96455
    R2        2.99080   0.00017  -0.00003   0.00132   0.00129   2.99209
    R3        2.90526  -0.00049  -0.00004  -0.00057  -0.00061   2.90465
    R4        2.58961   0.00060  -0.00004   0.00216   0.00212   2.59173
    R5        2.06813  -0.00009  -0.00004   0.00071   0.00068   2.06880
    R6        2.06696  -0.00012  -0.00004   0.00069   0.00065   2.06761
    R7        2.88676  -0.00016  -0.00005   0.00068   0.00063   2.88740
    R8        2.93277  -0.00022  -0.00004   0.00007   0.00004   2.93281
    R9        2.06947  -0.00005  -0.00004   0.00099   0.00095   2.07042
   R10        2.92032  -0.00042  -0.00003  -0.00049  -0.00052   2.91980
   R11        2.94278  -0.00009  -0.00004   0.00106   0.00102   2.94380
   R12        2.06422  -0.00002  -0.00004   0.00103   0.00099   2.06521
   R13        2.05940   0.00003  -0.00004   0.00112   0.00108   2.06048
   R14        2.92917  -0.00034  -0.00003   0.00013   0.00010   2.92926
   R15        2.06618  -0.00005  -0.00004   0.00096   0.00092   2.06709
   R16        2.96828  -0.00064  -0.00004  -0.00230  -0.00234   2.96594
   R17        2.90142  -0.00059  -0.00005  -0.00066  -0.00071   2.90071
   R18        2.88564  -0.00022  -0.00005   0.00056   0.00050   2.88615
   R19        2.06398   0.00007  -0.00004   0.00113   0.00110   2.06507
   R20        2.07032  -0.00003  -0.00004   0.00084   0.00080   2.07112
   R21        2.07011  -0.00006  -0.00004   0.00076   0.00073   2.07084
   R22        2.06105  -0.00010  -0.00004   0.00071   0.00067   2.06172
   R23        2.06947  -0.00004  -0.00004   0.00083   0.00079   2.07026
   R24        2.07134  -0.00003  -0.00004   0.00084   0.00080   2.07214
   R25        2.05967  -0.00003  -0.00004   0.00099   0.00095   2.06062
   R26        2.72949   0.00096  -0.00003   0.00317   0.00314   2.73263
   R27        2.06531  -0.00021  -0.00004   0.00032   0.00028   2.06559
   R28        2.06450  -0.00006  -0.00003   0.00073   0.00070   2.06520
   R29        2.05669   0.00021  -0.00004   0.00152   0.00148   2.05817
   R30        2.63515  -0.00176  -0.00002  -0.00317  -0.00319   2.63196
   R31        2.28047   0.00230  -0.00007   0.00390   0.00383   2.28430
   R32        2.26894   0.00228  -0.00007   0.00388   0.00381   2.27275
    A1        1.89976   0.00035   0.00000   0.00166   0.00163   1.90139
    A2        1.95724  -0.00077  -0.00001  -0.00542  -0.00542   1.95182
    A3        1.77182   0.00011  -0.00001   0.00109   0.00108   1.77290
    A4        2.01240   0.00043   0.00000   0.00190   0.00191   2.01431
    A5        1.90717  -0.00031   0.00001  -0.00020  -0.00020   1.90697
    A6        1.89971   0.00015   0.00001   0.00095   0.00095   1.90066
    A7        1.86001   0.00008   0.00000   0.00089   0.00090   1.86091
    A8        1.91247  -0.00013  -0.00001  -0.00181  -0.00181   1.91066
    A9        1.89176   0.00006  -0.00001  -0.00078  -0.00078   1.89098
   A10        1.92702  -0.00000   0.00000   0.00135   0.00135   1.92837
   A11        1.89929  -0.00019   0.00000   0.00031   0.00032   1.89961
   A12        1.96972   0.00018   0.00001   0.00005   0.00004   1.96977
   A13        1.93546  -0.00009   0.00001  -0.00096  -0.00095   1.93451
   A14        1.90150  -0.00006  -0.00001  -0.00318  -0.00319   1.89830
   A15        1.93125   0.00009   0.00001   0.00455   0.00454   1.93579
   A16        2.07258   0.00007  -0.00000   0.00016   0.00016   2.07274
   A17        2.04681   0.00009  -0.00000   0.00048   0.00048   2.04729
   A18        1.54259  -0.00009  -0.00000  -0.00082  -0.00082   1.54177
   A19        2.05257  -0.00007  -0.00000  -0.00017  -0.00017   2.05240
   A20        1.98045   0.00002  -0.00001  -0.00028  -0.00028   1.98017
   A21        1.50654   0.00003   0.00000   0.00025   0.00024   1.50678
   A22        1.89373   0.00004   0.00001   0.00014   0.00015   1.89388
   A23        2.04531   0.00004  -0.00000   0.00024   0.00024   2.04555
   A24        1.96389  -0.00007  -0.00001  -0.00021  -0.00021   1.96368
   A25        1.90184  -0.00001  -0.00000   0.00294   0.00292   1.90476
   A26        1.89963   0.00011   0.00000   0.00044   0.00045   1.90008
   A27        1.98010  -0.00013  -0.00000  -0.00469  -0.00471   1.97539
   A28        2.07416  -0.00003   0.00000   0.00079   0.00080   2.07495
   A29        1.53126   0.00006  -0.00000   0.00009   0.00010   1.53136
   A30        2.05344  -0.00002  -0.00000   0.00034   0.00034   2.05378
   A31        1.48707   0.00002   0.00000   0.00052   0.00052   1.48759
   A32        1.96069  -0.00012  -0.00001  -0.00082  -0.00082   1.95987
   A33        2.06237   0.00021   0.00001   0.00364   0.00366   2.06603
   A34        1.91027   0.00006  -0.00000  -0.00008  -0.00008   1.91019
   A35        2.13988  -0.00018   0.00000  -0.00295  -0.00294   2.13694
   A36        1.87879   0.00001  -0.00000  -0.00030  -0.00031   1.87848
   A37        1.98146  -0.00018  -0.00001  -0.00106  -0.00107   1.98039
   A38        1.91802  -0.00005  -0.00000  -0.00018  -0.00018   1.91784
   A39        1.92270  -0.00011  -0.00001  -0.00049  -0.00049   1.92221
   A40        1.87890   0.00012   0.00001   0.00045   0.00046   1.87936
   A41        1.87845   0.00014   0.00001   0.00052   0.00053   1.87898
   A42        1.88103   0.00011   0.00000   0.00088   0.00088   1.88192
   A43        1.99505   0.00001  -0.00000   0.00016   0.00016   1.99520
   A44        1.93428  -0.00016  -0.00000  -0.00124  -0.00124   1.93304
   A45        1.90188  -0.00006  -0.00000  -0.00003  -0.00003   1.90185
   A46        1.88350   0.00004   0.00000  -0.00030  -0.00030   1.88320
   A47        1.86927   0.00010   0.00001   0.00098   0.00099   1.87026
   A48        1.87526   0.00010  -0.00000   0.00053   0.00053   1.87580
   A49        2.04240  -0.00046  -0.00001  -0.00167  -0.00169   2.04071
   A50        1.83656   0.00014  -0.00001   0.00324   0.00324   1.83980
   A51        1.95768   0.00072   0.00002   0.00346   0.00348   1.96116
   A52        1.92070   0.00026  -0.00002   0.00102   0.00101   1.92171
   A53        1.81844  -0.00035   0.00002  -0.00272  -0.00269   1.81574
   A54        1.88462  -0.00030  -0.00001  -0.00365  -0.00367   1.88096
   A55        1.91343   0.00007  -0.00001   0.00117   0.00117   1.91460
   A56        1.89425  -0.00012  -0.00001  -0.00110  -0.00111   1.89314
   A57        1.97744  -0.00036   0.00000  -0.00234  -0.00234   1.97509
   A58        1.87658   0.00005   0.00001   0.00023   0.00024   1.87681
   A59        1.89503   0.00025   0.00000   0.00251   0.00252   1.89755
   A60        1.90455   0.00013   0.00000  -0.00037  -0.00037   1.90417
   A61        2.03203  -0.00092  -0.00001  -0.00343  -0.00344   2.02859
   A62        2.06223   0.00039   0.00000   0.00149   0.00148   2.06371
   A63        1.96424   0.00026  -0.00000   0.00106   0.00105   1.96530
   A64        2.25671  -0.00064  -0.00000  -0.00257  -0.00258   2.25413
    D1        0.78791  -0.00021  -0.00005  -0.01186  -0.01192   0.77599
    D2        3.07450  -0.00018  -0.00004  -0.00830  -0.00835   3.06615
    D3       -0.88661  -0.00023  -0.00004  -0.01152  -0.01156  -0.89817
    D4        3.03571   0.00004  -0.00005  -0.01218  -0.01224   3.02348
    D5       -0.96088   0.00007  -0.00005  -0.00862  -0.00866  -0.96955
    D6        1.36120   0.00002  -0.00005  -0.01183  -0.01188   1.34932
    D7       -1.22239  -0.00005  -0.00005  -0.01279  -0.01285  -1.23524
    D8        1.06420  -0.00002  -0.00005  -0.00922  -0.00927   1.05493
    D9       -2.89691  -0.00006  -0.00005  -0.01244  -0.01248  -2.90939
   D10        0.12960   0.00004   0.00007   0.00938   0.00945   0.13905
   D11       -2.00883  -0.00011   0.00011   0.00661   0.00672  -2.00211
   D12        2.22965  -0.00020   0.00011   0.00726   0.00737   2.23702
   D13       -2.08706   0.00045   0.00009   0.01383   0.01392  -2.07314
   D14        2.05770   0.00030   0.00012   0.01106   0.01118   2.06888
   D15        0.01299   0.00021   0.00012   0.01171   0.01183   0.02482
   D16        2.05037   0.00019   0.00007   0.01137   0.01144   2.06180
   D17       -0.08806   0.00004   0.00010   0.00860   0.00870  -0.07936
   D18       -2.13276  -0.00005   0.00011   0.00925   0.00935  -2.12342
   D19        2.84932  -0.00015   0.00001  -0.00021  -0.00019   2.84913
   D20        0.80428  -0.00017   0.00000  -0.00051  -0.00050   0.80378
   D21       -1.31400  -0.00002   0.00000   0.00227   0.00229  -1.31172
   D22       -1.24660   0.00002  -0.00000  -0.00103  -0.00104  -1.24765
   D23        2.99154  -0.00000  -0.00000  -0.00134  -0.00135   2.99019
   D24        0.87325   0.00015  -0.00000   0.00145   0.00144   0.87469
   D25        0.90311   0.00003   0.00002   0.00080   0.00082   0.90393
   D26       -1.14194   0.00001   0.00001   0.00050   0.00052  -1.14142
   D27        3.02297   0.00016   0.00002   0.00328   0.00330   3.02627
   D28       -0.92483  -0.00004   0.00002  -0.00536  -0.00534  -0.93017
   D29        1.38747  -0.00006   0.00002  -0.00857  -0.00854   1.37893
   D30        3.05595  -0.00016   0.00001  -0.00908  -0.00907   3.04689
   D31        1.11868  -0.00001   0.00002  -0.00456  -0.00454   1.11414
   D32       -2.85221  -0.00004   0.00002  -0.00777  -0.00774  -2.85995
   D33       -1.18372  -0.00014   0.00002  -0.00828  -0.00826  -1.19199
   D34       -3.03462  -0.00014   0.00003  -0.00313  -0.00310  -3.03772
   D35       -0.72232  -0.00017   0.00003  -0.00634  -0.00631  -0.72863
   D36        0.94616  -0.00026   0.00003  -0.00685  -0.00683   0.93933
   D37       -2.28503   0.00015  -0.00005   0.00223   0.00218  -2.28285
   D38       -0.19069   0.00021  -0.00008   0.00617   0.00609  -0.18460
   D39        1.82595  -0.00021  -0.00009   0.00098   0.00089   1.82684
   D40        1.98193   0.00012  -0.00006   0.00142   0.00137   1.98330
   D41       -2.20691   0.00018  -0.00009   0.00536   0.00528  -2.20164
   D42       -0.19028  -0.00024  -0.00009   0.00017   0.00008  -0.19020
   D43       -0.16348   0.00014  -0.00007  -0.00057  -0.00063  -0.16411
   D44        1.93086   0.00021  -0.00010   0.00338   0.00328   1.93414
   D45       -2.33569  -0.00022  -0.00010  -0.00181  -0.00191  -2.33760
   D46       -0.59277   0.00007   0.00001   0.00417   0.00417  -0.58861
   D47       -2.82907   0.00006  -0.00000   0.00440   0.00439  -2.82468
   D48        1.48211   0.00012   0.00000   0.00455   0.00454   1.48666
   D49        1.64477  -0.00005   0.00001  -0.00014  -0.00014   1.64464
   D50       -0.59153  -0.00006  -0.00000   0.00009   0.00009  -0.59144
   D51       -2.56352  -0.00000   0.00000   0.00024   0.00024  -2.56328
   D52       -2.53545   0.00002  -0.00000  -0.00004  -0.00003  -2.53549
   D53        1.51143   0.00001  -0.00001   0.00019   0.00019   1.51162
   D54       -0.46056   0.00007  -0.00000   0.00034   0.00034  -0.46022
   D55       -1.45927   0.00007   0.00001   0.00331   0.00333  -1.45594
   D56        2.92022   0.00000   0.00002   0.00323   0.00325   2.92347
   D57        0.71616  -0.00008   0.00002   0.00116   0.00119   0.71734
   D58        2.58039   0.00003  -0.00000  -0.00011  -0.00011   2.58028
   D59        0.67669  -0.00004   0.00000  -0.00019  -0.00019   0.67650
   D60       -1.52737  -0.00012   0.00001  -0.00226  -0.00225  -1.52963
   D61        0.45474  -0.00002   0.00000   0.00005   0.00005   0.45479
   D62       -1.44896  -0.00009   0.00001  -0.00004  -0.00003  -1.44899
   D63        2.63016  -0.00017   0.00001  -0.00210  -0.00209   2.62807
   D64       -1.53408   0.00014   0.00000   0.00484   0.00486  -1.52922
   D65        2.56070   0.00003  -0.00000   0.00088   0.00088   2.56158
   D66        0.45649   0.00002   0.00000   0.00020   0.00021   0.45670
   D67        0.54758   0.00008   0.00000   0.00484   0.00484   0.55243
   D68       -1.64083  -0.00003  -0.00001   0.00088   0.00087  -1.63996
   D69        2.53815  -0.00003  -0.00000   0.00020   0.00019   2.53834
   D70        2.76091   0.00012   0.00001   0.00506   0.00508   2.76599
   D71        0.57250   0.00000   0.00000   0.00110   0.00111   0.57361
   D72       -1.53171  -0.00000   0.00001   0.00043   0.00043  -1.53128
   D73        1.46151   0.00004  -0.00001   0.00279   0.00277   1.46428
   D74       -2.86662  -0.00009  -0.00002   0.00210   0.00207  -2.86454
   D75       -0.64286  -0.00018  -0.00002  -0.00119  -0.00122  -0.64408
   D76       -0.45345   0.00003  -0.00000   0.00007   0.00006  -0.45339
   D77        1.50161  -0.00009  -0.00001  -0.00062  -0.00063   1.50098
   D78       -2.55782  -0.00018  -0.00002  -0.00391  -0.00392  -2.56174
   D79       -2.57611   0.00004  -0.00000  -0.00100  -0.00101  -2.57713
   D80       -0.62106  -0.00008  -0.00001  -0.00169  -0.00171  -0.62276
   D81        1.60270  -0.00018  -0.00002  -0.00498  -0.00500   1.59770
   D82        0.84309  -0.00006  -0.00000  -0.00095  -0.00095   0.84214
   D83       -1.26210  -0.00005  -0.00001  -0.00068  -0.00069  -1.26279
   D84        2.95108  -0.00008  -0.00000  -0.00135  -0.00136   2.94972
   D85       -0.77696  -0.00006  -0.00000  -0.00121  -0.00121  -0.77817
   D86       -2.88215  -0.00005  -0.00001  -0.00094  -0.00094  -2.88309
   D87        1.33103  -0.00008  -0.00000  -0.00161  -0.00161   1.32941
   D88       -3.14015   0.00013  -0.00000   0.00304   0.00304  -3.13711
   D89        1.03785   0.00014  -0.00001   0.00331   0.00330   1.04115
   D90       -1.03216   0.00011  -0.00000   0.00263   0.00263  -1.02953
   D91       -0.84258  -0.00011  -0.00000  -0.00872  -0.00872  -0.85129
   D92       -2.97547  -0.00004  -0.00000  -0.00748  -0.00748  -2.98295
   D93        1.24773  -0.00002   0.00000  -0.00739  -0.00738   1.24035
   D94        0.96018  -0.00005   0.00001  -0.00721  -0.00721   0.95297
   D95       -1.17271   0.00002   0.00001  -0.00597  -0.00597  -1.17869
   D96        3.05049   0.00004   0.00001  -0.00588  -0.00587   3.04462
   D97       -3.08563  -0.00011   0.00000  -0.01033  -0.01032  -3.09595
   D98        1.06466  -0.00005   0.00000  -0.00909  -0.00908   1.05558
   D99       -0.99532  -0.00003   0.00001  -0.00899  -0.00898  -1.00430
   D100       1.38993   0.00061   0.00004   0.03120   0.03124   1.42117
   D101      -2.66763   0.00024   0.00005   0.02937   0.02941  -2.63822
   D102      -0.62581   0.00022   0.00004   0.02756   0.02761  -0.59819
   D103       0.04042   0.00039   0.00001   0.02296   0.02297   0.06339
   D104      -3.10373   0.00017  -0.00001   0.01648   0.01647  -3.08727
   D105       3.13854  -0.00027  -0.00002  -0.00773  -0.00774   3.13080
         Item               Value     Threshold  Converged?
 Maximum Force            0.002297     0.000450     NO 
 RMS     Force            0.000340     0.000300     NO 
 Maximum Displacement     0.150705     0.001800     NO 
 RMS     Displacement     0.017635     0.001200     NO 
 Predicted change in Energy=-7.049889D-05
 GradGradGradGradGradGradGradGradGradGradGradGradGradGradGradGradGradGrad

                          Input orientation:                          
 ---------------------------------------------------------------------
 Center     Atomic      Atomic             Coordinates (Angstroms)
 Number     Number       Type             X           Y           Z
 ---------------------------------------------------------------------
      1          6           0       -0.064937    0.939892    0.474620
      2          6           0        0.360598   -0.653898   -1.627704
      3          1           0        0.174595   -0.409423   -2.678485
      4          1           0        0.164265   -1.724451   -1.515937
      5          6           0        1.814697   -0.337795   -1.280881
      6          1           0        2.498311   -0.829199   -1.982005
      7          6           0        1.951625    1.184168   -1.052424
      8          1           0        1.320687    1.844868   -1.652203
      9          1           0        2.980304    1.540969   -1.110720
     10          6           0        1.501888    0.905256    0.404544
     11          1           0        1.905774    1.525317    1.210102
     12          6           0        2.081089   -0.544164    0.240027
     13          6           0        3.579060   -0.536945    0.575016
     14          1           0        4.120359    0.301885    0.130551
     15          1           0        4.045654   -1.461595    0.216545
     16          1           0        3.722659   -0.487598    1.660285
     17          6           0        1.459184   -1.757811    0.927699
     18          1           0        0.396121   -1.894059    0.723624
     19          1           0        1.588456   -1.697156    2.013889
     20          1           0        1.973073   -2.663826    0.585019
     21          6           0       -0.652366    0.135097   -0.755914
     22          6           0       -0.585086    0.507035    1.854722
     23          1           0       -1.626035    0.819674    1.970796
     24          1           0        0.000267    1.020092    2.621837
     25          1           0       -0.522626   -0.567939    2.018273
     26          8           0       -0.318683    2.276794    0.303527
     27          1           0       -1.173587    0.875113   -1.363981
     28          8           0       -1.617805   -0.862304   -0.350737
     29          7           0       -2.911598   -0.405349   -0.111758
     30          8           0       -3.154188    0.760335   -0.320387
     31          8           0       -3.644595   -1.275594    0.277918
 ---------------------------------------------------------------------
                    Distance matrix (angstroms):
                    1          2          3          4          5
     1  C    0.000000
     2  C    2.672268   0.000000
     3  H    3.438037   1.094762   0.000000
     4  H    3.333704   1.094131   1.755256   0.000000
     5  C    2.871810   1.527944   2.156006   2.168408   0.000000
     6  H    3.966728   2.173954   2.461900   2.542925   1.095619
     7  C    2.541271   2.498159   2.888155   3.445224   1.545093
     8  H    2.694867   2.676976   2.729214   3.754453   2.268467
     9  H    3.485411   3.456526   3.759510   4.330964   2.217509
    10  C    1.568774   2.804200   3.604879   3.520347   2.117471
    11  H    2.183428   3.897396   4.675608   4.585318   3.111989
    12  C    2.619710   2.541761   3.488636   2.854943   1.557791
    13  C    3.933172   3.901814   4.710829   4.176491   2.568461
    14  H    4.247604   4.259200   4.895477   4.740004   2.778022
    15  H    4.767673   4.199199   4.947056   4.258611   2.912452
    16  H    4.217750   4.705527   5.605336   4.927511   3.509019
    17  C    3.131426   2.992591   4.058679   2.765734   2.649653
    18  H    2.881989   2.658572   3.718543   2.257910   2.907294
    19  H    3.472331   3.982113   5.067112   3.806407   3.571352
    20  H    4.141553   3.396474   4.355148   2.927154   2.986150
    21  C    1.583345   1.551975   2.162556   2.168512   2.566246
    22  C    1.537075   3.790696   4.686894   4.111253   4.037908
    23  H    2.165646   4.366615   5.135052   4.672800   4.873580
    24  H    2.149703   4.581559   5.492478   4.967956   4.513006
    25  H    2.205878   3.752416   4.750871   3.781532   4.049749
    26  O    1.371483   3.574917   4.043696   4.421951   3.727967
    27  H    2.147965   2.182005   2.279374   2.927571   3.226127
    28  O    2.518040   2.363928   2.972576   2.297121   3.594767
    29  N    3.202654   3.614849   4.014062   3.629419   4.869218
    30  O    3.194956   4.007849   4.243791   4.314584   5.178635
    31  O    4.214383   4.478780   4.906810   4.234006   5.754407
                    6          7          8          9         10
     6  H    0.000000
     7  C    2.283995   0.000000
     8  H    2.940442   1.092859   0.000000
     9  H    2.570827   1.090361   1.771972   0.000000
    10  C    3.113970   1.550100   2.268460   2.210401   0.000000
    11  H    4.010535   2.288560   2.938916   2.557553   1.093858
    12  C    2.278760   2.162018   3.141053   2.642137   1.569508
    13  C    2.791378   2.873906   3.966584   2.741887   2.534491
    14  H    2.893663   2.623216   3.660214   2.091844   2.701021
    15  H    2.761851   3.604899   4.674437   3.451376   3.479665
    16  H    3.857719   3.645566   4.709824   3.513495   2.906673
    17  C    3.226218   3.580310   4.433325   4.165442   2.714302
    18  H    3.587974   3.879358   4.525367   4.673568   3.026664
    19  H    4.189075   4.223291   5.104690   4.710189   3.061050
    20  H    3.198648   4.181954   5.075342   4.644390   3.604571
    21  C    3.515670   2.822983   2.760360   3.911350   2.565271
    22  C    5.100326   3.917257   4.209547   4.751302   2.572364
    23  H    5.945893   4.698124   4.781246   5.588772   3.499196
    24  H    5.554769   4.163521   4.548756   4.804572   2.680381
    25  H    5.019616   4.315203   4.763595   5.148652   2.978772
    26  O    4.775594   2.861246   2.588237   3.663993   2.281622
    27  H    4.095054   3.155872   2.691635   4.214536   3.207297
    28  O    4.427702   4.173876   4.202062   5.243654   3.664314
    29  N    5.739737   5.202149   5.034747   6.284949   4.632829
    30  O    6.102322   5.175407   4.793167   6.234261   4.714400
    31  O    6.560626   6.256030   6.173870   7.331482   5.590924
                   11         12         13         14         15
    11  H    0.000000
    12  C    2.292276   0.000000
    13  C    2.730594   1.534988   0.000000
    14  H    2.750745   2.210522   1.092790   0.000000
    15  H    3.806295   2.168352   1.095987   1.767155   0.000000
    16  H    2.748738   2.171425   1.095839   1.766786   1.771265
    17  C    3.325376   1.527284   2.471593   3.458272   2.698762
    18  H    3.769330   2.212510   3.463371   4.363926   3.709885
    19  H    3.336329   2.172248   2.716421   3.735459   3.053482
    20  H    4.236057   2.150269   2.665130   3.689556   2.424197
    21  C    3.513120   2.987485   4.486422   4.857215   5.056332
    22  C    2.767095   3.289490   4.479693   5.015581   5.291774
    23  H    3.681068   4.312584   5.557124   6.056042   6.360003
    24  H    2.424707   3.528418   4.406994   4.868005   5.320654
    25  H    3.306356   3.153102   4.348307   5.086983   4.991396
    26  O    2.516904   3.704151   4.814897   4.861612   5.747221
    27  H    4.065849   3.896165   5.323652   5.530648   5.932853
    28  O    4.533494   3.759259   5.288693   5.874819   5.723262
    29  N    5.355545   5.006989   6.528217   7.071584   7.044629
    30  O    5.341424   5.424380   6.915295   7.302914   7.554005
    31  O    6.286547   5.772338   7.267397   7.924939   7.692743
                   16         17         18         19         20
    16  H    0.000000
    17  C    2.696932   0.000000
    18  H    3.731129   1.091014   0.000000
    19  H    2.478485   1.095536   1.767828   0.000000
    20  H    2.992193   1.096529   1.760264   1.767498   0.000000
    21  C    5.036527   3.297922   2.721366   4.006275   4.065095
    22  C    4.425354   3.188720   2.829735   3.099689   4.267397
    23  H    5.514880   4.153318   3.606785   4.082798   5.196992
    24  H    4.129638   3.565850   3.500313   3.205524   4.648854
    25  H    4.261109   2.555918   2.068528   2.394122   3.560263
    26  O    5.080856   4.452913   4.252463   4.728086   5.453541
    27  H    5.914084   4.372135   3.806624   5.065121   5.120953
    28  O    5.718843   3.450244   2.504929   4.070447   4.124988
    29  N    6.867333   4.691839   3.722247   5.141753   5.426437
    30  O    7.264394   5.402034   4.554170   5.829303   6.231649
    31  O    7.537129   5.167524   4.112000   5.529569   5.794799
                   21         22         23         24         25
    21  C    0.000000
    22  C    2.637856   0.000000
    23  H    2.975168   1.093065   0.000000
    24  H    3.552231   1.092854   1.763202   0.000000
    25  H    2.864822   1.089137   1.773481   1.777512   0.000000
    26  O    2.412597   2.368380   2.571412   2.656236   3.327830
    27  H    1.090431   3.292698   3.365787   4.157607   3.734406
    28  O    1.446046   2.793859   2.866816   3.872695   2.626457
    29  N    2.410632   3.179960   2.736857   4.240682   3.204786
    30  O    2.615286   3.375729   2.754685   4.321428   3.762813
    31  O    3.465875   3.876168   3.366091   4.903994   3.643666
                   26         27         28         29         30
    26  O    0.000000
    27  H    2.340118   0.000000
    28  O    3.459728   2.059760   0.000000
    29  N    3.753606   2.495662   1.392774   0.000000
    30  O    3.275516   2.241661   2.234805   1.208799   0.000000
    31  O    4.866396   3.664322   2.161919   1.202688   2.177952
                   31
    31  O    0.000000
 Stoichiometry    C10H16NO4(2)
 Framework group  C1[X(C10H16NO4)]
 Deg. of freedom    87
 Full point group                 C1      NOp   1
 Largest Abelian subgroup         C1      NOp   1
 Largest concise Abelian subgroup C1      NOp   1
                         Standard orientation:                         
 ---------------------------------------------------------------------
 Center     Atomic      Atomic             Coordinates (Angstroms)
 Number     Number       Type             X           Y           Z
 ---------------------------------------------------------------------
      1          6           0       -0.058362    0.934412    0.493707
      2          6           0        0.355325   -0.620960   -1.639529
      3          1           0        0.170047   -0.354965   -2.685197
      4          1           0        0.152259   -1.692211   -1.548369
      5          6           0        1.811687   -0.320900   -1.287978
      6          1           0        2.491594   -0.802945   -1.999132
      7          6           0        1.958498    1.195442   -1.030168
      8          1           0        1.331308    1.871654   -1.616436
      9          1           0        2.989384    1.546758   -1.082480
     10          6           0        1.508154    0.891178    0.421529
     11          1           0        1.916628    1.492911    1.238591
     12          6           0        2.077969   -0.558431    0.228394
     13          6           0        3.576223   -0.567240    0.562081
     14          1           0        4.122504    0.276597    0.133473
     15          1           0        4.036626   -1.487709    0.185311
     16          1           0        3.720999   -0.539874    1.647970
     17          6           0        1.448887   -1.781213    0.892967
     18          1           0        0.384815   -1.906712    0.687267
     19          1           0        1.579410   -1.742468    1.980010
     20          1           0        1.956715   -2.683658    0.532304
     21          6           0       -0.651892    0.157397   -0.751665
     22          6           0       -0.580159    0.478174    1.865631
     23          1           0       -1.619001    0.795116    1.988707
     24          1           0        0.009064    0.972518    2.642015
     25          1           0       -0.524425   -0.600146    2.008242
     26          8           0       -0.303714    2.275969    0.348813
     27          1           0       -1.168868    0.912372   -1.344783
     28          8           0       -1.623347   -0.841518   -0.365023
     29          7           0       -2.914009   -0.381067   -0.116033
     30          8           0       -3.149328    0.789965   -0.301788
     31          8           0       -3.652230   -1.254030    0.257363
 ---------------------------------------------------------------------
 Rotational constants (GHZ):           1.1569802           0.4401794           0.4143120
 Standard basis: 6-31++G(d,p) (6D, 7F)
 There are   381 symmetry adapted cartesian basis functions of A   symmetry.
 There are   381 symmetry adapted basis functions of A   symmetry.
   381 basis functions,   608 primitive gaussians,   381 cartesian basis functions
    58 alpha electrons       57 beta electrons
       nuclear repulsion energy      1141.6966994066 Hartrees.
 NAtoms=   31 NActive=   31 NUniq=   31 SFac= 1.00D+00 NAtFMM=   60 NAOKFM=F Big=F
 Integral buffers will be    131072 words long.
 Raffenetti 2 integral format.
 Two-electron integral symmetry is turned on.
 Nuclear repulsion after empirical dispersion term =     1141.6677121574 Hartrees.
 One-electron integrals computed using PRISM.
 NBasis=   381 RedAO= T EigKep=  2.55D-06  NBF=   381
 NBsUse=   381 1.00D-06 EigRej= -1.00D+00 NBFU=   381
 Initial guess from the checkpoint file:  "Alpha-Pinene-RO-NO3down-Oup-Conf02-wb97-opt.chk"
 B after Tr=     0.000000   -0.000000   -0.000000
         Rot=    0.999985   -0.004814   -0.002740    0.000354 Ang=  -0.64 deg.
 Initial guess <Sx>= 0.0000 <Sy>= 0.0000 <Sz>= 0.5000 <S**2>= 0.7543 S= 0.5021
 ExpMin= 3.60D-02 ExpMax= 5.48D+03 ExpMxC= 8.25D+02 IAcc=3 IRadAn=         7 AccDes= 0.00D+00
 Harris functional with IExCor= 4639 and IRadAn=       7 diagonalized for initial guess.
 HarFok:  IExCor= 4639 AccDes= 0.00D+00 IRadAn=         7 IDoV= 1 UseB2=F ITyADJ=14
 ICtDFT=  3500011 ScaDFX=  1.000000  1.000000  1.000000  1.000000
 FoFCou: FMM=F IPFlag=           0 FMFlag=      100000 FMFlg1=           0
         NFxFlg=           0 DoJE=T BraDBF=F KetDBF=T FulRan=T
         wScrn=  0.000000 ICntrl=       500 IOpCl=  0 I1Cent=   200000004 NGrid=           0
         NMat0=    1 NMatS0=      1 NMatT0=    0 NMatD0=    1 NMtDS0=    0 NMtDT0=    0
 Petite list used in FoFCou.
 Requested convergence on RMS density matrix=1.00D-08 within 128 cycles.
 Requested convergence on MAX density matrix=1.00D-06.
 Requested convergence on             energy=1.00D-06.
 No special actions if energy rises.
 Restarting incremental Fock formation.
 SCF Done:  E(UwB97XD) =  -745.938769311     A.U. after   21 cycles
            NFock= 21  Conv=0.45D-08     -V/T= 2.0090
 <Sx>= 0.0000 <Sy>= 0.0000 <Sz>= 0.5000 <S**2>= 0.7543 S= 0.5021
 <L.S>= 0.000000000000E+00
 Annihilation of the first spin contaminant:
 S**2 before annihilation     0.7543,   after     0.7500
 Calling FoFJK, ICntrl=      2127 FMM=F ISym2X=0 I1Cent= 0 IOpClX= 1 NMat=1 NMatS=1 NMatT=0.
 ***** Axes restored to original set *****
 -------------------------------------------------------------------
 Center     Atomic                   Forces (Hartrees/Bohr)
 Number     Number              X              Y              Z
 -------------------------------------------------------------------
      1        6          -0.000080524   -0.000409171   -0.000196236
      2        6           0.000310068   -0.000149469    0.000160780
      3        1           0.000181696   -0.000023091    0.000282771
      4        1           0.000045996    0.000290974    0.000128649
      5        6           0.000070879   -0.000065759   -0.000110136
      6        1          -0.000203628    0.000145885    0.000296705
      7        6          -0.000008488    0.000214227    0.000165223
      8        1           0.000151366   -0.000201171    0.000168654
      9        1          -0.000366079   -0.000050586    0.000072729
     10        6           0.000024053   -0.000025090   -0.000059028
     11        1          -0.000226215   -0.000169451   -0.000289480
     12        6          -0.000106413    0.000085015   -0.000046859
     13        6           0.000131733   -0.000135342   -0.000085773
     14        1          -0.000178530   -0.000269697    0.000121793
     15        1          -0.000129505    0.000257448    0.000117838
     16        1          -0.000069186   -0.000008562   -0.000327823
     17        6           0.000168847   -0.000442391   -0.000383720
     18        1           0.000544652   -0.000170402   -0.000289259
     19        1           0.000014422   -0.000008464   -0.000353368
     20        1          -0.000103418    0.000276456    0.000078426
     21        6           0.000873569    0.000421268   -0.000770205
     22        6          -0.000393545    0.000028551    0.000013284
     23        1          -0.000042720   -0.000170853   -0.000166939
     24        1          -0.000178542   -0.000069018   -0.000209839
     25        1          -0.000440041    0.000910625    0.000011260
     26        8           0.000039245   -0.000260812   -0.000140072
     27        1           0.000299615   -0.000345819    0.000497902
     28        8          -0.001463481    0.000672691    0.001065850
     29        7           0.001023147   -0.000243165   -0.000354361
     30        8          -0.000159767   -0.000701793    0.000751730
     31        8           0.000270792    0.000616964   -0.000150496
 -------------------------------------------------------------------
 Cartesian Forces:  Max     0.001463481 RMS     0.000367104

 GradGradGradGradGradGradGradGradGradGradGradGradGradGradGradGradGradGrad
 Berny optimization.
 Using GEDIIS/GDIIS optimizer.
 FormGI is forming the generalized inverse of G from B-inverse, IUseBI=4.
 Internal  Forces:  Max     0.001514128 RMS     0.000369645
 Search for a local minimum.
 Step number   3 out of a maximum of  186
 All quantities printed in internal units (Hartrees-Bohrs-Radians)
 Mixed Optimization -- En-DIIS/RFO-DIIS
 Swapping is turned off.
 Update second derivatives using D2CorX and points    1    2    3
 DE=  4.30D-05 DEPred=-7.05D-05 R=-6.10D-01
 Trust test=-6.10D-01 RLast= 8.48D-02 DXMaxT set to 1.64D-01
 ITU= -1  1  0
     Eigenvalues ---    0.00263   0.00337   0.00377   0.00494   0.01005
     Eigenvalues ---    0.01329   0.01512   0.01826   0.02185   0.02730
     Eigenvalues ---    0.02774   0.02931   0.03247   0.03361   0.03595
     Eigenvalues ---    0.03797   0.04155   0.04441   0.04640   0.04841
     Eigenvalues ---    0.05198   0.05270   0.05302   0.05384   0.05578
     Eigenvalues ---    0.05686   0.05805   0.05856   0.05888   0.05947
     Eigenvalues ---    0.06713   0.07187   0.07490   0.08363   0.08606
     Eigenvalues ---    0.08886   0.09340   0.09749   0.10346   0.11995
     Eigenvalues ---    0.13031   0.15932   0.16000   0.16000   0.16000
     Eigenvalues ---    0.16000   0.16000   0.16000   0.16008   0.16029
     Eigenvalues ---    0.18676   0.20187   0.21715   0.21931   0.23318
     Eigenvalues ---    0.24429   0.24954   0.25001   0.25411   0.26229
     Eigenvalues ---    0.27708   0.28232   0.29300   0.29534   0.29939
     Eigenvalues ---    0.30635   0.32683   0.34606   0.34665   0.34693
     Eigenvalues ---    0.34748   0.34816   0.34866   0.34934   0.34993
     Eigenvalues ---    0.35004   0.35054   0.35090   0.35264   0.35353
     Eigenvalues ---    0.35423   0.35889   0.39419   0.47637   0.51270
     Eigenvalues ---    0.83213   1.07043
 En-DIIS/RFO-DIIS/Sim-DIIS IScMMF=       -3 using points:     3    2
 RFO step:  Lambda=-1.75746995D-04.
 DidBck=T Rises=T En-DIIS coefs:    0.44071    0.55929
 Iteration  1 RMS(Cart)=  0.01628342 RMS(Int)=  0.00006039
 Iteration  2 RMS(Cart)=  0.00011121 RMS(Int)=  0.00000564
 Iteration  3 RMS(Cart)=  0.00000001 RMS(Int)=  0.00000564
 Variable       Old X    -DE/DX   Delta X   Delta X   Delta X     New X
                                 (Linear)    (Quad)   (Total)
    R1        2.96455   0.00000   0.00045  -0.00105  -0.00061   2.96395
    R2        2.99209  -0.00151  -0.00072  -0.00145  -0.00218   2.98991
    R3        2.90465  -0.00016   0.00034  -0.00084  -0.00050   2.90416
    R4        2.59173  -0.00024  -0.00119   0.00149   0.00031   2.59204
    R5        2.06880  -0.00031  -0.00038   0.00012  -0.00025   2.06855
    R6        2.06761  -0.00028  -0.00036   0.00013  -0.00023   2.06737
    R7        2.88740  -0.00038  -0.00035   0.00018  -0.00016   2.88723
    R8        2.93281   0.00013  -0.00002   0.00010   0.00008   2.93289
    R9        2.07042  -0.00038  -0.00053   0.00025  -0.00027   2.07014
   R10        2.91980  -0.00020   0.00029  -0.00048  -0.00019   2.91961
   R11        2.94380  -0.00076  -0.00057  -0.00098  -0.00154   2.94225
   R12        2.06521  -0.00030  -0.00055   0.00038  -0.00017   2.06504
   R13        2.06048  -0.00037  -0.00061   0.00040  -0.00020   2.06028
   R14        2.92926  -0.00026  -0.00005  -0.00066  -0.00072   2.92855
   R15        2.06709  -0.00039  -0.00051   0.00022  -0.00029   2.06680
   R16        2.96594   0.00054   0.00131  -0.00052   0.00078   2.96672
   R17        2.90071  -0.00028   0.00040  -0.00110  -0.00070   2.90000
   R18        2.88615  -0.00041  -0.00028  -0.00023  -0.00051   2.88564
   R19        2.06507  -0.00035  -0.00061   0.00045  -0.00017   2.06491
   R20        2.07112  -0.00031  -0.00045   0.00023  -0.00022   2.07090
   R21        2.07084  -0.00033  -0.00041   0.00014  -0.00026   2.07057
   R22        2.06172  -0.00045  -0.00037  -0.00004  -0.00041   2.06131
   R23        2.07026  -0.00035  -0.00044   0.00018  -0.00026   2.07000
   R24        2.07214  -0.00030  -0.00045   0.00024  -0.00021   2.07193
   R25        2.06062  -0.00066  -0.00053  -0.00003  -0.00056   2.06006
   R26        2.73263   0.00035  -0.00176   0.00290   0.00114   2.73377
   R27        2.06559  -0.00003  -0.00016   0.00011  -0.00005   2.06555
   R28        2.06520  -0.00028  -0.00039   0.00019  -0.00020   2.06499
   R29        2.05817  -0.00092  -0.00083   0.00015  -0.00068   2.05749
   R30        2.63196  -0.00112   0.00179  -0.00365  -0.00187   2.63009
   R31        2.28430  -0.00077  -0.00214   0.00276   0.00061   2.28491
   R32        2.27275  -0.00066  -0.00213   0.00278   0.00065   2.27340
    A1        1.90139  -0.00034  -0.00091   0.00167   0.00072   1.90211
    A2        1.95182   0.00123   0.00303   0.00004   0.00309   1.95491
    A3        1.77290  -0.00020  -0.00061  -0.00029  -0.00089   1.77201
    A4        2.01431  -0.00062  -0.00107   0.00149   0.00043   2.01474
    A5        1.90697   0.00033   0.00011  -0.00196  -0.00184   1.90513
    A6        1.90066  -0.00035  -0.00053  -0.00127  -0.00181   1.89885
    A7        1.86091   0.00003  -0.00050   0.00108   0.00058   1.86149
    A8        1.91066   0.00004   0.00101  -0.00129  -0.00027   1.91039
    A9        1.89098  -0.00015   0.00044  -0.00010   0.00034   1.89132
   A10        1.92837   0.00001  -0.00076   0.00017  -0.00058   1.92780
   A11        1.89961   0.00031  -0.00018  -0.00059  -0.00076   1.89885
   A12        1.96977  -0.00023  -0.00002   0.00074   0.00070   1.97046
   A13        1.93451   0.00026   0.00053  -0.00043   0.00010   1.93462
   A14        1.89830  -0.00011   0.00179   0.00006   0.00184   1.90014
   A15        1.93579  -0.00012  -0.00254   0.00044  -0.00210   1.93370
   A16        2.07274  -0.00005  -0.00009   0.00022   0.00014   2.07288
   A17        2.04729  -0.00022  -0.00027   0.00036   0.00009   2.04738
   A18        1.54177   0.00019   0.00046  -0.00061  -0.00015   1.54162
   A19        2.05240   0.00010   0.00010  -0.00024  -0.00014   2.05225
   A20        1.98017  -0.00010   0.00016   0.00003   0.00019   1.98036
   A21        1.50678   0.00004  -0.00013   0.00035   0.00022   1.50699
   A22        1.89388   0.00001  -0.00008   0.00015   0.00006   1.89394
   A23        2.04555  -0.00011  -0.00014   0.00002  -0.00012   2.04543
   A24        1.96368   0.00005   0.00012  -0.00031  -0.00019   1.96349
   A25        1.90476  -0.00015  -0.00163  -0.00152  -0.00316   1.90160
   A26        1.90008  -0.00024  -0.00025  -0.00023  -0.00048   1.89960
   A27        1.97539   0.00041   0.00263   0.00168   0.00430   1.97969
   A28        2.07495   0.00010  -0.00045  -0.00004  -0.00049   2.07447
   A29        1.53136  -0.00022  -0.00005  -0.00070  -0.00075   1.53061
   A30        2.05378   0.00014  -0.00019   0.00072   0.00053   2.05431
   A31        1.48759  -0.00003  -0.00029   0.00045   0.00016   1.48775
   A32        1.95987   0.00021   0.00046  -0.00096  -0.00050   1.95937
   A33        2.06603  -0.00039  -0.00205   0.00036  -0.00169   2.06433
   A34        1.91019  -0.00009   0.00004  -0.00024  -0.00019   1.91000
   A35        2.13694   0.00052   0.00165   0.00139   0.00304   2.13998
   A36        1.87848  -0.00016   0.00017  -0.00087  -0.00069   1.87779
   A37        1.98039  -0.00001   0.00060  -0.00094  -0.00034   1.98005
   A38        1.91784   0.00002   0.00010  -0.00011  -0.00001   1.91783
   A39        1.92221  -0.00004   0.00028  -0.00053  -0.00025   1.92195
   A40        1.87936   0.00000  -0.00026   0.00044   0.00018   1.87954
   A41        1.87898   0.00002  -0.00030   0.00051   0.00022   1.87919
   A42        1.88192   0.00001  -0.00049   0.00075   0.00026   1.88217
   A43        1.99520  -0.00001  -0.00009   0.00014   0.00005   1.99526
   A44        1.93304   0.00003   0.00069  -0.00068   0.00001   1.93305
   A45        1.90185  -0.00012   0.00002  -0.00068  -0.00066   1.90119
   A46        1.88320   0.00016   0.00017   0.00073   0.00089   1.88409
   A47        1.87026  -0.00007  -0.00055   0.00014  -0.00041   1.86985
   A48        1.87580   0.00002  -0.00030   0.00040   0.00011   1.87590
   A49        2.04071   0.00057   0.00094  -0.00019   0.00073   2.04144
   A50        1.83980  -0.00014  -0.00181   0.00102  -0.00078   1.83902
   A51        1.96116  -0.00143  -0.00195  -0.00039  -0.00233   1.95883
   A52        1.92171  -0.00029  -0.00056   0.00141   0.00086   1.92256
   A53        1.81574   0.00100   0.00151   0.00008   0.00159   1.81734
   A54        1.88096   0.00028   0.00205  -0.00213  -0.00008   1.88087
   A55        1.91460  -0.00026  -0.00065  -0.00000  -0.00066   1.91394
   A56        1.89314  -0.00002   0.00062  -0.00068  -0.00006   1.89308
   A57        1.97509   0.00045   0.00131  -0.00087   0.00045   1.97554
   A58        1.87681   0.00011  -0.00013   0.00040   0.00026   1.87708
   A59        1.89755  -0.00024  -0.00141   0.00099  -0.00042   1.89713
   A60        1.90417  -0.00004   0.00021   0.00022   0.00043   1.90461
   A61        2.02859   0.00068   0.00192  -0.00188   0.00005   2.02864
   A62        2.06371   0.00057  -0.00083   0.00212   0.00130   2.06501
   A63        1.96530  -0.00006  -0.00059   0.00079   0.00020   1.96550
   A64        2.25413  -0.00050   0.00144  -0.00293  -0.00148   2.25265
    D1        0.77599   0.00036   0.00667   0.00759   0.01426   0.79024
    D2        3.06615   0.00020   0.00467   0.00621   0.01088   3.07704
    D3       -0.89817   0.00053   0.00646   0.00845   0.01492  -0.88325
    D4        3.02348   0.00022   0.00685   0.01091   0.01775   3.04123
    D5       -0.96955   0.00006   0.00485   0.00953   0.01438  -0.95517
    D6        1.34932   0.00038   0.00664   0.01176   0.01841   1.36773
    D7       -1.23524   0.00022   0.00719   0.00929   0.01648  -1.21876
    D8        1.05493   0.00006   0.00519   0.00791   0.01310   1.06803
    D9       -2.90939   0.00038   0.00698   0.01015   0.01714  -2.89226
   D10        0.13905  -0.00010  -0.00529  -0.01268  -0.01797   0.12108
   D11       -2.00211   0.00001  -0.00376  -0.01519  -0.01894  -2.02105
   D12        2.23702   0.00051  -0.00412  -0.01305  -0.01716   2.21985
   D13       -2.07314  -0.00100  -0.00778  -0.01533  -0.02311  -2.09625
   D14        2.06888  -0.00089  -0.00626  -0.01783  -0.02408   2.04480
   D15        0.02482  -0.00039  -0.00662  -0.01569  -0.02231   0.00252
   D16        2.06180  -0.00035  -0.00640  -0.01317  -0.01957   2.04224
   D17       -0.07936  -0.00023  -0.00487  -0.01567  -0.02054  -0.09989
   D18       -2.12342   0.00027  -0.00523  -0.01353  -0.01876  -2.14218
   D19        2.84913   0.00009   0.00011  -0.00119  -0.00107   2.84806
   D20        0.80378   0.00012   0.00028  -0.00127  -0.00098   0.80280
   D21       -1.31172  -0.00010  -0.00128  -0.00050  -0.00177  -1.31349
   D22       -1.24765   0.00018   0.00058   0.00239   0.00296  -1.24468
   D23        2.99019   0.00021   0.00075   0.00231   0.00305   2.99324
   D24        0.87469  -0.00001  -0.00080   0.00307   0.00226   0.87695
   D25        0.90393  -0.00011  -0.00046  -0.00014  -0.00060   0.90334
   D26       -1.14142  -0.00008  -0.00029  -0.00022  -0.00051  -1.14193
   D27        3.02627  -0.00030  -0.00185   0.00054  -0.00130   3.02497
   D28       -0.93017   0.00005   0.00299  -0.00527  -0.00228  -0.93245
   D29        1.37893   0.00011   0.00478  -0.00527  -0.00050   1.37843
   D30        3.04689   0.00023   0.00507  -0.00577  -0.00070   3.04619
   D31        1.11414   0.00011   0.00254  -0.00462  -0.00208   1.11207
   D32       -2.85995   0.00017   0.00433  -0.00462  -0.00029  -2.86024
   D33       -1.19199   0.00029   0.00462  -0.00512  -0.00050  -1.19248
   D34       -3.03772   0.00036   0.00174  -0.00473  -0.00299  -3.04071
   D35       -0.72863   0.00042   0.00353  -0.00473  -0.00120  -0.72983
   D36        0.93933   0.00054   0.00382  -0.00523  -0.00141   0.93792
   D37       -2.28285  -0.00008  -0.00122   0.01277   0.01156  -2.27129
   D38       -0.18460  -0.00009  -0.00340   0.01513   0.01172  -0.17288
   D39        1.82684   0.00062  -0.00050   0.01334   0.01285   1.83969
   D40        1.98330  -0.00019  -0.00076   0.01186   0.01109   1.99439
   D41       -2.20164  -0.00021  -0.00295   0.01421   0.01125  -2.19039
   D42       -0.19020   0.00051  -0.00004   0.01242   0.01238  -0.17782
   D43       -0.16411  -0.00027   0.00035   0.01155   0.01190  -0.15221
   D44        1.93414  -0.00029  -0.00184   0.01391   0.01207   1.94621
   D45       -2.33760   0.00042   0.00107   0.01212   0.01319  -2.32441
   D46       -0.58861  -0.00013  -0.00233  -0.00045  -0.00278  -0.59139
   D47       -2.82468  -0.00015  -0.00246  -0.00046  -0.00292  -2.82760
   D48        1.48666  -0.00021  -0.00254  -0.00028  -0.00283   1.48383
   D49        1.64464   0.00009   0.00008  -0.00082  -0.00074   1.64389
   D50       -0.59144   0.00008  -0.00005  -0.00083  -0.00088  -0.59232
   D51       -2.56328   0.00001  -0.00013  -0.00065  -0.00079  -2.56407
   D52       -2.53549  -0.00006   0.00002  -0.00071  -0.00069  -2.53617
   D53        1.51162  -0.00007  -0.00010  -0.00072  -0.00083   1.51079
   D54       -0.46022  -0.00014  -0.00019  -0.00054  -0.00073  -0.46095
   D55       -1.45594   0.00006  -0.00186   0.00064  -0.00122  -1.45716
   D56        2.92347   0.00016  -0.00182   0.00076  -0.00105   2.92241
   D57        0.71734   0.00054  -0.00066   0.00263   0.00197   0.71931
   D58        2.58028   0.00000   0.00006   0.00051   0.00057   2.58085
   D59        0.67650   0.00010   0.00011   0.00063   0.00074   0.67724
   D60       -1.52963   0.00048   0.00126   0.00250   0.00376  -1.52587
   D61        0.45479   0.00001  -0.00003   0.00051   0.00048   0.45527
   D62       -1.44899   0.00011   0.00002   0.00063   0.00064  -1.44835
   D63        2.62807   0.00049   0.00117   0.00250   0.00366   2.63173
   D64       -1.52922  -0.00041  -0.00272  -0.00090  -0.00360  -1.53282
   D65        2.56158  -0.00002  -0.00049   0.00087   0.00038   2.56196
   D66        0.45670  -0.00007  -0.00012   0.00047   0.00035   0.45705
   D67        0.55243  -0.00030  -0.00271  -0.00097  -0.00367   0.54875
   D68       -1.63996   0.00010  -0.00049   0.00079   0.00031  -1.63965
   D69        2.53834   0.00005  -0.00011   0.00039   0.00028   2.53862
   D70        2.76599  -0.00033  -0.00284  -0.00104  -0.00388   2.76212
   D71        0.57361   0.00006  -0.00062   0.00073   0.00011   0.57371
   D72       -1.53128   0.00001  -0.00024   0.00032   0.00008  -1.53120
   D73        1.46428  -0.00024  -0.00155  -0.00232  -0.00388   1.46041
   D74       -2.86454  -0.00003  -0.00116  -0.00319  -0.00436  -2.86890
   D75       -0.64408   0.00011   0.00068  -0.00346  -0.00278  -0.64686
   D76       -0.45339  -0.00002  -0.00004  -0.00054  -0.00057  -0.45396
   D77        1.50098   0.00018   0.00035  -0.00141  -0.00106   1.49992
   D78       -2.56174   0.00033   0.00219  -0.00167   0.00052  -2.56122
   D79       -2.57713  -0.00005   0.00057  -0.00028   0.00029  -2.57684
   D80       -0.62276   0.00016   0.00096  -0.00115  -0.00019  -0.62296
   D81        1.59770   0.00030   0.00280  -0.00142   0.00138   1.59908
   D82        0.84214   0.00016   0.00053  -0.00020   0.00033   0.84247
   D83       -1.26279   0.00015   0.00039  -0.00004   0.00034  -1.26245
   D84        2.94972   0.00015   0.00076  -0.00057   0.00019   2.94991
   D85       -0.77817   0.00016   0.00067  -0.00026   0.00042  -0.77775
   D86       -2.88309   0.00015   0.00053  -0.00010   0.00043  -2.88266
   D87        1.32941   0.00015   0.00090  -0.00063   0.00028   1.32969
   D88       -3.13711  -0.00033  -0.00170  -0.00121  -0.00291  -3.14002
   D89        1.04115  -0.00034  -0.00185  -0.00105  -0.00290   1.03825
   D90       -1.02953  -0.00033  -0.00147  -0.00158  -0.00305  -1.03258
   D91       -0.85129   0.00016   0.00488  -0.00086   0.00402  -0.84728
   D92       -2.98295  -0.00006   0.00418  -0.00139   0.00279  -2.98016
   D93        1.24035  -0.00003   0.00413  -0.00107   0.00306   1.24341
   D94        0.95297   0.00017   0.00403   0.00102   0.00506   0.95803
   D95       -1.17869  -0.00004   0.00334   0.00049   0.00383  -1.17486
   D96        3.04462  -0.00001   0.00328   0.00082   0.00410   3.04872
   D97       -3.09595   0.00034   0.00577   0.00101   0.00678  -3.08916
   D98        1.05558   0.00012   0.00508   0.00048   0.00556   1.06114
   D99       -1.00430   0.00015   0.00502   0.00080   0.00583  -0.99848
   D100       1.42117  -0.00112  -0.01747   0.00242  -0.01504   1.40613
   D101      -2.63822  -0.00060  -0.01645   0.00199  -0.01447  -2.65269
   D102      -0.59819  -0.00032  -0.01544   0.00269  -0.01276  -0.61095
   D103       0.06339  -0.00061  -0.01285   0.00518  -0.00767   0.05572
   D104      -3.08727  -0.00031  -0.00921   0.00317  -0.00604  -3.09331
   D105       3.13080   0.00036   0.00433  -0.00237   0.00196   3.13275
         Item               Value     Threshold  Converged?
 Maximum Force            0.001514     0.000450     NO 
 RMS     Force            0.000370     0.000300     NO 
 Maximum Displacement     0.088597     0.001800     NO 
 RMS     Displacement     0.016292     0.001200     NO 
 Predicted change in Energy=-8.863540D-05
 GradGradGradGradGradGradGradGradGradGradGradGradGradGradGradGradGradGrad

                          Input orientation:                          
 ---------------------------------------------------------------------
 Center     Atomic      Atomic             Coordinates (Angstroms)
 Number     Number       Type             X           Y           Z
 ---------------------------------------------------------------------
      1          6           0       -0.066004    0.944143    0.467363
      2          6           0        0.365592   -0.649849   -1.633120
      3          1           0        0.181264   -0.400015   -2.682794
      4          1           0        0.170691   -1.721100   -1.526875
      5          6           0        1.818770   -0.334180   -1.282444
      6          1           0        2.504004   -0.823035   -1.983543
      7          6           0        1.956781    1.186364   -1.046019
      8          1           0        1.329201    1.850656   -1.645191
      9          1           0        2.986019    1.542178   -1.098148
     10          6           0        1.500718    0.901374    0.407398
     11          1           0        1.902082    1.517521    1.217002
     12          6           0        2.079531   -0.548037    0.237568
     13          6           0        3.576117   -0.543241    0.577057
     14          1           0        4.118769    0.297699    0.138488
     15          1           0        4.043338   -1.466127    0.215224
     16          1           0        3.716145   -0.499461    1.662890
     17          6           0        1.456855   -1.767339    0.913847
     18          1           0        0.396205   -1.906557    0.700591
     19          1           0        1.578234   -1.712432    2.001112
     20          1           0        1.976662   -2.669220    0.569542
     21          6           0       -0.650312    0.132407   -0.758604
     22          6           0       -0.600986    0.531209    1.847607
     23          1           0       -1.640765    0.852284    1.950113
     24          1           0       -0.019050    1.049560    2.613610
     25          1           0       -0.547964   -0.541790    2.024521
     26          8           0       -0.311127    2.280657    0.280127
     27          1           0       -1.180609    0.866877   -1.365016
     28          8           0       -1.606345   -0.871351   -0.344761
     29          7           0       -2.897107   -0.420959   -0.083709
     30          8           0       -3.146425    0.746858   -0.273503
     31          8           0       -3.623124   -1.297703    0.305524
 ---------------------------------------------------------------------
                    Distance matrix (angstroms):
                    1          2          3          4          5
     1  C    0.000000
     2  C    2.671911   0.000000
     3  H    3.433859   1.094628   0.000000
     4  H    3.337143   1.094008   1.755428   0.000000
     5  C    2.871987   1.527857   2.155630   2.167823   0.000000
     6  H    3.966710   2.173843   2.462320   2.541538   1.095473
     7  C    2.537844   2.499650   2.889306   3.445967   1.544991
     8  H    2.689098   2.679779   2.731282   3.756806   2.268209
     9  H    3.481855   3.458008   3.761631   4.331150   2.217466
    10  C    1.568452   2.803305   3.603313   3.519624   2.117385
    11  H    2.182678   3.896343   4.674032   4.584238   3.111747
    12  C    2.623495   2.539178   3.486236   2.851842   1.556974
    13  C    3.935656   3.899195   4.708734   4.172626   2.567045
    14  H    4.247160   4.257086   4.893913   4.736698   2.776385
    15  H    4.770709   4.196248   4.944767   4.254094   2.910845
    16  H    4.221128   4.702393   5.602700   4.923134   3.507470
    17  C    3.141747   2.987754   4.053706   2.759253   2.647380
    18  H    2.897330   2.650746   3.709874   2.246520   2.903186
    19  H    3.480416   3.975830   5.060924   3.798413   3.569199
    20  H    4.152025   3.394867   4.353209   2.924965   2.984492
    21  C    1.582190   1.552019   2.162753   2.167896   2.566804
    22  C    1.536813   3.800609   4.690802   4.129831   4.049857
    23  H    2.164916   4.372805   5.133407   4.689682   4.881138
    24  H    2.149348   4.590278   5.494842   4.985597   4.524551
    25  H    2.205680   3.771551   4.765573   3.810465   4.071923
    26  O    1.371646   3.564594   4.025836   4.417178   3.716916
    27  H    2.146142   2.182447   2.279529   2.924010   3.231970
    28  O    2.515594   2.365897   2.980622   2.297243   3.591549
    29  N    3.190977   3.619154   4.028902   3.631044   4.866621
    30  O    3.174397   4.016667   4.265385   4.320303   5.180711
    31  O    4.207751   4.481953   4.920290   4.234381   5.750151
                    6          7          8          9         10
     6  H    0.000000
     7  C    2.283875   0.000000
     8  H    2.939943   1.092771   0.000000
     9  H    2.571088   1.090253   1.771852   0.000000
    10  C    3.113963   1.549721   2.267968   2.209846   0.000000
    11  H    4.010486   2.287777   2.937911   2.556452   1.093704
    12  C    2.277967   2.161206   3.140304   2.640995   1.569923
    13  C    2.790051   2.871961   3.964563   2.739252   2.534359
    14  H    2.892495   2.620491   3.657168   2.088329   2.700171
    15  H    2.760017   3.602799   4.672123   3.448589   3.479498
    16  H    3.856224   3.643564   4.707861   3.510656   2.906323
    17  C    3.222281   3.579855   4.433380   4.164056   2.716697
    18  H    3.580699   3.879717   4.526569   4.672940   3.031565
    19  H    4.186353   4.222716   5.104229   4.709540   3.062339
    20  H    3.194484   4.180425   5.074793   4.640675   3.605822
    21  C    3.516113   2.826724   2.767109   3.914799   2.564723
    22  C    5.113965   3.917202   4.203118   4.750382   2.574565
    23  H    5.954783   4.693693   4.769031   5.583456   3.500185
    24  H    5.568323   4.161191   4.538383   4.801069   2.683100
    25  H    5.045610   4.323018   4.765956   5.155873   2.982433
    26  O    4.762569   2.845970   2.565624   3.649132   2.280658
    27  H    4.100579   3.169707   2.710252   4.229425   3.214367
    28  O    4.425258   4.173946   4.209261   5.242378   3.655426
    29  N    5.739602   5.202861   5.045805   6.284439   4.618509
    30  O    6.108694   5.180025   4.809483   6.238545   4.699302
    31  O    6.557959   6.255605   6.184091   7.329119   5.576744
                   11         12         13         14         15
    11  H    0.000000
    12  C    2.292882   0.000000
    13  C    2.731055   1.534616   0.000000
    14  H    2.750428   2.209882   1.092701   0.000000
    15  H    3.806663   2.167931   1.095873   1.767105   0.000000
    16  H    2.749155   2.170808   1.095700   1.766740   1.771224
    17  C    3.328728   1.527015   2.470448   3.457072   2.696052
    18  H    3.776063   2.212138   3.462041   4.362590   3.705555
    19  H    3.339506   2.171913   2.717808   3.736886   3.053981
    20  H    4.237164   2.149466   2.660470   3.684703   2.417462
    21  C    3.512303   2.984528   4.483658   4.855536   5.053118
    22  C    2.763299   3.307894   4.496323   5.025106   5.312604
    23  H    3.678554   4.328315   5.572129   6.063149   6.379176
    24  H    2.420795   3.549920   4.428294   4.879864   5.346394
    25  H    3.300845   3.177573   4.370720   5.102966   5.020758
    26  O    2.521588   3.703858   4.813858   4.855529   5.744908
    27  H    4.073468   3.898560   5.327900   5.537860   5.935460
    28  O    4.522707   3.745574   5.274023   5.863202   5.708438
    29  N    5.336832   4.988617   6.508010   7.056087   7.025064
    30  O    5.320052   5.408194   6.897853   7.290715   7.538491
    31  O    6.267709   5.752120   7.243757   7.906334   7.668843
                   16         17         18         19         20
    16  H    0.000000
    17  C    2.696845   0.000000
    18  H    3.732015   1.090797   0.000000
    19  H    2.481201   1.095397   1.768116   0.000000
    20  H    2.988154   1.096419   1.759736   1.767366   0.000000
    21  C    5.032776   3.293368   2.716951   3.998235   4.063751
    22  C    4.442298   3.223342   2.872758   3.131531   4.303540
    23  H    5.532286   4.187065   3.649898   4.116105   5.233807
    24  H    4.153915   3.605885   3.545520   3.248857   4.689393
    25  H    4.279625   2.599012   2.122931   2.427276   3.607860
    26  O    5.085273   4.462469   4.267303   4.740911   5.460679
    27  H    5.917203   4.369041   3.800659   5.059137   5.120044
    28  O    5.700690   3.430755   2.484878   4.043771   4.111718
    29  N    6.840459   4.665280   3.697030   5.103240   5.406943
    30  O    7.238632   5.377840   4.532074   5.791752   6.215008
    31  O    7.506297   5.137781   4.084334   5.486451   5.771339
                   21         22         23         24         25
    21  C    0.000000
    22  C    2.637008   0.000000
    23  H    2.972603   1.093040   0.000000
    24  H    3.551266   1.092748   1.763265   0.000000
    25  H    2.865449   1.088778   1.772905   1.777406   0.000000
    26  O    2.410184   2.366766   2.568471   2.654440   3.326441
    27  H    1.090136   3.281704   3.346944   4.148742   3.724720
    28  O    1.446650   2.790053   2.870287   3.867992   2.615774
    29  N    2.410350   3.147821   2.708501   4.209652   3.158751
    30  O    2.615999   3.320372   2.687489   4.267028   3.700477
    31  O    3.466294   3.854382   3.355125   4.881214   3.603187
                   26         27         28         29         30
    26  O    0.000000
    27  H    2.336935   0.000000
    28  O    3.464568   2.060002   0.000000
    29  N    3.757447   2.499328   1.391786   0.000000
    30  O    3.270774   2.251719   2.235067   1.209123   0.000000
    31  O    4.875924   3.666332   2.161490   1.203030   2.177785
                   31
    31  O    0.000000
 Stoichiometry    C10H16NO4(2)
 Framework group  C1[X(C10H16NO4)]
 Deg. of freedom    87
 Full point group                 C1      NOp   1
 Largest Abelian subgroup         C1      NOp   1
 Largest concise Abelian subgroup C1      NOp   1
                         Standard orientation:                         
 ---------------------------------------------------------------------
 Center     Atomic      Atomic             Coordinates (Angstroms)
 Number     Number       Type             X           Y           Z
 ---------------------------------------------------------------------
      1          6           0       -0.064181    0.942613    0.480889
      2          6           0        0.367882   -0.617505   -1.644778
      3          1           0        0.192672   -0.347512   -2.691017
      4          1           0        0.163212   -1.688759   -1.558889
      5          6           0        1.821313   -0.320596   -1.279088
      6          1           0        2.507037   -0.802799   -1.984302
      7          6           0        1.970618    1.194272   -1.014742
      8          1           0        1.352692    1.874456   -1.606067
      9          1           0        3.003157    1.542105   -1.053828
     10          6           0        1.502487    0.887465    0.430373
     11          1           0        1.903653    1.485680    1.253412
     12          6           0        2.070123   -0.563621    0.238542
     13          6           0        3.564401   -0.577699    0.587798
     14          1           0        4.117065    0.266201    0.167808
     15          1           0        4.026189   -1.497997    0.212644
     16          1           0        3.697559   -0.554396    1.675126
     17          6           0        1.432652   -1.789339    0.888943
     18          1           0        0.372305   -1.915640    0.666343
     19          1           0        1.547247   -1.754777    1.977781
     20          1           0        1.947084   -2.689398    0.532030
     21          6           0       -0.647164    0.157805   -0.763109
     22          6           0       -0.611823    0.509863    1.850053
     23          1           0       -1.649505    0.837983    1.951488
     24          1           0       -0.030633    1.009525    2.628934
     25          1           0       -0.569070   -0.566523    2.008182
     26          8           0       -0.296724    2.284295    0.315881
     27          1           0       -1.167170    0.907445   -1.359791
     28          8           0       -1.614399   -0.844893   -0.373430
     29          7           0       -2.903011   -0.388138   -0.112810
     30          8           0       -3.141159    0.784961   -0.283407
     31          8           0       -3.639002   -1.265385    0.256021
 ---------------------------------------------------------------------
 Rotational constants (GHZ):           1.1543507           0.4424181           0.4151043
 Standard basis: 6-31++G(d,p) (6D, 7F)
 There are   381 symmetry adapted cartesian basis functions of A   symmetry.
 There are   381 symmetry adapted basis functions of A   symmetry.
   381 basis functions,   608 primitive gaussians,   381 cartesian basis functions
    58 alpha electrons       57 beta electrons
       nuclear repulsion energy      1142.3829406903 Hartrees.
 NAtoms=   31 NActive=   31 NUniq=   31 SFac= 1.00D+00 NAtFMM=   60 NAOKFM=F Big=F
 Integral buffers will be    131072 words long.
 Raffenetti 2 integral format.
 Two-electron integral symmetry is turned on.
 Nuclear repulsion after empirical dispersion term =     1142.3539541227 Hartrees.
 One-electron integrals computed using PRISM.
 NBasis=   381 RedAO= T EigKep=  2.54D-06  NBF=   381
 NBsUse=   381 1.00D-06 EigRej= -1.00D+00 NBFU=   381
 Initial guess from the checkpoint file:  "Alpha-Pinene-RO-NO3down-Oup-Conf02-wb97-opt.chk"
 B after Tr=    -0.000000   -0.000000    0.000000
         Rot=    0.999996    0.001709    0.002169    0.000249 Ang=   0.32 deg.
 Initial guess <Sx>= 0.0000 <Sy>= 0.0000 <Sz>= 0.5000 <S**2>= 0.7543 S= 0.5021
 ExpMin= 3.60D-02 ExpMax= 5.48D+03 ExpMxC= 8.25D+02 IAcc=3 IRadAn=         7 AccDes= 0.00D+00
 Harris functional with IExCor= 4639 and IRadAn=       7 diagonalized for initial guess.
 HarFok:  IExCor= 4639 AccDes= 0.00D+00 IRadAn=         7 IDoV= 1 UseB2=F ITyADJ=14
 ICtDFT=  3500011 ScaDFX=  1.000000  1.000000  1.000000  1.000000
 FoFCou: FMM=F IPFlag=           0 FMFlag=      100000 FMFlg1=           0
         NFxFlg=           0 DoJE=T BraDBF=F KetDBF=T FulRan=T
         wScrn=  0.000000 ICntrl=       500 IOpCl=  0 I1Cent=   200000004 NGrid=           0
         NMat0=    1 NMatS0=      1 NMatT0=    0 NMatD0=    1 NMtDS0=    0 NMtDT0=    0
 Petite list used in FoFCou.
 Requested convergence on RMS density matrix=1.00D-08 within 128 cycles.
 Requested convergence on MAX density matrix=1.00D-06.
 Requested convergence on             energy=1.00D-06.
 No special actions if energy rises.
 Restarting incremental Fock formation.
 SCF Done:  E(UwB97XD) =  -745.938854644     A.U. after   23 cycles
            NFock= 23  Conv=0.44D-08     -V/T= 2.0089
 <Sx>= 0.0000 <Sy>= 0.0000 <Sz>= 0.5000 <S**2>= 0.7543 S= 0.5021
 <L.S>= 0.000000000000E+00
 Annihilation of the first spin contaminant:
 S**2 before annihilation     0.7543,   after     0.7500
 Calling FoFJK, ICntrl=      2127 FMM=F ISym2X=0 I1Cent= 0 IOpClX= 1 NMat=1 NMatS=1 NMatT=0.
 ***** Axes restored to original set *****
 -------------------------------------------------------------------
 Center     Atomic                   Forces (Hartrees/Bohr)
 Number     Number              X              Y              Z
 -------------------------------------------------------------------
      1        6           0.000316130   -0.000320210   -0.000263361
      2        6           0.000093574    0.000103330   -0.000038366
      3        1           0.000108825   -0.000017899    0.000221561
      4        1           0.000011372    0.000242524   -0.000017155
      5        6           0.000066948   -0.000045262   -0.000010849
      6        1          -0.000179123    0.000095892    0.000195077
      7        6           0.000071984    0.000218941   -0.000260501
      8        1           0.000166366   -0.000194152    0.000144494
      9        1          -0.000298930   -0.000092140   -0.000020481
     10        6          -0.000054359   -0.000006330    0.000175653
     11        1          -0.000106780   -0.000165070   -0.000207562
     12        6          -0.000067650   -0.000063961   -0.000040762
     13        6           0.000220626    0.000066722    0.000026778
     14        1          -0.000087239   -0.000254153    0.000149956
     15        1          -0.000099916    0.000215122    0.000096329
     16        1           0.000004316   -0.000020142   -0.000234584
     17        6          -0.000146418    0.000021610    0.000057405
     18        1           0.000118295    0.000089969    0.000077782
     19        1          -0.000039559   -0.000010669   -0.000222594
     20        1          -0.000131408    0.000197105    0.000096362
     21        6           0.000353636    0.000374565   -0.000340327
     22        6          -0.000053580    0.000057612    0.000047734
     23        1           0.000128063   -0.000153056   -0.000051088
     24        1          -0.000140496   -0.000117902   -0.000181078
     25        1           0.000092082    0.000057595   -0.000089721
     26        8          -0.000068374    0.000097325    0.000053147
     27        1           0.000107632   -0.000317065    0.000241030
     28        8          -0.001367406    0.000495903    0.000535496
     29        7           0.000269655   -0.000399679   -0.000271944
     30        8           0.000168710   -0.000933259    0.000362582
     31        8           0.000543024    0.000776732   -0.000231014
 -------------------------------------------------------------------
 Cartesian Forces:  Max     0.001367406 RMS     0.000269747

 GradGradGradGradGradGradGradGradGradGradGradGradGradGradGradGradGradGrad
 Berny optimization.
 Using GEDIIS/GDIIS optimizer.
 FormGI is forming the generalized inverse of G from B-inverse, IUseBI=4.
 Internal  Forces:  Max     0.001116241 RMS     0.000180893
 Search for a local minimum.
 Step number   4 out of a maximum of  186
 All quantities printed in internal units (Hartrees-Bohrs-Radians)
 Mixed Optimization -- En-DIIS/RFO-DIIS
 Swapping is turned off.
 Update second derivatives using D2CorX and points    1    2    3    4
 DE= -8.53D-05 DEPred=-8.86D-05 R= 9.63D-01
 TightC=F SS=  1.41D+00  RLast= 9.18D-02 DXNew= 2.7630D-01 2.7529D-01
 Trust test= 9.63D-01 RLast= 9.18D-02 DXMaxT set to 2.75D-01
 ITU=  1 -1  1  0
     Eigenvalues ---    0.00215   0.00345   0.00377   0.00496   0.01131
     Eigenvalues ---    0.01343   0.01579   0.01760   0.02195   0.02737
     Eigenvalues ---    0.02774   0.02928   0.03274   0.03419   0.03584
     Eigenvalues ---    0.03888   0.04441   0.04466   0.04723   0.04894
     Eigenvalues ---    0.05202   0.05299   0.05308   0.05396   0.05572
     Eigenvalues ---    0.05692   0.05809   0.05848   0.05905   0.05994
     Eigenvalues ---    0.06709   0.07418   0.07475   0.08363   0.08588
     Eigenvalues ---    0.09004   0.09500   0.09729   0.10336   0.12116
     Eigenvalues ---    0.12981   0.15807   0.16000   0.16000   0.16000
     Eigenvalues ---    0.16000   0.16000   0.16002   0.16006   0.16184
     Eigenvalues ---    0.18453   0.20130   0.21777   0.21798   0.23726
     Eigenvalues ---    0.24431   0.24989   0.25270   0.25738   0.26295
     Eigenvalues ---    0.27414   0.28321   0.29361   0.29495   0.29906
     Eigenvalues ---    0.30523   0.34261   0.34606   0.34665   0.34692
     Eigenvalues ---    0.34746   0.34817   0.34862   0.34932   0.34998
     Eigenvalues ---    0.35007   0.35054   0.35089   0.35275   0.35362
     Eigenvalues ---    0.35617   0.36014   0.37368   0.43904   0.51468
     Eigenvalues ---    0.97616   1.07133
 En-DIIS/RFO-DIIS/Sim-DIIS IScMMF=       -3 using points:     4    3    2
 RFO step:  Lambda=-3.57036102D-05.
 DidBck=F Rises=F RFO-DIIS coefs:    1.51823   -0.42497   -0.09325
 Iteration  1 RMS(Cart)=  0.01215442 RMS(Int)=  0.00003923
 Iteration  2 RMS(Cart)=  0.00007382 RMS(Int)=  0.00000656
 Iteration  3 RMS(Cart)=  0.00000000 RMS(Int)=  0.00000656
 Variable       Old X    -DE/DX   Delta X   Delta X   Delta X     New X
                                 (Linear)    (Quad)   (Total)
    R1        2.96395  -0.00035  -0.00039  -0.00115  -0.00154   2.96241
    R2        2.98991  -0.00051  -0.00101  -0.00108  -0.00209   2.98781
    R3        2.90416  -0.00022  -0.00031  -0.00062  -0.00093   2.90323
    R4        2.59204   0.00010   0.00036   0.00077   0.00112   2.59316
    R5        2.06855  -0.00024  -0.00007  -0.00031  -0.00038   2.06817
    R6        2.06737  -0.00024  -0.00006  -0.00032  -0.00038   2.06699
    R7        2.88723  -0.00023  -0.00003  -0.00046  -0.00048   2.88675
    R8        2.93289  -0.00023   0.00005  -0.00022  -0.00017   2.93272
    R9        2.07014  -0.00028  -0.00005  -0.00035  -0.00040   2.06974
   R10        2.91961  -0.00005  -0.00015  -0.00063  -0.00078   2.91883
   R11        2.94225  -0.00013  -0.00070   0.00024  -0.00047   2.94179
   R12        2.06504  -0.00029   0.00001  -0.00037  -0.00037   2.06467
   R13        2.06028  -0.00031  -0.00000  -0.00040  -0.00040   2.05988
   R14        2.92855   0.00005  -0.00036   0.00006  -0.00030   2.92825
   R15        2.06680  -0.00029  -0.00006  -0.00037  -0.00044   2.06636
   R16        2.96672  -0.00035   0.00019  -0.00164  -0.00145   2.96527
   R17        2.90000   0.00005  -0.00043   0.00018  -0.00025   2.89975
   R18        2.88564  -0.00015  -0.00022  -0.00015  -0.00037   2.88527
   R19        2.06491  -0.00030   0.00001  -0.00039  -0.00038   2.06453
   R20        2.07090  -0.00026  -0.00004  -0.00035  -0.00039   2.07051
   R21        2.07057  -0.00023  -0.00007  -0.00031  -0.00038   2.07020
   R22        2.06131  -0.00014  -0.00015  -0.00008  -0.00023   2.06108
   R23        2.07000  -0.00023  -0.00006  -0.00027  -0.00033   2.06967
   R24        2.07193  -0.00026  -0.00003  -0.00035  -0.00038   2.07155
   R25        2.06006  -0.00040  -0.00020  -0.00066  -0.00086   2.05920
   R26        2.73377   0.00041   0.00088   0.00170   0.00259   2.73636
   R27        2.06555  -0.00017   0.00000  -0.00023  -0.00023   2.06532
   R28        2.06499  -0.00026  -0.00004  -0.00037  -0.00041   2.06458
   R29        2.05749  -0.00007  -0.00021   0.00025   0.00003   2.05753
   R30        2.63009  -0.00112  -0.00127  -0.00271  -0.00398   2.62611
   R31        2.28491  -0.00099   0.00067   0.00023   0.00091   2.28582
   R32        2.27340  -0.00097   0.00069   0.00028   0.00097   2.27437
    A1        1.90211   0.00020   0.00052   0.00107   0.00156   1.90367
    A2        1.95491  -0.00004   0.00110  -0.00204  -0.00093   1.95398
    A3        1.77201   0.00000  -0.00036   0.00194   0.00159   1.77360
    A4        2.01474  -0.00024   0.00040  -0.00235  -0.00194   2.01279
    A5        1.90513   0.00000  -0.00097   0.00101   0.00004   1.90517
    A6        1.89885   0.00011  -0.00085   0.00099   0.00013   1.89898
    A7        1.86149   0.00002   0.00038   0.00041   0.00078   1.86227
    A8        1.91039  -0.00001  -0.00031  -0.00040  -0.00071   1.90968
    A9        1.89132   0.00007   0.00011   0.00071   0.00083   1.89215
   A10        1.92780  -0.00005  -0.00017   0.00002  -0.00013   1.92766
   A11        1.89885  -0.00009  -0.00036  -0.00071  -0.00107   1.89779
   A12        1.97046   0.00006   0.00036   0.00002   0.00035   1.97081
   A13        1.93462  -0.00000  -0.00003  -0.00019  -0.00021   1.93440
   A14        1.90014   0.00002   0.00065  -0.00185  -0.00121   1.89894
   A15        1.93370  -0.00014  -0.00066   0.00071   0.00004   1.93373
   A16        2.07288   0.00001   0.00009   0.00020   0.00029   2.07316
   A17        2.04738   0.00006   0.00009   0.00033   0.00042   2.04781
   A18        1.54162   0.00005  -0.00016   0.00089   0.00074   1.54236
   A19        2.05225   0.00000  -0.00009  -0.00023  -0.00032   2.05194
   A20        1.98036   0.00005   0.00007   0.00004   0.00011   1.98047
   A21        1.50699  -0.00012   0.00013  -0.00032  -0.00020   1.50680
   A22        1.89394  -0.00003   0.00005  -0.00004   0.00001   1.89395
   A23        2.04543   0.00005  -0.00004   0.00025   0.00021   2.04564
   A24        1.96349   0.00005  -0.00012   0.00029   0.00018   1.96367
   A25        1.90160  -0.00000  -0.00136   0.00210   0.00073   1.90233
   A26        1.89960   0.00007  -0.00021   0.00050   0.00030   1.89990
   A27        1.97969  -0.00019   0.00179  -0.00500  -0.00323   1.97646
   A28        2.07447   0.00001  -0.00018   0.00065   0.00047   2.07494
   A29        1.53061   0.00009  -0.00038   0.00127   0.00090   1.53151
   A30        2.05431   0.00000   0.00031   0.00043   0.00073   2.05504
   A31        1.48775   0.00003   0.00013  -0.00006   0.00007   1.48782
   A32        1.95937  -0.00002  -0.00033   0.00073   0.00040   1.95977
   A33        2.06433   0.00002  -0.00054   0.00079   0.00026   2.06459
   A34        1.91000   0.00005  -0.00011   0.00105   0.00095   1.91094
   A35        2.13998  -0.00017   0.00130  -0.00342  -0.00211   2.13786
   A36        1.87779   0.00008  -0.00039   0.00085   0.00046   1.87824
   A37        1.98005   0.00010  -0.00028   0.00043   0.00015   1.98020
   A38        1.91783  -0.00001  -0.00002  -0.00014  -0.00016   1.91766
   A39        1.92195   0.00003  -0.00018   0.00005  -0.00013   1.92182
   A40        1.87954  -0.00004   0.00014  -0.00013   0.00001   1.87955
   A41        1.87919  -0.00005   0.00016  -0.00011   0.00005   1.87924
   A42        1.88217  -0.00003   0.00021  -0.00012   0.00010   1.88227
   A43        1.99526  -0.00005   0.00004  -0.00031  -0.00027   1.99499
   A44        1.93305  -0.00000  -0.00011  -0.00038  -0.00049   1.93256
   A45        1.90119   0.00006  -0.00034   0.00049   0.00014   1.90133
   A46        1.88409  -0.00001   0.00044  -0.00043   0.00000   1.88410
   A47        1.86985   0.00003  -0.00012   0.00053   0.00041   1.87026
   A48        1.87590  -0.00001   0.00010   0.00016   0.00026   1.87616
   A49        2.04144  -0.00011   0.00022  -0.00039  -0.00020   2.04124
   A50        1.83902   0.00003  -0.00010   0.00121   0.00111   1.84013
   A51        1.95883  -0.00018  -0.00088  -0.00169  -0.00257   1.95627
   A52        1.92256   0.00009   0.00054   0.00179   0.00233   1.92489
   A53        1.81734   0.00018   0.00058  -0.00028   0.00031   1.81765
   A54        1.88087  -0.00000  -0.00038  -0.00065  -0.00104   1.87983
   A55        1.91394   0.00005  -0.00023   0.00061   0.00038   1.91431
   A56        1.89308   0.00003  -0.00014   0.00011  -0.00002   1.89306
   A57        1.97554  -0.00018   0.00001  -0.00170  -0.00169   1.97385
   A58        1.87708   0.00002   0.00016   0.00066   0.00082   1.87790
   A59        1.89713   0.00004   0.00002   0.00046   0.00048   1.89761
   A60        1.90461   0.00005   0.00019  -0.00003   0.00016   1.90476
   A61        2.02864   0.00056  -0.00030   0.00133   0.00103   2.02967
   A62        2.06501   0.00008   0.00081   0.00062   0.00142   2.06643
   A63        1.96550   0.00006   0.00020   0.00043   0.00063   1.96613
   A64        2.25265  -0.00013  -0.00101  -0.00103  -0.00204   2.25061
    D1        0.79024   0.00001   0.00628  -0.00384   0.00243   0.79268
    D2        3.07704   0.00007   0.00486  -0.00104   0.00382   3.08086
    D3       -0.88325  -0.00002   0.00665  -0.00435   0.00231  -0.88094
    D4        3.04123  -0.00019   0.00806  -0.00767   0.00039   3.04162
    D5       -0.95517  -0.00012   0.00664  -0.00487   0.00178  -0.95339
    D6        1.36773  -0.00022   0.00843  -0.00818   0.00027   1.36800
    D7       -1.21876  -0.00007   0.00734  -0.00632   0.00102  -1.21774
    D8        1.06803  -0.00001   0.00593  -0.00351   0.00241   1.07044
    D9       -2.89226  -0.00010   0.00772  -0.00682   0.00090  -2.89136
   D10        0.12108  -0.00003  -0.00843  -0.00055  -0.00898   0.11211
   D11       -2.02105  -0.00009  -0.00919  -0.00356  -0.01274  -2.03379
   D12        2.21985  -0.00001  -0.00821  -0.00262  -0.01083   2.20902
   D13       -2.09625   0.00006  -0.01068   0.00317  -0.00751  -2.10377
   D14        2.04480  -0.00001  -0.01144   0.00015  -0.01128   2.03352
   D15        0.00252   0.00007  -0.01046   0.00109  -0.00937  -0.00685
   D16        2.04224   0.00008  -0.00907   0.00275  -0.00632   2.03591
   D17       -0.09989   0.00001  -0.00983  -0.00026  -0.01009  -0.10998
   D18       -2.14218   0.00010  -0.00885   0.00068  -0.00818  -2.15036
   D19        2.84806   0.00008  -0.00057   0.01160   0.01104   2.85911
   D20        0.80280   0.00000  -0.00055   0.01040   0.00986   0.81266
   D21       -1.31349   0.00004  -0.00071   0.01147   0.01077  -1.30272
   D22       -1.24468   0.00011   0.00144   0.00935   0.01077  -1.23391
   D23        2.99324   0.00004   0.00145   0.00814   0.00959   3.00283
   D24        0.87695   0.00007   0.00130   0.00921   0.01050   0.88745
   D25        0.90334   0.00003  -0.00023   0.00978   0.00955   0.91288
   D26       -1.14193  -0.00004  -0.00021   0.00858   0.00836  -1.13356
   D27        3.02497  -0.00000  -0.00037   0.00964   0.00928   3.03424
   D28       -0.93245  -0.00002  -0.00168  -0.00590  -0.00758  -0.94003
   D29        1.37843   0.00001  -0.00105  -0.00731  -0.00837   1.37006
   D30        3.04619   0.00002  -0.00121  -0.00680  -0.00802   3.03817
   D31        1.11207  -0.00003  -0.00150  -0.00563  -0.00713   1.10493
   D32       -2.86024   0.00000  -0.00087  -0.00705  -0.00792  -2.86816
   D33       -1.19248   0.00001  -0.00103  -0.00654  -0.00756  -1.20005
   D34       -3.04071  -0.00015  -0.00184  -0.00653  -0.00837  -3.04908
   D35       -0.72983  -0.00011  -0.00121  -0.00794  -0.00915  -0.73899
   D36        0.93792  -0.00010  -0.00137  -0.00743  -0.00880   0.92912
   D37       -2.27129  -0.00002   0.00619   0.00637   0.01256  -2.25873
   D38       -0.17288   0.00001   0.00664   0.00914   0.01578  -0.15710
   D39        1.83969   0.00014   0.00674   0.00904   0.01578   1.85547
   D40        1.99439  -0.00004   0.00587   0.00589   0.01176   2.00615
   D41       -2.19039  -0.00001   0.00632   0.00866   0.01497  -2.17541
   D42       -0.17782   0.00012   0.00642   0.00856   0.01498  -0.16284
   D43       -0.15221   0.00006   0.00611   0.00636   0.01247  -0.13973
   D44        1.94621   0.00009   0.00656   0.00913   0.01569   1.96189
   D45       -2.32441   0.00022   0.00666   0.00904   0.01569  -2.30872
   D46       -0.59139  -0.00004  -0.00105   0.00284   0.00179  -0.58960
   D47       -2.82760  -0.00005  -0.00110   0.00308   0.00197  -2.82564
   D48        1.48383  -0.00005  -0.00104   0.00289   0.00184   1.48568
   D49        1.64389  -0.00001  -0.00040   0.00096   0.00056   1.64446
   D50       -0.59232  -0.00002  -0.00045   0.00120   0.00074  -0.59158
   D51       -2.56407  -0.00002  -0.00039   0.00101   0.00062  -2.56345
   D52       -2.53617   0.00009  -0.00036   0.00196   0.00161  -2.53457
   D53        1.51079   0.00008  -0.00041   0.00220   0.00179   1.51258
   D54       -0.46095   0.00008  -0.00035   0.00201   0.00166  -0.45929
   D55       -1.45716  -0.00004  -0.00032  -0.00015  -0.00046  -1.45762
   D56        2.92241  -0.00010  -0.00024  -0.00130  -0.00153   2.92088
   D57        0.71931  -0.00022   0.00113  -0.00395  -0.00282   0.71649
   D58        2.58085   0.00005   0.00029  -0.00086  -0.00057   2.58028
   D59        0.67724  -0.00002   0.00037  -0.00201  -0.00164   0.67560
   D60       -1.52587  -0.00013   0.00174  -0.00467  -0.00293  -1.52879
   D61        0.45527  -0.00002   0.00025  -0.00171  -0.00146   0.45380
   D62       -1.44835  -0.00008   0.00033  -0.00286  -0.00253  -1.45088
   D63        2.63173  -0.00019   0.00170  -0.00552  -0.00382   2.62792
   D64       -1.53282   0.00012  -0.00141   0.00294   0.00154  -1.53128
   D65        2.56196   0.00002   0.00028  -0.00023   0.00006   2.56202
   D66        0.45705  -0.00004   0.00020  -0.00169  -0.00149   0.45556
   D67        0.54875   0.00007  -0.00145   0.00256   0.00111   0.54986
   D68       -1.63965  -0.00003   0.00024  -0.00061  -0.00037  -1.64002
   D69        2.53862  -0.00009   0.00016  -0.00208  -0.00192   2.53670
   D70        2.76212   0.00011  -0.00153   0.00300   0.00148   2.76360
   D71        0.57371   0.00001   0.00016  -0.00016  -0.00000   0.57371
   D72       -1.53120  -0.00005   0.00008  -0.00163  -0.00155  -1.53275
   D73        1.46041   0.00005  -0.00175   0.00414   0.00238   1.46279
   D74       -2.86890   0.00004  -0.00206   0.00495   0.00288  -2.86602
   D75       -0.64686   0.00006  -0.00155   0.00418   0.00262  -0.64424
   D76       -0.45396   0.00003  -0.00029   0.00183   0.00154  -0.45242
   D77        1.49992   0.00002  -0.00061   0.00265   0.00204   1.50196
   D78       -2.56122   0.00004  -0.00010   0.00187   0.00178  -2.55944
   D79       -2.57684  -0.00003   0.00005   0.00021   0.00026  -2.57658
   D80       -0.62296  -0.00004  -0.00026   0.00102   0.00076  -0.62220
   D81        1.59908  -0.00002   0.00025   0.00024   0.00049   1.59958
   D82        0.84247  -0.00001   0.00008  -0.00055  -0.00047   0.84200
   D83       -1.26245  -0.00002   0.00011  -0.00057  -0.00046  -1.26291
   D84        2.94991   0.00000  -0.00003  -0.00037  -0.00040   2.94951
   D85       -0.77775  -0.00006   0.00010  -0.00121  -0.00110  -0.77885
   D86       -2.88266  -0.00007   0.00013  -0.00123  -0.00109  -2.88376
   D87        1.32969  -0.00004  -0.00001  -0.00103  -0.00103   1.32866
   D88       -3.14002   0.00006  -0.00123   0.00180   0.00057  -3.13945
   D89        1.03825   0.00006  -0.00120   0.00178   0.00058   1.03883
   D90       -1.03258   0.00008  -0.00134   0.00198   0.00065  -1.03194
   D91       -0.84728  -0.00000   0.00127  -0.00307  -0.00180  -0.84907
   D92       -2.98016   0.00005   0.00075  -0.00198  -0.00123  -2.98139
   D93        1.24341   0.00004   0.00090  -0.00225  -0.00134   1.24207
   D94        0.95803  -0.00007   0.00195  -0.00494  -0.00299   0.95503
   D95       -1.17486  -0.00001   0.00143  -0.00385  -0.00242  -1.17728
   D96        3.04872  -0.00003   0.00158  -0.00411  -0.00254   3.04618
   D97       -3.08916  -0.00006   0.00255  -0.00556  -0.00301  -3.09217
   D98        1.06114  -0.00001   0.00203  -0.00447  -0.00244   1.05870
   D99       -0.99848  -0.00003   0.00218  -0.00474  -0.00256  -1.00103
   D100       1.40613  -0.00011  -0.00488  -0.00440  -0.00927   1.39686
   D101      -2.65269  -0.00023  -0.00476  -0.00615  -0.01092  -2.66361
   D102      -0.61095  -0.00005  -0.00404  -0.00454  -0.00858  -0.61953
   D103       0.05572  -0.00018  -0.00183  -0.00435  -0.00618   0.04954
   D104      -3.09331  -0.00003  -0.00159  -0.00163  -0.00322  -3.09653
   D105       3.13275   0.00017   0.00029   0.00324   0.00353   3.13629
         Item               Value     Threshold  Converged?
 Maximum Force            0.001116     0.000450     NO 
 RMS     Force            0.000181     0.000300     YES
 Maximum Displacement     0.071642     0.001800     NO 
 RMS     Displacement     0.012160     0.001200     NO 
 Predicted change in Energy=-1.791102D-05
 GradGradGradGradGradGradGradGradGradGradGradGradGradGradGradGradGradGrad

                          Input orientation:                          
 ---------------------------------------------------------------------
 Center     Atomic      Atomic             Coordinates (Angstroms)
 Number     Number       Type             X           Y           Z
 ---------------------------------------------------------------------
      1          6           0       -0.064204    0.947306    0.460487
      2          6           0        0.369618   -0.642186   -1.641433
      3          1           0        0.189319   -0.383477   -2.689446
      4          1           0        0.172821   -1.713706   -1.543844
      5          6           0        1.822076   -0.331671   -1.284339
      6          1           0        2.508369   -0.822234   -1.982869
      7          6           0        1.962500    1.188189   -1.047634
      8          1           0        1.337968    1.853354   -1.648667
      9          1           0        2.992354    1.541960   -1.096986
     10          6           0        1.501825    0.903915    0.404298
     11          1           0        1.901727    1.518773    1.215291
     12          6           0        2.075468   -0.546951    0.236466
     13          6           0        3.570377   -0.549627    0.582695
     14          1           0        4.119302    0.288201    0.146477
     15          1           0        4.034304   -1.474864    0.223258
     16          1           0        3.705542   -0.506279    1.668961
     17          6           0        1.442868   -1.762066    0.910623
     18          1           0        0.381917   -1.893613    0.694638
     19          1           0        1.561767   -1.707732    1.998014
     20          1           0        1.957376   -2.667242    0.567653
     21          6           0       -0.647812    0.133516   -0.763021
     22          6           0       -0.601116    0.535429    1.839750
     23          1           0       -1.644336    0.846543    1.936571
     24          1           0       -0.027017    1.061854    2.605849
     25          1           0       -0.537880   -0.536486    2.019957
     26          8           0       -0.310647    2.283871    0.271003
     27          1           0       -1.187892    0.863370   -1.365543
     28          8           0       -1.595094   -0.877593   -0.342222
     29          7           0       -2.882789   -0.436270   -0.062425
     30          8           0       -3.140593    0.732786   -0.235592
     31          8           0       -3.600959   -1.319678    0.327888
 ---------------------------------------------------------------------
                    Distance matrix (angstroms):
                    1          2          3          4          5
     1  C    0.000000
     2  C    2.670722   0.000000
     3  H    3.428897   1.094427   0.000000
     4  H    3.339837   1.093805   1.755616   0.000000
     5  C    2.870236   1.527602   2.154740   2.167349   0.000000
     6  H    3.964769   2.173304   2.463687   2.538158   1.095260
     7  C    2.537712   2.498027   2.882681   3.445311   1.544579
     8  H    2.689896   2.676840   2.721402   3.753994   2.267472
     9  H    3.481649   3.456249   3.755029   4.329989   2.217012
    10  C    1.567637   2.803094   3.598792   3.523272   2.116773
    11  H    2.182015   3.895892   4.668819   4.588122   3.111051
    12  C    2.619387   2.538799   3.485003   2.854976   1.556728
    13  C    3.932674   3.898740   4.708086   4.173803   2.567076
    14  H    4.246734   4.257038   4.892687   4.737038   2.776459
    15  H    4.766651   4.195277   4.945593   4.253322   2.910961
    16  H    4.217145   4.701656   5.601306   4.925456   3.507124
    17  C    3.132825   2.986468   4.053689   2.764012   2.647204
    18  H    2.885251   2.650180   3.710746   2.255413   2.903459
    19  H    3.472319   3.975197   5.060588   3.804466   3.568634
    20  H    4.142853   3.391444   4.353195   2.924429   2.983802
    21  C    1.581083   1.551929   2.163142   2.166876   2.566810
    22  C    1.536321   3.801018   4.688582   4.135976   4.047673
    23  H    2.164669   4.367429   5.125941   4.687240   4.876316
    24  H    2.148740   4.593526   5.493263   4.996361   4.527099
    25  H    2.204077   3.773660   4.767674   3.819898   4.065675
    26  O    1.372241   3.561177   4.016089   4.416790   3.716000
    27  H    2.145718   2.183724   2.281240   2.919701   3.239541
    28  O    2.513608   2.367163   2.989606   2.295323   3.586456
    29  N    3.183102   3.621301   4.042508   3.628112   4.862074
    30  O    3.161441   4.023496   4.284362   4.321523   5.182762
    31  O    4.203027   4.483604   4.934266   4.230845   5.743234
                    6          7          8          9         10
     6  H    0.000000
     7  C    2.283515   0.000000
     8  H    2.939439   1.092577   0.000000
     9  H    2.570689   1.090040   1.771527   0.000000
    10  C    3.113083   1.549562   2.267807   2.209668   0.000000
    11  H    4.009558   2.287752   2.938031   2.556684   1.093473
    12  C    2.277857   2.161570   3.139920   2.642408   1.569154
    13  C    2.790035   2.874587   3.966982   2.744117   2.534466
    14  H    2.891762   2.624438   3.661702   2.094785   2.701252
    15  H    2.760688   3.605467   4.674545   3.453973   3.479198
    16  H    3.856023   3.645450   4.709557   3.514880   2.905923
    17  C    3.223487   3.578938   4.430827   4.165091   2.714276
    18  H    3.583113   3.877017   4.521601   4.671987   3.027318
    19  H    4.186597   4.221720   5.101931   4.710213   3.060102
    20  H    3.195749   4.180135   5.072625   4.643230   3.603800
    21  C    3.516101   2.829676   2.772279   3.917403   2.564582
    22  C    5.111219   3.916020   4.203097   4.748742   2.572676
    23  H    5.949099   4.693768   4.770925   5.584349   3.499925
    24  H    5.570844   4.161980   4.537683   4.801884   2.684982
    25  H    5.038244   4.317004   4.763291   5.147604   2.974139
    26  O    4.761794   2.847195   2.566790   3.651252   2.281908
    27  H    4.109100   3.183009   2.727672   4.243473   3.220024
    28  O    4.419638   4.173912   4.215178   5.241048   3.649927
    29  N    5.735996   5.204452   5.057008   6.284983   4.608553
    30  O    6.114069   5.187327   4.828039   6.245782   4.689433
    31  O    6.550644   6.255680   6.194183   7.327415   5.566741
                   11         12         13         14         15
    11  H    0.000000
    12  C    2.292488   0.000000
    13  C    2.731822   1.534482   0.000000
    14  H    2.752147   2.209713   1.092502   0.000000
    15  H    3.807083   2.167542   1.095667   1.766782   0.000000
    16  H    2.749619   2.170446   1.095501   1.766452   1.770960
    17  C    3.326753   1.526819   2.470595   3.456995   2.696385
    18  H    3.771642   2.211682   3.461952   4.362206   3.706411
    19  H    3.337449   2.171256   2.716404   3.735361   3.052446
    20  H    4.236184   2.149248   2.662009   3.685913   2.419505
    21  C    3.511809   2.979641   4.480039   4.855562   5.047954
    22  C    2.760640   3.302448   4.489865   5.021019   5.304851
    23  H    3.680583   4.320777   5.565564   6.060998   6.369562
    24  H    2.421256   3.552840   4.430719   4.882521   5.348458
    25  H    3.289872   3.163943   4.352433   5.087178   5.001355
    26  O    2.524214   3.702471   4.815415   4.860314   5.745344
    27  H    4.078726   3.899353   5.332290   5.548273   5.938263
    28  O    4.516212   3.730581   5.257864   5.852540   5.689168
    29  N    5.324128   4.968490   6.486323   7.042569   7.000462
    30  O    5.305452   5.391461   6.881228   7.283523   7.520865
    31  O    6.254905   5.729510   7.217061   7.888004   7.637556
                   16         17         18         19         20
    16  H    0.000000
    17  C    2.696622   0.000000
    18  H    3.731017   1.090675   0.000000
    19  H    2.479423   1.095221   1.767877   0.000000
    20  H    2.989770   1.096216   1.759744   1.767229   0.000000
    21  C    5.027481   3.281045   2.700808   3.986947   4.049931
    22  C    4.434143   3.212419   2.859700   3.120077   4.291995
    23  H    5.524757   4.169921   3.627196   4.099657   5.214686
    24  H    4.155574   3.606783   3.543267   3.250277   4.690226
    25  H    4.258021   2.579929   2.108149   2.404333   3.588261
    26  O    5.086158   4.455731   4.255642   4.735124   5.453940
    27  H    5.918602   4.358296   3.782803   5.048238   5.108344
    28  O    5.681503   3.403106   2.452743   4.016417   4.080535
    29  N    6.812393   4.627728   3.654490   5.061235   5.366697
    30  O    7.213333   5.342866   4.491255   5.749549   6.180185
    31  O    7.472955   5.096614   4.040693   5.440004   5.724378
                   21         22         23         24         25
    21  C    0.000000
    22  C    2.634034   0.000000
    23  H    2.964669   1.092920   0.000000
    24  H    3.549152   1.092529   1.763523   0.000000
    25  H    2.864604   1.088796   1.773124   1.777341   0.000000
    26  O    2.409753   2.366937   2.572693   2.650524   3.326393
    27  H    1.089682   3.275020   3.333553   4.142340   3.720715
    28  O    1.448019   2.783097   2.857965   3.861534   2.610354
    29  N    2.410521   3.125460   2.678686   4.185629   3.137667
    30  O    2.617492   3.285565   2.640079   4.228053   3.670513
    31  O    3.467410   3.837474   3.332979   4.861467   3.585936
                   26         27         28         29         30
    26  O    0.000000
    27  H    2.337876   0.000000
    28  O    3.467089   2.060085   0.000000
    29  N    3.758490   2.501970   1.389680   0.000000
    30  O    3.266664   2.259841   2.234559   1.209603   0.000000
    31  O    4.880057   3.668283   2.160550   1.203546   2.177626
                   31
    31  O    0.000000
 Stoichiometry    C10H16NO4(2)
 Framework group  C1[X(C10H16NO4)]
 Deg. of freedom    87
 Full point group                 C1      NOp   1
 Largest Abelian subgroup         C1      NOp   1
 Largest concise Abelian subgroup C1      NOp   1
                         Standard orientation:                         
 ---------------------------------------------------------------------
 Center     Atomic      Atomic             Coordinates (Angstroms)
 Number     Number       Type             X           Y           Z
 ---------------------------------------------------------------------
      1          6           0       -0.064234    0.944155    0.479208
      2          6           0        0.375964   -0.594141   -1.659161
      3          1           0        0.211643   -0.305425   -2.701951
      4          1           0        0.165016   -1.665347   -1.592615
      5          6           0        1.827603   -0.311330   -1.276628
      6          1           0        2.516391   -0.791640   -1.979811
      7          6           0        1.983532    1.199832   -0.997703
      8          1           0        1.374505    1.888466   -1.588120
      9          1           0        3.018124    1.541949   -1.025315
     10          6           0        1.501724    0.882793    0.440521
     11          1           0        1.899101    1.470840    1.272372
     12          6           0        2.059750   -0.570120    0.240783
     13          6           0        3.550171   -0.600604    0.604584
     14          1           0        4.114504    0.241636    0.197495
     15          1           0        4.007211   -1.521654    0.226075
     16          1           0        3.672557   -0.587849    1.693152
     17          6           0        1.404273   -1.794772    0.874622
     18          1           0        0.344526   -1.907318    0.642584
     19          1           0        1.510514   -1.770864    1.964415
     20          1           0        1.911928   -2.696837    0.513712
     21          6           0       -0.642656    0.170520   -0.772487
     22          6           0       -0.622925    0.502450    1.840474
     23          1           0       -1.663404    0.823834    1.933158
     24          1           0       -0.051900    1.001128    2.627157
     25          1           0       -0.574895   -0.574583    1.992686
     26          8           0       -0.292125    2.288250    0.322621
     27          1           0       -1.166442    0.922805   -1.361658
     28          8           0       -1.607198   -0.839560   -0.390186
     29          7           0       -2.892775   -0.389847   -0.114031
     30          8           0       -3.134254    0.786517   -0.258924
     31          8           0       -3.626318   -1.274321    0.243939
 ---------------------------------------------------------------------
 Rotational constants (GHZ):           1.1526397           0.4446363           0.4166556
 Standard basis: 6-31++G(d,p) (6D, 7F)
 There are   381 symmetry adapted cartesian basis functions of A   symmetry.
 There are   381 symmetry adapted basis functions of A   symmetry.
   381 basis functions,   608 primitive gaussians,   381 cartesian basis functions
    58 alpha electrons       57 beta electrons
       nuclear repulsion energy      1143.4125880553 Hartrees.
 NAtoms=   31 NActive=   31 NUniq=   31 SFac= 1.00D+00 NAtFMM=   60 NAOKFM=F Big=F
 Integral buffers will be    131072 words long.
 Raffenetti 2 integral format.
 Two-electron integral symmetry is turned on.
 Nuclear repulsion after empirical dispersion term =     1143.3835676552 Hartrees.
 One-electron integrals computed using PRISM.
 NBasis=   381 RedAO= T EigKep=  2.55D-06  NBF=   381
 NBsUse=   381 1.00D-06 EigRej= -1.00D+00 NBFU=   381
 Initial guess from the checkpoint file:  "Alpha-Pinene-RO-NO3down-Oup-Conf02-wb97-opt.chk"
 B after Tr=     0.000000   -0.000000    0.000000
         Rot=    0.999990   -0.004011    0.001515    0.000901 Ang=  -0.50 deg.
 Initial guess <Sx>= 0.0000 <Sy>= 0.0000 <Sz>= 0.5000 <S**2>= 0.7543 S= 0.5021
 ExpMin= 3.60D-02 ExpMax= 5.48D+03 ExpMxC= 8.25D+02 IAcc=3 IRadAn=         7 AccDes= 0.00D+00
 Harris functional with IExCor= 4639 and IRadAn=       7 diagonalized for initial guess.
 HarFok:  IExCor= 4639 AccDes= 0.00D+00 IRadAn=         7 IDoV= 1 UseB2=F ITyADJ=14
 ICtDFT=  3500011 ScaDFX=  1.000000  1.000000  1.000000  1.000000
 FoFCou: FMM=F IPFlag=           0 FMFlag=      100000 FMFlg1=           0
         NFxFlg=           0 DoJE=T BraDBF=F KetDBF=T FulRan=T
         wScrn=  0.000000 ICntrl=       500 IOpCl=  0 I1Cent=   200000004 NGrid=           0
         NMat0=    1 NMatS0=      1 NMatT0=    0 NMatD0=    1 NMtDS0=    0 NMtDT0=    0
 Petite list used in FoFCou.
 Requested convergence on RMS density matrix=1.00D-08 within 128 cycles.
 Requested convergence on MAX density matrix=1.00D-06.
 Requested convergence on             energy=1.00D-06.
 No special actions if energy rises.
 SCF Done:  E(UwB97XD) =  -745.938855703     A.U. after   20 cycles
            NFock= 20  Conv=0.56D-08     -V/T= 2.0089
 <Sx>= 0.0000 <Sy>= 0.0000 <Sz>= 0.5000 <S**2>= 0.7543 S= 0.5021
 <L.S>= 0.000000000000E+00
 Annihilation of the first spin contaminant:
 S**2 before annihilation     0.7543,   after     0.7500
 Calling FoFJK, ICntrl=      2127 FMM=F ISym2X=0 I1Cent= 0 IOpClX= 1 NMat=1 NMatS=1 NMatT=0.
 ***** Axes restored to original set *****
 -------------------------------------------------------------------
 Center     Atomic                   Forces (Hartrees/Bohr)
 Number     Number              X              Y              Z
 -------------------------------------------------------------------
      1        6           0.000183458    0.000383452   -0.000220633
      2        6          -0.000084276    0.000035069    0.000038384
      3        1           0.000038285   -0.000019002    0.000108901
      4        1          -0.000044592    0.000092086   -0.000061190
      5        6          -0.000118289   -0.000096464   -0.000050788
      6        1          -0.000092130    0.000046714    0.000111736
      7        6           0.000235825    0.000196891   -0.000100898
      8        1           0.000071480   -0.000107169    0.000075357
      9        1          -0.000109242   -0.000036912    0.000031847
     10        6          -0.000223158    0.000081956    0.000207506
     11        1          -0.000029160   -0.000079996   -0.000116047
     12        6           0.000196731   -0.000070547    0.000041830
     13        6           0.000097707    0.000044149   -0.000040500
     14        1          -0.000042855   -0.000102894    0.000052297
     15        1          -0.000023445    0.000103986    0.000061757
     16        1           0.000031946   -0.000011016   -0.000112331
     17        6          -0.000010798   -0.000165410   -0.000099723
     18        1           0.000262795   -0.000090086    0.000017892
     19        1           0.000025207   -0.000069352   -0.000119646
     20        1          -0.000054930    0.000078844    0.000075248
     21        6          -0.000048157    0.000067626    0.000036508
     22        6          -0.000115048    0.000015653    0.000345644
     23        1           0.000270388   -0.000026121    0.000121023
     24        1          -0.000076836   -0.000067297   -0.000093297
     25        1          -0.000029463    0.000280228    0.000082008
     26        8           0.000051587   -0.000186406    0.000041743
     27        1          -0.000005351   -0.000136898   -0.000029275
     28        8          -0.000819989    0.000341519   -0.000087752
     29        7          -0.000924242   -0.000198557    0.000256685
     30        8           0.000492826   -0.001260781   -0.000090236
     31        8           0.000893730    0.000956736   -0.000484051
 -------------------------------------------------------------------
 Cartesian Forces:  Max     0.001260781 RMS     0.000269780

 GradGradGradGradGradGradGradGradGradGradGradGradGradGradGradGradGradGrad
 Berny optimization.
 Using GEDIIS/GDIIS optimizer.
 FormGI is forming the generalized inverse of G from B-inverse, IUseBI=4.
 Internal  Forces:  Max     0.001392467 RMS     0.000200438
 Search for a local minimum.
 Step number   5 out of a maximum of  186
 All quantities printed in internal units (Hartrees-Bohrs-Radians)
 Mixed Optimization -- En-DIIS/RFO-DIIS
 Swapping is turned off.
 Update second derivatives using D2CorX and points    1    2    3    4    5
 DE= -1.06D-06 DEPred=-1.79D-05 R= 5.92D-02
 Trust test= 5.92D-02 RLast= 6.98D-02 DXMaxT set to 1.38D-01
 ITU= -1  1 -1  1  0
     Eigenvalues ---    0.00168   0.00344   0.00377   0.00497   0.01225
     Eigenvalues ---    0.01349   0.01604   0.02019   0.02353   0.02734
     Eigenvalues ---    0.02775   0.02931   0.03278   0.03467   0.03632
     Eigenvalues ---    0.03963   0.04441   0.04522   0.04742   0.04848
     Eigenvalues ---    0.05223   0.05297   0.05307   0.05401   0.05683
     Eigenvalues ---    0.05694   0.05803   0.05852   0.05910   0.06221
     Eigenvalues ---    0.06743   0.07404   0.08162   0.08381   0.08526
     Eigenvalues ---    0.08995   0.09648   0.09867   0.10378   0.12303
     Eigenvalues ---    0.13152   0.15913   0.16000   0.16000   0.16000
     Eigenvalues ---    0.16000   0.16000   0.16006   0.16201   0.16353
     Eigenvalues ---    0.18616   0.19758   0.21800   0.22835   0.23355
     Eigenvalues ---    0.24896   0.25119   0.25610   0.26299   0.26960
     Eigenvalues ---    0.27790   0.28379   0.29436   0.29773   0.30114
     Eigenvalues ---    0.31675   0.32770   0.34602   0.34665   0.34688
     Eigenvalues ---    0.34740   0.34817   0.34853   0.34960   0.34997
     Eigenvalues ---    0.35034   0.35083   0.35089   0.35242   0.35381
     Eigenvalues ---    0.35554   0.35651   0.36346   0.42745   0.51665
     Eigenvalues ---    1.03447   1.07431
 En-DIIS/RFO-DIIS/Sim-DIIS IScMMF=       -3 using points:     5    4    3    2
 RFO step:  Lambda=-2.69922270D-05.
 DidBck=T Rises=F RFO-DIIS coefs:    0.70032    0.49252    0.00369   -0.19653
 Iteration  1 RMS(Cart)=  0.00484848 RMS(Int)=  0.00001115
 Iteration  2 RMS(Cart)=  0.00001870 RMS(Int)=  0.00000091
 Iteration  3 RMS(Cart)=  0.00000000 RMS(Int)=  0.00000091
 Variable       Old X    -DE/DX   Delta X   Delta X   Delta X     New X
                                 (Linear)    (Quad)   (Total)
    R1        2.96241   0.00015   0.00019  -0.00007   0.00012   2.96252
    R2        2.98781   0.00063   0.00046   0.00002   0.00048   2.98829
    R3        2.90323   0.00033   0.00006   0.00033   0.00039   2.90362
    R4        2.59316  -0.00020   0.00014  -0.00050  -0.00036   2.59280
    R5        2.06817  -0.00012   0.00020  -0.00050  -0.00030   2.06787
    R6        2.06699  -0.00009   0.00020  -0.00047  -0.00027   2.06672
    R7        2.88675   0.00000   0.00024  -0.00034  -0.00010   2.88665
    R8        2.93272   0.00002   0.00008  -0.00042  -0.00034   2.93238
    R9        2.06974  -0.00015   0.00025  -0.00063  -0.00038   2.06936
   R10        2.91883  -0.00007   0.00009  -0.00004   0.00005   2.91888
   R11        2.94179  -0.00003   0.00004  -0.00029  -0.00025   2.94154
   R12        2.06467  -0.00015   0.00027  -0.00066  -0.00039   2.06428
   R13        2.05988  -0.00012   0.00029  -0.00066  -0.00036   2.05952
   R14        2.92825  -0.00005  -0.00003   0.00016   0.00013   2.92837
   R15        2.06636  -0.00014   0.00025  -0.00062  -0.00037   2.06600
   R16        2.96527   0.00035   0.00013   0.00045   0.00058   2.96585
   R17        2.89975   0.00005  -0.00020   0.00033   0.00013   2.89988
   R18        2.88527   0.00005   0.00011  -0.00018  -0.00007   2.88520
   R19        2.06453  -0.00012   0.00030  -0.00066  -0.00036   2.06417
   R20        2.07051  -0.00012   0.00023  -0.00055  -0.00032   2.07019
   R21        2.07020  -0.00011   0.00020  -0.00050  -0.00029   2.06991
   R22        2.06108  -0.00025   0.00012  -0.00052  -0.00040   2.06067
   R23        2.06967  -0.00012   0.00021  -0.00051  -0.00031   2.06936
   R24        2.07155  -0.00012   0.00023  -0.00055  -0.00032   2.07123
   R25        2.05920  -0.00007   0.00034  -0.00065  -0.00031   2.05889
   R26        2.73636   0.00023   0.00006  -0.00005   0.00002   2.73638
   R27        2.06532  -0.00025   0.00011  -0.00053  -0.00041   2.06490
   R28        2.06458  -0.00014   0.00022  -0.00055  -0.00033   2.06425
   R29        2.05753  -0.00027   0.00015  -0.00058  -0.00043   2.05709
   R30        2.62611  -0.00065   0.00020  -0.00072  -0.00052   2.62560
   R31        2.28582  -0.00131   0.00060  -0.00163  -0.00103   2.28479
   R32        2.27437  -0.00139   0.00058  -0.00162  -0.00104   2.27333
    A1        1.90367  -0.00007  -0.00001  -0.00007  -0.00008   1.90358
    A2        1.95398  -0.00023  -0.00019  -0.00010  -0.00029   1.95369
    A3        1.77360   0.00005  -0.00044   0.00006  -0.00037   1.77323
    A4        2.01279   0.00039   0.00104   0.00003   0.00108   2.01387
    A5        1.90517  -0.00006  -0.00041   0.00027  -0.00013   1.90504
    A6        1.89898  -0.00013  -0.00020  -0.00019  -0.00039   1.89859
    A7        1.86227   0.00002   0.00005  -0.00033  -0.00028   1.86199
    A8        1.90968  -0.00013  -0.00020  -0.00022  -0.00042   1.90927
    A9        1.89215  -0.00008  -0.00033   0.00003  -0.00031   1.89184
   A10        1.92766   0.00004   0.00020   0.00014   0.00034   1.92800
   A11        1.89779  -0.00006   0.00024  -0.00016   0.00007   1.89786
   A12        1.97081   0.00020   0.00004   0.00051   0.00054   1.97135
   A13        1.93440   0.00005  -0.00010   0.00000  -0.00010   1.93430
   A14        1.89894  -0.00008   0.00009   0.00023   0.00032   1.89925
   A15        1.93373   0.00017   0.00048  -0.00001   0.00046   1.93420
   A16        2.07316  -0.00005  -0.00003  -0.00004  -0.00007   2.07310
   A17        2.04781  -0.00013  -0.00002  -0.00038  -0.00039   2.04741
   A18        1.54236   0.00005  -0.00041   0.00026  -0.00015   1.54221
   A19        2.05194  -0.00001   0.00003  -0.00011  -0.00008   2.05185
   A20        1.98047  -0.00002  -0.00005   0.00016   0.00011   1.98058
   A21        1.50680   0.00004   0.00015  -0.00038  -0.00023   1.50657
   A22        1.89395   0.00002   0.00004   0.00005   0.00009   1.89404
   A23        2.04564  -0.00004  -0.00004   0.00005   0.00001   2.04565
   A24        1.96367   0.00000  -0.00013   0.00019   0.00006   1.96373
   A25        1.90233   0.00000  -0.00025   0.00011  -0.00015   1.90219
   A26        1.89990  -0.00007  -0.00009  -0.00014  -0.00023   1.89967
   A27        1.97646   0.00021   0.00087   0.00074   0.00161   1.97807
   A28        2.07494  -0.00003  -0.00008  -0.00028  -0.00036   2.07458
   A29        1.53151  -0.00009  -0.00039  -0.00005  -0.00044   1.53107
   A30        2.05504  -0.00002  -0.00005  -0.00030  -0.00035   2.05469
   A31        1.48782  -0.00010   0.00011  -0.00039  -0.00028   1.48754
   A32        1.95977   0.00006  -0.00038   0.00018  -0.00020   1.95958
   A33        2.06459  -0.00002   0.00032  -0.00066  -0.00034   2.06425
   A34        1.91094   0.00001  -0.00034   0.00011  -0.00023   1.91072
   A35        2.13786   0.00017   0.00064   0.00046   0.00110   2.13897
   A36        1.87824  -0.00011  -0.00033   0.00022  -0.00011   1.87813
   A37        1.98020   0.00001  -0.00032   0.00054   0.00022   1.98041
   A38        1.91766   0.00003   0.00001   0.00006   0.00007   1.91773
   A39        1.92182   0.00005  -0.00011   0.00031   0.00021   1.92203
   A40        1.87955  -0.00003   0.00012  -0.00026  -0.00014   1.87941
   A41        1.87924  -0.00003   0.00013  -0.00027  -0.00014   1.87910
   A42        1.88227  -0.00005   0.00019  -0.00044  -0.00025   1.88202
   A43        1.99499   0.00011   0.00012   0.00017   0.00029   1.99528
   A44        1.93256   0.00003  -0.00010   0.00030   0.00020   1.93276
   A45        1.90133  -0.00000  -0.00018   0.00016  -0.00002   1.90131
   A46        1.88410  -0.00002   0.00011  -0.00004   0.00007   1.88417
   A47        1.87026  -0.00008  -0.00001  -0.00024  -0.00025   1.87001
   A48        1.87616  -0.00006   0.00005  -0.00040  -0.00035   1.87581
   A49        2.04124  -0.00020  -0.00013  -0.00037  -0.00051   2.04073
   A50        1.84013   0.00011   0.00015   0.00009   0.00024   1.84037
   A51        1.95627   0.00053   0.00100   0.00061   0.00162   1.95789
   A52        1.92489  -0.00004  -0.00034  -0.00069  -0.00103   1.92387
   A53        1.81765  -0.00023  -0.00031   0.00042   0.00010   1.81775
   A54        1.87983  -0.00017  -0.00042  -0.00006  -0.00048   1.87935
   A55        1.91431   0.00014  -0.00001   0.00043   0.00042   1.91474
   A56        1.89306  -0.00007  -0.00022   0.00002  -0.00021   1.89285
   A57        1.97385   0.00017   0.00013   0.00035   0.00048   1.97433
   A58        1.87790  -0.00009  -0.00015  -0.00019  -0.00034   1.87756
   A59        1.89761  -0.00009   0.00027  -0.00039  -0.00012   1.89749
   A60        1.90476  -0.00007  -0.00004  -0.00024  -0.00028   1.90448
   A61        2.02967   0.00029  -0.00098   0.00197   0.00099   2.03066
   A62        2.06643  -0.00037   0.00011  -0.00086  -0.00075   2.06569
   A63        1.96613   0.00008   0.00006   0.00000   0.00006   1.96619
   A64        2.25061   0.00029  -0.00018   0.00087   0.00068   2.25130
    D1        0.79268  -0.00001  -0.00032   0.00082   0.00050   0.79317
    D2        3.08086  -0.00010  -0.00069   0.00043  -0.00025   3.08061
    D3       -0.88094   0.00001  -0.00009   0.00053   0.00045  -0.88049
    D4        3.04162   0.00028   0.00090   0.00073   0.00163   3.04325
    D5       -0.95339   0.00019   0.00054   0.00035   0.00088  -0.95251
    D6        1.36800   0.00029   0.00114   0.00045   0.00158   1.36958
    D7       -1.21774   0.00006   0.00035   0.00051   0.00085  -1.21689
    D8        1.07044  -0.00003  -0.00002   0.00012   0.00010   1.07054
    D9       -2.89136   0.00008   0.00058   0.00022   0.00080  -2.89055
   D10        0.11211  -0.00002   0.00108  -0.00048   0.00060   0.11270
   D11       -2.03379   0.00008   0.00149   0.00059   0.00208  -2.03171
   D12        2.20902  -0.00005   0.00138   0.00030   0.00168   2.21070
   D13       -2.10377   0.00004   0.00053  -0.00032   0.00021  -2.10355
   D14        2.03352   0.00014   0.00093   0.00076   0.00170   2.03521
   D15       -0.00685   0.00001   0.00083   0.00047   0.00130  -0.00556
   D16        2.03591  -0.00002   0.00037  -0.00031   0.00006   2.03598
   D17       -0.10998   0.00007   0.00077   0.00077   0.00154  -0.10844
   D18       -2.15036  -0.00006   0.00067   0.00048   0.00115  -2.14921
   D19        2.85911  -0.00012  -0.00355   0.00262  -0.00093   2.85818
   D20        0.81266  -0.00006  -0.00324   0.00260  -0.00064   0.81202
   D21       -1.30272  -0.00002  -0.00312   0.00267  -0.00045  -1.30316
   D22       -1.23391  -0.00009  -0.00286   0.00247  -0.00040  -1.23431
   D23        3.00283  -0.00002  -0.00255   0.00245  -0.00011   3.00272
   D24        0.88745   0.00001  -0.00243   0.00252   0.00009   0.88753
   D25        0.91288   0.00001  -0.00281   0.00271  -0.00011   0.91277
   D26       -1.13356   0.00007  -0.00250   0.00268   0.00018  -1.13338
   D27        3.03424   0.00011  -0.00238   0.00275   0.00037   3.03461
   D28       -0.94003   0.00005   0.00078   0.00036   0.00115  -0.93889
   D29        1.37006  -0.00005   0.00073   0.00050   0.00124   1.37130
   D30        3.03817   0.00004   0.00049   0.00089   0.00138   3.03955
   D31        1.10493   0.00001   0.00084  -0.00009   0.00075   1.10569
   D32       -2.86816  -0.00008   0.00080   0.00005   0.00084  -2.86731
   D33       -1.20005   0.00000   0.00055   0.00044   0.00098  -1.19907
   D34       -3.04908   0.00011   0.00132   0.00015   0.00147  -3.04761
   D35       -0.73899   0.00002   0.00127   0.00029   0.00156  -0.73742
   D36        0.92912   0.00010   0.00102   0.00068   0.00170   0.93082
   D37       -2.25873   0.00011  -0.00111  -0.00014  -0.00125  -2.25998
   D38       -0.15710   0.00008  -0.00127  -0.00085  -0.00212  -0.15923
   D39        1.85547  -0.00026  -0.00208  -0.00102  -0.00310   1.85237
   D40        2.00615   0.00017  -0.00112   0.00033  -0.00079   2.00536
   D41       -2.17541   0.00013  -0.00128  -0.00038  -0.00166  -2.17708
   D42       -0.16284  -0.00021  -0.00209  -0.00055  -0.00264  -0.16548
   D43       -0.13973   0.00002  -0.00157  -0.00007  -0.00164  -0.14137
   D44        1.96189  -0.00001  -0.00173  -0.00078  -0.00251   1.95938
   D45       -2.30872  -0.00036  -0.00254  -0.00095  -0.00349  -2.31220
   D46       -0.58960   0.00007  -0.00025  -0.00035  -0.00060  -0.59020
   D47       -2.82564   0.00007  -0.00029  -0.00047  -0.00076  -2.82640
   D48        1.48568   0.00005  -0.00020  -0.00053  -0.00074   1.48494
   D49        1.64446   0.00002  -0.00034  -0.00015  -0.00049   1.64396
   D50       -0.59158   0.00002  -0.00038  -0.00028  -0.00066  -0.59224
   D51       -2.56345  -0.00000  -0.00029  -0.00034  -0.00063  -2.56408
   D52       -2.53457  -0.00012  -0.00062  -0.00045  -0.00107  -2.53564
   D53        1.51258  -0.00012  -0.00066  -0.00057  -0.00123   1.51135
   D54       -0.45929  -0.00014  -0.00057  -0.00063  -0.00121  -0.46050
   D55       -1.45762   0.00013   0.00056   0.00023   0.00079  -1.45683
   D56        2.92088   0.00015   0.00089   0.00026   0.00116   2.92204
   D57        0.71649   0.00027   0.00146   0.00036   0.00182   0.71831
   D58        2.58028   0.00002   0.00026   0.00058   0.00084   2.58112
   D59        0.67560   0.00004   0.00060   0.00061   0.00121   0.67681
   D60       -1.52879   0.00015   0.00116   0.00071   0.00187  -1.52692
   D61        0.45380   0.00008   0.00054   0.00058   0.00112   0.45493
   D62       -1.45088   0.00010   0.00088   0.00061   0.00149  -1.44939
   D63        2.62792   0.00022   0.00144   0.00071   0.00215   2.63007
   D64       -1.53128  -0.00012  -0.00020  -0.00028  -0.00048  -1.53176
   D65        2.56202   0.00000   0.00023   0.00005   0.00028   2.56229
   D66        0.45556   0.00008   0.00056   0.00051   0.00107   0.45662
   D67        0.54986  -0.00011  -0.00009  -0.00061  -0.00069   0.54917
   D68       -1.64002   0.00000   0.00034  -0.00029   0.00006  -1.63996
   D69        2.53670   0.00008   0.00067   0.00018   0.00085   2.53755
   D70        2.76360  -0.00012  -0.00019  -0.00031  -0.00050   2.76309
   D71        0.57371  -0.00000   0.00024   0.00001   0.00025   0.57396
   D72       -1.53275   0.00008   0.00057   0.00047   0.00104  -1.53171
   D73        1.46279  -0.00009  -0.00092  -0.00037  -0.00129   1.46150
   D74       -2.86602  -0.00006  -0.00130  -0.00031  -0.00160  -2.86762
   D75       -0.64424  -0.00005  -0.00156   0.00057  -0.00099  -0.64523
   D76       -0.45242  -0.00008  -0.00056  -0.00055  -0.00111  -0.45353
   D77        1.50196  -0.00005  -0.00094  -0.00049  -0.00143   1.50054
   D78       -2.55944  -0.00004  -0.00120   0.00039  -0.00081  -2.56026
   D79       -2.57658   0.00001  -0.00022  -0.00011  -0.00033  -2.57691
   D80       -0.62220   0.00004  -0.00060  -0.00005  -0.00065  -0.62285
   D81        1.59958   0.00005  -0.00086   0.00083  -0.00004   1.59954
   D82        0.84200  -0.00001   0.00002  -0.00026  -0.00024   0.84175
   D83       -1.26291  -0.00001   0.00007  -0.00033  -0.00026  -1.26317
   D84        2.94951  -0.00000  -0.00011  -0.00002  -0.00013   2.94938
   D85       -0.77885   0.00007   0.00017   0.00007   0.00024  -0.77861
   D86       -2.88376   0.00008   0.00023  -0.00000   0.00022  -2.88354
   D87        1.32866   0.00008   0.00005   0.00031   0.00036   1.32902
   D88       -3.13945  -0.00008  -0.00014  -0.00081  -0.00095  -3.14040
   D89        1.03883  -0.00008  -0.00008  -0.00088  -0.00097   1.03786
   D90       -1.03194  -0.00008  -0.00026  -0.00057  -0.00083  -1.03277
   D91       -0.84907   0.00004  -0.00040   0.00132   0.00092  -0.84815
   D92       -2.98139  -0.00004  -0.00056   0.00102   0.00046  -2.98093
   D93        1.24207   0.00002  -0.00046   0.00123   0.00078   1.24285
   D94        0.95503   0.00002   0.00045   0.00060   0.00105   0.95608
   D95       -1.17728  -0.00006   0.00029   0.00030   0.00059  -1.17669
   D96        3.04618  -0.00001   0.00040   0.00051   0.00091   3.04708
   D97       -3.09217   0.00008   0.00018   0.00141   0.00159  -3.09058
   D98        1.05870   0.00000   0.00002   0.00111   0.00113   1.05982
   D99       -1.00103   0.00006   0.00012   0.00132   0.00145  -0.99959
   D100       1.39686   0.00047   0.00602   0.00299   0.00901   1.40587
   D101      -2.66361   0.00039   0.00626   0.00320   0.00946  -2.65415
   D102      -0.61953   0.00015   0.00554   0.00259   0.00813  -0.61140
   D103       0.04954   0.00024   0.00489  -0.00162   0.00327   0.05281
   D104      -3.09653   0.00012   0.00304  -0.00030   0.00274  -3.09379
   D105       3.13629  -0.00014  -0.00220   0.00156  -0.00064   3.13565
         Item               Value     Threshold  Converged?
 Maximum Force            0.001392     0.000450     NO 
 RMS     Force            0.000200     0.000300     YES
 Maximum Displacement     0.040945     0.001800     NO 
 RMS     Displacement     0.004844     0.001200     NO 
 Predicted change in Energy=-1.341679D-05
 GradGradGradGradGradGradGradGradGradGradGradGradGradGradGradGradGradGrad

                          Input orientation:                          
 ---------------------------------------------------------------------
 Center     Atomic      Atomic             Coordinates (Angstroms)
 Number     Number       Type             X           Y           Z
 ---------------------------------------------------------------------
      1          6           0       -0.064103    0.947397    0.463393
      2          6           0        0.367362   -0.642827   -1.638007
      3          1           0        0.186230   -0.385053   -2.685941
      4          1           0        0.170224   -1.714062   -1.539567
      5          6           0        1.820299   -0.332299   -1.283117
      6          1           0        2.505331   -0.822750   -1.982648
      7          6           0        1.961489    1.187500   -1.046300
      8          1           0        1.336673    1.852784   -1.646529
      9          1           0        2.991214    1.540945   -1.096427
     10          6           0        1.501910    0.902812    0.405970
     11          1           0        1.902611    1.517512    1.216426
     12          6           0        2.076764   -0.547774    0.237012
     13          6           0        3.572449   -0.548589    0.580196
     14          1           0        4.119516    0.289760    0.143128
     15          1           0        4.036803   -1.473039    0.219804
     16          1           0        3.709984   -0.505320    1.666012
     17          6           0        1.447514   -1.764542    0.911244
     18          1           0        0.386887   -1.898663    0.696330
     19          1           0        1.567492   -1.710762    1.998381
     20          1           0        1.963629   -2.668283    0.567442
     21          6           0       -0.649265    0.133911   -0.759901
     22          6           0       -0.599838    0.537339    1.843887
     23          1           0       -1.642273    0.849818    1.942266
     24          1           0       -0.024106    1.063766    2.608506
     25          1           0       -0.537716   -0.534175    2.025478
     26          8           0       -0.309164    2.283984    0.273639
     27          1           0       -1.187417    0.864264   -1.363244
     28          8           0       -1.598965   -0.875671   -0.340857
     29          7           0       -2.889159   -0.435213   -0.072821
     30          8           0       -3.147585    0.731414   -0.257259
     31          8           0       -3.607631   -1.316794    0.319363
 ---------------------------------------------------------------------
                    Distance matrix (angstroms):
                    1          2          3          4          5
     1  C    0.000000
     2  C    2.670366   0.000000
     3  H    3.428760   1.094268   0.000000
     4  H    3.339180   1.093663   1.755191   0.000000
     5  C    2.870347   1.527548   2.154270   2.167437   0.000000
     6  H    3.964660   2.173031   2.462606   2.538402   1.095059
     7  C    2.537685   2.498290   2.883208   3.445432   1.544606
     8  H    2.689549   2.677258   2.722464   3.754255   2.267279
     9  H    3.481422   3.456410   3.755524   4.330061   2.216966
    10  C    1.567699   2.802506   3.598545   3.522291   2.116575
    11  H    2.181755   3.895105   4.668425   4.586909   3.110674
    12  C    2.621086   2.539052   3.484860   2.855058   1.556598
    13  C    3.933970   3.898960   4.707534   4.174549   2.566855
    14  H    4.247085   4.256856   4.891804   4.737476   2.776244
    15  H    4.768152   4.195892   4.945096   4.254869   2.910832
    16  H    4.219053   4.701976   5.600965   4.926124   3.506880
    17  C    3.136905   2.987248   4.053834   2.764144   2.646792
    18  H    2.890971   2.650780   3.710934   2.253942   2.902822
    19  H    3.476219   3.975439   5.060461   3.803872   3.568234
    20  H    4.146766   3.393309   4.353939   2.926829   2.983610
    21  C    1.581336   1.551747   2.162638   2.166666   2.567071
    22  C    1.536530   3.801559   4.689142   4.136370   4.048640
    23  H    2.164996   4.368635   5.127244   4.688474   4.877490
    24  H    2.148639   4.593319   5.493131   4.996059   4.527202
    25  H    2.204421   3.775194   4.769046   3.821368   4.067897
    26  O    1.372052   3.560660   4.016004   4.416096   3.715245
    27  H    2.146008   2.182694   2.279743   2.919254   3.237984
    28  O    2.515193   2.367119   2.987816   2.295612   3.588102
    29  N    3.190624   3.619094   4.035955   3.625827   4.863580
    30  O    3.173933   4.018688   4.273092   4.316540   5.183025
    31  O    4.207600   4.481752   4.928831   4.229141   5.744528
                    6          7          8          9         10
     6  H    0.000000
     7  C    2.283334   0.000000
     8  H    2.938914   1.092371   0.000000
     9  H    2.570704   1.089849   1.771260   0.000000
    10  C    3.112863   1.549628   2.267709   2.209624   0.000000
    11  H    4.009261   2.287423   2.937552   2.556345   1.093278
    12  C    2.277317   2.161331   3.139768   2.641406   1.569460
    13  C    2.789637   2.873096   3.965298   2.741359   2.534571
    14  H    2.891746   2.622548   3.659254   2.091657   2.701256
    15  H    2.760267   3.603944   4.672793   3.451060   3.479225
    16  H    3.855473   3.644106   4.708099   3.512108   2.906223
    17  C    3.221888   3.579204   4.431652   4.164133   2.715335
    18  H    3.580826   3.878212   4.523764   4.671981   3.029167
    19  H    4.185295   4.221994   5.102696   4.709397   3.061183
    20  H    3.194118   4.179859   5.072947   4.641335   3.604439
    21  C    3.515933   2.829860   2.772108   3.917408   2.564765
    22  C    5.112170   3.916157   4.202794   4.748508   2.572648
    23  H    5.950215   4.693896   4.770694   5.583952   3.499843
    24  H    5.570969   4.161190   4.536474   4.800666   2.684361
    25  H    5.040683   4.318102   4.763879   5.148375   2.974527
    26  O    4.760673   2.846117   2.565495   3.649889   2.281477
    27  H    4.106831   3.181280   2.725519   4.241468   3.219330
    28  O    4.420806   4.175064   4.215118   5.242200   3.651874
    29  N    5.735691   5.206693   5.056595   6.287429   4.615305
    30  O    6.111289   5.189724   4.826605   6.248552   4.699687
    31  O    6.550698   6.257126   6.193311   7.329113   5.571496
                   11         12         13         14         15
    11  H    0.000000
    12  C    2.292376   0.000000
    13  C    2.731651   1.534552   0.000000
    14  H    2.752092   2.209777   1.092310   0.000000
    15  H    3.806760   2.167525   1.095498   1.766403   0.000000
    16  H    2.749649   2.170542   1.095347   1.766082   1.770540
    17  C    3.327481   1.526784   2.470523   3.456842   2.695827
    18  H    3.773351   2.211687   3.461790   4.362081   3.705418
    19  H    3.338489   2.171248   2.716936   3.735890   3.052432
    20  H    4.236246   2.149079   2.661121   3.684821   2.418163
    21  C    3.511737   2.981570   4.481577   4.856030   5.049885
    22  C    2.759837   3.305104   4.492675   5.022567   5.308267
    23  H    3.679520   4.323470   5.568133   6.062078   6.372947
    24  H    2.419920   3.554532   4.432712   4.883317   5.350912
    25  H    3.289252   3.167696   4.356891   5.090375   5.006810
    26  O    2.523545   3.703086   4.815015   4.858722   5.745046
    27  H    4.077954   3.899942   5.331926   5.546418   5.938139
    28  O    4.518130   3.735296   5.262969   5.856065   5.695004
    29  N    5.332576   4.976852   6.495511   7.049380   7.009398
    30  O    5.319228   5.401337   6.891922   7.291511   7.530115
    31  O    6.261053   5.736769   7.225768   7.894358   7.646679
                   16         17         18         19         20
    16  H    0.000000
    17  C    2.697052   0.000000
    18  H    3.731577   1.090462   0.000000
    19  H    2.480692   1.095059   1.767618   0.000000
    20  H    2.989151   1.096048   1.759274   1.766736   0.000000
    21  C    5.029585   3.285321   2.706580   3.990608   4.054793
    22  C    4.437718   3.218715   2.867860   3.126522   4.298451
    23  H    5.528054   4.176682   3.636481   4.106375   5.222041
    24  H    4.158576   3.611883   3.549834   3.256293   4.695234
    25  H    4.262980   2.587752   2.117393   2.411844   3.596806
    26  O    5.086499   4.459039   4.261185   4.738625   5.456818
    27  H    5.919180   4.361970   3.788673   5.051812   5.112292
    28  O    5.687674   3.411581   2.462900   4.024409   4.090299
    29  N    6.824746   4.641361   3.669572   5.077267   5.380157
    30  O    7.228744   5.358184   4.507674   5.769236   6.193753
    31  O    7.484614   5.109334   4.054238   5.454926   5.738206
                   21         22         23         24         25
    21  C    0.000000
    22  C    2.635320   0.000000
    23  H    2.966530   1.092701   0.000000
    24  H    3.549876   1.092353   1.762984   0.000000
    25  H    2.866552   1.088566   1.772684   1.776832   0.000000
    26  O    2.409708   2.366631   2.572612   2.649867   3.326138
    27  H    1.089516   3.276861   3.336690   4.143415   3.723060
    28  O    1.448027   2.787106   2.862139   3.865274   2.615801
    29  N    2.411039   3.140163   2.695664   4.200593   3.153084
    30  O    2.617492   3.308096   2.667938   4.251963   3.691073
    31  O    3.467173   3.848221   3.345243   4.873284   3.598292
                   26         27         28         29         30
    26  O    0.000000
    27  H    2.338016   0.000000
    28  O    3.467652   2.059616   0.000000
    29  N    3.764365   2.499952   1.389405   0.000000
    30  O    3.278561   2.254576   2.233368   1.209058   0.000000
    31  O    4.883398   3.666826   2.159912   1.202994   2.176991
                   31
    31  O    0.000000
 Stoichiometry    C10H16NO4(2)
 Framework group  C1[X(C10H16NO4)]
 Deg. of freedom    87
 Full point group                 C1      NOp   1
 Largest Abelian subgroup         C1      NOp   1
 Largest concise Abelian subgroup C1      NOp   1
                         Standard orientation:                         
 ---------------------------------------------------------------------
 Center     Atomic      Atomic             Coordinates (Angstroms)
 Number     Number       Type             X           Y           Z
 ---------------------------------------------------------------------
      1          6           0       -0.062134    0.945378    0.480903
      2          6           0        0.370618   -0.599795   -1.653580
      3          1           0        0.202501   -0.315186   -2.696728
      4          1           0        0.160000   -1.670623   -1.582422
      5          6           0        1.823657   -0.315128   -1.278019
      6          1           0        2.509512   -0.797066   -1.982640
      7          6           0        1.980406    1.196855   -1.003897
      8          1           0        1.369176    1.883556   -1.593909
      9          1           0        3.014637    1.539052   -1.036111
     10          6           0        1.503723    0.883447    0.436900
     11          1           0        1.903879    1.473993    1.265385
     12          6           0        2.063102   -0.569509    0.238870
     13          6           0        3.555342   -0.596311    0.595734
     14          1           0        4.116340    0.245532    0.183760
     15          1           0        4.012227   -1.517471    0.217800
     16          1           0        3.683039   -0.580355    1.683495
     17          6           0        1.413235   -1.794260    0.878189
     18          1           0        0.353200   -1.910579    0.650367
     19          1           0        1.523488   -1.767619    1.967357
     20          1           0        1.921961   -2.695730    0.517810
     21          6           0       -0.645134    0.168075   -0.766708
     22          6           0       -0.615752    0.509250    1.846269
     23          1           0       -1.655339    0.831755    1.942409
     24          1           0       -0.041186    1.010545    2.628452
     25          1           0       -0.567935   -0.566921    2.002938
     26          8           0       -0.289683    2.288910    0.320677
     27          1           0       -1.168917    0.918860   -1.357486
     28          8           0       -1.610557   -0.839702   -0.380535
     29          7           0       -2.897987   -0.390310   -0.114042
     30          8           0       -3.140942    0.783355   -0.273113
     31          8           0       -3.630450   -1.272260    0.250453
 ---------------------------------------------------------------------
 Rotational constants (GHZ):           1.1525174           0.4436634           0.4158586
 Standard basis: 6-31++G(d,p) (6D, 7F)
 There are   381 symmetry adapted cartesian basis functions of A   symmetry.
 There are   381 symmetry adapted basis functions of A   symmetry.
   381 basis functions,   608 primitive gaussians,   381 cartesian basis functions
    58 alpha electrons       57 beta electrons
       nuclear repulsion energy      1142.9226998073 Hartrees.
 NAtoms=   31 NActive=   31 NUniq=   31 SFac= 1.00D+00 NAtFMM=   60 NAOKFM=F Big=F
 Integral buffers will be    131072 words long.
 Raffenetti 2 integral format.
 Two-electron integral symmetry is turned on.
 Nuclear repulsion after empirical dispersion term =     1142.8936974704 Hartrees.
 One-electron integrals computed using PRISM.
 NBasis=   381 RedAO= T EigKep=  2.55D-06  NBF=   381
 NBsUse=   381 1.00D-06 EigRej= -1.00D+00 NBFU=   381
 Initial guess from the checkpoint file:  "Alpha-Pinene-RO-NO3down-Oup-Conf02-wb97-opt.chk"
 B after Tr=    -0.000000    0.000000   -0.000000
         Rot=    0.999999    0.001434   -0.000766   -0.000090 Ang=   0.19 deg.
 Initial guess <Sx>= 0.0000 <Sy>= 0.0000 <Sz>= 0.5000 <S**2>= 0.7543 S= 0.5021
 ExpMin= 3.60D-02 ExpMax= 5.48D+03 ExpMxC= 8.25D+02 IAcc=3 IRadAn=         7 AccDes= 0.00D+00
 Harris functional with IExCor= 4639 and IRadAn=       7 diagonalized for initial guess.
 HarFok:  IExCor= 4639 AccDes= 0.00D+00 IRadAn=         7 IDoV= 1 UseB2=F ITyADJ=14
 ICtDFT=  3500011 ScaDFX=  1.000000  1.000000  1.000000  1.000000
 FoFCou: FMM=F IPFlag=           0 FMFlag=      100000 FMFlg1=           0
         NFxFlg=           0 DoJE=T BraDBF=F KetDBF=T FulRan=T
         wScrn=  0.000000 ICntrl=       500 IOpCl=  0 I1Cent=   200000004 NGrid=           0
         NMat0=    1 NMatS0=      1 NMatT0=    0 NMatD0=    1 NMtDS0=    0 NMtDT0=    0
 Petite list used in FoFCou.
 Requested convergence on RMS density matrix=1.00D-08 within 128 cycles.
 Requested convergence on MAX density matrix=1.00D-06.
 Requested convergence on             energy=1.00D-06.
 No special actions if energy rises.
 SCF Done:  E(UwB97XD) =  -745.938870564     A.U. after   19 cycles
            NFock= 19  Conv=0.35D-08     -V/T= 2.0089
 <Sx>= 0.0000 <Sy>= 0.0000 <Sz>= 0.5000 <S**2>= 0.7543 S= 0.5021
 <L.S>= 0.000000000000E+00
 Annihilation of the first spin contaminant:
 S**2 before annihilation     0.7543,   after     0.7500
 Calling FoFJK, ICntrl=      2127 FMM=F ISym2X=0 I1Cent= 0 IOpClX= 1 NMat=1 NMatS=1 NMatT=0.
 ***** Axes restored to original set *****
 -------------------------------------------------------------------
 Center     Atomic                   Forces (Hartrees/Bohr)
 Number     Number              X              Y              Z
 -------------------------------------------------------------------
      1        6           0.000084406    0.000090345   -0.000145528
      2        6          -0.000003319    0.000054384    0.000026540
      3        1           0.000018327   -0.000002751   -0.000007371
      4        1          -0.000020325    0.000001099   -0.000026530
      5        6          -0.000022850   -0.000050163   -0.000021974
      6        1          -0.000010156   -0.000009132    0.000001990
      7        6           0.000070595    0.000073675   -0.000077874
      8        1          -0.000001722   -0.000019733    0.000008132
      9        1          -0.000017382   -0.000003956    0.000013705
     10        6          -0.000083788    0.000019871    0.000123848
     11        1           0.000006054   -0.000004361   -0.000010470
     12        6           0.000052968   -0.000061662   -0.000013923
     13        6           0.000010582    0.000040314   -0.000005242
     14        1           0.000002895   -0.000016621    0.000012164
     15        1           0.000000405    0.000005308    0.000008874
     16        1           0.000015857   -0.000006358   -0.000002574
     17        6          -0.000006700    0.000000427   -0.000023204
     18        1           0.000015479   -0.000004893    0.000016695
     19        1           0.000009651   -0.000034774    0.000000258
     20        1          -0.000006749   -0.000000651    0.000016483
     21        6           0.000010565    0.000005443   -0.000061877
     22        6          -0.000057907   -0.000007750    0.000047304
     23        1           0.000030391   -0.000024431    0.000054537
     24        1          -0.000014006    0.000012233   -0.000020179
     25        1           0.000008646    0.000010753    0.000000241
     26        8          -0.000003129   -0.000046847    0.000032099
     27        1          -0.000032085   -0.000010940    0.000012204
     28        8          -0.000285856    0.000115372    0.000120571
     29        7          -0.000244659   -0.000050875    0.000149117
     30        8           0.000141940   -0.000421495    0.000000473
     31        8           0.000331873    0.000348169   -0.000228492
 -------------------------------------------------------------------
 Cartesian Forces:  Max     0.000421495 RMS     0.000092346

 GradGradGradGradGradGradGradGradGradGradGradGradGradGradGradGradGradGrad
 Berny optimization.
 Using GEDIIS/GDIIS optimizer.
 FormGI is forming the generalized inverse of G from B-inverse, IUseBI=4.
 Internal  Forces:  Max     0.000527834 RMS     0.000056552
 Search for a local minimum.
 Step number   6 out of a maximum of  186
 All quantities printed in internal units (Hartrees-Bohrs-Radians)
 Mixed Optimization -- En-DIIS/RFO-DIIS
 Swapping is turned off.
 Update second derivatives using D2CorX and points    1    2    3    4    5
                                                      6
 DE= -1.49D-05 DEPred=-1.34D-05 R= 1.11D+00
 TightC=F SS=  1.41D+00  RLast= 2.04D-02 DXNew= 2.3149D-01 6.1122D-02
 Trust test= 1.11D+00 RLast= 2.04D-02 DXMaxT set to 1.38D-01
 ITU=  1 -1  1 -1  1  0
     Eigenvalues ---    0.00186   0.00341   0.00377   0.00500   0.01229
     Eigenvalues ---    0.01315   0.01610   0.01991   0.02363   0.02734
     Eigenvalues ---    0.02766   0.02932   0.03276   0.03470   0.03643
     Eigenvalues ---    0.03944   0.04441   0.04552   0.04741   0.04923
     Eigenvalues ---    0.05218   0.05297   0.05306   0.05394   0.05667
     Eigenvalues ---    0.05692   0.05798   0.05855   0.05926   0.06211
     Eigenvalues ---    0.06750   0.07382   0.08232   0.08394   0.08583
     Eigenvalues ---    0.09035   0.09665   0.09953   0.10370   0.12424
     Eigenvalues ---    0.13182   0.15876   0.15991   0.16000   0.16000
     Eigenvalues ---    0.16000   0.16001   0.16005   0.16184   0.16384
     Eigenvalues ---    0.18596   0.19971   0.21817   0.22754   0.23953
     Eigenvalues ---    0.24895   0.25131   0.25569   0.26503   0.26964
     Eigenvalues ---    0.27774   0.28700   0.29427   0.29691   0.30126
     Eigenvalues ---    0.32131   0.34149   0.34603   0.34662   0.34698
     Eigenvalues ---    0.34747   0.34816   0.34866   0.34966   0.34998
     Eigenvalues ---    0.35031   0.35081   0.35099   0.35252   0.35400
     Eigenvalues ---    0.35571   0.36281   0.37566   0.42374   0.51382
     Eigenvalues ---    0.94508   1.07078
 En-DIIS/RFO-DIIS/Sim-DIIS IScMMF=       -3 using points:     6    5    4    3    2
 RFO step:  Lambda=-2.57815890D-06.
 DidBck=F Rises=F RFO-DIIS coefs:    1.50187   -0.27163   -0.16953    0.01408   -0.07479
 Iteration  1 RMS(Cart)=  0.00177633 RMS(Int)=  0.00000220
 Iteration  2 RMS(Cart)=  0.00000370 RMS(Int)=  0.00000122
 Iteration  3 RMS(Cart)=  0.00000000 RMS(Int)=  0.00000122
 Variable       Old X    -DE/DX   Delta X   Delta X   Delta X     New X
                                 (Linear)    (Quad)   (Total)
    R1        2.96252   0.00001  -0.00039   0.00025  -0.00014   2.96238
    R2        2.98829   0.00005  -0.00028  -0.00005  -0.00033   2.98796
    R3        2.90362   0.00008  -0.00009   0.00031   0.00022   2.90384
    R4        2.59280  -0.00005   0.00026  -0.00027  -0.00001   2.59279
    R5        2.06787   0.00000  -0.00020   0.00017  -0.00003   2.06783
    R6        2.06672   0.00000  -0.00019   0.00015  -0.00004   2.06668
    R7        2.88665   0.00001  -0.00013   0.00014   0.00002   2.88667
    R8        2.93238   0.00002  -0.00020   0.00014  -0.00006   2.93231
    R9        2.06936  -0.00000  -0.00023   0.00017  -0.00006   2.06930
   R10        2.91888   0.00003  -0.00020   0.00031   0.00011   2.91899
   R11        2.94154   0.00004  -0.00025   0.00027   0.00002   2.94156
   R12        2.06428  -0.00002  -0.00022   0.00012  -0.00010   2.06419
   R13        2.05952  -0.00002  -0.00021   0.00009  -0.00011   2.05940
   R14        2.92837   0.00005  -0.00004   0.00032   0.00028   2.92865
   R15        2.06600  -0.00001  -0.00023   0.00015  -0.00008   2.06591
   R16        2.96585   0.00007  -0.00017   0.00050   0.00033   2.96618
   R17        2.89988   0.00003  -0.00009   0.00014   0.00005   2.89993
   R18        2.88520   0.00003  -0.00011   0.00017   0.00006   2.88526
   R19        2.06417  -0.00002  -0.00020   0.00010  -0.00010   2.06407
   R20        2.07019  -0.00001  -0.00020   0.00013  -0.00007   2.07012
   R21        2.06991   0.00000  -0.00019   0.00015  -0.00004   2.06986
   R22        2.06067  -0.00002  -0.00023   0.00013  -0.00010   2.06058
   R23        2.06936   0.00000  -0.00019   0.00015  -0.00004   2.06932
   R24        2.07123  -0.00001  -0.00020   0.00013  -0.00007   2.07116
   R25        2.05889   0.00000  -0.00032   0.00021  -0.00010   2.05878
   R26        2.73638   0.00006   0.00091  -0.00045   0.00046   2.73683
   R27        2.06490  -0.00003  -0.00024   0.00012  -0.00012   2.06478
   R28        2.06425  -0.00002  -0.00022   0.00012  -0.00010   2.06415
   R29        2.05709  -0.00001  -0.00014   0.00008  -0.00006   2.05703
   R30        2.62560  -0.00027  -0.00153   0.00033  -0.00119   2.62440
   R31        2.28479  -0.00044   0.00002  -0.00042  -0.00041   2.28438
   R32        2.27333  -0.00053   0.00002  -0.00052  -0.00050   2.27283
    A1        1.90358   0.00002   0.00048  -0.00007   0.00041   1.90400
    A2        1.95369  -0.00005  -0.00058   0.00013  -0.00045   1.95325
    A3        1.77323   0.00001   0.00021   0.00016   0.00037   1.77360
    A4        2.01387   0.00003   0.00026  -0.00039  -0.00013   2.01374
    A5        1.90504  -0.00001  -0.00018   0.00025   0.00007   1.90511
    A6        1.89859  -0.00001  -0.00021  -0.00000  -0.00021   1.89838
    A7        1.86199  -0.00000   0.00014  -0.00029  -0.00015   1.86184
    A8        1.90927  -0.00002  -0.00052   0.00007  -0.00045   1.90882
    A9        1.89184   0.00000  -0.00000   0.00013   0.00014   1.89198
   A10        1.92800   0.00000   0.00020  -0.00001   0.00020   1.92820
   A11        1.89786  -0.00001  -0.00023   0.00007  -0.00016   1.89770
   A12        1.97135   0.00003   0.00040   0.00001   0.00040   1.97174
   A13        1.93430   0.00001  -0.00017  -0.00003  -0.00019   1.93411
   A14        1.89925  -0.00002  -0.00025   0.00007  -0.00017   1.89908
   A15        1.93420   0.00002   0.00045   0.00004   0.00050   1.93469
   A16        2.07310  -0.00000   0.00005   0.00001   0.00007   2.07316
   A17        2.04741  -0.00002  -0.00006   0.00001  -0.00005   2.04736
   A18        1.54221   0.00001   0.00002  -0.00011  -0.00008   1.54212
   A19        2.05185  -0.00001  -0.00014  -0.00005  -0.00019   2.05166
   A20        1.98058   0.00001   0.00007   0.00010   0.00017   1.98075
   A21        1.50657  -0.00000  -0.00013   0.00005  -0.00008   1.50649
   A22        1.89404   0.00000   0.00006   0.00009   0.00015   1.89418
   A23        2.04565  -0.00000   0.00006  -0.00008  -0.00002   2.04563
   A24        1.96373   0.00000   0.00004  -0.00012  -0.00008   1.96365
   A25        1.90219  -0.00001   0.00012  -0.00014  -0.00002   1.90216
   A26        1.89967   0.00000  -0.00004   0.00005   0.00001   1.89968
   A27        1.97807   0.00002  -0.00002   0.00042   0.00039   1.97846
   A28        2.07458  -0.00000  -0.00004  -0.00010  -0.00015   2.07443
   A29        1.53107  -0.00001  -0.00005  -0.00019  -0.00024   1.53083
   A30        2.05469  -0.00000   0.00005  -0.00005  -0.00000   2.05468
   A31        1.48754  -0.00001  -0.00008   0.00001  -0.00007   1.48748
   A32        1.95958   0.00001  -0.00010   0.00009  -0.00001   1.95957
   A33        2.06425   0.00000   0.00006   0.00001   0.00007   2.06432
   A34        1.91072   0.00001   0.00009  -0.00026  -0.00017   1.91054
   A35        2.13897   0.00001   0.00003   0.00020   0.00024   2.13920
   A36        1.87813  -0.00001  -0.00002  -0.00005  -0.00007   1.87807
   A37        1.98041   0.00002   0.00004   0.00010   0.00014   1.98055
   A38        1.91773   0.00000  -0.00002  -0.00002  -0.00004   1.91769
   A39        1.92203   0.00002   0.00002   0.00008   0.00010   1.92213
   A40        1.87941  -0.00001  -0.00002  -0.00001  -0.00003   1.87938
   A41        1.87910  -0.00001  -0.00001  -0.00004  -0.00005   1.87905
   A42        1.88202  -0.00001  -0.00002  -0.00011  -0.00013   1.88189
   A43        1.99528   0.00001   0.00010   0.00002   0.00012   1.99540
   A44        1.93276   0.00003  -0.00010   0.00027   0.00016   1.93292
   A45        1.90131   0.00001  -0.00002   0.00004   0.00002   1.90133
   A46        1.88417  -0.00002   0.00007  -0.00009  -0.00002   1.88415
   A47        1.87001  -0.00001   0.00002  -0.00002  -0.00001   1.87000
   A48        1.87581  -0.00003  -0.00007  -0.00025  -0.00032   1.87550
   A49        2.04073  -0.00003  -0.00038   0.00016  -0.00023   2.04049
   A50        1.84037   0.00002   0.00057  -0.00021   0.00036   1.84073
   A51        1.95789   0.00003   0.00034  -0.00068  -0.00034   1.95755
   A52        1.92387   0.00001   0.00015   0.00017   0.00032   1.92419
   A53        1.81775   0.00001   0.00002   0.00028   0.00030   1.81805
   A54        1.87935  -0.00002  -0.00076   0.00031  -0.00045   1.87890
   A55        1.91474   0.00009   0.00035   0.00045   0.00080   1.91553
   A56        1.89285  -0.00003  -0.00020  -0.00019  -0.00039   1.89246
   A57        1.97433  -0.00001  -0.00030   0.00006  -0.00024   1.97409
   A58        1.87756  -0.00003   0.00005  -0.00024  -0.00019   1.87737
   A59        1.89749  -0.00003   0.00021  -0.00023  -0.00001   1.89748
   A60        1.90448   0.00001  -0.00011   0.00014   0.00003   1.90451
   A61        2.03066   0.00004   0.00048  -0.00022   0.00026   2.03092
   A62        2.06569  -0.00007   0.00014  -0.00025  -0.00010   2.06558
   A63        1.96619  -0.00001   0.00027  -0.00029  -0.00002   1.96617
   A64        2.25130   0.00008  -0.00041   0.00052   0.00011   2.25141
    D1        0.79317   0.00000   0.00078   0.00032   0.00110   0.79428
    D2        3.08061  -0.00001   0.00079   0.00011   0.00090   3.08151
    D3       -0.88049   0.00001   0.00080   0.00044   0.00124  -0.87925
    D4        3.04325   0.00001   0.00107  -0.00016   0.00092   3.04416
    D5       -0.95251   0.00001   0.00108  -0.00036   0.00072  -0.95179
    D6        1.36958   0.00002   0.00109  -0.00003   0.00105   1.37064
    D7       -1.21689  -0.00001   0.00070  -0.00002   0.00069  -1.21620
    D8        1.07054  -0.00001   0.00071  -0.00022   0.00049   1.07103
    D9       -2.89055  -0.00000   0.00072   0.00011   0.00082  -2.88973
   D10        0.11270  -0.00001  -0.00215  -0.00018  -0.00233   0.11037
   D11       -2.03171  -0.00001  -0.00254  -0.00034  -0.00288  -2.03459
   D12        2.21070  -0.00000  -0.00214  -0.00024  -0.00238   2.20832
   D13       -2.10355   0.00002  -0.00198   0.00001  -0.00198  -2.10553
   D14        2.03521   0.00002  -0.00237  -0.00015  -0.00252   2.03269
   D15       -0.00556   0.00002  -0.00198  -0.00005  -0.00202  -0.00758
   D16        2.03598   0.00001  -0.00176   0.00010  -0.00166   2.03432
   D17       -0.10844   0.00001  -0.00214  -0.00006  -0.00221  -0.11065
   D18       -2.14921   0.00002  -0.00175   0.00004  -0.00171  -2.15092
   D19        2.85818  -0.00001   0.00200   0.00072   0.00272   2.86090
   D20        0.81202  -0.00001   0.00185   0.00087   0.00272   0.81475
   D21       -1.30316   0.00001   0.00232   0.00080   0.00312  -1.30005
   D22       -1.23431  -0.00000   0.00238   0.00042   0.00280  -1.23151
   D23        3.00272   0.00000   0.00224   0.00056   0.00280   3.00553
   D24        0.88753   0.00002   0.00271   0.00049   0.00320   0.89073
   D25        0.91277   0.00000   0.00217   0.00047   0.00263   0.91541
   D26       -1.13338   0.00001   0.00202   0.00061   0.00264  -1.13075
   D27        3.03461   0.00002   0.00249   0.00054   0.00303   3.03764
   D28       -0.93889   0.00001  -0.00171   0.00056  -0.00115  -0.94004
   D29        1.37130   0.00000  -0.00197   0.00061  -0.00136   1.36994
   D30        3.03955   0.00001  -0.00188   0.00054  -0.00134   3.03821
   D31        1.10569  -0.00000  -0.00173   0.00024  -0.00149   1.10420
   D32       -2.86731  -0.00001  -0.00200   0.00030  -0.00170  -2.86901
   D33       -1.19907  -0.00000  -0.00190   0.00022  -0.00168  -1.20074
   D34       -3.04761   0.00000  -0.00160   0.00033  -0.00127  -3.04888
   D35       -0.73742  -0.00001  -0.00187   0.00039  -0.00148  -0.73891
   D36        0.93082   0.00000  -0.00177   0.00031  -0.00146   0.92936
   D37       -2.25998   0.00001   0.00313  -0.00036   0.00277  -2.25721
   D38       -0.15923   0.00001   0.00373  -0.00040   0.00334  -0.15589
   D39        1.85237  -0.00001   0.00293   0.00019   0.00312   1.85549
   D40        2.00536   0.00002   0.00309  -0.00013   0.00296   2.00832
   D41       -2.17708   0.00003   0.00369  -0.00016   0.00353  -2.17355
   D42       -0.16548   0.00000   0.00288   0.00043   0.00331  -0.16216
   D43       -0.14137   0.00001   0.00273  -0.00017   0.00255  -0.13882
   D44        1.95938   0.00001   0.00333  -0.00020   0.00312   1.96250
   D45       -2.31220  -0.00001   0.00252   0.00038   0.00290  -2.30930
   D46       -0.59020   0.00001   0.00025  -0.00017   0.00008  -0.59012
   D47       -2.82640   0.00000   0.00022  -0.00035  -0.00013  -2.82653
   D48        1.48494   0.00000   0.00022  -0.00025  -0.00003   1.48491
   D49        1.64396   0.00000  -0.00017  -0.00013  -0.00030   1.64366
   D50       -0.59224  -0.00000  -0.00020  -0.00031  -0.00051  -0.59275
   D51       -2.56408  -0.00001  -0.00020  -0.00021  -0.00041  -2.56449
   D52       -2.53564  -0.00001  -0.00021  -0.00019  -0.00040  -2.53604
   D53        1.51135  -0.00002  -0.00024  -0.00036  -0.00061   1.51074
   D54       -0.46050  -0.00002  -0.00024  -0.00027  -0.00051  -0.46101
   D55       -1.45683   0.00003   0.00047   0.00019   0.00066  -1.45617
   D56        2.92204   0.00002   0.00041   0.00047   0.00087   2.92292
   D57        0.71831   0.00003   0.00047   0.00044   0.00091   0.71923
   D58        2.58112   0.00001   0.00032   0.00019   0.00050   2.58163
   D59        0.67681   0.00001   0.00026   0.00046   0.00072   0.67752
   D60       -1.52692   0.00002   0.00032   0.00043   0.00076  -1.52616
   D61        0.45493   0.00001   0.00026   0.00023   0.00049   0.45542
   D62       -1.44939   0.00001   0.00020   0.00051   0.00071  -1.44868
   D63        2.63007   0.00002   0.00027   0.00048   0.00075   2.63081
   D64       -1.53176  -0.00000   0.00026  -0.00013   0.00013  -1.53163
   D65        2.56229   0.00000   0.00024   0.00002   0.00026   2.56255
   D66        0.45662   0.00001   0.00023   0.00023   0.00045   0.45708
   D67        0.54917  -0.00001   0.00005  -0.00018  -0.00014   0.54903
   D68       -1.63996  -0.00001   0.00003  -0.00003  -0.00001  -1.63997
   D69        2.53755   0.00000   0.00001   0.00017   0.00019   2.53774
   D70        2.76309  -0.00001   0.00023  -0.00025  -0.00002   2.76307
   D71        0.57396  -0.00000   0.00021  -0.00010   0.00011   0.57407
   D72       -1.53171   0.00001   0.00020   0.00011   0.00031  -1.53140
   D73        1.46150  -0.00003  -0.00013  -0.00043  -0.00055   1.46095
   D74       -2.86762  -0.00002  -0.00025  -0.00034  -0.00059  -2.86821
   D75       -0.64523  -0.00002  -0.00015  -0.00050  -0.00066  -0.64589
   D76       -0.45353  -0.00001  -0.00023  -0.00023  -0.00047  -0.45399
   D77        1.50054  -0.00000  -0.00036  -0.00015  -0.00050   1.50003
   D78       -2.56026  -0.00001  -0.00026  -0.00031  -0.00057  -2.56083
   D79       -2.57691  -0.00000  -0.00017   0.00001  -0.00015  -2.57706
   D80       -0.62285   0.00001  -0.00029   0.00010  -0.00019  -0.62304
   D81        1.59954   0.00000  -0.00019  -0.00006  -0.00026   1.59929
   D82        0.84175  -0.00000  -0.00028   0.00010  -0.00018   0.84157
   D83       -1.26317  -0.00001  -0.00027   0.00006  -0.00021  -1.26338
   D84        2.94938   0.00000  -0.00025   0.00017  -0.00008   2.94930
   D85       -0.77861   0.00000  -0.00020   0.00017  -0.00003  -0.77864
   D86       -2.88354   0.00000  -0.00018   0.00013  -0.00005  -2.88359
   D87        1.32902   0.00001  -0.00016   0.00024   0.00007   1.32909
   D88       -3.14040  -0.00000  -0.00029   0.00015  -0.00015  -3.14054
   D89        1.03786  -0.00000  -0.00028   0.00011  -0.00017   1.03769
   D90       -1.03277   0.00000  -0.00026   0.00021  -0.00005  -1.03282
   D91       -0.84815   0.00000  -0.00036  -0.00106  -0.00142  -0.84957
   D92       -2.98093  -0.00001  -0.00044  -0.00117  -0.00161  -2.98253
   D93        1.24285   0.00001  -0.00028  -0.00105  -0.00133   1.24152
   D94        0.95608  -0.00001  -0.00040  -0.00089  -0.00129   0.95480
   D95       -1.17669  -0.00002  -0.00048  -0.00100  -0.00148  -1.17817
   D96        3.04708  -0.00000  -0.00032  -0.00088  -0.00120   3.04588
   D97       -3.09058  -0.00000  -0.00026  -0.00115  -0.00140  -3.09199
   D98        1.05982  -0.00001  -0.00034  -0.00125  -0.00159   1.05823
   D99       -0.99959  -0.00000  -0.00018  -0.00114  -0.00132  -1.00090
   D100       1.40587   0.00007   0.00381   0.00059   0.00440   1.41027
   D101      -2.65415   0.00005   0.00356   0.00056   0.00411  -2.65004
   D102      -0.61140   0.00005   0.00339   0.00103   0.00442  -0.60698
   D103       0.05281   0.00002   0.00147  -0.00268  -0.00120   0.05161
   D104      -3.09379  -0.00004   0.00150  -0.00465  -0.00316  -3.09694
   D105       3.13565  -0.00007   0.00003  -0.00235  -0.00232   3.13333
         Item               Value     Threshold  Converged?
 Maximum Force            0.000528     0.000450     NO 
 RMS     Force            0.000057     0.000300     YES
 Maximum Displacement     0.009174     0.001800     NO 
 RMS     Displacement     0.001778     0.001200     NO 
 Predicted change in Energy=-1.282354D-06
 GradGradGradGradGradGradGradGradGradGradGradGradGradGradGradGradGradGrad

                          Input orientation:                          
 ---------------------------------------------------------------------
 Center     Atomic      Atomic             Coordinates (Angstroms)
 Number     Number       Type             X           Y           Z
 ---------------------------------------------------------------------
      1          6           0       -0.063732    0.948460    0.463349
      2          6           0        0.366662   -0.641303   -1.638149
      3          1           0        0.186083   -0.381708   -2.685711
      4          1           0        0.168617   -1.712524   -1.541658
      5          6           0        1.819879   -0.332390   -1.282955
      6          1           0        2.504317   -0.823344   -1.982667
      7          6           0        1.962399    1.187305   -1.045888
      8          1           0        1.338188    1.853038   -1.646159
      9          1           0        2.992350    1.539965   -1.095605
     10          6           0        1.502189    0.902686    0.406353
     11          1           0        1.903129    1.517076    1.216868
     12          6           0        2.076602   -0.548229    0.237088
     13          6           0        3.572378   -0.549301    0.579990
     14          1           0        4.119598    0.288888    0.142936
     15          1           0        4.036453   -1.473803    0.219488
     16          1           0        3.710233   -0.506209    1.665749
     17          6           0        1.447402   -1.765092    0.911263
     18          1           0        0.386442   -1.898417    0.697763
     19          1           0        1.568963   -1.712465    1.998261
     20          1           0        1.962452   -2.668904    0.566180
     21          6           0       -0.649730    0.134494   -0.759001
     22          6           0       -0.599511    0.539691    1.844336
     23          1           0       -1.642539    0.850056    1.942418
     24          1           0       -0.024974    1.068621    2.608048
     25          1           0       -0.535048   -0.531356    2.027664
     26          8           0       -0.308248    2.285041    0.272882
     27          1           0       -1.189829    0.863930   -1.361614
     28          8           0       -1.598076   -0.875944   -0.338124
     29          7           0       -2.889122   -0.437925   -0.073489
     30          8           0       -3.149539    0.727587   -0.260740
     31          8           0       -3.606825   -1.320532    0.316984
 ---------------------------------------------------------------------
                    Distance matrix (angstroms):
                    1          2          3          4          5
     1  C    0.000000
     2  C    2.669995   0.000000
     3  H    3.427584   1.094250   0.000000
     4  H    3.339891   1.093640   1.755059   0.000000
     5  C    2.870216   1.527557   2.153937   2.167571   0.000000
     6  H    3.964486   2.172878   2.462421   2.537838   1.095028
     7  C    2.537725   2.498191   2.882034   3.445642   1.544664
     8  H    2.689546   2.676875   2.720680   3.753938   2.267165
     9  H    3.481357   3.456374   3.754517   4.330256   2.217093
    10  C    1.567626   2.802376   3.597591   3.523136   2.116625
    11  H    2.181664   3.894926   4.667306   4.587844   3.110718
    12  C    2.621507   2.539502   3.484902   2.856559   1.556606
    13  C    3.934233   3.899388   4.707428   4.176131   2.566879
    14  H    4.247110   4.257000   4.891163   4.738540   2.776303
    15  H    4.768473   4.196575   4.945523   4.256616   2.910903
    16  H    4.219554   4.702495   5.600922   4.928052   3.506922
    17  C    3.138075   2.988378   4.054984   2.766745   2.646878
    18  H    2.891767   2.652774   3.713279   2.257656   2.903520
    19  H    3.478817   3.976983   5.061903   3.806835   3.568465
    20  H    4.147447   3.393638   4.354485   2.928393   2.983107
    21  C    1.581162   1.551713   2.162697   2.166500   2.567387
    22  C    1.536645   3.802096   4.689079   4.138532   4.048941
    23  H    2.165632   4.368237   5.126468   4.688911   4.877453
    24  H    2.148413   4.594280   5.492894   4.999231   4.528379
    25  H    2.204332   3.776686   4.770569   3.824966   4.067612
    26  O    1.372048   3.559639   4.013625   4.415936   3.714902
    27  H    2.146097   2.182856   2.279908   2.918203   3.239709
    28  O    2.514959   2.367555   2.989759   2.295553   3.587558
    29  N    3.192662   3.617962   4.035313   3.623519   4.862987
    30  O    3.177310   4.016812   4.270526   4.313357   5.183010
    31  O    4.209900   4.480233   4.927851   4.226366   5.743287
                    6          7          8          9         10
     6  H    0.000000
     7  C    2.283404   0.000000
     8  H    2.938726   1.092321   0.000000
     9  H    2.571047   1.089789   1.771264   0.000000
    10  C    3.113014   1.549777   2.267790   2.209657   0.000000
    11  H    4.009490   2.287428   2.937508   2.556258   1.093235
    12  C    2.277266   2.161284   3.139738   2.641064   1.569636
    13  C    2.789815   2.872510   3.964666   2.740270   2.534581
    14  H    2.892124   2.621824   3.658370   2.090422   2.701290
    15  H    2.760439   3.603383   4.672167   3.449988   3.479241
    16  H    3.855612   3.643609   4.707587   3.511019   2.906290
    17  C    3.221613   3.579429   4.432064   4.163866   2.715690
    18  H    3.581324   3.878871   4.524732   4.672194   3.029190
    19  H    4.184879   4.222594   5.103710   4.709176   3.062294
    20  H    3.193170   4.179607   5.072682   4.640775   3.604670
    21  C    3.516080   2.830889   2.773492   3.918341   2.564941
    22  C    5.112491   3.916144   4.202750   4.748185   2.572295
    23  H    5.950039   4.694602   4.771644   5.584599   3.500225
    24  H    5.572388   4.161128   4.535614   4.800359   2.684626
    25  H    5.040412   4.317147   4.763541   5.146622   2.972450
    26  O    4.760260   2.846053   2.565169   3.649909   2.281754
    27  H    4.108444   3.184462   2.729499   4.244809   3.220896
    28  O    4.420058   4.175513   4.216626   5.242366   3.650947
    29  N    5.734343   5.208089   5.058849   6.288758   4.616395
    30  O    6.110360   5.192274   4.829670   6.251380   4.702578
    31  O    6.548408   6.258029   6.195048   7.329867   5.572495
                   11         12         13         14         15
    11  H    0.000000
    12  C    2.292498   0.000000
    13  C    2.731651   1.534578   0.000000
    14  H    2.752183   2.209856   1.092257   0.000000
    15  H    3.806730   2.167490   1.095459   1.766311   0.000000
    16  H    2.749690   2.170619   1.095323   1.765989   1.770404
    17  C    3.327718   1.526814   2.470509   3.456847   2.695660
    18  H    3.772983   2.211758   3.461817   4.362178   3.705621
    19  H    3.339487   2.171376   2.716269   3.735423   3.051147
    20  H    4.236666   2.149092   2.661724   3.685234   2.418665
    21  C    3.511791   2.981810   4.481815   4.856317   5.050185
    22  C    2.759022   3.305813   4.493232   5.022714   5.309091
    23  H    3.680095   4.323813   5.568642   6.062612   6.373363
    24  H    2.419519   3.557004   4.435272   4.884899   5.353907
    25  H    3.286057   3.166569   4.355116   5.088293   5.005629
    26  O    2.524097   3.703540   4.815295   4.858738   5.745275
    27  H    4.079407   3.901232   5.333448   5.548366   5.939605
    28  O    4.516966   3.733835   5.261486   5.854917   5.693530
    29  N    5.334109   4.976650   6.495416   7.049628   7.008742
    30  O    5.323164   5.402600   6.893580   7.293543   7.530950
    31  O    6.262699   5.736216   7.225298   7.894184   7.645436
                   16         17         18         19         20
    16  H    0.000000
    17  C    2.697116   0.000000
    18  H    3.731331   1.090411   0.000000
    19  H    2.480052   1.095039   1.767549   0.000000
    20  H    2.990157   1.096009   1.759196   1.766484   0.000000
    21  C    5.029829   3.285753   2.707128   3.992035   4.054459
    22  C    4.438433   3.220637   2.868990   3.130204   4.300281
    23  H    5.528848   4.177321   3.635936   4.108938   5.222362
    24  H    4.161704   3.616200   3.552713   3.262961   4.699807
    25  H    4.260753   2.588158   2.118168   2.413036   3.597576
    26  O    5.087174   4.460204   4.261976   4.741404   5.457442
    27  H    5.920542   4.362650   3.788961   5.053465   5.112160
    28  O    5.685979   3.409764   2.461062   4.023506   4.087766
    29  N    6.825035   4.640749   3.668404   5.078496   5.378124
    30  O    7.231188   5.359002   4.507525   5.772451   6.192931
    31  O    7.484759   5.108426   4.052792   5.456105   5.735595
                   21         22         23         24         25
    21  C    0.000000
    22  C    2.635160   0.000000
    23  H    2.965697   1.092636   0.000000
    24  H    3.549639   1.092299   1.762769   0.000000
    25  H    2.867405   1.088534   1.772598   1.776780   0.000000
    26  O    2.409615   2.366548   2.574270   2.648193   3.326078
    27  H    1.089462   3.275931   3.334931   4.142102   3.723275
    28  O    1.448269   2.786447   2.860406   3.864702   2.616434
    29  N    2.410906   3.142627   2.697544   4.202818   3.156778
    30  O    2.617073   3.311992   2.672069   4.255486   3.695578
    31  O    3.466880   3.851905   3.348418   4.877160   3.603476
                   26         27         28         29         30
    26  O    0.000000
    27  H    2.338444   0.000000
    28  O    3.468258   2.059456   0.000000
    29  N    3.767683   2.498338   1.388773   0.000000
    30  O    3.283802   2.251883   2.232562   1.208841   0.000000
    31  O    4.886994   3.664892   2.159143   1.202731   2.176618
                   31
    31  O    0.000000
 Stoichiometry    C10H16NO4(2)
 Framework group  C1[X(C10H16NO4)]
 Deg. of freedom    87
 Full point group                 C1      NOp   1
 Largest Abelian subgroup         C1      NOp   1
 Largest concise Abelian subgroup C1      NOp   1
                         Standard orientation:                         
 ---------------------------------------------------------------------
 Center     Atomic      Atomic             Coordinates (Angstroms)
 Number     Number       Type             X           Y           Z
 ---------------------------------------------------------------------
      1          6           0       -0.061053    0.946957    0.480944
      2          6           0        0.368889   -0.598350   -1.653547
      3          1           0        0.201083   -0.312020   -2.696255
      4          1           0        0.156801   -1.668976   -1.584076
      5          6           0        1.822499   -0.316071   -1.278356
      6          1           0        2.507195   -0.799011   -1.983371
      7          6           0        1.981546    1.195743   -1.004298
      8          1           0        1.371078    1.883133   -1.594203
      9          1           0        3.016170    1.536549   -1.036595
     10          6           0        1.504640    0.882930    0.436714
     11          1           0        1.905703    1.473075    1.264989
     12          6           0        2.062670   -0.570695    0.238387
     13          6           0        3.555129   -0.598535    0.594362
     14          1           0        4.116589    0.242755    0.182028
     15          1           0        4.011057   -1.520067    0.216288
     16          1           0        3.683594   -0.582647    1.682010
     17          6           0        1.412415   -1.795060    0.878121
     18          1           0        0.351885   -1.910047    0.652179
     19          1           0        1.524694   -1.769465    1.967088
     20          1           0        1.919427   -2.696909    0.516398
     21          6           0       -0.645853    0.169282   -0.765372
     22          6           0       -0.614398    0.512655    1.847132
     23          1           0       -1.654378    0.833669    1.943286
     24          1           0       -0.040383    1.016295    2.628138
     25          1           0       -0.564798   -0.563120    2.005734
     26          8           0       -0.287351    2.290594    0.319872
     27          1           0       -1.171413    0.919354   -1.355376
     28          8           0       -1.610365   -0.838795   -0.376811
     29          7           0       -2.898281   -0.390973   -0.113338
     30          8           0       -3.142613    0.781778   -0.275366
     31          8           0       -3.630326   -1.273439    0.249878
 ---------------------------------------------------------------------
 Rotational constants (GHZ):           1.1519612           0.4436385           0.4157478
 Standard basis: 6-31++G(d,p) (6D, 7F)
 There are   381 symmetry adapted cartesian basis functions of A   symmetry.
 There are   381 symmetry adapted basis functions of A   symmetry.
   381 basis functions,   608 primitive gaussians,   381 cartesian basis functions
    58 alpha electrons       57 beta electrons
       nuclear repulsion energy      1142.8631900571 Hartrees.
 NAtoms=   31 NActive=   31 NUniq=   31 SFac= 1.00D+00 NAtFMM=   60 NAOKFM=F Big=F
 Integral buffers will be    131072 words long.
 Raffenetti 2 integral format.
 Two-electron integral symmetry is turned on.
 Nuclear repulsion after empirical dispersion term =     1142.8341938251 Hartrees.
 One-electron integrals computed using PRISM.
 NBasis=   381 RedAO= T EigKep=  2.55D-06  NBF=   381
 NBsUse=   381 1.00D-06 EigRej= -1.00D+00 NBFU=   381
 Initial guess from the checkpoint file:  "Alpha-Pinene-RO-NO3down-Oup-Conf02-wb97-opt.chk"
 B after Tr=     0.000000    0.000000    0.000000
         Rot=    1.000000    0.000141   -0.000115    0.000143 Ang=   0.03 deg.
 Initial guess <Sx>= 0.0000 <Sy>= 0.0000 <Sz>= 0.5000 <S**2>= 0.7543 S= 0.5021
 Requested convergence on RMS density matrix=1.00D-08 within 128 cycles.
 Requested convergence on MAX density matrix=1.00D-06.
 Requested convergence on             energy=1.00D-06.
 No special actions if energy rises.
 SCF Done:  E(UwB97XD) =  -745.938871838     A.U. after   17 cycles
            NFock= 17  Conv=0.79D-08     -V/T= 2.0089
 <Sx>= 0.0000 <Sy>= 0.0000 <Sz>= 0.5000 <S**2>= 0.7543 S= 0.5021
 <L.S>= 0.000000000000E+00
 Annihilation of the first spin contaminant:
 S**2 before annihilation     0.7543,   after     0.7500
 Calling FoFJK, ICntrl=      2127 FMM=F ISym2X=0 I1Cent= 0 IOpClX= 1 NMat=1 NMatS=1 NMatT=0.
 ***** Axes restored to original set *****
 -------------------------------------------------------------------
 Center     Atomic                   Forces (Hartrees/Bohr)
 Number     Number              X              Y              Z
 -------------------------------------------------------------------
      1        6           0.000020336    0.000059771   -0.000047742
      2        6           0.000002770    0.000035384    0.000026483
      3        1           0.000002763    0.000006742   -0.000021555
      4        1          -0.000009843   -0.000022825    0.000003380
      5        6           0.000022493    0.000001518    0.000017582
      6        1           0.000012093   -0.000010424   -0.000013145
      7        6          -0.000011521    0.000016649   -0.000027888
      8        1          -0.000018406    0.000009100   -0.000008609
      9        1           0.000008294    0.000004358   -0.000001452
     10        6          -0.000009673    0.000000264    0.000033585
     11        1           0.000015436    0.000006414    0.000011779
     12        6          -0.000023642   -0.000023595    0.000008278
     13        6          -0.000002585    0.000013733   -0.000002230
     14        1           0.000012324    0.000002808   -0.000001058
     15        1           0.000009929   -0.000018612   -0.000005571
     16        1           0.000001339   -0.000001291    0.000014010
     17        6          -0.000005707    0.000021858   -0.000027319
     18        1          -0.000023974   -0.000000773   -0.000012938
     19        1          -0.000000061   -0.000003040    0.000019302
     20        1           0.000009494   -0.000017848   -0.000011400
     21        6           0.000006386   -0.000085191   -0.000020091
     22        6           0.000008751   -0.000012192    0.000018270
     23        1          -0.000027680   -0.000004639   -0.000006533
     24        1           0.000009131    0.000020352    0.000009203
     25        1           0.000010389   -0.000018651    0.000002088
     26        8           0.000011921   -0.000025731    0.000014735
     27        1          -0.000008964    0.000013803    0.000000567
     28        8           0.000129821    0.000033092    0.000079980
     29        7          -0.000186943   -0.000070298   -0.000243365
     30        8           0.000004135    0.000025491    0.000107462
     31        8           0.000031194    0.000043771    0.000084195
 -------------------------------------------------------------------
 Cartesian Forces:  Max     0.000243365 RMS     0.000043534

 GradGradGradGradGradGradGradGradGradGradGradGradGradGradGradGradGradGrad
 Berny optimization.
 Using GEDIIS/GDIIS optimizer.
 FormGI is forming the generalized inverse of G from B-inverse, IUseBI=4.
 Internal  Forces:  Max     0.000130176 RMS     0.000018812
 Search for a local minimum.
 Step number   7 out of a maximum of  186
 All quantities printed in internal units (Hartrees-Bohrs-Radians)
 Mixed Optimization -- En-DIIS/RFO-DIIS
 Swapping is turned off.
 Update second derivatives using D2CorX and points    1    2    3    4    5
                                                      6    7
 DE= -1.27D-06 DEPred=-1.28D-06 R= 9.93D-01
 TightC=F SS=  1.41D+00  RLast= 1.83D-02 DXNew= 2.3149D-01 5.4887D-02
 Trust test= 9.93D-01 RLast= 1.83D-02 DXMaxT set to 1.38D-01
 ITU=  1  1 -1  1 -1  1  0
     Eigenvalues ---    0.00142   0.00333   0.00377   0.00501   0.01165
     Eigenvalues ---    0.01279   0.01641   0.01918   0.02330   0.02748
     Eigenvalues ---    0.02755   0.02931   0.03295   0.03606   0.03910
     Eigenvalues ---    0.04435   0.04453   0.04558   0.04779   0.05014
     Eigenvalues ---    0.05227   0.05301   0.05318   0.05402   0.05687
     Eigenvalues ---    0.05764   0.05810   0.05895   0.05928   0.06240
     Eigenvalues ---    0.06770   0.07343   0.08234   0.08394   0.08557
     Eigenvalues ---    0.09028   0.09662   0.09893   0.10356   0.12444
     Eigenvalues ---    0.13174   0.15838   0.15966   0.16000   0.16000
     Eigenvalues ---    0.16000   0.16001   0.16053   0.16192   0.16369
     Eigenvalues ---    0.18600   0.19952   0.21814   0.22845   0.24082
     Eigenvalues ---    0.24868   0.25119   0.25635   0.26545   0.26924
     Eigenvalues ---    0.27744   0.28530   0.29391   0.29724   0.30147
     Eigenvalues ---    0.32023   0.34602   0.34659   0.34692   0.34745
     Eigenvalues ---    0.34808   0.34861   0.34912   0.34981   0.34998
     Eigenvalues ---    0.35086   0.35090   0.35141   0.35322   0.35406
     Eigenvalues ---    0.35939   0.36445   0.38454   0.45123   0.51346
     Eigenvalues ---    0.93155   1.06995
 En-DIIS/RFO-DIIS/Sim-DIIS IScMMF=       -3 using points:     7    6    5    4    3    2
 RFO step:  Lambda=-1.07539314D-06.
 DidBck=F Rises=F RFO-DIIS coefs:    0.97772    0.44701   -0.23084   -0.21329   -0.00392
                  RFO-DIIS coefs:    0.02332
 Iteration  1 RMS(Cart)=  0.00108022 RMS(Int)=  0.00000078
 Iteration  2 RMS(Cart)=  0.00000070 RMS(Int)=  0.00000060
 Variable       Old X    -DE/DX   Delta X   Delta X   Delta X     New X
                                 (Linear)    (Quad)   (Total)
    R1        2.96238  -0.00001  -0.00022   0.00012  -0.00010   2.96228
    R2        2.98796   0.00001  -0.00018   0.00017  -0.00002   2.98795
    R3        2.90384   0.00002   0.00001   0.00006   0.00006   2.90390
    R4        2.59279  -0.00003   0.00001  -0.00000   0.00001   2.59281
    R5        2.06783   0.00002  -0.00021   0.00023   0.00002   2.06785
    R6        2.06668   0.00003  -0.00020   0.00022   0.00003   2.06670
    R7        2.88667   0.00001  -0.00015   0.00016   0.00001   2.88668
    R8        2.93231  -0.00001  -0.00018   0.00019   0.00001   2.93232
    R9        2.06930   0.00002  -0.00026   0.00027   0.00002   2.06932
   R10        2.91899   0.00002  -0.00012   0.00013   0.00001   2.91900
   R11        2.94156  -0.00001  -0.00019   0.00013  -0.00006   2.94150
   R12        2.06419   0.00002  -0.00025   0.00027   0.00001   2.06420
   R13        2.05940   0.00001  -0.00025   0.00024  -0.00001   2.05939
   R14        2.92865   0.00003   0.00000   0.00008   0.00008   2.92873
   R15        2.06591   0.00002  -0.00026   0.00026   0.00001   2.06592
   R16        2.96618   0.00001  -0.00000   0.00008   0.00008   2.96626
   R17        2.89993   0.00002   0.00004  -0.00001   0.00003   2.89996
   R18        2.88526  -0.00001  -0.00010   0.00010  -0.00000   2.88525
   R19        2.06407   0.00001  -0.00025   0.00024  -0.00000   2.06406
   R20        2.07012   0.00002  -0.00022   0.00024   0.00002   2.07013
   R21        2.06986   0.00001  -0.00021   0.00022   0.00001   2.06987
   R22        2.06058   0.00003  -0.00022   0.00023   0.00001   2.06059
   R23        2.06932   0.00002  -0.00021   0.00023   0.00002   2.06934
   R24        2.07116   0.00002  -0.00022   0.00024   0.00002   2.07117
   R25        2.05878   0.00001  -0.00031   0.00030  -0.00001   2.05877
   R26        2.73683   0.00000   0.00040  -0.00022   0.00019   2.73702
   R27        2.06478   0.00003  -0.00022   0.00023   0.00000   2.06479
   R28        2.06415   0.00002  -0.00023   0.00024   0.00001   2.06415
   R29        2.05703   0.00002  -0.00020   0.00021   0.00002   2.05705
   R30        2.62440   0.00013  -0.00085   0.00063  -0.00022   2.62418
   R31        2.28438   0.00001  -0.00035   0.00033  -0.00002   2.28436
   R32        2.27283  -0.00002  -0.00034   0.00029  -0.00005   2.27278
    A1        1.90400   0.00001   0.00021  -0.00007   0.00014   1.90413
    A2        1.95325  -0.00001  -0.00023   0.00001  -0.00022   1.95303
    A3        1.77360   0.00000   0.00013  -0.00001   0.00013   1.77373
    A4        2.01374  -0.00001   0.00003  -0.00004  -0.00001   2.01373
    A5        1.90511   0.00001  -0.00001   0.00004   0.00003   1.90514
    A6        1.89838   0.00000  -0.00012   0.00007  -0.00006   1.89832
    A7        1.86184   0.00000   0.00000  -0.00000   0.00000   1.86184
    A8        1.90882  -0.00000  -0.00026   0.00013  -0.00013   1.90869
    A9        1.89198   0.00000   0.00004   0.00004   0.00008   1.89206
   A10        1.92820  -0.00000   0.00009  -0.00006   0.00003   1.92823
   A11        1.89770  -0.00001  -0.00017   0.00006  -0.00011   1.89759
   A12        1.97174   0.00001   0.00027  -0.00015   0.00012   1.97186
   A13        1.93411   0.00000  -0.00006   0.00004  -0.00002   1.93409
   A14        1.89908  -0.00000  -0.00006  -0.00002  -0.00008   1.89900
   A15        1.93469  -0.00002   0.00013  -0.00021  -0.00008   1.93461
   A16        2.07316  -0.00000   0.00002   0.00003   0.00005   2.07321
   A17        2.04736   0.00000  -0.00010   0.00013   0.00004   2.04740
   A18        1.54212   0.00001   0.00010   0.00000   0.00011   1.54223
   A19        2.05166   0.00000  -0.00009   0.00002  -0.00007   2.05160
   A20        1.98075  -0.00000   0.00007  -0.00002   0.00004   1.98080
   A21        1.50649  -0.00001  -0.00014   0.00012  -0.00002   1.50646
   A22        1.89418  -0.00000   0.00003   0.00002   0.00005   1.89424
   A23        2.04563   0.00000   0.00004  -0.00006  -0.00002   2.04561
   A24        1.96365   0.00000   0.00007  -0.00007  -0.00000   1.96365
   A25        1.90216  -0.00000   0.00007  -0.00017  -0.00009   1.90207
   A26        1.89968   0.00000  -0.00004   0.00011   0.00007   1.89974
   A27        1.97846  -0.00002   0.00008  -0.00014  -0.00006   1.97840
   A28        2.07443   0.00000  -0.00007   0.00005  -0.00001   2.07442
   A29        1.53083   0.00000   0.00000   0.00004   0.00004   1.53086
   A30        2.05468   0.00001  -0.00003   0.00006   0.00004   2.05472
   A31        1.48748   0.00001  -0.00012   0.00012  -0.00000   1.48748
   A32        1.95957   0.00000   0.00002   0.00005   0.00007   1.95964
   A33        2.06432  -0.00002  -0.00015  -0.00000  -0.00015   2.06417
   A34        1.91054  -0.00001   0.00010  -0.00007   0.00003   1.91057
   A35        2.13920   0.00000   0.00006  -0.00003   0.00004   2.13924
   A36        1.87807   0.00001   0.00006  -0.00004   0.00003   1.87809
   A37        1.98055   0.00001   0.00015  -0.00009   0.00006   1.98061
   A38        1.91769  -0.00000   0.00000  -0.00002  -0.00001   1.91768
   A39        1.92213  -0.00000   0.00008  -0.00008  -0.00001   1.92212
   A40        1.87938  -0.00001  -0.00007   0.00006  -0.00001   1.87938
   A41        1.87905  -0.00000  -0.00007   0.00006  -0.00001   1.87905
   A42        1.88189  -0.00000  -0.00011   0.00008  -0.00003   1.88186
   A43        1.99540  -0.00001   0.00007  -0.00007  -0.00001   1.99540
   A44        1.93292   0.00001   0.00002   0.00004   0.00005   1.93297
   A45        1.90133  -0.00000   0.00003  -0.00005  -0.00002   1.90131
   A46        1.88415   0.00000   0.00002   0.00000   0.00002   1.88417
   A47        1.87000   0.00000  -0.00004   0.00003  -0.00001   1.87000
   A48        1.87550  -0.00000  -0.00011   0.00006  -0.00005   1.87545
   A49        2.04049  -0.00001  -0.00023   0.00017  -0.00005   2.04044
   A50        1.84073   0.00000   0.00025  -0.00016   0.00009   1.84082
   A51        1.95755  -0.00001   0.00016  -0.00023  -0.00007   1.95749
   A52        1.92419   0.00000  -0.00003   0.00010   0.00007   1.92426
   A53        1.81805   0.00001   0.00013  -0.00003   0.00010   1.81815
   A54        1.87890   0.00000  -0.00031   0.00016  -0.00015   1.87874
   A55        1.91553  -0.00000   0.00022  -0.00006   0.00016   1.91569
   A56        1.89246  -0.00001  -0.00006  -0.00007  -0.00013   1.89233
   A57        1.97409  -0.00000  -0.00007  -0.00002  -0.00009   1.97400
   A58        1.87737   0.00001   0.00001  -0.00001  -0.00000   1.87737
   A59        1.89748   0.00000  -0.00001   0.00004   0.00004   1.89751
   A60        1.90451   0.00001  -0.00009   0.00012   0.00003   1.90454
   A61        2.03092   0.00010   0.00070  -0.00046   0.00024   2.03116
   A62        2.06558   0.00003  -0.00010   0.00018   0.00008   2.06567
   A63        1.96617  -0.00000   0.00012  -0.00010   0.00002   1.96619
   A64        2.25141  -0.00003  -0.00002  -0.00008  -0.00010   2.25131
    D1        0.79428   0.00001   0.00066   0.00008   0.00074   0.79501
    D2        3.08151   0.00002   0.00060   0.00010   0.00070   3.08221
    D3       -0.87925   0.00002   0.00059   0.00017   0.00076  -0.87849
    D4        3.04416  -0.00000   0.00069  -0.00002   0.00067   3.04484
    D5       -0.95179   0.00000   0.00063   0.00001   0.00063  -0.95116
    D6        1.37064   0.00000   0.00062   0.00007   0.00069   1.37133
    D7       -1.21620  -0.00000   0.00052   0.00006   0.00058  -1.21562
    D8        1.07103   0.00000   0.00046   0.00008   0.00055   1.07158
    D9       -2.88973   0.00000   0.00046   0.00015   0.00061  -2.88912
   D10        0.11037  -0.00001  -0.00131  -0.00006  -0.00137   0.10901
   D11       -2.03459  -0.00001  -0.00131  -0.00019  -0.00150  -2.03609
   D12        2.20832  -0.00001  -0.00117  -0.00016  -0.00133   2.20699
   D13       -2.10553   0.00000  -0.00120   0.00001  -0.00119  -2.10672
   D14        2.03269   0.00000  -0.00120  -0.00011  -0.00132   2.03138
   D15       -0.00758   0.00001  -0.00106  -0.00009  -0.00115  -0.00873
   D16        2.03432   0.00000  -0.00105  -0.00008  -0.00113   2.03318
   D17       -0.11065   0.00000  -0.00106  -0.00021  -0.00126  -0.11191
   D18       -2.15092   0.00001  -0.00092  -0.00018  -0.00110  -2.15202
   D19        2.86090   0.00001   0.00171   0.00001   0.00172   2.86262
   D20        0.81475   0.00001   0.00161   0.00009   0.00170   0.81645
   D21       -1.30005   0.00000   0.00181   0.00000   0.00181  -1.29823
   D22       -1.23151   0.00001   0.00183  -0.00011   0.00171  -1.22979
   D23        3.00553   0.00001   0.00172  -0.00003   0.00170   3.00722
   D24        0.89073   0.00000   0.00192  -0.00011   0.00181   0.89254
   D25        0.91541   0.00001   0.00174  -0.00003   0.00171   0.91711
   D26       -1.13075   0.00001   0.00164   0.00006   0.00169  -1.12905
   D27        3.03764   0.00001   0.00184  -0.00003   0.00181   3.03945
   D28       -0.94004  -0.00000  -0.00079   0.00015  -0.00064  -0.94068
   D29        1.36994   0.00000  -0.00086   0.00020  -0.00066   1.36928
   D30        3.03821   0.00001  -0.00071   0.00011  -0.00060   3.03760
   D31        1.10420  -0.00000  -0.00088   0.00019  -0.00070   1.10350
   D32       -2.86901   0.00000  -0.00095   0.00024  -0.00071  -2.86973
   D33       -1.20074   0.00001  -0.00081   0.00015  -0.00066  -1.20140
   D34       -3.04888  -0.00001  -0.00084   0.00011  -0.00073  -3.04961
   D35       -0.73891  -0.00000  -0.00091   0.00016  -0.00075  -0.73965
   D36        0.92936   0.00000  -0.00076   0.00007  -0.00069   0.92867
   D37       -2.25721   0.00000   0.00157  -0.00014   0.00143  -2.25578
   D38       -0.15589  -0.00000   0.00171  -0.00015   0.00156  -0.15433
   D39        1.85549   0.00001   0.00141   0.00006   0.00147   1.85696
   D40        2.00832   0.00000   0.00163  -0.00019   0.00144   2.00976
   D41       -2.17355  -0.00000   0.00178  -0.00020   0.00158  -2.17197
   D42       -0.16216   0.00001   0.00147   0.00001   0.00148  -0.16068
   D43       -0.13882   0.00001   0.00145  -0.00005   0.00140  -0.13742
   D44        1.96250   0.00000   0.00159  -0.00006   0.00153   1.96404
   D45       -2.30930   0.00001   0.00129   0.00015   0.00144  -2.30786
   D46       -0.59012  -0.00000   0.00005   0.00006   0.00010  -0.59001
   D47       -2.82653  -0.00001   0.00002   0.00003   0.00005  -2.82648
   D48        1.48491  -0.00000  -0.00001   0.00006   0.00006   1.48497
   D49        1.64366   0.00000  -0.00008   0.00012   0.00004   1.64370
   D50       -0.59275  -0.00000  -0.00011   0.00009  -0.00002  -0.59277
   D51       -2.56449  -0.00000  -0.00013   0.00012  -0.00001  -2.56450
   D52       -2.53604   0.00001  -0.00012   0.00028   0.00016  -2.53587
   D53        1.51074   0.00001  -0.00015   0.00026   0.00011   1.51085
   D54       -0.46101   0.00001  -0.00017   0.00029   0.00012  -0.46089
   D55       -1.45617  -0.00001   0.00018  -0.00024  -0.00006  -1.45623
   D56        2.92292  -0.00001   0.00012  -0.00021  -0.00009   2.92282
   D57        0.71923  -0.00001   0.00014  -0.00020  -0.00006   0.71916
   D58        2.58163  -0.00000   0.00023  -0.00021   0.00002   2.58164
   D59        0.67752   0.00000   0.00017  -0.00018  -0.00001   0.67751
   D60       -1.52616  -0.00000   0.00019  -0.00017   0.00002  -1.52615
   D61        0.45542  -0.00001   0.00017  -0.00029  -0.00012   0.45530
   D62       -1.44868  -0.00001   0.00011  -0.00026  -0.00015  -1.44883
   D63        2.63081  -0.00001   0.00013  -0.00025  -0.00012   2.63070
   D64       -1.53163   0.00000   0.00005  -0.00013  -0.00008  -1.53171
   D65        2.56255  -0.00000   0.00009  -0.00017  -0.00007   2.56248
   D66        0.45708  -0.00002   0.00014  -0.00028  -0.00014   0.45694
   D67        0.54903   0.00000  -0.00012  -0.00005  -0.00017   0.54886
   D68       -1.63997  -0.00000  -0.00007  -0.00009  -0.00017  -1.64014
   D69        2.53774  -0.00001  -0.00003  -0.00020  -0.00023   2.53751
   D70        2.76307   0.00001   0.00003  -0.00015  -0.00011   2.76296
   D71        0.57407   0.00000   0.00007  -0.00019  -0.00011   0.57396
   D72       -1.53140  -0.00001   0.00012  -0.00030  -0.00018  -1.53158
   D73        1.46095   0.00001  -0.00006   0.00010   0.00003   1.46098
   D74       -2.86821   0.00001  -0.00007   0.00018   0.00011  -2.86811
   D75       -0.64589   0.00002   0.00018   0.00003   0.00021  -0.64568
   D76       -0.45399   0.00001  -0.00015   0.00028   0.00013  -0.45387
   D77        1.50003   0.00002  -0.00016   0.00036   0.00020   1.50023
   D78       -2.56083   0.00003   0.00009   0.00021   0.00030  -2.56052
   D79       -2.57706   0.00000  -0.00007   0.00018   0.00011  -2.57696
   D80       -0.62304   0.00001  -0.00008   0.00026   0.00018  -0.62286
   D81        1.59929   0.00002   0.00018   0.00011   0.00029   1.59957
   D82        0.84157   0.00000  -0.00017   0.00010  -0.00007   0.84150
   D83       -1.26338   0.00000  -0.00019   0.00009  -0.00009  -1.26347
   D84        2.94930   0.00001  -0.00010   0.00006  -0.00004   2.94926
   D85       -0.77864  -0.00000  -0.00009  -0.00002  -0.00011  -0.77874
   D86       -2.88359  -0.00000  -0.00010  -0.00003  -0.00013  -2.88372
   D87        1.32909   0.00000  -0.00002  -0.00006  -0.00008   1.32901
   D88       -3.14054  -0.00001  -0.00030   0.00011  -0.00020  -3.14074
   D89        1.03769  -0.00001  -0.00032   0.00010  -0.00022   1.03747
   D90       -1.03282  -0.00000  -0.00023   0.00006  -0.00017  -1.03298
   D91       -0.84957   0.00000   0.00020  -0.00039  -0.00019  -0.84976
   D92       -2.98253   0.00000   0.00011  -0.00037  -0.00026  -2.98279
   D93        1.24152  -0.00000   0.00021  -0.00044  -0.00022   1.24129
   D94        0.95480   0.00000  -0.00004  -0.00025  -0.00029   0.95451
   D95       -1.17817  -0.00000  -0.00012  -0.00023  -0.00035  -1.17852
   D96        3.04588  -0.00000  -0.00002  -0.00029  -0.00032   3.04556
   D97       -3.09199   0.00000   0.00023  -0.00042  -0.00019  -3.09218
   D98        1.05823   0.00000   0.00014  -0.00040  -0.00025   1.05798
   D99       -1.00090  -0.00000   0.00024  -0.00046  -0.00022  -1.00112
   D100       1.41027   0.00001   0.00149   0.00012   0.00161   1.41188
   D101      -2.65004   0.00000   0.00141   0.00017   0.00157  -2.64846
   D102      -0.60698   0.00001   0.00129   0.00034   0.00164  -0.60534
   D103       0.05161  -0.00006  -0.00017  -0.00087  -0.00104   0.05057
   D104      -3.09694   0.00005   0.00034  -0.00008   0.00026  -3.09668
   D105       3.13333   0.00013   0.00061   0.00094   0.00155   3.13488
         Item               Value     Threshold  Converged?
 Maximum Force            0.000130     0.000450     YES
 RMS     Force            0.000019     0.000300     YES
 Maximum Displacement     0.005822     0.001800     NO 
 RMS     Displacement     0.001080     0.001200     YES
 Predicted change in Energy=-4.282370D-07
 GradGradGradGradGradGradGradGradGradGradGradGradGradGradGradGradGradGrad

                          Input orientation:                          
 ---------------------------------------------------------------------
 Center     Atomic      Atomic             Coordinates (Angstroms)
 Number     Number       Type             X           Y           Z
 ---------------------------------------------------------------------
      1          6           0       -0.063418    0.949066    0.463174
      2          6           0        0.366734   -0.640528   -1.638438
      3          1           0        0.186319   -0.380079   -2.685828
      4          1           0        0.168501   -1.711805   -1.542809
      5          6           0        1.820009   -0.332105   -1.283024
      6          1           0        2.504367   -0.823186   -1.982737
      7          6           0        1.962848    1.187537   -1.045779
      8          1           0        1.338767    1.853419   -1.646030
      9          1           0        2.992864    1.540015   -1.095357
     10          6           0        1.502444    0.902821    0.406425
     11          1           0        1.903513    1.516982    1.217054
     12          6           0        2.076364   -0.548315    0.236997
     13          6           0        3.572067   -0.550065    0.580275
     14          1           0        4.119812    0.287914    0.143481
     15          1           0        4.035821   -1.474748    0.219797
     16          1           0        3.709660   -0.507183    1.666080
     17          6           0        1.446493   -1.765128    0.910627
     18          1           0        0.385486   -1.897844    0.696950
     19          1           0        1.567987   -1.713064    1.997670
     20          1           0        1.961135   -2.669058    0.565215
     21          6           0       -0.649671    0.134598   -0.758708
     22          6           0       -0.599209    0.541111    1.844436
     23          1           0       -1.642693    0.850137    1.941925
     24          1           0       -0.025585    1.071702    2.607688
     25          1           0       -0.533269   -0.529655    2.028927
     26          8           0       -0.307700    2.285610    0.272105
     27          1           0       -1.190824    0.863510   -1.360999
     28          8           0       -1.597111   -0.876482   -0.336996
     29          7           0       -2.888746   -0.439964   -0.073376
     30          8           0       -3.150482    0.725185   -0.260978
     31          8           0       -3.605322   -1.323008    0.318091
 ---------------------------------------------------------------------
                    Distance matrix (angstroms):
                    1          2          3          4          5
     1  C    0.000000
     2  C    2.669946   0.000000
     3  H    3.427128   1.094261   0.000000
     4  H    3.340357   1.093653   1.755079   0.000000
     5  C    2.870175   1.527564   2.153858   2.167611   0.000000
     6  H    3.964452   2.172875   2.462525   2.537608   1.095037
     7  C    2.537629   2.498129   2.881534   3.445708   1.544669
     8  H    2.689372   2.676692   2.719896   3.753799   2.267131
     9  H    3.481250   3.456337   3.754072   4.330309   2.217125
    10  C    1.567573   2.802361   3.597227   3.523519   2.116631
    11  H    2.181670   3.894916   4.666914   4.588265   3.110705
    12  C    2.621445   2.539408   3.484749   2.856809   1.556575
    13  C    3.934192   3.899363   4.707400   4.176288   2.566923
    14  H    4.247204   4.257092   4.891173   4.738703   2.776407
    15  H    4.768424   4.196566   4.945667   4.256658   2.911001
    16  H    4.219451   4.702423   5.600821   4.928274   3.506943
    17  C    3.137976   2.988033   4.054736   2.766849   2.646729
    18  H    2.891550   2.652401   3.713012   2.257922   2.903392
    19  H    3.478951   3.976761   5.061720   3.807040   3.568405
    20  H    4.147294   3.393101   4.354156   2.928076   2.982826
    21  C    1.581153   1.551716   2.162767   2.166431   2.567496
    22  C    1.536679   3.802595   4.689236   4.139860   4.049213
    23  H    2.165779   4.367937   5.125896   4.689066   4.877324
    24  H    2.148351   4.595131   5.493076   5.001221   4.529297
    25  H    2.204304   3.777812   4.771697   3.827174   4.067672
    26  O    1.372054   3.559117   4.012395   4.415881   3.714566
    27  H    2.146152   2.182908   2.279958   2.917717   3.240477
    28  O    2.514977   2.367723   2.990660   2.295460   3.587202
    29  N    3.193707   3.617706   4.035407   3.622648   4.862844
    30  O    3.178755   4.016637   4.270333   4.312501   5.183456
    31  O    4.210517   4.480069   4.928406   4.225619   5.742793
                    6          7          8          9         10
     6  H    0.000000
     7  C    2.283449   0.000000
     8  H    2.938743   1.092327   0.000000
     9  H    2.571146   1.089785   1.771299   0.000000
    10  C    3.113044   1.549816   2.267818   2.209687   0.000000
    11  H    4.009498   2.287458   2.937580   2.556259   1.093238
    12  C    2.277270   2.161384   3.139772   2.641261   1.569676
    13  C    2.789912   2.872785   3.964946   2.740740   2.534648
    14  H    2.892232   2.622242   3.658875   2.091050   2.701456
    15  H    2.760624   3.603701   4.672484   3.450534   3.479319
    16  H    3.855704   3.643845   4.707829   3.511460   2.906311
    17  C    3.221477   3.579439   4.431928   4.164038   2.715751
    18  H    3.581239   3.878756   4.524409   4.672222   3.029145
    19  H    4.184774   4.222793   5.103812   4.709524   3.062549
    20  H    3.192868   4.179549   5.072450   4.640933   3.604709
    21  C    3.516185   2.831316   2.774090   3.918749   2.565015
    22  C    5.112802   3.916037   4.202530   4.747966   2.572091
    23  H    5.949882   4.694693   4.771698   5.584747   3.500346
    24  H    5.573443   4.161142   4.535048   4.800302   2.684950
    25  H    5.040520   4.316615   4.763283   5.145706   2.971300
    26  O    4.759900   2.845693   2.564544   3.649601   2.281835
    27  H    4.109251   3.185908   2.731300   4.246348   3.221650
    28  O    4.419664   4.175627   4.217264   5.242370   3.650457
    29  N    5.733951   5.208867   5.060110   6.289523   4.616907
    30  O    6.110584   5.193826   4.831629   6.253067   4.703903
    31  O    6.547667   6.258395   6.196086   7.330130   5.572378
                   11         12         13         14         15
    11  H    0.000000
    12  C    2.292562   0.000000
    13  C    2.731711   1.534591   0.000000
    14  H    2.752298   2.209910   1.092255   0.000000
    15  H    3.806797   2.167498   1.095467   1.766311   0.000000
    16  H    2.749733   2.170628   1.095328   1.765987   1.770394
    17  C    3.327914   1.526811   2.470542   3.456896   2.695587
    18  H    3.773056   2.211754   3.461852   4.362231   3.705622
    19  H    3.339930   2.171418   2.716231   3.735470   3.050874
    20  H    4.236879   2.149083   2.661853   3.685299   2.418680
    21  C    3.511890   2.981454   4.481597   4.856482   5.049882
    22  C    2.758541   3.305965   4.493141   5.022600   5.309110
    23  H    3.680448   4.323636   5.568517   6.062752   6.373095
    24  H    2.419413   3.558486   4.436625   4.885791   5.355507
    25  H    3.284169   3.165682   4.353481   5.086697   5.004271
    26  O    2.524516   3.703528   4.815456   4.859032   5.745364
    27  H    4.080234   3.901456   5.334030   5.549561   5.940050
    28  O    4.516427   3.732503   5.260070   5.854048   5.691912
    29  N    5.334847   4.975982   6.494728   7.049590   7.007593
    30  O    5.324885   5.402750   6.893957   7.294654   7.530857
    31  O    6.262663   5.734831   7.223649   7.893241   7.643282
                   16         17         18         19         20
    16  H    0.000000
    17  C    2.697232   0.000000
    18  H    3.731392   1.090416   0.000000
    19  H    2.480093   1.095050   1.767577   0.000000
    20  H    2.990476   1.096018   1.759203   1.766470   0.000000
    21  C    5.029438   3.284744   2.705792   3.991176   4.053340
    22  C    4.438140   3.221123   2.869643   3.130739   4.300808
    23  H    5.528661   4.176871   3.635226   4.108719   5.221842
    24  H    4.163119   3.618651   3.555011   3.265963   4.702344
    25  H    4.258475   2.587749   2.119013   2.411786   3.597436
    26  O    5.087440   4.460200   4.261723   4.741853   5.457312
    27  H    5.920875   4.361819   3.787477   5.052765   5.111182
    28  O    5.684234   3.407312   2.458233   4.020992   4.085146
    29  N    6.824163   4.638817   3.665980   5.076661   5.375686
    30  O    7.231448   5.357845   4.505661   5.771526   6.191293
    31  O    7.482755   5.105625   4.049756   5.453097   5.732222
                   21         22         23         24         25
    21  C    0.000000
    22  C    2.635177   0.000000
    23  H    2.965048   1.092639   0.000000
    24  H    3.549686   1.092303   1.762773   0.000000
    25  H    2.868047   1.088542   1.772630   1.776809   0.000000
    26  O    2.409641   2.366533   2.575090   2.647284   3.326112
    27  H    1.089456   3.275479   3.333717   4.141450   3.723558
    28  O    1.448367   2.786400   2.859505   3.864748   2.617182
    29  N    2.411070   3.143643   2.697859   4.203681   3.158480
    30  O    2.617362   3.312951   2.672419   4.256090   3.697039
    31  O    3.466985   3.852452   3.348329   4.877644   3.604703
                   26         27         28         29         30
    26  O    0.000000
    27  H    2.338654   0.000000
    28  O    3.468777   2.059423   0.000000
    29  N    3.769603   2.497990   1.388656   0.000000
    30  O    3.286414   2.251541   2.232505   1.208831   0.000000
    31  O    4.888615   3.664697   2.159036   1.202703   2.176533
                   31
    31  O    0.000000
 Stoichiometry    C10H16NO4(2)
 Framework group  C1[X(C10H16NO4)]
 Deg. of freedom    87
 Full point group                 C1      NOp   1
 Largest Abelian subgroup         C1      NOp   1
 Largest concise Abelian subgroup C1      NOp   1
                         Standard orientation:                         
 ---------------------------------------------------------------------
 Center     Atomic      Atomic             Coordinates (Angstroms)
 Number     Number       Type             X           Y           Z
 ---------------------------------------------------------------------
      1          6           0       -0.060515    0.947758    0.480960
      2          6           0        0.368740   -0.597027   -1.653986
      3          1           0        0.201340   -0.309515   -2.696445
      4          1           0        0.155997   -1.667611   -1.585670
      5          6           0        1.822482   -0.315972   -1.278361
      6          1           0        2.506961   -0.799161   -1.983431
      7          6           0        1.982477    1.195642   -1.003728
      8          1           0        1.372503    1.883594   -1.593501
      9          1           0        3.017315    1.535819   -1.035696
     10          6           0        1.505088    0.882582    0.437114
     11          1           0        1.906447    1.472112    1.265689
     12          6           0        2.062010   -0.571446    0.238308
     13          6           0        3.554335   -0.600714    0.594792
     14          1           0        4.116725    0.240213    0.182988
     15          1           0        4.009578   -1.522526    0.216553
     16          1           0        3.682428   -0.585361    1.682496
     17          6           0        1.410489   -1.795617    0.877117
     18          1           0        0.349896   -1.909471    0.650872
     19          1           0        1.522591   -1.770906    1.966133
     20          1           0        1.916739   -2.697700    0.514886
     21          6           0       -0.645788    0.170140   -0.765159
     22          6           0       -0.614197    0.514162    1.847274
     23          1           0       -1.654514    0.834287    1.942771
     24          1           0       -0.040932    1.019038    2.628039
     25          1           0       -0.563613   -0.561439    2.006795
     26          8           0       -0.285970    2.291508    0.319600
     27          1           0       -1.172022    0.920072   -1.354729
     28          8           0       -1.609890   -0.838287   -0.376123
     29          7           0       -2.898237   -0.391437   -0.113730
     30          8           0       -3.143361    0.781124   -0.275862
     31          8           0       -3.629594   -1.274150    0.250181
 ---------------------------------------------------------------------
 Rotational constants (GHZ):           1.1515646           0.4437137           0.4157568
 Standard basis: 6-31++G(d,p) (6D, 7F)
 There are   381 symmetry adapted cartesian basis functions of A   symmetry.
 There are   381 symmetry adapted basis functions of A   symmetry.
   381 basis functions,   608 primitive gaussians,   381 cartesian basis functions
    58 alpha electrons       57 beta electrons
       nuclear repulsion energy      1142.8568716179 Hartrees.
 NAtoms=   31 NActive=   31 NUniq=   31 SFac= 1.00D+00 NAtFMM=   60 NAOKFM=F Big=F
 Integral buffers will be    131072 words long.
 Raffenetti 2 integral format.
 Two-electron integral symmetry is turned on.
 Nuclear repulsion after empirical dispersion term =     1142.8278760123 Hartrees.
 One-electron integrals computed using PRISM.
 NBasis=   381 RedAO= T EigKep=  2.55D-06  NBF=   381
 NBsUse=   381 1.00D-06 EigRej= -1.00D+00 NBFU=   381
 Initial guess from the checkpoint file:  "Alpha-Pinene-RO-NO3down-Oup-Conf02-wb97-opt.chk"
 B after Tr=    -0.000000   -0.000000   -0.000000
         Rot=    1.000000   -0.000067    0.000027    0.000108 Ang=  -0.01 deg.
 Initial guess <Sx>= 0.0000 <Sy>= 0.0000 <Sz>= 0.5000 <S**2>= 0.7543 S= 0.5021
 Requested convergence on RMS density matrix=1.00D-08 within 128 cycles.
 Requested convergence on MAX density matrix=1.00D-06.
 Requested convergence on             energy=1.00D-06.
 No special actions if energy rises.
 SCF Done:  E(UwB97XD) =  -745.938872243     A.U. after   17 cycles
            NFock= 17  Conv=0.48D-08     -V/T= 2.0089
 <Sx>= 0.0000 <Sy>= 0.0000 <Sz>= 0.5000 <S**2>= 0.7543 S= 0.5021
 <L.S>= 0.000000000000E+00
 Annihilation of the first spin contaminant:
 S**2 before annihilation     0.7543,   after     0.7500
 Calling FoFJK, ICntrl=      2127 FMM=F ISym2X=0 I1Cent= 0 IOpClX= 1 NMat=1 NMatS=1 NMatT=0.
 ***** Axes restored to original set *****
 -------------------------------------------------------------------
 Center     Atomic                   Forces (Hartrees/Bohr)
 Number     Number              X              Y              Z
 -------------------------------------------------------------------
      1        6          -0.000003400    0.000054085   -0.000012593
      2        6           0.000003243    0.000026228    0.000002088
      3        1          -0.000003466    0.000006386   -0.000015848
      4        1          -0.000005436   -0.000013366    0.000000447
      5        6           0.000008838    0.000004315    0.000014138
      6        1           0.000009793   -0.000005111   -0.000010132
      7        6           0.000001054   -0.000004917   -0.000008397
      8        1          -0.000011978    0.000007981   -0.000005604
      9        1           0.000015426    0.000003135   -0.000001889
     10        6          -0.000002851   -0.000005389    0.000008510
     11        1           0.000012019    0.000003523    0.000008908
     12        6          -0.000005063   -0.000006687    0.000009586
     13        6          -0.000009373    0.000006590    0.000000099
     14        1           0.000007563    0.000009608   -0.000006987
     15        1           0.000007782   -0.000013880   -0.000006103
     16        1           0.000000090   -0.000000136    0.000011390
     17        6          -0.000005030    0.000013800   -0.000012462
     18        1          -0.000013457   -0.000001707   -0.000001829
     19        1           0.000002081   -0.000002082    0.000013064
     20        1           0.000008382   -0.000013209   -0.000011799
     21        6          -0.000025720   -0.000085422   -0.000020254
     22        6           0.000005047   -0.000012569    0.000005939
     23        1          -0.000029129   -0.000005045   -0.000011838
     24        1           0.000008633    0.000016455    0.000005645
     25        1           0.000005286   -0.000014287   -0.000001025
     26        8           0.000007442   -0.000033924    0.000009653
     27        1          -0.000003351    0.000019113    0.000001885
     28        8           0.000176688    0.000001983    0.000011606
     29        7          -0.000132798    0.000020351   -0.000008978
     30        8          -0.000009568    0.000050698    0.000014937
     31        8          -0.000018746   -0.000026519    0.000017846
 -------------------------------------------------------------------
 Cartesian Forces:  Max     0.000176688 RMS     0.000028100

 GradGradGradGradGradGradGradGradGradGradGradGradGradGradGradGradGradGrad
 Berny optimization.
 Using GEDIIS/GDIIS optimizer.
 FormGI is forming the generalized inverse of G from B-inverse, IUseBI=4.
 Internal  Forces:  Max     0.000167793 RMS     0.000015253
 Search for a local minimum.
 Step number   8 out of a maximum of  186
 All quantities printed in internal units (Hartrees-Bohrs-Radians)
 Mixed Optimization -- En-DIIS/RFO-DIIS
 Swapping is turned off.
 Update second derivatives using D2CorX and points    1    2    3    4    5
                                                      6    7    8
 DE= -4.06D-07 DEPred=-4.28D-07 R= 9.47D-01
 Trust test= 9.47D-01 RLast= 9.10D-03 DXMaxT set to 1.38D-01
 ITU=  0  1  1 -1  1 -1  1  0
     Eigenvalues ---    0.00113   0.00320   0.00377   0.00500   0.01172
     Eigenvalues ---    0.01275   0.01650   0.02046   0.02377   0.02750
     Eigenvalues ---    0.02762   0.02930   0.03306   0.03604   0.03929
     Eigenvalues ---    0.04440   0.04550   0.04708   0.04905   0.05222
     Eigenvalues ---    0.05301   0.05312   0.05380   0.05450   0.05687
     Eigenvalues ---    0.05790   0.05839   0.05915   0.06169   0.06574
     Eigenvalues ---    0.06948   0.07469   0.08258   0.08398   0.08595
     Eigenvalues ---    0.09034   0.09665   0.09994   0.10366   0.12449
     Eigenvalues ---    0.13162   0.15848   0.15957   0.16000   0.16000
     Eigenvalues ---    0.16000   0.16051   0.16059   0.16233   0.16377
     Eigenvalues ---    0.18558   0.20766   0.21799   0.22936   0.24114
     Eigenvalues ---    0.24979   0.25195   0.25641   0.26820   0.27023
     Eigenvalues ---    0.27730   0.28888   0.29455   0.29759   0.30141
     Eigenvalues ---    0.31548   0.34600   0.34662   0.34691   0.34741
     Eigenvalues ---    0.34812   0.34856   0.34925   0.34995   0.35001
     Eigenvalues ---    0.35084   0.35096   0.35175   0.35364   0.35451
     Eigenvalues ---    0.35745   0.36374   0.38205   0.44849   0.51412
     Eigenvalues ---    0.98925   1.07033
 En-DIIS/RFO-DIIS/Sim-DIIS IScMMF=       -3 using points:     8    7    6    5    4    3    2
 RFO step:  Lambda=-3.60753597D-07.
 DidBck=F Rises=F RFO-DIIS coefs:    1.41393   -0.22039   -0.03636   -0.07530   -0.13005
                  RFO-DIIS coefs:    0.00351    0.04467
 Iteration  1 RMS(Cart)=  0.00090043 RMS(Int)=  0.00000058
 Iteration  2 RMS(Cart)=  0.00000069 RMS(Int)=  0.00000012
 Variable       Old X    -DE/DX   Delta X   Delta X   Delta X     New X
                                 (Linear)    (Quad)   (Total)
    R1        2.96228   0.00001  -0.00011   0.00010  -0.00001   2.96228
    R2        2.98795  -0.00000  -0.00012   0.00012   0.00000   2.98795
    R3        2.90390   0.00000   0.00011  -0.00003   0.00007   2.90398
    R4        2.59281  -0.00004  -0.00007   0.00002  -0.00005   2.59276
    R5        2.06785   0.00002  -0.00009   0.00014   0.00004   2.06790
    R6        2.06670   0.00002  -0.00009   0.00013   0.00004   2.06675
    R7        2.88668   0.00002  -0.00007   0.00013   0.00007   2.88674
    R8        2.93232   0.00000  -0.00008   0.00009   0.00001   2.93233
    R9        2.06932   0.00002  -0.00013   0.00016   0.00004   2.06936
   R10        2.91900   0.00000   0.00000   0.00002   0.00002   2.91902
   R11        2.94150   0.00000  -0.00007   0.00006  -0.00001   2.94150
   R12        2.06420   0.00001  -0.00014   0.00017   0.00003   2.06423
   R13        2.05939   0.00002  -0.00015   0.00018   0.00003   2.05942
   R14        2.92873   0.00002   0.00011  -0.00001   0.00010   2.92883
   R15        2.06592   0.00001  -0.00013   0.00016   0.00003   2.06595
   R16        2.96626   0.00000   0.00013  -0.00004   0.00009   2.96635
   R17        2.89996   0.00001   0.00009  -0.00005   0.00003   2.89999
   R18        2.88525   0.00000  -0.00003   0.00005   0.00002   2.88527
   R19        2.06406   0.00001  -0.00015   0.00017   0.00003   2.06409
   R20        2.07013   0.00002  -0.00012   0.00015   0.00004   2.07017
   R21        2.06987   0.00001  -0.00010   0.00013   0.00003   2.06990
   R22        2.06059   0.00001  -0.00011   0.00013   0.00002   2.06061
   R23        2.06934   0.00001  -0.00010   0.00014   0.00004   2.06938
   R24        2.07117   0.00002  -0.00011   0.00016   0.00004   2.07121
   R25        2.05877   0.00001  -0.00016   0.00018   0.00002   2.05880
   R26        2.73702  -0.00003   0.00018  -0.00012   0.00006   2.73708
   R27        2.06479   0.00003  -0.00012   0.00016   0.00004   2.06483
   R28        2.06415   0.00002  -0.00012   0.00016   0.00003   2.06418
   R29        2.05705   0.00001  -0.00010   0.00013   0.00003   2.05708
   R30        2.62418   0.00017  -0.00050   0.00056   0.00006   2.62424
   R31        2.28436   0.00005  -0.00038   0.00037  -0.00001   2.28435
   R32        2.27278   0.00004  -0.00040   0.00036  -0.00004   2.27274
    A1        1.90413   0.00001   0.00014  -0.00002   0.00012   1.90426
    A2        1.95303   0.00001  -0.00020   0.00008  -0.00013   1.95290
    A3        1.77373  -0.00000   0.00019  -0.00005   0.00014   1.77387
    A4        2.01373  -0.00002  -0.00012   0.00004  -0.00009   2.01364
    A5        1.90514   0.00000   0.00011  -0.00008   0.00003   1.90517
    A6        1.89832   0.00000  -0.00007   0.00003  -0.00004   1.89828
    A7        1.86184  -0.00000  -0.00008   0.00005  -0.00002   1.86182
    A8        1.90869   0.00000  -0.00017   0.00010  -0.00007   1.90862
    A9        1.89206  -0.00000   0.00010  -0.00004   0.00005   1.89211
   A10        1.92823  -0.00000   0.00006  -0.00004   0.00002   1.92826
   A11        1.89759  -0.00000  -0.00013   0.00003  -0.00010   1.89749
   A12        1.97186  -0.00000   0.00020  -0.00010   0.00011   1.97197
   A13        1.93409   0.00000  -0.00004   0.00001  -0.00003   1.93406
   A14        1.89900   0.00000  -0.00006   0.00003  -0.00003   1.89897
   A15        1.93461  -0.00001   0.00004  -0.00001   0.00003   1.93464
   A16        2.07321  -0.00000   0.00003  -0.00003   0.00000   2.07321
   A17        2.04740   0.00000  -0.00005   0.00006   0.00001   2.04741
   A18        1.54223   0.00000   0.00011  -0.00007   0.00004   1.54227
   A19        2.05160   0.00000  -0.00009   0.00003  -0.00005   2.05154
   A20        1.98080  -0.00000   0.00008  -0.00006   0.00002   1.98082
   A21        1.50646  -0.00000  -0.00010   0.00008  -0.00002   1.50645
   A22        1.89424   0.00000   0.00005  -0.00000   0.00005   1.89429
   A23        2.04561  -0.00000   0.00000  -0.00003  -0.00003   2.04558
   A24        1.96365   0.00000   0.00003  -0.00002   0.00001   1.96366
   A25        1.90207  -0.00000   0.00002  -0.00005  -0.00004   1.90203
   A26        1.89974   0.00000   0.00002   0.00005   0.00007   1.89982
   A27        1.97840  -0.00001   0.00004  -0.00003   0.00001   1.97841
   A28        2.07442   0.00000  -0.00006   0.00003  -0.00004   2.07438
   A29        1.53086  -0.00000   0.00001  -0.00003  -0.00002   1.53084
   A30        2.05472   0.00000  -0.00002   0.00001  -0.00001   2.05471
   A31        1.48748   0.00000  -0.00008   0.00008  -0.00001   1.48747
   A32        1.95964   0.00000   0.00009  -0.00006   0.00003   1.95966
   A33        2.06417  -0.00001  -0.00016   0.00007  -0.00010   2.06407
   A34        1.91057  -0.00000   0.00003  -0.00007  -0.00004   1.91053
   A35        2.13924   0.00000   0.00005   0.00004   0.00008   2.13932
   A36        1.87809   0.00001   0.00007  -0.00004   0.00003   1.87812
   A37        1.98061   0.00000   0.00016  -0.00013   0.00003   1.98065
   A38        1.91768   0.00000  -0.00001   0.00001   0.00000   1.91768
   A39        1.92212  -0.00000   0.00007  -0.00007  -0.00000   1.92211
   A40        1.87938  -0.00000  -0.00006   0.00005  -0.00001   1.87937
   A41        1.87905   0.00000  -0.00006   0.00006  -0.00000   1.87904
   A42        1.88186   0.00000  -0.00012   0.00010  -0.00002   1.88183
   A43        1.99540   0.00000   0.00003  -0.00000   0.00003   1.99543
   A44        1.93297   0.00000   0.00010  -0.00005   0.00005   1.93303
   A45        1.90131  -0.00001   0.00004  -0.00008  -0.00004   1.90127
   A46        1.88417  -0.00000  -0.00001   0.00002   0.00001   1.88418
   A47        1.87000   0.00000  -0.00003   0.00002  -0.00001   1.86998
   A48        1.87545   0.00000  -0.00014   0.00010  -0.00005   1.87540
   A49        2.04044   0.00000  -0.00012   0.00008  -0.00004   2.04039
   A50        1.84082  -0.00000   0.00013  -0.00013  -0.00001   1.84081
   A51        1.95749  -0.00003  -0.00009  -0.00004  -0.00013   1.95735
   A52        1.92426  -0.00000   0.00004   0.00002   0.00005   1.92432
   A53        1.81815   0.00003   0.00018   0.00001   0.00019   1.81834
   A54        1.87874   0.00001  -0.00014   0.00008  -0.00006   1.87868
   A55        1.91569  -0.00001   0.00030  -0.00021   0.00009   1.91578
   A56        1.89233  -0.00001  -0.00011  -0.00001  -0.00012   1.89221
   A57        1.97400  -0.00000  -0.00006  -0.00001  -0.00007   1.97393
   A58        1.87737   0.00001  -0.00005   0.00008   0.00004   1.87741
   A59        1.89751   0.00000  -0.00006   0.00007   0.00001   1.89752
   A60        1.90454   0.00001  -0.00002   0.00008   0.00006   1.90460
   A61        2.03116   0.00003   0.00054  -0.00035   0.00020   2.03136
   A62        2.06567   0.00001  -0.00012   0.00014   0.00002   2.06569
   A63        1.96619  -0.00001   0.00001  -0.00002  -0.00001   1.96618
   A64        2.25131  -0.00000   0.00011  -0.00012  -0.00001   2.25130
    D1        0.79501   0.00001   0.00064  -0.00003   0.00061   0.79563
    D2        3.08221   0.00001   0.00059   0.00001   0.00059   3.08280
    D3       -0.87849   0.00001   0.00061   0.00004   0.00065  -0.87784
    D4        3.04484  -0.00001   0.00043   0.00006   0.00050   3.04533
    D5       -0.95116  -0.00001   0.00038   0.00010   0.00048  -0.95068
    D6        1.37133  -0.00001   0.00041   0.00013   0.00054   1.37187
    D7       -1.21562  -0.00000   0.00037   0.00009   0.00047  -1.21515
    D8        1.07158   0.00000   0.00032   0.00013   0.00045   1.07202
    D9       -2.88912   0.00000   0.00034   0.00016   0.00051  -2.88862
   D10        0.10901  -0.00001  -0.00122   0.00002  -0.00119   0.10781
   D11       -2.03609  -0.00000  -0.00128   0.00005  -0.00123  -2.03731
   D12        2.20699   0.00001  -0.00114   0.00006  -0.00108   2.20591
   D13       -2.10672  -0.00001  -0.00096  -0.00009  -0.00106  -2.10777
   D14        2.03138  -0.00001  -0.00103  -0.00006  -0.00109   2.03029
   D15       -0.00873   0.00000  -0.00088  -0.00006  -0.00094  -0.00967
   D16        2.03318  -0.00000  -0.00087  -0.00009  -0.00096   2.03222
   D17       -0.11191   0.00000  -0.00093  -0.00006  -0.00099  -0.11290
   D18       -2.15202   0.00001  -0.00079  -0.00006  -0.00085  -2.15286
   D19        2.86262   0.00001   0.00206   0.00014   0.00219   2.86482
   D20        0.81645   0.00001   0.00201   0.00016   0.00217   0.81862
   D21       -1.29823   0.00000   0.00215   0.00007   0.00222  -1.29601
   D22       -1.22979   0.00001   0.00197   0.00021   0.00218  -1.22761
   D23        3.00722   0.00001   0.00193   0.00023   0.00216   3.00938
   D24        0.89254   0.00000   0.00207   0.00014   0.00221   0.89475
   D25        0.91711   0.00001   0.00197   0.00015   0.00212   0.91924
   D26       -1.12905   0.00000   0.00193   0.00017   0.00210  -1.12696
   D27        3.03945  -0.00000   0.00207   0.00008   0.00215   3.04160
   D28       -0.94068  -0.00000  -0.00058   0.00003  -0.00055  -0.94123
   D29        1.36928   0.00000  -0.00062   0.00002  -0.00060   1.36868
   D30        3.03760   0.00000  -0.00051  -0.00005  -0.00056   3.03704
   D31        1.10350   0.00000  -0.00074   0.00013  -0.00061   1.10289
   D32       -2.86973   0.00000  -0.00078   0.00012  -0.00066  -2.87038
   D33       -1.20140   0.00000  -0.00067   0.00005  -0.00062  -1.20202
   D34       -3.04961  -0.00000  -0.00072   0.00009  -0.00063  -3.05025
   D35       -0.73965  -0.00000  -0.00076   0.00007  -0.00069  -0.74034
   D36        0.92867  -0.00000  -0.00065   0.00000  -0.00065   0.92802
   D37       -2.25578  -0.00000   0.00130  -0.00007   0.00123  -2.25455
   D38       -0.15433  -0.00001   0.00141  -0.00018   0.00123  -0.15310
   D39        1.85696   0.00001   0.00136  -0.00008   0.00128   1.85825
   D40        2.00976  -0.00000   0.00141  -0.00013   0.00128   2.01104
   D41       -2.17197  -0.00001   0.00152  -0.00024   0.00128  -2.17069
   D42       -0.16068   0.00002   0.00147  -0.00013   0.00133  -0.15935
   D43       -0.13742   0.00000   0.00129  -0.00005   0.00124  -0.13618
   D44        1.96404  -0.00000   0.00140  -0.00015   0.00125   1.96528
   D45       -2.30786   0.00002   0.00135  -0.00005   0.00130  -2.30656
   D46       -0.59001  -0.00000   0.00006   0.00001   0.00007  -0.58994
   D47       -2.82648  -0.00000  -0.00002   0.00005   0.00003  -2.82645
   D48        1.48497  -0.00000  -0.00001   0.00003   0.00002   1.48499
   D49        1.64370   0.00000  -0.00003   0.00003  -0.00000   1.64370
   D50       -0.59277   0.00000  -0.00011   0.00006  -0.00005  -0.59281
   D51       -2.56450  -0.00000  -0.00010   0.00005  -0.00006  -2.56456
   D52       -2.53587   0.00000  -0.00001   0.00005   0.00004  -2.53584
   D53        1.51085   0.00000  -0.00009   0.00008  -0.00001   1.51084
   D54       -0.46089   0.00000  -0.00008   0.00007  -0.00002  -0.46091
   D55       -1.45623  -0.00000   0.00010  -0.00006   0.00004  -1.45619
   D56        2.92282  -0.00000   0.00009  -0.00001   0.00008   2.92290
   D57        0.71916  -0.00000   0.00006   0.00004   0.00010   0.71927
   D58        2.58164  -0.00000   0.00017  -0.00012   0.00005   2.58169
   D59        0.67751   0.00000   0.00016  -0.00007   0.00009   0.67760
   D60       -1.52615  -0.00000   0.00013  -0.00001   0.00011  -1.52603
   D61        0.45530  -0.00000   0.00008  -0.00006   0.00002   0.45532
   D62       -1.44883   0.00000   0.00007  -0.00001   0.00006  -1.44877
   D63        2.63070   0.00000   0.00004   0.00005   0.00008   2.63078
   D64       -1.53171   0.00000   0.00000   0.00000   0.00000  -1.53170
   D65        2.56248  -0.00000   0.00001  -0.00005  -0.00004   2.56244
   D66        0.45694  -0.00000   0.00005  -0.00005   0.00000   0.45694
   D67        0.54886   0.00000  -0.00015   0.00008  -0.00008   0.54879
   D68       -1.64014  -0.00000  -0.00015   0.00003  -0.00012  -1.64025
   D69        2.53751  -0.00000  -0.00010   0.00003  -0.00008   2.53743
   D70        2.76296   0.00001  -0.00005   0.00004  -0.00001   2.76295
   D71        0.57396  -0.00000  -0.00004  -0.00001  -0.00005   0.57391
   D72       -1.53158  -0.00000  -0.00000  -0.00001  -0.00001  -1.53159
   D73        1.46098  -0.00000  -0.00004  -0.00002  -0.00005   1.46093
   D74       -2.86811  -0.00000   0.00003  -0.00006  -0.00003  -2.86814
   D75       -0.64568   0.00000   0.00021  -0.00016   0.00004  -0.64563
   D76       -0.45387   0.00000  -0.00006   0.00006  -0.00000  -0.45387
   D77        1.50023   0.00000   0.00001   0.00001   0.00002   1.50025
   D78       -2.56052   0.00001   0.00018  -0.00009   0.00009  -2.56043
   D79       -2.57696   0.00000   0.00002   0.00004   0.00006  -2.57690
   D80       -0.62286   0.00000   0.00008  -0.00001   0.00008  -0.62278
   D81        1.59957   0.00001   0.00026  -0.00011   0.00015   1.59972
   D82        0.84150   0.00000  -0.00011  -0.00001  -0.00013   0.84138
   D83       -1.26347   0.00000  -0.00014   0.00000  -0.00014  -1.26361
   D84        2.94926   0.00000  -0.00003  -0.00008  -0.00011   2.94915
   D85       -0.77874   0.00000  -0.00007  -0.00005  -0.00011  -0.77886
   D86       -2.88372  -0.00000  -0.00010  -0.00003  -0.00013  -2.88384
   D87        1.32901  -0.00000   0.00001  -0.00011  -0.00010   1.32892
   D88       -3.14074  -0.00000  -0.00021  -0.00001  -0.00021  -3.14096
   D89        1.03747  -0.00000  -0.00024   0.00001  -0.00023   1.03724
   D90       -1.03298  -0.00000  -0.00013  -0.00007  -0.00020  -1.03318
   D91       -0.84976  -0.00000  -0.00016  -0.00027  -0.00043  -0.85019
   D92       -2.98279  -0.00000  -0.00025  -0.00025  -0.00050  -2.98329
   D93        1.24129  -0.00000  -0.00016  -0.00029  -0.00045   1.24084
   D94        0.95451  -0.00000  -0.00037  -0.00008  -0.00045   0.95405
   D95       -1.17852  -0.00000  -0.00046  -0.00007  -0.00053  -1.17905
   D96        3.04556  -0.00000  -0.00037  -0.00011  -0.00047   3.04509
   D97       -3.09218  -0.00000  -0.00021  -0.00020  -0.00041  -3.09259
   D98        1.05798  -0.00000  -0.00030  -0.00018  -0.00048   1.05750
   D99       -1.00112  -0.00000  -0.00021  -0.00022  -0.00043  -1.00155
   D100       1.41188  -0.00001   0.00151  -0.00020   0.00131   1.41319
   D101      -2.64846  -0.00001   0.00142  -0.00012   0.00130  -2.64716
   D102      -0.60534   0.00001   0.00149  -0.00006   0.00143  -0.60392
   D103       0.05057  -0.00002  -0.00131   0.00024  -0.00108   0.04949
   D104      -3.09668  -0.00001  -0.00078   0.00009  -0.00069  -3.09737
   D105       3.13488   0.00002   0.00063  -0.00017   0.00046   3.13534
         Item               Value     Threshold  Converged?
 Maximum Force            0.000168     0.000450     YES
 RMS     Force            0.000015     0.000300     YES
 Maximum Displacement     0.005780     0.001800     NO 
 RMS     Displacement     0.000901     0.001200     YES
 Predicted change in Energy=-1.596346D-07
 GradGradGradGradGradGradGradGradGradGradGradGradGradGradGradGradGradGrad

                          Input orientation:                          
 ---------------------------------------------------------------------
 Center     Atomic      Atomic             Coordinates (Angstroms)
 Number     Number       Type             X           Y           Z
 ---------------------------------------------------------------------
      1          6           0       -0.063193    0.949559    0.463036
      2          6           0        0.366710   -0.639888   -1.638696
      3          1           0        0.186420   -0.378679   -2.685942
      4          1           0        0.168267   -1.711219   -1.543845
      5          6           0        1.820073   -0.331963   -1.283061
      6          1           0        2.504345   -0.823176   -1.982798
      7          6           0        1.963323    1.187626   -1.045658
      8          1           0        1.339430    1.853704   -1.645917
      9          1           0        2.993452    1.539837   -1.095095
     10          6           0        1.502660    0.902869    0.406514
     11          1           0        1.903867    1.516833    1.217244
     12          6           0        2.076219   -0.548446    0.236953
     13          6           0        3.571894   -0.550600    0.580428
     14          1           0        4.119956    0.287239    0.143730
     15          1           0        4.035458   -1.475421    0.220000
     16          1           0        3.709357   -0.507790    1.666269
     17          6           0        1.445957   -1.765274    0.910216
     18          1           0        0.384845   -1.897491    0.696697
     19          1           0        1.567710   -1.713778    1.997278
     20          1           0        1.960181   -2.669275    0.564300
     21          6           0       -0.649687    0.134673   -0.758452
     22          6           0       -0.599107    0.542249    1.844484
     23          1           0       -1.643209    0.849539    1.941090
     24          1           0       -0.026766    1.074761    2.607385
     25          1           0       -0.531358   -0.528210    2.030189
     26          8           0       -0.307266    2.286045    0.271472
     27          1           0       -1.191659    0.863238   -1.360450
     28          8           0       -1.596392   -0.876806   -0.335938
     29          7           0       -2.888586   -0.441375   -0.073086
     30          8           0       -3.151225    0.723541   -0.260842
     31          8           0       -3.604513   -1.324930    0.318356
 ---------------------------------------------------------------------
                    Distance matrix (angstroms):
                    1          2          3          4          5
     1  C    0.000000
     2  C    2.669913   0.000000
     3  H    3.426746   1.094285   0.000000
     4  H    3.340791   1.093675   1.755101   0.000000
     5  C    2.870164   1.527598   2.153852   2.167676   0.000000
     6  H    3.964460   2.172897   2.462674   2.537432   1.095058
     7  C    2.537637   2.498134   2.881185   3.445826   1.544678
     8  H    2.689334   2.676610   2.719304   3.753760   2.267117
     9  H    3.481276   3.456368   3.753789   4.330406   2.217157
    10  C    1.567568   2.802386   3.596963   3.523913   2.116654
    11  H    2.181732   3.894957   4.666632   4.588708   3.110722
    12  C    2.621491   2.539456   3.484749   2.857195   1.556572
    13  C    3.934224   3.899447   4.707459   4.176632   2.566958
    14  H    4.247277   4.257166   4.891135   4.738944   2.776438
    15  H    4.768494   4.196734   4.945952   4.256985   2.911120
    16  H    4.219452   4.702503   5.600848   4.928731   3.506973
    17  C    3.138123   2.988012   4.054803   2.767278   2.646659
    18  H    2.891544   2.652537   3.713275   2.258679   2.903481
    19  H    3.479527   3.976926   5.061917   3.807624   3.568434
    20  H    4.147319   3.392750   4.353979   2.927986   2.982517
    21  C    1.581153   1.551721   2.162828   2.166381   2.567621
    22  C    1.536718   3.802998   4.689341   4.140985   4.049471
    23  H    2.165894   4.367269   5.124986   4.688678   4.877029
    24  H    2.148309   4.596090   5.493382   5.003242   4.530480
    25  H    2.204302   3.778851   4.772783   3.829191   4.067599
    26  O    1.372029   3.558662   4.011331   4.415838   3.714311
    27  H    2.146156   2.182962   2.279997   2.917338   3.241145
    28  O    2.514889   2.367927   2.991499   2.295497   3.586938
    29  N    3.194522   3.617665   4.035667   3.622152   4.862867
    30  O    3.179784   4.016627   4.270348   4.311981   5.183900
    31  O    4.211315   4.479950   4.928729   4.225030   5.742530
                    6          7          8          9         10
     6  H    0.000000
     7  C    2.283476   0.000000
     8  H    2.938741   1.092343   0.000000
     9  H    2.571201   1.089799   1.771357   0.000000
    10  C    3.113104   1.549871   2.267864   2.209756   0.000000
    11  H    4.009550   2.287496   2.937646   2.556294   1.093253
    12  C    2.277293   2.161431   3.139806   2.641325   1.569725
    13  C    2.789998   2.872819   3.964995   2.740785   2.534670
    14  H    2.892290   2.622290   3.658958   2.091100   2.701536
    15  H    2.760807   3.603811   4.672611   3.450657   3.479385
    16  H    3.855803   3.643847   4.707843   3.511471   2.906278
    17  C    3.221376   3.579487   4.431948   4.164105   2.715864
    18  H    3.581359   3.878833   4.524438   4.672320   3.029148
    19  H    4.184670   4.223046   5.104107   4.709726   3.062941
    20  H    3.192477   4.179433   5.072251   4.640891   3.604780
    21  C    3.516307   2.831787   2.774752   3.919219   2.565125
    22  C    5.113110   3.916054   4.202468   4.747925   2.572009
    23  H    5.949544   4.694895   4.771908   5.585119   3.500608
    24  H    5.574806   4.161480   4.534735   4.800663   2.685614
    25  H    5.040492   4.316058   4.763099   5.144755   2.970107
    26  O    4.759637   2.845511   2.564158   3.649530   2.281939
    27  H    4.109957   3.187198   2.732933   4.247747   3.222279
    28  O    4.419397   4.175782   4.217912   5.242438   3.650014
    29  N    5.733801   5.209661   5.061354   6.290316   4.617364
    30  O    6.110887   5.195182   4.833393   6.254548   4.704909
    31  O    6.547153   6.258935   6.197149   7.330612   5.572619
                   11         12         13         14         15
    11  H    0.000000
    12  C    2.292609   0.000000
    13  C    2.731690   1.534609   0.000000
    14  H    2.752342   2.209960   1.092269   0.000000
    15  H    3.806805   2.167531   1.095488   1.766332   0.000000
    16  H    2.749640   2.170654   1.095344   1.766009   1.770408
    17  C    3.328088   1.526821   2.470587   3.456961   2.695539
    18  H    3.773064   2.211794   3.461925   4.362325   3.705720
    19  H    3.340405   2.171480   2.716101   3.735461   3.050461
    20  H    4.237099   2.149078   2.662079   3.685442   2.418803
    21  C    3.512033   2.981282   4.481512   4.856614   5.049788
    22  C    2.758283   3.306228   4.493263   5.022664   5.309345
    23  H    3.681166   4.323493   5.568581   6.063065   6.372978
    24  H    2.419765   3.560378   4.438548   4.887238   5.357677
    25  H    3.282286   3.164737   4.351895   5.085116   5.002979
    26  O    2.524932   3.703584   4.815589   4.859202   5.745479
    27  H    4.080927   3.901739   5.334546   5.550458   5.940530
    28  O    4.515938   3.731500   5.259023   5.853351   5.690794
    29  N    5.335460   4.975628   6.494368   7.049649   7.006964
    30  O    5.326163   5.402955   6.894310   7.295486   7.530940
    31  O    6.263056   5.734132   7.222818   7.892845   7.642086
                   16         17         18         19         20
    16  H    0.000000
    17  C    2.697381   0.000000
    18  H    3.731451   1.090427   0.000000
    19  H    2.480046   1.095070   1.767606   0.000000
    20  H    2.990982   1.096040   1.759223   1.766475   0.000000
    21  C    5.029244   3.284200   2.705070   3.990948   4.052556
    22  C    4.438154   3.221771   2.870176   3.131789   4.301479
    23  H    5.528819   4.176469   3.634239   4.108984   5.221305
    24  H    4.165187   3.621476   3.557307   3.269638   4.705312
    25  H    4.256351   2.587362   2.119566   2.410963   3.597326
    26  O    5.087656   4.460378   4.261668   4.742629   5.457313
    27  H    5.921208   4.361423   3.786666   5.052669   5.110519
    28  O    5.682955   3.405607   2.456304   4.019447   4.083207
    29  N    6.823681   4.637656   3.664449   5.075824   5.374043
    30  O    7.231703   5.357206   4.504495   5.771307   6.190197
    31  O    7.481797   5.104062   4.047956   5.451777   5.730059
                   21         22         23         24         25
    21  C    0.000000
    22  C    2.635138   0.000000
    23  H    2.964059   1.092661   0.000000
    24  H    3.549739   1.092319   1.762828   0.000000
    25  H    2.868786   1.088558   1.772666   1.776875   0.000000
    26  O    2.409647   2.366509   2.576028   2.646201   3.326159
    27  H    1.089469   3.275019   3.332304   4.140704   3.724051
    28  O    1.448399   2.786132   2.857851   3.864646   2.618085
    29  N    2.411271   3.144250   2.697096   4.203999   3.160353
    30  O    2.617647   3.313393   2.671796   4.255858   3.698569
    31  O    3.467125   3.853296   3.347879   4.878365   3.606857
                   26         27         28         29         30
    26  O    0.000000
    27  H    2.338738   0.000000
    28  O    3.469066   2.059415   0.000000
    29  N    3.771042   2.497776   1.388689   0.000000
    30  O    3.288295   2.251345   2.232545   1.208826   0.000000
    31  O    4.890110   3.664469   2.159043   1.202683   2.176504
                   31
    31  O    0.000000
 Stoichiometry    C10H16NO4(2)
 Framework group  C1[X(C10H16NO4)]
 Deg. of freedom    87
 Full point group                 C1      NOp   1
 Largest Abelian subgroup         C1      NOp   1
 Largest concise Abelian subgroup C1      NOp   1
                         Standard orientation:                         
 ---------------------------------------------------------------------
 Center     Atomic      Atomic             Coordinates (Angstroms)
 Number     Number       Type             X           Y           Z
 ---------------------------------------------------------------------
      1          6           0       -0.060116    0.948460    0.480813
      2          6           0        0.368581   -0.596229   -1.654273
      3          1           0        0.201482   -0.307873   -2.696573
      4          1           0        0.155301   -1.666782   -1.586792
      5          6           0        1.822460   -0.316136   -1.278320
      6          1           0        2.506756   -0.799640   -1.983383
      7          6           0        1.983307    1.195357   -1.003461
      8          1           0        1.373778    1.883709   -1.593258
      9          1           0        3.018359    1.534946   -1.035204
     10          6           0        1.505454    0.882357    0.437299
     11          1           0        1.907064    1.471533    1.266022
     12          6           0        2.061583   -0.572007    0.238343
     13          6           0        3.553837   -0.602152    0.595126
     14          1           0        4.116830    0.238470    0.183489
     15          1           0        4.008634   -1.524228    0.216933
     16          1           0        3.681722   -0.586948    1.682873
     17          6           0        1.409251   -1.796000    0.876689
     18          1           0        0.348540   -1.909026    0.650530
     19          1           0        1.521530   -1.771935    1.965723
     20          1           0        1.914838   -2.698281    0.513957
     21          6           0       -0.645783    0.170641   -0.764995
     22          6           0       -0.614150    0.515629    1.847271
     23          1           0       -1.655008    0.834363    1.941771
     24          1           0       -0.042044    1.022247    2.627779
     25          1           0       -0.562106   -0.559740    2.007994
     26          8           0       -0.284934    2.292236    0.318988
     27          1           0       -1.172568    0.920412   -1.354302
     28          8           0       -1.609501   -0.837932   -0.375269
     29          7           0       -2.898297   -0.391758   -0.113756
     30          8           0       -3.143954    0.780667   -0.276033
     31          8           0       -3.629309   -1.274777    0.250037
 ---------------------------------------------------------------------
 Rotational constants (GHZ):           1.1512768           0.4437460           0.4157351
 Standard basis: 6-31++G(d,p) (6D, 7F)
 There are   381 symmetry adapted cartesian basis functions of A   symmetry.
 There are   381 symmetry adapted basis functions of A   symmetry.
   381 basis functions,   608 primitive gaussians,   381 cartesian basis functions
    58 alpha electrons       57 beta electrons
       nuclear repulsion energy      1142.8347081178 Hartrees.
 NAtoms=   31 NActive=   31 NUniq=   31 SFac= 1.00D+00 NAtFMM=   60 NAOKFM=F Big=F
 Integral buffers will be    131072 words long.
 Raffenetti 2 integral format.
 Two-electron integral symmetry is turned on.
 Nuclear repulsion after empirical dispersion term =     1142.8057140195 Hartrees.
 One-electron integrals computed using PRISM.
 NBasis=   381 RedAO= T EigKep=  2.55D-06  NBF=   381
 NBsUse=   381 1.00D-06 EigRej= -1.00D+00 NBFU=   381
 Initial guess from the checkpoint file:  "Alpha-Pinene-RO-NO3down-Oup-Conf02-wb97-opt.chk"
 B after Tr=     0.000000    0.000000   -0.000000
         Rot=    1.000000    0.000018    0.000020    0.000079 Ang=   0.01 deg.
 Initial guess <Sx>= 0.0000 <Sy>= 0.0000 <Sz>= 0.5000 <S**2>= 0.7543 S= 0.5021
 Requested convergence on RMS density matrix=1.00D-08 within 128 cycles.
 Requested convergence on MAX density matrix=1.00D-06.
 Requested convergence on             energy=1.00D-06.
 No special actions if energy rises.
 SCF Done:  E(UwB97XD) =  -745.938872422     A.U. after   17 cycles
            NFock= 17  Conv=0.27D-08     -V/T= 2.0089
 <Sx>= 0.0000 <Sy>= 0.0000 <Sz>= 0.5000 <S**2>= 0.7543 S= 0.5021
 <L.S>= 0.000000000000E+00
 Annihilation of the first spin contaminant:
 S**2 before annihilation     0.7543,   after     0.7500
 Calling FoFJK, ICntrl=      2127 FMM=F ISym2X=0 I1Cent= 0 IOpClX= 1 NMat=1 NMatS=1 NMatT=0.
 ***** Axes restored to original set *****
 -------------------------------------------------------------------
 Center     Atomic                   Forces (Hartrees/Bohr)
 Number     Number              X              Y              Z
 -------------------------------------------------------------------
      1        6          -0.000007683    0.000030611    0.000015919
      2        6           0.000003125    0.000007842   -0.000008000
      3        1          -0.000001864    0.000005187   -0.000001423
      4        1           0.000000290   -0.000001148    0.000001189
      5        6           0.000004832    0.000007596    0.000008868
      6        1           0.000001846    0.000000825   -0.000002715
      7        6          -0.000007148   -0.000012736    0.000004888
      8        1          -0.000002964    0.000003111    0.000000300
      9        1           0.000005571    0.000000712   -0.000001125
     10        6           0.000011763   -0.000006427   -0.000007450
     11        1           0.000003231   -0.000001673    0.000002789
     12        6          -0.000007618    0.000005433    0.000006235
     13        6          -0.000006305   -0.000002548    0.000001755
     14        1           0.000000086    0.000003847   -0.000004555
     15        1           0.000001450   -0.000003248   -0.000003261
     16        1          -0.000002571    0.000000103    0.000001331
     17        6          -0.000002045    0.000003922   -0.000002954
     18        1          -0.000002839    0.000000813    0.000000713
     19        1           0.000002062    0.000000484    0.000001043
     20        1           0.000003341   -0.000002194   -0.000008444
     21        6          -0.000044747   -0.000050886   -0.000005603
     22        6           0.000002411   -0.000009309   -0.000004145
     23        1          -0.000010863   -0.000003220   -0.000006747
     24        1           0.000003717    0.000007709   -0.000004101
     25        1           0.000003192   -0.000003799   -0.000003379
     26        8           0.000006706   -0.000025249    0.000002166
     27        1           0.000001090    0.000011360    0.000004969
     28        8           0.000163321   -0.000026982   -0.000018462
     29        7          -0.000079709    0.000056049    0.000038352
     30        8          -0.000011147    0.000055182   -0.000014622
     31        8          -0.000030530   -0.000051368    0.000006467
 -------------------------------------------------------------------
 Cartesian Forces:  Max     0.000163321 RMS     0.000024116

 GradGradGradGradGradGradGradGradGradGradGradGradGradGradGradGradGradGrad
 Berny optimization.
 Using GEDIIS/GDIIS optimizer.
 FormGI is forming the generalized inverse of G from B-inverse, IUseBI=4.
 Internal  Forces:  Max     0.000136860 RMS     0.000012778
 Search for a local minimum.
 Step number   9 out of a maximum of  186
 All quantities printed in internal units (Hartrees-Bohrs-Radians)
 Mixed Optimization -- En-DIIS/RFO-DIIS
 Swapping is turned off.
 Update second derivatives using D2CorX and points    1    2    3    4    5
                                                      6    7    8    9
 DE= -1.78D-07 DEPred=-1.60D-07 R= 1.12D+00
 Trust test= 1.12D+00 RLast= 9.09D-03 DXMaxT set to 1.38D-01
 ITU=  0  0  1  1 -1  1 -1  1  0
     Eigenvalues ---    0.00097   0.00314   0.00377   0.00498   0.01142
     Eigenvalues ---    0.01301   0.01648   0.02036   0.02375   0.02746
     Eigenvalues ---    0.02772   0.02930   0.03307   0.03601   0.03926
     Eigenvalues ---    0.04441   0.04550   0.04720   0.04883   0.05216
     Eigenvalues ---    0.05299   0.05306   0.05383   0.05562   0.05691
     Eigenvalues ---    0.05790   0.05854   0.05934   0.06170   0.06605
     Eigenvalues ---    0.06937   0.07501   0.08234   0.08397   0.08620
     Eigenvalues ---    0.09033   0.09681   0.09998   0.10341   0.12428
     Eigenvalues ---    0.13176   0.15809   0.15950   0.16000   0.16000
     Eigenvalues ---    0.16001   0.16052   0.16063   0.16273   0.16390
     Eigenvalues ---    0.18676   0.20445   0.21728   0.22882   0.23831
     Eigenvalues ---    0.24996   0.25157   0.25696   0.26904   0.27530
     Eigenvalues ---    0.28109   0.29029   0.29469   0.29622   0.30330
     Eigenvalues ---    0.31115   0.34594   0.34666   0.34668   0.34723
     Eigenvalues ---    0.34792   0.34826   0.34877   0.35003   0.35004
     Eigenvalues ---    0.35083   0.35107   0.35183   0.35288   0.35406
     Eigenvalues ---    0.35594   0.36347   0.40190   0.42919   0.51441
     Eigenvalues ---    0.99793   1.07147
 En-DIIS/RFO-DIIS/Sim-DIIS IScMMF=       -3 using points:     9    8    7    6    5    4    3    2
 RFO step:  Lambda=-1.71567173D-07.
 DIIS inversion failure, remove point   8.
 RFO-DIIS uses    7 points instead of    8
 DidBck=F Rises=F RFO-DIIS coefs:    1.94088   -0.88774   -0.02695   -0.04997    0.01392
                  RFO-DIIS coefs:    0.01182   -0.00196    0.00000
 Iteration  1 RMS(Cart)=  0.00092256 RMS(Int)=  0.00000058
 Iteration  2 RMS(Cart)=  0.00000069 RMS(Int)=  0.00000008
 Variable       Old X    -DE/DX   Delta X   Delta X   Delta X     New X
                                 (Linear)    (Quad)   (Total)
    R1        2.96228   0.00000  -0.00001   0.00001   0.00000   2.96228
    R2        2.98795  -0.00001  -0.00000   0.00004   0.00004   2.98799
    R3        2.90398  -0.00002   0.00008  -0.00007   0.00000   2.90398
    R4        2.59276  -0.00003  -0.00004  -0.00004  -0.00008   2.59268
    R5        2.06790   0.00000   0.00005  -0.00003   0.00002   2.06792
    R6        2.06675   0.00000   0.00005  -0.00002   0.00003   2.06677
    R7        2.88674   0.00000   0.00007  -0.00004   0.00003   2.88677
    R8        2.93233  -0.00000   0.00002  -0.00001   0.00001   2.93234
    R9        2.06936   0.00000   0.00005  -0.00003   0.00002   2.06938
   R10        2.91902  -0.00001   0.00003  -0.00005  -0.00002   2.91900
   R11        2.94150  -0.00000  -0.00000  -0.00002  -0.00002   2.94147
   R12        2.06423   0.00000   0.00004  -0.00002   0.00002   2.06425
   R13        2.05942   0.00001   0.00003  -0.00002   0.00002   2.05944
   R14        2.92883  -0.00000   0.00011  -0.00007   0.00004   2.92887
   R15        2.06595   0.00000   0.00004  -0.00002   0.00001   2.06596
   R16        2.96635  -0.00001   0.00010  -0.00007   0.00003   2.96639
   R17        2.89999  -0.00001   0.00003  -0.00002   0.00001   2.90000
   R18        2.88527  -0.00001   0.00002  -0.00003  -0.00001   2.88527
   R19        2.06409   0.00000   0.00003  -0.00002   0.00002   2.06410
   R20        2.07017   0.00000   0.00005  -0.00002   0.00002   2.07020
   R21        2.06990   0.00000   0.00004  -0.00002   0.00002   2.06992
   R22        2.06061   0.00000   0.00003  -0.00002   0.00001   2.06062
   R23        2.06938   0.00000   0.00005  -0.00002   0.00002   2.06941
   R24        2.07121   0.00001   0.00005  -0.00002   0.00003   2.07125
   R25        2.05880   0.00000   0.00003  -0.00001   0.00002   2.05882
   R26        2.73708  -0.00005   0.00005  -0.00015  -0.00009   2.73698
   R27        2.06483   0.00001   0.00005  -0.00002   0.00003   2.06486
   R28        2.06418   0.00000   0.00004  -0.00003   0.00001   2.06420
   R29        2.05708   0.00000   0.00004  -0.00002   0.00001   2.05709
   R30        2.62424   0.00014   0.00006   0.00025   0.00031   2.62455
   R31        2.28435   0.00006  -0.00000   0.00002   0.00002   2.28437
   R32        2.27274   0.00006  -0.00004   0.00003  -0.00000   2.27274
    A1        1.90426   0.00000   0.00012  -0.00004   0.00009   1.90435
    A2        1.95290   0.00001  -0.00012   0.00003  -0.00009   1.95281
    A3        1.77387  -0.00000   0.00014  -0.00003   0.00011   1.77397
    A4        2.01364  -0.00001  -0.00009  -0.00001  -0.00010   2.01355
    A5        1.90517   0.00000   0.00003  -0.00001   0.00002   1.90519
    A6        1.89828   0.00000  -0.00005   0.00005   0.00001   1.89828
    A7        1.86182   0.00000  -0.00003   0.00003   0.00001   1.86182
    A8        1.90862   0.00000  -0.00007   0.00005  -0.00002   1.90860
    A9        1.89211  -0.00000   0.00006  -0.00001   0.00005   1.89216
   A10        1.92826  -0.00000   0.00002  -0.00004  -0.00002   1.92824
   A11        1.89749   0.00000  -0.00009   0.00001  -0.00009   1.89741
   A12        1.97197  -0.00000   0.00010  -0.00003   0.00007   1.97204
   A13        1.93406  -0.00000  -0.00003   0.00001  -0.00002   1.93404
   A14        1.89897   0.00000  -0.00003   0.00003  -0.00000   1.89897
   A15        1.93464  -0.00000   0.00002  -0.00005  -0.00004   1.93460
   A16        2.07321  -0.00000   0.00001  -0.00002  -0.00001   2.07320
   A17        2.04741   0.00000   0.00002   0.00000   0.00002   2.04743
   A18        1.54227  -0.00000   0.00004   0.00002   0.00006   1.54233
   A19        2.05154   0.00000  -0.00005   0.00003  -0.00003   2.05152
   A20        1.98082  -0.00000   0.00002  -0.00002   0.00000   1.98082
   A21        1.50645   0.00000  -0.00001   0.00000  -0.00001   1.50644
   A22        1.89429   0.00000   0.00005  -0.00002   0.00003   1.89432
   A23        2.04558  -0.00000  -0.00003   0.00000  -0.00003   2.04555
   A24        1.96366  -0.00000   0.00001   0.00001   0.00002   1.96368
   A25        1.90203  -0.00000  -0.00005  -0.00001  -0.00006   1.90197
   A26        1.89982   0.00000   0.00008  -0.00000   0.00007   1.89989
   A27        1.97841  -0.00000   0.00002  -0.00005  -0.00003   1.97838
   A28        2.07438   0.00000  -0.00004   0.00003  -0.00001   2.07438
   A29        1.53084   0.00000  -0.00003   0.00004   0.00002   1.53086
   A30        2.05471  -0.00000  -0.00001  -0.00001  -0.00001   2.05469
   A31        1.48747   0.00000  -0.00000  -0.00000  -0.00001   1.48746
   A32        1.95966  -0.00000   0.00003  -0.00000   0.00002   1.95969
   A33        2.06407  -0.00000  -0.00009  -0.00000  -0.00009   2.06398
   A34        1.91053  -0.00000  -0.00004   0.00002  -0.00002   1.91051
   A35        2.13932   0.00000   0.00009  -0.00001   0.00008   2.13940
   A36        1.87812   0.00000   0.00002  -0.00001   0.00001   1.87813
   A37        1.98065  -0.00000   0.00003  -0.00002   0.00001   1.98066
   A38        1.91768   0.00000   0.00000   0.00001   0.00001   1.91769
   A39        1.92211  -0.00000  -0.00000  -0.00001  -0.00002   1.92210
   A40        1.87937   0.00000  -0.00001  -0.00000  -0.00001   1.87936
   A41        1.87904   0.00000  -0.00000   0.00001   0.00001   1.87905
   A42        1.88183   0.00000  -0.00002   0.00002  -0.00001   1.88183
   A43        1.99543   0.00000   0.00003   0.00000   0.00003   1.99546
   A44        1.93303  -0.00000   0.00006  -0.00003   0.00003   1.93306
   A45        1.90127  -0.00001  -0.00004  -0.00002  -0.00006   1.90121
   A46        1.88418   0.00000   0.00001   0.00001   0.00001   1.88419
   A47        1.86998   0.00000  -0.00001   0.00001  -0.00000   1.86998
   A48        1.87540   0.00000  -0.00005   0.00003  -0.00001   1.87539
   A49        2.04039   0.00000  -0.00004   0.00002  -0.00001   2.04038
   A50        1.84081  -0.00000  -0.00001  -0.00006  -0.00007   1.84074
   A51        1.95735  -0.00002  -0.00016   0.00002  -0.00013   1.95722
   A52        1.92432   0.00000   0.00007  -0.00004   0.00003   1.92435
   A53        1.81834   0.00002   0.00019  -0.00003   0.00017   1.81850
   A54        1.87868   0.00001  -0.00006   0.00008   0.00002   1.87870
   A55        1.91578  -0.00001   0.00010  -0.00003   0.00007   1.91585
   A56        1.89221  -0.00001  -0.00012  -0.00004  -0.00017   1.89205
   A57        1.97393  -0.00000  -0.00007   0.00002  -0.00005   1.97387
   A58        1.87741   0.00001   0.00003   0.00002   0.00005   1.87746
   A59        1.89752   0.00000   0.00001   0.00001   0.00002   1.89754
   A60        1.90460   0.00001   0.00007   0.00002   0.00009   1.90469
   A61        2.03136  -0.00003   0.00017  -0.00018  -0.00001   2.03135
   A62        2.06569   0.00000   0.00003  -0.00004  -0.00002   2.06567
   A63        1.96618  -0.00001  -0.00001  -0.00005  -0.00007   1.96611
   A64        2.25130   0.00001  -0.00001   0.00010   0.00008   2.25138
    D1        0.79563   0.00000   0.00064   0.00005   0.00068   0.79631
    D2        3.08280   0.00000   0.00061   0.00007   0.00068   3.08348
    D3       -0.87784   0.00000   0.00068   0.00002   0.00070  -0.87714
    D4        3.04533  -0.00001   0.00052   0.00003   0.00055   3.04589
    D5       -0.95068  -0.00000   0.00049   0.00006   0.00055  -0.95013
    D6        1.37187  -0.00000   0.00057   0.00001   0.00057   1.37244
    D7       -1.21515   0.00000   0.00049   0.00009   0.00058  -1.21457
    D8        1.07202   0.00000   0.00046   0.00011   0.00058   1.07260
    D9       -2.88862   0.00000   0.00054   0.00006   0.00060  -2.88802
   D10        0.10781  -0.00000  -0.00122  -0.00005  -0.00126   0.10655
   D11       -2.03731  -0.00000  -0.00127   0.00003  -0.00124  -2.03856
   D12        2.20591   0.00000  -0.00112  -0.00004  -0.00116   2.20475
   D13       -2.10777  -0.00001  -0.00109  -0.00005  -0.00114  -2.10891
   D14        2.03029  -0.00000  -0.00114   0.00003  -0.00111   2.02917
   D15       -0.00967   0.00000  -0.00098  -0.00005  -0.00103  -0.01071
   D16        2.03222  -0.00000  -0.00098  -0.00010  -0.00109   2.03114
   D17       -0.11290  -0.00000  -0.00104  -0.00003  -0.00107  -0.11397
   D18       -2.15286   0.00000  -0.00088  -0.00010  -0.00098  -2.15384
   D19        2.86482   0.00001   0.00214   0.00003   0.00217   2.86698
   D20        0.81862   0.00000   0.00212   0.00005   0.00217   0.82079
   D21       -1.29601   0.00000   0.00217   0.00004   0.00221  -1.29381
   D22       -1.22761   0.00000   0.00213  -0.00000   0.00213  -1.22548
   D23        3.00938   0.00000   0.00211   0.00002   0.00213   3.01151
   D24        0.89475   0.00000   0.00216   0.00001   0.00217   0.89691
   D25        0.91924   0.00000   0.00206   0.00002   0.00208   0.92132
   D26       -1.12696   0.00000   0.00205   0.00004   0.00209  -1.12487
   D27        3.04160  -0.00000   0.00209   0.00003   0.00212   3.04372
   D28       -0.94123  -0.00000  -0.00054  -0.00001  -0.00055  -0.94178
   D29        1.36868  -0.00000  -0.00058  -0.00000  -0.00058   1.36810
   D30        3.03704  -0.00000  -0.00055   0.00002  -0.00053   3.03651
   D31        1.10289   0.00000  -0.00060   0.00003  -0.00056   1.10233
   D32       -2.87038   0.00000  -0.00064   0.00004  -0.00060  -2.87098
   D33       -1.20202   0.00000  -0.00061   0.00006  -0.00055  -1.20257
   D34       -3.05025  -0.00000  -0.00063  -0.00001  -0.00064  -3.05089
   D35       -0.74034  -0.00000  -0.00067   0.00000  -0.00067  -0.74101
   D36        0.92802  -0.00000  -0.00064   0.00002  -0.00062   0.92740
   D37       -2.25455  -0.00000   0.00123  -0.00001   0.00122  -2.25333
   D38       -0.15310  -0.00000   0.00125  -0.00010   0.00115  -0.15195
   D39        1.85825   0.00001   0.00131  -0.00003   0.00128   1.85952
   D40        2.01104  -0.00000   0.00128  -0.00005   0.00124   2.01227
   D41       -2.17069  -0.00001   0.00130  -0.00014   0.00116  -2.16953
   D42       -0.15935   0.00001   0.00136  -0.00007   0.00129  -0.15806
   D43       -0.13618   0.00000   0.00125   0.00002   0.00127  -0.13490
   D44        1.96528  -0.00000   0.00126  -0.00007   0.00120   1.96648
   D45       -2.30656   0.00001   0.00133  -0.00000   0.00133  -2.30523
   D46       -0.58994  -0.00000   0.00007   0.00001   0.00008  -0.58986
   D47       -2.82645  -0.00000   0.00002   0.00004   0.00006  -2.82639
   D48        1.48499  -0.00000   0.00002   0.00002   0.00004   1.48503
   D49        1.64370   0.00000  -0.00001   0.00005   0.00004   1.64374
   D50       -0.59281   0.00000  -0.00005   0.00007   0.00002  -0.59280
   D51       -2.56456   0.00000  -0.00006   0.00006  -0.00000  -2.56456
   D52       -2.53584   0.00000   0.00004   0.00006   0.00010  -2.53574
   D53        1.51084   0.00000  -0.00001   0.00008   0.00008   1.51092
   D54       -0.46091   0.00000  -0.00001   0.00007   0.00006  -0.46085
   D55       -1.45619  -0.00000   0.00003  -0.00010  -0.00007  -1.45627
   D56        2.92290  -0.00000   0.00008  -0.00012  -0.00005   2.92285
   D57        0.71927  -0.00000   0.00011  -0.00011  -0.00001   0.71926
   D58        2.58169  -0.00000   0.00004  -0.00007  -0.00003   2.58166
   D59        0.67760   0.00000   0.00009  -0.00010  -0.00001   0.67759
   D60       -1.52603  -0.00000   0.00012  -0.00008   0.00004  -1.52600
   D61        0.45532  -0.00000   0.00001  -0.00007  -0.00006   0.45526
   D62       -1.44877   0.00000   0.00006  -0.00009  -0.00003  -1.44880
   D63        2.63078   0.00000   0.00009  -0.00008   0.00001   2.63079
   D64       -1.53170   0.00000  -0.00001  -0.00002  -0.00003  -1.53174
   D65        2.56244  -0.00000  -0.00004  -0.00003  -0.00007   2.56237
   D66        0.45694  -0.00000  -0.00000  -0.00006  -0.00007   0.45687
   D67        0.54879   0.00000  -0.00009   0.00001  -0.00008   0.54871
   D68       -1.64025  -0.00000  -0.00012  -0.00000  -0.00012  -1.64037
   D69        2.53743  -0.00000  -0.00008  -0.00003  -0.00011   2.53732
   D70        2.76295   0.00000  -0.00003  -0.00001  -0.00003   2.76291
   D71        0.57391  -0.00000  -0.00006  -0.00002  -0.00007   0.57383
   D72       -1.53159  -0.00000  -0.00002  -0.00004  -0.00007  -1.53166
   D73        1.46093   0.00000  -0.00006   0.00007   0.00000   1.46093
   D74       -2.86814  -0.00000  -0.00004   0.00006   0.00003  -2.86811
   D75       -0.64563   0.00000   0.00003   0.00007   0.00010  -0.64553
   D76       -0.45387   0.00000   0.00000   0.00006   0.00007  -0.45381
   D77        1.50025   0.00000   0.00003   0.00006   0.00009   1.50034
   D78       -2.56043   0.00000   0.00009   0.00007   0.00016  -2.56027
   D79       -2.57690   0.00000   0.00006   0.00001   0.00007  -2.57683
   D80       -0.62278  -0.00000   0.00009   0.00001   0.00009  -0.62269
   D81        1.59972   0.00000   0.00015   0.00001   0.00016   1.59989
   D82        0.84138   0.00000  -0.00012  -0.00005  -0.00016   0.84121
   D83       -1.26361   0.00000  -0.00013  -0.00004  -0.00017  -1.26378
   D84        2.94915  -0.00000  -0.00010  -0.00006  -0.00016   2.94899
   D85       -0.77886   0.00000  -0.00011  -0.00005  -0.00016  -0.77902
   D86       -2.88384   0.00000  -0.00012  -0.00004  -0.00016  -2.88401
   D87        1.32892  -0.00000  -0.00009  -0.00006  -0.00016   1.32876
   D88       -3.14096  -0.00000  -0.00021  -0.00006  -0.00026  -3.14122
   D89        1.03724  -0.00000  -0.00022  -0.00005  -0.00027   1.03697
   D90       -1.03318  -0.00000  -0.00019  -0.00007  -0.00026  -1.03344
   D91       -0.85019  -0.00000  -0.00045  -0.00009  -0.00054  -0.85073
   D92       -2.98329  -0.00000  -0.00052  -0.00008  -0.00060  -2.98389
   D93        1.24084  -0.00000  -0.00047  -0.00010  -0.00056   1.24028
   D94        0.95405  -0.00000  -0.00046  -0.00010  -0.00056   0.95349
   D95       -1.17905  -0.00000  -0.00053  -0.00009  -0.00063  -1.17968
   D96        3.04509  -0.00000  -0.00048  -0.00010  -0.00059   3.04450
   D97       -3.09259  -0.00000  -0.00043  -0.00008  -0.00051  -3.09309
   D98        1.05750  -0.00000  -0.00050  -0.00007  -0.00057   1.05693
   D99       -1.00155  -0.00000  -0.00045  -0.00008  -0.00053  -1.00208
   D100       1.41319  -0.00001   0.00128  -0.00003   0.00124   1.41443
   D101      -2.64716  -0.00000   0.00127  -0.00001   0.00126  -2.64591
   D102      -0.60392   0.00001   0.00141  -0.00003   0.00138  -0.60253
   D103       0.04949  -0.00000  -0.00113   0.00039  -0.00074   0.04875
   D104      -3.09737  -0.00001  -0.00076   0.00001  -0.00075  -3.09812
   D105       3.13534  -0.00001   0.00044  -0.00046  -0.00002   3.13532
         Item               Value     Threshold  Converged?
 Maximum Force            0.000137     0.000450     YES
 RMS     Force            0.000013     0.000300     YES
 Maximum Displacement     0.005894     0.001800     NO 
 RMS     Displacement     0.000923     0.001200     YES
 Predicted change in Energy=-8.569968D-08
 GradGradGradGradGradGradGradGradGradGradGradGradGradGradGradGradGradGrad

                          Input orientation:                          
 ---------------------------------------------------------------------
 Center     Atomic      Atomic             Coordinates (Angstroms)
 Number     Number       Type             X           Y           Z
 ---------------------------------------------------------------------
      1          6           0       -0.062967    0.950028    0.462936
      2          6           0        0.366735   -0.639292   -1.638950
      3          1           0        0.186488   -0.377350   -2.686034
      4          1           0        0.168205   -1.710685   -1.544828
      5          6           0        1.820146   -0.331748   -1.283111
      6          1           0        2.504372   -0.823025   -1.982868
      7          6           0        1.963724    1.187768   -1.045514
      8          1           0        1.339980    1.854040   -1.645730
      9          1           0        2.993944    1.539758   -1.094850
     10          6           0        1.502881    0.902923    0.406607
     11          1           0        1.904227    1.516655    1.217454
     12          6           0        2.076032   -0.548555    0.236888
     13          6           0        3.571661   -0.551187    0.580594
     14          1           0        4.120069    0.286483    0.143987
     15          1           0        4.035001   -1.476162    0.220236
     16          1           0        3.708955   -0.508430    1.666467
     17          6           0        1.445334   -1.765386    0.909726
     18          1           0        0.384098   -1.897009    0.696421
     19          1           0        1.567416   -1.714526    1.996794
     20          1           0        1.959060   -2.669454    0.563194
     21          6           0       -0.649666    0.134639   -0.758146
     22          6           0       -0.599006    0.543406    1.844540
     23          1           0       -1.643711    0.848985    1.940234
     24          1           0       -0.027940    1.077880    2.607034
     25          1           0       -0.529462   -0.526727    2.031501
     26          8           0       -0.306821    2.286423    0.270771
     27          1           0       -1.192473    0.862855   -1.359834
[truncated: 419,733 more chars]
