# Supplementary material for: Computational Investigation of the Formation of Peroxide (ROOR) Accretion Products in the OH- and NO3-Initiated Oxidation of α-Pinene
Source: J Phys Chem A. 2021 Dec 9;125(50):10632–9. doi: 10.1021/acs.jpca.1c08969 (PMC8713291; doi:10.1021/acs.jpca.1c08969)
Supplement: Supplementary file 2 — jp1c08969_si_002.zip [file jp1c08969_si_002.zip › JPCA-secondnd-paper-updated-outfile/α-pinene, (R-alkoxy,S-hydroxy)2/2_1_1862-local-minima-dimer.log]

 Entering Gaussian System, Link 0=/appl/soft/chem/gaussian/G16RevB.01/g16/g16
 Initial command:
 /appl/soft/chem/gaussian/G16RevB.01/g16/l1.exe "/scratch/kurten/scratch_galib/2nd-paper-alphapinen/alphapinine-config-sampling/tertiary-alphapinene/Alpha-Pinene-RO-OHup-Oup/new-conf-sampling/SYS_2A/DFT_opt/calc-LM/dft-high/restart/3772659.GAUSS_SCRDIR/Gau-126103.inp" -scrdir="/scratch/kurten/scratch_galib/2nd-paper-alphapinen/alphapinine-config-sampling/tertiary-alphapinene/Alpha-Pinene-RO-OHup-Oup/new-conf-sampling/SYS_2A/DFT_opt/calc-LM/dft-high/restart/3772659.GAUSS_SCRDIR/"
 Entering Link 1 = /appl/soft/chem/gaussian/G16RevB.01/g16/l1.exe PID=    126108.
  
 Copyright (c) 1988-2017, Gaussian, Inc.  All Rights Reserved.
  
 This is part of the Gaussian(R) 16 program.  It is based on
 the Gaussian(R) 09 system (copyright 2009, Gaussian, Inc.),
 the Gaussian(R) 03 system (copyright 2003, Gaussian, Inc.),
 the Gaussian(R) 98 system (copyright 1998, Gaussian, Inc.),
 the Gaussian(R) 94 system (copyright 1995, Gaussian, Inc.),
 the Gaussian 92(TM) system (copyright 1992, Gaussian, Inc.),
 the Gaussian 90(TM) system (copyright 1990, Gaussian, Inc.),
 the Gaussian 88(TM) system (copyright 1988, Gaussian, Inc.),
 the Gaussian 86(TM) system (copyright 1986, Carnegie Mellon
 University), and the Gaussian 82(TM) system (copyright 1983,
 Carnegie Mellon University). Gaussian is a federally registered
 trademark of Gaussian, Inc.
  
 This software contains proprietary and confidential information,
 including trade secrets, belonging to Gaussian, Inc.
  
 This software is provided under written license and may be
 used, copied, transmitted, or stored only in accord with that
 written license.
  
 The following legend is applicable only to US Government
 contracts under FAR:
  
                    RESTRICTED RIGHTS LEGEND
  
 Use, reproduction and disclosure by the US Government is
 subject to restrictions as set forth in subparagraphs (a)
 and (c) of the Commercial Computer Software - Restricted
 Rights clause in FAR 52.227-19.
  
 Gaussian, Inc.
 340 Quinnipiac St., Bldg. 40, Wallingford CT 06492
  
  
 ---------------------------------------------------------------
 Warning -- This program may not be used in any manner that
 competes with the business of Gaussian, Inc. or will provide
 assistance to any competitor of Gaussian, Inc.  The licensee
 of this program is prohibited from giving any competitor of
 Gaussian, Inc. access to this program.  By using this program,
 the user acknowledges that Gaussian, Inc. is engaged in the
 business of creating and licensing software in the field of
 computational chemistry and represents and warrants to the
 licensee that it is not a competitor of Gaussian, Inc. and that
 it will not use this program in any manner prohibited above.
 ---------------------------------------------------------------
  

 Cite this work as:
 Gaussian 16, Revision B.01,
 M. J. Frisch, G. W. Trucks, H. B. Schlegel, G. E. Scuseria, 
 M. A. Robb, J. R. Cheeseman, G. Scalmani, V. Barone, 
 G. A. Petersson, H. Nakatsuji, X. Li, M. Caricato, A. V. Marenich, 
 J. Bloino, B. G. Janesko, R. Gomperts, B. Mennucci, H. P. Hratchian, 
 J. V. Ortiz, A. F. Izmaylov, J. L. Sonnenberg, D. Williams-Young, 
 F. Ding, F. Lipparini, F. Egidi, J. Goings, B. Peng, A. Petrone, 
 T. Henderson, D. Ranasinghe, V. G. Zakrzewski, J. Gao, N. Rega, 
 G. Zheng, W. Liang, M. Hada, M. Ehara, K. Toyota, R. Fukuda, 
 J. Hasegawa, M. Ishida, T. Nakajima, Y. Honda, O. Kitao, H. Nakai, 
 T. Vreven, K. Throssell, J. A. Montgomery, Jr., J. E. Peralta, 
 F. Ogliaro, M. J. Bearpark, J. J. Heyd, E. N. Brothers, K. N. Kudin, 
 V. N. Staroverov, T. A. Keith, R. Kobayashi, J. Normand, 
 K. Raghavachari, A. P. Rendell, J. C. Burant, S. S. Iyengar, 
 J. Tomasi, M. Cossi, J. M. Millam, M. Klene, C. Adamo, R. Cammi, 
 J. W. Ochterski, R. L. Martin, K. Morokuma, O. Farkas, 
 J. B. Foresman, and D. J. Fox, Gaussian, Inc., Wallingford CT, 2016.
 
 ******************************************
 Gaussian 16:  ES64L-G16RevB.01 20-Dec-2017
                23-Oct-2020 
 ******************************************
 %mem=8GB
 %NProcShared=8
 Will use up to    8 processors via shared memory.
 %chk=2_1_1862-restart-wb97-opt
 ---------------------------------------------------------------------
 # wb97xd 6-31++g** Opt Integral(Grid=SuperFineGrid) Freq MaxDisk=32GB
 ---------------------------------------------------------------------
 1/18=20,19=15,26=5,38=1/1,3;
 2/9=110,12=2,17=6,18=5,40=1/2;
 3/5=1,6=6,7=1111,11=2,25=1,30=1,71=1,74=-58,75=-7/1,2,3;
 4//1;
 5/5=2,38=5/2;
 6/7=2,8=2,9=2,10=2,28=1/1;
 7//1,2,3,16;
 1/18=20,19=15,26=5/3(2);
 2/9=110/2;
 99//99;
 2/9=110/2;
 3/5=1,6=6,7=1111,11=2,25=1,30=1,71=1,74=-58,75=-7/1,2,3;
 4/5=5,16=3,69=1/1;
 5/5=2,38=5/2;
 7//1,2,3,16;
 1/18=20,19=15,26=5/3(-5);
 2/9=110/2;
 6/7=2,8=2,9=2,10=2,19=2,28=1/1;
 99/9=1/99;
 -----
 Title
 -----
 Symbolic Z-matrix:
 Charge =  0 Multiplicity = 3
 C                    -2.69904  -1.1464    0.18489 
 C                    -1.99326   0.66646  -1.55615 
 H                    -2.12222   0.32527  -2.5901 
 H                    -1.18788   1.41084  -1.56597 
 C                    -3.30489   1.29882  -1.07392 
 H                    -3.5223    2.2247   -1.61922 
 C                    -4.38574   0.19618  -1.03922 
 H                    -4.31571  -0.59328  -1.79523 
 H                    -5.40765   0.57748  -1.0354 
 C                    -3.85271  -0.14215   0.37722 
 H                    -4.55629  -0.5152    1.1296 
 C                    -3.39203   1.35337   0.48467 
 C                    -2.12278  -1.65311   1.54109 
 H                    -1.27218  -2.31729   1.37179 
 H                    -2.9007   -2.17342   2.10502 
 H                    -1.77149  -0.78602   2.10402 
 C                    -4.56198   2.22918   0.95827 
 H                    -5.50588   2.01234   0.45124 
 H                    -4.33078   3.28778   0.78851 
 H                    -4.72568   2.09194   2.03396 
 C                    -2.16597   1.78009   1.29446 
 H                    -1.23965   1.25822   1.05287 
 H                    -2.34846   1.63949   2.36705 
 H                    -1.98387   2.85032   1.13463 
 C                    -1.54757  -0.54171  -0.69621 
 H                    -0.74829  -0.22927  -0.02457 
 O                    -3.19373  -2.29175  -0.3843 
 O                    -0.97245  -1.57347  -1.49056 
 H                    -1.64912  -2.2689   -1.57364 
 C                     2.17936  -0.4181    1.14444 
 C                     2.40887  -0.65541  -1.5362 
 H                     1.43106  -0.62855  -2.03221 
 H                     3.07706  -1.23247  -2.18906 
 C                     2.91415   0.78353  -1.37514 
 H                     3.12773   1.22988  -2.35364 
 C                     1.94522   1.51915  -0.42544 
 H                     0.89939   1.20525  -0.44473 
 H                     1.98424   2.60632  -0.50586 
 C                     2.79669   0.9456    0.72733 
 H                     2.92583   1.55315   1.6326 
 C                     4.00674   0.92164  -0.27091 
 C                     2.93804  -1.1342    2.27028 
 H                     2.51829  -2.13301   2.42146 
 H                     2.82527  -0.5642    3.19866 
 H                     4.00638  -1.21974   2.04737 
 C                     4.67597   2.30608  -0.30959 
 H                     3.96548   3.13604  -0.33451 
 H                     5.31834   2.39263  -1.19452 
 H                     5.30879   2.44221   0.57604 
 C                     5.14741  -0.09554  -0.18191 
 H                     4.84404  -1.1389   -0.26842 
 H                     5.68564   0.0162    0.76736 
 H                     5.86799   0.09283  -0.98734 
 C                     2.28361  -1.45274  -0.22592 
 H                     3.21826  -1.95674   0.0155 
 O                     0.88851  -0.32202   1.40266 
 O                     1.33407  -2.44108  -0.24623 
 H                     0.51267  -2.13374  -0.68799 
 
 Add virtual bond connecting atoms H58        and O28        Dist= 3.36D+00.

 GradGradGradGradGradGradGradGradGradGradGradGradGradGradGradGradGradGrad
 Berny optimization.
 Initialization pass.
                           ----------------------------
                           !    Initial Parameters    !
                           ! (Angstroms and Degrees)  !
 --------------------------                            --------------------------
 ! Name  Definition              Value          Derivative Info.                !
 --------------------------------------------------------------------------------
 ! R1    R(1,10)                 1.5416         estimate D2E/DX2                !
 ! R2    R(1,13)                 1.5582         estimate D2E/DX2                !
 ! R3    R(1,25)                 1.5709         estimate D2E/DX2                !
 ! R4    R(1,27)                 1.3713         estimate D2E/DX2                !
 ! R5    R(2,3)                  1.0964         estimate D2E/DX2                !
 ! R6    R(2,4)                  1.0967         estimate D2E/DX2                !
 ! R7    R(2,5)                  1.5339         estimate D2E/DX2                !
 ! R8    R(2,25)                 1.5485         estimate D2E/DX2                !
 ! R9    R(5,6)                  1.0963         estimate D2E/DX2                !
 ! R10   R(5,7)                  1.5444         estimate D2E/DX2                !
 ! R11   R(5,12)                 1.562          estimate D2E/DX2                !
 ! R12   R(7,8)                  1.0953         estimate D2E/DX2                !
 ! R13   R(7,9)                  1.0907         estimate D2E/DX2                !
 ! R14   R(7,10)                 1.5508         estimate D2E/DX2                !
 ! R15   R(10,11)                1.0956         estimate D2E/DX2                !
 ! R16   R(10,12)                1.5686         estimate D2E/DX2                !
 ! R17   R(12,17)                1.5363         estimate D2E/DX2                !
 ! R18   R(12,21)                1.5301         estimate D2E/DX2                !
 ! R19   R(13,14)                1.0924         estimate D2E/DX2                !
 ! R20   R(13,15)                1.0927         estimate D2E/DX2                !
 ! R21   R(13,16)                1.0919         estimate D2E/DX2                !
 ! R22   R(17,18)                1.0932         estimate D2E/DX2                !
 ! R23   R(17,19)                1.0968         estimate D2E/DX2                !
 ! R24   R(17,20)                1.0967         estimate D2E/DX2                !
 ! R25   R(21,22)                1.0903         estimate D2E/DX2                !
 ! R26   R(21,23)                1.0971         estimate D2E/DX2                !
 ! R27   R(21,24)                1.0973         estimate D2E/DX2                !
 ! R28   R(25,26)                1.0898         estimate D2E/DX2                !
 ! R29   R(25,28)                1.4235         estimate D2E/DX2                !
 ! R30   R(28,29)                0.9739         estimate D2E/DX2                !
 ! R31   R(28,58)                1.7787         estimate D2E/DX2                !
 ! R32   R(30,39)                1.5539         estimate D2E/DX2                !
 ! R33   R(30,42)                1.5349         estimate D2E/DX2                !
 ! R34   R(30,54)                1.7202         estimate D2E/DX2                !
 ! R35   R(30,56)                1.3199         estimate D2E/DX2                !
 ! R36   R(31,32)                1.0967         estimate D2E/DX2                !
 ! R37   R(31,33)                1.098          estimate D2E/DX2                !
 ! R38   R(31,34)                1.5336         estimate D2E/DX2                !
 ! R39   R(31,54)                1.5389         estimate D2E/DX2                !
 ! R40   R(34,35)                1.0965         estimate D2E/DX2                !
 ! R41   R(34,36)                1.5433         estimate D2E/DX2                !
 ! R42   R(34,41)                1.5595         estimate D2E/DX2                !
 ! R43   R(36,37)                1.0921         estimate D2E/DX2                !
 ! R44   R(36,38)                1.0908         estimate D2E/DX2                !
 ! R45   R(36,39)                1.5436         estimate D2E/DX2                !
 ! R46   R(39,40)                1.0979         estimate D2E/DX2                !
 ! R47   R(39,41)                1.5688         estimate D2E/DX2                !
 ! R48   R(41,46)                1.5382         estimate D2E/DX2                !
 ! R49   R(41,50)                1.5309         estimate D2E/DX2                !
 ! R50   R(42,43)                1.0939         estimate D2E/DX2                !
 ! R51   R(42,44)                1.0952         estimate D2E/DX2                !
 ! R52   R(42,45)                1.0947         estimate D2E/DX2                !
 ! R53   R(46,47)                1.0928         estimate D2E/DX2                !
 ! R54   R(46,48)                1.0969         estimate D2E/DX2                !
 ! R55   R(46,49)                1.097          estimate D2E/DX2                !
 ! R56   R(50,51)                1.09           estimate D2E/DX2                !
 ! R57   R(50,52)                1.0969         estimate D2E/DX2                !
 ! R58   R(50,53)                1.097          estimate D2E/DX2                !
 ! R59   R(54,55)                1.089          estimate D2E/DX2                !
 ! R60   R(54,57)                1.3707         estimate D2E/DX2                !
 ! R61   R(57,58)                0.982          estimate D2E/DX2                !
 ! A1    A(10,1,13)            112.3343         estimate D2E/DX2                !
 ! A2    A(10,1,25)            111.5776         estimate D2E/DX2                !
 ! A3    A(10,1,27)            109.0209         estimate D2E/DX2                !
 ! A4    A(13,1,25)            110.0142         estimate D2E/DX2                !
 ! A5    A(13,1,27)            102.8888         estimate D2E/DX2                !
 ! A6    A(25,1,27)            110.6775         estimate D2E/DX2                !
 ! A7    A(3,2,4)              106.8066         estimate D2E/DX2                !
 ! A8    A(3,2,5)              108.9166         estimate D2E/DX2                !
 ! A9    A(3,2,25)             108.3466         estimate D2E/DX2                !
 ! A10   A(4,2,5)              110.545          estimate D2E/DX2                !
 ! A11   A(4,2,25)             108.8547         estimate D2E/DX2                !
 ! A12   A(5,2,25)             113.1528         estimate D2E/DX2                !
 ! A13   A(2,5,6)              111.1848         estimate D2E/DX2                !
 ! A14   A(2,5,7)              108.1295         estimate D2E/DX2                !
 ! A15   A(2,5,12)             112.0741         estimate D2E/DX2                !
 ! A16   A(6,5,7)              118.3823         estimate D2E/DX2                !
 ! A17   A(6,5,12)             117.1141         estimate D2E/DX2                !
 ! A18   A(7,5,12)              87.9066         estimate D2E/DX2                !
 ! A19   A(5,7,8)              117.0222         estimate D2E/DX2                !
 ! A20   A(5,7,9)              113.9648         estimate D2E/DX2                !
 ! A21   A(5,7,10)              86.3153         estimate D2E/DX2                !
 ! A22   A(8,7,9)              108.3176         estimate D2E/DX2                !
 ! A23   A(8,7,10)             116.8215         estimate D2E/DX2                !
 ! A24   A(9,7,10)             113.2722         estimate D2E/DX2                !
 ! A25   A(1,10,7)             106.5827         estimate D2E/DX2                !
 ! A26   A(1,10,11)            110.1492         estimate D2E/DX2                !
 ! A27   A(1,10,12)            114.1963         estimate D2E/DX2                !
 ! A28   A(7,10,11)            118.7384         estimate D2E/DX2                !
 ! A29   A(7,10,12)             87.4499         estimate D2E/DX2                !
 ! A30   A(11,10,12)           117.7895         estimate D2E/DX2                !
 ! A31   A(5,12,10)             85.1086         estimate D2E/DX2                !
 ! A32   A(5,12,17)            111.716          estimate D2E/DX2                !
 ! A33   A(5,12,21)            119.5474         estimate D2E/DX2                !
 ! A34   A(10,12,17)           109.9377         estimate D2E/DX2                !
 ! A35   A(10,12,21)           122.5141         estimate D2E/DX2                !
 ! A36   A(17,12,21)           106.7439         estimate D2E/DX2                !
 ! A37   A(1,13,14)            110.5353         estimate D2E/DX2                !
 ! A38   A(1,13,15)            109.9224         estimate D2E/DX2                !
 ! A39   A(1,13,16)            108.0271         estimate D2E/DX2                !
 ! A40   A(14,13,15)           110.1714         estimate D2E/DX2                !
 ! A41   A(14,13,16)           108.1934         estimate D2E/DX2                !
 ! A42   A(15,13,16)           109.9459         estimate D2E/DX2                !
 ! A43   A(12,17,18)           113.6715         estimate D2E/DX2                !
 ! A44   A(12,17,19)           109.9986         estimate D2E/DX2                !
 ! A45   A(12,17,20)           110.164          estimate D2E/DX2                !
 ! A46   A(18,17,19)           107.5584         estimate D2E/DX2                !
 ! A47   A(18,17,20)           107.531          estimate D2E/DX2                !
 ! A48   A(19,17,20)           107.702          estimate D2E/DX2                !
 ! A49   A(12,21,22)           115.4695         estimate D2E/DX2                !
 ! A50   A(12,21,23)           110.3904         estimate D2E/DX2                !
 ! A51   A(12,21,24)           109.1412         estimate D2E/DX2                !
 ! A52   A(22,21,23)           107.2547         estimate D2E/DX2                !
 ! A53   A(22,21,24)           107.0715         estimate D2E/DX2                !
 ! A54   A(23,21,24)           107.1582         estimate D2E/DX2                !
 ! A55   A(1,25,2)             113.6303         estimate D2E/DX2                !
 ! A56   A(1,25,26)            107.5948         estimate D2E/DX2                !
 ! A57   A(1,25,28)            109.2767         estimate D2E/DX2                !
 ! A58   A(2,25,26)            109.2492         estimate D2E/DX2                !
 ! A59   A(2,25,28)            111.8334         estimate D2E/DX2                !
 ! A60   A(26,25,28)           104.7977         estimate D2E/DX2                !
 ! A61   A(25,28,29)           106.5269         estimate D2E/DX2                !
 ! A62   A(25,28,58)           108.2923         estimate D2E/DX2                !
 ! A63   A(29,28,58)           113.1861         estimate D2E/DX2                !
 ! A64   A(39,30,42)           114.2016         estimate D2E/DX2                !
 ! A65   A(39,30,54)           106.8529         estimate D2E/DX2                !
 ! A66   A(39,30,56)           112.157          estimate D2E/DX2                !
 ! A67   A(42,30,54)           105.8875         estimate D2E/DX2                !
 ! A68   A(42,30,56)           111.9541         estimate D2E/DX2                !
 ! A69   A(54,30,56)           105.0042         estimate D2E/DX2                !
 ! A70   A(32,31,33)           106.6491         estimate D2E/DX2                !
 ! A71   A(32,31,34)           108.5583         estimate D2E/DX2                !
 ! A72   A(32,31,54)           108.9768         estimate D2E/DX2                !
 ! A73   A(33,31,34)           110.7968         estimate D2E/DX2                !
 ! A74   A(33,31,54)           106.4679         estimate D2E/DX2                !
 ! A75   A(34,31,54)           115.0585         estimate D2E/DX2                !
 ! A76   A(31,34,35)           110.6348         estimate D2E/DX2                !
 ! A77   A(31,34,36)           107.7586         estimate D2E/DX2                !
 ! A78   A(31,34,41)           112.848          estimate D2E/DX2                !
 ! A79   A(35,34,36)           118.5155         estimate D2E/DX2                !
 ! A80   A(35,34,41)           117.3447         estimate D2E/DX2                !
 ! A81   A(36,34,41)            87.818          estimate D2E/DX2                !
 ! A82   A(34,36,37)           116.9588         estimate D2E/DX2                !
 ! A83   A(34,36,38)           114.0301         estimate D2E/DX2                !
 ! A84   A(34,36,39)            86.3385         estimate D2E/DX2                !
 ! A85   A(37,36,38)           108.6276         estimate D2E/DX2                !
 ! A86   A(37,36,39)           115.7615         estimate D2E/DX2                !
 ! A87   A(38,36,39)           113.9306         estimate D2E/DX2                !
 ! A88   A(30,39,36)           107.9019         estimate D2E/DX2                !
 ! A89   A(30,39,40)           108.1219         estimate D2E/DX2                !
 ! A90   A(30,39,41)           117.6326         estimate D2E/DX2                !
 ! A91   A(36,39,40)           118.3623         estimate D2E/DX2                !
 ! A92   A(36,39,41)            87.4753         estimate D2E/DX2                !
 ! A93   A(40,39,41)           116.2566         estimate D2E/DX2                !
 ! A94   A(34,41,39)            84.9236         estimate D2E/DX2                !
 ! A95   A(34,41,46)           111.5128         estimate D2E/DX2                !
 ! A96   A(34,41,50)           120.2864         estimate D2E/DX2                !
 ! A97   A(39,41,46)           109.7446         estimate D2E/DX2                !
 ! A98   A(39,41,50)           123.2192         estimate D2E/DX2                !
 ! A99   A(46,41,50)           105.9801         estimate D2E/DX2                !
 ! A100  A(30,42,43)           109.736          estimate D2E/DX2                !
 ! A101  A(30,42,44)           109.1507         estimate D2E/DX2                !
 ! A102  A(30,42,45)           111.6838         estimate D2E/DX2                !
 ! A103  A(43,42,44)           108.5744         estimate D2E/DX2                !
 ! A104  A(43,42,45)           109.3457         estimate D2E/DX2                !
 ! A105  A(44,42,45)           108.2861         estimate D2E/DX2                !
 ! A106  A(41,46,47)           113.6573         estimate D2E/DX2                !
 ! A107  A(41,46,48)           110.2482         estimate D2E/DX2                !
 ! A108  A(41,46,49)           110.0218         estimate D2E/DX2                !
 ! A109  A(47,46,48)           107.6026         estimate D2E/DX2                !
 ! A110  A(47,46,49)           107.4108         estimate D2E/DX2                !
 ! A111  A(48,46,49)           107.6798         estimate D2E/DX2                !
 ! A112  A(41,50,51)           115.0877         estimate D2E/DX2                !
 ! A113  A(41,50,52)           110.3782         estimate D2E/DX2                !
 ! A114  A(41,50,53)           109.4294         estimate D2E/DX2                !
 ! A115  A(51,50,52)           107.6227         estimate D2E/DX2                !
 ! A116  A(51,50,53)           106.7926         estimate D2E/DX2                !
 ! A117  A(52,50,53)           107.192          estimate D2E/DX2                !
 ! A118  A(30,54,31)           111.8126         estimate D2E/DX2                !
 ! A119  A(30,54,55)            98.8456         estimate D2E/DX2                !
 ! A120  A(30,54,57)           113.7967         estimate D2E/DX2                !
 ! A121  A(31,54,55)           111.0198         estimate D2E/DX2                !
 ! A122  A(31,54,57)           114.6673         estimate D2E/DX2                !
 ! A123  A(55,54,57)           105.3156         estimate D2E/DX2                !
 ! A124  A(54,57,58)           111.1275         estimate D2E/DX2                !
 ! A125  L(28,58,57,14,-1)     180.1247         estimate D2E/DX2                !
 ! A126  L(28,58,57,14,-2)     180.108          estimate D2E/DX2                !
 ! D1    D(13,1,10,7)         -176.1911         estimate D2E/DX2                !
 ! D2    D(13,1,10,11)         -46.127          estimate D2E/DX2                !
 ! D3    D(13,1,10,12)          89.0529         estimate D2E/DX2                !
 ! D4    D(25,1,10,7)           59.7277         estimate D2E/DX2                !
 ! D5    D(25,1,10,11)        -170.2082         estimate D2E/DX2                !
 ! D6    D(25,1,10,12)         -35.0283         estimate D2E/DX2                !
 ! D7    D(27,1,10,7)          -62.8187         estimate D2E/DX2                !
 ! D8    D(27,1,10,11)          67.2454         estimate D2E/DX2                !
 ! D9    D(27,1,10,12)        -157.5747         estimate D2E/DX2                !
 ! D10   D(10,1,13,14)        -176.782          estimate D2E/DX2                !
 ! D11   D(10,1,13,15)          61.3858         estimate D2E/DX2                !
 ! D12   D(10,1,13,16)         -58.5833         estimate D2E/DX2                !
 ! D13   D(25,1,13,14)         -51.8373         estimate D2E/DX2                !
 ! D14   D(25,1,13,15)        -173.6695         estimate D2E/DX2                !
 ! D15   D(25,1,13,16)          66.3614         estimate D2E/DX2                !
 ! D16   D(27,1,13,14)          66.1234         estimate D2E/DX2                !
 ! D17   D(27,1,13,15)         -55.7088         estimate D2E/DX2                !
 ! D18   D(27,1,13,16)        -175.6778         estimate D2E/DX2                !
 ! D19   D(10,1,25,2)          -19.7573         estimate D2E/DX2                !
 ! D20   D(10,1,25,26)         101.3241         estimate D2E/DX2                !
 ! D21   D(10,1,25,28)        -145.4245         estimate D2E/DX2                !
 ! D22   D(13,1,25,2)         -145.1351         estimate D2E/DX2                !
 ! D23   D(13,1,25,26)         -24.0536         estimate D2E/DX2                !
 ! D24   D(13,1,25,28)          89.1977         estimate D2E/DX2                !
 ! D25   D(27,1,25,2)          101.8346         estimate D2E/DX2                !
 ! D26   D(27,1,25,26)        -137.0839         estimate D2E/DX2                !
 ! D27   D(27,1,25,28)         -23.8326         estimate D2E/DX2                !
 ! D28   D(3,2,5,6)            -66.8528         estimate D2E/DX2                !
 ! D29   D(3,2,5,7)             64.702          estimate D2E/DX2                !
 ! D30   D(3,2,5,12)           159.9405         estimate D2E/DX2                !
 ! D31   D(4,2,5,6)             50.2023         estimate D2E/DX2                !
 ! D32   D(4,2,5,7)           -178.2429         estimate D2E/DX2                !
 ! D33   D(4,2,5,12)           -83.0043         estimate D2E/DX2                !
 ! D34   D(25,2,5,6)           172.588          estimate D2E/DX2                !
 ! D35   D(25,2,5,7)           -55.8573         estimate D2E/DX2                !
 ! D36   D(25,2,5,12)           39.3813         estimate D2E/DX2                !
 ! D37   D(3,2,25,1)          -103.0775         estimate D2E/DX2                !
 ! D38   D(3,2,25,26)          136.7722         estimate D2E/DX2                !
 ! D39   D(3,2,25,28)           21.2194         estimate D2E/DX2                !
 ! D40   D(4,2,25,1)           141.128          estimate D2E/DX2                !
 ! D41   D(4,2,25,26)           20.9777         estimate D2E/DX2                !
 ! D42   D(4,2,25,28)          -94.5751         estimate D2E/DX2                !
 ! D43   D(5,2,25,1)            17.8051         estimate D2E/DX2                !
 ! D44   D(5,2,25,26)         -102.3452         estimate D2E/DX2                !
 ! D45   D(5,2,25,28)          142.102          estimate D2E/DX2                !
 ! D46   D(2,5,7,8)            -32.9799         estimate D2E/DX2                !
 ! D47   D(2,5,7,9)           -160.7706         estimate D2E/DX2                !
 ! D48   D(2,5,7,10)            85.3607         estimate D2E/DX2                !
 ! D49   D(6,5,7,8)             94.5455         estimate D2E/DX2                !
 ! D50   D(6,5,7,9)            -33.2451         estimate D2E/DX2                !
 ! D51   D(6,5,7,10)          -147.1139         estimate D2E/DX2                !
 ! D52   D(12,5,7,8)          -145.545          estimate D2E/DX2                !
 ! D53   D(12,5,7,9)            86.6643         estimate D2E/DX2                !
 ! D54   D(12,5,7,10)          -27.2044         estimate D2E/DX2                !
 ! D55   D(2,5,12,10)          -81.8173         estimate D2E/DX2                !
 ! D56   D(2,5,12,17)          168.6524         estimate D2E/DX2                !
 ! D57   D(2,5,12,21)           43.0451         estimate D2E/DX2                !
 ! D58   D(6,5,12,10)          147.9602         estimate D2E/DX2                !
 ! D59   D(6,5,12,17)           38.4299         estimate D2E/DX2                !
 ! D60   D(6,5,12,21)          -87.1774         estimate D2E/DX2                !
 ! D61   D(7,5,12,10)           26.917          estimate D2E/DX2                !
 ! D62   D(7,5,12,17)          -82.6133         estimate D2E/DX2                !
 ! D63   D(7,5,12,21)          151.7794         estimate D2E/DX2                !
 ! D64   D(5,7,10,1)           -87.4169         estimate D2E/DX2                !
 ! D65   D(5,7,10,11)          147.6096         estimate D2E/DX2                !
 ! D66   D(5,7,10,12)           27.0905         estimate D2E/DX2                !
 ! D67   D(8,7,10,1)            31.1119         estimate D2E/DX2                !
 ! D68   D(8,7,10,11)          -93.8616         estimate D2E/DX2                !
 ! D69   D(8,7,10,12)          145.6193         estimate D2E/DX2                !
 ! D70   D(9,7,10,1)           158.0406         estimate D2E/DX2                !
 ! D71   D(9,7,10,11)           33.0672         estimate D2E/DX2                !
 ! D72   D(9,7,10,12)          -87.4519         estimate D2E/DX2                !
 ! D73   D(1,10,12,5)           80.2413         estimate D2E/DX2                !
 ! D74   D(1,10,12,17)        -168.4131         estimate D2E/DX2                !
 ! D75   D(1,10,12,21)         -41.926          estimate D2E/DX2                !
 ! D76   D(7,10,12,5)          -26.8074         estimate D2E/DX2                !
 ! D77   D(7,10,12,17)          84.5382         estimate D2E/DX2                !
 ! D78   D(7,10,12,21)        -148.9748         estimate D2E/DX2                !
 ! D79   D(11,10,12,5)        -148.1774         estimate D2E/DX2                !
 ! D80   D(11,10,12,17)        -36.8318         estimate D2E/DX2                !
 ! D81   D(11,10,12,21)         89.6552         estimate D2E/DX2                !
 ! D82   D(5,12,17,18)          47.9293         estimate D2E/DX2                !
 ! D83   D(5,12,17,19)         -72.7393         estimate D2E/DX2                !
 ! D84   D(5,12,17,20)         168.683          estimate D2E/DX2                !
 ! D85   D(10,12,17,18)        -44.7552         estimate D2E/DX2                !
 ! D86   D(10,12,17,19)       -165.4238         estimate D2E/DX2                !
 ! D87   D(10,12,17,20)         75.9985         estimate D2E/DX2                !
 ! D88   D(21,12,17,18)       -179.6835         estimate D2E/DX2                !
 ! D89   D(21,12,17,19)         59.6478         estimate D2E/DX2                !
 ! D90   D(21,12,17,20)        -58.9299         estimate D2E/DX2                !
 ! D91   D(5,12,21,22)         -50.717          estimate D2E/DX2                !
 ! D92   D(5,12,21,23)        -172.5582         estimate D2E/DX2                !
 ! D93   D(5,12,21,24)          69.9149         estimate D2E/DX2                !
 ! D94   D(10,12,21,22)         53.4705         estimate D2E/DX2                !
 ! D95   D(10,12,21,23)        -68.3706         estimate D2E/DX2                !
 ! D96   D(10,12,21,24)        174.1024         estimate D2E/DX2                !
 ! D97   D(17,12,21,22)       -178.6465         estimate D2E/DX2                !
 ! D98   D(17,12,21,23)         59.5123         estimate D2E/DX2                !
 ! D99   D(17,12,21,24)        -58.0146         estimate D2E/DX2                !
 ! D100  D(1,25,28,29)          23.4448         estimate D2E/DX2                !
 ! D101  D(1,25,28,58)         -98.6033         estimate D2E/DX2                !
 ! D102  D(2,25,28,29)        -103.2517         estimate D2E/DX2                !
 ! D103  D(2,25,28,58)         134.7001         estimate D2E/DX2                !
 ! D104  D(26,25,28,29)        138.5077         estimate D2E/DX2                !
 ! D105  D(26,25,28,58)         16.4596         estimate D2E/DX2                !
 ! D106  D(25,28,57,54)        -65.7761         estimate D2E/DX2                !
 ! D107  D(29,28,57,54)        176.3206         estimate D2E/DX2                !
 ! D108  D(42,30,39,36)        178.7591         estimate D2E/DX2                !
 ! D109  D(42,30,39,40)        -52.1178         estimate D2E/DX2                !
 ! D110  D(42,30,39,41)         82.0483         estimate D2E/DX2                !
 ! D111  D(54,30,39,36)         62.0316         estimate D2E/DX2                !
 ! D112  D(54,30,39,40)       -168.8453         estimate D2E/DX2                !
 ! D113  D(54,30,39,41)        -34.6791         estimate D2E/DX2                !
 ! D114  D(56,30,39,36)        -52.5149         estimate D2E/DX2                !
 ! D115  D(56,30,39,40)         76.6082         estimate D2E/DX2                !
 ! D116  D(56,30,39,41)       -149.2257         estimate D2E/DX2                !
 ! D117  D(39,30,42,43)       -173.13           estimate D2E/DX2                !
 ! D118  D(39,30,42,44)         67.9998         estimate D2E/DX2                !
 ! D119  D(39,30,42,45)        -51.7042         estimate D2E/DX2                !
 ! D120  D(54,30,42,43)        -55.8461         estimate D2E/DX2                !
 ! D121  D(54,30,42,44)       -174.7164         estimate D2E/DX2                !
 ! D122  D(54,30,42,45)         65.5796         estimate D2E/DX2                !
 ! D123  D(56,30,42,43)         58.0417         estimate D2E/DX2                !
 ! D124  D(56,30,42,44)        -60.8286         estimate D2E/DX2                !
 ! D125  D(56,30,42,45)        179.4675         estimate D2E/DX2                !
 ! D126  D(39,30,54,31)        -22.0948         estimate D2E/DX2                !
 ! D127  D(39,30,54,55)         94.8599         estimate D2E/DX2                !
 ! D128  D(39,30,54,57)       -153.992          estimate D2E/DX2                !
 ! D129  D(42,30,54,31)       -144.2068         estimate D2E/DX2                !
 ! D130  D(42,30,54,55)        -27.2521         estimate D2E/DX2                !
 ! D131  D(42,30,54,57)         83.896          estimate D2E/DX2                !
 ! D132  D(56,30,54,31)         97.1914         estimate D2E/DX2                !
 ! D133  D(56,30,54,55)       -145.8539         estimate D2E/DX2                !
 ! D134  D(56,30,54,57)        -34.7058         estimate D2E/DX2                !
 ! D135  D(32,31,34,35)        -66.6201         estimate D2E/DX2                !
 ! D136  D(32,31,34,36)         64.3943         estimate D2E/DX2                !
 ! D137  D(32,31,34,41)        159.6477         estimate D2E/DX2                !
 ! D138  D(33,31,34,35)         50.1747         estimate D2E/DX2                !
 ! D139  D(33,31,34,36)       -178.8108         estimate D2E/DX2                !
 ! D140  D(33,31,34,41)        -83.5574         estimate D2E/DX2                !
 ! D141  D(54,31,34,35)        170.9931         estimate D2E/DX2                !
 ! D142  D(54,31,34,36)        -57.9925         estimate D2E/DX2                !
 ! D143  D(54,31,34,41)         37.2609         estimate D2E/DX2                !
 ! D144  D(32,31,54,30)       -101.2102         estimate D2E/DX2                !
 ! D145  D(32,31,54,55)        149.4464         estimate D2E/DX2                !
 ! D146  D(32,31,54,57)         30.2468         estimate D2E/DX2                !
 ! D147  D(33,31,54,30)        144.1075         estimate D2E/DX2                !
 ! D148  D(33,31,54,55)         34.7641         estimate D2E/DX2                !
 ! D149  D(33,31,54,57)        -84.4355         estimate D2E/DX2                !
 ! D150  D(34,31,54,30)         20.9514         estimate D2E/DX2                !
 ! D151  D(34,31,54,55)        -88.392          estimate D2E/DX2                !
 ! D152  D(34,31,54,57)        152.4084         estimate D2E/DX2                !
 ! D153  D(31,34,36,37)        -31.2955         estimate D2E/DX2                !
 ! D154  D(31,34,36,38)       -159.5485         estimate D2E/DX2                !
 ! D155  D(31,34,36,39)         85.8378         estimate D2E/DX2                !
 ! D156  D(35,34,36,37)         95.2267         estimate D2E/DX2                !
 ! D157  D(35,34,36,38)        -33.0264         estimate D2E/DX2                !
 ! D158  D(35,34,36,39)       -147.6401         estimate D2E/DX2                !
 ! D159  D(41,34,36,37)       -144.6119         estimate D2E/DX2                !
 ! D160  D(41,34,36,38)         87.1351         estimate D2E/DX2                !
 ! D161  D(41,34,36,39)        -27.4786         estimate D2E/DX2                !
 ! D162  D(31,34,41,39)        -81.3145         estimate D2E/DX2                !
 ! D163  D(31,34,41,46)        169.4447         estimate D2E/DX2                !
 ! D164  D(31,34,41,50)         44.4921         estimate D2E/DX2                !
 ! D165  D(35,34,41,39)        148.2636         estimate D2E/DX2                !
 ! D166  D(35,34,41,46)         39.0227         estimate D2E/DX2                !
 ! D167  D(35,34,41,50)        -85.9298         estimate D2E/DX2                !
 ! D168  D(36,34,41,39)         27.0561         estimate D2E/DX2                !
 ! D169  D(36,34,41,46)        -82.1847         estimate D2E/DX2                !
 ! D170  D(36,34,41,50)        152.8627         estimate D2E/DX2                !
 ! D171  D(34,36,39,30)        -90.9609         estimate D2E/DX2                !
 ! D172  D(34,36,39,40)        145.9571         estimate D2E/DX2                !
 ! D173  D(34,36,39,41)         27.3092         estimate D2E/DX2                !
 ! D174  D(37,36,39,30)         27.3026         estimate D2E/DX2                !
 ! D175  D(37,36,39,40)        -95.7795         estimate D2E/DX2                !
 ! D176  D(37,36,39,41)        145.5727         estimate D2E/DX2                !
 ! D177  D(38,36,39,30)        154.3291         estimate D2E/DX2                !
 ! D178  D(38,36,39,40)         31.2471         estimate D2E/DX2                !
 ! D179  D(38,36,39,41)        -87.4008         estimate D2E/DX2                !
 ! D180  D(30,39,41,34)         81.8606         estimate D2E/DX2                !
 ! D181  D(30,39,41,46)       -167.0843         estimate D2E/DX2                !
 ! D182  D(30,39,41,50)        -41.3035         estimate D2E/DX2                !
 ! D183  D(36,39,41,34)        -27.0575         estimate D2E/DX2                !
 ! D184  D(36,39,41,46)         83.9976         estimate D2E/DX2                !
 ! D185  D(36,39,41,50)       -150.2216         estimate D2E/DX2                !
 ! D186  D(40,39,41,34)       -147.619          estimate D2E/DX2                !
 ! D187  D(40,39,41,46)        -36.564          estimate D2E/DX2                !
 ! D188  D(40,39,41,50)         89.2169         estimate D2E/DX2                !
 ! D189  D(34,41,46,47)         49.6686         estimate D2E/DX2                !
 ! D190  D(34,41,46,48)        -71.2291         estimate D2E/DX2                !
 ! D191  D(34,41,46,49)        170.1543         estimate D2E/DX2                !
 ! D192  D(39,41,46,47)        -42.6484         estimate D2E/DX2                !
 ! D193  D(39,41,46,48)       -163.5461         estimate D2E/DX2                !
 ! D194  D(39,41,46,49)         77.8373         estimate D2E/DX2                !
 ! D195  D(50,41,46,47)       -177.7409         estimate D2E/DX2                !
 ! D196  D(50,41,46,48)         61.3614         estimate D2E/DX2                !
 ! D197  D(50,41,46,49)        -57.2552         estimate D2E/DX2                !
 ! D198  D(34,41,50,51)        -45.3315         estimate D2E/DX2                !
 ! D199  D(34,41,50,52)       -167.3714         estimate D2E/DX2                !
 ! D200  D(34,41,50,53)         74.894          estimate D2E/DX2                !
 ! D201  D(39,41,50,51)         59.737          estimate D2E/DX2                !
 ! D202  D(39,41,50,52)        -62.3029         estimate D2E/DX2                !
 ! D203  D(39,41,50,53)        179.9625         estimate D2E/DX2                !
 ! D204  D(46,41,50,51)       -172.848          estimate D2E/DX2                !
 ! D205  D(46,41,50,52)         65.1121         estimate D2E/DX2                !
 ! D206  D(46,41,50,53)        -52.6225         estimate D2E/DX2                !
 ! D207  D(30,54,57,58)         88.254          estimate D2E/DX2                !
 ! D208  D(31,54,57,58)        -42.2424         estimate D2E/DX2                !
 ! D209  D(55,54,57,58)       -164.5874         estimate D2E/DX2                !
 --------------------------------------------------------------------------------
 Trust Radius=3.00D-01 FncErr=1.00D-07 GrdErr=1.00D-07 EigMax=2.50D+02 EigMin=1.00D-04
 Number of steps in this run=    348 maximum allowed number of steps=    348.
 GradGradGradGradGradGradGradGradGradGradGradGradGradGradGradGradGradGrad

 Stoichiometry    C20H34O4(3)
 Framework group  C1[X(C20H34O4)]
 Deg. of freedom   168
 Full point group                 C1      NOp   1
 Largest Abelian subgroup         C1      NOp   1
 Largest concise Abelian subgroup C1      NOp   1
                         Standard orientation:                         
 ---------------------------------------------------------------------
 Center     Atomic      Atomic             Coordinates (Angstroms)
 Number     Number       Type             X           Y           Z
 ---------------------------------------------------------------------
      1          6           0       -2.699040   -1.146400    0.184890
      2          6           0       -1.993260    0.666460   -1.556150
      3          1           0       -2.122220    0.325270   -2.590100
      4          1           0       -1.187880    1.410840   -1.565970
      5          6           0       -3.304890    1.298820   -1.073920
      6          1           0       -3.522300    2.224700   -1.619220
      7          6           0       -4.385740    0.196180   -1.039220
      8          1           0       -4.315710   -0.593280   -1.795230
      9          1           0       -5.407650    0.577480   -1.035400
     10          6           0       -3.852710   -0.142150    0.377220
     11          1           0       -4.556290   -0.515200    1.129600
     12          6           0       -3.392030    1.353370    0.484670
     13          6           0       -2.122780   -1.653110    1.541090
     14          1           0       -1.272180   -2.317290    1.371790
     15          1           0       -2.900700   -2.173420    2.105020
     16          1           0       -1.771490   -0.786020    2.104020
     17          6           0       -4.561980    2.229180    0.958270
     18          1           0       -5.505880    2.012340    0.451240
     19          1           0       -4.330780    3.287780    0.788510
     20          1           0       -4.725680    2.091940    2.033960
     21          6           0       -2.165970    1.780090    1.294460
     22          1           0       -1.239650    1.258220    1.052870
     23          1           0       -2.348460    1.639490    2.367050
     24          1           0       -1.983870    2.850320    1.134630
     25          6           0       -1.547570   -0.541710   -0.696210
     26          1           0       -0.748290   -0.229270   -0.024570
     27          8           0       -3.193730   -2.291750   -0.384300
     28          8           0       -0.972450   -1.573470   -1.490560
     29          1           0       -1.649120   -2.268900   -1.573640
     30          6           0        2.179360   -0.418100    1.144440
     31          6           0        2.408870   -0.655410   -1.536200
     32          1           0        1.431060   -0.628550   -2.032210
     33          1           0        3.077060   -1.232470   -2.189060
     34          6           0        2.914150    0.783530   -1.375140
     35          1           0        3.127730    1.229880   -2.353640
     36          6           0        1.945220    1.519150   -0.425440
     37          1           0        0.899390    1.205250   -0.444730
     38          1           0        1.984240    2.606320   -0.505860
     39          6           0        2.796690    0.945600    0.727330
     40          1           0        2.925830    1.553150    1.632600
     41          6           0        4.006740    0.921640   -0.270910
     42          6           0        2.938040   -1.134200    2.270280
     43          1           0        2.518290   -2.133010    2.421460
     44          1           0        2.825270   -0.564200    3.198660
     45          1           0        4.006380   -1.219740    2.047370
     46          6           0        4.675970    2.306080   -0.309590
     47          1           0        3.965480    3.136040   -0.334510
     48          1           0        5.318340    2.392630   -1.194520
     49          1           0        5.308790    2.442210    0.576040
     50          6           0        5.147410   -0.095540   -0.181910
     51          1           0        4.844040   -1.138900   -0.268420
     52          1           0        5.685640    0.016200    0.767360
     53          1           0        5.867990    0.092830   -0.987340
     54          6           0        2.283610   -1.452740   -0.225920
     55          1           0        3.218260   -1.956740    0.015500
     56          8           0        0.888510   -0.322020    1.402660
     57          8           0        1.334070   -2.441080   -0.246230
     58          1           0        0.512670   -2.133740   -0.687990
 ---------------------------------------------------------------------
 Rotational constants (GHZ):           0.4525821           0.1412462           0.1312856
 Standard basis: 6-31++G(d,p) (6D, 7F)
 There are   660 symmetry adapted cartesian basis functions of A   symmetry.
 There are   660 symmetry adapted basis functions of A   symmetry.
   660 basis functions,  1040 primitive gaussians,   660 cartesian basis functions
    94 alpha electrons       92 beta electrons
       nuclear repulsion energy      2400.6074725367 Hartrees.
 NAtoms=   58 NActive=   58 NUniq=   58 SFac= 1.00D+00 NAtFMM=   60 NAOKFM=F Big=F
 Integral buffers will be    131072 words long.
 Raffenetti 2 integral format.
 Two-electron integral symmetry is turned on.
 Nuclear repulsion after empirical dispersion term =     2400.5444278832 Hartrees.
 One-electron integrals computed using PRISM.
 NBasis=   660 RedAO= T EigKep=  1.22D-06  NBF=   660
 NBsUse=   659 1.00D-06 EigRej=  5.21D-07 NBFU=   659
 ExpMin= 3.60D-02 ExpMax= 5.48D+03 ExpMxC= 8.25D+02 IAcc=3 IRadAn=         7 AccDes= 0.00D+00
 Harris functional with IExCor= 4639 and IRadAn=       7 diagonalized for initial guess.
 HarFok:  IExCor= 4639 AccDes= 0.00D+00 IRadAn=         7 IDoV= 1 UseB2=F ITyADJ=14
 ICtDFT=  3500011 ScaDFX=  1.000000  1.000000  1.000000  1.000000
 FoFCou: FMM=F IPFlag=           0 FMFlag=      100000 FMFlg1=           0
         NFxFlg=           0 DoJE=T BraDBF=F KetDBF=T FulRan=T
         wScrn=  0.000000 ICntrl=       500 IOpCl=  0 I1Cent=   200000004 NGrid=           0
         NMat0=    1 NMatS0=      1 NMatT0=    0 NMatD0=    1 NMtDS0=    0 NMtDT0=    0
 Petite list used in FoFCou.
 Initial guess <Sx>= 0.0000 <Sy>= 0.0000 <Sz>= 1.0000 <S**2>= 2.0000 S= 1.0000
 Requested convergence on RMS density matrix=1.00D-08 within 128 cycles.
 Requested convergence on MAX density matrix=1.00D-06.
 Requested convergence on             energy=1.00D-06.
 No special actions if energy rises.
 Restarting incremental Fock formation.
 SCF Done:  E(UwB97XD) =  -1083.09344817     A.U. after   28 cycles
            NFock= 28  Conv=0.43D-08     -V/T= 2.0092
 <Sx>= 0.0000 <Sy>= 0.0000 <Sz>= 1.0000 <S**2>= 2.0119 S= 1.0040
 <L.S>=  0.00000000000    
 Annihilation of the first spin contaminant:
 S**2 before annihilation     2.0119,   after     2.0001

 **********************************************************************

            Population analysis using the SCF Density.

 **********************************************************************

 Orbital symmetries:
 Alpha Orbitals:
       Occupied  (A) (A) (A) (A) (A) (A) (A) (A) (A) (A) (A) (A)
                 (A) (A) (A) (A) (A) (A) (A) (A) (A) (A) (A) (A)
                 (A) (A) (A) (A) (A) (A) (A) (A) (A) (A) (A) (A)
                 (A) (A) (A) (A) (A) (A) (A) (A) (A) (A) (A) (A)
                 (A) (A) (A) (A) (A) (A) (A) (A) (A) (A) (A) (A)
                 (A) (A) (A) (A) (A) (A) (A) (A) (A) (A) (A) (A)
                 (A) (A) (A) (A) (A) (A) (A) (A) (A) (A) (A) (A)
                 (A) (A) (A) (A) (A) (A) (A) (A) (A) (A)
       Virtual   (A) (A) (A) (A) (A) (A) (A) (A) (A) (A) (A) (A)
                 (A) (A) (A) (A) (A) (A) (A) (A) (A) (A) (A) (A)
                 (A) (A) (A) (A) (A) (A) (A) (A) (A) (A) (A) (A)
                 (A) (A) (A) (A) (A) (A) (A) (A) (A) (A) (A) (A)
                 (A) (A) (A) (A) (A) (A) (A) (A) (A) (A) (A) (A)
                 (A) (A) (A) (A) (A) (A) (A) (A) (A) (A) (A) (A)
                 (A) (A) (A) (A) (A) (A) (A) (A) (A) (A) (A) (A)
                 (A) (A) (A) (A) (A) (A) (A) (A) (A) (A) (A) (A)
                 (A) (A) (A) (A) (A) (A) (A) (A) (A) (A) (A) (A)
                 (A) (A) (A) (A) (A) (A) (A) (A) (A) (A) (A) (A)
                 (A) (A) (A) (A) (A) (A) (A) (A) (A) (A) (A) (A)
                 (A) (A) (A) (A) (A) (A) (A) (A) (A) (A) (A) (A)
                 (A) (A) (A) (A) (A) (A) (A) (A) (A) (A) (A) (A)
                 (A) (A) (A) (A) (A) (A) (A) (A) (A) (A) (A) (A)
                 (A) (A) (A) (A) (A) (A) (A) (A) (A) (A) (A) (A)
                 (A) (A) (A) (A) (A) (A) (A) (A) (A) (A) (A) (A)
                 (A) (A) (A) (A) (A) (A) (A) (A) (A) (A) (A) (A)
                 (A) (A) (A) (A) (A) (A) (A) (A) (A) (A) (A) (A)
                 (A) (A) (A) (A) (A) (A) (A) (A) (A) (A) (A) (A)
                 (A) (A) (A) (A) (A) (A) (A) (A) (A) (A) (A) (A)
                 (A) (A) (A) (A) (A) (A) (A) (A) (A) (A) (A) (A)
                 (A) (A) (A) (A) (A) (A) (A) (A) (A) (A) (A) (A)
                 (A) (A) (A) (A) (A) (A) (A) (A) (A) (A) (A) (A)
                 (A) (A) (A) (A) (A) (A) (A) (A) (A) (A) (A) (A)
                 (A) (A) (A) (A) (A) (A) (A) (A) (A) (A) (A) (A)
                 (A) (A) (A) (A) (A) (A) (A) (A) (A) (A) (A) (A)
                 (A) (A) (A) (A) (A) (A) (A) (A) (A) (A) (A) (A)
                 (A) (A) (A) (A) (A) (A) (A) (A) (A) (A) (A) (A)
                 (A) (A) (A) (A) (A) (A) (A) (A) (A) (A) (A) (A)
                 (A) (A) (A) (A) (A) (A) (A) (A) (A) (A) (A) (A)
                 (A) (A) (A) (A) (A) (A) (A) (A) (A) (A) (A) (A)
                 (A) (A) (A) (A) (A) (A) (A) (A) (A) (A) (A) (A)
                 (A) (A) (A) (A) (A) (A) (A) (A) (A) (A) (A) (A)
                 (A) (A) (A) (A) (A) (A) (A) (A) (A) (A) (A) (A)
                 (A) (A) (A) (A) (A) (A) (A) (A) (A) (A) (A) (A)
                 (A) (A) (A) (A) (A) (A) (A) (A) (A) (A) (A) (A)
                 (A) (A) (A) (A) (A) (A) (A) (A) (A) (A) (A) (A)
                 (A) (A) (A) (A) (A) (A) (A) (A) (A) (A) (A) (A)
                 (A) (A) (A) (A) (A) (A) (A) (A) (A) (A) (A) (A)
                 (A) (A) (A) (A) (A) (A) (A) (A) (A) (A) (A) (A)
                 (A) (A) (A) (A) (A) (A) (A) (A) (A) (A) (A) (A)
                 (A) (A) (A) (A) (A) (A) (A) (A) (A) (A) (A) (A)
                 (A) (A) (A) (A) (A) (A) (A) (A) (A) (A) (A) (A)
                 (A) (A) (A) (A) (A) (A) (A) (A) (A) (A) (A) (A)
                 (A) (A) (A) (A) (A) (A) (A) (A) (A) (A) (A) (A)
                 (A) (A) (A) (A) (A) (A) (A) (A) (A) (A) (A) (A)
                 (A) (A) (A) (A) (A) (A) (A) (A) (A) (A) (A) (A)
                 (A)
 Beta  Orbitals:
       Occupied  (A) (A) (A) (A) (A) (A) (A) (A) (A) (A) (A) (A)
                 (A) (A) (A) (A) (A) (A) (A) (A) (A) (A) (A) (A)
                 (A) (A) (A) (A) (A) (A) (A) (A) (A) (A) (A) (A)
                 (A) (A) (A) (A) (A) (A) (A) (A) (A) (A) (A) (A)
                 (A) (A) (A) (A) (A) (A) (A) (A) (A) (A) (A) (A)
                 (A) (A) (A) (A) (A) (A) (A) (A) (A) (A) (A) (A)
                 (A) (A) (A) (A) (A) (A) (A) (A) (A) (A) (A) (A)
                 (A) (A) (A) (A) (A) (A) (A) (A)
       Virtual   (A) (A) (A) (A) (A) (A) (A) (A) (A) (A) (A) (A)
                 (A) (A) (A) (A) (A) (A) (A) (A) (A) (A) (A) (A)
                 (A) (A) (A) (A) (A) (A) (A) (A) (A) (A) (A) (A)
                 (A) (A) (A) (A) (A) (A) (A) (A) (A) (A) (A) (A)
                 (A) (A) (A) (A) (A) (A) (A) (A) (A) (A) (A) (A)
                 (A) (A) (A) (A) (A) (A) (A) (A) (A) (A) (A) (A)
                 (A) (A) (A) (A) (A) (A) (A) (A) (A) (A) (A) (A)
                 (A) (A) (A) (A) (A) (A) (A) (A) (A) (A) (A) (A)
                 (A) (A) (A) (A) (A) (A) (A) (A) (A) (A) (A) (A)
                 (A) (A) (A) (A) (A) (A) (A) (A) (A) (A) (A) (A)
                 (A) (A) (A) (A) (A) (A) (A) (A) (A) (A) (A) (A)
                 (A) (A) (A) (A) (A) (A) (A) (A) (A) (A) (A) (A)
                 (A) (A) (A) (A) (A) (A) (A) (A) (A) (A) (A) (A)
                 (A) (A) (A) (A) (A) (A) (A) (A) (A) (A) (A) (A)
                 (A) (A) (A) (A) (A) (A) (A) (A) (A) (A) (A) (A)
                 (A) (A) (A) (A) (A) (A) (A) (A) (A) (A) (A) (A)
                 (A) (A) (A) (A) (A) (A) (A) (A) (A) (A) (A) (A)
                 (A) (A) (A) (A) (A) (A) (A) (A) (A) (A) (A) (A)
                 (A) (A) (A) (A) (A) (A) (A) (A) (A) (A) (A) (A)
                 (A) (A) (A) (A) (A) (A) (A) (A) (A) (A) (A) (A)
                 (A) (A) (A) (A) (A) (A) (A) (A) (A) (A) (A) (A)
                 (A) (A) (A) (A) (A) (A) (A) (A) (A) (A) (A) (A)
                 (A) (A) (A) (A) (A) (A) (A) (A) (A) (A) (A) (A)
                 (A) (A) (A) (A) (A) (A) (A) (A) (A) (A) (A) (A)
                 (A) (A) (A) (A) (A) (A) (A) (A) (A) (A) (A) (A)
                 (A) (A) (A) (A) (A) (A) (A) (A) (A) (A) (A) (A)
                 (A) (A) (A) (A) (A) (A) (A) (A) (A) (A) (A) (A)
                 (A) (A) (A) (A) (A) (A) (A) (A) (A) (A) (A) (A)
                 (A) (A) (A) (A) (A) (A) (A) (A) (A) (A) (A) (A)
                 (A) (A) (A) (A) (A) (A) (A) (A) (A) (A) (A) (A)
                 (A) (A) (A) (A) (A) (A) (A) (A) (A) (A) (A) (A)
                 (A) (A) (A) (A) (A) (A) (A) (A) (A) (A) (A) (A)
                 (A) (A) (A) (A) (A) (A) (A) (A) (A) (A) (A) (A)
                 (A) (A) (A) (A) (A) (A) (A) (A) (A) (A) (A) (A)
                 (A) (A) (A) (A) (A) (A) (A) (A) (A) (A) (A) (A)
                 (A) (A) (A) (A) (A) (A) (A) (A) (A) (A) (A) (A)
                 (A) (A) (A) (A) (A) (A) (A) (A) (A) (A) (A) (A)
                 (A) (A) (A) (A) (A) (A) (A) (A) (A) (A) (A) (A)
                 (A) (A) (A) (A) (A) (A) (A) (A) (A) (A) (A) (A)
                 (A) (A) (A) (A) (A) (A) (A) (A) (A) (A) (A) (A)
                 (A) (A) (A) (A) (A) (A) (A) (A) (A) (A) (A) (A)
                 (A) (A) (A) (A) (A) (A) (A) (A) (A) (A) (A) (A)
                 (A) (A) (A) (A) (A) (A) (A) (A) (A) (A) (A) (A)
                 (A) (A) (A) (A) (A) (A) (A) (A) (A) (A) (A) (A)
                 (A) (A) (A) (A) (A) (A) (A) (A) (A) (A) (A) (A)
                 (A) (A) (A) (A) (A) (A) (A) (A) (A) (A) (A) (A)
                 (A) (A) (A) (A) (A) (A) (A) (A) (A) (A) (A) (A)
                 (A) (A) (A)
 The electronic state is 3-A.
 Alpha  occ. eigenvalues --  -19.33220 -19.29236 -19.28078 -19.27609 -10.37609
 Alpha  occ. eigenvalues --  -10.36983 -10.36100 -10.35073 -10.31857 -10.31681
 Alpha  occ. eigenvalues --  -10.31211 -10.30648 -10.30597 -10.30410 -10.30361
 Alpha  occ. eigenvalues --  -10.30243 -10.29830 -10.29670 -10.29164 -10.29145
 Alpha  occ. eigenvalues --  -10.29047 -10.28973 -10.28732 -10.28618  -1.16633
 Alpha  occ. eigenvalues --   -1.14547  -1.12675  -1.11700  -0.98559  -0.97992
 Alpha  occ. eigenvalues --   -0.87306  -0.86790  -0.85621  -0.84752  -0.84033
 Alpha  occ. eigenvalues --   -0.83925  -0.78242  -0.78164  -0.77564  -0.76728
 Alpha  occ. eigenvalues --   -0.71949  -0.71775  -0.70462  -0.70162  -0.67551
 Alpha  occ. eigenvalues --   -0.65772  -0.62768  -0.61765  -0.59368  -0.58561
 Alpha  occ. eigenvalues --   -0.58206  -0.57262  -0.56372  -0.56141  -0.55828
 Alpha  occ. eigenvalues --   -0.55113  -0.54440  -0.53868  -0.52451  -0.52114
 Alpha  occ. eigenvalues --   -0.51981  -0.50862  -0.50674  -0.50219  -0.49795
 Alpha  occ. eigenvalues --   -0.49659  -0.47904  -0.47787  -0.47076  -0.47005
 Alpha  occ. eigenvalues --   -0.46718  -0.46500  -0.46340  -0.45877  -0.45481
 Alpha  occ. eigenvalues --   -0.45182  -0.44828  -0.44209  -0.43490  -0.42424
 Alpha  occ. eigenvalues --   -0.41792  -0.41354  -0.40982  -0.39756  -0.39505
 Alpha  occ. eigenvalues --   -0.38437  -0.38119  -0.37772  -0.37560  -0.37504
 Alpha  occ. eigenvalues --   -0.36163  -0.35154  -0.33458  -0.31785
 Alpha virt. eigenvalues --    0.03753   0.04312   0.04829   0.05116   0.05745
 Alpha virt. eigenvalues --    0.05868   0.05993   0.06826   0.07049   0.07322
 Alpha virt. eigenvalues --    0.07522   0.07612   0.08087   0.08309   0.09307
 Alpha virt. eigenvalues --    0.09462   0.09559   0.09820   0.10079   0.10326
 Alpha virt. eigenvalues --    0.10611   0.11473   0.11653   0.11885   0.12411
 Alpha virt. eigenvalues --    0.12491   0.12871   0.13156   0.13364   0.13718
 Alpha virt. eigenvalues --    0.14254   0.14474   0.14771   0.15184   0.15519
 Alpha virt. eigenvalues --    0.15739   0.15975   0.16269   0.16351   0.16817
 Alpha virt. eigenvalues --    0.17025   0.17136   0.17377   0.17528   0.17768
 Alpha virt. eigenvalues --    0.17899   0.18142   0.18386   0.18586   0.18878
 Alpha virt. eigenvalues --    0.19236   0.19534   0.19609   0.20000   0.20086
 Alpha virt. eigenvalues --    0.20206   0.20450   0.20574   0.20883   0.21065
 Alpha virt. eigenvalues --    0.21222   0.21381   0.21462   0.21591   0.21698
 Alpha virt. eigenvalues --    0.22080   0.22135   0.22341   0.22459   0.22700
 Alpha virt. eigenvalues --    0.22831   0.23167   0.23292   0.23666   0.23869
 Alpha virt. eigenvalues --    0.24217   0.24461   0.24667   0.24703   0.24899
 Alpha virt. eigenvalues --    0.25195   0.25312   0.25407   0.25533   0.25781
 Alpha virt. eigenvalues --    0.26280   0.26485   0.26775   0.27012   0.27369
 Alpha virt. eigenvalues --    0.27404   0.27672   0.27828   0.28183   0.28283
 Alpha virt. eigenvalues --    0.28394   0.28521   0.28802   0.29209   0.29515
 Alpha virt. eigenvalues --    0.29812   0.29948   0.30110   0.30406   0.30659
 Alpha virt. eigenvalues --    0.31050   0.31272   0.32060   0.32120   0.32262
 Alpha virt. eigenvalues --    0.32486   0.32906   0.33201   0.33378   0.33630
 Alpha virt. eigenvalues --    0.34047   0.34503   0.34757   0.35128   0.35348
 Alpha virt. eigenvalues --    0.35736   0.35957   0.36072   0.36626   0.37064
 Alpha virt. eigenvalues --    0.37459   0.37546   0.37666   0.38128   0.38290
 Alpha virt. eigenvalues --    0.38425   0.38989   0.39122   0.39584   0.40084
 Alpha virt. eigenvalues --    0.40519   0.40602   0.41097   0.41288   0.41577
 Alpha virt. eigenvalues --    0.42197   0.42290   0.42591   0.43220   0.43455
 Alpha virt. eigenvalues --    0.43771   0.44128   0.44239   0.44490   0.44970
 Alpha virt. eigenvalues --    0.45182   0.45560   0.45865   0.46183   0.46626
 Alpha virt. eigenvalues --    0.47131   0.47862   0.48052   0.48686   0.48912
 Alpha virt. eigenvalues --    0.49017   0.49237   0.49968   0.50353   0.50465
 Alpha virt. eigenvalues --    0.51270   0.51567   0.51873   0.52281   0.52738
 Alpha virt. eigenvalues --    0.52868   0.53836   0.54034   0.54330   0.54561
 Alpha virt. eigenvalues --    0.54792   0.55423   0.55769   0.56612   0.57299
 Alpha virt. eigenvalues --    0.57484   0.57933   0.58711   0.59328   0.60664
 Alpha virt. eigenvalues --    0.61289   0.63892   0.65252   0.65943   0.76290
 Alpha virt. eigenvalues --    0.76950   0.78480   0.78725   0.80148   0.80975
 Alpha virt. eigenvalues --    0.81713   0.81891   0.82522   0.82867   0.83313
 Alpha virt. eigenvalues --    0.83669   0.84110   0.84809   0.84989   0.85392
 Alpha virt. eigenvalues --    0.85797   0.86086   0.86825   0.87185   0.87333
 Alpha virt. eigenvalues --    0.88076   0.89126   0.89923   0.90331   0.90728
 Alpha virt. eigenvalues --    0.91837   0.92046   0.92481   0.93530   0.94446
 Alpha virt. eigenvalues --    0.94933   0.95782   0.96132   0.96589   0.97493
 Alpha virt. eigenvalues --    0.97959   0.99174   0.99859   1.00644   1.01234
 Alpha virt. eigenvalues --    1.01792   1.02096   1.03487   1.03863   1.04056
 Alpha virt. eigenvalues --    1.04570   1.06044   1.06242   1.06900   1.07096
 Alpha virt. eigenvalues --    1.08145   1.09235   1.10044   1.12528   1.12823
 Alpha virt. eigenvalues --    1.13476   1.14621   1.15562   1.15940   1.16185
 Alpha virt. eigenvalues --    1.16427   1.17082   1.17432   1.18026   1.18125
 Alpha virt. eigenvalues --    1.19099   1.19555   1.19980   1.20240   1.20415
 Alpha virt. eigenvalues --    1.21055   1.21690   1.22260   1.23271   1.23402
 Alpha virt. eigenvalues --    1.23681   1.24201   1.24900   1.26118   1.26633
 Alpha virt. eigenvalues --    1.27159   1.28555   1.29371   1.29737   1.30352
 Alpha virt. eigenvalues --    1.30881   1.31119   1.32462   1.32879   1.34362
 Alpha virt. eigenvalues --    1.35023   1.36540   1.37406   1.38789   1.39981
 Alpha virt. eigenvalues --    1.40248   1.41126   1.42642   1.43305   1.44634
 Alpha virt. eigenvalues --    1.44889   1.45877   1.46977   1.48277   1.48518
 Alpha virt. eigenvalues --    1.49042   1.49574   1.50350   1.51039   1.52463
 Alpha virt. eigenvalues --    1.52809   1.53457   1.54706   1.56273   1.58432
 Alpha virt. eigenvalues --    1.59722   1.61512   1.61662   1.63162   1.63530
 Alpha virt. eigenvalues --    1.64523   1.65156   1.66002   1.66805   1.67409
 Alpha virt. eigenvalues --    1.67537   1.68389   1.69677   1.71253   1.72884
 Alpha virt. eigenvalues --    1.73565   1.74084   1.75033   1.76701   1.77257
 Alpha virt. eigenvalues --    1.78010   1.78815   1.79073   1.79900   1.81509
 Alpha virt. eigenvalues --    1.82115   1.83829   1.84986   1.85560   1.86504
 Alpha virt. eigenvalues --    1.87236   1.87944   1.89203   1.90263   1.91227
 Alpha virt. eigenvalues --    1.91458   1.92324   1.93532   1.95612   1.96336
 Alpha virt. eigenvalues --    1.96768   1.97848   1.98213   1.98730   1.98947
 Alpha virt. eigenvalues --    1.99659   2.00134   2.00884   2.01776   2.02388
 Alpha virt. eigenvalues --    2.03122   2.03694   2.05211   2.05874   2.06163
 Alpha virt. eigenvalues --    2.07301   2.08016   2.09178   2.10222   2.10657
 Alpha virt. eigenvalues --    2.11918   2.12049   2.13323   2.13649   2.13874
 Alpha virt. eigenvalues --    2.14242   2.14346   2.14938   2.15194   2.15733
 Alpha virt. eigenvalues --    2.16488   2.17108   2.17859   2.17997   2.20416
 Alpha virt. eigenvalues --    2.20732   2.21435   2.22002   2.22104   2.22609
 Alpha virt. eigenvalues --    2.22718   2.23046   2.23695   2.24750   2.25378
 Alpha virt. eigenvalues --    2.25656   2.26219   2.26321   2.27075   2.27781
 Alpha virt. eigenvalues --    2.28159   2.28385   2.29733   2.29922   2.30580
 Alpha virt. eigenvalues --    2.31313   2.32140   2.33427   2.34634   2.36487
 Alpha virt. eigenvalues --    2.36915   2.37432   2.38196   2.38881   2.39538
 Alpha virt. eigenvalues --    2.41671   2.42277   2.44124   2.45209   2.46021
 Alpha virt. eigenvalues --    2.46715   2.47424   2.47737   2.48572   2.50777
 Alpha virt. eigenvalues --    2.51423   2.53127   2.53923   2.54083   2.55116
 Alpha virt. eigenvalues --    2.56306   2.57566   2.57819   2.58857   2.58957
 Alpha virt. eigenvalues --    2.59598   2.60816   2.61309   2.61896   2.62292
 Alpha virt. eigenvalues --    2.63179   2.64193   2.64963   2.66118   2.66769
 Alpha virt. eigenvalues --    2.68291   2.68698   2.69810   2.71234   2.71804
 Alpha virt. eigenvalues --    2.72699   2.73242   2.74599   2.75403   2.76065
 Alpha virt. eigenvalues --    2.77085   2.77355   2.78550   2.79370   2.79721
 Alpha virt. eigenvalues --    2.79951   2.80864   2.81299   2.81666   2.81998
 Alpha virt. eigenvalues --    2.82590   2.83330   2.83876   2.84445   2.85097
 Alpha virt. eigenvalues --    2.85769   2.86823   2.88265   2.88530   2.88761
 Alpha virt. eigenvalues --    2.89084   2.90660   2.91206   2.92304   2.93062
 Alpha virt. eigenvalues --    2.94589   2.94826   2.94955   2.95155   2.96239
 Alpha virt. eigenvalues --    2.96489   2.96856   2.97338   2.98384   2.98854
 Alpha virt. eigenvalues --    3.00476   3.00663   3.01928   3.02180   3.02713
 Alpha virt. eigenvalues --    3.03409   3.03821   3.05258   3.07793   3.09350
 Alpha virt. eigenvalues --    3.09886   3.10601   3.13169   3.13954   3.15141
 Alpha virt. eigenvalues --    3.15875   3.17813   3.20481   3.25053   3.26041
 Alpha virt. eigenvalues --    3.30882   3.33606   3.38363   3.39396   3.40770
 Alpha virt. eigenvalues --    3.41020   3.41709   3.42417   3.44510   3.47186
 Alpha virt. eigenvalues --    3.47625   3.50886   3.53631   3.54640   3.56727
 Alpha virt. eigenvalues --    3.56890   3.57265   3.57631   3.58696   3.59015
 Alpha virt. eigenvalues --    3.59842   3.60129   3.60665   3.61249   3.61458
 Alpha virt. eigenvalues --    3.62170   3.63228   3.65971   3.66376   3.67120
 Alpha virt. eigenvalues --    3.67985   3.69297   3.70168   3.74037   3.76007
 Alpha virt. eigenvalues --    3.88435   4.49225   4.50984   4.52927   4.58923
 Alpha virt. eigenvalues --    4.64648   4.66164   4.69612   4.70700   4.73227
 Alpha virt. eigenvalues --    4.74167   4.77359   4.78455   4.79901   4.81707
 Alpha virt. eigenvalues --    4.87661   4.88275   4.90966   4.93979   4.94569
 Alpha virt. eigenvalues --    5.01437   5.09209   5.10591   5.16240   5.22031
  Beta  occ. eigenvalues --  -19.31273 -19.29231 -19.27530 -19.26544 -10.37241
  Beta  occ. eigenvalues --  -10.37016 -10.36120 -10.35048 -10.31851 -10.31687
  Beta  occ. eigenvalues --  -10.31149 -10.30648 -10.30591 -10.30316 -10.30234
  Beta  occ. eigenvalues --  -10.30198 -10.29820 -10.29665 -10.29160 -10.29144
  Beta  occ. eigenvalues --  -10.29046 -10.28973 -10.28677 -10.28616  -1.15138
  Beta  occ. eigenvalues --   -1.13582  -1.09369  -1.08616  -0.98264  -0.97778
  Beta  occ. eigenvalues --   -0.86891  -0.86479  -0.84852  -0.84138  -0.83781
  Beta  occ. eigenvalues --   -0.83527  -0.78144  -0.78121  -0.77192  -0.76271
  Beta  occ. eigenvalues --   -0.71765  -0.71558  -0.70330  -0.70074  -0.66809
  Beta  occ. eigenvalues --   -0.64763  -0.62375  -0.61282  -0.58791  -0.57856
  Beta  occ. eigenvalues --   -0.57675  -0.56996  -0.56129  -0.55373  -0.55031
  Beta  occ. eigenvalues --   -0.54500  -0.54022  -0.52932  -0.52027  -0.51146
  Beta  occ. eigenvalues --   -0.50537  -0.50477  -0.49818  -0.49702  -0.49356
  Beta  occ. eigenvalues --   -0.48646  -0.47674  -0.47419  -0.46919  -0.46752
  Beta  occ. eigenvalues --   -0.46479  -0.46279  -0.46055  -0.45487  -0.44975
  Beta  occ. eigenvalues --   -0.44794  -0.44341  -0.44061  -0.42639  -0.41076
  Beta  occ. eigenvalues --   -0.40804  -0.39847  -0.39811  -0.39075  -0.38050
  Beta  occ. eigenvalues --   -0.37783  -0.37541  -0.37233  -0.35830  -0.35109
  Beta  occ. eigenvalues --   -0.34275  -0.32051
  Beta virt. eigenvalues --   -0.07733  -0.05952   0.03786   0.04330   0.04912
  Beta virt. eigenvalues --    0.05154   0.05791   0.05935   0.06017   0.06909
  Beta virt. eigenvalues --    0.07164   0.07347   0.07550   0.07662   0.08154
  Beta virt. eigenvalues --    0.08354   0.09347   0.09509   0.09602   0.09850
  Beta virt. eigenvalues --    0.10179   0.10368   0.10672   0.11504   0.11729
  Beta virt. eigenvalues --    0.11920   0.12443   0.12566   0.12934   0.13191
  Beta virt. eigenvalues --    0.13412   0.13773   0.14337   0.14542   0.14857
  Beta virt. eigenvalues --    0.15242   0.15615   0.15818   0.16031   0.16323
  Beta virt. eigenvalues --    0.16486   0.16910   0.17092   0.17186   0.17432
  Beta virt. eigenvalues --    0.17605   0.17835   0.17999   0.18230   0.18450
  Beta virt. eigenvalues --    0.18620   0.19001   0.19305   0.19573   0.19696
  Beta virt. eigenvalues --    0.20083   0.20142   0.20248   0.20566   0.20652
  Beta virt. eigenvalues --    0.20963   0.21117   0.21290   0.21500   0.21504
  Beta virt. eigenvalues --    0.21648   0.21795   0.22237   0.22255   0.22403
  Beta virt. eigenvalues --    0.22548   0.22760   0.22984   0.23268   0.23500
  Beta virt. eigenvalues --    0.23732   0.24056   0.24296   0.24687   0.24742
  Beta virt. eigenvalues --    0.24802   0.24958   0.25238   0.25425   0.25509
  Beta virt. eigenvalues --    0.25590   0.25879   0.26385   0.26609   0.26884
  Beta virt. eigenvalues --    0.27094   0.27435   0.27477   0.27738   0.28031
  Beta virt. eigenvalues --    0.28233   0.28386   0.28480   0.28636   0.28883
  Beta virt. eigenvalues --    0.29321   0.29582   0.29912   0.30037   0.30246
  Beta virt. eigenvalues --    0.30483   0.30777   0.31152   0.31352   0.32165
  Beta virt. eigenvalues --    0.32211   0.32532   0.32608   0.33030   0.33274
  Beta virt. eigenvalues --    0.33594   0.33713   0.34128   0.34618   0.34869
  Beta virt. eigenvalues --    0.35204   0.35628   0.35831   0.36030   0.36146
  Beta virt. eigenvalues --    0.36784   0.37131   0.37546   0.37667   0.37772
  Beta virt. eigenvalues --    0.38201   0.38434   0.38559   0.39086   0.39381
  Beta virt. eigenvalues --    0.39692   0.40223   0.40636   0.40772   0.41247
  Beta virt. eigenvalues --    0.41430   0.41645   0.42308   0.42415   0.42865
  Beta virt. eigenvalues --    0.43344   0.43566   0.43866   0.44210   0.44354
  Beta virt. eigenvalues --    0.44604   0.45092   0.45440   0.45734   0.45922
  Beta virt. eigenvalues --    0.46284   0.46783   0.47274   0.47965   0.48155
  Beta virt. eigenvalues --    0.48849   0.49188   0.49280   0.49481   0.50045
  Beta virt. eigenvalues --    0.50449   0.50716   0.51413   0.51678   0.52149
  Beta virt. eigenvalues --    0.52403   0.52919   0.53080   0.53982   0.54153
  Beta virt. eigenvalues --    0.54518   0.54699   0.55118   0.55521   0.56012
  Beta virt. eigenvalues --    0.56854   0.57390   0.57608   0.58026   0.58876
  Beta virt. eigenvalues --    0.59397   0.60808   0.61469   0.64130   0.65393
  Beta virt. eigenvalues --    0.66152   0.76528   0.77099   0.78593   0.78869
  Beta virt. eigenvalues --    0.80318   0.81091   0.81809   0.82041   0.82686
  Beta virt. eigenvalues --    0.82943   0.83402   0.83754   0.84228   0.84890
  Beta virt. eigenvalues --    0.85128   0.85521   0.85964   0.86174   0.86916
  Beta virt. eigenvalues --    0.87313   0.87666   0.88218   0.89251   0.89991
  Beta virt. eigenvalues --    0.90434   0.90915   0.92027   0.92227   0.92604
  Beta virt. eigenvalues --    0.93652   0.94556   0.95096   0.95988   0.96197
  Beta virt. eigenvalues --    0.96750   0.97691   0.98038   0.99288   0.99997
  Beta virt. eigenvalues --    1.00794   1.01298   1.01851   1.02177   1.03637
  Beta virt. eigenvalues --    1.04013   1.04147   1.04755   1.06136   1.06355
  Beta virt. eigenvalues --    1.07079   1.07211   1.08239   1.09388   1.10146
  Beta virt. eigenvalues --    1.12631   1.12923   1.13529   1.14704   1.15651
  Beta virt. eigenvalues --    1.16024   1.16220   1.16514   1.17177   1.17624
  Beta virt. eigenvalues --    1.18129   1.18164   1.19204   1.19721   1.20091
  Beta virt. eigenvalues --    1.20375   1.20568   1.21211   1.21808   1.22335
  Beta virt. eigenvalues --    1.23455   1.23662   1.23847   1.24380   1.25047
  Beta virt. eigenvalues --    1.26262   1.26858   1.27286   1.28615   1.29450
  Beta virt. eigenvalues --    1.29902   1.30409   1.30997   1.31225   1.32633
  Beta virt. eigenvalues --    1.32979   1.34738   1.35433   1.36661   1.37766
  Beta virt. eigenvalues --    1.38909   1.40186   1.40884   1.41494   1.43045
  Beta virt. eigenvalues --    1.43443   1.44849   1.45321   1.46082   1.47312
  Beta virt. eigenvalues --    1.48866   1.49243   1.49658   1.50056   1.51027
  Beta virt. eigenvalues --    1.51912   1.53014   1.53591   1.54339   1.55761
  Beta virt. eigenvalues --    1.56708   1.58818   1.60193   1.61871   1.62200
  Beta virt. eigenvalues --    1.63434   1.64281   1.64923   1.65492   1.66658
  Beta virt. eigenvalues --    1.67360   1.67696   1.67861   1.68807   1.70037
  Beta virt. eigenvalues --    1.71908   1.73423   1.74014   1.74615   1.75461
  Beta virt. eigenvalues --    1.76937   1.77564   1.78304   1.79171   1.79436
  Beta virt. eigenvalues --    1.80221   1.82205   1.82494   1.84140   1.85583
  Beta virt. eigenvalues --    1.85780   1.87051   1.87409   1.88804   1.89796
  Beta virt. eigenvalues --    1.90688   1.91574   1.91877   1.92845   1.93707
  Beta virt. eigenvalues --    1.96233   1.96524   1.97167   1.98174   1.98654
  Beta virt. eigenvalues --    1.98894   1.99348   1.99755   2.00525   2.01269
  Beta virt. eigenvalues --    2.02298   2.03087   2.03855   2.04296   2.05824
  Beta virt. eigenvalues --    2.06187   2.06760   2.07761   2.08538   2.09509
  Beta virt. eigenvalues --    2.10340   2.11047   2.12260   2.12289   2.13513
  Beta virt. eigenvalues --    2.13727   2.14066   2.14340   2.14495   2.15250
  Beta virt. eigenvalues --    2.15615   2.16049   2.16720   2.17729   2.18501
  Beta virt. eigenvalues --    2.18572   2.20785   2.20948   2.21698   2.22140
  Beta virt. eigenvalues --    2.22371   2.22791   2.23037   2.23277   2.23925
  Beta virt. eigenvalues --    2.25014   2.25642   2.25814   2.26426   2.26549
  Beta virt. eigenvalues --    2.27281   2.27894   2.28452   2.28698   2.29929
  Beta virt. eigenvalues --    2.30111   2.30885   2.31500   2.32351   2.33710
  Beta virt. eigenvalues --    2.34751   2.36744   2.37127   2.37562   2.38438
  Beta virt. eigenvalues --    2.39017   2.39721   2.41851   2.42878   2.44440
  Beta virt. eigenvalues --    2.45567   2.46470   2.47152   2.47751   2.47952
  Beta virt. eigenvalues --    2.49087   2.51366   2.51675   2.53205   2.54084
  Beta virt. eigenvalues --    2.54333   2.55427   2.56575   2.57799   2.57988
  Beta virt. eigenvalues --    2.58953   2.59195   2.59832   2.60949   2.61387
  Beta virt. eigenvalues --    2.62001   2.62470   2.63395   2.64274   2.65071
  Beta virt. eigenvalues --    2.66337   2.67022   2.68504   2.68777   2.70027
  Beta virt. eigenvalues --    2.71307   2.71909   2.72935   2.73497   2.74679
  Beta virt. eigenvalues --    2.75618   2.76250   2.77243   2.77519   2.78672
  Beta virt. eigenvalues --    2.79510   2.79874   2.80025   2.80977   2.81424
  Beta virt. eigenvalues --    2.81745   2.82104   2.82779   2.83418   2.83997
  Beta virt. eigenvalues --    2.84571   2.85155   2.85900   2.87013   2.88344
  Beta virt. eigenvalues --    2.88659   2.88830   2.89243   2.90825   2.91418
  Beta virt. eigenvalues --    2.92515   2.93195   2.94691   2.94903   2.95027
  Beta virt. eigenvalues --    2.95314   2.96324   2.96586   2.96928   2.97508
  Beta virt. eigenvalues --    2.98585   2.99009   3.00669   3.00869   3.02072
  Beta virt. eigenvalues --    3.02374   3.02831   3.03529   3.03848   3.05413
  Beta virt. eigenvalues --    3.07894   3.09452   3.10004   3.10644   3.13345
  Beta virt. eigenvalues --    3.14113   3.15225   3.15936   3.17889   3.20626
  Beta virt. eigenvalues --    3.25350   3.26293   3.31733   3.34518   3.38377
  Beta virt. eigenvalues --    3.39446   3.40798   3.41056   3.41740   3.42655
  Beta virt. eigenvalues --    3.44537   3.47260   3.47684   3.50934   3.53672
  Beta virt. eigenvalues --    3.54695   3.56750   3.56916   3.57278   3.57671
  Beta virt. eigenvalues --    3.58760   3.59138   3.59966   3.60260   3.60697
  Beta virt. eigenvalues --    3.61394   3.61550   3.62304   3.63385   3.66018
  Beta virt. eigenvalues --    3.66448   3.67155   3.68008   3.69341   3.70227
  Beta virt. eigenvalues --    3.74063   3.76067   3.88542   4.49801   4.51387
  Beta virt. eigenvalues --    4.53462   4.59135   4.65199   4.66333   4.69910
  Beta virt. eigenvalues --    4.70910   4.73297   4.74250   4.78089   4.78782
  Beta virt. eigenvalues --    4.80210   4.81906   4.88001   4.88629   4.91196
  Beta virt. eigenvalues --    4.94537   4.94829   5.02401   5.09373   5.10811
  Beta virt. eigenvalues --    5.16339   5.22424
          Condensed to atoms (all electrons):
          Atomic-Atomic Spin Densities.
 Mulliken charges and spin densities:
               1          2
     1  C   -0.640926   0.096806
     2  C   -0.183922   0.031059
     3  H    0.166741   0.001151
     4  H    0.165596   0.001883
     5  C    0.198016  -0.005331
     6  H    0.188404  -0.000198
     7  C   -0.219737  -0.008139
     8  H    0.184872  -0.003188
     9  H    0.165770  -0.001484
    10  C    0.313968   0.014092
    11  H    0.186631  -0.001296
    12  C   -0.387531   0.012477
    13  C   -0.286350   0.080423
    14  H    0.172786  -0.003122
    15  H    0.177873  -0.007271
    16  H    0.177027   0.024404
    17  C   -0.284330  -0.000684
    18  H    0.136847   0.000052
    19  H    0.145908   0.001075
    20  H    0.152313  -0.000022
    21  C   -0.429090  -0.002961
    22  H    0.079581  -0.001688
    23  H    0.168113   0.000674
    24  H    0.161227  -0.000616
    25  C   -0.493889  -0.058246
    26  H    0.075186   0.007315
    27  O   -0.155632   0.833055
    28  O   -0.482577   0.007804
    29  H    0.438382  -0.004534
    30  C   -0.682604  -0.025401
    31  C   -0.024630   0.004451
    32  H    0.153573  -0.003208
    33  H    0.179022   0.013366
    34  C    0.041288   0.010807
    35  H    0.188436   0.000538
    36  C   -0.180728   0.004576
    37  H    0.000935   0.006307
    38  H    0.190190   0.001704
    39  C    0.309466   0.002244
    40  H    0.190450   0.010095
    41  C   -0.079625  -0.000613
    42  C   -0.532888   0.029263
    43  H    0.175361  -0.000354
    44  H    0.153956   0.002749
    45  H    0.137284  -0.001388
    46  C   -0.479445  -0.002278
    47  H    0.122769  -0.000425
    48  H    0.149515   0.000470
    49  H    0.157134  -0.000522
    50  C   -0.371001   0.001315
    51  H    0.110179   0.000191
    52  H    0.174952   0.000142
    53  H    0.153145  -0.000403
    54  C   -0.387994   0.213837
    55  H    0.156224   0.012473
    56  O   -0.054475   0.667470
    57  O   -0.351294   0.039329
    58  H    0.509551  -0.000223
 Sum of Mulliken charges =   0.00000   2.00000
 Mulliken charges and spin densities with hydrogens summed into heavy atoms:
               1          2
     1  C   -0.640926   0.096806
     2  C    0.148415   0.034093
     5  C    0.386421  -0.005528
     7  C    0.130906  -0.012810
    10  C    0.500598   0.012796
    12  C   -0.387531   0.012477
    13  C    0.241336   0.094433
    17  C    0.150737   0.000421
    21  C   -0.020169  -0.004591
    25  C   -0.418704  -0.050931
    27  O   -0.155632   0.833055
    28  O   -0.044195   0.003271
    30  C   -0.682604  -0.025401
    31  C    0.307965   0.014608
    34  C    0.229724   0.011345
    36  C    0.010397   0.012587
    39  C    0.499916   0.012339
    41  C   -0.079625  -0.000613
    42  C   -0.066287   0.030270
    46  C   -0.050027  -0.002756
    50  C    0.067274   0.001245
    54  C   -0.231770   0.226309
    56  O   -0.054475   0.667470
    57  O    0.158257   0.039106
 Electronic spatial extent (au):  <R**2>=           9051.8738
 Charge=              0.0000 electrons
 Dipole moment (field-independent basis, Debye):
    X=              0.5728    Y=              2.8218    Z=             -0.1820  Tot=              2.8851
 Quadrupole moment (field-independent basis, Debye-Ang):
   XX=           -139.5660   YY=           -156.4855   ZZ=           -148.5112
   XY=             -2.9068   XZ=             -1.6805   YZ=             -1.1833
 Traceless Quadrupole moment (field-independent basis, Debye-Ang):
   XX=              8.6216   YY=             -8.2980   ZZ=             -0.3236
   XY=             -2.9068   XZ=             -1.6805   YZ=             -1.1833
 Octapole moment (field-independent basis, Debye-Ang**2):
  XXX=             16.3950  YYY=              2.0259  ZZZ=             -0.3501  XYY=              0.6754
  XXY=             10.2565  XXZ=              3.0260  XZZ=             -4.5713  YZZ=            -11.2041
  YYZ=             -0.3259  XYZ=              3.2968
 Hexadecapole moment (field-independent basis, Debye-Ang**3):
 XXXX=          -8878.8956 YYYY=          -2107.9670 ZZZZ=          -1365.8885 XXXY=            -85.6996
 XXXZ=             -1.0261 YYYX=             10.4606 YYYZ=              6.5134 ZZZX=              6.6327
 ZZZY=             16.1466 XXYY=          -1903.1194 XXZZ=          -1675.5750 YYZZ=           -559.9185
 XXYZ=            -10.3549 YYXZ=              6.4620 ZZXY=             24.7790
 N-N= 2.400544427883D+03 E-N=-7.319397392579D+03  KE= 1.073173610906D+03
                          Isotropic Fermi Contact Couplings
        Atom                 a.u.       MegaHertz       Gauss      10(-4) cm-1
     1  C(13)             -0.02867     -16.11354      -5.74971      -5.37490
     2  C(13)              0.00353       1.98282       0.70752       0.66140
     3  H(1)               0.00036       0.80882       0.28861       0.26979
     4  H(1)               0.00023       0.52165       0.18614       0.17400
     5  C(13)             -0.00018      -0.10358      -0.03696      -0.03455
     6  H(1)              -0.00007      -0.15253      -0.05443      -0.05088
     7  C(13)             -0.00153      -0.85982      -0.30680      -0.28680
     8  H(1)               0.00037       0.82598       0.29473       0.27552
     9  H(1)              -0.00020      -0.45815      -0.16348      -0.15282
    10  C(13)              0.01656       9.30785       3.32127       3.10476
    11  H(1)              -0.00050      -1.10858      -0.39557      -0.36978
    12  C(13)             -0.00096      -0.53794      -0.19195      -0.17944
    13  C(13)              0.06291      35.35890      12.61694      11.79446
    14  H(1)              -0.00193      -4.30970      -1.53781      -1.43756
    15  H(1)              -0.00176      -3.93888      -1.40549      -1.31387
    16  H(1)               0.00812      18.14060       6.47302       6.05105
    17  C(13)              0.00120       0.67335       0.24027       0.22460
    18  H(1)               0.00000      -0.00108      -0.00038      -0.00036
    19  H(1)               0.00049       1.08569       0.38740       0.36215
    20  H(1)               0.00000      -0.00236      -0.00084      -0.00079
    21  C(13)              0.00094       0.52697       0.18804       0.17578
    22  H(1)               0.00003       0.06553       0.02338       0.02186
    23  H(1)               0.00002       0.03637       0.01298       0.01213
    24  H(1)              -0.00004      -0.09262      -0.03305      -0.03090
    25  C(13)              0.00410       2.30582       0.82277       0.76914
    26  H(1)              -0.00029      -0.64033      -0.22849      -0.21359
    27  O(17)              0.10257     -31.08796     -11.09296     -10.36983
    28  O(17)             -0.00143       0.43471       0.15512       0.14500
    29  H(1)               0.00018       0.40394       0.14413       0.13474
    30  C(13)             -0.03995     -22.45771      -8.01347      -7.49109
    31  C(13)              0.00140       0.78413       0.27980       0.26156
    32  H(1)              -0.00014      -0.32361      -0.11547      -0.10794
    33  H(1)               0.00589      13.17198       4.70009       4.39370
    34  C(13)              0.00044       0.24902       0.08886       0.08306
    35  H(1)              -0.00019      -0.42343      -0.15109      -0.14124
    36  C(13)             -0.00175      -0.98623      -0.35191      -0.32897
    37  H(1)               0.00057       1.28098       0.45708       0.42729
    38  H(1)               0.00078       1.73672       0.61971       0.57931
    39  C(13)              0.01281       7.20061       2.56936       2.40186
    40  H(1)               0.00200       4.48076       1.59885       1.49462
    41  C(13)             -0.00196      -1.10154      -0.39306      -0.36743
    42  C(13)              0.01544       8.67844       3.09668       2.89481
    43  H(1)              -0.00038      -0.84906      -0.30297      -0.28322
    44  H(1)              -0.00026      -0.58157      -0.20752      -0.19399
    45  H(1)               0.00009       0.19736       0.07042       0.06583
    46  C(13)              0.00038       0.21402       0.07637       0.07139
    47  H(1)               0.00001       0.02138       0.00763       0.00713
    48  H(1)               0.00006       0.14447       0.05155       0.04819
    49  H(1)              -0.00001      -0.03083      -0.01100      -0.01028
    50  C(13)              0.00038       0.21533       0.07684       0.07183
    51  H(1)              -0.00005      -0.11760      -0.04196      -0.03923
    52  H(1)              -0.00002      -0.05051      -0.01802      -0.01685
    53  H(1)              -0.00007      -0.16308      -0.05819      -0.05440
    54  C(13)              0.06275      35.26900      12.58486      11.76447
    55  H(1)               0.00647      14.45170       5.15673       4.82057
    56  O(17)              0.08147     -24.69401      -8.81144      -8.23703
    57  O(17)              0.00793      -2.40502      -0.85817      -0.80223
    58  H(1)              -0.00048      -1.06494      -0.38000      -0.35522
 --------------------------------------------------------
       Center         ----  Spin Dipole Couplings  ----
                      3XX-RR        3YY-RR        3ZZ-RR
 --------------------------------------------------------
     1   Atom       -0.028648      0.014943      0.013704
     2   Atom       -0.004045      0.002985      0.001060
     3   Atom       -0.002133      0.000399      0.001734
     4   Atom       -0.000692      0.001381     -0.000689
     5   Atom       -0.002910      0.005427     -0.002517
     6   Atom       -0.001139      0.002335     -0.001196
     7   Atom       -0.005523      0.005215      0.000308
     8   Atom       -0.004151      0.005267     -0.001116
     9   Atom        0.001532      0.001113     -0.002645
    10   Atom        0.002492      0.025376     -0.027868
    11   Atom        0.002589     -0.001378     -0.001211
    12   Atom       -0.005373      0.010711     -0.005338
    13   Atom       -0.030549     -0.081829      0.112379
    14   Atom        0.012969     -0.006377     -0.006592
    15   Atom       -0.007241     -0.010776      0.018018
    16   Atom       -0.000280      0.003041     -0.002761
    17   Atom       -0.000597      0.003166     -0.002568
    18   Atom        0.000688      0.001085     -0.001773
    19   Atom       -0.000297      0.001638     -0.001341
    20   Atom       -0.000087      0.000780     -0.000693
    21   Atom        0.000478      0.002962     -0.003439
    22   Atom        0.003711      0.002610     -0.006320
    23   Atom        0.000412      0.001341     -0.001753
    24   Atom       -0.000318      0.002590     -0.002273
    25   Atom        0.009159     -0.006770     -0.002389
    26   Atom        0.014675     -0.011106     -0.003569
    27   Atom       -0.544392     -0.379083      0.923475
    28   Atom       -0.001462     -0.013199      0.014661
    29   Atom        0.013819     -0.015953      0.002134
    30   Atom        0.000657     -0.018174      0.017517
    31   Atom       -0.010492     -0.012480      0.022973
    32   Atom       -0.001489     -0.005601      0.007090
    33   Atom       -0.000690     -0.003327      0.004017
    34   Atom       -0.004030      0.004197     -0.000167
    35   Atom       -0.000989      0.000012      0.000977
    36   Atom       -0.004768      0.003789      0.000979
    37   Atom       -0.005710      0.003539      0.002171
    38   Atom       -0.002065      0.003360     -0.001294
    39   Atom       -0.003787      0.026482     -0.022695
    40   Atom        0.000574      0.002834     -0.003408
    41   Atom        0.003195      0.001184     -0.004380
    42   Atom        0.007105     -0.012158      0.005053
    43   Atom       -0.001996      0.002926     -0.000930
    44   Atom        0.001390     -0.006756      0.005366
    45   Atom        0.007678     -0.005746     -0.001932
    46   Atom        0.000858      0.000543     -0.001400
    47   Atom        0.000034      0.001076     -0.001110
    48   Atom        0.000630     -0.000057     -0.000573
    49   Atom        0.001150      0.000042     -0.001192
    50   Atom        0.004512     -0.002313     -0.002200
    51   Atom        0.006221     -0.003176     -0.003045
    52   Atom        0.003343     -0.001626     -0.001717
    53   Atom        0.002110     -0.001179     -0.000932
    54   Atom       -0.114295      0.007914      0.106381
    55   Atom        0.014258     -0.008399     -0.005859
    56   Atom       -1.176194     -0.164130      1.340324
    57   Atom       -0.063487     -0.031692      0.095179
    58   Atom        0.006834     -0.005925     -0.000909
 --------------------------------------------------------
                        XY            XZ            YZ
 --------------------------------------------------------
     1   Atom        0.003845      0.039119     -0.014144
     2   Atom        0.002152      0.000660     -0.009242
     3   Atom        0.001609     -0.000170     -0.004085
     4   Atom        0.000919      0.001286     -0.003210
     5   Atom       -0.001145      0.001303     -0.001550
     6   Atom       -0.000995      0.000735     -0.001708
     7   Atom       -0.006463      0.002473      0.004314
     8   Atom       -0.009576      0.008211     -0.009723
     9   Atom       -0.004519      0.001628     -0.000893
    10   Atom       -0.040966     -0.007975      0.014896
    11   Atom       -0.006252     -0.007586      0.005511
    12   Atom       -0.001752      0.000478     -0.003708
    13   Atom       -0.003446      0.093651     -0.012293
    14   Atom       -0.004020      0.011714     -0.000667
    15   Atom        0.007646     -0.004952     -0.006341
    16   Atom        0.008031      0.003777      0.008555
    17   Atom       -0.003452     -0.000852      0.002028
    18   Atom       -0.002173     -0.000032      0.000463
    19   Atom       -0.001118     -0.000108      0.000284
    20   Atom       -0.001619     -0.000832      0.001396
    21   Atom       -0.001610      0.000840      0.001822
    22   Atom       -0.004653      0.002465      0.000257
    23   Atom       -0.001901     -0.000559      0.002705
    24   Atom       -0.001413      0.000360      0.000564
    25   Atom        0.019753     -0.001348     -0.008396
    26   Atom        0.003439      0.016115     -0.001595
    27   Atom       -1.108654      1.595138     -1.730142
    28   Atom       -0.003732      0.007687     -0.012875
    29   Atom        0.000067     -0.018087      0.001037
    30   Atom        0.006679      0.000912      0.060802
    31   Atom        0.000668     -0.010475     -0.002150
    32   Atom       -0.000673      0.000610     -0.001913
    33   Atom       -0.001883     -0.004521     -0.000047
    34   Atom        0.003225     -0.003520     -0.001756
    35   Atom        0.001422     -0.001940     -0.002412
    36   Atom        0.004077     -0.000483     -0.003106
    37   Atom       -0.000194     -0.000077     -0.010128
    38   Atom        0.001620     -0.000777     -0.003143
    39   Atom        0.026591     -0.006922     -0.008093
    40   Atom        0.007920      0.000824      0.002588
    41   Atom        0.004518     -0.000768     -0.001189
    42   Atom       -0.021791      0.030988     -0.022293
    43   Atom       -0.005346      0.004837     -0.006946
    44   Atom       -0.002111      0.008460      0.000531
    45   Atom       -0.002983      0.003485     -0.000971
    46   Atom        0.002468     -0.001076     -0.000949
    47   Atom        0.001840     -0.000665     -0.000856
    48   Atom        0.001242     -0.000821     -0.000527
    49   Atom        0.001766     -0.000220     -0.000092
    50   Atom        0.001985     -0.001257      0.000076
    51   Atom        0.000281     -0.001748      0.000443
    52   Atom        0.001011     -0.000009      0.000154
    53   Atom        0.000904     -0.001182     -0.000180
    54   Atom       -0.086903     -0.108593      0.214343
    55   Atom       -0.019118      0.007507      0.001831
    56   Atom        0.281891      0.435242      1.656852
    57   Atom       -0.035083     -0.050942      0.098670
    58   Atom        0.000085      0.005088      0.009212
 --------------------------------------------------------


 ---------------------------------------------------------------------------------
              Anisotropic Spin Dipole Couplings in Principal Axis System
 ---------------------------------------------------------------------------------

       Atom             a.u.   MegaHertz   Gauss  10(-4) cm-1        Axes

              Baa    -0.0536    -7.193    -2.567    -2.399  0.8397 -0.1545 -0.5205
     1 C(13)  Bbb     0.0124     1.670     0.596     0.557  0.3222  0.9134  0.2488
              Bcc     0.0412     5.523     1.971     1.842  0.4370 -0.3766  0.8168
 
              Baa    -0.0082    -1.098    -0.392    -0.366 -0.4284  0.6236  0.6539
     2 C(13)  Bbb    -0.0032    -0.432    -0.154    -0.144  0.9004  0.2340  0.3667
              Bcc     0.0114     1.530     0.546     0.510  0.0757  0.7459 -0.6617
 
              Baa    -0.0039    -2.061    -0.735    -0.687 -0.5760  0.6685  0.4705
     3 H(1)   Bbb    -0.0015    -0.816    -0.291    -0.272  0.8023  0.3519  0.4822
              Bcc     0.0054     2.877     1.027     0.960 -0.1568 -0.6552  0.7390
 
              Baa    -0.0038    -2.040    -0.728    -0.681 -0.4505  0.5249  0.7222
     4 H(1)   Bbb     0.0001     0.056     0.020     0.019  0.8928  0.2680  0.3621
              Bcc     0.0037     1.984     0.708     0.662 -0.0035  0.8078 -0.5894
 
              Baa    -0.0040    -0.541    -0.193    -0.181  0.7494 -0.0177 -0.6619
     5 C(13)  Bbb    -0.0019    -0.255    -0.091    -0.085  0.6437  0.2534  0.7221
              Bcc     0.0059     0.796     0.284     0.266 -0.1549  0.9672 -0.2013
 
              Baa    -0.0020    -1.089    -0.388    -0.363 -0.4436  0.2366  0.8645
     6 H(1)   Bbb    -0.0013    -0.697    -0.249    -0.233  0.8580  0.3907  0.3334
              Bcc     0.0033     1.786     0.637     0.596 -0.2589  0.8896 -0.3763
 
              Baa    -0.0102    -1.369    -0.488    -0.457  0.8132  0.4456 -0.3742
     7 C(13)  Bbb     0.0009     0.126     0.045     0.042  0.4793 -0.1482  0.8650
              Bcc     0.0093     1.243     0.444     0.415 -0.3300  0.8829  0.3341
 
              Baa    -0.0112    -5.985    -2.136    -1.996  0.8453  0.1984 -0.4961
     8 H(1)   Bbb    -0.0079    -4.213    -1.503    -1.405  0.2428  0.6844  0.6874
              Bcc     0.0191    10.198     3.639     3.402 -0.4759  0.7016 -0.5304
 
              Baa    -0.0036    -1.912    -0.682    -0.638  0.6208  0.4793 -0.6204
     9 H(1)   Bbb    -0.0026    -1.401    -0.500    -0.467  0.3199  0.5676  0.7586
              Bcc     0.0062     3.314     1.182     1.105  0.7158 -0.6694  0.1990
 
              Baa    -0.0327    -4.389    -1.566    -1.464 -0.3332 -0.4478  0.8297
    10 C(13)  Bbb    -0.0269    -3.616    -1.290    -1.206  0.7360  0.4265  0.5258
              Bcc     0.0597     8.005     2.856     2.670 -0.5894  0.7858  0.1875
 
              Baa    -0.0073    -3.891    -1.388    -1.298  0.4512 -0.3047  0.8388
    11 H(1)   Bbb    -0.0060    -3.176    -1.133    -1.060  0.5808  0.8139 -0.0168
              Bcc     0.0132     7.067     2.522     2.357  0.6776 -0.4947 -0.5442
 
              Baa    -0.0062    -0.828    -0.295    -0.276 -0.1480  0.1975  0.9691
    12 C(13)  Bbb    -0.0056    -0.745    -0.266    -0.248  0.9833  0.1339  0.1229
              Bcc     0.0117     1.573     0.561     0.525 -0.1055  0.9711 -0.2141
 
              Baa    -0.0833   -11.184    -3.991    -3.731 -0.2861  0.9380  0.1958
    13 C(13)  Bbb    -0.0760   -10.202    -3.640    -3.403  0.8499  0.3428 -0.4001
              Bcc     0.1594    21.386     7.631     7.134  0.4424 -0.0520  0.8953
 
              Baa    -0.0123    -6.560    -2.341    -2.188 -0.4381 -0.1988  0.8767
    14 H(1)   Bbb    -0.0068    -3.607    -1.287    -1.203  0.0516  0.9681  0.2453
              Bcc     0.0191    10.167     3.628     3.391  0.8974 -0.1527  0.4139
 
              Baa    -0.0170    -9.055    -3.231    -3.020 -0.5976  0.7995  0.0603
    15 H(1)   Bbb    -0.0039    -2.090    -0.746    -0.697  0.7674  0.5486  0.3319
              Bcc     0.0209    11.144     3.977     3.717 -0.2322 -0.2446  0.9414
 
              Baa    -0.0094    -5.020    -1.791    -1.674  0.3018 -0.6645  0.6837
    16 H(1)   Bbb    -0.0050    -2.664    -0.951    -0.889  0.8032 -0.2091 -0.5578
              Bcc     0.0144     7.684     2.742     2.563  0.5135  0.7175  0.4706
 
              Baa    -0.0033    -0.439    -0.157    -0.147 -0.2500 -0.4102  0.8771
    17 C(13)  Bbb    -0.0025    -0.337    -0.120    -0.112  0.8373  0.3633  0.4085
              Bcc     0.0058     0.776     0.277     0.259 -0.4862  0.8365  0.2527
 
              Baa    -0.0019    -1.030    -0.367    -0.343 -0.2602 -0.3270  0.9085
    18 H(1)   Bbb    -0.0012    -0.622    -0.222    -0.207  0.6966  0.5880  0.4111
              Bcc     0.0031     1.652     0.589     0.551 -0.6686  0.7398  0.0748
 
              Baa    -0.0014    -0.730    -0.260    -0.243  0.0035 -0.0928  0.9957
    19 H(1)   Bbb    -0.0008    -0.431    -0.154    -0.144  0.9104  0.4122  0.0352
              Bcc     0.0022     1.160     0.414     0.387 -0.4136  0.9064  0.0859
 
              Baa    -0.0016    -0.837    -0.299    -0.279 -0.2614 -0.6199  0.7399
    20 H(1)   Bbb    -0.0012    -0.644    -0.230    -0.215  0.8027  0.2861  0.5233
              Bcc     0.0028     1.481     0.528     0.494 -0.5361  0.7307  0.4227
 
              Baa    -0.0043    -0.571    -0.204    -0.190 -0.2622 -0.2909  0.9201
    21 C(13)  Bbb     0.0003     0.036     0.013     0.012  0.8896  0.2968  0.3473
              Bcc     0.0040     0.535     0.191     0.178 -0.3741  0.9096  0.1809
 
              Baa    -0.0071    -3.792    -1.353    -1.265 -0.2848 -0.1614  0.9449
    22 H(1)   Bbb    -0.0009    -0.501    -0.179    -0.167  0.5880  0.7491  0.3051
              Bcc     0.0080     4.293     1.532     1.432  0.7571 -0.6425  0.1184
 
              Baa    -0.0034    -1.809    -0.646    -0.604 -0.1446 -0.5342  0.8329
    23 H(1)   Bbb    -0.0006    -0.305    -0.109    -0.102  0.8655  0.3396  0.3682
              Bcc     0.0040     2.114     0.754     0.705 -0.4796  0.7741  0.4133
 
              Baa    -0.0025    -1.326    -0.473    -0.442 -0.2751 -0.1815  0.9441
    24 H(1)   Bbb    -0.0007    -0.376    -0.134    -0.126  0.8889  0.3261  0.3217
              Bcc     0.0032     1.703     0.608     0.568 -0.3663  0.9278  0.0716
 
              Baa    -0.0221    -2.970    -1.060    -0.991 -0.4979  0.8098  0.3104
    25 C(13)  Bbb    -0.0017    -0.228    -0.081    -0.076  0.3583 -0.1339  0.9240
              Bcc     0.0238     3.197     1.141     1.067  0.7898  0.5712 -0.2235
 
              Baa    -0.0153    -8.176    -2.917    -2.727 -0.4297  0.6041  0.6711
    26 H(1)   Bbb    -0.0089    -4.738    -1.691    -1.581  0.2596  0.7945 -0.5490
              Bcc     0.0242    12.915     4.608     4.308  0.8648  0.0617  0.4982
 
              Baa    -1.5776   114.156    40.734    38.078  0.2833  0.8637  0.4168
    27 O(17)  Bbb    -1.5663   113.339    40.442    37.806  0.8382 -0.0118 -0.5452
              Bcc     3.1440  -227.495   -81.176   -75.884  0.4660 -0.5038  0.7273
 
              Baa    -0.0183     1.322     0.472     0.441  0.0452  0.9339  0.3546
    28 O(17)  Bbb    -0.0044     0.321     0.115     0.107  0.9420  0.0783 -0.3264
              Bcc     0.0227    -1.643    -0.586    -0.548  0.3326 -0.3488  0.8762
 
              Baa    -0.0161    -8.597    -3.068    -2.868 -0.0899  0.9853 -0.1451
    29 H(1)   Bbb    -0.0109    -5.804    -2.071    -1.936  0.5819  0.1702  0.7952
              Bcc     0.0270    14.401     5.139     4.804  0.8083 -0.0130 -0.5887
 
              Baa    -0.0641    -8.595    -3.067    -2.867 -0.0742  0.8000 -0.5955
    30 C(13)  Bbb     0.0007     0.088     0.031     0.029  0.9944  0.0142 -0.1048
              Bcc     0.0634     8.507     3.036     2.838  0.0754  0.5999  0.7965
 
              Baa    -0.0135    -1.812    -0.647    -0.604  0.9606 -0.0539  0.2727
    31 C(13)  Bbb    -0.0126    -1.692    -0.604    -0.564  0.0359  0.9968  0.0708
              Bcc     0.0261     3.504     1.250     1.169 -0.2756 -0.0582  0.9595
 
              Baa    -0.0060    -3.179    -1.134    -1.060  0.1291  0.9820  0.1379
    32 H(1)   Bbb    -0.0015    -0.784    -0.280    -0.261  0.9885 -0.1164 -0.0964
              Bcc     0.0074     3.963     1.414     1.322  0.0786 -0.1488  0.9857
 
              Baa    -0.0051    -2.696    -0.962    -0.899  0.6354  0.7025  0.3204
    33 H(1)   Bbb    -0.0018    -0.959    -0.342    -0.320 -0.5623  0.7054 -0.4316
              Bcc     0.0068     3.654     1.304     1.219 -0.5292  0.0941  0.8432
 
              Baa    -0.0065    -0.870    -0.311    -0.290  0.8790 -0.1937  0.4358
    34 C(13)  Bbb    -0.0001    -0.015    -0.005    -0.005 -0.2783  0.5337  0.7986
              Bcc     0.0066     0.886     0.316     0.295  0.3872  0.8232 -0.4151
 
              Baa    -0.0022    -1.167    -0.416    -0.389  0.8007  0.1247  0.5860
    35 H(1)   Bbb    -0.0019    -1.015    -0.362    -0.339 -0.4195  0.8150  0.3998
              Bcc     0.0041     2.183     0.779     0.728 -0.4277 -0.5659  0.7048
 
              Baa    -0.0065    -0.869    -0.310    -0.290  0.9129 -0.3945 -0.1052
    36 C(13)  Bbb    -0.0005    -0.069    -0.025    -0.023  0.2678  0.3839  0.8837
              Bcc     0.0070     0.938     0.335     0.313  0.3082  0.8349 -0.4561
 
              Baa    -0.0073    -3.904    -1.393    -1.302  0.1164  0.6786  0.7252
    37 H(1)   Bbb    -0.0057    -3.035    -1.083    -1.012  0.9932 -0.0760 -0.0883
              Bcc     0.0130     6.940     2.476     2.315 -0.0048  0.7306 -0.6828
 
              Baa    -0.0029    -1.537    -0.549    -0.513 -0.0877  0.4661  0.8804
    38 H(1)   Bbb    -0.0025    -1.332    -0.475    -0.444  0.9681 -0.1683  0.1856
              Bcc     0.0054     2.869     1.024     0.957  0.2346  0.8686 -0.4365
 
              Baa    -0.0250    -3.351    -1.196    -1.118  0.3451 -0.0308  0.9380
    39 C(13)  Bbb    -0.0186    -2.499    -0.892    -0.834  0.7939 -0.5235 -0.3093
              Bcc     0.0436     5.851     2.088     1.952  0.5006  0.8515 -0.1562
 
              Baa    -0.0067    -3.571    -1.274    -1.191  0.6731 -0.6536  0.3461
    40 H(1)   Bbb    -0.0035    -1.853    -0.661    -0.618 -0.3785  0.0976  0.9204
              Bcc     0.0102     5.424     1.935     1.809  0.6354  0.7505  0.1817
 
              Baa    -0.0046    -0.621    -0.222    -0.207 -0.0354  0.2266  0.9733
    41 C(13)  Bbb    -0.0023    -0.315    -0.112    -0.105 -0.6356  0.7465 -0.1969
              Bcc     0.0070     0.936     0.334     0.312  0.7712  0.6256 -0.1176
 
              Baa    -0.0275    -3.689    -1.316    -1.231  0.0955  0.8613  0.4991
    42 C(13)  Bbb    -0.0247    -3.313    -1.182    -1.105  0.7596  0.2610 -0.5958
              Bcc     0.0522     7.002     2.498     2.336  0.6434 -0.4360  0.6293
 
              Baa    -0.0066    -3.501    -1.249    -1.168 -0.4834  0.3232  0.8136
    43 H(1)   Bbb    -0.0054    -2.858    -1.020    -0.953  0.7453  0.6394  0.1888
              Bcc     0.0119     6.360     2.269     2.121 -0.4592  0.6977 -0.5499
 
              Baa    -0.0082    -4.361    -1.556    -1.455  0.4691  0.8211 -0.3253
    44 H(1)   Bbb    -0.0039    -2.101    -0.750    -0.701  0.6244 -0.5688 -0.5353
              Bcc     0.0121     6.462     2.306     2.155  0.6245 -0.0479  0.7795
 
              Baa    -0.0064    -3.411    -1.217    -1.138  0.1919  0.9794  0.0633
    45 H(1)   Bbb    -0.0031    -1.634    -0.583    -0.545 -0.3089 -0.0010  0.9511
              Bcc     0.0095     5.045     1.800     1.683  0.9315 -0.2021  0.3023
 
              Baa    -0.0018    -0.247    -0.088    -0.082  0.5350 -0.2303  0.8128
    46 C(13)  Bbb    -0.0017    -0.234    -0.084    -0.078 -0.4695  0.7188  0.5127
              Bcc     0.0036     0.481     0.172     0.161  0.7024  0.6559 -0.2765
 
              Baa    -0.0014    -0.755    -0.270    -0.252  0.3357  0.0748  0.9390
    47 H(1)   Bbb    -0.0014    -0.723    -0.258    -0.241  0.7409 -0.6365 -0.2141
              Bcc     0.0028     1.478     0.527     0.493  0.5817  0.7676 -0.2691
 
              Baa    -0.0011    -0.562    -0.200    -0.187  0.6554 -0.5367  0.5314
    48 H(1)   Bbb    -0.0009    -0.479    -0.171    -0.160 -0.1030  0.6334  0.7669
              Bcc     0.0020     1.041     0.371     0.347  0.7482  0.5574 -0.3599
 
              Baa    -0.0013    -0.690    -0.246    -0.230 -0.5210  0.6517 -0.5512
    49 H(1)   Bbb    -0.0012    -0.624    -0.223    -0.208 -0.2838  0.4767  0.8320
              Bcc     0.0025     1.314     0.469     0.438  0.8050  0.5899 -0.0634
 
              Baa    -0.0031    -0.413    -0.147    -0.138 -0.2957  0.8175 -0.4943
    50 C(13)  Bbb    -0.0022    -0.290    -0.104    -0.097  0.0065  0.5191  0.8547
              Bcc     0.0052     0.703     0.251     0.235  0.9553  0.2495 -0.1588
 
              Baa    -0.0038    -2.009    -0.717    -0.670  0.1501 -0.6382  0.7551
    51 H(1)   Bbb    -0.0028    -1.482    -0.529    -0.494  0.0985  0.7696  0.6309
              Bcc     0.0065     3.491     1.246     1.165  0.9838  0.0203 -0.1784
 
              Baa    -0.0019    -1.031    -0.368    -0.344 -0.1546  0.8006 -0.5789
    52 H(1)   Bbb    -0.0016    -0.858    -0.306    -0.286 -0.1144  0.5675  0.8154
              Bcc     0.0035     1.889     0.674     0.630  0.9813  0.1922  0.0039
 
              Baa    -0.0015    -0.794    -0.283    -0.265 -0.3666  0.7634 -0.5318
    53 H(1)   Bbb    -0.0012    -0.663    -0.236    -0.221  0.1149  0.6044  0.7883
              Bcc     0.0027     1.456     0.520     0.486  0.9232  0.2279 -0.3093
 
              Baa    -0.1628   -21.846    -7.795    -7.287  0.0733  0.7944 -0.6030
    54 C(13)  Bbb    -0.1587   -21.291    -7.597    -7.102  0.9498  0.1287  0.2851
              Bcc     0.3215    43.137    15.393    14.389 -0.3041  0.5936  0.7451
 
              Baa    -0.0212   -11.318    -4.039    -3.775  0.5009  0.7960 -0.3399
    55 H(1)   Bbb    -0.0049    -2.637    -0.941    -0.880  0.0194  0.3822  0.9239
              Bcc     0.0262    13.955     4.980     4.655  0.8653 -0.4694  0.1760
 
              Baa    -1.2498    90.435    32.269    30.166  0.9878 -0.1330 -0.0809
    56 O(17)  Bbb    -1.2314    89.106    31.795    29.722  0.0673  0.8335 -0.5484
              Bcc     2.4812  -179.540   -64.064   -59.888  0.1404  0.5362  0.8323
 
              Baa    -0.0896     6.480     2.312     2.161  0.5255  0.8021 -0.2835
    57 O(17)  Bbb    -0.0760     5.501     1.963     1.835  0.8102 -0.3702  0.4544
              Bcc     0.1656   -11.981    -4.275    -3.997 -0.2596  0.4685  0.8445
 
              Baa    -0.0134    -7.168    -2.558    -2.391  0.1538  0.7652 -0.6252
    58 H(1)   Bbb     0.0026     1.403     0.501     0.468  0.6447 -0.5572 -0.5234
              Bcc     0.0108     5.765     2.057     1.923  0.7488  0.3226  0.5790
 

 ---------------------------------------------------------------------------------

 Calling FoFJK, ICntrl=      2127 FMM=F ISym2X=0 I1Cent= 0 IOpClX= 1 NMat=1 NMatS=1 NMatT=0.
 ***** Axes restored to original set *****
 -------------------------------------------------------------------
 Center     Atomic                   Forces (Hartrees/Bohr)
 Number     Number              X              Y              Z
 -------------------------------------------------------------------
      1        6           0.000343013    0.000142371    0.000287913
      2        6           0.000312982    0.000261001   -0.000336707
      3        1           0.000045666    0.000031481    0.000550054
      4        1          -0.000260969   -0.000339040    0.000084118
      5        6          -0.000003414    0.000249977   -0.000292143
      6        1           0.000169808   -0.000422370    0.000237323
      7        6          -0.000516983   -0.000257567   -0.000465145
      8        1          -0.000040510    0.000350549    0.000407482
      9        1           0.000560483   -0.000073689    0.000119827
     10        6          -0.000400394    0.000046566    0.000146282
     11        1           0.000387946    0.000062416   -0.000231072
     12        6          -0.000130242    0.000387792    0.000278502
     13        6          -0.000028748   -0.000292943    0.000565828
     14        1          -0.000324331    0.000363527   -0.000067173
     15        1           0.000380205    0.000307725   -0.000445137
     16        1          -0.000034676   -0.000196732   -0.000440818
     17        6          -0.000655748    0.000442396    0.000235504
     18        1           0.000565311    0.000014935    0.000181571
     19        1          -0.000046805   -0.000677816    0.000080111
     20        1           0.000188283    0.000019213   -0.000660657
     21        6           0.000633503    0.000124808    0.000339673
     22        1          -0.000218209   -0.000153486   -0.000024972
     23        1           0.000036667    0.000049338   -0.000698338
     24        1          -0.000226403   -0.000676897    0.000063471
     25        6           0.000079934   -0.000212811   -0.000250393
     26        1          -0.000141575    0.000343516    0.000403592
     27        8           0.000073621   -0.000152746   -0.000164406
     28        8          -0.001875728   -0.001834066   -0.000579865
     29        1           0.001737979    0.002068544    0.000598792
     30        6           0.000289731    0.000091479    0.000567677
     31        6           0.000023381   -0.000106379   -0.000430246
     32        1           0.000222808   -0.000117341    0.000430933
     33        1          -0.000300588    0.000259630    0.000460919
     34        6          -0.000025368   -0.000010318   -0.000467434
     35        1          -0.000079484   -0.000237388    0.000440570
     36        6          -0.000558310    0.000540530   -0.000117125
     37        1           0.000184344    0.000049251    0.000112156
     38        1           0.000159230   -0.000565804    0.000085408
     39        6           0.000029535    0.000242445    0.000047030
     40        1          -0.000098296   -0.000441335   -0.000257744
     41        6           0.000420981    0.000222093    0.000032976
     42        6           0.000456869   -0.000411761    0.000649820
     43        1           0.000120159    0.000613311   -0.000185180
     44        1          -0.000013653   -0.000259863   -0.000658047
     45        1          -0.000578580    0.000129723    0.000020933
     46        6           0.000317998    0.000766134    0.000009852
     47        1           0.000260089   -0.000552158    0.000001162
     48        1          -0.000404904   -0.000158811    0.000536963
     49        1          -0.000421875   -0.000164257   -0.000524765
     50        6           0.000436366   -0.000627314   -0.000027682
     51        1          -0.000023752    0.000500119    0.000123799
     52        1          -0.000375669   -0.000005653   -0.000551541
     53        1          -0.000549200   -0.000028369    0.000481720
     54        6          -0.000781814   -0.001074268   -0.000846546
     55        1           0.000457985    0.000514939    0.000345955
     56        8          -0.000103671    0.000205945   -0.000070736
     57        8          -0.002074517    0.001379435   -0.001280749
     58        1           0.002399536   -0.000730007    0.001146710
 -------------------------------------------------------------------
 Cartesian Forces:  Max     0.002399536 RMS     0.000542824

 GradGradGradGradGradGradGradGradGradGradGradGradGradGradGradGradGradGrad
 Berny optimization.
 FormGI is forming the generalized inverse of G from B-inverse, IUseBI=4.
 Internal  Forces:  Max     0.003238877 RMS     0.000369454
 Search for a local minimum.
 Step number   1 out of a maximum of  348
 All quantities printed in internal units (Hartrees-Bohrs-Radians)
 Mixed Optimization -- En-DIIS/RFO-DIIS
 Second derivative matrix not updated -- first step.
 ITU=  0
     Eigenvalues ---    0.00230   0.00230   0.00261   0.00272   0.00286
     Eigenvalues ---    0.00294   0.00304   0.00357   0.00368   0.00838
     Eigenvalues ---    0.00889   0.01237   0.01267   0.01381   0.01503
     Eigenvalues ---    0.01525   0.02079   0.02127   0.02130   0.02686
     Eigenvalues ---    0.02725   0.02742   0.02743   0.02886   0.02905
     Eigenvalues ---    0.03167   0.03193   0.03333   0.03370   0.03399
     Eigenvalues ---    0.03495   0.04022   0.04131   0.04436   0.04445
     Eigenvalues ---    0.04618   0.04663   0.04725   0.04817   0.04843
     Eigenvalues ---    0.05054   0.05084   0.05098   0.05146   0.05191
     Eigenvalues ---    0.05211   0.05486   0.05513   0.05555   0.05588
     Eigenvalues ---    0.05614   0.05623   0.05632   0.05693   0.05719
     Eigenvalues ---    0.05769   0.05780   0.05857   0.06067   0.06271
     Eigenvalues ---    0.06364   0.06587   0.06588   0.06662   0.06773
     Eigenvalues ---    0.06983   0.07296   0.07548   0.08156   0.08361
     Eigenvalues ---    0.08686   0.08850   0.08970   0.09061   0.09098
     Eigenvalues ---    0.09520   0.09812   0.10276   0.10362   0.11785
     Eigenvalues ---    0.12063   0.12226   0.12480   0.13016   0.16000
     Eigenvalues ---    0.16000   0.16000   0.16000   0.16000   0.16000
     Eigenvalues ---    0.16000   0.16000   0.16000   0.16000   0.16000
     Eigenvalues ---    0.16000   0.16000   0.16000   0.16000   0.16000
     Eigenvalues ---    0.16000   0.16000   0.16000   0.16000   0.16860
     Eigenvalues ---    0.16923   0.17105   0.18603   0.19729   0.20735
     Eigenvalues ---    0.20866   0.21327   0.21595   0.24320   0.24472
     Eigenvalues ---    0.24686   0.25737   0.25943   0.26782   0.26962
     Eigenvalues ---    0.27027   0.27681   0.28006   0.28479   0.28680
     Eigenvalues ---    0.28741   0.28852   0.28976   0.29339   0.29418
     Eigenvalues ---    0.33899   0.33919   0.33981   0.34010   0.34015
     Eigenvalues ---    0.34020   0.34022   0.34025   0.34042   0.34044
     Eigenvalues ---    0.34045   0.34050   0.34072   0.34083   0.34095
     Eigenvalues ---    0.34177   0.34206   0.34216   0.34276   0.34363
     Eigenvalues ---    0.34448   0.34489   0.34507   0.34538   0.34572
     Eigenvalues ---    0.34600   0.34716   0.34728   0.34776   0.34812
     Eigenvalues ---    0.34841   0.34931   0.41941   0.50724   0.50840
     Eigenvalues ---    0.51000   0.52596   0.61950
 RFO step:  Lambda=-7.95346258D-04 EMin= 2.30000000D-03
 Linear search not attempted -- first point.
 Iteration  1 RMS(Cart)=  0.25779476 RMS(Int)=  0.00549587
 Iteration  2 RMS(Cart)=  0.05928028 RMS(Int)=  0.00022492
 Iteration  3 RMS(Cart)=  0.00057313 RMS(Int)=  0.00006491
 Iteration  4 RMS(Cart)=  0.00000018 RMS(Int)=  0.00006491
 Variable       Old X    -DE/DX   Delta X   Delta X   Delta X     New X
                                 (Linear)    (Quad)   (Total)
    R1        2.91316  -0.00022   0.00000  -0.00057  -0.00057   2.91259
    R2        2.94465  -0.00040   0.00000  -0.00147  -0.00147   2.94317
    R3        2.96866  -0.00060   0.00000  -0.00228  -0.00229   2.96636
    R4        2.59142   0.00017   0.00000   0.00033   0.00033   2.59175
    R5        2.07190  -0.00053   0.00000  -0.00156  -0.00156   2.07033
    R6        2.07254  -0.00042   0.00000  -0.00124  -0.00124   2.07130
    R7        2.89862  -0.00034   0.00000  -0.00134  -0.00134   2.89728
    R8        2.92622  -0.00046   0.00000  -0.00193  -0.00193   2.92428
    R9        2.07171  -0.00051   0.00000  -0.00149  -0.00149   2.07022
   R10        2.91854   0.00012   0.00000  -0.00007  -0.00006   2.91849
   R11        2.95171  -0.00022   0.00000   0.00014   0.00014   2.95184
   R12        2.06983  -0.00054   0.00000  -0.00157  -0.00157   2.06827
   R13        2.06119  -0.00055   0.00000  -0.00158  -0.00158   2.05961
   R14        2.93053   0.00004   0.00000  -0.00044  -0.00044   2.93009
   R15        2.07032  -0.00043   0.00000  -0.00125  -0.00125   2.06907
   R16        2.96413  -0.00036   0.00000  -0.00098  -0.00098   2.96315
   R17        2.90313  -0.00020   0.00000  -0.00070  -0.00070   2.90242
   R18        2.89139  -0.00017   0.00000  -0.00058  -0.00058   2.89081
   R19        2.06432  -0.00046   0.00000  -0.00134  -0.00134   2.06298
   R20        2.06482  -0.00065   0.00000  -0.00187  -0.00187   2.06295
   R21        2.06330  -0.00039   0.00000  -0.00114  -0.00114   2.06216
   R22        2.06581  -0.00058   0.00000  -0.00167  -0.00167   2.06415
   R23        2.07260  -0.00068   0.00000  -0.00198  -0.00198   2.07061
   R24        2.07245  -0.00068   0.00000  -0.00199  -0.00199   2.07047
   R25        2.06039  -0.00011   0.00000  -0.00031  -0.00031   2.06009
   R26        2.07313  -0.00070   0.00000  -0.00204  -0.00204   2.07109
   R27        2.07362  -0.00071   0.00000  -0.00208  -0.00208   2.07155
   R28        2.05934   0.00024   0.00000   0.00070   0.00070   2.06004
   R29        2.68998  -0.00054   0.00000  -0.00128  -0.00127   2.68871
   R30        1.84033  -0.00274   0.00000  -0.00519  -0.00519   1.83514
   R31        3.36116  -0.00049   0.00000  -0.00755  -0.00755   3.35361
   R32        2.93654  -0.00034   0.00000  -0.00125  -0.00125   2.93529
   R33        2.90054  -0.00017   0.00000  -0.00058  -0.00058   2.89996
   R34        3.25079   0.00025   0.00000   0.00212   0.00213   3.25291
   R35        2.49430   0.00010   0.00000   0.00017   0.00017   2.49446
   R36        2.07256  -0.00040   0.00000  -0.00116  -0.00116   2.07140
   R37        2.07500  -0.00059   0.00000  -0.00175  -0.00175   2.07326
   R38        2.89800  -0.00032   0.00000  -0.00125  -0.00125   2.89675
   R39        2.90813  -0.00056   0.00000  -0.00159  -0.00159   2.90654
   R40        2.07208  -0.00051   0.00000  -0.00148  -0.00148   2.07060
   R41        2.91649   0.00014   0.00000   0.00050   0.00050   2.91698
   R42        2.94710  -0.00012   0.00000  -0.00049  -0.00049   2.94661
   R43        2.06376  -0.00019   0.00000  -0.00056  -0.00056   2.06320
   R44        2.06139  -0.00056   0.00000  -0.00162  -0.00162   2.05976
   R45        2.91707   0.00007   0.00000  -0.00024  -0.00024   2.91682
   R46        2.07466  -0.00047   0.00000  -0.00138  -0.00138   2.07329
   R47        2.96469  -0.00022   0.00000  -0.00097  -0.00097   2.96372
   R48        2.90676  -0.00021   0.00000  -0.00072  -0.00072   2.90604
   R49        2.89301  -0.00027   0.00000  -0.00093  -0.00093   2.89208
   R50        2.06721  -0.00063   0.00000  -0.00183  -0.00183   2.06538
   R51        2.06967  -0.00069   0.00000  -0.00202  -0.00202   2.06765
   R52        2.06867  -0.00058   0.00000  -0.00168  -0.00168   2.06699
   R53        2.06513  -0.00059   0.00000  -0.00170  -0.00170   2.06342
   R54        2.07288  -0.00068   0.00000  -0.00200  -0.00200   2.07088
   R55        2.07296  -0.00069   0.00000  -0.00202  -0.00202   2.07095
   R56        2.05982  -0.00048   0.00000  -0.00138  -0.00138   2.05844
   R57        2.07293  -0.00066   0.00000  -0.00194  -0.00194   2.07098
   R58        2.07305  -0.00072   0.00000  -0.00211  -0.00211   2.07094
   R59        2.05787   0.00023   0.00000   0.00066   0.00066   2.05853
   R60        2.59027  -0.00110   0.00000  -0.00216  -0.00216   2.58812
   R61        1.85570  -0.00324   0.00000  -0.00634  -0.00634   1.84936
    A1        1.96060   0.00003   0.00000  -0.00015  -0.00015   1.96046
    A2        1.94740  -0.00008   0.00000  -0.00255  -0.00259   1.94480
    A3        1.90277   0.00016   0.00000   0.00299   0.00301   1.90578
    A4        1.92011  -0.00012   0.00000  -0.00231  -0.00229   1.91782
    A5        1.79575   0.00003   0.00000   0.00137   0.00137   1.79711
    A6        1.93169   0.00000   0.00000   0.00108   0.00108   1.93277
    A7        1.86413   0.00003   0.00000   0.00151   0.00150   1.86563
    A8        1.90095   0.00016   0.00000   0.00281   0.00283   1.90378
    A9        1.89101   0.00002   0.00000   0.00123   0.00125   1.89225
   A10        1.92937   0.00001   0.00000  -0.00054  -0.00053   1.92884
   A11        1.89987  -0.00006   0.00000  -0.00148  -0.00146   1.89841
   A12        1.97489  -0.00014   0.00000  -0.00322  -0.00328   1.97161
   A13        1.94054  -0.00005   0.00000  -0.00002  -0.00001   1.94053
   A14        1.88722   0.00018   0.00000   0.00172   0.00171   1.88893
   A15        1.95606  -0.00027   0.00000  -0.00403  -0.00404   1.95202
   A16        2.06616   0.00004   0.00000   0.00050   0.00050   2.06666
   A17        2.04403   0.00016   0.00000   0.00108   0.00108   2.04510
   A18        1.53426  -0.00006   0.00000   0.00075   0.00075   1.53501
   A19        2.04242  -0.00001   0.00000   0.00085   0.00085   2.04327
   A20        1.98906   0.00003   0.00000  -0.00107  -0.00106   1.98800
   A21        1.50649  -0.00006   0.00000   0.00010   0.00008   1.50657
   A22        1.89050   0.00004   0.00000   0.00076   0.00076   1.89126
   A23        2.03892  -0.00002   0.00000   0.00007   0.00007   2.03899
   A24        1.97697   0.00000   0.00000  -0.00099  -0.00098   1.97599
   A25        1.86022   0.00014   0.00000   0.00241   0.00241   1.86263
   A26        1.92247   0.00003   0.00000  -0.00006  -0.00006   1.92241
   A27        1.99310  -0.00035   0.00000  -0.00614  -0.00616   1.98694
   A28        2.07238   0.00003   0.00000   0.00154   0.00154   2.07391
   A29        1.52629   0.00001   0.00000   0.00123   0.00124   1.52753
   A30        2.05582   0.00012   0.00000   0.00127   0.00126   2.05707
   A31        1.48543   0.00017   0.00000   0.00020   0.00019   1.48561
   A32        1.94981  -0.00014   0.00000   0.00107   0.00107   1.95089
   A33        2.08650  -0.00015   0.00000  -0.00214  -0.00215   2.08434
   A34        1.91877  -0.00011   0.00000   0.00128   0.00129   1.92007
   A35        2.13827  -0.00028   0.00000  -0.00508  -0.00509   2.13318
   A36        1.86303   0.00041   0.00000   0.00403   0.00404   1.86707
   A37        1.92921  -0.00016   0.00000  -0.00121  -0.00121   1.92799
   A38        1.91851  -0.00008   0.00000  -0.00006  -0.00006   1.91845
   A39        1.88543  -0.00028   0.00000  -0.00192  -0.00193   1.88350
   A40        1.92285   0.00016   0.00000   0.00133   0.00133   1.92418
   A41        1.88833   0.00011   0.00000  -0.00016  -0.00017   1.88816
   A42        1.91892   0.00024   0.00000   0.00199   0.00199   1.92091
   A43        1.98394  -0.00016   0.00000  -0.00100  -0.00100   1.98294
   A44        1.91984  -0.00009   0.00000  -0.00053  -0.00053   1.91931
   A45        1.92272  -0.00010   0.00000  -0.00061  -0.00061   1.92211
   A46        1.87725   0.00013   0.00000   0.00081   0.00081   1.87806
   A47        1.87677   0.00014   0.00000   0.00085   0.00085   1.87762
   A48        1.87976   0.00010   0.00000   0.00062   0.00062   1.88037
   A49        2.01532  -0.00024   0.00000  -0.00160  -0.00160   2.01372
   A50        1.92668  -0.00007   0.00000  -0.00070  -0.00070   1.92598
   A51        1.90487  -0.00007   0.00000  -0.00009  -0.00009   1.90479
   A52        1.87195   0.00012   0.00000   0.00021   0.00021   1.87216
   A53        1.86875   0.00021   0.00000   0.00172   0.00172   1.87047
   A54        1.87026   0.00008   0.00000   0.00068   0.00068   1.87095
   A55        1.98322   0.00030   0.00000   0.00033   0.00027   1.98349
   A56        1.87788  -0.00013   0.00000  -0.00255  -0.00254   1.87534
   A57        1.90724  -0.00021   0.00000   0.00066   0.00068   1.90792
   A58        1.90676  -0.00017   0.00000  -0.00254  -0.00253   1.90423
   A59        1.95186   0.00006   0.00000   0.00249   0.00250   1.95436
   A60        1.82907   0.00013   0.00000   0.00148   0.00148   1.83054
   A61        1.85924   0.00028   0.00000  -0.00029   0.00032   1.85957
   A62        1.89006  -0.00176   0.00000  -0.01228  -0.01204   1.87801
   A63        1.97547   0.00054   0.00000   0.00154   0.00136   1.97683
   A64        1.99319   0.00017   0.00000   0.00038   0.00038   1.99357
   A65        1.86493  -0.00015   0.00000  -0.00034  -0.00033   1.86460
   A66        1.95751  -0.00016   0.00000  -0.00137  -0.00137   1.95614
   A67        1.84809  -0.00005   0.00000   0.00007   0.00006   1.84815
   A68        1.95397   0.00004   0.00000   0.00093   0.00093   1.95490
   A69        1.83267   0.00013   0.00000   0.00036   0.00036   1.83303
   A70        1.86138   0.00008   0.00000   0.00139   0.00139   1.86277
   A71        1.89470   0.00011   0.00000   0.00065   0.00065   1.89535
   A72        1.90200  -0.00017   0.00000  -0.00268  -0.00268   1.89932
   A73        1.93377   0.00004   0.00000   0.00062   0.00062   1.93439
   A74        1.85821  -0.00007   0.00000  -0.00059  -0.00059   1.85762
   A75        2.00815   0.00001   0.00000   0.00062   0.00062   2.00877
   A76        1.93094  -0.00002   0.00000  -0.00016  -0.00016   1.93078
   A77        1.88074   0.00010   0.00000   0.00165   0.00165   1.88239
   A78        1.96957  -0.00014   0.00000  -0.00232  -0.00232   1.96725
   A79        2.06849   0.00002   0.00000   0.00032   0.00032   2.06881
   A80        2.04805   0.00009   0.00000   0.00007   0.00007   2.04812
   A81        1.53271  -0.00005   0.00000   0.00060   0.00061   1.53332
   A82        2.04132   0.00005   0.00000   0.00142   0.00142   2.04274
   A83        1.99020  -0.00002   0.00000  -0.00063  -0.00063   1.98957
   A84        1.50689  -0.00004   0.00000  -0.00073  -0.00073   1.50616
   A85        1.89591   0.00005   0.00000   0.00098   0.00098   1.89689
   A86        2.02042  -0.00003   0.00000  -0.00030  -0.00030   2.02012
   A87        1.98846  -0.00004   0.00000  -0.00119  -0.00119   1.98728
   A88        1.88324   0.00002   0.00000   0.00023   0.00023   1.88347
   A89        1.88708  -0.00007   0.00000  -0.00152  -0.00152   1.88557
   A90        2.05308  -0.00006   0.00000  -0.00115  -0.00115   2.05193
   A91        2.06581   0.00004   0.00000   0.00118   0.00118   2.06700
   A92        1.52673   0.00001   0.00000   0.00100   0.00100   1.52773
   A93        2.02906   0.00008   0.00000   0.00082   0.00081   2.02987
   A94        1.48220   0.00013   0.00000  -0.00018  -0.00018   1.48201
   A95        1.94627  -0.00010   0.00000   0.00021   0.00021   1.94648
   A96        2.09939  -0.00014   0.00000  -0.00162  -0.00163   2.09777
   A97        1.91540  -0.00012   0.00000   0.00037   0.00037   1.91577
   A98        2.15058  -0.00015   0.00000  -0.00232  -0.00232   2.14826
   A99        1.84970   0.00030   0.00000   0.00294   0.00295   1.85265
   A100       1.91525  -0.00017   0.00000  -0.00100  -0.00100   1.91425
   A101       1.90504  -0.00017   0.00000  -0.00112  -0.00112   1.90392
   A102       1.94925  -0.00011   0.00000  -0.00059  -0.00059   1.94866
   A103       1.89498   0.00015   0.00000   0.00078   0.00078   1.89576
   A104       1.90844   0.00017   0.00000   0.00121   0.00121   1.90965
   A105       1.88995   0.00014   0.00000   0.00079   0.00079   1.89074
   A106       1.98369  -0.00019   0.00000  -0.00119  -0.00119   1.98250
   A107       1.92419  -0.00009   0.00000  -0.00056  -0.00056   1.92364
   A108       1.92024  -0.00006   0.00000  -0.00036  -0.00036   1.91988
   A109       1.87802   0.00014   0.00000   0.00083   0.00082   1.87884
   A110       1.87467   0.00013   0.00000   0.00082   0.00082   1.87549
   A111       1.87937   0.00009   0.00000   0.00061   0.00061   1.87998
   A112       2.00866  -0.00017   0.00000  -0.00112  -0.00112   2.00754
   A113       1.92646  -0.00006   0.00000  -0.00049  -0.00049   1.92598
   A114       1.90990  -0.00012   0.00000  -0.00057  -0.00057   1.90933
   A115       1.87837   0.00010   0.00000   0.00033   0.00033   1.87870
   A116       1.86388   0.00017   0.00000   0.00125   0.00125   1.86514
   A117       1.87085   0.00010   0.00000   0.00079   0.00079   1.87164
   A118       1.95150   0.00013   0.00000  -0.00113  -0.00115   1.95035
   A119       1.72518  -0.00030   0.00000  -0.00171  -0.00171   1.72348
   A120       1.98613   0.00008   0.00000  -0.00271  -0.00274   1.98338
   A121       1.93766   0.00014   0.00000   0.00310   0.00310   1.94076
   A122       2.00132  -0.00048   0.00000  -0.00506  -0.00508   1.99624
   A123       1.83810   0.00051   0.00000   0.00919   0.00920   1.84731
   A124       1.93954  -0.00287   0.00000  -0.01787  -0.01787   1.92167
   A125       3.14377   0.00038   0.00000   0.02505   0.02522   3.16899
   A126       3.14348   0.00209   0.00000   0.15506   0.15505   3.29853
    D1       -3.07512  -0.00020   0.00000   0.00291   0.00290  -3.07222
    D2       -0.80507  -0.00004   0.00000   0.00659   0.00659  -0.79848
    D3        1.55427  -0.00017   0.00000   0.00242   0.00242   1.55669
    D4        1.04244   0.00000   0.00000   0.00802   0.00800   1.05044
    D5       -2.97069   0.00016   0.00000   0.01170   0.01169  -2.95901
    D6       -0.61136   0.00003   0.00000   0.00753   0.00752  -0.60384
    D7       -1.09639  -0.00006   0.00000   0.00628   0.00628  -1.09012
    D8        1.17365   0.00011   0.00000   0.00996   0.00996   1.18362
    D9       -2.75020  -0.00002   0.00000   0.00579   0.00580  -2.74440
   D10       -3.08543   0.00017   0.00000  -0.00042  -0.00041  -3.08584
   D11        1.07138   0.00012   0.00000  -0.00125  -0.00124   1.07015
   D12       -1.02247   0.00005   0.00000  -0.00247  -0.00245  -1.02492
   D13       -0.90473   0.00000   0.00000  -0.00561  -0.00562  -0.91035
   D14       -3.03110  -0.00005   0.00000  -0.00644  -0.00645  -3.03755
   D15        1.15823  -0.00012   0.00000  -0.00765  -0.00766   1.15057
   D16        1.15407  -0.00005   0.00000  -0.00467  -0.00467   1.14940
   D17       -0.97230  -0.00009   0.00000  -0.00550  -0.00550  -0.97781
   D18       -3.06616  -0.00017   0.00000  -0.00672  -0.00672  -3.07287
   D19       -0.34483  -0.00009   0.00000  -0.01817  -0.01817  -0.36300
   D20        1.76844  -0.00022   0.00000  -0.02297  -0.02296   1.74548
   D21       -2.53814  -0.00023   0.00000  -0.02222  -0.02222  -2.56035
   D22       -2.53309   0.00002   0.00000  -0.01440  -0.01441  -2.54749
   D23       -0.41982  -0.00010   0.00000  -0.01920  -0.01920  -0.43902
   D24        1.55679  -0.00012   0.00000  -0.01846  -0.01845   1.53834
   D25        1.77735   0.00005   0.00000  -0.01535  -0.01536   1.76199
   D26       -2.39257  -0.00007   0.00000  -0.02015  -0.02015  -2.41272
   D27       -0.41596  -0.00008   0.00000  -0.01940  -0.01941  -0.43536
   D28       -1.16680  -0.00015   0.00000  -0.01227  -0.01228  -1.17908
   D29        1.12926   0.00001   0.00000  -0.01023  -0.01023   1.11903
   D30        2.79149  -0.00008   0.00000  -0.01011  -0.01011   2.78138
   D31        0.87620  -0.00002   0.00000  -0.00908  -0.00907   0.86712
   D32       -3.11093   0.00013   0.00000  -0.00704  -0.00703  -3.11795
   D33       -1.44870   0.00004   0.00000  -0.00691  -0.00691  -1.45561
   D34        3.01223  -0.00019   0.00000  -0.01371  -0.01369   2.99853
   D35       -0.97489  -0.00004   0.00000  -0.01167  -0.01165  -0.98654
   D36        0.68733  -0.00013   0.00000  -0.01154  -0.01153   0.67580
   D37       -1.79904   0.00000   0.00000   0.01768   0.01768  -1.78136
   D38        2.38713   0.00009   0.00000   0.02252   0.02253   2.40965
   D39        0.37035   0.00000   0.00000   0.02082   0.02083   0.39118
   D40        2.46315  -0.00001   0.00000   0.01602   0.01601   2.47916
   D41        0.36613   0.00008   0.00000   0.02086   0.02086   0.38699
   D42       -1.65065  -0.00001   0.00000   0.01916   0.01916  -1.63149
   D43        0.31076   0.00012   0.00000   0.02002   0.02001   0.33077
   D44       -1.78626   0.00021   0.00000   0.02486   0.02486  -1.76140
   D45        2.48015   0.00012   0.00000   0.02316   0.02316   2.50331
   D46       -0.57561  -0.00012   0.00000  -0.00180  -0.00180  -0.57741
   D47       -2.80598  -0.00020   0.00000  -0.00268  -0.00268  -2.80866
   D48        1.48982  -0.00018   0.00000  -0.00150  -0.00151   1.48832
   D49        1.65013   0.00000   0.00000   0.00020   0.00020   1.65033
   D50       -0.58024  -0.00008   0.00000  -0.00068  -0.00068  -0.58092
   D51       -2.56762  -0.00006   0.00000   0.00050   0.00049  -2.56713
   D52       -2.54024   0.00016   0.00000   0.00204   0.00205  -2.53819
   D53        1.51258   0.00009   0.00000   0.00117   0.00117   1.51375
   D54       -0.47481   0.00011   0.00000   0.00234   0.00234  -0.47246
   D55       -1.42798  -0.00019   0.00000  -0.00401  -0.00399  -1.43197
   D56        2.94354  -0.00013   0.00000  -0.00552  -0.00551   2.93803
   D57        0.75128  -0.00046   0.00000  -0.01053  -0.01052   0.74075
   D58        2.58239   0.00001   0.00000  -0.00094  -0.00093   2.58147
   D59        0.67073   0.00006   0.00000  -0.00245  -0.00245   0.66828
   D60       -1.52153  -0.00026   0.00000  -0.00746  -0.00746  -1.52899
   D61        0.46979  -0.00005   0.00000  -0.00223  -0.00223   0.46756
   D62       -1.44187   0.00001   0.00000  -0.00374  -0.00375  -1.44562
   D63        2.64905  -0.00032   0.00000  -0.00876  -0.00876   2.64029
   D64       -1.52571   0.00026   0.00000   0.00369   0.00370  -1.52201
   D65        2.57627   0.00007   0.00000   0.00050   0.00050   2.57677
   D66        0.47282  -0.00008   0.00000  -0.00215  -0.00215   0.47066
   D67        0.54300   0.00021   0.00000   0.00472   0.00473   0.54774
   D68       -1.63819   0.00002   0.00000   0.00153   0.00153  -1.63666
   D69        2.54154  -0.00014   0.00000  -0.00112  -0.00113   2.54041
   D70        2.75833   0.00026   0.00000   0.00494   0.00496   2.76329
   D71        0.57713   0.00007   0.00000   0.00176   0.00175   0.57888
   D72       -1.52632  -0.00009   0.00000  -0.00090  -0.00090  -1.52723
   D73        1.40048   0.00017   0.00000   0.00482   0.00481   1.40529
   D74       -2.93936   0.00007   0.00000   0.00609   0.00609  -2.93327
   D75       -0.73175   0.00031   0.00000   0.00883   0.00882  -0.72293
   D76       -0.46788   0.00003   0.00000   0.00217   0.00217  -0.46571
   D77        1.47547  -0.00006   0.00000   0.00344   0.00344   1.47891
   D78       -2.60010   0.00018   0.00000   0.00617   0.00618  -2.59393
   D79       -2.58618  -0.00004   0.00000  -0.00069  -0.00070  -2.58688
   D80       -0.64284  -0.00014   0.00000   0.00059   0.00058  -0.64226
   D81        1.56478   0.00010   0.00000   0.00332   0.00331   1.56809
   D82        0.83652   0.00002   0.00000  -0.00096  -0.00096   0.83556
   D83       -1.26954   0.00002   0.00000  -0.00094  -0.00094  -1.27048
   D84        2.94407   0.00002   0.00000  -0.00100  -0.00100   2.94308
   D85       -0.78112  -0.00008   0.00000  -0.00213  -0.00213  -0.78325
   D86       -2.88719  -0.00008   0.00000  -0.00211  -0.00210  -2.88929
   D87        1.32642  -0.00008   0.00000  -0.00216  -0.00216   1.32426
   D88       -3.13607   0.00005   0.00000   0.00031   0.00031  -3.13576
   D89        1.04105   0.00005   0.00000   0.00033   0.00033   1.04138
   D90       -1.02852   0.00005   0.00000   0.00028   0.00028  -1.02824
   D91       -0.88518  -0.00001   0.00000  -0.00195  -0.00196  -0.88713
   D92       -3.01171   0.00007   0.00000  -0.00051  -0.00051  -3.01222
   D93        1.22024   0.00004   0.00000  -0.00088  -0.00088   1.21936
   D94        0.93324  -0.00009   0.00000  -0.00719  -0.00718   0.92605
   D95       -1.19329  -0.00002   0.00000  -0.00574  -0.00574  -1.19903
   D96        3.03866  -0.00004   0.00000  -0.00611  -0.00611   3.03255
   D97       -3.11797  -0.00008   0.00000  -0.00555  -0.00555  -3.12352
   D98        1.03869   0.00000   0.00000  -0.00411  -0.00411   1.03458
   D99       -1.01255  -0.00003   0.00000  -0.00447  -0.00448  -1.01702
   D100       0.40919   0.00001   0.00000  -0.00485  -0.00470   0.40449
   D101      -1.72095   0.00018   0.00000   0.00032   0.00014  -1.72081
   D102      -1.80208  -0.00027   0.00000  -0.00761  -0.00742  -1.80950
   D103       2.35096  -0.00009   0.00000  -0.00244  -0.00258   2.34839
   D104       2.41742  -0.00017   0.00000  -0.00673  -0.00657   2.41085
   D105       0.28727   0.00001   0.00000  -0.00156  -0.00173   0.28555
   D106      -1.14801   0.00035   0.00000   0.17343   0.17272  -0.97529
   D107       3.07737   0.00073   0.00000   0.17347   0.17417  -3.03164
   D108       3.11993   0.00000   0.00000   0.00273   0.00273   3.12267
   D109      -0.90963   0.00002   0.00000   0.00334   0.00334  -0.90629
   D110       1.43201   0.00000   0.00000   0.00185   0.00185   1.43387
   D111       1.08266   0.00006   0.00000   0.00266   0.00266   1.08532
   D112      -2.94691   0.00008   0.00000   0.00326   0.00326  -2.94364
   D113      -0.60527   0.00007   0.00000   0.00178   0.00178  -0.60348
   D114      -0.91656   0.00008   0.00000   0.00314   0.00314  -0.91342
   D115       1.33706   0.00009   0.00000   0.00374   0.00374   1.34081
   D116      -2.60448   0.00008   0.00000   0.00226   0.00226  -2.60222
   D117      -3.02169   0.00002   0.00000  -0.00030  -0.00030  -3.02199
   D118       1.18682   0.00004   0.00000   0.00003   0.00002   1.18684
   D119      -0.90241   0.00004   0.00000   0.00014   0.00014  -0.90227
   D120      -0.97470  -0.00011   0.00000  -0.00046  -0.00046  -0.97516
   D121      -3.04938  -0.00009   0.00000  -0.00014  -0.00014  -3.04951
   D122       1.14458  -0.00008   0.00000  -0.00002  -0.00002   1.14456
   D123       1.01302   0.00005   0.00000   0.00045   0.00045   1.01347
   D124      -1.06166   0.00006   0.00000   0.00078   0.00078  -1.06088
   D125       3.13230   0.00007   0.00000   0.00090   0.00090   3.13319
   D126      -0.38563  -0.00004   0.00000  -0.00215  -0.00215  -0.38778
   D127       1.65562   0.00000   0.00000   0.00005   0.00005   1.65567
   D128      -2.68767   0.00045   0.00000   0.00873   0.00873  -2.67893
   D129      -2.51688  -0.00014   0.00000  -0.00245  -0.00245  -2.51933
   D130      -0.47564  -0.00009   0.00000  -0.00025  -0.00025  -0.47589
   D131       1.46426   0.00036   0.00000   0.00844   0.00844   1.47270
   D132       1.69631  -0.00023   0.00000  -0.00371  -0.00370   1.69261
   D133      -2.54563  -0.00019   0.00000  -0.00150  -0.00150  -2.54713
   D134      -0.60573   0.00027   0.00000   0.00718   0.00718  -0.59855
   D135      -1.16274  -0.00017   0.00000  -0.00420  -0.00420  -1.16694
   D136       1.12389  -0.00009   0.00000  -0.00261  -0.00261   1.12128
   D137       2.78638  -0.00015   0.00000  -0.00201  -0.00201   2.78437
   D138       0.87571   0.00001   0.00000  -0.00177  -0.00177   0.87394
   D139      -3.12084   0.00010   0.00000  -0.00018  -0.00018  -3.12102
   D140      -1.45835   0.00003   0.00000   0.00042   0.00042  -1.45794
   D141       2.98439  -0.00003   0.00000  -0.00163  -0.00163   2.98276
   D142      -1.01216   0.00005   0.00000  -0.00004  -0.00004  -1.01220
   D143       0.65033  -0.00001   0.00000   0.00056   0.00056   0.65088
   D144      -1.76645  -0.00003   0.00000   0.00175   0.00175  -1.76470
   D145       2.60833   0.00018   0.00000   0.00271   0.00271   2.61104
   D146       0.52791  -0.00025   0.00000  -0.00803  -0.00802   0.51988
   D147       2.51515   0.00000   0.00000   0.00173   0.00173   2.51688
   D148       0.60675   0.00021   0.00000   0.00269   0.00269   0.60944
   D149      -1.47368  -0.00022   0.00000  -0.00805  -0.00804  -1.48172
   D150       0.36567  -0.00002   0.00000   0.00097   0.00097   0.36664
   D151      -1.54273   0.00020   0.00000   0.00193   0.00193  -1.54080
   D152       2.66003  -0.00023   0.00000  -0.00881  -0.00880   2.65123
   D153      -0.54621  -0.00004   0.00000  -0.00082  -0.00083  -0.54704
   D154      -2.78465  -0.00015   0.00000  -0.00302  -0.00302  -2.78767
   D155       1.49815  -0.00008   0.00000  -0.00129  -0.00130   1.49686
   D156       1.66202   0.00004   0.00000   0.00072   0.00072   1.66274
   D157      -0.57642  -0.00007   0.00000  -0.00148  -0.00148  -0.57790
   D158      -2.57681  -0.00001   0.00000   0.00025   0.00025  -2.57656
   D159      -2.52395   0.00011   0.00000   0.00126   0.00126  -2.52270
   D160       1.52079   0.00001   0.00000  -0.00094  -0.00094   1.51985
   D161      -0.47959   0.00007   0.00000   0.00079   0.00079  -0.47881
   D162      -1.41921  -0.00010   0.00000  -0.00249  -0.00249  -1.42170
   D163       2.95737  -0.00002   0.00000  -0.00283  -0.00283   2.95454
   D164       0.77653  -0.00024   0.00000  -0.00589  -0.00589   0.77064
   D165       2.58769  -0.00001   0.00000   0.00008   0.00008   2.58777
   D166       0.68108   0.00007   0.00000  -0.00025  -0.00026   0.68082
   D167      -1.49976  -0.00015   0.00000  -0.00332  -0.00332  -1.50308
   D168       0.47222  -0.00002   0.00000  -0.00066  -0.00066   0.47156
   D169      -1.43439   0.00005   0.00000  -0.00100  -0.00100  -1.43539
   D170       2.66796  -0.00016   0.00000  -0.00407  -0.00407   2.66389
   D171      -1.58757   0.00001   0.00000   0.00013   0.00013  -1.58743
   D172       2.54743   0.00006   0.00000   0.00112   0.00112   2.54855
   D173       0.47664  -0.00005   0.00000  -0.00071  -0.00071   0.47593
   D174       0.47652   0.00004   0.00000   0.00130   0.00130   0.47782
   D175      -1.67167   0.00009   0.00000   0.00229   0.00229  -1.66938
   D176       2.54072  -0.00002   0.00000   0.00046   0.00046   2.54118
   D177       2.69355   0.00005   0.00000   0.00132   0.00132   2.69487
   D178       0.54536   0.00010   0.00000   0.00231   0.00231   0.54767
   D179      -1.52543  -0.00001   0.00000   0.00048   0.00048  -1.52495
   D180       1.42874   0.00004   0.00000   0.00119   0.00119   1.42992
   D181      -2.91617  -0.00003   0.00000   0.00137   0.00137  -2.91480
   D182      -0.72088   0.00017   0.00000   0.00407   0.00407  -0.71681
   D183      -0.47224   0.00001   0.00000   0.00054   0.00054  -0.47170
   D184       1.46603  -0.00005   0.00000   0.00072   0.00072   1.46676
   D185      -2.62186   0.00014   0.00000   0.00343   0.00343  -2.61843
   D186      -2.57644  -0.00005   0.00000  -0.00155  -0.00155  -2.57799
   D187      -0.63816  -0.00012   0.00000  -0.00137  -0.00137  -0.63953
   D188       1.55713   0.00008   0.00000   0.00133   0.00133   1.55846
   D189       0.86688   0.00002   0.00000  -0.00301  -0.00301   0.86387
   D190      -1.24318   0.00002   0.00000  -0.00284  -0.00285  -1.24603
   D191       2.96975   0.00001   0.00000  -0.00303  -0.00303   2.96672
   D192      -0.74435  -0.00005   0.00000  -0.00304  -0.00304  -0.74739
   D193      -2.85442  -0.00004   0.00000  -0.00287  -0.00287  -2.85729
   D194       1.35852  -0.00005   0.00000  -0.00306  -0.00305   1.35546
   D195      -3.10216   0.00000   0.00000  -0.00263  -0.00263  -3.10479
   D196       1.07096   0.00001   0.00000  -0.00246  -0.00246   1.06850
   D197      -0.99929  -0.00001   0.00000  -0.00264  -0.00265  -1.00194
   D198      -0.79118  -0.00002   0.00000  -0.00390  -0.00390  -0.79508
   D199      -2.92118   0.00002   0.00000  -0.00313  -0.00314  -2.92432
   D200       1.30715   0.00001   0.00000  -0.00346  -0.00346   1.30369
   D201       1.04261  -0.00006   0.00000  -0.00732  -0.00732   1.03529
   D202      -1.08739  -0.00002   0.00000  -0.00655  -0.00655  -1.09394
   D203       3.14094  -0.00004   0.00000  -0.00688  -0.00688   3.13406
   D204      -3.01677  -0.00005   0.00000  -0.00570  -0.00570  -3.02247
   D205       1.13642  -0.00001   0.00000  -0.00494  -0.00494   1.13148
   D206      -0.91844  -0.00003   0.00000  -0.00526  -0.00526  -0.92370
   D207       1.54032  -0.00003   0.00000  -0.00275  -0.00274   1.53759
   D208      -0.73727   0.00017   0.00000   0.00650   0.00648  -0.73079
   D209      -2.87259  -0.00007   0.00000  -0.00088  -0.00089  -2.87348
         Item               Value     Threshold  Converged?
 Maximum Force            0.003239     0.000450     NO 
 RMS     Force            0.000369     0.000300     NO 
 Maximum Displacement     1.425008     0.001800     NO 
 RMS     Displacement     0.314433     0.001200     NO 
 Predicted change in Energy=-4.363866D-04
 GradGradGradGradGradGradGradGradGradGradGradGradGradGradGradGradGradGrad

 Stoichiometry    C20H34O4(3)
 Framework group  C1[X(C20H34O4)]
 Deg. of freedom   168
 Full point group                 C1      NOp   1
 Largest Abelian subgroup         C1      NOp   1
 Largest concise Abelian subgroup C1      NOp   1
                         Standard orientation:                         
 ---------------------------------------------------------------------
 Center     Atomic      Atomic             Coordinates (Angstroms)
 Number     Number       Type             X           Y           Z
 ---------------------------------------------------------------------
      1          6           0       -2.518253   -1.130511    0.221322
      2          6           0       -1.722507    0.553031   -1.606168
      3          1           0       -1.944940    0.194012   -2.617064
      4          1           0       -0.846835    1.207409   -1.686073
      5          6           0       -2.930112    1.333946   -1.074676
      6          1           0       -3.075932    2.265406   -1.632588
      7          6           0       -4.120289    0.357578   -0.950814
      8          1           0       -4.179848   -0.450966   -1.686067
      9          1           0       -5.091698    0.849360   -0.901866
     10          6           0       -3.548094   -0.005581    0.443776
     11          1           0       -4.242633   -0.282885    1.243485
     12          6           0       -2.919459    1.430347    0.484359
     13          6           0       -1.929606   -1.666907    1.559776
     14          1           0       -1.164501   -2.420930    1.365267
     15          1           0       -2.727332   -2.087984    2.174644
     16          1           0       -1.459010   -0.830228    2.078752
     17          6           0       -3.953425    2.442397    0.999771
     18          1           0       -4.942607    2.323916    0.551887
     19          1           0       -3.614741    3.463125    0.789980
     20          1           0       -4.067756    2.345080    2.085080
     21          6           0       -1.605530    1.725321    1.210111
     22          1           0       -0.764654    1.090283    0.930675
     23          1           0       -1.738994    1.630208    2.293760
     24          1           0       -1.309111    2.761511    1.009770
     25          6           0       -1.355397   -0.664648   -0.724616
     26          1           0       -0.505038   -0.405041   -0.093850
     27          8           0       -3.155297   -2.229002   -0.296846
     28          8           0       -0.909776   -1.769799   -1.502067
     29          1           0       -1.645659   -2.402850   -1.530079
     30          6           0        1.957628   -0.537983    1.130246
     31          6           0        2.194803   -0.700705   -1.554518
     32          1           0        1.218158   -0.811111   -2.039789
     33          1           0        2.932826   -1.164016   -2.221105
     34          6           0        2.485070    0.793658   -1.374557
     35          1           0        2.622628    1.279946   -2.346767
     36          6           0        1.429115    1.367552   -0.405892
     37          1           0        0.439438    0.906747   -0.420792
     38          1           0        1.311554    2.449354   -0.468666
     39          6           0        2.366429    0.906199    0.730345
     40          1           0        2.415845    1.510702    1.644589
     41          6           0        3.557260    1.070844   -0.276868
     42          6           0        2.820867   -1.152102    2.240494
     43          1           0        2.551135   -2.202278    2.378035
     44          1           0        2.633086   -0.617704    3.176617
     45          1           0        3.887525   -1.077861    2.009986
     46          6           0        4.021083    2.536879   -0.298614
     47          1           0        3.198799    3.255240   -0.307948
     48          1           0        4.637522    2.725939   -1.184712
     49          1           0        4.633354    2.749465    0.585085
     50          6           0        4.829571    0.222766   -0.212137
     51          1           0        4.672932   -0.850970   -0.307422
     52          1           0        5.357385    0.398920    0.732012
     53          1           0        5.505734    0.518548   -1.022265
     54          6           0        2.200689   -1.527187   -0.257379
     55          1           0        3.200949   -1.892222   -0.027463
     56          8           0        0.668249   -0.632909    1.396559
     57          8           0        1.396493   -2.635322   -0.289535
     58          1           0        0.546000   -2.421238   -0.723769
 ---------------------------------------------------------------------
 Rotational constants (GHZ):           0.4284907           0.1692096           0.1520147
 Standard basis: 6-31++G(d,p) (6D, 7F)
 There are   660 symmetry adapted cartesian basis functions of A   symmetry.
 There are   660 symmetry adapted basis functions of A   symmetry.
   660 basis functions,  1040 primitive gaussians,   660 cartesian basis functions
    94 alpha electrons       92 beta electrons
       nuclear repulsion energy      2473.1319165277 Hartrees.
 NAtoms=   58 NActive=   58 NUniq=   58 SFac= 1.00D+00 NAtFMM=   60 NAOKFM=F Big=F
 Integral buffers will be    131072 words long.
 Raffenetti 2 integral format.
 Two-electron integral symmetry is turned on.
 Nuclear repulsion after empirical dispersion term =     2473.0640435823 Hartrees.
 One-electron integrals computed using PRISM.
 NBasis=   660 RedAO= T EigKep=  1.23D-06  NBF=   660
 NBsUse=   658 1.00D-06 EigRej=  6.59D-07 NBFU=   658
 Initial guess from the checkpoint file:  "2_1_1862-restart-wb97-opt.chk"
 B after Tr=     0.000000    0.000000    0.000000
         Rot=    0.999982    0.000519   -0.005940   -0.000659 Ang=   0.69 deg.
 Initial guess <Sx>= 0.0000 <Sy>= 0.0000 <Sz>= 1.0000 <S**2>= 2.0130 S= 1.0043
 ExpMin= 3.60D-02 ExpMax= 5.48D+03 ExpMxC= 8.25D+02 IAcc=3 IRadAn=         7 AccDes= 0.00D+00
 Harris functional with IExCor= 4639 and IRadAn=       7 diagonalized for initial guess.
 HarFok:  IExCor= 4639 AccDes= 0.00D+00 IRadAn=         7 IDoV= 1 UseB2=F ITyADJ=14
 ICtDFT=  3500011 ScaDFX=  1.000000  1.000000  1.000000  1.000000
 FoFCou: FMM=F IPFlag=           0 FMFlag=      100000 FMFlg1=           0
         NFxFlg=           0 DoJE=T BraDBF=F KetDBF=T FulRan=T
         wScrn=  0.000000 ICntrl=       500 IOpCl=  0 I1Cent=   200000004 NGrid=           0
         NMat0=    1 NMatS0=      1 NMatT0=    0 NMatD0=    1 NMtDS0=    0 NMtDT0=    0
 Petite list used in FoFCou.
 Requested convergence on RMS density matrix=1.00D-08 within 128 cycles.
 Requested convergence on MAX density matrix=1.00D-06.
 Requested convergence on             energy=1.00D-06.
 No special actions if energy rises.
 Restarting incremental Fock formation.
 SCF Done:  E(UwB97XD) =  -1083.08077439     A.U. after   29 cycles
            NFock= 29  Conv=0.43D-08     -V/T= 2.0090
 <Sx>= 0.0000 <Sy>= 0.0000 <Sz>= 1.0000 <S**2>= 2.0118 S= 1.0039
 <L.S>=  0.00000000000    
 Annihilation of the first spin contaminant:
 S**2 before annihilation     2.0118,   after     2.0001
 Calling FoFJK, ICntrl=      2127 FMM=F ISym2X=0 I1Cent= 0 IOpClX= 1 NMat=1 NMatS=1 NMatT=0.
 ***** Axes restored to original set *****
 -------------------------------------------------------------------
 Center     Atomic                   Forces (Hartrees/Bohr)
 Number     Number              X              Y              Z
 -------------------------------------------------------------------
      1        6          -0.000440015    0.000356229   -0.000786582
      2        6          -0.002152736   -0.001287784   -0.001603223
      3        1          -0.000185233   -0.000056006   -0.000079065
      4        1          -0.002888700   -0.000311302   -0.002084742
      5        6           0.000011477   -0.000039073    0.000102415
      6        1          -0.000009027    0.000077731    0.000028201
      7        6          -0.000030916    0.000012490    0.000120168
      8        1           0.000037962   -0.000005184    0.000056806
      9        1          -0.000050920    0.000195316    0.000113748
     10        6           0.000630495   -0.000012422   -0.000064222
     11        1           0.000027826    0.000002315   -0.000017211
     12        6          -0.000738983    0.000780508    0.000550109
     13        6          -0.003795029   -0.001039486    0.001849148
     14        1          -0.000444752    0.000680364    0.000573758
     15        1          -0.000871436   -0.000436992   -0.000674616
     16        1          -0.001728412   -0.001816793   -0.000783619
     17        6          -0.000014114   -0.000023633   -0.000216690
     18        1          -0.000093811   -0.000073610   -0.000107639
     19        1           0.000039905    0.000056675    0.000000417
     20        1           0.000045944   -0.000055563   -0.000006802
     21        6          -0.000689811   -0.000000532   -0.000115011
     22        1          -0.005025570    0.001984103    0.004075986
     23        1          -0.000051953   -0.000099654    0.000062823
     24        1          -0.000074111    0.000422073   -0.000141569
     25        6          -0.004547603   -0.000213746   -0.002469127
     26        1          -0.007199261   -0.004332854   -0.001592746
     27        8           0.000922509   -0.000001883    0.000111703
     28        8          -0.001206059   -0.002181283   -0.001262463
     29        1          -0.000601626    0.000520945    0.000008804
     30        6           0.000755851    0.001548223    0.001622947
     31        6          -0.000510923    0.000997990   -0.000539959
     32        1           0.001294855   -0.000098815   -0.000073933
     33        1           0.000107437    0.000043325    0.000226862
     34        6           0.000574601   -0.000218164   -0.000117977
     35        1          -0.000060050    0.000012133    0.000045150
     36        6           0.001874791   -0.000718778    0.000416936
     37        1           0.012896408    0.005715771   -0.001038998
     38        1          -0.000326266    0.000161098    0.000137276
     39        6           0.000701333   -0.000045173    0.000247534
     40        1          -0.000047805   -0.000036147    0.000139761
     41        6           0.000176104    0.000451406   -0.000067031
     42        6           0.000020583   -0.000617620   -0.000105267
     43        1          -0.000014062    0.000013663    0.000029600
     44        1          -0.000097116    0.000059391   -0.000135299
     45        1          -0.000153324    0.000033457   -0.000095502
     46        6           0.000070926   -0.000004393    0.000102557
     47        1          -0.000062675   -0.000046610   -0.000028682
     48        1          -0.000030450   -0.000046512    0.000022223
     49        1          -0.000023563    0.000004346   -0.000005409
     50        6           0.000112567   -0.000044384   -0.000045501
     51        1           0.000176954    0.000276943    0.000017240
     52        1           0.000005739    0.000036816   -0.000017290
     53        1          -0.000045856    0.000010638    0.000008656
     54        6          -0.000056853   -0.002320438   -0.001753556
     55        1          -0.000394145   -0.000062838    0.000249303
     56        8           0.013405542    0.001023511    0.004561169
     57        8           0.001218719    0.000233691    0.000545803
     58        1          -0.000445364    0.000536518    0.000002626
 -------------------------------------------------------------------
 Cartesian Forces:  Max     0.013405542 RMS     0.001912425

 GradGradGradGradGradGradGradGradGradGradGradGradGradGradGradGradGradGrad
 Berny optimization.
 Using GEDIIS/GDIIS optimizer.
 FormGI is forming the generalized inverse of G from B-inverse, IUseBI=4.
 Internal  Forces:  Max     0.148963506 RMS     0.012176613
 Search for a local minimum.
 Step number   2 out of a maximum of  348
 All quantities printed in internal units (Hartrees-Bohrs-Radians)
 Mixed Optimization -- RFO/linear search
 Update second derivatives using D2CorX and points    2    1
 DE=  1.27D-02 DEPred=-4.36D-04 R=-2.90D+01
 Trust test=-2.90D+01 RLast= 3.11D-01 DXMaxT set to 1.50D-01
 ITU= -1  0
 Use linear search instead of GDIIS.
     Eigenvalues ---    0.00230   0.00260   0.00267   0.00286   0.00290
     Eigenvalues ---    0.00304   0.00356   0.00363   0.00368   0.00839
     Eigenvalues ---    0.00890   0.01179   0.01369   0.01504   0.01520
     Eigenvalues ---    0.02027   0.02109   0.02131   0.02649   0.02721
     Eigenvalues ---    0.02733   0.02739   0.02884   0.02906   0.03145
     Eigenvalues ---    0.03179   0.03274   0.03313   0.03372   0.03498
     Eigenvalues ---    0.04024   0.04150   0.04425   0.04443   0.04585
     Eigenvalues ---    0.04620   0.04703   0.04804   0.04837   0.05052
     Eigenvalues ---    0.05062   0.05094   0.05132   0.05201   0.05219
     Eigenvalues ---    0.05442   0.05493   0.05561   0.05594   0.05599
     Eigenvalues ---    0.05618   0.05621   0.05698   0.05723   0.05763
     Eigenvalues ---    0.05781   0.05863   0.05881   0.06097   0.06266
     Eigenvalues ---    0.06592   0.06600   0.06666   0.06729   0.06942
     Eigenvalues ---    0.07251   0.07446   0.07570   0.08195   0.08331
     Eigenvalues ---    0.08679   0.08838   0.08974   0.09074   0.09123
     Eigenvalues ---    0.09524   0.09807   0.10287   0.10369   0.11778
     Eigenvalues ---    0.11953   0.12149   0.12224   0.12985   0.15862
     Eigenvalues ---    0.16000   0.16000   0.16000   0.16000   0.16000
     Eigenvalues ---    0.16000   0.16000   0.16000   0.16000   0.16000
     Eigenvalues ---    0.16000   0.16000   0.16000   0.16000   0.16000
     Eigenvalues ---    0.16000   0.16000   0.16000   0.16711   0.16847
     Eigenvalues ---    0.17061   0.18576   0.19689   0.20715   0.20854
     Eigenvalues ---    0.21283   0.21571   0.24250   0.24484   0.24684
     Eigenvalues ---    0.25733   0.25934   0.26754   0.26921   0.27010
     Eigenvalues ---    0.27658   0.27941   0.28465   0.28669   0.28715
     Eigenvalues ---    0.28846   0.28971   0.29325   0.29409   0.32778
     Eigenvalues ---    0.33905   0.33925   0.33985   0.34012   0.34017
     Eigenvalues ---    0.34021   0.34024   0.34035   0.34041   0.34044
     Eigenvalues ---    0.34048   0.34069   0.34080   0.34092   0.34167
     Eigenvalues ---    0.34192   0.34211   0.34266   0.34345   0.34423
     Eigenvalues ---    0.34453   0.34477   0.34500   0.34535   0.34594
     Eigenvalues ---    0.34696   0.34723   0.34761   0.34803   0.34824
     Eigenvalues ---    0.34929   0.41892   0.48657   0.50709   0.50741
     Eigenvalues ---    0.52002   0.61769   1.63849
 RFO step:  Lambda=-3.90585049D-03 EMin= 2.29937292D-03
 Quartic linear search produced a step of -0.91995.
 Maximum step size (   0.150) exceeded in Quadratic search.
    -- Step size scaled by   0.768
 Iteration  1 RMS(Cart)=  0.18335682 RMS(Int)=  0.01025553
 Iteration  2 RMS(Cart)=  0.18885597 RMS(Int)=  0.00437274
 Iteration  3 RMS(Cart)=  0.00972882 RMS(Int)=  0.00002650
 Iteration  4 RMS(Cart)=  0.00003337 RMS(Int)=  0.00002384
 Iteration  5 RMS(Cart)=  0.00000000 RMS(Int)=  0.00002384
 Variable       Old X    -DE/DX   Delta X   Delta X   Delta X     New X
                                 (Linear)    (Quad)   (Total)
    R1        2.91259   0.00378   0.00053   0.00021   0.00074   2.91333
    R2        2.94317  -0.00151   0.00135  -0.00168  -0.00033   2.94284
    R3        2.96636   0.00978   0.00211  -0.00077   0.00132   2.96769
    R4        2.59175  -0.00047  -0.00031   0.00026  -0.00004   2.59171
    R5        2.07033   0.00013   0.00144  -0.00146  -0.00002   2.07031
    R6        2.07130  -0.00238   0.00114  -0.00152  -0.00038   2.07092
    R7        2.89728   0.00324   0.00123  -0.00065   0.00058   2.89786
    R8        2.92428   0.00313   0.00178  -0.00180  -0.00003   2.92425
    R9        2.07022   0.00005   0.00137  -0.00140  -0.00003   2.07019
   R10        2.91849  -0.00279   0.00005  -0.00024  -0.00019   2.91830
   R11        2.95184   0.00466  -0.00013   0.00138   0.00127   2.95311
   R12        2.06827  -0.00004   0.00144  -0.00148  -0.00004   2.06822
   R13        2.05961   0.00014   0.00145  -0.00147  -0.00002   2.05959
   R14        2.93009  -0.00255   0.00040  -0.00059  -0.00019   2.92990
   R15        2.06907  -0.00003   0.00115  -0.00119  -0.00004   2.06903
   R16        2.96315   0.00106   0.00091  -0.00096  -0.00003   2.96312
   R17        2.90242  -0.00016   0.00065  -0.00070  -0.00005   2.90237
   R18        2.89081  -0.00265   0.00053  -0.00100  -0.00047   2.89034
   R19        2.06298  -0.00199   0.00123  -0.00155  -0.00031   2.06267
   R20        2.06295   0.00044   0.00172  -0.00170   0.00002   2.06297
   R21        2.06216  -0.00250   0.00105  -0.00143  -0.00039   2.06178
   R22        2.06415   0.00014   0.00153  -0.00155  -0.00002   2.06413
   R23        2.07061   0.00007   0.00182  -0.00186  -0.00004   2.07057
   R24        2.07047  -0.00001   0.00183  -0.00188  -0.00005   2.07042
   R25        2.06009  -0.00605   0.00028  -0.00115  -0.00087   2.05922
   R26        2.07109   0.00008   0.00188  -0.00192  -0.00004   2.07105
   R27        2.07155   0.00040   0.00191  -0.00190   0.00001   2.07156
   R28        2.06004  -0.00750  -0.00064  -0.00041  -0.00106   2.05898
   R29        2.68871   0.00459   0.00117  -0.00065   0.00052   2.68923
   R30        1.83514   0.00012   0.00478  -0.00481  -0.00003   1.83511
   R31        3.35361   0.02537   0.00695   0.01036   0.01731   3.37092
   R32        2.93529   0.00375   0.00115  -0.00015   0.00099   2.93628
   R33        2.89996  -0.00015   0.00053  -0.00058  -0.00004   2.89991
   R34        3.25291   0.00688  -0.00196   0.00246   0.00052   3.25344
   R35        2.49446  -0.01236  -0.00015  -0.00085  -0.00100   2.49346
   R36        2.07140  -0.00110   0.00107  -0.00126  -0.00019   2.07121
   R37        2.07326  -0.00008   0.00161  -0.00166  -0.00006   2.07320
   R38        2.89675   0.00399   0.00115  -0.00041   0.00073   2.89748
   R39        2.90654   0.00453   0.00146  -0.00157  -0.00010   2.90645
   R40        2.07060  -0.00004   0.00136  -0.00140  -0.00004   2.07056
   R41        2.91698  -0.00482  -0.00046  -0.00026  -0.00072   2.91626
   R42        2.94661  -0.00122   0.00045   0.00002   0.00046   2.94706
   R43        2.06320  -0.01407   0.00051  -0.00255  -0.00204   2.06116
   R44        2.05976   0.00019   0.00149  -0.00150  -0.00001   2.05975
   R45        2.91682  -0.00186   0.00023  -0.00089  -0.00068   2.91614
   R46        2.07329   0.00010   0.00127  -0.00129  -0.00002   2.07327
   R47        2.96372  -0.00276   0.00089  -0.00035   0.00054   2.96426
   R48        2.90604  -0.00010   0.00066  -0.00071  -0.00004   2.90600
   R49        2.89208   0.00005   0.00085  -0.00087  -0.00002   2.89206
   R50        2.06538  -0.00001   0.00169  -0.00173  -0.00005   2.06533
   R51        2.06765  -0.00007   0.00186  -0.00192  -0.00006   2.06759
   R52        2.06699  -0.00013   0.00155  -0.00161  -0.00006   2.06693
   R53        2.06342   0.00002   0.00157  -0.00161  -0.00004   2.06338
   R54        2.07088  -0.00004   0.00184  -0.00190  -0.00006   2.07082
   R55        2.07095  -0.00002   0.00186  -0.00191  -0.00005   2.07089
   R56        2.05844  -0.00030   0.00127  -0.00135  -0.00008   2.05836
   R57        2.07098  -0.00001   0.00179  -0.00184  -0.00005   2.07094
   R58        2.07094  -0.00003   0.00194  -0.00200  -0.00006   2.07089
   R59        2.05853  -0.00028  -0.00061   0.00058  -0.00002   2.05850
   R60        2.58812   0.02301   0.00198   0.00026   0.00224   2.59036
   R61        1.84936   0.02792   0.00583  -0.00316   0.00267   1.85203
    A1        1.96046  -0.00356   0.00014   0.00004   0.00024   1.96070
    A2        1.94480   0.00095   0.00238  -0.00376  -0.00149   1.94331
    A3        1.90578  -0.00047  -0.00277   0.00206  -0.00069   1.90509
    A4        1.91782   0.00683   0.00211   0.00135   0.00350   1.92132
    A5        1.79711  -0.00096  -0.00126   0.00096  -0.00032   1.79679
    A6        1.93277  -0.00308  -0.00100  -0.00024  -0.00120   1.93157
    A7        1.86563  -0.00016  -0.00138   0.00177   0.00037   1.86600
    A8        1.90378  -0.00333  -0.00260   0.00112  -0.00145   1.90233
    A9        1.89225   0.00090  -0.00115   0.00064  -0.00044   1.89181
   A10        1.92884   0.00128   0.00049   0.00131   0.00188   1.93072
   A11        1.89841  -0.00079   0.00135   0.00034   0.00173   1.90014
   A12        1.97161   0.00199   0.00301  -0.00485  -0.00201   1.96960
   A13        1.94053  -0.00064   0.00001   0.00047   0.00051   1.94104
   A14        1.88893  -0.00239  -0.00157  -0.00047  -0.00208   1.88685
   A15        1.95202   0.00507   0.00372  -0.00072   0.00297   1.95499
   A16        2.06666   0.00012  -0.00046  -0.00011  -0.00057   2.06610
   A17        2.04510  -0.00104  -0.00099   0.00076  -0.00022   2.04488
   A18        1.53501  -0.00096  -0.00069  -0.00019  -0.00088   1.53414
   A19        2.04327  -0.00062  -0.00078   0.00113   0.00034   2.04361
   A20        1.98800  -0.00026   0.00098  -0.00129  -0.00030   1.98770
   A21        1.50657   0.00142  -0.00007  -0.00012  -0.00019   1.50637
   A22        1.89126   0.00038  -0.00070   0.00092   0.00022   1.89148
   A23        2.03899  -0.00001  -0.00006   0.00003  -0.00004   2.03894
   A24        1.97599  -0.00088   0.00090  -0.00104  -0.00013   1.97587
   A25        1.86263  -0.00134  -0.00222   0.00227   0.00002   1.86265
   A26        1.92241   0.00014   0.00005   0.00035   0.00044   1.92285
   A27        1.98694   0.00372   0.00566  -0.00610  -0.00047   1.98648
   A28        2.07391  -0.00103  -0.00142   0.00159   0.00018   2.07410
   A29        1.52753   0.00015  -0.00114   0.00069  -0.00044   1.52708
   A30        2.05707  -0.00158  -0.00116   0.00122   0.00008   2.05715
   A31        1.48561  -0.00206  -0.00017  -0.00051  -0.00069   1.48492
   A32        1.95089  -0.00002  -0.00099   0.00125   0.00027   1.95115
   A33        2.08434   0.00364   0.00198  -0.00019   0.00180   2.08614
   A34        1.92007   0.00205  -0.00119   0.00196   0.00078   1.92085
   A35        2.13318   0.00002   0.00469  -0.00640  -0.00171   2.13147
   A36        1.86707  -0.00303  -0.00372   0.00336  -0.00037   1.86670
   A37        1.92799   0.00029   0.00112  -0.00114  -0.00002   1.92797
   A38        1.91845  -0.00147   0.00005  -0.00044  -0.00039   1.91806
   A39        1.88350   0.00034   0.00177  -0.00185  -0.00008   1.88342
   A40        1.92418   0.00062  -0.00122   0.00159   0.00037   1.92455
   A41        1.88816  -0.00012   0.00015  -0.00034  -0.00018   1.88798
   A42        1.92091   0.00035  -0.00183   0.00214   0.00031   1.92121
   A43        1.98294  -0.00010   0.00092  -0.00103  -0.00011   1.98283
   A44        1.91931   0.00002   0.00049  -0.00052  -0.00003   1.91928
   A45        1.92211  -0.00008   0.00056  -0.00064  -0.00007   1.92204
   A46        1.87806   0.00005  -0.00075   0.00083   0.00008   1.87814
   A47        1.87762   0.00008  -0.00079   0.00087   0.00008   1.87770
   A48        1.88037   0.00004  -0.00057   0.00063   0.00007   1.88044
   A49        2.01372   0.00117   0.00147  -0.00122   0.00025   2.01397
   A50        1.92598  -0.00070   0.00064  -0.00126  -0.00061   1.92536
   A51        1.90479  -0.00005   0.00008   0.00023   0.00031   1.90510
   A52        1.87216  -0.00110  -0.00019  -0.00068  -0.00088   1.87128
   A53        1.87047   0.00048  -0.00158   0.00246   0.00088   1.87135
   A54        1.87095   0.00017  -0.00063   0.00070   0.00007   1.87102
   A55        1.98349  -0.00417  -0.00025  -0.00640  -0.00679   1.97671
   A56        1.87534   0.00346   0.00234   0.00041   0.00278   1.87812
   A57        1.90792  -0.00612  -0.00063  -0.00283  -0.00341   1.90451
   A58        1.90423   0.00076   0.00233   0.00044   0.00279   1.90702
   A59        1.95436   0.00192  -0.00230   0.00145  -0.00083   1.95353
   A60        1.83054   0.00506  -0.00136   0.00812   0.00673   1.83727
   A61        1.85957  -0.04692  -0.00029  -0.01414  -0.01437   1.84519
   A62        1.87801   0.08827   0.01108   0.01537   0.02650   1.90451
   A63        1.97683  -0.01463  -0.00125  -0.00185  -0.00300   1.97383
   A64        1.99357  -0.00359  -0.00035  -0.00163  -0.00200   1.99157
   A65        1.86460   0.00184   0.00031  -0.00215  -0.00183   1.86277
   A66        1.95614   0.00311   0.00126   0.00129   0.00255   1.95869
   A67        1.84815  -0.00077  -0.00006  -0.00091  -0.00098   1.84717
   A68        1.95490  -0.00184  -0.00085   0.00011  -0.00074   1.95416
   A69        1.83303   0.00170  -0.00033   0.00349   0.00316   1.83618
   A70        1.86277   0.00018  -0.00128   0.00177   0.00049   1.86326
   A71        1.89535   0.00592  -0.00060   0.00408   0.00347   1.89882
   A72        1.89932  -0.00328   0.00247  -0.00081   0.00165   1.90098
   A73        1.93439  -0.00757  -0.00057  -0.00195  -0.00252   1.93187
   A74        1.85762   0.00169   0.00055  -0.00190  -0.00137   1.85625
   A75        2.00877   0.00277  -0.00057  -0.00108  -0.00164   2.00714
   A76        1.93078  -0.00024   0.00015  -0.00011   0.00004   1.93082
   A77        1.88239   0.00397  -0.00152   0.00402   0.00249   1.88488
   A78        1.96725  -0.00154   0.00213  -0.00334  -0.00121   1.96604
   A79        2.06881  -0.00040  -0.00030   0.00017  -0.00013   2.06868
   A80        2.04812  -0.00027  -0.00006  -0.00019  -0.00026   2.04787
   A81        1.53332  -0.00140  -0.00056  -0.00038  -0.00093   1.53239
   A82        2.04274  -0.00207  -0.00131   0.00095  -0.00036   2.04238
   A83        1.98957   0.00101   0.00058  -0.00072  -0.00014   1.98943
   A84        1.50616   0.00116   0.00067   0.00004   0.00071   1.50687
   A85        1.89689   0.00017  -0.00090   0.00097   0.00007   1.89695
   A86        2.02012  -0.00107   0.00028  -0.00008   0.00020   2.02031
   A87        1.98728   0.00096   0.00109  -0.00151  -0.00042   1.98686
   A88        1.88347   0.00294  -0.00021   0.00265   0.00244   1.88591
   A89        1.88557  -0.00060   0.00139  -0.00198  -0.00058   1.88498
   A90        2.05193  -0.00028   0.00105  -0.00206  -0.00101   2.05092
   A91        2.06700   0.00009  -0.00109   0.00155   0.00046   2.06746
   A92        1.52773  -0.00185  -0.00092  -0.00005  -0.00097   1.52677
   A93        2.02987  -0.00011  -0.00075   0.00068  -0.00007   2.02981
   A94        1.48201   0.00027   0.00017  -0.00022  -0.00006   1.48196
   A95        1.94648   0.00011  -0.00020   0.00057   0.00037   1.94685
   A96        2.09777  -0.00020   0.00150  -0.00204  -0.00054   2.09723
   A97        1.91577   0.00001  -0.00034   0.00082   0.00048   1.91626
   A98        2.14826  -0.00010   0.00214  -0.00293  -0.00079   2.14747
   A99        1.85265  -0.00003  -0.00271   0.00323   0.00052   1.85316
   A100       1.91425   0.00009   0.00092  -0.00096  -0.00003   1.91422
   A101       1.90392  -0.00022   0.00103  -0.00122  -0.00018   1.90373
   A102       1.94866  -0.00015   0.00055  -0.00062  -0.00007   1.94858
   A103       1.89576   0.00006  -0.00072   0.00076   0.00004   1.89580
   A104       1.90965   0.00006  -0.00111   0.00128   0.00017   1.90982
   A105       1.89074   0.00016  -0.00073   0.00081   0.00008   1.89083
   A106       1.98250  -0.00011   0.00110  -0.00124  -0.00014   1.98236
   A107       1.92364  -0.00004   0.00051  -0.00057  -0.00006   1.92358
   A108       1.91988   0.00004   0.00034  -0.00034   0.00000   1.91988
   A109       1.87884   0.00006  -0.00076   0.00081   0.00005   1.87890
   A110       1.87549   0.00004  -0.00076   0.00083   0.00008   1.87557
   A111       1.87998   0.00002  -0.00056   0.00064   0.00008   1.88006
   A112       2.00754   0.00022   0.00103  -0.00106  -0.00003   2.00751
   A113       1.92598  -0.00005   0.00045  -0.00053  -0.00008   1.92589
   A114       1.90933  -0.00009   0.00053  -0.00056  -0.00004   1.90930
   A115       1.87870  -0.00005  -0.00030   0.00025  -0.00005   1.87865
   A116       1.86514  -0.00006  -0.00115   0.00128   0.00013   1.86526
   A117       1.87164   0.00002  -0.00072   0.00080   0.00008   1.87172
   A118       1.95035  -0.00477   0.00105  -0.00085   0.00014   1.95050
   A119       1.72348  -0.00723   0.00157  -0.01098  -0.00940   1.71407
   A120       1.98338   0.02204   0.00252   0.01126   0.01373   1.99711
   A121       1.94076   0.00118  -0.00285  -0.00194  -0.00480   1.93595
   A122       1.99624  -0.00046   0.00468   0.00140   0.00595   2.00219
   A123       1.84731  -0.01263  -0.00847  -0.00103  -0.00942   1.83789
   A124       1.92167   0.14896   0.01644   0.02797   0.04441   1.96608
   A125       3.16899   0.01636  -0.02320   0.09590   0.07270   3.24169
   A126       3.29853  -0.12522  -0.14264  -0.09310  -0.23574   3.06279
    D1       -3.07222   0.00516  -0.00267   0.02252   0.01986  -3.05236
    D2       -0.79848   0.00295  -0.00606   0.02646   0.02041  -0.77807
    D3        1.55669   0.00436  -0.00223   0.02273   0.02051   1.57720
    D4        1.05044  -0.00187  -0.00736   0.02356   0.01621   1.06665
    D5       -2.95901  -0.00408  -0.01075   0.02751   0.01676  -2.94225
    D6       -0.60384  -0.00267  -0.00692   0.02377   0.01686  -0.58697
    D7       -1.09012   0.00171  -0.00577   0.02494   0.01918  -1.07094
    D8        1.18362  -0.00049  -0.00917   0.02889   0.01974   1.20335
    D9       -2.74440   0.00091  -0.00533   0.02515   0.01984  -2.72456
   D10       -3.08584  -0.00177   0.00038  -0.00828  -0.00787  -3.09370
   D11        1.07015  -0.00177   0.00114  -0.00923  -0.00805   1.06209
   D12       -1.02492  -0.00154   0.00225  -0.01044  -0.00815  -1.03307
   D13       -0.91035   0.00200   0.00517  -0.01213  -0.00701  -0.91736
   D14       -3.03755   0.00201   0.00593  -0.01308  -0.00719  -3.04475
   D15        1.15057   0.00223   0.00705  -0.01429  -0.00729   1.14328
   D16        1.14940   0.00102   0.00430  -0.01128  -0.00698   1.14242
   D17       -0.97781   0.00103   0.00506  -0.01223  -0.00717  -0.98497
   D18       -3.07287   0.00125   0.00618  -0.01344  -0.00726  -3.08013
   D19       -0.36300   0.00126   0.01671  -0.05093  -0.03416  -0.39716
   D20        1.74548   0.00201   0.02113  -0.05411  -0.03298   1.71249
   D21       -2.56035   0.00670   0.02044  -0.04581  -0.02537  -2.58572
   D22       -2.54749   0.00016   0.01325  -0.04927  -0.03598  -2.58347
   D23       -0.43902   0.00092   0.01767  -0.05245  -0.03480  -0.47381
   D24        1.53834   0.00561   0.01698  -0.04415  -0.02718   1.51116
   D25        1.76199  -0.00083   0.01413  -0.05106  -0.03690   1.72509
   D26       -2.41272  -0.00008   0.01854  -0.05424  -0.03572  -2.44844
   D27       -0.43536   0.00461   0.01785  -0.04594  -0.02810  -0.46346
   D28       -1.17908   0.00056   0.01129  -0.03551  -0.02423  -1.20331
   D29        1.11903  -0.00173   0.00941  -0.03566  -0.02627   1.09276
   D30        2.78138  -0.00199   0.00930  -0.03635  -0.02708   2.75429
   D31        0.86712  -0.00089   0.00835  -0.03191  -0.02356   0.84357
   D32       -3.11795  -0.00318   0.00646  -0.03207  -0.02560   3.13964
   D33       -1.45561  -0.00344   0.00635  -0.03276  -0.02642  -1.48202
   D34        2.99853   0.00043   0.01260  -0.03394  -0.02136   2.97717
   D35       -0.98654  -0.00186   0.01072  -0.03410  -0.02340  -1.00994
   D36        0.67580  -0.00212   0.01061  -0.03479  -0.02422   0.65159
   D37       -1.78136   0.00276  -0.01627   0.05749   0.04119  -1.74017
   D38        2.40965   0.00054  -0.02072   0.06083   0.04013   2.44978
   D39        0.39118  -0.00723  -0.01916   0.04979   0.03064   0.42182
   D40        2.47916   0.00288  -0.01473   0.05486   0.04007   2.51923
   D41        0.38699   0.00066  -0.01919   0.05820   0.03901   0.42599
   D42       -1.63149  -0.00711  -0.01763   0.04716   0.02952  -1.60197
   D43        0.33077   0.00047  -0.01841   0.05624   0.03777   0.36854
   D44       -1.76140  -0.00175  -0.02287   0.05958   0.03671  -1.72469
   D45        2.50331  -0.00952  -0.02130   0.04854   0.02722   2.53053
   D46       -0.57741   0.00261   0.00166  -0.00106   0.00058  -0.57683
   D47       -2.80866   0.00289   0.00247  -0.00222   0.00023  -2.80843
   D48        1.48832   0.00325   0.00139  -0.00086   0.00050   1.48881
   D49        1.65033  -0.00044  -0.00018  -0.00092  -0.00111   1.64922
   D50       -0.58092  -0.00015   0.00063  -0.00209  -0.00146  -0.58238
   D51       -2.56713   0.00020  -0.00046  -0.00072  -0.00120  -2.56832
   D52       -2.53819  -0.00220  -0.00189  -0.00018  -0.00205  -2.54024
   D53        1.51375  -0.00191  -0.00107  -0.00134  -0.00241   1.51134
   D54       -0.47246  -0.00156  -0.00216   0.00002  -0.00214  -0.47460
   D55       -1.43197   0.00354   0.00367   0.00073   0.00443  -1.42754
   D56        2.93803   0.00214   0.00507  -0.00126   0.00385   2.94187
   D57        0.74075   0.00330   0.00968  -0.00722   0.00249   0.74325
   D58        2.58147   0.00036   0.00085   0.00003   0.00089   2.58235
   D59        0.66828  -0.00104   0.00225  -0.00195   0.00030   0.66858
   D60       -1.52899   0.00012   0.00686  -0.00791  -0.00105  -1.53004
   D61        0.46756   0.00106   0.00205   0.00006   0.00211   0.46967
   D62       -1.44562  -0.00034   0.00345  -0.00192   0.00152  -1.44410
   D63        2.64029   0.00082   0.00806  -0.00788   0.00017   2.64046
   D64       -1.52201  -0.00167  -0.00341   0.00634   0.00297  -1.51904
   D65        2.57677   0.00011  -0.00046   0.00266   0.00222   2.57899
   D66        0.47066   0.00215   0.00198   0.00037   0.00235   0.47301
   D67        0.54774  -0.00161  -0.00435   0.00758   0.00324   0.55098
   D68       -1.63666   0.00017  -0.00141   0.00389   0.00249  -1.63417
   D69        2.54041   0.00221   0.00104   0.00160   0.00262   2.54303
   D70        2.76329  -0.00190  -0.00456   0.00794   0.00340   2.76669
   D71        0.57888  -0.00013  -0.00161   0.00426   0.00265   0.58153
   D72       -1.52723   0.00192   0.00083   0.00196   0.00278  -1.52445
   D73        1.40529  -0.00205  -0.00443   0.00214  -0.00232   1.40297
   D74       -2.93327  -0.00271  -0.00560   0.00338  -0.00224  -2.93552
   D75       -0.72293  -0.00507  -0.00811   0.00459  -0.00354  -0.72647
   D76       -0.46571  -0.00099  -0.00199  -0.00010  -0.00210  -0.46781
   D77        1.47891  -0.00164  -0.00317   0.00114  -0.00202   1.47690
   D78       -2.59393  -0.00400  -0.00568   0.00235  -0.00332  -2.59724
   D79       -2.58688   0.00056   0.00064  -0.00270  -0.00206  -2.58894
   D80       -0.64226  -0.00010  -0.00053  -0.00145  -0.00199  -0.64424
   D81        1.56809  -0.00246  -0.00305  -0.00024  -0.00328   1.56481
   D82        0.83556  -0.00128   0.00089  -0.00395  -0.00307   0.83249
   D83       -1.27048  -0.00129   0.00087  -0.00394  -0.00308  -1.27356
   D84        2.94308  -0.00130   0.00092  -0.00401  -0.00310   2.93998
   D85       -0.78325   0.00023   0.00196  -0.00467  -0.00271  -0.78596
   D86       -2.88929   0.00022   0.00194  -0.00466  -0.00272  -2.89202
   D87        1.32426   0.00021   0.00199  -0.00473  -0.00274   1.32152
   D88       -3.13576   0.00106  -0.00029  -0.00048  -0.00077  -3.13653
   D89        1.04138   0.00104  -0.00031  -0.00047  -0.00078   1.04061
   D90       -1.02824   0.00104  -0.00026  -0.00054  -0.00080  -1.02904
   D91       -0.88713  -0.00140   0.00180  -0.01424  -0.01243  -0.89956
   D92       -3.01222  -0.00024   0.00047  -0.01145  -0.01097  -3.02319
   D93        1.21936  -0.00001   0.00081  -0.01170  -0.01088   1.20849
   D94        0.92605  -0.00139   0.00661  -0.01982  -0.01323   0.91283
   D95       -1.19903  -0.00023   0.00528  -0.01703  -0.01177  -1.21080
   D96        3.03255   0.00000   0.00562  -0.01728  -0.01168   3.02087
   D97       -3.12352  -0.00150   0.00511  -0.01906  -0.01395  -3.13748
   D98        1.03458  -0.00034   0.00378  -0.01627  -0.01249   1.02209
   D99       -1.01702  -0.00011   0.00412  -0.01653  -0.01241  -1.02943
   D100       0.40449  -0.00618   0.00432  -0.02439  -0.02013   0.38436
   D101      -1.72081  -0.01092  -0.00013  -0.02271  -0.02285  -1.74366
   D102      -1.80950   0.00255   0.00683  -0.01492  -0.00808  -1.81758
   D103       2.34839  -0.00220   0.00237  -0.01324  -0.01081   2.33758
   D104       2.41085  -0.00239   0.00604  -0.02106  -0.01505   2.39579
   D105       0.28555  -0.00714   0.00159  -0.01939  -0.01778   0.26777
   D106      -0.97529  -0.03773  -0.15890   0.29256   0.13365  -0.84163
   D107      -3.03164  -0.03911  -0.16023   0.27832   0.11810  -2.91354
   D108       3.12267  -0.00191  -0.00251   0.00295   0.00043   3.12310
   D109      -0.90629  -0.00019  -0.00307   0.00535   0.00228  -0.90401
   D110       1.43387  -0.00125  -0.00171   0.00231   0.00061   1.43448
   D111       1.08532  -0.00013  -0.00245   0.00640   0.00396   1.08927
   D112      -2.94364   0.00159  -0.00300   0.00881   0.00581  -2.93783
   D113      -0.60348   0.00052  -0.00164   0.00577   0.00413  -0.59935
   D114      -0.91342  -0.00486  -0.00289   0.00282  -0.00007  -0.91349
   D115       1.34081  -0.00314  -0.00344   0.00523   0.00178   1.34259
   D116      -2.60222  -0.00420  -0.00208   0.00219   0.00011  -2.60212
   D117      -3.02199  -0.00010   0.00028   0.00164   0.00191  -3.02007
   D118       1.18684  -0.00009  -0.00002   0.00202   0.00199   1.18883
   D119      -0.90227  -0.00006  -0.00013   0.00219   0.00205  -0.90021
   D120      -0.97516  -0.00032   0.00042  -0.00250  -0.00207  -0.97722
   D121      -3.04951  -0.00032   0.00013  -0.00212  -0.00199  -3.05150
   D122       1.14456  -0.00029   0.00002  -0.00195  -0.00193   1.14264
   D123       1.01347   0.00035  -0.00042   0.00118   0.00076   1.01423
   D124      -1.06088   0.00035  -0.00071   0.00155   0.00083  -1.06005
   D125       3.13319   0.00039  -0.00082   0.00172   0.00089   3.13409
   D126      -0.38778   0.00134   0.00198  -0.01022  -0.00824  -0.39602
   D127       1.65567  -0.00292  -0.00005  -0.01853  -0.01857   1.63710
   D128      -2.67893  -0.01372  -0.00804  -0.02173  -0.02981  -2.70874
   D129      -2.51933   0.00498   0.00225  -0.00669  -0.00443  -2.52376
   D130      -0.47589   0.00073   0.00023  -0.01500  -0.01475  -0.49064
   D131       1.47270  -0.01008  -0.00776  -0.01819  -0.02599   1.44671
   D132       1.69261   0.00663   0.00341  -0.00804  -0.00462   1.68798
   D133      -2.54713   0.00238   0.00138  -0.01635  -0.01495  -2.56208
   D134      -0.59855  -0.00843  -0.00661  -0.01955  -0.02619  -0.62474
   D135      -1.16694   0.00152   0.00386  -0.00625  -0.00239  -1.16933
   D136       1.12128   0.00391   0.00240  -0.00297  -0.00057   1.12071
   D137       2.78437   0.00354   0.00185  -0.00280  -0.00095   2.78341
   D138       0.87394   0.00097   0.00163  -0.00278  -0.00116   0.87279
   D139      -3.12102   0.00336   0.00017   0.00050   0.00066  -3.12036
   D140      -1.45794   0.00299  -0.00038   0.00067   0.00028  -1.45766
   D141       2.98276  -0.00065   0.00150  -0.00757  -0.00607   2.97669
   D142      -1.01220   0.00174   0.00004  -0.00429  -0.00426  -1.01646
   D143       0.65088   0.00137  -0.00051  -0.00412  -0.00464   0.64625
   D144      -1.76470  -0.00960  -0.00161   0.00562   0.00402  -1.76068
   D145       2.61104   0.00111  -0.00249   0.02045   0.01794   2.62898
   D146       0.51988   0.01704   0.00738   0.02224   0.02961   0.54949
   D147       2.51688  -0.00910  -0.00159   0.00493   0.00335   2.52023
   D148       0.60944   0.00161  -0.00248   0.01976   0.01727   0.62671
   D149      -1.48172   0.01754   0.00740   0.02155   0.02894  -1.45278
   D150       0.36664  -0.00246  -0.00089   0.00958   0.00869   0.37533
   D151      -1.54080   0.00825  -0.00178   0.02440   0.02261  -1.51819
   D152       2.65123   0.02418   0.00810   0.02619   0.03428   2.68550
   D153      -0.54704  -0.00248   0.00076  -0.00397  -0.00321  -0.55025
   D154      -2.78767  -0.00174   0.00278  -0.00560  -0.00282  -2.79049
   D155       1.49686  -0.00346   0.00119  -0.00386  -0.00267   1.49419
   D156       1.66274   0.00050  -0.00066  -0.00030  -0.00096   1.66177
   D157      -0.57790   0.00124   0.00136  -0.00193  -0.00058  -0.57847
   D158      -2.57656  -0.00048  -0.00023  -0.00019  -0.00042  -2.57698
   D159      -2.52270  -0.00077  -0.00116  -0.00071  -0.00186  -2.52456
   D160       1.51985  -0.00003   0.00087  -0.00234  -0.00147   1.51838
   D161      -0.47881  -0.00175  -0.00072  -0.00060  -0.00132  -0.48013
   D162      -1.42170  -0.00167   0.00229  -0.00338  -0.00108  -1.42278
   D163       2.95454  -0.00179   0.00260  -0.00420  -0.00160   2.95294
   D164       0.77064  -0.00167   0.00542  -0.00766  -0.00223   0.76841
   D165       2.58777   0.00055  -0.00008   0.00043   0.00036   2.58813
   D166       0.68082   0.00043   0.00023  -0.00039  -0.00016   0.68066
   D167      -1.50308   0.00055   0.00306  -0.00385  -0.00080  -1.50388
   D168       0.47156   0.00190   0.00061   0.00050   0.00111   0.47267
   D169      -1.43539   0.00177   0.00092  -0.00032   0.00060  -1.43480
   D170       2.66389   0.00189   0.00374  -0.00378  -0.00004   2.66385
   D171      -1.58743   0.00259  -0.00012   0.00252   0.00240  -1.58503
   D172       2.54855   0.00082  -0.00103   0.00179   0.00076   2.54932
   D173       0.47593   0.00202   0.00065   0.00065   0.00130   0.47723
   D174       0.47782   0.00066  -0.00120   0.00360   0.00240   0.48022
   D175      -1.66938  -0.00112  -0.00211   0.00287   0.00076  -1.66862
   D176       2.54118   0.00009  -0.00043   0.00172   0.00130   2.54248
   D177       2.69487   0.00082  -0.00121   0.00349   0.00228   2.69715
   D178       0.54767  -0.00096  -0.00212   0.00277   0.00064   0.54832
   D179      -1.52495   0.00025  -0.00044   0.00162   0.00118  -1.52377
   D180       1.42992   0.00091  -0.00109   0.00210   0.00101   1.43093
   D181      -2.91480   0.00112  -0.00126   0.00266   0.00140  -2.91340
   D182      -0.71681   0.00100  -0.00375   0.00571   0.00196  -0.71485
   D183      -0.47170  -0.00140  -0.00050  -0.00061  -0.00111  -0.47281
   D184       1.46676  -0.00119  -0.00067  -0.00004  -0.00071   1.46605
   D185      -2.61843  -0.00131  -0.00315   0.00300  -0.00015  -2.61858
   D186      -2.57799  -0.00046   0.00143  -0.00251  -0.00109  -2.57908
   D187      -0.63953  -0.00025   0.00126  -0.00195  -0.00069  -0.64023
   D188       1.55846  -0.00038  -0.00123   0.00109  -0.00013   1.55833
   D189       0.86387   0.00016   0.00277  -0.00960  -0.00683   0.85703
   D190      -1.24603   0.00019   0.00262  -0.00938  -0.00676  -1.25279
   D191       2.96672   0.00017   0.00279  -0.00961  -0.00683   2.95989
   D192      -0.74739  -0.00019   0.00279  -0.00990  -0.00711  -0.75450
   D193      -2.85729  -0.00016   0.00264  -0.00968  -0.00704  -2.86433
   D194       1.35546  -0.00018   0.00281  -0.00992  -0.00710   1.34836
   D195      -3.10479  -0.00004   0.00242  -0.00927  -0.00685  -3.11164
   D196       1.06850  -0.00001   0.00226  -0.00904  -0.00678   1.06172
   D197      -1.00194  -0.00003   0.00243  -0.00928  -0.00684  -1.00878
   D198      -0.79508  -0.00005   0.00359  -0.01409  -0.01050  -0.80558
   D199      -2.92432  -0.00010   0.00288  -0.01323  -0.01035  -2.93466
   D200       1.30369  -0.00004   0.00318  -0.01356  -0.01038   1.29331
   D201       1.03529   0.00009   0.00673  -0.01836  -0.01164   1.02365
   D202      -1.09394   0.00004   0.00603  -0.01751  -0.01149  -1.10543
   D203       3.13406   0.00010   0.00633  -0.01784  -0.01152   3.12254
   D204      -3.02247  -0.00001   0.00524  -0.01632  -0.01108  -3.03354
   D205       1.13148  -0.00006   0.00454  -0.01547  -0.01093   1.12056
   D206      -0.92370   0.00000   0.00484  -0.01580  -0.01096  -0.93465
   D207       1.53759   0.01886   0.00252   0.03308   0.03568   1.57326
   D208      -0.73079   0.00511  -0.00596   0.02219   0.01616  -0.71462
   D209      -2.87348   0.01301   0.00081   0.02450   0.02530  -2.84817
         Item               Value     Threshold  Converged?
 Maximum Force            0.148964     0.000450     NO 
 RMS     Force            0.012177     0.000300     NO 
 Maximum Displacement     1.301575     0.001800     NO 
 RMS     Displacement     0.366391     0.001200     NO 
 Predicted change in Energy=-5.814061D-03
 GradGradGradGradGradGradGradGradGradGradGradGradGradGradGradGradGradGrad

 Stoichiometry    C20H34O4(3)
 Framework group  C1[X(C20H34O4)]
 Deg. of freedom   168
 Full point group                 C1      NOp   1
 Largest Abelian subgroup         C1      NOp   1
 Largest concise Abelian subgroup C1      NOp   1
                         Standard orientation:                         
 ---------------------------------------------------------------------
 Center     Atomic      Atomic             Coordinates (Angstroms)
 Number     Number       Type             X           Y           Z
 ---------------------------------------------------------------------
      1          6           0       -2.638604   -1.109033    0.338231
      2          6           0       -2.239201    0.453233   -1.706219
      3          1           0       -2.537893   -0.044713   -2.635246
      4          1           0       -1.462330    1.179939   -1.969519
      5          6           0       -3.459340    1.161057   -1.104707
      6          1           0       -3.766207    2.013841   -1.720097
      7          6           0       -4.514660    0.087937   -0.758916
      8          1           0       -4.564240   -0.790365   -1.410042
      9          1           0       -5.523057    0.483422   -0.638141
     10          6           0       -3.758802   -0.078863    0.584480
     11          1           0       -4.327710   -0.346735    1.480785
     12          6           0       -3.294483    1.410745    0.429102
     13          6           0       -1.871286   -1.472530    1.643692
     14          1           0       -1.056024   -2.165167    1.426880
     15          1           0       -2.558841   -1.912705    2.368449
     16          1           0       -1.440054   -0.554655    2.046090
     17          6           0       -4.374405    2.358424    0.971845
     18          1           0       -5.385692    2.098696    0.651009
     19          1           0       -4.174182    3.383188    0.639687
     20          1           0       -4.363436    2.354421    2.067400
     21          6           0       -1.953023    1.905413    0.972396
     22          1           0       -1.082341    1.326839    0.664843
     23          1           0       -1.966185    1.914039    2.068234
     24          1           0       -1.789830    2.937843    0.642010
     25          6           0       -1.631471   -0.607373   -0.757342
     26          1           0       -0.771552   -0.179154   -0.243220
     27          8           0       -3.199980   -2.304549   -0.031285
     28          8           0       -1.121727   -1.728537   -1.470295
     29          1           0       -1.771309   -2.439019   -1.342680
     30          6           0        2.376312   -0.683154    1.081086
     31          6           0        2.125750   -0.301563   -1.580501
     32          1           0        1.073330   -0.246941   -1.881702
     33          1           0        2.685787   -0.663076   -2.451865
     34          6           0        2.597484    1.100433   -1.176984
     35          1           0        2.615381    1.766840   -2.046537
     36          6           0        1.794291    1.533957    0.067390
     37          1           0        0.774051    1.158158    0.154301
     38          1           0        1.785371    2.610776    0.235988
     39          6           0        2.858545    0.782040    0.894021
     40          1           0        3.130240    1.178119    1.880422
     41          6           0        3.867375    1.069450   -0.272265
     42          6           0        3.351484   -1.568275    1.868804
     43          1           0        3.004172   -2.604404    1.851423
     44          1           0        3.383541   -1.227935    2.908151
     45          1           0        4.364130   -1.517147    1.458599
     46          6           0        4.474015    2.472256   -0.102211
     47          1           0        3.742641    3.233583    0.176556
     48          1           0        4.950033    2.794554   -1.035151
     49          1           0        5.244493    2.455511    0.676899
     50          6           0        5.033342    0.139353   -0.615205
     51          1           0        4.749194   -0.880524   -0.871230
     52          1           0        5.738304    0.087368    0.222234
     53          1           0        5.579783    0.542689   -1.475231
     54          6           0        2.277569   -1.376962   -0.491471
     55          1           0        3.268759   -1.827525   -0.525209
     56          8           0        1.150510   -0.747169    1.565186
     57          8           0        1.400068   -2.424980   -0.594560
     58          1           0        0.495368   -2.137153   -0.837816
 ---------------------------------------------------------------------
 Rotational constants (GHZ):           0.4394366           0.1444403           0.1317119
 Standard basis: 6-31++G(d,p) (6D, 7F)
 There are   660 symmetry adapted cartesian basis functions of A   symmetry.
 There are   660 symmetry adapted basis functions of A   symmetry.
   660 basis functions,  1040 primitive gaussians,   660 cartesian basis functions
    94 alpha electrons       92 beta electrons
       nuclear repulsion energy      2400.9866242992 Hartrees.
 NAtoms=   58 NActive=   58 NUniq=   58 SFac= 1.00D+00 NAtFMM=   60 NAOKFM=F Big=F
 Integral buffers will be    131072 words long.
 Raffenetti 2 integral format.
 Two-electron integral symmetry is turned on.
 Nuclear repulsion after empirical dispersion term =     2400.9232513273 Hartrees.
 One-electron integrals computed using PRISM.
 NBasis=   660 RedAO= T EigKep=  1.09D-06  NBF=   660
 NBsUse=   659 1.00D-06 EigRej=  4.57D-07 NBFU=   659
 Lowest energy guess from the checkpoint file:  "2_1_1862-restart-wb97-opt.chk"
 B after Tr=     0.000000    0.000000    0.000000
         Rot=    0.999541   -0.021326   -0.020714   -0.005787 Ang=  -3.47 deg.
 B after Tr=     0.000000    0.000000    0.000000
         Rot=    0.999605   -0.021038   -0.017789   -0.005553 Ang=  -3.22 deg.
 Initial guess <Sx>= 0.0000 <Sy>= 0.0000 <Sz>= 1.0000 <S**2>= 2.0165 S= 1.0055
 Requested convergence on RMS density matrix=1.00D-08 within 128 cycles.
 Requested convergence on MAX density matrix=1.00D-06.
 Requested convergence on             energy=1.00D-06.
 No special actions if energy rises.
 Restarting incremental Fock formation.
 SCF Done:  E(UwB97XD) =  -1083.08937086     A.U. after   29 cycles
            NFock= 29  Conv=0.19D-08     -V/T= 2.0092
 <Sx>= 0.0000 <Sy>= 0.0000 <Sz>= 1.0000 <S**2>= 2.0120 S= 1.0040
 <L.S>=  0.00000000000    
 Annihilation of the first spin contaminant:
 S**2 before annihilation     2.0120,   after     2.0001
 Calling FoFJK, ICntrl=      2127 FMM=F ISym2X=0 I1Cent= 0 IOpClX= 1 NMat=1 NMatS=1 NMatT=0.
 ***** Axes restored to original set *****
 -------------------------------------------------------------------
 Center     Atomic                   Forces (Hartrees/Bohr)
 Number     Number              X              Y              Z
 -------------------------------------------------------------------
      1        6          -0.001745022    0.000978186    0.000682865
      2        6           0.001327559    0.000328585    0.000510966
      3        1           0.000322650   -0.000101818    0.000184786
      4        1           0.000563462   -0.000040866    0.000171250
      5        6          -0.000279841    0.000227313    0.000126246
      6        1           0.000036821   -0.000076955    0.000010582
      7        6          -0.000051380    0.000058307    0.000219956
      8        1           0.000005658    0.000053637    0.000096407
      9        1           0.000003605    0.000094786    0.000043581
     10        6           0.000258385    0.000068872   -0.000027386
     11        1           0.000004228    0.000000724   -0.000072918
     12        6          -0.000457258   -0.000495733   -0.000133148
     13        6          -0.000531102   -0.000598671   -0.000656226
     14        1           0.000056473    0.000395752    0.000628757
     15        1          -0.000021860    0.000007178   -0.000174319
     16        1           0.000191579   -0.000167467    0.000176478
     17        6           0.000367680    0.000238942    0.000006138
     18        1           0.000169594   -0.000098167   -0.000069635
     19        1          -0.000031047    0.000059386    0.000000963
     20        1          -0.000008563   -0.000034687   -0.000022917
     21        6          -0.000800959    0.001439345    0.001097363
     22        1          -0.003231902    0.001896188    0.001255567
     23        1           0.000184757   -0.000083081   -0.000065558
     24        1           0.000290204   -0.000032250   -0.000043479
     25        6          -0.000412940   -0.003778692   -0.001584337
     26        1           0.000597934   -0.001609618    0.000054488
     27        8           0.001777766    0.000119778   -0.000128914
     28        8          -0.000962375    0.002330931    0.001536107
     29        1          -0.000083261   -0.000970700   -0.000865301
     30        6          -0.000267276   -0.001208203    0.000060047
     31        6           0.000383064   -0.000258772    0.000498212
     32        1           0.000110109   -0.000017772   -0.000587084
     33        1          -0.000514172    0.000028493   -0.000250244
     34        6          -0.000000433   -0.000022385   -0.000194890
     35        1           0.000002876    0.000072821   -0.000081367
     36        6           0.000772207   -0.000212494   -0.000388277
     37        1           0.001763312   -0.000141872    0.000035673
     38        1          -0.000245265    0.000028841   -0.000053840
     39        6           0.000227226   -0.000053377   -0.000224608
     40        1          -0.000087778    0.000050007   -0.000038868
     41        6           0.000158242   -0.000008188    0.000285289
     42        6           0.000332973    0.000121748    0.000062573
     43        1          -0.000048318    0.000062245   -0.000037106
     44        1           0.000001955   -0.000021765    0.000028661
     45        1           0.000141112   -0.000042567    0.000125440
     46        6           0.000066155   -0.000051642   -0.000101153
     47        1          -0.000019261   -0.000030715   -0.000010060
     48        1           0.000026102    0.000001844   -0.000020659
     49        1          -0.000017744   -0.000041014   -0.000008923
     50        6           0.000437437    0.000094038   -0.000275359
     51        1           0.000648814    0.000631691    0.000049800
     52        1          -0.000020790    0.000018318    0.000005768
     53        1           0.000062308    0.000115288   -0.000022450
     54        6          -0.001420639   -0.000684210   -0.000152625
     55        1          -0.000759901   -0.000013371   -0.000115219
     56        8          -0.001540321    0.000633311   -0.002638936
     57        8          -0.000436093    0.000554963    0.001615132
     58        1           0.002703257    0.000185532   -0.000523289
 -------------------------------------------------------------------
 Cartesian Forces:  Max     0.003778692 RMS     0.000738422

 GradGradGradGradGradGradGradGradGradGradGradGradGradGradGradGradGradGrad
 Berny optimization.
 Using GEDIIS/GDIIS optimizer.
 FormGI is forming the generalized inverse of G from B-inverse, IUseBI=4.
 Internal  Forces:  Max     0.010054343 RMS     0.001303610
 Search for a local minimum.
 Step number   3 out of a maximum of  348
 All quantities printed in internal units (Hartrees-Bohrs-Radians)
 Mixed Optimization -- RFO/linear search
 Update second derivatives using D2CorX and points    2    3    1
 DE=  4.08D-03 DEPred=-5.81D-03 R=-7.01D-01
 Trust test=-7.01D-01 RLast= 5.34D-01 DXMaxT set to 7.50D-02
 ITU= -1 -1  0
 Use linear search instead of GDIIS.
 Energy rises -- skip Quadratic/GDIIS search.
 Quartic linear search produced a step of -0.97838.
 Iteration  1 RMS(Cart)=  0.18936470 RMS(Int)=  0.01263822
 Iteration  2 RMS(Cart)=  0.14051766 RMS(Int)=  0.00310753
 Iteration  3 RMS(Cart)=  0.00834446 RMS(Int)=  0.00000804
 Iteration  4 RMS(Cart)=  0.00002610 RMS(Int)=  0.00000146
 Iteration  5 RMS(Cart)=  0.00000000 RMS(Int)=  0.00000146
 Variable       Old X    -DE/DX   Delta X   Delta X   Delta X     New X
                                 (Linear)    (Quad)   (Total)
    R1        2.91333   0.00238  -0.00016   0.00000  -0.00016   2.91316
    R2        2.94284  -0.00007   0.00176   0.00000   0.00176   2.94461
    R3        2.96769   0.00193   0.00095   0.00000   0.00095   2.96864
    R4        2.59171  -0.00079  -0.00028   0.00000  -0.00028   2.59143
    R5        2.07031  -0.00018   0.00155   0.00000   0.00155   2.07186
    R6        2.07092   0.00035   0.00158   0.00000   0.00158   2.07250
    R7        2.89786   0.00272   0.00074   0.00000   0.00074   2.89860
    R8        2.92425  -0.00012   0.00192   0.00000   0.00192   2.92617
    R9        2.07019  -0.00007   0.00148   0.00000   0.00148   2.07167
   R10        2.91830  -0.00065   0.00024   0.00000   0.00024   2.91854
   R11        2.95311   0.00183  -0.00137   0.00000  -0.00137   2.95174
   R12        2.06822  -0.00010   0.00158   0.00000   0.00158   2.06980
   R13        2.05959   0.00003   0.00156   0.00000   0.00156   2.06116
   R14        2.92990  -0.00091   0.00062   0.00000   0.00062   2.93052
   R15        2.06903  -0.00006   0.00126   0.00000   0.00126   2.07029
   R16        2.96312   0.00102   0.00099   0.00000   0.00099   2.96411
   R17        2.90237  -0.00027   0.00074   0.00000   0.00074   2.90311
   R18        2.89034  -0.00113   0.00102   0.00000   0.00102   2.89137
   R19        2.06267  -0.00037   0.00162   0.00000   0.00162   2.06428
   R20        2.06297  -0.00010   0.00181   0.00000   0.00181   2.06478
   R21        2.06178  -0.00001   0.00149   0.00000   0.00149   2.06327
   R22        2.06413  -0.00011   0.00165   0.00000   0.00165   2.06578
   R23        2.07057   0.00005   0.00198   0.00000   0.00198   2.07255
   R24        2.07042  -0.00002   0.00199   0.00000   0.00199   2.07241
   R25        2.05922  -0.00392   0.00115   0.00000   0.00115   2.06037
   R26        2.07105  -0.00008   0.00203   0.00000   0.00203   2.07308
   R27        2.07156   0.00004   0.00202   0.00000   0.00202   2.07358
   R28        2.05898  -0.00016   0.00035   0.00000   0.00035   2.05933
   R29        2.68923   0.00075   0.00074   0.00000   0.00074   2.68996
   R30        1.83511   0.00064   0.00511   0.00000   0.00511   1.84022
   R31        3.37092   0.00092  -0.00954   0.00000  -0.00954   3.36138
   R32        2.93628   0.00105   0.00025   0.00000   0.00025   2.93653
   R33        2.89991   0.00029   0.00061   0.00000   0.00061   2.90052
   R34        3.25344  -0.00195  -0.00259   0.00000  -0.00259   3.25084
   R35        2.49346   0.00061   0.00081   0.00000   0.00081   2.49428
   R36        2.07121   0.00009   0.00132   0.00000   0.00132   2.07253
   R37        2.07320  -0.00010   0.00176   0.00000   0.00176   2.07496
   R38        2.89748   0.00024   0.00051   0.00000   0.00051   2.89799
   R39        2.90645   0.00084   0.00165   0.00000   0.00165   2.90809
   R40        2.07056   0.00011   0.00149   0.00000   0.00149   2.07205
   R41        2.91626  -0.00168   0.00022   0.00000   0.00022   2.91648
   R42        2.94706   0.00077   0.00003   0.00000   0.00003   2.94709
   R43        2.06116  -0.00161   0.00254   0.00000   0.00254   2.06370
   R44        2.05975   0.00002   0.00160   0.00000   0.00160   2.06135
   R45        2.91614  -0.00122   0.00090   0.00000   0.00090   2.91705
   R46        2.07327  -0.00003   0.00137   0.00000   0.00137   2.07463
   R47        2.96426   0.00073   0.00042   0.00000   0.00042   2.96468
   R48        2.90600  -0.00010   0.00075   0.00000   0.00075   2.90675
   R49        2.89206   0.00036   0.00093   0.00000   0.00093   2.89299
   R50        2.06533  -0.00004   0.00184   0.00000   0.00184   2.06717
   R51        2.06759   0.00002   0.00203   0.00000   0.00203   2.06962
   R52        2.06693   0.00009   0.00171   0.00000   0.00171   2.06864
   R53        2.06338  -0.00001   0.00170   0.00000   0.00170   2.06509
   R54        2.07082   0.00003   0.00201   0.00000   0.00201   2.07283
   R55        2.07089  -0.00002   0.00203   0.00000   0.00203   2.07292
   R56        2.05836  -0.00078   0.00142   0.00000   0.00142   2.05979
   R57        2.07094  -0.00001   0.00195   0.00000   0.00195   2.07288
   R58        2.07089   0.00009   0.00212   0.00000   0.00212   2.07301
   R59        2.05850  -0.00069  -0.00062   0.00000  -0.00062   2.05788
   R60        2.59036  -0.00092  -0.00008   0.00000  -0.00008   2.59027
   R61        1.85203  -0.00078   0.00359   0.00000   0.00359   1.85562
    A1        1.96070  -0.00014  -0.00009   0.00000  -0.00010   1.96060
    A2        1.94331   0.00077   0.00400   0.00000   0.00400   1.94732
    A3        1.90509  -0.00015  -0.00227   0.00000  -0.00227   1.90282
    A4        1.92132   0.00093  -0.00118   0.00000  -0.00118   1.92013
    A5        1.79679   0.00009  -0.00102   0.00000  -0.00102   1.79577
    A6        1.93157  -0.00163   0.00011   0.00000   0.00011   1.93168
    A7        1.86600   0.00016  -0.00183   0.00000  -0.00183   1.86417
    A8        1.90233  -0.00126  -0.00135   0.00000  -0.00135   1.90098
    A9        1.89181  -0.00043  -0.00079   0.00000  -0.00079   1.89102
   A10        1.93072   0.00119  -0.00132   0.00000  -0.00132   1.92940
   A11        1.90014  -0.00060  -0.00026   0.00000  -0.00026   1.89987
   A12        1.96960   0.00087   0.00517   0.00000   0.00518   1.97479
   A13        1.94104   0.00007  -0.00049   0.00000  -0.00049   1.94055
   A14        1.88685  -0.00151   0.00036   0.00000   0.00036   1.88721
   A15        1.95499   0.00253   0.00105   0.00000   0.00105   1.95604
   A16        2.06610   0.00018   0.00006   0.00000   0.00006   2.06616
   A17        2.04488  -0.00103  -0.00084   0.00000  -0.00084   2.04404
   A18        1.53414  -0.00022   0.00012   0.00000   0.00012   1.53426
   A19        2.04361  -0.00007  -0.00116   0.00000  -0.00116   2.04245
   A20        1.98770  -0.00010   0.00133   0.00000   0.00133   1.98903
   A21        1.50637   0.00026   0.00011   0.00000   0.00011   1.50649
   A22        1.89148   0.00009  -0.00096   0.00000  -0.00096   1.89052
   A23        2.03894   0.00004  -0.00002   0.00000  -0.00002   2.03892
   A24        1.97587  -0.00023   0.00108   0.00000   0.00108   1.97695
   A25        1.86265  -0.00125  -0.00237   0.00000  -0.00237   1.86027
   A26        1.92285   0.00030  -0.00038   0.00000  -0.00038   1.92247
   A27        1.98648   0.00215   0.00648   0.00000   0.00648   1.99296
   A28        2.07410  -0.00013  -0.00168   0.00000  -0.00168   2.07241
   A29        1.52708   0.00013  -0.00078   0.00000  -0.00078   1.52631
   A30        2.05715  -0.00121  -0.00131   0.00000  -0.00131   2.05584
   A31        1.48492  -0.00112   0.00049   0.00000   0.00049   1.48542
   A32        1.95115   0.00063  -0.00131   0.00000  -0.00131   1.94984
   A33        2.08614   0.00146   0.00034   0.00000   0.00035   2.08649
   A34        1.92085   0.00120  -0.00203   0.00000  -0.00203   1.91882
   A35        2.13147   0.00063   0.00665   0.00000   0.00665   2.13813
   A36        1.86670  -0.00224  -0.00359   0.00000  -0.00359   1.86311
   A37        1.92797   0.00101   0.00121   0.00000   0.00121   1.92918
   A38        1.91806  -0.00040   0.00044   0.00000   0.00044   1.91850
   A39        1.88342   0.00027   0.00196   0.00000   0.00196   1.88539
   A40        1.92455  -0.00020  -0.00166   0.00000  -0.00166   1.92289
   A41        1.88798  -0.00064   0.00034   0.00000   0.00034   1.88832
   A42        1.92121  -0.00003  -0.00225   0.00000  -0.00225   1.91897
   A43        1.98283  -0.00028   0.00109   0.00000   0.00109   1.98392
   A44        1.91928   0.00012   0.00055   0.00000   0.00055   1.91982
   A45        1.92204   0.00002   0.00067   0.00000   0.00067   1.92271
   A46        1.87814   0.00006  -0.00087   0.00000  -0.00087   1.87727
   A47        1.87770   0.00010  -0.00091   0.00000  -0.00091   1.87679
   A48        1.88044  -0.00001  -0.00067   0.00000  -0.00067   1.87977
   A49        2.01397  -0.00013   0.00132   0.00000   0.00132   2.01529
   A50        1.92536   0.00011   0.00128   0.00000   0.00128   1.92665
   A51        1.90510   0.00039  -0.00022   0.00000  -0.00022   1.90488
   A52        1.87128  -0.00023   0.00065   0.00000   0.00065   1.87193
   A53        1.87135  -0.00005  -0.00254   0.00000  -0.00254   1.86881
   A54        1.87102  -0.00009  -0.00074   0.00000  -0.00074   1.87028
   A55        1.97671  -0.00097   0.00637   0.00000   0.00638   1.98309
   A56        1.87812   0.00101  -0.00023   0.00000  -0.00023   1.87789
   A57        1.90451  -0.00127   0.00267   0.00000   0.00267   1.90718
   A58        1.90702  -0.00037  -0.00025   0.00000  -0.00026   1.90676
   A59        1.95353   0.00090  -0.00163   0.00000  -0.00163   1.95189
   A60        1.83727   0.00086  -0.00803   0.00000  -0.00803   1.82924
   A61        1.84519  -0.00505   0.01375   0.00000   0.01375   1.85895
   A62        1.90451   0.00846  -0.01414   0.00000  -0.01414   1.89037
   A63        1.97383  -0.00034   0.00160   0.00000   0.00160   1.97543
   A64        1.99157  -0.00094   0.00159   0.00000   0.00159   1.99316
   A65        1.86277   0.00049   0.00212   0.00000   0.00212   1.86489
   A66        1.95869   0.00012  -0.00115   0.00000  -0.00115   1.95753
   A67        1.84717   0.00066   0.00089   0.00000   0.00089   1.84807
   A68        1.95416   0.00112  -0.00019   0.00000  -0.00019   1.95397
   A69        1.83618  -0.00151  -0.00344   0.00000  -0.00344   1.83275
   A70        1.86326  -0.00024  -0.00185   0.00000  -0.00185   1.86142
   A71        1.89882   0.00012  -0.00403   0.00000  -0.00403   1.89479
   A72        1.90098  -0.00001   0.00101   0.00000   0.00101   1.90198
   A73        1.93187  -0.00036   0.00186   0.00000   0.00186   1.93373
   A74        1.85625   0.00001   0.00192   0.00000   0.00192   1.85817
   A75        2.00714   0.00043   0.00099   0.00000   0.00099   2.00813
   A76        1.93082   0.00026   0.00012   0.00000   0.00012   1.93094
   A77        1.88488  -0.00071  -0.00405   0.00000  -0.00405   1.88083
   A78        1.96604   0.00057   0.00345   0.00000   0.00345   1.96949
   A79        2.06868   0.00005  -0.00019   0.00000  -0.00019   2.06849
   A80        2.04787  -0.00027   0.00018   0.00000   0.00018   2.04805
   A81        1.53239   0.00002   0.00032   0.00000   0.00032   1.53271
   A82        2.04238  -0.00045  -0.00104   0.00000  -0.00104   2.04134
   A83        1.98943   0.00008   0.00075   0.00000   0.00075   1.99018
   A84        1.50687   0.00059   0.00002   0.00000   0.00002   1.50689
   A85        1.89695   0.00025  -0.00102   0.00000  -0.00102   1.89593
   A86        2.02031  -0.00053   0.00010   0.00000   0.00010   2.02042
   A87        1.98686   0.00006   0.00157   0.00000   0.00157   1.98843
   A88        1.88591  -0.00021  -0.00261   0.00000  -0.00261   1.88330
   A89        1.88498   0.00006   0.00206   0.00000   0.00206   1.88704
   A90        2.05092   0.00043   0.00211   0.00000   0.00211   2.05303
   A91        2.06746  -0.00011  -0.00161   0.00000  -0.00161   2.06585
   A92        1.52677  -0.00011  -0.00003   0.00000  -0.00003   1.52673
   A93        2.02981  -0.00010  -0.00073   0.00000  -0.00073   2.02908
   A94        1.48196  -0.00080   0.00023   0.00000   0.00023   1.48219
   A95        1.94685   0.00026  -0.00057   0.00000  -0.00057   1.94628
   A96        2.09723   0.00064   0.00212   0.00000   0.00212   2.09935
   A97        1.91626   0.00046  -0.00083   0.00000  -0.00083   1.91542
   A98        2.14747   0.00059   0.00305   0.00000   0.00305   2.15051
   A99        1.85316  -0.00097  -0.00339   0.00000  -0.00339   1.84978
   A100       1.91422  -0.00016   0.00102   0.00000   0.00102   1.91523
   A101       1.90373   0.00001   0.00128   0.00000   0.00128   1.90501
   A102       1.94858   0.00026   0.00065   0.00000   0.00065   1.94923
   A103       1.89580   0.00002  -0.00080   0.00000  -0.00080   1.89500
   A104       1.90982  -0.00002  -0.00134   0.00000  -0.00134   1.90847
   A105       1.89083  -0.00011  -0.00086   0.00000  -0.00086   1.88997
   A106       1.98236  -0.00004   0.00130   0.00000   0.00130   1.98367
   A107       1.92358   0.00002   0.00060   0.00000   0.00060   1.92418
   A108       1.91988  -0.00005   0.00036   0.00000   0.00036   1.92024
   A109       1.87890   0.00002  -0.00086   0.00000  -0.00086   1.87804
   A110       1.87557   0.00004  -0.00088   0.00000  -0.00088   1.87469
   A111       1.88006   0.00002  -0.00068   0.00000  -0.00068   1.87938
   A112       2.00751   0.00073   0.00112   0.00000   0.00112   2.00863
   A113       1.92589  -0.00016   0.00056   0.00000   0.00056   1.92645
   A114       1.90930  -0.00021   0.00059   0.00000   0.00059   1.90989
   A115       1.87865  -0.00022  -0.00027   0.00000  -0.00027   1.87838
   A116       1.86526  -0.00021  -0.00135   0.00000  -0.00135   1.86391
   A117       1.87172   0.00004  -0.00085   0.00000  -0.00085   1.87087
   A118       1.95050  -0.00050   0.00098   0.00000   0.00098   1.95148
   A119       1.71407   0.00119   0.01087   0.00000   0.01087   1.72494
   A120       1.99711   0.00025  -0.01075   0.00000  -0.01075   1.98636
   A121       1.93595  -0.00102   0.00167   0.00000   0.00167   1.93762
   A122       2.00219   0.00112  -0.00085   0.00000  -0.00085   2.00134
   A123       1.83789  -0.00121   0.00021   0.00000   0.00021   1.83810
   A124       1.96608   0.00565  -0.02596   0.00000  -0.02596   1.94011
   A125       3.24169  -0.00740  -0.09580   0.00000  -0.09580   3.14589
   A126       3.06279  -0.00339   0.07894   0.00000   0.07894   3.14173
    D1       -3.05236   0.00061  -0.02226   0.00000  -0.02226  -3.07462
    D2       -0.77807  -0.00027  -0.02641   0.00000  -0.02641  -0.80448
    D3        1.57720   0.00032  -0.02244   0.00000  -0.02244   1.55476
    D4        1.06665  -0.00109  -0.02368   0.00000  -0.02368   1.04297
    D5       -2.94225  -0.00197  -0.02783   0.00000  -0.02783  -2.97008
    D6       -0.58697  -0.00138  -0.02386   0.00000  -0.02386  -0.61083
    D7       -1.07094   0.00055  -0.02491   0.00000  -0.02491  -1.09584
    D8        1.20335  -0.00033  -0.02906   0.00000  -0.02906   1.17430
    D9       -2.72456   0.00026  -0.02508   0.00000  -0.02508  -2.74964
   D10       -3.09370  -0.00046   0.00810   0.00000   0.00809  -3.08561
   D11        1.06209  -0.00061   0.00909   0.00000   0.00909   1.07118
   D12       -1.03307  -0.00050   0.01037   0.00000   0.01037  -1.02270
   D13       -0.91736   0.00114   0.01235   0.00000   0.01235  -0.90500
   D14       -3.04475   0.00099   0.01335   0.00000   0.01335  -3.03140
   D15        1.14328   0.00110   0.01462   0.00000   0.01463   1.15791
   D16        1.14242  -0.00027   0.01140   0.00000   0.01140   1.15382
   D17       -0.98497  -0.00042   0.01240   0.00000   0.01240  -0.97258
   D18       -3.08013  -0.00031   0.01368   0.00000   0.01368  -3.06646
   D19       -0.39716   0.00167   0.05120   0.00000   0.05120  -0.34596
   D20        1.71249   0.00129   0.05474   0.00000   0.05474   1.76723
   D21       -2.58572   0.00218   0.04655   0.00000   0.04655  -2.53917
   D22       -2.58347   0.00061   0.04929   0.00000   0.04929  -2.53418
   D23       -0.47381   0.00023   0.05283   0.00000   0.05283  -0.42098
   D24        1.51116   0.00112   0.04465   0.00000   0.04465   1.55581
   D25        1.72509   0.00088   0.05113   0.00000   0.05113   1.77622
   D26       -2.44844   0.00050   0.05466   0.00000   0.05467  -2.39377
   D27       -0.46346   0.00139   0.04648   0.00000   0.04648  -0.41698
   D28       -1.20331   0.00035   0.03572   0.00000   0.03572  -1.16759
   D29        1.09276  -0.00058   0.03571   0.00000   0.03571   1.12847
   D30        2.75429  -0.00058   0.03639   0.00000   0.03639   2.79069
   D31        0.84357   0.00048   0.03193   0.00000   0.03193   0.87549
   D32        3.13964  -0.00045   0.03192   0.00000   0.03192  -3.11163
   D33       -1.48202  -0.00044   0.03260   0.00000   0.03260  -1.44942
   D34        2.97717   0.00119   0.03430   0.00000   0.03430   3.01147
   D35       -1.00994   0.00026   0.03429   0.00000   0.03429  -0.97565
   D36        0.65159   0.00027   0.03497   0.00000   0.03497   0.68656
   D37       -1.74017   0.00004  -0.05760   0.00000  -0.05760  -1.79777
   D38        2.44978  -0.00035  -0.06130   0.00000  -0.06130   2.38848
   D39        0.42182  -0.00170  -0.05036   0.00000  -0.05036   0.37146
   D40        2.51923   0.00040  -0.05487   0.00000  -0.05487   2.46436
   D41        0.42599   0.00002  -0.05857   0.00000  -0.05857   0.36742
   D42       -1.60197  -0.00134  -0.04763   0.00000  -0.04762  -1.64959
   D43        0.36854  -0.00128  -0.05654   0.00000  -0.05653   0.31201
   D44       -1.72469  -0.00167  -0.06024   0.00000  -0.06024  -1.78493
   D45        2.53053  -0.00302  -0.04929   0.00000  -0.04929   2.48124
   D46       -0.57683   0.00123   0.00119   0.00000   0.00119  -0.57563
   D47       -2.80843   0.00126   0.00240   0.00000   0.00240  -2.80603
   D48        1.48881   0.00140   0.00099   0.00000   0.00099   1.48980
   D49        1.64922   0.00007   0.00089   0.00000   0.00089   1.65011
   D50       -0.58238   0.00009   0.00210   0.00000   0.00210  -0.58028
   D51       -2.56832   0.00024   0.00069   0.00000   0.00069  -2.56764
   D52       -2.54024  -0.00122   0.00000   0.00000   0.00000  -2.54024
   D53        1.51134  -0.00119   0.00121   0.00000   0.00121   1.51255
   D54       -0.47460  -0.00105  -0.00020   0.00000  -0.00020  -0.47480
   D55       -1.42754   0.00224  -0.00043   0.00000  -0.00043  -1.42797
   D56        2.94187   0.00136   0.00163   0.00000   0.00163   2.94350
   D57        0.74325   0.00270   0.00786   0.00000   0.00786   0.75110
   D58        2.58235   0.00056   0.00004   0.00000   0.00004   2.58239
   D59        0.66858  -0.00032   0.00210   0.00000   0.00210   0.67068
   D60       -1.53004   0.00102   0.00833   0.00000   0.00833  -1.52172
   D61        0.46967   0.00076   0.00012   0.00000   0.00012   0.46979
   D62       -1.44410  -0.00012   0.00218   0.00000   0.00218  -1.44192
   D63        2.64046   0.00122   0.00841   0.00000   0.00841   2.64887
   D64       -1.51904  -0.00100  -0.00653   0.00000  -0.00654  -1.52557
   D65        2.57899  -0.00020  -0.00266   0.00000  -0.00266   2.57633
   D66        0.47301   0.00118  -0.00019   0.00000  -0.00019   0.47282
   D67        0.55098  -0.00093  -0.00780   0.00000  -0.00781   0.54318
   D68       -1.63417  -0.00014  -0.00393   0.00000  -0.00393  -1.63811
   D69        2.54303   0.00125  -0.00146   0.00000  -0.00146   2.54157
   D70        2.76669  -0.00098  -0.00818   0.00000  -0.00818   2.75851
   D71        0.58153  -0.00018  -0.00431   0.00000  -0.00431   0.57723
   D72       -1.52445   0.00120  -0.00184   0.00000  -0.00184  -1.52628
   D73        1.40297  -0.00192  -0.00244   0.00000  -0.00244   1.40053
   D74       -2.93552  -0.00159  -0.00376   0.00000  -0.00376  -2.93928
   D75       -0.72647  -0.00311  -0.00517   0.00000  -0.00516  -0.73163
   D76       -0.46781  -0.00079  -0.00007   0.00000  -0.00007  -0.46788
   D77        1.47690  -0.00047  -0.00140   0.00000  -0.00140   1.47550
   D78       -2.59724  -0.00199  -0.00280   0.00000  -0.00280  -2.60004
   D79       -2.58894  -0.00038   0.00270   0.00000   0.00270  -2.58624
   D80       -0.64424  -0.00006   0.00137   0.00000   0.00137  -0.64287
   D81        1.56481  -0.00158  -0.00003   0.00000  -0.00003   1.56478
   D82        0.83249  -0.00038   0.00395   0.00000   0.00395   0.83644
   D83       -1.27356  -0.00036   0.00393   0.00000   0.00393  -1.26963
   D84        2.93998  -0.00043   0.00401   0.00000   0.00401   2.94398
   D85       -0.78596   0.00016   0.00473   0.00000   0.00473  -0.78123
   D86       -2.89202   0.00018   0.00472   0.00000   0.00472  -2.88730
   D87        1.32152   0.00011   0.00479   0.00000   0.00479   1.32632
   D88       -3.13653   0.00021   0.00045   0.00000   0.00045  -3.13608
   D89        1.04061   0.00023   0.00043   0.00000   0.00043   1.04104
   D90       -1.02904   0.00016   0.00051   0.00000   0.00051  -1.02853
   D91       -0.89956  -0.00030   0.01407   0.00000   0.01407  -0.88549
   D92       -3.02319   0.00002   0.01123   0.00000   0.01123  -3.01196
   D93        1.20849  -0.00017   0.01151   0.00000   0.01150   1.21999
   D94        0.91283  -0.00024   0.01997   0.00000   0.01997   0.93280
   D95       -1.21080   0.00008   0.01713   0.00000   0.01713  -1.19367
   D96        3.02087  -0.00011   0.01740   0.00000   0.01740   3.03828
   D97       -3.13748  -0.00025   0.01908   0.00000   0.01908  -3.11839
   D98        1.02209   0.00006   0.01624   0.00000   0.01624   1.03833
   D99       -1.02943  -0.00012   0.01652   0.00000   0.01652  -1.01291
   D100       0.38436  -0.00181   0.02429   0.00000   0.02430   0.40866
   D101      -1.74366  -0.00308   0.02222   0.00000   0.02222  -1.72144
   D102      -1.81758  -0.00025   0.01516   0.00000   0.01516  -1.80242
   D103       2.33758  -0.00152   0.01309   0.00000   0.01309   2.35067
   D104       2.39579  -0.00080   0.02115   0.00000   0.02116   2.41695
   D105       0.26777  -0.00207   0.01908   0.00000   0.01908   0.28685
   D106      -0.84163  -0.01005  -0.29975   0.00000  -0.29976  -1.14139
   D107      -2.91354  -0.00733  -0.28595   0.00000  -0.28594   3.08370
   D108       3.12310   0.00012  -0.00310   0.00000  -0.00310   3.12000
   D109      -0.90401  -0.00012  -0.00550   0.00000  -0.00550  -0.90951
   D110       1.43448   0.00021  -0.00241   0.00000  -0.00241   1.43207
   D111       1.08927  -0.00049  -0.00648   0.00000  -0.00648   1.08280
   D112      -2.93783  -0.00073  -0.00888   0.00000  -0.00888  -2.94671
   D113      -0.59935  -0.00040  -0.00579   0.00000  -0.00579  -0.60514
   D114      -0.91349   0.00097  -0.00300   0.00000  -0.00300  -0.91649
   D115       1.34259   0.00073  -0.00540   0.00000  -0.00540   1.33718
   D116      -2.60212   0.00106  -0.00231   0.00000  -0.00231  -2.60443
   D117      -3.02007  -0.00007  -0.00158   0.00000  -0.00158  -3.02165
   D118       1.18883  -0.00001  -0.00197   0.00000  -0.00197   1.18686
   D119      -0.90021  -0.00004  -0.00215   0.00000  -0.00215  -0.90236
   D120      -0.97722   0.00045   0.00247   0.00000   0.00247  -0.97475
   D121      -3.05150   0.00051   0.00208   0.00000   0.00208  -3.04942
   D122       1.14264   0.00048   0.00190   0.00000   0.00190   1.14454
   D123       1.01423  -0.00042  -0.00118   0.00000  -0.00118   1.01305
   D124      -1.06005  -0.00036  -0.00157   0.00000  -0.00157  -1.06162
   D125       3.13409  -0.00039  -0.00175   0.00000  -0.00175   3.13234
   D126      -0.39602   0.00004   0.01017   0.00000   0.01017  -0.38585
   D127       1.63710  -0.00068   0.01812   0.00000   0.01811   1.65522
   D128      -2.70874  -0.00134   0.02062   0.00000   0.02062  -2.68812
   D129      -2.52376   0.00053   0.00673   0.00000   0.00673  -2.51703
   D130      -0.49064  -0.00019   0.01468   0.00000   0.01468  -0.47596
   D131       1.44671  -0.00085   0.01718   0.00000   0.01718   1.46388
   D132       1.68798  -0.00033   0.00815   0.00000   0.00815   1.69613
   D133      -2.56208  -0.00105   0.01609   0.00000   0.01609  -2.54599
   D134      -0.62474  -0.00171   0.01859   0.00000   0.01859  -0.60614
   D135      -1.16933   0.00055   0.00644   0.00000   0.00644  -1.16288
   D136       1.12071   0.00026   0.00311   0.00000   0.00311   1.12382
   D137       2.78341   0.00017   0.00290   0.00000   0.00290   2.78631
   D138       0.87279   0.00013   0.00286   0.00000   0.00286   0.87565
   D139      -3.12036  -0.00016  -0.00047   0.00000  -0.00047  -3.12083
   D140      -1.45766  -0.00025  -0.00068   0.00000  -0.00068  -1.45834
   D141       2.97669   0.00017   0.00754   0.00000   0.00754   2.98423
   D142      -1.01646  -0.00012   0.00420   0.00000   0.00420  -1.01225
   D143       0.64625  -0.00020   0.00399   0.00000   0.00399   0.65024
   D144      -1.76068  -0.00010  -0.00565   0.00000  -0.00565  -1.76633
   D145       2.62898  -0.00070  -0.02020   0.00000  -0.02020   2.60878
   D146       0.54949   0.00085  -0.02112   0.00000  -0.02112   0.52837
   D147       2.52023   0.00018  -0.00497   0.00000  -0.00497   2.51526
   D148       0.62671  -0.00042  -0.01953   0.00000  -0.01953   0.60718
   D149      -1.45278   0.00113  -0.02045   0.00000  -0.02045  -1.47323
   D150       0.37533   0.00036  -0.00945   0.00000  -0.00945   0.36588
   D151      -1.51819  -0.00025  -0.02401   0.00000  -0.02401  -1.54220
   D152       2.68550   0.00130  -0.02492   0.00000  -0.02492   2.66058
   D153      -0.55025   0.00045   0.00395   0.00000   0.00395  -0.54630
   D154      -2.79049   0.00043   0.00572   0.00000   0.00572  -2.78477
   D155       1.49419   0.00008   0.00388   0.00000   0.00388   1.49807
   D156       1.66177   0.00020   0.00024   0.00000   0.00024   1.66201
   D157      -0.57847   0.00018   0.00201   0.00000   0.00201  -0.57646
   D158      -2.57698  -0.00017   0.00017   0.00000   0.00017  -2.57681
   D159      -2.52456  -0.00009   0.00059   0.00000   0.00059  -2.52397
   D160       1.51838  -0.00011   0.00236   0.00000   0.00236   1.52074
   D161      -0.48013  -0.00046   0.00052   0.00000   0.00052  -0.47960
   D162      -1.42278   0.00087   0.00349   0.00000   0.00349  -1.41928
   D163       2.95294   0.00067   0.00433   0.00000   0.00433   2.95727
   D164       0.76841   0.00125   0.00795   0.00000   0.00795   0.77636
   D165       2.58813   0.00017  -0.00043   0.00000  -0.00043   2.58770
   D166       0.68066  -0.00003   0.00040   0.00000   0.00040   0.68107
   D167      -1.50388   0.00055   0.00403   0.00000   0.00403  -1.49985
   D168       0.47267   0.00016  -0.00044   0.00000  -0.00044   0.47223
   D169      -1.43480  -0.00004   0.00040   0.00000   0.00040  -1.43440
   D170       2.66385   0.00054   0.00402   0.00000   0.00402   2.66787
   D171      -1.58503   0.00007  -0.00248   0.00000  -0.00248  -1.58751
   D172       2.54932   0.00026  -0.00184   0.00000  -0.00184   2.54747
   D173       0.47723   0.00046  -0.00058   0.00000  -0.00058   0.47665
   D174       0.48022  -0.00022  -0.00362   0.00000  -0.00362   0.47660
   D175      -1.66862  -0.00004  -0.00298   0.00000  -0.00298  -1.67160
   D176       2.54248   0.00017  -0.00172   0.00000  -0.00172   2.54076
   D177       2.69715  -0.00029  -0.00353   0.00000  -0.00353   2.69363
   D178       0.54832  -0.00011  -0.00289   0.00000  -0.00289   0.54543
   D179      -1.52377   0.00010  -0.00162   0.00000  -0.00162  -1.52540
   D180       1.43093  -0.00033  -0.00215   0.00000  -0.00215   1.42878
   D181      -2.91340  -0.00031  -0.00271   0.00000  -0.00271  -2.91611
   D182      -0.71485  -0.00073  -0.00590   0.00000  -0.00590  -0.72075
   D183      -0.47281  -0.00009   0.00055   0.00000   0.00055  -0.47225
   D184       1.46605  -0.00007  -0.00001   0.00000  -0.00001   1.46603
   D185      -2.61858  -0.00049  -0.00321   0.00000  -0.00321  -2.62179
   D186      -2.57908   0.00012   0.00258   0.00000   0.00258  -2.57650
   D187      -0.64023   0.00014   0.00202   0.00000   0.00202  -0.63821
   D188       1.55833  -0.00028  -0.00118   0.00000  -0.00118   1.55715
   D189       0.85703  -0.00029   0.00963   0.00000   0.00963   0.86667
   D190      -1.25279  -0.00030   0.00940   0.00000   0.00940  -1.24339
   D191       2.95989  -0.00030   0.00965   0.00000   0.00965   2.96954
   D192      -0.75450   0.00033   0.00993   0.00000   0.00993  -0.74457
   D193      -2.86433   0.00032   0.00969   0.00000   0.00969  -2.85463
   D194       1.34836   0.00032   0.00994   0.00000   0.00994   1.35830
   D195      -3.11164  -0.00003   0.00927   0.00000   0.00927  -3.10237
   D196       1.06172  -0.00004   0.00904   0.00000   0.00904   1.07076
   D197      -1.00878  -0.00004   0.00928   0.00000   0.00928  -0.99950
   D198      -0.80558   0.00009   0.01408   0.00000   0.01408  -0.79150
   D199      -2.93466  -0.00002   0.01319   0.00000   0.01319  -2.92147
   D200       1.29331   0.00016   0.01354   0.00000   0.01354   1.30685
   D201       1.02365  -0.00006   0.01854   0.00000   0.01854   1.04220
   D202      -1.10543  -0.00018   0.01765   0.00000   0.01765  -1.08778
   D203       3.12254   0.00000   0.01800   0.00000   0.01800   3.14054
   D204      -3.03354   0.00012   0.01641   0.00000   0.01641  -3.01713
   D205       1.12056   0.00001   0.01552   0.00000   0.01552   1.13608
   D206      -0.93465   0.00019   0.01587   0.00000   0.01587  -0.91879
   D207       1.57326  -0.00422  -0.03223   0.00000  -0.03223   1.54104
   D208      -0.71462  -0.00484  -0.02216   0.00000  -0.02216  -0.73678
   D209      -2.84817  -0.00338  -0.02389   0.00000  -0.02389  -2.87206
         Item               Value     Threshold  Converged?
 Maximum Force            0.010054     0.000450     NO 
 RMS     Force            0.001304     0.000300     NO 
 Maximum Displacement     1.369739     0.001800     NO 
 RMS     Displacement     0.307976     0.001200     NO 
 Predicted change in Energy=-9.279747D-04
 GradGradGradGradGradGradGradGradGradGradGradGradGradGradGradGradGradGrad

 Stoichiometry    C20H34O4(3)
 Framework group  C1[X(C20H34O4)]
 Deg. of freedom   168
 Full point group                 C1      NOp   1
 Largest Abelian subgroup         C1      NOp   1
 Largest concise Abelian subgroup C1      NOp   1
                         Standard orientation:                         
 ---------------------------------------------------------------------
 Center     Atomic      Atomic             Coordinates (Angstroms)
 Number     Number       Type             X           Y           Z
 ---------------------------------------------------------------------
      1          6           0       -2.697598   -1.145709    0.187807
      2          6           0       -1.997105    0.662603   -1.559877
      3          1           0       -2.130127    0.318387   -2.592289
      4          1           0       -1.191502    1.406627   -1.574936
      5          6           0       -3.306654    1.296829   -1.074480
      6          1           0       -3.525457    2.221570   -1.621119
      7          6           0       -4.388001    0.194899   -1.033444
      8          1           0       -4.321126   -0.596317   -1.787876
      9          1           0       -5.409644    0.576824   -1.026846
     10          6           0       -3.850155   -0.140511    0.381861
     11          1           0       -4.551230   -0.511489    1.137576
     12          6           0       -3.388245    1.354969    0.484296
     13          6           0       -2.117334   -1.650132    1.543129
     14          1           0       -1.267736   -2.315193    1.372384
     15          1           0       -2.893782   -2.168785    2.110561
     16          1           0       -1.763643   -0.782162    2.103159
     17          6           0       -4.555953    2.232570    0.960080
     18          1           0       -5.501739    2.015225    0.456837
     19          1           0       -4.324661    3.290620    0.787193
     20          1           0       -4.715948    2.097779    2.036613
     21          6           0       -2.159013    1.782580    1.288767
     22          1           0       -1.234040    1.259235    1.045276
     23          1           0       -2.337928    1.644777    2.362298
     24          1           0       -1.976516    2.852225    1.125671
     25          6           0       -1.548656   -0.543152   -0.698023
     26          1           0       -0.747649   -0.228697   -0.029393
     27          8           0       -3.194578   -2.291886   -0.377719
     28          8           0       -0.975644   -1.576942   -1.491242
     29          1           0       -1.652439   -2.272664   -1.570040
     30          6           0        2.182491   -0.424674    1.143854
     31          6           0        2.402664   -0.647521   -1.538800
     32          1           0        1.422987   -0.619667   -2.031024
     33          1           0        3.069375   -1.220042   -2.197110
     34          6           0        2.906307    0.791332   -1.371989
     35          1           0        3.115693    1.243133   -2.348873
     36          6           0        1.939792    1.520535   -0.414912
     37          1           0        0.894368    1.205264   -0.432050
     38          1           0        1.977018    2.608150   -0.489713
     39          6           0        2.796253    0.942139    0.731710
     40          1           0        2.927807    1.545036    1.639720
     41          6           0        4.002702    0.925206   -0.271015
     42          6           0        2.946313   -1.145461    2.263198
     43          1           0        2.528664   -2.145690    2.410610
     44          1           0        2.835953   -0.580512    3.194921
     45          1           0        4.013961   -1.228117    2.036023
     46          6           0        4.669824    2.310781   -0.304813
     47          1           0        3.958064    3.139800   -0.322995
     48          1           0        5.309005    2.402821   -1.191468
     49          1           0        5.305473    2.443223    0.579319
     50          6           0        5.145041   -0.090870   -0.191499
     51          1           0        4.842696   -1.134167   -0.282061
     52          1           0        5.686749    0.016839    0.756231
     53          1           0        5.862241    0.102503   -0.998724
     54          6           0        2.283550   -1.451947   -0.232313
     55          1           0        3.220063   -1.955300    0.003195
     56          8           0        0.892438   -0.331965    1.407192
     57          8           0        1.335952   -2.442110   -0.254508
     58          1           0        0.512360   -2.134809   -0.692099
 ---------------------------------------------------------------------
 Rotational constants (GHZ):           0.4521642           0.1413865           0.1313534
 Standard basis: 6-31++G(d,p) (6D, 7F)
 There are   660 symmetry adapted cartesian basis functions of A   symmetry.
 There are   660 symmetry adapted basis functions of A   symmetry.
   660 basis functions,  1040 primitive gaussians,   660 cartesian basis functions
    94 alpha electrons       92 beta electrons
       nuclear repulsion energy      2400.7765147137 Hartrees.
 NAtoms=   58 NActive=   58 NUniq=   58 SFac= 1.00D+00 NAtFMM=   60 NAOKFM=F Big=F
 Integral buffers will be    131072 words long.
 Raffenetti 2 integral format.
 Two-electron integral symmetry is turned on.
 Nuclear repulsion after empirical dispersion term =     2400.7134471438 Hartrees.
 One-electron integrals computed using PRISM.
 NBasis=   660 RedAO= T EigKep=  1.21D-06  NBF=   660
 NBsUse=   659 1.00D-06 EigRej=  5.17D-07 NBFU=   659
 Lowest energy guess from the checkpoint file:  "2_1_1862-restart-wb97-opt.chk"
 B after Tr=     0.000000    0.000000    0.000000
         Rot=    1.000000   -0.000641   -0.000448   -0.000089 Ang=  -0.09 deg.
 B after Tr=     0.000000    0.000000    0.000000
         Rot=    0.999564    0.020690    0.020280    0.005705 Ang=   3.38 deg.
 Initial guess <Sx>= 0.0000 <Sy>= 0.0000 <Sz>= 1.0000 <S**2>= 2.0119 S= 1.0040
 Requested convergence on RMS density matrix=1.00D-08 within 128 cycles.
 Requested convergence on MAX density matrix=1.00D-06.
 Requested convergence on             energy=1.00D-06.
 No special actions if energy rises.
 Restarting incremental Fock formation.
 SCF Done:  E(UwB97XD) =  -1083.09345221     A.U. after   23 cycles
            NFock= 23  Conv=0.32D-08     -V/T= 2.0092
 <Sx>= 0.0000 <Sy>= 0.0000 <Sz>= 1.0000 <S**2>= 2.0119 S= 1.0040
 <L.S>=  0.00000000000    
 Annihilation of the first spin contaminant:
 S**2 before annihilation     2.0119,   after     2.0001
 Calling FoFJK, ICntrl=      2127 FMM=F ISym2X=0 I1Cent= 0 IOpClX= 1 NMat=1 NMatS=1 NMatT=0.
 ***** Axes restored to original set *****
 -------------------------------------------------------------------
 Center     Atomic                   Forces (Hartrees/Bohr)
 Number     Number              X              Y              Z
 -------------------------------------------------------------------
      1        6           0.000298391    0.000154626    0.000302330
      2        6           0.000334785    0.000255463   -0.000316293
      3        1           0.000047961    0.000029910    0.000542572
      4        1          -0.000228359   -0.000330273    0.000088178
      5        6          -0.000005672    0.000254320   -0.000279313
      6        1           0.000166011   -0.000414736    0.000233236
      7        6          -0.000507807   -0.000257888   -0.000448826
      8        1          -0.000041115    0.000343787    0.000399961
      9        1           0.000547997   -0.000070265    0.000121851
     10        6          -0.000386665    0.000051369    0.000137392
     11        1           0.000381641    0.000060011   -0.000226678
     12        6          -0.000136099    0.000372012    0.000264159
     13        6          -0.000045459   -0.000298373    0.000551109
     14        1          -0.000315043    0.000366291   -0.000053646
     15        1           0.000370345    0.000298638   -0.000442215
     16        1          -0.000017149   -0.000196872   -0.000433605
     17        6          -0.000634908    0.000439560    0.000228349
     18        1           0.000555758    0.000010671    0.000176820
     19        1          -0.000047422   -0.000661889    0.000079633
     20        1           0.000187267    0.000016763   -0.000646525
     21        6           0.000611666    0.000156767    0.000349455
     22        1          -0.000234946   -0.000147181    0.000007827
     23        1           0.000048293    0.000043409   -0.000687599
     24        1          -0.000222682   -0.000659719    0.000062621
     25        6           0.000090070   -0.000263510   -0.000295399
     26        1          -0.000113096    0.000290800    0.000445815
     27        8           0.000118287   -0.000140509   -0.000161904
     28        8          -0.001851637   -0.001745970   -0.000531312
     29        1           0.001689533    0.002004393    0.000572505
     30        6           0.000266786    0.000060823    0.000585762
     31        6           0.000022008   -0.000098332   -0.000407730
     32        1           0.000218989   -0.000120799    0.000409212
     33        1          -0.000306698    0.000251449    0.000444782
     34        6          -0.000028437   -0.000011714   -0.000461844
     35        1          -0.000080035   -0.000233609    0.000428180
     36        6          -0.000534799    0.000531728   -0.000119540
     37        1           0.000170230    0.000061879    0.000098052
     38        1           0.000155239   -0.000553883    0.000080642
     39        6           0.000031588    0.000237273    0.000040995
     40        1          -0.000096878   -0.000430545   -0.000256393
     41        6           0.000417579    0.000218985    0.000039795
     42        6           0.000455097   -0.000397854    0.000634465
     43        1           0.000117110    0.000602519   -0.000178849
     44        1          -0.000010038   -0.000251022   -0.000644009
     45        1          -0.000562119    0.000124122    0.000023812
     46        6           0.000312068    0.000747729    0.000014800
     47        1           0.000254563   -0.000540293   -0.000001151
     48        1          -0.000398008   -0.000158798    0.000522604
     49        1          -0.000410755   -0.000158702   -0.000516314
     50        6           0.000437062   -0.000611378   -0.000034869
     51        1          -0.000007780    0.000502627    0.000124601
     52        1          -0.000366213   -0.000002645   -0.000541135
     53        1          -0.000537897   -0.000028201    0.000468621
     54        6          -0.000791800   -0.001060777   -0.000852995
     55        1           0.000427647    0.000502202    0.000343713
     56        8          -0.000178142    0.000201501   -0.000182485
     57        8          -0.002043056    0.001366661   -0.001220948
     58        1           0.002406746   -0.000712549    0.001117730
 -------------------------------------------------------------------
 Cartesian Forces:  Max     0.002406746 RMS     0.000532477

 GradGradGradGradGradGradGradGradGradGradGradGradGradGradGradGradGradGrad
 Berny optimization.
 Using GEDIIS/GDIIS optimizer.
 FormGI is forming the generalized inverse of G from B-inverse, IUseBI=4.
 Internal  Forces:  Max     0.003323229 RMS     0.000387325
 Search for a local minimum.
 Step number   4 out of a maximum of  348
 All quantities printed in internal units (Hartrees-Bohrs-Radians)
 Mixed Optimization -- En-DIIS/RFO-DIIS
 Update second derivatives using D2CorX and points    2    3    1    4
 ITU=  0 -1 -1  0
 Use linear search instead of GDIIS.
     Eigenvalues ---    0.00207   0.00232   0.00261   0.00285   0.00286
     Eigenvalues ---    0.00304   0.00354   0.00365   0.00721   0.00831
     Eigenvalues ---    0.00893   0.01155   0.01495   0.01510   0.01763
     Eigenvalues ---    0.02035   0.02124   0.02573   0.02690   0.02729
     Eigenvalues ---    0.02737   0.02884   0.02895   0.03056   0.03160
     Eigenvalues ---    0.03201   0.03247   0.03349   0.03481   0.03909
     Eigenvalues ---    0.04104   0.04369   0.04439   0.04456   0.04571
     Eigenvalues ---    0.04697   0.04798   0.04826   0.04889   0.05044
     Eigenvalues ---    0.05083   0.05111   0.05192   0.05211   0.05373
     Eigenvalues ---    0.05485   0.05516   0.05555   0.05588   0.05614
     Eigenvalues ---    0.05619   0.05692   0.05717   0.05743   0.05770
     Eigenvalues ---    0.05798   0.05851   0.05958   0.06250   0.06466
     Eigenvalues ---    0.06587   0.06619   0.06668   0.06759   0.06977
     Eigenvalues ---    0.07269   0.07558   0.08109   0.08334   0.08585
     Eigenvalues ---    0.08698   0.08875   0.08971   0.09082   0.09141
     Eigenvalues ---    0.09683   0.09858   0.10353   0.10407   0.11781
     Eigenvalues ---    0.11954   0.12251   0.13000   0.13344   0.15848
     Eigenvalues ---    0.16000   0.16000   0.16000   0.16000   0.16000
     Eigenvalues ---    0.16000   0.16000   0.16000   0.16000   0.16000
     Eigenvalues ---    0.16000   0.16000   0.16000   0.16000   0.16000
     Eigenvalues ---    0.16000   0.16000   0.16177   0.16750   0.17021
     Eigenvalues ---    0.17738   0.18565   0.19809   0.20722   0.20898
     Eigenvalues ---    0.21470   0.21938   0.24342   0.24493   0.24688
     Eigenvalues ---    0.25733   0.25970   0.26871   0.26913   0.27022
     Eigenvalues ---    0.27663   0.28087   0.28492   0.28666   0.28807
     Eigenvalues ---    0.28867   0.28973   0.29324   0.29412   0.32357
     Eigenvalues ---    0.33905   0.33925   0.33986   0.34012   0.34017
     Eigenvalues ---    0.34021   0.34024   0.34035   0.34041   0.34046
     Eigenvalues ---    0.34048   0.34069   0.34080   0.34092   0.34167
     Eigenvalues ---    0.34191   0.34211   0.34265   0.34344   0.34424
     Eigenvalues ---    0.34470   0.34499   0.34532   0.34535   0.34594
     Eigenvalues ---    0.34694   0.34723   0.34788   0.34811   0.34865
     Eigenvalues ---    0.34959   0.41885   0.48359   0.50669   0.50755
     Eigenvalues ---    0.52000   0.61757   1.80060
 RFO step:  Lambda=-3.67301631D-04 EMin= 2.06850616D-03
 Quartic linear search produced a step of  0.68156.
 Maximum step size (   0.075) exceeded in Quadratic search.
    -- Step size scaled by   0.867
 Iteration  1 RMS(Cart)=  0.07142071 RMS(Int)=  0.00096308
 Iteration  2 RMS(Cart)=  0.00413631 RMS(Int)=  0.00002124
 Iteration  3 RMS(Cart)=  0.00000566 RMS(Int)=  0.00002110
 Iteration  4 RMS(Cart)=  0.00000000 RMS(Int)=  0.00002110
 Variable       Old X    -DE/DX   Delta X   Delta X   Delta X     New X
                                 (Linear)    (Quad)   (Total)
    R1        2.91316  -0.00019   0.00000  -0.00030  -0.00029   2.91287
    R2        2.94461  -0.00039  -0.00003  -0.00229  -0.00231   2.94229
    R3        2.96864  -0.00058  -0.00001  -0.00215  -0.00218   2.96646
    R4        2.59143   0.00014   0.00000   0.00039   0.00040   2.59183
    R5        2.07186  -0.00053  -0.00002  -0.00225  -0.00227   2.06959
    R6        2.07250  -0.00039  -0.00002  -0.00193  -0.00195   2.07055
    R7        2.89860  -0.00031  -0.00001  -0.00153  -0.00155   2.89706
    R8        2.92617  -0.00048  -0.00003  -0.00269  -0.00273   2.92344
    R9        2.07167  -0.00050  -0.00002  -0.00214  -0.00216   2.06951
   R10        2.91854   0.00012   0.00000  -0.00011  -0.00009   2.91845
   R11        2.95174  -0.00019   0.00002   0.00079   0.00081   2.95255
   R12        2.06980  -0.00053  -0.00002  -0.00226  -0.00228   2.06752
   R13        2.06116  -0.00054  -0.00002  -0.00226  -0.00228   2.05888
   R14        2.93052   0.00003  -0.00001  -0.00068  -0.00068   2.92984
   R15        2.07029  -0.00042  -0.00002  -0.00181  -0.00183   2.06847
   R16        2.96411  -0.00034  -0.00002  -0.00162  -0.00163   2.96248
   R17        2.90311  -0.00021  -0.00001  -0.00106  -0.00107   2.90204
   R18        2.89137  -0.00015  -0.00002  -0.00102  -0.00103   2.89033
   R19        2.06428  -0.00046  -0.00002  -0.00213  -0.00215   2.06213
   R20        2.06478  -0.00063  -0.00003  -0.00264  -0.00267   2.06211
   R21        2.06327  -0.00039  -0.00002  -0.00187  -0.00189   2.06138
   R22        2.06578  -0.00056  -0.00002  -0.00238  -0.00241   2.06337
   R23        2.07255  -0.00066  -0.00003  -0.00284  -0.00287   2.06968
   R24        2.07241  -0.00066  -0.00003  -0.00286  -0.00289   2.06952
   R25        2.06037  -0.00013  -0.00002  -0.00103  -0.00105   2.05932
   R26        2.07308  -0.00069  -0.00003  -0.00294  -0.00297   2.07011
   R27        2.07358  -0.00069  -0.00003  -0.00293  -0.00297   2.07061
   R28        2.05933   0.00028  -0.00001   0.00045   0.00045   2.05978
   R29        2.68996  -0.00055  -0.00001  -0.00156  -0.00157   2.68839
   R30        1.84022  -0.00265  -0.00008  -0.00738  -0.00746   1.83276
   R31        3.36138  -0.00058   0.00014  -0.00089  -0.00074   3.36063
   R32        2.93653  -0.00030   0.00000  -0.00091  -0.00092   2.93561
   R33        2.90052  -0.00016  -0.00001  -0.00082  -0.00083   2.89969
   R34        3.25084   0.00018   0.00004   0.00241   0.00245   3.25329
   R35        2.49428   0.00015  -0.00001  -0.00031  -0.00032   2.49396
   R36        2.07253  -0.00038  -0.00002  -0.00176  -0.00178   2.07075
   R37        2.07496  -0.00058  -0.00003  -0.00252  -0.00255   2.07241
   R38        2.89799  -0.00031  -0.00001  -0.00120  -0.00120   2.89679
   R39        2.90809  -0.00052  -0.00002  -0.00250  -0.00253   2.90556
   R40        2.07205  -0.00049  -0.00002  -0.00212  -0.00215   2.06990
   R41        2.91648   0.00011   0.00000   0.00024   0.00024   2.91672
   R42        2.94709  -0.00010   0.00000  -0.00017  -0.00017   2.94692
   R43        2.06370  -0.00018  -0.00004  -0.00207  -0.00211   2.06159
   R44        2.06135  -0.00055  -0.00002  -0.00231  -0.00234   2.05901
   R45        2.91705   0.00007  -0.00001  -0.00057  -0.00058   2.91647
   R46        2.07463  -0.00046  -0.00002  -0.00198  -0.00200   2.07264
   R47        2.96468  -0.00019  -0.00001  -0.00081  -0.00081   2.96387
   R48        2.90675  -0.00020  -0.00001  -0.00106  -0.00107   2.90568
   R49        2.89299  -0.00026  -0.00001  -0.00131  -0.00132   2.89167
   R50        2.06717  -0.00062  -0.00003  -0.00264  -0.00267   2.06451
   R51        2.06962  -0.00068  -0.00003  -0.00290  -0.00293   2.06669
   R52        2.06864  -0.00056  -0.00003  -0.00242  -0.00245   2.06619
   R53        2.06509  -0.00058  -0.00003  -0.00244  -0.00247   2.06262
   R54        2.07283  -0.00067  -0.00003  -0.00288  -0.00291   2.06992
   R55        2.07292  -0.00067  -0.00003  -0.00290  -0.00293   2.06999
   R56        2.05979  -0.00049  -0.00002  -0.00207  -0.00209   2.05770
   R57        2.07288  -0.00065  -0.00003  -0.00279  -0.00282   2.07006
   R58        2.07301  -0.00070  -0.00003  -0.00303  -0.00306   2.06995
   R59        2.05788   0.00021   0.00001   0.00088   0.00089   2.05877
   R60        2.59027  -0.00115   0.00000  -0.00181  -0.00180   2.58847
   R61        1.85562  -0.00332  -0.00005  -0.00770  -0.00775   1.84787
    A1        1.96060   0.00002   0.00000  -0.00044  -0.00041   1.96019
    A2        1.94732  -0.00008  -0.00005  -0.00246  -0.00262   1.94469
    A3        1.90282   0.00017   0.00003   0.00334   0.00341   1.90623
    A4        1.92013  -0.00009   0.00002  -0.00096  -0.00089   1.91924
    A5        1.79577   0.00002   0.00002   0.00109   0.00108   1.79685
    A6        1.93168  -0.00003   0.00000  -0.00021  -0.00020   1.93148
    A7        1.86417   0.00003   0.00003   0.00184   0.00185   1.86601
    A8        1.90098   0.00015   0.00002   0.00262   0.00268   1.90366
    A9        1.89102   0.00001   0.00001   0.00073   0.00078   1.89180
   A10        1.92940   0.00002   0.00002   0.00015   0.00022   1.92961
   A11        1.89987  -0.00007   0.00000  -0.00122  -0.00115   1.89872
   A12        1.97479  -0.00013  -0.00007  -0.00378  -0.00403   1.97076
   A13        1.94055  -0.00005   0.00001  -0.00027  -0.00023   1.94032
   A14        1.88721   0.00016   0.00000   0.00124   0.00120   1.88841
   A15        1.95604  -0.00023  -0.00001  -0.00262  -0.00267   1.95337
   A16        2.06616   0.00004   0.00000   0.00035   0.00036   2.06652
   A17        2.04404   0.00015   0.00001   0.00104   0.00106   2.04510
   A18        1.53426  -0.00006   0.00000   0.00029   0.00031   1.53456
   A19        2.04245  -0.00001   0.00002   0.00134   0.00136   2.04381
   A20        1.98903   0.00003  -0.00002  -0.00159  -0.00159   1.98744
   A21        1.50649  -0.00005   0.00000  -0.00013  -0.00016   1.50633
   A22        1.89052   0.00004   0.00001   0.00122   0.00123   1.89175
   A23        2.03892  -0.00002   0.00000   0.00010   0.00010   2.03902
   A24        1.97695   0.00000  -0.00002  -0.00143  -0.00143   1.97552
   A25        1.86027   0.00013   0.00004   0.00358   0.00360   1.86387
   A26        1.92247   0.00004   0.00000  -0.00028  -0.00026   1.92221
   A27        1.99296  -0.00033  -0.00010  -0.00762  -0.00776   1.98520
   A28        2.07241   0.00002   0.00003   0.00205   0.00207   2.07449
   A29        1.52631   0.00002   0.00001   0.00126   0.00129   1.52760
   A30        2.05584   0.00011   0.00002   0.00143   0.00143   2.05728
   A31        1.48542   0.00016  -0.00001  -0.00012  -0.00014   1.48528
   A32        1.94984  -0.00014   0.00002   0.00089   0.00093   1.95077
   A33        2.08649  -0.00012   0.00000  -0.00093  -0.00096   2.08552
   A34        1.91882  -0.00009   0.00003   0.00173   0.00178   1.92060
   A35        2.13813  -0.00027  -0.00010  -0.00741  -0.00751   2.13061
   A36        1.86311   0.00037   0.00005   0.00495   0.00501   1.86812
   A37        1.92918  -0.00014  -0.00002  -0.00160  -0.00162   1.92756
   A38        1.91850  -0.00009  -0.00001  -0.00046  -0.00047   1.91803
   A39        1.88539  -0.00027  -0.00003  -0.00270  -0.00273   1.88265
   A40        1.92289   0.00016   0.00003   0.00208   0.00210   1.92499
   A41        1.88832   0.00010  -0.00001  -0.00041  -0.00042   1.88790
   A42        1.91897   0.00024   0.00003   0.00304   0.00307   1.92204
   A43        1.98392  -0.00016  -0.00002  -0.00155  -0.00156   1.98235
   A44        1.91982  -0.00008  -0.00001  -0.00074  -0.00075   1.91908
   A45        1.92271  -0.00010  -0.00001  -0.00090  -0.00091   1.92180
   A46        1.87727   0.00013   0.00001   0.00121   0.00122   1.87849
   A47        1.87679   0.00014   0.00001   0.00126   0.00128   1.87807
   A48        1.87977   0.00009   0.00001   0.00092   0.00093   1.88070
   A49        2.01529  -0.00022  -0.00002  -0.00191  -0.00193   2.01337
   A50        1.92665  -0.00007  -0.00002  -0.00142  -0.00144   1.92521
   A51        1.90488  -0.00007   0.00000   0.00009   0.00009   1.90497
   A52        1.87193   0.00010  -0.00001  -0.00048  -0.00049   1.87144
   A53        1.86881   0.00020   0.00004   0.00306   0.00310   1.87191
   A54        1.87028   0.00008   0.00001   0.00097   0.00098   1.87126
   A55        1.98309   0.00030  -0.00009  -0.00180  -0.00204   1.98106
   A56        1.87789  -0.00013   0.00000  -0.00168  -0.00164   1.87624
   A57        1.90718  -0.00021  -0.00004  -0.00224  -0.00221   1.90496
   A58        1.90676  -0.00018   0.00000  -0.00155  -0.00152   1.90524
   A59        1.95189   0.00008   0.00002   0.00214   0.00220   1.95409
   A60        1.82924   0.00012   0.00012   0.00559   0.00568   1.83492
   A61        1.85895   0.00033  -0.00020  -0.00873  -0.00889   1.85006
   A62        1.89037  -0.00207   0.00021  -0.00278  -0.00256   1.88782
   A63        1.97543   0.00068  -0.00003   0.00150   0.00143   1.97686
   A64        1.99316   0.00015  -0.00002  -0.00030  -0.00031   1.99285
   A65        1.86489  -0.00014  -0.00003  -0.00231  -0.00237   1.86251
   A66        1.95753  -0.00016   0.00002  -0.00042  -0.00039   1.95714
   A67        1.84807  -0.00003  -0.00001  -0.00030  -0.00030   1.84776
   A68        1.95397   0.00009   0.00000   0.00144   0.00144   1.95541
   A69        1.83275   0.00007   0.00005   0.00186   0.00192   1.83467
   A70        1.86142   0.00007   0.00003   0.00216   0.00218   1.86360
   A71        1.89479   0.00009   0.00006   0.00342   0.00350   1.89828
   A72        1.90198  -0.00015  -0.00002  -0.00200  -0.00200   1.89998
   A73        1.93373   0.00006  -0.00003  -0.00076  -0.00079   1.93294
   A74        1.85817  -0.00008  -0.00003  -0.00195  -0.00197   1.85620
   A75        2.00813   0.00002  -0.00001  -0.00076  -0.00081   2.00732
   A76        1.93094  -0.00001   0.00000  -0.00012  -0.00012   1.93082
   A77        1.88083   0.00008   0.00006   0.00371   0.00377   1.88460
   A78        1.96949  -0.00012  -0.00005  -0.00362  -0.00368   1.96581
   A79        2.06849   0.00001   0.00000   0.00018   0.00018   2.06867
   A80        2.04805   0.00008   0.00000   0.00024   0.00024   2.04829
   A81        1.53271  -0.00004   0.00000  -0.00025  -0.00025   1.53245
   A82        2.04134   0.00005   0.00002   0.00158   0.00160   2.04294
   A83        1.99018  -0.00001  -0.00001  -0.00095  -0.00096   1.98922
   A84        1.50689  -0.00004   0.00000  -0.00046  -0.00046   1.50643
   A85        1.89593   0.00004   0.00002   0.00120   0.00121   1.89715
   A86        2.02042  -0.00002   0.00000  -0.00002  -0.00002   2.02040
   A87        1.98843  -0.00004  -0.00002  -0.00187  -0.00189   1.98654
   A88        1.88330   0.00003   0.00004   0.00194   0.00197   1.88527
   A89        1.88704  -0.00007  -0.00003  -0.00236  -0.00238   1.88466
   A90        2.05303  -0.00006  -0.00003  -0.00179  -0.00183   2.05120
   A91        2.06585   0.00003   0.00002   0.00156   0.00159   2.06743
   A92        1.52673   0.00001   0.00000   0.00022   0.00022   1.52696
   A93        2.02908   0.00008   0.00001   0.00125   0.00126   2.03034
   A94        1.48219   0.00011   0.00000  -0.00024  -0.00026   1.48193
   A95        1.94628  -0.00009   0.00001   0.00029   0.00031   1.94659
   A96        2.09935  -0.00012  -0.00003  -0.00226  -0.00230   2.09704
   A97        1.91542  -0.00010   0.00001   0.00051   0.00053   1.91595
   A98        2.15051  -0.00013  -0.00005  -0.00324  -0.00329   2.14722
   A99        1.84978   0.00027   0.00005   0.00411   0.00417   1.85394
   A100       1.91523  -0.00017  -0.00002  -0.00147  -0.00148   1.91375
   A101       1.90501  -0.00016  -0.00002  -0.00168  -0.00170   1.90331
   A102       1.94923  -0.00009  -0.00001  -0.00081  -0.00082   1.94841
   A103       1.89500   0.00014   0.00001   0.00112   0.00113   1.89613
   A104       1.90847   0.00016   0.00002   0.00177   0.00179   1.91026
   A105       1.88997   0.00013   0.00001   0.00115   0.00117   1.89113
   A106       1.98367  -0.00018  -0.00002  -0.00176  -0.00178   1.98188
   A107       1.92418  -0.00009  -0.00001  -0.00081  -0.00082   1.92336
   A108       1.92024  -0.00006  -0.00001  -0.00052  -0.00052   1.91971
   A109       1.87804   0.00014   0.00001   0.00120   0.00121   1.87925
   A110       1.87469   0.00013   0.00001   0.00121   0.00122   1.87591
   A111       1.87938   0.00008   0.00001   0.00090   0.00091   1.88030
   A112       2.00863  -0.00015  -0.00002  -0.00144  -0.00145   2.00718
   A113       1.92645  -0.00006  -0.00001  -0.00076  -0.00077   1.92568
   A114       1.90989  -0.00012  -0.00001  -0.00089  -0.00090   1.90899
   A115       1.87838   0.00009   0.00000   0.00044   0.00044   1.87882
   A116       1.86391   0.00017   0.00002   0.00180   0.00182   1.86573
   A117       1.87087   0.00010   0.00001   0.00111   0.00112   1.87200
   A118       1.95148   0.00011  -0.00001  -0.00232  -0.00237   1.94910
   A119       1.72494  -0.00022  -0.00016  -0.00759  -0.00775   1.71719
   A120       1.98636   0.00000   0.00016   0.00516   0.00534   1.99170
   A121       1.93762   0.00010  -0.00002   0.00047   0.00043   1.93805
   A122       2.00134  -0.00042   0.00001  -0.00227  -0.00223   1.99911
   A123       1.83810   0.00051   0.00000   0.00638   0.00638   1.84448
   A124       1.94011  -0.00326   0.00039   0.00020   0.00059   1.94071
   A125       3.14589   0.00010   0.00144   0.05404   0.05550   3.20139
   A126       3.14173   0.00264  -0.00119   0.03622   0.03503   3.17677
    D1       -3.07462  -0.00019   0.00034   0.00796   0.00828  -3.06635
    D2       -0.80448  -0.00004   0.00040   0.01299   0.01338  -0.79110
    D3        1.55476  -0.00016   0.00034   0.00738   0.00773   1.56249
    D4        1.04297  -0.00002   0.00036   0.01144   0.01175   1.05472
    D5       -2.97008   0.00013   0.00042   0.01647   0.01685  -2.95322
    D6       -0.61083   0.00001   0.00036   0.01086   0.01120  -0.59963
    D7       -1.09584  -0.00005   0.00038   0.01103   0.01140  -1.08445
    D8        1.17430   0.00010   0.00044   0.01606   0.01650   1.19079
    D9       -2.74964  -0.00002   0.00038   0.01045   0.01084  -2.73880
   D10       -3.08561   0.00017  -0.00012  -0.00123  -0.00131  -3.08692
   D11        1.07118   0.00012  -0.00014  -0.00247  -0.00257   1.06861
   D12       -1.02270   0.00005  -0.00016  -0.00426  -0.00438  -1.02708
   D13       -0.90500   0.00001  -0.00018  -0.00548  -0.00570  -0.91070
   D14       -3.03140  -0.00003  -0.00020  -0.00672  -0.00696  -3.03835
   D15        1.15791  -0.00011  -0.00022  -0.00851  -0.00876   1.14914
   D16        1.15382  -0.00006  -0.00017  -0.00558  -0.00576   1.14806
   D17       -0.97258  -0.00010  -0.00019  -0.00683  -0.00702  -0.97959
   D18       -3.06646  -0.00018  -0.00021  -0.00861  -0.00882  -3.07528
   D19       -0.34596  -0.00007  -0.00077  -0.02798  -0.02874  -0.37470
   D20        1.76723  -0.00020  -0.00082  -0.03225  -0.03308   1.73415
   D21       -2.53917  -0.00023  -0.00070  -0.02769  -0.02839  -2.56755
   D22       -2.53418   0.00003  -0.00074  -0.02491  -0.02565  -2.55982
   D23       -0.42098  -0.00010  -0.00079  -0.02918  -0.02999  -0.45097
   D24        1.55581  -0.00013  -0.00067  -0.02462  -0.02530   1.53051
   D25        1.77622   0.00007  -0.00077  -0.02555  -0.02633   1.74989
   D26       -2.39377  -0.00005  -0.00082  -0.02982  -0.03067  -2.42445
   D27       -0.41698  -0.00009  -0.00070  -0.02527  -0.02598  -0.44296
   D28       -1.16759  -0.00014  -0.00054  -0.02165  -0.02220  -1.18979
   D29        1.12847   0.00000  -0.00054  -0.02040  -0.02094   1.10753
   D30        2.79069  -0.00008  -0.00055  -0.02048  -0.02105   2.76964
   D31        0.87549  -0.00001  -0.00048  -0.01777  -0.01823   0.85726
   D32       -3.11163   0.00013  -0.00048  -0.01651  -0.01697  -3.12860
   D33       -1.44942   0.00005  -0.00049  -0.01660  -0.01708  -1.46650
   D34        3.01147  -0.00018  -0.00052  -0.02194  -0.02244   2.98903
   D35       -0.97565  -0.00004  -0.00052  -0.02069  -0.02118  -0.99683
   D36        0.68656  -0.00012  -0.00053  -0.02078  -0.02129   0.66527
   D37       -1.79777  -0.00001   0.00087   0.03119   0.03206  -1.76570
   D38        2.38848   0.00008   0.00092   0.03561   0.03656   2.42504
   D39        0.37146   0.00000   0.00076   0.02849   0.02926   0.40072
   D40        2.46436  -0.00001   0.00083   0.02927   0.03007   2.49444
   D41        0.36742   0.00008   0.00088   0.03369   0.03457   0.40199
   D42       -1.64959   0.00000   0.00072   0.02657   0.02727  -1.62232
   D43        0.31201   0.00010   0.00085   0.03258   0.03340   0.34541
   D44       -1.78493   0.00020   0.00091   0.03700   0.03790  -1.74703
   D45        2.48124   0.00012   0.00074   0.02988   0.03060   2.51184
   D46       -0.57563  -0.00010  -0.00002  -0.00138  -0.00142  -0.57705
   D47       -2.80603  -0.00018  -0.00004  -0.00290  -0.00296  -2.80899
   D48        1.48980  -0.00016  -0.00001  -0.00107  -0.00111   1.48869
   D49        1.65011   0.00000  -0.00001  -0.00031  -0.00032   1.64979
   D50       -0.58028  -0.00007  -0.00003  -0.00183  -0.00187  -0.58215
   D51       -2.56764  -0.00005  -0.00001   0.00000  -0.00002  -2.56766
   D52       -2.54024   0.00015   0.00000   0.00117   0.00119  -2.53905
   D53        1.51255   0.00007  -0.00002  -0.00035  -0.00035   1.51220
   D54       -0.47480   0.00010   0.00000   0.00149   0.00149  -0.47331
   D55       -1.42797  -0.00016   0.00000  -0.00251  -0.00247  -1.43044
   D56        2.94350  -0.00012  -0.00003  -0.00437  -0.00438   2.93912
   D57        0.75110  -0.00042  -0.00012  -0.01164  -0.01173   0.73937
   D58        2.58239   0.00001   0.00000  -0.00046  -0.00044   2.58195
   D59        0.67068   0.00006  -0.00003  -0.00232  -0.00235   0.66833
   D60       -1.52172  -0.00025  -0.00013  -0.00959  -0.00971  -1.53142
   D61        0.46979  -0.00004   0.00000  -0.00131  -0.00131   0.46848
   D62       -1.44192   0.00000  -0.00003  -0.00317  -0.00322  -1.44514
   D63        2.64887  -0.00030  -0.00013  -0.01043  -0.01057   2.63829
   D64       -1.52557   0.00025   0.00010   0.00620   0.00633  -1.51924
   D65        2.57633   0.00007   0.00004   0.00191   0.00195   2.57829
   D66        0.47282  -0.00007   0.00000  -0.00109  -0.00109   0.47174
   D67        0.54318   0.00020   0.00012   0.00767   0.00781   0.55099
   D68       -1.63811   0.00002   0.00006   0.00338   0.00343  -1.63467
   D69        2.54157  -0.00012   0.00002   0.00039   0.00039   2.54196
   D70        2.75851   0.00025   0.00012   0.00817   0.00832   2.76683
   D71        0.57723   0.00007   0.00006   0.00388   0.00395   0.58117
   D72       -1.52628  -0.00008   0.00003   0.00089   0.00091  -1.52538
   D73        1.40053   0.00015   0.00004   0.00504   0.00505   1.40559
   D74       -2.93928   0.00005   0.00006   0.00604   0.00608  -2.93320
   D75       -0.73163   0.00027   0.00008   0.00848   0.00854  -0.72309
   D76       -0.46788   0.00003   0.00000   0.00123   0.00123  -0.46665
   D77        1.47550  -0.00007   0.00002   0.00222   0.00225   1.47775
   D78       -2.60004   0.00014   0.00004   0.00467   0.00471  -2.59533
   D79       -2.58624  -0.00004  -0.00004  -0.00228  -0.00234  -2.58858
   D80       -0.64287  -0.00014  -0.00002  -0.00128  -0.00131  -0.64418
   D81        1.56478   0.00008   0.00000   0.00116   0.00115   1.56593
   D82        0.83644   0.00001  -0.00006  -0.00291  -0.00297   0.83347
   D83       -1.26963   0.00001  -0.00006  -0.00287  -0.00293  -1.27256
   D84        2.94398   0.00001  -0.00006  -0.00300  -0.00306   2.94093
   D85       -0.78123  -0.00007  -0.00007  -0.00384  -0.00391  -0.78514
   D86       -2.88730  -0.00007  -0.00007  -0.00380  -0.00387  -2.89116
   D87        1.32632  -0.00008  -0.00007  -0.00392  -0.00399   1.32232
   D88       -3.13608   0.00005  -0.00001   0.00058   0.00057  -3.13551
   D89        1.04104   0.00006  -0.00001   0.00062   0.00061   1.04165
   D90       -1.02853   0.00005  -0.00001   0.00049   0.00048  -1.02805
   D91       -0.88549  -0.00002  -0.00021  -0.01102  -0.01123  -0.89672
   D92       -3.01196   0.00006  -0.00017  -0.00787  -0.00803  -3.01999
   D93        1.21999   0.00004  -0.00017  -0.00827  -0.00844   1.21155
   D94        0.93280  -0.00010  -0.00030  -0.01745  -0.01775   0.91504
   D95       -1.19367  -0.00002  -0.00026  -0.01430  -0.01456  -1.20823
   D96        3.03828  -0.00004  -0.00026  -0.01470  -0.01497   3.02331
   D97       -3.11839  -0.00009  -0.00029  -0.01624  -0.01653  -3.13492
   D98        1.03833   0.00000  -0.00024  -0.01309  -0.01334   1.02499
   D99       -1.01291  -0.00002  -0.00025  -0.01349  -0.01375  -1.02666
   D100       0.40866  -0.00003  -0.00036  -0.02305  -0.02344   0.38522
   D101      -1.72144   0.00013  -0.00033  -0.01827  -0.01868  -1.74012
   D102      -1.80242  -0.00031  -0.00023  -0.02057  -0.02072  -1.82314
   D103       2.35067  -0.00016  -0.00020  -0.01579  -0.01595   2.33471
   D104       2.41695  -0.00021  -0.00032  -0.02316  -0.02346   2.39349
   D105       0.28685  -0.00006  -0.00029  -0.01837  -0.01869   0.26816
   D106      -1.14139   0.00018   0.00451  -0.02396  -0.01952  -1.16092
   D107       3.08370   0.00067   0.00431  -0.02512  -0.02074   3.06296
   D108       3.12000   0.00001   0.00005   0.00787   0.00791   3.12791
   D109      -0.90951   0.00002   0.00008   0.00954   0.00962  -0.89989
   D110       1.43207   0.00001   0.00004   0.00720   0.00725   1.43931
   D111       1.08280   0.00005   0.00010   0.00992   0.01001   1.09281
   D112      -2.94671   0.00006   0.00013   0.01160   0.01172  -2.93499
   D113      -0.60514   0.00005   0.00009   0.00926   0.00935  -0.59579
   D114      -0.91649   0.00012   0.00005   0.00926   0.00931  -0.90719
   D115       1.33718   0.00013   0.00008   0.01093   0.01101   1.34820
   D116      -2.60443   0.00012   0.00003   0.00860   0.00864  -2.59579
   D117      -3.02165   0.00002   0.00002   0.00114   0.00118  -3.02048
   D118       1.18686   0.00004   0.00003   0.00166   0.00170   1.18857
   D119      -0.90236   0.00004   0.00003   0.00184   0.00188  -0.90048
   D120      -0.97475  -0.00009  -0.00004  -0.00205  -0.00210  -0.97685
   D121      -3.04942  -0.00007  -0.00003  -0.00153  -0.00158  -3.05100
   D122       1.14454  -0.00006  -0.00003  -0.00136  -0.00140   1.14314
   D123       1.01305   0.00003   0.00002   0.00069   0.00071   1.01375
   D124      -1.06162   0.00005   0.00002   0.00121   0.00123  -1.06039
   D125       3.13234   0.00005   0.00003   0.00138   0.00141   3.13375
   D126      -0.38585  -0.00005  -0.00015  -0.01562  -0.01577  -0.40162
   D127       1.65522  -0.00001  -0.00027  -0.01996  -0.02022   1.63500
   D128      -2.68812   0.00045  -0.00031  -0.01497  -0.01527  -2.70340
   D129      -2.51703  -0.00013  -0.00010  -0.01390  -0.01400  -2.53103
   D130      -0.47596  -0.00010  -0.00022  -0.01824  -0.01845  -0.49441
   D131       1.46388   0.00036  -0.00026  -0.01324  -0.01351   1.45038
   D132       1.69613  -0.00026  -0.00012  -0.01627  -0.01640   1.67973
   D133      -2.54599  -0.00022  -0.00024  -0.02061  -0.02085  -2.56684
   D134      -0.60614   0.00024  -0.00028  -0.01562  -0.01591  -0.62205
   D135      -1.16288  -0.00016  -0.00010  -0.01086  -0.01096  -1.17384
   D136       1.12382  -0.00010  -0.00005  -0.00783  -0.00787   1.11595
   D137       2.78631  -0.00015  -0.00004  -0.00775  -0.00780   2.77852
   D138       0.87565   0.00001  -0.00004  -0.00664  -0.00668   0.86897
   D139      -3.12083   0.00007   0.00001  -0.00361  -0.00360  -3.12442
   D140      -1.45834   0.00002   0.00001  -0.00353  -0.00352  -1.46186
   D141       2.98423  -0.00004  -0.00011  -0.01035  -0.01046   2.97376
   D142      -1.01225   0.00002  -0.00006  -0.00732  -0.00738  -1.01963
   D143       0.65024  -0.00003  -0.00006  -0.00724  -0.00730   0.64293
   D144      -1.76633   0.00000   0.00008   0.01249   0.01257  -1.75375
   D145       2.60878   0.00015   0.00030   0.02266   0.02297   2.63175
   D146       0.52837  -0.00029   0.00032   0.01558   0.01590   0.54427
   D147       2.51526   0.00003   0.00007   0.01195   0.01202   2.52728
   D148       0.60718   0.00019   0.00029   0.02212   0.02242   0.62960
   D149      -1.47323  -0.00025   0.00031   0.01504   0.01535  -1.45788
   D150       0.36588   0.00001   0.00014   0.01490   0.01504   0.38092
   D151      -1.54220   0.00016   0.00036   0.02507   0.02544  -1.51676
   D152       2.66058  -0.00028   0.00038   0.01799   0.01836   2.67894
   D153      -0.54630  -0.00004  -0.00006  -0.00423  -0.00429  -0.55059
   D154      -2.78477  -0.00014  -0.00009  -0.00659  -0.00669  -2.79146
   D155       1.49807  -0.00007  -0.00006  -0.00419  -0.00426   1.49380
   D156       1.66201   0.00002   0.00000  -0.00087  -0.00087   1.66115
   D157      -0.57646  -0.00007  -0.00003  -0.00323  -0.00326  -0.57972
   D158      -2.57681  -0.00001   0.00000  -0.00083  -0.00084  -2.57765
   D159      -2.52397   0.00009  -0.00001  -0.00069  -0.00069  -2.52466
   D160       1.52074   0.00000  -0.00004  -0.00305  -0.00308   1.51766
   D161      -0.47960   0.00006  -0.00001  -0.00065  -0.00066  -0.48026
   D162      -1.41928  -0.00007  -0.00005  -0.00290  -0.00295  -1.42223
   D163       2.95727   0.00000  -0.00007  -0.00337  -0.00343   2.95384
   D164       0.77636  -0.00020  -0.00012  -0.00765  -0.00777   0.76859
   D165       2.58770  -0.00001   0.00001   0.00080   0.00081   2.58850
   D166       0.68107   0.00006  -0.00001   0.00033   0.00032   0.68139
   D167      -1.49985  -0.00014  -0.00006  -0.00396  -0.00402  -1.50386
   D168       0.47223  -0.00002   0.00001   0.00068   0.00068   0.47291
   D169      -1.43440   0.00005  -0.00001   0.00021   0.00020  -1.43420
   D170       2.66787  -0.00014  -0.00006  -0.00408  -0.00414   2.66373
   D171      -1.58751   0.00002   0.00004   0.00233   0.00237  -1.58514
   D172       2.54747   0.00007   0.00003   0.00271   0.00274   2.55022
   D173       0.47665  -0.00004   0.00001   0.00075   0.00076   0.47740
   D174       0.47660   0.00004   0.00005   0.00387   0.00393   0.48053
   D175      -1.67160   0.00009   0.00004   0.00426   0.00430  -1.66730
   D176       2.54076  -0.00001   0.00003   0.00229   0.00232   2.54308
   D177       2.69363   0.00005   0.00005   0.00383   0.00389   2.69752
   D178       0.54543   0.00010   0.00004   0.00422   0.00426   0.54969
   D179      -1.52540  -0.00001   0.00002   0.00226   0.00228  -1.52312
   D180       1.42878   0.00004   0.00003   0.00128   0.00130   1.43008
   D181      -2.91611  -0.00003   0.00004   0.00153   0.00156  -2.91455
   D182      -0.72075   0.00015   0.00009   0.00529   0.00537  -0.71538
   D183      -0.47225   0.00001  -0.00001  -0.00081  -0.00082  -0.47307
   D184       1.46603  -0.00005   0.00000  -0.00056  -0.00055   1.46548
   D185      -2.62179   0.00013   0.00005   0.00321   0.00326  -2.61853
   D186      -2.57650  -0.00004  -0.00004  -0.00301  -0.00305  -2.57955
   D187      -0.63821  -0.00011  -0.00003  -0.00276  -0.00279  -0.64100
   D188       1.55715   0.00007   0.00002   0.00101   0.00103   1.55818
   D189       0.86667   0.00001  -0.00015  -0.00634  -0.00649   0.86018
   D190      -1.24339   0.00002  -0.00014  -0.00607  -0.00622  -1.24961
   D191       2.96954   0.00000  -0.00015  -0.00636  -0.00651   2.96303
   D192      -0.74457  -0.00004  -0.00015  -0.00638  -0.00653  -0.75110
   D193      -2.85463  -0.00003  -0.00015  -0.00612  -0.00626  -2.86089
   D194       1.35830  -0.00004  -0.00015  -0.00641  -0.00655   1.35175
   D195      -3.10237   0.00000  -0.00014  -0.00580  -0.00594  -3.10831
   D196       1.07076   0.00001  -0.00014  -0.00553  -0.00567   1.06509
   D197      -0.99950   0.00000  -0.00014  -0.00582  -0.00596  -1.00546
   D198      -0.79150  -0.00001  -0.00021  -0.00842  -0.00863  -0.80012
   D199      -2.92147   0.00002  -0.00020  -0.00735  -0.00755  -2.92903
   D200       1.30685   0.00001  -0.00020  -0.00772  -0.00793   1.29892
   D201       1.04220  -0.00006  -0.00028  -0.01319  -0.01346   1.02873
   D202      -1.08778  -0.00003  -0.00027  -0.01212  -0.01239  -1.10017
   D203       3.14054  -0.00004  -0.00027  -0.01249  -0.01276   3.12778
   D204      -3.01713  -0.00005  -0.00025  -0.01094  -0.01118  -3.02831
   D205       1.13608  -0.00001  -0.00023  -0.00987  -0.01011   1.12597
   D206      -0.91879  -0.00002  -0.00024  -0.01024  -0.01048  -0.92927
   D207       1.54104  -0.00026   0.00049   0.00960   0.01007   1.55110
   D208      -0.73678  -0.00001   0.00033   0.01016   0.01050  -0.72628
   D209      -2.87206  -0.00024   0.00036   0.00638   0.00675  -2.86531
         Item               Value     Threshold  Converged?
 Maximum Force            0.003323     0.000450     NO 
 RMS     Force            0.000387     0.000300     NO 
 Maximum Displacement     0.287450     0.001800     NO 
 RMS     Displacement     0.072626     0.001200     NO 
 Predicted change in Energy=-1.845522D-04
 GradGradGradGradGradGradGradGradGradGradGradGradGradGradGradGradGradGrad

 Stoichiometry    C20H34O4(3)
 Framework group  C1[X(C20H34O4)]
 Deg. of freedom   168
 Full point group                 C1      NOp   1
 Largest Abelian subgroup         C1      NOp   1
 Largest concise Abelian subgroup C1      NOp   1
                         Standard orientation:                         
 ---------------------------------------------------------------------
 Center     Atomic      Atomic             Coordinates (Angstroms)
 Number     Number       Type             X           Y           Z
 ---------------------------------------------------------------------
      1          6           0       -2.733267   -1.152650    0.135743
      2          6           0       -1.911066    0.683144   -1.522123
      3          1           0       -2.037486    0.366700   -2.562942
      4          1           0       -1.076176    1.392473   -1.503752
      5          6           0       -3.201624    1.358160   -1.043505
      6          1           0       -3.362251    2.312645   -1.555842
      7          6           0       -4.334365    0.308816   -1.073052
      8          1           0       -4.287380   -0.453408   -1.856524
      9          1           0       -5.334934    0.739972   -1.072537
     10          6           0       -3.848617   -0.108293    0.338975
     11          1           0       -4.582504   -0.476786    1.062674
     12          6           0       -3.317651    1.356233    0.514600
     13          6           0       -2.222948   -1.742305    1.483376
     14          1           0       -1.398369   -2.435260    1.308233
     15          1           0       -3.039764   -2.248859    2.000076
     16          1           0       -1.849938   -0.916201    2.090282
     17          6           0       -4.450038    2.271630    1.002561
     18          1           0       -5.390942    2.125303    0.468230
     19          1           0       -4.160272    3.321016    0.882755
     20          1           0       -4.642804    2.097750    2.066492
     21          6           0       -2.085370    1.677287    1.361815
     22          1           0       -1.191207    1.102564    1.121580
     23          1           0       -2.300706    1.513648    2.423358
     24          1           0       -1.832748    2.736703    1.241717
     25          6           0       -1.530624   -0.556159   -0.677931
     26          1           0       -0.756768   -0.277905    0.037471
     27          8           0       -3.252879   -2.249710   -0.502672
     28          8           0       -0.949782   -1.583304   -1.472596
     29          1           0       -1.636307   -2.260190   -1.578085
     30          6           0        2.182365   -0.427982    1.165505
     31          6           0        2.328189   -0.650336   -1.520105
     32          1           0        1.331432   -0.630741   -1.974913
     33          1           0        2.975333   -1.217277   -2.200161
     34          6           0        2.829388    0.790368   -1.368445
     35          1           0        3.010090    1.241422   -2.350115
     36          6           0        1.891403    1.519919   -0.383452
     37          1           0        0.846410    1.206942   -0.369296
     38          1           0        1.929697    2.606282   -0.457882
     39          6           0        2.780447    0.940190    0.736984
     40          1           0        2.937713    1.539393    1.642068
     41          6           0        3.957205    0.924041   -0.299789
     42          6           0        2.974300   -1.142317    2.268727
     43          1           0        2.564957   -2.142999    2.425596
     44          1           0        2.879878   -0.576136    3.199631
     45          1           0        4.035865   -1.218361    2.018173
     46          6           0        4.623231    2.308929   -0.352423
     47          1           0        3.910682    3.135738   -0.356196
     48          1           0        5.240488    2.397793   -1.252925
     49          1           0        5.278024    2.442799    0.515451
     50          6           0        5.096296   -0.096638   -0.252669
     51          1           0        4.784762   -1.137582   -0.323783
     52          1           0        5.670039    0.015769    0.673695
     53          1           0        5.783946    0.087501   -1.085173
     54          6           0        2.262176   -1.456678   -0.212613
     55          1           0        3.217650   -1.934571    0.000914
     56          8           0        0.897895   -0.340251    1.455630
     57          8           0        1.335494   -2.465390   -0.212466
     58          1           0        0.501178   -2.179045   -0.634499
 ---------------------------------------------------------------------
 Rotational constants (GHZ):           0.4491767           0.1438245           0.1333834
 Standard basis: 6-31++G(d,p) (6D, 7F)
 There are   660 symmetry adapted cartesian basis functions of A   symmetry.
 There are   660 symmetry adapted basis functions of A   symmetry.
   660 basis functions,  1040 primitive gaussians,   660 cartesian basis functions
    94 alpha electrons       92 beta electrons
       nuclear repulsion energy      2408.0483419594 Hartrees.
 NAtoms=   58 NActive=   58 NUniq=   58 SFac= 1.00D+00 NAtFMM=   60 NAOKFM=F Big=F
 Integral buffers will be    131072 words long.
 Raffenetti 2 integral format.
 Two-electron integral symmetry is turned on.
 Nuclear repulsion after empirical dispersion term =     2407.9848116958 Hartrees.
 One-electron integrals computed using PRISM.
 NBasis=   660 RedAO= T EigKep=  1.14D-06  NBF=   660
 NBsUse=   659 1.00D-06 EigRej=  5.46D-07 NBFU=   659
 Initial guess from the checkpoint file:  "2_1_1862-restart-wb97-opt.chk"
 B after Tr=     0.000000    0.000000    0.000000
         Rot=    0.999973   -0.006687   -0.000387    0.003093 Ang=  -0.85 deg.
 Initial guess <Sx>= 0.0000 <Sy>= 0.0000 <Sz>= 1.0000 <S**2>= 2.0119 S= 1.0040
 ExpMin= 3.60D-02 ExpMax= 5.48D+03 ExpMxC= 8.25D+02 IAcc=3 IRadAn=         7 AccDes= 0.00D+00
 Harris functional with IExCor= 4639 and IRadAn=       7 diagonalized for initial guess.
 HarFok:  IExCor= 4639 AccDes= 0.00D+00 IRadAn=         7 IDoV= 1 UseB2=F ITyADJ=14
 ICtDFT=  3500011 ScaDFX=  1.000000  1.000000  1.000000  1.000000
 FoFCou: FMM=F IPFlag=           0 FMFlag=      100000 FMFlg1=           0
         NFxFlg=           0 DoJE=T BraDBF=F KetDBF=T FulRan=T
         wScrn=  0.000000 ICntrl=       500 IOpCl=  0 I1Cent=   200000004 NGrid=           0
         NMat0=    1 NMatS0=      1 NMatT0=    0 NMatD0=    1 NMtDS0=    0 NMtDT0=    0
 Petite list used in FoFCou.
 Requested convergence on RMS density matrix=1.00D-08 within 128 cycles.
 Requested convergence on MAX density matrix=1.00D-06.
 Requested convergence on             energy=1.00D-06.
 No special actions if energy rises.
 Restarting incremental Fock formation.
 SCF Done:  E(UwB97XD) =  -1083.09315077     A.U. after   25 cycles
            NFock= 25  Conv=0.46D-08     -V/T= 2.0091
 <Sx>= 0.0000 <Sy>= 0.0000 <Sz>= 1.0000 <S**2>= 2.0119 S= 1.0040
 <L.S>=  0.00000000000    
 Annihilation of the first spin contaminant:
 S**2 before annihilation     2.0119,   after     2.0001
 Calling FoFJK, ICntrl=      2127 FMM=F ISym2X=0 I1Cent= 0 IOpClX= 1 NMat=1 NMatS=1 NMatT=0.
 ***** Axes restored to original set *****
 -------------------------------------------------------------------
 Center     Atomic                   Forces (Hartrees/Bohr)
 Number     Number              X              Y              Z
 -------------------------------------------------------------------
      1        6          -0.000774204    0.001000177   -0.000492569
      2        6           0.000339238   -0.000302329    0.000217698
      3        1          -0.000036479   -0.000090825   -0.000271426
      4        1           0.000003840    0.000001599   -0.000146890
      5        6          -0.000038112   -0.000094227    0.000116153
      6        1          -0.000098327    0.000172548   -0.000055357
      7        6           0.000279054   -0.000093665    0.000300548
      8        1           0.000025577   -0.000165121   -0.000171560
      9        1          -0.000263876    0.000156503    0.000103358
     10        6           0.000388334   -0.000063663    0.000134736
     11        1          -0.000256914   -0.000060501    0.000100968
     12        6          -0.000386174    0.000182282    0.000201280
     13        6           0.000371676    0.000229953   -0.000262853
     14        1           0.000152727   -0.000483112    0.000018518
     15        1           0.000058931   -0.000186192    0.000238037
     16        1          -0.000046048    0.000217003    0.000298323
     17        6           0.000351224   -0.000149175   -0.000176358
     18        1          -0.000230678   -0.000053748   -0.000195228
     19        1           0.000089643    0.000307440   -0.000008348
     20        1          -0.000057992   -0.000040506    0.000291486
     21        6          -0.000037999    0.000323053   -0.000081605
     22        1          -0.000373718    0.001437712    0.000796505
     23        1          -0.000129829    0.000093697    0.000393148
     24        1           0.000126023    0.000319739    0.000028865
     25        6           0.000350938   -0.000465949    0.000131588
     26        1           0.000318904   -0.000762624   -0.000723357
     27        8           0.000639751   -0.000519778    0.000093122
     28        8          -0.000143199    0.000261707    0.000256451
     29        1          -0.000974895   -0.001160396   -0.001144505
     30        6          -0.000771703    0.000090674    0.000600940
     31        6          -0.000384910    0.000358476    0.000132791
     32        1           0.000208336    0.000021061   -0.000099581
     33        1           0.000163716   -0.000162678   -0.000227522
     34        6           0.000128796   -0.000177655    0.000089965
     35        1           0.000029140    0.000145385   -0.000203496
     36        6           0.000006600   -0.000413373    0.000065210
     37        1           0.000005901   -0.000116771    0.000278172
     38        1           0.000054509    0.000258815   -0.000067721
     39        6           0.000198584   -0.000105703   -0.000328913
     40        1          -0.000002504    0.000162129    0.000190104
     41        6          -0.000033547    0.000200893    0.000128118
     42        6          -0.000101841    0.000003520   -0.000232391
     43        1          -0.000071185   -0.000264297    0.000045588
     44        1          -0.000029431    0.000160283    0.000265073
     45        1           0.000304023   -0.000008250   -0.000030080
     46        6           0.000010693   -0.000355783    0.000058625
     47        1          -0.000143421    0.000161329   -0.000026298
     48        1           0.000200705    0.000031535   -0.000259312
     49        1           0.000207814    0.000069048    0.000256340
     50        6           0.000258822    0.000247033   -0.000148464
     51        1           0.000652449    0.000380712   -0.000066189
     52        1           0.000206205    0.000050447    0.000269390
     53        1           0.000273489    0.000081940   -0.000256901
     54        6          -0.000493529   -0.000524190   -0.000853302
     55        1          -0.001073611   -0.000277273    0.000109572
     56        8          -0.000492954   -0.000713643   -0.000365045
     57        8           0.000721356   -0.000424824    0.001620458
     58        1           0.000320079    0.001109556   -0.000935856
 -------------------------------------------------------------------
 Cartesian Forces:  Max     0.001620458 RMS     0.000389157

 GradGradGradGradGradGradGradGradGradGradGradGradGradGradGradGradGradGrad
 Berny optimization.
 Using GEDIIS/GDIIS optimizer.
 FormGI is forming the generalized inverse of G from B-inverse, IUseBI=4.
 Internal  Forces:  Max     0.002819546 RMS     0.000531071
 Search for a local minimum.
 Step number   5 out of a maximum of  348
 All quantities printed in internal units (Hartrees-Bohrs-Radians)
 Mixed Optimization -- En-DIIS/RFO-DIIS
 Swapping is turned off.
 Update second derivatives using D2CorX and points    2    3    1    4    5
 DE=  3.01D-04 DEPred=-1.85D-04 R=-1.63D+00
 Trust test=-1.63D+00 RLast= 2.06D-01 DXMaxT set to 5.00D-02
 ITU= -1  0 -1 -1  0
     Eigenvalues ---    0.00229   0.00258   0.00275   0.00286   0.00304
     Eigenvalues ---    0.00330   0.00352   0.00364   0.00786   0.00872
     Eigenvalues ---    0.00931   0.01407   0.01499   0.01698   0.02000
     Eigenvalues ---    0.02062   0.02188   0.02628   0.02728   0.02733
     Eigenvalues ---    0.02875   0.02890   0.02911   0.03038   0.03173
     Eigenvalues ---    0.03207   0.03358   0.03472   0.03857   0.04047
     Eigenvalues ---    0.04266   0.04406   0.04444   0.04533   0.04643
     Eigenvalues ---    0.04711   0.04743   0.04821   0.04892   0.05076
     Eigenvalues ---    0.05097   0.05106   0.05206   0.05224   0.05407
     Eigenvalues ---    0.05487   0.05498   0.05576   0.05596   0.05603
     Eigenvalues ---    0.05624   0.05697   0.05729   0.05766   0.05786
     Eigenvalues ---    0.05836   0.05862   0.05989   0.06190   0.06285
     Eigenvalues ---    0.06605   0.06621   0.06697   0.06711   0.06928
     Eigenvalues ---    0.07238   0.07528   0.07682   0.08191   0.08339
     Eigenvalues ---    0.08650   0.08878   0.08978   0.09111   0.09287
     Eigenvalues ---    0.09760   0.09866   0.10338   0.10391   0.11786
     Eigenvalues ---    0.12222   0.12381   0.13087   0.13257   0.15658
     Eigenvalues ---    0.15999   0.16000   0.16000   0.16000   0.16000
     Eigenvalues ---    0.16000   0.16000   0.16000   0.16000   0.16000
     Eigenvalues ---    0.16000   0.16000   0.16000   0.16000   0.16000
     Eigenvalues ---    0.16000   0.16115   0.16469   0.16937   0.17344
     Eigenvalues ---    0.18321   0.19464   0.19711   0.20742   0.20860
     Eigenvalues ---    0.21422   0.23180   0.24244   0.24483   0.24775
     Eigenvalues ---    0.25720   0.25977   0.26789   0.26962   0.27024
     Eigenvalues ---    0.27709   0.28045   0.28520   0.28626   0.28803
     Eigenvalues ---    0.28958   0.29128   0.29362   0.29718   0.30895
     Eigenvalues ---    0.33905   0.33925   0.33985   0.34012   0.34017
     Eigenvalues ---    0.34021   0.34024   0.34037   0.34045   0.34047
     Eigenvalues ---    0.34066   0.34074   0.34091   0.34093   0.34169
     Eigenvalues ---    0.34191   0.34211   0.34264   0.34342   0.34421
     Eigenvalues ---    0.34464   0.34483   0.34500   0.34546   0.34595
     Eigenvalues ---    0.34691   0.34723   0.34798   0.34866   0.34914
     Eigenvalues ---    0.35434   0.41987   0.47093   0.50736   0.50944
     Eigenvalues ---    0.51980   0.61798   1.68146
 En-DIIS/RFO-DIIS/Sim-DIIS IScMMF=       -3 using points:     5    4
 RFO step:  Lambda=-8.17927007D-04.
 DidBck=T Rises=T En-DIIS coefs:    0.38247    0.61753
 Iteration  1 RMS(Cart)=  0.06617449 RMS(Int)=  0.00087885
 Iteration  2 RMS(Cart)=  0.00347724 RMS(Int)=  0.00000682
 Iteration  3 RMS(Cart)=  0.00000386 RMS(Int)=  0.00000657
 Iteration  4 RMS(Cart)=  0.00000000 RMS(Int)=  0.00000657
 Variable       Old X    -DE/DX   Delta X   Delta X   Delta X     New X
                                 (Linear)    (Quad)   (Total)
    R1        2.91287   0.00088   0.00018   0.00065   0.00082   2.91369
    R2        2.94229   0.00050   0.00143  -0.00118   0.00025   2.94254
    R3        2.96646  -0.00015   0.00135  -0.00214  -0.00080   2.96566
    R4        2.59183   0.00014  -0.00025   0.00032   0.00008   2.59190
    R5        2.06959   0.00029   0.00140  -0.00140   0.00000   2.06959
    R6        2.07055   0.00000   0.00121  -0.00133  -0.00012   2.07043
    R7        2.89706   0.00118   0.00095   0.00002   0.00098   2.89804
    R8        2.92344   0.00052   0.00169  -0.00185  -0.00016   2.92328
    R9        2.06951   0.00019   0.00133  -0.00138  -0.00005   2.06946
   R10        2.91845  -0.00031   0.00006   0.00036   0.00041   2.91886
   R11        2.95255   0.00082  -0.00050   0.00070   0.00020   2.95275
   R12        2.06752   0.00024   0.00141  -0.00144  -0.00003   2.06749
   R13        2.05888   0.00030   0.00141  -0.00140   0.00001   2.05889
   R14        2.92984  -0.00045   0.00042  -0.00027   0.00015   2.92999
   R15        2.06847   0.00026   0.00113  -0.00111   0.00002   2.06849
   R16        2.96248   0.00140   0.00101   0.00004   0.00105   2.96353
   R17        2.90204  -0.00010   0.00066  -0.00083  -0.00017   2.90187
   R18        2.89033   0.00079   0.00064  -0.00017   0.00047   2.89080
   R19        2.06213   0.00042   0.00133  -0.00123   0.00010   2.06223
   R20        2.06211   0.00015   0.00165  -0.00177  -0.00012   2.06199
   R21        2.06138   0.00032   0.00117  -0.00109   0.00008   2.06146
   R22        2.06337   0.00030   0.00149  -0.00149   0.00000   2.06337
   R23        2.06968   0.00032   0.00177  -0.00179  -0.00002   2.06967
   R24        2.06952   0.00030   0.00178  -0.00182  -0.00004   2.06949
   R25        2.05932  -0.00123   0.00065  -0.00164  -0.00099   2.05833
   R26        2.07011   0.00039   0.00184  -0.00182   0.00002   2.07013
   R27        2.07061   0.00033   0.00183  -0.00185  -0.00002   2.07059
   R28        2.05978  -0.00046  -0.00028   0.00007  -0.00020   2.05958
   R29        2.68839   0.00082   0.00097  -0.00066   0.00031   2.68870
   R30        1.83276   0.00162   0.00461  -0.00451   0.00009   1.83286
   R31        3.36063   0.00031   0.00046  -0.00006   0.00040   3.36103
   R32        2.93561   0.00069   0.00057  -0.00007   0.00050   2.93611
   R33        2.89969   0.00014   0.00051  -0.00046   0.00006   2.89975
   R34        3.25329  -0.00018  -0.00151   0.00086  -0.00065   3.25264
   R35        2.49396   0.00036   0.00020  -0.00002   0.00018   2.49414
   R36        2.07075  -0.00015   0.00110  -0.00132  -0.00022   2.07052
   R37        2.07241   0.00032   0.00158  -0.00157   0.00000   2.07242
   R38        2.89679   0.00065   0.00074  -0.00030   0.00043   2.89722
   R39        2.90556   0.00047   0.00156  -0.00158  -0.00002   2.90554
   R40        2.06990   0.00025   0.00133  -0.00133  -0.00001   2.06989
   R41        2.91672  -0.00009  -0.00015   0.00034   0.00020   2.91691
   R42        2.94692   0.00082   0.00011   0.00051   0.00061   2.94754
   R43        2.06159   0.00003   0.00130  -0.00139  -0.00009   2.06150
   R44        2.05901   0.00026   0.00144  -0.00146  -0.00002   2.05900
   R45        2.91647  -0.00055   0.00036  -0.00048  -0.00012   2.91634
   R46        2.07264   0.00025   0.00123  -0.00123   0.00000   2.07264
   R47        2.96387   0.00100   0.00050   0.00005   0.00056   2.96443
   R48        2.90568   0.00003   0.00066  -0.00072  -0.00006   2.90562
   R49        2.89167   0.00053   0.00082  -0.00050   0.00031   2.89198
   R50        2.06451   0.00028   0.00165  -0.00168  -0.00004   2.06447
   R51        2.06669   0.00031   0.00181  -0.00184  -0.00003   2.06666
   R52        2.06619   0.00030   0.00151  -0.00151   0.00001   2.06619
   R53        2.06262   0.00022   0.00152  -0.00158  -0.00006   2.06256
   R54        2.06992   0.00033   0.00180  -0.00181  -0.00002   2.06991
   R55        2.06999   0.00034   0.00181  -0.00182  -0.00001   2.06997
   R56        2.05770  -0.00054   0.00129  -0.00183  -0.00054   2.05716
   R57        2.07006   0.00034   0.00174  -0.00174   0.00000   2.07006
   R58        2.06995   0.00038   0.00189  -0.00188   0.00001   2.06996
   R59        2.05877  -0.00080  -0.00055   0.00008  -0.00046   2.05830
   R60        2.58847  -0.00098   0.00111  -0.00186  -0.00075   2.58772
   R61        1.84787   0.00076   0.00479  -0.00526  -0.00048   1.84739
    A1        1.96019   0.00050   0.00025   0.00007   0.00034   1.96053
    A2        1.94469   0.00037   0.00162   0.00202   0.00362   1.94832
    A3        1.90623  -0.00011  -0.00210   0.00201  -0.00009   1.90614
    A4        1.91924  -0.00051   0.00055  -0.00182  -0.00127   1.91797
    A5        1.79685  -0.00004  -0.00066  -0.00045  -0.00112   1.79572
    A6        1.93148  -0.00026   0.00012  -0.00207  -0.00194   1.92954
    A7        1.86601   0.00000  -0.00114   0.00040  -0.00074   1.86527
    A8        1.90366  -0.00019  -0.00165  -0.00086  -0.00251   1.90115
    A9        1.89180  -0.00053  -0.00048  -0.00214  -0.00262   1.88918
   A10        1.92961   0.00005  -0.00013   0.00132   0.00119   1.93080
   A11        1.89872   0.00041   0.00071   0.00022   0.00093   1.89965
   A12        1.97076   0.00022   0.00249   0.00096   0.00344   1.97420
   A13        1.94032   0.00029   0.00014  -0.00106  -0.00092   1.93940
   A14        1.88841  -0.00071  -0.00074   0.00021  -0.00052   1.88789
   A15        1.95337   0.00100   0.00165   0.00363   0.00528   1.95865
   A16        2.06652  -0.00005  -0.00022  -0.00020  -0.00043   2.06609
   A17        2.04510  -0.00073  -0.00065  -0.00087  -0.00152   2.04358
   A18        1.53456   0.00019  -0.00019  -0.00139  -0.00159   1.53298
   A19        2.04381   0.00007  -0.00084   0.00089   0.00005   2.04386
   A20        1.98744  -0.00017   0.00098  -0.00100  -0.00001   1.98742
   A21        1.50633   0.00015   0.00010  -0.00036  -0.00027   1.50606
   A22        1.89175   0.00007  -0.00076   0.00101   0.00025   1.89200
   A23        2.03902  -0.00002  -0.00006   0.00008   0.00002   2.03904
   A24        1.97552  -0.00011   0.00088  -0.00103  -0.00015   1.97537
   A25        1.86387  -0.00087  -0.00222   0.00083  -0.00140   1.86248
   A26        1.92221   0.00011   0.00016  -0.00118  -0.00100   1.92120
   A27        1.98520   0.00124   0.00479   0.00155   0.00634   1.99154
   A28        2.07449   0.00002  -0.00128   0.00060  -0.00068   2.07380
   A29        1.52760   0.00005  -0.00080  -0.00097  -0.00177   1.52583
   A30        2.05728  -0.00058  -0.00088  -0.00046  -0.00134   2.05594
   A31        1.48528  -0.00078   0.00009  -0.00055  -0.00048   1.48480
   A32        1.95077   0.00049  -0.00057  -0.00157  -0.00213   1.94863
   A33        2.08552   0.00054   0.00060   0.00227   0.00287   2.08839
   A34        1.92060   0.00034  -0.00110  -0.00072  -0.00182   1.91877
   A35        2.13061   0.00108   0.00464  -0.00009   0.00455   2.13516
   A36        1.86812  -0.00136  -0.00309   0.00026  -0.00283   1.86529
   A37        1.92756   0.00008   0.00100  -0.00089   0.00011   1.92767
   A38        1.91803   0.00029   0.00029  -0.00006   0.00023   1.91826
   A39        1.88265   0.00007   0.00169  -0.00168   0.00001   1.88266
   A40        1.92499  -0.00028  -0.00130   0.00086  -0.00043   1.92456
   A41        1.88790   0.00004   0.00026  -0.00003   0.00023   1.88813
   A42        1.92204  -0.00020  -0.00190   0.00176  -0.00014   1.92190
   A43        1.98235  -0.00006   0.00097  -0.00120  -0.00023   1.98212
   A44        1.91908   0.00001   0.00046  -0.00049  -0.00003   1.91905
   A45        1.92180   0.00002   0.00056  -0.00059  -0.00003   1.92177
   A46        1.87849   0.00002  -0.00075   0.00086   0.00010   1.87859
   A47        1.87807   0.00003  -0.00079   0.00094   0.00015   1.87822
   A48        1.88070  -0.00002  -0.00058   0.00063   0.00005   1.88076
   A49        2.01337   0.00164   0.00119   0.00118   0.00237   2.01573
   A50        1.92521  -0.00029   0.00089  -0.00132  -0.00043   1.92478
   A51        1.90497  -0.00026  -0.00006  -0.00058  -0.00064   1.90433
   A52        1.87144  -0.00046   0.00030  -0.00037  -0.00007   1.87138
   A53        1.87191  -0.00070  -0.00191   0.00111  -0.00080   1.87110
   A54        1.87126  -0.00005  -0.00061  -0.00001  -0.00062   1.87064
   A55        1.98106  -0.00032   0.00126   0.00050   0.00174   1.98280
   A56        1.87624  -0.00036   0.00102  -0.00211  -0.00109   1.87515
   A57        1.90496   0.00096   0.00137  -0.00107   0.00030   1.90526
   A58        1.90524   0.00064   0.00094   0.00027   0.00121   1.90645
   A59        1.95409  -0.00071  -0.00136  -0.00039  -0.00173   1.95236
   A60        1.83492  -0.00020  -0.00351   0.00293  -0.00058   1.83434
   A61        1.85006   0.00204   0.00549  -0.00236   0.00309   1.85315
   A62        1.88782  -0.00076   0.00158  -0.00307  -0.00150   1.88632
   A63        1.97686  -0.00065  -0.00088   0.00062  -0.00023   1.97663
   A64        1.99285  -0.00024   0.00019   0.00013   0.00032   1.99317
   A65        1.86251   0.00009   0.00147  -0.00047   0.00101   1.86352
   A66        1.95714   0.00036   0.00024  -0.00013   0.00011   1.95725
   A67        1.84776   0.00030   0.00019  -0.00008   0.00010   1.84786
   A68        1.95541   0.00005  -0.00089   0.00115   0.00026   1.95567
   A69        1.83467  -0.00061  -0.00119  -0.00078  -0.00197   1.83269
   A70        1.86360  -0.00006  -0.00135   0.00102  -0.00032   1.86327
   A71        1.89828  -0.00031  -0.00216   0.00138  -0.00078   1.89750
   A72        1.89998   0.00007   0.00124  -0.00180  -0.00057   1.89941
   A73        1.93294   0.00030   0.00049  -0.00006   0.00042   1.93337
   A74        1.85620   0.00007   0.00122  -0.00101   0.00021   1.85641
   A75        2.00732  -0.00007   0.00050   0.00044   0.00096   2.00828
   A76        1.93082   0.00006   0.00008  -0.00039  -0.00032   1.93050
   A77        1.88460  -0.00058  -0.00233   0.00139  -0.00094   1.88366
   A78        1.96581   0.00080   0.00227   0.00070   0.00298   1.96879
   A79        2.06867   0.00005  -0.00011  -0.00019  -0.00029   2.06837
   A80        2.04829  -0.00035  -0.00015  -0.00037  -0.00052   2.04777
   A81        1.53245   0.00002   0.00016  -0.00103  -0.00088   1.53157
   A82        2.04294   0.00004  -0.00099   0.00129   0.00030   2.04324
   A83        1.98922  -0.00013   0.00059  -0.00059   0.00000   1.98923
   A84        1.50643   0.00022   0.00029  -0.00025   0.00003   1.50646
   A85        1.89715   0.00010  -0.00075   0.00103   0.00028   1.89743
   A86        2.02040  -0.00014   0.00001  -0.00086  -0.00085   2.01955
   A87        1.98654  -0.00011   0.00117  -0.00102   0.00014   1.98668
   A88        1.88527  -0.00042  -0.00121   0.00011  -0.00109   1.88417
   A89        1.88466   0.00006   0.00147  -0.00197  -0.00051   1.88415
   A90        2.05120   0.00063   0.00113   0.00196   0.00309   2.05429
   A91        2.06743  -0.00002  -0.00098   0.00060  -0.00039   2.06705
   A92        1.52696   0.00011  -0.00014  -0.00061  -0.00075   1.52620
   A93        2.03034  -0.00035  -0.00078   0.00041  -0.00036   2.02997
   A94        1.48193  -0.00055   0.00016  -0.00046  -0.00031   1.48163
   A95        1.94659   0.00036  -0.00019  -0.00059  -0.00079   1.94580
   A96        2.09704   0.00046   0.00142   0.00029   0.00172   2.09876
   A97        1.91595   0.00030  -0.00033  -0.00063  -0.00096   1.91499
   A98        2.14722   0.00060   0.00203   0.00027   0.00231   2.14953
   A99        1.85394  -0.00096  -0.00257   0.00075  -0.00182   1.85212
   A100       1.91375   0.00003   0.00092  -0.00099  -0.00007   1.91368
   A101       1.90331  -0.00001   0.00105  -0.00119  -0.00014   1.90317
   A102       1.94841   0.00003   0.00051  -0.00050   0.00000   1.94842
   A103       1.89613  -0.00001  -0.00070   0.00077   0.00008   1.89621
   A104       1.91026  -0.00003  -0.00111   0.00121   0.00010   1.91037
   A105       1.89113  -0.00002  -0.00072   0.00074   0.00003   1.89116
   A106       1.98188  -0.00001   0.00110  -0.00124  -0.00014   1.98174
   A107       1.92336   0.00001   0.00051  -0.00056  -0.00006   1.92330
   A108       1.91971   0.00004   0.00032  -0.00031   0.00002   1.91973
   A109       1.87925  -0.00001  -0.00075   0.00081   0.00007   1.87931
   A110       1.87591  -0.00001  -0.00075   0.00085   0.00010   1.87601
   A111       1.88030  -0.00003  -0.00056   0.00059   0.00003   1.88032
   A112       2.00718   0.00077   0.00090   0.00027   0.00117   2.00835
   A113       1.92568  -0.00012   0.00047  -0.00071  -0.00024   1.92544
   A114       1.90899  -0.00015   0.00055  -0.00099  -0.00043   1.90856
   A115       1.87882  -0.00024  -0.00027   0.00021  -0.00006   1.87876
   A116       1.86573  -0.00029  -0.00112   0.00087  -0.00025   1.86548
   A117       1.87200  -0.00002  -0.00069   0.00043  -0.00026   1.87174
   A118       1.94910   0.00003   0.00147  -0.00106   0.00042   1.94953
   A119       1.71719   0.00032   0.00478  -0.00447   0.00031   1.71750
   A120       1.99170  -0.00189  -0.00329   0.00008  -0.00322   1.98848
   A121       1.93805  -0.00009  -0.00027   0.00103   0.00078   1.93883
   A122       1.99911   0.00172   0.00138   0.00034   0.00171   2.00082
   A123       1.84448  -0.00031  -0.00394   0.00381  -0.00013   1.84435
   A124       1.94071   0.00056  -0.00037  -0.00088  -0.00124   1.93946
   A125       3.20139  -0.00282  -0.03427  -0.01958  -0.05387   3.14752
   A126       3.17677  -0.00172  -0.02163  -0.01204  -0.03367   3.14310
    D1       -3.06635   0.00005  -0.00511  -0.00618  -0.01129  -3.07763
    D2       -0.79110  -0.00048  -0.00826  -0.00564  -0.01389  -0.80500
    D3        1.56249  -0.00002  -0.00477  -0.00599  -0.01076   1.55173
    D4        1.05472   0.00007  -0.00726  -0.00537  -0.01263   1.04209
    D5       -2.95322  -0.00047  -0.01041  -0.00483  -0.01523  -2.96846
    D6       -0.59963  -0.00001  -0.00691  -0.00518  -0.01209  -0.61173
    D7       -1.08445   0.00022  -0.00704  -0.00548  -0.01252  -1.09697
    D8        1.19079  -0.00031  -0.01019  -0.00494  -0.01513   1.17567
    D9       -2.73880   0.00015  -0.00670  -0.00529  -0.01199  -2.75079
   D10       -3.08692  -0.00021   0.00081  -0.00101  -0.00019  -3.08712
   D11        1.06861  -0.00010   0.00159  -0.00147   0.00012   1.06873
   D12       -1.02708  -0.00007   0.00270  -0.00255   0.00015  -1.02692
   D13       -0.91070   0.00025   0.00352   0.00031   0.00382  -0.90688
   D14       -3.03835   0.00036   0.00430  -0.00015   0.00414  -3.03422
   D15        1.14914   0.00039   0.00541  -0.00123   0.00417   1.15331
   D16        1.14806  -0.00030   0.00356  -0.00316   0.00040   1.14846
   D17       -0.97959  -0.00019   0.00433  -0.00361   0.00072  -0.97887
   D18       -3.07528  -0.00016   0.00545  -0.00470   0.00075  -3.07453
   D19       -0.37470   0.00035   0.01774   0.00807   0.02583  -0.34887
   D20        1.73415   0.00070   0.02043   0.00725   0.02768   1.76183
   D21       -2.56755   0.00076   0.01753   0.00905   0.02658  -2.54097
   D22       -2.55982  -0.00019   0.01584   0.00786   0.02370  -2.53612
   D23       -0.45097   0.00016   0.01852   0.00704   0.02556  -0.42541
   D24        1.53051   0.00022   0.01562   0.00884   0.02446   1.55497
   D25        1.74989   0.00029   0.01626   0.01058   0.02685   1.77673
   D26       -2.42445   0.00064   0.01894   0.00976   0.02870  -2.39574
   D27       -0.44296   0.00070   0.01604   0.01156   0.02760  -0.41536
   D28       -1.18979   0.00035   0.01371   0.00076   0.01447  -1.17533
   D29        1.10753  -0.00007   0.01293  -0.00018   0.01276   1.12029
   D30        2.76964   0.00020   0.01300  -0.00034   0.01266   2.78230
   D31        0.85726   0.00026   0.01126   0.00149   0.01275   0.87001
   D32       -3.12860  -0.00015   0.01048   0.00056   0.01104  -3.11756
   D33       -1.46650   0.00012   0.01055   0.00040   0.01095  -1.45555
   D34        2.98903   0.00100   0.01386   0.00343   0.01729   3.00632
   D35       -0.99683   0.00058   0.01308   0.00250   0.01558  -0.98125
   D36        0.66527   0.00086   0.01315   0.00234   0.01548   0.68076
   D37       -1.76570  -0.00019  -0.01980  -0.00481  -0.02462  -1.79032
   D38        2.42504   0.00003  -0.02258  -0.00265  -0.02522   2.39982
   D39        0.40072   0.00029  -0.01807  -0.00617  -0.02424   0.37648
   D40        2.49444  -0.00012  -0.01857  -0.00425  -0.02283   2.47161
   D41        0.40199   0.00009  -0.02135  -0.00208  -0.02343   0.37857
   D42       -1.62232   0.00035  -0.01684  -0.00561  -0.02245  -1.64477
   D43        0.34541  -0.00065  -0.02063  -0.00676  -0.02739   0.31802
   D44       -1.74703  -0.00043  -0.02340  -0.00459  -0.02799  -1.77502
   D45        2.51184  -0.00017  -0.01890  -0.00812  -0.02701   2.48483
   D46       -0.57705   0.00043   0.00087   0.00009   0.00096  -0.57609
   D47       -2.80899   0.00043   0.00183  -0.00127   0.00056  -2.80843
   D48        1.48869   0.00050   0.00069   0.00016   0.00085   1.48954
   D49        1.64979   0.00013   0.00020  -0.00138  -0.00118   1.64861
   D50       -0.58215   0.00013   0.00115  -0.00273  -0.00158  -0.58373
   D51       -2.56766   0.00020   0.00001  -0.00131  -0.00129  -2.56895
   D52       -2.53905  -0.00063  -0.00073  -0.00329  -0.00403  -2.54308
   D53        1.51220  -0.00063   0.00022  -0.00465  -0.00443   1.50776
   D54       -0.47331  -0.00056  -0.00092  -0.00322  -0.00414  -0.47745
   D55       -1.43044   0.00086   0.00153   0.00313   0.00465  -1.42579
   D56        2.93912   0.00077   0.00270   0.00420   0.00691   2.94603
   D57        0.73937   0.00180   0.00725   0.00331   0.01056   0.74993
   D58        2.58195   0.00013   0.00027   0.00187   0.00214   2.58409
   D59        0.66833   0.00004   0.00145   0.00295   0.00440   0.67273
   D60       -1.53142   0.00106   0.00599   0.00205   0.00805  -1.52337
   D61        0.46848   0.00027   0.00081   0.00314   0.00395   0.47243
   D62       -1.44514   0.00018   0.00199   0.00422   0.00621  -1.43893
   D63        2.63829   0.00121   0.00653   0.00333   0.00986   2.64815
   D64       -1.51924  -0.00079  -0.00391   0.00192  -0.00198  -1.52122
   D65        2.57829  -0.00019  -0.00121   0.00234   0.00114   2.57943
   D66        0.47174   0.00046   0.00067   0.00332   0.00399   0.47573
   D67        0.55099  -0.00063  -0.00482   0.00276  -0.00206   0.54893
   D68       -1.63467  -0.00003  -0.00212   0.00318   0.00106  -1.63361
   D69        2.54196   0.00061  -0.00024   0.00416   0.00391   2.54588
   D70        2.76683  -0.00065  -0.00514   0.00330  -0.00183   2.76500
   D71        0.58117  -0.00005  -0.00244   0.00373   0.00129   0.58247
   D72       -1.52538   0.00059  -0.00056   0.00470   0.00414  -1.52124
   D73        1.40559  -0.00111  -0.00312  -0.00261  -0.00574   1.39985
   D74       -2.93320  -0.00085  -0.00375  -0.00452  -0.00827  -2.94147
   D75       -0.72309  -0.00154  -0.00527  -0.00496  -0.01024  -0.73333
   D76       -0.46665  -0.00030  -0.00076  -0.00323  -0.00399  -0.47064
   D77        1.47775  -0.00003  -0.00139  -0.00514  -0.00652   1.47123
   D78       -2.59533  -0.00072  -0.00291  -0.00558  -0.00849  -2.60382
   D79       -2.58858  -0.00019   0.00144  -0.00322  -0.00178  -2.59036
   D80       -0.64418   0.00007   0.00081  -0.00513  -0.00432  -0.64850
   D81        1.56593  -0.00061  -0.00071  -0.00558  -0.00628   1.55964
   D82        0.83347  -0.00020   0.00183  -0.00309  -0.00126   0.83221
   D83       -1.27256  -0.00019   0.00181  -0.00302  -0.00121  -1.27377
   D84        2.94093  -0.00019   0.00189  -0.00313  -0.00124   2.93968
   D85       -0.78514   0.00037   0.00241  -0.00155   0.00086  -0.78428
   D86       -2.89116   0.00037   0.00239  -0.00149   0.00090  -2.89026
   D87        1.32232   0.00037   0.00247  -0.00159   0.00087   1.32320
   D88       -3.13551  -0.00022  -0.00035  -0.00108  -0.00143  -3.13694
   D89        1.04165  -0.00021  -0.00038  -0.00101  -0.00138   1.04027
   D90       -1.02805  -0.00022  -0.00030  -0.00112  -0.00141  -1.02946
   D91       -0.89672   0.00006   0.00693  -0.00649   0.00044  -0.89628
   D92       -3.01999  -0.00030   0.00496  -0.00582  -0.00086  -3.02085
   D93        1.21155   0.00009   0.00521  -0.00468   0.00053   1.21208
   D94        0.91504   0.00019   0.01096  -0.00555   0.00541   0.92046
   D95       -1.20823  -0.00018   0.00899  -0.00487   0.00412  -1.20411
   D96        3.02331   0.00021   0.00924  -0.00374   0.00551   3.02882
   D97       -3.13492   0.00023   0.01021  -0.00642   0.00379  -3.13113
   D98        1.02499  -0.00013   0.00824  -0.00574   0.00250   1.02749
   D99       -1.02666   0.00025   0.00849  -0.00460   0.00389  -1.02277
   D100       0.38522   0.00080   0.01448  -0.00176   0.01269   0.39791
   D101      -1.74012   0.00083   0.01153   0.00049   0.01204  -1.72808
   D102      -1.82314   0.00100   0.01279  -0.00132   0.01146  -1.81168
   D103       2.33471   0.00103   0.00985   0.00094   0.01081   2.34552
   D104       2.39349   0.00072   0.01449  -0.00320   0.01127   2.40476
   D105       0.26816   0.00075   0.01154  -0.00095   0.01062   0.27877
   D106      -1.16092   0.00221   0.01205   0.01844   0.03055  -1.13037
   D107       3.06296   0.00124   0.01281   0.02778   0.04053   3.10349
   D108       3.12791   0.00009  -0.00489   0.00319  -0.00170   3.12622
   D109      -0.89989  -0.00019  -0.00594   0.00267  -0.00327  -0.90316
   D110       1.43931  -0.00005  -0.00447   0.00310  -0.00138   1.43793
   D111       1.09281  -0.00021  -0.00618   0.00352  -0.00266   1.09015
   D112      -2.93499  -0.00048  -0.00724   0.00300  -0.00424  -2.93922
   D113      -0.59579  -0.00034  -0.00577   0.00343  -0.00234  -0.59813
   D114      -0.90719   0.00028  -0.00575   0.00480  -0.00094  -0.90813
   D115       1.34820   0.00001  -0.00680   0.00428  -0.00252   1.34568
   D116      -2.59579   0.00015  -0.00533   0.00471  -0.00063  -2.59642
   D117      -3.02048   0.00007  -0.00073   0.00109   0.00036  -3.02012
   D118       1.18857   0.00007  -0.00105   0.00144   0.00038   1.18895
   D119      -0.90048   0.00008  -0.00116   0.00161   0.00044  -0.90004
   D120      -0.97685   0.00024   0.00130   0.00053   0.00183  -0.97502
   D121      -3.05100   0.00024   0.00097   0.00088   0.00186  -3.04914
   D122       1.14314   0.00025   0.00086   0.00105   0.00192   1.14506
   D123       1.01375  -0.00028  -0.00044   0.00012  -0.00032   1.01343
   D124      -1.06039  -0.00029  -0.00076   0.00047  -0.00029  -1.06068
   D125       3.13375  -0.00027  -0.00087   0.00064  -0.00024   3.13351
   D126      -0.40162   0.00016   0.00974  -0.00437   0.00536  -0.39626
   D127       1.63500   0.00023   0.01248  -0.00591   0.00656   1.64156
   D128      -2.70340  -0.00058   0.00943  -0.00392   0.00550  -2.69789
   D129      -2.53103   0.00023   0.00865  -0.00424   0.00441  -2.52663
   D130      -0.49441   0.00031   0.01139  -0.00578   0.00561  -0.48880
   D131       1.45038  -0.00051   0.00834  -0.00379   0.00455   1.45493
   D132       1.67973   0.00032   0.01013  -0.00514   0.00499   1.68472
   D133      -2.56684   0.00039   0.01287  -0.00667   0.00620  -2.56064
   D134      -0.62205  -0.00042   0.00982  -0.00469   0.00514  -0.61691
   D135      -1.17384   0.00023   0.00677  -0.00248   0.00429  -1.16955
   D136       1.11595  -0.00011   0.00486  -0.00193   0.00293   1.11888
   D137       2.77852  -0.00005   0.00482  -0.00224   0.00258   2.78110
   D138       0.86897   0.00016   0.00412  -0.00045   0.00367   0.87265
   D139      -3.12442  -0.00019   0.00222   0.00010   0.00231  -3.12211
   D140      -1.46186  -0.00013   0.00217  -0.00021   0.00197  -1.45989
   D141       2.97376   0.00043   0.00646  -0.00150   0.00496   2.97872
   D142      -1.01963   0.00009   0.00456  -0.00095   0.00360  -1.01603
   D143       0.64293   0.00014   0.00451  -0.00126   0.00325   0.64619
   D144      -1.75375   0.00038  -0.00777   0.00263  -0.00513  -1.75889
   D145       2.63175   0.00003  -0.01419   0.00803  -0.00617   2.62559
   D146       0.54427  -0.00071  -0.00982   0.00204  -0.00778   0.53650
   D147       2.52728   0.00037  -0.00742   0.00283  -0.00459   2.52269
   D148       0.62960   0.00002  -0.01384   0.00822  -0.00562   0.62397
   D149      -1.45788  -0.00071  -0.00948   0.00224  -0.00724  -1.46512
   D150       0.38092  -0.00002  -0.00929   0.00336  -0.00592   0.37500
   D151      -1.51676  -0.00037  -0.01571   0.00876  -0.00695  -1.52372
   D152       2.67894  -0.00110  -0.01134   0.00278  -0.00856   2.67038
   D153      -0.55059   0.00052   0.00265  -0.00091   0.00174  -0.54885
   D154      -2.79146   0.00045   0.00413  -0.00311   0.00103  -2.79043
   D155       1.49380   0.00049   0.00263  -0.00179   0.00085   1.49466
   D156       1.66115   0.00011   0.00054  -0.00033   0.00020   1.66135
   D157      -0.57972   0.00005   0.00201  -0.00253  -0.00051  -0.58024
   D158      -2.57765   0.00008   0.00052  -0.00121  -0.00069  -2.57833
   D159      -2.52466  -0.00027   0.00043  -0.00144  -0.00101  -2.52567
   D160       1.51766  -0.00034   0.00190  -0.00363  -0.00173   1.51593
   D161      -0.48026  -0.00030   0.00041  -0.00231  -0.00190  -0.48217
   D162      -1.42223   0.00060   0.00182   0.00105   0.00287  -1.41936
   D163       2.95384   0.00047   0.00212   0.00194   0.00405   2.95790
   D164       0.76859   0.00111   0.00480   0.00116   0.00596   0.77455
   D165       2.58850   0.00003  -0.00050   0.00127   0.00077   2.58928
   D166       0.68139  -0.00010  -0.00020   0.00216   0.00196   0.68335
   D167      -1.50386   0.00054   0.00248   0.00139   0.00387  -1.50000
   D168       0.47291   0.00006  -0.00042   0.00219   0.00177   0.47468
   D169      -1.43420  -0.00007  -0.00012   0.00307   0.00295  -1.43125
   D170       2.66373   0.00056   0.00256   0.00230   0.00486   2.66859
   D171      -1.58514  -0.00038  -0.00146   0.00049  -0.00097  -1.58611
   D172       2.55022  -0.00008  -0.00169   0.00263   0.00094   2.55115
   D173       0.47740   0.00027  -0.00047   0.00237   0.00190   0.47931
   D174       0.48053  -0.00025  -0.00243   0.00165  -0.00078   0.47975
   D175      -1.66730   0.00006  -0.00266   0.00379   0.00113  -1.66616
   D176       2.54308   0.00040  -0.00143   0.00353   0.00210   2.54518
   D177       2.69752  -0.00033  -0.00240   0.00140  -0.00101   2.69651
   D178       0.54969  -0.00003  -0.00263   0.00353   0.00090   0.55059
   D179      -1.52312   0.00032  -0.00141   0.00327   0.00186  -1.52126
   D180       1.43008  -0.00048  -0.00080  -0.00227  -0.00306   1.42702
   D181      -2.91455  -0.00027  -0.00096  -0.00309  -0.00405  -2.91860
   D182      -0.71538  -0.00084  -0.00332  -0.00238  -0.00569  -0.72107
   D183      -0.47307  -0.00014   0.00050  -0.00233  -0.00182  -0.47489
   D184       1.46548   0.00007   0.00034  -0.00315  -0.00281   1.46267
   D185      -2.61853  -0.00050  -0.00202  -0.00244  -0.00446  -2.62298
   D186      -2.57955  -0.00009   0.00189  -0.00277  -0.00088  -2.58043
   D187      -0.64100   0.00011   0.00172  -0.00359  -0.00187  -0.64286
   D188       1.55818  -0.00045  -0.00063  -0.00288  -0.00351   1.55467
   D189       0.86018  -0.00017   0.00401  -0.00406  -0.00005   0.86013
   D190      -1.24961  -0.00016   0.00384  -0.00384   0.00000  -1.24961
   D191       2.96303  -0.00016   0.00402  -0.00403  -0.00001   2.96302
   D192      -0.75110   0.00019   0.00403  -0.00305   0.00098  -0.75012
   D193      -2.86089   0.00020   0.00387  -0.00283   0.00103  -2.85986
   D194       1.35175   0.00021   0.00405  -0.00302   0.00102   1.35277
   D195      -3.10831  -0.00007   0.00367  -0.00352   0.00015  -3.10816
   D196       1.06509  -0.00006   0.00350  -0.00330   0.00020   1.06529
   D197      -1.00546  -0.00005   0.00368  -0.00349   0.00019  -1.00527
   D198      -0.80012   0.00004   0.00533  -0.00377   0.00156  -0.79857
   D199      -2.92903  -0.00011   0.00466  -0.00368   0.00098  -2.92805
   D200       1.29892   0.00007   0.00490  -0.00320   0.00170   1.30062
   D201       1.02873   0.00010   0.00831  -0.00398   0.00434   1.03307
   D202      -1.10017  -0.00005   0.00765  -0.00389   0.00376  -1.09641
   D203       3.12778   0.00013   0.00788  -0.00341   0.00448   3.13225
   D204      -3.02831   0.00007   0.00691  -0.00389   0.00302  -3.02529
   D205       1.12597  -0.00008   0.00624  -0.00380   0.00244   1.12841
   D206      -0.92927   0.00010   0.00647  -0.00332   0.00316  -0.92611
   D207       1.55110   0.00004  -0.00622   0.00189  -0.00431   1.54679
   D208      -0.72628   0.00017  -0.00648   0.00305  -0.00344  -0.72972
   D209      -2.86531  -0.00057  -0.00417  -0.00123  -0.00540  -2.87071
         Item               Value     Threshold  Converged?
 Maximum Force            0.002820     0.000450     NO 
 RMS     Force            0.000531     0.000300     NO 
 Maximum Displacement     0.263868     0.001800     NO 
 RMS     Displacement     0.066056     0.001200     NO 
 Predicted change in Energy=-4.185697D-04
 GradGradGradGradGradGradGradGradGradGradGradGradGradGradGradGradGradGrad

 Stoichiometry    C20H34O4(3)
 Framework group  C1[X(C20H34O4)]
 Deg. of freedom   168
 Full point group                 C1      NOp   1
 Largest Abelian subgroup         C1      NOp   1
 Largest concise Abelian subgroup C1      NOp   1
                         Standard orientation:                         
 ---------------------------------------------------------------------
 Center     Atomic      Atomic             Coordinates (Angstroms)
 Number     Number       Type             X           Y           Z
 ---------------------------------------------------------------------
      1          6           0       -2.694478   -1.144536    0.188123
      2          6           0       -1.987177    0.652097   -1.564598
      3          1           0       -2.128894    0.301564   -2.592442
      4          1           0       -1.176109    1.388287   -1.588667
      5          6           0       -3.289064    1.298380   -1.075449
      6          1           0       -3.500013    2.223525   -1.622147
      7          6           0       -4.381179    0.207041   -1.030288
      8          1           0       -4.326136   -0.584707   -1.783343
      9          1           0       -5.397193    0.600256   -1.018235
     10          6           0       -3.841420   -0.132660    0.382959
     11          1           0       -4.540957   -0.498970    1.140987
     12          6           0       -3.369059    1.359337    0.483839
     13          6           0       -2.113119   -1.647789    1.542154
     14          1           0       -1.269482   -2.318072    1.369228
     15          1           0       -2.890264   -2.157897    2.113521
     16          1           0       -1.750460   -0.779533    2.094076
     17          6           0       -4.530438    2.245406    0.957293
     18          1           0       -5.474638    2.035006    0.450899
     19          1           0       -4.289842    3.300043    0.785942
     20          1           0       -4.693362    2.110259    2.031765
     21          6           0       -2.136670    1.774743    1.289306
     22          1           0       -1.219877    1.235227    1.055183
     23          1           0       -2.323084    1.647589    2.361278
     24          1           0       -1.938929    2.838951    1.119190
     25          6           0       -1.544127   -0.551240   -0.699332
     26          1           0       -0.744090   -0.236508   -0.029462
     27          8           0       -3.194642   -2.290827   -0.374969
     28          8           0       -0.979081   -1.591662   -1.488382
     29          1           0       -1.657753   -2.281657   -1.551847
     30          6           0        2.176180   -0.425678    1.146471
     31          6           0        2.378468   -0.639974   -1.536218
     32          1           0        1.393349   -0.610970   -2.014967
     33          1           0        3.037074   -1.210278   -2.202318
     34          6           0        2.886587    0.796785   -1.368672
     35          1           0        3.090144    1.250051   -2.344831
     36          6           0        1.931987    1.528534   -0.401266
     37          1           0        0.885265    1.221347   -0.409688
     38          1           0        1.978083    2.614889   -0.471109
     39          6           0        2.793422    0.939757    0.735806
     40          1           0        2.933815    1.534854    1.646358
     41          6           0        3.992256    0.923389   -0.275810
     42          6           0        2.939977   -1.151134    2.262247
     43          1           0        2.519778   -2.149254    2.406052
     44          1           0        2.830887   -0.588342    3.193585
     45          1           0        4.005822   -1.234260    2.033006
     46          6           0        4.661615    2.307222   -0.309532
     47          1           0        3.950632    3.135200   -0.325058
     48          1           0        5.297527    2.398199   -1.196735
     49          1           0        5.298515    2.436754    0.572197
     50          6           0        5.130335   -0.097542   -0.208608
     51          1           0        4.822039   -1.138181   -0.292724
     52          1           0        5.682958    0.010128    0.731061
     53          1           0        5.836583    0.091947   -1.024176
     54          6           0        2.273421   -1.449836   -0.233477
     55          1           0        3.216975   -1.941617   -0.000601
     56          8           0        0.886580   -0.329400    1.410380
     57          8           0        1.332864   -2.444867   -0.254120
     58          1           0        0.510763   -2.143588   -0.688947
 ---------------------------------------------------------------------
 Rotational constants (GHZ):           0.4517203           0.1422295           0.1320258
 Standard basis: 6-31++G(d,p) (6D, 7F)
 There are   660 symmetry adapted cartesian basis functions of A   symmetry.
 There are   660 symmetry adapted basis functions of A   symmetry.
   660 basis functions,  1040 primitive gaussians,   660 cartesian basis functions
    94 alpha electrons       92 beta electrons
       nuclear repulsion energy      2403.8222889697 Hartrees.
 NAtoms=   58 NActive=   58 NUniq=   58 SFac= 1.00D+00 NAtFMM=   60 NAOKFM=F Big=F
 Integral buffers will be    131072 words long.
 Raffenetti 2 integral format.
 Two-electron integral symmetry is turned on.
 Nuclear repulsion after empirical dispersion term =     2403.7590597783 Hartrees.
 One-electron integrals computed using PRISM.
 NBasis=   660 RedAO= T EigKep=  1.20D-06  NBF=   660
 NBsUse=   659 1.00D-06 EigRej=  5.12D-07 NBFU=   659
 Initial guess from the checkpoint file:  "2_1_1862-restart-wb97-opt.chk"
 B after Tr=     0.000000    0.000000    0.000000
         Rot=    0.999974    0.006797   -0.000033   -0.002487 Ang=   0.83 deg.
 Initial guess <Sx>= 0.0000 <Sy>= 0.0000 <Sz>= 1.0000 <S**2>= 2.0123 S= 1.0041
 ExpMin= 3.60D-02 ExpMax= 5.48D+03 ExpMxC= 8.25D+02 IAcc=3 IRadAn=         7 AccDes= 0.00D+00
 Harris functional with IExCor= 4639 and IRadAn=       7 diagonalized for initial guess.
 HarFok:  IExCor= 4639 AccDes= 0.00D+00 IRadAn=         7 IDoV= 1 UseB2=F ITyADJ=14
 ICtDFT=  3500011 ScaDFX=  1.000000  1.000000  1.000000  1.000000
 FoFCou: FMM=F IPFlag=           0 FMFlag=      100000 FMFlg1=           0
         NFxFlg=           0 DoJE=T BraDBF=F KetDBF=T FulRan=T
         wScrn=  0.000000 ICntrl=       500 IOpCl=  0 I1Cent=   200000004 NGrid=           0
         NMat0=    1 NMatS0=      1 NMatT0=    0 NMatD0=    1 NMtDS0=    0 NMtDT0=    0
 Petite list used in FoFCou.
 Requested convergence on RMS density matrix=1.00D-08 within 128 cycles.
 Requested convergence on MAX density matrix=1.00D-06.
 Requested convergence on             energy=1.00D-06.
 No special actions if energy rises.
 Restarting incremental Fock formation.
 SCF Done:  E(UwB97XD) =  -1083.09350745     A.U. after   25 cycles
            NFock= 25  Conv=0.69D-08     -V/T= 2.0092
 <Sx>= 0.0000 <Sy>= 0.0000 <Sz>= 1.0000 <S**2>= 2.0119 S= 1.0040
 <L.S>=  0.00000000000    
 Annihilation of the first spin contaminant:
 S**2 before annihilation     2.0119,   after     2.0001
 Calling FoFJK, ICntrl=      2127 FMM=F ISym2X=0 I1Cent= 0 IOpClX= 1 NMat=1 NMatS=1 NMatT=0.
 ***** Axes restored to original set *****
 -------------------------------------------------------------------
 Center     Atomic                   Forces (Hartrees/Bohr)
 Number     Number              X              Y              Z
 -------------------------------------------------------------------
      1        6          -0.000332799    0.000090352   -0.000247107
      2        6          -0.000003023    0.000065980    0.000227298
      3        1          -0.000060247    0.000006859   -0.000278359
      4        1           0.000206913    0.000213632    0.000053101
      5        6          -0.000069279   -0.000016842    0.000066664
      6        1          -0.000089796    0.000227088   -0.000122292
      7        6           0.000324382   -0.000289209    0.000031729
      8        1           0.000045013   -0.000174272   -0.000185675
      9        1          -0.000177867    0.000010215   -0.000055899
     10        6          -0.000055354   -0.000028285   -0.000031900
     11        1          -0.000176589   -0.000118925    0.000133388
     12        6           0.000318648   -0.000346869   -0.000084239
     13        6          -0.000067937   -0.000023451    0.000091863
     14        1           0.000208147   -0.000154859    0.000026374
     15        1          -0.000184341   -0.000149570    0.000190701
     16        1           0.000066612    0.000007223    0.000186360
     17        6           0.000123581   -0.000070505   -0.000056204
     18        1          -0.000178279    0.000073792   -0.000015683
     19        1           0.000065131    0.000317429   -0.000030100
     20        1          -0.000072294   -0.000020105    0.000311700
     21        6          -0.000182233    0.000021704   -0.000260924
     22        1           0.000356183   -0.000198516   -0.000247177
     23        1          -0.000068361   -0.000043993    0.000350424
     24        1           0.000106982    0.000322486   -0.000057513
     25        6           0.000340596    0.000242211    0.000165477
     26        1           0.000203941    0.000040288   -0.000049914
     27        8          -0.000390285    0.000098619    0.000178342
     28        8           0.000864688    0.001107625   -0.000115261
     29        1          -0.000765856   -0.001196632   -0.000215795
     30        6          -0.000589421    0.000256040    0.000439483
     31        6          -0.000047909    0.000137339    0.000342895
     32        1          -0.000192702    0.000098855   -0.000204401
     33        1           0.000119879   -0.000125523   -0.000252614
     34        6          -0.000009472    0.000063038    0.000099336
     35        1           0.000039624    0.000121823   -0.000218557
     36        6          -0.000123084   -0.000327773   -0.000010748
     37        1          -0.000497465   -0.000119212   -0.000050283
     38        1          -0.000031610    0.000170971   -0.000076750
     39        6           0.000120561    0.000047639   -0.000215521
     40        1           0.000032957    0.000169811    0.000204228
     41        6          -0.000146079   -0.000217687    0.000105846
     42        6          -0.000175318    0.000100636   -0.000263773
     43        1          -0.000072852   -0.000290547    0.000066296
     44        1          -0.000018834    0.000145351    0.000290034
     45        1           0.000307349   -0.000011871   -0.000054910
     46        6          -0.000050556   -0.000180781    0.000011051
     47        1          -0.000027834    0.000199191   -0.000012513
     48        1           0.000202314    0.000044355   -0.000249070
     49        1           0.000195321    0.000044790    0.000255272
     50        6          -0.000077959    0.000225101   -0.000028068
     51        1           0.000068296   -0.000170621   -0.000031261
     52        1           0.000167147    0.000020355    0.000292203
     53        1           0.000247888    0.000033567   -0.000250566
     54        6          -0.000055079   -0.000298068   -0.000308024
     55        1          -0.000337943   -0.000142527   -0.000047357
     56        8           0.000267657   -0.000135910   -0.000073175
     57        8           0.001192866   -0.000204469    0.000939036
     58        1          -0.000864018    0.000332657   -0.000657465
 -------------------------------------------------------------------
 Cartesian Forces:  Max     0.001196632 RMS     0.000277092

 GradGradGradGradGradGradGradGradGradGradGradGradGradGradGradGradGradGrad
 Berny optimization.
 Using GEDIIS/GDIIS optimizer.
 FormGI is forming the generalized inverse of G from B-inverse, IUseBI=4.
 Internal  Forces:  Max     0.002494666 RMS     0.000261942
 Search for a local minimum.
 Step number   6 out of a maximum of  348
 All quantities printed in internal units (Hartrees-Bohrs-Radians)
 Mixed Optimization -- En-DIIS/RFO-DIIS
 Swapping is turned off.
 Update second derivatives using D2CorX and points    2    3    1    4    5
                                                      6
 DE= -3.57D-04 DEPred=-4.19D-04 R= 8.52D-01
 TightC=F SS=  1.41D+00  RLast= 1.59D-01 DXNew= 8.4090D-02 4.7591D-01
 Trust test= 8.52D-01 RLast= 1.59D-01 DXMaxT set to 8.41D-02
 ITU=  1 -1  0 -1 -1  0
     Eigenvalues ---    0.00230   0.00259   0.00285   0.00302   0.00305
     Eigenvalues ---    0.00330   0.00355   0.00366   0.00821   0.00869
     Eigenvalues ---    0.00924   0.01405   0.01476   0.01686   0.02051
     Eigenvalues ---    0.02105   0.02316   0.02623   0.02730   0.02731
     Eigenvalues ---    0.02866   0.02888   0.02970   0.03063   0.03179
     Eigenvalues ---    0.03203   0.03352   0.03453   0.03814   0.04162
     Eigenvalues ---    0.04244   0.04426   0.04440   0.04598   0.04653
     Eigenvalues ---    0.04708   0.04726   0.04827   0.04882   0.05073
     Eigenvalues ---    0.05093   0.05150   0.05207   0.05226   0.05344
     Eigenvalues ---    0.05425   0.05496   0.05572   0.05597   0.05601
     Eigenvalues ---    0.05625   0.05702   0.05731   0.05759   0.05787
     Eigenvalues ---    0.05822   0.05874   0.06093   0.06182   0.06332
     Eigenvalues ---    0.06593   0.06611   0.06686   0.06730   0.06917
     Eigenvalues ---    0.07429   0.07539   0.07818   0.08190   0.08391
     Eigenvalues ---    0.08682   0.08891   0.08994   0.09108   0.09287
     Eigenvalues ---    0.09719   0.09857   0.10331   0.10375   0.11836
     Eigenvalues ---    0.12226   0.12298   0.13205   0.13306   0.15639
     Eigenvalues ---    0.15999   0.16000   0.16000   0.16000   0.16000
     Eigenvalues ---    0.16000   0.16000   0.16000   0.16000   0.16000
     Eigenvalues ---    0.16000   0.16000   0.16000   0.16000   0.16000
     Eigenvalues ---    0.16085   0.16185   0.16457   0.16945   0.17207
     Eigenvalues ---    0.18279   0.19422   0.19745   0.20766   0.20886
     Eigenvalues ---    0.21511   0.22876   0.24459   0.24553   0.24803
     Eigenvalues ---    0.25680   0.26002   0.26779   0.26994   0.27175
     Eigenvalues ---    0.27727   0.28153   0.28509   0.28707   0.28889
     Eigenvalues ---    0.28985   0.29163   0.29378   0.29678   0.33735
     Eigenvalues ---    0.33907   0.33934   0.33985   0.34014   0.34018
     Eigenvalues ---    0.34022   0.34027   0.34038   0.34045   0.34048
     Eigenvalues ---    0.34066   0.34075   0.34092   0.34105   0.34174
     Eigenvalues ---    0.34198   0.34212   0.34266   0.34343   0.34445
     Eigenvalues ---    0.34463   0.34484   0.34517   0.34547   0.34623
     Eigenvalues ---    0.34692   0.34723   0.34810   0.34864   0.35179
     Eigenvalues ---    0.35609   0.42051   0.48691   0.50736   0.51452
     Eigenvalues ---    0.53733   0.62159   1.58597
 En-DIIS/RFO-DIIS/Sim-DIIS IScMMF=       -3 using points:     6    5    4
 RFO step:  Lambda=-6.73846035D-05.
 DidBck=T Rises=F RFO-DIIS coefs:    0.42819    0.11511    0.45670
 Iteration  1 RMS(Cart)=  0.01769420 RMS(Int)=  0.00005958
 Iteration  2 RMS(Cart)=  0.00013507 RMS(Int)=  0.00000219
 Iteration  3 RMS(Cart)=  0.00000001 RMS(Int)=  0.00000219
 Variable       Old X    -DE/DX   Delta X   Delta X   Delta X     New X
                                 (Linear)    (Quad)   (Total)
    R1        2.91369  -0.00027  -0.00033  -0.00010  -0.00044   2.91325
    R2        2.94254   0.00055   0.00091   0.00018   0.00109   2.94364
    R3        2.96566   0.00063   0.00145   0.00016   0.00162   2.96727
    R4        2.59190  -0.00002  -0.00023   0.00025   0.00002   2.59192
    R5        2.06959   0.00027   0.00104  -0.00065   0.00039   2.06998
    R6        2.07043   0.00030   0.00096  -0.00063   0.00033   2.07076
    R7        2.89804  -0.00017   0.00014  -0.00013   0.00002   2.89806
    R8        2.92328   0.00006   0.00134  -0.00068   0.00066   2.92394
    R9        2.06946   0.00027   0.00102  -0.00064   0.00037   2.06983
   R10        2.91886   0.00018  -0.00020   0.00046   0.00026   2.91912
   R11        2.95275  -0.00005  -0.00049   0.00026  -0.00023   2.95252
   R12        2.06749   0.00026   0.00106  -0.00070   0.00035   2.06784
   R13        2.05889   0.00017   0.00103  -0.00081   0.00022   2.05911
   R14        2.92999   0.00013   0.00022  -0.00037  -0.00015   2.92984
   R15        2.06849   0.00025   0.00082  -0.00046   0.00036   2.06885
   R16        2.96353   0.00020   0.00014   0.00068   0.00082   2.96436
   R17        2.90187   0.00028   0.00059  -0.00013   0.00046   2.90233
   R18        2.89080   0.00008   0.00020   0.00005   0.00026   2.89106
   R19        2.06223   0.00025   0.00092  -0.00057   0.00035   2.06258
   R20        2.06199   0.00030   0.00129  -0.00090   0.00039   2.06238
   R21        2.06146   0.00012   0.00082  -0.00070   0.00012   2.06157
   R22        2.06337   0.00015   0.00110  -0.00091   0.00019   2.06355
   R23        2.06967   0.00032   0.00132  -0.00087   0.00045   2.07012
   R24        2.06949   0.00032   0.00134  -0.00090   0.00044   2.06993
   R25        2.05833   0.00045   0.00105  -0.00071   0.00033   2.05866
   R26        2.07013   0.00036   0.00135  -0.00082   0.00052   2.07065
   R27        2.07059   0.00034   0.00137  -0.00088   0.00049   2.07108
   R28        2.05958   0.00013  -0.00009   0.00007  -0.00001   2.05956
   R29        2.68870   0.00013   0.00054  -0.00025   0.00029   2.68899
   R30        1.83286   0.00140   0.00335  -0.00203   0.00132   1.83417
   R31        3.36103  -0.00028   0.00011   0.00061   0.00072   3.36175
   R32        2.93611   0.00020   0.00014   0.00045   0.00058   2.93669
   R33        2.89975   0.00007   0.00035  -0.00022   0.00013   2.89987
   R34        3.25264   0.00026  -0.00075   0.00239   0.00164   3.25428
   R35        2.49414  -0.00029   0.00004  -0.00041  -0.00036   2.49378
   R36        2.07052   0.00027   0.00094  -0.00065   0.00029   2.07081
   R37        2.07242   0.00029   0.00116  -0.00075   0.00041   2.07283
   R38        2.89722   0.00003   0.00030  -0.00013   0.00017   2.89739
   R39        2.90554   0.00012   0.00117  -0.00064   0.00052   2.90606
   R40        2.06989   0.00025   0.00098  -0.00063   0.00035   2.07025
   R41        2.91691   0.00009  -0.00022   0.00026   0.00004   2.91696
   R42        2.94754   0.00035  -0.00027   0.00093   0.00066   2.94820
   R43        2.06150   0.00051   0.00101  -0.00056   0.00045   2.06195
   R44        2.05900   0.00017   0.00108  -0.00085   0.00022   2.05922
   R45        2.91634   0.00020   0.00033   0.00009   0.00042   2.91677
   R46        2.07264   0.00027   0.00091  -0.00052   0.00039   2.07303
   R47        2.96443   0.00031   0.00005   0.00035   0.00040   2.96483
   R48        2.90562   0.00024   0.00052  -0.00012   0.00041   2.90602
   R49        2.89198   0.00023   0.00042   0.00006   0.00049   2.89247
   R50        2.06447   0.00030   0.00124  -0.00083   0.00041   2.06488
   R51        2.06666   0.00032   0.00136  -0.00091   0.00044   2.06710
   R52        2.06619   0.00031   0.00111  -0.00067   0.00044   2.06664
   R53        2.06256   0.00017   0.00116  -0.00096   0.00020   2.06276
   R54        2.06991   0.00032   0.00134  -0.00089   0.00045   2.07036
   R55        2.06997   0.00032   0.00135  -0.00089   0.00045   2.07043
   R56        2.05716   0.00015   0.00126  -0.00124   0.00002   2.05718
   R57        2.07006   0.00034   0.00129  -0.00081   0.00048   2.07054
   R58        2.06996   0.00035   0.00139  -0.00089   0.00050   2.07046
   R59        2.05830  -0.00024  -0.00014  -0.00035  -0.00049   2.05781
   R60        2.58772  -0.00057   0.00125  -0.00177  -0.00052   2.58721
   R61        1.84739   0.00084   0.00381  -0.00280   0.00102   1.84840
    A1        1.96053  -0.00003  -0.00001   0.00026   0.00025   1.96078
    A2        1.94832  -0.00008  -0.00087   0.00032  -0.00055   1.94777
    A3        1.90614  -0.00013  -0.00150   0.00028  -0.00123   1.90491
    A4        1.91797   0.00010   0.00113   0.00039   0.00152   1.91949
    A5        1.79572  -0.00010   0.00015  -0.00092  -0.00077   1.79496
    A6        1.92954   0.00024   0.00120  -0.00044   0.00076   1.93030
    A7        1.86527   0.00001  -0.00042   0.00041  -0.00001   1.86527
    A8        1.90115   0.00002   0.00021  -0.00027  -0.00007   1.90109
    A9        1.88918   0.00001   0.00114  -0.00070   0.00044   1.88962
   A10        1.93080  -0.00011  -0.00078   0.00050  -0.00028   1.93052
   A11        1.89965   0.00003   0.00000   0.00012   0.00011   1.89976
   A12        1.97420   0.00004  -0.00013  -0.00006  -0.00017   1.97402
   A13        1.93940  -0.00001   0.00063  -0.00028   0.00035   1.93974
   A14        1.88789   0.00004  -0.00025   0.00024   0.00000   1.88788
   A15        1.95865  -0.00017  -0.00180   0.00022  -0.00158   1.95707
   A16        2.06609   0.00003   0.00008   0.00009   0.00017   2.06626
   A17        2.04358   0.00004   0.00039  -0.00026   0.00013   2.04370
   A18        1.53298   0.00009   0.00077   0.00013   0.00090   1.53387
   A19        2.04386   0.00005  -0.00065   0.00046  -0.00019   2.04367
   A20        1.98742  -0.00005   0.00074  -0.00064   0.00010   1.98752
   A21        1.50606   0.00000   0.00022  -0.00002   0.00021   1.50627
   A22        1.89200  -0.00002  -0.00070   0.00064  -0.00007   1.89193
   A23        2.03904   0.00004  -0.00005  -0.00001  -0.00006   2.03897
   A24        1.97537  -0.00002   0.00074  -0.00067   0.00007   1.97543
   A25        1.86248   0.00000  -0.00085  -0.00156  -0.00241   1.86007
   A26        1.92120  -0.00009   0.00069  -0.00051   0.00019   1.92139
   A27        1.99154  -0.00009  -0.00008   0.00069   0.00061   1.99215
   A28        2.07380   0.00005  -0.00056   0.00057   0.00001   2.07381
   A29        1.52583   0.00002   0.00042   0.00026   0.00068   1.52651
   A30        2.05594   0.00012   0.00011   0.00056   0.00068   2.05661
   A31        1.48480   0.00005   0.00033  -0.00028   0.00005   1.48486
   A32        1.94863   0.00005   0.00080  -0.00053   0.00027   1.94890
   A33        2.08839  -0.00013  -0.00120   0.00019  -0.00101   2.08739
   A34        1.91877  -0.00002   0.00023   0.00049   0.00072   1.91949
   A35        2.13516   0.00009   0.00083   0.00042   0.00125   2.13641
   A36        1.86529  -0.00002  -0.00067  -0.00028  -0.00095   1.86434
   A37        1.92767   0.00005   0.00068  -0.00055   0.00013   1.92780
   A38        1.91826   0.00002   0.00008  -0.00007   0.00001   1.91828
   A39        1.88266   0.00021   0.00124  -0.00052   0.00072   1.88339
   A40        1.92456  -0.00006  -0.00071   0.00035  -0.00036   1.92420
   A41        1.88813  -0.00011   0.00006  -0.00024  -0.00017   1.88796
   A42        1.92190  -0.00011  -0.00132   0.00101  -0.00032   1.92158
   A43        1.98212   0.00018   0.00085  -0.00026   0.00058   1.98271
   A44        1.91905  -0.00002   0.00036  -0.00052  -0.00016   1.91889
   A45        1.92177   0.00001   0.00043  -0.00046  -0.00003   1.92174
   A46        1.87859  -0.00007  -0.00062   0.00047  -0.00015   1.87844
   A47        1.87822  -0.00008  -0.00067   0.00059  -0.00008   1.87814
   A48        1.88076  -0.00002  -0.00046   0.00026  -0.00019   1.88056
   A49        2.01573  -0.00017  -0.00047   0.00064   0.00016   2.01590
   A50        1.92478   0.00004   0.00090  -0.00087   0.00003   1.92481
   A51        1.90433   0.00006   0.00032  -0.00039  -0.00007   1.90426
   A52        1.87138   0.00009   0.00026   0.00001   0.00028   1.87165
   A53        1.87110   0.00000  -0.00096   0.00057  -0.00039   1.87071
   A54        1.87064  -0.00001  -0.00009   0.00006  -0.00003   1.87061
   A55        1.98280  -0.00008  -0.00007   0.00011   0.00006   1.98285
   A56        1.87515   0.00004   0.00138  -0.00109   0.00028   1.87543
   A57        1.90526   0.00040   0.00084   0.00107   0.00191   1.90717
   A58        1.90645   0.00001   0.00000  -0.00036  -0.00037   1.90609
   A59        1.95236  -0.00012  -0.00001  -0.00030  -0.00032   1.95205
   A60        1.83434  -0.00025  -0.00226   0.00056  -0.00170   1.83264
   A61        1.85315   0.00099   0.00229   0.00057   0.00287   1.85601
   A62        1.88632  -0.00188   0.00202  -0.00484  -0.00281   1.88351
   A63        1.97663   0.00038  -0.00052   0.00149   0.00098   1.97761
   A64        1.99317   0.00008  -0.00004   0.00002  -0.00002   1.99315
   A65        1.86352  -0.00005   0.00051   0.00014   0.00065   1.86417
   A66        1.95725  -0.00002   0.00012   0.00024   0.00036   1.95761
   A67        1.84786   0.00004   0.00008  -0.00029  -0.00021   1.84766
   A68        1.95567   0.00000  -0.00081   0.00061  -0.00019   1.95548
   A69        1.83269  -0.00006   0.00025  -0.00088  -0.00063   1.83206
   A70        1.86327  -0.00002  -0.00081   0.00030  -0.00051   1.86277
   A71        1.89750  -0.00021  -0.00115  -0.00025  -0.00140   1.89610
   A72        1.89941   0.00010   0.00124  -0.00157  -0.00033   1.89908
   A73        1.93337   0.00009   0.00012   0.00040   0.00052   1.93389
   A74        1.85641  -0.00001   0.00078  -0.00014   0.00064   1.85705
   A75        2.00828   0.00005  -0.00018   0.00118   0.00099   2.00927
   A76        1.93050   0.00001   0.00024  -0.00033  -0.00009   1.93041
   A77        1.88366  -0.00021  -0.00118  -0.00078  -0.00197   1.88169
   A78        1.96879   0.00013  -0.00002   0.00203   0.00201   1.97080
   A79        2.06837   0.00001   0.00009  -0.00015  -0.00006   2.06831
   A80        2.04777  -0.00007   0.00018  -0.00043  -0.00024   2.04753
   A81        1.53157   0.00013   0.00062  -0.00025   0.00037   1.53194
   A82        2.04324   0.00007  -0.00090   0.00089  -0.00001   2.04323
   A83        1.98923  -0.00008   0.00044  -0.00073  -0.00029   1.98894
   A84        1.50646  -0.00003   0.00019  -0.00025  -0.00006   1.50640
   A85        1.89743  -0.00003  -0.00072   0.00063  -0.00008   1.89735
   A86        2.01955   0.00010   0.00049  -0.00030   0.00020   2.01975
   A87        1.98668  -0.00004   0.00078  -0.00051   0.00027   1.98695
   A88        1.88417  -0.00019  -0.00027  -0.00032  -0.00059   1.88358
   A89        1.88415   0.00000   0.00138  -0.00166  -0.00028   1.88387
   A90        2.05429   0.00013  -0.00093   0.00201   0.00107   2.05536
   A91        2.06705   0.00004  -0.00050   0.00041  -0.00009   2.06696
   A92        1.52620   0.00011   0.00033   0.00000   0.00033   1.52653
   A93        2.02997  -0.00008  -0.00037   0.00002  -0.00035   2.02962
   A94        1.48163  -0.00014   0.00029  -0.00053  -0.00024   1.48139
   A95        1.94580   0.00012   0.00031  -0.00030   0.00001   1.94581
   A96        2.09876   0.00015   0.00007   0.00118   0.00125   2.10001
   A97        1.91499   0.00013   0.00031  -0.00038  -0.00007   1.91492
   A98        2.14953   0.00014   0.00018   0.00131   0.00150   2.15102
   A99        1.85212  -0.00032  -0.00086  -0.00118  -0.00204   1.85008
   A100       1.91368   0.00007   0.00072  -0.00048   0.00024   1.91392
   A101       1.90317   0.00003   0.00086  -0.00084   0.00002   1.90319
   A102       1.94842  -0.00002   0.00037  -0.00052  -0.00015   1.94827
   A103       1.89621  -0.00004  -0.00056   0.00055  -0.00001   1.89620
   A104       1.91037  -0.00003  -0.00088   0.00085  -0.00002   1.91034
   A105       1.89116  -0.00002  -0.00055   0.00046  -0.00009   1.89107
   A106       1.98174   0.00016   0.00090  -0.00038   0.00051   1.98225
   A107       1.92330   0.00000   0.00041  -0.00049  -0.00008   1.92322
   A108       1.91973  -0.00002   0.00023  -0.00032  -0.00009   1.91963
   A109       1.87931  -0.00007  -0.00059   0.00046  -0.00013   1.87919
   A110       1.87601  -0.00006  -0.00061   0.00054  -0.00007   1.87594
   A111       1.88032  -0.00002  -0.00043   0.00026  -0.00017   1.88015
   A112       2.00835   0.00015   0.00000   0.00089   0.00088   2.00923
   A113       1.92544  -0.00002   0.00049  -0.00066  -0.00017   1.92527
   A114       1.90856   0.00001   0.00066  -0.00079  -0.00014   1.90843
   A115       1.87876  -0.00006  -0.00017   0.00003  -0.00014   1.87862
   A116       1.86548  -0.00008  -0.00069   0.00037  -0.00031   1.86516
   A117       1.87174  -0.00001  -0.00036   0.00017  -0.00019   1.87154
   A118       1.94953  -0.00003   0.00084   0.00002   0.00086   1.95038
   A119       1.71750   0.00014   0.00336  -0.00360  -0.00024   1.71727
   A120       1.98848  -0.00024  -0.00059  -0.00029  -0.00088   1.98759
   A121       1.93883   0.00006  -0.00064   0.00147   0.00084   1.93968
   A122       2.00082   0.00004   0.00004   0.00018   0.00023   2.00105
   A123       1.84435   0.00007  -0.00284   0.00192  -0.00092   1.84343
   A124       1.93946  -0.00249   0.00044  -0.00234  -0.00190   1.93756
   A125       3.14752   0.00016   0.00546   0.00049   0.00595   3.15347
   A126       3.14310   0.00220   0.00325   0.00148   0.00473   3.14783
    D1       -3.07763   0.00015   0.00267   0.00185   0.00452  -3.07311
    D2       -0.80500   0.00016   0.00183   0.00107   0.00291  -0.80209
    D3        1.55173   0.00016   0.00262   0.00205   0.00468   1.55641
    D4        1.04209   0.00010   0.00185   0.00089   0.00275   1.04484
    D5       -2.96846   0.00010   0.00101   0.00012   0.00113  -2.96732
    D6       -0.61173   0.00010   0.00180   0.00110   0.00290  -0.60883
    D7       -1.09697  -0.00006   0.00195   0.00104   0.00299  -1.09397
    D8        1.17567  -0.00006   0.00111   0.00026   0.00138   1.17705
    D9       -2.75079  -0.00006   0.00190   0.00125   0.00315  -2.74764
   D10       -3.08712  -0.00007   0.00071   0.00148   0.00219  -3.08493
   D11        1.06873  -0.00004   0.00110   0.00144   0.00254   1.07127
   D12       -1.02692  -0.00004   0.00191   0.00057   0.00248  -1.02444
   D13       -0.90688  -0.00012   0.00042   0.00238   0.00280  -0.90408
   D14       -3.03422  -0.00009   0.00081   0.00234   0.00316  -3.03106
   D15        1.15331  -0.00010   0.00162   0.00147   0.00310   1.15641
   D16        1.14846   0.00015   0.00240   0.00156   0.00396   1.15242
   D17       -0.97887   0.00018   0.00279   0.00152   0.00431  -0.97456
   D18       -3.07453   0.00018   0.00360   0.00065   0.00425  -3.07028
   D19       -0.34887  -0.00005  -0.00164   0.00017  -0.00147  -0.35034
   D20        1.76183  -0.00007  -0.00072  -0.00098  -0.00170   1.76014
   D21       -2.54097  -0.00014  -0.00224  -0.00036  -0.00260  -2.54356
   D22       -2.53612  -0.00003  -0.00184  -0.00069  -0.00253  -2.53865
   D23       -0.42541  -0.00005  -0.00092  -0.00184  -0.00275  -0.42817
   D24        1.55497  -0.00012  -0.00243  -0.00122  -0.00365   1.55132
   D25        1.77673  -0.00010  -0.00332   0.00044  -0.00288   1.77386
   D26       -2.39574  -0.00011  -0.00240  -0.00071  -0.00311  -2.39885
   D27       -0.41536  -0.00019  -0.00392  -0.00009  -0.00401  -0.41936
   D28       -1.17533   0.00002   0.00187   0.00066   0.00253  -1.17280
   D29        1.12029   0.00008   0.00227   0.00075   0.00302   1.12331
   D30        2.78230   0.00014   0.00237   0.00109   0.00347   2.78576
   D31        0.87001  -0.00001   0.00103   0.00129   0.00232   0.87233
   D32       -3.11756   0.00005   0.00144   0.00138   0.00281  -3.11474
   D33       -1.45555   0.00011   0.00154   0.00172   0.00326  -1.45230
   D34        3.00632  -0.00003   0.00036   0.00178   0.00214   3.00846
   D35       -0.98125   0.00003   0.00076   0.00187   0.00263  -0.97862
   D36        0.68076   0.00009   0.00087   0.00221   0.00307   0.68383
   D37       -1.79032  -0.00007  -0.00057  -0.00081  -0.00137  -1.79169
   D38        2.39982  -0.00008  -0.00228   0.00076  -0.00151   2.39831
   D39        0.37648   0.00030   0.00050   0.00048   0.00098   0.37746
   D40        2.47161  -0.00010  -0.00068  -0.00098  -0.00166   2.46995
   D41        0.37857  -0.00011  -0.00239   0.00059  -0.00180   0.37676
   D42       -1.64477   0.00027   0.00038   0.00030   0.00069  -1.64409
   D43        0.31802  -0.00001   0.00041  -0.00168  -0.00127   0.31675
   D44       -1.77502  -0.00002  -0.00130  -0.00011  -0.00141  -1.77643
   D45        2.48483   0.00036   0.00147  -0.00039   0.00108   2.48591
   D46       -0.57609  -0.00005   0.00010   0.00025   0.00034  -0.57574
   D47       -2.80843  -0.00003   0.00103  -0.00050   0.00053  -2.80790
   D48        1.48954   0.00000   0.00002   0.00032   0.00035   1.48989
   D49        1.64861  -0.00001   0.00082   0.00015   0.00097   1.64958
   D50       -0.58373   0.00001   0.00176  -0.00060   0.00116  -0.58257
   D51       -2.56895   0.00005   0.00075   0.00023   0.00098  -2.56797
   D52       -2.54308   0.00009   0.00176  -0.00005   0.00170  -2.54137
   D53        1.50776   0.00012   0.00270  -0.00080   0.00189   1.50966
   D54       -0.47745   0.00015   0.00169   0.00002   0.00171  -0.47574
   D55       -1.42579  -0.00023  -0.00153  -0.00053  -0.00207  -1.42786
   D56        2.94603  -0.00023  -0.00195  -0.00093  -0.00288   2.94315
   D57        0.74993  -0.00013  -0.00068  -0.00016  -0.00084   0.74909
   D58        2.58409  -0.00007  -0.00102  -0.00008  -0.00111   2.58298
   D59        0.67273  -0.00007  -0.00144  -0.00048  -0.00192   0.67081
   D60       -1.52337   0.00003  -0.00017   0.00029   0.00012  -1.52326
   D61        0.47243  -0.00016  -0.00166  -0.00019  -0.00185   0.47057
   D62       -1.43893  -0.00017  -0.00208  -0.00059  -0.00266  -1.44160
   D63        2.64815  -0.00006  -0.00081   0.00018  -0.00063   2.64752
   D64       -1.52122  -0.00011  -0.00176  -0.00077  -0.00253  -1.52375
   D65        2.57943  -0.00002  -0.00155   0.00088  -0.00067   2.57876
   D66        0.47573  -0.00019  -0.00178  -0.00010  -0.00188   0.47384
   D67        0.54893  -0.00004  -0.00239  -0.00025  -0.00264   0.54629
   D68       -1.63361   0.00005  -0.00218   0.00139  -0.00078  -1.63439
   D69        2.54588  -0.00012  -0.00242   0.00042  -0.00200   2.54388
   D70        2.76500  -0.00005  -0.00275   0.00002  -0.00273   2.76226
   D71        0.58247   0.00004  -0.00254   0.00166  -0.00088   0.58159
   D72       -1.52124  -0.00013  -0.00278   0.00069  -0.00209  -1.52333
   D73        1.39985   0.00016   0.00097  -0.00148  -0.00051   1.39934
   D74       -2.94147   0.00023   0.00195  -0.00212  -0.00017  -2.94164
   D75       -0.73333   0.00025   0.00196  -0.00164   0.00031  -0.73302
   D76       -0.47064   0.00015   0.00172   0.00005   0.00177  -0.46886
   D77        1.47123   0.00022   0.00270  -0.00059   0.00211   1.47334
   D78       -2.60382   0.00025   0.00270  -0.00011   0.00259  -2.60122
   D79       -2.59036   0.00004   0.00209  -0.00091   0.00117  -2.58919
   D80       -0.64850   0.00011   0.00307  -0.00155   0.00151  -0.64698
   D81        1.55964   0.00014   0.00307  -0.00108   0.00199   1.56164
   D82        0.83221   0.00006   0.00208  -0.00310  -0.00102   0.83119
   D83       -1.27377   0.00005   0.00203  -0.00314  -0.00111  -1.27488
   D84        2.93968   0.00009   0.00211  -0.00286  -0.00075   2.93893
   D85       -0.78428  -0.00001   0.00129  -0.00278  -0.00149  -0.78576
   D86       -2.89026  -0.00002   0.00125  -0.00282  -0.00157  -2.89183
   D87        1.32320   0.00002   0.00133  -0.00254  -0.00121   1.32198
   D88       -3.13694  -0.00009   0.00056  -0.00349  -0.00293  -3.13986
   D89        1.04027  -0.00010   0.00051  -0.00353  -0.00301   1.03725
   D90       -1.02946  -0.00007   0.00059  -0.00325  -0.00266  -1.03212
   D91       -0.89628   0.00002   0.00488  -0.00333   0.00155  -0.89473
   D92       -3.02085  -0.00001   0.00416  -0.00312   0.00104  -3.01980
   D93        1.21208  -0.00006   0.00355  -0.00245   0.00111   1.21319
   D94        0.92046   0.00005   0.00501  -0.00326   0.00176   0.92221
   D95       -1.20411   0.00003   0.00429  -0.00305   0.00125  -1.20286
   D96        3.02882  -0.00002   0.00369  -0.00238   0.00131   3.03013
   D97       -3.13113   0.00008   0.00538  -0.00246   0.00292  -3.12821
   D98        1.02749   0.00006   0.00466  -0.00225   0.00241   1.02990
   D99       -1.02277   0.00001   0.00406  -0.00158   0.00248  -1.02030
   D100       0.39791  -0.00010   0.00345  -0.00480  -0.00135   0.39655
   D101      -1.72808  -0.00009   0.00165  -0.00425  -0.00259  -1.73068
   D102      -1.81168  -0.00021   0.00291  -0.00554  -0.00264  -1.81432
   D103       2.34552  -0.00020   0.00111  -0.00499  -0.00388   2.34164
   D104       2.40476   0.00000   0.00427  -0.00528  -0.00102   2.40375
   D105       0.27877   0.00001   0.00247  -0.00473  -0.00226   0.27652
   D106      -1.13037   0.00052  -0.00855  -0.00417  -0.01273  -1.14309
   D107       3.10349   0.00025  -0.01370  -0.00271  -0.01641   3.08708
   D108       3.12622   0.00004  -0.00264  -0.00277  -0.00541   3.12081
   D109      -0.90316  -0.00004  -0.00252  -0.00359  -0.00611  -0.90927
   D110       1.43793  -0.00004  -0.00252  -0.00337  -0.00589   1.43204
   D111       1.09015  -0.00003  -0.00305  -0.00251  -0.00557   1.08458
   D112      -2.93922  -0.00011  -0.00293  -0.00334  -0.00627  -2.94550
   D113      -0.59813  -0.00011  -0.00293  -0.00312  -0.00605  -0.60418
   D114      -0.90813   0.00008  -0.00371  -0.00167  -0.00538  -0.91351
   D115       1.34568   0.00000  -0.00359  -0.00249  -0.00608   1.33960
   D116      -2.59642   0.00001  -0.00359  -0.00227  -0.00586  -2.60228
   D117      -3.02012   0.00002  -0.00074   0.00202   0.00128  -3.01884
   D118       1.18895   0.00000  -0.00100   0.00212   0.00113   1.19008
   D119      -0.90004   0.00002  -0.00111   0.00243   0.00132  -0.89872
   D120      -0.97502   0.00004  -0.00009   0.00202   0.00193  -0.97310
   D121      -3.04914   0.00002  -0.00034   0.00212   0.00178  -3.04736
   D122       1.14506   0.00003  -0.00046   0.00242   0.00197   1.14702
   D123       1.01343  -0.00002  -0.00014   0.00111   0.00097   1.01440
   D124      -1.06068  -0.00003  -0.00040   0.00122   0.00082  -1.05986
   D125       3.13351  -0.00002  -0.00051   0.00152   0.00101   3.13452
   D126      -0.39626   0.00004   0.00414   0.00484   0.00898  -0.38728
   D127       1.64156   0.00017   0.00548   0.00465   0.01013   1.65169
   D128      -2.69789   0.00024   0.00383   0.00483   0.00866  -2.68923
   D129      -2.52663  -0.00005   0.00387   0.00489   0.00877  -2.51786
   D130      -0.48880   0.00008   0.00522   0.00471   0.00992  -0.47888
   D131       1.45493   0.00015   0.00357   0.00489   0.00845   1.46338
   D132       1.68472  -0.00004   0.00464   0.00475   0.00938   1.69410
   D133      -2.56064   0.00009   0.00598   0.00456   0.01053  -2.55011
   D134      -0.61691   0.00016   0.00433   0.00474   0.00907  -0.60784
   D135      -1.16955   0.00007   0.00255   0.00179   0.00434  -1.16521
   D136       1.11888  -0.00006   0.00192   0.00073   0.00265   1.12153
   D137       2.78110   0.00004   0.00208   0.00083   0.00292   2.78402
   D138       0.87265  -0.00003   0.00095   0.00224   0.00319   0.87583
   D139      -3.12211  -0.00016   0.00032   0.00118   0.00150  -3.12061
   D140      -1.45989  -0.00006   0.00048   0.00128   0.00176  -1.45813
   D141       2.97872   0.00006   0.00194   0.00321   0.00515   2.98387
   D142      -1.01603  -0.00007   0.00131   0.00215   0.00346  -1.01257
   D143       0.64619   0.00003   0.00147   0.00225   0.00373   0.64992
   D144      -1.75889   0.00016  -0.00281  -0.00394  -0.00675  -1.76564
   D145       2.62559  -0.00003  -0.00697  -0.00043  -0.00740   2.61819
   D146       0.53650  -0.00019  -0.00281  -0.00418  -0.00699   0.52950
   D147       2.52269   0.00014  -0.00286  -0.00347  -0.00633   2.51636
   D148       0.62397  -0.00005  -0.00702   0.00005  -0.00698   0.61700
   D149      -1.46512  -0.00021  -0.00287  -0.00370  -0.00657  -1.47169
   D150       0.37500   0.00000  -0.00348  -0.00465  -0.00814   0.36686
   D151      -1.52372  -0.00019  -0.00764  -0.00114  -0.00878  -1.53250
   D152       2.67038  -0.00035  -0.00349  -0.00489  -0.00838   2.66200
   D153      -0.54885   0.00011   0.00097   0.00131   0.00227  -0.54658
   D154      -2.79043   0.00016   0.00247   0.00023   0.00270  -2.78774
   D155       1.49466   0.00022   0.00146   0.00100   0.00246   1.49712
   D156       1.66135  -0.00005   0.00028   0.00001   0.00029   1.66164
   D157      -0.58024   0.00000   0.00178  -0.00107   0.00071  -0.57952
   D158      -2.57833   0.00006   0.00078  -0.00030   0.00048  -2.57785
   D159      -2.52567  -0.00005   0.00090  -0.00068   0.00021  -2.52546
   D160       1.51593   0.00000   0.00240  -0.00176   0.00064   1.51657
   D161      -0.48217   0.00006   0.00139  -0.00099   0.00040  -0.48176
   D162      -1.41936   0.00009  -0.00030   0.00169   0.00140  -1.41796
   D163       2.95790  -0.00001  -0.00075   0.00232   0.00157   2.95946
   D164       0.77455   0.00021   0.00014   0.00329   0.00343   0.77798
   D165       2.58928   0.00000  -0.00081   0.00051  -0.00030   2.58898
   D166       0.68335  -0.00010  -0.00127   0.00113  -0.00013   0.68321
   D167      -1.50000   0.00012  -0.00038   0.00210   0.00172  -1.49827
   D168       0.47468  -0.00007  -0.00132   0.00094  -0.00038   0.47429
   D169      -1.43125  -0.00017  -0.00178   0.00156  -0.00022  -1.43147
   D170       2.66859   0.00005  -0.00089   0.00253   0.00164   2.67023
   D171      -1.58611  -0.00020  -0.00053  -0.00101  -0.00153  -1.58765
   D172       2.55115  -0.00008  -0.00179   0.00120  -0.00059   2.55056
   D173       0.47931  -0.00005  -0.00143   0.00108  -0.00036   0.47895
   D174       0.47975  -0.00012  -0.00135  -0.00019  -0.00154   0.47822
   D175      -1.66616   0.00001  -0.00261   0.00202  -0.00059  -1.66675
   D176       2.54518   0.00003  -0.00226   0.00190  -0.00036   2.54482
   D177       2.69651  -0.00010  -0.00120  -0.00003  -0.00122   2.69528
   D178       0.55059   0.00003  -0.00246   0.00218  -0.00028   0.55031
   D179      -1.52126   0.00005  -0.00211   0.00206  -0.00005  -1.52130
   D180       1.42702  -0.00004   0.00116  -0.00106   0.00010   1.42712
   D181      -2.91860   0.00004   0.00160  -0.00157   0.00003  -2.91857
   D182      -0.72107  -0.00017   0.00080  -0.00255  -0.00175  -0.72282
   D183      -0.47489   0.00009   0.00142  -0.00096   0.00045  -0.47444
   D184       1.46267   0.00018   0.00186  -0.00148   0.00038   1.46305
   D185      -2.62298  -0.00003   0.00106  -0.00246  -0.00140  -2.62438
   D186      -2.58043   0.00001   0.00190  -0.00144   0.00046  -2.57997
   D187      -0.64286   0.00009   0.00234  -0.00196   0.00038  -0.64248
   D188       1.55467  -0.00012   0.00154  -0.00294  -0.00139   1.55327
   D189       0.86013  -0.00003   0.00299  -0.00379  -0.00080   0.85933
   D190      -1.24961  -0.00005   0.00284  -0.00376  -0.00092  -1.25053
   D191       2.96302  -0.00001   0.00298  -0.00358  -0.00060   2.96242
   D192      -0.75012   0.00003   0.00242  -0.00292  -0.00050  -0.75062
   D193      -2.85986   0.00001   0.00227  -0.00290  -0.00063  -2.86049
   D194       1.35277   0.00005   0.00241  -0.00271  -0.00031   1.35246
   D195      -3.10816  -0.00001   0.00263  -0.00341  -0.00078  -3.10895
   D196       1.06529  -0.00002   0.00248  -0.00339  -0.00091   1.06437
   D197      -1.00527   0.00001   0.00262  -0.00320  -0.00059  -1.00586
   D198      -0.79857  -0.00001   0.00305  -0.00221   0.00084  -0.79772
   D199      -2.92805  -0.00002   0.00289  -0.00237   0.00052  -2.92753
   D200       1.30062   0.00000   0.00265  -0.00171   0.00094   1.30155
   D201       1.03307   0.00003   0.00367  -0.00096   0.00271   1.03578
   D202      -1.09641   0.00001   0.00351  -0.00112   0.00238  -1.09403
   D203       3.13225   0.00003   0.00327  -0.00047   0.00280   3.13506
   D204      -3.02529   0.00001   0.00338  -0.00161   0.00177  -3.02353
   D205       1.12841   0.00000   0.00322  -0.00178   0.00144   1.12985
   D206      -0.92611   0.00002   0.00298  -0.00112   0.00186  -0.92425
   D207       1.54679  -0.00017  -0.00213   0.00622   0.00408   1.55087
   D208      -0.72972   0.00007  -0.00283   0.00630   0.00347  -0.72625
   D209      -2.87071  -0.00007   0.00001   0.00292   0.00293  -2.86779
         Item               Value     Threshold  Converged?
 Maximum Force            0.002495     0.000450     NO 
 RMS     Force            0.000262     0.000300     YES
 Maximum Displacement     0.063103     0.001800     NO 
 RMS     Displacement     0.017718     0.001200     NO 
 Predicted change in Energy=-3.368332D-05
 GradGradGradGradGradGradGradGradGradGradGradGradGradGradGradGradGradGrad

 Stoichiometry    C20H34O4(3)
 Framework group  C1[X(C20H34O4)]
 Deg. of freedom   168
 Full point group                 C1      NOp   1
 Largest Abelian subgroup         C1      NOp   1
 Largest concise Abelian subgroup C1      NOp   1
                         Standard orientation:                         
 ---------------------------------------------------------------------
 Center     Atomic      Atomic             Coordinates (Angstroms)
 Number     Number       Type             X           Y           Z
 ---------------------------------------------------------------------
      1          6           0       -2.701674   -1.147116    0.176566
      2          6           0       -1.966063    0.663807   -1.551192
      3          1           0       -2.100359    0.326136   -2.584542
      4          1           0       -1.150111    1.395198   -1.559101
      5          6           0       -3.268305    1.313024   -1.066870
      6          1           0       -3.469648    2.244731   -1.606392
      7          6           0       -4.366945    0.227439   -1.040583
      8          1           0       -4.309758   -0.557997   -1.800330
      9          1           0       -5.380962    0.626225   -1.033810
     10          6           0       -3.841371   -0.127951    0.374064
     11          1           0       -4.549719   -0.496449    1.123071
     12          6           0       -3.358319    1.359805    0.492242
     13          6           0       -2.136818   -1.673421    1.529483
     14          1           0       -1.295930   -2.347173    1.355476
     15          1           0       -2.923007   -2.186486    2.086032
     16          1           0       -1.773748   -0.815878    2.097767
     17          6           0       -4.515517    2.251129    0.966855
     18          1           0       -5.458231    2.054721    0.451930
     19          1           0       -4.264332    3.305544    0.808277
     20          1           0       -4.687108    2.106340    2.038957
     21          6           0       -2.127821    1.759946    1.308513
     22          1           0       -1.212573    1.217763    1.073682
     23          1           0       -2.320814    1.623186    2.378418
     24          1           0       -1.923015    2.824888    1.150084
     25          6           0       -1.538993   -0.552314   -0.695187
     26          1           0       -0.742333   -0.250389   -0.015481
     27          8           0       -3.208434   -2.281627   -0.404238
     28          8           0       -0.972002   -1.586862   -1.490818
     29          1           0       -1.651941   -2.275091   -1.568886
     30          6           0        2.179161   -0.432064    1.150794
     31          6           0        2.374552   -0.649223   -1.533925
     32          1           0        1.389500   -0.626253   -2.013487
     33          1           0        3.036404   -1.217200   -2.199158
     34          6           0        2.873316    0.791288   -1.369703
     35          1           0        3.070385    1.244841   -2.347269
     36          6           0        1.913934    1.515680   -0.401454
     37          1           0        0.869993    1.198280   -0.406805
     38          1           0        1.949257    2.602376   -0.474056
     39          6           0        2.784049    0.937638    0.734819
     40          1           0        2.921289    1.536384    1.643705
     41          6           0        3.980807    0.930219   -0.279688
     42          6           0        2.956370   -1.151768    2.261111
     43          1           0        2.545053   -2.153395    2.407846
     44          1           0        2.849518   -0.589805    3.193483
     45          1           0        4.021414   -1.226471    2.024259
     46          6           0        4.637338    2.320311   -0.317716
     47          1           0        3.919036    3.142078   -0.333766
     48          1           0        5.270966    2.415090   -1.206447
     49          1           0        5.274896    2.457564    0.562664
     50          6           0        5.130703   -0.077842   -0.213524
     51          1           0        4.835049   -1.122247   -0.296485
     52          1           0        5.683650    0.037070    0.725394
     53          1           0        5.833700    0.119378   -1.030423
     54          6           0        2.272306   -1.457441   -0.229614
     55          1           0        3.215343   -1.950301    0.001849
     56          8           0        0.891135   -0.344960    1.424431
     57          8           0        1.331106   -2.451563   -0.246128
     58          1           0        0.509433   -2.149441   -0.682385
 ---------------------------------------------------------------------
 Rotational constants (GHZ):           0.4503360           0.1426338           0.1323192
 Standard basis: 6-31++G(d,p) (6D, 7F)
 There are   660 symmetry adapted cartesian basis functions of A   symmetry.
 There are   660 symmetry adapted basis functions of A   symmetry.
   660 basis functions,  1040 primitive gaussians,   660 cartesian basis functions
    94 alpha electrons       92 beta electrons
       nuclear repulsion energy      2404.1995131152 Hartrees.
 NAtoms=   58 NActive=   58 NUniq=   58 SFac= 1.00D+00 NAtFMM=   60 NAOKFM=F Big=F
 Integral buffers will be    131072 words long.
 Raffenetti 2 integral format.
 Two-electron integral symmetry is turned on.
 Nuclear repulsion after empirical dispersion term =     2404.1362182357 Hartrees.
 One-electron integrals computed using PRISM.
 NBasis=   660 RedAO= T EigKep=  1.17D-06  NBF=   660
 NBsUse=   659 1.00D-06 EigRej=  5.18D-07 NBFU=   659
 Initial guess from the checkpoint file:  "2_1_1862-restart-wb97-opt.chk"
 B after Tr=     0.000000    0.000000    0.000000
         Rot=    0.999998   -0.001876    0.000042    0.000146 Ang=  -0.22 deg.
 Initial guess <Sx>= 0.0000 <Sy>= 0.0000 <Sz>= 1.0000 <S**2>= 2.0119 S= 1.0040
 ExpMin= 3.60D-02 ExpMax= 5.48D+03 ExpMxC= 8.25D+02 IAcc=3 IRadAn=         7 AccDes= 0.00D+00
 Harris functional with IExCor= 4639 and IRadAn=       7 diagonalized for initial guess.
 HarFok:  IExCor= 4639 AccDes= 0.00D+00 IRadAn=         7 IDoV= 1 UseB2=F ITyADJ=14
 ICtDFT=  3500011 ScaDFX=  1.000000  1.000000  1.000000  1.000000
 FoFCou: FMM=F IPFlag=           0 FMFlag=      100000 FMFlg1=           0
         NFxFlg=           0 DoJE=T BraDBF=F KetDBF=T FulRan=T
         wScrn=  0.000000 ICntrl=       500 IOpCl=  0 I1Cent=   200000004 NGrid=           0
         NMat0=    1 NMatS0=      1 NMatT0=    0 NMatD0=    1 NMtDS0=    0 NMtDT0=    0
 Petite list used in FoFCou.
 Requested convergence on RMS density matrix=1.00D-08 within 128 cycles.
 Requested convergence on MAX density matrix=1.00D-06.
 Requested convergence on             energy=1.00D-06.
 No special actions if energy rises.
 Restarting incremental Fock formation.
 SCF Done:  E(UwB97XD) =  -1083.09352948     A.U. after   24 cycles
            NFock= 24  Conv=0.40D-08     -V/T= 2.0092
 <Sx>= 0.0000 <Sy>= 0.0000 <Sz>= 1.0000 <S**2>= 2.0120 S= 1.0040
 <L.S>=  0.00000000000    
 Annihilation of the first spin contaminant:
 S**2 before annihilation     2.0120,   after     2.0001
 Calling FoFJK, ICntrl=      2127 FMM=F ISym2X=0 I1Cent= 0 IOpClX= 1 NMat=1 NMatS=1 NMatT=0.
 ***** Axes restored to original set *****
 -------------------------------------------------------------------
 Center     Atomic                   Forces (Hartrees/Bohr)
 Number     Number              X              Y              Z
 -------------------------------------------------------------------
      1        6          -0.000057742    0.000079874   -0.000114614
      2        6          -0.000086353   -0.000034707    0.000057643
      3        1          -0.000012027   -0.000008755   -0.000139843
      4        1           0.000057645    0.000107568    0.000009392
      5        6           0.000018455   -0.000092085    0.000055582
      6        1          -0.000043844    0.000107028   -0.000064511
      7        6           0.000103372    0.000125904    0.000060944
      8        1           0.000012057   -0.000080745   -0.000083917
      9        1          -0.000138122    0.000063626   -0.000044919
     10        6           0.000115600    0.000050723   -0.000063338
     11        1          -0.000076562   -0.000033874    0.000062546
     12        6           0.000050701   -0.000144820   -0.000102768
     13        6           0.000139467    0.000042021   -0.000153232
     14        1           0.000106645   -0.000137192    0.000007688
     15        1          -0.000080487   -0.000052904    0.000108171
     16        1           0.000055371    0.000178126    0.000110728
     17        6           0.000075141   -0.000119105   -0.000013046
     18        1          -0.000139641   -0.000004760   -0.000064026
     19        1           0.000028805    0.000152019   -0.000025373
     20        1          -0.000053896   -0.000004659    0.000170303
     21        6          -0.000100817   -0.000113385   -0.000115758
     22        1           0.000246537   -0.000200424   -0.000137532
     23        1          -0.000015934   -0.000027863    0.000177978
     24        1           0.000055930    0.000151369   -0.000036837
     25        6           0.000178373    0.000148127    0.000304738
     26        1           0.000082769    0.000074750    0.000138353
     27        8          -0.000016662   -0.000078020    0.000044120
     28        8           0.000154206    0.000278396   -0.000081750
     29        1          -0.000414629   -0.000412910   -0.000091599
     30        6          -0.000362527    0.000282352    0.000455747
     31        6           0.000060524    0.000081855    0.000143810
     32        1          -0.000079240    0.000080224   -0.000126448
     33        1           0.000093128   -0.000064125   -0.000107522
     34        6          -0.000043136    0.000042506    0.000105621
     35        1           0.000015433    0.000048010   -0.000122554
     36        6           0.000033091   -0.000106940    0.000073797
     37        1          -0.000150202   -0.000060103    0.000015739
     38        1          -0.000049110    0.000129628   -0.000016093
     39        6          -0.000006128    0.000018524   -0.000114866
     40        1           0.000011858    0.000090853    0.000101078
     41        6          -0.000214026   -0.000235743    0.000009447
     42        6          -0.000048920    0.000104651   -0.000164047
     43        1          -0.000044466   -0.000149599    0.000066182
     44        1          -0.000005019    0.000063407    0.000165162
     45        1           0.000151798   -0.000022363   -0.000018383
     46        6          -0.000087881   -0.000040050   -0.000011228
     47        1          -0.000027393    0.000146589   -0.000003577
     48        1           0.000092236    0.000036234   -0.000129905
     49        1           0.000094779    0.000023662    0.000133205
     50        6          -0.000268687    0.000095565    0.000023938
     51        1          -0.000317005   -0.000409590    0.000000385
     52        1           0.000069027   -0.000000658    0.000154687
     53        1           0.000100904   -0.000014510   -0.000131211
     54        6           0.000294167   -0.000091928   -0.000224365
     55        1           0.000304211   -0.000020569   -0.000098826
     56        8           0.000069760    0.000046822   -0.000149253
     57        8           0.000464171   -0.000160048    0.000423800
     58        1          -0.000395705    0.000072020   -0.000429447
 -------------------------------------------------------------------
 Cartesian Forces:  Max     0.000464171 RMS     0.000146440

 GradGradGradGradGradGradGradGradGradGradGradGradGradGradGradGradGradGrad
 Berny optimization.
 Using GEDIIS/GDIIS optimizer.
 FormGI is forming the generalized inverse of G from B-inverse, IUseBI=4.
 Internal  Forces:  Max     0.001518793 RMS     0.000176031
 Search for a local minimum.
 Step number   7 out of a maximum of  348
 All quantities printed in internal units (Hartrees-Bohrs-Radians)
 Mixed Optimization -- En-DIIS/RFO-DIIS
 Swapping is turned off.
 Update second derivatives using D2CorX and points    2    3    1    4    5
                                                      6    7
 DE= -2.20D-05 DEPred=-3.37D-05 R= 6.54D-01
 TightC=F SS=  1.41D+00  RLast= 5.45D-02 DXNew= 1.4142D-01 1.6358D-01
 Trust test= 6.54D-01 RLast= 5.45D-02 DXMaxT set to 1.41D-01
 ITU=  1  1 -1  0 -1 -1  0
     Eigenvalues ---    0.00229   0.00257   0.00283   0.00303   0.00327
     Eigenvalues ---    0.00351   0.00365   0.00374   0.00827   0.00860
     Eigenvalues ---    0.00891   0.01351   0.01611   0.01749   0.02051
     Eigenvalues ---    0.02139   0.02465   0.02701   0.02732   0.02758
     Eigenvalues ---    0.02849   0.02889   0.02970   0.03154   0.03186
     Eigenvalues ---    0.03305   0.03413   0.03734   0.03999   0.04156
     Eigenvalues ---    0.04292   0.04428   0.04457   0.04543   0.04649
     Eigenvalues ---    0.04715   0.04760   0.04856   0.04880   0.05075
     Eigenvalues ---    0.05083   0.05150   0.05204   0.05221   0.05345
     Eigenvalues ---    0.05394   0.05496   0.05572   0.05597   0.05625
     Eigenvalues ---    0.05665   0.05711   0.05736   0.05752   0.05790
     Eigenvalues ---    0.05852   0.05940   0.06071   0.06202   0.06344
     Eigenvalues ---    0.06563   0.06606   0.06672   0.06752   0.06969
     Eigenvalues ---    0.07405   0.07542   0.07805   0.08190   0.08387
     Eigenvalues ---    0.08707   0.08881   0.08991   0.09237   0.09436
     Eigenvalues ---    0.09777   0.09984   0.10324   0.10382   0.11903
     Eigenvalues ---    0.12192   0.12408   0.13192   0.13595   0.15046
     Eigenvalues ---    0.15999   0.16000   0.16000   0.16000   0.16000
     Eigenvalues ---    0.16000   0.16000   0.16000   0.16000   0.16000
     Eigenvalues ---    0.16000   0.16000   0.16000   0.16000   0.16017
     Eigenvalues ---    0.16110   0.16269   0.16501   0.16882   0.17566
     Eigenvalues ---    0.18305   0.19282   0.20081   0.20763   0.20925
     Eigenvalues ---    0.21636   0.23964   0.24468   0.24760   0.25087
     Eigenvalues ---    0.25804   0.26332   0.26773   0.26963   0.27291
     Eigenvalues ---    0.27775   0.28350   0.28655   0.28805   0.28908
     Eigenvalues ---    0.28989   0.29166   0.29531   0.30117   0.33905
     Eigenvalues ---    0.33918   0.33985   0.34005   0.34017   0.34020
     Eigenvalues ---    0.34023   0.34035   0.34042   0.34048   0.34053
     Eigenvalues ---    0.34067   0.34079   0.34092   0.34157   0.34187
     Eigenvalues ---    0.34211   0.34258   0.34332   0.34389   0.34463
     Eigenvalues ---    0.34479   0.34486   0.34525   0.34620   0.34679
     Eigenvalues ---    0.34720   0.34790   0.34864   0.35016   0.35350
     Eigenvalues ---    0.37179   0.42020   0.49584   0.50766   0.51326
     Eigenvalues ---    0.53979   0.61334   1.12630
 En-DIIS/RFO-DIIS/Sim-DIIS IScMMF=       -3 using points:     7    6    5    4
 RFO step:  Lambda=-4.49081464D-05.
 DidBck=T Rises=F RFO-DIIS coefs:    0.74819    0.29672    0.02506   -0.06998
 Iteration  1 RMS(Cart)=  0.01759592 RMS(Int)=  0.00005442
 Iteration  2 RMS(Cart)=  0.00015336 RMS(Int)=  0.00000133
 Iteration  3 RMS(Cart)=  0.00000001 RMS(Int)=  0.00000133
 Variable       Old X    -DE/DX   Delta X   Delta X   Delta X     New X
                                 (Linear)    (Quad)   (Total)
    R1        2.91325  -0.00013   0.00013  -0.00052  -0.00039   2.91286
    R2        2.94364   0.00013  -0.00043   0.00142   0.00099   2.94463
    R3        2.96727  -0.00025  -0.00060   0.00162   0.00102   2.96830
    R4        2.59192   0.00005   0.00003   0.00015   0.00018   2.59210
    R5        2.06998   0.00014  -0.00026   0.00038   0.00013   2.07011
    R6        2.07076   0.00011  -0.00023   0.00026   0.00004   2.07079
    R7        2.89806  -0.00011  -0.00007  -0.00010  -0.00016   2.89789
    R8        2.92394   0.00005  -0.00037   0.00067   0.00031   2.92425
    R9        2.06983   0.00013  -0.00025   0.00036   0.00012   2.06995
   R10        2.91912   0.00004  -0.00005   0.00023   0.00018   2.91930
   R11        2.95252  -0.00014   0.00012  -0.00011   0.00001   2.95254
   R12        2.06784   0.00012  -0.00025   0.00030   0.00005   2.06789
   R13        2.05911   0.00015  -0.00022   0.00020  -0.00002   2.05909
   R14        2.92984   0.00014   0.00000  -0.00013  -0.00014   2.92971
   R15        2.06885   0.00010  -0.00022   0.00037   0.00016   2.06900
   R16        2.96436  -0.00018  -0.00027   0.00067   0.00039   2.96475
   R17        2.90233   0.00010  -0.00020   0.00060   0.00040   2.90273
   R18        2.89106   0.00004  -0.00012   0.00026   0.00014   2.89120
   R19        2.06258   0.00017  -0.00023   0.00038   0.00015   2.06273
   R20        2.06238   0.00014  -0.00029   0.00031   0.00002   2.06240
   R21        2.06157   0.00022  -0.00016   0.00019   0.00003   2.06161
   R22        2.06355   0.00015  -0.00022   0.00012  -0.00010   2.06346
   R23        2.07012   0.00016  -0.00032   0.00042   0.00010   2.07022
   R24        2.06993   0.00018  -0.00031   0.00042   0.00010   2.07003
   R25        2.05866   0.00034  -0.00020   0.00037   0.00017   2.05883
   R26        2.07065   0.00018  -0.00034   0.00054   0.00020   2.07085
   R27        2.07108   0.00016  -0.00033   0.00046   0.00013   2.07121
   R28        2.05956   0.00017   0.00003   0.00014   0.00016   2.05973
   R29        2.68899  -0.00002  -0.00017   0.00029   0.00012   2.68911
   R30        1.83417   0.00059  -0.00085   0.00127   0.00042   1.83460
   R31        3.36175  -0.00019  -0.00022   0.00204   0.00182   3.36357
   R32        2.93669  -0.00023  -0.00019   0.00035   0.00017   2.93685
   R33        2.89987   0.00006  -0.00009   0.00019   0.00010   2.89997
   R34        3.25428   0.00035  -0.00027   0.00437   0.00410   3.25839
   R35        2.49378  -0.00009   0.00008  -0.00072  -0.00064   2.49313
   R36        2.07081   0.00013  -0.00021   0.00025   0.00004   2.07085
   R37        2.07283   0.00015  -0.00028   0.00041   0.00013   2.07296
   R38        2.89739  -0.00020  -0.00011  -0.00026  -0.00037   2.89702
   R39        2.90606  -0.00008  -0.00031   0.00051   0.00019   2.90626
   R40        2.07025   0.00013  -0.00024   0.00036   0.00012   2.07037
   R41        2.91696   0.00019   0.00001   0.00004   0.00005   2.91701
   R42        2.94820  -0.00022  -0.00015   0.00065   0.00050   2.94870
   R43        2.06195   0.00016  -0.00027   0.00019  -0.00008   2.06188
   R44        2.05922   0.00013  -0.00022   0.00014  -0.00008   2.05914
   R45        2.91677   0.00007  -0.00015   0.00013  -0.00002   2.91675
   R46        2.07303   0.00013  -0.00024   0.00044   0.00020   2.07323
   R47        2.96483  -0.00021  -0.00013   0.00015   0.00002   2.96485
   R48        2.90602   0.00018  -0.00018   0.00073   0.00055   2.90658
   R49        2.89247  -0.00009  -0.00020   0.00034   0.00014   2.89261
   R50        2.06488   0.00016  -0.00029   0.00039   0.00010   2.06498
   R51        2.06710   0.00017  -0.00032   0.00041   0.00010   2.06720
   R52        2.06664   0.00015  -0.00028   0.00047   0.00018   2.06682
   R53        2.06276   0.00013  -0.00023   0.00007  -0.00015   2.06261
   R54        2.07036   0.00016  -0.00032   0.00041   0.00010   2.07045
   R55        2.07043   0.00016  -0.00032   0.00042   0.00010   2.07052
   R56        2.05718   0.00048  -0.00018   0.00034   0.00016   2.05734
   R57        2.07054   0.00017  -0.00032   0.00048   0.00016   2.07070
   R58        2.07046   0.00016  -0.00034   0.00046   0.00012   2.07058
   R59        2.05781   0.00025   0.00017  -0.00024  -0.00007   2.05774
   R60        2.58721  -0.00016  -0.00003  -0.00107  -0.00110   2.58610
   R61        1.84840   0.00036  -0.00082   0.00077  -0.00005   1.84835
    A1        1.96078   0.00007  -0.00008   0.00016   0.00008   1.96087
    A2        1.94777  -0.00002   0.00012  -0.00049  -0.00037   1.94740
    A3        1.90491   0.00003   0.00054  -0.00055  -0.00001   1.90490
    A4        1.91949  -0.00017  -0.00050   0.00091   0.00041   1.91990
    A5        1.79496   0.00001   0.00022  -0.00106  -0.00084   1.79412
    A6        1.93030   0.00010  -0.00029   0.00101   0.00072   1.93102
    A7        1.86527  -0.00002   0.00010   0.00011   0.00020   1.86547
    A8        1.90109   0.00008   0.00009  -0.00013  -0.00004   1.90105
    A9        1.88962   0.00005  -0.00017   0.00041   0.00024   1.88986
   A10        1.93052  -0.00006   0.00014  -0.00029  -0.00015   1.93037
   A11        1.89976   0.00004  -0.00007   0.00035   0.00028   1.90004
   A12        1.97402  -0.00008  -0.00008  -0.00041  -0.00049   1.97354
   A13        1.93974   0.00000  -0.00014   0.00042   0.00028   1.94002
   A14        1.88788   0.00012   0.00006  -0.00016  -0.00010   1.88779
   A15        1.95707  -0.00018   0.00045  -0.00179  -0.00134   1.95573
   A16        2.06626  -0.00002  -0.00004   0.00019   0.00015   2.06641
   A17        2.04370   0.00009  -0.00003   0.00017   0.00014   2.04384
   A18        1.53387   0.00000  -0.00028   0.00113   0.00085   1.53472
   A19        2.04367   0.00000   0.00015  -0.00008   0.00007   2.04374
   A20        1.98752   0.00001  -0.00014  -0.00025  -0.00039   1.98713
   A21        1.50627  -0.00004  -0.00008   0.00022   0.00015   1.50642
   A22        1.89193  -0.00002   0.00011   0.00012   0.00024   1.89217
   A23        2.03897   0.00000   0.00002  -0.00008  -0.00006   2.03891
   A24        1.97543   0.00004  -0.00012   0.00006  -0.00007   1.97537
   A25        1.86007   0.00011   0.00080  -0.00216  -0.00137   1.85870
   A26        1.92139  -0.00001  -0.00011   0.00009  -0.00002   1.92137
   A27        1.99215  -0.00015  -0.00041  -0.00030  -0.00071   1.99144
   A28        2.07381   0.00002   0.00011   0.00027   0.00038   2.07420
   A29        1.52651  -0.00002  -0.00016   0.00098   0.00082   1.52733
   A30        2.05661   0.00007  -0.00013   0.00093   0.00080   2.05741
   A31        1.48486   0.00011  -0.00004   0.00008   0.00003   1.48489
   A32        1.94890  -0.00004  -0.00010   0.00041   0.00031   1.94921
   A33        2.08739  -0.00011   0.00031  -0.00122  -0.00091   2.08648
   A34        1.91949  -0.00007  -0.00014   0.00111   0.00097   1.92046
   A35        2.13641  -0.00010  -0.00064   0.00064   0.00000   2.13641
   A36        1.86434   0.00017   0.00046  -0.00069  -0.00022   1.86411
   A37        1.92780   0.00005  -0.00014   0.00026   0.00012   1.92792
   A38        1.91828   0.00005  -0.00003   0.00005   0.00002   1.91830
   A39        1.88339  -0.00003  -0.00037   0.00043   0.00006   1.88344
   A40        1.92420  -0.00005   0.00022  -0.00036  -0.00014   1.92406
   A41        1.88796   0.00000   0.00002  -0.00022  -0.00019   1.88777
   A42        1.92158  -0.00002   0.00029  -0.00014   0.00015   1.92173
   A43        1.98271   0.00003  -0.00027   0.00054   0.00028   1.98298
   A44        1.91889  -0.00001  -0.00001  -0.00039  -0.00040   1.91849
   A45        1.92174   0.00004  -0.00006  -0.00003  -0.00009   1.92165
   A46        1.87844  -0.00002   0.00013  -0.00009   0.00004   1.87848
   A47        1.87814  -0.00003   0.00012   0.00007   0.00019   1.87833
   A48        1.88056  -0.00002   0.00012  -0.00014  -0.00002   1.88054
   A49        2.01590  -0.00014  -0.00007  -0.00009  -0.00016   2.01574
   A50        1.92481   0.00005  -0.00013  -0.00012  -0.00024   1.92456
   A51        1.90426   0.00004   0.00000   0.00000  -0.00001   1.90426
   A52        1.87165   0.00004  -0.00011   0.00022   0.00012   1.87177
   A53        1.87071   0.00003   0.00028  -0.00014   0.00014   1.87085
   A54        1.87061  -0.00001   0.00005   0.00015   0.00020   1.87081
   A55        1.98285   0.00009  -0.00008   0.00028   0.00020   1.98306
   A56        1.87543  -0.00011  -0.00024  -0.00064  -0.00088   1.87456
   A57        1.90717   0.00007  -0.00062   0.00215   0.00153   1.90870
   A58        1.90609   0.00003   0.00004  -0.00019  -0.00015   1.90594
   A59        1.95205  -0.00005   0.00016  -0.00048  -0.00033   1.95172
   A60        1.83264  -0.00005   0.00080  -0.00127  -0.00047   1.83217
   A61        1.85601   0.00074  -0.00120   0.00336   0.00214   1.85815
   A62        1.88351  -0.00152   0.00046  -0.00597  -0.00552   1.87799
   A63        1.97761   0.00026  -0.00016   0.00163   0.00148   1.97909
   A64        1.99315  -0.00005   0.00000  -0.00006  -0.00006   1.99309
   A65        1.86417  -0.00010  -0.00028  -0.00138  -0.00167   1.86250
   A66        1.95761   0.00004  -0.00011   0.00099   0.00088   1.95849
   A67        1.84766   0.00003   0.00004  -0.00003   0.00001   1.84766
   A68        1.95548   0.00003   0.00016   0.00078   0.00094   1.95642
   A69        1.83206   0.00004   0.00020  -0.00057  -0.00036   1.83170
   A70        1.86277  -0.00002   0.00027  -0.00022   0.00005   1.86281
   A71        1.89610  -0.00008   0.00056  -0.00038   0.00018   1.89629
   A72        1.89908   0.00020  -0.00008   0.00102   0.00093   1.90002
   A73        1.93389   0.00006  -0.00017   0.00004  -0.00013   1.93376
   A74        1.85705  -0.00006  -0.00029   0.00024  -0.00005   1.85700
   A75        2.00927  -0.00009  -0.00026  -0.00064  -0.00090   2.00837
   A76        1.93041  -0.00010   0.00000   0.00026   0.00027   1.93067
   A77        1.88169   0.00018   0.00072  -0.00141  -0.00069   1.88100
   A78        1.97080  -0.00020  -0.00063  -0.00068  -0.00131   1.96949
   A79        2.06831   0.00002   0.00001   0.00014   0.00016   2.06847
   A80        2.04753   0.00017   0.00005   0.00045   0.00051   2.04804
   A81        1.53194  -0.00005  -0.00015   0.00117   0.00101   1.53296
   A82        2.04323   0.00000   0.00013   0.00013   0.00026   2.04349
   A83        1.98894   0.00001   0.00001  -0.00041  -0.00041   1.98853
   A84        1.50640  -0.00001  -0.00002   0.00021   0.00019   1.50660
   A85        1.89735  -0.00001   0.00012   0.00001   0.00013   1.89748
   A86        2.01975   0.00001  -0.00009  -0.00018  -0.00027   2.01948
   A87        1.98695   0.00000  -0.00019   0.00027   0.00008   1.98703
   A88        1.88358   0.00016   0.00024  -0.00063  -0.00039   1.88319
   A89        1.88387  -0.00002  -0.00012  -0.00010  -0.00022   1.88365
   A90        2.05536  -0.00027  -0.00026  -0.00139  -0.00165   2.05371
   A91        2.06696  -0.00001   0.00012   0.00038   0.00050   2.06746
   A92        1.52653  -0.00001  -0.00010   0.00129   0.00119   1.52772
   A93        2.02962   0.00016   0.00016   0.00055   0.00071   2.03033
   A94        1.48139   0.00020   0.00003   0.00001   0.00004   1.48143
   A95        1.94581  -0.00011  -0.00002   0.00092   0.00091   1.94672
   A96        2.10001  -0.00016  -0.00040  -0.00016  -0.00056   2.09945
   A97        1.91492  -0.00010   0.00001   0.00101   0.00103   1.91595
   A98        2.15102  -0.00019  -0.00050  -0.00033  -0.00083   2.15020
   A99        1.85008   0.00029   0.00072  -0.00101  -0.00029   1.84980
   A100       1.91392   0.00005  -0.00017   0.00026   0.00009   1.91401
   A101       1.90319   0.00003  -0.00013  -0.00019  -0.00032   1.90287
   A102       1.94827   0.00001  -0.00002  -0.00027  -0.00029   1.94798
   A103       1.89620  -0.00005   0.00008   0.00000   0.00009   1.89629
   A104       1.91034  -0.00003   0.00014   0.00022   0.00035   1.91070
   A105       1.89107  -0.00002   0.00011  -0.00002   0.00009   1.89116
   A106       1.98225   0.00011  -0.00026   0.00079   0.00053   1.98278
   A107       1.92322   0.00001  -0.00004  -0.00024  -0.00028   1.92294
   A108       1.91963  -0.00002  -0.00001  -0.00031  -0.00032   1.91932
   A109       1.87919  -0.00005   0.00012  -0.00012   0.00000   1.87919
   A110       1.87594  -0.00004   0.00011   0.00001   0.00011   1.87606
   A111       1.88015  -0.00001   0.00011  -0.00016  -0.00005   1.88010
   A112       2.00923  -0.00030  -0.00027   0.00001  -0.00026   2.00897
   A113       1.92527   0.00005  -0.00002  -0.00023  -0.00026   1.92502
   A114       1.90843   0.00010  -0.00005   0.00009   0.00004   1.90846
   A115       1.87862   0.00008   0.00006  -0.00013  -0.00007   1.87855
   A116       1.86516   0.00009   0.00019   0.00008   0.00028   1.86544
   A117       1.87154  -0.00001   0.00012   0.00021   0.00033   1.87187
   A118       1.95038   0.00005  -0.00036  -0.00007  -0.00043   1.94995
   A119       1.71727   0.00017  -0.00047  -0.00079  -0.00126   1.71601
   A120       1.98759  -0.00037   0.00045  -0.00094  -0.00049   1.98710
   A121       1.93968  -0.00011  -0.00015   0.00050   0.00035   1.94003
   A122       2.00105   0.00015  -0.00014   0.00146   0.00132   2.00237
   A123       1.84343   0.00011   0.00067  -0.00049   0.00019   1.84362
   A124       1.93756  -0.00113   0.00046  -0.00019   0.00028   1.93784
   A125       3.15347  -0.00053  -0.00003  -0.01825  -0.01828   3.13519
   A126       3.14783   0.00129  -0.00025  -0.00042  -0.00068   3.14715
    D1       -3.07311  -0.00015  -0.00107   0.00276   0.00170  -3.07141
    D2       -0.80209  -0.00006  -0.00042   0.00159   0.00117  -0.80092
    D3        1.55641  -0.00012  -0.00112   0.00276   0.00164   1.55805
    D4        1.04484   0.00004  -0.00044   0.00181   0.00137   1.04621
    D5       -2.96732   0.00014   0.00021   0.00064   0.00085  -2.96648
    D6       -0.60883   0.00007  -0.00049   0.00181   0.00132  -0.60751
    D7       -1.09397  -0.00008  -0.00052   0.00123   0.00071  -1.09326
    D8        1.17705   0.00001   0.00013   0.00006   0.00019   1.17724
    D9       -2.74764  -0.00006  -0.00057   0.00123   0.00066  -2.74698
   D10       -3.08493   0.00005  -0.00065   0.00176   0.00111  -3.08382
   D11        1.07127   0.00004  -0.00081   0.00201   0.00120   1.07247
   D12       -1.02444   0.00006  -0.00092   0.00190   0.00098  -1.02347
   D13       -0.90408  -0.00006  -0.00093   0.00194   0.00100  -0.90308
   D14       -3.03106  -0.00007  -0.00110   0.00219   0.00109  -3.02997
   D15        1.15641  -0.00005  -0.00121   0.00207   0.00087   1.15728
   D16        1.15242  -0.00003  -0.00138   0.00295   0.00157   1.15399
   D17       -0.97456  -0.00003  -0.00154   0.00320   0.00166  -0.97290
   D18       -3.07028  -0.00001  -0.00165   0.00309   0.00144  -3.06884
   D19       -0.35034  -0.00007  -0.00048  -0.00070  -0.00118  -0.35152
   D20        1.76014  -0.00006  -0.00064  -0.00121  -0.00185   1.75829
   D21       -2.54356  -0.00013  -0.00014  -0.00196  -0.00210  -2.54567
   D22       -2.53865  -0.00002  -0.00009  -0.00123  -0.00132  -2.53997
   D23       -0.42817   0.00000  -0.00026  -0.00174  -0.00200  -0.43016
   D24        1.55132  -0.00008   0.00025  -0.00250  -0.00225   1.54907
   D25        1.77386   0.00002   0.00009  -0.00103  -0.00094   1.77292
   D26       -2.39885   0.00004  -0.00008  -0.00154  -0.00161  -2.40046
   D27       -0.41936  -0.00004   0.00043  -0.00230  -0.00186  -0.42123
   D28       -1.17280  -0.00002  -0.00154   0.00194   0.00040  -1.17240
   D29        1.12331   0.00005  -0.00165   0.00238   0.00073   1.12404
   D30        2.78576   0.00003  -0.00178   0.00294   0.00117   2.78693
   D31        0.87233  -0.00003  -0.00129   0.00182   0.00053   0.87286
   D32       -3.11474   0.00004  -0.00140   0.00227   0.00087  -3.11388
   D33       -1.45230   0.00002  -0.00152   0.00283   0.00130  -1.45099
   D34        3.00846  -0.00009  -0.00133   0.00177   0.00044   3.00889
   D35       -0.97862  -0.00002  -0.00144   0.00222   0.00077  -0.97785
   D36        0.68383  -0.00004  -0.00157   0.00277   0.00121   0.68504
   D37       -1.79169  -0.00004   0.00148  -0.00130   0.00019  -1.79151
   D38        2.39831   0.00002   0.00181  -0.00053   0.00128   2.39958
   D39        0.37746   0.00009   0.00071   0.00143   0.00214   0.37960
   D40        2.46995  -0.00007   0.00150  -0.00183  -0.00033   2.46962
   D41        0.37676  -0.00001   0.00182  -0.00106   0.00076   0.37752
   D42       -1.64409   0.00006   0.00073   0.00090   0.00162  -1.64246
   D43        0.31675   0.00004   0.00143  -0.00143   0.00000   0.31675
   D44       -1.77643   0.00010   0.00175  -0.00066   0.00109  -1.77534
   D45        2.48591   0.00017   0.00066   0.00129   0.00195   2.48786
   D46       -0.57574  -0.00009  -0.00014   0.00076   0.00062  -0.57512
   D47       -2.80790  -0.00008  -0.00032   0.00091   0.00059  -2.80731
   D48        1.48989  -0.00011  -0.00013   0.00077   0.00065   1.49053
   D49        1.64958   0.00000  -0.00032   0.00136   0.00104   1.65062
   D50       -0.58257   0.00001  -0.00049   0.00151   0.00102  -0.58156
   D51       -2.56797  -0.00002  -0.00031   0.00137   0.00107  -2.56691
   D52       -2.54137   0.00009  -0.00053   0.00229   0.00176  -2.53961
   D53        1.50966   0.00010  -0.00070   0.00243   0.00173   1.51139
   D54       -0.47574   0.00007  -0.00051   0.00230   0.00179  -0.47396
   D55       -1.42786  -0.00013   0.00056  -0.00252  -0.00197  -1.42983
   D56        2.94315  -0.00010   0.00073  -0.00377  -0.00304   2.94012
   D57        0.74909  -0.00021  -0.00013  -0.00207  -0.00220   0.74688
   D58        2.58298  -0.00002   0.00034  -0.00150  -0.00115   2.58183
   D59        0.67081   0.00001   0.00052  -0.00274  -0.00222   0.66859
   D60       -1.52326  -0.00010  -0.00035  -0.00104  -0.00139  -1.52464
   D61        0.47057  -0.00002   0.00055  -0.00240  -0.00185   0.46872
   D62       -1.44160   0.00001   0.00072  -0.00365  -0.00292  -1.44452
   D63        2.64752  -0.00010  -0.00014  -0.00195  -0.00209   2.64543
   D64       -1.52375   0.00010   0.00099  -0.00223  -0.00124  -1.52499
   D65        2.57876   0.00001   0.00036  -0.00065  -0.00029   2.57846
   D66        0.47384  -0.00006   0.00058  -0.00242  -0.00185   0.47200
   D67        0.54629   0.00008   0.00112  -0.00221  -0.00110   0.54519
   D68       -1.63439  -0.00001   0.00049  -0.00064  -0.00015  -1.63454
   D69        2.54388  -0.00008   0.00071  -0.00241  -0.00170   2.54217
   D70        2.76226   0.00009   0.00119  -0.00206  -0.00087   2.76139
   D71        0.58159   0.00001   0.00056  -0.00048   0.00007   0.58166
   D72       -1.52333  -0.00006   0.00078  -0.00226  -0.00148  -1.52481
   D73        1.39934   0.00013   0.00022   0.00037   0.00060   1.39994
   D74       -2.94164   0.00012   0.00010   0.00089   0.00099  -2.94065
   D75       -0.73302   0.00021   0.00006   0.00162   0.00168  -0.73134
   D76       -0.46886   0.00004  -0.00054   0.00233   0.00179  -0.46707
   D77        1.47334   0.00003  -0.00067   0.00285   0.00218   1.47553
   D78       -2.60122   0.00012  -0.00070   0.00358   0.00288  -2.59835
   D79       -2.58919   0.00001  -0.00054   0.00118   0.00064  -2.58855
   D80       -0.64698   0.00000  -0.00067   0.00170   0.00103  -0.64595
   D81        1.56164   0.00009  -0.00070   0.00243   0.00173   1.56337
   D82        0.83119   0.00003  -0.00001  -0.00247  -0.00248   0.82871
   D83       -1.27488   0.00004   0.00002  -0.00245  -0.00243  -1.27731
   D84        2.93893   0.00004  -0.00008  -0.00202  -0.00211   2.93683
   D85       -0.78576  -0.00005   0.00014  -0.00318  -0.00304  -0.78880
   D86       -2.89183  -0.00004   0.00017  -0.00315  -0.00299  -2.89482
   D87        1.32198  -0.00004   0.00007  -0.00273  -0.00266   1.31932
   D88       -3.13986  -0.00001   0.00071  -0.00434  -0.00362   3.13970
   D89        1.03725   0.00001   0.00074  -0.00431  -0.00358   1.03368
   D90       -1.03212   0.00000   0.00064  -0.00389  -0.00325  -1.03537
   D91       -0.89473   0.00001  -0.00116  -0.00086  -0.00201  -0.89674
   D92       -3.01980   0.00002  -0.00086  -0.00099  -0.00185  -3.02166
   D93        1.21319  -0.00002  -0.00085  -0.00111  -0.00195   1.21123
   D94        0.92221   0.00001  -0.00144  -0.00125  -0.00269   0.91952
   D95       -1.20286   0.00002  -0.00115  -0.00138  -0.00253  -1.20540
   D96        3.03013  -0.00002  -0.00113  -0.00150  -0.00263   3.02750
   D97       -3.12821   0.00000  -0.00172   0.00023  -0.00149  -3.12970
   D98        1.02990   0.00001  -0.00143   0.00010  -0.00133   1.02857
   D99       -1.02030  -0.00003  -0.00141  -0.00002  -0.00143  -1.02172
   D100       0.39655   0.00014  -0.00073  -0.00176  -0.00249   0.39406
   D101      -1.73068   0.00024  -0.00011  -0.00232  -0.00243  -1.73311
   D102      -1.81432   0.00000  -0.00027  -0.00341  -0.00368  -1.81800
   D103       2.34164   0.00010   0.00035  -0.00397  -0.00362   2.33802
   D104       2.40375   0.00002  -0.00088  -0.00216  -0.00305   2.40070
   D105       0.27652   0.00012  -0.00026  -0.00273  -0.00299   0.27353
   D106      -1.14309   0.00057   0.00321   0.00062   0.00384  -1.13925
   D107       3.08708   0.00061   0.00450   0.00366   0.00814   3.09523
   D108       3.12081  -0.00001   0.00184  -0.00082   0.00102   3.12182
   D109      -0.90927   0.00007   0.00207  -0.00084   0.00122  -0.90805
   D110       1.43204   0.00002   0.00193  -0.00147   0.00046   1.43250
   D111       1.08458   0.00004   0.00198   0.00015   0.00213   1.08672
   D112      -2.94550   0.00013   0.00221   0.00013   0.00234  -2.94316
   D113      -0.60418   0.00008   0.00207  -0.00050   0.00158  -0.60261
[truncated: 1,319,483 more chars]
