# Supplementary material for: Computational Investigation of the Formation of Peroxide (ROOR) Accretion Products in the OH- and NO3-Initiated Oxidation of α-Pinene
Source: J Phys Chem A. 2021 Dec 9;125(50):10632–9. doi: 10.1021/acs.jpca.1c08969 (PMC8713291; doi:10.1021/acs.jpca.1c08969)
Supplement: Supplementary file 2 — jp1c08969_si_002.zip [file jp1c08969_si_002.zip › JPCA-secondnd-paper-updated-outfile/α-pinene, (R-alkoxy,S-hydroxy)2/soc-1862-local-minima.inp]

 $CONTRL SCFTYP=none CITYP=GUGA MPLEVL=0 RUNTYP=TRANSITN
  itol=30 icut=11 maxit=200
  MULT=1 icharg=0 ispher=0
  EXETYP=run
 $END
 $BASIS GBASIS=N311 NGAUSS=6 NDFUNC=1 Diffs=.true. DIFFSP=.true. $END
 $SYSTEM TIMLIM=360000 MWORDS=350 $END
! $GUESS GUESS=moread norb=536 $END
 $TRANST operat=HSO1
! ZEFF(1)=1150.4 
  NUMCI=2 NUMVEC=1
  NFZC=90 NOCC=94 IROOTS(1)=4,4
  rstate=0000
  ONECNT=0
  TMOMNT=.t.
  PRTPRM=.t.
! Diagonal energies from TDDFT
 ENGYST(1)=-1080.198756019187,
-1080.182879092702,
-1080.182805880768,
-1080.167069468853,
-1080.198825149542,
-1080.183764752113,
-1080.182866519702,
-1080.178931790161,
 $end
 $trans dirtrf=.t. CUTTRF=1.d-12 $end
 $SCF DIRSCF=.TRUE. soscf=.t. $END
 $DRT1 group=c1 fors=.t. nfzc=90 ndoc=3 nalp=0 nval=1 $END
 $DRT2 group=c1 fors=.t. nfzc=90 ndoc=2 nalp=2 nval=0 $END
 $GUGDIA ITERMX=500 $END
 $DATA
 C20H34O4
C1
CARBON      6.0     -2.693207000        -1.143642000         0.189290000
CARBON      6.0     -1.956669000         0.641660000        -1.565392000
HYDROGEN    1.0     -2.105561000         0.295839000        -2.594242000
HYDROGEN    1.0     -1.132981000         1.364302000        -1.588793000
CARBON      6.0     -3.246168000         1.310151000        -1.073477000
HYDROGEN    1.0     -3.443235000         2.238960000        -1.619957000
CARBON      6.0     -4.356456000         0.237429000        -1.024331000
HYDROGEN    1.0     -4.316394000        -0.556187000        -1.776920000
HYDROGEN    1.0     -5.365984000         0.647922000        -1.010696000
CARBON      6.0     -3.819276000        -0.109918000         0.388074000
HYDROGEN    1.0     -4.523682000        -0.462692000         1.148494000
CARBON      6.0     -3.317669000         1.372937000         0.485918000
CARBON      6.0     -2.118184000        -1.660961000         1.541958000
HYDROGEN    1.0     -1.291166000        -2.351475000         1.365970000
HYDROGEN    1.0     -2.905336000        -2.153052000         2.116232000
HYDROGEN    1.0     -1.731612000        -0.802228000         2.093086000
CARBON      6.0     -4.458755000         2.282504000         0.965229000
HYDROGEN    1.0     -5.409381000         2.093830000         0.461521000
HYDROGEN    1.0     -4.196079000         3.332603000         0.795276000
HYDROGEN    1.0     -4.621122000         2.148729000         2.040460000
CARBON      6.0     -2.072535000         1.765876000         1.283186000
HYDROGEN    1.0     -1.167778000         1.206591000         1.046860000
HYDROGEN    1.0     -2.255544000         1.646773000         2.357233000
HYDROGEN    1.0     -1.853616000         2.825602000         1.107446000
CARBON      6.0     -1.534034000        -0.571061000        -0.702012000
HYDROGEN    1.0     -0.726254000        -0.272346000        -0.033939000
OXYGEN      8.0     -3.218286000        -2.279520000        -0.371929000
OXYGEN      8.0     -0.989804000        -1.620472000        -1.494915000
HYDROGEN    1.0     -1.677714000        -2.303685000        -1.553077000
CARBON      6.0      2.161868000        -0.432651000         1.156498000
CARBON      6.0      2.346793000        -0.643205000        -1.537223000
HYDROGEN    1.0      1.358728000        -0.618764000        -2.011039000
HYDROGEN    1.0      3.005460000        -1.206013000        -2.210565000
CARBON      6.0      2.845287000         0.796796000        -1.367882000
HYDROGEN    1.0      3.038172000         1.254644000        -2.344494000
CARBON      6.0      1.891060000         1.518032000        -0.392166000
HYDROGEN    1.0      0.847047000         1.200979000        -0.392909000
HYDROGEN    1.0      1.926174000         2.605153000        -0.461875000
CARBON      6.0      2.766452000         0.936324000         0.737833000
HYDROGEN    1.0      2.909428000         1.533363000         1.647283000
CARBON      6.0      3.957939000         0.929513000        -0.282616000
CARBON      6.0      2.946260000        -1.158237000         2.257564000
HYDROGEN    1.0      2.535558000        -2.160614000         2.402672000
HYDROGEN    1.0      2.844320000        -0.600525000         3.193412000
HYDROGEN    1.0      4.010337000        -1.232014000         2.015160000
CARBON      6.0      4.617755000         2.318359000        -0.319364000
HYDROGEN    1.0      3.901451000         3.142277000        -0.328997000
HYDROGEN    1.0      5.247335000         2.414769000        -1.211101000
HYDROGEN    1.0      5.260175000         2.451067000         0.558486000
CARBON      6.0      5.105542000        -0.081848000        -0.225511000
HYDROGEN    1.0      4.806526000        -1.125541000        -0.310031000
HYDROGEN    1.0      5.663680000         0.028650000         0.711141000
HYDROGEN    1.0      5.805087000         0.115692000        -1.045631000
CARBON      6.0      2.256142000        -1.460276000        -0.238592000
HYDROGEN    1.0      3.203680000        -1.944509000        -0.007716000
OXYGEN      8.0      0.876885000        -0.351396000         1.428094000
OXYGEN      8.0      1.322214000        -2.458230000        -0.251822000
HYDROGEN    1.0      0.499325000        -2.167848000        -0.696094000
 $END
 $VEC1   
 1  1-1.14059031E-06-3.69457705E-05-1.16887513E-05-1.96869716E-05-1.07337948E-05
 1  2 1.14530120E-04-1.00072051E-04-2.35577212E-04-1.21252361E-04 1.19698025E-05
 1  3-6.60658217E-05-7.93518978E-06-1.78327402E-04-3.14416789E-02-2.55303677E-03
 1  4-3.89595562E-03 3.02030076E-03-5.04501869E-05 8.92890494E-05-3.88388625E-05
 1  5 9.84703636E-05 4.70896052E-05 1.05757982E-04-9.62949711E-08 3.63709230E-07
 1  6-3.31261655E-06-9.28548070E-07-4.09961144E-06-8.12643685E-06 1.80948630E-05
 1  7 4.82775615E-06 2.05594074E-05 8.16133720E-05-1.50657860E-04-2.29392075E-04
 1  8-1.68802552E-04 1.91917026E-03 2.51811850E-04-1.02800726E-03-6.94744981E-04
 1  9-7.03236487E-06 7.18808653E-06-1.55721664E-07-9.01326788E-07-4.48685457E-07
 1 10 1.33294520E-06 4.68649349E-06-6.77545325E-05-1.74699178E-04-7.92242081E-04
 1 11-2.51572886E-06 3.57566987E-05 1.67729083E-04 6.66528059E-04-8.28094021E-08
 1 12 7.48169250E-08 1.28486704E-06-5.69456030E-07-1.51636239E-06-4.72243148E-06
 1 13-7.48755764E-06 2.82621494E-06 6.00890847E-06 3.64316487E-05 6.34964582E-05
 1 14-4.21486099E-05 4.76553734E-05-7.59234319E-03-1.57483012E-04 1.67756025E-03
 1 15-1.22063899E-03 1.18962602E-06-2.83824938E-07-9.05801083E-07-1.82687332E-06
 1 16-2.46402479E-06-1.23818048E-06-1.65838499E-06 1.50612790E-05 1.29206516E-04
 1 17-4.03683994E-04 5.79850844E-07-1.00255662E-06-4.67593107E-07 1.58148319E-06
 1 18 1.32418023E-06 1.65203995E-05 6.58432977E-06-1.07264919E-05-4.69453629E-06
 1 19 8.69961429E-05-1.20323399E-04 1.26755210E-04 4.02797686E-05 6.12795273E-03
 1 20 1.29543149E-03 2.13141073E-04 1.07356500E-03 3.08383210E-06-6.97242314E-06
 1 21 3.88859104E-06 6.16519479E-06-6.93326070E-06 3.93872441E-07 2.49642413E-06
 1 22 1.72629024E-05 6.23313468E-05 5.59232556E-04 5.58007807E-06-5.20998982E-05
 1 23-1.27584013E-04 2.28990704E-04 1.08568021E-06-1.80972849E-07-4.81006025E-06
 1 24 3.32940374E-06 2.12239982E-06-1.13752441E-05 1.03833425E-05-2.84454208E-06
 1 25-7.23365867E-06 2.49629008E-04 1.42082098E-04 6.42338655E-05 7.67726364E-05
 1 26 5.72973179E-03 1.92825843E-03-6.60779951E-04 2.51977278E-04 1.45934578E-05
 1 27-9.27116295E-06-5.32229485E-06-1.79259306E-05-1.83840648E-06-5.21046940E-06
 1 28 2.33621282E-06-3.01866139E-06 2.14800721E-04-7.49204214E-05 3.01033925E-07
 1 29-2.54152158E-06 2.48339255E-06-4.18020801E-07-2.18870057E-07 2.59591851E-05
 1 30-1.34657213E-05-1.56406693E-06 2.00537840E-06-2.49476529E-04 1.12032942E-04
 1 31 2.42567833E-05-1.32138240E-06 2.26162081E-04 4.19394170E-03-2.49232648E-03
 1 32-2.18759057E-03-6.72219765E-07 2.90541073E-06-2.23319097E-06 6.43341906E-06
 1 33 1.40151717E-06-1.26291843E-06 7.80836220E-07 1.77911464E-06 1.42216919E-06
 1 34-3.48254629E-06 7.02467335E-06-2.70688371E-05 1.04801637E-06 1.27647002E-05
 1 35-1.41580632E-05 3.34129144E-04-4.18811903E-05 2.13735072E-04-1.68978736E-05
 1 36 2.27211514E-03 3.98369023E-04 3.47207397E-04-6.49772328E-04-8.39880838E-06
 1 37 4.30668952E-06 4.09211885E-06-6.60770722E-06 4.15688089E-06-2.53414213E-05
 1 38 4.44945097E-07 2.04071506E-05 1.93737757E-04 1.90252441E-04 6.43063641E-06
 1 39-3.51828754E-05 3.20161630E-04 5.32960927E-05 5.67334486E-06-3.00679703E-05
 1 40 4.31299293E-05 2.03591710E-04 4.00931490E-08 2.39801813E-08-1.13362804E-06
 1 41 2.23978359E-06-7.60179380E-07-7.14683525E-06 4.72031002E-06-8.83776599E-06
 1 42 2.71603363E-06 1.42346579E-04 3.18189798E-05-2.48454860E-05-6.32448893E-05
 1 43 5.33698330E-03 6.00822611E-04-7.99886887E-04-3.69868225E-04 1.00971478E-06
 1 44 1.44107364E-06-2.45078842E-06-1.14618130E-06-2.11616025E-06 1.55890891E-06
 1 45 1.19208817E-06-1.21571463E-05 2.25522020E-05-1.65965856E-04 3.33253586E-06
 1 46-2.60748655E-05 1.04663295E-04 1.46031253E-04-7.74988225E-07 2.77874972E-06
 1 47 9.21972475E-05 1.32783314E-04 2.32037878E-07-1.09628482E-06 2.78995857E-07
 1 48-1.35765932E-06 3.00811579E-06 9.36497926E-06-1.50718117E-06 5.49061909E-06
 1 49-1.34272065E-05-9.72327634E-05 4.10323594E-06-3.80695069E-05 1.25790960E-04
 1 50-1.29748598E-03-6.46676094E-04 2.82982391E-04 4.13435776E-04 3.46813378E-06
 1 51-2.32052907E-06-1.14760471E-06 2.84459031E-08-1.38486116E-06 3.81972529E-07
 1 52 1.29379515E-06-1.13873128E-05-1.49923391E-04 2.21266166E-03 4.20325531E-06
 1 53-2.94939700E-05-1.49147926E-04-4.43617095E-04-2.11356352E-06 2.40822734E-05
 1 54-4.10069574E-05-1.64373152E-04 1.19607677E-06-2.20509439E-06 7.15422009E-06
 1 55-8.99627010E-07-5.23174297E-06 1.76951602E-05-2.28428565E-05 6.19835496E-06
 1 56 1.03965482E-05 4.89156742E-05 2.15991849E-04 2.30933345E-05 2.15237312E-04
 1 57 2.09523388E-02-3.11428883E-03-1.82251822E-03 4.68364976E-03 4.79478441E-06
 1 58-1.37963549E-05 9.00157046E-06 1.20301011E-07-1.07717091E-05-6.80200979E-06
 1 59 5.56514912E-06-6.30328365E-05-2.07960745E-04-8.63608425E-03 5.51483674E-01
 1 60 4.71731812E-01 5.62105621E-04 1.17788688E-03 4.87344403E-04 5.47981489E-03
 1 61-2.32202996E-04-5.02510780E-04-2.13073243E-04-1.40042764E-03 7.68876538E-05
 1 62 1.54403827E-04 9.56297266E-05 3.99983509E-03 2.72977544E-04 5.24976087E-04
 1 63 4.64063481E-05-1.23962505E-06-3.76465277E-06 5.00427782E-06-5.10764684E-06
 1 64 4.02419611E-06-4.27674434E-06-6.02796403E-05-5.13054178E-05 1.03355360E-06
 1 65-3.81266725E-07-1.81775179E-06-3.38227278E-06 4.24853565E-06 4.85037413E-06
 1 66 4.78050510E-06 5.97228207E-05-3.84566602E-06 1.83534181E-05-2.22702058E-05
 1 67-6.85971955E-05-6.84573774E-05-1.60389788E-04-1.79492090E-04-2.36360196E-06
 1 68 2.74352777E-06-3.79925802E-07-5.25211018E-06 1.86969654E-06 1.09929566E-06
 1 69-1.37717583E-05 2.73307103E-05-3.41582358E-04 4.70949939E-04-8.38665699E-08
 1 70 3.81560945E-07-4.49749946E-08-2.18378772E-07-2.49498722E-07-6.34142410E-06
 1 71 7.47105275E-07 5.71285885E-07 9.98913157E-07 4.31144338E-05-7.95273630E-06
 1 72-5.70804768E-06-3.24069998E-05 5.58087970E-03 1.43055923E-04 8.85810024E-04
 1 73-1.26661102E-03-2.97757064E-07-2.43225142E-07 5.40982206E-07 1.26139840E-07
 1 74-1.60437252E-07 5.81562571E-07-2.54068150E-08 1.15157045E-07 2.23924352E-07
 1 75 2.82081935E-07 1.02081756E-06-1.82990311E-06-6.99283449E-07-1.41669153E-06
 1 76-4.92326116E-06-7.26987257E-07-3.19020618E-06 3.86649104E-06 6.56229990E-05
 1 77 5.09690709E-03-1.96447626E-04 5.70944420E-04 1.00090627E-03-1.45883917E-06
 1 78-1.43870313E-07 1.60270949E-06 1.23243969E-06-7.30643773E-07-2.38607704E-07
 1 79-5.79196021E-07-2.50350540E-07 7.65685593E-05 5.41165371E-04-1.24158039E-06
 1 80 1.14276846E-05-6.42234112E-06 7.32092420E-05 2.80762462E-08-1.14045094E-07
 1 81 4.00216144E-07-5.18225292E-07 5.29378913E-07 3.45744233E-06-2.30184552E-06
 1 82 3.06575433E-06-1.81289765E-06-4.45338039E-05 2.88223667E-05-2.12133402E-05
 1 83-1.82459663E-05-7.25188679E-03 7.99459747E-04 5.49537581E-04-1.08101467E-03
 1 84-1.18422644E-06 9.74598943E-07 2.09627496E-07 1.84541699E-07 8.19719787E-07
 1 85-3.99998198E-07-3.45200501E-08-1.72676623E-06 4.12571417E-05-1.58463145E-04
 1 86-1.29751600E-07 6.62894963E-07-1.53781510E-06 2.16687988E-07-3.19499897E-07
 1 87-7.25634607E-06 9.00339164E-06-1.49504168E-06 1.35645884E-06 1.04922159E-04
 1 88-4.26535392E-05-7.79054623E-07-1.34813658E-05 6.83967604E-03 6.33397421E-04
 1 89-1.40676769E-03 2.12131948E-04-2.97002015E-07-3.94844265E-07 6.91846280E-07
 1 90-3.87343035E-07-3.93699606E-07 4.27999590E-07-2.30302940E-06 2.09535355E-05
 1 91-3.52105208E-04 5.51326009E-04-2.23986035E-07-1.35819762E-06-9.29763291E-05
 1 92 8.31293730E-05 3.58328201E-08-1.53842300E-07 4.48454036E-07-7.83128567E-08
 1 93-5.22673252E-07 3.50227497E-06-2.38424841E-06 7.30515841E-07 1.91626718E-06
 1 94-2.72157620E-05 1.49406053E-05-3.51394770E-06 1.66339163E-06-9.22082239E-03
 1 95 6.89559063E-04 8.82640739E-04 1.22096922E-03-3.59276486E-07 1.25789363E-07
 1 96 2.33487123E-07-7.25698584E-07-5.47448577E-07 8.19906996E-07-1.71619998E-07
 1 97 8.08838146E-07 6.12044766E-05-1.72866322E-04-3.36077959E-08 1.57011981E-07
 1 98 1.00825151E-07 4.32268424E-07 1.85888175E-07-3.09142041E-06-5.76737375E-08
 1 99-2.51972659E-06-1.07757111E-06 2.62161172E-05-3.07680149E-05 2.87913323E-05
 1100 3.80669310E-06 3.75512727E-03-1.36043273E-03-3.47572089E-04 1.19471599E-04
 1101 8.69278564E-07-5.01156704E-07-3.68121860E-07 4.32196886E-07-1.08476019E-07
 1102-5.75519339E-07 2.36466495E-08-6.11412457E-08-9.26744150E-08 3.72118590E-07
 1103-3.69635498E-07 1.19987483E-06 5.33388200E-07-1.60614232E-06 1.68455659E-06
 1104-1.54183204E-05-2.08567778E-06 1.26389251E-05-3.46614614E-06 4.26959722E-04
 1105-1.74114966E-04-2.08638026E-05-5.57905143E-05 2.18749114E-07-2.04560167E-07
 1106-1.41889462E-08-2.96525659E-07 6.32565269E-07 3.77841331E-07-1.82608055E-07
 1107 1.62320224E-06 1.58258937E-05-6.66770542E-05-2.98763123E-08-6.87485835E-08
 1108-2.15059482E-05 2.05414124E-05-2.68015983E-08 1.19451419E-06-2.10358154E-05
 1109 1.51006269E-04-4.73876673E-09 3.63693887E-08-2.53285332E-07-8.33881931E-08
 1110 4.16568447E-07 3.52872769E-07 1.23142583E-06 5.78772983E-07-1.48652358E-06
 1111-1.92089535E-05 5.21816766E-06 2.91625607E-06 6.53554060E-06 8.67558962E-05
 1112 1.00907249E-04-7.20863415E-05 1.40538458E-05-2.13350816E-07 4.44167269E-07
 1113-2.30816453E-07-4.64532205E-07 4.44112837E-07 1.93320575E-07-1.53293115E-08
 1114-9.64883047E-08 1.77176839E-06 7.05092414E-05-4.57180453E-07 3.59381052E-06
 1115 2.59073957E-06 1.31002262E-06 2.02381060E-08 4.41120175E-07-7.39877499E-06
 1116-2.50064188E-05-1.37379337E-08 5.46748822E-08 3.85802090E-07 9.09854732E-08
 1117 3.10542546E-07-1.04033118E-06-1.77209994E-06-3.59605513E-07-1.34329708E-06
 1118 2.51197795E-05-7.47541717E-06 1.15817733E-05 3.83138643E-06 2.81150828E-04
 1119 2.19427507E-05 1.71286347E-04 1.86939987E-05 2.64154706E-07-1.11931501E-07
 1120-1.52223204E-07-2.48171221E-07-9.04737015E-08-2.38254145E-07-1.00518952E-08
 1121-6.41973137E-07 1.06469269E-05 2.32628645E-04-3.55048234E-07 1.84518424E-06
 1122-3.31539873E-05-8.94790255E-05-2.14305130E-07-1.47224571E-07-6.65039624E-06
 1123-2.93950295E-05 2.22153576E-08-1.49404525E-07 8.75934742E-07-1.13312241E-06
 1124 1.42974142E-07 2.03208877E-06-3.17562321E-06 6.00371014E-06 4.61378489E-07
 1125-2.57542159E-05 2.38379285E-05-5.70308726E-05-7.07874573E-07-3.92301000E-03
 1126 9.81970945E-05-1.19833217E-03 6.75525904E-05 2.12738701E-06-1.53679210E-06
 1127-5.90594910E-07 3.82733972E-08 8.97484422E-07 7.23530053E-07 1.27016209E-06
 1128-7.42628923E-06 1.85635529E-05-4.13924113E-04-7.75335297E-07-8.32308205E-07
 1129 3.48167275E-07 8.14931201E-08-1.81948417E-07 1.79718304E-06-1.21795643E-06
 1130-1.67586388E-08 1.98737312E-06-2.06138733E-05 5.56508394E-06 6.29410741E-07
 1131-2.16500667E-06-1.78078937E-05-7.92625320E-05-2.89317274E-05-7.18249172E-06
 1132 7.43233226E-08-2.15925101E-07 1.41601778E-07 1.21377560E-07 3.27528807E-08
 1133 7.17893054E-08-1.04756338E-07-6.07771589E-07 5.07084106E-07 6.33506479E-07
 1134 4.74132107E-07 4.88882682E-06-2.48375393E-06-2.61576520E-06-1.92114153E-06
 1135-2.88372927E-05 2.24180217E-05 9.73332551E-06 1.15299021E-05 4.36038759E-05
 1136-6.25221204E-05-3.53508836E-05 2.04641587E-05-6.13152171E-07 6.28646970E-07
 1137-1.54947990E-08 2.36982254E-07-8.27624712E-07 4.47989095E-07-2.84326468E-06
 1138 2.09096533E-05 1.59246451E-04-3.47014714E-04
 2  1-4.44689573E-07 1.94532008E-06 1.00520720E-06-1.92936940E-07 9.94147915E-07
 2  2-3.32687219E-05-1.28002600E-05 7.60341891E-07-6.71215359E-06 2.03604059E-04
 2  3 3.00041017E-04-1.35172372E-04 9.45943555E-05-5.69957110E-04 7.72622378E-04
 2  4-6.33270313E-04 2.30896460E-04 4.22149909E-06-6.47587796E-06 2.25437887E-06
 2  5 3.65750384E-06 2.41761388E-06-9.14467240E-07-2.04675047E-08-6.87134151E-08
 2  6 6.60435997E-07 9.88304089E-07 8.52387575E-09-2.31072242E-06-2.46389470E-06
 2  7-3.61278282E-06-1.88615918E-06-7.67460530E-05-4.53448706E-06 7.03403094E-05
 2  8 1.45850640E-05-1.52058953E-03-5.17863518E-04 2.40479340E-04-1.07777767E-04
 2  9 5.04578025E-07-1.11759015E-07-3.92819010E-07 5.32703960E-07-2.58999009E-07
 2 10-7.78947737E-07-7.85423587E-07 1.26516236E-05 1.06862038E-05-1.48833094E-04
 2 11 2.74519529E-06-2.37305292E-05 2.02354667E-05 5.64820125E-04 1.83145244E-07
 2 12-8.61309004E-07-1.01989262E-06-1.17914118E-06-1.70935180E-06 1.03136830E-05
 2 13 4.83457432E-06 3.55936787E-06 9.94923480E-06 1.61252612E-05-1.70862933E-05
 2 14 2.82292568E-05-3.29644319E-05-2.87407559E-03-9.72319694E-05 2.85578969E-04
 2 15-6.36642256E-04-4.73633293E-07 1.01709460E-06-5.43461311E-07-3.67735813E-07
 2 16 2.10190985E-06 2.00824758E-06 1.59447907E-06-1.45950879E-05 5.45350543E-05
 2 17-2.30007877E-04-8.27429057E-08 4.36881811E-07-6.52949525E-08-7.39782557E-07
 2 18-6.07979381E-07-5.17895244E-06-7.91145994E-07 4.50185124E-06 1.08832723E-06
 2 19-2.94224294E-05 1.67889216E-05-7.90947317E-06-4.12821395E-05-1.01330644E-04
 2 20-9.12788767E-05 3.71767841E-05-5.87678002E-05-7.34477124E-08 1.10584669E-06
 2 21-1.03239898E-06 6.96583544E-07-5.70893273E-08 1.73919772E-06-1.70506093E-07
 2 22-5.61544189E-06 1.40034786E-06 8.27671417E-06-1.32019507E-06 1.24453018E-05
 2 23 8.09961455E-06-8.08855544E-05-8.46249419E-08 5.89647605E-07 1.55357733E-07
 2 24 7.25633150E-07-6.00134645E-07-7.88809315E-06 7.33514036E-07-3.53917357E-06
 2 25 4.58833722E-06 1.33161878E-04 4.88502705E-05-4.40099058E-05-1.05881435E-04
 2 26 2.56078890E-03 7.73517429E-04-4.32759919E-04-2.68844539E-04-2.24285761E-06
 2 27 2.25849434E-06-1.56367380E-08 1.94431218E-08 7.75777812E-07 4.76180174E-07
 2 28-1.29093674E-06 1.66315166E-05-3.10045095E-05 1.57645329E-04 3.69711614E-08
 2 29-1.53226466E-07-6.18072427E-07-2.09049601E-07 2.77347340E-06 6.84222003E-06
 2 30 5.77268247E-06-2.28096607E-07-1.40415402E-05-3.08632022E-05-1.00534686E-04
 2 31 1.47779508E-05 5.19414532E-05 3.55214730E-05-9.51842237E-04 3.93604930E-04
 2 32-7.37732331E-04-1.37193420E-06 7.54454384E-07 6.17479811E-07-1.45471651E-06
 2 33-2.08384697E-06-7.56453506E-07 7.64629086E-07-3.18370246E-06-3.88946782E-06
 2 34-4.36860780E-07-1.47618775E-06 3.82315299E-05 2.34295338E-05 4.29755231E-06
 2 35 6.34803366E-06-2.72025075E-04-1.40962429E-04-6.41477557E-05 1.75942519E-04
 2 36-1.20766325E-03 5.38235195E-06-1.78036563E-04 3.24776079E-04-1.10817965E-06
 2 37 1.90711145E-06-7.98931796E-07 7.21600571E-08-4.62923331E-07-6.71754344E-08
 2 38 3.34220526E-06 3.84701655E-05 1.41914837E-04-4.25907274E-05 7.14172266E-06
 2 39-4.07552995E-05-7.60119847E-05-9.98058247E-05 5.06912359E-06 7.73294049E-06
 2 40-2.44743450E-05-1.97050074E-05-9.55560800E-08 5.73281045E-07 5.51806897E-07
 2 41 4.94895672E-08 4.10317543E-07-4.59826827E-06-3.17335716E-06 7.38681082E-07
 2 42-1.12594502E-06-4.92091557E-05 1.32527189E-06 3.53311827E-05 1.27691257E-05
 2 43-7.45643640E-05 1.80086673E-04-1.20380668E-04 1.37140018E-04 1.57033785E-06
 2 44-1.17923193E-06-3.91105917E-07 2.88130006E-07-6.80348409E-07 3.35451317E-08
 2 45-6.24163017E-07 3.94818325E-06-1.91885074E-05 1.61299299E-04 2.30672963E-07
 2 46-2.16530475E-06-7.42298624E-05 1.39600593E-04-3.93820735E-08 1.41608829E-06
 2 47-5.96405192E-05-6.70335993E-05-5.91097946E-07 3.16822639E-06-4.96010837E-07
 2 48 3.65982782E-06 2.02799278E-07-4.40882949E-05-1.75983002E-06-1.20186779E-05
 2 49-2.16998555E-07 4.16764374E-04 1.73799963E-04-3.68610569E-05-9.19153676E-05
 2 50 1.67878241E-03 8.99495821E-05-2.98105894E-04-2.24958013E-04 6.33484632E-06
 2 51 1.81790846E-06-8.15275478E-06-7.07274001E-06-1.61612964E-06 2.69674326E-06
 2 52 8.86112921E-06-7.03218792E-05-7.43427124E-04 1.93857930E-04-2.29563927E-06
 2 53 1.03806633E-05-4.81162723E-05-1.37095422E-05 5.41898037E-06-4.99307572E-05
 2 54-6.83121915E-05-2.05596886E-04 8.08953807E-07-2.91382027E-06-6.71478003E-06
 2 55-1.21092029E-06-3.00418964E-06 3.21904541E-05 3.43540792E-05 3.33575421E-06
 2 56 1.60271974E-05-2.49262437E-04-8.07863359E-05 1.45022459E-04-1.08493901E-04
 2 57 4.05372234E-04-4.86502529E-04 1.24376680E-03-6.37759223E-04 4.61818062E-06
 2 58-3.51697072E-06-1.10120989E-06 2.35163035E-06 1.04591854E-05 6.56626895E-07
 2 59 1.58530467E-06-1.00304478E-04 2.09200704E-04 2.95661151E-03 8.16278339E-07
 2 60 7.02256223E-08-1.80592225E-06 7.04389679E-07-3.86674789E-07 6.51375392E-06
 2 61 5.17652366E-06-8.94250940E-07 1.60127892E-07-3.17965266E-05-4.82654074E-05
 2 62 2.46690015E-06-1.47652550E-05-3.76998691E-05 2.80574168E-05 2.46374186E-07
 2 63 3.96732461E-06-1.40723204E-06 1.65073471E-06-2.43502670E-07-2.02721347E-06
 2 64-1.19587806E-06-5.86621700E-07 9.90016890E-08 9.82962733E-07 1.46040683E-06
 2 65 5.98740970E-07-4.89988564E-07-9.75150103E-06-6.12280278E-06-3.11254250E-06
 2 66 1.10068330E-06 6.48220424E-05 1.48718522E-05 2.99378346E-05 2.63736433E-05
 2 67-2.05353792E-05 2.67086610E-05 2.72124322E-05 5.66208292E-05-8.68331586E-07
 2 68-2.68183159E-07 1.13651475E-06-3.94399479E-08 1.01216465E-06 2.78003606E-06
 2 69 1.36289302E-06-5.42113241E-06 1.07360808E-04 5.14962592E-05-4.84034746E-07
 2 70-4.65860406E-05-3.59351588E-05 2.23861230E-06 1.29618661E-05 1.48277231E-04
 2 71-3.10596165E-04 2.68221980E-05 5.30752686E-05 2.47010222E-05 9.28574515E-05
 2 72 6.04285504E-05-1.05611733E-04-1.51541485E-02 4.40083657E-03-5.29186659E-03
 2 73 8.12625660E-03 1.64623870E-04-8.95530708E-05-7.50707996E-05-2.13487876E-05
 2 74-6.42440821E-05 1.55938424E-05-5.56694069E-07 2.60679360E-06-2.26807297E-06
 2 75 1.46566313E-06-2.13388501E-07-3.22108575E-05 1.24399887E-05-7.61995468E-06
 2 76 2.54905846E-07 2.02341947E-04-1.92430668E-04-8.64148828E-06 1.32882242E-04
 2 77-2.27879152E-03 3.48423790E-04 7.78657362E-04-2.88973575E-04 2.51510699E-06
 2 78-1.54262160E-06-9.72485385E-07 3.48797501E-06-3.87115469E-06-4.89093953E-06
 2 79-1.69338055E-06-2.22149230E-05-7.67832710E-06 3.32384443E-04-3.93552515E-06
 2 80 3.41348142E-05 1.70333348E-05 2.18069302E-04-2.90692333E-07 1.02721346E-06
 2 81 5.11989260E-07-3.23254168E-06-1.90957502E-06-1.65905443E-05-2.57756218E-06
 2 82 1.53990748E-05 7.29222885E-06 1.27521339E-04 1.99732017E-05-1.03178879E-04
 2 83 5.37553018E-05 1.97178689E-03 6.13991818E-04 5.03737018E-04 5.10156517E-04
 2 84-1.49301979E-06-1.83270245E-07 1.67629004E-06 2.66416578E-06-2.70124012E-07
 2 85 7.94142332E-07-2.46984605E-06 1.90105922E-05-2.28205310E-05-1.84106703E-04
 2 86 7.13876289E-07-1.64868282E-06 3.24991438E-06 1.34374852E-06 1.52932944E-06
 2 87 1.82193236E-05-1.59703475E-05-1.09480948E-05-1.81037245E-06 1.33070473E-04
 2 88 4.35678944E-05 9.12903288E-05-3.52134359E-06 2.89865280E-04-1.10708320E-04
 2 89-6.83538308E-04-1.28087798E-05 2.89872258E-06-5.05473957E-07-2.39324862E-06
 2 90 1.92857213E-06 9.20258804E-06 1.01277972E-05 1.15166338E-05-6.73296198E-05
 2 91 2.11225718E-04-1.48965294E-03 6.42186533E-06-5.20634985E-05-4.32356323E-05
 2 92 5.89242120E-04 1.47606789E-06-2.26659404E-06 4.16057961E-06 6.66401977E-06
 2 93-1.69126990E-06 1.54406012E-05-1.29945499E-05-1.82009155E-05 1.57921497E-08
 2 94 1.26904914E-04 1.39795498E-04-2.00581013E-05-3.93041214E-05 1.26740542E-02
 2 95-3.31134179E-03-2.29144822E-03-7.92249230E-04-1.50005885E-05 1.71812688E-05
 2 96-2.18068021E-06 3.94787294E-06 5.12678272E-06-4.12175928E-06-3.09493946E-06
 2 97 2.46180578E-05 8.37244917E-05 5.89367127E-05 1.44909615E-07-1.61684428E-06
 2 98 1.32591297E-06-2.46680108E-06-3.37518544E-06 1.39868687E-05-7.92452515E-06
 2 99 1.22841670E-05 1.63024637E-05-1.32305973E-04 3.38816174E-06-9.60235608E-05
 2100-3.81366837E-05-2.16204125E-03 2.13730414E-03-1.18178100E-03 1.05598223E-03
 2101 1.41790635E-06-4.84005537E-06 3.42214902E-06 2.52828811E-07-5.84738209E-06
 2102-1.05846227E-06 1.30968009E-06-8.90123277E-07 2.82870535E-06-4.43132933E-06
 2103 6.12998418E-06-2.63282467E-06-5.78942083E-06 1.37388436E-05-2.23536823E-05
 2104 1.41362281E-04 2.90165329E-05 1.30199861E-05-6.08531194E-05-7.60175798E-03
 2105 5.27609206E-04-6.53852623E-04 9.77267136E-04-1.20568370E-05 1.38791517E-06
 2106 1.06689219E-05-4.92909101E-06 1.15414800E-05-1.42178029E-05 2.12139383E-06
 2107 4.95182661E-06 1.27948322E-05-2.14519086E-04-1.93509396E-06 2.57528868E-05
 2108-5.62603107E-05-1.26177761E-04 6.27688885E-06-1.00425700E-05-7.96793924E-06
 2109 3.13795302E-04 1.78642948E-09 1.47376068E-07 7.00662942E-07 1.10528188E-06
 2110 3.44450805E-08-5.99648819E-06-3.84636872E-06-4.60141749E-06-1.04334892E-06
 2111 1.22673659E-04-2.72393759E-05-4.45804740E-05 8.83268436E-07 1.81287309E-03
 2112-5.86679928E-04-2.37116286E-04 2.32511649E-04-1.86740874E-06 2.41436146E-06
 2113-5.46952722E-07 2.03266986E-06-6.37039147E-07 1.24080462E-07 1.11092081E-06
 2114-7.04623607E-06-2.22882275E-05-2.87953999E-04 2.41176686E-06-1.78505450E-05
 2115 4.38635389E-05 2.82567764E-04-3.33995738E-06 1.41278935E-05-8.86963136E-05
 2116 6.22556522E-05-7.17481767E-08 4.21409726E-07-5.86233305E-07-2.06330987E-06
 2117 9.55156306E-07-7.93862044E-06 3.93811478E-06 9.59183742E-06-4.64469426E-06
 2118 2.97902478E-05-4.07793206E-05-1.88365276E-05 5.25087603E-05-2.62487828E-03
 2119 4.91688679E-04-6.28459990E-04-1.19709124E-04 2.30502628E-06 8.07866219E-07
 2120-3.11289250E-06-1.31451997E-06-2.90725044E-07 1.85015617E-06-1.92970124E-06
 2121 4.31604594E-06-3.45118299E-05-7.32011141E-04 1.77052271E-06-1.37695622E-05
 2122-1.93815123E-06 1.69817062E-05-2.23232120E-07 7.68239173E-06 7.67599897E-05
 2123 6.48009921E-06 3.47508524E-07 1.86524150E-06-1.75162814E-06-3.64826353E-06
 2124-3.66626586E-06-1.06970448E-05 6.16314760E-06 4.16596288E-07-2.96220615E-06
 2125 1.56022138E-04 1.12503652E-04-3.23745156E-05 9.77176502E-05 8.43807991E-03
 2126-1.17619074E-03 2.19068982E-03-5.36825384E-04-2.36089514E-06-2.26416334E-06
 2127 4.62505848E-06 7.36390662E-06 8.76703836E-06 7.52486371E-06 6.37764801E-07
 2128-1.41110247E-05 1.49065278E-05 1.09540422E-03 5.51463536E-01 4.71718269E-01
 2129 1.45187468E-03-4.53872935E-05-2.83001391E-04 5.59668280E-03-6.49191477E-04
 2130 2.93800254E-05 9.67910263E-05-1.61365942E-03 3.72340077E-04-5.60573167E-05
 2131 5.39105837E-05 5.04423336E-03-7.80564475E-05 2.72816161E-04-8.13077033E-04
 2132 1.47145618E-05-1.01732386E-05-4.54132315E-06-1.68431104E-06 6.65293020E-07
 2133 2.50245890E-06-1.51983659E-05-1.26924625E-05 1.25885667E-06-1.76129696E-06
 2134-2.62778990E-06-3.24898671E-06-4.69047879E-06 4.92434170E-06 8.60956577E-06
 2135 7.12720533E-05 2.17866086E-05-9.82885318E-06-4.05994786E-05-3.61451266E-04
 2136 2.77960243E-05-9.88991894E-05 1.73064992E-04-1.00653703E-06-1.38735674E-07
 2137 1.14527271E-06 1.99956171E-06 1.46542966E-06-5.00096972E-06 2.72006636E-06
 2138 7.67688539E-06 2.83271156E-04-1.93456897E-04
 3  1 1.61599567E-06-2.89031475E-06-5.74581992E-06-5.14866509E-06 4.09892046E-06
 3  2 3.83085649E-05 1.78521289E-05 1.01121709E-05-1.41774519E-05-5.77391509E-05
 3  3-1.72771633E-04 1.34985492E-04 4.36767197E-05-5.80231409E-03 1.73743161E-03
 3  4-1.35848349E-03 9.10015913E-04 2.58996994E-06-3.15617068E-07-2.27435287E-06
 3  5 8.24070728E-06-1.50360670E-06-1.43631000E-05 1.35610639E-06-1.29073058E-06
 3  6 2.84661355E-07 7.97171357E-06-2.63134782E-06 2.14860201E-05-6.55861355E-06
 3  7-1.89671278E-05 9.29230259E-06-1.06448299E-04-4.88170734E-06 1.57925339E-04
 3  8 4.02540906E-07-6.05265961E-03 1.58767880E-03 6.57049322E-05-1.14656614E-03
 3  9-1.75125450E-06 8.44628550E-07 9.06625953E-07 4.50730041E-06 5.92780222E-06
 3 10-1.33618897E-05 8.00349675E-07 2.20339582E-05 1.16241672E-04-8.08250125E-05
 3 11 3.66771202E-07 8.12868667E-06 2.44248643E-04-1.18268541E-03-3.06560523E-07
 3 12 5.63448184E-07-2.55454973E-06-1.75025313E-06-2.91075929E-07-1.24564714E-05
 3 13 1.61841869E-05 6.64671769E-06-1.89005599E-06 1.51067738E-05-3.57303081E-05
 3 14-7.27981024E-05 2.49041472E-05 1.75735856E-03 1.00492049E-03-2.00915318E-04
 3 15-6.66956503E-04 4.22062491E-06-3.42105986E-06-7.99565052E-07-3.27773651E-07
 3 16-1.06511641E-06 3.19186737E-06-2.53356213E-06 2.57467004E-05-3.96477592E-05
 3 17 4.23421082E-05-2.80376473E-07 1.24930598E-06 2.42573416E-06-1.10821523E-06
 3 18-1.27589836E-06-1.24088679E-05-1.41125271E-05 4.16572023E-06 4.98913737E-06
 3 19-7.28058868E-05 7.35007862E-05-6.92877843E-05-2.14679038E-05 1.17759446E-03
 3 20 1.52485190E-04-1.57061018E-05 1.44043755E-04-3.06518229E-07-1.27922403E-06
 3 21 1.58574226E-06 1.68288689E-06 2.62453092E-06-1.46965546E-06-4.73088632E-07
 3 22-7.97882986E-06-7.69751905E-05-1.58726948E-04-3.56382298E-06 3.01132270E-05
 3 23 2.71750044E-05 1.45756113E-04-3.84455401E-08-9.37095734E-07-1.10496704E-07
 3 24 9.02874440E-07-3.18618476E-06 9.09154868E-06 5.91145308E-06-7.20717781E-06
 3 25 1.25138344E-05-1.70799666E-04-5.05364478E-05 4.55659209E-05-4.65220697E-06
 3 26 1.72497547E-03 7.83814836E-04-1.60404607E-03 5.88658052E-05 1.99487364E-06
 3 27 1.60652159E-06-3.60139523E-06-2.20105937E-06 4.33302527E-06 9.11073388E-07
 3 28-1.62972703E-06 1.60993123E-05-3.37577597E-05-4.43359282E-05 4.61019758E-08
 3 29-3.59431389E-07-4.37898812E-07 5.20294366E-07-1.71621134E-06 5.22076510E-07
 3 30 2.00826362E-06-1.87087601E-06 7.70816225E-06-5.19987190E-05-1.94363778E-05
 3 31 1.13100606E-05-8.54419061E-07 2.03007960E-03-2.51180530E-04-7.09459859E-04
 3 32-6.98505051E-04-4.56636052E-07 1.40258191E-06-9.45945860E-07-1.32541420E-06
 3 33-7.89789577E-07-1.39586109E-06-3.47437688E-07 1.63011301E-06-5.35147302E-07
 3 34 2.66017996E-06 1.64796945E-06-2.28520592E-05 8.08023471E-07-9.70927459E-06
 3 35-6.06792049E-06 2.02790976E-04 2.66875739E-05 6.45632721E-05-1.27020193E-04
 3 36-1.90571950E-03-7.35669163E-05-2.66902966E-04 3.04490432E-04-3.65923185E-06
 3 37-2.97243477E-06 6.63166662E-06 1.68670309E-06 2.15063811E-06 3.86477694E-06
 3 38 2.79464740E-06-2.42431800E-05 2.74626133E-04-3.00044523E-04-1.81567406E-07
 3 39 5.37038991E-06 7.46024476E-05-3.26556289E-05-2.48965476E-07-1.48458099E-05
 3 40 8.84927163E-05 4.19966297E-05 1.92052689E-07-1.11316520E-06-5.04716249E-07
 3 41-1.75866113E-07-9.99921376E-08 1.22044236E-05 3.62317073E-06 1.08629217E-08
 3 42 1.79218419E-08-7.22809195E-05-2.95243895E-05 1.98007998E-05 1.22599854E-05
 3 43 5.87689116E-04-5.82416481E-05-2.41393009E-04-7.93526210E-05-1.12239609E-06
 3 44 5.98435854E-07 5.23960239E-07 5.91108550E-07 3.64181931E-07-3.14115969E-07
 3 45-1.32292303E-06 1.21387278E-05-6.42831887E-05-1.54632620E-04 9.09206940E-08
 3 46 2.87492906E-06-3.58165171E-06 1.71587875E-04-1.00065737E-06 9.08116491E-06
 3 47-2.83813601E-05-1.22892894E-05 9.10725905E-08-6.46485871E-07-4.54422968E-07
 3 48 4.76311207E-07-1.05814299E-06 5.06004043E-06 3.61185781E-06-2.75863928E-06
 3 49 4.30560009E-06-6.40997106E-05-3.98724268E-05 1.23216132E-05-2.90301384E-05
 3 50-4.73009036E-04-4.23658807E-04 5.02148475E-04 5.84682832E-05-2.20181285E-06
 3 51 6.98294453E-07 1.50351839E-06 1.58327372E-06 9.17213100E-07 1.75144196E-06
 3 52-1.04118076E-06 2.80006320E-06 2.36636803E-04-4.67947918E-04 1.16599470E-07
 3 53-9.19927305E-07 4.93669447E-05 1.00565631E-04 3.99877818E-07-1.60421162E-06
 3 54-2.16343330E-05-2.31018776E-04-1.74657423E-06-3.18303244E-05 1.00764057E-05
 3 55-1.30041936E-05-1.62509152E-05 1.07843326E-04 8.85976902E-05-1.80604028E-04
 3 56-1.26191743E-04-9.99581950E-05-7.95089000E-05 1.73257360E-04 5.35400749E-05
 3 57-6.55218450E-03-6.29257764E-03 1.15250292E-03-9.01407683E-04-4.23821476E-05
 3 58 4.32393473E-05-8.57199680E-07-6.25637978E-05-3.80843856E-05 9.38193113E-05
 3 59 1.01133216E-05-7.50076987E-05 8.06341583E-04 1.19769066E-02 6.13845531E-05
 3 60 5.27257398E-05-8.92712254E-07-2.21684588E-06 5.99283789E-07-2.76046207E-06
 3 61 3.89038232E-06 7.97602311E-06-2.11464367E-06 6.58148461E-05 1.59470688E-05
 3 62-1.51687605E-07 2.15203120E-05 1.18443594E-04-6.63743257E-05-3.54126099E-05
 3 63 4.22280371E-05-1.54134611E-06 1.11683332E-06 4.24512789E-07 5.79986072E-07
 3 64 5.54433060E-06 2.27953763E-07 5.51460878E-01 4.71640546E-01-1.42333830E-03
 3 65 1.59777011E-06 7.25646861E-04 5.76848803E-03 6.02941333E-04-3.82188978E-05
 3 66-2.98212636E-04-1.33350061E-03-4.88484216E-04-1.38769269E-04 1.08987661E-04
 3 67 4.12072772E-03 8.85323262E-04 7.91034158E-04 7.07386854E-04 2.96323052E-05
 3 68-7.50574964E-05 4.54251913E-05 6.59263907E-06 4.15829186E-05-1.20547141E-04
 3 69 2.07547989E-04-1.67933277E-04 4.10401553E-04 2.27217728E-04-3.81055462E-07
 3 70 1.86943551E-06-6.36271641E-08-4.73817735E-07-1.28815436E-06-2.23080060E-05
 3 71-1.13963092E-07 3.54801718E-06 8.62438873E-06 1.77859985E-04 5.79579882E-05
 3 72 3.05812117E-05-8.99433110E-05-1.24242389E-03 2.29651094E-03-6.00925024E-04
 3 73 9.76494269E-04-1.06206172E-06-1.59019858E-06 2.65226029E-06-9.73614396E-09
 3 74-1.78485017E-06-2.37382536E-06 1.18883997E-07-3.39985479E-07 1.56360457E-06
 3 75 1.02148618E-06 1.24171397E-06-6.17303242E-06-6.85096981E-06-5.41169124E-06
 3 76-4.22840211E-06 8.31371686E-05-6.64164350E-05 7.10432513E-05-4.84076118E-05
 3 77 2.52571126E-03-1.57381139E-04-2.12016693E-04 9.21294925E-04 4.85385384E-06
 3 78-1.48974810E-06-3.36410575E-06-1.20832639E-06 5.16168419E-06-9.04400311E-07
 3 79 6.67324028E-06-5.93772237E-05-1.61631374E-04 3.13508688E-04-1.05760204E-06
 3 80 5.30371041E-06-2.62564543E-05 1.53236568E-04-4.53405135E-08 1.82627740E-07
 3 81-2.21148072E-06-3.36233539E-07 1.36900285E-06-1.21971596E-06 8.45592993E-06
 3 82 3.79569743E-07-8.85199381E-06-1.53251548E-04 4.36510524E-06 2.02092721E-05
 3 83 9.37970491E-05 2.47960239E-03 2.81992637E-04-5.24589153E-04 6.77013437E-04
 3 84-1.33616670E-06 1.00852903E-06 3.27637665E-07-3.52531939E-06-1.56008663E-06
 3 85 1.97424320E-06-2.15772029E-06 3.06501951E-05-8.69247772E-05 1.70202234E-04
 3 86 5.76123424E-09-1.16955078E-07-1.89831298E-06-3.18781144E-06-1.49989048E-06
 3 87 2.83014502E-06 9.49557973E-06 1.53738047E-05 7.63846613E-06-1.09894724E-04
 3 88 2.00254096E-05-1.44092641E-04 2.76381789E-05-1.84822052E-03 3.90753651E-04
 3 89-6.05785345E-04-1.73743045E-04-2.29623080E-06-8.83058120E-08 2.38453661E-06
 3 90-2.55120447E-06 4.31096212E-07-1.52581371E-06-4.25130449E-06 2.74983630E-05
 3 91 2.65459444E-04 1.35172622E-03-2.32224263E-06 2.73110439E-05 1.36266590E-04
 3 92 7.80006102E-04 2.57733631E-07-1.15969057E-06-9.86225525E-07 1.06755797E-06
 3 93 7.64621458E-07 1.99049686E-05 4.01179766E-06-6.14841945E-06-5.60582727E-06
 3 94-1.65887074E-04 7.88045511E-06 1.06908657E-04 1.34162811E-04 8.31514306E-04
 3 95-9.60007618E-04-1.30008913E-04-1.39778052E-04-8.54562442E-08 1.49635423E-06
 3 96-1.41089799E-06-2.70121103E-06 1.18342096E-06 1.66766697E-06 3.87142809E-06
 3 97-3.09113971E-05-7.20810565E-05-2.03253145E-05-1.06456128E-07 5.33596772E-07
 3 98 1.03047737E-06-5.05443290E-07-1.19111962E-06-9.95777042E-06-4.43455828E-06
 3 99 2.76336979E-06 6.71720002E-06 8.58751556E-05-2.04338513E-05-2.24501975E-05
 3100 1.86708902E-05-1.04587847E-03 9.58628489E-04 1.32950119E-03 4.80971930E-04
 3101 1.17486151E-06-1.62425750E-07-1.01243577E-06 1.34763015E-06-1.88431370E-06
 3102-2.19787585E-06 2.89408238E-08-1.51345423E-07 3.40276386E-07 6.28312900E-07
 3103-6.53812001E-07 4.04998090E-06-8.68533514E-07-2.77922600E-06 3.10592540E-06
 3104-3.06717352E-05 1.03869859E-05-5.24106165E-06-5.49401566E-06-1.94849314E-03
 3105-1.55784531E-04-6.56023538E-05 3.86476229E-04 1.31051333E-06-9.14988115E-07
 3106-3.95525219E-07 8.25703702E-07-2.15998589E-06 1.52979346E-06 5.03213618E-08
 3107 2.89388744E-06 4.27831405E-05 1.78957804E-05-2.12036608E-06 1.47264481E-05
 3108-3.92309480E-05-1.64121617E-04 6.45747379E-07-5.32011186E-06 3.32423892E-05
 3109 4.28773649E-04 8.49080238E-08-4.50697426E-07 7.62492798E-07-3.53710081E-07
 3110 2.64309507E-07 6.49974219E-06-3.61536223E-06 4.47317610E-07-1.17796631E-06
 3111-3.26151132E-05 4.01272918E-05 8.98797418E-06 6.50587122E-06-9.85760292E-04
 3112-7.75607741E-05 2.99246063E-04 1.57573255E-05-1.02831444E-06-7.25341523E-08
 3113 1.10084859E-06-9.74281323E-07-4.13940965E-07 1.45025109E-07-1.95474108E-06
 3114 1.59464774E-05-6.82014778E-05-4.15207760E-04-4.07530992E-07 3.28611584E-06
 3115-4.75398187E-05 9.69045455E-05-1.11027236E-06 7.72859029E-06-7.82722840E-05
 3116 8.33431899E-05-1.67172123E-07 8.58358338E-07-1.23628337E-06-7.40491659E-07
 3117-2.39143284E-07-7.86230187E-06 6.41332075E-06 2.06301311E-06 3.71405332E-07
 3118 2.12631008E-05-2.29490006E-05-2.23214512E-05 8.66746447E-06-5.48059785E-05
 3119 6.48391773E-05-5.94700473E-05-2.34774598E-05 6.54496138E-08 1.14823311E-06
 3120-1.21368273E-06 7.86566340E-07-9.63731079E-07 4.48977621E-07 1.39201715E-06
 3121-1.07802687E-05 4.58149666E-05 1.55264574E-04 4.00740138E-07-2.87670048E-06
 3122 3.78282321E-05-1.30089418E-04 1.61724807E-07 2.56458922E-07 4.15941474E-05
 3123-5.39475186E-05 3.10834582E-07-1.83771183E-06 7.02038147E-06 8.59048819E-07
 3124 1.21639998E-06 3.61266823E-06-3.42858514E-05-9.53423724E-06-7.21486358E-06
 3125 3.91779708E-05 3.74578670E-05 5.46442943E-05-5.88713346E-05-3.13316053E-03
 3126 6.45245847E-04-1.09806428E-03 8.08476876E-04 7.97193923E-06-5.38085857E-06
 3127-2.59108066E-06 4.49503174E-06 1.06292229E-06 1.60234793E-06 5.87484030E-07
 3128 1.07236209E-05 1.79692905E-05-8.63073415E-04-1.65796842E-07 8.03924926E-07
 3129-1.39343285E-06-1.26583436E-07-2.01012181E-06-7.68391195E-06 5.45088570E-06
 3130 3.87769921E-07 9.50875541E-06 5.59981768E-06-2.84299128E-05 3.85531402E-06
 3131-4.02143338E-05 9.01875437E-04 1.10782760E-04-1.66560662E-04-1.91414767E-05
 3132-1.89309593E-07-7.37578882E-07 9.26888475E-07 3.06378465E-07 5.62588610E-07
 3133 9.65968040E-07-6.07019388E-05-5.42258520E-05 1.95068671E-06 1.94003419E-07
 3134 7.69165455E-07 3.01407182E-05 3.48741401E-06-3.62009854E-06 1.82190036E-06
 3135-1.65401403E-04 7.89652369E-05-4.43165394E-05 5.55335393E-05 1.88726511E-03
 3136-5.17274831E-04 4.18689114E-04-1.80579005E-04-7.88132531E-06 2.89549026E-06
 3137 4.98583505E-06 3.38474032E-06-1.12732942E-05 6.39369686E-06-3.10358372E-05
 3138 2.39830502E-04-1.64774532E-03 9.54374006E-05
 4  1-1.16624631E-07 5.92761254E-07 1.06941530E-07-1.44200041E-07 1.01380821E-06
 4  2-1.02101685E-05-5.57618839E-07-7.86544541E-08-6.04336667E-06 8.92846934E-05
 4  3 3.89936295E-05 2.25074480E-05-1.70018887E-05-5.98894428E-03-1.03908938E-03
 4  4-6.55078612E-04-2.58534707E-04-4.36484307E-07 1.30790310E-06-8.71418793E-07
 4  5 2.73880112E-06-7.91061486E-07-9.41049882E-07 3.11909048E-07-1.39898408E-06
 4  6-3.75763008E-07 7.99871712E-07-4.89191052E-07 1.65368300E-05 2.73755271E-06
 4  7-5.29879956E-06 2.60969883E-06-1.35020996E-04 1.85620998E-05 3.98869799E-05
 4  8-3.58561105E-05-8.23713836E-04 3.17240850E-04 5.18019345E-04-1.93971715E-04
 4  9-2.14499551E-06 9.61527252E-07 1.18346825E-06 1.93257786E-06 1.42432579E-06
 4 10 3.59548969E-07 1.12281827E-06-7.90934898E-07 4.08043118E-05 2.20180690E-04
 4 11 8.21474730E-08 7.43737271E-06 6.59573513E-05-8.80921492E-04-2.16262778E-07
 4 12 9.85144210E-07 1.16619745E-07-8.79048259E-07 5.56418000E-07-1.58024380E-05
 4 13-7.11590113E-07 5.87731887E-06-3.83508026E-06 7.12696982E-05 1.44101087E-05
 4 14-1.01845318E-04 5.58933552E-05-1.37704818E-03-1.95499022E-05-7.35497659E-05
 4 15-3.32779681E-04 1.17554807E-06-1.37926151E-06 2.03713437E-07 3.09301633E-08
 4 16-1.75910891E-06 6.85840716E-07-1.65314045E-06 1.83524979E-05 3.61527835E-05
 4 17 5.40137643E-05 3.20888329E-09 1.97229070E-08 3.73921282E-07 6.85605951E-07
 4 18-1.27136707E-06 2.56180920E-06-1.91279174E-06-3.89888453E-06 5.85641420E-06
 4 19-7.08441051E-05-5.20525117E-05-6.55925604E-06-2.78289123E-05 4.18567935E-04
 4 20-1.06292820E-04-8.69661939E-05 8.30456945E-05-1.87998351E-06 1.56416443E-06
 4 21 3.15819084E-07-1.06590872E-06-6.18422326E-07-4.30256874E-07-5.56912753E-07
 4 22 6.01103111E-06-5.67439115E-05-1.78891658E-05-8.80056397E-08 2.35524347E-07
 4 23-6.74415645E-05-1.16267481E-04-1.82080604E-08 1.27656869E-07 4.27291362E-07
 4 24-4.94983893E-07-1.78981167E-07-6.37375355E-08-2.49099578E-06 3.25308960E-06
 4 25-4.83985720E-07 2.26654919E-05-4.87395860E-06-1.05478547E-05 2.48992038E-05
 4 26 8.95069924E-04 5.05404845E-04 1.60297267E-05 5.74099846E-04 2.52141719E-07
 4 27 4.49725062E-07-7.01866781E-07-5.75676592E-07 1.04865947E-06 1.40533320E-06
 4 28 3.78850588E-07-6.26328005E-06-3.74392930E-05-7.92195500E-05 6.42337303E-08
 4 29-2.74397782E-07 6.72040214E-07 2.01671804E-07-6.57772574E-07 8.38666834E-06
 4 30-3.10272047E-06-8.66481273E-07 4.67428554E-06-1.44277571E-04 2.16160531E-06
 4 31 8.93741176E-06 2.23524762E-06-2.38464630E-03 7.51645158E-04-1.48933875E-03
 4 32-2.24574309E-03-3.89861286E-07 1.25197560E-06-8.62114317E-07 7.82541242E-07
 4 33 4.58977914E-07-1.81417288E-06-1.89293742E-07 1.03424220E-06 5.99722164E-07
 4 34 1.33152914E-06-1.58874794E-06-9.92504454E-06-5.59127797E-06-6.19867496E-06
 4 35 8.78677455E-06 3.02078255E-05 4.81150877E-05 5.22814712E-05-6.16623478E-05
 4 36 3.20784546E-03 6.78006755E-04 5.66595034E-04-7.25250287E-04 1.89124692E-06
 4 37-1.75190129E-06-1.39345625E-07-9.30532107E-07 2.66665032E-07-5.11948762E-07
 4 38 1.11272760E-06 4.15476674E-06 1.11910642E-04 5.61071376E-05-4.59652764E-07
 4 39 9.21114155E-06 9.78596273E-05 3.48750710E-04-1.98161145E-06 9.38379779E-06
 4 40 5.37646598E-05-1.62803424E-04-6.33041037E-08 3.08546454E-07 7.68567068E-08
 4 41-8.64826695E-08-1.38059846E-07-4.82852542E-06-3.22696067E-07 5.98818367E-07
 4 42 1.08067163E-06 3.91051821E-05 2.63341822E-05-1.71830865E-05-4.51959962E-06
 4 43 2.48427570E-03 4.24198949E-04-3.20959001E-04-4.28014491E-05 3.99036548E-07
 4 44 5.23568097E-07-9.22604645E-07-1.39071215E-06-7.26129110E-07-1.80805199E-07
 4 45-5.85804124E-07 2.34718858E-06-1.28768746E-07 8.22622369E-05 8.58393360E-07
 4 46-8.50516757E-06 6.13079597E-05 4.54617637E-05 1.49519431E-06-1.07668961E-05
 4 47 8.35569471E-05-2.74122004E-05-1.89613711E-07 9.83152314E-07 7.15625459E-07
 4 48-9.27075417E-07 7.22064515E-07-1.14738111E-05-3.57338620E-06 4.27853598E-06
 4 49-2.39948751E-06 5.87052681E-05 1.06012019E-05-4.71203498E-05 1.04887310E-05
 4 50 2.65606776E-03-8.69698794E-04-3.16560631E-04-3.23920601E-04 1.21096805E-06
 4 51-1.17057787E-06-4.03901829E-08-1.27678772E-06-9.75597528E-07-3.40454072E-08
 4 52 1.89882094E-06-1.98524292E-05 1.01543586E-04 1.66801450E-03 2.99540762E-06
 4 53-2.46393962E-05 3.29748370E-05-5.18940397E-05-3.34332044E-07 1.10093076E-06
 4 54 9.91108501E-06-8.74818050E-05 3.19611532E-07-1.49000055E-06-1.39958535E-07
 4 55 3.62001335E-07-2.23343737E-06 1.51093205E-05-2.53538840E-06 1.01813850E-06
 4 56 9.34977076E-06-1.99576241E-04 6.15853919E-06 2.58214083E-05-1.04617823E-04
 4 57 9.43050452E-03-5.18236095E-04-6.31219284E-04 8.97160240E-05-9.12471844E-07
 4 58 1.18946527E-06-2.76993426E-07-7.13131741E-06 1.33780572E-06 1.29512079E-06
 4 59 3.74685349E-07-1.67763517E-05 9.00028705E-04-1.44639270E-02 1.34819058E-07
 4 60-5.13893866E-07-6.05238117E-07 4.92466942E-07 4.24484865E-08 6.48063575E-06
 4 61 2.79288893E-06-1.58046669E-06-1.56973025E-07-3.02581808E-05-1.59873237E-05
 4 62-2.69576121E-06-1.64746790E-06 1.01216285E-04 2.52380497E-05 3.08548712E-05
 4 63 6.20804650E-05-3.55277918E-07-1.98648430E-07 5.53926348E-07-5.29029713E-07
 4 64-1.14002077E-07-2.37337913E-07 6.21298134E-05 5.24458290E-05-5.11903470E-06
 4 65 1.75792335E-06-1.96960257E-06 9.27276085E-06 6.34588716E-06-1.24775635E-06
 4 66 9.98722645E-07-6.55805605E-05-3.02665530E-05-8.00167593E-06-7.38605324E-06
 4 67 6.80405563E-04 4.62756573E-04-2.02405662E-05 3.06083405E-04 2.11663304E-07
 4 68 2.12676843E-07-4.24340147E-07 1.67573366E-06-1.42791679E-06 4.22045215E-07
 4 69 2.27815095E-06-2.58553852E-05 3.68940364E-05-3.01862428E-04 5.98056013E-07
 4 70 9.87498988E-07-1.77771597E-06 3.99141068E-06 4.67399465E-06-3.36765682E-06
 4 71 3.31699606E-06-4.59934012E-06-1.60780454E-06 2.85337633E-04 1.60177286E-05
 4 72 2.40416376E-04-1.55377566E-05 9.15348451E-03-2.45419310E-03 9.87688395E-04
 4 73-4.79522056E-03-6.08207898E-07-3.26476799E-06 3.87297589E-06-3.28647512E-06
 4 74-4.25472897E-06-4.96541727E-06 1.57200199E-06-1.28020449E-06-1.32329365E-06
 4 75 1.73864485E-06-5.49653531E-06 1.41472714E-05 8.36398754E-06-2.82383722E-07
 4 76 1.64965865E-05 1.17629316E-04 8.18045373E-05 1.45873375E-04 3.47082088E-05
 4 77 1.38048355E-02-1.25233172E-03-7.73255810E-04 3.30543505E-03-1.18000455E-05
 4 78-5.48127352E-06 1.72813190E-05-9.97595153E-06-4.91866896E-08-5.40580286E-06
 4 79-3.52133248E-06 5.93204348E-05 1.05016277E-04-1.12891654E-04-5.67527792E-06
 4 80 3.86881094E-05 3.47552083E-05 2.54285488E-04 2.99379099E-07-2.39218300E-06
 4 81-1.24002915E-06 2.39785316E-06 4.35645864E-06 2.32143368E-05 3.08828719E-06
 4 82-1.85040193E-05-1.80758987E-05-2.65825436E-04 6.92047831E-05 1.04176868E-04
 4 83-2.94443652E-05-1.56233713E-02 1.13756204E-03-4.08658407E-04-3.23081697E-03
 4 84-2.88344187E-06 4.28880043E-06-1.40535855E-06-5.00946335E-07 3.32150020E-06
 4 85 2.25271301E-06 6.22139989E-07-7.10777925E-06 1.67172245E-04-2.79152242E-05
 4 86-2.80272359E-07 1.16168757E-06-1.48140395E-06-3.65359543E-06-8.58233009E-07
 4 87-2.21555582E-05 2.51722529E-06 1.77573684E-05 3.13049751E-06 4.73351675E-05
 4 88 6.54790507E-05-2.57147624E-04-6.97332992E-07 1.19977399E-02 3.39899457E-03
 4 89-2.16733236E-03-1.75534928E-04 4.18692510E-06-4.74208313E-06 5.55158025E-07
 4 90-6.67399751E-06-8.06649860E-07 7.19921587E-07 6.20821179E-06-5.83417330E-05
 4 91 2.59920595E-04 6.07276650E-03-5.82807813E-06 5.67368257E-05 1.41829266E-06
 4 92-3.47885456E-04 1.94575124E-07-1.58946886E-06-1.34487224E-06-1.34276955E-06
 4 93-3.28169695E-06 2.10316801E-05 5.26018050E-06-1.25585438E-07 1.47290924E-05
 4 94-3.16850074E-04 8.53064565E-05 8.90707062E-05-1.87023152E-05-1.41225084E-02
 4 95 9.67990128E-04 2.68322597E-04 2.65516242E-03 5.58306350E-07 8.26437043E-07
 4 96-1.38474339E-06-3.09247624E-06-3.96714291E-06 1.51468197E-08-5.07581303E-07
 4 97 5.45883907E-06 7.82587628E-05-6.28857193E-05 2.79449500E-08-3.89032315E-07
 4 98 1.08944591E-06-1.08805165E-06 4.53765159E-08-7.98843707E-07-5.21074144E-06
 4 99 7.16595629E-06-2.92284692E-07 4.80829888E-06-3.00372126E-05-1.15147153E-04
 4100-1.13392984E-05 9.99350815E-03-2.13724283E-03-1.74671888E-03-7.57458580E-05
 4101 1.73073920E-06-2.16952633E-06 4.38787137E-07 1.83825829E-06 7.92492000E-07
 4102 6.41408167E-07 2.54373256E-08 1.84697345E-07 4.90357348E-07 2.46586635E-06
 4103 5.05254615E-07-4.19171210E-06-3.07330598E-06-1.17476219E-05-3.65076045E-06
 4104 1.23492736E-04-5.96575941E-05 1.29634291E-05-3.09273391E-05 3.72561340E-03
 4105-5.58683692E-04 6.12566799E-04-5.34555396E-04 5.45294418E-06-3.71342406E-06
 4106-1.73952012E-06-5.53726259E-07-2.38135585E-06 6.89226293E-08 7.29438403E-06
 4107-2.42067136E-05 5.44307521E-05 1.90747933E-04 3.44286854E-06-1.67501966E-05
 4108 5.11537391E-07-6.14174610E-05-4.43555239E-06 1.11477644E-05 3.43759910E-05
 4109 3.53553403E-04 3.33137058E-08-2.47913297E-07-2.20791898E-07 9.51000810E-07
 4110-4.25383038E-07 2.15413997E-06 5.27972601E-07-5.88592572E-06 1.58936624E-06
 4111 5.96677274E-05-2.24359041E-05-9.44700722E-06-7.66321012E-06 1.42518482E-03
 4112 5.41060813E-05-3.56524545E-04 2.13308299E-06-9.75183717E-08 5.42622975E-07
 4113-4.45104603E-07 6.08331570E-07-3.64682659E-07-3.61522235E-07-1.44238278E-06
 4114 8.03331975E-06-9.52518197E-05 1.73510279E-04-3.15956062E-07 2.28048855E-06
 4115-1.88429289E-05-1.12627145E-04-8.65067653E-07 6.46911042E-06-2.14241311E-05
 4116-5.14262899E-05 6.03108994E-08-4.52810641E-07-2.34493400E-06 4.26683266E-07
 4117 2.50128419E-07 3.58932813E-06 1.11375505E-05-3.81658655E-06-7.17595566E-07
 4118-1.08755839E-04-1.80159851E-05 3.48991375E-05 1.08941704E-05-2.74267613E-03
 4119 8.52718079E-04-1.96526034E-04 4.69931129E-05 1.49958700E-06 2.55192601E-07
 4120-1.75477960E-06-1.12913791E-06 7.84675182E-07-3.98933161E-07-5.47088577E-07
 4121 1.63561153E-06 1.75503345E-04-2.45639961E-04 2.65235147E-06-1.31010514E-05
 4122 9.72449895E-05-1.12525170E-04 8.32892723E-07-2.90592729E-06 9.43197170E-05
 4123 1.57370047E-05-2.40302421E-06-3.81260157E-05-2.35818548E-05-2.24579067E-05
 4124-4.16213128E-07 1.23675606E-04-1.82242513E-04-2.00087063E-04 4.69369532E-06
 4125-2.41029183E-05 8.10122610E-05 1.41916731E-04 6.05330791E-05-2.20748632E-02
 4126 3.79871532E-03-3.44861722E-03 1.46991734E-03 4.58471981E-05 2.33021021E-05
 4127-6.91493002E-05 1.21578466E-04 2.92628166E-06 1.86155480E-05 4.65121747E-06
 4128-2.35639188E-05 1.23519014E-04-7.86104303E-04 1.57001083E-05 1.34506670E-05
 4129-8.90450355E-08 2.17745199E-06 3.19031012E-06-1.18857370E-06 2.83800374E-06
 4130-5.84296106E-06-6.76742989E-06 7.24006127E-05-2.62219156E-06 1.92743292E-05
 4131 2.58626788E-05-3.26587562E-04-4.82384055E-04-1.77318447E-04 8.45957950E-05
 4132 8.75241038E-07-1.61442184E-06 7.39180806E-07-9.88001841E-07 1.93580988E-06
 4133-5.26890917E-06 5.51452277E-01 4.71633820E-01-1.13471001E-04 1.54747701E-03
 4134-5.52670533E-04 5.81517987E-03 8.18980604E-06-6.37758439E-04 2.12004198E-04
 4135-1.45791687E-03-1.34130196E-04 3.03838451E-04-1.81508582E-04 6.20395857E-03
 4136-2.94071398E-04 8.49785698E-04-1.27482784E-04-5.85813863E-05-2.31217462E-05
 4137 8.17031326E-05-9.54787225E-05-4.27001418E-05 2.24908945E-06 1.79256417E-04
 4138 1.86955666E-05-1.80309838E-03 1.64193929E-03
 5  1-5.63064787E-01-4.66168797E-01 3.74140296E-04 8.61600405E-04 5.74941079E-04
 5  2-4.54304238E-03-2.60304263E-04-6.12635620E-04-3.31587732E-04 5.24636530E-03
 5  3 6.19156599E-04 1.03477782E-03-3.87008353E-05 9.64541012E-03 5.65220483E-04
 5  4 5.50941013E-04-6.27487395E-05-3.23791486E-05 5.57327199E-05-2.33535713E-05
 5  5 1.03669841E-04 2.83864976E-05 6.99473373E-05-4.62330268E-05-2.72656219E-05
 5  6 2.98741804E-07 1.75240406E-07 4.30099680E-06-1.22667545E-04-6.52507464E-06
 5  7-2.93126724E-06-2.12610323E-05 8.73791223E-04-1.26210534E-04-1.91703150E-04
 5  8 3.85215722E-04 9.92207423E-03-1.37643339E-03-6.58146096E-04 2.19699046E-03
 5  9-2.43557191E-06 8.14823877E-08 2.35408952E-06 2.33661001E-06-6.80714429E-06
 5 10 7.42944577E-06-7.98273890E-06-1.61442708E-05 1.22717791E-04-9.91777737E-05
 5 11 5.72279870E-06-8.52047850E-05 1.88435114E-04 1.51811450E-03 2.30770413E-05
 5 12 1.61988416E-05 4.16596289E-06 3.40540690E-06-5.01191369E-06 1.47494910E-05
 5 13-2.19968068E-05-3.19789382E-05 3.36738815E-05 1.22143179E-04-6.49698255E-05
 5 14-6.87017091E-05 7.72911855E-05-5.51733849E-03-1.37918673E-03 1.70327489E-04
 5 15-3.87994222E-04-1.49385429E-05 7.99837496E-06 6.94016796E-06 1.15089044E-05
 5 16 6.18293672E-06-1.70384251E-05 1.38776154E-06-7.84316625E-07 1.75236303E-04
 5 17 2.77104325E-05 1.80629700E-05 6.17107015E-06 9.41265173E-07 4.16622081E-07
 5 18 3.35728976E-06 1.13510999E-04 3.41275570E-05-2.33748545E-05 1.34544386E-05
 5 19-3.90760715E-05-1.66298983E-04 4.29335480E-05-4.16386504E-05 1.08821463E-03
 5 20 3.11956227E-05 1.03143726E-04 6.68123842E-04-4.71885452E-06 7.00428775E-06
 5 21-2.28543323E-06 6.02085327E-06-1.34435027E-05 1.58989044E-06 3.74261020E-06
 5 22 2.33675440E-05 1.24942438E-04 2.82049645E-04 3.46391906E-06-2.17874830E-05
 5 23-1.12559507E-04-5.20364917E-05-2.83550139E-03-2.29946163E-03-8.57862706E-05
 5 24 5.93299782E-05 2.15965658E-05-1.68656929E-04-2.33713803E-04 2.77113279E-04
 5 25-1.87832212E-05-1.25223591E-03-6.50201172E-04 1.61489043E-04 2.49708475E-04
 5 26-1.06315812E-03 2.53893044E-06 6.61195421E-04 5.30450673E-04-3.09713996E-05
 5 27-3.86478379E-05 6.96192376E-05 1.18772669E-04 2.37209865E-05-3.31505150E-05
 5 28 1.01038815E-05-2.56291250E-05-1.88671930E-04-6.22904474E-05 2.64190916E-05
 5 29 1.81432278E-05-2.20272913E-06-1.12064531E-07 9.30352927E-07 2.90389142E-05
 5 30 2.90278383E-05-4.49833599E-05-1.35252287E-05 4.96886567E-04-3.45935724E-04
 5 31 8.08649658E-05 1.01826206E-04 4.56382098E-03 9.18409314E-04 1.97741118E-03
 5 32 1.28732650E-03 1.11859987E-05-1.24415820E-05 1.25558331E-06-5.98381062E-06
 5 33-7.17472830E-06 4.86504407E-06-1.88188993E-03-1.50220479E-03 3.14550057E-05
 5 34-3.27419092E-05 7.80897716E-05-2.09013895E-04 1.49332725E-04-1.14496951E-04
 5 35 3.32322949E-04-1.24227716E-03 3.76850995E-05-3.56819063E-04 4.00241329E-04
 5 36-3.60739636E-03-4.98966409E-04-4.39049209E-04 7.33152773E-04 5.50529585E-05
 5 37 3.32548430E-05-8.83078015E-05 2.94902119E-05-7.62695429E-05 6.72045926E-05
 5 38-5.53350841E-06 7.90069109E-05 2.43970326E-04 3.98701086E-04-4.30176953E-06
 5 39 4.34682664E-05-7.67415207E-05-4.02578238E-04-6.82504749E-07 7.33328102E-05
 5 40 5.55398450E-04 3.15968862E-04-6.49467606E-06-7.38183796E-06 2.04305429E-06
 5 41-1.61425787E-06-6.23847076E-07 3.88963745E-05-1.33174624E-05 1.01278753E-05
 5 42 4.50580553E-06-4.71210901E-04-1.18582956E-04 1.86830544E-04 5.24927055E-05
 5 43-1.34632340E-03-1.30644029E-04 2.18289605E-04 1.62533585E-04 2.31418799E-06
 5 44-5.68023000E-06 3.36604201E-06 9.77199957E-06 5.42422971E-07-4.89098644E-06
 5 45-3.21068204E-06 4.06071170E-05 3.06054524E-05 6.09589042E-05-2.45484687E-06
 5 46 3.21039206E-05-1.55502132E-04-1.19928422E-04-5.60688832E-06 5.55782124E-05
 5 47-1.05769010E-04-3.78213048E-05 7.91794238E-06 7.76657061E-06 2.76829790E-06
 5 48 9.77869587E-06 2.96140049E-07-2.74404532E-05-1.84143428E-05-3.70614241E-05
 5 49-1.79205826E-06 2.95194109E-04 6.24720495E-05-1.36547848E-05-1.60479727E-04
 5 50-2.16136054E-03 1.90778375E-03-1.65433938E-04 3.07433290E-04-1.76525592E-05
 5 51 1.16302542E-05 6.02230495E-06 7.05975848E-06 1.31719390E-06 6.54625200E-06
 5 52-1.34550464E-05 9.65858858E-05-2.11382666E-04-3.89085226E-03-8.24275499E-06
 5 53 2.80123359E-05 7.91358633E-05 2.90937745E-04 4.06298700E-06-3.15784909E-05
 5 54-1.15704666E-04 2.83590495E-04-2.18466566E-02-1.80364334E-02 5.58926928E-05
 5 55 6.84047162E-05-2.08758922E-05-2.82671966E-04 3.07847171E-04 1.05821652E-04
 5 56-2.38667287E-04-2.05370632E-03 7.38765829E-04 3.04581762E-04-2.78566877E-04
 5 57-1.65553107E-02 2.85819113E-03-1.27728484E-03-1.25684938E-03-6.53884804E-05
 5 58 4.37390877E-05 2.16493927E-05-9.49043529E-05 1.02025276E-04 6.52976700E-05
 5 59-1.01395830E-05 4.13319694E-05 6.52429053E-04 6.91912909E-03 8.26564709E-05
 5 60 1.40804738E-04-5.61867091E-05-1.23691561E-04-5.44622528E-05-2.65119152E-04
 5 61-2.01357610E-04-4.57011962E-04-2.26297911E-04-8.33875663E-04-1.62832519E-04
 5 62-3.34949281E-04-5.72930106E-05 4.49825959E-04 2.11234325E-04 2.89109521E-04
 5 63-5.86186067E-05 6.36688889E-05-1.30127703E-04 6.64588145E-05-1.26920861E-04
 5 64-5.48888900E-05-1.27191589E-04 1.02158081E-06 3.88489639E-06-3.30249057E-06
 5 65 2.26395571E-06 8.81866607E-07-2.17576587E-05-3.74835122E-06-3.11371126E-05
 5 66 6.07542014E-06 1.81578144E-04-4.32791063E-05 7.02206173E-05 2.36430954E-05
 5 67 7.28422764E-04-5.84221737E-04-5.06496486E-06-8.14879185E-06 7.59488428E-06
 5 68-9.57454918E-06 1.97966490E-06 3.67590903E-06 3.88947915E-06-1.04539304E-05
 5 69-3.89384596E-06 4.19944531E-05-4.11227504E-04-7.02260594E-05-1.11904580E-06
 5 70-1.23379521E-07 5.44920103E-06 1.03031401E-06 3.48679154E-06-2.12913394E-05
 5 71-2.50463475E-05-5.34675292E-06-1.61390108E-05 2.70669085E-04 4.78797446E-05
 5 72 6.89171993E-05 3.21935708E-05 5.63895683E-04 5.17383859E-04-4.04741208E-04
 5 73 1.50346054E-03 6.12659187E-06-2.52676503E-06-3.59982684E-06 2.03549968E-06
 5 74 1.49587694E-06-1.83201964E-06-2.19370871E-07 1.01324956E-06 5.62679430E-07
 5 75 3.82236414E-08 1.60297914E-06-1.47851940E-05-1.99673783E-06-1.22265223E-06
 5 76-1.14934880E-05 6.68705606E-05-1.35291116E-05 1.90443122E-05 1.44831941E-04
 5 77-2.24235172E-03 1.91764948E-04-1.26320852E-04-3.27614730E-04-2.34220891E-06
 5 78-1.12377251E-07 2.45458616E-06 5.84689519E-07-3.69708053E-06 5.66951192E-07
 5 79-1.15079401E-07-3.68880629E-06 3.82499307E-04 2.40869220E-04-1.74592718E-06
 5 80 1.32947618E-05 2.07290296E-04-6.60136488E-05-1.08350718E-07 7.63945304E-07
 5 81-1.50497723E-06-2.65685261E-07-1.16057611E-06-7.06818300E-06 6.46224777E-06
 5 82 2.07863350E-06 5.98158308E-06 2.83607744E-05-5.84392283E-06-2.61523766E-05
 5 83-6.87558639E-05 3.55576056E-03-5.83760877E-04 1.23114734E-04 2.93535187E-04
 5 84-1.63672220E-06 1.33483302E-06 3.01889179E-07 5.70997967E-08-3.66865784E-07
 5 85 3.33858212E-07-6.72938670E-07-1.43398470E-06-9.98932736E-05-9.69720514E-05
 5 86-3.62571729E-07 3.30406947E-07-3.34966203E-07 9.05996827E-07-2.85312473E-07
 5 87-7.75095327E-06 2.25596245E-06-2.70713048E-06 1.87165802E-06 9.15961156E-05
 5 88-2.65983856E-06-4.56564221E-05-2.18615411E-05-2.61026101E-04-1.11485822E-03
 5 89 3.54580137E-04 5.84592622E-04-4.42013460E-07 2.02528618E-06-1.58327272E-06
 5 90 4.80634462E-07 3.61996793E-07 1.02175954E-06 6.49335306E-07-4.90194261E-06
 5 91 7.93077968E-05-4.80466389E-03-2.37420083E-07 2.55699260E-06-1.90551012E-05
 5 92 4.46517595E-04 8.90779235E-09-9.53283634E-08-7.28733472E-07 6.70647011E-08
 5 93 4.51432164E-07 2.25308257E-06 3.01010910E-06 1.65828328E-09-2.23017049E-06
 5 94-2.76228369E-05-9.57495953E-06 1.47687609E-05-3.01082964E-05 1.04293107E-03
 5 95-4.48810544E-04-3.20958466E-04-3.28499642E-04-2.18485109E-07 2.73732784E-07
 5 96-5.52476756E-08-1.67015877E-06 8.93462358E-07 2.50015189E-06-7.94177202E-07
 5 97 1.11177219E-05 4.64665261E-06 1.87229359E-04 2.24615642E-08-8.94713327E-08
 5 98-2.73229393E-07 3.58780612E-07 9.87242922E-08 6.07723665E-07 4.29240714E-07
 5 99-1.66673802E-06-1.51790309E-06 3.50549665E-05-5.39710849E-05-7.53013070E-06
 5100 7.83156946E-06-1.43885272E-04-2.09853987E-04-3.36936273E-04 1.59277740E-04
 5101-4.62130604E-07 8.48880677E-08 3.77242537E-07 1.58789072E-06-1.03440076E-06
 5102-8.61760344E-07-2.96698616E-07 1.34936985E-06-1.04070955E-06-2.03904752E-07
 5103-4.44461027E-07-1.52935209E-05 5.86604838E-06 6.12101120E-07 3.91231831E-06
 5104 4.63888326E-05-4.62009792E-05-3.22298456E-05-1.90171333E-05-1.76562677E-03
 5105 2.53408423E-04-3.68908382E-04 1.32718508E-04 6.09564310E-07-1.52623802E-06
 5106 9.16673707E-07 7.72789700E-07 2.36213538E-06 7.70182754E-07-5.96119330E-07
 5107-2.57374948E-06-3.69542041E-05-1.10317251E-04 2.33462561E-07-5.13751760E-07
 5108 1.98505218E-05 6.79506735E-05-7.16130665E-07 6.37562897E-06 3.53424268E-05
 5109-4.06598565E-05-1.08336275E-08 4.68062610E-08-6.43743301E-07 8.17266132E-07
 5110 3.90167325E-07-9.62429455E-08 2.90070471E-06-3.79745966E-06-1.47434329E-06
 5111 8.44597774E-06-7.15813457E-06 1.16360476E-05 2.24716175E-06 5.75534031E-04
 5112-1.58233772E-04-1.33063070E-05 6.11723733E-05-1.22317089E-07 1.69151038E-08
 5113 1.05401985E-07-3.27688162E-07 4.29544253E-07 7.11790163E-07-4.50307457E-07
 5114 2.22016496E-06-3.55069001E-05-2.07812142E-04-1.12423894E-07 1.44582711E-08
 5115 6.54608812E-06 1.24234778E-04-2.39107320E-07 1.54752435E-06-1.34735072E-05
 5116-2.14803797E-06-7.32345090E-08 4.01440905E-07 6.85453259E-07 1.89888930E-07
 5117 5.01913290E-07-6.55695949E-06-1.84594629E-06-9.86474355E-07-2.11950842E-06
 5118 3.67497677E-05-1.34578616E-05 1.38365176E-05 6.24284546E-06 3.26956888E-04
 5119-1.13892039E-04 1.46272272E-04-1.94448950E-05 1.30843169E-06-4.72479030E-07
 5120-8.35952660E-07 5.54153490E-07 2.42953196E-07-5.46757174E-07 1.34990227E-07
 5121-2.66610184E-06 5.03290888E-05 2.70779969E-04 2.27210724E-07-2.14326986E-06
 5122-6.04662104E-05-4.17176643E-06-1.83142047E-08-2.36734001E-06-2.83677753E-05
 5123-2.19073894E-05-6.86982024E-07-6.84357825E-07 4.39312948E-06 5.07280088E-07
 5124-1.54757800E-06-2.45783781E-06-1.84357811E-05-3.46878006E-06 8.81269372E-06
 5125 5.28474186E-05 1.06239887E-04 6.63647759E-05 1.02088985E-05 5.57432851E-05
 5126-1.59985849E-04-5.87864354E-04-4.00994193E-04 2.35351490E-06-3.03829665E-06
 5127 6.84781749E-07-1.92938468E-06-1.07095985E-07 1.03290049E-06 4.03512926E-06
 5128-2.23225513E-05 1.66113682E-04-3.85918903E-04-9.55827849E-08-1.88797992E-06
 5129 7.85120810E-07-3.45421627E-07 6.42525502E-07 2.44363129E-05-5.07587404E-06
 5130 8.21472620E-07-4.06544606E-06-1.44153006E-04 2.67976356E-05 9.38349407E-07
 5131 3.22306701E-05 5.02750574E-04-3.87945512E-04-2.90655260E-05-3.09232412E-04
 5132-3.20147590E-06 1.61483335E-06 1.58664254E-06-2.50595822E-07 1.15230354E-06
 5133 3.37580051E-07-1.09911795E-07-1.25754389E-06 2.92144320E-06-3.97861759E-07
 5134 5.37715215E-07 1.30014931E-05-1.39796182E-05 2.35099376E-06-3.00475776E-06
 5135-3.99475098E-05 6.98942857E-05-6.68176756E-06 1.39203441E-05-1.81069216E-04
 5136 1.19308577E-04 1.27694811E-04 8.22755135E-05-1.46924837E-06 7.40640852E-07
 5137 7.28607517E-07 6.41929022E-07-7.46183927E-07-5.54175882E-09 1.71710684E-06
 5138-3.56548958E-06 7.04429173E-04-5.09001356E-04
 6  1 2.19291467E-02 1.82091423E-02-7.13312171E-05-6.62480686E-05 2.63080856E-05
 6  2 2.71544551E-05-3.09244587E-04-1.10813147E-04 2.40602169E-04-1.83344110E-03
 6  3-2.18725010E-04-1.80303982E-04 7.21876017E-04-9.32863887E-03-1.46770293E-03
 6  4-1.11870212E-03 6.85984760E-04-4.27760536E-05 5.16422424E-05-8.86618877E-06
 6  5-7.97659187E-05 1.46608364E-04 4.39187824E-05-2.50832727E-03-2.01953880E-03
 6  6-2.08578169E-05 7.12988287E-05-6.03562018E-05-2.30697189E-04-1.21000043E-04
 6  7 3.02888483E-04-2.09512115E-04-1.15728259E-03 1.64106088E-05 4.79248232E-04
 6  8-1.75653542E-04-2.96696969E-03-3.89602538E-04 7.44162134E-04-1.00026878E-03
 6  9 7.41314754E-05-9.10330770E-05 1.69016016E-05 4.92188262E-05-2.90533390E-05
 6 10 1.06114387E-04-9.79037279E-06 1.19454994E-04 3.81431816E-04-5.52484125E-05
 6 11-2.71243856E-06 3.21743755E-05 2.43163220E-04-5.28267705E-04 2.67215349E-05
 6 12 2.00881818E-05-1.94593684E-07-3.79546521E-06-6.86452188E-06 3.04620891E-05
 6 13 2.21412413E-05-8.89804938E-06 4.19764254E-05 1.92355172E-04 9.21349946E-05
 6 14 1.40880868E-04-8.57161365E-05-4.74858358E-03-2.01215241E-04 1.17187513E-03
 6 15-3.57933091E-04-4.08355567E-06-1.27194509E-05 1.68030066E-05 1.15011296E-05
 6 16 1.44637278E-05 1.15087221E-08 9.70819679E-06-8.03466470E-05-3.92264297E-05
 6 17-3.50786836E-04 1.29244541E-05 1.49752681E-05 7.53808621E-08-4.42008626E-07
 6 18-2.29198924E-06-6.21034763E-05-7.82691725E-06 8.90272547E-06 6.05244272E-06
 6 19 3.23259779E-04 4.12410939E-04-1.61508207E-04 1.55044559E-05 5.29513004E-03
 6 20 1.73700043E-03-1.51926367E-04 6.01194176E-04 7.26520747E-06-1.75431979E-06
 6 21-5.51088768E-06-3.80498711E-06 8.42537616E-06 2.22530517E-06-5.07920163E-06
 6 22-3.93727790E-05 8.05167739E-07-7.99288887E-05-9.09734037E-06 8.24347795E-05
 6 23 1.59858073E-04 7.73580879E-04 1.71348971E-04 1.39555910E-04 1.95783091E-06
 6 24-7.76949156E-06-2.93575855E-07 6.71242443E-06 4.79549347E-05 8.36323255E-06
 6 25-1.49875789E-05 5.17502679E-04 1.55043530E-04-1.27383298E-04 1.05472849E-04
 6 26-1.98839114E-03-4.27957594E-06-9.15876270E-05 7.66843389E-04 7.18969915E-07
 6 27 7.86707149E-06-8.58604141E-06 1.46645517E-05 5.14991395E-06 3.95998489E-06
 6 28 9.63179491E-06-8.77078043E-05 6.12867805E-05-2.00416851E-04 2.87352015E-05
 6 29 1.59878400E-05-1.07984939E-05 3.19151019E-06 7.08670989E-07 9.31882040E-05
 6 30 6.16639613E-05-3.54426902E-05-2.05208142E-05-2.62280302E-04-5.05423921E-04
 6 31 2.35557418E-04 2.92049461E-05 1.25312717E-03 2.69290069E-03-2.33281407E-03
 6 32-1.67798153E-03 6.01141023E-06 5.12988904E-07-6.52439913E-06-1.67139594E-05
 6 33-1.36500456E-05-2.28889924E-06 1.13686116E-04 9.14402155E-05-4.13038902E-06
 6 34 5.89549910E-06-9.27984831E-06 2.88091202E-05 1.23635867E-05-2.07909750E-06
 6 35-1.57894312E-05 7.95006133E-05-1.11705187E-05 1.03908094E-05-6.73895649E-05
 6 36 8.62038061E-04-1.29485228E-04-1.92613570E-05-1.07203764E-04 4.13758365E-06
 6 37 4.81643458E-06-8.95401823E-06-4.16857035E-07-3.13269887E-06 8.04112750E-06
 6 38-5.18012158E-06 2.61097106E-05 1.25520027E-04 1.32197072E-04-2.64880074E-06
 6 39 4.80866550E-06 9.51023717E-05-2.42871391E-04-1.35328635E-05 8.75593307E-05
 6 40 2.54391651E-04 2.46156662E-04 1.82865968E-07-2.93476671E-06-2.57120371E-06
 6 41-3.83611724E-07-1.11455360E-06 3.39223185E-05 1.17667791E-05 2.70393680E-06
 6 42 5.61386229E-06-3.65362195E-04-1.54701102E-04 8.08549953E-05 3.56400901E-05
 6 43 3.41457931E-03 3.39844230E-04-4.71391864E-04-2.10303402E-04 5.56158414E-08
 6 44-1.78825524E-07 1.23209683E-07 1.69194015E-06 2.50282232E-06 6.35576889E-07
 6 45-2.41355566E-06 2.63429929E-05-5.04032987E-05-3.15026565E-04-2.47428691E-06
 6 46 3.56696389E-05 6.33934139E-05 2.04411518E-04-3.38913929E-06 3.99124078E-05
 6 47 2.73645529E-05 6.33684283E-05 1.02702058E-05 1.22384860E-05 3.11072230E-06
 6 48 3.05565876E-06 4.23709790E-06-6.32532782E-05-6.74036765E-06-1.54633749E-05
 6 49-1.97849933E-05 5.35671910E-04-1.30750385E-04-1.46103514E-04-1.44142960E-04
 6 50-4.87547105E-04-6.17862743E-04 3.42621794E-04 2.55312570E-04-1.15766609E-05
 6 51 3.70014737E-06 7.87651351E-06 9.77522118E-06 5.62448939E-06 5.62130091E-06
 6 52 1.38137144E-05-5.43491594E-06 1.08281391E-04 8.26351669E-04 5.09443105E-06
 6 53-6.85027332E-05 2.61800418E-05-2.08672648E-04 4.75628715E-06-5.77395223E-05
 6 54 2.57794229E-05-2.89420221E-04-5.63082513E-01-4.66181365E-01-1.40677299E-04
 6 55 8.86054350E-04 6.97594568E-04-4.45623642E-03 8.46382742E-06-7.16967133E-04
 6 56-6.36237302E-04 4.90911683E-03-5.96338012E-04 6.45551256E-04 7.59672744E-04
 6 57 1.00104314E-02 6.11463236E-04-9.44112726E-04 9.97476615E-04-8.57967832E-05
 6 58 9.94370494E-05-1.36402662E-05-1.25948218E-04-2.28033678E-04 7.38950991E-05
 6 59-3.29794841E-04-6.55554643E-05-2.74622007E-03-4.40930394E-03-5.09825097E-06
 6 60-5.29345464E-06-2.53367745E-06 1.07006061E-05 1.41314490E-05-1.87324726E-05
 6 61 8.22036949E-06 1.02853781E-05 6.21013186E-06 3.29180286E-04 4.13926908E-05
 6 62 1.73077938E-04 3.50210570E-05 8.89991577E-04 9.13446325E-05 7.03099925E-05
 6 63 3.27503380E-05 5.77035432E-07 6.63908953E-06-7.21612497E-06 5.51077545E-06
 6 64 2.25812328E-06-2.93330317E-06 6.67616362E-05 1.15372341E-04 3.92225890E-05
 6 65-7.04897322E-05-5.54943213E-05-1.97433149E-04 1.94945151E-04-3.95070651E-04
 6 66-2.91561557E-04-7.84134739E-04 2.62787323E-04-1.87559498E-04-1.84426306E-04
 6 67 5.45911446E-04-5.41145386E-04 1.53230741E-04 1.99130250E-04 5.29899563E-05
 6 68-6.90585569E-05 1.60686006E-05 1.24025230E-04 9.79936566E-05-1.60563326E-04
 6 69 2.01302212E-05 1.22065348E-04-4.82138861E-04 8.70044863E-05-1.83477072E-05
 6 70-1.83943737E-05 3.85497218E-06-4.35101860E-07 1.79321569E-06 3.41171434E-05
 6 71-2.85524189E-05 8.45100461E-07-2.12521645E-05-3.39576091E-05 1.30437804E-04
 6 72 4.86572956E-05 3.88615968E-04 2.86022052E-03 1.34458047E-03-7.63571908E-04
 6 73 2.00560907E-03 3.76701120E-06-1.87677373E-06-1.89023746E-06-5.26012534E-06
 6 74-1.03421059E-05-3.39695779E-06 5.19744896E-07 7.26344586E-07-3.25179883E-06
 6 75 5.85797489E-07 1.04709702E-06 7.83400626E-06 1.31173653E-05-2.31394887E-06
 6 76-5.00940556E-06-1.84113915E-04-1.64007316E-05 2.43524070E-05-1.09475852E-04
 6 77 1.37085197E-03 7.68391221E-05 8.78844515E-04 1.29343395E-04-3.44809173E-07
 6 78 8.04587132E-07-4.59777959E-07-3.38316787E-07 2.00940725E-06 2.74918636E-07
 6 79-3.16875501E-06 1.91226436E-05-2.98750691E-04-1.08714958E-04-9.25563491E-07
 6 80 9.41909407E-06-9.34764359E-05 2.51722717E-04-6.83560643E-07 1.02923647E-06
 6 81 8.51352215E-07-4.25416646E-07 2.10109206E-07-2.47246772E-05-2.17876620E-06
 6 82 7.44710472E-07-3.21019106E-06 3.05194927E-04 3.72597962E-05 4.93155657E-05
 6 83 1.26654245E-04-3.33124516E-03 8.54250875E-04 7.22302538E-04-1.49684643E-04
 6 84 2.60152220E-06-1.77593919E-06-8.25583004E-07 1.95708932E-06 1.96562742E-06
 6 85 3.19168665E-06 2.30929863E-06-2.10794556E-05 1.37898684E-04-1.42291586E-04
 6 86 4.65020016E-06 1.73539821E-06 9.72467684E-07-2.01537390E-06 9.86853392E-07
 6 87 3.18208722E-05-1.62471981E-05 6.58893326E-06-4.53263066E-06-4.75271566E-04
 6 88 1.47154532E-04 1.20535230E-04-1.17481907E-05 8.96801213E-04 2.12757497E-03
 6 89-5.42729856E-04 5.55275880E-05-8.44744514E-06 3.24588683E-06 5.20155830E-06
 6 90-4.35195576E-06 8.55969222E-07 8.19410773E-07-7.72007681E-06 6.91148344E-05
 6 91 5.83330965E-04 6.24555353E-03-1.22251487E-06 6.94300030E-06 8.33439269E-05
 6 92-5.73602164E-04-4.83491331E-07-3.46918961E-07 2.46845162E-06 1.62236382E-06
 6 93-1.51170995E-06-1.17822145E-05-1.03913341E-05-1.02930148E-05 1.15827182E-05
 6 94 2.65424239E-04 3.93821605E-05 7.74867502E-05-3.02284840E-04-3.00339637E-03
 6 95 1.39628670E-04 8.73451972E-04-3.75037027E-04 6.01424082E-06-4.76260739E-06
 6 96-1.25163344E-06 4.92387946E-07-2.98979079E-07 2.16730135E-07-4.01044826E-07
 6 97 1.99197236E-05 2.41308429E-04-3.16898845E-05 2.23876564E-07-2.74738647E-07
 6 98-1.33101589E-07-2.20207437E-06 2.39892263E-07 1.35550987E-05 4.55385657E-07
 6 99 1.31282318E-05-3.46671565E-06-2.06042441E-04 2.87982678E-04-1.46430270E-04
 6100 3.26291517E-05 5.13900748E-04 2.08314101E-03-1.87631636E-03 5.73601606E-04
 6101-3.35149912E-06 2.65728996E-06 6.94209160E-07-4.63228420E-06-2.34378717E-07
 6102-4.80239430E-07 2.00498583E-07 1.40084257E-06-3.16760196E-06 2.48839306E-06
 6103 1.62379627E-06-9.07475911E-06 1.70993988E-05-1.28005915E-05-1.09265548E-06
 6104-1.85841557E-04-9.38423494E-06-5.51426639E-05 7.90229514E-05-2.79275376E-03
 6105 3.54478936E-04-1.35851232E-04 3.62296881E-04-1.60145701E-06-3.65876393E-06
 6106 5.26022094E-06 3.91702770E-06 3.21147687E-06 9.62312605E-07 2.19721551E-06
 6107-1.33704673E-05-7.50817239E-05 1.04708831E-04 3.75082074E-06-1.03749030E-05
 6108-1.02700755E-04-1.15540791E-04-1.69088339E-06 1.46422066E-05-8.17852803E-05
 6109-3.76052115E-05 4.50046715E-09 2.80737479E-07 1.96119894E-06 1.26734694E-06
 6110 6.72862001E-08-5.67675223E-06-9.60016285E-06-7.23271779E-06 5.48010795E-08
 6111 1.30437490E-04-6.11072362E-05 1.34760557E-05-1.63395624E-05 6.14316647E-04
 6112-1.59697229E-04-6.21264764E-05-5.88080961E-05 3.09160622E-06-3.60264402E-06
 6113 5.11037794E-07 3.06169198E-06 8.45713771E-07 1.90462714E-06 1.28369590E-07
 6114-3.79445469E-06-5.27052693E-05 3.13602563E-05 1.81511952E-07-4.60269517E-06
 6115 1.77826368E-06-1.37372990E-05-8.45089489E-07 2.14371682E-06 4.18334325E-06
 6116 3.10274394E-05 9.15165359E-08-7.84058691E-07-3.23058622E-07 8.41469782E-07
 6117 7.87674001E-08 1.21530078E-05 1.43218671E-06-3.93397582E-06-1.29708440E-07
 6118-1.85998248E-04 6.58662126E-05-6.45558242E-05-1.09410687E-05-3.41027056E-03
 6119 6.08979364E-04-6.46507625E-04-4.78054973E-05 1.58472593E-07-9.75403469E-07
 6120 8.16930875E-07 1.94234652E-06 4.22700042E-07-4.20274268E-07-7.17225137E-08
 6121 4.89073939E-06-7.40809809E-05-5.85476903E-04-8.91146784E-07 1.32265699E-05
 6122-2.49895134E-05 4.87952444E-05 3.11625396E-07 3.42942304E-06-3.89059107E-06
 6123 1.33040519E-05 2.18729707E-06 2.57130513E-06-3.29442319E-06 5.13505594E-07
 6124-2.07686515E-06-1.56604263E-05 1.14854878E-05 3.33991815E-08 1.27639714E-05
 6125 2.54580982E-04-8.16556394E-05 6.22166875E-05-3.51250854E-05 2.41981477E-03
 6126-5.55657475E-04 9.96500581E-04-4.55598237E-04-6.91290280E-06 1.88674519E-06
 6127 5.02615761E-06 4.21735622E-06 3.07475180E-07 3.16433758E-06-1.13264894E-06
 6128 5.13005986E-06-1.23190951E-04 8.66400648E-04-7.90106673E-07-1.40522503E-06
 6129-7.36059564E-06-4.63445720E-07-3.77716156E-06 1.10743911E-05 2.52412998E-05
 6130 2.44907250E-06 2.27700230E-05-1.26445563E-04-1.21960886E-04-1.80821274E-05
 6131-7.88210185E-05 7.04014179E-04-3.86004100E-04 1.60662678E-04-5.33326006E-04
 6132-2.33086013E-06-3.67469803E-06 6.00555817E-06 6.52798908E-07 6.21900932E-06
 6133 2.65340147E-07 6.15775697E-08 3.88118633E-07-1.51695910E-06-2.51423790E-08
 6134 8.22600942E-07-2.03987561E-06 5.22930971E-06 2.37999120E-06-2.22951214E-06
 6135-5.92111979E-06 1.90809398E-06-3.56797766E-05 2.60130661E-05-8.58293098E-04
 6136 1.44993395E-04-2.79089930E-04 2.55667661E-05-1.20959703E-06 2.52387516E-07
 6137 9.57209509E-07 1.58556368E-07-2.53061985E-06 1.17324364E-06-1.08425761E-05
 6138 7.75162671E-05 1.95971670E-04-2.19198034E-04
 7  1-7.47157892E-08-1.76856567E-06-9.74381528E-07-7.62973641E-08-1.07345289E-06
 7  2 2.58585973E-05 9.04001716E-06 8.18264316E-07 4.45890897E-06-2.11507480E-04
 7  3-1.47301431E-04-2.15242168E-05-2.72169631E-05 2.33336135E-03 1.48614729E-03
 7  4 2.41232132E-04 5.37666255E-04-1.34592532E-06 1.25744905E-06 8.84762764E-08
 7  5-1.24332885E-06 3.83226908E-07 8.20049765E-07-3.55524507E-08-6.43834688E-07
 7  6-5.40598091E-07-2.81109214E-07 1.20510413E-06 1.45269144E-05 2.60276292E-06
 7  7 2.37937174E-07-4.95324137E-06-2.08342534E-04 6.19493755E-06 4.90532115E-05
 7  8-2.52793547E-05-1.66600188E-03 1.72896042E-03-8.04736421E-04 2.96336868E-04
 7  9 2.45483410E-06-1.30784768E-06-1.14698642E-06 2.01257254E-06 3.06084109E-07
 7 10-1.46245455E-07-1.51989648E-06 2.09782243E-05-2.03657278E-04 1.76705116E-04
 7 11-6.60243874E-07 5.80906602E-06-2.17087459E-04-6.12041188E-05-1.23819160E-07
 7 12 3.61303530E-07-1.02910600E-07 5.84391094E-07 2.92483677E-07-6.10634815E-06
 7 13-3.56920334E-07-2.21966127E-06-2.02333822E-06 5.53520776E-05-1.64548412E-05
 7 14-5.12727201E-05-2.87244957E-07 9.09983690E-04 1.46676107E-03-4.13319800E-04
 7 15-1.16255275E-03 6.78101741E-07 8.59141216E-07-1.53724296E-06 3.86074223E-07
 7 16-1.16652031E-06 6.24910658E-07-1.43263381E-07 4.94493282E-06-1.56569581E-05
 7 17 6.04306058E-05 6.89184612E-08-1.56050038E-07-1.10074166E-06-8.91639128E-07
 7 18 8.30134384E-07 5.74115075E-06 5.44033544E-06 3.81568489E-06-2.67988206E-06
 7 19-4.26432138E-05-9.15312185E-05-2.18962317E-05 2.41478368E-06 2.47841787E-03
 7 20 3.68823169E-04-4.45407140E-05 2.66434908E-04-6.95092703E-07-1.48142081E-07
 7 21 8.43234784E-07-1.81147387E-06-2.34324900E-07-2.51708976E-07-1.12479334E-06
 7 22 1.30736825E-05-1.01070479E-04-1.07065599E-04 1.32209639E-06-1.16963611E-05
 7 23-3.98934365E-05 7.16427833E-05-3.59044621E-08-2.80103300E-07-1.42013016E-06
 7 24-7.47122194E-08-3.96944765E-07 4.13828683E-06 5.90467312E-06 6.81636494E-07
 7 25 1.65959162E-06-2.94951514E-05-4.08537457E-05 6.78246834E-06-2.89920019E-05
 7 26-5.45260137E-03-3.28928514E-04-1.96511904E-03 6.11298350E-04 7.52493211E-07
 7 27-2.15360085E-06 1.40110763E-06-1.19565051E-06 2.66594952E-07-7.80071291E-07
 7 28 2.39300024E-07 3.65519567E-06 4.55397228E-05-2.98215800E-04-5.08045936E-07
 7 29 2.27711966E-07-1.38987721E-06 7.59504548E-07-4.26839267E-07-1.36015631E-05
 7 30 7.27019240E-06-4.09856210E-06 1.51503664E-06 1.41892168E-04-4.65437280E-05
 7 31 6.12933102E-05 5.77540589E-05 2.86968227E-03-4.25849180E-03 1.67919143E-04
 7 32-4.90301234E-04 2.07845205E-06-5.62315332E-07-1.51613671E-06-8.10840484E-07
 7 33 1.79758544E-06 4.66559076E-07 1.75122923E-06 7.77556158E-07 2.52869339E-06
 7 34 3.63881425E-07-1.06210342E-06 3.86596997E-06-1.02369653E-05 1.73527704E-07
 7 35 4.62125975E-06-4.04079054E-05 6.52672751E-05-5.36800474E-06-4.70233259E-05
 7 36-3.07676043E-04 4.49386136E-04 1.35624792E-04-8.26335270E-05-2.19697911E-06
 7 37-3.28236138E-07 2.52521525E-06-9.89961504E-07 5.38383589E-07 7.09455839E-07
 7 38 1.62914616E-06-2.09377082E-05-2.39873033E-04-6.66477123E-05-7.62474391E-07
 7 39 6.19567987E-06 1.19396814E-05 3.39173861E-04 2.06162645E-06-2.61565979E-05
 7 40-1.60104626E-04-1.82135076E-04 1.50518491E-07-4.32899300E-07 3.88368869E-07
 7 41-5.00939324E-07 1.15966245E-07 9.89032124E-06-1.31894324E-06 2.16681028E-06
 7 42-2.66236777E-07-1.35486329E-04-6.13954623E-05 2.91652225E-05 2.05560077E-05
 7 43-2.67666341E-03-1.94855589E-04 3.09987998E-04 1.21542294E-04-1.78546838E-06
 7 44 1.59652257E-07 1.62581612E-06 1.25513871E-06 4.97984244E-07 4.08179337E-07
 7 45-2.05421337E-06 1.65185773E-05-1.44692300E-04 6.20525386E-05-1.34536472E-06
 7 46 1.56777332E-05-9.16101602E-05-8.55996129E-06-5.91781965E-07 8.96665828E-06
 7 47-9.18219638E-05 7.52546472E-05 1.55266761E-06-5.85630747E-07-2.96719234E-08
 7 48 4.20784700E-07 6.36429867E-07 2.75933336E-05 5.31553387E-07-4.67302208E-06
 7 49-3.79130192E-06-2.00400720E-04-2.18452238E-05 7.76378034E-05 4.73797003E-05
 7 50 4.54780785E-03-3.44993832E-04-5.33555823E-04-8.42770643E-04-3.87721477E-06
 7 51 7.22904061E-07 3.15431071E-06 4.08440071E-06 1.23089630E-07-1.41864945E-06
 7 52-5.73941744E-06 5.21972965E-05 9.97893548E-05 8.26205521E-04-2.28960778E-06
 7 53 2.61841556E-05-1.29042396E-04 6.04815301E-05-2.85351520E-06 2.33819201E-05
 7 54-1.32698377E-04 1.58906732E-05-1.92496429E-05-1.33063459E-05 4.32897724E-06
 7 55 7.43051929E-07 1.54659436E-06-2.64462000E-05-2.73201241E-05-1.67280650E-06
 7 56-5.70454394E-06 1.52976018E-04 1.21784739E-04-1.42303207E-05 8.24931804E-06
 7 57 3.88695607E-03-7.38614454E-04 1.38845177E-03 8.12173040E-04-9.72944714E-07
 7 58 1.80381876E-06-8.30874043E-07 8.06477617E-07-2.88688349E-06-5.27852571E-06
 7 59-9.43422530E-06 1.06730848E-04-9.53056777E-04-6.74730795E-03 1.18480986E-08
 7 60 2.85696097E-07 8.62106971E-08-4.06692421E-07-1.30934463E-07-3.81537652E-06
 7 61-8.97961448E-07 2.03603456E-06 5.92033433E-07 2.66771381E-05 1.58057133E-05
 7 62-7.40021155E-06-5.07715129E-07-3.97690380E-04-1.69716714E-04-1.11251843E-04
 7 63-8.35520865E-05 3.03525233E-07-2.42137014E-07-6.13882199E-08 7.58129728E-07
 7 64-7.50326708E-08 3.62303690E-08 7.91010840E-08 7.13569111E-07 1.47725791E-06
 7 65 3.19795424E-07 1.77070907E-06-6.58571440E-06-7.00065756E-06-2.19114360E-06
 7 66-8.04135752E-06-1.12462438E-05 3.66493656E-05 4.61755208E-06 2.98986054E-05
 7 67 3.91071342E-05 2.14626449E-04-2.39376577E-04-4.38875459E-05 1.81048650E-06
 7 68-1.56231114E-06-2.48175360E-07-1.04265917E-06 1.27648750E-06 6.99793027E-07
 7 69 1.61227942E-06 4.12636296E-06-1.83718901E-05 2.66455642E-04 5.63384578E-01
 7 70 4.66434843E-01-1.04872967E-03 1.76450704E-04 3.49011254E-04 4.45535494E-03
 7 71 6.15140750E-04-8.98254765E-05-2.27379946E-04-4.77596731E-03-7.54426352E-04
 7 72 1.48028144E-04 1.18311891E-03-7.75114859E-03-2.28027837E-03 1.97521059E-03
 7 73-1.22735152E-04-1.37270863E-06 1.37501753E-05-1.23774667E-05-1.43236985E-06
 7 74 4.49726239E-05-7.66769232E-05 3.18206713E-06-7.25118163E-06-4.48801329E-06
 7 75 1.39268640E-06-8.08937575E-07 1.28364618E-04 2.67003540E-05 1.00401080E-06
 7 76-9.99406904E-06-1.08943434E-03-1.56297653E-04-1.40584983E-04-4.54079123E-04
 7 77-2.14019567E-03-3.00912341E-04-1.06106813E-04-6.31600304E-04-6.42464786E-07
 7 78 4.38737215E-06-3.74490736E-06-3.81584363E-06-3.04137590E-06-1.51709489E-05
 7 79 3.49672222E-06 3.86803996E-05-2.59558347E-04-1.75440545E-04-6.03823817E-06
 7 80 9.95003199E-05-3.20636550E-04 1.46685494E-04-2.15761829E-05-1.52477130E-05
 7 81-2.18835319E-06 3.48868297E-06 8.46387313E-06-2.19375600E-05 1.46092243E-05
 7 82-1.61103283E-05-5.49129170E-05 8.06542872E-05 9.20180136E-06-6.42685377E-05
 7 83 1.03701135E-05 7.70925633E-03-1.19041219E-04 2.68058130E-04 1.58128830E-03
 7 84 5.83934436E-06 1.87629432E-05-2.46022876E-05 3.28553810E-06 6.23736573E-06
 7 85 1.17023780E-05 2.09123795E-06-1.25871116E-05-6.11421963E-05 1.52717870E-04
 7 86-1.87146965E-05-9.38113050E-06-1.53205363E-06-2.91557452E-06-5.03784986E-06
 7 87-8.17076319E-05-1.06133127E-05 5.17343873E-05-4.89801703E-06-3.86229160E-04
 7 88 4.39583343E-05-8.50009164E-05-4.15442493E-05-1.03782452E-02-2.12727661E-03
 7 89 2.01860196E-03-8.48936446E-04-6.31490492E-07-2.35818651E-08 6.55072357E-07
 7 90-9.79106550E-06 7.46828524E-06-9.30413689E-06-2.88528215E-06-1.91353838E-05
 7 91 2.63808228E-04-2.06606884E-03-3.43136729E-06 3.41437858E-05 1.77570782E-04
 7 92-3.16339563E-04 3.07255069E-03 2.49616828E-03-3.33322776E-05-9.04417273E-05
 7 93 8.82003433E-06 1.48646176E-04-1.25632616E-04-3.08241301E-04 1.74386722E-04
 7 94 1.40725527E-03-1.04497460E-04-6.92784759E-04-3.50479288E-04 1.46059090E-02
 7 95 2.71589634E-04-3.33845566E-04-3.95604517E-03-2.57820374E-05 8.60823004E-05
 7 96-6.03002631E-05 9.63425080E-05-4.41358675E-05-6.29173894E-05-8.45677664E-06
 7 97 2.55542232E-05 2.76042697E-05 9.35477385E-04-3.26681623E-05-2.64898515E-05
 7 98-1.57528128E-06-5.87416045E-07-6.68768692E-07 2.35497170E-05 3.52039095E-05
 7 99 2.80045361E-05-1.76996729E-05-9.12369364E-04 1.62118941E-04-1.48553275E-04
 7100-9.78434041E-05-1.05716560E-02 1.52293582E-03-4.54996218E-04-3.79988213E-04
 7101-3.22072312E-06-9.67259362E-06 1.28933167E-05-3.79710668E-06-4.68966713E-06
 7102-4.77592422E-06 2.46866867E-03 1.98724301E-03-4.95064242E-05 5.10801561E-05
 7103-7.35082551E-05 2.32337467E-04-1.77917938E-04 1.54872720E-04-2.58615995E-04
 7104 1.02154409E-03-1.74764389E-05 1.51497805E-04-3.58435069E-04 3.84929686E-03
 7105-2.15310039E-04 4.45369302E-04-2.36691338E-04-8.59491012E-06-2.87341959E-05
 7106 3.73291060E-05-4.97526065E-05 7.29905011E-05-7.14395869E-05 3.93930788E-06
 7107-4.33308608E-05 5.82495598E-06 7.02411131E-05 4.00674800E-06-5.08497310E-05
 7108-3.10273392E-05-3.99309833E-04-1.31630868E-06-4.62193814E-05-1.87326337E-04
 7109-1.05230986E-04 7.71496183E-06 7.38492088E-06 1.86024874E-06 2.26419571E-06
 7110-2.37435304E-06-3.06605066E-05-1.13258391E-05-1.51808669E-05 1.05650015E-05
 7111 3.62167409E-04-1.06641681E-04-1.37290320E-04 1.18415228E-06 9.10165350E-04
 7112-6.56315657E-05-3.60347541E-05-1.30332518E-04 1.69588560E-06 4.78659045E-06
 7113-6.48247605E-06 9.48245316E-06-2.23313946E-06-4.63237878E-06 4.25633787E-06
 7114-4.34188291E-05 7.55230663E-05 2.02367920E-05 2.25408179E-06-2.87141935E-05
 7115 7.15027361E-05-1.84113087E-04 4.56464610E-06-4.16665400E-05 1.41999493E-04
 7116-3.76194880E-05-6.74047802E-06-5.85416061E-06-5.57708091E-06-3.20172599E-06
 7117 6.44376018E-06 9.70663193E-06 1.87448293E-05 7.45772488E-06-2.47520969E-05
 7118-5.65120782E-05 2.90122307E-05-1.97458838E-05 1.08017110E-04 6.59608058E-04
 7119-2.67539991E-04 1.93165275E-04 1.52331584E-04-1.12204838E-05 1.37069758E-05
 7120-2.48649194E-06-6.12964257E-06 5.99964458E-06 3.82972159E-06 1.53438176E-05
 7121-8.95489219E-05-7.28936381E-05 7.67373819E-05 8.42271252E-06-4.28522995E-05
 7122-4.48114500E-05 3.75704500E-05-2.19853827E-06 1.87070695E-05 6.37961894E-05
 7123 1.25076180E-04 1.11963667E-02 9.24008952E-03-2.67598037E-05 3.78433841E-06
 7124 2.45608039E-05 5.65348406E-05-2.06756657E-05 2.30246722E-04 2.82252885E-04
 7125 2.02352840E-03-3.04626929E-05 4.87916834E-04 5.98837796E-04 7.94335085E-03
 7126-2.06152823E-04 1.40576415E-03 1.02501818E-03-9.28814818E-05 1.39487862E-05
 7127 7.89326956E-05-2.65647047E-05-2.26392946E-05 1.43389744E-04 1.31604782E-05
 7128-1.52574119E-04-5.08411795E-04-5.04072182E-05-1.06168131E-04-1.77883392E-04
 7129 1.88690605E-04-8.58615727E-06-3.95552667E-05 3.73354255E-04 5.79684115E-04
 7130-3.26893270E-05-9.13528888E-05 6.79490358E-04 1.87718956E-04 1.94668775E-05
 7131-1.57789868E-04-3.29899626E-04 5.87051435E-05-1.23603053E-04 2.36801929E-05
 7132 2.10639708E-04-1.12383996E-04-9.82557125E-05-1.46325250E-05-7.19514632E-05
 7133 6.77278295E-06-2.72612585E-07-3.79148005E-06-2.62505205E-06-8.42422386E-06
 7134-7.15015833E-06 3.25865715E-05 3.20286210E-05 1.69357563E-05-8.29453113E-06
 7135-1.95773453E-04-7.83168705E-05-1.34670753E-04-7.40882554E-05 4.20394087E-05
 7136-3.28802102E-04 3.72673615E-05-1.92570907E-04 5.17324943E-06 2.94231943E-07
 7137-5.46748137E-06 1.21297385E-05-5.30741796E-06-5.19505243E-06-2.09914883E-06
 7138 5.27631345E-05-9.35507485E-04 5.88708867E-05
 8  1 6.73661081E-07 1.87392479E-06 2.80948103E-07 1.29683234E-07-1.03044158E-07
 8  2-2.18611641E-05-4.04420369E-06-2.09627505E-06-5.07441332E-07 2.18891800E-04
 8  3 1.05842754E-04 1.88610854E-05-1.71188706E-05-4.00620673E-05-1.75155376E-04
 8  4 1.36077364E-05-3.65944126E-04 1.18349462E-06-3.48356901E-07-8.35137716E-07
 8  5 2.08327270E-06 6.03304991E-07-6.73041675E-07-2.37388117E-07-9.06859558E-07
 8  6 3.94693380E-07 1.38234684E-06-1.06321211E-06 1.21808719E-05-1.87771448E-06
 8  7-8.09215880E-06 4.47141060E-06-1.04661121E-04-1.26185123E-05 1.08702146E-04
 8  8-7.07486537E-05-2.51537551E-03-4.38529201E-04 6.81500583E-04-6.11582407E-04
 8  9-2.37959146E-06 3.93326117E-07 1.98626534E-06 4.64000972E-06-4.81372398E-07
 8 10 2.97834568E-06 2.92268955E-07-9.36208608E-07 6.39467344E-05 3.96904949E-05
 8 11 5.46080949E-08 8.48807899E-06-9.90668095E-05-7.06419791E-04-1.98989798E-07
 8 12 9.02834421E-07 7.00245817E-07-1.21647913E-07 1.22503692E-06-1.46612462E-05
 8 13-2.41912173E-06 2.35670175E-06-7.09162027E-06 4.44048649E-05 1.78928958E-05
 8 14-6.95735559E-05 9.08693011E-05 2.53195744E-03-1.50029873E-04-3.63901438E-04
 8 15 7.06389421E-04 8.56188104E-07-2.09978303E-06 1.24359492E-06-1.12253120E-06
 8 16-7.06532710E-07 4.90206129E-07-2.02134829E-06 2.28970874E-05 1.25810687E-05
 8 17 1.05135349E-04-9.55774580E-08 3.08232563E-07 4.43135371E-07 7.69516081E-07
 8 18-1.11527800E-06-4.15404294E-06-3.30207078E-06-4.85501088E-06 4.61282753E-06
 8 19-3.74442173E-05-1.45779126E-05 1.14630696E-05-2.38444705E-05-2.22041784E-03
 8 20-5.41160191E-04 1.57851768E-05-2.69609877E-04-1.46555038E-06 8.78529386E-07
 8 21 5.87020992E-07 6.98380371E-09-1.20490784E-07 3.94305691E-07 1.03097630E-06
 8 22-8.56164006E-06 4.65332752E-06 3.71774177E-05 1.43616305E-07-1.42239466E-06
 8 23-2.79701209E-05-1.93592125E-04 6.52803164E-08-1.54992338E-07 1.15801548E-06
 8 24-1.11484468E-07-8.27244634E-07 4.83938148E-06-4.79769707E-06 1.63784253E-06
 8 25 3.01850956E-06-1.43128222E-05-1.55646593E-05 1.49289037E-05 1.92136751E-05
 8 26 2.62120918E-03 2.55487461E-04 5.33533967E-04-3.38757834E-04-1.18145883E-06
 8 27 1.82728661E-06-6.45827771E-07 1.42660787E-08 5.68301025E-07 1.99448518E-06
 8 28 1.49414349E-07-4.51534675E-06-3.69734633E-05 1.62446135E-04-4.86962095E-08
 8 29-1.06544661E-08 2.06259814E-06 9.29535182E-07-4.75816573E-07 6.65733438E-06
 8 30-1.00785499E-05-4.70140054E-06 3.87769207E-06-1.28759949E-04 4.74829312E-05
 8 31 3.48937425E-05 1.70066224E-05-3.44061882E-03 2.61391277E-04 1.92116646E-04
 8 32 1.69354027E-04-4.66005657E-07 8.08939741E-07-3.42934084E-07 3.72421740E-07
 8 33-4.27636365E-07-1.38170509E-06-2.07415576E-07-7.99452255E-07-2.28892123E-06
 8 34-4.98279064E-07 5.41027709E-07 7.68343296E-06 1.13199591E-05 8.95407746E-07
 8 35-1.74169274E-06-4.89556372E-05-4.53386276E-05-3.51491224E-05 5.26888663E-05
 8 36-2.16987595E-04-2.36781485E-04-1.07881655E-04 1.38403817E-04 2.75831632E-06
 8 37-9.59282518E-07-1.79903380E-06 8.60928071E-07-1.69038746E-06-9.46517561E-07
 8 38 1.98864121E-06 6.18151044E-06 1.04018941E-04 3.80672414E-05 1.30122478E-06
 8 39-1.16179733E-05-2.41047628E-05-1.36347125E-04-2.38329688E-06 2.52381065E-05
 8 40 4.18396915E-05-4.70045021E-05-6.35553643E-08 4.09559979E-07 1.31771463E-07
 8 41 1.62842539E-07 6.22046535E-07-6.56322234E-06-1.04869664E-06-4.85354765E-07
 8 42-2.50882893E-06 5.96011871E-05 2.53104387E-05-2.38660102E-05 5.18165740E-06
 8 43 2.67222956E-04 2.73604731E-05-2.53716347E-05 1.95550074E-05 2.20245118E-08
 8 44 5.20092037E-07-5.42116549E-07-1.12190264E-06 8.56298622E-10 2.04103354E-07
 8 45 3.80988944E-07-5.40761027E-06 4.26040263E-05 5.74673138E-05 6.37397037E-07
 8 46-7.34997480E-06 4.62271493E-05-9.75838106E-06 1.00618580E-06-9.55792190E-06
 8 47 2.01983619E-05-4.66171971E-05-2.34469338E-07 2.07744646E-06 1.03168320E-06
 8 48-1.04637555E-06 1.25412513E-06-2.51784739E-05-7.74942032E-06 6.77495323E-06
 8 49-3.87781977E-06 1.78627536E-04 6.73510689E-05-6.48529668E-05 1.42248931E-05
 8 50 3.87331607E-04-2.65249220E-04-7.70313176E-05 3.10864799E-05 1.49627867E-06
 8 51-1.83565195E-06 3.39373280E-07-1.19539959E-06-5.36872073E-07 6.05162084E-07
 8 52-1.87510025E-06 9.82354298E-06-3.87173053E-04-3.56204590E-04 1.51492852E-06
 8 53-1.78390766E-05-1.09832552E-05-5.73454607E-05-2.95335504E-07 8.60282509E-07
 8 54 2.25449977E-05-8.47532299E-06-2.94594876E-06-2.29985183E-06 2.86245468E-06
 8 55 1.14013444E-06-6.23150239E-07-4.49875025E-06-9.57291603E-06-3.50336709E-06
 8 56 5.07601650E-06-5.05655293E-05 1.05092798E-04 8.31708243E-05-1.47913172E-04
 8 57-7.48876455E-05-4.23572265E-04 2.98111087E-05-8.16184646E-04-2.91983601E-06
 8 58 3.02069048E-06-1.00854471E-07-7.24253016E-06 4.66487338E-06 4.89943481E-06
 8 59-5.66211804E-07-2.83322625E-05 3.82759132E-04 3.38100711E-03-2.57853187E-08
 8 60-2.76301694E-07-4.50637895E-07 4.06425759E-08 1.16699464E-07 3.43360235E-06
 8 61 2.11453823E-06 5.85147323E-07 5.73352950E-08-1.73048230E-05-1.77812877E-05
 8 62-1.16214689E-05-4.02112117E-06-1.02914110E-04 2.43595660E-05-2.48367487E-06
 8 63 4.52615296E-05-1.55917945E-07-1.89858349E-07 3.45776293E-07-8.95281253E-07
 8 64-4.66010638E-07-1.15956297E-07 1.18906623E-07-8.85346049E-07-1.01593713E-06
 8 65 1.93214283E-07-5.54342822E-07 1.32546207E-05 2.46108115E-06 1.20455578E-06
 8 66 1.32989817E-06-7.08018608E-05-7.89527809E-06-2.76853291E-05-1.56963006E-05
 8 67 2.63544496E-04 1.44617542E-04 5.94113600E-05 1.37714268E-04 3.13559086E-07
 8 68-8.73487008E-07 5.59927922E-07 1.32490078E-06-6.16484432E-07-2.07405159E-08
 8 69-1.24597883E-06 2.98306823E-06-2.00058660E-05-2.25702265E-04 1.12465462E-02
 8 70 9.33840804E-03-2.58651372E-05 1.51251404E-05 2.90366676E-05 9.89662161E-05
 8 71 8.23086418E-06 2.17879489E-04 2.60619033E-04-1.40749596E-03 3.37582749E-04
 8 72 1.15826462E-04 6.77994514E-04-7.00332868E-03 1.10683759E-03-3.24102866E-03
 8 73 4.09384349E-03 7.86361863E-05 4.10277227E-06-8.27389586E-05-1.16581217E-05
 8 74 4.69893723E-06-1.64095008E-04-2.80766657E-03-2.26354978E-03-4.33031634E-06
 8 75 4.80814601E-05-9.16451863E-05-2.98572314E-04 5.24170548E-05 1.97059179E-04
 8 76-3.06509462E-04-4.80918793E-04-6.80402813E-05 2.31067965E-04-1.07473602E-04
 8 77-3.64216417E-03-8.14696409E-04-1.59852515E-03-5.93795755E-04 6.19009492E-05
 8 78 1.50032722E-05-7.69042214E-05-1.04749381E-05 3.75128525E-05 1.03831636E-04
 8 79-4.75479085E-06 2.43868434E-05 7.25855446E-04-4.17931122E-04-1.90104749E-06
 8 80 5.21133523E-05 6.34393594E-04-1.55602314E-04 3.29105266E-05 2.44572682E-05
 8 81-5.99781759E-06-4.92225583E-06-1.25583203E-06 5.31999943E-05 2.18651638E-05
 8 82-4.48566772E-06 3.20324578E-05-5.19232957E-05 2.55945870E-04-6.16976584E-05
 8 83-4.49727945E-04-8.00146232E-03 7.10262277E-04-1.22475762E-03-2.85593476E-03
 8 84 3.78672251E-06-4.53207311E-06 7.45350602E-07-1.73650008E-05 1.84355740E-05
 8 85-4.04939992E-06 1.13327410E-05-1.17724321E-04-3.54270778E-05-5.25091057E-04
 8 86 1.37054366E-05 1.74667186E-05-1.28331805E-06-2.13925664E-06 1.37911973E-06
 8 87-8.98091150E-05 4.30407322E-06 1.93656160E-05-1.89785381E-05 6.45300237E-04
 8 88 1.63588942E-04-6.55424697E-04-1.14388003E-06 1.31875016E-02 4.03814898E-03
 8 89-3.71218173E-03 2.77765457E-04 6.00814445E-07 8.03147316E-06-8.63228760E-06
 8 90-8.07159096E-06-3.40546913E-06-1.71201167E-06-4.05107230E-06-5.05584734E-05
 8 91 1.65316291E-04 5.32369417E-03-1.21726527E-05 9.58224096E-05 1.55321715E-04
 8 92 8.69259830E-04 1.18827049E-04 9.99913245E-05-4.72315965E-06-2.91907091E-06
 8 93 6.32817859E-06-2.93436297E-05 1.35797432E-05-2.90020756E-05-2.56931037E-05
 8 94 5.44470610E-04-2.27020235E-05-2.84283936E-04 7.25310483E-05-2.93955211E-03
 8 95-4.91018950E-04-1.76435565E-03 2.26887750E-03 4.53771368E-06-5.31654187E-06
 8 96 7.78828190E-07-7.24433517E-06-1.04120614E-05 1.31803034E-05 3.82954017E-06
 8 97-4.82749972E-05 1.06691616E-04-3.34076908E-04 3.89198025E-05 2.66898856E-05
 8 98-8.66641837E-07 8.06034617E-06 3.27950475E-06 6.50394978E-05-1.71878927E-05
 8 99-4.87846831E-05-1.92278689E-05-2.76418134E-05-3.08459940E-05 2.62115321E-04
 8100 2.08666273E-05 2.90982207E-03-2.16822954E-03-2.91245116E-03 7.27462520E-05
 8101-1.04301229E-05 1.57686826E-05-5.33855971E-06 1.04560857E-05 4.91208699E-06
 8102 2.43785389E-06 9.75149103E-05 7.93162710E-05-3.76328272E-06 4.10636319E-06
 8103-6.32013270E-06 2.65501252E-05 7.25516213E-06-1.52095182E-05-1.03002976E-05
 8104 2.13280653E-05-5.71520288E-05-8.13639573E-06-1.08488933E-05-5.28944039E-03
 8105 6.14984170E-04-5.39531482E-04 8.19756913E-04 7.28767065E-06 3.59151759E-07
 8106-7.64682241E-06 1.40485356E-05-6.41227923E-06 8.85154979E-06-7.34072375E-06
 8107 3.54894629E-05 3.13818229E-05-9.15408373E-05 1.49458024E-06-1.88013410E-05
 8108 1.43327433E-04-2.36313866E-05-6.41909031E-06 5.20946049E-05 1.82069650E-04
 8109 6.10496620E-05 1.10554851E-08-1.45534158E-06-1.14460300E-06 3.41995391E-06
 8110 1.31296456E-06 1.65075520E-05 7.78703037E-06-1.58175583E-05-5.68580130E-06
 8111-1.33879334E-04-1.63624776E-05 1.27017085E-04 1.30957470E-05 3.82027821E-03
 8112-6.01573162E-04-5.23166379E-04 1.38382416E-04 2.19756323E-06-1.68119211E-06
 8113-5.16371125E-07-9.61420806E-07 8.60578424E-07 1.05774919E-06-3.79788524E-06
 8114 2.58848504E-05-2.45330042E-04-3.93564857E-04-2.22220169E-06 2.72728515E-05
 8115 7.35247889E-05 2.49122278E-04-2.34936659E-06 2.61897443E-05-1.03127708E-06
 8116 1.01570517E-04 1.77578383E-05 1.55730412E-05 4.54720311E-06 3.45476777E-06
 8117-1.33868605E-06-3.50418796E-05-2.29244683E-05-3.09873922E-05 4.39935817E-06
 8118 3.49265266E-04-1.43939140E-04 1.08753591E-04-5.82521424E-05-7.54941945E-04
 8119 2.19434553E-04 6.59321170E-04-3.58683111E-05 4.43522630E-06-3.69271794E-06
 8120-7.42508368E-07 1.46296463E-06 8.40235365E-07-2.47267780E-06 2.35003721E-05
 8121-9.04001655E-05 2.37407233E-04 1.31919898E-03 1.32012354E-06-3.28393663E-05
 8122 8.25376132E-06-1.18578950E-04 8.17172989E-06-7.04546960E-05 1.98646171E-05
 8123-2.45751428E-04-5.63436542E-01-4.66465444E-01 8.53102914E-04 5.23336526E-04
 8124-4.73632912E-06-4.11733902E-03-7.15385983E-04-3.29341075E-04 5.23813319E-05
 8125 3.50839304E-03 5.36796528E-04 1.09102858E-03 2.59184265E-04-2.36106470E-04
 8126 2.16589683E-03-1.40763165E-03 1.36929296E-03-1.12303633E-04 6.70747249E-05
 8127 4.52289077E-05 1.67203939E-04-6.51206943E-05 1.43046486E-04-3.10416176E-04
 8128-2.64407855E-04-5.53726389E-04-2.46076725E-03-3.97758258E-06-3.74942839E-06
 8129 1.45170720E-05 1.14842140E-05 1.31746650E-05-1.79119824E-05-3.85376124E-06
 8130-8.95154215E-07 6.73227268E-06 3.11648044E-04 1.93042154E-04 2.25579859E-05
 8131-9.36560953E-05 1.77378511E-03 6.04351792E-05-3.01924126E-05-2.29981954E-04
 8132-6.47991545E-06 7.73342348E-07 5.70657310E-06-4.67958084E-06-9.32424665E-06
 8133 4.06545420E-08 8.41616871E-05 1.44979649E-04-8.85831337E-05-1.01224107E-04
 8134 4.62792498E-07-2.91775971E-04-3.87948432E-04-4.05834874E-04 3.56046881E-06
 8135-6.40717196E-04-3.73286100E-06-2.20296450E-04 1.51730729E-05 2.45287242E-03
 8136-2.59034702E-04 7.71187741E-04-2.89071823E-04-2.32787668E-05-8.70353840E-05
 8137 1.10314151E-04-1.94602204E-04 6.84075356E-06-6.62721836E-08 7.18662658E-06
 8138 1.53454018E-04-9.18364956E-04 4.13785216E-04
 9  1-9.71537873E-05-7.91347928E-05-5.93101001E-07 3.46539148E-06-2.69713699E-06
 9  2-3.55424857E-05-6.66704562E-06-1.97427909E-05 2.14363218E-05-1.76481215E-05
 9  3-4.87749183E-05-8.29578861E-05-5.17003198E-05-7.75046232E-03-1.28058607E-03
 9  4-2.66453265E-04-1.10853684E-03 7.69412870E-07 3.21355898E-06-3.98297185E-06
 9  5-1.60914744E-05-2.84335484E-06 3.02647429E-06 7.45235603E-05 6.52052812E-05
 9  6 6.32444710E-07-3.56420927E-06-4.54942792E-06-5.12257424E-05 1.55923100E-06
 9  7 1.65297300E-05-5.02844505E-06 8.57841169E-05-6.75325119E-05-2.34186578E-04
 9  8-1.53296448E-04-2.73727573E-03-1.42388496E-05-2.45256640E-04-1.35819760E-03
 9  9-9.94262147E-07-7.05752376E-06 8.05178591E-06-1.58985335E-05-9.35726276E-06
 9 10 7.44903165E-06 5.87978458E-06-6.70069547E-05-3.28136038E-05-5.65772840E-04
 9 11 3.50974486E-06 3.43134831E-05 2.13983438E-04-5.69982915E-04 1.34132515E-02
 9 12 1.10498111E-02-8.28683428E-08-5.05410059E-07 9.02475967E-05 3.28050338E-04
 9 13 3.92782386E-07 6.99835058E-05 3.99338835E-04 1.37959571E-03 7.55592975E-07
 9 14 2.31260006E-04 5.96445078E-04 3.05547466E-03 4.86372028E-04-2.52773454E-04
 9 15 4.83328453E-04-8.21690691E-05-7.20889659E-05 1.54258035E-04-2.11413787E-05
 9 16 1.81038404E-05 5.31089160E-05 2.16711967E-05-1.38662149E-04-5.33430933E-05
 9 17 1.85301600E-04 4.79437414E-04 3.83467949E-04-8.95608947E-06-3.51103251E-06
 9 18-6.68775911E-06 3.26855838E-05 6.06375919E-05 1.33730589E-05 5.32277128E-05
 9 19 2.65978662E-05-1.70584635E-04 1.75704855E-04 1.20514736E-04 1.88427769E-04
 9 20-4.33933200E-04 8.51071160E-04 4.40496857E-04-1.47238545E-05-9.36501524E-07
 9 21 1.56603561E-05 1.48347632E-05 1.51447078E-05 1.41091692E-05-3.09125309E-06
 9 22 6.73235119E-05 8.94194259E-05 6.07112971E-04 6.63488577E-06-5.14282699E-05
 9 23-1.60362693E-04-4.54969326E-04 2.39531385E-02 1.97767699E-02 3.75021324E-05
 9 24 7.50118828E-05 1.60272606E-06 3.96886485E-04 1.21525873E-04 3.92684108E-04
 9 25 7.64660481E-05 1.31241131E-03 2.22943519E-04 5.94868267E-04 2.52695698E-04
 9 26 5.79754184E-03 7.57170748E-04 8.80827780E-04-1.25338626E-04-3.65264142E-05
 9 27 1.29412218E-04-9.28858035E-05 9.84539056E-05 5.52923597E-06 7.50339929E-05
 9 28 3.18405304E-05-1.38112628E-04 1.21609780E-06 1.65996536E-04 5.62726934E-01
 9 29 4.65911013E-01-7.01032270E-05-8.81993347E-05 3.75526385E-05 4.56331363E-03
 9 30-7.80189976E-06-3.59927530E-05-1.41294152E-04-4.47787799E-03 5.36657387E-04
 9 31 5.22675514E-04 7.62297619E-04-4.85534224E-03 6.57245375E-03-6.66448745E-04
 9 32 3.05305962E-04 2.57524286E-05-3.60606575E-05 1.03082289E-05-2.06802458E-07
 9 33 3.61750980E-05 4.97825366E-05-1.38774993E-05-1.54450352E-05 1.44899412E-06
 9 34-3.58808851E-06 1.73856030E-06 4.48962508E-05-1.19875200E-05 1.94043472E-05
 9 35-1.48356792E-05-2.54343627E-05 9.90550536E-05-9.85561926E-05 6.50721929E-05
 9 36 2.98669214E-03-2.10006124E-04 1.30544374E-04-6.94299803E-04 3.18859348E-06
 9 37-3.84745105E-06 6.58857566E-07 3.13055966E-06-8.28473845E-06 6.41453039E-06
 9 38-1.77027640E-06 1.77815007E-05-8.70298669E-05-1.96007009E-05-6.17401407E-06
 9 39 4.47866438E-05-1.62846136E-05-1.54176984E-04-3.96838615E-06 6.29673177E-05
 9 40-5.61329010E-05 7.26746688E-04 6.50479438E-03 5.32403923E-03 7.72477602E-05
 9 41-5.32524507E-05-2.57689642E-05 2.51593694E-04 2.69533909E-04-2.50840096E-04
 9 42-1.42751943E-04 1.30697785E-03 2.83176560E-04-4.07409456E-04-3.29681516E-04
 9 43 6.95496453E-03 8.57927895E-04-8.65295737E-04-4.89833783E-04 1.98254001E-05
 9 44 2.38104358E-05-4.36358359E-05-1.21319486E-04-7.58627906E-05 7.41315622E-05
 9 45 1.24881900E-05-9.78531916E-05 5.60397634E-05 5.29195254E-05 9.25218394E-06
 9 46-5.79933902E-05 8.03631567E-05-9.91309795E-05 9.23897787E-06-5.65992800E-05
 9 47 1.67431630E-04-2.36604421E-05 5.74801881E-03 4.70014561E-03-8.73650850E-05
 9 48-2.86219666E-05-5.65640769E-05 2.57372108E-04-2.80416296E-04-8.88120587E-05
 9 49-1.79268143E-04 6.67293089E-04-1.22646868E-05-2.39223395E-04-2.41279372E-04
 9 50-4.71388484E-03 1.18894947E-03 2.15797575E-04 1.31954440E-03 4.77380426E-05
 9 51-4.50727884E-05-2.66525419E-06 6.47489481E-05 1.02878200E-04 4.69594166E-05
 9 52 1.67866216E-05-9.66399776E-05-3.15365892E-04-2.96684229E-03 6.26761861E-06
 9 53-3.76855727E-05 8.89607609E-05-2.64393606E-04 9.08850424E-06-5.50552316E-05
 9 54 2.06932885E-04 2.35978980E-04 3.28847990E-05 3.29314339E-05-2.87539551E-06
 9 55 8.83157321E-06 8.30734230E-06-4.19730470E-05 2.72671620E-05-4.83403832E-05
 9 56-4.27132031E-05-2.24164077E-06 1.84668466E-05 3.28586266E-04 4.55406091E-04
 9 57 3.90084759E-03-1.52776103E-04-8.87310811E-04 8.62168718E-04 6.38048613E-06
 9 58-6.09577166E-06-2.84714475E-07 1.01590345E-05 4.54127379E-06-9.65497058E-06
 9 59 1.46294962E-05-1.23016447E-04-2.49242817E-04-2.82280075E-03-4.12379827E-07
 9 60-1.02986417E-06 2.06628268E-06 1.86260318E-06 5.65646841E-08 6.50495416E-06
 9 61-1.05066671E-06-3.46672766E-06 2.93961255E-06-7.93741801E-05 1.10099672E-05
 9 62 1.51975781E-05-6.85538912E-06 3.62607602E-04 3.48840038E-05 8.02907940E-05
 9 63 1.16053196E-04-1.28771078E-06 1.70129905E-06-4.13588266E-07 1.02981410E-06
 9 64-1.42334323E-07 6.60889145E-07 9.69640953E-08 1.46961351E-06-1.92664465E-06
 9 65 1.87137232E-06 2.66066006E-07-1.68577705E-05 8.93136579E-06-6.69590269E-06
 9 66-1.80856687E-08 1.42243606E-04-7.40778143E-05 5.83705041E-05 1.46379259E-05
 9 67 3.89676582E-04 4.06796862E-05 1.47014681E-04 1.45934530E-04 2.58208046E-06
 9 68 1.54010220E-07-2.73609068E-06-7.74819841E-07-1.91548059E-07-7.94549976E-07
 9 69-2.43535561E-06-9.41673349E-06 7.35746541E-07-2.12002658E-05 3.96093491E-07
 9 70 6.27049239E-07 2.16748506E-06-1.03420062E-06 1.93294598E-06-8.83862009E-06
 9 71-1.07780304E-05 4.91329403E-06-9.94370479E-06 1.55796080E-04-5.50970310E-05
 9 72-3.87981027E-05 9.48016383E-05 4.17045458E-03-1.52241871E-04 3.83270232E-05
 9 73-3.16087284E-04 3.96668580E-06-2.37682630E-06-1.58985951E-06-1.72143088E-06
 9 74 3.79783171E-07 5.45065293E-07-4.72113941E-08-4.42068368E-08 1.11283717E-06
 9 75 5.61468426E-07-1.06802021E-06-1.05175257E-06-5.17604274E-06-3.41474617E-06
 9 76 4.40711711E-06 4.99890955E-06-1.70550860E-06-1.11177126E-05-4.21102641E-05
 9 77 2.01202399E-03 1.47256499E-05 8.78696264E-05 4.73247132E-04 1.10101739E-06
 9 78-3.87926269E-07-7.13091121E-07 1.45881640E-07-1.22918035E-06 5.37674691E-07
 9 79 7.93127366E-07-4.07353006E-06-5.33966587E-05 2.83641510E-04 9.89656979E-07
 9 80-7.86199625E-06 1.82530515E-05-5.13432999E-05-7.07758408E-07 1.64237137E-07
 9 81-2.61040501E-07-7.93096521E-07-2.46015038E-07-1.25688104E-05 2.13273490E-06
 9 82 3.97123631E-06-4.34815919E-07 1.15118219E-04-2.03755320E-05-3.06593074E-05
 9 83 4.99729061E-05-4.44941473E-03 6.20739980E-04-3.62123908E-05-6.87097616E-04
 9 84 1.68240621E-06-4.93300176E-07-1.18910604E-06-1.25493577E-07-8.64933385E-07
 9 85 7.69061315E-07 1.37447297E-06-6.26483814E-06 1.06811536E-04-6.47591228E-05
 9 86 1.29723855E-06-3.27581820E-07 3.18244800E-06 7.26491521E-07 4.59547004E-07
 9 87 1.66104472E-05-1.84546962E-05-3.20901013E-06-1.45157606E-06-1.71963892E-04
 9 88 8.23416795E-05 6.54547172E-05 4.98772034E-06 2.72117657E-03 1.28510336E-03
 9 89-7.33886222E-04 2.74526023E-04-8.01861234E-07 7.81356412E-07 2.05048221E-08
 9 90 1.35051491E-06 9.24075337E-07-5.11900744E-08 2.20236955E-06-1.38668582E-05
 9 91 2.50164436E-04 5.85658297E-03 3.60401131E-07-3.74658892E-07-7.29634618E-05
 9 92-5.17212088E-04-3.96859524E-07 2.09365919E-07 1.23656262E-06-8.25152504E-07
 9 93-8.79695464E-08-1.07871053E-05-5.57687290E-06 3.71880859E-06 1.77762038E-06
 9 94 1.40160934E-04 2.98282732E-05-5.49961665E-05-7.27795448E-05-6.67819348E-03
 9 95 4.48178268E-04 2.11379448E-04 9.87023945E-04 1.72848587E-06-9.63544256E-07
 9 96-7.64941617E-07-8.85907765E-07-8.61451370E-07-8.13305586E-07-8.57331180E-07
 9 97 1.00861285E-05 9.71967591E-05-4.38046504E-05 3.43755249E-08-1.68680967E-07
 9 98-5.55327762E-07-4.24915497E-07 7.03108878E-08 6.37752267E-06 2.66801366E-06
 9 99 2.36103617E-06-7.74086785E-07-9.70619466E-05 6.88506463E-05-3.25735985E-06
 9100-1.39605798E-05 2.22745411E-03-1.27999626E-03-2.92602374E-04 2.50660499E-04
 9101-2.57554427E-06 1.34555605E-06 1.22998822E-06-1.25068750E-07 1.39343978E-07
 9102 5.75311212E-08-1.93908538E-07 5.73528593E-07-1.49292254E-06 4.52327257E-07
 9103 3.50991262E-08-6.55803189E-06 7.03742604E-06-2.65824458E-06 1.35103356E-06
 9104-2.07321404E-05-1.57992835E-05 3.92712723E-06 1.17275683E-05-7.53007424E-04
 9105 1.55995187E-04-1.17697072E-04 7.54015288E-05-1.39620820E-06 9.24848248E-08
 9106 1.30372337E-06 2.75454269E-07-3.76860740E-07-3.36238624E-07 7.96150961E-07
 9107-3.03077469E-06-3.90894383E-07-5.60987012E-06 1.64843701E-06-1.06449203E-05
 9108 2.45929831E-05 6.11830585E-05-1.14312189E-06 8.19492218E-06 1.83638124E-06
 9109-5.06453178E-05 1.12783213E-07-2.15755210E-07 8.29999112E-07-1.23720046E-07
 9110 2.43361305E-07 2.68794252E-06-4.24474836E-06-1.28612965E-07-9.74269740E-07
 9111-3.13542708E-06 1.81185982E-06 3.29559643E-06 8.75833726E-06 6.22680192E-04
 9112 4.23743685E-05-2.49316851E-04-1.90284791E-05 4.57626191E-07-1.02830458E-06
 9113 5.70678390E-07 9.84830749E-07 4.90211013E-07-1.77607532E-07 4.67711530E-07
 9114-5.63470873E-07-2.35175845E-05 2.15282871E-04-5.83467942E-07 4.20029329E-06
 9115-1.71762386E-05-2.36140087E-05-3.11862535E-07 3.93068737E-07-2.64619984E-05
 9116-3.31524388E-05-3.39603614E-08 2.72179111E-08-4.86934475E-08 2.21365661E-07
 9117 2.32385270E-07-1.67541993E-06 7.53078438E-07-8.58396245E-07-1.28327643E-06
 9118-3.84437854E-06-1.64674266E-05-1.22839670E-05 5.50970146E-06 2.04173101E-04
 9119 2.24433995E-05 1.04731407E-04 5.09568817E-05 1.71302992E-06-9.61075317E-07
 9120-7.51954605E-07 2.43969491E-07-1.53275874E-07 5.34498203E-07 7.25099018E-07
 9121-6.16628759E-06 4.46985646E-06 1.44691190E-04-1.29199774E-07 8.51300417E-07
 9122-5.67723845E-06-6.65085668E-05 1.31047370E-06-6.97743054E-06 4.98932782E-05
 9123 2.14282045E-05 2.25124894E-08-5.72730733E-07 2.03695543E-06-7.19315488E-07
 9124-3.10594583E-07 4.62049117E-06-8.85960610E-06 3.89268677E-06 1.32868292E-06
 9125 3.43394737E-05 6.65909899E-05 3.70765332E-05-6.80742338E-06-3.02623457E-03
 9126 2.50031663E-04-7.48571647E-04 3.02914138E-05 8.08456679E-07-1.13326388E-07
 9127-6.95130291E-07-2.00181940E-06 1.00469860E-06-2.56500741E-07 1.57410026E-06
 9128-1.43115588E-05 3.79103282E-05-2.45354939E-04-7.29506143E-08-7.02367208E-07
 9129-7.50265071E-07-1.86214607E-07-3.79022776E-07 9.82625154E-06 2.13196154E-06
 9130 9.38342493E-07 1.12446613E-06-6.87648148E-05-1.48416058E-05-7.78595352E-06
 9131 8.35561728E-06-2.61697988E-04-3.73027603E-04 9.93253312E-05-8.93429722E-05
 9132-1.80737103E-06 9.22586383E-07 8.84784650E-07 2.88608683E-07 7.33756267E-07
 9133 2.62821260E-07-1.39283907E-08-9.65509261E-08 6.48639584E-07-1.49870741E-07
 9134-3.11104837E-07 4.88612765E-07-2.95041217E-06 5.24923675E-07 1.15143818E-06
 9135 1.11753475E-05 1.62738229E-05 5.89980272E-06-2.03501912E-06 2.83628897E-04
 9136-4.11272492E-05 5.48325191E-05-3.65771986E-05-5.46834466E-07 8.92610371E-08
 9137 4.57573429E-07 6.63386186E-07-1.14069088E-07 6.57488661E-09-3.23334324E-07
 9138 3.70021049E-06-2.04896543E-04-1.33740268E-05
10  1 2.89700259E-08-2.92773820E-07 3.82834602E-07-3.28814409E-08 3.15676702E-07
10  2 3.47029372E-06-2.72454553E-06 5.20560856E-07-2.12664087E-06-3.83980751E-05
10  3 4.03237865E-05-3.34903981E-05 1.95591803E-05-3.83751487E-03-2.24728495E-04
10  4-6.83444449E-04 1.59906475E-04 9.41814208E-07-8.08247113E-07-1.33567095E-07
10  5 8.66786326E-07 4.22556046E-07 2.76910996E-07 9.94213466E-07 7.21656226E-07
10  6 3.88757529E-07 3.48814802E-07-1.75368308E-07 1.85294910E-06-1.22316083E-06
10  7-1.08868624E-06 8.54280156E-07-2.79707477E-05 9.14984698E-06 2.22444058E-05
10  8-1.53702958E-05-1.58266813E-03-3.80395231E-04 3.44762078E-04-6.51890110E-04
10  9 6.23442191E-07-3.79282236E-07-2.44159955E-07 4.60565329E-07 4.94726087E-07
10 10 4.39022649E-07-1.96730990E-07 2.87725118E-06 2.53777654E-05-2.35311462E-04
10 11 6.31009512E-07-3.98672051E-06 2.78320852E-05-6.21041044E-04-1.64669924E-07
10 12-3.14261863E-07 3.59996128E-07 1.24748620E-07 1.69346997E-07 2.71122580E-06
10 13-1.48960422E-06-5.98232257E-07-7.75644464E-07-2.20501800E-05 2.49822410E-05
10 14 1.38813151E-05-1.52253151E-05-5.28143196E-04-6.49055039E-05-5.84404713E-06
10 15 2.82848036E-05-3.91350697E-08-1.49825455E-08 5.41176152E-08-1.17336452E-06
10 16 5.25615092E-07 1.14235884E-08 1.51389213E-06-9.96468043E-06 4.20627210E-05
10 17 5.47097926E-05-3.60287903E-08 1.34254589E-07-9.97498880E-08 1.64639592E-07
10 18-6.51406911E-08-2.71892327E-06 6.17677086E-08-3.57396859E-07-5.38216535E-08
10 19 1.97119704E-05 1.22603877E-05 1.18033718E-05-4.19241860E-06-3.86984549E-04
10 20-1.52849302E-04 8.31443043E-05-1.38600615E-05 4.42864177E-07-1.78736476E-09
10 21-4.41076813E-07 4.25480132E-07-8.18959113E-08 2.47520882E-07 6.62153025E-07
10 22-6.11370395E-06 3.15610731E-05 9.22779303E-05 1.86658006E-07-1.55280148E-06
10 23 2.16279820E-06-9.74950749E-05-1.42916148E-07-1.25335085E-07-1.68260151E-08
10 24 1.00431294E-07-1.06062831E-07-8.48090017E-07 4.29679031E-07-9.05171392E-07
10 25 6.89346128E-07 1.97552223E-05 2.08683663E-05-2.19605714E-05-9.66259504E-06
10 26 2.40185879E-03 3.96228341E-04 9.54479119E-05-1.55926463E-04 6.31570053E-08
10 27 3.30176516E-07-3.93333522E-07-5.38387187E-07-1.66859327E-07 4.90055565E-07
10 28-3.28707990E-07 2.67342138E-06-8.66850344E-06 4.86276035E-05 0.00000000E+00
10 29-9.64616430E-08-3.41555951E-08-1.10416449E-07-2.07222259E-07 2.53121311E-07
10 30 1.84473184E-07 7.23255090E-07 9.02274361E-07-4.44412610E-07-1.34861820E-05
10 31 1.14882770E-06-1.37921702E-05 1.77064156E-04 9.03798392E-04 1.03195177E-04
10 32-2.21099207E-04-3.47467239E-09-2.62345735E-07 2.65820407E-07-9.37022060E-08
10 33-1.53171986E-07 2.36406187E-07-2.13584548E-07-8.79119788E-08-5.89444064E-07
10 34 3.65218698E-07-8.54079357E-08-1.38505132E-06 3.24629936E-06-2.12302907E-06
10 35 8.70217996E-07-1.57906577E-07-1.73242003E-05 1.10925712E-05 1.14486673E-05
10 36 2.18099754E-04 2.77466128E-06 9.08367367E-05 2.68862227E-05-3.24609814E-08
10 37 1.40638830E-07-1.08177848E-07-4.84753341E-07-6.09303909E-08-7.06910611E-07
10 38 1.19853470E-06-6.94937591E-06 4.79158311E-05 1.25283866E-04 4.37938146E-07
10 39-4.34974036E-06 1.97609648E-05-4.29564955E-05 3.77924403E-07-9.06605780E-09
10 40-1.76917393E-05-6.54248668E-05 8.18201247E-08-1.39326038E-07-4.50162902E-07
10 41-1.33634153E-07 1.85576423E-07 2.47580974E-06 2.04602312E-06 3.94057656E-07
10 42-1.08424303E-06-1.45759441E-05-1.64291661E-05 2.05752824E-06 6.40109551E-06
10 43 6.78771186E-04 8.47691959E-05-1.40303183E-04-2.04445617E-05 7.11546352E-08
10 44-9.23227714E-08 2.11681362E-08 3.00281266E-07 6.51225823E-07-5.78085264E-09
10 45 5.85282234E-07-3.62112554E-06 3.53738713E-06 3.35301749E-05-4.21937116E-07
10 46 4.24985949E-06-1.17935340E-05 2.19645066E-05-8.11695433E-07 5.65391482E-06
10 47-2.85285775E-05-5.51059207E-06 2.82476717E-07-1.22439867E-07-8.79231711E-07
10 48 3.88373743E-07 3.86193025E-07 2.87654439E-06 4.39855650E-06-1.89171281E-06
10 49-2.07922027E-06-6.02090369E-06-2.05712481E-05 6.87442762E-06 5.60782649E-06
10 50-1.46095032E-03-1.25111562E-04 7.55804365E-05 3.82269812E-04 1.14495127E-07
10 51 8.45318413E-08-1.99026969E-07-3.68288944E-08 3.31861458E-07-1.64574094E-07
10 52 1.34584142E-06-8.36189894E-06 2.76606657E-05 2.87504005E-04-5.74680888E-07
10 53 2.99762588E-06-9.71205160E-06-1.42274289E-04 3.12957279E-07-2.03397315E-06
10 54 3.17698616E-05-3.68997414E-05-1.27308465E-07-5.14756449E-07-1.17808612E-06
10 55 5.27351072E-07-5.30747085E-07 4.37048305E-06 6.13410577E-06-2.05472013E-06
10 56 2.72808150E-06-8.08345855E-07-6.27287377E-05 2.46002534E-05-2.71116265E-05
10 57 3.84491996E-03-8.30448378E-04-9.38543136E-06 2.77675152E-04 5.21379449E-07
10 58-4.16607544E-07-1.04771905E-07-1.59562438E-06-8.42303541E-07-2.33927520E-06
10 59-1.43706120E-06 1.49565154E-05-8.97962365E-05-5.87420198E-04-1.59749233E-08
10 60-1.59124182E-07-9.57298852E-08-5.97516217E-08-1.14559278E-07 1.60297070E-06
10 61 4.28668726E-07 3.06427319E-07 6.05242210E-07-5.32879615E-06-2.83383117E-06
10 62 8.83863773E-07-4.23017487E-06 8.59077491E-05-4.18680637E-06 2.53801515E-05
10 63 3.20170294E-05-1.18993325E-07 1.74874205E-07-5.58808802E-08-2.97969349E-07
10 64-3.00218774E-07-9.73110099E-08-3.26043871E-08-7.70303406E-08-7.11916339E-07
10 65-2.87441033E-07-2.18886158E-08 1.03374332E-07 3.52825007E-06 1.30868589E-06
10 66-1.13209598E-07 8.72474986E-06-1.60319279E-05-2.77718779E-06 5.58472381E-06
10 67-1.87868719E-04 1.03344926E-04 5.20719300E-05-1.92259712E-05-3.90536997E-07
10 68 1.31739079E-07 2.58797918E-07 2.25540488E-07 1.80135020E-07 1.77764632E-07
10 69-3.81743582E-07-3.56569932E-06 8.92388347E-05-1.68673733E-05 5.68905137E-05
10 70 4.71957321E-05 6.86309700E-07-1.62899644E-06 4.61791949E-06 3.58322689E-06
10 71-2.36657722E-06 9.30684056E-06-2.98937136E-05 1.46648178E-04 1.79037295E-04
10 72-3.12859641E-05-1.13980804E-04 5.41660696E-03 1.25456298E-03 7.26206492E-04
10 73-3.86816935E-04 6.75686107E-07-6.64014085E-06 5.96445474E-06-6.52033567E-06
10 74-3.25809436E-06 5.04037074E-06-3.70580326E-05-3.25363657E-05 6.53463233E-06
10 75 5.32822843E-08-1.32212797E-06 2.87370133E-05-1.29648469E-05 6.20029350E-06
10 76 2.30535363E-05 2.51656603E-05 3.23489066E-04-5.52344798E-05-1.07055769E-04
10 77 4.91620367E-04 8.93184975E-04 2.99964262E-04-1.06321323E-05 2.63973252E-06
10 78-6.68339886E-06 4.04366633E-06-1.49094043E-05-1.51581930E-05 6.18885586E-07
10 79-6.57289991E-06 7.04104491E-05 1.16254452E-05 9.39031134E-04 5.99549036E-07
10 80-7.27362124E-05-9.94345785E-05-4.52274071E-04-1.17425475E-02-9.66690292E-03
10 81-6.67139535E-05-4.55848411E-06-6.66204016E-05-3.16519305E-04-3.10910041E-04
10 82-2.71849657E-05-2.31523256E-04-1.40015669E-03-6.40211125E-04-9.76541313E-05
10 83-2.02355191E-04-1.69950063E-03 6.55038730E-04 2.55063264E-04 2.41715083E-04
10 84-7.88453671E-05 6.34354009E-05 1.54099662E-05-2.27999950E-05-1.36706412E-04
10 85 1.10397999E-05-2.14693668E-05 1.54317801E-04 2.29176123E-05-7.01519368E-05
10 86-3.43805611E-04-2.72159256E-04 9.98833612E-06-8.14181622E-06 1.07296038E-06
10 87-2.40845313E-05-5.88084493E-05 5.17586386E-05-1.10043185E-05-8.30052495E-05
10 88-2.12145254E-04-2.16893914E-04 2.75102347E-05-6.31412630E-04 1.08755029E-03
10 89-6.63540118E-04 1.73765371E-04-2.61059632E-05 2.02162158E-05 5.88974745E-06
10 90 1.13317752E-05-4.86550778E-06 4.10878999E-07 5.08093473E-06-8.08435767E-05
10 91-1.46864006E-04 5.76256788E-03-6.80851741E-06 5.55233092E-05 1.72618919E-04
10 92-5.50185036E-04-1.62924758E-02-1.34346932E-02-6.45261609E-05 9.31578440E-06
10 93 5.69079939E-05-3.20594428E-04-3.32421157E-04 5.39337448E-06 2.20495423E-04
10 94-1.47396619E-03-6.50427674E-04 5.58408376E-05 3.29357095E-04-8.45712576E-03
10 95 5.81898395E-04 1.26999258E-03 6.95729081E-04-1.02654717E-04 6.41170250E-05
10 96 3.85376919E-05 6.19279161E-07 1.44419026E-04-2.57810940E-05-2.27650820E-05
10 97 1.13969528E-04 8.85986698E-05-3.44065065E-04-5.63035756E-01-4.66166315E-01
10 98 2.21312972E-05-4.99629657E-05-1.01315874E-04-4.53592329E-03 1.36172770E-04
10 99 1.88572155E-06 8.37390730E-05 4.37949740E-03-1.06286878E-03 4.44253873E-04
10100-8.57214438E-05 2.27957507E-03-1.41169292E-03 2.01331009E-03 5.21752090E-04
10101-4.85506525E-05-8.48124042E-06 5.70318929E-05 3.48770347E-05-3.12815685E-05
10102-3.35226108E-06 1.18853663E-05 1.40565820E-05 9.56154186E-07 3.35879386E-06
10103-2.69720271E-06-4.68817048E-05-4.92668301E-07-1.98646522E-05 1.97993585E-05
10104 4.33160186E-05-2.21734144E-05 1.17636004E-04-6.99007588E-05-9.10713402E-04
10105-9.90810527E-05-1.92743740E-04 8.89214232E-05-2.32447917E-06-1.65848015E-06
10106 3.98295933E-06-4.88008872E-06 3.16346045E-07-8.09646759E-06 7.51975494E-09
10107-5.12244395E-06 6.46765130E-05-9.41772621E-05 6.85685942E-06-4.72214961E-05
10108 3.25186960E-05 1.22637684E-04 1.33851299E-06-3.83743761E-05 1.17736972E-04
10109 1.10540492E-04-6.65533362E-03-5.44752670E-03 3.29664965E-05 8.78293921E-05
10110-1.06200442E-06-2.59011119E-04 2.06035803E-04 3.52604507E-04-1.32778075E-05
10111-1.32742746E-03 4.58787517E-04 3.80946352E-04 3.62014077E-05-2.62100924E-03
10112 4.68810957E-04 1.24038475E-04-5.27967089E-05 5.61666427E-06-8.99219890E-05
10113 8.43053247E-05-1.38208287E-04 5.21294532E-06 4.11890836E-06-1.31807548E-05
10114 9.99510977E-05 3.61847520E-05 4.55970045E-04-9.88815072E-06 5.91012969E-05
10115-1.66388912E-05-1.22927254E-05-8.36287218E-06 4.31496159E-05-6.15042210E-05
10116-1.26794045E-05-6.23186088E-03-5.09808063E-03 8.02582524E-05-7.31267082E-05
10117 4.87117204E-06-2.92239304E-04 2.66453668E-04-2.10549946E-04 7.83333711E-06
10118-4.59905037E-04 2.30936809E-04 3.18779777E-05 4.15424539E-05 1.77365209E-03
10119-3.70829521E-04 3.09473146E-04-2.10372361E-05-7.03465682E-05 2.18058381E-06
10120 6.81659844E-05 1.15137028E-04-6.96095302E-06 2.26970195E-07-1.99844563E-05
10121 1.11425513E-04 2.06571921E-04 2.20866942E-04-3.21895964E-06 1.29982860E-05
10122 7.89355096E-06 1.32502591E-05-5.38829373E-06 1.21777589E-05 6.30322287E-05
10123 8.23716706E-05-4.22711567E-05-4.01430585E-05-8.44567377E-06-5.84587908E-06
10124-3.99866376E-07 3.91347568E-05 3.86975462E-05 3.86629552E-05 3.63332295E-06
10125 4.39489412E-05-4.39351557E-04-1.31008984E-04-1.36994918E-04-4.53258901E-04
10126-7.52993167E-04-3.35701562E-04-3.58900182E-04 2.45833253E-07 6.49484478E-06
10127-6.74067803E-06 1.36270312E-05 1.44398004E-08-1.55686148E-06-1.53929242E-05
10128 1.54503653E-04 1.03322294E-04 1.04750472E-04 4.08536349E-07 9.26470280E-07
10129-8.03750875E-07 1.65748924E-06 1.18725787E-06-5.75567600E-06-4.52702267E-06
10130-1.90805069E-06-7.08022740E-06 8.42281039E-05 1.10766241E-05 1.04693422E-05
10131 2.80567529E-05-2.44578627E-04-5.89288208E-05-3.80995687E-05 4.32676747E-05
10132-8.95921800E-07 9.86510564E-07-9.05887638E-08-9.06694446E-07 2.13145348E-06
10133 4.98325211E-08-6.41150304E-08-1.26526005E-06-4.89067798E-07-2.91533248E-06
10134 6.28663098E-07 1.44690306E-05 6.69899845E-07 1.21634241E-05-3.57967509E-06
10135-1.12939635E-04-1.11013729E-05-8.61353574E-05 2.02399241E-05-5.45950882E-04
10136-8.65791346E-06-9.14411667E-05 1.95877452E-05 1.92117356E-06-3.00857713E-06
10137 1.08740357E-06 1.28668687E-06 5.01998769E-07 7.84654805E-07 3.89317970E-06
10138 5.68093746E-07 7.55662509E-05-3.38371791E-04
11  1 2.92993557E-03 2.48370980E-03 6.49202472E-05-6.17260153E-05-1.88905415E-05
11  2-1.04420818E-04 3.43086175E-04-2.93869009E-04-6.16409034E-05-2.18346423E-03
11  3 2.06699267E-04-1.33237525E-03 6.70603484E-04-6.43170768E-03 9.90909698E-04
11  4-1.53842871E-03-2.28468429E-05-4.54446147E-05-6.16579158E-05 1.07102531E-04
11  5 1.80450846E-04 2.88991817E-05-9.68535128E-06 1.19048984E-04 9.47457759E-05
11  6-4.67007773E-06-2.44367424E-06 4.50284786E-06 5.62026585E-05 5.72425078E-06
11  7 7.68755299E-07-1.83808603E-06-3.92573567E-04-3.42921621E-05 1.87498561E-04
11  8-6.59760111E-05 2.52023434E-03 3.17195487E-05-3.28030579E-04 1.55348386E-03
11  9 6.74799936E-07-1.15154075E-05 1.08406075E-05 8.62733358E-06 1.12461645E-05
11 10 1.44626773E-05-8.36742745E-06 3.32550350E-05-2.17131641E-04 5.27553355E-04
11 11-5.54469319E-06 2.86225537E-05-4.49107532E-04 1.11160910E-03 6.11962414E-04
11 12 5.15163555E-04-1.14293098E-05-1.12307191E-05 1.69217827E-05-1.04453781E-05
11 13 6.59125263E-05 6.33454918E-05-3.77528869E-05 4.32206911E-04-1.89643646E-04
11 14 1.99019804E-04 1.28933740E-04 2.03133159E-03-6.29367186E-04-2.38791778E-04
11 15-3.44786309E-04 2.37408290E-05-3.48777104E-05 1.11368814E-05-1.49583892E-05
11 16 1.08987773E-05 3.88622664E-05 1.23310363E-05-1.12666372E-04-8.88348331E-05
11 17-3.20651973E-04-9.92924969E-03-8.15585587E-03-2.75795377E-05 1.57237419E-05
11 18-8.72045864E-05-3.66540205E-04-1.37954293E-04 1.72102473E-04-4.01710688E-04
11 19-1.67659290E-03-2.50588244E-04 7.62288291E-05-5.21648956E-04-4.08309658E-03
11 20-7.88099661E-04-3.99078464E-04-2.31284236E-04 6.19013909E-05 4.88012807E-05
11 21-1.10702672E-04 6.57793820E-05-7.08599516E-05 8.52778358E-05-1.23200742E-05
11 22 7.47610926E-05 1.14123036E-04 9.35508127E-06-1.24929825E-05 9.61977459E-05
11 23 1.55471862E-04-4.74325265E-05-5.62814753E-01-4.66017278E-01-1.41395652E-04
11 24 5.44091005E-05 1.38086480E-04-4.79609304E-03 9.74044308E-05-1.06428390E-04
11 25 8.13027890E-07 5.14667837E-03 1.31551144E-03 9.04524570E-04-1.46149507E-03
11 26 1.03992356E-02 1.40803153E-03-2.40261375E-04-3.70245064E-04 3.25009513E-06
11 27 5.38139976E-05-5.70640927E-05-6.56646512E-05 1.36492248E-04 1.01685144E-04
11 28-3.47222246E-04 1.08891037E-04-1.26436512E-04-4.91640218E-04 2.40243898E-02
11 29 1.99465256E-02 2.36402580E-05 7.58978140E-05 4.95993614E-07 1.45090249E-06
11 30 1.25191723E-04 4.08183021E-04-2.91468345E-05-2.00124195E-03-2.49622408E-04
11 31 9.93072472E-04 2.75609535E-04-5.26165951E-03-3.16201419E-03 2.87398884E-03
11 32 1.32705978E-03 6.58203982E-05-1.63443157E-04 9.76227589E-05-5.64683093E-05
11 33-9.43178520E-06 3.09423411E-05 1.57839753E-04 1.27283973E-04-5.61405672E-06
11 34-2.07435981E-06-5.05655241E-06 4.61293731E-05 5.56853913E-06 2.20835118E-05
11 35 8.83034760E-06-4.00166767E-04 5.36589750E-05 9.32160262E-05 1.88920723E-04
11 36 9.60848814E-04 3.69077274E-04 1.91465354E-04-3.02898510E-04-2.58927005E-06
11 37 1.93836390E-05-1.67943690E-05 4.81671807E-06-1.55145608E-05-1.16907626E-05
11 38-2.87738347E-06 3.39726479E-05-4.40207147E-05-3.26126174E-04-1.44548728E-06
11 39 1.57442696E-05 5.46152415E-05 2.91304064E-04-6.43525959E-06 4.20786994E-05
11 40-1.74791450E-04 1.06562379E-04 4.89452569E-04 3.99022322E-04 8.58642680E-06
11 41-6.89059714E-06-2.04638073E-06 6.52116820E-05 1.83598941E-06-1.95954533E-05
11 42-1.05278590E-05-2.63513129E-04-7.69427666E-05 3.60296361E-05 5.57576496E-05
11 43-3.36614758E-03-2.91669720E-04 4.66646594E-04 1.23306556E-04-1.17197471E-05
11 44-3.22325839E-06 1.49430054E-05-1.28489572E-06 2.68033837E-06-9.64954378E-06
11 45-2.16135122E-06 4.95505129E-05 3.03924659E-05 2.16746414E-04-3.82531213E-06
11 46 2.97329782E-05-7.03453191E-05-2.04610643E-04-1.14554380E-05 4.76035727E-05
11 47-3.54284189E-05 1.51193666E-04 4.43343550E-04 3.65505334E-04-7.79179531E-06
11 48 4.61931952E-06-1.72291169E-06-9.92931117E-06-1.32411783E-05-4.51004430E-05
11 49-2.04186092E-05 5.17077779E-04-8.12835185E-05-1.67067117E-04-1.65026231E-04
11 50 2.35142951E-03 1.95976210E-04-5.33323081E-04-4.50414802E-04-8.45066825E-06
11 51 4.69387935E-07 7.98128032E-06 1.06926381E-05-5.48564793E-07 1.78045411E-05
11 52 7.99172825E-06-1.06497326E-04-3.53274496E-05 7.23315823E-04-3.67933012E-06
11 53-1.09975261E-05 1.08084492E-04-1.68172467E-04 2.56537511E-06-2.84478756E-05
11 54 1.70201651E-05 1.57373508E-04-6.35829661E-05-5.28136901E-05-5.31780410E-06
11 55-2.22930544E-06-1.23341540E-06-2.60942085E-05-1.82074640E-05 1.25379838E-05
11 56 2.55371989E-05 9.82906711E-04-3.73756167E-04-2.67934121E-04-3.23326996E-05
11 57 6.24840078E-03-6.64113299E-04 1.48251717E-03 8.24973293E-04-5.19224694E-06
11 58-6.02453843E-06 1.12167854E-05 5.97140399E-06 5.73467848E-06 1.11247925E-05
11 59-3.26777839E-06-7.82072713E-05 1.79013582E-04-5.51447273E-03-2.51898240E-06
11 60-4.42300137E-06 1.35167789E-05 2.50345170E-06 6.40361287E-07 2.13247463E-05
11 61 1.94897136E-06-7.85946137E-07 1.17396371E-05-2.05626124E-05 1.58807235E-06
11 62 3.38487105E-05-1.12294106E-04-2.38741201E-04-8.52076462E-05-5.22937156E-05
11 63-3.33812765E-05 3.93404554E-07 9.31600876E-07-1.32500543E-06-1.98212456E-06
11 64-6.17703266E-06-1.19062533E-05 3.47248618E-07-1.74945681E-07 1.45570441E-06
11 65 7.06098304E-07-2.81424169E-06 9.38209188E-06 2.36573605E-07-1.61579892E-06
11 66 3.56484427E-06-7.64621844E-05 7.20158850E-05-4.07713116E-05-5.09642804E-05
11 67-1.15429954E-03 2.90723097E-04-1.95953721E-04-2.55725874E-04-1.18679786E-06
11 68 3.91004712E-07 7.95793144E-07 3.37629910E-06 1.57295281E-06-1.69734199E-06
11 69 3.07725372E-07 1.97680149E-05 3.30811210E-04 1.65292488E-05-1.17844750E-07
11 70 4.70668775E-07-2.14578370E-06-3.66931942E-08-9.12036643E-07-4.24835421E-06
11 71 1.27975915E-05-3.70354179E-07 5.00439579E-06-4.63262939E-05-4.07873460E-05
11 72-1.88181510E-05-6.14298444E-05-7.30171328E-04-5.42533628E-04-1.00249619E-04
11 73-1.13305326E-04-2.14537862E-06 1.36685528E-06 7.78523342E-07 1.62585606E-07
11 74 8.78968321E-07 1.03543637E-06-5.64259361E-08 2.77033221E-07-8.12799389E-07
11 75-7.25087579E-08-1.12006416E-07-4.26206197E-06 4.16190121E-06-2.82403009E-08
11 76 8.54381821E-07 2.10958788E-05-2.87549236E-05 1.90334784E-05 7.59364890E-06
11 77 6.16962916E-04-1.12284880E-04 1.98948477E-04 2.15217582E-05-2.23245602E-07
11 78-1.22888117E-07 3.46133719E-07-1.18249380E-07 8.36606674E-07 5.44416123E-08
11 79 3.73855072E-07-8.40645238E-06-4.16099088E-05 7.67654563E-05-2.13859450E-07
11 80 3.30656886E-06-2.06409156E-05-2.25496711E-05 3.30659395E-07-2.83165700E-07
11 81 9.98038732E-07-1.22628453E-07 6.92364412E-07 1.05740651E-05-5.23913595E-06
11 82 1.32206698E-06-1.65300671E-06-9.76821143E-05 2.95768361E-05-9.33813816E-06
11 83-2.01908617E-05-1.85532965E-03 1.26845225E-04 1.96545205E-04-4.12649428E-04
11 84-6.78691753E-07 6.48443583E-07 3.02481701E-08-1.10277153E-06 1.57320318E-06
11 85-1.63834433E-06-1.39500248E-06 9.53639606E-06-1.87446142E-05-8.40829268E-05
11 86-2.09901602E-07 1.36669894E-06-4.12788394E-06 5.33076985E-07-2.57039270E-07
11 87-1.70528832E-05 2.32080833E-05-2.40457470E-06 6.71284189E-07 2.07154074E-04
11 88-1.28658512E-04-3.88440251E-06-4.58291014E-06 3.06022167E-03-8.07002344E-04
11 89-3.58993391E-04-6.47089046E-05-3.98346312E-07 8.19772123E-09 3.90148591E-07
11 90 9.49378412E-07-6.26904923E-07 7.45614442E-08-3.97392697E-06 2.89412758E-05
11 91-5.91418166E-04-4.08541658E-03 1.34963346E-06-1.37644658E-05-8.00093622E-05
11 92 3.12167505E-04 5.38327648E-07 1.51619361E-07-2.68475929E-07-5.71356457E-07
11 93-4.08974125E-07 7.77559217E-06 5.39116790E-07 3.55146666E-06 5.19439271E-07
11 94-8.83526104E-05-1.01126905E-05-3.47686514E-05 4.70767897E-05 5.43984694E-04
11 95-8.45937159E-05-2.32596345E-04 1.25271340E-04-1.64295696E-06 1.52531056E-06
11 96 1.17646396E-07 2.85097678E-07-4.37529516E-07 2.75431364E-07-1.01687604E-06
11 97 5.34920467E-06-4.96016735E-05 8.52869276E-05 9.91993296E-08 2.72237951E-07
11 98 2.08034381E-07 8.04485984E-07-7.91418995E-08-4.78248269E-06 9.42860951E-08
11 99-5.30060397E-06 7.84315404E-07 2.82564812E-05-7.11098606E-05 7.13316702E-05
11100 1.05976156E-06 6.08573756E-04-5.96858041E-04 3.58525122E-04-1.29613363E-04
11101 1.87638607E-06-1.18252945E-06-6.93856620E-07 5.19207166E-07 1.46000079E-07
11102 3.68361425E-07 1.13605454E-07-1.51664473E-07 5.70985681E-07-3.28393880E-07
11103 2.09539735E-07 2.07289887E-06-2.71190811E-06 1.84397738E-06-1.92688370E-06
11104 3.26992552E-05 3.30128333E-06 1.38209948E-05-2.96850764E-06 3.50402153E-04
11105 1.91576791E-05 7.70923433E-05-3.45615463E-05 1.38894987E-07 7.29060416E-07
11106-8.67955403E-07-7.57384760E-07-3.99294720E-07 3.31708361E-07-5.91494817E-07
11107 3.09430399E-06-1.98859125E-06 7.61700980E-05-8.01971154E-07 1.43393801E-06
11108-4.46807949E-06-2.74683484E-05 1.00005037E-06-6.29725344E-06-2.04971842E-06
11109-6.70645947E-05-4.37111791E-08-2.63627102E-09-8.71827601E-07-5.87760265E-07
11110-3.11353119E-08 6.31840538E-07 4.29445865E-06 3.41708901E-06 5.49004332E-08
11111-5.04800859E-05 1.56781664E-05-4.95525852E-06 1.32889955E-06-2.08169110E-04
11112 7.16103280E-05 1.55012563E-05 2.54098543E-05-9.00425764E-07 1.73684408E-06
11113-8.36418311E-07-1.11076176E-06-1.47918915E-07-3.36604435E-07-1.15641360E-07
11114-4.54035795E-07 3.44656086E-05 2.80404602E-05-1.13677754E-07 2.30817697E-06
11115 7.36223731E-06-2.54795605E-06 4.28182781E-07-7.24784974E-07 1.03737278E-05
11116-3.45439905E-05-3.74795896E-08 1.24395847E-07 2.78657327E-07-7.62396405E-07
11117-2.09902039E-07-1.84062612E-06-1.89483322E-06 3.70852973E-06 9.10037169E-07
11118 6.46193035E-05-9.83452277E-06 1.07884064E-05-9.22674709E-06 7.76499189E-04
11119-1.52073374E-04 1.26517511E-04 8.79560927E-06-5.69366420E-07 4.50267850E-07
11120 1.19098570E-07-8.30286093E-07-1.13458785E-07-4.96238693E-07-7.32800384E-07
11121 3.18477823E-06-5.36275906E-05 7.58692551E-05-7.84977711E-08-5.26629971E-07
11122-6.03417327E-07 1.77111727E-05 4.13533455E-07-5.11142515E-06-4.29295487E-07
11123 6.19774241E-06-4.29729273E-08-2.00682600E-08-9.17546686E-07-2.29790647E-07
11124 1.28662692E-07 1.52959663E-06 3.68689619E-06 1.79379175E-06-4.08490323E-07
11125-3.36508287E-05-2.37445664E-05-6.22132423E-05-9.80816777E-06 1.15101230E-03
11126-1.94604993E-06 3.38235820E-04 7.62507740E-06 1.36314658E-06-7.70497308E-07
11127-5.92649269E-07 1.49582232E-06 3.56430764E-07 3.58036346E-07-3.44507448E-07
11128 2.74139159E-06-5.39874142E-05-2.60569678E-05-7.72057764E-09-4.10319883E-08
11129 1.20852740E-06-6.59773317E-08 9.56422986E-08-1.06265889E-06-5.46533495E-06
11130 3.23571579E-07-4.45783477E-07 9.22526262E-06 3.08835683E-05-8.83941143E-07
11131 2.38332917E-07-2.01279297E-05-1.60213254E-05 1.89554403E-05 8.98008576E-05
11132 1.01468818E-06-3.40606487E-08-9.80627532E-07-9.02314144E-08-1.39520631E-06
11133-6.11494821E-07-1.85212598E-08-2.46177079E-07-1.89411620E-07 1.50039378E-07
11134 4.80217833E-07 3.10817062E-06 8.43399578E-07-7.86663454E-07-1.76233010E-06
11135-2.78208789E-05 4.20154948E-06-6.97301738E-07 1.12875294E-05-1.58179951E-04
11136-7.20364379E-05-6.23723049E-05 2.92238146E-05-1.22126710E-08 1.81477761E-07
11137-1.69265090E-07-3.50302952E-07-8.20738818E-07 7.22658927E-07-1.75407994E-06
11138 1.91823517E-05 1.87326753E-04 3.61757413E-04
12  1-2.62578449E-05-2.47794956E-05-1.39648700E-06 3.51184970E-06 1.23817381E-07
12  2 4.09838719E-05 8.19052919E-06 1.35006798E-05-1.63700606E-05-1.52200313E-04
12  3 1.06542478E-04-3.40928795E-05 2.88469950E-04 3.30290636E-03 2.29826349E-04
12  4 7.74428844E-04 2.12813451E-04-2.49211271E-06-6.44883030E-06 8.94094301E-06
12  5 5.66788252E-06 1.98562353E-05 2.07421246E-06-2.37851612E-02-1.96360010E-02
12  6 7.32219775E-05-4.28285902E-05-3.37455882E-05-3.25148231E-04 3.90044948E-04
12  7-1.99430225E-04-1.42939443E-04-2.19413796E-03 5.60832733E-04 2.42005382E-04
12  8-5.88294236E-04-9.51748695E-05 1.01890300E-03-1.12665261E-03 3.27601384E-04
12  9-1.08913855E-04 6.56289625E-05 4.32848921E-05 8.88205981E-05 1.15576716E-04
12 10-5.31494817E-05-2.37623709E-05 1.27107203E-04-1.67632251E-04 2.45098833E-05
12 11-2.66576768E-05 1.04909482E-04-2.44873363E-04 7.09823188E-04-5.62557094E-01
12 12-4.65793503E-01-4.68983531E-05 1.67072200E-04-2.81919526E-06-4.77666287E-03
12 13 6.90539735E-05-2.50102671E-05-6.71125848E-05 4.77300487E-03 2.33495594E-04
12 14-1.52504158E-03 1.16425137E-03 7.66275388E-03 6.45358946E-04-4.70857912E-04
12 15 2.50251756E-04 7.60934645E-05-1.08748175E-04 3.26547103E-05 3.79790266E-05
12 16-4.03693365E-06 1.46401027E-04-3.46529711E-04 7.09836842E-05-1.75696543E-04
12 17-4.16437166E-04-1.49952859E-02-1.23503958E-02-6.60082996E-05-6.92219490E-05
12 18-2.15910017E-06-4.03513295E-04-3.17167232E-04-3.03969221E-04 8.56853562E-05
12 19-1.58383663E-03-5.01435989E-04-3.44763037E-04-2.08406901E-05-3.29696106E-03
12 20-6.88451860E-04 6.84903963E-05-3.75041993E-04-6.27883828E-05-2.90949013E-05
12 21 9.18832842E-05-1.31739214E-04 6.31086944E-05 1.56891167E-05-1.80680753E-05
12 22 9.75411596E-05 6.69167484E-05 1.38856430E-04-1.42141518E-05 7.63487090E-05
12 23 5.33555374E-05-1.70698360E-04 2.18086961E-04 1.90497544E-04 2.25996437E-06
12 24 1.74598249E-05-1.15464908E-05-2.20995366E-05 9.18072095E-06-6.40360178E-05
12 25 7.43999935E-05 4.16607695E-04-1.25322643E-04 1.44595799E-04 2.38251319E-06
12 26 9.71406233E-04-2.93003995E-04 5.85979254E-05-4.28260412E-04 1.34795666E-05
12 27 1.47078664E-05-2.81874330E-05-1.31326307E-05 2.07327835E-05 3.47188696E-05
12 28 8.04397892E-06-7.74554982E-05-4.69645315E-05-8.65244583E-05 1.34897604E-02
12 29 1.12267777E-02-7.28937544E-06-5.89626617E-06 8.80787733E-05-1.03228080E-04
12 30-3.97559789E-05-1.73486976E-05 4.25985926E-04-1.76415649E-03-4.44737190E-04
12 31 3.31334751E-04 7.94629979E-04-4.23378659E-03-2.80957279E-03 2.15930316E-03
12 32 1.76341220E-03 6.08689235E-05 1.03712730E-04-1.64581654E-04-1.74683118E-06
12 33 5.51490346E-05 1.76377225E-05-6.25094196E-06-5.78932012E-06 6.04996295E-07
12 34 2.93450976E-06-4.84562746E-07 1.60991743E-05-1.42965379E-06-1.03222001E-05
12 35 2.83781517E-06-2.85630458E-04 5.90579229E-05-3.18933659E-05 1.47802667E-04
12 36-8.96579553E-04-3.62892140E-05-1.01351575E-04 2.25676492E-04 1.21279952E-06
12 37 1.25164769E-06-2.46444721E-06 9.80280538E-07 2.00606997E-07 8.97677007E-06
12 38-2.02127732E-06 1.29825620E-05-1.28524910E-04-4.55537654E-05-7.66949050E-07
12 39 1.71706947E-05-1.04583387E-04 6.22613966E-05 4.50601847E-06-2.26764408E-05
12 40-1.69094917E-04-2.66204395E-04 4.56453026E-04 3.73141840E-04 7.26332758E-06
12 41-4.70130575E-06-2.43686009E-06 5.61532560E-05 1.75176983E-07-4.99424415E-06
12 42-1.63703288E-05-2.57181739E-04-4.82805288E-05 7.44992999E-05 8.30045846E-06
12 43-3.12813164E-03-4.01160747E-04 2.50226815E-04 2.50967379E-04-3.58204035E-06
12 44 7.07806419E-06-3.49602384E-06 1.54000080E-05-6.23204788E-06-5.99580602E-06
12 45-3.36182455E-06 5.27801798E-05 2.50073966E-05 1.08906137E-04-1.10947584E-05
12 46 4.49745954E-05 4.47440591E-06 1.02722422E-04-2.77036805E-06 2.45485141E-05
12 47-5.89443684E-05-1.19994719E-04 3.97239284E-04 3.26796729E-04-7.91934566E-06
12 48 9.90914035E-07 3.98017813E-06 7.39223808E-06 2.32937860E-07-1.61954496E-05
12 49-5.08502061E-05 4.05316104E-04-9.00763891E-05-1.11290187E-04-1.09175223E-04
12 50 1.57987458E-03 1.82232497E-04-3.76700700E-04-2.63074310E-04-1.68365908E-05
12 51 9.91914161E-06 6.91744915E-06 1.36735767E-06 6.38244514E-06 9.83747407E-06
12 52 1.29085423E-06-4.35605406E-05-3.82595113E-05-1.69696418E-04 2.23910259E-06
12 53-2.31744568E-05-6.46938920E-05 3.04697081E-05-7.03330779E-06 1.50580232E-05
12 54 8.48538343E-05 7.07385343E-05 8.01084135E-05 6.83900904E-05-4.58629872E-07
12 55 3.19454202E-06-5.53109399E-06-1.13162186E-05-2.05040181E-05-9.91837713E-06
12 56 3.49476894E-05 5.44220097E-04-1.21394696E-05 1.31221774E-04-4.84387198E-04
12 57-3.53300567E-03-1.18873550E-03 1.67507828E-04 1.08248308E-03-6.60511322E-06
12 58 2.52155710E-06 4.08355612E-06 1.33617790E-05 6.97314117E-06 2.47184841E-05
12 59-3.25434967E-06-6.09507925E-05 4.76459917E-04 3.85607041E-03 3.27407592E-07
12 60 2.53530471E-06-8.69432687E-07 4.87711376E-06-8.99202184E-07-2.30995056E-05
12 61 3.35004731E-06-2.17576017E-05 7.18727995E-07 8.10020400E-05-1.00881367E-05
12 62 9.97033265E-05 9.53630365E-07-1.21699094E-04 4.39482615E-05-6.93686043E-05
12 63-6.38260854E-05-1.56396012E-06 4.34689573E-06-2.78293560E-06-1.71073803E-06
12 64 1.16975131E-06 2.66071550E-07 2.63051408E-07-9.88131393E-07 2.71038951E-07
12 65-8.33571741E-07 1.17904969E-06 1.99527928E-05-5.53492649E-07-2.60159022E-06
12 66-4.49793321E-06-1.67272955E-04 6.07952105E-05-7.52705635E-05-2.63391666E-06
12 67 3.64577253E-04-1.83706910E-04-2.64900936E-04-1.85356482E-04-8.98469387E-07
12 68-2.54697917E-06 3.44544855E-06 2.79027142E-06 1.02002950E-06-1.98990203E-06
12 69 6.88157937E-06-4.11117247E-06-4.61490039E-04 7.66475137E-05-5.94960363E-08
12 70-4.58792677E-07-2.66399482E-07-1.56444206E-07-2.91124131E-06 8.80970715E-06
12 71 6.57985280E-08 1.11897157E-06 1.45282047E-05-8.53374545E-05 9.20531764E-05
12 72 3.59526813E-05-1.44723869E-04-5.05570933E-03 1.99067085E-04-3.72201015E-04
12 73 8.09704717E-04-3.77531767E-06 2.70653264E-06 1.06878503E-06 1.42396238E-06
12 74-2.46152509E-06-2.83012613E-07-8.22900778E-07-4.79691513E-07-4.87658693E-07
12 75-8.17167487E-07 2.99466938E-06-1.31352034E-06 2.39762376E-06 5.39524301E-06
12 76-1.50908269E-05-5.08059786E-06 6.02698290E-05 4.25616658E-05 1.41022457E-04
12 77-5.78145610E-04-3.23635767E-05-1.63942078E-04-4.24892653E-05-2.63403661E-06
12 78 1.46065382E-06 1.17338279E-06 1.17029303E-07 8.83037928E-07 2.00909618E-07
12 79-2.10572178E-06 1.43259235E-05 4.42466417E-04 1.66609996E-04-2.76015112E-06
12 80 2.02653365E-05 7.98564037E-05-4.26845774E-06 1.67517790E-06 1.29947265E-07
12 81-5.49309304E-07 8.02879761E-07-3.15574058E-07 1.83643031E-05 1.87170037E-06
12 82-4.99169770E-06 3.41893170E-06-1.82943764E-04 1.44800892E-05 2.75990277E-05
12 83-1.34326235E-04 1.57145834E-03-1.28398343E-04 1.07357405E-04-1.90555833E-06
12 84-2.29969930E-06 5.48550625E-07 1.75114867E-06 7.60335284E-07-4.07568889E-07
12 85-1.18628284E-06 4.39981104E-08-7.86706833E-06-5.71147910E-05-1.32589306E-04
12 86-1.66250161E-06-8.67521764E-07 5.94681238E-07 2.65288906E-07-1.00546482E-06
12 87-1.19131764E-05-1.55143212E-06-8.34330802E-07 3.97329895E-06 1.81633779E-04
12 88 7.55312002E-05-1.29579556E-04-1.63488923E-05-1.35934294E-03-1.34805114E-03
12 89 4.48476182E-04-2.70671541E-04 2.83147043E-06-1.35966728E-06-1.47180315E-06
12 90-2.12346555E-06-1.02598495E-06 1.11447167E-06 4.18507678E-06-3.45195250E-05
12 91 2.28893953E-04-4.31214209E-03-1.98303967E-06 2.04495559E-05-8.77985532E-08
12 92 3.55838047E-04 6.61995378E-06 4.76917806E-06-6.01245239E-07 5.54369187E-07
12 93 6.40562857E-07 1.05691071E-05 2.83679796E-06-3.52894471E-06-4.11023335E-06
12 94-1.42179625E-04-8.62589562E-06 3.61178001E-05 1.06247415E-04 5.50224233E-03
12 95-6.94661750E-04-5.29434198E-04-5.69371464E-04-1.49269807E-06 5.85852440E-07
12 96 9.06845625E-07 8.08482090E-07 5.85905230E-07 1.68344279E-06 1.31368993E-07
12 97-8.21932533E-06-9.32208897E-05 9.67789383E-05-8.21080710E-08 1.16027600E-09
12 98 8.58663645E-07-1.86074653E-08 3.47253527E-09-5.17107658E-06-4.99203797E-06
12 99 9.03462291E-07-2.30952555E-07 1.44864419E-04-1.10556111E-04-5.40847231E-05
12100-6.97929147E-06-1.15148152E-03-3.99065999E-04-7.62543082E-05-6.38213398E-05
12101 2.06392963E-06-1.72408731E-06-3.39842323E-07 2.15074048E-06 3.46094611E-07
12102 3.92702895E-07-7.80054183E-08 2.43695514E-07 2.45224241E-06-8.23344813E-07
12103-5.48975631E-07-5.52656631E-06-1.01939795E-05 4.01199942E-06 2.09276989E-06
12104 9.85508559E-05 1.33159668E-05-1.36629816E-06-5.26448392E-05 1.58559080E-04
12105-7.18346453E-05-1.06683708E-05-1.39292287E-05 2.16666283E-06-1.02485842E-06
12106-1.14180441E-06-7.45582797E-07 1.19794526E-06-7.69710575E-08-1.08457369E-06
12107 1.67789157E-06 3.15546658E-05-5.03603696E-05-2.07959428E-06 1.09234701E-05
12108 2.38670871E-05-1.27354087E-05 1.69245446E-06-1.45107134E-05 3.46103414E-05
12109 4.17412424E-05-3.25791698E-08 9.12700128E-08-3.00132977E-07-2.47487028E-07
12110-4.27612891E-07-1.72525403E-06 1.44031642E-06 1.49547001E-06 1.64749887E-06
12111 3.01359482E-05 2.56479796E-06-3.23746669E-05-9.79446723E-06 4.14675994E-04
12112-7.34311022E-05-3.39420013E-05 3.70889138E-05-1.13665846E-06 9.58589167E-07
12113 1.78069295E-07-3.14684790E-07-4.58866790E-07-9.53125564E-08 3.92060978E-07
12114-1.60712592E-06 4.97172261E-05-8.94195504E-05 1.01495342E-06-8.53907864E-06
12115 3.02255922E-05 5.31608835E-05 6.47702804E-08-1.46436449E-06 2.50896634E-05
12116 1.02003671E-05-1.49771614E-07 2.03574706E-07-2.71907505E-07-4.13406035E-07
12117 1.49311596E-07-3.37013076E-06 2.10967674E-06 1.95779515E-06-6.54448880E-07
12118 7.54084816E-06-2.08767884E-06 1.44856320E-05 9.17635429E-06 6.64688785E-04
12119-1.22624195E-04 2.23840007E-04 8.37766225E-06-6.59713850E-07 7.89517595E-07
12120-1.29803745E-07-2.52543894E-07 2.47905126E-08-3.18647058E-07-1.30352314E-06
12121 8.88571294E-06 1.78747800E-05 2.49834735E-04 6.26586428E-08-1.10128649E-06
12122-1.57127725E-05-2.68600028E-05-7.39291691E-07 4.35835061E-06-1.92995250E-06
12123-2.59554320E-05-1.01970865E-07 1.47151541E-06-1.92749085E-06 3.04582437E-06
12124-8.06567829E-08-1.75464371E-05 8.43029606E-06-1.69367094E-05 9.59732181E-07
12125-1.99430695E-05-8.39123245E-05 7.05417590E-05-2.68879911E-06 8.36297274E-04
12126-3.70513488E-05-2.13012997E-05 2.72276935E-04-9.56457961E-07-2.62378098E-07
12127 1.21883606E-06 3.95293424E-06-1.13519790E-06-3.92983412E-07-3.20967564E-06
12128 3.26738431E-05 1.25667628E-04-2.32574271E-04 4.05013740E-08 6.30230909E-07
12129-2.95351718E-07 9.11977624E-08 3.07823901E-08-7.93295399E-06 1.33966618E-06
12130-6.09423593E-07 3.04185380E-07 6.39308390E-05 6.31024636E-06 3.61421788E-06
12131-9.30142234E-06 5.49111328E-04 4.56608453E-04-6.75371247E-05 1.09902989E-04
12132 6.30487309E-07-3.10545562E-07-3.19941747E-07-3.79704682E-07-7.29698574E-07
12133-3.08439174E-07-4.66552393E-08-7.32518754E-07 3.48734006E-07 5.55194785E-07
12134 3.06910438E-08 9.33293462E-06-1.13222946E-06-1.93294883E-06 5.45230299E-08
12135-6.79846557E-05 5.57281783E-06-1.07610848E-05 2.31959030E-06 4.30945967E-04
12136 6.58438614E-06 1.97912981E-04-3.64747234E-06 4.07192432E-07-2.78216432E-08
12137-3.79370788E-07-9.10627299E-07-4.16173541E-08 2.06590115E-07-1.09504786E-06
12138 1.95071956E-05-3.71410338E-05 5.74224355E-05
13  1 2.54855695E-08-2.38176637E-07 1.98808634E-06 5.53659247E-07 1.25795614E-06
13  2 9.11339247E-06-1.17012823E-05-1.91906876E-06-5.27748775E-06-1.16929200E-04
13  3 1.48476177E-05 3.61047586E-05 1.19865485E-04-4.58796878E-04-1.04003523E-03
13  4 3.87660146E-04-1.46092590E-05 7.72141822E-07-2.12311676E-06 1.35097494E-06
13  5-3.08172820E-06 9.77101287E-07-1.03123228E-06-1.01446447E-05-7.12327519E-06
13  6 8.68003939E-07 9.30533269E-07-3.30249615E-07-1.68818738E-05-8.65561230E-06
13  7-3.27476989E-06 5.01315029E-08 1.74891088E-04 6.97951031E-05 3.25268986E-05
13  8 1.43649457E-05 4.86319702E-03-9.39087953E-04 3.80611839E-05 6.21236917E-04
13  9 3.25856856E-06-1.13578457E-06-2.12278400E-06-3.41021056E-06 1.47661943E-06
13 10 2.70342984E-06 1.23865192E-07-4.17503933E-06 6.86908510E-05-8.53600853E-06
13 11-7.61697212E-07 8.35901182E-07-1.68493534E-04-2.77639789E-06-5.99048398E-06
13 12-5.64952599E-06-2.19474062E-07 1.81141091E-07-2.65818409E-07 1.14918284E-05
13 13 3.32362113E-06-1.96397949E-06 1.57284500E-06-7.90657601E-05-2.19386917E-05
13 14 6.52780103E-05-3.03571692E-05-3.06748476E-03-1.08356611E-03 5.63050568E-04
13 15 1.82299730E-04-1.79183742E-06 1.73192114E-07 1.61864531E-06 1.67389303E-07
13 16 1.88694238E-06-3.33526448E-07 1.48589184E-06-1.30687135E-05-1.33089460E-05
13 17-1.15396783E-04-9.89620830E-07-1.17498532E-07 1.53101837E-07-2.11542719E-07
13 18-8.33626251E-07-1.14141614E-05-2.73547453E-06 2.17270512E-06 2.81410202E-06
13 19 7.00917018E-05 1.04183293E-04-2.65939275E-05-1.05218325E-05-8.84770645E-04
13 20-5.99651121E-05-1.41593213E-04-1.59463421E-04 1.35670329E-06-3.23704150E-07
13 21-1.03299914E-06 3.94883279E-07 1.73518560E-06 8.12464059E-07 7.97069963E-07
13 22-1.86181585E-05 5.34124287E-05-5.64632845E-05-1.63299521E-06 1.71122384E-05
13 23 8.37420962E-05 1.72708615E-05-4.34524814E-07-8.49163201E-07-1.01448205E-06
13 24 3.23498092E-07-1.04249716E-07 4.52350182E-06 6.76748473E-06-2.41251363E-06
13 25 4.94253713E-07-2.70695417E-05-3.52074364E-05-2.50510853E-05 7.18832624E-06
13 26 5.08286949E-04-2.53697438E-04 9.11813723E-04-1.28146060E-04-9.88405969E-07
13 27 8.24983947E-07 1.63422022E-07 4.46849048E-07-1.19582156E-06 1.37186073E-06
13 28 5.48403834E-07-7.40672339E-06-3.23510852E-05 6.22171858E-05-4.14572742E-08
13 29-6.64022968E-07 6.30714796E-08-4.90475756E-07-1.02668768E-07 7.79630905E-06
13 30-7.61655770E-07 1.84872412E-06-2.86109101E-07-4.03516017E-05-3.08472082E-06
13 31-6.53785067E-05-6.11062438E-05 4.91002317E-04 2.14156210E-03-5.75544603E-04
13 32-4.49489551E-04-1.99305478E-06 1.02511340E-06 9.67941379E-07 4.71643822E-07
13 33-1.67963561E-06 1.80420627E-07 7.39765792E-07 1.24797382E-06-2.68268873E-07
13 34 1.08489066E-08 1.72693800E-07-6.93187997E-06 1.95291511E-07-7.72562202E-07
13 35-1.61416506E-07 3.80428424E-05 5.32135674E-06-1.54354368E-05-9.88581743E-06
13 36 6.62311778E-04-6.29764374E-05 3.85399986E-05-1.96101828E-04-8.13300753E-07
13 37 1.34134994E-07 6.79165759E-07-1.81165748E-07-7.25928031E-07-1.72310529E-07
13 38 5.64450628E-07-8.02853258E-06-4.77691505E-06 1.70656635E-04 3.69442273E-07
13 39-3.13480510E-06 8.70169257E-06-8.60682040E-05-1.08815431E-06 7.41519949E-06
13 40 4.52893767E-05 2.90484358E-04 4.54949398E-08-9.90300842E-08-5.53388307E-07
13 41-4.11133072E-07-3.37238712E-07-4.72168210E-07 3.06049872E-06 1.44133490E-06
13 42 1.25913276E-06 4.55531131E-05 2.51841635E-05-1.99660286E-05-9.46086162E-06
13 43 1.55653792E-03 1.33948980E-04-2.02224931E-04-2.44151603E-05 1.05400677E-06
13 44-1.34496107E-07-9.19510667E-07-6.66767644E-07-3.35675503E-07-4.28186805E-07
13 45 3.76760587E-07-2.49745610E-06 5.36507432E-05-3.62271420E-05 5.78919749E-07
13 46-5.79289940E-06 7.09665669E-05 4.74775700E-05 1.19074439E-07-1.83023120E-06
13 47 5.18523677E-05-7.36210869E-05-5.79163759E-07-1.18807396E-07-3.23663894E-07
13 48-6.58280884E-07-2.40271397E-07-7.55931154E-06 3.19956141E-06 2.85482309E-06
13 49 1.38439276E-06 6.54483985E-05-4.31395437E-05-2.61556745E-05-2.12012926E-05
13 50-1.48163839E-03 1.67791432E-04 1.96682952E-04 4.75742156E-04-2.20045076E-08
13 51-3.81956706E-07 4.03961213E-07 1.27358333E-07 2.10714907E-06 1.31358853E-06
13 52 5.50701446E-07 1.52132986E-06 1.35002390E-05-1.41152104E-03 3.47765730E-07
13 53-8.22673043E-06 4.85832948E-05 4.23129751E-05 5.51740377E-07-5.24422507E-06
13 54 5.50508587E-05 2.86051192E-05 2.12641094E-07 4.43315386E-07-5.05544299E-06
13 55 1.45000914E-07 1.30806012E-06-8.45232109E-06 2.72923936E-05-2.53523255E-06
13 56-7.43509340E-06 1.45561551E-04-1.99711123E-04 1.94214355E-05 1.05057236E-04
13 57-2.00949683E-03 8.56652683E-04-1.43343845E-03 4.71819711E-04 3.02236208E-06
13 58-2.48786983E-06-5.34492250E-07 4.57315963E-06-2.41027798E-06-3.18237349E-06
13 59 2.58453730E-06 9.83932867E-06-1.51380787E-04-1.48515727E-03 3.18807595E-08
13 60 4.76969624E-07-3.27915018E-07 4.66308651E-07 1.84301807E-08-6.07921398E-06
13 61 1.24095827E-06-2.43264812E-06-3.99128098E-08 5.19845418E-05 2.22841344E-06
13 62 3.15840407E-05 6.02964325E-06 2.10313588E-04 5.10384189E-05 8.24071688E-06
13 63-9.44056208E-06-4.40250302E-07 9.01691897E-07-4.61441594E-07-2.71336866E-09
13 64 2.28565648E-07 1.10942480E-07 6.57091865E-08 6.12602786E-07 8.39397141E-07
13 65-6.09332175E-07-2.22743129E-08-6.36930079E-06-4.51962825E-06 2.02787929E-06
13 66-4.89734467E-07 3.83546749E-05 2.52312151E-05 1.09088135E-05 7.76761262E-06
13 67 3.46586745E-04-3.41480408E-04-4.24863231E-05 3.44427398E-05-9.53908752E-07
13 68 1.23831302E-06-2.84404271E-07 1.37603618E-07 3.78173808E-07-4.44667757E-07
13 69 1.32769061E-06-2.15284477E-06-2.91423848E-04 7.53631129E-05 3.16064049E-03
13 70 2.67176785E-03-3.87625492E-05-7.49484424E-05 2.32307192E-05-9.79041816E-05
13 71-1.58058597E-04-3.89674811E-04 7.81035179E-05-1.69065987E-03-3.33456088E-04
13 72-5.53918722E-04 1.21935134E-03 4.03910499E-03-2.69561243E-04 1.74739446E-03
13 73-1.75627225E-03 6.20310016E-05-1.15116772E-04 5.30857705E-05-1.17293197E-04
13 74 5.70928382E-05 9.29658396E-05 6.76968817E-05 5.37111374E-05 4.58103469E-06
13 75 2.57839633E-06 2.83508127E-06 3.01610699E-05-1.96625340E-05 3.20339809E-07
13 76 8.32129168E-06-9.39687155E-05 2.12665406E-04-3.28781659E-05-1.52342048E-04
13 77 6.32346606E-03 6.37843314E-04 1.32175943E-03 1.28159857E-03 1.57725009E-05
13 78-2.73341065E-06-1.30390902E-05-1.50319722E-05 4.84325687E-06 2.92759120E-06
13 79-1.01900589E-05 4.99220043E-05-2.98421036E-04 5.71077037E-04 2.96786464E-06
13 80-5.18217864E-05-1.93171383E-04 2.83620221E-04 1.29541632E-04 1.15678669E-04
13 81 8.72744982E-07 6.97259425E-06 1.77279976E-05-1.09278402E-05 3.00997550E-05
13 82-4.20093758E-05-7.26835571E-05 3.97118726E-04 1.01128938E-04 1.89795972E-04
13 83-6.98963362E-05-8.89415131E-03 1.17578193E-03 1.63909575E-03-1.38068413E-03
13 84 2.06980922E-05 2.27497822E-05-4.34478744E-05-2.88703519E-06 2.51972761E-05
13 85 1.34220080E-06 1.19624803E-05-1.10979714E-04 1.36917888E-05-5.39020958E-04
13 86-1.10836868E-02-9.11150190E-03-5.88571872E-05 3.16134914E-05-7.18520282E-05
13 87-3.83052520E-04-1.97628095E-04 1.63364884E-04-3.64342771E-04-1.42391222E-03
13 88-2.88681597E-04 2.05886602E-04-3.49673576E-04 6.26507345E-03 2.39681776E-03
13 89-1.40108099E-03 9.28340089E-04 4.00643409E-05 3.37907200E-05-7.38550609E-05
13 90 2.06047065E-05-1.12129785E-04 9.99214902E-05-1.09655647E-05 5.59155292E-05
13 91-4.53320757E-05 5.03635804E-03-1.41579424E-05 9.60053598E-05 1.40961603E-04
13 92-2.70900894E-04-5.63073327E-01-4.66228097E-01 6.30855594E-05 9.61688439E-05
13 93 1.06121913E-04-4.74543480E-03-2.40234061E-05-9.87643980E-05 3.43860765E-05
13 94 5.00796038E-03-1.88063062E-04-9.70808299E-04-1.56501680E-03-1.29820394E-02
13 95 1.28716101E-03 1.35905513E-03 2.29346381E-03 9.91034588E-05 2.59343949E-05
13 96-1.25037854E-04-1.81418411E-05-4.31161985E-05-1.14911683E-04-3.38317098E-04
13 97 2.99917973E-06 1.87371720E-04-7.52379099E-04 1.63697827E-02 1.36088347E-02
13 98 5.80232733E-05 1.96083645E-06-5.64289505E-05-5.97388175E-05 2.79673023E-04
13 99 6.99484987E-06-3.12033792E-04-1.68545152E-03 5.84322362E-04 6.03502062E-04
13100-4.20433805E-04 4.99755496E-03 8.12919385E-05-4.71517450E-04 7.11275097E-04
13101-1.83566301E-05 7.35171329E-05-5.51605027E-05-9.58160232E-06 1.55589029E-04
13102 3.90078460E-05 2.50928232E-04 2.06262018E-04-5.86372228E-06 4.65034734E-06
13103 1.01264255E-06 2.41691941E-05 2.00630487E-05 2.02234334E-06-1.62783948E-05
13104-2.17673247E-04 1.77085941E-04-2.44492074E-05 5.64259463E-06 1.82681511E-03
13105-4.93216814E-04 3.94503069E-06-2.87042116E-04-1.18640252E-05-4.84213546E-06
13106 1.67061607E-05 1.29898489E-05-1.90260796E-05 3.58813148E-06-2.24678118E-06
13107 1.84750890E-05-1.03417823E-05-2.77431015E-04-2.94071568E-06 2.51303807E-05
13108 3.74874246E-05 3.73450432E-05-7.02834342E-06 3.64555499E-05-6.99056080E-05
13109 4.39481297E-04 4.50425399E-04 3.68458883E-04-5.48386718E-06-8.22611378E-06
13110 2.88162211E-06 5.33944322E-05-7.11544180E-06-5.87844561E-06-1.23369871E-06
13111-2.49830351E-04 1.37333532E-05 1.07873995E-04 7.91073425E-05-1.11682976E-03
13112 2.87036763E-04 9.68319436E-05-1.14104775E-04-2.39948515E-06-1.13410076E-05
13113 1.37404927E-05-4.80408597E-06 1.17323226E-05-6.67325496E-06-4.20045053E-07
13114 3.84519156E-05 3.12780052E-05 2.00794144E-04-4.59748409E-06 3.35577018E-05
13115 3.65352660E-05-9.61294270E-05-1.04554584E-05 3.86939542E-05-2.46614593E-05
13116 4.05181076E-05 4.40684498E-04 3.66950340E-04 5.44413948E-07 6.67251580E-06
13117-1.25981282E-06-4.22629722E-05-3.68463888E-05 5.55612803E-07 1.15043493E-05
13118 6.26339055E-04-3.26041979E-04 3.39597106E-05 3.37988236E-05-1.19526849E-03
13119 3.67077762E-04-4.24656363E-04 1.08645661E-04 2.44831490E-05-1.60661262E-05
13120-8.41702282E-06 3.52753844E-06 1.58297697E-06 1.21572913E-05 3.13419833E-06
13121-7.75403023E-05 1.37342038E-06-6.85006357E-04-2.85412254E-06-1.96998882E-05
13122 9.15175858E-06-3.16567131E-04 4.76271484E-06-4.74810632E-05 9.90407445E-05
13123 1.77726270E-04-5.92304285E-05-5.13244285E-05 5.04070093E-07 1.33270783E-06
13124 1.69909934E-07-9.85305979E-06-3.26595922E-06 2.67970686E-05 1.77871057E-05
13125 6.43161921E-04-9.32404318E-05 2.62549923E-04 2.79229317E-04-1.23074817E-03
13126-9.05898200E-04 1.66899434E-05-7.90756630E-05 4.27459260E-06-6.60898399E-06
13127 2.33439138E-06-9.16797674E-06 8.24685131E-06 1.25815128E-05-1.02787967E-05
13128-1.35214714E-05 1.70059681E-04 8.78538939E-04-2.75398565E-06-3.11884306E-06
13129 6.36936658E-06-1.25186935E-05-2.12803106E-06-6.11696571E-07 4.85303605E-06
13130-6.14850579E-06 9.32559194E-06 1.38275019E-04 3.75479258E-06 6.78249485E-06
13131-1.08557185E-04-1.06831283E-03-3.61700040E-04 7.60049687E-05 1.58909547E-04
13132-1.01810673E-05 3.06986222E-06 7.11120504E-06 5.61416203E-07-3.65671527E-06
13133 1.05079326E-06 3.50547083E-07 5.72034051E-07-1.75173476E-06-2.22837824E-06
13134-2.51922535E-06-1.78560450E-06 5.15218062E-06 5.73604730E-06 6.10801032E-06
13135-2.53454179E-06-2.45202780E-05-5.98340341E-05-4.03718191E-05-5.50912262E-04
13136-2.46561388E-05-1.22498850E-04-3.55812075E-05 3.79292470E-06-4.50962999E-06
13137 7.16705292E-07 2.46682129E-07-2.12920618E-06-6.57425078E-07 5.10029137E-06
13138-2.20659910E-05-1.64532538E-04-4.80564240E-04
14  1-3.41284281E-08-2.05698942E-08-2.17964709E-06-2.58762924E-07-6.06644713E-07
14  2-2.96294565E-06 1.25379110E-05-1.70736794E-06 3.43461091E-06 1.41137006E-04
14  3-6.83939585E-05 1.34918768E-04-6.05395596E-05 6.48687158E-04-6.07809435E-04
14  4 3.25348537E-04-1.44679317E-04-1.50754566E-07 3.85737884E-06-3.70662427E-06
14  5 9.62431241E-07-3.06038622E-07-3.10399479E-08 9.29249958E-06 8.09762770E-06
14  6 1.77979301E-06 3.35176349E-07-2.25602720E-06-4.98987261E-06-7.67311431E-06
14  7-2.90865737E-06 1.13279500E-05 1.09193501E-04 5.91448935E-05-6.48371267E-05
14  8-1.16108098E-05 2.09471758E-03 5.70569123E-04-7.00113605E-04 6.35442860E-04
14  9-2.37707435E-06-3.45117341E-07 2.72219170E-06 1.28293687E-07 1.96796809E-06
14 10-3.54415583E-06 2.26758121E-06-1.60028074E-05-2.44681116E-05 1.86345045E-05
14 11-3.36887313E-06 1.90507573E-05-3.05232606E-05 3.66825426E-04 9.00859654E-07
14 12 2.25761517E-06 8.14993445E-07-6.13959495E-07 5.24675890E-07-1.83441359E-05
14 13-4.01907525E-06 4.72457827E-06-4.93630353E-06 7.40843806E-05 3.30201444E-05
14 14-7.66466678E-05 2.34236730E-05 1.16445950E-03-4.29715261E-06-4.66372834E-04
14 15-2.97714803E-04 7.13528803E-07 1.79397263E-07-8.92926066E-07 6.94464661E-07
14 16-1.92463770E-06-6.56796140E-07-1.95934077E-06 1.40631654E-05 1.40879069E-05
14 17 7.60828578E-05 3.12801224E-07 1.43718838E-07 1.16469045E-06 8.81407495E-07
14 18 3.92395811E-07 4.20588972E-06-5.11992670E-06-5.29201129E-06-6.38356508E-07
14 19-3.81623200E-05-1.47429997E-05 5.21016059E-06 6.75392375E-06-1.39490191E-03
14 20-2.81791557E-04-1.09120141E-04-6.66070594E-05-3.75434269E-07 2.94281043E-07
14 21 8.11532266E-08-1.06458870E-06-1.49883170E-06-1.10660135E-06 8.71934944E-08
14 22 4.61080204E-06 2.07178965E-05-3.10424970E-05 2.72468413E-07-5.08543212E-06
14 23 1.45591665E-05-2.57654626E-06 2.27686779E-07 7.87579147E-07 1.67578397E-06
14 24-1.67870827E-07 1.83762919E-07-3.81925909E-06-9.79025513E-06 1.58221548E-06
14 25-1.07255365E-06-7.56762536E-05-1.58097296E-05 2.15327059E-05 3.75553654E-05
14 26 1.16563734E-03 7.63775531E-05 6.94875869E-04-5.83689483E-05 1.67975256E-07
14 27-3.31770701E-07 1.63795446E-07-2.72255119E-07 6.76506179E-07 3.15698126E-07
14 28-4.30256218E-07 4.83351326E-07-4.18470160E-05 3.04616229E-05 4.38205323E-07
14 29 1.16623157E-06 9.96972258E-07-1.21427305E-06-1.66341071E-06-8.89241587E-06
14 30-7.00579033E-06 7.11764403E-06 1.02047756E-05-2.17916711E-05 5.96010853E-05
14 31-3.88606315E-05-3.82160578E-05-3.19304380E-04 2.39209289E-04 6.47012661E-04
14 32-5.99264361E-05 6.94639598E-07 6.72157666E-08-7.61855364E-07 1.63458670E-06
14 33 1.24263454E-06 1.03063893E-07-4.01904723E-07 6.04051692E-07-1.34340801E-08
14 34-1.22446473E-06 2.08262167E-06-1.14806304E-05-2.81227482E-06 4.75546442E-06
14 35-9.91830496E-06 1.62201505E-04 7.05446570E-06-1.62765047E-05-2.80116995E-05
14 36 1.98829692E-04-3.23401254E-05 1.90378421E-05-9.45433518E-05 2.23584798E-06
14 37-2.80078524E-06 5.64937252E-07 1.63000701E-06-6.35042744E-07 5.09998399E-07
14 38-3.34376952E-06 1.29531676E-05-3.03756032E-05-1.53682596E-05 8.41482878E-07
14 39-8.53653270E-06 1.12426339E-06 1.30834231E-05-3.79306386E-06 2.24789218E-05
14 40 6.19620209E-06 5.21615996E-05 4.66824037E-07 2.14719468E-07-2.09240058E-07
14 41 5.79790782E-07-4.65991655E-07 1.38259941E-06 1.61924345E-06-3.19280321E-06
14 42 1.84489165E-06 4.35817934E-05 9.11541087E-06-4.48666008E-06-1.70314001E-05
14 43-1.82438417E-04-8.15268603E-05 6.19118228E-05-3.93653301E-05-5.16496092E-07
14 44 5.44993997E-07-2.84979053E-08 2.79513958E-07-1.55554019E-07-1.80813961E-07
14 45 4.77765717E-07-3.68496970E-06-9.41985405E-06-4.00748570E-05-2.88660134E-07
14 46-4.49968054E-07-2.41455737E-05-7.64450380E-05 1.06856472E-07-1.65501716E-06
14 47 3.27113743E-05 3.44433614E-05 2.87932684E-06 9.56386685E-07-2.91439366E-06
14 48-4.94274058E-07 1.27551983E-07 1.47360189E-05 1.54376845E-05 6.91597281E-07
14 49-1.41842248E-06-1.21223036E-04-7.68581331E-05-3.79604915E-06 3.49745722E-05
14 50 4.14292001E-04 2.68335995E-04-1.37656907E-04 2.00429554E-04 1.72998024E-06
14 51-1.66114401E-06-6.88362288E-08-1.98222039E-06-1.04524028E-06-7.86935134E-08
14 52 4.21255243E-06-3.53820009E-05 3.56168117E-04-2.32355574E-03 5.75927590E-07
14 53-4.23095878E-06-4.28224246E-05 7.60147718E-05-2.23371164E-06 2.28170660E-05
14 54-2.09615025E-05 1.95761885E-04-3.43747956E-07-1.30841498E-06 3.38976815E-06
14 55-1.26741567E-06-5.97205183E-07 1.35757668E-05-1.79783811E-05 8.15527858E-06
14 56 3.60889647E-06-2.00638743E-04 7.46584144E-05-1.22233258E-04-6.87834657E-05
14 57-6.84063825E-03 5.41524900E-05-9.98064952E-04-2.67687647E-04-1.60014694E-06
14 58 2.34036920E-06-7.40222259E-07-1.64234101E-06-2.96403446E-06 7.47195351E-06
14 59-3.71165512E-06-9.98548205E-06 9.67896453E-04 4.90034767E-03-1.78631333E-08
14 60-1.90965599E-07 2.31066984E-07-1.43237369E-07 3.73181228E-07 2.15705698E-06
14 61-1.00509808E-06 8.40005215E-07-1.82248084E-06-8.03004484E-06 7.18726804E-06
14 62-9.62847602E-06 1.49702036E-05 1.41981417E-04 6.46587807E-05 3.15641548E-05
14 63-1.36499550E-05 1.84419334E-07-9.05671073E-07 7.21251739E-07 1.85437577E-07
14 64 9.28651868E-07 2.48914731E-07-7.53152726E-08-7.61697459E-07 1.97288278E-06
14 65-5.13853083E-08 1.11550535E-08 9.37546529E-06-8.72546882E-06 5.33959826E-07
14 66 1.81996555E-07-8.06440830E-05 4.75711949E-05-1.61910477E-05-1.74777287E-05
14 67 8.77408896E-04-1.65703558E-04-1.16663007E-04 1.74191991E-04 1.57734256E-06
14 68-7.36795408E-07-8.40547152E-07-1.18930677E-07 5.05999315E-07-5.96492639E-07
14 69 2.06029080E-06-1.23113714E-07-3.39013765E-04-2.25882396E-05 2.57940464E-05
14 70 2.43763160E-05-5.52334907E-06 1.34810618E-06-2.72378756E-06-3.17483069E-05
14 71 1.39984396E-05-1.51507611E-05 3.53700387E-05 2.38675983E-04-2.94603375E-04
14 72 2.55679381E-04-2.73830993E-04-1.27752422E-02-9.96023897E-04-8.47094243E-04
14 73 2.63489315E-03-4.30603029E-06 6.64811144E-06-2.34208116E-06 1.75725277E-05
14 74-1.19622596E-05 8.79262894E-06 1.41220305E-02 1.16332060E-02 3.16318189E-05
14 75 8.47725407E-05 1.21685706E-05 2.58458741E-04 1.52899865E-04 4.30702850E-04
14 76 3.75483713E-05 2.19605030E-03 1.17955114E-04 4.75636966E-04 8.71966012E-04
14 77-5.17426590E-03-7.65618393E-04-1.55332085E-03-1.02229323E-03-6.35862585E-05
14 78 1.37619520E-04-7.40332616E-05 9.41050312E-05 3.26704882E-05 7.66305321E-05
14 79 2.17447206E-05-1.55333192E-04 6.71111631E-04-8.39263068E-04 1.71345357E-05
14 80-7.54231889E-05 4.24865926E-04-2.68930424E-05 5.62916003E-01 4.66089997E-01
14 81-9.35006377E-05-6.46540912E-05 1.11410836E-04 4.79237267E-03 3.76296728E-05
14 82 6.28605657E-05 3.93619359E-05-5.01361457E-03 2.44240282E-04 6.44717939E-04
14 83-1.92800283E-03 7.96843615E-03-9.61675399E-04-1.20233695E-03 1.12657500E-03
14 84-1.04562654E-04-3.47047003E-05 1.39267354E-04 3.14528225E-05-5.36372225E-05
14 85-9.46766278E-05 3.43850640E-04-4.68592454E-05-1.39678653E-04 5.88218034E-04
14 86 1.52272919E-02 1.25433780E-02 6.08987188E-05-4.32345767E-05-5.90356731E-05
14 87 3.94095696E-04 2.35346764E-04-1.99946392E-04-3.31405762E-04 1.68499782E-03
14 88 3.81684566E-04-5.02332855E-04-3.33242283E-04-3.10271774E-03-4.39296933E-04
14 89 7.85236390E-04 7.54472003E-04-2.14981889E-05-1.04219320E-05 3.19201208E-05
14 90-4.99863262E-05-1.17749162E-04 1.22571439E-04 1.84620730E-05-1.01146340E-04
14 91 1.55172234E-04-6.77105406E-04 1.21626933E-05-5.68506403E-05-9.76226504E-05
14 92 4.42715752E-05-5.08203556E-04-4.30867749E-04-5.59069176E-06-4.10101945E-06
14 93 1.99215668E-05 2.20278592E-05-3.42120805E-06 3.43289625E-05-9.54434925E-05
14 94-5.93091705E-04-4.76456065E-05-2.07194720E-04 8.14208893E-05 1.12431016E-02
14 95-6.41740097E-04-3.34185875E-03-9.30710828E-04-2.69703941E-05-1.55145371E-05
14 96 4.24849311E-05-3.22620094E-06 1.96695908E-05 1.62406976E-05-9.93696786E-06
14 97 9.69671514E-05-8.70495399E-05 6.57580145E-04-1.18082042E-02-9.83484509E-03
14 98-5.64182742E-05-9.36899622E-06-6.88661136E-05 1.16536659E-04-2.76758997E-04
14 99-3.86205021E-05-3.26607625E-04 1.76228425E-03-7.28232553E-04-6.04145975E-04
14100-4.49195324E-04-5.33230005E-03-5.48808041E-04-6.30053378E-04-1.11597049E-04
14101 6.38020481E-07-6.42690752E-05 6.36310547E-05 2.53834915E-05 1.51182689E-04
14102 5.13265388E-05 7.99001174E-06 6.81963469E-06-6.24149822E-07-2.26217824E-06
14103 3.25893032E-06-1.62792083E-05 1.34404359E-06 1.14203237E-05-1.44737880E-05
14104 4.40279909E-04-1.16736231E-04 5.11077368E-05-1.74351954E-04-1.05766183E-03
14105 1.74053910E-04-4.35541891E-04 2.12854928E-04-3.60266954E-06-2.56761487E-06
14106 6.17028441E-06-2.60765875E-07 2.42442082E-06-2.05777831E-06 3.85930183E-07
14107-1.00996119E-05 1.96992143E-04-2.57553870E-04 1.47326721E-06-1.97827219E-05
14108 2.62382121E-04-7.35419089E-06-4.65007981E-07-1.22694053E-05 3.01261827E-04
14109-1.29406553E-05-5.08516480E-04-4.16355408E-04 3.49325942E-06 8.52888108E-06
14110 1.11308732E-06-5.62280919E-05 1.13397996E-05-3.53995329E-07 3.93869087E-06
14111 2.91866621E-04-1.95472471E-05-8.25175030E-05 6.32823139E-05 2.52779006E-03
14112-3.11548670E-04-3.52866422E-04 3.43035145E-05-4.49372927E-07 1.24178913E-05
14113-1.19685184E-05 2.90351501E-06 1.10488419E-05-9.69468561E-06 3.28884994E-06
14114-5.12241294E-05-7.31880060E-05-7.97330883E-05 9.79389166E-06-3.77075398E-05
14115-2.72209831E-05-4.40288033E-05 1.88951583E-06-2.28363620E-05-3.90413477E-05
14116-4.20229484E-05-4.70325607E-04-3.87887347E-04-3.57350769E-07-5.84878011E-06
14117-2.55383440E-06-4.17851254E-06 3.82294945E-05-3.05649453E-07 2.04693184E-05
14118-3.65358367E-04 2.14097380E-04 3.59988982E-06 2.12459456E-06 1.42535745E-03
14119-3.81379487E-04 3.71014253E-04-6.56153613E-05-2.09474193E-05 2.00635082E-05
14120 8.83911143E-07-6.08230488E-06-1.87096379E-07 7.08884260E-06-6.62384332E-07
14121 3.05310037E-05 3.90116576E-05 4.65946331E-04-3.37546495E-06 3.70201619E-05
14122-8.58125905E-05 2.56282394E-05 6.92246693E-06-1.07307298E-05-1.03767700E-04
14123 4.64151554E-06-3.77235293E-05-3.27298830E-05-8.62916869E-07 3.56965728E-07
14124 4.40640676E-06 7.75258373E-06 1.99476897E-06-2.69559179E-05-1.59315988E-05
14125-7.60998792E-04 1.37543446E-04-2.02202908E-05 4.64141390E-04 1.96856670E-03
14126 5.44187627E-04-5.49502518E-04 1.22543480E-03-2.04830490E-05 9.84510702E-06
14127 1.06379420E-05 4.23907145E-06-6.98693195E-07-1.77185762E-06 8.51314861E-06
14128 1.10605328E-05 2.63115459E-04-8.54003654E-04-2.68202155E-07-1.96101557E-06
14129-3.53224007E-06-3.08496880E-06 2.32612981E-06 1.73054298E-05 1.80070664E-05
14130 1.28817447E-05-7.52616379E-06-6.93994661E-05-1.00079447E-04-4.93189228E-05
14131 2.94276829E-05 5.46225280E-04 2.00883177E-04-1.32401357E-04 2.03665945E-04
14132-1.59040234E-06 2.09706813E-07 1.38069553E-06-2.70197317E-06 2.78936341E-06
14133 3.00684947E-06-3.81184324E-07-5.44450627E-07 7.76356617E-07 2.02174334E-06
14134-2.16321590E-06-2.44365488E-07 2.86427191E-06-3.83446584E-06 4.12056920E-06
14135 1.05815603E-05 1.96255228E-05 7.42238129E-05-5.04612863E-05 2.05961858E-03
14136-2.24534625E-04 6.90252821E-04-2.06690325E-04-9.21054300E-07 4.54737962E-06
14137-3.62632532E-06 3.77002333E-07-2.41734550E-06-1.08577932E-06-5.71479650E-06
14138 3.44783752E-05-1.09257853E-03-1.44466009E-04
15  1 5.50429885E-05 3.71106759E-05-7.36124275E-06-8.62172520E-06 5.37962356E-06
15  2 1.10424250E-04 1.04114546E-05 2.48413683E-05-8.28730938E-06-8.14117923E-04
15  3-1.44956056E-04-7.22943726E-04 3.45974057E-04-1.98201744E-02-6.52585840E-04
15  4-2.01100104E-03-6.63634287E-04 2.88690972E-06-2.28636011E-06-6.00549606E-07
15  5 1.43423959E-05 5.28722540E-06 5.48668309E-06 5.62869480E-01 4.66084568E-01
15  6 2.07766749E-06-1.39138582E-05 1.32297462E-04 4.83731294E-03 6.54033334E-05
15  7-4.40703785E-06-1.59168612E-04-4.80569793E-03 4.05411284E-04 7.66073590E-04
15  8-7.60748832E-04-1.43173492E-02 1.42614353E-03 1.54761754E-03-1.19943100E-03
15  9-2.72088165E-06-2.85478570E-05 3.12687387E-05 1.35545295E-04 4.70894632E-05
15 10 9.97793675E-05 3.23733495E-04 3.37072000E-04 3.94315192E-04 9.05193008E-04
15 11 3.43465416E-04 2.19307794E-04 5.69921686E-05 3.41789968E-05-2.38125269E-02
15 12-1.97769797E-02 8.31231328E-05-4.67718679E-05-2.94198138E-05 2.99867481E-07
15 13 3.72605476E-04-1.22528691E-04-1.60755231E-04 1.09952077E-03 3.83760002E-04
15 14-5.43875385E-04 1.15353733E-04 1.26627399E-02 8.47367016E-04-2.39939788E-03
15 15 7.88308611E-04 1.08137848E-04-4.37321484E-05-6.44056998E-05-1.26473373E-04
15 16-6.93620109E-05 4.99391563E-05-1.91785656E-05 2.75199345E-05-7.62942570E-05
15 17 2.10729575E-04-2.61697141E-03-2.15840945E-03-1.42195242E-06-1.10080171E-05
15 18 1.13209575E-06-1.15447502E-04-7.01202410E-05 8.79928307E-06-1.87466654E-06
15 19-4.13778066E-04 1.45701979E-04-1.56690533E-04-1.84149345E-05-7.94560431E-03
15 20-1.51422620E-03-4.03315155E-04-9.39818467E-04 4.58535767E-06-1.32866520E-07
15 21-4.45249115E-06 1.33432368E-05 4.01817495E-06 7.61624449E-06 7.35029790E-06
15 22-1.17326017E-04 3.25361087E-05-7.13997057E-06-7.64860413E-06 6.68355358E-05
15 23 1.21224428E-04-3.06222354E-04 1.61707581E-04 1.38241220E-04 1.20248148E-06
15 24 5.50166509E-06-4.82515494E-06-3.23100483E-05-1.22446066E-05-3.65361287E-05
15 25 4.61242684E-05-3.66791395E-05 1.43828418E-04-4.19724349E-05-6.77915631E-05
15 26 1.45566005E-02 2.62515368E-03-6.25579832E-04-1.46035301E-03 1.11784985E-05
15 27 1.36234883E-06-1.25408474E-05-1.91487709E-05 1.03627745E-05 1.38573328E-05
15 28-1.05957250E-06 2.75052665E-05-1.34444136E-04 1.59296247E-04 4.91310648E-04
15 29 4.12619486E-04-1.27371422E-06-2.66427105E-06 6.96987589E-06-3.80598537E-05
15 30-1.49481293E-05 2.41057203E-05 4.28590447E-05-5.29465762E-04 3.52605423E-05
15 31 3.21287913E-05 1.57120052E-04-1.09997798E-02-2.94713575E-03 1.55595672E-03
15 32 1.13320705E-04-3.21750332E-06-3.78449204E-06 7.00199536E-06 7.71085788E-06
15 33 5.24188294E-06-4.10405170E-06 5.27571296E-05 4.07236542E-05-2.49835231E-06
15 34-6.09790895E-06 2.23691673E-07 1.75167096E-05 1.01783614E-05 2.79276029E-05
15 35-6.61084689E-06-1.72877833E-04 2.89464639E-05-3.97163388E-05 8.07393494E-05
15 36 4.93693366E-03-4.19842661E-05 4.50598353E-04-1.08328731E-03-5.65584460E-06
15 37 4.23885948E-06 1.41698512E-06-4.85641384E-06-3.51936581E-06-8.78894346E-06
15 38 2.65436974E-06-1.13271031E-05-8.39372906E-05 1.42024731E-05 4.96639536E-06
15 39-1.50499242E-05 4.92055202E-05-3.57321399E-05 1.06609037E-06-5.21371002E-06
15 40-9.40041130E-05 4.44257760E-04 1.23387366E-04 1.02975589E-04 7.83248269E-07
15 41-3.43509204E-08 1.26306905E-06-1.67902985E-05 2.70543086E-06-4.41946314E-06
15 42-9.66100725E-06 1.28822963E-04 6.02448855E-05-1.53856154E-05-1.33563694E-05
15 43-2.49848852E-04 2.60282923E-04-1.49397570E-04 1.11767026E-04 2.44209107E-06
15 44-4.50625331E-07-1.99146574E-06-2.99640191E-06-5.09672432E-06 4.12816829E-06
15 45 1.00169005E-06-1.36707087E-05-6.04394489E-05 4.89675385E-04 2.66313722E-06
15 46-2.38258343E-05-2.23982152E-05-5.11536912E-05 1.21177230E-06-1.29882148E-05
15 47-5.18813023E-05-7.95438049E-05-5.86219614E-05-5.19526725E-05-1.41296577E-06
15 48 6.13789419E-07-4.97374025E-06 4.62418611E-05 8.61041277E-06-6.64121078E-06
15 49 1.73818188E-05-2.31005393E-04 3.25415620E-05 1.22675039E-04 4.97418759E-05
15 50 3.91346312E-03-5.33579750E-04-6.79008276E-04-4.95542643E-04 1.34209387E-05
15 51-4.33420640E-06-9.08673231E-06-8.26611123E-06-3.57369035E-07-7.20285216E-06
15 52 1.52746449E-05-1.10471809E-04 4.24849275E-05 1.67017508E-03-2.37941391E-06
15 53 2.20980241E-05 5.78488287E-05-3.28347810E-04 6.45520730E-06-1.33666088E-05
15 54 3.33098621E-05 2.42131285E-04-2.59611878E-03-2.21523751E-03-2.13225896E-05
15 55 7.21985895E-05-6.71465643E-05 1.85889902E-04-1.54198820E-04 3.49215416E-04
15 56-2.00014161E-04 1.81108148E-03-3.67729355E-04 3.00808706E-04-5.88383259E-04
15 57 2.92304737E-02-2.15933539E-03 2.71383280E-03 1.45766266E-03-5.89075998E-05
15 58 7.32358183E-05-1.43282185E-05-9.33718045E-05 5.56278945E-05-1.36803349E-04
15 59 3.10390683E-06-8.15626813E-05-9.56411554E-04-1.28384490E-02-2.62829482E-07
15 60-2.06123111E-06-1.76185369E-06-4.77640541E-06 1.56265805E-06 1.80603480E-05
15 61 8.63938192E-06 2.13157504E-05 2.52825225E-06-1.82573593E-05-4.73062759E-05
15 62-6.07048316E-05-4.71314501E-05-7.11558540E-04-1.58681436E-04-3.98440687E-04
15 63 3.72943007E-05 2.15872404E-06-3.69970061E-07-1.78875398E-06-4.08284396E-06
15 64-5.60353678E-07 8.00567551E-07 2.44387491E-06 1.55706371E-06 2.95779184E-06
15 65-9.02961219E-06-1.94620961E-06 1.52934816E-05 1.02683177E-05-5.77362901E-06
15 66 2.64932831E-05-2.23856306E-04 4.85547538E-05-1.11566248E-04-5.63160674E-05
15 67-1.58310579E-03 4.37501588E-04-3.50376550E-04 1.76265346E-05-4.57972162E-06
15 68 1.62721480E-06 2.95250683E-06-2.70302444E-06-2.75193938E-06 5.45755579E-06
15 69 7.35016540E-06-1.70435742E-05 1.43378458E-04-5.74357045E-05 1.78114939E-07
15 70-3.52376365E-07-2.15721014E-06-1.77444669E-07-2.51060305E-06 1.27734087E-05
15 71 1.01235827E-05 4.73958983E-07 1.08105494E-05-1.45850049E-04-5.14883728E-06
15 72 8.65657961E-05-7.95767920E-05-4.42485122E-03-2.62097660E-03-5.21052422E-04
15 73-4.31538600E-04-3.21865042E-06 3.35829381E-06-1.39643393E-07 1.47891315E-06
15 74-5.20498877E-06 1.82530242E-07-4.13498242E-06-1.91890891E-06-3.02601803E-07
15 75-2.45399604E-06-1.64791006E-06-1.52045471E-05 6.66358862E-06 1.16518818E-05
15 76 7.63030212E-06 1.33104525E-04-3.63576908E-05-7.88379223E-05-3.52038412E-05
15 77 3.70420419E-03-7.36515078E-04-5.44560228E-05 5.53625923E-04 2.56363718E-06
15 78-1.18726050E-06-1.37637668E-06-3.07232670E-06-1.86365135E-06-1.37126576E-06
15 79-3.70454525E-06 3.39038880E-05-2.99425911E-04-3.91015836E-04 2.34806033E-06
15 80-2.11371525E-05-6.60981875E-05 1.61271388E-04-8.27304537E-06-6.26559749E-06
15 81-2.19278675E-06 1.36101004E-06-4.34993555E-07-2.34850730E-06 1.00753984E-05
15 82-7.34109114E-06 1.43898474E-06-1.55562247E-05-8.21634085E-05 2.35750414E-05
15 83-4.71635656E-05-2.92473436E-05-2.53587239E-04 4.19434003E-04-8.95377641E-05
15 84 3.27950588E-07-1.38983150E-07-1.88967438E-07 1.09302701E-06-1.63501138E-06
15 85 7.64502220E-08 5.10412759E-07-3.03728932E-06-7.99316653E-05-8.97257434E-05
15 86-3.49764631E-05-2.67010842E-05-4.06764230E-07 1.02189318E-06-7.21883467E-07
15 87-2.93858545E-05 8.56651065E-06-1.89039888E-06 5.17809851E-06 2.42703143E-04
15 88-1.10150646E-04-4.98624605E-05 2.13611557E-05-2.30428749E-03-9.45766973E-04
15 89 9.64631946E-04-5.06929461E-05 3.18203704E-06 1.10304678E-07-3.29234172E-06
15 90 1.69703717E-06 1.80053269E-06-6.03993487E-07 2.63572637E-06-2.43947632E-05
15 91-3.05721487E-04-6.68358353E-04-3.01700701E-07-6.11468066E-06 3.45962582E-05
15 92-5.05753519E-04-8.97085588E-06-8.36347836E-06-3.07779651E-07-2.35800703E-07
15 93-1.37900349E-06 1.59243142E-05-9.19585488E-07-3.77310616E-08 4.32304120E-06
15 94-1.53137191E-04 5.15920394E-05 1.49298509E-05 3.26494659E-05 7.60569349E-03
15 95 2.10474841E-04-1.35232477E-03-2.84994819E-04-1.64640612E-06 1.88200747E-06
15 96-2.35601351E-07-7.79938364E-07-1.70591341E-06-3.40234399E-07-2.66023771E-06
15 97 1.61752676E-05-1.21130761E-04 5.14085400E-05 1.44297403E-06 1.52613510E-06
15 98-3.78640260E-09 2.33000973E-07-9.13723984E-07-4.81541672E-06 1.23735192E-06
15 99-3.97736141E-07 4.12266587E-06 2.60604182E-05-7.57551732E-05-2.49551787E-05
15100-4.51133696E-05-2.36851873E-03-8.11074975E-04-7.33698181E-04-7.62642036E-04
15101 1.48201513E-06-1.09194676E-06-3.90068362E-07-1.06092724E-07-4.15794969E-07
15102 1.53021315E-06-4.02379006E-07 8.30131453E-07 1.41237109E-06-9.63289464E-07
15103-3.42279440E-07-1.57863631E-05-5.31108236E-06 4.48301293E-06 2.18762856E-06
15104 1.77200884E-04-1.48141124E-05 8.38488457E-06-8.77344064E-05 1.62207087E-03
15105 8.45989630E-05 1.47381615E-04-2.45221330E-04 9.80760079E-07-1.74773836E-06
15106 7.66978277E-07-1.56130163E-08 2.68916974E-06-9.10578324E-07-7.48997366E-07
15107-4.73944515E-06 3.51451059E-05 4.55932712E-06 1.21915322E-06-1.06808566E-05
15108 1.30284293E-04 4.61167482E-05 2.39769537E-06-2.14168877E-05 9.14987705E-05
15109-1.47271882E-04-4.30781324E-07 2.23326110E-07-4.24061944E-07 1.53161525E-07
15110-6.29298617E-07-6.26174739E-06 2.59105263E-06-6.70455000E-08 2.37822294E-06
15111 3.95681009E-05-2.66225027E-06-2.26797070E-05-7.32666684E-06 1.32317203E-03
15112-8.88729310E-05-2.73584592E-04 1.35369218E-04-1.18650899E-07 9.76080220E-07
15113-8.57429321E-07-2.68634180E-07-4.71908019E-07-9.17535810E-07-1.70825827E-07
15114-3.24418234E-06 5.05326144E-05 2.12370011E-04 1.53795345E-06-1.06951306E-05
15115 2.83542469E-05 1.79793867E-05 7.05050789E-08-1.88148536E-06 3.00718342E-05
15116-7.85755373E-05 4.60138732E-07 5.59417313E-07 3.73349316E-07-3.05151230E-07
15117 3.24991663E-07-6.94504158E-07-1.74222261E-06 1.67167756E-06-1.25567639E-06
15118 8.26652290E-06 2.44140305E-05 1.08773179E-05 2.72697218E-05 8.79221894E-04
15119-1.63828412E-04 3.36005365E-04 9.30017698E-05-1.85622805E-06 1.16691507E-06
15120 6.89312977E-07-7.35836802E-08 5.19621937E-07 1.25236549E-06-8.44197408E-07
15121 6.32555595E-06-3.76732498E-05 4.60796007E-04 7.68273968E-07-9.24952995E-06
15122-2.82781504E-05-4.48404631E-05-7.71074654E-07 7.61748113E-06-4.63500303E-05
15123-3.18317063E-05-4.83186170E-07 3.58463235E-07-1.30978958E-06 1.94258838E-06
15124 6.94720527E-09-9.87442909E-06 5.65259096E-06-1.02201900E-05-1.73555386E-07
15125 6.68436938E-06-5.13478680E-05 7.05863537E-05 5.68257667E-05-2.65498122E-03
15126 7.52029640E-04-7.66383935E-04 7.49752366E-04 1.56926518E-07-1.29336323E-07
15127-2.75901954E-08 2.86468737E-06 1.09580030E-06 6.68336479E-08-1.69571121E-06
15128 1.67111988E-05 1.39406977E-04-7.24317221E-04-8.47359265E-08 6.51861069E-08
15129-3.96472977E-07-2.41802186E-07-1.21347258E-06-2.75987118E-06 9.71751644E-07
15130 8.49636497E-07 6.67232774E-06 1.45084927E-05 5.32579097E-06-5.45145944E-06
15131-2.12359070E-05 2.84824470E-04 1.83710406E-04-1.05835971E-05-4.20810885E-06
15132 1.12717363E-06-1.77674370E-06 6.49570070E-07-7.10309313E-07 2.02285512E-07
15133-1.27936579E-06-2.66298000E-08-6.74079499E-07 7.19547911E-07 5.92674438E-07
15134-6.56205115E-07 8.81769655E-06-1.97783288E-06-2.12947570E-06 3.61949305E-06
15135-6.00362335E-05 2.43084599E-05-9.18432477E-06-5.48627664E-06 8.84801488E-04
15136-1.53736264E-04 1.46446209E-04-9.56043919E-05-9.44798705E-07 6.13199084E-08
15137 8.83478796E-07 5.96648165E-07-1.07753979E-06-1.61544813E-07-9.66917224E-06
15138 7.79440492E-05-6.45411780E-04 5.69673674E-04
16  1-6.91801149E-05-6.75942565E-05-2.91231299E-06 6.05340059E-06 8.13644610E-06
16  2 1.67297815E-04-2.81632380E-05 3.16658521E-05-6.57295142E-05-8.05905071E-04
16  3 2.17085377E-04-4.83517217E-04 1.08585381E-03 1.01772653E-02 7.15182385E-04
16  4 1.91559573E-03-7.35003477E-04-7.29825998E-06-1.36806210E-05 2.09788810E-05
16  5 1.41897391E-05 2.12876688E-05-1.32428574E-06-1.98643264E-03-1.65361712E-03
16  6-1.05233598E-05 3.90096614E-06 6.30879479E-06 1.22351495E-04-1.63001645E-05
16  7-1.64079952E-05-1.22687395E-05-7.56117940E-04 1.36893101E-04 6.34287551E-04
16  8-1.74056884E-04 1.38459204E-02-2.53847538E-03-2.51871968E-04 2.59154801E-03
16  9 2.93713539E-07-8.95899555E-06 8.66528201E-06 6.26458706E-06 2.06213280E-05
16 10 1.31831880E-05-1.86406041E-05 1.88841554E-04 3.50065561E-05-9.43732391E-05
16 11-5.35956400E-06 1.07152691E-05-5.03479910E-04 1.08845349E-03 1.51768688E-02
16 12 1.26362874E-02 7.39023115E-05 6.37489556E-05 1.60158022E-06-2.34480302E-04
16 13 3.16097656E-04 2.86804548E-04 2.62438040E-05-2.97012854E-04 2.19762011E-04
16 14 1.28583057E-05 1.57784305E-04-2.41276686E-02-1.65331050E-03 3.10735130E-03
16 15-2.81045793E-03-4.93419633E-05-4.08744549E-05 9.02164182E-05-1.44438283E-04
16 16-4.13401168E-05-1.51451195E-05 5.02022221E-06 4.76760672E-05 6.77678460E-04
16 17-5.75127190E-04-5.63087842E-01-4.66266373E-01-6.21323850E-05-2.85695033E-05
16 18-1.43591968E-04-4.78437989E-03-1.17715775E-05 3.15875731E-05 7.60728862E-05
16 19 3.21660559E-03 9.50570396E-04-3.63837924E-06 3.94551601E-04 1.21373490E-02
16 20 1.53398629E-03 3.79356697E-04 1.22137985E-03-6.38093623E-05 5.28583056E-06
16 21 5.85235317E-05 9.60654190E-05 1.78921917E-05-1.42277574E-04-3.40365417E-04
16 22-2.15508095E-04-3.26509278E-04-4.42841628E-04-3.61554550E-04-2.40801219E-05
16 23-1.63709810E-04-2.61119772E-04 1.00199905E-02 8.36774226E-03 3.75337219E-05
16 24-1.58834623E-05 8.65561884E-05-2.93443581E-04 1.93516118E-04-9.42760280E-05
16 25 3.83345339E-04 1.69316619E-04 4.31926907E-04 1.02406930E-04-1.81077390E-05
16 26-2.02843023E-02-2.58889733E-03-2.30808529E-03 2.05878201E-03 2.72787247E-05
16 27 1.13395630E-04-1.40674354E-04 1.69810157E-06-1.23593316E-04 3.71235070E-05
16 28-2.54326374E-06 6.58831157E-05 7.84351709E-04-4.46276209E-04-3.13607981E-04
16 29-2.54754282E-04-2.54178641E-06-1.72657877E-05-1.78934632E-05 4.28783954E-06
16 30-3.77412978E-07 6.43888568E-05 5.37627925E-05-1.36020080E-04 4.07305181E-04
16 31 7.43536541E-05 1.23080847E-04 2.14872188E-02 7.59153788E-04-1.59166418E-03
16 32-1.32291595E-03 1.59008049E-05-9.90733993E-06-5.99346497E-06-1.13764411E-05
16 33-8.89772475E-06-1.68332525E-05-1.00571400E-04-8.57082023E-05-1.45414530E-06
16 34 9.09606366E-07 1.78203798E-06 3.55550483E-05 1.30594571E-05-9.17549720E-06
16 35 1.69414219E-06-6.59521152E-04 1.12255346E-04-2.54120800E-05 2.96925223E-04
16 36-6.20015444E-04-4.42132894E-04-4.30414460E-05 7.90709598E-05-4.51894454E-06
16 37 6.22092502E-06-1.70198048E-06 1.80952981E-07-7.02534407E-06 2.69897042E-06
16 38-3.92363482E-06 4.77030355E-05-1.19126707E-05 2.83654262E-04-3.08065973E-06
16 39 4.60055186E-05-5.88987063E-05-1.06963886E-04-9.81238232E-07 1.78506038E-05
16 40-9.92181701E-05 1.67893904E-04 3.62520131E-04 3.01328336E-04-8.03616084E-07
16 41 9.11536313E-09 6.87603491E-07-1.82995114E-05-2.08150978E-06-9.61020765E-06
16 42-1.43913617E-05 3.13863386E-04-1.24579257E-05-1.31555447E-04-8.07602485E-05
16 43-9.48749481E-04-1.68975394E-04-1.77461998E-05-1.17002112E-05-1.47952700E-05
16 44 7.06025703E-06 7.73501293E-06 5.20321081E-06-2.61403300E-06-2.79077372E-06
16 45 1.21537171E-05-3.49924108E-05-1.09832900E-04-1.74445498E-04-9.75492551E-07
16 46-2.31305266E-05-6.06597959E-05 1.57402143E-04-3.40884895E-07-3.17245694E-05
16 47-1.11407023E-04 1.65757809E-04-1.43269251E-04-1.16948076E-04-4.14676869E-07
16 48-1.82526688E-06-1.36203716E-06 1.26321335E-06 9.03737368E-06 1.25311578E-05
16 49 1.32105834E-05-2.14754514E-04 2.03371064E-04-4.26727787E-05 6.23870100E-05
16 50-2.08450301E-03 9.59882419E-04-1.15230332E-04 3.74902086E-04-4.44098496E-06
16 51 3.27806228E-06 1.16292267E-06-6.01430767E-06-9.70798441E-06 1.55669538E-06
16 52-8.03041505E-07-1.76615466E-06-5.40150480E-04-1.67770051E-03-4.40012188E-06
16 53 3.03730634E-05-2.50406075E-04-1.63299148E-05-3.65443130E-06 3.59055651E-05
16 54-2.06982087E-04 2.94663646E-04-4.85582443E-06 1.41067639E-06 8.54256162E-06
16 55-2.22144180E-06-2.31658213E-06-1.37510530E-04-3.51098119E-05 1.29942994E-05
16 56 2.24651930E-05 1.69442649E-03-7.14446326E-04 2.36119548E-05-3.79222099E-04
16 57-9.92754646E-03 2.08197041E-03-2.73761838E-04 4.98869772E-05 1.57074682E-05
16 58-2.38177095E-06-1.33256973E-05-1.19674375E-05-4.25884943E-06 1.17600453E-06
16 59 9.00126346E-06-6.84995587E-05 3.65348678E-04 2.13032212E-03-6.88052803E-07
16 60 1.67327147E-06 8.54001701E-07 1.00519388E-06 1.20085620E-06-3.52403813E-05
16 61-1.38731862E-06-2.73887599E-06-1.06573186E-06 2.75945394E-04-3.59768542E-06
16 62 1.88741799E-04-4.42324174E-05 3.47189675E-04-2.79735687E-05 8.97133192E-05
16 63 6.26156403E-05-3.34005503E-06 9.58957878E-06-6.24952375E-06-2.85403312E-06
16 64-2.12767221E-06-2.83084874E-06-1.76888921E-07-2.27396541E-06 1.34273498E-07
16 65 9.12452844E-07 5.34708608E-07 2.90948466E-05-3.93753671E-06-2.66860826E-06
16 66-2.24218000E-06-2.26031260E-04 1.01830917E-04-7.77837828E-05-2.23892589E-05
16 67-1.09626240E-04-1.83246841E-04 2.86106286E-05-1.11901351E-04-1.90017393E-06
16 68-5.46189907E-07 2.44636383E-06 4.04292299E-06 1.04718835E-06-9.02012531E-07
16 69 9.35246519E-06-1.71123830E-05 7.08848627E-05 1.62564920E-04 3.90419517E-08
16 70-1.20371689E-07 1.48632912E-06-9.02113496E-07-8.29611314E-07 4.70551360E-07
16 71-7.27436998E-06 4.57608594E-06 5.17450000E-06-1.41832475E-05 4.18407388E-05
16 72-5.20686084E-05-4.47820237E-05 4.91063063E-05 1.18687581E-03-1.67953661E-03
16 73 1.52462318E-03 2.36738208E-07-1.13343910E-06 8.96700888E-07-5.48536542E-07
16 74 9.45313012E-07 9.68092395E-08-4.35720625E-08 7.52401006E-07 6.33092896E-07
16 75-5.94510596E-07-3.76132263E-07-1.04601378E-05-2.43162769E-06 2.30921007E-06
16 76 6.10078170E-07 9.82636908E-05 9.35238664E-06 8.10811458E-06 7.45283816E-06
16 77 3.15465031E-03 3.00566297E-04 5.74378365E-04 9.01652995E-04-6.96130715E-09
16 78 6.36723922E-08-5.67110851E-08-7.14580595E-07-6.70614797E-07 1.04805871E-06
16 79-3.21252558E-07 3.08308161E-06-6.65084314E-05 8.64597948E-04 1.59147573E-06
16 80-1.33646084E-05 3.16262799E-05-1.01607665E-05 2.01619132E-07 3.54865668E-07
16 81 5.55391856E-07-3.73050939E-07 2.65604047E-07-4.74512992E-07-2.04290511E-06
16 82 1.60005455E-06-1.17324546E-06 5.47478616E-06 1.69160353E-05-1.68840145E-05
16 83-5.92384270E-08-6.82548623E-03 5.82177527E-04 3.67256216E-04-1.24437161E-03
16 84 4.12099891E-08-1.17585999E-07 7.63760100E-08 2.85870712E-07 1.12373523E-06
16 85-1.40811457E-06-4.25129778E-07 1.68374492E-06 7.51645670E-05-2.55118730E-04
16 86 2.50939538E-06 2.83117135E-06 4.13609188E-07 5.78822156E-07 1.59049438E-07
16 87-1.17991790E-05-2.43691618E-06-1.79335872E-06-1.02466214E-06 1.53394854E-04
16 88-9.31891790E-06-4.02048123E-05-1.99409210E-06 5.82904904E-03 1.18284396E-03
16 89-1.09122729E-03 3.98180112E-05 1.53603021E-06-6.61976395E-08-1.46983257E-06
16 90 4.67979527E-07-3.97358183E-07 8.00630063E-07 1.54467758E-06-1.38075588E-05
16 91-2.42430113E-04-6.64797545E-04-7.80158837E-07 4.62541721E-06-6.01372768E-05
16 92 2.13560242E-04 6.39974650E-07 1.20572249E-06-5.31924741E-07-2.07829658E-07
16 93 2.59742938E-07-8.20713513E-06 2.89106496E-06 1.45197728E-06-8.99094517E-07
16 94 8.10580315E-05-1.73306861E-05-4.36440999E-05 2.56563294E-05-1.98083780E-03
16 95-7.72593875E-04-3.98430021E-04 7.87569275E-04-7.72997442E-07 1.39587382E-06
16 96-6.22876378E-07 1.65731519E-06 2.12749917E-07 2.43195593E-07 1.95313791E-07
16 97-5.11822116E-06 2.64729803E-05 1.37349059E-05-4.95900985E-08 2.55196309E-07
16 98 1.29642162E-07 2.58580634E-08-2.67434827E-07-3.03516797E-06-9.20840465E-07
16 99 2.66416199E-07 1.53446034E-06 4.55950695E-05-2.13537151E-05-8.33479634E-06
16100-7.71263108E-06 3.65593984E-03-3.42485936E-04-5.18593956E-04 1.87954210E-04
16101-8.65809463E-08 2.74798670E-07-1.88217724E-07 9.66086051E-07 1.44375174E-07
16102 1.76873329E-07-5.11832856E-08-4.95474247E-08 1.09791084E-06-9.00082790E-07
16103-1.04719060E-07 7.62727858E-07-4.93125238E-06 4.07993894E-06-2.72958180E-07
16104 3.71403152E-06 2.80990360E-05-7.16938682E-06 2.89798707E-06-2.39279749E-03
16105 2.48964515E-04-2.69554329E-04 3.11011586E-04 6.37470935E-07 5.07536451E-07
16106-1.14500739E-06-3.71319786E-07-3.11781620E-07-5.42469946E-07-1.68437170E-06
16107 1.15475490E-05-7.14026246E-05-1.22609758E-04-1.94150424E-06 1.24712591E-05
16108-5.94278798E-05 4.91898044E-05 1.64772463E-07-5.15808463E-08-4.81420267E-05
16109-2.89245189E-05-1.97495731E-07 1.79666428E-07-3.76659747E-07 5.73731596E-07
16110 1.19024496E-07-3.20864734E-06 2.22512082E-06-2.53133460E-06-6.37193359E-07
16111 1.94859520E-05-1.33918212E-05 1.27441609E-05 7.01859352E-06 2.61644544E-04
16112-7.66682187E-05-3.59677427E-05 4.79320694E-05 2.31616051E-07-2.57546599E-07
16113 2.59305478E-08-5.06264055E-08-1.25373669E-07-3.64604685E-07-6.33547883E-07
16114 2.19942608E-06-8.21866057E-05-7.92375997E-05 9.12704142E-09-2.46345428E-07
16115 6.85893315E-06 7.12556972E-05 1.50857918E-07-1.79751403E-06-1.69213070E-05
16116 2.29123517E-05-3.84805796E-07 1.34146638E-07-5.44863663E-08-3.05306273E-07
16117 3.05453540E-07-5.64299018E-06 1.35622781E-06 1.38895419E-06-1.56348246E-06
16118 2.51048459E-05-2.09351553E-05-6.67626423E-06 8.48985078E-06-8.19215614E-04
16119 1.68475505E-04-1.06861007E-04 7.47825519E-05 1.10473443E-06-2.86235020E-07
16120-8.18499409E-07 6.39875513E-07-2.12844205E-07-1.20034749E-07-3.65697663E-07
16121-8.05241691E-07-2.06422753E-06-5.58066311E-05-9.86286337E-08-1.93120606E-07
16122-3.37371975E-05-5.62057042E-05 6.15364789E-07-4.66090751E-06 3.17453212E-05
16123 4.25861073E-05-7.27612022E-10 5.48680688E-07-5.21630454E-08 7.31854269E-07
16124 4.83152731E-07-5.36085435E-06-4.15569319E-08-4.57243848E-06-1.97073728E-06
16125 3.18883085E-05 1.20887413E-05 5.87071501E-05-1.27995218E-06-2.34891935E-03
16126-2.04803986E-04-4.11625608E-04-2.41438346E-04-2.08173049E-07 1.26248604E-06
16127-1.05431299E-06-5.72632347E-07 3.07734932E-07-5.24320202E-08 3.26856669E-07
16128-9.55919694E-07 1.18270640E-04 1.84463765E-04-3.11738134E-08-5.01841500E-07
16129 2.30043797E-07-4.17992980E-07 1.30541927E-07 6.36527872E-06-1.53438253E-06
16130 1.68257657E-06-1.07843712E-06-3.08465645E-05 1.57646810E-05-4.12033199E-06
16131 9.97677683E-06 4.10070056E-04 1.57575211E-04 7.85148296E-05-3.98757264E-05
16132-7.13575375E-07 8.89750424E-07-1.76175049E-07 2.30464685E-07-5.34924104E-07
16133-3.49480645E-07-1.56869804E-08-1.72590747E-07 6.12470514E-07 9.56138167E-08
16134 4.75520217E-07 1.70937083E-06-2.84031022E-06-3.59783130E-07-2.01963374E-06
16135-3.75723153E-06 1.61849316E-05 3.25764529E-06 7.58114396E-06 3.07634824E-05
16136 6.12951263E-05 2.54460528E-05 1.86211004E-05 1.06936467E-07-1.58718879E-07
16137 5.17824120E-08 1.10575186E-07 1.72904948E-07-1.69916608E-07 6.72103121E-07
16138-2.12408053E-06 2.29570844E-04-3.13666419E-04
17  1 9.21545555E-06 6.61440115E-06 2.16805003E-06-1.83888519E-06 1.62184007E-07
17  2 1.91091758E-05-4.13967383E-06 6.81061684E-06-1.33849563E-06-7.53867846E-05
17  3 8.71373422E-05-4.11098157E-05-8.30521774E-06-6.15231328E-03-1.18619728E-03
17  4-1.88635996E-03 2.06594387E-03 2.67173032E-06-4.30352722E-06 1.63179691E-06
17  5 4.45804663E-06-5.86427916E-07-3.90028356E-06 1.05113718E-04 8.60375316E-05
17  6 1.01054777E-06-9.39893485E-07 4.14971809E-07 1.83918806E-05 1.66360044E-06
17  7 1.85136860E-07-2.58343151E-06-9.08107117E-05 1.37431562E-05 4.09623283E-06
17  8-2.68622542E-05-5.40097724E-03-1.11834101E-04 1.37648531E-03-1.83109703E-03
17  9 1.39046818E-06-1.95383526E-06 5.63367077E-07 3.33520201E-06 5.35675892E-06
17 10-4.57303475E-06 1.03713088E-06 1.91408641E-07 1.43603269E-04-2.41445060E-04
17 11 1.90446682E-06-1.03815598E-05 1.51950913E-04-1.65997999E-04-2.97799707E-04
17 12-2.49100782E-04 1.55281827E-06 2.09998085E-07 6.87726759E-06 3.27496990E-05
17 13-1.65907619E-05 1.12723873E-05 6.24709702E-06 6.24109843E-05 5.14373087E-05
17 14 6.57366170E-05-8.79740839E-06 4.11614535E-03-1.28629139E-03 7.01907245E-04
17 15 1.81595059E-03 7.99185023E-06 8.68131785E-06-1.66731681E-05-8.11098267E-06
17 16-1.40391825E-07 2.61009156E-06-6.73702239E-06 4.23318391E-05 8.80881945E-05
17 17-4.12797924E-04-3.80240744E-04-3.16571296E-04 3.06639573E-06-3.31498002E-06
17 18-2.17270205E-06-1.54868488E-05-1.77697437E-05 2.66406136E-05 2.03669886E-05
17 19 3.42832222E-04 2.16547225E-04 1.00038139E-04 1.87014318E-04 5.53019622E-03
17 20 1.82413479E-03 3.64805742E-04 1.34055644E-03-3.10646586E-06-2.02304220E-07
17 21 3.30877008E-06 4.04452263E-06 5.48213323E-06 8.38543935E-06-1.31025629E-06
17 22 9.10136651E-06 5.85996152E-05 7.52897404E-04 1.63886157E-06 6.76326751E-06
17 23 2.82205116E-04 6.43223755E-04-2.07839889E-04-1.74940219E-04 3.58427198E-06
17 24 5.47049495E-06 1.40446460E-06 3.86501695E-05-1.22515424E-05 1.53595075E-05
17 25 2.29815455E-06 1.06294497E-04 9.45184595E-06-9.40512107E-05 9.83181022E-05
17 26 5.55670679E-03-4.04937585E-04 2.39962692E-03 9.00297732E-04 8.30878620E-06
17 27-1.24986112E-05 4.18982501E-06-1.34297485E-05-4.86195830E-06 2.92613930E-06
17 28-6.99798028E-06 4.19069628E-05 3.50424460E-06-7.30064151E-04 6.60688431E-03
17 29 5.53485985E-03 8.63125491E-05-6.47560874E-05-3.04751056E-05-2.39371665E-04
17 30 2.62574399E-04-2.29240277E-04-1.31827778E-04-2.38183421E-04 7.22965775E-04
17 31-1.88510968E-04 9.77470932E-05-1.49802215E-02 1.17023134E-02 1.18659752E-04
17 32 3.48922562E-03-5.83144295E-05-5.92374428E-06 6.42381738E-05 1.40281492E-04
17 33 8.46818957E-05-3.22520035E-05-1.06659373E-06-1.30721919E-06 6.61288861E-07
17 34-3.33921284E-07-1.94011916E-07 2.50523475E-06-3.25496778E-06 1.72055534E-06
17 35 1.25509685E-06 8.15775756E-07-1.27616204E-06-1.49327042E-05-7.03657582E-06
17 36-1.00278971E-03 7.08324711E-04 1.82123616E-05 7.33051085E-05 1.55168421E-06
17 37-1.37479393E-06-1.76890285E-07 5.00362946E-07 1.80550352E-06-1.53365695E-06
17 38 2.11686553E-06-8.93252662E-06-3.26387071E-05-3.72474887E-04 2.47605203E-07
17 39-4.16156567E-06 8.99268758E-05 4.01656322E-04 1.05639343E-07-1.33600361E-06
17 40-5.28534735E-05-1.12155583E-04-5.63325754E-01-4.66480879E-01 1.99702969E-05
17 41-2.37004881E-05-1.68646352E-05-4.65827757E-03 4.18561941E-05-3.39238954E-05
17 42-1.69248011E-05 2.84636430E-03 3.92547860E-04-4.43280522E-04-2.97934265E-04
17 43 1.28469456E-02 1.10036120E-03-1.65439398E-03-1.21096540E-03 2.20883262E-05
17 44 1.68566854E-05-3.89450116E-05-1.03311553E-04-6.24055851E-05 5.89275837E-05
17 45-3.61747562E-04-1.64791775E-04-3.05040774E-04-8.10084128E-04-3.58630111E-04
17 46-1.45080527E-04-4.74823637E-04-6.98178742E-05-3.58137934E-04-1.47810701E-04
17 47-4.35139250E-04 6.94198894E-07 1.36570079E-03 1.12588195E-03-5.07119304E-06
17 48-5.25996884E-06-8.33382998E-06 9.60530686E-05-1.41412721E-05 2.49352516E-05
17 49 2.50943833E-05-5.73560303E-04 3.31416309E-04 4.93657066E-06 6.86809321E-05
17 50-9.76012653E-03 1.28511108E-03 7.08264636E-04 1.09519214E-03-1.81119471E-05
17 51 1.29255936E-05 5.18635352E-06-4.70369957E-06-1.90107839E-05-7.43318734E-06
17 52-1.22272383E-06 2.75000249E-05-3.61489601E-04 9.97397963E-04-9.34113559E-06
17 53 1.06765951E-04 4.13088865E-06-1.42870784E-04-6.89679283E-06 9.12180386E-05
17 54-1.74227412E-05-2.60478272E-04 4.09432557E-07-4.06998630E-07 1.08226981E-06
17 55-2.14439017E-06-1.82033080E-06 5.25203443E-06-5.19328261E-06 9.69145565E-06
17 56 8.68445678E-06 7.89496034E-05-6.80058847E-06-5.04930893E-05-1.15890337E-04
17 57 1.33362984E-02-1.00390015E-03 3.40752601E-04 4.96089331E-04 4.78874538E-07
17 58 1.22993513E-06-1.70880967E-06-2.47750280E-06-3.02415385E-07 2.61864027E-07
17 59-5.87939602E-06 5.00778882E-05-2.45254150E-04-3.88116574E-03-8.06594788E-08
17 60-1.22326145E-08 3.33950084E-08-4.43281006E-08 1.12066315E-06-1.96821248E-06
17 61 2.94458426E-06 5.48154793E-07-3.92459836E-06 1.77623185E-05-7.46378920E-06
17 62 1.59002264E-05 1.97685941E-05 2.81283957E-04-2.07795845E-05 3.99760762E-05
17 63-3.48718903E-05-8.71909057E-07 7.26134546E-07 1.45774510E-07 4.23210799E-07
17 64-4.88289569E-09 7.12116541E-07 3.82813495E-08 2.02737648E-07 9.40075661E-07
17 65-9.08245512E-07-2.92064779E-07-2.10800654E-06-4.23275222E-06 3.85550317E-06
17 66 1.15473033E-06 1.11706985E-05 2.58875872E-05-2.19956117E-05-3.85841140E-06
17 67-6.08179166E-04-6.33111488E-06 1.39169461E-05-1.03640111E-04-6.59878005E-07
17 68-1.69318599E-07 8.29196605E-07 5.77798870E-07 2.51783577E-07 4.62540021E-07
17 69 4.46799703E-07-1.51415131E-06 1.18698058E-04-1.83632371E-04 9.85767124E-08
17 70 1.01530020E-07 6.62600096E-07-1.21461339E-06 1.74621202E-07-1.06829392E-06
17 71-3.02987648E-06 6.28805938E-06-1.23280196E-06 1.01699555E-05 3.83887324E-06
17 72-5.04547077E-05 5.30450535E-06 1.46154072E-03-7.59502251E-05-3.42123339E-04
17 73 1.66069756E-04 1.36656885E-07-1.94598632E-07 5.79417469E-08-8.64343680E-07
17 74 4.32162913E-07 1.03798346E-06-4.20152983E-07-2.31290452E-07 3.88145100E-07
17 75-2.58365966E-07 3.12371060E-07-5.75348778E-07-1.90209610E-06 9.78733854E-07
17 76-1.59932209E-06-2.21267252E-06 1.00737794E-05-3.69912083E-06 9.33968552E-06
17 77 2.53476864E-03 5.51168593E-06 2.86036331E-04 4.07106375E-04-4.25217006E-07
17 78-9.40746640E-08 5.19291670E-07-2.91855303E-07-2.39123833E-07 2.10926396E-07
17 79-6.85713404E-07 4.18251838E-06 9.74449475E-06 6.90288035E-05-4.86650698E-07
17 80 3.35117473E-06-2.97055842E-06 2.00037336E-05 2.82359769E-07 5.24363741E-07
17 81 5.18067187E-07-2.38141410E-07-2.35930957E-07-4.43887682E-06-2.02375759E-06
17 82 1.18554564E-06 7.62692578E-07 4.13401539E-05 1.43212860E-05-1.46955369E-05
17 83-5.37771921E-06-4.84873778E-03 2.17966195E-04 3.78635560E-04-8.70535838E-04
17 84 5.77901210E-07-2.53798569E-07-3.24102641E-07 1.94646412E-07 4.75693422E-07
17 85-1.55898829E-07 5.94866946E-07-5.33219671E-06 4.09294587E-05-1.55944659E-04
17 86 5.16075475E-06 4.03438059E-06 8.68380620E-07 8.15394439E-09 6.36215388E-07
17 87 1.85550744E-06-4.91857151E-06 1.25166115E-07-2.43074703E-06-8.98307088E-07
17 88 4.27372629E-05-9.83929374E-07 1.22959113E-05 4.00267846E-03-7.61236393E-06
17 89-9.72873956E-04 1.08556397E-05-5.98408831E-07 3.54322345E-07 2.44086485E-07
17 90-4.79128695E-07 1.28017001E-06-2.82589424E-07-5.22509271E-08-3.42749134E-07
17 91-8.28679720E-06-7.78303838E-04 2.34708157E-07-2.25852465E-06-2.75450817E-05
17 92 4.82429497E-04-1.62694609E-07-1.90968632E-07 6.78835721E-07-5.22554318E-07
17 93-1.28895450E-07-6.79814912E-07-3.53182367E-06 1.91810098E-06 8.60567577E-07
17 94 3.87120864E-05 2.32581297E-05-4.22363265E-05-3.41376617E-06-2.50427893E-03
17 95 2.32655738E-04 1.99853062E-04 5.08376564E-04-4.86959987E-08 2.48286887E-07
17 96-1.99590888E-07 5.44632252E-07-1.14184954E-06-1.47675354E-07-1.17902293E-06
17 97 7.51996821E-06 3.67755280E-05-1.01979055E-04-3.61093128E-08-2.50472262E-07
17 98-2.55868828E-07-4.21721973E-08-1.55843914E-07 4.34081739E-06 1.33620749E-06
17 99 3.24618126E-07 3.76243490E-07-3.34237461E-05 9.08588069E-07-3.68492718E-06
17100-2.47705783E-06 2.88435863E-03-5.58839033E-04-2.63083461E-04-2.07707329E-04
17101-4.62605217E-07-3.79834540E-08 5.00588671E-07 4.11566827E-07-2.51685660E-07
17102 3.61834906E-07-3.29894928E-07-2.66295283E-08-3.23036771E-07 8.17428961E-08
17103-1.94595288E-07-2.63624883E-06 1.51670389E-06-6.76569422E-07 1.50178132E-06
17104-8.43162708E-06-2.37627483E-06 9.60355085E-06 1.06062711E-06-7.40483715E-04
17105 1.49796507E-04-1.01962446E-05 1.01304280E-04-7.85356680E-07 7.41798261E-07
17106 4.35584189E-08-3.47417594E-07 1.29300936E-07-1.21092035E-07 4.45481305E-07
17107-2.88476939E-06 2.28178453E-05 7.50324646E-05 4.65098894E-07-4.43535317E-06
17108 1.60443191E-05 1.78733711E-06-9.57783594E-08 1.78568922E-06 6.78077740E-06
17109-3.90354152E-05-4.13371940E-08 6.96758512E-08 4.69941242E-08 1.90634633E-07
17110-1.30756010E-07-1.68803586E-06-3.61164212E-07-7.66539914E-07 4.35843421E-07
17111 1.57356886E-05-6.34906455E-06-4.68535044E-06-1.89232091E-06-2.90206427E-05
17112-8.88899533E-06 6.58443707E-05 1.13977561E-05 3.79087678E-08 7.08479829E-08
17113-1.08756751E-07 3.34580182E-07-2.19854307E-07-1.39761101E-07 4.47676483E-07
17114-3.34241208E-06 4.10774783E-06-1.66237441E-04 5.89969983E-08-1.47409086E-06
17115-7.90482713E-06 2.66560391E-05-9.35557771E-09-7.49253887E-07-5.51045588E-06
17116 4.22822011E-05-1.53843147E-07-4.09208577E-08 2.34846759E-07-5.14877767E-07
17117 3.51841657E-08-1.78934302E-06-8.15373694E-07 2.52745542E-06-2.75315527E-07
17118 1.52155277E-05-1.00714922E-05-8.45793589E-06 1.23308223E-07-2.42817885E-04
17119 9.29217060E-05 5.94875073E-05 6.29942383E-05 7.72788337E-07-1.95835236E-07
17120-5.76953101E-07 8.18209007E-08-5.17124350E-08-2.85687087E-10-8.68206506E-08
17121-7.22947085E-07-1.52092121E-05 1.41209288E-04-2.67961357E-07 1.56299071E-06
17122-1.79008734E-05-6.05669983E-05 1.87354497E-07-1.19126686E-06-3.31319059E-06
17123-1.11806057E-05 5.93114849E-09 1.70331451E-07 3.27357511E-07 1.64417621E-08
17124-1.56729989E-07-9.82791417E-07-1.53534017E-06-5.00766177E-08 1.02201436E-06
17125 4.07688079E-07 1.92789978E-05 2.51699420E-05-1.49743286E-05-1.46007761E-03
17126 3.28496370E-04-2.39420061E-04 1.72999579E-04-4.55181505E-07 4.94103498E-07
17127-3.89219925E-08-1.45406335E-07 1.33130228E-08-3.39569760E-07-7.40388122E-07
17128 6.68154872E-06-7.99578537E-06-2.29590883E-04-4.95790417E-08-3.44014989E-07
17129 3.50040025E-07-2.54698937E-07 1.86868136E-07 3.44446735E-06-1.65586981E-06
17130 1.07420853E-06-6.64606972E-07-1.86394263E-05 5.00262989E-06-6.31887532E-06
17131 2.91877340E-06 7.80873780E-05-2.01254084E-05 9.44329267E-05-4.08397234E-05
17132-1.36401260E-07 1.35408630E-07 9.92629361E-10-8.52748308E-08 1.49918742E-07
17133-9.69653070E-08-1.17600841E-08-1.25047675E-07 2.73667713E-07 2.90466067E-07
17134 1.13399801E-07 1.31179389E-06-1.30124507E-06-1.26818101E-06-5.72561438E-07
17135-7.39775663E-06 1.10662076E-05 6.30053480E-06 5.58606605E-06 1.07282121E-04
17136 3.35704259E-05 1.57417597E-05 1.79510039E-06-3.33098120E-08 6.22075038E-08
17137-2.88976918E-08 2.03893677E-07 1.27350562E-07 1.55508170E-07-1.15310619E-07
17138 3.03022655E-06 1.07704354E-04 4.44271376E-04
18  1-4.79907501E-07-1.01518912E-06 1.21600812E-06 7.22926119E-07-8.87126855E-07
18  2 1.22698793E-05-5.21380216E-06-2.13745412E-06 3.78124873E-06-1.84437984E-04
18  3-5.39083297E-05 1.28241738E-05 8.06622808E-05-4.88748510E-03-1.49192875E-03
18  4 7.14737909E-04 1.86893755E-04-1.44965410E-07-2.10871106E-06 2.25367647E-06
18  5-4.88847097E-06 1.15282332E-06 6.46344399E-08 3.43020253E-05 3.04141882E-05
18  6-1.02179434E-06-1.56471740E-06-4.65447577E-08-2.53622659E-05-3.09330005E-06
18  7 4.39775529E-06-3.73267345E-06 1.39298672E-04 1.32930096E-04-3.87631460E-05
18  8 6.06396937E-05 6.23883205E-04 2.48881651E-03-1.15202503E-03-1.70801069E-04
18  9 3.83274744E-06-1.14219286E-06-2.69055458E-06-2.09903948E-06 5.26178459E-06
18 10 1.74786280E-06 7.74768054E-07-4.67653564E-06-3.01180309E-05 1.29509300E-04
18 11 2.48272186E-06-3.24001254E-05 1.38235072E-04-1.39867494E-03-3.31607739E-06
18 12-3.42218248E-06 5.38681853E-07-1.87222825E-07-1.10143596E-06 8.09072283E-06
18 13-9.17028697E-07-3.40181771E-07 6.79961993E-06 2.83970721E-06-2.15572602E-05
18 14 3.57397192E-06-3.71027080E-05 3.35922767E-03 1.31468721E-03-5.89700199E-04
18 15-8.89046648E-04-1.48471930E-06-6.91393229E-07 2.17611253E-06 2.16813259E-06
18 16 1.33853963E-06 4.80781918E-07 6.30763128E-08-3.99243944E-07-1.22271332E-04
18 17 9.19667620E-05 2.49234390E-06 1.41910786E-06-3.51241551E-08-1.67428546E-06
18 18-3.06927292E-07 6.09417575E-06 3.09046797E-07 7.79049411E-06 1.13422844E-06
18 19-5.70057510E-05 8.98830127E-07-6.44433274E-05-4.76680521E-06 1.76567223E-04
18 20-2.13114212E-06-1.32518306E-04-4.66669358E-05-1.72393910E-06 1.24091729E-07
18 21 1.59984737E-06-7.91904125E-07 2.34322288E-06 1.03215398E-06 1.70824381E-06
18 22-1.53845503E-05-1.14172181E-05-5.69943048E-05-6.85888026E-07 1.15305183E-05
18 23 2.28171786E-05-3.72446042E-05-1.20631247E-08-1.69366936E-06-1.43540141E-06
18 24-3.24960866E-07-7.58224775E-07 1.79906745E-05 8.25542942E-06 2.64705213E-06
18 25 2.58538037E-06-1.02350233E-04-4.84465356E-05-2.21389936E-05-1.84603136E-05
18 26-4.30337651E-03-6.56011973E-04-4.49670880E-04 3.71437525E-04-4.15339139E-07
18 27-9.69678605E-07 1.38501774E-06 1.31736257E-06 6.49922729E-07-6.12818788E-09
18 28 8.67772317E-07-1.38390182E-06 4.53457184E-05-2.42652255E-04-1.51837384E-07
18 29-1.41200067E-06 1.07463047E-08 8.15968739E-07 1.28056167E-06 1.83293916E-05
18 30 3.81892737E-06-5.60874664E-06-7.54532442E-06-1.13809605E-04-1.11838265E-04
18 31-1.50357404E-05 4.59759883E-06-6.67188524E-04-4.60989105E-05-2.12998451E-03
18 32-1.96666850E-03-2.80788370E-06 2.76298549E-06 4.48982095E-08-4.24545614E-07
18 33-2.04227104E-06-9.29190669E-07 8.70783691E-06 5.82190514E-06-5.21469395E-07
18 34-6.29001394E-07-2.43065257E-07 1.41242967E-05 1.51328391E-06 3.61533951E-06
18 35-1.14284174E-06-6.63350997E-05-1.20843933E-05-4.08546287E-05 1.05454431E-05
18 36 3.61389877E-03 4.03570846E-04 4.94849976E-04-8.94813094E-04-1.08263097E-06
18 37-1.14688582E-06 2.22951679E-06 9.63486576E-07 1.20574088E-07-3.65319867E-07
18 38-2.86975549E-06 2.38500490E-05-1.71951316E-04 1.54529443E-04 1.18111396E-06
18 39-5.69894823E-06-4.86196401E-05 2.65907708E-04-2.10670295E-06 2.66542423E-05
18 40-7.85267582E-05 2.85256721E-04 4.93229317E-06 4.26083019E-06 1.59426270E-07
18 41-7.02100689E-07 2.77527781E-07-1.63701357E-06-1.45824427E-06 3.26438141E-06
18 42-8.22895096E-07-3.84599985E-05 1.43632962E-05 9.63739987E-06 2.41678580E-05
18 43 3.06862484E-03 7.77745389E-04-3.62351501E-04-1.77371773E-04 2.49491526E-06
18 44-1.93534896E-06-5.59566298E-07-1.71171210E-06-8.18176525E-07-1.13460384E-06
18 45-1.10749431E-06 1.04353926E-05-3.53998304E-05 1.93224484E-04-4.09022556E-07
18 46 3.61113275E-06-3.13399342E-05 5.31086361E-05 5.79041755E-07-4.69711302E-06
18 47-1.16474921E-05 8.37213365E-05-8.67076619E-05-6.90556359E-05 2.75157072E-06
18 48-2.02493344E-06 3.72387465E-07-2.97711015E-05-1.75181498E-05 1.09102955E-05
18 49 1.50236813E-06 1.40176641E-04 3.79095380E-05-4.84601069E-05-7.16023625E-05
18 50 4.59595846E-03-1.59140579E-04-6.56176327E-04-3.95662017E-04 1.15780506E-06
18 51-1.32580921E-06 1.68004146E-07 1.02995352E-06 1.16292514E-06 3.10607419E-06
18 52-2.13491041E-06 1.55540707E-05 3.37035995E-05-2.30127075E-04-3.00467521E-07
18 53 2.78940013E-06-7.50295113E-05-1.27531206E-04 1.27440648E-06-2.13289060E-05
18 54-1.24081454E-05-1.35765061E-04 4.37476203E-06 6.11403637E-06-3.96007695E-06
18 55-2.10507819E-06 2.80022931E-06-2.67228066E-05 1.10861560E-05 6.81723120E-06
18 56-1.65266250E-05 9.39753441E-05-5.37671920E-05-5.42761434E-05 1.85154163E-04
18 57 1.07616607E-02-4.00477745E-04-3.06474744E-03 3.03198719E-03 5.99213836E-06
18 58-3.30095580E-06-2.69118257E-06 1.01950908E-05-2.73499941E-06-5.89379151E-07
18 59-4.90228128E-06 4.26816955E-05-2.84056498E-04-2.07456546E-02 7.77206372E-08
18 60 9.44002071E-07 1.62383137E-07 2.30502610E-07-4.93374047E-07-1.12441971E-05
18 61-1.08893542E-06-1.65835340E-06 1.74276385E-06 7.55263690E-05 1.87796007E-05
18 62 2.35456521E-05-4.46889267E-06-2.14937155E-04-1.32816783E-04-9.42945111E-05
18 63 1.16993326E-05-1.03862811E-07 6.02502255E-07-4.98639444E-07 7.53981392E-07
18 64 4.35724785E-07 7.36364068E-08 2.12889746E-08 5.52400818E-07-7.56914437E-08
18 65 8.47774432E-07 1.27521747E-06-6.47292962E-06 1.12882881E-06-4.21090036E-06
18 66-5.41348307E-06 1.75274222E-05 6.06609850E-07 3.66254154E-05 2.44745696E-05
18 67-2.11083951E-04 4.41198242E-04 2.38736726E-04-4.67474600E-05-1.28476226E-07
18 68 1.16286856E-06-1.03439233E-06-5.01889131E-07 1.38418062E-06 1.78420877E-06
18 69-3.90900474E-06 3.14558627E-05 2.25609320E-04 3.17586087E-05 7.90491482E-05
18 70 7.45548511E-05-8.14886777E-06-5.10465983E-06-1.18656621E-06-1.33013788E-04
18 71 2.52599006E-05-2.81675009E-05 5.29697790E-05 3.99220990E-04-4.44752856E-04
18 72 2.58291725E-04-6.32144602E-04-2.03563333E-03-3.28312788E-03 3.64610704E-04
18 73 7.91819064E-04-4.17626845E-06 1.15326114E-05-7.35634296E-06 1.57566101E-05
18 74-9.92674677E-06-1.36345196E-06-5.15477927E-03-4.26327707E-03-5.05552480E-06
18 75-8.59055035E-06-4.01916445E-06-1.33715247E-04 2.01971392E-05-2.18408573E-05
18 76-5.11129744E-06 3.44682453E-04-2.79579706E-04-9.69984471E-05 3.98260562E-04
18 77-6.04553419E-03-9.94647041E-04-1.13840866E-03-7.83534701E-04-2.01162557E-05
18 78 7.57144575E-06 1.25448100E-05 1.62594283E-05-4.30134268E-06 2.85825777E-06
18 79 1.44134742E-05-1.69284075E-04-6.58480558E-05-1.21737113E-05-3.68511059E-06
18 80 2.57317148E-05-9.52334135E-06 1.26404463E-05-1.51922568E-02-1.26465499E-02
18 81-6.07429106E-05 5.13461967E-05 5.89690077E-05 2.02848997E-04-2.88030350E-04
18 82 2.15745419E-04 2.23608655E-04 5.85401972E-04-1.64491430E-04 1.88520535E-04
18 83 1.67528067E-04 2.37122871E-02 8.00287657E-04-1.60594118E-03 4.78072447E-03
18 84 4.53433223E-05-2.69716767E-05-1.83716456E-05-1.08913520E-04-1.15086488E-04
18 85 6.13835233E-05-3.29945277E-06-4.85531713E-05-5.40203535E-04 6.51112966E-04
18 86 5.63036752E-01 4.66223853E-01 1.21589413E-04-2.29960713E-05 6.31233111E-05
18 87 4.87194104E-03-1.05774955E-04-4.42746674E-05-2.41577221E-05-3.98518068E-03
18 88-3.38147832E-04 1.10432650E-03-1.20611203E-04-1.71358249E-02 4.28485078E-04
18 89 2.04950756E-03-1.49256109E-04 5.98257059E-05 1.01726661E-04-1.61552367E-04
18 90 8.18369714E-05-4.23388223E-06-5.79741912E-06 3.60400605E-04 1.16755150E-04
18 91 1.77461837E-03 1.03655622E-02 3.67051037E-04 1.39278694E-05 2.00504443E-04
18 92-9.44358410E-04-1.11646114E-02-9.31591559E-03-5.93028990E-05 3.97947477E-05
18 93-6.91616527E-05 2.74118513E-04-2.61086181E-04 1.94721457E-04-2.88949453E-04
18 94 2.15973820E-04-1.01728874E-04 3.39491784E-04-1.06702544E-04 2.38902547E-02
18 95 2.43436796E-03-1.90335482E-03-4.92480820E-03 2.42475861E-05-3.85748500E-05
18 96 1.43272638E-05-1.01466582E-04 1.40351564E-04-6.91356093E-05 1.54117193E-06
18 97-5.77208593E-05-7.05829041E-04 6.37758808E-04 3.09760743E-04 2.51052546E-04
18 98 2.58427511E-05 2.69749407E-06-4.88597293E-08 1.44141663E-05-8.66474877E-05
18 99-1.73104184E-05 6.33767513E-06-1.64265105E-04 1.57677183E-04 3.26152712E-04
18100 1.31429651E-05-2.78127834E-02 5.74429868E-03 3.12410672E-03-3.82054158E-04
18101 2.03458024E-05-1.43343694E-05-6.01143303E-06-6.26868079E-06-2.46916770E-06
18102-1.69433483E-06 3.62578369E-04 3.01541397E-04-3.52982703E-06-8.70668526E-07
18103-3.53231164E-07-1.80103837E-05 1.19206700E-05 1.14688326E-05-7.04266666E-06
18104 4.22975595E-04-2.33542680E-04 8.80905584E-05-7.66668451E-05 2.19457742E-04
18105 5.30505661E-04-2.31814594E-04-3.06433752E-05-2.65231586E-06 4.94479164E-06
18106-2.29247578E-06-8.20596466E-06 2.11932334E-06 9.29313341E-07 4.63745973E-06
18107-4.29044785E-05-4.01462977E-05-2.20673609E-05 4.87638333E-06-5.72848185E-05
18108 4.78392795E-05 1.11267542E-04 2.44112166E-06-1.57071062E-05 1.91608623E-04
18109-6.11384090E-04-1.04948981E-03-8.69621851E-04 2.47232702E-06-9.56505613E-07
18110-1.25115636E-06 5.31464863E-06 5.54716448E-06 1.69553997E-06 5.83535092E-06
18111-2.54066899E-04 1.12050649E-04 6.11464501E-05-4.10620427E-05-2.03821932E-03
18112 4.65059419E-04 3.83313384E-04-1.30081267E-04-7.16298739E-07 1.12350401E-05
18113-1.05187414E-05-2.72345414E-08 3.05943378E-07 3.41691464E-07-1.21428139E-05
18114 2.71274666E-05 8.12076402E-05 4.58526771E-04 8.16887834E-07 2.29471011E-05
18115 2.82859091E-05-4.02355839E-04-2.26333297E-07 2.97382480E-05 1.18629138E-04
18116-3.04621568E-04 3.08198947E-04 2.53313067E-04 3.83825898E-06 2.28291765E-06
18117 8.12512242E-07 3.83922610E-06-2.80824070E-05-3.90226019E-06-3.77291900E-06
18118 1.79521963E-04-1.26190136E-05 1.18727290E-04 1.19905775E-05 1.87447129E-03
18119-5.82670946E-04-4.73101208E-05 2.12520851E-05 2.62616442E-06-1.47935104E-06
18120-1.14681338E-06-1.07883565E-05-2.11303335E-07-1.52672735E-06 1.36250716E-06
18121 1.93538888E-06 2.50283976E-04 1.10233761E-04 3.44945285E-06-2.11812331E-05
18122 1.94625036E-04 2.08854015E-04 1.61646185E-06-1.41328966E-05 1.72977904E-04
18123-2.11991601E-05 4.10806349E-05 2.85529222E-05-2.77754233E-06 6.23919361E-06
18124 1.98450067E-06 1.28115717E-04 7.61712497E-06-2.12163092E-05-4.38436927E-06
18125-1.34905264E-03 2.20384485E-04-5.65596648E-04 1.45736428E-04 3.83226332E-03
18126 7.43537413E-04 8.08397234E-04 5.83625166E-04 1.26043642E-05-2.49296118E-05
18127 1.23252477E-05-4.95925839E-06 1.53916447E-07 3.32026189E-06-3.76574113E-06
18128 3.97772493E-05-3.93627937E-04-2.13859184E-04 7.43093843E-07-1.47581735E-06
18129-6.10174828E-08 7.17817727E-07-8.48622793E-07 3.50039969E-05-2.75254093E-06
18130-1.44400628E-06 1.15122277E-06-3.21976411E-04-6.67273053E-05-5.78951511E-05
18131 1.33069542E-04-6.96092850E-04-7.88662437E-04-9.20427972E-06-2.31824279E-04
18132 3.00346197E-06-2.11114089E-06-8.92321078E-07-4.23712544E-06 6.11187238E-06
18133 4.05685679E-06 1.87744543E-07 2.71675890E-06-1.79628986E-06 1.07334884E-06
18134 2.38255386E-07-3.35250606E-05 7.71196378E-06-6.72985278E-06-6.81809471E-08
18135 2.02984914E-04 8.93286674E-06 1.18350334E-04-8.44842661E-06-1.14405970E-04
18136-2.06027941E-04-1.99014583E-04-5.96619649E-05-1.29379578E-06 4.96227968E-06
18137-3.66848390E-06 2.46877935E-06-7.81331166E-08-2.79936095E-07-9.70575044E-06
18138 2.17335802E-05-1.91992522E-04 4.28498687E-04
19  1 1.72703585E-08-1.99367910E-08-1.91812901E-07 5.35350207E-07-3.21010812E-08
19  2 1.47723895E-06 2.08376036E-06-3.17002565E-06 9.32041419E-07-1.88499477E-05
19  3-3.24073616E-05 4.10292229E-05-1.45104720E-05 3.79591270E-04 2.15520215E-04
19  4-1.01792996E-04 5.16113724E-05-7.04817847E-07 7.73877382E-07-6.90595345E-08
19  5-3.12465296E-07-5.73666567E-07-3.80206925E-07-5.12976956E-07-8.82253904E-07
19  6-8.44241038E-07-4.18793070E-07-5.84846905E-08 3.42041415E-06 4.78163932E-06
19  7 1.73282705E-06 4.91348723E-07 2.12106620E-05-3.52559674E-05-2.31246209E-05
19  8 2.58504649E-06 2.00571792E-03-4.26810254E-04-2.07958419E-04 4.76110904E-04
19  9-7.90632924E-07-1.18507379E-07 9.09140303E-07 6.03131470E-07-1.23404882E-06
19 10 1.74294265E-09 1.44020479E-06-1.17789064E-05 5.58883666E-05 2.11976020E-04
19 11 9.55407583E-07-2.72657049E-06 7.66057790E-06-4.46305248E-04 4.38761381E-08
19 12 1.86947299E-07-3.40422383E-07-1.67149816E-07-2.92224156E-07-1.36954960E-06
19 13 8.24028246E-07 8.66688751E-07 1.18884035E-06 1.67029820E-05-9.82061560E-07
19 14 1.97994525E-06-9.90936365E-06-2.68080918E-03-2.87061054E-04 3.62979397E-04
19 15-5.06116923E-04 2.65369789E-07 8.62752733E-07-1.12812252E-06-5.65026622E-07
19 16-4.53243916E-07-5.61320445E-07 5.18556174E-07-5.22934235E-06 7.57688990E-05
19 17-1.11051751E-04 1.36461948E-07 3.39612310E-07-3.64227243E-07 1.74025783E-07
19 18-4.27322986E-07-2.25983606E-06 1.78144635E-06-8.46273644E-07 1.91007379E-06
19 19 3.72232207E-05-1.04600431E-05 1.64905752E-05-9.87615947E-06-1.41513320E-04
19 20-8.68550480E-05-1.24617896E-04-4.21528938E-05 4.07075254E-07 1.80511508E-07
19 21-5.87586761E-07-1.33175929E-07-7.46985443E-07 7.79083458E-08-4.32482750E-07
19 22 4.55706231E-06 1.21990177E-05-1.35014964E-04 7.72048938E-07-7.57152609E-06
19 23 1.57017543E-05-2.34957477E-05 1.64380121E-08 3.08186722E-07 2.79144367E-07
19 24-1.22705855E-07-3.29446797E-07-2.88765281E-06-1.98493814E-06 8.14294974E-07
19 25 1.59818462E-06 7.51583387E-06-2.38531945E-06 1.20486350E-05-1.37557426E-05
19 26-2.68505179E-04 1.84491937E-04-1.56975507E-04-1.37800449E-04-2.44526057E-07
19 27-4.37370460E-07 6.81896517E-07-2.58420593E-07-5.19373181E-07-2.68234175E-07
19 28 1.90972161E-07-2.34861380E-06 3.93922192E-05 1.58452006E-04 2.06743892E-08
19 29 3.74304648E-07 2.60444969E-07 1.64218346E-07-9.89851703E-08-5.09019948E-06
19 30-1.75530413E-06-7.48986899E-07 4.52582612E-07 4.71193987E-05 2.88826384E-05
19 31 3.26840697E-06-9.51330591E-06 7.09460284E-04-9.01638769E-04-1.87921351E-04
19 32-6.63235283E-04 5.49264428E-07-8.74125175E-07 3.24860747E-07 3.62692576E-07
19 33 2.78992793E-07 2.64844549E-07 1.16778318E-07 1.83701510E-07 2.67592333E-07
19 34 3.40011303E-08 4.15973371E-07-1.35304999E-06-4.37561105E-07-1.96824575E-08
19 35-2.43164336E-06 2.41634045E-05 4.16981153E-06 1.68907500E-06-1.25688493E-05
19 36-4.38361819E-04-1.75354450E-04 4.51194604E-05 3.13813835E-04 1.23070439E-07
19 37-2.01049858E-07 7.79794192E-08-8.17247889E-07 5.14013446E-07 8.90679642E-07
19 38 1.87945839E-06-1.55664788E-05 9.01232902E-05 3.37769204E-04-1.08360462E-06
19 39 7.59672797E-06-2.81419905E-05-1.50645174E-04 6.04423272E-07-6.36138474E-06
19 40 4.77645543E-05-4.35166448E-04 2.77687909E-08 5.86225239E-08 2.48873111E-07
19 41-1.65704982E-07-1.58908666E-07-2.94223133E-07-7.14768774E-07 1.17142213E-06
19 42 7.52010749E-07 2.96363885E-06 2.79058901E-06-8.20306024E-06-9.28046626E-06
19 43-5.24446638E-04-7.87274133E-05 2.54180969E-05 8.55426752E-05-5.50477743E-07
19 44 7.19791742E-07-1.69313999E-07 8.66304744E-08-4.79611306E-07 2.73761184E-07
19 45-6.49114942E-07 3.67466052E-06-2.97214447E-05-5.80386176E-06 1.23466411E-06
19 46-7.97154994E-06 3.96074550E-05 6.68146475E-05-4.17119060E-07 2.99730139E-06
19 47-1.12464124E-05-6.87121650E-05 2.38809241E-06 1.77548819E-06-4.56840030E-07
19 48 3.57953845E-07 2.76924125E-07 2.69033585E-06 2.53478256E-06-1.26516006E-06
19 49-1.33335752E-06-1.90750339E-05 2.55563694E-06 5.72658165E-06 1.91494401E-05
19 50 1.40870261E-03-4.92190056E-04-1.90523122E-04-2.45165904E-04-3.27560381E-07
19 51 7.92860843E-07-4.65300462E-07-5.51881498E-07-6.45775318E-07-2.76314066E-07
19 52 4.91500613E-07-6.74446384E-07-5.81178052E-05 3.65080101E-05-9.86210705E-08
19 53 1.22311682E-06-2.65832288E-05 1.65872166E-04 4.12402085E-07 2.97623257E-07
19 54-2.71739754E-05-5.78823699E-05-8.52921631E-08 1.01596224E-07 1.23180767E-06
19 55-5.14765925E-07 3.49410149E-07-3.36956879E-06-5.82019396E-06 2.94053923E-06
19 56-1.39083536E-06 3.89947640E-05 4.93292337E-05-3.17796226E-05 1.91717489E-05
19 57-7.39443481E-04 2.76307230E-05-2.66765840E-04 4.63538317E-04-6.74950550E-07
19 58 7.80041691E-07-1.05091141E-07 5.91996719E-07 6.90219609E-08 1.12743311E-06
19 59 9.87561300E-07-1.12192520E-05-5.46930941E-05-1.94955239E-03-3.23537824E-09
19 60-3.66292937E-08 2.14977695E-07 9.38579826E-08-1.29463544E-07 4.15833913E-07
19 61-9.41960802E-07-3.49635614E-07 4.66430786E-07-1.68969100E-06 6.13427607E-06
19 62 6.49954519E-07 1.28928012E-06 3.31171616E-05 9.70930410E-06 1.38845312E-05
19 63 1.07624686E-05 9.65106014E-08-2.47937081E-07 1.51426479E-07 2.13765852E-07
19 64 2.27978134E-07 5.55256960E-08 3.37646648E-09 8.44142952E-09 6.99948360E-07
19 65 3.03384916E-07 8.92092601E-09 1.71437823E-07-3.13446679E-06-1.34312007E-06
19 66-6.72590442E-08-6.98898756E-06 1.63527837E-05 3.54706866E-06-3.28456950E-06
19 67 1.22181855E-04-1.22315959E-04-9.03206597E-05-4.01917561E-05 2.14165075E-07
19 68-5.72190636E-08-1.56946011E-07-1.67921095E-07-2.25198822E-07-3.50435150E-07
19 69 1.45361344E-07 7.35777189E-06-1.46765514E-04 5.13238523E-05 9.43905999E-06
19 70 6.75989068E-06-1.15333084E-07-2.17051785E-06 5.41855018E-07 1.98042293E-05
19 71-1.04328486E-06 1.09843175E-06-4.05390364E-06-1.09274970E-04 3.01225188E-06
19 72-6.32567613E-05 2.72150821E-05-4.14713959E-03-1.18781457E-04-1.35711470E-03
19 73 3.41437218E-03-2.94028029E-06-1.12717796E-06 4.06745825E-06-4.03714153E-06
19 74 5.29940440E-07 3.86540025E-06-1.22458808E-02-1.01409644E-02-2.58877809E-06
19 75-1.84439778E-06-1.44239383E-06-8.88741002E-05 5.63813815E-06-1.29107206E-06
19 76 2.64205673E-06 1.69620098E-05-5.70525587E-05-1.99790402E-06-1.81565097E-06
19 77-3.00846003E-03-4.95051473E-04 7.17060448E-04-1.32439969E-03-3.62502926E-06
19 78 9.18624301E-08 3.53316683E-06-4.68255139E-06 1.05956601E-06-3.12748411E-06
19 79-6.97540738E-06-4.77332747E-06 4.49555468E-05-4.35028051E-04-8.19635899E-06
19 80 7.44560460E-06 8.61409324E-05 2.07341183E-04-3.01193418E-05-2.58040371E-05
19 81 6.74376166E-06-2.71474879E-07 4.76956048E-06 2.62412787E-05 7.31497131E-06
19 82 3.48977785E-05 2.08428380E-06 1.79050449E-04 8.51833624E-05-4.43506285E-05
19 83-2.57451373E-05-1.15475875E-03 2.23013117E-03 1.46759836E-03 2.30327884E-04
19 84-4.96553549E-06 9.85696200E-06-4.89142652E-06 3.00978929E-06-1.23199372E-05
19 85-6.26231750E-06-2.53905653E-06 1.17219526E-05 2.98335716E-04-5.76722958E-04
19 86-1.17390929E-03-9.74362988E-04-6.58180599E-06-3.90886977E-06-4.52591230E-07
19 87-1.44500380E-05 4.49205843E-05 2.43897924E-05 9.26261129E-07 3.37353057E-04
19 88 1.08500689E-04-1.02418692E-04-1.28854060E-05 9.28336056E-03 6.78330055E-03
19 89-2.17700856E-03 6.25472291E-04 1.17639210E-05-2.87164850E-06-8.89227248E-06
19 90 3.87005215E-06 5.87248387E-07 1.31268147E-06 2.25234808E-06-1.87492509E-05
19 91 1.14395608E-05 1.10733308E-02 5.80945671E-06-2.91951530E-05 3.52571576E-04
19 92-6.26835215E-04-2.37602434E-04-1.98818852E-04 5.20270502E-06-3.45225939E-06
19 93-3.29749369E-06 2.81158779E-05 1.03798560E-05 2.60876550E-05-6.30247344E-06
19 94 2.53482250E-04 4.66622964E-06-8.30505112E-05 3.24199251E-05 6.36129264E-03
19 95 2.76018149E-03-1.04455736E-04-6.29741371E-04-7.21639767E-06 1.36347820E-05
19 96-6.41838432E-06 5.80681424E-06 1.36117618E-05 1.08091592E-06-4.85216326E-06
19 97 3.55725717E-05 1.64322539E-04-5.88049747E-04 6.73209931E-03 5.63856316E-03
19 98-4.03081300E-05-1.02193743E-04 3.23723901E-06-2.41896594E-04-1.86589325E-04
19 99-3.27895404E-04 6.61665395E-06-2.29551806E-04 1.87454716E-04-6.92003587E-04
19100 4.30746801E-05-1.68840370E-02 8.43449929E-03-1.30863251E-02-7.72895066E-05
19101 6.68087241E-05-1.30669037E-04 6.38603133E-05-1.26669385E-04 4.52774110E-06
19102 5.09142217E-06-9.12765133E-06-7.79172210E-06 8.31999740E-07-1.36247554E-06
19103 4.91262476E-08-1.10722945E-06-2.93473510E-06 6.45190374E-06 2.93156015E-07
19104 3.84479408E-05 8.27658581E-06-2.41532106E-05-2.81877523E-05-3.57319106E-03
19105 6.31709211E-04-7.17641609E-04 3.38986909E-04-1.46525997E-07-6.25565917E-07
19106 7.72091914E-07-1.64663791E-06 1.59880954E-07-1.78711417E-07 2.04821841E-06
19107-1.14729147E-05 4.57426077E-05-2.03993339E-04 1.24557645E-07-2.32902230E-06
19108 1.56914156E-04 3.36674568E-04 1.48792852E-06-1.36991549E-05 1.36647265E-06
19109-2.96433750E-04-5.63187865E-01-4.66365188E-01-3.54559531E-05-3.31344168E-05
19110-2.35297729E-06-4.66637890E-03-6.77418682E-06-5.73485883E-05 1.72814217E-06
19111 2.91131275E-03-4.84542418E-04-4.56709003E-04 7.54623065E-06 1.37364883E-02
19112-1.87948588E-03-1.77433145E-03 1.22239456E-04-9.69008086E-06 7.81084801E-05
19113-6.84183992E-05 1.10164899E-04-2.29675105E-06-4.92447010E-06-3.64593325E-04
19114-1.59652571E-04-4.92872601E-04-5.58620222E-04-3.58442602E-04-1.43660010E-04
19115-3.79364631E-04-3.99847485E-05-3.59032100E-04-1.43948045E-04-3.82703703E-04
19116-7.34923503E-05 2.34632238E-03 1.93827647E-03-1.00705177E-05 6.60187826E-06
19117-2.02713876E-06 9.95397537E-05 2.98891306E-05 3.72255971E-06 6.43350729E-06
19118-5.66824232E-04 1.21020924E-04-2.28248677E-04-3.53634528E-05-1.39756595E-02
19119 2.36893978E-03-1.64949632E-03 1.25103454E-04-4.43824137E-06-1.32222024E-05
19120 1.76604438E-05 2.15277762E-05-1.00143934E-06 2.85099636E-06 1.22378865E-06
19121 1.24587860E-05-1.89535281E-04 4.10212473E-06-8.39536942E-06 9.48342770E-05
19122 3.97101958E-05-8.48926432E-05-3.18249710E-06 8.12949971E-05 4.14817291E-06
19123-2.44014955E-04 6.39466678E-05 5.41978321E-05-1.87765715E-06-3.92561503E-06
19124 2.03741563E-06-7.68311080E-06 8.24378736E-06 7.23918341E-06 7.68364102E-06
19125 1.28951178E-04-7.53945983E-05-2.57601883E-05-8.49262873E-07 6.05611741E-03
19126 1.12424890E-04 9.69678974E-04-5.16218882E-04 2.72909008E-07 2.31792621E-06
19127-2.59083522E-06 1.80776601E-06-1.09498991E-06 3.82696103E-06-3.86338067E-06
19128 3.27606962E-05-1.16433512E-04 7.58415425E-06-9.32405548E-08-1.58991098E-07
19129 3.76869693E-07-4.66307268E-07 6.09311381E-07-1.31950310E-07 1.89810986E-07
19130-7.91853241E-07-2.38357198E-06 6.35375819E-06 1.55378297E-05 8.86130912E-07
19131 2.14287828E-06 4.35026228E-04 1.08049499E-04 3.97012300E-05-8.96757321E-05
19132 8.44171939E-07-9.63044856E-07 1.18872918E-07 2.47140727E-09-2.26785292E-07
19133 3.73384212E-07-6.62906321E-08-4.14686006E-07 2.55387079E-08-5.33019698E-07
19134-1.50923103E-07 3.99613583E-06 2.49672845E-07 3.33657823E-06 2.15835559E-08
19135-2.92651732E-05-1.37953265E-06-2.20490886E-05 2.00346812E-06-1.44141605E-04
19136-5.79746134E-05-1.05654631E-05 3.03760371E-05 2.63901887E-07-3.91373727E-07
19137 1.27471840E-07 2.88933924E-08-2.37814583E-07 4.78258873E-07-1.66272612E-07
19138 1.50091053E-05-3.35874258E-06-6.23766976E-05
20  1-2.20513360E-08 5.75294062E-07-1.17815852E-06 1.47578304E-06 3.34107885E-07
20  2-9.76363052E-06 3.84149535E-06-9.42251099E-06-3.70207200E-06 9.33559057E-05
20  3 4.87357851E-05 7.23150333E-05 5.43782924E-05-1.20761813E-03 2.65066382E-04
20  4-3.99767057E-04-7.50954921E-04 2.64051858E-06-3.45751526E-07-2.29476705E-06
20  5 3.01780452E-07 1.60085512E-06-4.95737310E-07-3.85194113E-06-4.97388749E-06
20  6-1.95949711E-07 1.66392915E-06 8.18350421E-07 2.41195625E-05 5.25266354E-06
20  7-1.01611399E-05-2.43986156E-06-1.57916870E-04-9.00597170E-05 1.64586494E-04
20  8-1.20720900E-05-4.66827564E-03-2.18338653E-03 1.82361319E-03-8.73831602E-04
20  9-1.00227601E-06-1.41250191E-07 1.14352620E-06 4.04810756E-06-2.95324603E-06
20 10 1.18545360E-06-3.83761021E-06 3.75009111E-05 7.00507541E-05-4.21206388E-05
20 11 8.23037110E-07-2.86538007E-06-6.12671788E-05-2.86036357E-04 1.00586017E-06
20 12 9.03206831E-07-5.14189889E-07 1.82797000E-07 8.70726802E-07-3.26447233E-06
20 13 1.81993612E-06 1.28831389E-07-3.65780864E-06-8.78052232E-06-1.96889249E-06
20 14-2.53516093E-05 7.26352238E-05 2.12444136E-03-8.54315268E-04-2.83512938E-04
20 15 1.53117186E-03 2.36520835E-07-1.11363626E-06 8.77115424E-07-2.00691719E-06
20 16 3.86349254E-07 1.14988319E-06-7.16413756E-07 1.34946559E-05 2.50128037E-05
20 17 1.08537518E-04-7.70715479E-08 4.09694829E-07-2.15168141E-07 8.84390711E-07
20 18-9.70814459E-07-6.55999236E-06-4.40730903E-09-4.59731692E-06 4.03706752E-06
20 19 1.26728690E-05-3.76031384E-06 2.02628813E-05-1.91753486E-05-3.42980625E-03
20 20-8.57725558E-04 1.19102754E-04-3.88981088E-04-6.82516471E-07 7.44827354E-07
20 21-6.23108832E-08 1.14905276E-06-5.78308536E-07 6.83330053E-07 7.46305067E-07
20 22-9.01318965E-06 5.26022800E-06 1.69579283E-05 3.50388130E-07-3.04291776E-06
20 23-2.73362042E-05-2.75487934E-04-5.50880924E-09 3.87003472E-07 1.52016444E-06
20 24 3.30134746E-07 5.33867477E-07-3.50465222E-06-7.29920091E-06-1.05767984E-07
20 25-2.40597354E-06 2.82118431E-05 2.76952083E-05 3.38121955E-05 2.20060986E-05
20 26 6.79388335E-03 8.74300536E-04 6.41448480E-04-7.98036416E-04-5.05421347E-07
20 27 2.36246059E-06-1.85703924E-06 8.87829575E-07-7.80461521E-09 2.39722984E-06
20 28 1.39434722E-07-8.17820624E-07-3.85857629E-05 2.79807615E-04 2.27308311E-07
20 29 3.12700992E-07 1.30088184E-06 1.18247887E-06 1.01350930E-06 3.98581007E-06
20 30-6.53884845E-06-6.37433483E-06-4.35267013E-06-4.92365627E-05 1.91885857E-05
20 31 6.16555992E-05 3.32591700E-05-2.64033549E-03 2.94876064E-04 2.02140264E-03
20 32 2.01472910E-03-7.92409545E-08 1.51463204E-07-7.22222496E-08-1.46857057E-06
20 33-1.82282700E-06-6.18354698E-07 1.14066763E-05 8.43759595E-06-2.48785050E-06
20 34-2.94116697E-07 4.79370132E-07 1.02789726E-05 9.86468375E-06 1.16723399E-06
20 35-1.17465990E-06-6.41635116E-05-5.31780686E-05-2.31286912E-05-3.61705604E-06
20 36-8.47518519E-04-4.63800117E-04-2.11230073E-04 1.61998236E-04 1.40045200E-06
20 37-2.15453110E-06 7.54079104E-07 2.64898638E-06-6.90972185E-07-1.53195666E-07
20 38-2.56854818E-06 2.43123805E-05 1.96739118E-04-1.22624240E-05 1.32421639E-06
20 39-6.65517403E-06 6.00768186E-05-1.74512176E-04-1.81888512E-06 1.65260663E-05
20 40 2.24949772E-04 2.64828770E-05 2.85439233E-07 4.60063174E-07 9.00828310E-07
20 41 6.55068579E-07 1.01292821E-06-2.80095930E-06-4.33103589E-06-2.65471492E-06
20 42-4.42797374E-06 9.37031866E-06 1.86205907E-05 7.59912570E-06 2.24062196E-05
20 43-1.60555099E-03-2.99491074E-04 1.77012512E-04 1.97686363E-04-2.52664254E-07
20 44 4.83548116E-07-2.30883862E-07-4.83394609E-08 5.28631699E-07-1.93396702E-07
20 45 5.02500819E-07-4.71951551E-06 8.88728136E-05 1.16664700E-04 3.82612231E-07
20 46-4.13575608E-06-1.08528199E-05-5.43032709E-05 2.12167078E-07-2.35047144E-06
20 47-4.07145871E-05-1.62024748E-04-2.71246438E-05-1.93008401E-05 2.04009482E-06
20 48-4.17978916E-07 4.54737168E-07-3.78346541E-05-1.07485581E-05 4.89903893E-06
20 49-5.24483586E-07 3.11052860E-04 1.15471146E-04-1.01519467E-04-2.18021204E-05
20 50-2.81567066E-03 7.06204460E-04 2.14280104E-04 3.94925469E-04 1.04291130E-06
20 51 3.11633601E-08-1.07407466E-06-2.41724389E-06-4.75023741E-07 1.18812040E-06
20 52-8.46680385E-07-2.95070937E-06-6.39354538E-04-2.26095124E-03 2.17899822E-06
20 53-2.46937651E-05 9.52665663E-05 1.41989880E-04 1.68556249E-06-1.36843392E-05
20 54 8.81519923E-05 1.29936430E-04-5.49110092E-07-4.50838638E-07 1.10691087E-06
20 55 5.73438850E-07-2.45500770E-06-4.99278763E-06-1.73767356E-06-6.10695157E-07
20 56 1.12970846E-05-9.23254732E-05-5.65648815E-05 6.76835985E-05-1.35286848E-04
20 57-3.29988233E-03-9.35604152E-04 1.83020618E-03-2.68684782E-03-5.58111260E-06
20 58 2.87810266E-06 2.70300993E-06-3.22730554E-06 7.74933439E-06 5.49159547E-06
20 59 3.45558584E-06-8.25393587E-05 4.80734037E-04 1.61024558E-02-1.25564794E-08
20 60-3.78188148E-08-3.94867058E-07-6.22791768E-08 3.93514295E-07 3.88891805E-07
20 61 1.83074279E-06 3.83160406E-07-1.61557242E-06 1.30378223E-05-8.22034113E-06
20 62 1.63682823E-06 6.88454097E-06 1.09707391E-04 7.96531995E-05 3.39648292E-05
20 63 6.99935094E-05-1.67152478E-07 1.64299802E-07 2.85267566E-09-6.40131080E-07
20 64 4.96612370E-07-1.71965388E-07-4.46355031E-07-1.77916123E-06 2.42881415E-06
20 65 5.79312368E-07-4.12235146E-07 1.67861565E-05-5.63861321E-06-7.10606575E-07
20 66-5.68731904E-07-1.26395597E-04 2.99446263E-05-2.09316973E-05-8.01468250E-06
20 67 7.02551602E-04 1.71679367E-04 7.34555799E-05 3.64853664E-04 2.99759525E-06
20 68-2.42753264E-06-5.70062610E-07 1.83904277E-07 9.79067402E-07 8.90966736E-07
20 69 3.25121224E-06-1.14835053E-05-9.06675730E-06-2.06894443E-04-5.50280080E-05
20 70-3.96302414E-05 5.73513428E-06-4.86446813E-06-9.29191257E-06-8.81485485E-05
20 71-1.70956859E-05 1.09783422E-06 1.08286009E-05 4.90802638E-04 4.49135926E-04
20 72 1.00378157E-04-6.22471826E-04 6.04084814E-03 4.33466939E-03-4.66537318E-03
20 73 3.88176295E-03-8.19201546E-06-9.24737022E-07 9.11675248E-06 3.43298251E-06
20 74 2.30687271E-06-8.15675962E-06-5.63036670E-01-4.66218079E-01-6.32878547E-05
20 75-3.74141120E-05-6.74441842E-05-4.89164422E-03 1.21751229E-04 8.98716808E-05
20 76 9.10260830E-05 4.92174175E-03-2.01201019E-04 3.20365296E-04 1.11025539E-03
20 77 1.82881283E-02 1.16852320E-04 2.09813205E-04 3.11109964E-03-1.22730550E-04
20 78 7.98955244E-05 4.28350252E-05 9.09397138E-05 6.57976651E-06-5.14856575E-05
20 79-3.36363191E-04-2.79780153E-04-6.38843924E-04-4.41170596E-04-3.44964687E-04
20 80-1.96826221E-04-1.38339983E-04-4.25588285E-04 1.43517456E-02 1.19460673E-02
20 81 3.11583086E-05 9.38575602E-05 5.14287561E-06-8.64720202E-05 1.28690141E-04
20 82 4.00074201E-04 9.79188350E-05-1.12465628E-03 1.83336257E-04 5.00855062E-04
20 83-4.03882654E-04-2.85719430E-02 9.44156403E-04 9.30924479E-04-5.49922164E-03
20 84 5.85416344E-05-1.60745599E-04 1.02203965E-04-9.25970044E-05-1.36905345E-05
20 85-2.03073806E-05 1.48400689E-05-4.50705888E-05 3.25115910E-04-5.32556080E-04
20 86-4.75099395E-03-3.93763418E-03 2.89921943E-06 3.53998694E-06-8.42999703E-06
20 87-3.29634356E-06 1.66748884E-05-6.09505829E-05-7.16176658E-07 9.14267727E-04
20 88 4.93089993E-05-1.68184767E-05-5.63612337E-05 2.07452449E-02 4.25268423E-03
20 89-4.30339919E-03 9.82007513E-05-1.22475168E-05 6.30247950E-06 5.94503728E-06
20 90 8.23196851E-06 1.03862356E-05-7.65179389E-06-1.59991537E-05 1.41892546E-04
20 91-6.53016072E-04 1.83560065E-03 3.66960267E-07-5.73873345E-05-1.38890827E-04
20 92 1.02509365E-03 2.64438673E-05 1.97104965E-05 1.27587436E-06 6.49486492E-07
20 93 8.28965972E-06 1.33874447E-05-6.44381375E-06-1.24962549E-05-5.33688164E-05
20 94 2.39570668E-04 3.83767954E-05 3.05527108E-05 3.67020375E-05-1.47542013E-02
20 95-1.27228728E-03-1.01301209E-04 3.83225990E-03-7.24030070E-06-1.05768381E-05
20 96 1.78171388E-05 8.32410453E-07-1.27591636E-06 1.93125108E-05-1.81848760E-06
20 97-7.26425709E-06 2.84853467E-04-3.93432209E-04-4.13183995E-04-3.45860511E-04
20 98-9.15826429E-07 1.43504489E-06-5.80622395E-06 9.11694401E-06-3.18550678E-05
20 99-9.06259610E-06-1.39603337E-05 7.48649722E-04-2.02784481E-04-5.50715571E-05
20100-9.98295125E-05 1.96934670E-02-3.13744737E-03-2.98883328E-03-3.55792245E-04
20101-2.70779791E-06 1.46493144E-05-1.19415165E-05 1.35781383E-05-6.75942347E-06
20102-2.79374217E-07-6.79161461E-04-5.59554750E-04 4.53831515E-06 1.68830676E-06
20103-5.36734659E-06-2.58278088E-05-1.75962117E-05-7.25029427E-06 2.96683979E-05
20104 1.64372147E-04-2.70946420E-05 7.21426775E-05-1.09556946E-04-9.18487765E-03
20105 9.64081875E-04-1.00515935E-03 1.21887519E-03 7.15770519E-06-8.41020765E-07
20106-6.31668443E-06-6.15162273E-06 1.38851539E-06 6.69571423E-06-5.20624494E-06
20107 2.58109265E-05 9.71705390E-05-1.60008107E-04-1.56543450E-06-6.50336393E-06
20108 1.15055702E-04 2.24505303E-04-1.88471106E-06 5.35866797E-06 5.58915353E-05
20109-5.68219917E-05 1.22490530E-02 1.01428979E-02-1.01459809E-06 2.25976668E-06
20110-4.68541052E-07 1.18111316E-04 1.28779504E-05 4.86794604E-07 2.86904454E-06
20111-1.69756775E-04-6.34087161E-06 1.11239243E-04 1.58377296E-05 1.39526358E-03
20112-3.30476896E-04-9.68178874E-05 8.60602213E-05 2.02489324E-06-8.32672530E-06
20113 6.30183206E-06-8.81883818E-06 4.32226168E-08-3.15525697E-06 4.05997735E-06
20114 3.15668523E-05-1.84113652E-04-5.89491567E-04 5.20699525E-06 2.77257801E-05
20115-2.44882509E-05 2.30700062E-04 4.86123925E-06 2.64705477E-05-4.84145099E-05
20116 2.85527832E-04 2.74202206E-04 2.30652031E-04 2.52693784E-06 1.57098719E-07
20117 3.86061346E-06-4.64819948E-05-2.84358136E-06-7.32758831E-07-1.70010295E-05
20118 1.63112721E-04-1.10629808E-04-1.43342929E-05 8.63286280E-05-3.03548973E-03
20119 7.14725984E-04-1.42566133E-05 2.74928246E-04 1.12875344E-05-1.04714381E-05
20120-8.16096236E-07 5.18262503E-06 1.55774843E-07 6.85518068E-07-6.19455226E-06
20121 4.29892506E-05-3.86410205E-06 6.64203744E-04 3.65969099E-06-2.91322811E-05
20122-1.73893075E-04-2.44817430E-04-1.28774410E-06-8.76241832E-06 2.96386734E-05
20123-7.74969043E-05 2.89827448E-03 2.46966505E-03 3.19576320E-06-4.77210428E-05
20124 9.19871241E-05-2.54086731E-04-4.74824382E-05-2.72217298E-04 3.34754227E-04
20125-1.26654841E-03 1.82600015E-04-1.33956656E-04 5.07151972E-04-2.00455400E-02
20126 1.75314194E-03-4.70046065E-03 9.24342849E-04 9.34007111E-05-8.01465589E-06
20127-8.53860552E-05-6.38165912E-06 8.10406072E-06 1.43750624E-04-2.45802570E-06
20128 7.27707069E-05 8.67505732E-04-1.48311336E-03 7.37989335E-08 5.16384973E-07
20129 4.45863973E-06-2.89598709E-06-6.25661910E-06-2.44409905E-06-2.68635486E-05
20130 8.93172875E-06 1.66494457E-05-8.55868484E-05 1.52255987E-04-5.74546087E-05
20131-4.34979093E-05 2.93248420E-03 7.75941101E-04 1.09483039E-04-6.25963150E-04
20132 1.37982690E-06-5.59893356E-06 4.21910666E-06-2.33455515E-06-3.80470220E-06
20133 4.16011284E-07-2.36098092E-06-2.24594141E-06 6.03456390E-06 1.02423878E-05
20134-4.50501005E-06-3.55693645E-06-8.21580937E-06-7.35182604E-06-1.54738213E-05
20135 9.93015474E-05 5.50216308E-05 1.14022310E-04-1.99985727E-05 3.15378310E-03
20136-1.75877354E-04 6.06892603E-04-2.08244719E-04-2.64093989E-06-8.25153309E-07
20137 3.46609320E-06-7.46877570E-06-1.26010742E-06 6.39915673E-07-5.24096735E-06
20138 8.93872495E-05-1.14125964E-03-1.92577745E-05
21  1-1.97449707E-07 1.48663344E-06 1.59392088E-06 9.75441504E-07 9.98875947E-07
21  2-2.06118814E-05-8.68567461E-06-4.57953971E-06-6.04400387E-06 1.32704146E-04
21  3 9.38661644E-05 5.23005171E-05 2.31225926E-05 3.55969651E-03 3.43782985E-04
21  4 4.73279343E-04-1.21175712E-03 7.83353066E-07-1.29314845E-06 5.09795384E-07
21  5-8.21874520E-07-4.84394395E-07-9.96606571E-07-2.24415426E-07-9.87762630E-07
21  6-2.08900313E-07 1.79592712E-09 6.94482140E-07 1.20310013E-05 1.64144282E-06
21  7-1.36287985E-06-1.81194872E-06-1.38151019E-04-4.28235629E-05 7.39978324E-05
21  8-2.63980291E-05 2.02699263E-03-8.20471919E-04 2.70274909E-04 6.74776293E-04
21  9-5.71457441E-07 9.01836357E-07-3.30378916E-07 7.36549444E-07-1.96084411E-06
21 10 2.44457941E-06-2.63300915E-06 2.00132919E-05-1.21580750E-04 2.57947326E-04
21 11-9.01580308E-07 1.40993744E-05-1.95719427E-04 3.09419941E-04 5.20284245E-08
21 12-6.37992706E-09-1.14432343E-06-1.39581948E-07-2.76051109E-07-2.46220161E-06
21 13 5.36685926E-06 1.67396800E-06 1.21000478E-06-1.31594110E-05-4.23342236E-05
21 14-3.61740049E-05 4.48197581E-05-1.31154980E-03-7.53815371E-04 2.18104260E-04
21 15 2.02126074E-04-1.76256183E-07-8.05596538E-07 9.81852721E-07 1.19678978E-06
21 16 2.39334647E-07-1.94385297E-07-1.25751365E-06 1.47571798E-05-2.36797675E-05
21 17-1.15781458E-04 3.48023688E-08 2.41649336E-08 2.13712364E-07 8.90275085E-07
21 18-8.90136462E-07-2.02055805E-07-1.87380315E-06-4.14301079E-06 3.78793117E-06
21 19-2.69379229E-05-4.25891741E-06-8.83376159E-07-1.24895173E-05-1.00520410E-03
21 20-2.38741522E-04-7.40327604E-05-1.66022447E-04-4.71204982E-07 7.43275507E-07
21 21-2.72070526E-07-1.87499849E-07 9.27604633E-07 9.92681076E-08-9.19721389E-08
21 22-7.94627813E-07 2.82167792E-06-7.82421127E-05 4.95409511E-07-3.27430293E-07
21 23 4.71625237E-05-1.19176418E-04-2.73872872E-08-3.73583853E-07-1.87968532E-07
21 24-7.37220018E-07-1.63345834E-07 4.90402692E-06 1.51084195E-06 4.84473748E-06
21 25 1.04130161E-07 1.02240182E-05-4.51634702E-05-9.39071775E-06 2.02974007E-05
21 26 1.04416797E-03-2.60751493E-04 4.27240155E-04 8.72152434E-05-1.59973314E-06
21 27 8.79602285E-07 7.20130858E-07 1.52663122E-06 4.03754367E-08 1.39460100E-06
21 28 1.15367881E-06-1.29120523E-05-2.38522212E-05-9.46173184E-05-4.09753278E-07
21 29-1.28493863E-06-6.71126001E-08 7.45105539E-07 1.66926361E-07 1.63231567E-05
21 30 1.41884068E-06-5.22269123E-06-1.30311383E-07-1.16974160E-04-2.52490585E-05
21 31 1.11450559E-05-4.93052715E-06 8.32138705E-04 1.43545222E-03 2.86093787E-04
21 32 8.59100537E-05-1.65298058E-06 1.82474507E-06-1.71764493E-07-2.83463190E-07
21 33-1.96786305E-06-1.71741523E-06 4.32955293E-05 3.65148244E-05-9.46916293E-08
21 34-7.37257589E-08-7.52349938E-07-4.54234236E-06-3.07914502E-07-9.01987015E-08
21 35 5.05086787E-06-1.83076524E-05 3.04816981E-05-2.42125352E-05-9.20046301E-06
21 36 2.34155804E-03 1.42387065E-04 2.95625826E-04-5.01414223E-04 1.71059195E-06
21 37-4.48341046E-07-1.26225090E-06 5.65713743E-07-1.25395158E-06-9.37080880E-07
21 38-1.12720277E-06 1.41577841E-05-1.20840353E-04-2.58983552E-04-1.78489263E-06
21 39 1.05554133E-05-3.78371972E-05 2.18229133E-04-1.34234253E-06 1.77399824E-05
21 40 6.35914080E-05 1.32021837E-04 3.62142942E-07 7.08729887E-07 7.94788648E-07
21 41-4.35051607E-07 5.52753327E-07-6.51956870E-06-4.50951393E-06 2.33929949E-06
21 42-2.12087851E-06 3.00021587E-05 4.93090835E-05-2.15150004E-05 1.68169495E-05
21 43 9.91162170E-04 2.47340154E-04-7.29494016E-05 1.01175603E-04 1.12744899E-06
21 44 3.31852382E-08-1.16063423E-06-2.00876316E-06-6.16463852E-07-4.91387600E-07
21 45-5.12819714E-08 7.15889059E-07 9.10158405E-05 2.16463770E-04 8.43274351E-07
21 46-7.79145700E-06 2.58711737E-05-1.08064961E-04 1.43402598E-06-1.19138868E-05
21 47 1.86830528E-05-1.41138707E-04 3.61759204E-05 3.21614457E-05 3.52637442E-06
21 48-2.84387196E-06 7.91902359E-08-2.42840427E-05-1.96634358E-05 1.60083622E-05
21 49 6.24993775E-07 1.68495866E-04 7.00357236E-05-1.06975699E-04-1.41453505E-05
21 50 4.38870062E-04 1.40182605E-03-6.13202508E-04 4.24790734E-04-1.09512287E-07
21 51 2.46725198E-08 8.48397674E-08 8.55709969E-07 1.26486432E-06 6.03205967E-07
21 52-5.38968027E-06 3.26754605E-05-3.12387984E-04-5.25175586E-03 2.06323772E-06
21 53-2.19916480E-05 4.39095097E-05 3.16577544E-04 1.97051729E-06-1.55746092E-05
21 54 1.44706369E-04 6.36862653E-04-3.15758181E-07 1.11303063E-06 7.22468688E-07
21 55 1.53164276E-06-6.99582683E-07-1.31436667E-05-7.58279574E-06-7.52297190E-06
21 56-1.14889584E-06 2.04039942E-05 7.00242765E-05 9.52716371E-05-5.99760203E-05
21 57-1.33929438E-05 2.45112087E-03 1.33057310E-03-1.16295663E-03-2.77035231E-06
21 58 2.16344154E-06 6.06910774E-07-2.93493336E-06 4.05881986E-06-1.94093037E-06
21 59-3.46378056E-06 1.22848665E-05 8.68229334E-06-6.37054603E-03 2.17192480E-08
21 60 1.47615942E-07-2.17696094E-07 2.81802123E-07-2.41790707E-08-1.04855382E-06
21 61 1.18737702E-06-1.54585418E-06-3.83085319E-07 7.13982537E-06-9.59625329E-06
21 62 5.48427068E-06 8.52443742E-07-3.97758133E-06 3.81499727E-05 2.39005829E-05
21 63-3.72010736E-06-1.99291053E-08 9.86464578E-08-7.87173527E-08-3.08420991E-07
21 64-6.27626150E-07-1.11212404E-07 8.21323645E-09 2.83919753E-07-2.55479401E-08
21 65 5.70833847E-07-3.49731131E-07-3.20920410E-06 8.28383639E-07-2.45486701E-06
21 66 2.04357202E-06 2.15297785E-05-1.89385202E-06 2.70326072E-06-2.71762618E-06
21 67-1.30718461E-05-1.02260085E-04-1.76779962E-04 8.61296448E-05 4.03570538E-08
21 68-6.02768155E-07 5.62411102E-07 4.87839102E-07-6.51589783E-07 1.21502943E-07
21 69 1.02386537E-06-9.32744436E-06-9.93048446E-05 3.92379591E-05 2.56387530E-03
21 70 2.19461944E-03-6.05005946E-05 5.25606579E-05-7.64497284E-05-3.32596031E-04
21 71-1.98787562E-04 1.85230134E-04-2.89148819E-04 5.14224506E-05-4.09736049E-04
21 72 2.97058683E-04-4.84534156E-04-2.39100958E-02-5.98730516E-03-4.84823794E-05
21 73 2.86520744E-03 3.68918721E-05 2.61641301E-05-6.30560022E-05 7.42825711E-05
21 74-1.24034969E-04 9.59604323E-05 6.75598418E-04 5.61666436E-04-2.04594962E-06
21 75 2.19898966E-06 1.94620961E-06-2.12050860E-05 1.12594839E-05-5.88030759E-06
21 76-1.56690738E-05 1.45890755E-04-8.92032417E-05 1.74769687E-04 9.13644197E-05
21 77-5.59621679E-03-6.43721143E-04-7.87532932E-04-1.40452794E-03-1.22070223E-06
21 78 5.07032946E-06-3.84962722E-06 3.40466907E-06-1.03934295E-06 3.15122658E-06
21 79 3.20720764E-06-2.85697631E-05 3.18977040E-04-1.04551321E-03-4.26943777E-06
21 80 3.26642188E-05 3.69395533E-04 1.72066042E-04-1.91055311E-05-1.64610082E-05
21 81-3.78584322E-07-1.85866418E-06 2.23471708E-07 1.57225293E-05-1.92938586E-06
21 82 6.86084011E-06-4.97727624E-07-3.00722382E-04-7.09907462E-05-2.11961610E-05
21 83-1.40811795E-04-2.20966598E-03-1.22233895E-03-1.24335316E-04-1.21655413E-03
21 84-1.63161628E-06-1.98278911E-07 1.82989519E-06 3.43163766E-07-8.11880525E-06
21 85-1.76327045E-06-2.49824549E-06 1.12602820E-05-1.09409859E-05-3.19332292E-04
21 86 3.64619397E-04 3.01455601E-04 1.41933482E-06 3.67270999E-08-2.85952267E-06
21 87 1.25204580E-05-4.57355728E-06-1.14533580E-06 7.10118417E-06 2.09621411E-04
21 88 1.20852223E-04-1.04529621E-04-4.51175742E-05 2.60675348E-03 2.26950660E-04
21 89-2.90833471E-04 1.26199215E-03-3.88203119E-06 3.75708978E-06 1.24941406E-07
21 90-5.42713360E-07 1.82200478E-07 8.18850730E-06 1.12740246E-06-1.84691284E-06
21 91 3.18160981E-04 1.97260918E-03-2.44666757E-06 1.46075240E-05-2.63654131E-06
21 92-9.70923418E-05-2.47778375E-04-2.07036327E-04-3.74778999E-06-4.85074887E-06
21 93 3.58454997E-06 3.05426198E-05 1.54809832E-05-1.86156584E-06-2.43709895E-06
21 94-1.56372685E-05-2.86265215E-05-3.52517255E-05 2.22308226E-04 4.93348002E-03
21 95 1.85373751E-04-3.27295321E-03 2.10214860E-03 2.47665035E-07-7.66439710E-06
21 96 7.41673207E-06-1.47202150E-05 1.12163329E-05 8.74329972E-06-5.76242850E-06
21 97 2.82813187E-05 1.21926782E-04-3.59945419E-04-8.70522760E-06-2.75476285E-06
21 98-7.72131237E-07-2.62331332E-06 5.95321289E-07-6.47219435E-05 8.40977887E-06
21 99 2.00212763E-05-3.36095360E-06 3.64244548E-04-3.82218548E-04-2.23194160E-04
21100 1.19865491E-05 2.12481872E-03-4.69658310E-03-4.20585727E-03-1.16727626E-03
21101 5.55588383E-06-4.89927355E-06-6.56610276E-07 3.52911529E-06-6.12786556E-06
21102-4.89112170E-06-5.63350924E-01-4.66504251E-01-1.71050086E-05-6.01708276E-05
21103 2.07190762E-05-4.72956244E-03-3.25127759E-05 6.88296855E-05-3.76769942E-05
21104 3.15821432E-03-2.88948509E-04 3.06168761E-04-7.05752118E-04 6.46310225E-03
21105 3.58818545E-04 1.82974034E-04-1.10695488E-03-2.46325105E-05-3.17641587E-05
21106 5.63966692E-05-6.08621484E-05 9.26795167E-05-8.88466572E-05-3.58583547E-04
21107-1.41951914E-04-2.55876141E-04-2.26044380E-04-3.61069968E-04-1.41768270E-04
21108-1.39127427E-04-5.33854178E-06-3.63501350E-04-1.45149136E-04-2.92044308E-04
21109-9.47788223E-04-5.09682486E-06-3.79055624E-06-9.75502994E-07 6.89434654E-08
21110 7.42805143E-07-2.06917167E-06 4.57767511E-06-9.08854824E-07-2.84255023E-06
21111 1.21441068E-04 1.62417021E-05-6.49511621E-05 1.49027859E-05 6.63817124E-03
21112-6.81762147E-04-1.30944719E-03 3.25441293E-04-3.85943372E-06 4.96389559E-07
21113 3.36304416E-06-3.07933642E-06-1.64396761E-06 1.93239068E-06-1.89159559E-06
21114 1.26470362E-05-3.17683415E-05 1.61439565E-04-5.09349168E-07-1.03503461E-05
21115 3.31193659E-05 2.15110926E-04 1.31818121E-06-9.34017830E-06-2.90106183E-05
21116-1.80175122E-05 2.63299073E-04 2.20592107E-04-4.82958820E-06-7.15809756E-07
21117 5.32940608E-06-2.24333683E-05 2.90374757E-05 2.63502759E-06-2.24472349E-05
21118-4.62551806E-05-1.01700880E-04 2.45965802E-05 2.18638976E-04 1.37317624E-03
21119-3.60276607E-04 7.51624095E-04 5.77180238E-04-3.06561413E-06 5.83148736E-07
21120 2.48246539E-06 2.91757507E-06-1.81565700E-06-3.10329995E-06-6.69352646E-06
21121 3.39387261E-05 2.74976537E-07 9.74352309E-04 3.91879428E-06-4.23688719E-05
21122-1.35412996E-04-2.89164715E-04-8.08601546E-06 4.88818860E-05 1.14509469E-04
21123 2.72522492E-04-5.42677804E-05-4.67961450E-05-1.23086508E-06 6.75395376E-06
21124 7.10660016E-07 2.12556249E-05 1.59159040E-05-2.27701855E-05 2.84131421E-05
21125 3.79654461E-05 2.01106095E-04 3.85413223E-04-1.05536596E-04 8.06159871E-03
21126 1.68525966E-04 6.85450030E-04 1.14630239E-03 1.81726146E-06-4.42043362E-06
21127 2.60317216E-06 8.14221005E-06-5.11017852E-07-1.02110293E-05 1.24961903E-06
21128 8.32704337E-05 4.03767344E-04-9.68941746E-04-2.86210799E-06-5.33919528E-06
21129 7.45716451E-06 2.80241572E-06-1.15659215E-05 3.11531444E-05-5.85334717E-06
21130 1.16642162E-05-9.12091093E-06-1.54970473E-04-4.57037549E-05-4.09754422E-05
21131 3.19612586E-05 1.00793711E-03-1.37245318E-04 2.35577953E-04-2.02632178E-04
21132-1.25194973E-05 6.43602058E-06 6.08347668E-06 2.54205734E-06 3.35046228E-06
21133 1.71469180E-06 2.23099111E-08 1.36992869E-06 4.18175253E-06 1.23895421E-06
21134 3.38496873E-06-1.45098478E-05-2.04861072E-05-7.15509612E-06-9.47389494E-06
21135 5.52112029E-05 1.25403824E-04 5.46022439E-05 6.04048769E-05 1.36160905E-03
21136-4.50714224E-05 6.04603843E-04-2.53244330E-06-7.71691693E-07-9.04883374E-07
21137 1.67657507E-06 3.49875075E-06 3.51675698E-06 3.77640306E-06 3.82152100E-07
21138 2.77712345E-05-4.41615320E-04 4.52302201E-04
22  1 2.24432451E-05 1.56148858E-05-2.48760716E-06 1.61226965E-06 2.18428020E-07
22  2 3.88056917E-05 2.21134327E-05 2.98149315E-06-1.06951334E-05-1.81387327E-04
22  3-2.69096882E-04-2.66525443E-04 1.29077512E-04-6.42049864E-03-1.18954259E-03
22  4 2.31956006E-04-8.54345595E-04 3.58422289E-06-9.72242967E-06 6.13820678E-06
22  5-6.17337247E-06 2.65343585E-06-3.98888662E-06 7.62037413E-05 6.00521561E-05
22  6-2.38367561E-06 1.41992639E-06 3.65671067E-06 4.97263313E-05 1.67073631E-05
22  7-1.00709383E-05-9.40466035E-06-3.53396638E-04-6.54428076E-05 5.29954218E-05
22  8-1.69408437E-04-3.47226282E-03 3.21388389E-04-6.11016686E-04-1.50879633E-03
22  9 7.18368831E-06 3.20686036E-06-1.03905487E-05 1.36081387E-06 1.30581171E-07
22 10-7.38569020E-06 5.68949821E-06-2.63621008E-05-7.24695218E-05-4.44366338E-04
22 11 1.02404490E-05-5.21000954E-05 7.63236829E-05-1.35637007E-04 2.65027821E-04
22 12 2.19583742E-04 6.81333954E-08-6.79204093E-06-5.56802856E-06 6.73846839E-06
22 13-1.50776794E-05 2.42954940E-05-1.13378977E-05-3.94842325E-04-1.26390332E-04
22 14-1.61070918E-04-3.80753193E-05-6.98365769E-03 7.40434422E-04 1.21469208E-03
22 15-1.43984613E-03-3.56634290E-07-7.14571338E-06 7.50234767E-06 2.43120196E-06
22 16-1.05491325E-05 7.53537093E-06-1.55043282E-06 5.96054029E-05-2.75876784E-05
22 17-2.14827906E-04-1.29541764E-04-1.08547077E-04-3.45352094E-07 2.03531577E-06
22 18 2.48911605E-06 4.02306269E-06 7.49231773E-06-5.53577205E-06-5.78248005E-06
22 19-2.64946389E-04-1.87328151E-04 1.09030481E-04 6.67283243E-05 5.22457743E-03
22 20 6.06746061E-04 6.23771764E-04 5.88354890E-04-1.46666922E-06 3.04073933E-07
22 21 1.16259529E-06-3.61901878E-07 5.40969534E-07-1.08593980E-06-4.41490490E-06
22 22 4.49155130E-05 1.34382349E-05 2.18027690E-04 4.74160618E-06-5.17717501E-05
22 23-1.21790244E-04-1.72416233E-04 2.04116507E-04 1.68092568E-04 2.89041580E-06
22 24-5.90650141E-06-6.34481520E-06 2.43842821E-05-3.35332111E-05-3.07630208E-06
22 25 1.72050597E-05-5.27261291E-04-4.35906697E-05 9.25523145E-05-2.29124238E-04
22 26-7.55679332E-03-7.75680222E-04-1.32926843E-03 1.14420494E-03-8.62510023E-06
22 27 1.06447389E-05-2.01963871E-06-5.85732429E-06 2.79160930E-06 2.47989269E-06
22 28-3.50792774E-06 8.34134586E-05 5.58227231E-05-1.71073949E-04-5.87930589E-03
22 29-4.93614379E-03 9.23943048E-05 2.67724959E-05 5.55523227E-05 2.51402881E-04
22 30 3.17093381E-04 9.02610685E-05 2.06648007E-04 3.94545547E-04 6.52973587E-04
22 31 9.67139365E-05 2.79146912E-04 1.09755557E-02 8.21532727E-03-6.69371137E-03
22 32-4.08339791E-03 9.11437942E-05-7.84423998E-05-1.27013944E-05 7.57877748E-05
22 33 1.35491417E-04 6.84146736E-06-4.22382741E-03-3.50060668E-03 1.61146328E-07
22 34-7.86668260E-07-2.52816823E-06-2.44670730E-07 6.99908902E-07 9.63677598E-06
22 35 9.21100313E-06-2.11208621E-04 1.28760302E-04-8.95350225E-05 6.79120039E-05
22 36 1.83576235E-03-8.07781124E-05-2.33877237E-04-6.68878819E-04 8.33430955E-07
22 37-3.83995296E-06 3.00652201E-06-6.07303476E-07-3.28702553E-06 7.81820616E-06
22 38-1.66846115E-06-1.86269845E-05-1.99257729E-04-1.70091916E-04-3.36735118E-06
22 39 1.64029494E-05 9.28823207E-05-9.44003414E-05 7.15981414E-06-1.01780838E-04
22 40 3.33757251E-05 1.08408339E-03 1.30187638E-03 1.08133258E-03-5.36121695E-06
22 41 7.49945002E-06 5.85072748E-06-4.96976810E-05-9.30829003E-06-1.77328910E-05
22 42-2.22865740E-05 2.67630807E-04 1.22073092E-04-4.93014242E-05 1.90739862E-05
22 43 1.05815905E-02 1.58895691E-03-1.40063461E-03-8.21219949E-04 6.85804248E-06
22 44 2.49839047E-07-7.10788152E-06-1.95463406E-05-7.51940893E-06 1.09410069E-05
22 45 7.97460798E-07 4.99321899E-06 2.64219482E-05-3.00381569E-05 1.00291664E-05
22 46-7.65361770E-05 5.61211675E-05 1.60421176E-04 1.14619456E-05-9.33796642E-05
22 47 1.07108104E-04 3.02370425E-04 5.63309173E-01 4.66457217E-01-4.29140877E-05
22 48 6.04587381E-05 2.42708009E-05 4.84106674E-03 1.52576707E-04-5.10001049E-05
22 49 1.50501089E-05-3.73341256E-03 1.84035457E-04 5.77002962E-04 5.51836873E-04
22 50-1.10665495E-02-6.69393274E-04 1.78286924E-03 2.00728695E-03-3.27266400E-05
22 51 3.70445417E-05-4.31790174E-06-6.99661512E-05-9.93005903E-05-4.97110482E-05
22 52 3.87982281E-04 1.39415311E-05 1.68573765E-03 4.13465602E-03 3.57520945E-04
22 53 1.87122239E-04 5.41451123E-04-7.67152928E-04 3.63156968E-04 1.52683692E-04
22 54 6.58231618E-04-1.37271701E-04 1.16632654E-05 6.80370513E-06 3.52286452E-06
22 55 2.18028446E-06 1.89082608E-06 3.86256957E-05-3.64953624E-05-4.00057294E-06
22 56-7.76976174E-06 1.28877318E-04 2.63180489E-04-3.39092754E-04-1.83276659E-04
22 57 1.06591980E-02 2.12436265E-04-3.08395264E-04 2.27585576E-03 2.79145082E-06
22 58-1.21782608E-06-1.57362474E-06-1.69576870E-06-2.59968526E-06-7.18385597E-06
22 59-4.66186371E-06 1.52643268E-05-1.08888485E-03-7.07542426E-03-1.30896495E-07
22 60-1.53270301E-06 4.16055380E-07-6.88230558E-08-1.95245738E-06 1.58760634E-05
22 61-1.76959130E-06 1.47877763E-06 8.79453542E-06-1.15540851E-04 1.42834596E-05
22 62-2.32307048E-05-5.15884625E-05 3.75042368E-07-6.02432233E-05-9.63137224E-05
22 63 6.90657962E-05 1.07597284E-06 5.51246503E-07-1.62721934E-06 2.13781360E-06
22 64 9.70435556E-07-2.73008634E-07-1.87894839E-07-1.20362641E-06-9.44200889E-07
22 65-2.71316767E-06-1.36135377E-06 1.17384222E-05 4.08733492E-06 1.42528542E-05
22 66 8.93842818E-06-7.38806983E-05-5.32455159E-07-9.34922600E-05-6.26962093E-05
22 67-1.52235292E-03 9.49115986E-05-1.00337504E-04-2.94661216E-04 9.09666857E-07
22 68-6.04747686E-07-3.04919171E-07 2.41230401E-08-7.15197656E-07-2.42120707E-06
22 69-1.20235232E-06-3.48390443E-06 1.79121319E-04 7.09585307E-05-1.56938056E-06
22 70-1.42276040E-06-7.27662126E-06 4.52569567E-06-4.88805557E-06 1.87687444E-05
22 71 3.53329225E-05-2.34387733E-05 2.45253838E-05-3.51120560E-04-2.46208550E-05
22 72 1.56802045E-04-1.41520146E-04-3.42487137E-03-2.01366634E-03 2.32409307E-03
22 73-2.33179845E-03-1.15276342E-05 7.83567205E-06 3.69196210E-06 4.17102475E-06
22 74-4.50459191E-06-7.17583192E-07-2.74042218E-05-2.56784756E-05 9.40663623E-08
22 75 3.45035337E-07-2.69768668E-06 3.33726175E-05-8.73911704E-07-1.06614595E-06
22 76 1.75812794E-05-1.44574344E-04 2.21813983E-05-5.30915160E-05-1.66243701E-04
22 77-9.24007912E-04-2.38789613E-04-2.58368203E-04-1.70621567E-04 1.21813755E-06
22 78 6.28180881E-07-1.84631843E-06-1.57846741E-06 1.32061053E-06-1.07248489E-06
22 79 4.77511959E-07 5.52414518E-06-4.08071782E-04-1.44335694E-04 3.61333534E-06
22 80-2.62734167E-05-1.66742181E-04 1.05856496E-04-4.31717774E-06-4.64932894E-06
22 81 6.78572192E-07 1.94210203E-06 1.73262934E-06 1.39064372E-05-5.21001119E-06
22 82-8.70430388E-06-8.06419703E-06-1.31423848E-04-1.70474293E-05 8.54894165E-06
22 83 6.02748421E-05 2.05836665E-03-1.10525389E-04-3.18600119E-04 4.58987784E-04
22 84-1.41612710E-06 1.23674448E-06 1.79382622E-07 6.57726998E-07 1.01494608E-06
22 85-1.07534842E-06-1.87265607E-06 2.30738284E-05-2.47793117E-05 1.01264811E-04
22 86 8.60758146E-05 7.37110405E-05-5.10253877E-06-1.71245561E-06-3.05046619E-06
22 87-2.10225616E-05 3.46789206E-05 7.16740842E-06 1.24081581E-05 1.55426991E-04
22 88-2.40468642E-04 1.78943561E-05-2.46589951E-05-3.01691065E-03-8.19075134E-04
22 89 5.50937923E-04 4.85882829E-05-5.63038906E-08-1.79092853E-06 1.84723243E-06
22 90-1.23586309E-06-4.66774285E-06-1.11824587E-07-7.61930447E-06 6.95883160E-05
22 91-9.62783762E-04 2.34082172E-03 3.99547972E-07-1.37671795E-05 4.04007039E-05
22 92-5.32500643E-04-2.11151632E-06-1.75328965E-06-9.65152903E-07 7.37305562E-07
22 93-1.87276277E-07 1.00339771E-05 4.35803370E-06-1.04572847E-06-1.95296590E-06
22 94-2.22503352E-04 9.12154991E-07 9.86823530E-05 1.07117394E-04 6.00692284E-04
22 95 1.28325151E-03-1.53920646E-04 1.24244595E-04 8.44079644E-08 6.02229407E-07
22 96-6.86637371E-07-2.03066697E-06 7.16250570E-07-6.30114742E-07 3.36940105E-06
22 97-2.76666754E-05-1.59685414E-04-2.45684194E-04 2.16571701E-07 6.86780870E-07
22 98 6.87041241E-08 1.39152391E-06-8.27980056E-09-1.08918994E-05 1.56262396E-06
22 99-8.49222015E-06 2.89436629E-06 3.97983867E-05-7.90395918E-05 1.15027024E-04
22100-7.55470409E-06-3.47424500E-03-1.18708975E-03 1.19918258E-03-5.70727549E-04
22101 2.69547414E-06-1.06643501E-06-1.62903912E-06-6.54982146E-07 2.43287410E-07
22102-2.42537189E-07 3.61835578E-05 2.87215816E-05 4.20844780E-06-5.64353629E-07
22103-2.70521409E-08 1.00272938E-05-1.91897590E-05 3.94832273E-06-3.50339523E-06
22104 1.12497011E-04 5.64200685E-05 1.18952747E-05-5.63525947E-05 4.29600718E-03
22105-4.02643080E-04 3.61903062E-04-4.38343445E-04 2.95194840E-06-1.85670700E-06
22106-1.09524141E-06 1.17285137E-06-1.07552205E-06-5.71409493E-07-7.11332547E-07
22107-7.67129415E-07 6.57007592E-05 3.04818164E-05-1.40011929E-06 9.49259795E-06
22108 3.41005439E-05-1.08191424E-04 3.74261117E-06-3.07887287E-05 3.55446153E-05
22109-1.10039988E-04 2.85443152E-06 2.11805845E-06 7.88036565E-09-1.30899543E-06
22110-6.74028303E-07 5.70565803E-06 5.34614926E-07 5.97444471E-06 3.02619610E-06
22111-1.00078485E-04 5.98736696E-05-3.84648813E-06-1.18768375E-05 7.42865094E-05
22112 1.78110058E-04-2.09927835E-04-5.04692340E-05-1.10700830E-06 1.27424967E-06
22113-1.67241368E-07-1.42867398E-06-2.95212769E-07-1.45279769E-07-1.97024978E-06
22114 1.47007178E-05 5.98565338E-05 3.71443337E-04-6.20035014E-07 7.57222190E-06
22115-5.26376614E-05-1.57737547E-04-4.24146538E-07 7.03880488E-06-8.82183008E-07
22116-3.79737533E-05 4.19434945E-06 3.20090554E-06-1.63308580E-07 7.88917162E-07
22117 1.13705264E-06 3.89277496E-06-1.42464589E-06-3.63004405E-06-4.74597566E-06
22118 4.82181605E-05-1.78984465E-06 4.62867841E-05 3.27469604E-05 2.48717843E-03
22119-4.50301748E-04 3.02568776E-04 9.43985067E-05-2.84967578E-06 4.35864090E-07
22120 2.41381169E-06-2.07834630E-06-3.26658125E-08 6.42080709E-07 7.77650233E-07
22121-4.09502688E-07 6.99731122E-06 2.86222910E-05 6.52901673E-07-9.62861890E-06
22122 2.12522922E-05-2.25691907E-06-1.06993955E-06 4.67102617E-06 3.98901982E-05
22123 6.18045816E-05 3.02793423E-07-1.94440674E-06-1.51794237E-06-9.73677360E-07
22124 2.16376113E-06 2.22143305E-05 5.18952735E-06 7.99564565E-06-1.25975734E-05
22125-9.97606769E-05-3.08364930E-05-1.41860957E-04 5.25152077E-05 3.25511509E-03
22126-3.16641865E-04 6.94602199E-04 7.07990053E-04-6.61866433E-07-3.32779000E-06
22127 3.98965643E-06 3.44635422E-06 5.23507258E-07-7.36447882E-07 1.27195566E-06
22128-5.07675077E-06-1.90573317E-04 1.45519830E-04 5.05917385E-07 3.26077367E-06
22129 2.37464454E-07-7.19432705E-10-1.88379843E-06-3.68429415E-05 4.16607744E-06
22130-8.15050318E-08 8.36424532E-06 2.13561288E-04-5.52062117E-06 1.56314454E-05
22131-4.71206292E-05-9.14434153E-04 5.62841420E-04-3.31812606E-04 4.75444970E-04
22132 5.11678871E-06-3.96200908E-06-1.15477964E-06 4.86657431E-07-8.19311699E-07
22133-8.73330385E-07 1.58540291E-08 1.68605438E-07 3.82466909E-08-1.35453609E-06
22134-3.61084219E-07-1.86351402E-06-1.20327716E-07 6.07034443E-06 1.52719022E-06
22135 1.16594524E-05-7.15953807E-06-2.89702120E-05-7.86850805E-06-1.12160025E-03
22136 9.82626082E-05-2.51241371E-04 4.36375752E-05-5.14021152E-07 2.54201593E-08
22137 4.88600993E-07 3.00303355E-07-2.98467989E-07-4.18243472E-07 1.29899542E-06
22138-1.11095285E-05 3.53741487E-04 5.30524516E-06
23  1 1.97015248E-03 1.69840894E-03-3.75961773E-05 2.75713853E-05-8.16512595E-05
23  2-2.80683231E-04-1.57193403E-04 1.27745258E-04-3.74539769E-04-1.59713733E-04
23  3-2.54387415E-04 4.50597960E-04-6.08912831E-04-2.88573397E-02-2.79093024E-03
23  4-3.74327339E-03-1.61664961E-03 5.65900319E-05 7.71383722E-05-1.33728404E-04
23  5 3.97069218E-05-1.16812171E-04 1.05361470E-04 5.26426863E-05 4.61884677E-05
23  6 1.65248908E-07-2.28438280E-06-7.15567875E-07-3.07341569E-05-4.88514122E-06
23  7 1.90352495E-05-2.18395850E-07 3.09500827E-04-6.02375129E-05-1.26351358E-04
23  8-2.21113814E-05-9.94541152E-04-1.24400700E-03 5.19510515E-04-5.97569273E-04
23  9 3.99040450E-06 1.87681245E-06-5.86721696E-06-4.36400470E-06 7.33280926E-08
23 10 5.56230166E-06 1.36423425E-06-2.47702988E-05 1.32444756E-04-5.03902268E-04
23 11-3.66035548E-06 1.69331488E-05 3.53005680E-04 1.70955724E-04-7.16764607E-07
23 12-1.62500319E-06 1.44251744E-06-1.84629939E-07 1.75089917E-06 1.76524340E-05
23 13-5.21919720E-06-2.41891452E-06-1.18590715E-05-2.97277363E-04 4.24076788E-05
23 14 4.16876248E-05-8.69740157E-05-3.30368386E-03-1.15036766E-03-5.28759379E-07
23 15-2.45939813E-04-2.08421402E-06 5.86181223E-06-3.77759821E-06 4.20598271E-06
23 16 1.27326245E-06-5.25325350E-06-4.75489901E-07-2.05652322E-06 7.36097810E-05
23 17-3.43652663E-05 1.00288588E-04 8.14722296E-05 2.41197778E-06 3.17464492E-06
23 18-2.42776475E-06 2.19463603E-05-7.34354271E-06-8.49888816E-06 9.66585419E-06
23 19 1.51091699E-04 1.79737228E-04 4.11658475E-05 9.58055387E-06-2.75289572E-03
23 20-6.49645585E-04 5.55153050E-05 4.82069346E-06 5.38633386E-06-3.21573321E-06
23 21-2.17060065E-06 3.81135950E-06-3.95117957E-06 4.37260141E-07 3.48381535E-06
23 22-2.04850093E-05 2.92040541E-04 1.17659364E-04-3.50754998E-06 2.56573991E-05
23 23 1.07377027E-04 6.54626789E-06-1.54507615E-04-1.31199336E-04 3.59679011E-06
23 24-7.14343341E-06-7.39496608E-07 5.45719996E-05 3.46781036E-06 1.94568250E-05
23 25 9.71348286E-06-2.30270637E-04-1.44108534E-04-2.58680759E-04 2.29948834E-04
23 26 1.57968850E-02 2.88504910E-03 4.75998479E-04-1.33275531E-04-3.53523770E-06
23 27-1.38717108E-05 1.74069485E-05 1.55008429E-05 6.23623292E-06-5.12336721E-06
23 28-2.00490677E-06-3.63647322E-06-1.10923248E-04-4.70717777E-05 3.54377676E-05
23 29 3.37568041E-05 1.63367746E-06-2.68356588E-07-1.82765773E-06-6.31254536E-05
23 30-2.05786730E-05 3.93289825E-06 8.56704786E-06 3.45445128E-04 6.56255530E-05
23 31-4.03803192E-04-3.27519125E-04-1.55175578E-03 6.17675035E-03-1.00915131E-03
23 32-2.10092414E-03-8.64645900E-06 1.32192960E-05-4.57283702E-06-3.27488702E-07
23 33-2.25565946E-07 3.14686418E-06-5.63339016E-01-4.66492998E-01 9.81337766E-05
23 34-2.67501505E-05 8.79551247E-05-4.77384369E-03-1.25796569E-04 8.14971918E-06
23 35-1.17612750E-04 3.49065261E-03 3.79927760E-06 4.86524272E-04-7.96170732E-04
23 36 6.19557102E-03-6.93795218E-04 8.52637565E-05-7.83860059E-04-6.95383654E-05
23 37-5.77936190E-05 1.27331984E-04-4.19131924E-05 9.87124379E-05-1.02858295E-04
23 38-3.57682925E-04-1.61351737E-04-1.92045252E-04-5.50264565E-04-3.66762508E-04
23 39-8.94467050E-05-1.19111516E-04-6.43254474E-04-3.64130445E-04-1.60788692E-04
23 40-1.38889274E-04 6.25547476E-05-8.62222519E-06-7.19669155E-06-6.17314770E-07
23 41-6.13688337E-07-1.85184617E-06 2.85892626E-06 4.31300182E-06 1.30419170E-06
23 42 8.14147291E-06 1.42375266E-04 7.61272939E-05-6.04566734E-06-1.26022552E-05
23 43 6.17043039E-03 6.40218008E-04-9.14588090E-04-4.08751194E-04 3.89018307E-06
23 44-5.33164255E-07-3.35701882E-06 3.80026648E-06-6.39666214E-07-5.30511176E-06
23 45 2.17267848E-07 1.75203844E-06 8.23426861E-05-8.01272633E-05-2.08008562E-06
23 46-3.03514525E-06 4.82320228E-05-3.24296899E-05 1.43420886E-06-5.44981515E-06
23 47 1.04066813E-04 1.32001628E-04-4.22494782E-03-3.49579192E-03-2.89536568E-06
23 48-8.44475172E-06 9.78969705E-08-6.55557883E-05 1.84767214E-05 4.07606664E-05
23 49 5.77286605E-06-2.57495166E-05-2.73389249E-04-2.41280143E-04 6.42054025E-05
23 50-4.83665889E-03-1.11819447E-05 2.90612602E-04 1.59613870E-03-5.25986398E-06
23 51 3.78201302E-06 1.47785096E-06 2.17469335E-07 3.67119120E-06 7.26273511E-07
23 52-1.19733584E-05 4.65681863E-05 5.55388548E-04-2.59297702E-03 4.79013255E-06
23 53-7.12171925E-05 3.39846229E-06-4.81200696E-04-1.14115028E-05 5.10028749E-05
23 54 2.72361581E-04 5.36864904E-04-4.38545485E-05-3.71198864E-05-8.88848993E-06
23 55 2.24091690E-06 2.64931999E-06 3.36574439E-05 3.47044159E-05-2.51520112E-05
23 56 1.15779254E-05-1.05581138E-04-3.18124207E-04 4.06626650E-04 2.52203786E-04
23 57-4.52390706E-03-2.86886268E-03-1.90949120E-03-1.16464030E-03-1.19252950E-05
23 58 6.68552856E-06 5.23976647E-06-1.27415170E-05 8.16271255E-06-6.00983300E-06
23 59-7.99809321E-06 1.24238494E-04 8.41278777E-04 2.04021487E-02-2.79845414E-06
23 60-5.50000957E-06-8.67725692E-07 1.42481342E-05-8.03107740E-06 3.24331700E-05
23 61-4.10719331E-06-1.21996312E-06-5.58410492E-06-5.61870833E-05 7.13256117E-06
23 62-1.71408938E-05-6.43253304E-06 1.82062893E-03 2.21981542E-04 3.34418790E-04
23 63 1.98999786E-04 7.03010562E-06-1.00650586E-05 3.03495298E-06-5.63071577E-06
23 64-6.10489535E-06-4.41806495E-06 1.41406184E-07 2.01052165E-06-1.82096126E-06
23 65-4.76431900E-07 4.74721155E-06-2.15210928E-05 1.41063014E-05-1.00269049E-06
23 66-1.76758376E-05 7.12149160E-05-1.02823891E-04 3.91556989E-05 1.13057249E-04
23 67 2.12066979E-03-3.73341497E-04 4.24377557E-04 7.38294242E-04-1.12657552E-06
23 68-2.07997187E-06 3.20654740E-06 2.02277195E-06-4.30371401E-06 1.97949704E-06
23 69-1.98921639E-06-6.31995415E-05-1.58742542E-04-3.88930487E-04 1.96051049E-06
23 70 2.68946921E-06 1.75272030E-06 1.33378022E-06-3.01491336E-06-1.29991767E-05
23 71-1.34793127E-05-8.04222327E-06 1.84692425E-05 2.35536948E-04-2.71914344E-05
23 72 1.20896018E-04-1.71400338E-04-5.38063145E-03 3.03297339E-03-6.63328514E-04
23 73 1.74177681E-03 9.53900770E-07-1.84422857E-06 8.90327799E-07 1.39502600E-06
23 74-5.09799724E-06-8.45297770E-07-1.11142070E-05-9.85301837E-06 1.10213120E-06
23 75 2.06830670E-06-1.00191904E-06-1.91147766E-06-4.38297038E-06-9.69739288E-06
23 76 6.06632908E-06 1.72676925E-04-3.06254994E-05 8.01128574E-05-4.99776547E-07
23 77-6.18947380E-05-1.24280580E-04 5.27311801E-04 3.88800542E-05 8.89143130E-08
23 78 1.60449723E-06-1.69341154E-06 1.41515813E-06-4.36535648E-07 1.22709833E-06
23 79 2.23943575E-06-1.46299852E-05-2.88781161E-04-2.99253863E-04-9.01370407E-09
23 80-5.19927774E-06 6.16588696E-05 3.69829280E-04-1.48692938E-07-6.63910988E-07
23 81-1.10057311E-06 1.44502045E-06 1.04423951E-06 9.11174078E-06 4.51542535E-06
23 82-6.77587393E-06-4.38146172E-06-1.22492780E-04 3.19893798E-06 6.72032449E-05
23 83 3.54733357E-05 3.97750090E-03 3.04954983E-04 2.56925811E-04 1.13145557E-03
23 84-1.10954896E-06-2.11423851E-07 1.32097281E-06-7.67324450E-07-2.51634357E-07
23 85-5.68858791E-07-1.93262130E-06 1.73136891E-05-6.89769380E-05 1.15653341E-04
23 86 7.71338507E-06 7.92721033E-06-2.65489232E-06-8.62596933E-07-3.02599367E-08
23 87-1.78011976E-05 1.42146387E-05 4.66195538E-06 4.27403162E-08 1.61445091E-04
23 88-3.12011756E-05-9.41580629E-05 3.80763490E-05-3.67479191E-03 5.13853349E-04
23 89 4.95203556E-04 3.20741582E-04-5.97349745E-07 2.57443499E-07 3.39906246E-07
23 90-2.31736701E-06-1.39456438E-06-3.13923900E-07-3.75283029E-06 2.58640590E-05
23 91-7.24182919E-05 1.57561962E-03-9.11505135E-07 7.18269488E-06 1.00107777E-04
23 92-1.22917969E-04-9.62778319E-07-8.58214490E-08-2.70141211E-06-5.39462033E-08
23 93 4.84894225E-07-2.96997550E-06 1.43454940E-05 2.54009731E-06-3.90766630E-06
23 94-3.86627775E-05-1.25871689E-05 5.28333397E-05 9.27234660E-05 1.87865410E-03
23 95-1.42029001E-03-5.64370838E-04-3.38751232E-04-1.55656268E-06 1.86451280E-06
23 96-3.07950120E-07-1.32804008E-06 7.99264287E-07 1.49065519E-06 4.85519218E-06
23 97-3.94161874E-05 1.23901985E-04 2.31521638E-04 2.24823050E-07 5.00829634E-07
23 98 7.35621115E-07-5.27654974E-07 2.46567989E-07-6.14523079E-06-4.65349423E-06
23 99 3.57217186E-06 4.14874940E-07 9.65047914E-05-4.79554425E-05-6.45217561E-05
23100 9.72505114E-06-1.34936859E-03 1.34995408E-03-3.48524707E-04 8.31022085E-04
23101 1.50194797E-06-6.33871994E-07-8.68075974E-07 4.08757168E-07-4.70025174E-07
23102-1.21742433E-06-4.38241472E-05-3.54587292E-05-3.40598204E-08-6.70499995E-07
23103-1.74827782E-07-1.00398076E-05-1.60551329E-08 2.39231937E-06 1.05903222E-06
23104 1.56094037E-04-3.61565089E-05 1.05706417E-05-6.74934003E-05-1.71414900E-03
23105-2.27715258E-04-2.37215424E-04 2.11814487E-04 1.65035603E-06-1.23126946E-06
23106-4.19086568E-07 8.24035367E-07-3.78053768E-07-1.33937628E-06 7.35784807E-07
23107-6.34632321E-06 8.18658827E-05-7.61547556E-05-9.19769011E-08 2.13595824E-06
23108 3.94715533E-05-1.41899017E-05-5.98656373E-07-4.47926807E-06 3.60961971E-05
23109 3.12473624E-04 6.53670772E-08 2.18329950E-07-3.47737679E-07 5.86778249E-07
23110 8.47554496E-07-1.46039258E-06 1.78771435E-06-3.13921482E-06-3.64442680E-06
23111 4.11075390E-05-1.71605098E-05-3.59898062E-06 2.80369400E-05 3.04601723E-04
23112-1.50769888E-04 2.39107147E-05 1.39575644E-04 6.10921611E-07 6.94304262E-08
23113-6.80352037E-07-1.47979897E-07-3.09174900E-07-2.05259437E-07-1.37073494E-06
23114 5.24171118E-06-2.86582391E-05-1.28464393E-04-1.00155945E-06 6.38588769E-06
23115 1.87187834E-05 1.49779819E-04-4.02298380E-08 9.45809654E-07-4.46427911E-05
23116-8.98864705E-05-2.80047274E-06-1.63644724E-06-7.20839679E-07 1.38071443E-07
23117 5.39669337E-07-6.53358113E-06 4.31651591E-06-1.50570023E-06-2.40991062E-06
23118-1.94657485E-06-2.11017794E-06 3.71658569E-06 2.42252518E-05-1.33412250E-03
23119 2.64704477E-04-3.21322426E-04-1.66286351E-04-5.35771175E-07 6.37588486E-07
23120-1.01817311E-07 1.46832424E-07-6.10610602E-07 4.92316436E-08 3.10585046E-07
23121-9.97006710E-07 2.34825520E-05-3.07059136E-04 1.18267714E-06-8.64016522E-06
23122-1.58822489E-05 6.02197151E-05-9.41718959E-07 4.39388394E-06 4.39681215E-06
23123-8.18939177E-05 4.88175362E-07-9.88719364E-07 1.50227787E-06 1.17253844E-06
23124 1.45616885E-06 1.72473649E-05-9.00464985E-06-6.22915634E-06-8.31773122E-06
23125-1.49682746E-04 1.52380819E-04 5.79433913E-05 5.21594881E-05 2.41551889E-04
23126 1.34046075E-05-3.45973703E-04-2.42067946E-04-1.33258761E-06 1.43953733E-06
23127-1.06949717E-07-4.35273866E-06-1.61739832E-07-1.79698179E-06 6.17570743E-07
23128-1.36682245E-05 4.63240166E-05-7.01935721E-05-2.71033113E-07 1.00683030E-06
23129-3.94176973E-06 7.09313119E-07-1.21557792E-06-1.37028695E-05 1.48558000E-05
23130-9.27073690E-07 6.48609778E-06 3.73077294E-05-1.12238092E-04-2.82452331E-06
23131-2.22553378E-05 7.53741023E-04 3.41427615E-04-7.76573693E-05 2.23549998E-04
23132-1.98058356E-08 5.31355388E-07-5.11549552E-07 1.26434981E-06 1.98067907E-06
23133-1.05420337E-06-1.02918292E-07-1.74047038E-07-1.57421017E-06 8.44263699E-07
23134-2.69974046E-07 1.32760636E-07 4.71852731E-06-3.58742093E-06 4.59941054E-06
23135 6.45362745E-06-1.90523243E-05 2.95673468E-05-4.09015657E-05 1.00128738E-03
23136-7.14873205E-05 4.38279764E-04 8.72744257E-05 1.71904526E-06 3.95232721E-07
23137-2.11427798E-06-9.33932308E-07 1.76249045E-06-3.26525803E-07 1.73353887E-06
23138-5.91713939E-05-7.38173434E-04-4.23423086E-04
24  1-2.43396502E-08 2.38959285E-07-4.15209170E-07 3.58851622E-08 3.89478508E-07
24  2-5.25686380E-06 2.66730156E-06-1.40225702E-06-2.02299433E-06 6.90130484E-05
24  3-1.25224036E-05 1.86447156E-05-2.37781169E-05 3.94549299E-04 1.61837989E-03
24  4-1.24236666E-03 3.49761369E-04 1.51548080E-07 8.23729055E-07-9.75277135E-07
24  5 8.05227339E-07-7.74845492E-07 9.78866852E-08 4.96973871E-07 2.61600526E-07
24  6-2.38381321E-07 2.35956139E-07-1.03146029E-07 9.17167864E-08 2.25476842E-06
24  7-1.60104228E-06 3.78806558E-07 2.73143608E-05-1.32679447E-05-1.61542651E-05
24  8-1.37027535E-06-5.03458168E-03-1.14537059E-03 1.66621408E-03-1.20141642E-03
24  9-1.66814191E-06 6.14182766E-07 1.05395915E-06 1.42226487E-06-4.76028388E-07
24 10-5.69032701E-08 1.38283764E-06-1.28089075E-05 1.47047140E-04-2.82577376E-04
24 11 1.20506112E-06-5.12917039E-06 1.22936298E-04-1.17206188E-03 2.41187333E-08
24 12 5.26060605E-07 6.95126852E-07-1.53187365E-07 7.21927684E-08-6.14784641E-06
24 13-3.65080327E-06 1.52457394E-06-4.75438080E-07 3.67693686E-05 4.62542886E-05
24 14-2.71021705E-06 7.63153501E-06-1.97953037E-03-3.48547889E-04 2.05368858E-04
24 15 4.00089041E-04 1.49284639E-07-3.33793657E-07 1.84509018E-07-1.76390569E-06
24 16-3.93381211E-07-2.72283167E-07 6.61629366E-07-5.25246287E-06 9.15136610E-05
24 17 8.51347961E-05 2.99801239E-07 6.33406353E-07 3.64086176E-08 7.08844370E-07
24 18-6.58452767E-07-4.21563695E-06-9.67416192E-08-3.40187463E-06 3.04755968E-06
24 19 4.15412686E-05 3.74065985E-06 3.57248845E-05-5.14732600E-06 1.48477400E-03
24 20 2.71163516E-04 2.68495051E-04 3.00541991E-04 3.77716543E-07-1.40077214E-07
24 21-2.37639329E-07 9.14776112E-07-6.43748363E-07-4.00814237E-07-8.96383478E-07
24 22 7.36543624E-06-2.59868809E-05 2.27106708E-04 2.39014160E-07-4.42118922E-06
24 23-4.59832497E-05-8.47164638E-06 7.65912926E-09 1.16664779E-07 7.02762062E-07
24 24-1.47795455E-07-1.92825072E-07 1.51898375E-07-3.83802765E-06 1.29404624E-06
24 25 7.03720721E-07-2.40570413E-05 1.54534279E-05 1.49329185E-05 3.97972340E-06
24 26 3.08180838E-03 6.22520535E-04-2.51003181E-04-7.23820179E-05 5.57158415E-07
24 27 3.07793453E-08-5.87937760E-07 1.40397348E-07 2.56141876E-07 1.35811635E-07
24 28-9.50945651E-07 6.77162019E-06-1.17098104E-05 1.22099492E-04-7.72981514E-08
24 29-6.89107170E-08 5.59618913E-07 1.58347078E-07-2.69897136E-07 1.42892262E-06
24 30-3.17150839E-06-3.12230279E-07 1.28894370E-06-5.29496671E-06 2.86897752E-05
24 31 3.32061578E-06 2.37839745E-06 1.48857775E-03 1.44115347E-03 8.55910568E-04
24 32 7.45440550E-04-2.18146153E-07 4.91534404E-08 1.68992712E-07-2.05455191E-07
24 33 2.36159203E-07-2.47795806E-08 2.68246205E-06 2.74256918E-06 1.55073361E-07
24 34-2.94178273E-07 2.51342385E-07-5.57067178E-06-2.52718405E-07 1.36502644E-06
24 35-2.77627494E-07 3.44127992E-05 1.07102182E-05 4.79650436E-06-2.21183734E-05
24 36-2.61767921E-03-2.02539123E-04-2.36828859E-04 7.33033701E-04 4.33231792E-07
24 37-4.50068120E-07 1.68363283E-08-6.83852943E-07 4.66974471E-08 1.10407862E-06
24 38 9.91468168E-07-9.50781602E-06 1.42274753E-04-2.76265156E-05-8.30024410E-07
24 39 6.73359569E-06 2.00863960E-05-1.53840248E-04 1.36450600E-06-1.14859236E-05
24 40 1.22513999E-04-3.73661041E-04 1.25665850E-07 3.68225797E-07-5.22244482E-07
24 41 6.66357334E-08 4.71950694E-07-3.35798468E-06 1.84493885E-06-2.12131323E-07
24 42-2.32780316E-06 2.95715925E-05-4.48373413E-06-5.47302587E-06-3.96502780E-07
24 43 8.70569828E-06-1.44245867E-04-1.40977920E-04 2.40125895E-05 2.45138375E-07
24 44-2.05240032E-07-3.98983428E-08-3.55352681E-09 6.47916956E-07 4.63553243E-07
24 45 1.11241864E-06-9.74010672E-06 2.50013123E-05-9.12474251E-05 4.59003550E-07
24 46-3.18239132E-06-1.23925672E-05 1.27064593E-04-8.30619307E-07 3.69757661E-06
24 47-4.66053528E-05-6.87550196E-05 4.10926926E-06 3.83973868E-06 9.76709318E-07
24 48-6.11575532E-08 1.49860367E-07-5.86693413E-06-4.47999765E-06 9.61095226E-07
24 49-3.98631213E-07 4.81661883E-05 4.56329469E-05-1.30330496E-05-3.65064845E-06
24 50-3.94044200E-03 2.72386453E-04 4.16460926E-04 6.30206313E-04 5.54855518E-07
24 51 4.07375443E-07-9.62230961E-07-1.59796843E-06-7.72480062E-07-5.37941005E-08
24 52 7.44954531E-07-7.53308903E-06-1.29416669E-04-2.40659183E-04 1.70982780E-07
24 53-2.25017492E-06 3.42270798E-05 2.10707094E-05 1.71859360E-06-1.18814526E-05
24 54 5.38130427E-05-1.87393593E-04 1.09247982E-07-6.50962952E-07 4.02323034E-07
24 55-1.57004140E-07-8.92896094E-07 8.39873422E-06-1.72817911E-06 1.23878384E-06
24 56 4.58394517E-06-8.75708318E-05 5.43576975E-06 1.18533913E-05-1.44151986E-05
24 57-1.45035162E-03-1.80541643E-03 2.18060578E-03-2.20631023E-03-5.21556447E-07
24 58-1.42034827E-07 6.63591274E-07-1.70766904E-06 1.09904212E-06 1.96678552E-06
24 59 1.55326930E-06-2.69550032E-05 3.44601757E-04 9.92539273E-03-9.20942053E-09
24 60-1.72540084E-07 1.51259245E-07-2.78555587E-07-1.01876221E-07 2.34214449E-06
24 61-5.35906833E-07 1.39727709E-06 4.31366421E-07-1.49877737E-05 2.34165648E-07
24 62-1.27318150E-05-1.72498359E-06-2.68328475E-06 8.14685749E-06 4.26526379E-05
24 63 3.32625121E-05 1.61189993E-07-3.53911271E-07 1.92721278E-07-1.58627590E-07
24 64 2.59697384E-07-2.18103042E-07-3.39294834E-08-4.75502255E-07-3.24773551E-07
24 65 5.09425981E-08 2.07201494E-07 5.18750724E-06 1.25835985E-06-2.37566941E-07
24 66-7.79155565E-07-3.23696452E-05-9.68028486E-06-4.27505101E-06 5.20745009E-07
24 67 4.88249753E-04 1.05163205E-05 3.17484616E-05 1.36241453E-04 2.39744808E-07
24 68-2.15856005E-09-2.37586248E-07 3.05943638E-07-3.01119292E-07 1.58012624E-07
24 69 2.84958422E-06-2.22246944E-05 1.30719242E-05-2.00302708E-04-4.34653093E-06
24 70-1.16575821E-06 4.48000363E-08-1.01773335E-06-1.33170301E-06-2.53181588E-05
24 71-7.41157585E-06 1.14115005E-05 1.43964316E-05 1.84745310E-05 1.41524405E-04
24 72-8.87215718E-05-2.72415168E-04-8.60511135E-03 1.65351041E-03-2.86392728E-03
24 73 4.17917794E-03 8.05158518E-06-8.09489012E-06 4.33049426E-08-1.32045058E-06
24 74-1.41235403E-05 3.30906721E-06-3.40922161E-04-2.79494177E-04-3.84043786E-06
24 75-1.74408540E-06-4.34627137E-07-5.00591225E-05 1.55319271E-05 1.25375100E-05
24 76-6.58037346E-06 3.37884704E-04 6.04811455E-05 1.07262319E-05 2.45079493E-04
24 77 3.61912721E-04 1.61037626E-03-1.14905625E-04 8.38222225E-04 3.77507529E-06
24 78-4.45347307E-06 6.78397782E-07 3.73282055E-06 1.07525285E-05 1.36605012E-06
24 79-3.80237031E-06 1.34399129E-05 2.01826545E-04 1.90142274E-03-8.48876407E-06
24 80 4.01358331E-05 1.46340868E-04-6.42728865E-04-3.45005832E-04-2.85961256E-04
24 81 9.00040282E-06 2.72707433E-06-1.20359567E-07-2.22314025E-06-8.36563803E-06
24 82-2.18887995E-05 2.02625355E-05 2.95439903E-04 1.86796793E-04-1.28295099E-05
24 83-1.41025084E-04 1.26758365E-02 5.63272936E-04-5.96453634E-04 2.67207045E-03
24 84-5.29602385E-06 1.97600522E-06 3.32001863E-06-5.33406495E-06-8.40829303E-06
24 85-1.07002772E-05 1.58279517E-06-6.33946954E-05-8.26081903E-05 1.29044792E-04
24 86 2.84645399E-04 2.36972631E-04-3.52666493E-06-1.29100296E-06 4.55143864E-07
24 87-1.16236685E-08 9.66820809E-06 9.78243682E-06-2.42894626E-06 2.51854157E-04
24 88-1.37794135E-04-2.15712591E-04-1.12255795E-05-9.87082236E-03 3.11645361E-04
24 89 8.61608040E-04-9.30848444E-05-1.43256520E-06 2.72212375E-06-1.28955855E-06
24 90 3.10435431E-06-9.14004092E-07 3.70833919E-06 4.89123584E-06-4.27588359E-05
24 91-3.00204038E-05 4.48425312E-03-4.21125691E-06 4.46578551E-05 1.49309471E-04
24 92-2.53347911E-05-2.71271716E-04-2.22070191E-04 8.43923354E-06 3.40294108E-06
24 93 2.43431936E-06-4.65659537E-05-6.44092498E-06-2.23695690E-05-2.42945192E-05
24 94 5.73923676E-04 1.34671555E-04-1.30487698E-04 1.48988736E-04 2.38057531E-02
24 95 2.13030127E-04-3.00015643E-03-3.43654241E-03-8.36556335E-06 7.88566882E-06
24 96 4.79894532E-07-6.05578942E-06 4.07581305E-06 9.21082198E-06 1.08529611E-06
24 97-5.94355475E-05-1.77479458E-04 1.92935195E-04 6.37177021E-03 5.34494009E-03
24 98-8.28141609E-05 7.71968443E-05-2.31580105E-06-2.77877298E-04-2.73308957E-04
24 99 2.55178227E-04-2.65309534E-05-2.25806776E-04-3.73014831E-04 5.15595063E-04
24100-2.18087971E-05-2.13216755E-02 7.17049625E-03 1.00061967E-02-7.22644588E-04
24101-3.23210515E-05-2.00860782E-05 5.24071296E-05 1.63655600E-04-7.10712051E-06
24102 8.59949412E-06-2.64643439E-04-2.16578598E-04 9.67977647E-07-2.20806964E-06
24103 5.42046133E-07-3.67324872E-05-4.78394920E-06 6.58680334E-06 4.28142588E-06
24104 2.47835617E-04-4.97694354E-05 8.64463653E-05-1.31926327E-04-3.98495413E-03
24105 6.40098921E-04-5.87154128E-04 4.12584248E-04-3.71448861E-06-2.26675091E-07
24106 3.94116370E-06-1.13845253E-06-2.92141964E-06-5.74179291E-06 2.47786870E-07
24107-5.16146610E-06 1.42385365E-04-1.40969999E-04 8.78075735E-07-1.44280104E-05
24108 8.11401979E-05 2.35855468E-04-4.54667686E-06 5.12215699E-05 1.76167079E-04
24109-5.47784727E-04-2.26916155E-03-1.88265675E-03-7.88473114E-06-8.66667935E-06
24110 4.46426346E-07 4.92349254E-05 3.02827577E-05-6.80732140E-07-1.56087666E-06
24111-2.69293586E-04-3.48011045E-05 1.60531807E-04-6.18643680E-06-1.00790303E-02
24112 8.19791914E-04 2.02983640E-03 6.64232689E-05 4.90239316E-06-2.13909344E-05
24113 1.64885413E-05-1.49499687E-05-1.40619082E-06 2.53648901E-06-1.58494994E-06
24114-3.81256965E-06-5.08998386E-05-6.29871740E-05-1.10804908E-05 8.50785917E-05
24115 6.50207189E-05-1.41036856E-04-1.27796399E-05 1.03118830E-04-2.26535199E-05
24116-1.69142263E-04-5.63317133E-01-4.66471800E-01-6.32875485E-05-2.10212760E-05
24117-1.29240817E-05-4.74939412E-03-7.64121768E-06 7.71420394E-05 2.09023308E-06
24118 3.16275162E-03-7.44338351E-04 2.56031365E-04 1.71683779E-05 8.62475508E-03
24119-1.96762452E-03-2.64200182E-04 2.12482106E-04 7.40965976E-05-1.41291602E-05
24120-5.99674375E-05-1.02526406E-04 4.53332523E-06-3.72317086E-06-3.70594334E-04
24121-1.36585148E-04-3.76914364E-04-1.22228782E-03-3.61320090E-04-1.53525924E-04
24122-4.51849970E-04 9.29845712E-06-3.62322085E-04-1.42273950E-04-3.70880896E-04
24123 2.08025643E-04-1.75485040E-05-1.30830631E-05-3.89627464E-06 2.02303883E-06
24124 5.07135261E-07-2.25168835E-05 2.44493906E-05-2.80204913E-05 1.04766709E-06
24125-9.32503354E-05 9.54589385E-05 3.56518713E-04 2.48491197E-05-1.65704365E-03
24126-4.73572793E-04-4.34905552E-06-2.79029614E-05 4.89280430E-06-2.19520346E-06
24127-2.69760084E-06 7.74796034E-06 4.93079575E-07 1.11343810E-06 4.35281964E-06
24128 1.99663827E-05 1.00781035E-03 9.31713679E-04-2.13206329E-08 7.17501871E-08
24129 1.56262238E-06-5.23511818E-07 9.79766389E-07 3.14611679E-07-7.32580823E-06
24130 2.78523464E-06-3.58419229E-06 1.29075389E-05 3.46387833E-05-1.46693429E-06
24131 1.63036425E-05 1.20919500E-03 3.40830316E-04 2.24896620E-06-1.42372552E-04
24132-2.06327763E-06 8.93767570E-07 1.16951006E-06 1.32869395E-06 8.72396111E-07
24133-2.73766827E-08 1.71944450E-07 9.91476820E-07 1.45403934E-06 6.75635727E-07
24134-2.52745618E-07-9.20532948E-06-9.49608788E-06-3.72068498E-06 1.11579485E-06
24135 7.17019505E-05 6.76947219E-05 3.52619785E-05-1.31218174E-06 1.18490819E-03
24136-1.11262620E-04 3.14612626E-04-1.33715443E-05 5.45539904E-07-9.33758209E-07
24137 3.88218306E-07 4.99420815E-07 2.55474461E-07 4.17899411E-07-1.40300089E-06
24138 2.33700080E-05-4.30675396E-04-9.31701062E-05
25  1 2.96458942E-02 4.89134991E-02 4.31553518E-03 1.94592813E-02 1.46373678E-02
25  2-1.22990794E-01 4.11105454E-03 3.27120050E-02 2.72435523E-02-4.10236012E-02
25  3-1.69088873E-02-8.63634496E-03 2.00720452E-02-2.41712963E-01 1.33406012E-01
25  4-5.50258215E-02 3.89548064E-02 2.30742316E-03-4.94951300E-03 2.64208984E-03
25  5-9.06800363E-03 3.03733663E-04-6.71714645E-03 6.62512851E-03 1.10482030E-02
25  6-8.75553765E-04 5.08622568E-03-2.37721215E-03-2.52763129E-02-5.21754272E-03
25  7 1.44166981E-02-4.69001238E-03-2.83235466E-02-2.86847258E-03 5.12898857E-03
25  8-1.17799658E-02-5.56629966E-01 4.79588790E-02-1.75171235E-02-1.25853953E-01
25  9 1.98014585E-03-3.14930564E-03 1.16915979E-03 1.87356574E-03-1.26496905E-03
25 10 3.52797668E-03-3.95586353E-03-5.33977031E-03 7.02194967E-03-3.62457133E-02
25 11-2.67316203E-03-6.25430452E-04 1.40314599E-02-1.16932418E-02 2.30681425E-03
25 12 3.81447401E-03-4.50907663E-04 1.62617162E-03-5.75308422E-04-8.93108683E-03
25 13-1.35962250E-03 2.76156733E-03-5.12521707E-04-9.81288509E-03-9.89743660E-04
25 14 1.71770997E-03-4.65309187E-03-1.30252163E-01 8.79455021E-02 5.72446914E-02
25 15-6.18242502E-02-4.10608989E-04 2.18504250E-04 1.92104739E-04 3.49012900E-04
25 16 2.98389141E-04-1.78771469E-05-7.18546682E-04-4.40456391E-04-2.30621544E-03
25 17-1.59508724E-02 2.62419416E-03 4.40886981E-03-1.66267123E-03 7.25246086E-04
25 18-1.03124795E-03-1.14141411E-02-3.17905199E-03 1.88104358E-03-3.08470424E-03
25 19-9.85726938E-03 1.96812202E-03-2.21545943E-03-2.63946571E-03 2.69306240E-01
25 20 6.37283012E-02 2.21795323E-02 2.46102389E-02 4.55580122E-04 3.16961032E-05
25 21-4.87276225E-04 2.57239240E-05-7.98720454E-04 3.11990962E-04-2.09269619E-03
25 22-2.72332335E-03-4.00082203E-03 1.00834154E-02-8.65957324E-04 4.05605390E-06
25 23 3.50583063E-04 1.88482220E-02 6.28389005E-03 1.04853408E-02-3.14865206E-03
25 24 3.51334749E-03 2.10749560E-03-2.59097465E-02-8.77974363E-03 8.62472094E-03
25 25 4.24731498E-03-3.26863272E-02-2.39584274E-03 1.16372439E-02-9.62802285E-03
25 26-9.72954529E-02 2.58499448E-02-1.33787791E-01 3.74748645E-04-9.64431197E-04
25 27-7.31585905E-04 1.69601710E-03 3.27379337E-03 1.35321073E-03-2.62665492E-04
25 28-2.89461229E-03 1.99349701E-03 4.50414819E-03 3.52537396E-03 1.77540305E-03
25 29 3.00884084E-03 4.16493881E-05 9.22866245E-04 5.64422369E-04-8.31785173E-03
25 30-6.82400838E-04 4.81832537E-03 2.40680503E-03-1.18727806E-02 1.48417590E-02
25 31-9.20648592E-03-4.77983011E-03 2.29080596E-01 9.18974327E-02-1.98813983E-01
25 32-1.18427196E-01 6.18628578E-04-8.95115186E-04 2.76486607E-04-1.64198581E-04
25 33 1.79349799E-04-1.91195671E-04 6.24517145E-03 1.03776724E-02 1.95778104E-03
25 34-4.50665650E-04 5.78885736E-03-2.44367587E-02 5.36053867E-03-1.90852126E-03
25 35 1.19417613E-02-2.56309719E-02 4.58919672E-03 1.95926258E-04 1.05885292E-02
25 36-4.99266032E-02 1.33501196E-03-4.12112107E-03-1.02030718E-02 8.93162684E-04
25 37 1.84923363E-03-2.74239631E-03 1.02239727E-03-1.97202217E-03 1.66343332E-03
25 38-3.35238722E-03-2.79768247E-03 1.51392070E-02-4.61539942E-03-2.92305494E-03
25 39-2.80182283E-03 4.20732604E-03 7.53939343E-03-2.65134379E-03 1.27448087E-04
25 40-1.34038025E-02 1.64997811E-02 2.98492404E-04 5.41543448E-04-1.52367844E-04
25 41 1.74220531E-04 1.00345526E-04-2.04403584E-03-2.79001380E-04 5.19134302E-04
25 42 2.92843281E-04 1.22099296E-02 4.84790002E-03-3.27052951E-03-2.09562240E-03
25 43 2.30486147E-01 2.53368403E-02-3.78292076E-02-2.02894092E-02-1.97526949E-06
25 44-5.96275294E-05 6.16027989E-05 1.32435747E-04 2.00200729E-05-9.73436342E-05
25 45-1.99519189E-04-4.81811918E-04-3.85238858E-03-1.41534935E-02-3.02556606E-06
25 46-1.75849716E-03 3.90825296E-03 1.35711531E-02-5.98749016E-05-1.27283128E-03
25 47 2.23600111E-03 5.14806417E-03 5.10628426E-04 7.70949269E-04 3.92296084E-05
25 48 2.36640118E-04 1.87911076E-04-2.44194977E-04 8.37242907E-04 7.03240780E-04
25 49 8.89189227E-04-1.72006484E-02 3.08322897E-03 7.79184602E-03 6.06512641E-03
25 50-4.51647201E-02-4.59877178E-02 4.46762716E-02 1.35555157E-02 3.15231498E-04
25 51-9.05176190E-05-2.24713879E-04-4.66108595E-04-3.59874009E-04-4.67853730E-04
25 52-4.60527590E-04-2.32827818E-03-9.03077963E-03 5.26042074E-02-2.24178177E-04
25 53 4.54558962E-04-6.38112449E-03-1.14929836E-02-1.53005216E-04-2.60121395E-04
25 54-4.48340726E-03-1.62966473E-02 3.42919612E-02 5.66095598E-02-6.06716451E-03
25 55 2.68482581E-02 1.54698647E-02-1.42495898E-01-1.16699146E-02 4.54993648E-02
25 56 2.19066328E-02-3.27819848E-02 3.09899382E-03-2.57817524E-04-3.37137691E-03
25 57-1.56595096E-01-1.79250322E-01 2.60044536E-01-6.20553221E-02 3.00470847E-03
25 58-4.56544026E-03 1.56073179E-03 4.88604569E-03 6.81209323E-03-1.23145262E-02
25 59-1.38504071E-02-2.26371618E-02 4.52414321E-02 3.14393545E-01 5.40606393E-02
25 60 9.03360876E-02-1.11870577E-02-1.93705764E-02-6.94111698E-03-2.57003776E-01
25 61-1.92954066E-02-3.45317474E-02-1.29755775E-02-2.17707204E-01-1.30980369E-02
25 62-1.70754264E-02-3.28397651E-03 8.58989488E-02 1.28211445E-02 9.33100772E-03
25 63-3.35260256E-03 1.18309048E-03-3.11982387E-03 1.93673339E-03-4.10351785E-03
25 64-9.51224668E-04-3.56759384E-03 8.82905139E-02 1.47319492E-01 2.38731107E-02
25 65-2.52525382E-03-1.46283134E-02-4.09121211E-01 5.04081915E-02 1.03318008E-03
25 66-2.60755393E-02-3.95696402E-01 3.46547701E-02-2.49640123E-04-2.47412018E-02
25 67 2.80297347E-01-2.81214083E-02-1.43539082E-02 4.05490017E-02-2.93047757E-03
25 68-3.12677486E-03 6.05725243E-03-5.29896424E-03 3.06764119E-03-5.33706163E-03
25 69-7.08882907E-02-2.61626384E-02-6.56573527E-02 4.90778750E-02 4.41456887E-03
25 70 7.27029506E-03 4.37014843E-03 4.33738605E-05-5.49309752E-04-1.86288947E-02
25 71 7.33246218E-03 7.29378216E-04 6.17120293E-05-3.01330046E-03 5.33708104E-03
25 72 5.15999538E-03-1.65298395E-03-1.79828053E-01 7.39694033E-02-6.19484440E-02
25 73 6.99954225E-02-1.81693527E-03 1.07144227E-03 7.45493007E-04 2.52960004E-04
25 74 7.40417850E-04-8.07937429E-04 1.38250886E-03 2.35084680E-03 5.14383197E-04
25 75 5.77389074E-04-7.44938695E-04-6.57211517E-03 1.39349884E-03 2.16337500E-03
25 76-2.33061166E-03 3.53127643E-03-2.62159557E-03 9.93839464E-04 4.46322019E-03
25 77 3.14002518E-01-3.59184113E-02-2.84567419E-02 8.47639634E-02 3.22774589E-04
25 78 1.13419399E-04-4.36193988E-04 2.65291573E-05 2.23034781E-04 5.71298719E-04
25 79-1.43693692E-03-1.36859474E-03 2.16490022E-03 5.97922971E-03-6.36215065E-04
25 80 3.77975154E-04-4.09719934E-03 1.05859841E-02 3.76935117E-04 5.98288544E-04
25 81 9.14713842E-05 1.27441436E-04-1.19372459E-04-6.38723749E-04 3.09072339E-04
25 82 5.42425984E-04-7.21893107E-04-1.43102329E-02 2.57766417E-03 1.82758094E-03
25 83 1.12711565E-04 8.70820831E-02 4.32938467E-02-1.78493317E-02 2.42774536E-02
25 84-1.32201247E-05-1.61184395E-04 1.74404520E-04-1.75514510E-04 7.59225007E-05
25 85 5.78954565E-05-2.18797377E-04 9.54966431E-04-3.42646596E-03 1.25970008E-02
25 86 4.41603061E-04 7.64230414E-04-1.10322671E-04 2.49034918E-04-1.83345663E-04
25 87-2.47443624E-03 5.12998916E-04 8.87002272E-04-4.26200555E-05 3.58441499E-03
25 88-3.30624868E-03-6.39308220E-03-1.15790479E-03-1.20612857E-01 1.78064559E-04
25 89 5.46887823E-03-2.49107465E-02 1.46874625E-05 3.17955366E-07-1.50054179E-05
25 90-1.88984682E-05-9.76715959E-05 1.27796567E-04-5.74719740E-04-7.14280458E-04
25 91-7.57715225E-03 3.32827632E-02-2.02361229E-04 7.74706468E-04 1.86474201E-03
25 92 9.84920562E-03 8.80954087E-04 1.43152292E-03 4.44157951E-04 5.51553847E-04
25 93-2.03048434E-05-2.60729077E-03 1.13548899E-03 1.45477679E-03-3.40283943E-04
25 94-1.54669396E-02 4.54335213E-04 4.57522535E-03 1.95297763E-03 3.45025088E-01
25 95-5.50094102E-02-6.26662728E-02-4.15676766E-02 1.61311445E-04-2.86848496E-04
25 96 1.25537051E-04-4.89727524E-04 1.12029766E-04 2.32566805E-04-3.92997840E-04
25 97 1.80119800E-04-8.16474547E-03 1.35974933E-02 2.49529824E-04 4.26419433E-04
25 98 1.81005304E-04 2.70091551E-05-4.18443683E-05-1.37705498E-03 4.78355640E-04
25 99 3.30713031E-04 1.25266037E-05 1.41968960E-04-3.61857843E-03-3.02568030E-03
25100 4.97277965E-04-2.19794141E-01 1.16733097E-02 2.66716998E-02 1.75836357E-02
25101 2.94157385E-05 9.31637927E-07-3.03473764E-05-3.29515677E-05 3.45206244E-05
25102-1.17374645E-05 8.21857359E-04 1.35992514E-03 5.74533046E-04-2.65068426E-04
25103 5.10425004E-04-3.01472889E-03 1.12155395E-03-6.93633093E-04 1.12191060E-03
25104-2.81544258E-03 1.68932868E-04-1.93427912E-03-1.37709882E-04-1.21679940E-01
25105-1.31500787E-03-9.22825617E-03 2.77854327E-02 1.15526554E-04-4.84436054E-06
25106-1.10682193E-04 2.87085814E-04-4.35729961E-04 3.50247600E-04-4.84262820E-04
25107-2.41844859E-04 2.53866704E-03-6.05229342E-03-4.32713630E-04 2.57528188E-04
25108 1.72619055E-03-9.49848516E-03-3.03993258E-04-4.10871813E-04 3.26212366E-03
25109 2.01001464E-02 4.32263662E-05 8.08670252E-05 2.13364842E-05 6.62463881E-06
25110 6.13170733E-06-3.04345051E-04 6.98206498E-05 1.95815814E-04-7.16255554E-05
25111 2.01898528E-03 9.32953222E-04-2.25919226E-03 1.17897457E-05 2.09331492E-02
25112-4.48310270E-03-1.22692682E-03 6.34983567E-03-8.29597795E-05 6.12250151E-05
25113 2.17347644E-05-3.70072815E-05-2.72761565E-05 9.40270022E-06-5.04942451E-05
25114 2.16583790E-04 2.19639335E-04-7.00888286E-03 3.35504186E-05-5.96270566E-04
25115 2.89005952E-03 2.93042572E-03-4.33811708E-05 9.20602135E-05-1.11499889E-03
25116-1.79742409E-03 6.99516340E-05 1.17184401E-04 1.67932713E-05-1.29777889E-05
25117 6.54992330E-06-2.13640196E-04 3.32580149E-04 3.97783756E-05-5.43297245E-05
25118-6.81893540E-04 5.94523500E-04 9.70833402E-04 3.83823946E-04 2.94055066E-02
25119-1.18857968E-04 1.07925438E-02 1.93981443E-03-1.14514731E-04 9.79229139E-05
25120 1.65918172E-05 1.24946121E-06-1.41190465E-05-2.33270038E-05-1.13693202E-04
25121 3.93840301E-05 2.87054850E-03 1.97864807E-02-2.98388921E-05 3.59005163E-05
25122 5.11212550E-04-8.52296291E-03-1.91475129E-05-6.45424481E-05 3.45854399E-03
25123-3.14870995E-03 6.18930099E-03 1.02205518E-02 5.14663480E-03 4.19555195E-03
25124 1.66369970E-04-2.61230584E-02 7.34105387E-03 6.75071651E-03-8.31361323E-04
25125-6.76958620E-03-2.10476777E-03-2.75436697E-03 3.45471422E-03-3.09578088E-01
25126 4.49326106E-02-8.88067841E-02 8.41319650E-02-7.03528957E-04-1.00027585E-03
25127 1.70380481E-03-2.70075911E-03-2.11530508E-04-2.94034235E-04-2.43958863E-03
25128-1.94905966E-03 6.23232794E-03-5.19643247E-02 8.43076428E-03 1.40800801E-02
25129-3.49188652E-03 2.80601209E-04 9.91555201E-04-3.98847760E-02-6.33075644E-03
25130 6.20441688E-04 1.97505001E-03-3.40043915E-02-2.56401602E-04-3.17280951E-04
25131-9.02005416E-06 5.97021465E-02 5.19641735E-03-1.04018064E-02-5.82013458E-03
25132-1.00581282E-03 5.46501660E-04 4.59311155E-04 1.06667861E-04 2.98320443E-04
25133-6.68667047E-05 1.61535000E-02 2.69360317E-02 1.14367174E-03-5.31277706E-03
25134 2.17553516E-03-7.48059721E-02 2.91479147E-03-1.01699908E-02 4.72533183E-03
25135-6.80201947E-02 1.71549051E-03-6.41951027E-03 1.67933301E-03 1.23161947E-01
25136-3.31233802E-02 2.40259868E-02-1.25208829E-02-1.19708330E-03-6.50983638E-06
25137 1.20359314E-03-1.08977062E-04-1.43284483E-03 6.89457384E-04-1.73242787E-02
25138-6.31193105E-03-8.36373814E-02-3.91029250E-04
26  1-7.90672802E-03-1.29789308E-02-2.40310174E-03-6.15511391E-03-3.62003217E-03
26  2 3.16106879E-02-5.11364126E-03-1.04252099E-02-6.77617144E-03 1.68263836E-02
26  3 1.73989179E-02-6.31410074E-03 1.70576653E-03 5.10941403E-02 5.13573058E-02
26  4-2.19049224E-02-1.05979908E-02-1.04759340E-03 1.78678975E-03-7.39196341E-04
26  5 2.56070621E-03 9.12250294E-04 2.29575002E-03-8.86071025E-04-1.48556861E-03
26  6-1.20465845E-05-6.44883588E-04 4.13498025E-04 3.86518324E-03 2.13457923E-04
26  7-1.76846751E-03 2.02722534E-04-9.27462914E-03 8.89352606E-05 5.46113965E-03
26  8 6.88245041E-04-1.50140891E-01 1.86778318E-03 3.29218795E-02 1.30418945E-03
26  9-2.14177691E-04 3.98916913E-04-1.84739222E-04-9.48281165E-05 5.90312745E-05
26 10-3.96904415E-04 4.54072082E-04 1.94690981E-03-1.97228244E-03 1.18020749E-02
26 11 3.84026432E-04-4.92419200E-04-4.00158170E-03-1.23352523E-03-5.04951085E-04
26 12-8.30418902E-04-1.06986512E-05-3.94323798E-04 1.28113421E-04 1.85500974E-03
26 13 2.62625117E-04-3.53953719E-04 4.69365380E-04 4.30633372E-03 3.65259759E-04
26 14-2.01422118E-03 1.03205043E-03-9.01828982E-02 1.77459194E-02-1.61962913E-02
26 15-3.96414890E-02 7.49881677E-05-7.06999565E-05-4.28821116E-06-1.60718795E-05
26 16 4.02073767E-05 2.71032300E-05 1.73623138E-04 2.38951227E-05 2.54964955E-03
26 17-3.33678622E-03-7.30756468E-04-1.19208159E-03 4.45423156E-04-2.56422715E-04
26 18 3.08933179E-04 2.56934149E-03 5.16663870E-04-3.79304479E-04 8.70155667E-04
26 19 4.22683775E-04 1.39503855E-03-1.44857464E-03-6.79461146E-04 4.65781248E-02
26 20 3.47278787E-03-6.96301485E-03 6.42691548E-03-1.62813884E-04 5.45084476E-05
26 21 1.08305436E-04-9.34703437E-05 2.86518413E-04-6.67063893E-05 5.58886334E-04
26 22 4.13366829E-04-8.23130771E-04-5.56333696E-03 1.70755781E-04 9.48478076E-04
26 23-7.29060262E-05 1.42080718E-03-1.81103532E-03-3.00728875E-03 8.20911464E-04
26 24-1.10611627E-03-6.06588201E-04 7.17062037E-03 2.63547192E-03-2.69116391E-03
26 25-9.34826727E-04 1.65150928E-02 2.31518713E-03-5.73906424E-03-1.30653130E-03
26 26-9.25141765E-03 3.32207603E-02-6.04564645E-02 3.19320272E-02 1.58593881E-04
26 27 3.00520446E-04-4.59114327E-04-9.04172529E-04-3.91037603E-04 1.45624810E-04
26 28 8.37794166E-04-4.52653621E-05-3.71574453E-03-8.67449641E-03-4.36545737E-04
26 29-7.46437122E-04-9.96533621E-05-2.31655277E-04-1.13198103E-04 2.36813733E-03
26 30 3.47930251E-04-1.38202661E-03-8.17416218E-04 3.70902747E-04-8.22940967E-03
26 31 4.91239155E-03 3.28998467E-03-4.56315895E-02-1.36863736E-01 8.94224671E-03
26 32-8.19542013E-02-1.88270220E-04 2.96335062E-04-1.08064842E-04-2.99032545E-05
26 33-1.39401559E-04-1.53446899E-05-1.46457414E-03-2.51070019E-03-1.03726060E-03
26 34-1.99476279E-05-1.63040222E-03 7.23747678E-03-1.42152762E-03 4.63482990E-04
26 35-2.85526735E-03-7.09945035E-03-3.10880519E-03-2.30896746E-03 3.98576000E-03
26 36 2.11989907E-02 3.35941510E-02 6.92750697E-03-6.12037149E-03-1.00175656E-04
26 37-4.93907185E-04 5.94082842E-04-2.09780593E-04 4.62501716E-04-5.52840159E-04
26 38 4.97810630E-04 2.53417655E-03-2.78274244E-03-1.05122875E-02 9.85804149E-04
26 39-1.50237379E-04-1.83842645E-03 1.60101103E-02 2.14508195E-04 1.29172527E-03
26 40-3.81373692E-03-1.14344918E-02-8.27814502E-05-1.37231974E-04 4.87135059E-05
26 41-6.63775785E-05-1.32589554E-05 4.03552130E-04 1.02871145E-05-4.39604449E-05
26 42-1.41737539E-04-5.87883694E-03-1.97921839E-03 1.77672129E-03 2.00579709E-03
26 43-3.71255584E-02 8.24843702E-03-4.12894270E-03 8.14863889E-03 1.02629209E-05
26 44-7.61523089E-06-2.64768998E-06-5.23550197E-05-7.87879723E-06 9.02338486E-06
26 45 6.47222981E-06 6.15476044E-04-4.08953433E-03 7.41274170E-03-1.15640938E-05
26 46 5.97067074E-04-4.03081383E-03 9.73429185E-03 4.55943140E-05 8.17438837E-05
26 47-3.19769481E-03 1.19228423E-03 2.78321766E-05 1.21852488E-04-1.68154643E-04
26 48 1.04219519E-04 8.41429895E-06-2.06007739E-03-4.90693339E-04-2.86150336E-04
26 49-2.73182099E-04 1.80269737E-02 5.00856347E-03-4.03520362E-03-3.56383378E-03
26 50 1.75311519E-01-4.54133833E-02-2.11524329E-02-3.18007203E-02 8.68430494E-05
26 51 3.60705058E-05-1.22913555E-04-8.26277708E-05 3.49568983E-05 2.00188131E-04
26 52-2.50461202E-04-2.63406140E-03-1.84235490E-02 1.94018818E-01-1.46974831E-05
26 53-5.07063949E-04-2.28962787E-04-1.45289418E-02 8.07930110E-05-1.29363366E-03
26 54-1.63013313E-03-2.21513113E-02-3.92375655E-03-6.53052096E-03-1.07931057E-03
26 55-3.26863158E-03-1.77749319E-03 1.63750873E-02-6.83764916E-04-6.26072601E-03
26 56-1.48929411E-03 5.71693338E-03-1.21521051E-03 9.28950710E-03-5.04916226E-03
26 57 2.46866859E-01 2.21862868E-02 8.50845740E-02-5.63129914E-02-2.53061541E-05
26 58 3.32823304E-04-3.07517150E-04-3.54104403E-05-8.12716356E-04 8.11434401E-04
26 59-4.26815671E-04-2.71455232E-03-5.90569167E-03-3.18369037E-01-1.63833811E-02
26 60-2.74022670E-02 2.94656911E-03 5.64186405E-03 2.25009242E-03 7.84031986E-02
26 61 5.35481187E-03 9.80066986E-03 4.13781781E-03 6.47179212E-02 1.10314739E-03
26 62 5.56467871E-03 3.28830153E-04-2.70047293E-02-3.20202455E-03-5.04786236E-03
26 63 3.90608821E-04-4.65051613E-04 9.86773882E-04-5.21722269E-04 1.04333676E-03
26 64 3.04887491E-04 1.02398529E-03-8.32944849E-03-1.39032371E-02-4.13157044E-03
26 65 5.21492178E-04 1.03415019E-03 3.85590681E-02-8.39692168E-03 4.53304529E-04
26 66 1.82701981E-03 3.96300726E-02-4.79093221E-03 8.24477073E-04 2.89746459E-03
26 67-3.44350077E-02 9.33082236E-03 2.93172292E-03-7.67750891E-04 2.11749155E-04
26 68 3.65466218E-04-5.77215372E-04 6.92307661E-04-6.69763747E-04 6.82774944E-04
26 69 7.91427666E-03 3.00173493E-03 2.01046359E-02-4.94291219E-03 4.44765544E-02
26 70 7.31022433E-02 4.73350304E-02-2.83709018E-03-9.42551054E-03-1.86987058E-01
26 71 7.70818703E-02-4.50303263E-04-1.14123663E-02-4.33740077E-02 7.78818994E-03
26 72-1.64001753E-04 5.96464503E-03-2.78601722E-01 1.61435978E-01-1.22389868E-01
26 73 1.51285374E-01-2.16690572E-02 1.21035927E-02 9.56546455E-03 2.95575374E-03
26 74 9.01240986E-03-3.03044562E-03 5.56789660E-03 9.28533236E-03 1.07290191E-03
26 75 1.86278322E-03-4.06303501E-03-2.20951234E-02 3.31074014E-03 6.89787433E-03
26 76-8.51186374E-03-1.32652325E-02-1.80872635E-03 6.20698993E-03-2.71444208E-03
26 77 2.08001011E-01-1.42139175E-02 1.29017458E-02 4.56789345E-02 1.53560209E-03
26 78 2.22956051E-04-1.75855814E-03-3.38522418E-04 9.76397354E-04 2.93438167E-03
26 79-3.44502412E-03-2.12055228E-03 4.53762316E-03-5.14860172E-03-2.48141914E-03
26 80 1.89012059E-05-9.05939225E-04 2.19876834E-02 2.64254579E-03 4.33930313E-03
26 81 6.52622043E-04 6.31271532E-04-1.71888732E-03-9.85395302E-03 1.17417817E-03
26 82 1.91251547E-03-2.95763890E-03-1.77578106E-02-1.71011724E-03 2.95372567E-03
26 83-5.26836580E-04-1.69235950E-01 1.80883359E-02 2.91230277E-02-2.12687010E-02
26 84 2.54017232E-04-4.77897839E-04 2.23880607E-04-2.96228887E-05 3.26637378E-05
26 85-1.27701680E-04-8.63207845E-04 1.71794174E-04 4.31469131E-03 6.91287183E-04
26 86 3.85900650E-03 6.38892497E-03-6.92528389E-04 2.48534285E-03-1.64045177E-03
26 87-1.52829286E-02-2.14066683E-03 4.54713947E-03-4.23154814E-03-1.31851544E-02
26 88 1.34270627E-03-3.56447005E-04-1.60819749E-03-1.37426492E-02-1.23157806E-04
26 89-2.33706454E-02-3.12788062E-02 7.62979249E-06 4.58732778E-04-4.66362570E-04
26 90 4.31188184E-04-4.78339958E-04 1.29657702E-03-3.12342599E-03-6.52019810E-03
26 91 1.95028314E-02-4.30659730E-02-1.17508176E-03-1.30454409E-03 2.95782683E-03
26 92 1.92017079E-02 9.17297504E-03 1.52267871E-02 5.08251451E-03 5.70398045E-03
26 93-8.07091939E-04-3.62277577E-02 1.05197756E-02 1.53822042E-02-3.61555589E-03
26 94-4.50573439E-02 4.93057205E-03 8.71573295E-03-8.51540768E-03 4.31722217E-01
26 95-9.22594841E-02-4.89772954E-02-9.39001112E-02 1.63849658E-03-3.09657246E-03
26 96 1.45807588E-03-4.39454226E-03 1.05333237E-03 1.76363775E-03-4.17429301E-03
26 97 8.33499498E-05 2.36441381E-03 3.33073453E-02 2.28055460E-03 3.83177418E-03
26 98 1.46406292E-03 1.90561012E-04-4.27476048E-04-1.02545402E-02 5.00913812E-03
26 99 2.33818163E-03-1.30895419E-03-8.28257723E-03-4.66520432E-03-1.75992181E-02
26100-1.66341118E-03-1.44910738E-02 4.33307900E-02-1.51004377E-01 5.64627965E-03
26101-4.38299690E-04 6.62796866E-04-2.24497176E-04-5.23293878E-04 8.38570149E-04
26102 1.64053254E-04 8.42831753E-03 1.41290244E-02 5.90646629E-03-3.26443076E-03
26103 4.86095704E-03-3.41303170E-02 1.31989538E-02-8.11445589E-03 1.14439377E-02
26104-3.68925917E-02 1.00341616E-02-6.61704322E-03 6.91492112E-03-1.92060895E-01
26105-1.97744616E-02-8.92057207E-04 3.60715136E-02 2.21412984E-04 5.23672652E-04
26106-7.45085636E-04 2.61850829E-03-4.39702955E-03 2.55766987E-03-4.56367237E-03
26107-2.65941571E-03 9.16731944E-04-2.76078465E-03-4.42151714E-03-9.65660076E-04
26108-4.26419954E-03-1.99745794E-02-2.98719631E-03-3.20702329E-03-4.06822841E-03
26109 5.15808375E-02 4.35073009E-04 7.79686599E-04 2.33569600E-04 2.61372737E-04
26110-7.67016739E-05-2.77440499E-03 6.40588417E-04 8.95326889E-04 1.15919581E-04
26111 1.26389841E-02-2.82907786E-03-6.43773525E-03-1.51504730E-03 1.58545778E-01
26112-3.08305224E-02-1.95726211E-02 2.93341463E-03-6.02707686E-05-8.57376077E-05
26113 1.46008376E-04-2.05835140E-04-1.85904788E-05 2.68881419E-05-2.19908769E-04
26114-1.13372780E-03 4.60041976E-04-1.88684355E-02-5.49002132E-05-1.76273978E-03
26115 1.65151122E-03 5.59016590E-03-1.75347059E-04-9.07427658E-04 2.97051086E-03
26116 8.29154810E-03 5.73932635E-04 8.96102118E-04 3.20773768E-04-1.18551613E-04
26117-5.79023191E-05-6.02023366E-04 1.62594431E-03-1.10956130E-04 1.04252637E-04
26118-1.81392479E-02 8.86174660E-03 1.99950892E-05-1.61053475E-03-1.77454172E-01
26119 4.85490527E-02-1.29162214E-02-5.14675805E-03-5.95787594E-04 3.12922050E-04
26120 2.82865544E-04 2.38224101E-04-1.60257040E-05 1.73377635E-05-6.98509787E-04
26121 6.68750678E-04-2.04117348E-03-1.11602965E-02-2.87410927E-04 7.46113529E-04
26122-2.46894372E-03-7.91721100E-03-2.45656720E-04 3.14766101E-04-3.20402725E-03
26123-8.54387446E-03 2.57361109E-02 4.25062793E-02 1.83187792E-02 1.23976243E-02
26124-2.75269755E-03-1.06163681E-01 2.75509515E-02 1.81749267E-02-1.18402753E-02
26125-3.68008814E-02-1.62208248E-03-1.14610144E-02-7.56724312E-03-1.18259002E-01
26126 2.95385843E-02-1.93446123E-02 4.40782386E-02-1.56670457E-03-3.29884989E-03
26127 4.86555446E-03-8.16443627E-03 1.23394455E-04-3.71348314E-03-1.07441523E-02
26128-7.62498030E-03-5.99534503E-03-9.70528889E-03 8.93030496E-02 1.49230699E-01
26129-3.94347506E-02 1.86421077E-03 9.14936818E-03-4.24194369E-01-6.87339126E-02
26130 3.38921584E-03 1.51017353E-02-3.57503963E-01-2.28996178E-02-8.25857051E-04
26131 9.63697969E-03 2.04830755E-01 6.57284823E-03 3.02822266E-03-3.07069548E-02
26132-1.06275299E-02 5.76019787E-03 4.86733207E-03 1.04874104E-03 3.72581692E-03
26133-3.19083006E-04 5.29207944E-02 8.83280060E-02-2.91879743E-03-1.79668111E-02
26134 3.68935722E-03-2.45820477E-01-8.42007708E-04-3.44224812E-02 9.65389158E-03
26135-2.26650121E-01 4.33499000E-03-2.49984167E-02 6.82730711E-03 9.79567167E-02
26136-1.48466815E-02 2.63024094E-02-4.02794151E-03-3.29921944E-03-7.68889366E-04
26137 4.06810880E-03-1.60615922E-03-3.96814372E-03 1.66700055E-03-3.76080809E-02
26138-1.03239294E-02-1.00005520E-02 3.52884496E-02
27  1-3.23376883E-02-5.34293183E-02-1.65541433E-02-2.95270395E-02-1.21355044E-02
27  2 1.39718620E-01-3.10155802E-02-5.21171082E-02-2.03359741E-02 8.74730153E-03
27  3-2.76130353E-03 1.10251847E-03 1.95813851E-02 8.44146463E-01 1.83499640E-01
27  4 9.83848635E-02-1.22345457E-01-6.76170321E-03 1.14272969E-02-4.66559373E-03
27  5 9.69342769E-03 8.18710692E-03 1.22267377E-02 1.38400435E-03 2.37377506E-03
27  6-1.35462994E-03 1.55294385E-03 3.53047555E-04-5.22715542E-03-3.94847781E-03
27  7 5.05257980E-03-1.56711123E-03-1.80722338E-02 8.67977173E-03 1.47640128E-02
27  8 3.84658629E-03-1.71170530E-01 6.50268641E-03 7.91012094E-02 3.30603244E-02
27  9 8.83677717E-04-1.43244875E-03 5.48771031E-04 5.30444756E-04-3.87733450E-04
27 10 9.50209205E-04-1.39298786E-03 1.69581799E-03 1.08269574E-02 4.24781836E-02
27 11-8.17275257E-04-5.56767211E-04-8.72847456E-03-7.15632226E-02-1.35338578E-03
27 12-2.11750062E-03-4.69605457E-04-1.11720682E-03 8.55831790E-04 3.68186481E-03
27 13-1.04090829E-03-3.73143088E-04 9.74889004E-04 1.06050656E-02-3.63357530E-04
27 14-7.46974282E-03 2.03583627E-03 1.02753425E-01 1.53280026E-02-6.01453537E-02
27 15 8.14966249E-03-1.32330790E-04-1.23823702E-04 2.56154492E-04 6.75626517E-04
27 16 5.47609735E-05 1.26596547E-04 3.35687007E-04 6.74519626E-04-1.60292278E-03
27 17 2.04360413E-02-3.02893359E-03-4.91306219E-03 1.65966815E-03-1.11513334E-03
27 18 1.61157450E-03 1.02953003E-02 1.34076801E-03-2.50692333E-03 3.38216738E-03
27 19-4.37206243E-04 9.04234459E-03-7.11280854E-03 2.73367326E-04-4.73476132E-02
27 20-6.01959337E-03-1.24394872E-02-1.14982713E-02-6.09025653E-04 1.03800780E-04
27 21 5.05224873E-04-7.91430249E-04 9.90866963E-04-5.84521742E-04 2.13921698E-03
27 22 2.78051341E-03-1.21751710E-03-2.47192488E-02 8.14450772E-04 3.63080193E-03
27 23 7.73798050E-03 9.44505757E-03-8.10995831E-03-1.34381203E-02 3.60732610E-03
27 24-5.30609702E-03-2.45724673E-03 3.20588185E-02 9.86255478E-03-1.33372813E-02
27 25-3.26446145E-03 3.57830398E-02 4.05711311E-03-5.98863670E-03-6.32131346E-03
27 26-2.68748917E-01-4.91875800E-02-1.02281939E-01 3.75320014E-02 5.36672705E-04
27 27 1.23100904E-03-1.76768175E-03-4.08909703E-03-1.67000642E-03 7.37744222E-04
27 28 3.86239728E-03 2.43699712E-03-5.29104153E-03-2.34217736E-02-1.80503618E-03
27 29-2.97757983E-03-2.38270115E-04-1.19021990E-03-6.19250686E-04 7.39506281E-03
27 30-4.53084503E-04-3.24293115E-03-3.91713793E-04-1.42066509E-03-1.97869257E-03
27 31 3.03660910E-03 4.91105388E-04 2.13424126E-01-1.31292772E-01 4.00827888E-03
27 32-7.88292402E-03-5.66158949E-04 1.02600610E-03-4.59847149E-04 4.04904655E-04
27 33-1.47535764E-04-1.01577516E-04-7.48065489E-03-1.25436579E-02-3.70200928E-03
27 34 1.02467084E-04-6.46429073E-03 3.13743056E-02-7.60115416E-03 1.58006906E-03
27 35-1.42182045E-02 2.24916234E-02 1.70402452E-03-3.12735779E-03-9.40193548E-03
27 36 3.33403426E-02-4.47005898E-03 1.51668827E-03-1.49785356E-02-5.97865682E-04
27 37-1.99677779E-03 2.59464347E-03-8.15131742E-04 2.23785171E-03-1.71971994E-03
27 38 3.69080474E-03 1.90840377E-03 5.84323024E-04-1.48331371E-02 4.25152433E-03
27 39 4.86938072E-03-7.80852931E-03 8.23442624E-03 2.39886950E-03 3.97678684E-03
27 40 4.40471390E-03 1.39652542E-02-3.92577429E-04-6.75323345E-04 1.55095009E-04
27 41-3.09114093E-04-8.67065895E-05 1.93207869E-03 7.19468941E-04-4.46583091E-04
27 42-5.53132907E-04-2.33132776E-03-2.16499202E-03-1.54309357E-03 2.48680521E-03
27 43-9.19202115E-02-1.01381986E-02 8.08777324E-03 9.62262769E-03-6.39129381E-05
27 44 4.85168235E-05 1.53961146E-05-2.96033587E-04-8.17887629E-05 1.31744510E-04
27 45 1.97876018E-04 7.74289502E-04-6.19491460E-03 5.07057420E-04 8.70172832E-05
27 46 9.83855351E-04-2.16047443E-03 1.08623040E-03 2.21124036E-04-2.11115400E-04
27 47-5.23450254E-03-4.01951222E-03-4.59275354E-04-7.60315193E-04-1.49719376E-04
27 48-2.80596332E-04-2.10006103E-04 1.62564628E-03-4.87069619E-04-2.61842255E-04
27 49-1.33365430E-04 1.02541522E-03-3.99834815E-03-4.79711433E-03-3.92717918E-03
27 50 9.62005112E-02 1.51293310E-02-1.18949650E-02-1.15271015E-02-5.90803407E-05
27 51-8.50851310E-05 1.44165472E-04 2.41157738E-04 2.48955603E-04 2.80275849E-04
27 52 4.45421981E-04 1.44044799E-04 2.88178698E-02-1.27027293E-01 2.59870843E-04
27 53-2.32023567E-04 8.61300696E-03 1.37815885E-02 1.11061617E-04 9.14393034E-04
27 54 3.57945474E-03 1.37978015E-02 9.19743050E-03 1.51196475E-02-1.11793872E-02
27 55 9.81688652E-03 1.21485728E-02-4.09116526E-02-2.37434527E-02 1.31081199E-02
27 56 2.32047250E-02 2.11688564E-02-2.72755959E-02-5.93722987E-03-6.02630379E-03
27 57-7.87636442E-01 6.06638711E-02 1.46643736E-01-2.84562209E-01 4.13670356E-03
27 58-3.51280016E-03-6.23903400E-04 7.04820827E-03-6.75310225E-04-9.52729033E-03
27 59-3.61797652E-03-4.48862635E-03 7.32519718E-02 4.18210016E-02-7.58415444E-02
27 60-1.26829231E-01 1.15838983E-02 2.49750517E-02 1.12823226E-02 3.62199086E-01
27 61 2.00485184E-02 4.33079225E-02 2.00419938E-02 3.16627127E-01 1.42120204E-02
27 62 2.69894018E-02 5.84057224E-03-1.09191170E-01-1.53126848E-02-2.77462894E-02
27 63-5.01450342E-03-2.35027855E-03 4.42597448E-03-2.07569593E-03 4.42528600E-03
27 64 1.95431713E-03 4.72555370E-03 4.61003484E-02 7.69638755E-02 7.44388951E-03
27 65-1.02717110E-03-5.41114092E-03-2.14293488E-01 1.73516015E-02 1.86447956E-03
27 66-9.73034172E-03-2.16582432E-01 1.48647078E-02 1.29364389E-04-1.05114647E-02
27 67 1.56662280E-01-4.03758220E-03 2.91228982E-03 4.28330860E-02-1.20720501E-03
27 68-1.86065526E-03 3.06786027E-03-2.77821119E-03 2.90782846E-04-2.29934626E-03
27 69-3.19584864E-02-9.08748886E-03-1.30229377E-02-1.30972410E-02-1.77037540E-02
27 70-2.90854238E-02-2.20286413E-02 3.62764094E-03 6.87695940E-03 7.62886188E-02
27 71-3.53126772E-02 7.56302402E-03 1.25491425E-02 1.89138104E-02 3.75331172E-04
27 72 5.75323412E-03 1.03244176E-02 1.48473750E-01-1.30722256E-01 6.92485045E-02
27 73-1.65471255E-01 1.19478356E-02-6.18348502E-03-5.76435057E-03-1.85122703E-03
27 74-4.79391927E-03-1.89688530E-03 3.35281281E-03 5.61736775E-03 1.22118916E-03
27 75 2.37114329E-03-1.86661070E-03-1.32136053E-02 2.58084186E-03 6.88379738E-03
27 76-5.64295683E-03-1.65806414E-02 4.93064967E-03 5.51787394E-03-7.14417423E-03
27 77 3.96473493E-01-3.20754422E-02-6.21970662E-02 9.92754047E-02 8.93125314E-04
27 78 2.12368308E-04-1.10549362E-03-1.92208099E-04 7.79202577E-04 2.07400126E-03
27 79-2.80758213E-03-3.04823780E-04 1.99825651E-03-1.80039305E-02-1.66255936E-03
27 80-5.32407122E-04 1.43333449E-04 7.02476213E-03-1.01598866E-04-1.28841767E-04
27 81-4.86496651E-05 4.12676802E-04 6.06932170E-04 2.36881110E-04 6.37882713E-04
27 82 1.25469566E-03-1.63682365E-04-7.73414257E-03 5.59527692E-04 3.30051016E-03
27 83 3.98004803E-03-3.93279939E-02-1.18668013E-02-3.45737758E-02-1.02403202E-02
27 84 3.31962684E-04-5.88615680E-04 2.56652995E-04-4.70677157E-04 5.50520046E-05
27 85 2.99083794E-04-8.11447637E-05 6.62695868E-04 2.36035886E-03 2.00064987E-02
27 86-1.30107643E-03-2.09163366E-03 2.42389171E-04-8.82385993E-04 8.16583402E-04
27 87 3.96422344E-03-1.28511041E-04-1.14330125E-04 2.31983564E-03-6.97610259E-03
27 88 3.31475530E-03-1.25698377E-02 6.50039428E-04-9.07048578E-02 6.32350167E-02
27 89 2.61353658E-02-2.82175144E-03 8.06956931E-07-1.98443482E-04 1.97636525E-04
27 90-8.92124094E-05 2.15741244E-04-7.22454896E-04 1.16327923E-03-3.26619491E-04
27 91 2.74603818E-02 1.88635878E-01 1.93931749E-04 3.44905658E-03 7.30544099E-03
27 92-1.61249634E-02-3.68906917E-03-6.12579030E-03-2.38994144E-03-2.35440092E-03
27 93 7.03124954E-04 1.48612128E-02-4.25092788E-03-5.95468190E-03 3.01592897E-03
27 94 7.05710151E-03-4.74503379E-03-1.43894278E-03 3.33193037E-05-1.35679492E-02
27 95 3.53651761E-02-3.43377100E-02 1.00626886E-02-4.42465259E-04 1.11307644E-03
27 96-6.70611181E-04 1.92742505E-03-4.29888043E-04-7.73575680E-04 1.77207323E-03
27 97 9.04009470E-04-4.85425072E-03 1.37052276E-02-5.71919679E-04-9.38561518E-04
27 98-4.87605437E-04-2.31628628E-05 2.38075911E-04 2.35842418E-03-7.28756587E-04
27 99 3.23663846E-04 9.42592237E-04-4.16683972E-03 2.09399614E-03-4.96689810E-03
27100 4.94732833E-04-8.11397508E-03-2.17872991E-02-1.70771382E-02-2.62265343E-02
27101 5.67590451E-05-2.88064597E-04 2.31305552E-04 1.08877982E-05-4.42677183E-04
27102-1.88102586E-05-3.21672066E-03-5.43888249E-03-2.53431392E-03 1.72199514E-03
27103-1.47692279E-03 1.38354319E-02-5.34548164E-03 3.60462351E-03-4.43753253E-03
27104 1.19717839E-02-4.59624740E-03-3.68855607E-04-1.30071972E-04 1.48920446E-01
27105-1.66109845E-02 1.98166008E-02-1.08065268E-02 6.15503253E-05-2.90860902E-04
27106 2.29310577E-04-1.01309798E-03 1.46621563E-03-7.68771591E-04 1.51167633E-03
27107 1.06345341E-03-3.31555103E-04 4.03451190E-03 1.91593475E-03 8.17088430E-04
27108 2.09551112E-03-8.19486264E-03 8.99613993E-04 1.24550169E-03 6.54777852E-03
27109 1.30288578E-02-1.34654465E-04-2.15655047E-04-7.54100352E-05-6.78557305E-05
27110 3.69712508E-05 2.87020837E-04-2.22541791E-04-3.72173190E-04-2.58078371E-05
27111 4.28302209E-03-1.13653199E-03-8.96493363E-04 7.18012322E-04 2.85193536E-02
27112-3.31566776E-04-1.76388657E-03 1.53048869E-03 1.84436865E-05 5.69801909E-05
27113-7.54238774E-05 1.48086100E-04 7.46486328E-06-3.88085875E-05 7.08551149E-05
27114 1.13130123E-04-3.25819431E-03-3.20957305E-03 6.27208409E-05-1.48637772E-04
27115 1.15099822E-03-3.05924803E-03 1.17199933E-04-5.27195047E-04 6.78184949E-04
27116-1.41589290E-03-6.31422622E-05-1.26544294E-04-1.01563222E-04 8.49094169E-05
27117 2.58293710E-05 6.49727481E-04 1.21319421E-04 1.61238081E-04 9.35727916E-05
27118-5.40668878E-03 5.54238480E-04-2.61935703E-04 4.52966055E-05-2.31600954E-02
27119 1.10182023E-02 1.15540379E-02 1.07554190E-02 8.20509836E-06 7.20949045E-05
27120-8.03000029E-05-6.47672059E-05-4.35878554E-06-4.41770941E-06-8.02043780E-05
27121-5.00375430E-04 7.05998549E-03 3.31849382E-02 2.12936665E-05 4.32746291E-04
27122 1.76809292E-03-1.29046599E-02 4.12446955E-05 1.08985813E-04 2.56174179E-03
27123 2.49964639E-04 1.69010856E-02 2.78866925E-02 1.54233371E-02 1.75826393E-02
27124 3.77321283E-03-7.28522327E-02 2.25466775E-02 3.01603293E-02 6.66368266E-03
27125 3.10789175E-03-4.15306659E-03 9.97341529E-03 2.55480923E-03-6.85721678E-01
27126 1.20839146E-01-1.74942259E-01 1.20017364E-01-4.63953772E-03-3.07170406E-03
27127 7.71124179E-03-9.91303039E-03-1.31022705E-03 1.67074260E-03-6.89636423E-03
27128-8.26982723E-03 1.23350917E-02-9.53240509E-02-4.11848402E-02-6.88377824E-02
27129 1.75410217E-02 4.61187667E-05-3.22641281E-03 1.95964217E-01 3.03057739E-02
27130-6.67060648E-05-4.88922211E-03 1.68928103E-01 1.02548742E-02 2.32023499E-03
27131-5.71144943E-03-7.12310427E-02-2.55259197E-02-1.21818659E-02 1.70771821E-02
27132 4.71610398E-03-2.59230016E-03-2.12380382E-03-3.06002584E-04-1.51228442E-03
27133-2.10763812E-04 5.15970508E-02 8.61349105E-02-5.84734515E-04-1.51104747E-02
27134 6.23533577E-03-2.40221631E-01 3.86412439E-03-2.87450547E-02 1.38982586E-02
27135-2.24245833E-01 3.01330290E-03-2.15984741E-02 8.33187023E-03 2.12801949E-01
27136-3.75988740E-02 5.46337040E-02-2.30469867E-02-3.59886500E-03 1.09397294E-04
27137 3.48946770E-03-7.50864503E-04-4.05245871E-03 2.31687688E-03-4.14273717E-02
27138-1.43700464E-02-1.09518872E-01 5.19252960E-02
28  1 2.04670002E-02 3.38706280E-02 1.22553978E-02 1.99776330E-02 7.24049964E-03
28  2-9.01499755E-02 2.28099298E-02 3.58639926E-02 1.15846558E-02 8.88858642E-03
28  3 9.42292472E-03 9.49214155E-05-2.01420709E-02-5.60942508E-01-1.46073459E-01
28  4-6.50573035E-02 6.17006090E-02 4.75553997E-03-7.95026915E-03 3.19472918E-03
28  5-6.02135507E-03-6.35716357E-03-8.52451726E-03-2.20970926E-03-3.76214423E-03
28  6 1.19441468E-03-2.01267159E-03 1.24780884E-04 9.38486458E-03 3.64824114E-03
28  7-5.94997560E-03 2.17769247E-03 8.87712807E-03-5.82556168E-03-9.26524277E-03
28  8-4.28730607E-03 3.96317485E-01-4.20512853E-03-4.15691461E-02 2.62267380E-02
28  9-1.04286138E-03 1.46450982E-03-4.21648444E-04-5.58664484E-04 5.18486963E-04
28 10-1.21745835E-03 1.76950588E-03-1.18468769E-04-1.26088605E-02-8.71025117E-03
28 11 1.04225803E-03 2.28914922E-03 1.60625108E-03-7.68999412E-03 5.96979173E-04
28 12 9.46589214E-04 4.79645376E-04 5.31893203E-04-5.19998172E-04-2.20534834E-03
28 13 1.02907096E-03 1.57772462E-04-1.01195584E-03-3.64967339E-03 1.31110857E-03
28 14-9.99906697E-04 2.19997725E-03-3.48961927E-01-2.29245769E-02 5.86243200E-02
28 15-3.45189541E-02 2.55300121E-04-1.72201507E-05-2.38079970E-04-5.78492910E-04
28 16-1.97369961E-04-8.85928644E-05-1.96718250E-04 8.05554548E-04 2.63630481E-03
28 17-7.21523772E-03 1.88685072E-03 3.05154917E-03-9.44369201E-04 7.94244601E-04
28 18-1.08865371E-03-6.14182366E-03-8.20522925E-04 1.48315416E-03-1.98537575E-03
28 19-4.12643733E-04-7.42429486E-03 4.70567626E-03 1.47799816E-04 2.07724107E-01
28 20 3.65432545E-02 1.29611845E-04 3.36405951E-02 3.45768826E-04-3.19940599E-05
28 21-3.13774766E-04 5.21708844E-04-6.20982990E-04 3.51945964E-04-1.36502485E-03
28 22-1.30223646E-03-6.78774284E-04 1.58995021E-02-5.16776117E-04-2.42874793E-03
28 23-8.19929311E-03 6.56821039E-04 5.23923636E-03 8.68279640E-03-2.27292482E-03
28 24 3.56290417E-03 1.54882782E-03-2.06468802E-02-6.17650288E-03 9.21131946E-03
28 25 1.79533847E-03-1.99235293E-02-4.38728463E-03 6.79831339E-04 9.29928073E-03
28 26-3.19183289E-02 2.73599365E-02 4.62988945E-02 4.96851420E-02-2.43687183E-04
28 27-8.54376329E-04 1.09806351E-03 2.64214452E-03 1.08991904E-03-4.63489815E-04
28 28-2.46878421E-03-3.21253538E-03 1.15495644E-03-2.00183752E-05 1.03631034E-03
28 29 1.70200613E-03 2.15106195E-04 7.41113735E-04 2.90426453E-04-4.08147064E-03
28 30 3.53250931E-04 1.81805941E-03 5.21472614E-04-1.11811931E-03 1.95400758E-03
28 31-1.86887742E-03-1.11323976E-03-1.40917723E-01 1.03591467E-01-1.09643611E-01
28 32-1.52425166E-01 3.86212939E-04-6.29362090E-04 2.43149151E-04-2.48139911E-04
28 33 1.75734846E-04 5.51690988E-05 4.71369778E-03 7.98252608E-03 2.70385530E-03
28 34 1.74054273E-04 4.07550550E-03-2.10328946E-02 4.52251158E-03-1.01929386E-03
28 35 9.90830871E-03-1.19837786E-02 5.46491158E-03 4.55285510E-03 1.87552561E-03
28 36 1.76070601E-01 6.65022277E-02 3.74658223E-02-3.81594206E-02 6.07469507E-04
28 37 1.23391069E-03-1.84138020E-03 4.25004772E-04-1.45478298E-03 1.06695255E-03
28 38-2.35513362E-03-1.33064842E-03-1.02823995E-02 8.30970035E-03-2.90473088E-03
28 39-2.13494393E-03 1.03994248E-02 2.81544198E-02-1.29369394E-03-2.23060905E-03
28 40-8.80141082E-05-1.42372682E-02 2.39039850E-04 4.10054880E-04-1.06549949E-04
28 41 1.83391485E-04 4.45651477E-05-1.19411089E-03-3.24235180E-04 3.49360471E-04
28 42 3.87106645E-04 2.55943396E-03 1.16944795E-03-4.43605712E-04-1.73373906E-03
28 43 1.77139616E-01 2.52776937E-02-1.80947300E-02-3.80777199E-03 1.73149110E-05
28 44 1.42537875E-05-3.15686986E-05 1.46911420E-04 5.14843249E-05-7.80914005E-05
28 45-1.50880545E-04-2.98963148E-04 1.43922383E-03-1.73244323E-03-3.91976971E-05
28 46-6.66213068E-04 5.60686614E-03 1.13092126E-03-1.12951692E-04-9.73973200E-05
28 47 7.33581627E-03 3.68817871E-04 1.19148601E-04 1.71736676E-04 2.42654624E-04
28 48 5.67832654E-06 1.09915350E-04 3.75012355E-04 4.74761675E-04 2.70932293E-04
28 49-1.86637613E-04-9.46572769E-03-1.93041414E-03 2.36159283E-03 5.16723186E-03
28 50 1.65807426E-01-6.29460007E-02-2.51534979E-02-1.74242909E-02-4.16077679E-05
28 51 1.90811615E-06 3.96996517E-05-4.40379736E-05-1.69481999E-04-2.14865629E-04
28 52 2.23253963E-04 9.01108705E-04 1.35332646E-02 1.89894816E-01-1.09336303E-05
28 53-4.89500624E-04-6.05905475E-03-1.25852860E-02-1.09600370E-04 7.15493016E-04
28 54-2.39628517E-03-8.09797943E-03-1.18414784E-02-1.95545990E-02 9.15353540E-03
28 55-1.05700359E-02-1.11477058E-02 5.20553493E-02 1.87046464E-02-1.59944938E-02
28 56-2.02148497E-02-1.59041791E-02 2.21828552E-02 7.01800944E-03-5.23818618E-03
28 57 1.09185825E+00 1.24623809E-01-1.68196175E-01 2.22092028E-01-3.83352505E-03
28 58 3.40960046E-03 4.23924586E-04-6.21187797E-03-3.99932858E-04 8.73778426E-03
28 59 5.86065976E-03 9.75884599E-03-7.58265553E-03-1.55635524E+00 5.05796023E-02
28 60 8.45834031E-02-7.30393763E-03-1.63482903E-02-7.67042694E-03-2.41470528E-01
28 61-1.26009378E-02-2.82986260E-02-1.35516515E-02-2.14257791E-01-1.01248539E-02
28 62-1.85035335E-02-4.18248522E-03 7.08965676E-02 9.07857535E-03 2.15636437E-02
28 63 4.47510769E-03 1.61484495E-03-2.93921902E-03 1.32437407E-03-2.83764426E-03
28 64-1.37087643E-03-3.12723830E-03-4.46224021E-02-7.45380870E-02-1.16083315E-02
28 65 2.15224996E-03 4.73984966E-03 2.08117486E-01-2.50898898E-02 7.65656663E-04
28 66 8.21522105E-03 2.07283436E-01-1.79477298E-02-1.08412859E-03 9.78972211E-03
28 67-1.38061934E-01 1.98523975E-02-1.01071819E-03-3.33157473E-02 9.85973492E-04
28 68 2.00897840E-03-2.99495190E-03 3.09755330E-03-1.20335904E-03 2.60183897E-03
28 69 3.32934901E-02 1.02072347E-02 2.46792041E-02-9.78851615E-04-1.70041895E-02
28 70-2.79454594E-02-2.26708686E-02 4.54444511E-03 7.97038138E-03 7.45432708E-02
28 71-3.57309457E-02 1.06501517E-02 1.51743969E-02 7.95552409E-03-2.88218761E-04
28 72 4.54369599E-04 1.69039465E-02 9.29388804E-01-2.51729788E-01 2.52141605E-01
28 73-4.15683460E-01 1.27774891E-02-6.44583326E-03-6.33165582E-03-2.06377510E-03
28 74-4.98948474E-03-2.92727904E-03 5.38900006E-03 8.97781345E-03 1.55945565E-03
28 75 3.59645373E-03-3.35019644E-03-1.99100939E-02 3.24699662E-03 1.03379698E-02
28 76-9.31781188E-03-3.94602921E-02 1.16946132E-02 7.91636413E-03-1.12717764E-02
28 77 7.45476557E-01-2.37618106E-02-2.39233257E-02 1.58214317E-01 1.41817650E-03
28 78 2.57095419E-04-1.67527192E-03-3.87985234E-04 1.23225366E-03 3.44739851E-03
28 79-3.66736859E-03 9.23796767E-04 1.66333236E-02 3.59376192E-02-2.71713233E-03
28 80-3.53624768E-04 2.22313272E-03 2.15846678E-03 3.14074577E-04 5.91342643E-04
28 81 6.86834610E-05 6.61660128E-04 5.15045278E-04-1.97556613E-03 7.29032954E-04
28 82 2.26930693E-03-6.03492339E-04-4.71971617E-03-6.86098449E-04 5.08889930E-04
28 83 4.49756467E-03-8.60578294E-01 2.18452657E-02 1.30500967E-02-1.49178032E-01
28 84 5.38627154E-04-7.84444368E-04 2.45817214E-04-5.11849832E-04 8.32554829E-05
28 85 3.36120521E-04-1.69561677E-04-2.47309461E-05 1.21736099E-02 1.41335537E-03
28 86-1.18002267E-03-1.84337020E-03 5.83906191E-05-7.65748099E-04 8.76234177E-04
28 87 2.81403299E-03-1.00024956E-04 1.74376486E-04 2.30418951E-03-6.70911994E-03
28 88-7.85327445E-04-9.96003323E-03-1.39982662E-05 6.42143957E-01 1.11363537E-01
28 89-1.15419017E-01 1.90963633E-02-1.24638828E-04-1.31267344E-04 2.55906173E-04
28 90 7.39048645E-05 2.67517067E-04-7.92110257E-04 1.05748044E-03 1.56196879E-03
28 91-2.84270743E-03 2.70361066E-01 1.28082785E-04 3.41999337E-03-2.18784123E-03
28 92-2.66863166E-02-3.52751541E-03-5.83969345E-03-2.36204036E-03-2.28713989E-03
28 93 7.81111405E-04 1.38169651E-02-4.81000277E-03-5.54424789E-03 4.01040261E-03
28 94 1.06558045E-02-3.98382613E-03-5.69878682E-03-5.50868381E-03-1.13093076E+00
28 95 1.98914195E-01 1.14007434E-01 1.25331497E-01-3.13259068E-04 9.81553892E-04
28 96-6.68294825E-04 1.98108956E-03-5.28278894E-04-8.31600376E-04 1.66538920E-03
28 97 1.82121911E-03 4.59849032E-03-5.78231958E-03-3.74600529E-04-5.90425769E-04
28 98-4.55741338E-04 5.45046664E-05 2.68225004E-04 1.29083875E-03 1.65881673E-04
28 99 4.47364880E-04 9.39784111E-04-8.43163207E-03 1.24188894E-03-2.74864006E-03
28100-7.58712315E-04 4.73522595E-01-2.03429826E-01-1.04530084E-01-5.82590518E-02
28101-3.00157436E-05-2.47017687E-04 2.77033430E-04-6.25863831E-05-4.23018512E-04
28102 1.96635881E-05-2.98704052E-03-5.06771479E-03-2.51157370E-03 1.84399582E-03
28103-1.20850253E-03 1.31399534E-02-5.08434642E-03 3.49816635E-03-4.06236357E-03
28104 6.51899727E-03-3.71625963E-03 5.45298211E-04 2.53008803E-03 3.72512598E-01
28105-4.29281695E-02 4.11838189E-02-4.39992670E-02 4.17553901E-05-2.28312438E-04
28106 1.86557048E-04-1.05038922E-03 1.33705690E-03-6.80585635E-04 1.30844001E-03
28107 8.85156659E-04-2.27381448E-03 6.30695729E-03 1.92614365E-03 4.54951862E-04
28108-3.17405051E-03-6.81286344E-03 7.16201350E-04 1.38900369E-03 2.86042952E-03
28109 2.08574298E-02-1.04241741E-04-1.62486011E-04-7.39261194E-05-6.05715299E-05
28110 2.08075687E-05 1.37753117E-04-1.12084757E-04-2.09485354E-04 1.09088781E-04
28111 2.90561130E-03-1.32732111E-03-1.07482160E-03 3.54095546E-04 7.15959121E-02
28112 1.36862430E-02-2.16258900E-02-9.88160312E-03 3.84500855E-05 5.31129742E-05
28113-9.15630596E-05 1.20916589E-04 5.98635131E-05-5.49612854E-05 1.09797081E-04
28114-4.71230406E-04-8.20876167E-04 1.86522382E-02 8.40693826E-06 2.42318656E-04
28115-1.66534584E-03-1.43844261E-02 1.47834722E-04-9.47217569E-04 4.03124737E-03
28116 1.69147710E-03 2.55036183E-05-1.79631779E-06-3.01194261E-05 1.23403657E-04
28117 2.84166372E-05 7.14292118E-04 1.73193311E-04 7.41122037E-05 1.39982975E-04
28118-7.32838624E-03 5.35232583E-04 1.24342098E-03-4.81483922E-04-2.88799227E-02
28119 2.21313270E-02 3.05361651E-02 1.83067195E-02 3.33348325E-06 5.93191929E-05
28120-6.26526761E-05-7.50412772E-05 2.24042774E-06 2.45675320E-05-2.19928631E-04
28121-9.34264466E-04 1.08060996E-02 5.91547159E-02-4.61674623E-05 7.24356741E-04
28122 7.10232524E-04-2.34370112E-02 1.51114538E-05 1.45233201E-06 1.15044972E-03
28123 3.02061157E-04 2.74682581E-02 4.53244279E-02 2.38162564E-02 2.62036716E-02
28124 4.57586554E-03-1.17326329E-01 3.50610083E-02 4.49958945E-02 7.16340781E-03
28125-1.38314776E-03-5.00568194E-03 7.49869248E-03-3.36721832E-03-1.04378083E+00
28126 1.35335130E-01-2.76667942E-01 1.22823330E-01-6.57869978E-03-4.88297281E-03
28127 1.14616726E-02-1.46679621E-02-1.65342042E-03 1.71544500E-03-1.13976249E-02
28128-1.32238763E-02 1.07237810E-02-1.29015973E-01-4.22088520E-02-7.05589112E-02
28129 1.76210136E-02 4.02108742E-04-2.98248636E-03 2.00942265E-01 2.98725664E-02
28130 2.40250877E-04-4.66578476E-03 1.75786979E-01 1.23415641E-02 4.22768698E-03
28131-5.03644790E-03-1.32999074E-01-3.77542187E-02-7.97962006E-03 1.91125179E-02
28132 4.80681820E-03-2.67972704E-03-2.12709116E-03-2.62356502E-04-1.45795409E-03
28133-3.78337460E-04 7.78051692E-02 1.29895929E-01-3.72294798E-03-2.28842181E-02
28134 7.95200221E-03-3.62045818E-01 9.78335822E-04-4.35933452E-02 1.83908699E-02
28135-3.43535151E-01 6.86084703E-03-3.44511010E-02 1.45429246E-02 1.83575387E-01
28136-2.68482024E-02 5.16274548E-02-2.17635501E-02-5.26739167E-03-7.99413591E-05
28137 5.34733303E-03-1.60419448E-03-5.86716453E-03 3.28431023E-03-5.48392031E-02
28138-1.29800408E-02-3.37678416E-02 4.84080393E-02
29  1 1.51892972E-02 2.53010111E-02 2.80465331E-03-2.55992570E-02-2.61588082E-03
29  2-6.54026521E-02 8.22899572E-03-4.56986098E-02-3.42715959E-03-4.71308505E-02
29  3-1.60456007E-03-1.10016119E-02-2.61777780E-03-3.15100771E-01-4.91317314E-02
29  4 7.23787914E-03-9.44493398E-02-3.68000089E-03 1.44400326E-03 2.23599762E-03
29  5 8.67729096E-03 3.60130349E-03 4.35693144E-03 2.80714173E-02 4.66522972E-02
29  6 1.27411060E-02-8.47523382E-04-1.04473782E-02-1.16654038E-01 2.34943366E-02
29  7-4.46604753E-03-1.62456935E-02-8.42242399E-02 9.25829777E-03-2.25991257E-03
29  8-5.35942037E-03-6.88421758E-01 7.59306041E-02 3.99062546E-02-1.28360183E-01
29  9-3.29830856E-03 2.23259754E-03 1.06571101E-03 2.64890130E-03 3.78079324E-03
29 10-1.25638842E-03-1.48831374E-02-1.31494175E-02 9.17975936E-03 5.40722049E-03
29 11-1.44727206E-02-1.43610036E-02 1.91224162E-02-6.46984294E-02 5.18605461E-02
29 12 8.56500902E-02 4.99544096E-03 1.85196952E-02-1.95528076E-02-2.12275719E-01
29 13 9.78704805E-03 2.79361433E-02-3.25472047E-02-1.44178681E-01 3.52924296E-03
29 14 3.57527134E-03-1.30243141E-02 8.09260805E-01 9.63727555E-02-1.83447300E-01
29 15 9.54640001E-02 2.90548532E-03-1.62614064E-04-2.74287126E-03-2.66846550E-03
29 16 2.75924162E-03 4.22340794E-03-2.33813431E-02-1.87504865E-02-4.86300315E-03
29 17 6.39674038E-02 4.42122574E-02 7.31376763E-02-2.10216549E-02-1.08730317E-02
29 18-1.76766616E-02-1.79254762E-01-3.20327222E-02-1.79233523E-02-2.71568212E-02
29 19-1.32423055E-01-1.93369134E-02-3.32643911E-03-8.79656313E-03-5.63924170E-01
29 20-1.13388933E-01 1.70238859E-03-7.44002621E-02-1.55016895E-03 2.10734355E-03
29 21-5.57174592E-04-4.27914527E-03-5.02568306E-03-1.86262975E-03-2.08582942E-02
29 22-1.63137157E-02 3.96190745E-04 5.32149957E-03-2.32990706E-02-2.08507269E-02
29 23-5.21921899E-03-2.96948099E-02 4.86715023E-02 8.02781541E-02-8.03921176E-03
29 24-2.01627377E-02 1.78461340E-02-1.97255987E-01-1.01957645E-02-3.59243695E-02
29 25 2.75849630E-02-1.55352116E-01-6.72682209E-03-1.26937812E-02 8.82214685E-03
29 26 5.38169894E-01 9.84074924E-02 5.25719843E-02-1.28080746E-01 4.61131022E-03
29 27-2.59645905E-03-2.01485117E-03-3.90946390E-03 4.59332302E-04 5.03136983E-03
29 28-2.15223419E-02-1.75853291E-02-5.41616726E-03 6.47633160E-02 5.41494894E-02
29 29 8.93370577E-02 6.25550383E-03 1.33990881E-02 1.65807392E-02-2.23551647E-01
29 30 1.19603969E-02 2.32229067E-02 2.96272618E-02-1.34342323E-01-1.36180294E-02
29 31 8.38077444E-03 4.37822264E-03-3.64033468E-01 2.81046613E-02-8.03577431E-02
29 32-6.87253394E-02 4.15356439E-03-1.00774163E-03-3.14582275E-03-2.85903338E-03
29 33-1.48587654E-03-5.13341874E-03 4.69458672E-03 7.84753355E-03 9.79472599E-04
29 34-3.45215879E-03 1.56222171E-03-1.94068791E-02 1.87807934E-03-5.95014483E-03
29 35 3.49487578E-03-1.14067039E-02 2.85133398E-03-4.41302018E-03-4.61295714E-04
29 36 1.88447477E-01-1.51608807E-02 7.62006217E-03-3.68121864E-02 6.59638454E-04
29 37-2.79560959E-04-3.80077495E-04 3.30652474E-04-9.49369981E-04 1.32955802E-03
29 38-1.81722517E-03-2.60679910E-03-3.96836495E-05 4.93209177E-04-2.43278320E-03
29 39-1.61579136E-03 7.53151061E-04-1.28779181E-02-4.52738707E-03-4.83756687E-03
29 40 1.15566077E-03 3.12040995E-02 2.23376732E-02 3.73060634E-02-9.78473717E-03
29 41 1.00498458E-02 6.34585267E-03-9.35706858E-02-1.81073500E-02 1.82719495E-02
29 42 1.14157503E-02-7.25189068E-02-4.52022605E-03 7.33690537E-03 5.95796197E-03
29 43 1.35091916E-01 3.68754844E-02-1.41263815E-02-4.95134674E-03-1.42649691E-03
29 44-4.18959726E-04 1.84545664E-03 4.24331034E-03 2.31370632E-03-2.61298684E-03
29 45-1.44313875E-02-1.26284066E-02 3.69599169E-03 2.64961933E-02-1.22194662E-02
29 46-1.02521824E-02 8.39432468E-03-3.42780682E-03-1.21069531E-02-1.07941298E-02
29 47 1.10681679E-02-1.32160390E-03 1.97278140E-02 3.28754503E-02 1.02168813E-02
29 48 4.35987814E-03 7.84146903E-03-8.20253125E-02 1.83752784E-02 6.80797187E-03
29 49 1.34504076E-02-5.48138252E-02-2.00183547E-03 7.07694389E-03 2.58760057E-03
29 50 8.16830024E-03-2.94354140E-02 1.12777400E-02 2.03613836E-02-2.09401602E-03
29 51 1.79470732E-03 2.99308704E-04-1.73808100E-03-3.60021601E-03-1.61283528E-03
29 52-1.20585458E-02-1.27484410E-02 2.37606801E-02 2.61770089E-02-1.07797133E-02
29 53-1.02548412E-02 1.20391863E-02-1.49503743E-02-1.09116413E-02-1.22284502E-02
29 54 1.41819366E-02 2.11126091E-03 1.60645312E-02 2.67291844E-02 9.79512509E-03
29 55-1.14277860E-02-2.14319173E-03-6.73733107E-02 1.66792889E-02-2.06462218E-02
29 56-2.75990670E-03-6.06839968E-02 6.66299002E-03-7.59711970E-03-1.41847764E-03
29 57 4.81491914E-01 2.15747486E-02-4.11845939E-03-2.52894532E-02-9.10615598E-04
29 58 4.40235717E-04 4.70379881E-04 5.90308184E-04-1.29157948E-03 4.52626229E-03
29 59-1.01815609E-02-7.95445988E-03-1.21079580E-02-3.39923588E-01-2.08579955E-02
29 60-3.50054835E-02 1.70300742E-03-2.15562530E-03-2.73512705E-04 1.01622701E-01
29 61 2.84922826E-03-3.42174031E-03-3.74858810E-04 9.22097771E-02 2.38137281E-03
29 62-1.63374362E-03-1.56705201E-03-4.05529048E-02-2.37981779E-03-1.03860471E-02
29 63 6.09236748E-03 4.84542781E-04-7.10746957E-04 2.26204176E-04 3.55934495E-04
29 64 5.69500844E-05 1.18276273E-04-8.49991514E-03-1.42509841E-02-1.06618151E-03
29 65-6.38247669E-03-1.18676897E-03 4.05396681E-02-2.53113989E-03-1.16843299E-02
29 66-2.11309347E-03 3.96789324E-02-2.89891359E-03-5.89102434E-03-6.08189174E-04
29 67-2.83953292E-02 1.28138632E-02 5.93965797E-03 8.64291739E-03 6.32331822E-04
29 68-8.86416928E-06-6.23467653E-04 1.96976946E-03 3.75387045E-04-4.96578808E-04
29 69 1.08482291E-02 7.68165270E-03 7.96855699E-03-8.49956741E-03-2.74305627E-04
29 70-4.48843261E-04-4.75982228E-04 1.39579239E-06 2.58292078E-04 1.18964856E-03
29 71-4.12265074E-04-1.81933107E-04 3.59402730E-04-8.76016908E-05-3.53868538E-03
29 72 1.25538974E-03 1.70976998E-03-2.60827543E-03-9.68809360E-02 2.66033157E-02
29 73-6.59430930E-02 2.22036394E-04-1.17487320E-04-1.04549073E-04-5.92333664E-05
29 74-7.48778389E-05-2.93275998E-06 2.61366395E-04 4.28717242E-04-1.40888635E-05
29 75-7.02296812E-05-1.54273134E-04-9.82574521E-04-3.32359679E-05-1.16627382E-04
29 76 2.49913586E-04-4.93786932E-04-1.23203596E-03-2.67355796E-03-3.70240022E-03
29 77-5.04238462E-02-2.12733576E-02-2.66699413E-02-1.61652964E-02 8.99186831E-05
29 78-7.16549923E-05-1.82636908E-05-3.13001363E-05-3.41337763E-05-3.01605225E-05
29 79-1.34261358E-04-2.76708527E-05-1.12642279E-02-3.80518619E-02-7.33788817E-05
29 80-7.92628383E-04-1.55500209E-03 2.19604964E-03 3.99907393E-04 6.67167980E-04
29 81 2.37232087E-05-7.44995213E-07-1.88986184E-04-1.82589318E-03 1.58207039E-04
29 82 2.24549787E-05-3.73498022E-04 4.75459892E-04-2.21219559E-03-1.02779332E-03
29 83 1.74536211E-03 9.11033162E-02-9.58697777E-03-3.06809897E-02 1.71439822E-02
29 84 4.90923771E-05 2.20314189E-05-7.11237961E-05-1.11035481E-05-3.19319517E-05
29 85 2.17463609E-06-1.72071651E-04-2.68199906E-05 3.69281677E-04 9.68236081E-03
29 86 4.42546194E-04 7.24066720E-04-3.86430295E-06 1.50402802E-04 1.71423924E-05
29 87-1.60899271E-03 7.91358527E-06 1.36832988E-04 1.17387307E-04-4.72625266E-03
29 88-2.76889819E-03 3.17221474E-03 3.36937811E-04-1.48860424E-01 8.30285383E-03
29 89 2.81049218E-02 2.98973718E-03-5.10953910E-05 1.20459901E-05 3.90494009E-05
29 90 1.02772024E-04 1.76233268E-05-3.99018389E-05-5.75597162E-04-7.23931985E-04
29 91-2.57412157E-03 2.73016985E-01-1.97214276E-04-7.75287678E-04-2.08386315E-04
29 92-4.48727560E-02 2.51500081E-04 4.14669186E-04-2.67010732E-05-9.29631360E-05
29 93 2.36661125E-04-1.00859631E-03-1.62120564E-04-5.94495082E-05 4.59671486E-04
29 94-1.86846130E-03 4.86510193E-04-8.34448964E-04-5.07034148E-04 2.95828119E-02
29 95 4.56388054E-02-2.28763659E-02 1.05762830E-02 4.36792793E-06 7.92115681E-05
29 96-8.35794960E-05 4.72009356E-06-2.25707102E-05-5.23192349E-05-1.07138218E-04
29 97 1.59583660E-04-1.66421775E-03-4.15452496E-03 3.53525945E-04 5.82239656E-04
29 98 1.36326676E-04-7.86209471E-06 3.02519292E-05-1.40619729E-03 4.03034991E-04
29 99-1.33694781E-04 9.90519683E-05-4.17512294E-03 1.22756413E-04 2.59580241E-03
29100-6.52480438E-04-1.21186694E-01-5.47801945E-02 8.98651374E-03-1.97705080E-02
29101-7.87970457E-05 4.39241897E-05 3.48728560E-05-2.18816377E-05-1.75100721E-05
29102 7.37122603E-06-9.78173548E-05-1.65800760E-04-7.55372215E-05 4.60462858E-05
29103-3.64369038E-05 3.97887019E-04-1.62665771E-04 6.62521282E-05-1.04491577E-04
29104 1.73729934E-03-1.46589765E-04 4.51482298E-04-7.24888841E-04 8.27341086E-02
29105 1.21919226E-03 8.82705469E-03-1.01761840E-02-1.49377174E-05-1.24444503E-05
29106 2.73821677E-05-3.84964381E-06 8.64374898E-06-2.24591878E-05 7.04813844E-05
29107-7.79097225E-05 1.60866784E-03 3.82389203E-03 1.05142556E-04-3.32415737E-04
29108 3.89183303E-03 6.43354688E-04 3.24431678E-05-1.16748116E-04 1.87275321E-03
29109-7.33226604E-03 1.47468750E-04 2.39622266E-04 7.12552910E-05 6.34212022E-05
29110-7.22039768E-06-4.67008850E-04 3.57271335E-05 2.70231472E-04 4.37777606E-05
29111-2.53581281E-03 1.36751726E-03-1.85754672E-04-1.16424143E-04 4.69970746E-02
29112 2.43587303E-03-1.92473979E-02-1.29343782E-03-1.70498864E-05-9.31276685E-06
29113 2.63626532E-05-3.05946127E-05 2.18320856E-06-1.08881864E-05-9.62898604E-05
29114 2.47278369E-05 1.48368088E-03 2.15069511E-02-9.29825198E-05 1.00867351E-04
29115-1.56271686E-03-5.59803795E-03-8.64526322E-05 2.74828040E-05-2.81600104E-05
29116-2.35214931E-03 1.23132997E-04 2.00132012E-04 6.89763985E-05-3.81964151E-05
29117 7.38175817E-06-4.46229867E-04 8.57377136E-05-1.46055663E-04 1.24656125E-05
29118 5.04175454E-04-3.52337300E-04 8.15867462E-04 1.97717050E-04 6.24921421E-02
29119-9.25304956E-03 1.05714318E-02 1.80419113E-03-1.52098979E-05-1.32867116E-05
29120 2.84966095E-05-4.35016749E-06 1.66094002E-06 2.35228857E-05-5.85088703E-05
29121-2.08559748E-04 4.73901498E-04 7.13836505E-03-4.64667862E-05-3.27836712E-04
29122 2.38599287E-03 2.19081137E-04-5.63017158E-05-1.70578708E-04 1.37797174E-03
29123-3.76598890E-04 3.11671015E-04 4.97334144E-04 1.50131209E-04 1.19536359E-04
29124 1.02121390E-04-9.93156669E-04 1.18115388E-05 5.26701310E-04 6.52592040E-05
29125-1.01342527E-03 1.19874731E-03-1.93188916E-03 1.79189841E-03-2.65224298E-02
29126 2.42376314E-02-7.80829821E-03 1.82102887E-02 7.67797089E-06-6.48084276E-05
29127 5.71304567E-05-1.16516347E-04 1.37795969E-05 6.23407425E-05-1.47251278E-04
29128-7.03747474E-04-2.44671792E-03-1.44921192E-02-4.48763455E-04-7.49710701E-04
29129 6.69767496E-04-6.22999444E-05 8.37775681E-06 2.09372115E-03 1.04751174E-03
29130-3.21408450E-05 9.55979115E-05 2.58893677E-03 6.29637493E-04-2.38606520E-04
29131-5.00774661E-05-2.82215506E-02-8.51080077E-03-1.31882182E-03 4.43647828E-03
29132 8.84242623E-05-4.03137026E-05-4.81105597E-05-1.67154588E-06-5.64004668E-05
29133 5.49243184E-06 3.58738052E-04 6.07558232E-04-3.89792307E-04-1.37734385E-04
29134-1.33061149E-04-1.82956660E-03-4.90604461E-04-2.06046403E-04-4.27463604E-05
29135-7.37844096E-04-8.51535740E-04-2.15002736E-04-6.17644590E-04 1.09733898E-02
29136-4.85174881E-03-4.89948569E-04-4.76166193E-03-1.20844368E-05-3.38981575E-05
29137 4.59825943E-05-4.59620018E-05 1.66645693E-05-1.01986857E-05 4.58078495E-04
29138 1.11043795E-03-2.37182371E-02 1.23678712E-02
30  1 1.76941739E-04 3.21525559E-04 2.88731374E-06-1.90472713E-04-9.94086965E-05
30  2-1.43927733E-03-2.55550373E-04-3.99503638E-04-3.56358719E-04 5.05174297E-03
30  3 5.66914183E-03-3.49437771E-04-2.35399639E-04 3.62693410E-02 1.69347010E-02
30  4-2.88261049E-02-1.90333852E-02 3.80006520E-05-1.37643795E-05-2.42362726E-05
30  5 1.86197215E-04-8.09038691E-06 3.44788463E-05-1.58129135E-05-4.73364057E-05
30  6 2.15866834E-04 9.56484366E-06-4.58746231E-05 5.77587430E-04 4.31672472E-04
30  7-1.67054371E-04-1.01984164E-04-3.14857693E-03-4.17172781E-03 2.67318763E-03
30  8-8.15938109E-04 3.01704744E-02-1.43172410E-01 7.35249230E-02-6.51772326E-03
30  9-7.47812499E-05 2.14358037E-05 5.33454462E-05 1.21627158E-04-6.44518816E-05
30 10 1.11847372E-05 1.92846599E-05 1.78312241E-04 5.15599913E-03-4.72425088E-03
30 11 2.31928194E-04 6.10464174E-04-1.09579354E-03 5.35329517E-03 3.46752378E-04
30 12 5.70585057E-04 7.81080003E-05 1.21599393E-04-1.67932530E-04-1.37774513E-03
30 13 2.45043283E-04 1.70437412E-04-3.40540434E-04-2.22576563E-03 3.35385496E-04
30 14 1.49472348E-03 5.51072950E-04-2.49033044E-01-8.08754143E-02 4.15543753E-02
30 15 4.16805643E-02 4.75610090E-05 9.13543860E-06-5.66964476E-05-1.16736457E-04
30 16 2.20230093E-05 2.11519449E-05-1.14201362E-04-5.32026059E-04 5.51963869E-03
30 17-6.47437053E-03 3.39082392E-04 5.76272907E-04-1.51229658E-04-5.66904819E-05
30 18-1.73865983E-04-1.71607688E-03-2.46554883E-04-2.69042442E-04-1.05969463E-04
30 19 1.68976281E-03 1.29439176E-03 1.80572407E-03-1.12430931E-03-4.95051342E-02
30 20-1.05231302E-02 2.78675022E-03-7.64110382E-03 2.97973465E-05 3.26450731E-05
30 21-6.24424196E-05 1.49654786E-05-7.12739406E-05 3.37858464E-06-1.63805798E-04
30 22-1.76384074E-04 1.33514372E-03-6.23736722E-05-1.89459144E-04-1.89771095E-04
30 23 4.39384896E-05-4.11752627E-03 4.08892443E-04 6.90161808E-04-4.83355852E-05
30 24-1.41197905E-04 1.25551956E-04-1.96582136E-03-2.39360839E-04-3.42590347E-04
30 25 1.88509242E-04 1.88106353E-03 1.11021825E-03-2.48507237E-04-1.82607998E-04
30 26 2.33425156E-01 3.41921688E-02 3.73037159E-02-2.20375271E-02-6.80095712E-06
30 27 3.82271813E-05-3.14262242E-05-4.12599165E-05-1.33616841E-05 6.52629073E-05
30 28-2.08428266E-04-1.81040977E-04-2.27281323E-03 1.61778465E-02 4.37556166E-04
30 29 7.29486651E-04 7.00922418E-05 1.06305610E-04 1.06075541E-04-1.91701429E-03
30 30-7.52023633E-05 2.19045020E-04 1.82108865E-04-2.03727865E-04 2.07713055E-03
30 31 1.16435946E-04-6.07853649E-04-7.75256378E-03 5.60841953E-02 5.07816184E-02
30 32 2.72935045E-02 3.39121278E-05-4.73333019E-05 1.34211741E-05-1.70750333E-05
30 33-2.25025697E-05-3.55567407E-05 2.55554261E-04 4.29174334E-04-1.43537766E-04
30 34-6.85261338E-05 1.12476296E-05-1.11597871E-03 3.93569192E-05-1.92204754E-04
30 35 1.65269696E-04-1.31022429E-03-1.39662242E-03 3.22366001E-04 8.08807922E-04
30 36-5.31018121E-02-1.20838351E-02-7.07321149E-03 1.99524915E-02 6.43654989E-06
30 37 1.73498092E-05-2.37863591E-05-2.07019576E-05-2.77155588E-05-2.31429378E-05
30 38-2.01072067E-04-4.84113064E-04 8.04274647E-03 6.19574159E-03-9.16652325E-05
30 39-2.18206585E-04 7.02444574E-04-1.11733170E-02-2.77513292E-04-5.63468546E-04
30 40 4.32135287E-03-1.10809772E-02 1.87278236E-04 3.17180848E-04-7.71985916E-05
30 41 8.35078946E-05 5.43714826E-05-9.22719905E-04-1.41278656E-04 1.45518226E-04
30 42 5.82307772E-05 1.40546592E-03 6.59854263E-04-6.74951866E-04-3.37306480E-04
30 43-4.24074796E-02-1.57208391E-02 2.17850371E-03 1.04144568E-02-2.70742467E-05
30 44 2.54410585E-05 1.63318820E-06 3.70789493E-05 2.97000484E-05-5.78554625E-06
30 45-1.00392950E-04-4.42710479E-04 3.31624665E-03-2.15527472E-03-6.84896211E-05
30 46-4.71978328E-04 3.15488257E-03 2.76285686E-03-1.08103730E-04-1.08099515E-04
30 47 9.62786075E-04-9.20452090E-03 1.73259627E-04 2.97707821E-04 8.56929526E-05
30 48 7.15901543E-05 4.12247431E-05-1.01371799E-03 2.63289427E-04 2.33721593E-05
30 49 7.70243132E-05 3.46915307E-03 1.17616352E-03-8.36736029E-04 1.71167950E-04
30 50-1.62969078E-01-1.80617868E-03 1.74223920E-02 2.33754554E-02-1.48445960E-05
30 51 6.17930189E-05-4.69484229E-05-6.78952229E-05-4.55747865E-05-2.17169248E-05
30 52-1.20603348E-04-6.25244370E-04-1.12293427E-02 5.13794672E-03-9.87574632E-05
30 53-4.99686536E-04 4.41028512E-03 4.30468304E-03-3.12417252E-05-4.74018863E-04
30 54 3.84352549E-03-9.62108243E-04-2.88957400E-05-6.40679222E-05 8.92132610E-05
30 55-4.06810995E-05-3.02294737E-04 3.72243991E-04 1.97926474E-04-3.46391749E-04
30 56-2.42517149E-04-4.50710978E-04 1.12847218E-04 3.87054359E-03-4.11287559E-03
30 57-1.02755443E-01 2.77875810E-02 7.59839163E-02-7.87665400E-02-1.63751652E-04
30 58 1.22998202E-04 4.07534504E-05-1.77528195E-04 8.74807975E-05 8.65169234E-05
30 59-3.03184118E-04-1.16807853E-03-2.56659188E-03 3.71325079E-01-1.96927404E-04
30 60-3.38632584E-04 3.89937441E-07-1.72073813E-05-1.40031766E-05 1.14738696E-03
30 61 1.05050526E-04-5.11507518E-05-3.57769983E-05-4.24234476E-04-9.02935231E-04
30 62-1.22358663E-04-4.86003188E-05 6.88480669E-03 4.85986558E-03 2.85322990E-03
30 63 2.07043666E-03-2.15665023E-06-1.23875352E-06 3.39540375E-06-2.06564281E-05
30 64-1.35699359E-05-8.89321663E-06-2.80783283E-04-4.72413105E-04-3.10107453E-04
30 65 1.90723030E-04-2.12904396E-04 1.37535852E-03-7.32461221E-04 4.24497657E-04
30 66-2.80176540E-04 1.48756290E-03-1.19914923E-04-6.13512487E-04-4.06354016E-04
30 67-3.26224185E-03-1.01945013E-02-6.15951209E-04 1.79651520E-03 1.16821801E-05
30 68 9.74068923E-06-2.14228693E-05 8.12773258E-05-6.06061287E-05 3.41746367E-05
30 69 3.59938325E-04-4.99721291E-04-1.88604762E-04-2.35811374E-03-1.10569354E-02
30 70-1.84288650E-02 1.78744260E-02 1.06631519E-02-1.04937374E-02 4.61922066E-02
30 71 3.08892121E-02 2.25263281E-02-2.02278791E-02 4.94428907E-02 1.26955696E-02
30 72 8.71096147E-04-6.71925240E-03 3.77075272E-01 1.59748025E-01-6.93692881E-02
30 73 4.25184647E-02-7.92590248E-03 7.02124792E-03 9.04654562E-04 4.40251627E-03
30 74 6.57180733E-04-3.59042428E-03-2.62145497E-02-4.34960616E-02 4.94733930E-03
30 75 1.29616421E-02 8.05385129E-03 1.07475891E-01 9.40271588E-03 2.58376724E-02
30 76 1.08750542E-02 9.14898618E-02 3.86360029E-03 1.13605275E-02 4.10274487E-03
30 77 6.21714930E-01 5.09912962E-02 8.79813259E-02 1.10407946E-01-1.74573883E-03
30 78 4.75632858E-03-3.01058975E-03 2.97728415E-03 1.14161100E-03 3.09001212E-03
30 79 1.38460826E-02 1.35169208E-02-1.37149962E-02 4.48211992E-02 1.35283891E-02
30 80 1.13974455E-02-1.39115768E-03-5.19378380E-03-5.27342050E-02-8.71216372E-02
30 81 1.48689378E-04 8.43620774E-04 2.79128486E-02 2.16789228E-01 2.38793528E-03
30 82 3.99879254E-03 4.51401332E-02 1.41497872E-01 3.65274151E-03 4.98131923E-03
30 83 7.49433319E-03-1.23100031E+00 1.02254036E-01 1.40886845E-01-2.54810746E-01
30 84-2.02536204E-03-4.54303945E-03 6.56840149E-03-7.05758907E-06 7.11595395E-04
30 85 2.15429262E-03 2.41064344E-02 1.87881844E-02 6.60906325E-03-8.02769281E-02
30 86-4.57931820E-02-7.56931702E-02 2.52749876E-02-1.61052132E-02 1.20325787E-03
30 87 1.84318322E-01 4.08271239E-02-2.40192660E-02 9.33492119E-04 1.57015669E-01
30 88 7.61423760E-03-2.44411910E-02 1.88983767E-03 1.03817835E+00 2.45802166E-01
30 89-1.97941542E-01 3.51307390E-02 3.81342269E-03-1.15801182E-03-2.65541087E-03
30 90-6.21822668E-03 1.45613653E-04 1.47326759E-04 2.17988178E-02 1.81938612E-02
30 91-3.53657724E-02 2.15260072E-01 2.43980317E-02 2.23291960E-02 7.23260799E-03
30 92 9.60167835E-03-4.87013228E-02-8.03781099E-02 3.33439654E-03 7.01064360E-04
30 93-2.84241672E-02 1.98453923E-01 8.31630752E-03 4.72059990E-03-4.70496954E-02
30 94 1.50882160E-01 3.09515218E-03 2.80920749E-04-9.56049157E-03-1.06697037E+00
30 95 3.60913984E-02 1.17601587E-01 2.63030464E-01-9.51192267E-04-6.74911355E-03
30 96 7.70030582E-03-1.54545856E-03-1.13859304E-03-4.58324805E-04 2.22045792E-02
30 97 1.69445480E-02 1.15477200E-02-9.00811332E-02-5.58048981E-02-9.20625080E-02
30 98-2.20497526E-02 2.42177496E-03-2.00103299E-03 2.29867544E-01-3.90884524E-02
30 99 5.15429666E-03-3.95698929E-03 1.49461155E-01-1.53328406E-02-1.75514848E-02
30100-3.43861055E-04 6.30344561E-01-7.84995266E-03-2.28626989E-01 1.56945833E-02
30101 7.66120454E-03-5.27325118E-03-2.38795336E-03-2.75430452E-05 9.75098710E-04
30102 5.89981384E-04-4.36480772E-03-7.26280688E-03 6.98560465E-04 2.04214095E-03
30103-2.71137942E-03 1.78395159E-02 9.95528850E-04 3.54333960E-03-4.39156635E-03
30104 1.00344052E-02 3.10085041E-03 2.97851662E-03-3.16772143E-03-2.06695511E-01
30105 3.39668999E-03-2.82979695E-02 2.17168717E-02-5.43917930E-04-1.84989033E-04
30106 7.28906964E-04-4.46334672E-04-1.62628323E-05-1.17641213E-03 1.68253401E-03
30107 2.44927987E-03 3.72745906E-04-1.21221365E-02 2.36122828E-03 2.17823104E-03
30108 1.08450261E-03 1.50865593E-02 4.08913456E-03 4.38791965E-03 1.42766067E-03
30109 1.40800622E-02-2.39175914E-02-3.99197247E-02-9.22212969E-03-1.33053813E-02
30110 2.71444195E-04 9.97388634E-02-1.59503640E-02-2.45088564E-02 3.16164127E-04
30111 8.20797390E-02-9.82914362E-03-8.28541551E-03 1.01515762E-03 1.38484016E-01
30112-2.18568206E-02-1.76207861E-02 8.40763973E-03-4.89993150E-04 3.91328264E-03
30113-3.42328949E-03 4.21777577E-03-1.29092228E-04-1.48237759E-04 1.55343523E-02
30114 1.36874156E-02-5.82704802E-03-1.36084510E-02 1.32325383E-02 1.09590402E-02
30115-3.26069907E-03 1.03281555E-02 1.31065303E-02 1.12923427E-02-8.47151249E-03
30116 3.90474276E-03-2.04293552E-02-3.40482557E-02-1.11514137E-02 8.41872835E-03
30117-7.04917997E-04 8.49751843E-02-1.81097752E-02 1.51005113E-02-1.41083753E-03
30118 5.33633919E-02-8.28285913E-03-3.61350151E-04 1.98026791E-03-2.35022611E-01
30119 4.62651927E-02-2.87023427E-02 7.67333321E-03 2.12141586E-03 6.03768370E-04
30120-2.72518423E-03-3.98928688E-03 2.32418598E-04-2.18808504E-04 1.23595773E-02
30121 1.13844968E-02-2.46953267E-03-1.50282033E-02 1.14567269E-02 1.04928133E-02
30122-8.43084012E-03-1.06992589E-02 1.16311652E-02 1.11756926E-02-3.41762909E-03
30123 6.16753477E-04-1.11189675E-02-1.84804723E-02 6.21300023E-03 1.15916526E-02
30124-4.77456482E-03 4.58529440E-02 1.08930821E-02 2.04509243E-02-9.15510419E-03
30125 5.13154501E-02 1.91492753E-03 1.72084582E-02-4.76957025E-03-3.98236891E-01
30126-8.71461534E-03-7.63420957E-02-2.10793530E-02-2.82677314E-03-5.53560094E-05
30127 2.88212915E-03-1.96584142E-03 1.42544476E-04-2.94792347E-03 8.01375499E-03
30128 8.17324494E-03 2.28150753E-02 8.72903630E-03 1.74533787E-02 2.92869175E-02
30129-1.81902930E-04 1.79530293E-03-1.12707686E-03-8.48726558E-02-2.27972780E-04
30130 3.00545259E-03-1.86709615E-03-7.48868976E-02 2.61692637E-03 8.44583674E-04
30131-1.03471022E-03 5.30623234E-02 1.19732854E-02 4.50013415E-03-7.25421265E-03
30132-3.21437777E-04 6.88146644E-05 2.52623113E-04 6.90060014E-04-3.74673982E-04
30133-2.55742437E-04 8.21220063E-03 1.37572224E-02 3.29683544E-03 4.20740450E-04
30134 2.70786502E-04-3.89975011E-02 6.56858334E-03 6.92911804E-04 1.00652370E-03
30135-3.69995486E-02 5.33364826E-03-1.46722825E-03 1.10533043E-03 1.82320514E-02
30136 1.49726369E-03 3.40425776E-03 3.74141842E-03-7.04338132E-04 6.32881909E-04
30137 7.14562228E-05 9.46247712E-04-9.23601248E-04 8.11903755E-05-7.61247521E-03
30138-4.19025287E-03 8.16105419E-03-1.30392269E-02
31  1 3.16944626E-02 5.27752527E-02-2.00278052E-02-1.82753588E-02-2.58403430E-03
31  2-1.36549059E-01-3.75909501E-02-2.50044885E-02-2.00504521E-03-9.69573120E-02
31  3-5.07104466E-03-1.35281994E-02 4.82054149E-03 1.02744757E-01-3.37448958E-02
31  4-3.06132150E-02 5.55877461E-02-1.94037934E-03 5.89610904E-03-3.95572970E-03
31  5-5.17330562E-04 4.82427654E-03 9.09075205E-03 4.84377036E-02 8.05662355E-02
31  6-5.78190444E-04 1.20441170E-02-9.97184899E-03-2.01874283E-01-8.01131930E-03
31  7 2.16956627E-02-1.08065716E-02-1.61181236E-01 1.10215583E-03 1.16643802E-02
31  8-5.89433687E-03-4.94675948E-01 4.34912786E-02 1.01430507E-01-5.41251886E-02
31  9 2.98764323E-03-1.60035470E-03-1.38728853E-03-2.10688737E-03-2.76134542E-03
31 10 4.23208970E-03-3.34444779E-02-2.88419297E-02 1.34011147E-02 3.76561813E-02
31 11-3.25515437E-02-2.95569805E-02 7.90607777E-03-1.57510366E-02 8.20463898E-03
31 12 1.35292347E-02-1.82133803E-02 1.36656573E-02 1.99626640E-02-3.17899388E-02
31 13-3.46967682E-02 2.45276934E-02 3.98764971E-02-4.44013177E-02-3.55561297E-03
31 14 1.61611811E-02-3.40400438E-03 8.28918495E-01-1.70757284E-02-1.06309600E-01
31 15 1.21036661E-01-7.66358578E-03-2.72045602E-03 1.03840418E-02 6.38039802E-03
31 16 2.65241942E-03 1.49234139E-04-3.52196991E-03-1.85136803E-03-6.25128545E-03
31 17 6.83185865E-05 1.55099768E-03 2.74394857E-03-6.18544527E-03 4.40281637E-03
31 18 6.18461633E-03-9.64943570E-03-1.10003466E-02 6.93719283E-03 1.08898024E-02
31 19 2.08130917E-02 9.83804428E-03 3.83293435E-03 1.02372356E-02-3.04079943E-01
31 20-4.04308617E-02-2.89248460E-02-2.94816676E-02-1.26969624E-03-1.12137311E-04
31 21 1.38183355E-03-6.51642874E-04 1.14890104E-03 7.82149663E-04-5.55441000E-03
31 22-8.46528138E-03 2.50603166E-03 2.74969970E-03 3.73848055E-03 2.87575354E-03
31 23 1.36499426E-02-5.22420187E-04-1.01351896E-03-1.86347472E-03-1.04294991E-02
31 24 2.12717853E-02 5.80246142E-03 7.19557288E-03-1.74264200E-02 4.11066016E-02
31 25 1.05767437E-02-1.78671941E-02-9.12808371E-03-2.42836131E-03 1.24698732E-02
31 26 4.97842407E-01 5.91515916E-03 1.38710761E-01-2.10302900E-02-4.98776305E-03
31 27 5.76893881E-03-7.81175756E-04 7.68608047E-03 1.38100062E-03 7.02267262E-04
31 28 2.86172327E-03 4.09347732E-03-1.20364055E-02-1.79804547E-02-4.28557849E-02
31 29-7.09828290E-02-8.94984262E-03 1.66184618E-02 1.50153864E-02 1.78651505E-01
31 30-1.69701948E-02 3.19519704E-02 2.97094265E-02 1.44162324E-01 4.27674987E-03
31 31-1.27361266E-02-9.09934430E-03-1.10605599E+00-9.61419386E-03 2.15334646E-01
31 32 2.07339810E-01 7.15555066E-03-2.24535963E-03-4.91019103E-03-3.54459833E-03
31 33 2.83672477E-03 5.29286948E-03 2.47769427E-02 4.14096334E-02 1.09914352E-03
31 34-5.64370051E-03 8.90623111E-03-1.03657391E-01 1.08180343E-03-8.71107327E-03
31 35 1.34298762E-02-9.35193217E-02-7.62383897E-04-7.64806042E-03 8.73085563E-03
31 36-4.74912217E-02 4.46569976E-02 1.22976151E-02 1.35472030E-02 1.02600224E-03
31 37 4.35145974E-07-1.02643738E-03 3.96209987E-04-4.54731215E-04 1.44796056E-03
31 38-1.72866210E-02-1.52744811E-02-1.00185809E-03-6.06368521E-03-1.52549776E-02
31 39-1.41192539E-02 4.25490888E-03 2.75619302E-02-1.84137682E-02-1.52807607E-02
31 40 2.10880574E-03-3.42303084E-02-4.53899862E-02-7.57784231E-02 1.34813090E-02
31 41-9.28669262E-03-3.94544545E-03 1.89692408E-01 1.84435578E-02-1.14035282E-02
31 42-3.91879562E-03 1.66404586E-01 1.21860888E-02-1.01817488E-02-5.51541412E-03
31 43 5.80967541E-02 2.70135730E-03-4.44291165E-03-1.47305192E-02 1.49102018E-03
31 44-4.10306273E-04-1.08071390E-03-1.60249939E-03-3.83974465E-04 2.46011555E-04
31 45 3.07009985E-02 2.52180097E-02-5.28267660E-03-1.89078278E-03 3.21197396E-02
31 46 2.84626947E-02-1.51170464E-02-1.20433969E-02 3.23529795E-02 2.82538406E-02
31 47-1.21710447E-02-6.49764174E-03-3.23464316E-02-5.39916147E-02-1.53751082E-02
31 48 8.71361112E-04-4.46999175E-03 1.35410965E-01-2.35667944E-02 4.22853798E-03
31 49-3.31840972E-03 1.08495365E-01-3.10635115E-03 2.76646816E-03-5.09102762E-03
31 50 1.67348954E-01 1.63420487E-02-5.17664805E-02-5.50533113E-02 2.56541559E-03
31 51-1.61687423E-03-9.48541362E-04 6.71800027E-04 1.90321939E-03-8.16958267E-04
31 52 1.56412921E-02 1.13417170E-02-2.23441544E-02 7.28294719E-02 2.39074409E-02
31 53 2.35423504E-02-8.99008166E-03 1.17652897E-02 2.43119549E-02 2.16899326E-02
31 54-1.44078133E-02-4.57676714E-03 4.88026788E-02 8.15416836E-02 1.40572248E-02
31 55-2.05500898E-02-6.23671493E-03-2.10570201E-01 1.96639873E-02-3.28420673E-02
31 56-8.64557406E-03-1.64253053E-01 7.94972905E-04-1.14653848E-02-2.05087251E-02
31 57 9.83254711E-01-1.01687206E-02 6.49364557E-02 5.89498864E-03-1.56700493E-03
31 58 1.89224780E-03-3.25242869E-04-1.77633859E-03-3.96365538E-03 7.68023419E-03
31 59-3.72202231E-02-3.25094153E-02 9.39396961E-03-6.48192460E-01-2.22646714E-02
31 60-3.74423686E-02-5.95345868E-03-1.22998537E-02-6.38429598E-03 1.09093538E-01
31 61-9.17744269E-03-1.92684815E-02-1.02277253E-02 1.16189133E-01-2.69811532E-03
31 62-8.73012965E-03-5.91604344E-03-5.07687782E-02-6.49825343E-03-5.97296142E-03
31 63 1.53170362E-03 4.81468884E-04-1.18195799E-03 7.00489102E-04-1.49409273E-03
31 64-1.01518326E-03-8.11213963E-04-2.07812424E-02-3.49365258E-02 3.74145279E-04
31 65-2.95544840E-02-1.22583815E-02 9.99925985E-02-2.44667160E-03-5.13009992E-02
31 66-2.04108077E-02 1.09496344E-01-8.21156190E-04-2.85574857E-02-8.09922844E-03
31 67-6.62227380E-02 1.75231814E-02 5.30067493E-03-1.31363746E-03 2.07675510E-03
31 68 1.53435673E-04-2.23019077E-03 6.68653296E-03 2.17161283E-03-2.32239365E-03
31 69 3.30003811E-02 2.52460343E-02 1.53374512E-02-8.88840434E-03-1.78313784E-03
31 70-2.96434422E-03-1.88602647E-05 1.86598482E-04 1.15455715E-03 7.64705017E-03
31 71 9.45893877E-05 8.06625208E-04 2.12419332E-03 4.13378767E-03-2.33824894E-03
31 72-4.30233831E-03-6.28908123E-04-3.07309422E-02-7.71567417E-02-7.85625095E-02
31 73 3.73454113E-02 3.80259795E-04-2.01544709E-04-1.78715086E-04-9.41635788E-05
31 74 1.21913444E-04-3.16740502E-04 1.75230855E-03 2.95058222E-03 1.27694634E-04
31 75-2.36823237E-04-2.69784011E-04-8.09926620E-03 1.42666296E-04 8.29726268E-06
31 76-3.00714900E-04 5.71140443E-04-4.53359935E-04-1.98835890E-03 2.37300802E-03
31 77 8.46521553E-02-3.59438428E-04-1.63878173E-02 1.87534968E-02 1.12804046E-05
31 78-9.99438534E-05 8.86634488E-05 2.02469944E-05 6.67571191E-06-6.77316077E-06
31 79-1.28638461E-03-2.02049924E-03 6.13315330E-03 9.80014461E-03-1.11824220E-03
31 80-1.19512717E-03 1.43062630E-03-9.22450946E-03 1.07788043E-03 1.80320486E-03
31 81 7.93787628E-04 4.70923559E-04 1.20134157E-04-4.71218627E-03 1.52636788E-03
31 82 9.76571729E-04 6.33907292E-04-1.66696249E-03-1.03091142E-03-1.07560999E-03
31 83-3.60813105E-03-2.20397946E-01-1.98641040E-02-1.52122665E-03-6.27112507E-02
31 84 2.26518871E-04-2.76590014E-04 5.00711432E-05-9.91435602E-05 2.51704766E-04
31 85-5.04625927E-05-6.57425313E-04-1.22106139E-03-9.58164004E-04-1.02974645E-02
31 86 1.02333093E-03 1.70872468E-03 6.69597708E-04 3.99885097E-04 6.17406525E-04
31 87-4.65211911E-03 9.50456739E-04 2.40786658E-04 8.06329038E-04 2.88958945E-03
31 88-6.15660770E-04-4.93987331E-04 1.89635684E-03 2.12318427E-01-2.69674566E-02
31 89-3.66673599E-02-4.27928256E-03-9.84550901E-05-4.77899948E-05 1.46245085E-04
31 90-8.59913248E-06 2.97023923E-04-2.17754954E-04-1.95181271E-03-3.55932246E-03
31 91-4.41070600E-03-1.13125953E-01-5.56688491E-04-7.44049666E-04-3.76738862E-03
31 92 1.74819536E-02-9.72055662E-04-1.61746401E-03 3.29570169E-04-5.42217237E-04
31 93 4.97115533E-04 4.07384572E-03 6.68928466E-04-7.85272766E-04 1.11394778E-03
31 94 3.67038069E-03 1.59709846E-04-5.48991058E-03 8.46619635E-04 1.32839485E-01
31 95 1.18673845E-02-4.29852442E-02 2.08940147E-02-1.71000989E-04 2.20125510E-04
31 96-4.91245212E-05 2.89108863E-04-3.44594970E-04-2.99891991E-05 7.51117612E-04
31 97 1.69518464E-03-1.73946598E-03-1.62334846E-03-1.07636493E-03-1.78906689E-03
31 98 5.85211810E-04 1.67541783E-04 4.88282304E-04 4.62210953E-03 1.25491916E-03
31 99 2.11964024E-04 1.02114056E-03 2.72872152E-03-3.01628581E-03 1.35977998E-03
31100-1.04617531E-03 7.82067871E-02-7.00365089E-02-1.66406896E-02-4.19337261E-02
31101 2.47702830E-05 1.87310944E-04-2.12081227E-04-1.48977552E-05-2.52557605E-04
31102 1.39128059E-06-1.67459220E-03-2.80188076E-03-3.67093338E-04 4.19234847E-04
31103-4.52251503E-04 7.08544293E-03-6.04377145E-04 7.68925248E-04-6.37783498E-04
31104 6.59813070E-03 7.63210179E-04 1.16047162E-03-2.06795072E-04-5.55447966E-02
31105 2.30610866E-02-2.67536217E-03 8.59747386E-03-6.46369818E-05 7.81625340E-05
31106-1.35255522E-05-1.02742279E-04-5.35016424E-06-9.52784863E-05 1.07028818E-03
31107 1.19474927E-03-1.97721081E-03 5.09755840E-04 1.20928702E-03 8.12933341E-04
31108 1.04319561E-03 3.40566250E-03 1.13621496E-03 9.80071124E-04 6.78137218E-05
31109-1.46810539E-02-1.02445765E-03-1.70931779E-03-9.71906604E-05-3.99633901E-04
31110 6.98330254E-05 4.24724419E-03 2.97675656E-05-4.98832629E-04 1.88078488E-04
31111 2.91957575E-03 1.52563425E-04-7.38328072E-04-6.07566006E-05 4.51001384E-02
31112-5.02737181E-03-9.15492968E-03 1.65359151E-03-6.25505048E-05 9.41015354E-05
31113-3.15510306E-05 1.31963737E-05-1.13650692E-05-5.35674364E-05 6.60135269E-04
31114 3.83161169E-04 1.39712764E-04-3.47220437E-04 7.19541018E-04 5.15458992E-04
31115-4.76428104E-04 4.26235176E-04 7.92284763E-04 5.11110582E-04 6.51123125E-04
31116 2.45839926E-03-1.02160960E-03-1.70217678E-03-2.15512239E-04 3.17997937E-04
31117 6.20082440E-05 4.14696047E-03-2.71175219E-04 6.89453548E-04 1.67957383E-04
31118 5.61986532E-03-1.23592564E-03 2.91684038E-04 2.14201726E-06 3.93075416E-02
31119-6.76345686E-03 1.53181779E-02 8.17887355E-03 1.28601923E-05 3.51099362E-05
31120-4.79701285E-05-6.78742928E-05-1.78690137E-06 1.99510025E-05 5.93260983E-04
31121 5.27715468E-04-1.63761363E-03 1.97359748E-02 7.95765038E-04 5.41336161E-04
31122-3.36559200E-05-3.07076608E-03 7.30852631E-04 5.11689999E-04-4.22565857E-04
31123 1.43547334E-03 1.09137213E-03 1.83098751E-03 3.18140756E-04 1.64245109E-04
31124 8.23219464E-04-4.83069487E-03 2.50328740E-04 1.08146947E-04 1.53148034E-03
31125-3.59834674E-03 1.67836526E-04 1.81304108E-03 1.36857951E-03-9.61851037E-02
31126 2.20441221E-02-1.06587066E-02 2.74426817E-02 5.46883419E-05-6.85483811E-05
31127 1.38600392E-05-1.81135326E-04 4.83484270E-06 4.65182127E-04-5.65319692E-04
31128-7.71029784E-05 3.58845347E-03-1.52185438E-02 1.34780201E-04 2.11086805E-04
31129 2.82367179E-03 1.70413375E-05 2.31542125E-04-3.10920488E-04 4.26209532E-03
31130 3.78378046E-05 3.41114026E-04-3.30773808E-03 4.03661219E-03 1.09528646E-04
31131 1.04726835E-03 4.10955003E-03-2.11836191E-03 7.96236485E-03-2.57181802E-03
31132 2.58151786E-04-5.00123744E-05-2.08139411E-04-6.13336053E-05-1.94747690E-04
31133-1.17366757E-05 2.32024608E-04 3.90973406E-04-1.52763631E-03-5.06394979E-04
31134-6.17991127E-04-1.10373814E-03-2.42154330E-03-8.06245188E-04-8.63660778E-04
31135-1.05984141E-03-8.39707332E-04-6.02040876E-04-4.11816012E-04 3.33224886E-02
31136-4.90096775E-03 4.87905404E-03-8.62339038E-03 5.29242798E-05-1.71508874E-04
31137 1.18584594E-04-1.91126776E-04 1.68251356E-04-3.06652209E-05 2.29315093E-03
31138 4.59618623E-03-2.31007008E-02 3.77039679E-02
32  1-2.90175234E-03-4.86212877E-03 1.04950926E-03 1.11379762E-03 1.98703966E-03
32  2 1.31567409E-02 2.04955106E-03 1.20224358E-03 3.57252386E-03 4.67510358E-03
32  3-6.71913247E-03 3.86376320E-03-1.39483432E-04-1.44585393E-01 3.18485756E-02
32  4-3.93893879E-02 5.62644558E-02-1.50670103E-05-3.81899565E-04 3.96966575E-04
32  5-6.31190103E-04 8.46546353E-05-6.41024540E-04 1.31797340E-03 2.22412532E-03
32  6 1.58311820E-04-4.23673627E-04 1.65646539E-04-6.37458382E-03 3.56384836E-04
32  7-6.90850704E-04 4.38500090E-04 4.47376350E-03 3.50610942E-03-6.05627268E-03
32  8 1.62764109E-03-8.49629127E-03 6.87694295E-02-3.51426065E-02 3.84031832E-03
32  9-1.72778967E-04 1.54411339E-04 1.83676281E-05-1.41343985E-04 1.61325772E-04
32 10-2.77084509E-04-1.00295499E-03-2.20765832E-03 3.85387255E-03-4.13857094E-03
32 11-1.26227075E-03-1.95776577E-03 6.57492346E-03-2.20037708E-02 1.44504725E-03
32 12 2.40386932E-03-1.78126782E-04 8.20988701E-05 6.56049567E-05-6.07991979E-03
32 13-3.95066976E-04-6.83456072E-05 3.48309263E-04-2.35830355E-03 9.30281243E-04
32 14 7.81098283E-04-2.49925888E-03-3.67203982E-02 3.29976378E-02-6.01719335E-03
32 15-5.58768636E-02-4.67677485E-05 9.62810855E-06 3.71396399E-05 1.35267599E-04
32 16 1.11192688E-04 3.55951314E-06-1.04821930E-03-1.66070454E-03 1.43218537E-03
32 17 1.11962523E-03 4.28557703E-04 7.06379267E-04-2.15367923E-04-5.73503655E-04
32 18 3.74076594E-04-1.69608661E-03-1.66950437E-04-9.47371953E-04 8.34368128E-04
32 19 8.67166882E-04-6.85550333E-05-6.81182538E-04 6.56304205E-04 1.01529467E-01
32 20 1.80974994E-02-1.05797790E-05 1.95588191E-02-1.09990410E-04-1.69918181E-04
32 21 2.79908591E-04-2.30225152E-04 1.53690164E-04-1.58653995E-04-3.00764997E-04
32 22-1.35866243E-04 7.03433776E-04 5.99138477E-03-3.53261016E-04-4.16684966E-04
32 23 2.02781093E-04 2.35071403E-03-1.40299867E-03-2.34682461E-03 8.75776755E-04
32 24-1.08575319E-03 3.77831597E-04 6.25098245E-03 1.72030809E-03-1.88206731E-03
32 25 8.49131389E-04 5.67874111E-04-1.37172590E-03-2.02047670E-04 2.07753968E-04
32 26-1.12725782E-01-1.58139034E-03-5.23943602E-02 1.72117317E-02 3.60467471E-04
32 27-1.59581915E-04-2.00885556E-04-3.58781636E-04-2.42891929E-04-8.69600267E-05
32 28 1.12007167E-03 1.16528234E-03 1.84858784E-03-9.02081003E-03 5.28281260E-04
32 29 8.70531619E-04 1.58442661E-04-7.29277632E-04 4.95060419E-04-2.27908286E-03
32 30 4.16669087E-04-1.49254583E-03 9.55445986E-04 1.41142632E-03-8.91393342E-04
32 31-1.48798743E-03-8.77859693E-04 1.46518183E-01-2.67282239E-03-5.01432386E-02
32 32-4.46341186E-02-5.37242702E-05 3.66388079E-04-3.12663809E-04 1.59096234E-04
32 33 6.01220087E-05-5.41326837E-05-3.86971032E-03-6.45490805E-03-8.51913847E-06
32 34 6.46023599E-04-8.33233173E-04 1.59258135E-02-1.10275567E-04 1.04140383E-03
32 35-1.15340231E-03 1.81992640E-02 1.22246718E-03 2.95410714E-04-3.24166779E-03
32 36-5.01980601E-02 5.76047920E-03 1.29139306E-03 1.49512633E-02 5.83924125E-07
32 37 1.79385248E-05-1.85224489E-05-1.16531940E-05 1.20866348E-05-3.35114668E-06
32 38 2.95467602E-03 2.35035473E-03-5.27173639E-03 4.10150187E-03 2.57604076E-03
32 39 2.41203293E-03-5.37187126E-04 1.09030639E-03 3.17239956E-03 3.04932563E-03
32 40-2.19355717E-03-1.90905761E-02 7.06389350E-04 1.17500461E-03-1.96501305E-04
32 41 6.66931724E-05 1.47232972E-04-2.82243181E-03-1.19183357E-04 6.88569102E-05
32 42 3.22084556E-04-3.71116701E-03-1.10233599E-03 5.30502108E-04-2.50596716E-04
32 43 4.57369307E-02 8.14969540E-03-9.89105496E-03-9.03210539E-03-1.20897748E-05
32 44 6.88694399E-06 5.20283084E-06 7.71459856E-06 1.91681383E-05-2.27698045E-05
32 45-5.45461535E-04-2.33292245E-04-3.35231816E-03-3.11426131E-03-5.55309424E-04
32 46-3.80143627E-04-9.56470159E-04 4.99556876E-03-4.68751131E-04-8.10210154E-05
32 47-1.03740945E-03 6.42834992E-03 4.31592764E-05 5.42325598E-05 2.43164124E-04
32 48-2.34604351E-04 1.50965291E-04 2.48132887E-04 4.45353614E-04-4.58804880E-04
32 49 2.54322442E-04-5.27416023E-03-1.97960033E-03 1.27471559E-03 3.87098542E-04
32 50-1.79862673E-02-2.28007751E-02 1.05604966E-02-3.60875413E-03-7.18528115E-05
32 51 3.48511418E-05 3.70016697E-05 4.49873610E-06-5.20608867E-05 1.22085882E-05
32 52 3.38106315E-04 7.56445192E-04 1.29642330E-02 8.88446942E-02 5.82783258E-05
32 53 1.84684135E-04-6.44474861E-04-1.62534466E-03-1.86043955E-04 1.51635985E-05
32 54-1.91845557E-03-1.39399378E-02-8.18748875E-04-1.36020183E-03-5.33009674E-04
32 55-4.76549420E-04 2.06574800E-03 3.54965833E-03-5.39509151E-04-9.14227033E-04
32 56 3.18700307E-03 2.80297463E-03-1.40180918E-03-2.42301467E-03 9.72408743E-03
32 57-9.07453880E-03-1.08229865E-01-4.46821169E-02 4.61255543E-02 5.05556862E-04
32 58-5.32533718E-04 2.69768561E-05 5.29780451E-04-2.96488859E-04-2.29060481E-04
32 59 1.50686859E-03 2.00625430E-03-5.44535206E-03-5.52429041E-02 2.06381753E-03
32 60 3.47825395E-03 5.34607155E-04 1.06346343E-03 8.63280369E-04-1.02792505E-02
32 61 7.04227811E-04 1.71037118E-03 1.39013614E-03-9.56791671E-03 1.38952258E-03
32 62 6.82638142E-04 8.94752961E-04 3.05643628E-03-4.97129266E-03 4.52880555E-04
32 63-2.26327770E-03-4.44772033E-05 4.94183017E-05-4.94109839E-06 1.18314851E-04
32 64 1.22555613E-04 1.41912998E-04 7.84141678E-04 1.31775526E-03 1.07903644E-03
32 65-4.85156973E-04 1.37741945E-03-3.80607542E-03 2.29463233E-03-8.91790333E-04
32 66 2.24404082E-03-3.44130848E-03 2.72423987E-05 6.39028540E-04 1.67648747E-03
32 67 3.03391771E-02-3.48707175E-03-2.89608034E-03 1.54584084E-03-1.06694354E-04
32 68-5.94123642E-05 1.66106718E-04-2.47019533E-04 7.14002324E-05-6.11145641E-05
32 69-1.12153278E-03-1.41165611E-03-1.08692596E-02-6.09487229E-04 1.75383279E-02
32 70 2.91502747E-02-1.41111567E-02 3.26949462E-03 7.32833989E-03-7.36273533E-02
32 71-2.17676892E-02 8.35871303E-03 1.23715376E-02-7.49442281E-02-5.85059337E-03
32 72-3.25850836E-03 1.05742226E-02-2.29543804E-01-1.96299948E-02 4.94780704E-02
32 73 6.05305727E-02 6.61181736E-03-2.11811446E-03-4.49370290E-03 8.13889360E-04
32 74-3.22632396E-03-1.28571972E-04 4.87927159E-02 8.11286533E-02 3.68310947E-04
32 75-3.41545535E-03-1.03657502E-02-2.02928821E-01 2.51143518E-03-9.79463967E-04
32 76-1.09723095E-02-1.67575868E-01 7.86195797E-03-9.11152483E-03-6.94777566E-03
32 77-4.66920587E-01 3.08937255E-02 1.96980193E-02-7.19152651E-02-1.67626799E-05
32 78 7.66887950E-04-7.50125270E-04 1.89487259E-03-3.49266093E-04 3.06872967E-04
32 79-3.48329845E-02-3.06578856E-02 1.29575831E-02 5.74459128E-02-3.23271994E-02
32 80-2.97532029E-02 4.34050000E-03 3.02148387E-03 2.20335099E-02 3.65011739E-02
32 81 2.42538501E-02 1.83464296E-02 4.16791525E-03-9.08425521E-02 4.63617005E-02
32 82 3.38680690E-02 1.20933313E-02-7.28126583E-02 7.53218937E-03 3.03654913E-03
32 83-7.68544823E-03 1.16551242E+00 3.99185943E-02-7.54893423E-03 2.52007190E-01
32 84 7.15975339E-03-9.23483767E-03 2.07508429E-03-2.60319800E-03 8.77554201E-03
32 85 2.08883278E-05-1.22733486E-02-9.64157135E-03-4.25370680E-03 1.05118921E-02
32 86 1.92116013E-02 3.20364291E-02 6.74257469E-04 1.05805595E-02 4.50104564E-03
32 87-8.13472694E-02 2.40894421E-03 1.65213076E-02 9.07795287E-03-6.20665407E-02
32 88 6.55078991E-03 8.59815199E-03 1.38259850E-03-6.65176604E-01 2.51578798E-03
32 89 1.01811293E-01-3.41165819E-03-1.87891439E-05-1.44032987E-03 1.45911901E-03
32 90 9.21451557E-04 1.98575313E-03-1.66228248E-03-1.70571314E-02-1.88729429E-02
32 91 2.11119684E-02 1.74624837E-01-8.13331854E-03-9.53494293E-03 1.48365624E-02
32 92-2.70292216E-02 4.11964631E-03 6.67855529E-03 1.97839220E-02 8.99442108E-03
32 93-3.01326208E-04-1.57378389E-02 3.85629014E-02 1.49063847E-02-2.81899882E-03
32 94-1.66546294E-02 6.29637545E-03-1.76624234E-03 5.48648363E-03 1.17119175E+00
32 95 1.15987029E-01-3.18055763E-02-2.48811021E-01 5.07743156E-03-4.25706075E-03
32 96-8.20370812E-04-3.39734203E-04-7.78907369E-03 2.11867376E-03 8.74969904E-04
32 97 3.24394105E-03-1.27537077E-02 5.55781364E-03-4.51018516E-02-7.48613042E-02
32 98 3.30641342E-02 1.20460766E-02 4.40687528E-03 1.90608057E-01 6.27061851E-02
32 99 2.26205304E-02 9.16912902E-03 1.35884896E-01 1.52343400E-03 5.61170366E-03
32100-4.37564074E-04-1.61418458E+00 5.26699338E-01 7.48332961E-02-6.04263694E-03
32101 1.17412279E-04 1.14152319E-02-1.15326442E-02-2.18937881E-03-2.04683201E-03
32102-1.32142216E-03 1.56855172E-02 2.62070542E-02 2.11844013E-03-2.06566986E-03
32103 5.35491252E-03-6.60101343E-02 2.82620485E-03-2.53191613E-03 7.04205581E-03
32104-5.46338425E-02-1.16186351E-03 1.15936867E-04 5.03637547E-03-1.40429548E-02
32105 6.41796110E-03-1.19251106E-02 3.33350742E-03 2.58595398E-04 1.62781683E-04
32106-4.21377080E-04 1.10451774E-04-3.89514964E-04 5.09534259E-04-1.10384776E-02
32107-1.01558548E-02 6.02186679E-03-3.34669030E-03-1.01487636E-02-9.96635071E-03
32108 3.89667613E-03 7.42952655E-03-1.10682992E-02-8.83647976E-03 1.06212081E-02
32109-1.93228079E-02-5.22360976E-02-8.72522600E-02-3.47873416E-03-1.75034356E-02
32110 1.14524827E-03 2.18798655E-01-1.12927137E-03-2.28383524E-02 2.08253611E-03
32111 1.85540684E-01-7.31829574E-03-1.16405971E-02 3.47268106E-04 1.39416688E-02
32112-1.75567799E-02 1.80086575E-02-5.42138338E-03-1.36269546E-03 2.02439532E-03
32113-6.61699860E-04 1.12158222E-04-5.51869201E-05-3.70165236E-04 3.43927448E-02
32114 2.81838330E-02-8.14237164E-03-9.17221966E-03 3.82099405E-02 3.42816725E-02
32115-1.11903553E-02-1.45739761E-02 3.89493616E-02 3.50783998E-02-1.05738279E-02
32116-1.05630795E-02-4.55783661E-02-7.61281436E-02-7.68901326E-03 1.61036049E-02
32117-2.08163227E-04 1.91014671E-01-6.00153527E-03 2.45752952E-02 1.43279111E-04
32118 1.62589541E-01-1.00097408E-02 6.49110603E-03-1.36766941E-03-5.80284504E-03
32119-2.23563964E-02-5.39370657E-02-4.02151676E-03-1.20006930E-03 1.72450979E-03
32120-5.24440489E-04-2.40319327E-03-2.07366342E-04-1.28086009E-04 2.64789297E-02
32121 2.12351834E-02-1.20388938E-02-6.47134034E-02 3.42049363E-02 3.13407378E-02
32122-4.02196727E-03 1.27980604E-02 3.47389462E-02 3.17725153E-02-8.67308074E-03
32123-6.11504717E-04 3.10642331E-02 5.18983180E-02-1.04862672E-02-1.85763275E-02
32124 1.29801953E-02-1.33675760E-01-1.81942873E-02-2.98892977E-02 2.16150310E-02
32125-1.07849219E-01-6.84452088E-03-1.56248342E-02 7.49398963E-03 5.62035671E-01
32126-8.43820459E-02 1.44801988E-01-3.14415798E-02 3.87554385E-03 1.49202597E-03
32127-5.36756982E-03 4.38920406E-03-1.09113575E-03 5.94169605E-03-2.27078188E-02
32128-1.99298760E-02 1.87976194E-03 9.44432017E-02-1.48178622E-02-2.49243688E-02
32129-8.27966024E-03 8.88240324E-04 2.88175770E-03 7.25958036E-02-1.28790706E-02
32130 1.32912583E-03 4.39610614E-03 7.61196566E-02-7.43032545E-03 1.34045881E-03
32131 1.85910129E-03-3.24304879E-02 7.27979225E-04-2.34725095E-03 6.53130184E-03
32132-8.00017112E-04 5.11155320E-04 2.88861792E-04 2.23773817E-04 6.74185531E-04
32133 9.61459035E-05-1.61618800E-02-2.71471193E-02-1.65366217E-02-8.06908023E-03
32134-1.09875790E-03 7.74008709E-02-2.95929968E-02-1.23387560E-02-3.12821727E-03
32135 8.49215756E-02-1.72817788E-02-4.86172242E-03-2.64101597E-03-4.39192402E-02
32136 9.79631997E-04-6.09591123E-03-2.45324464E-03 1.95707146E-03-2.36612260E-03
32137 4.09051135E-04-3.50253661E-03 2.52330462E-03-1.08947953E-04 2.04545039E-02
32138 1.39043889E-02-1.34166885E-02-1.41103202E-02
33  1-4.27089113E-02-7.12322080E-02 1.96698747E-02 1.19460933E-02 3.12610469E-02
33  2 1.84254945E-01 3.30878956E-02 1.25089312E-02 5.47549887E-02 1.49572032E-01
33  3 1.46166140E-02 9.79175956E-03 5.06837657E-03-1.53223767E+00-8.75085958E-02
33  4-1.77450688E-01 3.46734246E-02-3.81939513E-04-5.91057493E-03 6.29251444E-03
33  5-5.76511655E-03 1.28419317E-03-8.86359642E-03 2.78161265E-02 4.63500622E-02
33  6 1.45010799E-02-8.67334789E-03 2.47012703E-03-1.16986187E-01 2.48660095E-02
33  7-1.85899890E-02 8.32607022E-03-9.87253446E-02 8.33780960E-03-6.10988372E-03
33  8-6.67504177E-04-3.92729353E-01 8.11933387E-02 1.63084397E-02-4.59869458E-02
33  9-4.92798148E-03 3.71202428E-03 1.21595720E-03 1.98838021E-04 2.80656853E-03
33 10-5.36761683E-03-2.29481376E-02-2.04067812E-02 6.23842825E-03 2.31572872E-03
33 11-1.86373261E-02-1.57257913E-02 1.02057810E-02 1.36494927E-02 3.88389766E-02
33 12 6.45232070E-02 1.69582669E-03 1.37151870E-02 9.40233950E-03-1.63782055E-01
33 13 4.17111377E-03 2.13919134E-02 2.09702356E-02-1.15477768E-01 5.89757682E-03
33 14 4.17065709E-03-2.70948337E-03 6.61479998E-01 2.97706778E-02-1.39155775E-01
33 15 6.88163562E-02-2.78579251E-03-4.30650932E-03 7.09230183E-03-7.73109898E-04
33 16 2.89870371E-03 3.63660189E-03-2.64718164E-02-2.49780097E-02-7.97733354E-05
33 17 3.12164639E-02 3.19346466E-02 5.30883864E-02-1.05236769E-02-1.08676559E-02
33 18 4.43225425E-03-1.32434543E-01-1.46378252E-02-1.93752559E-02 1.33166036E-02
33 19-1.13062151E-01-8.17497224E-03-3.35010365E-03-3.29067636E-04-2.40690502E-01
33 20-1.95688283E-02-1.00825527E-02 1.08605919E-02-3.74946180E-03-1.88129818E-03
33 21 5.63075997E-03-3.54085396E-03 1.41058499E-03-4.56714612E-03-2.31467621E-02
33 22-2.08613322E-02 1.04643641E-02 2.70418249E-02-2.17054230E-02-1.93032407E-02
33 23 4.47900160E-03 1.96757491E-02-1.34680873E-02-2.25486032E-02 1.74493403E-02
33 24-1.25341737E-02 2.04010892E-02 5.89434652E-02 3.28392993E-02-2.14864674E-02
33 25 3.87983168E-02 4.87314838E-02 9.24045324E-03-1.15326319E-02 9.15895197E-03
33 26 9.11023792E-01 1.57199547E-01-1.03286518E-02-3.42792055E-02 5.77233276E-03
33 27 3.38880927E-03-9.16114203E-03-3.65987021E-03-4.71976510E-03 2.96719889E-03
33 28 1.47345846E-02 1.56815242E-02-9.07572996E-03-2.03114446E-02-1.61544442E-02
33 29-2.69697799E-02 6.83537178E-03 5.47304650E-03 2.88495650E-02 6.99521364E-02
33 30 1.22792608E-02 8.16633772E-03 5.38842220E-02 4.70062693E-02-9.96326161E-03
33 31-1.26014008E-03 3.56106463E-03-7.58151149E-01 4.18988186E-02 1.06734558E-01
33 32 6.14158938E-02 6.70142602E-03 3.26357784E-03-9.96500386E-03-9.40435477E-04
33 33 3.12401638E-03 1.71324944E-03-5.75889765E-02-9.62482553E-02-4.49361033E-03
33 34 9.83848194E-03-1.35545006E-02 2.40999676E-01-4.36625715E-03 1.43699142E-02
33 35-1.57374096E-02 2.17493822E-01-6.63092968E-03 1.11830097E-02-1.55353317E-02
33 36 2.63767169E-01-1.82959280E-02 7.90417502E-03-5.39734967E-02-2.62001625E-04
33 37 1.01282311E-03-7.50821489E-04-4.30652354E-06-3.45288255E-04-1.02374208E-03
33 38 4.07374167E-02 3.66082631E-02-8.59189587E-03-2.06564532E-02 4.05618529E-02
33 39 3.50368880E-02-6.26505535E-03-1.57265954E-02 4.56163918E-02 4.21398625E-02
33 40-5.94232925E-03 1.63389983E-02-1.87740577E-02-3.13928279E-02 6.60559374E-03
33 41-2.49988197E-03 2.87145961E-03 7.91675594E-02 9.39085390E-03-2.02223272E-03
33 42 6.58021609E-03 6.07821889E-02 1.74195703E-03-1.12487128E-03 2.01119951E-03
33 43 1.41719520E-01 8.35441312E-03-2.83140218E-02-2.02758093E-02 6.23335920E-04
33 44-9.01999930E-05-5.33135927E-04-6.68037376E-04 3.38368660E-04-1.10990133E-03
33 45 1.02047466E-02 8.51867680E-03-7.64561891E-03-1.11443339E-02 1.41966702E-02
33 46 1.35572135E-02-3.94502598E-03-4.20327665E-03 1.62928194E-02 1.51839575E-02
33 47-3.96315883E-03 8.56438798E-03-3.22724908E-02-5.38850471E-02-6.53078246E-03
33 48-3.26724053E-03-1.21460327E-03 1.34088292E-01-8.11820711E-03-2.99745439E-03
33 49 1.34261993E-03 1.27559642E-01-8.49444476E-03-1.35676909E-02-5.11233799E-03
33 50 9.41526300E-02-1.00139535E-02-2.17762784E-02-1.25189495E-03 7.40957003E-04
33 51-5.81140700E-05-6.82842933E-04-4.58429517E-04-7.13320053E-04-3.11203540E-04
33 52 2.48430629E-02 2.38526497E-02-8.84371042E-03-2.14791577E-02 2.58231161E-02
33 53 2.21625195E-02-6.25171919E-03-2.27117245E-02 2.27933762E-02 2.14393284E-02
33 54-3.85209789E-03 1.28154593E-02-1.60975882E-02-2.68349283E-02-3.16443262E-03
33 55-1.13452464E-02 2.53019695E-02 6.91987817E-02-3.31114674E-03-2.49332734E-02
33 56 4.61315764E-02 4.73762790E-02-5.97725574E-03 1.13181986E-02 1.92007783E-02
33 57 5.36039717E-01-1.87681236E-01-5.40678690E-02 5.78789224E-02 4.00117470E-03
33 58-5.78276463E-03 1.78158993E-03 6.31862146E-03-4.30203176E-03 1.46539884E-03
33 59 2.05038213E-02 2.15376267E-02 4.73102953E-03 3.19561844E-01 2.85650012E-02
33 60 4.80699017E-02 9.19627275E-03 1.59545575E-02 1.36987205E-02-1.40332145E-01
33 61 1.45268464E-02 2.49289988E-02 2.18287096E-02-1.51169568E-01 3.33743219E-03
33 62 1.07437085E-02 1.05504008E-02 6.05009335E-02 6.60393276E-04 7.95641794E-04
33 63-4.94444557E-03-6.47957750E-04 6.44966434E-04 2.99131574E-06 1.70577361E-03
33 64 1.62331656E-03 2.19474674E-03 5.83056756E-03 9.82200332E-03 1.40444006E-03
33 65 6.87924013E-03 1.04944906E-02-2.85023772E-02 3.14901092E-03 1.19549306E-02
33 66 1.68074380E-02-2.82608894E-02 5.37584310E-04 7.35722385E-03 1.12507675E-02
33 67 3.84578697E-02-3.34803740E-03 5.80476305E-03 1.35469627E-02-9.75828047E-04
33 68-7.92259224E-04 1.76808727E-03-1.70263361E-03-1.26732037E-03 1.02970822E-03
33 69-1.08386063E-02-1.15182682E-02-3.95958813E-03-6.62622093E-03 8.49128092E-03
33 70 1.41578626E-02-5.28506894E-03 1.53794407E-03-3.85413211E-03-3.67864307E-02
33 71-9.13304018E-03 3.14600010E-03-7.34608987E-03-2.30424810E-02-7.70570261E-04
33 72 1.49850103E-03 7.16812584E-04 7.97173586E-02 8.59326253E-02-2.77838952E-02
33 73 1.23179952E-02 8.12588960E-04-1.89315587E-04-6.23273373E-04 4.88447329E-04
33 74-1.45785423E-03 1.41229851E-03-5.79543784E-03-9.64039027E-03 1.91620592E-04
33 75 2.38720826E-03-2.56505595E-04 2.40366046E-02 3.36080928E-04 4.12445389E-03
33 76-1.62037511E-03 2.33986292E-02-1.79739513E-03 2.61812650E-03 2.09218403E-03
33 77 1.50211456E-01-1.35102822E-02 2.86017405E-02 2.25063020E-02 2.46040419E-04
33 78 5.69778580E-04-8.15818999E-04 1.77570691E-04 1.25913504E-04 6.96443019E-04
33 79 4.48491950E-03 3.94657439E-03-7.37199541E-03-1.54868778E-02 3.89011253E-03
33 80 3.89842266E-03-2.52782408E-03 1.31258998E-02-6.54066647E-03-1.08713352E-02
33 81-2.58426937E-03-1.07353352E-03 1.80791979E-04 2.77347482E-02-4.66631984E-03
33 82-1.86435562E-03-5.65733557E-04 1.73630655E-02 3.20611611E-04 3.02403350E-03
33 83 6.97251783E-04 6.23235162E-02 6.76878349E-03 3.34985695E-02 2.02191411E-02
33 84-8.56298332E-04 6.09845609E-04 2.46452723E-04 2.55632697E-04-9.94818597E-04
33 85 1.33440728E-04 4.45650522E-03 4.24180674E-03-5.00169977E-03-7.66030193E-04
33 86-4.57735070E-03-7.60022245E-03 6.34905367E-04-1.14730029E-03-2.34656877E-03
33 87 1.89110989E-02 6.94487866E-04-1.31197847E-03-5.03236249E-03 1.48828361E-02
33 88 1.18706070E-03-2.40197381E-03 9.23453616E-04-9.38427176E-02-5.23407035E-02
33 89 3.24814096E-02-5.67625626E-03 3.97989212E-04 2.82737507E-04-6.80726719E-04
33 90-1.14943550E-04-1.03844024E-03 7.86340653E-04 3.73194691E-03 4.11784500E-03
33 91 5.87551024E-03-1.84742130E-01 2.98455765E-03 3.15246280E-03-3.49385518E-04
33 92 1.02011649E-02 3.37098543E-03 5.62411213E-03-1.17481728E-03 3.26488600E-03
33 93-3.52246681E-03-1.43409366E-02-2.46658889E-03 6.12949492E-03-6.51557198E-03
33 94-1.37301191E-02 6.29202577E-04 2.35455654E-03-3.10441122E-03 8.67376309E-02
33 95-5.30092321E-02 3.41858466E-03-3.91663210E-02 5.78860519E-04-1.23491460E-03
33 96 6.56054080E-04-9.99113674E-04 1.00135200E-03-1.07214847E-04-3.38957538E-03
33 97-3.15743447E-03 3.21209364E-03 2.03662809E-02 2.43248216E-03 4.05559428E-03
33 98-3.58041642E-03 2.85515026E-04-2.80451730E-03-1.04037371E-02-6.47781499E-03
33 99 7.16792048E-04-5.60826696E-03-8.10276514E-03 8.32845222E-04-3.22091385E-03
33100-4.17789582E-04 5.26061077E-02 4.99336493E-02 1.25317818E-02 2.28400936E-02
33101 1.02104952E-04-9.26446747E-04 8.24341795E-04 3.04145506E-04 1.36454091E-03
33102 3.24051218E-04 1.15332223E-02 1.92897405E-02 1.32836649E-03-1.83442547E-03
33103 2.68559670E-03-4.86759879E-02 1.57709521E-03-2.36025097E-03 3.20190339E-03
33104-4.20247886E-02-1.53966050E-04-2.36011134E-03 2.71935566E-03-8.09745251E-02
33105-4.93240330E-03-3.72145017E-03 1.05401851E-02 3.29488169E-05-6.18639873E-05
33106 2.89151704E-05 4.31321301E-05 9.03033695E-05 1.32903257E-04-8.10187510E-03
33107-7.06688121E-03 2.07569255E-03 4.12284698E-03-8.26196798E-03-7.43381506E-03
33108 2.34731589E-03-1.08630733E-03-8.75513415E-03-7.82030950E-03 2.13980663E-03
33109 1.31207116E-02 2.87144205E-03 4.80210859E-03-2.34893734E-04 1.04701651E-03
33110-4.18168071E-04-1.21442149E-02-6.96782600E-04 1.33340584E-03-8.24606544E-04
33111-8.14166785E-03-8.51114724E-04-2.38926552E-05 1.34115207E-04-5.15681166E-02
33112 2.47902635E-03 1.51036032E-02 4.63083162E-03 1.80116616E-04-1.14653191E-04
33113-6.54634256E-05 4.92625857E-05 1.09372584E-05 1.35096518E-04-1.61441790E-03
33114-1.50232605E-03 2.44632594E-03-9.20749848E-03-2.10376121E-03-1.92247307E-03
33115 1.34336064E-03 5.75798290E-03-2.50039166E-03-2.35218447E-03-7.82595645E-06
33116-4.48282014E-03 4.52584920E-03 7.55928423E-03 6.41180977E-04-8.33137078E-04
33117-4.80192242E-04-1.88044570E-02 4.18818006E-04-1.06163436E-03-8.03874439E-04
33118-1.84813082E-02 2.97873835E-03-1.00736699E-03-1.41880425E-03-5.05942621E-02
33119 1.01348357E-02-1.07042657E-02-1.01500092E-02 1.23926511E-04-1.05577590E-04
33120-1.83489208E-05-1.67792717E-06 7.24668164E-05-8.21780819E-05-3.32925194E-03
33121-2.85376653E-03 5.04032662E-04-8.98875272E-03-3.71981929E-03-3.18965231E-03
33122 4.48382573E-04 6.11736385E-03-3.21395033E-03-2.85813958E-03-1.76485185E-03
33123-5.87906240E-03 1.06284256E-03 1.76743666E-03-9.02534022E-04 8.99832951E-04
33124-4.13449319E-03-4.41589003E-03-1.56182825E-03 1.85767931E-03-8.02595428E-03
33125-5.41682337E-03-4.03871147E-04-1.47898787E-03-1.71972439E-04-1.20038315E-01
33126 1.30253931E-02-2.84311678E-02-1.43819140E-02-2.61211574E-04 1.17132508E-04
33127 1.44079066E-04 1.47053939E-04-2.89346915E-04-1.55426142E-03-2.48527973E-03
33128-2.67152210E-03-1.57623423E-03-6.35006058E-03-4.46784354E-03-7.51973221E-03
33129-7.51939014E-03 6.57173483E-04 2.13318951E-05 2.19984479E-02-1.16795560E-02
33130 9.09749319E-04 1.00852319E-04 2.21333135E-02-8.34065745E-03 8.03826781E-04
33131-8.48253044E-04 2.58096747E-02 1.69535473E-03-4.81605950E-05-2.21871355E-03
33132-8.23855990E-04 3.56382032E-04 4.67473958E-04 1.81080294E-04 1.43212255E-04
33133-4.29857233E-05 1.81649216E-06 4.70262233E-06-1.42480326E-03 1.96667688E-05
33134-9.30003293E-04-8.90200746E-05-2.18521048E-03-1.34036604E-04-1.52945776E-03
33135-3.32352542E-04-2.38700134E-03 8.53456778E-04-1.54511291E-03 2.17831926E-02
33136-2.27153971E-03 5.12575236E-03 1.75957838E-03 4.05315690E-05-2.97176735E-05
33137-1.08138955E-05-2.77692249E-04-3.28420050E-05-2.00571111E-04 1.10014242E-03
33138 1.64420142E-04-1.59864625E-02-6.01348347E-03
34  1-1.32576842E-02-2.20773500E-02-1.44918428E-03 6.43105756E-03 1.01229238E-02
34  2 5.60867552E-02-4.01063811E-03 9.20069928E-03 1.76226161E-02 6.11868581E-02
34  3 6.21624255E-03 3.28910008E-03 4.60962872E-03-3.89333744E-01-6.92348085E-02
34  4-6.58069474E-03-4.90678365E-02 6.94787029E-04-1.34537513E-03 6.50588102E-04
34  5-4.27749082E-03 1.12569340E-03-2.04681138E-03 1.64377889E-02 2.73848909E-02
34  6 6.84682985E-04-1.21897197E-03-1.25261749E-03-6.90460357E-02-2.62233779E-05
34  7-3.27590067E-03 3.90680247E-04-5.57066946E-02-2.21173616E-03 2.48371585E-03
34  8-1.38241393E-03 2.32784221E-01-2.96849015E-02-4.10048809E-03 4.41195526E-02
34  9-3.62549402E-04 3.86658539E-04-2.41091364E-05-7.21852084E-04-1.68166091E-04
34 10-9.27603002E-04-1.20777487E-02-1.05407882E-02 1.13313571E-04 5.37003734E-03
34 11-1.33912743E-02-1.22903083E-02-6.24739859E-04 2.37019428E-02 8.96519417E-03
34 12 1.49458503E-02-7.73968733E-03-1.03348529E-03 2.85077734E-03-3.80306120E-02
34 13-1.42747878E-02-2.54461592E-03 5.33905238E-03-3.34750306E-02-6.30990715E-03
34 14 1.12740171E-03-1.10259178E-04-2.18493719E-01-4.75535712E-02 1.67063829E-02
34 15-2.40505120E-02-8.19199880E-04 4.01827746E-04 4.17372134E-04 3.54193772E-03
34 16 8.72510886E-04-2.08527354E-04-7.52354402E-03-7.54982359E-03 1.87332253E-03
34 17-6.70801125E-03-5.71366217E-03-9.51695522E-03-6.58346277E-04-3.33186303E-03
34 18 5.80610696E-03 2.40026282E-02-2.48439801E-03-7.18350407E-03 1.06235736E-02
34 19 1.88316442E-02 2.55242471E-03-1.54678144E-03 1.74110738E-03-3.14262638E-02
34 20-1.00169669E-02-6.97356658E-03-5.13432857E-03-9.82425885E-04-1.30759203E-03
34 21 2.29001791E-03-2.11323762E-03 1.67275736E-03-2.14964095E-04 3.38716798E-03
34 22 2.03831804E-03 4.84207469E-03-2.00453322E-03 4.15300105E-03 4.24369421E-03
34 23 3.26515849E-03-7.70315014E-03-1.53609825E-02-2.55528542E-02 2.28939587E-03
34 24-4.64899450E-03-1.06704426E-03 6.53126618E-02 2.70255807E-03-8.89410039E-03
34 25-7.83686814E-04 4.76302414E-02-5.10494245E-04-2.42222593E-03-1.53794062E-03
34 26 4.38956269E-02-8.78881158E-03-1.34619550E-03 1.76234578E-02 7.42542344E-04
34 27-9.88248314E-04 2.45705970E-04-1.70346115E-03-1.32702966E-03-1.41516344E-03
34 28 1.17872047E-02 1.12870041E-02-4.66770240E-04-1.68600839E-02 3.02836645E-03
34 29 5.06242699E-03-4.38342405E-03-8.13524822E-03 4.09142819E-04-1.31619542E-02
34 30-8.36345994E-03-1.50086485E-02 1.24961102E-03-1.09712181E-02 1.82834172E-05
34 31-7.11915652E-03-1.58438853E-03 1.21884021E-01 1.36860755E-01-7.31098003E-02
34 32-8.94433944E-02-1.49003986E-03 3.62018643E-03-2.13014657E-03 1.46761817E-03
34 33-2.52077262E-04-5.22981467E-04-1.48680081E-02-2.48879816E-02-2.73598625E-03
34 34 2.44765426E-03-3.55031152E-03 6.29644105E-02-3.36276495E-03 3.81960733E-03
34 35-3.92095380E-03 5.14508583E-02-4.47811099E-03 7.51086499E-05 8.11789422E-04
34 36 2.58904531E-01-6.64206677E-03 2.34447396E-02-5.15817673E-02-2.68557479E-05
34 37 1.95204600E-04-1.68348852E-04-1.59738297E-04 4.21744057E-05-4.70334352E-04
34 38 9.75578681E-03 9.38616656E-03-5.07324204E-03 1.57834218E-04 1.13133767E-02
34 39 9.41932326E-03-7.40183327E-03-3.68756479E-03 1.09087906E-02 9.34909138E-03
34 40-2.21181414E-04 2.28576183E-02 3.76594953E-03 6.30982958E-03-1.72053619E-03
34 41-6.32371188E-04 2.51932940E-04-1.61374761E-02-2.66726619E-03-1.40830206E-03
34 42 1.52314957E-04-9.83615536E-03 1.85273596E-03-1.47949608E-03 5.09597070E-04
34 43 1.78368130E-01 3.67998258E-02-2.27649377E-02-1.76735308E-03-2.33999618E-04
34 44 1.92424370E-04 4.15752479E-05-1.73502004E-04 1.71054015E-04 1.17482691E-04
34 45-1.94563648E-03-1.53036990E-03 4.53037165E-03 1.51661192E-02-3.65132878E-03
34 46-3.73904548E-03 2.11351180E-03-1.28489312E-03-2.63945346E-03-2.94222871E-03
34 47 2.70586819E-03-2.24732458E-03 7.73187225E-03 1.29273292E-02 4.60907570E-04
34 48-4.55912245E-04 1.46150187E-03-3.27508064E-02 2.89110612E-04-1.35603696E-03
34 49 2.06917529E-03-2.66731027E-02 9.18398878E-04-1.73940191E-03 4.85269839E-04
34 50 3.88074372E-02 4.67933480E-02-3.04166853E-02 2.14990487E-02 1.24680381E-04
34 51 2.07113019E-05-1.45391683E-04 3.52906791E-04 4.66543055E-05 1.93457873E-04
34 52-6.65341733E-03-8.41319531E-03 8.50552051E-04-1.61105974E-01-5.25815390E-03
34 53-4.57327525E-03 1.90699483E-03 2.30489092E-03-6.42225751E-03-6.64821483E-03
34 54 4.51810712E-03 2.40274552E-02 4.10226999E-03 6.83822187E-03-3.14459889E-03
34 55-8.87692844E-03 5.75709610E-03-1.70060511E-02-5.41660602E-03-1.59852258E-02
34 56 1.18275247E-02-2.02928496E-02-2.03351108E-04-5.26098837E-04-4.57322531E-03
34 57 4.19490255E-01 9.52953895E-02-6.38551310E-02 6.19533717E-02 1.17695138E-03
34 58-1.58631081E-03 4.09359427E-04 1.49037174E-03-3.14217886E-03 1.46727612E-03
34 59-5.80267660E-03-7.03476814E-03 9.15087101E-03-7.15734977E-01 1.01125677E-02
34 60 1.70151931E-02 1.96684055E-03 6.12412801E-03 4.32759795E-03-4.95909691E-02
34 61 3.13436815E-03 9.52583987E-03 6.88782699E-03-5.48043555E-02-3.06502643E-04
34 62 3.67151988E-03 2.70582476E-03 1.78115669E-02 4.59703324E-04 1.46692954E-03
34 63-2.75876165E-04-4.02151304E-04 4.43827342E-04-4.16760386E-05 2.42763576E-04
34 64 3.34777112E-04 7.36340821E-04-2.52241007E-03-4.23634540E-03-1.79167455E-03
34 65-4.22603733E-03-6.58402167E-05 1.18852154E-02-3.49561011E-03-7.08723681E-03
34 66-1.60804122E-04 1.55826728E-02-2.45342636E-03-5.13326218E-03 6.33731764E-04
34 67-1.70202783E-02 7.80666154E-04 1.22709729E-03 2.28270350E-03 2.83243173E-04
34 68-2.16933251E-04-6.63099219E-05 8.96248732E-04-1.28090071E-04-1.08797194E-04
34 69 4.51631534E-03 1.60391648E-03 2.11676351E-03 2.65181108E-03-4.61982161E-02
34 70-7.70403255E-02 4.33013927E-02-1.09946625E-02 1.77539611E-02 1.97949007E-01
34 71 7.15496698E-02-2.27429168E-02 3.47741687E-02 1.76649235E-01 1.08581238E-02
34 72 4.05081604E-03-5.58116504E-03-6.74404723E-01-2.02127244E-01-3.34037350E-02
34 73 8.63949262E-02-9.69458153E-03 3.30529630E-03 6.38928523E-03-2.42655770E-03
34 74 1.04596644E-02-8.51190374E-03 1.86752733E-02 3.11131733E-02-7.71711385E-04
34 75-1.19350488E-02 4.61087058E-03-7.83665210E-02-1.38246032E-03-2.23994538E-02
34 76 1.13857957E-02-6.93040992E-02 4.04619280E-04-3.62237868E-03 1.48837763E-03
34 77-2.00524266E-01-1.74694941E-02-2.20862245E-02-2.79451542E-02-1.42108883E-03
34 78-3.19235130E-03 4.61344013E-03-1.17965921E-03-6.17006600E-04-3.80708558E-03
34 79-1.58665987E-02-1.42761728E-02 1.49670346E-02 7.87566055E-03-1.28218818E-02
34 80-1.09579683E-02 1.26881560E-02 5.70975477E-03 2.93553227E-02 4.88402746E-02
34 81 7.67286780E-03 1.03708992E-03-1.24049114E-03-1.25126046E-01 1.36843026E-02
34 82 5.31119008E-04 1.14793280E-03-8.40083417E-02-1.25276001E-03-4.64529195E-03
34 83-7.51822744E-04 1.45860571E-01-2.39539081E-02-3.95541282E-02 3.78224108E-02
34 84 2.79511640E-03-1.12430236E-03-1.67081403E-03-1.02158250E-03 3.12968982E-03
34 85-4.71421509E-04-2.13326289E-02-2.00589269E-02 5.35763697E-04 1.27843012E-02
34 86 1.88166293E-02 3.12288707E-02-3.81474881E-03 3.05751612E-03 1.20801557E-02
34 87-7.73336752E-02-3.87533907E-03 2.92425149E-03 2.48231953E-02-6.88276646E-02
34 88-3.99352454E-03 1.92958247E-03 3.47579607E-03 1.58344598E-01 2.28553082E-02
34 89-5.04229883E-02 6.29721160E-02-2.17299724E-03-1.23631884E-03 3.40931609E-03
34 90 1.14708832E-04 5.35044008E-03-4.03670467E-03-1.44925126E-02-1.38535463E-02
34 91 1.07373294E-02 1.54024491E-01-1.38095562E-02-1.13732031E-02-1.38342266E-03
34 92 3.97060232E-03-2.03488951E-02-3.39435101E-02 2.36690917E-03-1.94201907E-02
34 93 1.84248835E-02 8.75695052E-02 5.87219057E-03-3.53080359E-02 3.50808111E-02
34 94 6.78930145E-02 6.11222968E-04-6.15920514E-03 1.04542095E-02 4.27003951E-02
34 95 1.07963283E-02-1.04236115E-01 1.30886625E-01-4.54308092E-03 7.46719061E-03
34 96-2.92410969E-03 4.73119975E-03-3.36080050E-03 4.70230662E-04 1.90776895E-02
34 97 1.84841937E-02-3.22337302E-03-4.09976990E-02-2.50662459E-03-4.25302083E-03
34 98 1.01615526E-02-5.53117653E-03 1.47303824E-02 1.12680260E-02 1.75798065E-02
34 99-1.08248433E-02 2.89479055E-02 9.68271106E-03-2.79338892E-03 4.30654201E-03
34100 5.50399116E-03-1.33644754E-01-1.34001041E-01-5.29703501E-02-1.96729676E-02
34101-2.64707752E-04 1.72456818E-03-1.45986043E-03-1.40977705E-03-7.16184039E-03
34102-1.44520766E-03-7.11712836E-02-1.18974084E-01-6.37676880E-03 9.84662325E-03
34103-1.54287224E-02 2.99145732E-01-4.58565005E-03 1.15626115E-02-1.69647048E-02
34104 2.65557716E-01-8.11671775E-03 8.73671271E-03-1.86999944E-02 2.18180812E-01
34105 5.82660253E-03 1.02197956E-02-4.28932754E-02-4.51721411E-05 1.92622389E-04
34106-1.47450248E-04 4.99862060E-04-1.16402824E-03-1.32893757E-04 5.08346023E-02
34107 4.44328134E-02-1.54238338E-02-8.17132492E-03 5.15158125E-02 4.61431393E-02
34108-9.15041556E-03 1.63437870E-03 5.52241897E-02 5.02920003E-02-8.69534594E-03
34109-2.19929750E-02-1.21281852E-03-2.03634604E-03 1.97895629E-03-1.38681350E-03
34110 2.20916529E-03 5.31560846E-03 3.75287016E-03-2.28340631E-03 3.60064461E-03
34111-3.11100246E-04 2.79876022E-03 1.00856412E-03 3.21000406E-03 1.75129763E-01
34112-2.11293700E-02-3.75979106E-02 1.01948185E-02-6.10986055E-04 3.06103112E-04
34113 3.04882943E-04-6.74484750E-05-9.89561140E-06-6.52913330E-04-9.39377058E-04
34114-5.00059409E-04-4.50587294E-03 7.04554613E-03 5.81449194E-04 1.06816234E-03
34115 1.38122655E-03 5.13010586E-03 2.75213338E-03 2.65718014E-03-2.30492135E-03
34116 1.83130270E-03-1.37454003E-02-2.29541957E-02-1.86880882E-03 1.78500881E-04
34117 2.84475580E-03 5.68672746E-02-1.19781490E-03-8.02306001E-04 4.69868850E-03
34118 5.63964434E-02-9.82335705E-03 1.02364280E-03 8.49448387E-03 1.51765684E-01
34119-3.12069049E-02 3.34369243E-02 2.66935795E-02-4.52152702E-04 2.53923482E-04
34120 1.98229220E-04 7.28063311E-04-3.41429478E-04 4.51403722E-04 1.21888399E-02
34121 1.15766056E-02-1.03555803E-03 3.72469957E-02 1.20631164E-02 1.05329580E-02
34122-7.24615007E-03-2.30087751E-02 8.80700007E-03 8.88245945E-03 2.91531884E-03
34123 1.48926739E-02-1.36854032E-02-2.28246843E-02 8.95614140E-03 7.11897763E-04
34124 1.91964479E-02 5.82497161E-02 1.51273243E-02-1.57393244E-03 3.81497852E-02
34125 5.25612445E-02 1.16734236E-02 1.54977292E-02 4.45761855E-03 1.97365876E-01
34126 4.82210293E-03-1.14409664E-02 2.86874252E-02 6.03277282E-04-1.17147630E-03
34127 5.68199021E-04-2.51313083E-03 2.01072358E-03 6.36692250E-03 2.01637963E-02
34128 1.95973198E-02 1.63859648E-02-5.46941441E-02 3.13845209E-02 5.28177438E-02
34129 2.40256270E-02-3.71256343E-03 6.48363807E-04-1.54117289E-01 3.78890562E-02
34130-5.72162844E-03 9.47366442E-04-1.60968889E-01 2.08068750E-02-4.76153531E-03
34131 3.46975879E-03 6.83701915E-03-4.45861801E-02 1.08591325E-02-7.50021607E-03
34132 3.26659269E-03-1.33346738E-03-1.93312531E-03-7.92976906E-04 2.84099711E-04
34133 1.18629344E-04 5.23146160E-03 8.78086682E-03 1.00881741E-02 2.33962625E-03
34134 6.79413370E-03-2.46370144E-02 1.73174003E-02 3.77940296E-03 1.17065605E-02
34135-2.84260495E-02 1.25155308E-02 3.70303885E-05 7.54607525E-03 4.81620831E-02
34136-1.39043517E-02 2.23686883E-02-4.65300434E-03-5.22188264E-04 7.71207661E-04
34137-2.49019397E-04 2.00739533E-03-5.64563283E-04 1.22188569E-03-1.13223971E-02
34138-6.90273926E-03-2.75429507E-02 3.27753554E-03
35  1-1.37260161E-02-2.28822877E-02-2.07757833E-02 1.21324236E-02 1.60851957E-02
35  2 5.80634705E-02-3.96495672E-02 2.03320399E-02 2.90980687E-02 7.54938858E-02
35  3-1.60725771E-02 5.45173439E-03 6.01687844E-03-2.57806356E-01-1.02926568E-01
35  4 5.16500458E-02-6.20569767E-02 2.44047613E-03 1.52552666E-04-2.59302879E-03
35  5-1.16053884E-02 4.17981120E-03-1.84053656E-04 4.87731908E-02 8.12615942E-02
35  6-6.21718214E-03 3.85325445E-03-7.19791691E-03-2.04776720E-01-1.60798782E-02
35  7 5.37386733E-03-4.92166458E-03-1.61469953E-01-9.15273122E-03 3.69960630E-03
35  8-6.65060366E-03 9.46130959E-02-3.08874202E-02 8.10233030E-03 3.96578118E-02
35  9 2.61222060E-03-1.45786924E-03-1.15435136E-03-3.05947646E-03-2.40237998E-03
35 10 5.12101052E-04-3.43362098E-02-3.15828232E-02 7.90822303E-03 6.55673250E-03
35 11-3.99966740E-02-3.79169654E-02 7.26507619E-03 4.22436886E-02 8.09545297E-03
35 12 1.36397135E-02-3.27701152E-02-1.10635339E-02 6.41981603E-03-3.50328618E-02
35 13-6.22636853E-02-2.09556066E-02 9.57316538E-03-4.38335772E-02-1.73899217E-02
35 14 2.59836060E-03-1.16924435E-03-3.91746254E-01-2.96501058E-02 2.14436107E-03
35 15-7.87432570E-02-1.83609551E-03 4.09316317E-03-2.25706766E-03 1.45415782E-02
35 16 1.65586567E-03-3.44117890E-03-1.00874914E-02-1.17127057E-02 7.20816526E-03
35 17 2.44046403E-03-4.32862997E-02-7.20470328E-02 3.12559103E-03-4.12337757E-03
35 18 1.86993017E-02 1.80720648E-01-1.41822275E-03-1.19143553E-02 3.00049231E-02
35 19 1.59715259E-01 1.19005793E-02-1.03871116E-03 1.32917138E-02 1.31658508E-01
35 20-2.26900490E-02-8.41738659E-03 1.39532802E-02-1.12769618E-03-3.51292630E-03
35 21 4.64062248E-03-5.64332273E-03 5.23051004E-03 2.58419062E-03 2.83155944E-02
35 22 2.23124737E-02 6.95211331E-03-1.15485652E-02 3.18337852E-02 2.90003156E-02
35 23 1.75473508E-04-3.22085716E-02-4.58147459E-02-7.61655027E-02-6.09903572E-03
35 24-5.39313860E-03-1.73894148E-02 1.94520221E-01-1.65523865E-02-1.19983458E-02
35 25-2.91960280E-02 1.28184752E-01-8.37932605E-03 3.66062149E-03-4.27397198E-03
35 26-6.49630374E-01-1.17703858E-01-9.62071284E-02 1.25641084E-01-1.67922616E-03
35 27-5.59359051E-03 7.27281667E-03-2.65245751E-03-1.11388219E-03-7.28980079E-03
35 28 3.26208209E-02 3.07870489E-02 3.23264293E-03-6.23597878E-02 1.78524220E-02
35 29 2.99453998E-02-2.14413055E-02-3.12018544E-02-1.64195176E-02-8.00840343E-02
35 30-4.00624123E-02-5.69646046E-02-2.82274159E-02-3.48361862E-02 1.06395507E-02
35 31-1.83066710E-02-7.50578662E-03 7.88248669E-01 1.26027222E-01-1.70553444E-01
35 32-1.42567789E-01-8.56802794E-03 1.02755758E-02-1.70754785E-03 5.53472255E-03
35 33-2.28615622E-03-2.37610658E-03-1.32528724E-02-2.21876872E-02-4.39664568E-03
35 34 2.19932916E-03-1.91644436E-03 5.62762805E-02-6.86325246E-03 3.47971212E-03
35 35-9.48594911E-04 4.03093319E-02 1.30081460E-04-1.24382727E-03 1.33269477E-03
35 36 2.20745152E-01-4.93709703E-03 1.49419748E-02-5.94678157E-02 7.80841185E-04
35 37-9.20261821E-05-6.88815003E-04-1.97004447E-04 4.18524169E-04-4.41169308E-04
35 38 7.80801888E-03 7.29361570E-03-1.34500275E-02 2.26710006E-03 1.14189078E-02
35 39 1.06928534E-02-6.02503483E-04 2.45277676E-03 9.36872199E-03 7.06893479E-03
35 40-3.24992613E-03 3.97687011E-02 2.20345855E-02 3.68800135E-02-9.43994725E-03
35 41-1.60199232E-03-1.58460265E-03-9.32069089E-02-1.40900658E-02-5.37429796E-03
35 42-4.50036438E-03-6.84751600E-02-8.21736365E-04-2.58199488E-03 7.02175592E-04
35 43 1.15831639E-01 4.19188222E-02-1.12846158E-02-7.56166152E-03-1.28044002E-03
35 44 7.31868058E-04 5.48571959E-04-1.73352419E-04 5.30381852E-04 1.24308866E-03
35 45-1.09384899E-02-8.62774150E-03 1.02019070E-02 2.83904910E-02-2.00148159E-02
35 46-1.86196271E-02 1.34075501E-03-5.47157178E-03-1.77128181E-02-1.74374849E-02
35 47 5.19962875E-03 1.68922742E-02 4.47681176E-02 7.47678978E-02 6.76411913E-03
35 48-4.63323002E-04 5.54100423E-03-1.85732457E-01 7.52214029E-03-4.19832153E-03
35 49 5.90451242E-03-1.91939030E-01 2.26201453E-03 1.09085181E-02 1.30477242E-02
35 50-2.67871977E-01 1.69351773E-02 2.21176016E-02 5.04190851E-02-2.03071452E-04
35 51-3.38972966E-05 2.36968749E-04 1.60785230E-03 5.10537447E-04 5.92098559E-04
35 52-3.42722140E-02-3.28818414E-02 3.90778683E-02 9.83002452E-02-3.30010898E-02
35 53-2.82915893E-02 1.16608799E-02-2.79197752E-02-3.56453200E-02-3.19376814E-02
35 54 1.17447679E-02 1.52206273E-02 3.10761856E-02 5.19722944E-02-6.49492816E-04
35 55-2.40978645E-02 8.89494207E-03-1.33401997E-01-5.73693706E-03-4.10748381E-02
35 56 1.90341739E-02-1.14032474E-01 7.31002467E-03-1.90725558E-02-1.37484128E-02
35 57 5.25961759E-01 2.72332453E-02-5.30726799E-02 7.45976633E-02 2.72046590E-03
35 58-2.86881024E-03 1.48344344E-04 1.58984136E-03-7.72892083E-03 5.00798504E-03
35 59-2.62915425E-02-2.21579447E-02-1.45529464E-02-4.15980889E-01 1.34955468E-02
35 60 2.27043339E-02-6.68430951E-04 8.36187571E-03 5.21586542E-03-6.60967587E-02
35 61-1.16384160E-03 1.31457880E-02 8.21438127E-03-7.44009045E-02-1.46382804E-03
35 62 2.68136628E-03 2.33311335E-03 6.21506185E-03-4.24931196E-03-1.04267878E-03
35 63 1.11825710E-03-8.78335790E-04 8.46341390E-04 3.19944005E-05-5.39726627E-04
35 64 6.75325792E-05 1.03177613E-03-1.28506241E-02-2.16281124E-02 9.79813511E-04
35 65-2.37071524E-02-6.69128138E-03 6.19874212E-02-3.46884003E-04-4.03112940E-02
35 66-1.08851995E-02 6.93783633E-02-9.40905235E-04-2.55549044E-02-5.60709421E-03
35 67-5.70865054E-02 9.21959189E-03 4.15163573E-03-5.91938637E-04 1.49064423E-03
35 68-4.16864789E-04-1.07377944E-03 4.64469992E-03 1.18961574E-03-1.62565947E-03
35 69 2.16338648E-02 1.38902565E-02 1.13928568E-02-2.70506281E-03 1.17547738E-02
35 70 1.96215115E-02-1.26088236E-02 3.29277543E-03-4.75513230E-03-5.04036087E-02
35 71-2.03064477E-02 6.35946112E-03-8.83790347E-03-4.86207824E-02-6.20593796E-03
35 72 1.99464908E-03-3.13027500E-03 2.04125708E-01-3.02812290E-02 1.46226417E-02
35 73-7.31632958E-02 2.85886619E-03-1.00274002E-03-1.85612617E-03 6.93410624E-04
35 74-3.07354697E-03 2.33022651E-03-6.64374968E-03-1.10711059E-02 5.48521738E-04
35 75 3.71059512E-03-1.18576798E-03 2.77402424E-02 7.68833650E-04 6.85701394E-03
35 76-2.95960927E-03 2.91775098E-02-1.28617877E-03-3.19167875E-04-1.56419963E-04
35 77 2.26690114E-01 6.97587569E-04 9.60215731E-03 5.28884542E-02 4.34736633E-04
35 78 8.81724373E-04-1.31646101E-03 3.40417163E-04 2.10698362E-04 1.14626325E-03
35 79 5.34047429E-03 3.37245303E-03-1.14175284E-02 2.56745112E-02 4.72097354E-03
35 80 3.38679810E-03-4.37156987E-03 1.18604821E-03-9.32573128E-03-1.55161251E-02
35 81-2.45232178E-03-8.97301852E-04 2.95505846E-04 3.99289937E-02-4.45275123E-03
35 82-1.37470360E-03-5.54683205E-04 2.45935240E-02-5.02082108E-05 1.18012916E-03
35 83-1.32781107E-03-3.00212456E-01-3.28615200E-03 2.37389625E-02-7.24053433E-02
35 84-1.11477166E-03 5.90635458E-04 5.24136207E-04 4.48735576E-04-9.52051797E-04
35 85 3.21540416E-05 6.69296481E-03 6.37518468E-03-2.27613202E-03-1.64327249E-02
35 86-4.96394472E-03-8.19983189E-03 2.34318566E-03-1.06956545E-03-3.54801051E-03
35 87 1.94553442E-02 4.00939593E-03-1.36207230E-03-7.19199357E-03 3.05114915E-02
35 88-5.82841846E-03-1.45077831E-03-7.26413472E-04 1.99233807E-01-2.00780724E-02
35 89-1.80814591E-02 8.64063175E-03 4.12980489E-04 3.65455741E-04-7.78436230E-04
35 90-2.63029173E-04-1.62682232E-03 1.18943438E-03 1.70321014E-03 2.10186470E-03
35 91-3.69457519E-02-8.48084840E-02 3.53888528E-03 2.13758296E-03-1.51175452E-03
35 92-4.47196299E-03 5.27212819E-03 8.81238500E-03-9.68214393E-04 4.99055283E-03
35 93-5.19898709E-03-2.27702466E-02-2.11080037E-03 9.28203226E-03-9.75267548E-03
35 94-2.15137341E-02 6.34270458E-04 8.90604059E-04-7.97215294E-04-1.60270348E-01
35 95 2.69892563E-02-4.87401764E-03 3.28517307E-02 1.00290661E-03-1.90177009E-03
35 96 8.98863481E-04-1.22916903E-03 9.29584065E-04-2.02867745E-04-5.20796156E-03
35 97-5.12564331E-03-2.04496158E-03 1.12245601E-03 1.37192148E-03 2.31271075E-03
35 98-4.06796070E-03 1.27482502E-03-4.35672898E-03-6.20448674E-03-7.09056741E-03
35 99 2.29909160E-03-8.56898175E-03-3.47373267E-03-3.71292620E-03 1.20936430E-03
35100-2.39798569E-03 1.84546956E-01-6.50184609E-02 1.35693861E-02-2.48933655E-02
35101 1.89298582E-04-8.84221408E-04 6.94922827E-04 5.02980845E-04 2.10700656E-03
35102 4.76962394E-04 1.95255091E-02 3.26386188E-02 1.51684692E-03-2.52720578E-03
35103 4.02805118E-03-8.21076809E-02 3.79957172E-04-2.63312117E-03 4.10263144E-03
35104-6.76949884E-02 2.71706808E-03-1.32832201E-03 3.23554156E-03-8.93492889E-03
35105 1.89256161E-03-3.21188188E-03 7.50110378E-03 2.37484274E-05-8.70900306E-05
35106 6.33416032E-05-2.24351560E-04 4.10045182E-04-7.88363872E-05-1.41027328E-02
35107-1.19832392E-02 3.45404837E-03-2.37732408E-03-1.42185180E-02-1.28777750E-02
35108 4.57324788E-03 2.60565705E-03-1.53462615E-02-1.46520497E-02 3.99079299E-03
35109-2.61972486E-03 1.58387058E-03 2.65487125E-03-5.94827620E-04 7.13259395E-04
35110-6.72472872E-04-6.74080490E-03-1.10231769E-03 9.95005034E-04-1.10345283E-03
35111-5.63957647E-03 3.07527906E-04 9.13148163E-05-6.51035380E-04-8.68461873E-03
35112 4.71476047E-03-2.02886564E-03 6.32445620E-04 1.68094400E-04-5.50214764E-05
35113-1.13072924E-04 2.86563848E-05 5.10207307E-06 1.79229227E-04-6.15016384E-04
35114-2.75681239E-04 4.65176179E-04 5.82735881E-03-1.13610650E-03-9.53917262E-04
35115-1.81857686E-03-5.88685535E-04-1.77669173E-03-1.68033371E-03-1.80348094E-04
35116-1.39136870E-03 5.09423956E-03 8.51374289E-03 5.76333038E-04-3.70514512E-04
35117-8.02887111E-04-2.12604206E-02 1.36946229E-04-1.65142834E-04-1.51623053E-03
35118-1.76705240E-02 2.25658346E-03 6.50161769E-04-1.24071257E-03 1.97252475E-02
35119-1.25609488E-03 5.49316504E-03 2.03163251E-04 1.67760542E-04-1.03984752E-04
35120-6.37757896E-05-2.37428596E-04 1.18833340E-04-1.15332400E-04-4.22337189E-03
35121-3.93061196E-03 1.93901829E-05 2.90423695E-03-4.38582706E-03-4.27415159E-03
35122 9.18056314E-04 3.17908225E-03-3.48099831E-03-3.42257623E-03-1.28584589E-04
35123-1.23486582E-03 3.69144695E-03 6.12382907E-03-1.90037206E-03 9.26550914E-04
35124-5.74130453E-03-1.50868878E-02-3.53952361E-03 2.46051080E-03-1.16607518E-02
35125-1.87600339E-02-6.43003024E-04-6.25304665E-03 2.46572801E-03-1.88224820E-01
35126 9.08923824E-03-2.97552392E-02 2.23304139E-02-3.24215833E-04 1.10531422E-04
35127 2.13684412E-04 3.89294912E-04-5.58343287E-04-1.84709734E-03-5.53936507E-03
35128-6.12889454E-03-4.05439191E-03 4.75232444E-04-8.72929587E-03-1.46863644E-02
35129-4.52154107E-03 7.57530394E-04-1.12802870E-04 4.27338862E-02-7.29156180E-03
35130 1.23560149E-03 3.03962287E-05 4.56417915E-02-2.92504442E-03 8.89098234E-04
35131-1.09703642E-03-1.57197570E-02 1.47148754E-02-4.31668951E-03 9.50224462E-03
35132-6.57207715E-04 2.65305204E-04 3.91902512E-04 2.78452653E-04-2.73775275E-04
35133-3.43262657E-05-6.53293585E-04-1.09283095E-03-3.92897459E-03-8.23818132E-04
35134-2.47734556E-03 2.96139589E-03-6.44195426E-03-1.26587889E-03-4.01785754E-03
35135 4.20103377E-03-4.22922802E-03-4.50871909E-04-3.01126591E-03-1.87242438E-03
35136 3.01745993E-04-4.12288164E-03-3.97153409E-03 1.32642604E-04-2.76856397E-04
35137 1.44213793E-04-6.50765702E-04 2.01739538E-04-3.98359511E-04 4.58529623E-03
35138 4.76239307E-03-9.17239727E-03 5.80798436E-03
36  1 1.82475275E-04 3.06895073E-04 8.15665374E-05-1.33605628E-05-2.90033349E-04
36  2-7.83300939E-04-2.21790783E-04 1.49281263E-04-5.30510130E-04-4.76237249E-03
36  3 2.43797868E-03-4.01564600E-03 2.01123588E-03-1.82968192E-01-1.70077762E-02
36  4-8.92117639E-03-2.81124030E-02-2.46564251E-06-2.91629761E-05 3.16286186E-05
36  5 5.90854507E-05-3.07803007E-05 3.31132926E-05 3.27117110E-04 5.16170475E-04
36  6-3.82470789E-05-3.52751295E-04-6.26141203E-05-7.29011055E-04 1.40917269E-04
36  7-8.30438459E-04-7.30691840E-05-7.35302796E-03-4.73403997E-04 5.48066610E-03
36  8-1.93569485E-03-1.00573945E-01-1.20003266E-02 3.34115997E-02-3.64356277E-02
36  9-5.40255651E-05 5.01716914E-05 3.85387370E-06 2.31408812E-05-5.49594774E-06
36 10 2.31624591E-05-1.37314906E-04 4.58477685E-04-3.07178169E-04 6.00450546E-03
36 11-5.65882385E-04-1.42058735E-03-5.71123644E-03-7.55005186E-02 2.15161121E-04
36 12 3.60546752E-04-1.51309785E-04 1.22616440E-04 1.94863627E-04-9.90924666E-04
36 13-3.25131039E-04 2.77743311E-04 2.48822840E-04-1.65718231E-03-5.63844599E-04
36 14-1.70520209E-03 2.09803155E-03 1.26627966E-02 7.24831809E-03 8.70014747E-04
36 15 1.22718213E-02-5.08065705E-05-8.28411385E-05 1.33647709E-04 9.92123329E-07
36 16 1.53119873E-05 8.23370122E-05-1.63553259E-04 5.12836112E-04-5.07913008E-04
36 17 2.42945549E-03 1.39013497E-04 2.38531796E-04-8.22377902E-05 1.28484200E-05
36 18 2.24268596E-05-6.88957798E-04-1.96326882E-04-1.56931494E-05 1.19270891E-04
36 19-2.80265585E-03-1.31478399E-03 6.61753137E-05-7.56975946E-04 3.72507619E-03
36 20-3.98462457E-03 6.28984885E-04-1.35771840E-03-6.59919462E-05 3.86537073E-05
36 21 2.73382389E-05-1.78468469E-05 5.21500150E-06 1.26180626E-05-1.20608726E-04
36 22-2.05980247E-04-1.71114607E-03-1.29392517E-03-4.18172795E-05-1.02735252E-04
36 23-1.39928630E-03-2.57173454E-03 5.73605626E-05 9.23942545E-05-7.09286527E-05
36 24 1.82123794E-04 7.64776490E-05-2.61555087E-04-2.70018909E-05 3.95611795E-04
36 25 2.13254118E-04 3.23637100E-03 1.00529224E-03 2.22666571E-04-4.11712807E-04
36 26 3.25977569E-02 1.25820718E-02-1.25720530E-02 1.11087397E-02-4.09468729E-05
36 27 9.47179344E-05-5.37710615E-05 3.23145941E-05 5.43032215E-06 1.00005715E-04
36 28-9.37239462E-06-1.76093796E-04 5.95215417E-04-2.87626252E-03-3.53737000E-04
36 29-5.98756650E-04-2.32366053E-04 2.61348381E-04 2.12660561E-04 1.91701016E-03
36 30-5.26398753E-04 1.91550448E-04 4.05427553E-04-3.56487111E-03-3.65133376E-04
36 31 3.50506919E-03 1.30151902E-03-1.01800270E-01 6.19033965E-03-3.38690417E-02
36 32-4.33297237E-02 5.72597616E-05 8.68682214E-06-6.59465837E-05-1.01527044E-04
36 33-5.91934050E-05 7.31116856E-06 3.34504267E-04 5.44590852E-04 5.04538558E-05
36 34 7.90536981E-05 7.96612243E-05-1.06946790E-03 8.89053028E-05 3.54309217E-06
36 35 3.78426048E-04-6.85637727E-03 1.12945745E-03 8.27362519E-04 4.09444524E-04
36 36 9.60520432E-02 6.99323440E-03 1.21701200E-02-1.93588090E-02 2.35141484E-05
36 37 1.97256048E-05-4.32397532E-05-2.28361890E-05 2.43975195E-05 1.41321140E-05
36 38-3.44002074E-04-3.64163411E-04 4.14054789E-03 4.23791016E-04-3.28006356E-04
36 39 4.32266093E-04 1.54282871E-03 7.64371403E-03-1.07978063E-04-1.70895979E-04
36 40 2.89930256E-03-2.72100847E-03-6.66947693E-04-1.10492208E-03 1.12693951E-04
36 41-8.63137749E-05-3.92007773E-06 2.57163700E-03-2.89571734E-05 5.71078505E-05
36 42-1.06163748E-04 2.65624994E-03 6.14859006E-04-9.89019983E-04 1.07341807E-03
36 43 5.69361678E-02 1.17795116E-02-9.78026700E-03 9.06883037E-04-1.23243302E-06
36 44 8.10211329E-06-6.86968027E-06-3.90511060E-05 2.69688344E-05-1.22471009E-05
36 45 4.99187004E-04 4.71911654E-04 9.19864641E-04 3.21534091E-03 5.32266020E-04
36 46 2.56640034E-04 2.32544164E-03 4.28778663E-03 5.40122827E-04 1.11369150E-04
36 47-2.29644259E-04-1.40052731E-03 3.01137753E-05 9.27679676E-05-3.19369160E-04
36 48 3.66146293E-05 7.26312771E-05-1.02604754E-03-1.09038011E-03 3.86024695E-04
36 49-9.52946311E-05 8.26630849E-03 4.18028260E-03-3.28175611E-03 7.18635218E-04
36 50 6.74606100E-02-2.87641158E-02-1.04087938E-02-1.82512739E-03 3.61992258E-05
36 51-7.84554655E-05 4.22562398E-05 1.42730882E-05 3.96518095E-05 7.41780679E-06
36 52-4.41357493E-04-1.62042138E-05-2.06793846E-02 4.99808091E-02 9.50130185E-05
36 53-7.15370472E-04 1.78981412E-04-9.79586021E-03-3.13037544E-05-2.23518018E-04
36 54 2.60663747E-03-8.43342013E-03-2.61429018E-04-4.20801289E-04 2.70642048E-05
36 55-4.94660868E-04-5.88811300E-04 6.26849970E-04-2.84695994E-05-6.88796906E-04
36 56-8.07817125E-04 4.64635074E-03-1.23298707E-03-5.33433992E-04-3.28775049E-03
36 57 4.32296722E-01-7.81866591E-03 4.75830113E-03 3.32855847E-02-1.83133168E-04
36 58 3.51531257E-05 1.47980042E-04-3.93531370E-05-3.22061187E-05 2.97589700E-04
[truncated: 7,274,958 more chars]
