# Supplementary material for: Computational Investigation of the Formation of Peroxide (ROOR) Accretion Products in the OH- and NO3-Initiated Oxidation of α-Pinene
Source: J Phys Chem A. 2021 Dec 9;125(50):10632–9. doi: 10.1021/acs.jpca.1c08969 (PMC8713291; doi:10.1021/acs.jpca.1c08969)
Supplement: Supplementary file 2 — jp1c08969_si_002.zip [file jp1c08969_si_002.zip › JPCA-secondnd-paper-updated-outfile/α-pinene, (R-alkoxy,S-hydroxy)2/soc-1862-local-minima.out]

----- GAMESS execution script 'rungms' -----
This job is running on host r14c13.bullx
under operating system Linux at Thu Nov 4 15:51:25 EET 2021
Available scratch disk space (Kbyte units) at beginning of the job is
Filesystem                                         1K-blocks          Used     Available Use% Mounted on
10.140.15.146@o2ib:10.140.15.145@o2ib:/scratch 5252469523680 3432962419796 1766347195476  67% /scratch
GAMESS temporary binary files will be written to /scratch/kurten/scratch_galib/gamess-us-trash/GALIB/SCR
GAMESS supplementary output files will be written to /scratch/kurten/scratch_galib/gamess-us-trash/SCR/GALIB
Copying input file ./soc-1862.inp to your run's scratch directory...
 
Assuming a single but multicore node.
 

 Distributed Data Interface kickoff program.
 Initiating 20 compute processes on 1 nodes to run the following command:
 /projappl/kurten/appl_galib/gamess/gamess.01.x soc-1862 

          *******************************************************
          *                                                     *
          *          GAMESS VERSION = 30 SEP 2020 (R2)          *
          *                                                     *
          *              doi.org/10.1063/5.0005188              *
          *                                                     *
          **************** 64 BIT INTEL VERSION *****************

  GAMESS HAS BEEN MADE POSSIBLE WITH IMPORTANT CONTRIBUTIONS FROM
  THE FOLLOWING INDIVIDUALS (IN ALPHABETICAL ORDER):

     IVANA ADAMOVIC, CHRISTINE AIKENS, TOMOKO AKAMA,
     YURI ALEXEEV, YURIKO AOKI, POOJA ARORA, TOSHIO ASADA,
     ANDREY ASADCHEV, KIM K. BALDRIDGE, PRADIPTA BANDYOPADHYAY,
     MARIA BARYSZ, ROB BELL, JONATHAN BENTZ, COLLEEN BERTONI,
     JERRY A. BOATZ, BRETT BODE, KURT BRORSEN, KURT R. BRORSEN,
     LAIMUTIS BYTAUTAS, CALEB CARLIN, LAURA CARRINGTON,
     GALINA CHABAN, BENOIT CHAMPAGNE, WEI CHEN, MAHITO CHIBA,
     DAN CHIPMAN, CHEOL HO CHOI, TANNER CULPITT,
     DIPAYAN DATTA, PAUL DAY, ALBERT DEFUSCO,
     NUWAN DESILVA, J. EMILIANO DEUSTUA,
     TIM DUDLEY, MICHEL DUPUIS, STEVEN T. ELBERT,
     DMITRI FEDOROV, ALEX FINDLATER, GRAHAM FLETCHER,
     MARK FREITAG, CHRISTIAN FRIEDL, DAVID GARMER,
     IGOR S. GERASIMOV, KURT GLAESEMANN, MARK S. GORDON,
     JEFFREY GOUR, FENG LONG GU, EMILIE B. GUIDEZ,
     ANASTASIA GUNINA, SHARON HAMMES-SCHIFFER, MASATAKE HARUTA,
     KIMIHIKO HIRAO, YASUHIRO IKABATA, TZVETELIN IORDANOV,
     STEPHAN IRLE, KAZUYA ISHIMURA, JOE IVANIC, FRANK JENSEN,
     JAN H. JENSEN, VISVALDAS KAIRYS, MUNEAKI KAMIYA,
     MICHIO KATOUDA, NAOAKI KAWAKAMI, DAN KEMP, BERNARD KIRTMAN,
     KAZUO KITAURA, MARIUSZ KLOBUKOWSKI, MASATO KOBAYASHI,
     PRAKASHAN KORAMBATH, JACEK KORCHOWIEC, SHIRO KOSEKI,
     KAROL KOWALSKI, JIMMY KROMANN, STANISLAW KUCHARSKI,
     HENRY KURTZ, SAROM SOK LEANG, HUI LI, SHUHUA LI, WEI LI,
     JESSE LUTZ, ALEKSANDR O. LYKHIN, MARCIN MAKOWSKI,
     JOANI MATO, NIKITA MATSUNAGA, BENEDETTA MENNUCCI,
     GRANT MERRILL, NORIYUKI MINEZAWA, VLADIMIR MIRONOV,
     EISAKU MIYOSHI, JOHN A. MONTGOMERY JR., HIROTOSHI MORI,
     JONATHAN MULLIN, MONIKA MUSIAL, SHIGERU NAGASE,
     TAKESHI NAGATA, HIROMI NAKAI, TAKAHITO NAKAJIMA,
     YUYA NAKAJIMA, HARUYUKI NAKANO, HIROYA NAKATA, SEAN NEDD,
     HEATHER NETZLOFF, KIET A. NGUYEN, YOSHIO NISHIMOTO,
     BOSILJKA NJEGIC, RYAN OLSON, MIKE PAK, ROBERTO PEVERATI,
     BUU PHAM, PIOTR PIECUCH, ANNA POMOGAEVA, DAVID POOLE,
     SPENCER PRUITT, OLIVIER QUINET, LUKE ROSKOP,
     KLAUS RUEDENBERG, ANDREW SAND, TOSAPORN SATTASATHUCHANA,
     NOZOMI SAWADA, MICHAEL W. SCHMIDT, PATRICK E. SCHNEIDER,
     JUNJI SEINO, PRACHI SHARMA, JUN SHEN, JIM SHOEMAKER,
     YINAN SHU, DEJUN SI, JONATHAN SKONE, LYUDMILA SLIPCHENKO,
     TONY SMITH, JIE SONG, MARK SPACKMAN, CASPER STEINMANN,
     WALT STEVENS, PEIFENG SU, SHUJUN SU, CHET SWALINA,
     TETSUYA TAKETSUGU, ZHEN TAO, NANDUN THELLAMUREGE
     SEIKEN TOKURA, JACOPO TOMASI, TSUGUKI TOUMA, TAKAO TSUNEDA,
     HIROAKI UMEDA, JORGE LUIS GALVEZ VALLEJO, YALI WANG,
     SIMON WEBB, AARON WEST, THERESA L. WINDUS, MARTA WLOCH,
     PENG XU, KIYOSHI YAGI, SUSUMU YANAGISAWA, YANG YANG,
     SOOHAENG YOO, TAKESHI YOSHIKAWA, FEDERICO ZAHARIEV,
     TOBY ZENG

  WHO ARE SUPPORTED BY THEIR INSTITUTION/UNIVERSITY/COMPANY/GROUP
  (IN ALPHABETICAL ORDER):

     EP ANALYTICS, FACULTES UNIVERSITAIRES NOTRE-DAME DE LA PAIX,
     INSTITUTE FOR MOLECULAR SCIENCE, IOWA STATE UNIVERSITY,
     JACKSON STATE UNIVERSITY, JOHANNES KEPLER UNIVERSITY LINZ,
     KYUSHU UNIVERSITY, MICHIGAN STATE UNIVERSITY,
     MIE UNIVERSITY, MOSCOW STATE UNIVERSITY,
     N. COPERNICUS UNIVERSITY, NAGOYA UNIVERSITY,
     NANJING UNIVERSITY, NAT. INST. OF ADVANCED INDUSTRIAL
     SCIENCE AND TECHNOLOGY, NATIONAL INST. OF STANDARDS AND
     TECHNOLOGY, NESMEYANOV INSTITUTE OF ORGANOELEMENT COMPOUNDS
     OF RUSSIAN ACADEMY OF SCIENCES, OSAKA PREFECTURE UNIVERSITY,
     PENNSYLVANIA STATE UNIVERSITY, TOKYO INSTITUTE OF TECHNOLOGY,
     UNIVERSITY OF AARHUS, UNIVERSITY OF ALBERTA,
     UNIVERSITY OF CALIFORNIA AT SANTA BARBARA,
     UNIVERSITY OF COPENHAGEN, UNIVERSITY OF IOWA,
     UNIVERSITY OF MEMPHIS, UNIVERSITY OF MINNESOTA,
     UNIVERSITY OF NEBRASKA, UNIVERSITY OF NEW ENGLAND,
     UNIVERSITY OF NOTRE DAME, UNIVERSITY OF PISA,
     UNIVERSITY OF SILESIA, UNIVERSITY OF TOKYO,
     UNIVERSITY OF ZURICH, WASEDA UNIVERSITY, YALE UNIVERSITY

  GAMESS SOFTWARE MANAGEMENT TEAM FOR THIS RELEASE:
     MARK S. GORDON (TEAM LEAD),
     BRETT BODE (SENIOR ADVISOR),
     GIUSEPPE BARCA,
     COLLEEN BERTONI,
     KRISTOPHER KEIPERT (ADVISOR),
     SAROM S. LEANG (DEVELOPMENT LEAD),
     BUU PHAM,
     JORGE LUIS GALVEZ VALLEJO (WEBSITE ADMINISTRATOR),
     PENG XU


 PARALLEL VERSION RUNNING ON       20 PROCESSORS IN        1 NODES.

 EXECUTION OF GAMESS BEGUN 15:51:26 04-NOV-2021    

            ECHO OF THE FIRST FEW INPUT CARDS -
 INPUT CARD> $CONTRL SCFTYP=none CITYP=GUGA MPLEVL=0 RUNTYP=TRANSITN                        
 INPUT CARD>  itol=30 icut=11 maxit=200                                                     
 INPUT CARD>  MULT=1 icharg=0 ispher=0                                                      
 INPUT CARD>  EXETYP=run                                                                    
 INPUT CARD> $END                                                                           
 INPUT CARD> $BASIS GBASIS=N311 NGAUSS=6 NDFUNC=1 Diffs=.true. DIFFSP=.true. $END           
 INPUT CARD> $SYSTEM TIMLIM=360000 MWORDS=350 $END                                          
 INPUT CARD>! $GUESS GUESS=moread norb=536 $END                                             
 INPUT CARD> $TRANST operat=HSO1                                                            
 INPUT CARD>! ZEFF(1)=1150.4                                                                
 INPUT CARD>  NUMCI=2 NUMVEC=1                                                              
 INPUT CARD>  NFZC=90 NOCC=94 IROOTS(1)=4,4                                                 
 INPUT CARD>  rstate=0000                                                                   
 INPUT CARD>  ONECNT=0                                                                      
 INPUT CARD>  TMOMNT=.t.                                                                    
 INPUT CARD>  PRTPRM=.t.                                                                    
 INPUT CARD>! Diagonal energies from TDDFT                                                  
 INPUT CARD> ENGYST(1)=-1080.198756019187,                                                  
 INPUT CARD>-1080.182879092702,                                                             
 INPUT CARD>-1080.182805880768,                                                             
 INPUT CARD>-1080.167069468853,                                                             
 INPUT CARD>-1080.198825149542,                                                             
 INPUT CARD>-1080.183764752113,                                                             
 INPUT CARD>-1080.182866519702,                                                             
 INPUT CARD>-1080.178931790161,                                                             
 INPUT CARD> $end                                                                           
 INPUT CARD> $trans dirtrf=.t. CUTTRF=1.d-12 $end                                           
 INPUT CARD> $SCF DIRSCF=.TRUE. soscf=.t. $END                                              
 INPUT CARD> $DRT1 group=c1 fors=.t. nfzc=90 ndoc=3 nalp=0 nval=1 $END                      
 INPUT CARD> $DRT2 group=c1 fors=.t. nfzc=90 ndoc=2 nalp=2 nval=0 $END                      
 INPUT CARD> $GUGDIA ITERMX=500 $END                                                        
 INPUT CARD> $DATA                                                                          
 INPUT CARD> C20H34O4                                                                       
 INPUT CARD>C1                                                                              
 INPUT CARD>CARBON      6.0     -2.693207000        -1.143642000         0.189290000        
 INPUT CARD>CARBON      6.0     -1.956669000         0.641660000        -1.565392000        
 INPUT CARD>HYDROGEN    1.0     -2.105561000         0.295839000        -2.594242000        
 INPUT CARD>HYDROGEN    1.0     -1.132981000         1.364302000        -1.588793000        
 INPUT CARD>CARBON      6.0     -3.246168000         1.310151000        -1.073477000        
 INPUT CARD>HYDROGEN    1.0     -3.443235000         2.238960000        -1.619957000        
 INPUT CARD>CARBON      6.0     -4.356456000         0.237429000        -1.024331000        
 INPUT CARD>HYDROGEN    1.0     -4.316394000        -0.556187000        -1.776920000        
 INPUT CARD>HYDROGEN    1.0     -5.365984000         0.647922000        -1.010696000        
 INPUT CARD>CARBON      6.0     -3.819276000        -0.109918000         0.388074000        
 INPUT CARD>HYDROGEN    1.0     -4.523682000        -0.462692000         1.148494000        
 INPUT CARD>CARBON      6.0     -3.317669000         1.372937000         0.485918000        
 INPUT CARD>CARBON      6.0     -2.118184000        -1.660961000         1.541958000        
 INPUT CARD>HYDROGEN    1.0     -1.291166000        -2.351475000         1.365970000        
 INPUT CARD>HYDROGEN    1.0     -2.905336000        -2.153052000         2.116232000        
 INPUT CARD>HYDROGEN    1.0     -1.731612000        -0.802228000         2.093086000        
  350000000 WORDS OF MEMORY AVAILABLE

     BASIS OPTIONS
     -------------
     GBASIS=N311         IGAUSS=       6      POLAR=POPN311 
     NDFUNC=       1     NFFUNC=       0     DIFFSP=       T
     NPFUNC=       0      DIFFS=       T     BASNAM=        


     RUN TITLE
     ---------
  C20H34O4                                                                       

 THE POINT GROUP OF THE MOLECULE IS C1      
 THE ORDER OF THE PRINCIPAL AXIS IS     0

 ATOM      ATOMIC                      COORDINATES (BOHR)
           CHARGE         X                   Y                   Z
 CARBON      6.0    -5.0894232582       -2.1611700081        0.3577062322
 CARBON      6.0    -3.6975682587        1.2125615773       -2.9581619434
 HYDROGEN    1.0    -3.9789333404        0.5590546465       -4.9024065258
 HYDROGEN    1.0    -2.1410236393        2.5781569445       -3.0023834212
 CARBON      6.0    -6.1343680301        2.4758263925       -2.0285773841
 HYDROGEN    1.0    -6.5067706613        4.2310208975       -3.0612748419
 CARBON      6.0    -8.2325081176        0.4486757515       -1.9357049107
 HYDROGEN    1.0    -8.1568019150       -1.0510410279       -3.3578919021
 HYDROGEN    1.0   -10.1402394145        1.2243950414       -1.9099384969
 CARBON      6.0    -7.2173851115       -0.2077149011        0.7333535230
 HYDROGEN    1.0    -8.5485194356       -0.8743610967        2.1703389585
 CARBON      6.0    -6.2694853280        2.5944747284        0.9182518725
 CARBON      6.0    -4.0027873516       -3.1387611663        2.9138781046
 HYDROGEN    1.0    -2.4399499447       -4.4436434170        2.5813090074
 HYDROGEN    1.0    -5.4902889423       -4.0686783173        3.9990986064
 HYDROGEN    1.0    -3.2722721971       -1.5159910997        3.9553590087
 CARBON      6.0    -8.4258251964        4.3133071259        1.8240183254
 HYDROGEN    1.0   -10.2222478532        3.9567649649        0.8721482276
 HYDROGEN    1.0    -7.9294395328        6.2977064959        1.5028537246
 HYDROGEN    1.0    -8.7326543358        4.0605090319        3.8559102889
 CARBON      6.0    -3.9165232500        3.3370217683        2.4248699313
 HYDROGEN    1.0    -2.2067804345        2.2801263693        1.9782785475
 HYDROGEN    1.0    -4.2623601133        3.1119497340        4.4545244592
 HYDROGEN    1.0    -3.5028263265        5.3396135304        2.0927694862
 CARBON      6.0    -2.8989039158       -1.0791488123       -1.3266103201
 HYDROGEN    1.0    -1.3724210575       -0.5146593139       -0.0641354103
 OXYGEN      8.0    -6.0816786901       -4.3076681835       -0.7028438969
 OXYGEN      8.0    -1.8704583416       -3.0622480508       -2.8249797249
 HYDROGEN    1.0    -3.1704197458       -4.3533334120       -2.9348899678
 CARBON      6.0     4.0853381416       -0.8175918383        2.1854643253
 CARBON      6.0     4.4347957199       -1.2154812039       -2.9049302520
 HYDROGEN    1.0     2.5676236118       -1.1692944111       -3.8003126606
 HYDROGEN    1.0     5.6794958671       -2.2790341076       -4.1773621280
 CARBON      6.0     5.3768127864        1.5057261081       -2.5849221635
 HYDROGEN    1.0     5.7413125836        2.3709333721       -4.4304512399
 CARBON      6.0     3.5735852263        2.8686645206       -0.7410862817
 HYDROGEN    1.0     1.6006867287        2.2695212270       -0.7424903481
 HYDROGEN    1.0     3.6399410647        4.9230253261       -0.8728171906
 CARBON      6.0     5.2278362382        1.7693957957        1.3943021947
 HYDROGEN    1.0     5.4980217010        2.8976359097        3.1129134942
 CARBON      6.0     7.4794201861        1.7565248720       -0.5340667997
 CARBON      6.0     5.5676240886       -2.1887505588        4.2661773597
 HYDROGEN    1.0     4.7915098460       -4.0829684252        4.5403917184
 HYDROGEN    1.0     5.3749854214       -1.1348276988        6.0346736459
 HYDROGEN    1.0     7.5784380484       -2.3281688730        3.8081002214
 CARBON      6.0     8.7262916284        4.3810632512       -0.6035104503
 HYDROGEN    1.0     7.3726733445        5.9380425075       -0.6217141808
 HYDROGEN    1.0     9.9160253158        4.5632517336       -2.2886490335
 HYDROGEN    1.0     9.9402893975        4.6318450075        1.0553855080
 CARBON      6.0     9.6480753988       -0.1546702926       -0.4261539972
 HYDROGEN    1.0     9.0830170929       -2.1269640779       -0.5858736377
 HYDROGEN    1.0    10.7028032821        0.0541406495        1.3438616286
 HYDROGEN    1.0    10.9700237649        0.2186261790       -1.9759560743
 CARBON      6.0     4.2634901694       -2.7595215064       -0.4508735029
 HYDROGEN    1.0     6.0540773523       -3.6745891907       -0.0145811257
 OXYGEN      8.0     1.6570723727       -0.6640421532        2.6987063447
 OXYGEN      8.0     2.4986221571       -4.6453811148       -0.4758745777
 HYDROGEN    1.0     0.9435874288       -4.0966387030       -1.3154269217

          INTERNUCLEAR DISTANCES (ANGS.)
          ------------------------------

                1 CARB       2 CARB       3 HYDR       4 HYDR       5 CARB  

   1 CARB    0.0000000    2.6093487 *  3.1883356    3.4475596    2.8145064 *
   2 CARB    2.6093487 *  0.0000000    1.0955790 *  1.0960023 *  1.5335150 *
   3 HYDR    3.1883356    1.0955790 *  0.0000000    1.7602422 *  2.1546553 *
   4 HYDR    3.4475596    1.0960023 *  1.7602422 *  0.0000000    2.1757854 *
   5 CARB    2.8145064 *  1.5335150 *  2.1546553 *  2.1757854 *  0.0000000  
   6 HYDR    3.9086971    2.1827100 *  2.5523170 *  2.4704800 *  1.0955190 *
   7 CARB    2.4792399 *  2.4930157 *  2.7449154 *  3.4611055    1.5446318 *
   8 HYDR    2.6164520 *  2.6547850 *  2.5063412 *  3.7226050    2.2635002 *
   9 HYDR    3.4341527    3.4541505    3.6416945    4.3319408    2.2217355 *
  10 CARB    1.5414707 *  2.8018215 *  3.4634761    3.6465749    2.1168798 *
  11 HYDR    2.1758685 *  3.8954238    4.5200389    4.7251985    3.1164354  
  12 CARB    2.6098105 *  2.5680654 *  3.4809096    3.0128661    1.5622955 *
  13 CARB    1.5581980 *  3.8708881    4.5757378    4.4636804    4.1158662  
  14 HYDR    2.1929786 *  4.2420083    4.8326794    4.7500153    4.8146069  
  15 HYDR    2.1856378 *  4.7185527    5.3689173    5.4074238    4.7206128  
  16 HYDR    2.1600157 *  3.9395335    4.8287299    4.3137506    4.0967238  
  17 CARB    3.9316304    3.9187812    4.7068242    4.2926561    2.5636224 *
  18 HYDR    4.2347297    4.2589194    4.8462032    4.7982909    2.7658384 *
  19 HYDR    4.7605265    4.2224264    5.0080968    4.3520757    2.9128819 *
  20 HYDR    4.2406831    4.7299826    5.5894285    5.0945000    3.5057546  
  21 CARB    3.1697219    3.0645853    4.1468720    3.0483252    2.6718833 *
  22 HYDR    2.9301800 *  2.7866389 *  3.8686600    2.6405966 *  2.9709020 *
  23 HYDR    3.5606097    4.0603652    5.1346492    4.1123058    3.5867006  
  24 HYDR    4.1596660    3.4531559    4.4906204    3.1503043    2.9987027 *
  25 CARB    1.5703345 *  1.5474940 *  2.1584006 *  2.1662996 *  2.5706707 *
  26 HYDR    2.1628435 *  2.1667202 *  2.9631864 *  2.2938209 *  3.1519680  
  27 OXYG    1.3714567 *  3.3984296    3.5790091    4.3711204    3.6576885  
  28 OXYG    2.4424363 *  2.4611047 *  2.4750114 *  2.9896803 *  3.7225448  
  29 HYDR    2.3265357 *  2.9585511 *  2.8327730 *  3.7083876    3.9686112  
  30 CARB    5.0012751    5.0522447    5.7279751    4.6499132    6.1038513  
  31 CARB    5.3509704    4.4912645    4.6714611    4.0176574    5.9423794  
  32 HYDR    4.6405950    3.5747905    3.6301409    3.2123910    5.0798428  
  33 HYDR    6.1836882    5.3341230    5.3409085    4.9111927    6.8342449  
  34 CARB    6.0716555    4.8085194    5.1250183    4.0246094    6.1201333  
  35 HYDR    6.7097349    5.0922673    5.2382889    4.2404748    6.4118246  
  36 CARB    5.3327388    4.1169777    4.7239680    3.2558214    5.1863774  
  37 HYDR    4.2859773    3.0900449    3.7924978    2.3189057 *  4.1508433  
  38 HYDR    5.9846604    4.4888221    5.1122214    3.4882782    5.3669553  
  39 CARB    5.8681372    5.2630357    5.9371252    4.5609134    6.2906430  
  40 HYDR    6.3782144    5.8987554    6.6837201    5.1809111    6.7337746  
  41 CARB    6.9827223    6.0589571    6.5200606    5.2737659    7.2573758  
  42 CARB    6.0067927    6.4725061    7.1536881    6.1479974    7.4521767  
  43 HYDR    5.7682992    6.6165229    7.2486755    6.4664522    7.5867106  
  44 HYDR    6.3232848    6.8730440    7.6682286    6.5229559    7.6779599  
  45 HYDR    6.9483173    7.2066752    7.8092977    6.7958115    8.2860815  
  46 CARB    8.1052048    6.8983300    7.3802869    5.9659567    7.9640727  
  47 HYDR    7.8820833    6.4883995    7.0226589    5.4857804    7.4161576  
  48 HYDR    8.8133757    7.4274566    7.7761188    6.4772343    8.5661377  
  49 HYDR    8.7358184    7.7374187    8.2969132    6.8311279    8.7362958  
  50 CARB    7.8816212    7.2245117    7.5995750    6.5474466    8.5092754  
  51 HYDR    7.5163584    7.1020939    7.4172021    6.5659953    8.4475633  
  52 HYDR    8.4548304    7.9767226    8.4473696    7.2985110    9.1767368  
  53 HYDR    8.6793982    7.7969000    8.0628159    7.0704200    9.1297713  
  54 CARB    4.9778907    4.8914527    5.2590379    4.6138312    6.2167286  
  55 HYDR    5.9542821    5.9786141    6.3164322    5.6793189    7.3026843  
  56 OXYG    3.8610680    4.2398286    5.0490677    4.0105845    5.1008001  
  57 OXYG    4.2480969    4.6995593    4.9821149    4.7357391    5.9787897  
  58 HYDR    3.4677317    3.8315690    4.0568646    3.9921696    5.1251939  

                6 HYDR       7 CARB       8 HYDR       9 HYDR      10 CARB  

   1 CARB    3.9086971    2.4792399 *  2.6164520 *  3.4341527    1.5414707 *
   2 CARB    2.1827100 *  2.4930157 *  2.6547850 *  3.4541505    2.8018215 *
   3 HYDR    2.5523170 *  2.7449154 *  2.5063412 *  3.6416945    3.4634761  
   4 HYDR    2.4704800 *  3.4611055    3.7226050    4.3319408    3.6465749  
   5 CARB    1.0955190 *  1.5446318 *  2.2635002 *  2.2217355 *  2.1168798 *
   6 HYDR    0.0000000    2.2792256 *  2.9325570 *  2.5689618 *  3.1130087  
   7 CARB    2.2792256 *  0.0000000    1.0944503 *  1.0898794 *  1.5505161 *
   8 HYDR    2.9325570 *  1.0944503 *  0.0000000    1.7716142 *  2.2657187 *
   9 HYDR    2.5689618 *  1.0898794 *  1.7716142 *  0.0000000    2.2188251 *
  10 CARB    3.1130087    1.5505161 *  2.2657187 *  2.2188251 *  0.0000000  
  11 HYDR    4.0162931    2.2889523 *  2.9342387 *  2.5700268 *  1.0949319 *
  12 CARB    2.2804544 *  2.1562256 *  3.1367829    2.6383886 *  1.5684521 *
  13 CARB    5.1925765    3.8986646    4.1312957    4.7323554    2.5750528 *
  14 HYDR    5.8838129    4.6703282    4.7172896    5.5900863    3.5174136  
  15 HYDR    5.7912186    4.2051498    4.4382085    4.8659966    2.8277576 *
  16 HYDR    5.0956026    4.2058271    4.6603198    4.9945027    2.7829301 *
  17 CARB    2.7778343 *  2.8550212 *  3.9494068    2.7201475 *  2.5427789 *
  18 HYDR    2.8669397 *  2.6005061 *  3.6370082    2.0639661 *  2.7185168 *
  19 HYDR    2.7561168 *  3.5939939    4.6640493    3.4405995    3.4869392  
  20 HYDR    3.8463245    3.6216101    4.6884773    3.4809186    2.9111549 *
  21 CARB    3.2451296    3.5884649    4.4487221    4.1663560    2.7149462 *
  22 HYDR    3.6545045    3.9238724    4.5820195    4.7085647    3.0327606  
  23 HYDR    4.1927718    4.2231572    5.1177492    4.6920663    3.0673781  
  24 HYDR    3.2108822    4.1841750    5.0814702    4.6438717    3.6053562  
  25 CARB    3.5190751    2.9535761 *  2.9828134 *  4.0329947    2.5735717 *
  26 HYDR    4.0254312    3.7972508    4.0009566    4.8299112    3.1259019  
  27 OXYG    4.6930627    2.8383255 *  2.4798624 *  3.6865359    2.3761242 *
  28 OXYG    4.5749508    3.8739632    3.5040591    4.9528811    3.7193189  
  29 HYDR    4.8741318    3.7299452    3.1727728    4.7549444    3.6286318  
  30 CARB    6.8017194    6.9060531    7.1125298    7.9077761    6.0389333  
  31 CARB    6.4682412    6.7802744    6.6680648    7.8378038    6.4816333  
  32 HYDR    5.6016409    5.8625922    5.6802938    6.9157018    5.7294322  
  33 HYDR    7.3350067    7.5952935    7.3634141    8.6578193    7.3845359  
  34 CARB    6.4566933    7.2315988    7.2998322    8.2203842    6.9513964  
  35 HYDR    6.5956401    7.5801108    7.5954519    8.5309417    7.5069002  
  36 CARB    5.5210426    6.4086686    6.6897245    7.3351454    5.9889008  
  37 HYDR    4.5814377    5.3294996    5.6270989    6.2681167    4.9094761  
  38 HYDR    5.5050708    6.7375005    7.1199065    7.5701734    6.4112573  
  39 CARB    6.7687700    7.3708544    7.6627853    8.3232833    6.6774821  
  40 HYDR    7.1783739    7.8492061    8.2646167    8.7367787    7.0399884  
  41 CARB    7.6341672    8.3760543    8.5384328    9.3565450    7.8749803  
  42 CARB    8.2098577    8.1270154    8.3298060    9.1124713    7.0969319  
  43 HYDR    8.4429711    8.0619363    8.1848898    9.0539119    6.9748028  
  44 HYDR    8.4121664    8.3870554    8.7167649    9.3081811    7.2466632  
  45 HYDR    8.9898538    9.0222499    9.1744788   10.0302223    8.0752305  
  46 CARB    8.1656234    9.2392484    9.4977104   10.1460999    8.8079788  
  47 HYDR    7.5117889    8.7814953    9.1273267    9.6214277    8.4083642  
  48 HYDR    8.7019583    9.8492890   10.0305355   10.7612476    9.5464569  
  49 HYDR    8.9744052    9.9942531   10.3057446   10.8916904    9.4352591  
  50 CARB    8.9672860    9.5010240    9.5605829   10.5262499    8.9459293  
  51 HYDR    9.0052390    9.2912944    9.2576237   10.3496890    8.7133978  
  52 HYDR    9.6568830   10.1714590   10.3021531   11.1804163    9.4894693  
  53 HYDR    9.5062915   10.1622945   10.1700827   11.1837971    9.7331790  
  54 CARB    6.9336437    6.8721205    6.8104375    7.9459076    6.2551483  
  55 HYDR    8.0176189    7.9341046    7.8491422    9.0092069    7.2694075  
  56 OXYG    5.8876138    5.8093856    6.1060790    6.7764110    4.8160026  
  57 OXYG    6.8297065    6.3332962    6.1430930    7.4132356    5.6884933  
  58 HYDR    5.9847522    5.4287850    5.1919924    6.5137842    4.9051820  

               11 HYDR      12 CARB      13 CARB      14 HYDR      15 HYDR  

   1 CARB    2.1758685 *  2.6098105 *  1.5581980 *  2.1929786 *  2.1856378 *
   2 CARB    3.8954238    2.5680654 *  3.8708881    4.2420083    4.7185527  
   3 HYDR    4.5200389    3.4809096    4.5757378    4.8326794    5.3689173  
   4 HYDR    4.7251985    3.0128661    4.4636804    4.7500153    5.4074238  
   5 CARB    3.1164354    1.5622955 *  4.1158662    4.8146069    4.7206128  
   6 HYDR    4.0162931    2.2804544 *  5.1925765    5.8838129    5.7912186  
   7 CARB    2.2889523 *  2.1562256 *  3.8986646    4.6703282    4.2051498  
   8 HYDR    2.9342387 *  3.1367829    4.1312957    4.7172896    4.4382085  
   9 HYDR    2.5700268 *  2.6383886 *  4.7323554    5.5900863    4.8659966  
  10 CARB    1.0949319 *  1.5684521 *  2.5750528 *  3.5174136    2.8277576 *
  11 HYDR    0.0000000    2.2941247 *  2.7160786 *  3.7501942    2.5323660 *
  12 CARB    2.2941247 *  0.0000000    3.4290701    4.3304100    3.9064742  
  13 CARB    2.7160786 *  3.4290701    0.0000000    1.0916685 *  1.0915825 *
  14 HYDR    3.7501942    4.3304100    1.0916685 *  0.0000000    1.7910359 *
  15 HYDR    2.5323660 *  3.9064742    1.0915825 *  1.7910359 *  0.0000000  
  16 HYDR    2.9670176 *  3.1352685    1.0911473 *  1.7671606 *  1.7896618 *
  17 CARB    2.7520724 *  1.5359454 *  4.6218833    5.6274306    4.8386026  
  18 HYDR    2.7914511 *  2.2125870 *  5.1085984    6.1268637    5.2004150  
  19 HYDR    3.8257484    2.1696998 *  5.4599325    6.4088184    5.7882081  
  20 HYDR    2.7612710 *  2.1719677 *  4.5855142    5.6387392    4.6319524  
  21 CARB    3.3155360    1.5298353 *  3.4368967    4.1916548    4.0921290  
  22 HYDR    3.7495236    2.2280840 *  3.0612494    3.5744775    3.9306317  
  23 HYDR    3.3249575    2.1690817 *  3.4094934    4.2306754    3.8625097  
  24 HYDR    4.2360140    2.1540622 *  4.5153122    5.2139535    5.1875582  
  25 CARB    3.5176855    2.8933821 *  2.5621309 *  2.7396000 *  3.5107925  
  26 HYDR    3.9818135    3.1133004    2.5197564 *  2.5693673 *  3.5928664  
  27 OXYG    2.7049231 *  3.7531614    2.2925538 *  2.5960089 *  2.5109514 *
  28 OXYG    4.5624949    4.2782184    3.2399812    2.9681387 *  4.1222915  
  29 HYDR    4.3344290    4.5127045    3.1916061    2.9449174 *  3.8721537  
  30 CARB    6.6856223    5.8081969    4.4694709    3.9559080    5.4366741  
  31 CARB    7.3789625    6.3438204    5.5184420    4.9579695    6.5736010  
  32 HYDR    6.6790534    5.6630695    5.0792597    4.6290836    6.1294900  
  33 HYDR    8.2779093    7.3419319    6.3671135    5.7065472    7.3861739  
  34 CARB    7.8879758    6.4614657    6.2564992    5.8733126    7.3423646  
  35 HYDR    8.5048130    6.9585875    7.0847208    6.7464661    8.1753138  
  36 CARB    6.8880923    5.2842163    5.4699972    5.3094905    6.5402089  
  37 HYDR    5.8299618    4.2599021    4.5526921    4.5039471    5.6236723  
  38 HYDR    7.3215848    5.4694202    6.2106285    6.1855036    7.2546977  
  39 CARB    7.4345102    6.1049669    5.5903645    5.2600801    6.6040447  
  40 HYDR    7.7125969    6.3365008    5.9574895    5.7285333    6.9008006  
  41 CARB    8.7134497    7.3295117    6.8526562    6.4059208    7.8969122  
  42 CARB    7.5837888    6.9844383    5.1393984    4.4916073    5.9372390  
  43 HYDR    7.3680914    7.1007179    4.7589701    3.9692563    5.4484340  
  44 HYDR    7.6477540    7.0139279    5.3365036    4.8484652    6.0522063  
  45 HYDR    8.6123427    7.9261607    6.1617112    5.4571581    6.9774680  
  46 CARB    9.6671983    8.0320144    8.0419140    7.7177100    9.0841919  
  47 HYDR    9.2823298    7.4773220    7.9251229    7.7470959    8.9639279  
  48 HYDR   10.4556321    8.7934397    8.8567364    8.4917826    9.9197872  
  49 HYDR   10.2255542    8.6456369    8.5038916    8.1631188    9.5026341  
  50 CARB    9.7342122    8.5774713    7.6026155    6.9715057    8.5992914  
  51 HYDR    9.4667547    8.5368889    7.1880558    6.4415636    8.1495611  
  52 HYDR   10.2085767    9.0841875    8.0064005    7.3799511    8.9533312  
  53 HYDR   10.5750736    9.3354692    8.5223433    7.8904714    9.5402330  
  54 CARB    6.9917948    6.2943927    4.7270880    3.9940267    5.7154169  
  55 HYDR    7.9526553    7.3332882    5.5501464    4.7176557    6.4710681  
  56 OXYG    5.4089451    4.6319870    3.2708353    2.9503594 *  4.2455499  
  57 OXYG    6.3338422    6.0622286    3.9610129    3.0754516    4.8552026  
  58 HYDR    5.6161073    5.3388907    3.4809718    2.7370942 *  4.4160065  

               16 HYDR      17 CARB      18 HYDR      19 HYDR      20 HYDR  

   1 CARB    2.1600157 *  3.9316304    4.2347297    4.7605265    4.2406831  
   2 CARB    3.9395335    3.9187812    4.2589194    4.2224264    4.7299826  
   3 HYDR    4.8287299    4.7068242    4.8462032    5.0080968    5.5894285  
   4 HYDR    4.3137506    4.2926561    4.7982909    4.3520757    5.0945000  
   5 CARB    4.0967238    2.5636224 *  2.7658384 *  2.9128819 *  3.5057546  
   6 HYDR    5.0956026    2.7778343 *  2.8669397 *  2.7561168 *  3.8463245  
   7 CARB    4.2058271    2.8550212 *  2.6005061 *  3.5939939    3.6216101  
   8 HYDR    4.6603198    3.9494068    3.6370082    4.6640493    4.6884773  
   9 HYDR    4.9945027    2.7201475 *  2.0639661 *  3.4405995    3.4809186  
  10 CARB    2.7829301 *  2.5427789 *  2.7185168 *  3.4869392    2.9111549 *
  11 HYDR    2.9670176 *  2.7520724 *  2.7914511 *  3.8257484    2.7612710 *
  12 CARB    3.1352685    1.5359454 *  2.2125870 *  2.1696998 *  2.1719677 *
  13 CARB    1.0911473 *  4.6218833    5.1085984    5.4599325    4.5855142  
  14 HYDR    1.7671606 *  5.6274306    6.1268637    6.4088184    5.6387392  
  15 HYDR    1.7896618 *  4.8386026    5.2004150    5.7882081    4.6319524  
  16 HYDR    0.0000000    4.2690680    4.9573321    4.9854524    4.1303977  
  17 CARB    4.2690680    0.0000000    1.0922497 *  1.0957147 *  1.0956188 *
  18 HYDR    4.9573321    1.0922497 *  0.0000000    1.7658009 *  1.7656202 *
  19 HYDR    4.9854524    1.0957147 *  1.7658009 *  0.0000000    1.7699442 *
  20 HYDR    4.1303977    1.0956188 *  1.7656202 *  1.7699442 *  0.0000000  
  21 CARB    2.7142816 *  2.4621225 *  3.4521339    2.6836782 *  2.6861378 *
  22 HYDR    2.3340633 *  3.4633484    4.3727578    3.7086154    3.7148957  
  23 HYDR    2.5183098 *  2.6825301 *  3.7067873    3.0078910    2.4389064 *
  24 HYDR    3.7613191    2.6649447 *  3.6872990    2.4169470 *  2.9979596 *
  25 CARB    2.8115917 *  4.4132209    4.8449734    4.9565056    4.9445447  
  26 HYDR    2.4115876 *  4.6321873    5.2702892    5.0717788    5.0333619  
  27 OXYG    3.2355664    4.9131271    4.9620285    5.8150126    5.2342104  
  28 OXYG    3.7541382    5.7722744    6.0956002    6.3291489    6.3160291  
  29 HYDR    3.9435749    5.9253003    6.1091801    6.6048972    6.4343725  
  30 CARB    4.0215632    7.1583028    8.0118606    7.3980477    7.3112150  
  31 CARB    5.4624005    7.8190487    8.4643117    8.0035476    8.3154405  
  32 HYDR    5.1407881    7.1497298    7.6992869    7.3718780    7.7351320  
  33 HYDR    6.4128235    8.8300580    9.4254208    9.0275290    9.3536229  
  34 CARB    5.9567761    7.8102346    8.5538621    7.7904047    8.3181597  
  35 HYDR    6.8318137    8.2592177    8.9408671    8.1553943    8.8708508  
  36 CARB    4.9682830    6.5381258    7.3727040    6.4618842    6.9802552  
  37 HYDR    4.1039605    5.5826311    6.3773133    5.6025641    6.0597349  
  38 HYDR    5.6140422    6.5504234    7.4111051    6.2921851    7.0240365  
  39 CARB    5.0091769    7.3530623    8.2619861    7.3635787    7.5988823  
  40 HYDR    5.2146887    7.4375084    8.4215639    7.3791199    7.5658738  
  41 CARB    6.4042078    8.6155928    9.4686883    8.5688215    8.9712573  
  42 CARB    4.6942818    8.2669871    9.1443123    8.5626478    8.2612607  
  43 HYDR    4.4888524    8.4099913    9.2190247    8.8359545    8.3618002  
  44 HYDR    4.7106852    8.1615905    9.1019974    8.4135468    8.0386890  
  45 HYDR    5.7585386    9.2292855   10.1097042    9.4693774    9.2699594  
  46 CARB    7.4747869    9.1670332   10.0600025    8.9417438    9.5370012  
  47 HYDR    7.2908850    8.5033684    9.4029651    8.1774205    8.9014445  
  48 HYDR    8.3649520    9.9479691   10.7919536    9.6977335   10.3937419  
  49 HYDR    7.8628246    9.7288979   10.6759752    9.5002060    9.9963836  
  50 CARB    7.2554472    9.9239004   10.7596094    9.9609555   10.2331858  
  51 HYDR    6.9732884    9.9542197   10.7389198   10.1066141   10.2531068  
  52 HYDR    7.5690471   10.3734328   11.2667634   10.3989438   10.5848465  
  53 HYDR    8.2155921   10.6810620   11.4868982   10.6658697   11.0617825  
  54 CARB    4.6660402    7.7812228    8.4783295    8.1038095    8.0941803  
  55 HYDR    5.4840935    8.8049515    9.5243470    9.1240967    9.0651613  
  56 OXYG    2.7294176 *  5.9683103    6.8139954    6.3013706    6.0707247  
  57 OXYG    4.1912754    7.5746534    8.1574800    8.0673241    7.8614166  
  58 HYDR    3.8238100    6.8664535    7.3766373    7.3841699    7.2346764  

               21 CARB      22 HYDR      23 HYDR      24 HYDR      25 CARB  

   1 CARB    3.1697219    2.9301800 *  3.5606097    4.1596660    1.5703345 *
   2 CARB    3.0645853    2.7866389 *  4.0603652    3.4531559    1.5474940 *
   3 HYDR    4.1468720    3.8686600    5.1346492    4.4906204    2.1584006 *
   4 HYDR    3.0483252    2.6405966 *  4.1123058    3.1503043    2.1662996 *
   5 CARB    2.6718833 *  2.9709020 *  3.5867006    2.9987027 *  2.5706707 *
   6 HYDR    3.2451296    3.6545045    4.1927718    3.2108822    3.5190751  
   7 CARB    3.5884649    3.9238724    4.2231572    4.1841750    2.9535761 *
   8 HYDR    4.4487221    4.5820195    5.1177492    5.0814702    2.9828134 *
   9 HYDR    4.1663560    4.7085647    4.6920663    4.6438717    4.0329947  
  10 CARB    2.7149462 *  3.0327606    3.0673781    3.6053562    2.5735717 *
  11 HYDR    3.3155360    3.7495236    3.3249575    4.2360140    3.5176855  
  12 CARB    1.5298353 *  2.2280840 *  2.1690817 *  2.1540622 *  2.8933821 *
  13 CARB    3.4368967    3.0612494    3.4094934    4.5153122    2.5621309 *
  14 HYDR    4.1916548    3.5744775    4.2306754    5.2139535    2.7396000 *
  15 HYDR    4.0921290    3.9306317    3.8625097    5.1875582    3.5107925  
  16 HYDR    2.7142816 *  2.3340633 *  2.5183098 *  3.7613191    2.8115917 *
  17 CARB    2.4621225 *  3.4633484    2.6825301 *  2.6649447 *  4.4132209  
  18 HYDR    3.4521339    4.3727578    3.7067873    3.6872990    4.8449734  
  19 HYDR    2.6836782 *  3.7086154    3.0078910    2.4169470 *  4.9565056  
  20 HYDR    2.6861378 *  3.7148957    2.4389064 *  2.9979596 *  4.9445447  
  21 CARB    0.0000000    1.0896031 *  1.0960177 *  1.0962797 *  3.1132409  
  22 HYDR    1.0896031 *  0.0000000    1.7589976 *  1.7593297 *  2.5204649 *
  23 HYDR    1.0960177 *  1.7589976 *  0.0000000    1.7644125 *  3.8468616  
  24 HYDR    1.0962797 *  1.7593297 *  1.7644125 *  0.0000000    3.8618118  
  25 CARB    3.1132409    2.5204649 *  3.8468616    3.8618118    0.0000000  
  26 HYDR    2.7751828 *  1.8842305 *  3.4262880    3.4886941    1.0899820 *
  27 OXYG    4.5185595    4.2860839    4.8775992    5.4875446    2.4216713 *
  28 OXYG    4.5119291    3.8058613    5.2073056    5.2236030    1.4234272 *
  29 HYDR    4.9761027    4.3979250    5.5884282    5.7809090    1.9357018 *
  30 CARB    4.7728125    3.7129069    5.0278522    5.1713374    4.1391917  
  31 CARB    5.7696480    4.7382950    6.4492087    6.0556033    3.9703401  
  32 HYDR    5.3209014    4.3664516    6.1055237    5.6486954    3.1755156  
  33 HYDR    6.8428396    5.8178511    7.5287004    7.1325827    4.8255468  
  34 CARB    5.6702955    4.7014468    6.3731797    5.6853313    4.6360401  
  35 HYDR    6.2881433    5.4031108    7.0910811    6.1897810    5.1899917  
  36 CARB    4.3102571    3.3947432    4.9769563    4.2404214    4.0238766  
  37 HYDR    3.4135556    2.4763857 *  4.1699022    3.4905652    2.9841610 *
  38 HYDR    4.4428929    3.7154806    5.1334810    4.0985581    4.7030884  
  39 CARB    4.9397734    3.9555919    5.3242500    5.0050987    4.7790734  
  40 HYDR    5.0006584    4.1341137    5.2147700    4.9646645    5.4490496  
  41 CARB    6.2863229    5.3025705    6.7890084    6.2690986    5.7087111  
  42 CARB    5.8896649    4.8972977    5.9107343    6.3429137    5.4015646  
  43 HYDR    6.1567113    5.1856526    6.1198790    6.7679250    5.3597874  
  44 HYDR    5.7813736    4.8959457    5.6354376    6.1773945    5.8604761  
  45 HYDR    6.8208843    5.8049353    6.9040346    7.1884725    6.2096644  
  46 CARB    6.9016943    6.0477259    7.4065807    6.6461812    6.8073251  
  47 HYDR    6.3389370    5.5979412    6.8819293    5.9400714    6.5933691  
  48 HYDR    7.7603496    6.9073697    8.3436214    7.4811730    7.4270666  
  49 HYDR    7.4002238    6.5655015    7.7697112    7.1447642    7.5421077  
  50 CARB    7.5640624    6.5294369    7.9902618    7.6589764    6.6746050  
  51 HYDR    7.6302105    6.5553262    8.0419435    7.8726275    6.3768173  
  52 HYDR    7.9494787    6.9403941    8.2487605    8.0305502    7.3596020  
  53 HYDR    8.3787484    7.3613467    8.8824245    8.4044681    7.3791870  
  54 CARB    5.6090382    4.5263445    6.0619610    6.0885696    3.9205734  
  55 HYDR    6.5781327    5.4910115    6.9493465    7.0408656    4.9813994  
  56 OXYG    3.6335819    2.5987131 *  3.8298943    4.2014006    3.2246139  
  57 OXYG    5.6323744    4.6170930    6.0380932    6.3128746    3.4528583  
  58 HYDR    5.0996272    4.1477656    5.6092283    5.8072051    2.5854038 *

               26 HYDR      27 OXYG      28 OXYG      29 HYDR      30 CARB  

   1 CARB    2.1628435 *  1.3714567 *  2.4424363 *  2.3265357 *  5.0012751  
   2 CARB    2.1667202 *  3.3984296    2.4611047 *  2.9585511 *  5.0522447  
   3 HYDR    2.9631864 *  3.5790091    2.4750114 *  2.8327730 *  5.7279751  
   4 HYDR    2.2938209 *  4.3711204    2.9896803 *  3.7083876    4.6499132  
   5 CARB    3.1519680    3.6576885    3.7225448    3.9686112    6.1038513  
   6 HYDR    4.0254312    4.6930627    4.5749508    4.8741318    6.8017194  
   7 CARB    3.7972508    2.8383255 *  3.8739632    3.7299452    6.9060531  
   8 HYDR    4.0009566    2.4798624 *  3.5040591    3.1727728    7.1125298  
   9 HYDR    4.8299112    3.6865359    4.9528811    4.7549444    7.9077761  
  10 CARB    3.1259019    2.3761242 *  3.7193189    3.6286318    6.0389333  
  11 HYDR    3.9818135    2.7049231 *  4.5624949    4.3344290    6.6856223  
  12 CARB    3.1133004    3.7531614    4.2782184    4.5127045    5.8081969  
  13 CARB    2.5197564 *  2.2925538 *  3.2399812    3.1916061    4.4694709  
  14 HYDR    2.5693673 *  2.5960089 *  2.9681387 *  2.9449174 *  3.9559080  
  15 HYDR    3.5928664    2.5109514 *  4.1222915    3.8721537    5.4366741  
  16 HYDR    2.4115876 *  3.2355664    3.7541382    3.9435749    4.0215632  
  17 CARB    4.6321873    4.9131271    5.7722744    5.9253003    7.1583028  
  18 HYDR    5.2702892    4.9620285    6.0956002    6.1091801    8.0118606  
  19 HYDR    5.0717788    5.8150126    6.3291489    6.6048972    7.3980477  
  20 HYDR    5.0333619    5.2342104    6.3160291    6.4343725    7.3112150  
  21 CARB    2.7751828 *  4.5185595    4.5119291    4.9761027    4.7728125  
  22 HYDR    1.8842305 *  4.2860839    3.8058613    4.3979250    3.7129069  
  23 HYDR    3.4262880    4.8775992    5.2073056    5.5884282    5.0278522  
  24 HYDR    3.4886941    5.4875446    5.2236030    5.7809090    5.1713374  
  25 CARB    1.0899820 *  2.4216713 *  1.4234272 *  1.9357018 *  4.1391917  
  26 HYDR    0.0000000    3.2176402    2.0053312 *  2.7091317 *  3.1279525  
  27 OXYG    3.2176402    0.0000000    2.5810025 *  1.9414058 *  5.8900824  
  28 OXYG    2.0053312 *  2.5810025 *  0.0000000    0.9712790 *  4.2864841  
  29 HYDR    2.7091317 *  1.9414058 *  0.9712790 *  0.0000000    5.0581573  
  30 CARB    3.1279525    5.8900824    4.2864841    5.0581573    0.0000000  
  31 CARB    3.4410779    5.9165481    3.4770275    4.3536309    2.7082583 *
  32 HYDR    2.8941458 *  5.1374945    2.6048811 *  3.5026658    3.2730662  
  33 HYDR    4.4198557    6.5778426    4.0799590    4.8548216    3.5562409  
  34 CARB    3.9595926    6.8718673    4.5351125    5.4867857    2.8898263 *
  35 HYDR    4.6734640    7.4514827    5.0212217    5.9605056    3.9839450  
  36 CARB    3.1912556    6.3660998    4.4006409    5.3562471    2.5053665 *
  37 HYDR    2.1851366 *  5.3517517    3.5424602    4.4724800    2.6073288 *
  38 HYDR    3.9368139    7.0946169    5.2369844    6.1867133    3.4500632  
  39 CARB    3.7756470    6.8840623    5.0627886    5.9578971    1.5539932 *
  40 HYDR    4.3937770    7.4942760    5.9181157    6.7828544    2.1598442 *
  41 CARB    4.8423103    7.8615568    5.6966879    6.6202889    2.6743992 *
  42 CARB    4.4185006    6.7950818    5.4577797    6.1003419    1.5343051 *
  43 HYDR    4.4879892    6.3889960    5.2830971    5.7810103    2.1629725 *
  44 HYDR    4.8241574    7.2308971    6.1417594    6.7733820    2.1547485 *
  45 HYDR    5.2492917    7.6842991    6.1215142    6.7996116    2.1893194 *
  46 CARB    5.9457255    9.0855266    6.9527712    7.9068495    3.9721034  
  47 HYDR    5.7586772    8.9492112    6.9258587    7.8920185    4.2441671  
  48 HYDR    6.6550780    9.7163418    7.4340852    8.3867192    4.8201071  
  49 HYDR    6.6034293    9.7533803    7.7366739    8.6718319    4.2746876  
  50 CARB    5.8380505    8.6103027    6.4134229    7.2602722    3.2708146  
  51 HYDR    5.6049820    8.1075956    5.9368635    6.7066053    3.1024216  
  52 HYDR    6.4402639    9.2406715    7.2010510    8.0288564    3.5600321  
  53 HYDR    6.6206125    9.3601376    7.0275647    7.8805582    4.2922135  
  54 CARB    3.2167913    5.5369939    3.4842755    4.2325445    1.7352743 *
  55 HYDR    4.2709716    6.4410039    4.4611735    5.1327532    2.1740472 *
  56 OXYG    2.1711389 *  4.8711570    3.6931103    4.3846082    1.3158830 *
  57 OXYG    3.0036283    4.5456026    2.7554575 *  3.2736397    2.6060227 *
  58 HYDR    2.3523225 *  3.7333879    1.7762997 *  2.3435807 *  3.0343129  

               31 CARB      32 HYDR      33 HYDR      34 CARB      35 HYDR  

   1 CARB    5.3509704    4.6405950    6.1836882    6.0716555    6.7097349  
   2 CARB    4.4912645    3.5747905    5.3341230    4.8085194    5.0922673  
   3 HYDR    4.6714611    3.6301409    5.3409085    5.1250183    5.2382889  
   4 HYDR    4.0176574    3.2123910    4.9111927    4.0246094    4.2404748  
   5 CARB    5.9423794    5.0798428    6.8342449    6.1201333    6.4118246  
   6 HYDR    6.4682412    5.6016409    7.3350067    6.4566933    6.5956401  
   7 CARB    6.7802744    5.8625922    7.5952935    7.2315988    7.5801108  
   8 HYDR    6.6680648    5.6802938    7.3634141    7.2998322    7.5954519  
   9 HYDR    7.8378038    6.9157018    8.6578193    8.2203842    8.5309417  
  10 CARB    6.4816333    5.7294322    7.3845359    6.9513964    7.5069002  
  11 HYDR    7.3789625    6.6790534    8.2779093    7.8879758    8.5048130  
  12 CARB    6.3438204    5.6630695    7.3419319    6.4614657    6.9585875  
  13 CARB    5.5184420    5.0792597    6.3671135    6.2564992    7.0847208  
  14 HYDR    4.9579695    4.6290836    5.7065472    5.8733126    6.7464661  
  15 HYDR    6.5736010    6.1294900    7.3861739    7.3423646    8.1753138  
  16 HYDR    5.4624005    5.1407881    6.4128235    5.9567761    6.8318137  
  17 CARB    7.8190487    7.1497298    8.8300580    7.8102346    8.2592177  
  18 HYDR    8.4643117    7.6992869    9.4254208    8.5538621    8.9408671  
  19 HYDR    8.0035476    7.3718780    9.0275290    7.7904047    8.1553943  
  20 HYDR    8.3154405    7.7351320    9.3536229    8.3181597    8.8708508  
  21 CARB    5.7696480    5.3209014    6.8428396    5.6702955    6.2881433  
  22 HYDR    4.7382950    4.3664516    5.8178511    4.7014468    5.4031108  
  23 HYDR    6.4492087    6.1055237    7.5287004    6.3731797    7.0910811  
  24 HYDR    6.0556033    5.6486954    7.1325827    5.6853313    6.1897810  
  25 CARB    3.9703401    3.1755156    4.8255468    4.6360401    5.1899917  
  26 HYDR    3.4410779    2.8941458 *  4.4198557    3.9595926    4.6734640  
  27 OXYG    5.9165481    5.1374945    6.5778426    6.8718673    7.4514827  
  28 OXYG    3.4770275    2.6048811 *  4.0799590    4.5351125    5.0212217  
  29 HYDR    4.3536309    3.5026658    4.8548216    5.4867857    5.9605056  
  30 CARB    2.7082583 *  3.2730662    3.5562409    2.8898263 *  3.9839450  
  31 CARB    0.0000000    1.0960709 *  1.0972623 *  1.5332239 *  2.1752062 *
  32 HYDR    1.0960709 *  0.0000000    1.7596586 *  2.1511203 *  2.5379878 *
  33 HYDR    1.0972623 *  1.7596586 *  0.0000000    2.1787643 *  2.4645162 *
  34 CARB    1.5332239 *  2.1511203 *  2.1787643 *  0.0000000    1.0957191 *
  35 HYDR    2.1752062 *  2.5379878 *  2.4645162 *  1.0957191 *  0.0000000  
  36 CARB    2.4879296 *  2.7331345 *  3.4596074    1.5436166 *  2.2796543 *
  37 HYDR    2.6381257 *  2.4882980 *  3.7089393    2.2598450 *  2.9347219 *
  38 HYDR    3.4474807    3.6215390    4.3298685    2.2216598 *  2.5699549 *
  39 CARB    2.8012328 *  3.4577858    3.6523668    2.1118046 *  3.1106107  
  40 HYDR    3.8980873    4.5188097    4.7324829    3.1044911    4.0035663  
  41 CARB    2.5774546 *  3.4843228    3.0306229    1.5599393 *  2.2810135 *
  42 CARB    3.8762130    4.5860943    4.4687766    4.1202194    5.1970550  
  43 HYDR    4.2262199    4.8211072    4.7343454    4.8020083    5.8695991  
  44 HYDR    4.7569173    5.4123587    5.4401792    4.7705251    5.8435976  
  45 HYDR    3.9665476    4.8597720    4.3436397    4.1131964    5.1122555  
  46 CARB    3.9257242    4.7020966    4.3124627    2.5605052 *  2.7798783 *
  47 HYDR    4.2669246    4.8415013    4.8219004    2.7741748 *  2.8932053 *
  48 HYDR    4.2273756    4.9963474    4.3743564    2.9003882 *  2.7405968 *
  49 HYDR    4.7385979    5.5899562    5.1113225    3.5041676    3.8465593  
  50 CARB    3.1058664    4.1850931    3.1007307    2.6806304 *  3.2481254  
  51 HYDR    2.7908663 *  3.8778296    2.6196076 *  2.9429384 *  3.5960251  
  52 HYDR    4.0630369    5.1343958    4.1384650    3.5854880    4.2110876  
  53 HYDR    3.5745468    4.6088552    3.3078523    3.0542044    3.2619128  
  54 CARB    1.5369662 *  2.1575594 *  2.1248070 *  2.5916716 *  3.5238026  
  55 HYDR    2.1833550 *  3.0289851    2.3317828 *  3.0811118    3.9651613  
  56 OXYG    3.3224820    3.4830007    4.3012837    3.6069978    4.6349699  
  57 OXYG    2.4487412 *  2.5455477 *  2.8701984 *  3.7630487    4.5944773  
  58 HYDR    2.5387344 *  2.2061992 *  3.0821197    3.8397853    4.5690719  

               36 CARB      37 HYDR      38 HYDR      39 CARB      40 HYDR  

   1 CARB    5.3327388    4.2859773    5.9846604    5.8681372    6.3782144  
   2 CARB    4.1169777    3.0900449    4.4888221    5.2630357    5.8987554  
   3 HYDR    4.7239680    3.7924978    5.1122214    5.9371252    6.6837201  
   4 HYDR    3.2558214    2.3189057 *  3.4882782    4.5609134    5.1809111  
   5 CARB    5.1863774    4.1508433    5.3669553    6.2906430    6.7337746  
   6 HYDR    5.5210426    4.5814377    5.5050708    6.7687700    7.1783739  
   7 CARB    6.4086686    5.3294996    6.7375005    7.3708544    7.8492061  
   8 HYDR    6.6897245    5.6270989    7.1199065    7.6627853    8.2646167  
   9 HYDR    7.3351454    6.2681167    7.5701734    8.3232833    8.7367787  
  10 CARB    5.9889008    4.9094761    6.4112573    6.6774821    7.0399884  
  11 HYDR    6.8880923    5.8299618    7.3215848    7.4345102    7.7125969  
  12 CARB    5.2842163    4.2599021    5.4694202    6.1049669    6.3365008  
  13 CARB    5.4699972    4.5526921    6.2106285    5.5903645    5.9574895  
  14 HYDR    5.3094905    4.5039471    6.1855036    5.2600801    5.7285333  
  15 HYDR    6.5402089    5.6236723    7.2546977    6.6040447    6.9008006  
  16 HYDR    4.9682830    4.1039605    5.6140422    5.0091769    5.2146887  
  17 CARB    6.5381258    5.5826311    6.5504234    7.3530623    7.4375084  
  18 HYDR    7.3727040    6.3773133    7.4111051    8.2619861    8.4215639  
  19 HYDR    6.4618842    5.6025641    6.2921851    7.3635787    7.3791199  
  20 HYDR    6.9802552    6.0597349    7.0240365    7.5988823    7.5658738  
  21 CARB    4.3102571    3.4135556    4.4428929    4.9397734    5.0006584  
  22 HYDR    3.3947432    2.4763857 *  3.7154806    3.9555919    4.1341137  
  23 HYDR    4.9769563    4.1699022    5.1334810    5.3242500    5.2147700  
  24 HYDR    4.2404214    3.4905652    4.0985581    5.0050987    4.9646645  
  25 CARB    4.0238766    2.9841610 *  4.7030884    4.7790734    5.4490496  
  26 HYDR    3.1912556    2.1851366 *  3.9368139    3.7756470    4.3937770  
  27 OXYG    6.3660998    5.3517517    7.0946169    6.8840623    7.4942760  
  28 OXYG    4.4006409    3.5424602    5.2369844    5.0627886    5.9181157  
  29 HYDR    5.3562471    4.4724800    6.1867133    5.9578971    6.7828544  
  30 CARB    2.5053665 *  2.6073288 *  3.4500632    1.5539932 *  2.1598442 *
  31 CARB    2.4879296 *  2.6381257 *  3.4474807    2.8012328 *  3.8980873  
  32 HYDR    2.7331345 *  2.4882980 *  3.6215390    3.4577858    4.5188097  
  33 HYDR    3.4596074    3.7089393    4.3298685    3.6523668    4.7324829  
  34 CARB    1.5436166 *  2.2598450 *  2.2216598 *  2.1118046 *  3.1044911  
  35 HYDR    2.2796543 *  2.9347219 *  2.5699549 *  3.1106107    4.0035663  
  36 CARB    0.0000000    1.0910941 *  1.0899194 *  1.5432411 *  2.2796185 *
  37 HYDR    1.0910941 *  0.0000000    1.7722799 *  2.2433759 *  2.9199791 *
  38 HYDR    1.0899194 *  1.7722799 *  0.0000000    2.2204406 *  2.5620440 *
  39 CARB    1.5432411 *  2.2433759 *  2.2204406 *  0.0000000    1.0972680 *
  40 HYDR    2.2796185 *  2.9199791 *  2.5620440 *  1.0972680 *  0.0000000  
  41 CARB    2.1518236 *  3.1246612    2.6396917 *  1.5687587 *  2.2778324 *
  42 CARB    3.9111292    4.1228149    4.7538435    2.5940507 *  2.7601649 *
  43 HYDR    4.6646472    4.6868593    5.5937030    3.5236382    3.7889124  
  44 HYDR    4.2723949    4.4828801    4.9477759    2.8979021 *  2.6359499 *
  45 HYDR    4.2248440    4.6609715    5.0202877    2.8072235 *  2.9991072 *
  46 CARB    2.8426553 *  3.9334699    2.7105661 *  2.5406710 *  2.7207169 *
  47 HYDR    2.5853112 *  3.6196832    2.0513113 *  2.7004773 *  2.7346657 *
  48 HYDR    3.5692259    4.6373763    3.4099408    3.4840958    3.7964516  
  49 HYDR    3.6228758    4.6843966    3.4900490    2.9232287 *  2.7483943 *
  50 CARB    3.5944797    4.4506681    4.1694392    2.7269118 *  3.3074432  
  51 HYDR    3.9363900    4.5931512    4.7156720    3.0840247    3.8078642  
  52 HYDR    4.2033566    5.0787041    4.6886336    3.0362007    3.2751225  
  53 HYDR    4.2087030    5.1172311    4.6458749    3.6176627    4.2007640  
  54 CARB    3.0045280    3.0152348    4.0849048    2.6377099 *  3.5979413  
  55 HYDR    3.7228972    3.9492009    4.7473894    3.0076919    3.8627969  
  56 OXYG    2.7994032 *  2.3930755 *  3.6625363    2.3885448 *  2.7805739 *
  57 OXYG    4.0191966    3.6926278    5.1036004    3.8194551    4.6966651  
  58 HYDR    3.9515832    3.4002687    4.9872132    4.1026693    4.9998975  

               41 CARB      42 CARB      43 HYDR      44 HYDR      45 HYDR  

   1 CARB    6.9827223    6.0067927    5.7682992    6.3232848    6.9483173  
   2 CARB    6.0589571    6.4725061    6.6165229    6.8730440    7.2066752  
   3 HYDR    6.5200606    7.1536881    7.2486755    7.6682286    7.8092977  
   4 HYDR    5.2737659    6.1479974    6.4664522    6.5229559    6.7958115  
   5 CARB    7.2573758    7.4521767    7.5867106    7.6779599    8.2860815  
   6 HYDR    7.6341672    8.2098577    8.4429711    8.4121664    8.9898538  
   7 CARB    8.3760543    8.1270154    8.0619363    8.3870554    9.0222499  
   8 HYDR    8.5384328    8.3298060    8.1848898    8.7167649    9.1744788  
   9 HYDR    9.3565450    9.1124713    9.0539119    9.3081811   10.0302223  
  10 CARB    7.8749803    7.0969319    6.9748028    7.2466632    8.0752305  
  11 HYDR    8.7134497    7.5837888    7.3680914    7.6477540    8.6123427  
  12 CARB    7.3295117    6.9844383    7.1007179    7.0139279    7.9261607  
  13 CARB    6.8526562    5.1393984    4.7589701    5.3365036    6.1617112  
  14 HYDR    6.4059208    4.4916073    3.9692563    4.8484652    5.4571581  
  15 HYDR    7.8969122    5.9372390    5.4484340    6.0522063    6.9774680  
  16 HYDR    6.4042078    4.6942818    4.4888524    4.7106852    5.7585386  
  17 CARB    8.6155928    8.2669871    8.4099913    8.1615905    9.2292855  
  18 HYDR    9.4686883    9.1443123    9.2190247    9.1019974   10.1097042  
  19 HYDR    8.5688215    8.5626478    8.8359545    8.4135468    9.4693774  
  20 HYDR    8.9712573    8.2612607    8.3618002    8.0386890    9.2699594  
  21 CARB    6.2863229    5.8896649    6.1567113    5.7813736    6.8208843  
  22 HYDR    5.3025705    4.8972977    5.1856526    4.8959457    5.8049353  
  23 HYDR    6.7890084    5.9107343    6.1198790    5.6354376    6.9040346  
  24 HYDR    6.2690986    6.3429137    6.7679250    6.1773945    7.1884725  
  25 CARB    5.7087111    5.4015646    5.3597874    5.8604761    6.2096644  
  26 HYDR    4.8423103    4.4185006    4.4879892    4.8241574    5.2492917  
  27 OXYG    7.8615568    6.7950818    6.3889960    7.2308971    7.6842991  
  28 OXYG    5.6966879    5.4577797    5.2830971    6.1417594    6.1215142  
  29 HYDR    6.6202889    6.1003419    5.7810103    6.7733820    6.7996116  
  30 CARB    2.6743992 *  1.5343051 *  2.1629725 *  2.1547485 *  2.1893194 *
  31 CARB    2.5774546 *  3.8762130    4.2262199    4.7569173    3.9665476  
  32 HYDR    3.4843228    4.5860943    4.8211072    5.4123587    4.8597720  
  33 HYDR    3.0306229    4.4687766    4.7343454    5.4401792    4.3436397  
  34 CARB    1.5599393 *  4.1202194    4.8020083    4.7705251    4.1131964  
  35 HYDR    2.2810135 *  5.1970550    5.8695991    5.8435976    5.1122555  
  36 CARB    2.1518236 *  3.9111292    4.6646472    4.2723949    4.2248440  
  37 HYDR    3.1246612    4.1228149    4.6868593    4.4828801    4.6609715  
  38 HYDR    2.6396917 *  4.7538435    5.5937030    4.9477759    5.0202877  
  39 CARB    1.5687587 *  2.5940507 *  3.5236382    2.8979021 *  2.8072235 *
  40 HYDR    2.2778324 *  2.7601649 *  3.7889124    2.6359499 *  2.9991072 *
  41 CARB    0.0000000    3.4401612    4.3339156    3.9577688    3.1551100  
  42 CARB    3.4401612    0.0000000    1.0929282 *  1.0941873 *  1.0938293 *
  43 HYDR    4.3339156    1.0929282 *  0.0000000    1.7760860 *  1.7853394 *
  44 HYDR    3.9577688    1.0941873 *  1.7760860 *  0.0000000    1.7738804 *
  45 HYDR    3.1551100    1.0938293 *  1.7853394 *  1.7738804 *  0.0000000  
  46 CARB    1.5380510 *  4.6390919    5.6397007    4.8994439    4.2923312  
  47 HYDR    2.2139708 *  5.1085329    6.1195042    5.2472334    4.9640054  
  48 HYDR    2.1749970 *  5.4857046    6.4301804    5.8537350    5.0237387  
  49 HYDR    2.1721873 *  4.6117398    5.6649944    4.7001494    4.1532012  
  50 CARB    1.5307203 *  3.4621920    4.2229648    4.1317291    2.7464454 *
  51 HYDR    2.2235329 *  3.1708363    3.6861130    4.0496922    2.4600339 *
  52 HYDR    2.1699446 *  3.3443230    4.1760389    3.8087165    2.4542376 *
  53 HYDR    2.1578814 *  4.5504817    5.2689831    5.2200185    3.7955079  
  54 CARB    2.9341340 *  2.6073521 *  2.7467840 *  3.5866107    2.8650832 *
  55 HYDR    2.9840374 *  2.4116348 *  2.5105893 *  3.4903658    2.2913690 *
  56 OXYG    3.7496867    2.3709335 *  2.6408840 *  2.6550355 *  3.3073639  
  57 OXYG    4.2924116    3.2595284    2.9337889 *  4.1997038    3.7240862  
  58 HYDR    4.6611823    3.9662200    3.7079169    4.8045562    4.5336397  

               46 CARB      47 HYDR      48 HYDR      49 HYDR      50 CARB  

   1 CARB    8.1052048    7.8820833    8.8133757    8.7358184    7.8816212  
   2 CARB    6.8983300    6.4883995    7.4274566    7.7374187    7.2245117  
   3 HYDR    7.3802869    7.0226589    7.7761188    8.2969132    7.5995750  
   4 HYDR    5.9659567    5.4857804    6.4772343    6.8311279    6.5474466  
   5 CARB    7.9640727    7.4161576    8.5661377    8.7362958    8.5092754  
   6 HYDR    8.1656234    7.5117889    8.7019583    8.9744052    8.9672860  
   7 CARB    9.2392484    8.7814953    9.8492890    9.9942531    9.5010240  
   8 HYDR    9.4977104    9.1273267   10.0305355   10.3057446    9.5605829  
   9 HYDR   10.1460999    9.6214277   10.7612476   10.8916904   10.5262499  
  10 CARB    8.8079788    8.4083642    9.5464569    9.4352591    8.9459293  
  11 HYDR    9.6671983    9.2823298   10.4556321   10.2255542    9.7342122  
  12 CARB    8.0320144    7.4773220    8.7934397    8.6456369    8.5774713  
  13 CARB    8.0419140    7.9251229    8.8567364    8.5038916    7.6026155  
  14 HYDR    7.7177100    7.7470959    8.4917826    8.1631188    6.9715057  
  15 HYDR    9.0841919    8.9639279    9.9197872    9.5026341    8.5992914  
  16 HYDR    7.4747869    7.2908850    8.3649520    7.8628246    7.2554472  
  17 CARB    9.1670332    8.5033684    9.9479691    9.7288979    9.9239004  
  18 HYDR   10.0600025    9.4029651   10.7919536   10.6759752   10.7596094  
  19 HYDR    8.9417438    8.1774205    9.6977335    9.5002060    9.9609555  
  20 HYDR    9.5370012    8.9014445   10.3937419    9.9963836   10.2331858  
  21 CARB    6.9016943    6.3389370    7.7603496    7.4002238    7.5640624  
  22 HYDR    6.0477259    5.5979412    6.9073697    6.5655015    6.5294369  
  23 HYDR    7.4065807    6.8819293    8.3436214    7.7697112    7.9902618  
  24 HYDR    6.6461812    5.9400714    7.4811730    7.1447642    7.6589764  
  25 CARB    6.8073251    6.5933691    7.4270666    7.5421077    6.6746050  
  26 HYDR    5.9457255    5.7586772    6.6550780    6.6034293    5.8380505  
  27 OXYG    9.0855266    8.9492112    9.7163418    9.7533803    8.6103027  
  28 OXYG    6.9527712    6.9258587    7.4340852    7.7366739    6.4134229  
  29 HYDR    7.9068495    7.8920185    8.3867192    8.6718319    7.2602722  
  30 CARB    3.9721034    4.2441671    4.8201071    4.2746876    3.2708146  
  31 CARB    3.9257242    4.2669246    4.2273756    4.7385979    3.1058664  
  32 HYDR    4.7020966    4.8415013    4.9963474    5.5899562    4.1850931  
  33 HYDR    4.3124627    4.8219004    4.3743564    5.1113225    3.1007307  
  34 CARB    2.5605052 *  2.7741748 *  2.9003882 *  3.5041676    2.6806304 *
  35 HYDR    2.7798783 *  2.8932053 *  2.7405968 *  3.8465593    3.2481254  
  36 CARB    2.8426553 *  2.5853112 *  3.5692259    3.6228758    3.5944797  
  37 HYDR    3.9334699    3.6196832    4.6373763    4.6843966    4.4506681  
  38 HYDR    2.7105661 *  2.0513113 *  3.4099408    3.4900490    4.1694392  
  39 CARB    2.5406710 *  2.7004773 *  3.4840958    2.9232287 *  2.7269118 *
  40 HYDR    2.7207169 *  2.7346657 *  3.7964516    2.7483943 *  3.3074432  
  41 CARB    1.5380510 *  2.2139708 *  2.1749970 *  2.1721873 *  1.5307203 *
  42 CARB    4.6390919    5.1085329    5.4857046    4.6117398    3.4621920  
  43 HYDR    5.6397007    6.1195042    6.4301804    5.6649944    4.2229648  
  44 HYDR    4.8994439    5.2472334    5.8537350    4.7001494    4.1317291  
  45 HYDR    4.2923312    4.9640054    5.0237387    4.1532012    2.7464454 *
  46 CARB    0.0000000    1.0917990 *  1.0958379 *  1.0958720 *  2.4510688 *
  47 HYDR    1.0917990 *  0.0000000    1.7660065 *  1.7639525 *  3.4431855  
  48 HYDR    1.0958379 *  1.7660065 *  0.0000000    1.7700058 *  2.6878596 *
  49 HYDR    1.0958720 *  1.7639525 *  1.7700058 *  0.0000000    2.6559784 *
  50 CARB    2.4510688 *  3.4431855    2.6878596 *  2.6559784 *  0.0000000  
  51 HYDR    3.4490823    4.3627733    3.6796786    3.7084018    1.0889671 *
  52 HYDR    2.7200491 *  3.7258571    3.0922357    2.4605333 *  1.0959219 *
  53 HYDR    2.6055638 *  3.6465890    2.3715444 *  2.8851511 *  1.0958933 *
  54 CARB    4.4566605    4.8886306    4.9908900    4.9958134    3.1653302  
  55 HYDR    4.5020858    5.1444628    4.9626571    4.8857799    2.6709586 *
  56 OXYG    4.9168394    4.9437960    5.8067075    5.2747747    4.5484729  
  57 OXYG    5.8035295    6.1663683    6.3303168    6.3454971    4.4678244  
  58 HYDR    6.1015936    6.3171710    6.6188526    6.7508547    5.0783934  

               51 HYDR      52 HYDR      53 HYDR      54 CARB      55 HYDR  

   1 CARB    7.5163584    8.4548304    8.6793982    4.9778907    5.9542821  
   2 CARB    7.1020939    7.9767226    7.7969000    4.8914527    5.9786141  
   3 HYDR    7.4172021    8.4473696    8.0628159    5.2590379    6.3164322  
   4 HYDR    6.5659953    7.2985110    7.0704200    4.6138312    5.6793189  
   5 CARB    8.4475633    9.1767368    9.1297713    6.2167286    7.3026843  
   6 HYDR    9.0052390    9.6568830    9.5062915    6.9336437    8.0176189  
   7 CARB    9.2912944   10.1714590   10.1622945    6.8721205    7.9341046  
   8 HYDR    9.2576237   10.3021531   10.1700827    6.8104375    7.8491422  
   9 HYDR   10.3496890   11.1804163   11.1837971    7.9459076    9.0092069  
  10 CARB    8.7133978    9.4894693    9.7331790    6.2551483    7.2694075  
  11 HYDR    9.4667547   10.2085767   10.5750736    6.9917948    7.9526553  
  12 CARB    8.5368889    9.0841875    9.3354692    6.2943927    7.3332882  
  13 CARB    7.1880558    8.0064005    8.5223433    4.7270880    5.5501464  
  14 HYDR    6.4415636    7.3799511    7.8904714    3.9940267    4.7176557  
  15 HYDR    8.1495611    8.9533312    9.5402330    5.7154169    6.4710681  
  16 HYDR    6.9732884    7.5690471    8.2155921    4.6660402    5.4840935  
  17 CARB    9.9542197   10.3734328   10.6810620    7.7812228    8.8049515  
  18 HYDR   10.7389198   11.2667634   11.4868982    8.4783295    9.5243470  
  19 HYDR   10.1066141   10.3989438   10.6658697    8.1038095    9.1240967  
  20 HYDR   10.2531068   10.5848465   11.0617825    8.0941803    9.0651613  
  21 CARB    7.6302105    7.9494787    8.3787484    5.6090382    6.5781327  
  22 HYDR    6.5553262    6.9403941    7.3613467    4.5263445    5.4910115  
  23 HYDR    8.0419435    8.2487605    8.8824245    6.0619610    6.9493465  
  24 HYDR    7.8726275    8.0305502    8.4044681    6.0885696    7.0408656  
  25 CARB    6.3768173    7.3596020    7.3791870    3.9205734    4.9813994  
  26 HYDR    5.6049820    6.4402639    6.6206125    3.2167913    4.2709716  
  27 OXYG    8.1075956    9.2406715    9.3601376    5.5369939    6.4410039  
  28 OXYG    5.9368635    7.2010510    7.0275647    3.4842755    4.4611735  
  29 HYDR    6.7066053    8.0288564    7.8805582    4.2325445    5.1327532  
  30 CARB    3.1024216    3.5600321    4.2922135    1.7352743 *  2.1740472 *
  31 CARB    2.7908663 *  4.0630369    3.5745468    1.5369662 *  2.1833550 *
  32 HYDR    3.8778296    5.1343958    4.6088552    2.1575594 *  3.0289851  
  33 HYDR    2.6196076 *  4.1384650    3.3078523    2.1248070 *  2.3317828 *
  34 CARB    2.9429384 *  3.5854880    3.0542044    2.5916716 *  3.0811118  
  35 HYDR    3.5960251    4.2110876    3.2619128    3.5238026    3.9651613  
  36 CARB    3.9363900    4.2033566    4.2087030    3.0045280    3.7228972  
  37 HYDR    4.5931512    5.0787041    5.1172311    3.0152348    3.9492009  
  38 HYDR    4.7156720    4.6886336    4.6458749    4.0849048    4.7473894  
  39 CARB    3.0840247    3.0362007    3.6176627    2.6377099 *  3.0076919  
  40 HYDR    3.8078642    3.2751225    4.2007640    3.5979413    3.8627969  
  41 CARB    2.2235329 *  2.1699446 *  2.1578814 *  2.9341340 *  2.9840374 *
  42 CARB    3.1708363    3.3443230    4.5504817    2.6073521 *  2.4116348 *
  43 HYDR    3.6861130    4.1760389    5.2689831    2.7467840 *  2.5105893 *
  44 HYDR    4.0496922    3.8087165    5.2200185    3.5866107    3.4903658  
  45 HYDR    2.4600339 *  2.4542376 *  3.7955079    2.8650832 *  2.2913690 *
  46 CARB    3.4490823    2.7200491 *  2.6055638 *  4.4566605    4.5020858  
  47 HYDR    4.3627733    3.7258571    3.6465890    4.8886306    5.1444628  
  48 HYDR    3.6796786    3.0922357    2.3715444 *  4.9908900    4.9626571  
  49 HYDR    3.7084018    2.4605333 *  2.8851511 *  4.9958134    4.8857799  
  50 CARB    1.0889671 *  1.0959219 *  1.0958933 *  3.1653302    2.6709586 *
  51 HYDR    0.0000000    1.7634234 *  1.7546768 *  2.5732488 *  1.8251625 *
  52 HYDR    1.7634234 *  0.0000000    1.7646020 *  3.8379954    3.2344570  
  53 HYDR    1.7546768 *  1.7646020 *  0.0000000    3.9661061    3.4769260  
  54 CARB    2.5732488 *  3.8379954    3.9661061    0.0000000    1.0888588 *
  55 HYDR    1.8251625 *  3.2344570    3.4769260    1.0888588 *  0.0000000  
  56 OXYG    4.3660574    4.8550863    5.5339553    2.4310095 *  3.1644169  
  57 OXYG    3.7309353    5.0951150    5.2298525    1.3668609 *  1.9655562 *
  58 HYDR    4.4483063    5.7857995    5.7868680    1.9484281 *  2.7995143 *

               56 OXYG      57 OXYG      58 HYDR  

   1 CARB    3.8610680    4.2480969    3.4677317  
   2 CARB    4.2398286    4.6995593    3.8315690  
   3 HYDR    5.0490677    4.9821149    4.0568646  
   4 HYDR    4.0105845    4.7357391    3.9921696  
   5 CARB    5.1008001    5.9787897    5.1251939  
   6 HYDR    5.8876138    6.8297065    5.9847522  
   7 CARB    5.8093856    6.3332962    5.4287850  
   8 HYDR    6.1060790    6.1430930    5.1919924  
   9 HYDR    6.7764110    7.4132356    6.5137842  
  10 CARB    4.8160026    5.6884933    4.9051820  
  11 HYDR    5.4089451    6.3338422    5.6161073  
  12 CARB    4.6319870    6.0622286    5.3388907  
  13 CARB    3.2708353    3.9610129    3.4809718  
  14 HYDR    2.9503594 *  3.0754516    2.7370942 *
  15 HYDR    4.2455499    4.8552026    4.4160065  
  16 HYDR    2.7294176 *  4.1912754    3.8238100  
  17 CARB    5.9683103    7.5746534    6.8664535  
  18 HYDR    6.8139954    8.1574800    7.3766373  
  19 HYDR    6.3013706    8.0673241    7.3841699  
  20 HYDR    6.0707247    7.8614166    7.2346764  
  21 CARB    3.6335819    5.6323744    5.0996272  
  22 HYDR    2.5987131 *  4.6170930    4.1477656  
  23 HYDR    3.8298943    6.0380932    5.6092283  
  24 HYDR    4.2014006    6.3128746    5.8072051  
  25 CARB    3.2246139    3.4528583    2.5854038 *
  26 HYDR    2.1711389 *  3.0036283    2.3523225 *
  27 OXYG    4.8711570    4.5456026    3.7333879  
  28 OXYG    3.6931103    2.7554575 *  1.7762997 *
  29 HYDR    4.3846082    3.2736397    2.3435807 *
  30 CARB    1.3158830 *  2.6060227 *  3.0343129  
  31 CARB    3.3224820    2.4487412 *  2.5387344 *
  32 HYDR    3.4830007    2.5455477 *  2.2061992 *
  33 HYDR    4.3012837    2.8701984 *  3.0821197  
  34 CARB    3.6069978    3.7630487    3.8397853  
  35 HYDR    4.6349699    4.5944773    4.5690719  
  36 CARB    2.7994032 *  4.0191966    3.9515832  
  37 HYDR    2.3930755 *  3.6926278    3.4002687  
  38 HYDR    3.6625363    5.1036004    4.9872132  
  39 CARB    2.3885448 *  3.8194551    4.1026693  
  40 HYDR    2.7805739 *  4.6966651    4.9998975  
  41 CARB    3.7496867    4.2924116    4.6611823  
  42 CARB    2.3709335 *  3.2595284    3.9662200  
  43 HYDR    2.6408840 *  2.9337889 *  3.7079169  
  44 HYDR    2.6550355 *  4.1997038    4.8045562  
  45 HYDR    3.3073639    3.7240862    4.5336397  
  46 CARB    4.9168394    5.8035295    6.1015936  
  47 HYDR    4.9437960    6.1663683    6.3171710  
  48 HYDR    5.8067075    6.3303168    6.6188526  
  49 HYDR    5.2747747    6.3454971    6.7508547  
  50 CARB    4.5484729    4.4678244    5.0783934  
  51 HYDR    4.3660574    3.7309353    4.4483063  
  52 HYDR    4.8550863    5.0951150    5.7857995  
  53 HYDR    5.5339553    5.2298525    5.7868680  
  54 CARB    2.4310095 *  1.3668609 *  1.9484281 *
  55 HYDR    3.1644169    1.9655562 *  2.7995143 *
  56 OXYG    0.0000000    2.7311509 *  2.8203234 *
  57 OXYG    2.7311509 *  0.0000000    0.9792066 *
  58 HYDR    2.8203234 *  0.9792066 *  0.0000000  

  * ... LESS THAN  3.000


     ATOMIC BASIS SET
     ----------------
 THE CONTRACTED PRIMITIVE FUNCTIONS HAVE BEEN UNNORMALIZED
 THE CONTRACTED BASIS FUNCTIONS ARE NOW NORMALIZED TO UNITY

  SHELL TYPE  PRIMITIVE        EXPONENT          CONTRACTION COEFFICIENT(S)

 CARBON    

      1   S       1          4563.2400000    0.001966650249
      1   S       2           682.0240000    0.015230601932
      1   S       3           154.9730000    0.076126909656
      1   S       4            44.4553000    0.260801033080
      1   S       5            13.0290000    0.616462078191
      1   S       6             1.8277300    0.221006028032

      2   L       7            20.9642000    0.114660080729    0.040248692673
      2   L       8             4.8033100    0.919999647749    0.237593956746
      2   L       9             1.4593300   -0.003030682134    0.815853851473

      3   L      10             0.4834560    1.000000000000    1.000000000000

      4   L      11             0.1455850    1.000000000000    1.000000000000

      5   L      12             0.0438000    1.000000000000    1.000000000000

      6   D      13             0.6260000    1.000000000000

 CARBON    

      7   S      14          4563.2400000    0.001966650249
      7   S      15           682.0240000    0.015230601932
      7   S      16           154.9730000    0.076126909656
      7   S      17            44.4553000    0.260801033080
      7   S      18            13.0290000    0.616462078191
      7   S      19             1.8277300    0.221006028032

      8   L      20            20.9642000    0.114660080729    0.040248692673
      8   L      21             4.8033100    0.919999647749    0.237593956746
      8   L      22             1.4593300   -0.003030682134    0.815853851473

      9   L      23             0.4834560    1.000000000000    1.000000000000

     10   L      24             0.1455850    1.000000000000    1.000000000000

     11   L      25             0.0438000    1.000000000000    1.000000000000

     12   D      26             0.6260000    1.000000000000

 HYDROGEN  

     13   S      27            33.8650000    0.025493814541
     13   S      28             5.0947900    0.190373108582
     13   S      29             1.1587900    0.852161486043

     14   S      30             0.3258400    1.000000000000

     15   S      31             0.1027410    1.000000000000

     16   S      32             0.0360000    1.000000000000

 HYDROGEN  

     17   S      33            33.8650000    0.025493814541
     17   S      34             5.0947900    0.190373108582
     17   S      35             1.1587900    0.852161486043

     18   S      36             0.3258400    1.000000000000

     19   S      37             0.1027410    1.000000000000

     20   S      38             0.0360000    1.000000000000

 CARBON    

     21   S      39          4563.2400000    0.001966650249
     21   S      40           682.0240000    0.015230601932
     21   S      41           154.9730000    0.076126909656
     21   S      42            44.4553000    0.260801033080
     21   S      43            13.0290000    0.616462078191
     21   S      44             1.8277300    0.221006028032

     22   L      45            20.9642000    0.114660080729    0.040248692673
     22   L      46             4.8033100    0.919999647749    0.237593956746
     22   L      47             1.4593300   -0.003030682134    0.815853851473

     23   L      48             0.4834560    1.000000000000    1.000000000000

     24   L      49             0.1455850    1.000000000000    1.000000000000

     25   L      50             0.0438000    1.000000000000    1.000000000000

     26   D      51             0.6260000    1.000000000000

 HYDROGEN  

     27   S      52            33.8650000    0.025493814541
     27   S      53             5.0947900    0.190373108582
     27   S      54             1.1587900    0.852161486043

     28   S      55             0.3258400    1.000000000000

     29   S      56             0.1027410    1.000000000000

     30   S      57             0.0360000    1.000000000000

 CARBON    

     31   S      58          4563.2400000    0.001966650249
     31   S      59           682.0240000    0.015230601932
     31   S      60           154.9730000    0.076126909656
     31   S      61            44.4553000    0.260801033080
     31   S      62            13.0290000    0.616462078191
     31   S      63             1.8277300    0.221006028032

     32   L      64            20.9642000    0.114660080729    0.040248692673
     32   L      65             4.8033100    0.919999647749    0.237593956746
     32   L      66             1.4593300   -0.003030682134    0.815853851473

     33   L      67             0.4834560    1.000000000000    1.000000000000

     34   L      68             0.1455850    1.000000000000    1.000000000000

     35   L      69             0.0438000    1.000000000000    1.000000000000

     36   D      70             0.6260000    1.000000000000

 HYDROGEN  

     37   S      71            33.8650000    0.025493814541
     37   S      72             5.0947900    0.190373108582
     37   S      73             1.1587900    0.852161486043

     38   S      74             0.3258400    1.000000000000

     39   S      75             0.1027410    1.000000000000

     40   S      76             0.0360000    1.000000000000

 HYDROGEN  

     41   S      77            33.8650000    0.025493814541
     41   S      78             5.0947900    0.190373108582
     41   S      79             1.1587900    0.852161486043

     42   S      80             0.3258400    1.000000000000

     43   S      81             0.1027410    1.000000000000

     44   S      82             0.0360000    1.000000000000

 CARBON    

     45   S      83          4563.2400000    0.001966650249
     45   S      84           682.0240000    0.015230601932
     45   S      85           154.9730000    0.076126909656
     45   S      86            44.4553000    0.260801033080
     45   S      87            13.0290000    0.616462078191
     45   S      88             1.8277300    0.221006028032

     46   L      89            20.9642000    0.114660080729    0.040248692673
     46   L      90             4.8033100    0.919999647749    0.237593956746
     46   L      91             1.4593300   -0.003030682134    0.815853851473

     47   L      92             0.4834560    1.000000000000    1.000000000000

     48   L      93             0.1455850    1.000000000000    1.000000000000

     49   L      94             0.0438000    1.000000000000    1.000000000000

     50   D      95             0.6260000    1.000000000000

 HYDROGEN  

     51   S      96            33.8650000    0.025493814541
     51   S      97             5.0947900    0.190373108582
     51   S      98             1.1587900    0.852161486043

     52   S      99             0.3258400    1.000000000000

     53   S     100             0.1027410    1.000000000000

     54   S     101             0.0360000    1.000000000000

 CARBON    

     55   S     102          4563.2400000    0.001966650249
     55   S     103           682.0240000    0.015230601932
     55   S     104           154.9730000    0.076126909656
     55   S     105            44.4553000    0.260801033080
     55   S     106            13.0290000    0.616462078191
     55   S     107             1.8277300    0.221006028032

     56   L     108            20.9642000    0.114660080729    0.040248692673
     56   L     109             4.8033100    0.919999647749    0.237593956746
     56   L     110             1.4593300   -0.003030682134    0.815853851473

     57   L     111             0.4834560    1.000000000000    1.000000000000

     58   L     112             0.1455850    1.000000000000    1.000000000000

     59   L     113             0.0438000    1.000000000000    1.000000000000

     60   D     114             0.6260000    1.000000000000

 CARBON    

     61   S     115          4563.2400000    0.001966650249
     61   S     116           682.0240000    0.015230601932
     61   S     117           154.9730000    0.076126909656
     61   S     118            44.4553000    0.260801033080
     61   S     119            13.0290000    0.616462078191
     61   S     120             1.8277300    0.221006028032

     62   L     121            20.9642000    0.114660080729    0.040248692673
     62   L     122             4.8033100    0.919999647749    0.237593956746
     62   L     123             1.4593300   -0.003030682134    0.815853851473

     63   L     124             0.4834560    1.000000000000    1.000000000000

     64   L     125             0.1455850    1.000000000000    1.000000000000

     65   L     126             0.0438000    1.000000000000    1.000000000000

     66   D     127             0.6260000    1.000000000000

 HYDROGEN  

     67   S     128            33.8650000    0.025493814541
     67   S     129             5.0947900    0.190373108582
     67   S     130             1.1587900    0.852161486043

     68   S     131             0.3258400    1.000000000000

     69   S     132             0.1027410    1.000000000000

     70   S     133             0.0360000    1.000000000000

 HYDROGEN  

     71   S     134            33.8650000    0.025493814541
     71   S     135             5.0947900    0.190373108582
     71   S     136             1.1587900    0.852161486043

     72   S     137             0.3258400    1.000000000000

     73   S     138             0.1027410    1.000000000000

     74   S     139             0.0360000    1.000000000000

 HYDROGEN  

     75   S     140            33.8650000    0.025493814541
     75   S     141             5.0947900    0.190373108582
     75   S     142             1.1587900    0.852161486043

     76   S     143             0.3258400    1.000000000000

     77   S     144             0.1027410    1.000000000000

     78   S     145             0.0360000    1.000000000000

 CARBON    

     79   S     146          4563.2400000    0.001966650249
     79   S     147           682.0240000    0.015230601932
     79   S     148           154.9730000    0.076126909656
     79   S     149            44.4553000    0.260801033080
     79   S     150            13.0290000    0.616462078191
     79   S     151             1.8277300    0.221006028032

     80   L     152            20.9642000    0.114660080729    0.040248692673
     80   L     153             4.8033100    0.919999647749    0.237593956746
     80   L     154             1.4593300   -0.003030682134    0.815853851473

     81   L     155             0.4834560    1.000000000000    1.000000000000

     82   L     156             0.1455850    1.000000000000    1.000000000000

     83   L     157             0.0438000    1.000000000000    1.000000000000

     84   D     158             0.6260000    1.000000000000

 HYDROGEN  

     85   S     159            33.8650000    0.025493814541
     85   S     160             5.0947900    0.190373108582
     85   S     161             1.1587900    0.852161486043

     86   S     162             0.3258400    1.000000000000

     87   S     163             0.1027410    1.000000000000

     88   S     164             0.0360000    1.000000000000

 HYDROGEN  

     89   S     165            33.8650000    0.025493814541
     89   S     166             5.0947900    0.190373108582
     89   S     167             1.1587900    0.852161486043

     90   S     168             0.3258400    1.000000000000

     91   S     169             0.1027410    1.000000000000

     92   S     170             0.0360000    1.000000000000

 HYDROGEN  

     93   S     171            33.8650000    0.025493814541
     93   S     172             5.0947900    0.190373108582
     93   S     173             1.1587900    0.852161486043

     94   S     174             0.3258400    1.000000000000

     95   S     175             0.1027410    1.000000000000

     96   S     176             0.0360000    1.000000000000

 CARBON    

     97   S     177          4563.2400000    0.001966650249
     97   S     178           682.0240000    0.015230601932
     97   S     179           154.9730000    0.076126909656
     97   S     180            44.4553000    0.260801033080
     97   S     181            13.0290000    0.616462078191
     97   S     182             1.8277300    0.221006028032

     98   L     183            20.9642000    0.114660080729    0.040248692673
     98   L     184             4.8033100    0.919999647749    0.237593956746
     98   L     185             1.4593300   -0.003030682134    0.815853851473

     99   L     186             0.4834560    1.000000000000    1.000000000000

    100   L     187             0.1455850    1.000000000000    1.000000000000

    101   L     188             0.0438000    1.000000000000    1.000000000000

    102   D     189             0.6260000    1.000000000000

 HYDROGEN  

    103   S     190            33.8650000    0.025493814541
    103   S     191             5.0947900    0.190373108582
    103   S     192             1.1587900    0.852161486043

    104   S     193             0.3258400    1.000000000000

    105   S     194             0.1027410    1.000000000000

    106   S     195             0.0360000    1.000000000000

 HYDROGEN  

    107   S     196            33.8650000    0.025493814541
    107   S     197             5.0947900    0.190373108582
    107   S     198             1.1587900    0.852161486043

    108   S     199             0.3258400    1.000000000000

    109   S     200             0.1027410    1.000000000000

    110   S     201             0.0360000    1.000000000000

 HYDROGEN  

    111   S     202            33.8650000    0.025493814541
    111   S     203             5.0947900    0.190373108582
    111   S     204             1.1587900    0.852161486043

    112   S     205             0.3258400    1.000000000000

    113   S     206             0.1027410    1.000000000000

    114   S     207             0.0360000    1.000000000000

 CARBON    

    115   S     208          4563.2400000    0.001966650249
    115   S     209           682.0240000    0.015230601932
    115   S     210           154.9730000    0.076126909656
    115   S     211            44.4553000    0.260801033080
    115   S     212            13.0290000    0.616462078191
    115   S     213             1.8277300    0.221006028032

    116   L     214            20.9642000    0.114660080729    0.040248692673
    116   L     215             4.8033100    0.919999647749    0.237593956746
    116   L     216             1.4593300   -0.003030682134    0.815853851473

    117   L     217             0.4834560    1.000000000000    1.000000000000

    118   L     218             0.1455850    1.000000000000    1.000000000000

    119   L     219             0.0438000    1.000000000000    1.000000000000

    120   D     220             0.6260000    1.000000000000

 HYDROGEN  

    121   S     221            33.8650000    0.025493814541
    121   S     222             5.0947900    0.190373108582
    121   S     223             1.1587900    0.852161486043

    122   S     224             0.3258400    1.000000000000

    123   S     225             0.1027410    1.000000000000

    124   S     226             0.0360000    1.000000000000

 OXYGEN    

    125   S     227          8588.5000000    0.001895150083
    125   S     228          1297.2300000    0.014385900631
    125   S     229           299.2960000    0.070732003103
    125   S     230            87.3771000    0.240001010530
    125   S     231            25.6789000    0.594797026097
    125   S     232             3.7400400    0.280802012320

    126   L     233            42.1175000    0.113889012440    0.036511397380
    126   L     234             9.6283700    0.920811100576    0.237152982984
    126   L     235             2.8533200   -0.003274470358    0.819701941186

    127   L     236             0.9056610    1.000000000000    1.000000000000

    128   L     237             0.2556110    1.000000000000    1.000000000000

    129   L     238             0.0845000    1.000000000000    1.000000000000

    130   D     239             1.2920000    1.000000000000

 OXYGEN    

    131   S     240          8588.5000000    0.001895150083
    131   S     241          1297.2300000    0.014385900631
    131   S     242           299.2960000    0.070732003103
    131   S     243            87.3771000    0.240001010530
    131   S     244            25.6789000    0.594797026097
    131   S     245             3.7400400    0.280802012320

    132   L     246            42.1175000    0.113889012440    0.036511397380
    132   L     247             9.6283700    0.920811100576    0.237152982984
    132   L     248             2.8533200   -0.003274470358    0.819701941186

    133   L     249             0.9056610    1.000000000000    1.000000000000

    134   L     250             0.2556110    1.000000000000    1.000000000000

    135   L     251             0.0845000    1.000000000000    1.000000000000

    136   D     252             1.2920000    1.000000000000

 HYDROGEN  

    137   S     253            33.8650000    0.025493814541
    137   S     254             5.0947900    0.190373108582
    137   S     255             1.1587900    0.852161486043

    138   S     256             0.3258400    1.000000000000

    139   S     257             0.1027410    1.000000000000

    140   S     258             0.0360000    1.000000000000

 CARBON    

    141   S     259          4563.2400000    0.001966650249
    141   S     260           682.0240000    0.015230601932
    141   S     261           154.9730000    0.076126909656
    141   S     262            44.4553000    0.260801033080
    141   S     263            13.0290000    0.616462078191
    141   S     264             1.8277300    0.221006028032

    142   L     265            20.9642000    0.114660080729    0.040248692673
    142   L     266             4.8033100    0.919999647749    0.237593956746
    142   L     267             1.4593300   -0.003030682134    0.815853851473

    143   L     268             0.4834560    1.000000000000    1.000000000000

    144   L     269             0.1455850    1.000000000000    1.000000000000

    145   L     270             0.0438000    1.000000000000    1.000000000000

    146   D     271             0.6260000    1.000000000000

 CARBON    

    147   S     272          4563.2400000    0.001966650249
    147   S     273           682.0240000    0.015230601932
    147   S     274           154.9730000    0.076126909656
    147   S     275            44.4553000    0.260801033080
    147   S     276            13.0290000    0.616462078191
    147   S     277             1.8277300    0.221006028032

    148   L     278            20.9642000    0.114660080729    0.040248692673
    148   L     279             4.8033100    0.919999647749    0.237593956746
    148   L     280             1.4593300   -0.003030682134    0.815853851473

    149   L     281             0.4834560    1.000000000000    1.000000000000

    150   L     282             0.1455850    1.000000000000    1.000000000000

    151   L     283             0.0438000    1.000000000000    1.000000000000

    152   D     284             0.6260000    1.000000000000

 HYDROGEN  

    153   S     285            33.8650000    0.025493814541
    153   S     286             5.0947900    0.190373108582
    153   S     287             1.1587900    0.852161486043

    154   S     288             0.3258400    1.000000000000

    155   S     289             0.1027410    1.000000000000

    156   S     290             0.0360000    1.000000000000

 HYDROGEN  

    157   S     291            33.8650000    0.025493814541
    157   S     292             5.0947900    0.190373108582
    157   S     293             1.1587900    0.852161486043

    158   S     294             0.3258400    1.000000000000

    159   S     295             0.1027410    1.000000000000

    160   S     296             0.0360000    1.000000000000

 CARBON    

    161   S     297          4563.2400000    0.001966650249
    161   S     298           682.0240000    0.015230601932
    161   S     299           154.9730000    0.076126909656
    161   S     300            44.4553000    0.260801033080
    161   S     301            13.0290000    0.616462078191
    161   S     302             1.8277300    0.221006028032

    162   L     303            20.9642000    0.114660080729    0.040248692673
    162   L     304             4.8033100    0.919999647749    0.237593956746
    162   L     305             1.4593300   -0.003030682134    0.815853851473

    163   L     306             0.4834560    1.000000000000    1.000000000000

    164   L     307             0.1455850    1.000000000000    1.000000000000

    165   L     308             0.0438000    1.000000000000    1.000000000000

    166   D     309             0.6260000    1.000000000000

 HYDROGEN  

    167   S     310            33.8650000    0.025493814541
    167   S     311             5.0947900    0.190373108582
    167   S     312             1.1587900    0.852161486043

    168   S     313             0.3258400    1.000000000000

    169   S     314             0.1027410    1.000000000000

    170   S     315             0.0360000    1.000000000000

 CARBON    

    171   S     316          4563.2400000    0.001966650249
    171   S     317           682.0240000    0.015230601932
    171   S     318           154.9730000    0.076126909656
    171   S     319            44.4553000    0.260801033080
    171   S     320            13.0290000    0.616462078191
    171   S     321             1.8277300    0.221006028032

    172   L     322            20.9642000    0.114660080729    0.040248692673
    172   L     323             4.8033100    0.919999647749    0.237593956746
    172   L     324             1.4593300   -0.003030682134    0.815853851473

    173   L     325             0.4834560    1.000000000000    1.000000000000

    174   L     326             0.1455850    1.000000000000    1.000000000000

    175   L     327             0.0438000    1.000000000000    1.000000000000

    176   D     328             0.6260000    1.000000000000

 HYDROGEN  

    177   S     329            33.8650000    0.025493814541
    177   S     330             5.0947900    0.190373108582
    177   S     331             1.1587900    0.852161486043

    178   S     332             0.3258400    1.000000000000

    179   S     333             0.1027410    1.000000000000

    180   S     334             0.0360000    1.000000000000

 HYDROGEN  

    181   S     335            33.8650000    0.025493814541
    181   S     336             5.0947900    0.190373108582
    181   S     337             1.1587900    0.852161486043

    182   S     338             0.3258400    1.000000000000

    183   S     339             0.1027410    1.000000000000

    184   S     340             0.0360000    1.000000000000

 CARBON    

    185   S     341          4563.2400000    0.001966650249
    185   S     342           682.0240000    0.015230601932
    185   S     343           154.9730000    0.076126909656
    185   S     344            44.4553000    0.260801033080
    185   S     345            13.0290000    0.616462078191
    185   S     346             1.8277300    0.221006028032

    186   L     347            20.9642000    0.114660080729    0.040248692673
    186   L     348             4.8033100    0.919999647749    0.237593956746
    186   L     349             1.4593300   -0.003030682134    0.815853851473

    187   L     350             0.4834560    1.000000000000    1.000000000000

    188   L     351             0.1455850    1.000000000000    1.000000000000

    189   L     352             0.0438000    1.000000000000    1.000000000000

    190   D     353             0.6260000    1.000000000000

 HYDROGEN  

    191   S     354            33.8650000    0.025493814541
    191   S     355             5.0947900    0.190373108582
    191   S     356             1.1587900    0.852161486043

    192   S     357             0.3258400    1.000000000000

    193   S     358             0.1027410    1.000000000000

    194   S     359             0.0360000    1.000000000000

 CARBON    

    195   S     360          4563.2400000    0.001966650249
    195   S     361           682.0240000    0.015230601932
    195   S     362           154.9730000    0.076126909656
    195   S     363            44.4553000    0.260801033080
    195   S     364            13.0290000    0.616462078191
    195   S     365             1.8277300    0.221006028032

    196   L     366            20.9642000    0.114660080729    0.040248692673
    196   L     367             4.8033100    0.919999647749    0.237593956746
    196   L     368             1.4593300   -0.003030682134    0.815853851473

    197   L     369             0.4834560    1.000000000000    1.000000000000

    198   L     370             0.1455850    1.000000000000    1.000000000000

    199   L     371             0.0438000    1.000000000000    1.000000000000

    200   D     372             0.6260000    1.000000000000

 CARBON    

    201   S     373          4563.2400000    0.001966650249
    201   S     374           682.0240000    0.015230601932
    201   S     375           154.9730000    0.076126909656
    201   S     376            44.4553000    0.260801033080
    201   S     377            13.0290000    0.616462078191
    201   S     378             1.8277300    0.221006028032

    202   L     379            20.9642000    0.114660080729    0.040248692673
    202   L     380             4.8033100    0.919999647749    0.237593956746
    202   L     381             1.4593300   -0.003030682134    0.815853851473

    203   L     382             0.4834560    1.000000000000    1.000000000000

    204   L     383             0.1455850    1.000000000000    1.000000000000

    205   L     384             0.0438000    1.000000000000    1.000000000000

    206   D     385             0.6260000    1.000000000000

 HYDROGEN  

    207   S     386            33.8650000    0.025493814541
    207   S     387             5.0947900    0.190373108582
    207   S     388             1.1587900    0.852161486043

    208   S     389             0.3258400    1.000000000000

    209   S     390             0.1027410    1.000000000000

    210   S     391             0.0360000    1.000000000000

 HYDROGEN  

    211   S     392            33.8650000    0.025493814541
    211   S     393             5.0947900    0.190373108582
    211   S     394             1.1587900    0.852161486043

    212   S     395             0.3258400    1.000000000000

    213   S     396             0.1027410    1.000000000000

    214   S     397             0.0360000    1.000000000000

 HYDROGEN  

    215   S     398            33.8650000    0.025493814541
    215   S     399             5.0947900    0.190373108582
    215   S     400             1.1587900    0.852161486043

    216   S     401             0.3258400    1.000000000000

    217   S     402             0.1027410    1.000000000000

    218   S     403             0.0360000    1.000000000000

 CARBON    

    219   S     404          4563.2400000    0.001966650249
    219   S     405           682.0240000    0.015230601932
    219   S     406           154.9730000    0.076126909656
    219   S     407            44.4553000    0.260801033080
    219   S     408            13.0290000    0.616462078191
    219   S     409             1.8277300    0.221006028032

    220   L     410            20.9642000    0.114660080729    0.040248692673
    220   L     411             4.8033100    0.919999647749    0.237593956746
    220   L     412             1.4593300   -0.003030682134    0.815853851473

    221   L     413             0.4834560    1.000000000000    1.000000000000

    222   L     414             0.1455850    1.000000000000    1.000000000000

    223   L     415             0.0438000    1.000000000000    1.000000000000

    224   D     416             0.6260000    1.000000000000

 HYDROGEN  

    225   S     417            33.8650000    0.025493814541
    225   S     418             5.0947900    0.190373108582
    225   S     419             1.1587900    0.852161486043

    226   S     420             0.3258400    1.000000000000

    227   S     421             0.1027410    1.000000000000

    228   S     422             0.0360000    1.000000000000

 HYDROGEN  

    229   S     423            33.8650000    0.025493814541
    229   S     424             5.0947900    0.190373108582
    229   S     425             1.1587900    0.852161486043

    230   S     426             0.3258400    1.000000000000

    231   S     427             0.1027410    1.000000000000

    232   S     428             0.0360000    1.000000000000

 HYDROGEN  

    233   S     429            33.8650000    0.025493814541
    233   S     430             5.0947900    0.190373108582
    233   S     431             1.1587900    0.852161486043

    234   S     432             0.3258400    1.000000000000

    235   S     433             0.1027410    1.000000000000

    236   S     434             0.0360000    1.000000000000

 CARBON    

    237   S     435          4563.2400000    0.001966650249
    237   S     436           682.0240000    0.015230601932
    237   S     437           154.9730000    0.076126909656
    237   S     438            44.4553000    0.260801033080
    237   S     439            13.0290000    0.616462078191
    237   S     440             1.8277300    0.221006028032

    238   L     441            20.9642000    0.114660080729    0.040248692673
    238   L     442             4.8033100    0.919999647749    0.237593956746
    238   L     443             1.4593300   -0.003030682134    0.815853851473

    239   L     444             0.4834560    1.000000000000    1.000000000000

    240   L     445             0.1455850    1.000000000000    1.000000000000

    241   L     446             0.0438000    1.000000000000    1.000000000000

    242   D     447             0.6260000    1.000000000000

 HYDROGEN  

    243   S     448            33.8650000    0.025493814541
    243   S     449             5.0947900    0.190373108582
    243   S     450             1.1587900    0.852161486043

    244   S     451             0.3258400    1.000000000000

    245   S     452             0.1027410    1.000000000000

    246   S     453             0.0360000    1.000000000000

 HYDROGEN  

    247   S     454            33.8650000    0.025493814541
    247   S     455             5.0947900    0.190373108582
    247   S     456             1.1587900    0.852161486043

    248   S     457             0.3258400    1.000000000000

    249   S     458             0.1027410    1.000000000000

    250   S     459             0.0360000    1.000000000000

 HYDROGEN  

    251   S     460            33.8650000    0.025493814541
    251   S     461             5.0947900    0.190373108582
    251   S     462             1.1587900    0.852161486043

    252   S     463             0.3258400    1.000000000000

    253   S     464             0.1027410    1.000000000000

    254   S     465             0.0360000    1.000000000000

 CARBON    

    255   S     466          4563.2400000    0.001966650249
    255   S     467           682.0240000    0.015230601932
    255   S     468           154.9730000    0.076126909656
    255   S     469            44.4553000    0.260801033080
    255   S     470            13.0290000    0.616462078191
    255   S     471             1.8277300    0.221006028032

    256   L     472            20.9642000    0.114660080729    0.040248692673
    256   L     473             4.8033100    0.919999647749    0.237593956746
    256   L     474             1.4593300   -0.003030682134    0.815853851473

    257   L     475             0.4834560    1.000000000000    1.000000000000

    258   L     476             0.1455850    1.000000000000    1.000000000000

    259   L     477             0.0438000    1.000000000000    1.000000000000

    260   D     478             0.6260000    1.000000000000

 HYDROGEN  

    261   S     479            33.8650000    0.025493814541
    261   S     480             5.0947900    0.190373108582
    261   S     481             1.1587900    0.852161486043

    262   S     482             0.3258400    1.000000000000

    263   S     483             0.1027410    1.000000000000

    264   S     484             0.0360000    1.000000000000

 OXYGEN    

    265   S     485          8588.5000000    0.001895150083
    265   S     486          1297.2300000    0.014385900631
    265   S     487           299.2960000    0.070732003103
    265   S     488            87.3771000    0.240001010530
    265   S     489            25.6789000    0.594797026097
    265   S     490             3.7400400    0.280802012320

    266   L     491            42.1175000    0.113889012440    0.036511397380
    266   L     492             9.6283700    0.920811100576    0.237152982984
    266   L     493             2.8533200   -0.003274470358    0.819701941186

    267   L     494             0.9056610    1.000000000000    1.000000000000

    268   L     495             0.2556110    1.000000000000    1.000000000000

    269   L     496             0.0845000    1.000000000000    1.000000000000

    270   D     497             1.2920000    1.000000000000

 OXYGEN    

    271   S     498          8588.5000000    0.001895150083
    271   S     499          1297.2300000    0.014385900631
    271   S     500           299.2960000    0.070732003103
    271   S     501            87.3771000    0.240001010530
    271   S     502            25.6789000    0.594797026097
    271   S     503             3.7400400    0.280802012320

    272   L     504            42.1175000    0.113889012440    0.036511397380
    272   L     505             9.6283700    0.920811100576    0.237152982984
    272   L     506             2.8533200   -0.003274470358    0.819701941186

    273   L     507             0.9056610    1.000000000000    1.000000000000

    274   L     508             0.2556110    1.000000000000    1.000000000000

    275   L     509             0.0845000    1.000000000000    1.000000000000

    276   D     510             1.2920000    1.000000000000

 HYDROGEN  

    277   S     511            33.8650000    0.025493814541
    277   S     512             5.0947900    0.190373108582
    277   S     513             1.1587900    0.852161486043

    278   S     514             0.3258400    1.000000000000

    279   S     515             0.1027410    1.000000000000

    280   S     516             0.0360000    1.000000000000

 TOTAL NUMBER OF BASIS SET SHELLS             =  280
 NUMBER OF CARTESIAN GAUSSIAN BASIS FUNCTIONS =  688
 NUMBER OF ELECTRONS                          =  186
 CHARGE OF MOLECULE                           =    0
 SPIN MULTIPLICITY                            =    1
 NUMBER OF OCCUPIED ORBITALS (ALPHA)          =   93
 NUMBER OF OCCUPIED ORBITALS (BETA )          =   93
 TOTAL NUMBER OF ATOMS                        =   58
 THE NUCLEAR REPULSION ENERGY IS     2408.0614392995

     $CONTRL OPTIONS
     ---------------
 SCFTYP=NONE         RUNTYP=TRANSITN     EXETYP=RUN     
 MPLEVL=       0     CITYP =GUGA         CCTYP =NONE         VBTYP =NONE    
 DFTTYP=NONE         TDDFT =NONE    
 MULT  =       1     ICHARG=       0     NZVAR =       0     COORD =UNIQUE  
 PP    =NONE         RELWFN=NONE         LOCAL =NONE         NUMGRD=       F
 ISPHER=       0     NOSYM =       0     MAXIT =     200     UNITS =ANGS    
 PLTORB=       F     MOLPLT=       F     AIMPAC=       F     FRIEND=        
 NPRINT=       7     IREST =       0     GEOM  =INPUT   
 NORMF =       0     NORMP =       0     ITOL  =      30     ICUT  =      11
 INTTYP=BEST         GRDTYP=BEST         QMTTOL= 1.0E-06

     $SYSTEM OPTIONS
     ---------------
  REPLICATED MEMORY=   350000000 WORDS (ON EVERY NODE).
 DISTRIBUTED MEMDDI=           0 MILLION WORDS IN AGGREGATE,
 MEMDDI DISTRIBUTED OVER  20 PROCESSORS IS           0 WORDS/PROCESSOR.
 TOTAL MEMORY REQUESTED ON EACH PROCESSOR=   350000000 WORDS.
 TIMLIM=      360000.00 MINUTES, OR     250.0 DAYS.
 PARALL= T  BALTYP=  DLB     KDIAG=    0  COREFL= F
 MXSEQ2=     300 MXSEQ3=     150  mem10=         0  mem22=         0

 Using Gaussians for PCM contribution to MEP, params: 0.10000E+01 0.10000E-07

          ----------------
          PROPERTIES INPUT
          ----------------

     MOMENTS            FIELD           POTENTIAL          DENSITY
 IEMOM =       1   IEFLD =       0   IEPOT =       0   IEDEN =       0
 WHERE =COMASS     WHERE =NUCLEI     WHERE =NUCLEI     WHERE =NUCLEI  
 OUTPUT=BOTH       OUTPUT=BOTH       OUTPUT=BOTH       OUTPUT=BOTH    
 IEMINT=       0   IEFINT=       0                     IEDINT=       0
                                                       MORB  =       0
          EXTRAPOLATION IN EFFECT
          SOSCF IN EFFECT
 ORBITAL PRINTING OPTION: NPREO=     1   688     2     1

     -------------------------------
     INTEGRAL TRANSFORMATION OPTIONS
     -------------------------------
     NWORD  =            0
     CUTOFF = 1.0E-12     MPTRAN =       0
     DIRTRF =       T     AOINTS =DUP     

          ----------------------
          INTEGRAL INPUT OPTIONS
          ----------------------
 NOPK  =       1 NORDER=       0 SCHWRZ=       T

     ------------------------------------------
     THE POINT GROUP IS C1 , NAXIS= 0, ORDER= 1
     ------------------------------------------

     DIMENSIONS OF THE SYMMETRY SUBSPACES ARE
 A   =  688

 ..... DONE SETTING UP THE RUN .....
 CPU     0: STEP CPU TIME=     1.21 TOTAL CPU TIME=          1.2 (      0.0 MIN)
 TOTAL WALL CLOCK TIME=          1.8 SECONDS, CPU UTILIZATION IS    66.15%

     ------------------------
     TRANSITION MOMENT DRIVER
     ------------------------

     -------------------------------
     INPUT FOR TRANSITION MOMENT RUN
     -------------------------------
     OPERAT=HSO1         NFZC  =      90     NOCC  =      94
     NUMCI =       2     NUMVEC=       1     SYMTOL=   1.0E-04
     IPRHSO=       0     NOSYM =       0     ETOL  =   100.000000
     UPPER ENERGY LIMIT FOR SPIN-ORBIT CI MATRIX   =      100.000 HARTREE.
     TMOMNT=       T     SKIPDM=       T     PRTPRM=       T
     SLOWFF=       F     PHYSRC=       F     MODPAR=       3
     JZ    =       0     PARMP =       0     ZEFTYP=TRUE    
     MCP2E =       0     ONECNT=       0     NFFBUF=      -1
     EEQTOL=   0.10E-05  ISTNO =  0  0
     DEGTOL= .0200 .0020

     IROOTS=         4  4
     NSTATE=         4  4
     IVEX  =         1  1
     ZEFF  =        6.0   6.0   1.0   1.0   6.0   1.0   6.0   1.0   1.0   6.0
     ZEFF  =        1.0   6.0   6.0   1.0   1.0   1.0   6.0   1.0   1.0   1.0
     ZEFF  =        6.0   1.0   1.0   1.0   6.0   1.0   8.0   8.0   1.0   6.0
     ZEFF  =        6.0   1.0   1.0   6.0   1.0   6.0   1.0   1.0   6.0   1.0
     ZEFF  =        6.0   6.0   1.0   1.0   1.0   6.0   1.0   1.0   1.0   6.0
     ZEFF  =        1.0   1.0   1.0   6.0   1.0   8.0   8.0   1.0

          ********************
          1 ELECTRON INTEGRALS
          ********************
 ...... END OF ONE-ELECTRON INTEGRALS ......
 CPU     0: STEP CPU TIME=     0.08 TOTAL CPU TIME=          1.3 (      0.0 MIN)
 TOTAL WALL CLOCK TIME=          1.9 SECONDS, CPU UTILIZATION IS    67.07%
 OPENING FILE SOCCDAT WITH      12 LOGICAL RECORDS OF       0 WORDS
 WITH A MAXIMUM OF          12 PHYSICAL RECORDS OF    2048 WORDS

 STATISTICS FOR GENERATION OF SYMMETRY ORBITAL -Q- MATRIX
 NUMBER OF CARTESIAN ATOMIC ORBITALS=        688
 NUMBER OF SPHERICAL CONTAMINANTS DROPPED=     0
 NUMBER OF LINEARLY DEPENDENT MOS DROPPED=     2
 TOTAL NUMBER OF MOS IN VARIATION SPACE=     686

 ...WARNING (SYMORB.SRC)...
 THE INPUT BASIS SET CONTAINS APPROXIMATE LINEAR DEPENDENCE.
 THE SMALLEST EIGENVALUE OF THE OVERLAP MATRIX IS   2.745961E-07
 THERE ARE    2 EIGENVALUES LESS THAN QMTTOL=  1.00E-06
 EIGENVECTORS BELOW -QMTTOL- ARE DROPPED FROM THE MO SPACE,
 IN ORDER TO ELIMINATE THE APPROXIMATE LINEAR DEPENDENCE.

 THIS WILL MOST LIKELY CHANGE THE ENERGY ON THE ORDER OF TENS OF MICROHARTREES,
 DEPENDING ON THE NUMBER OF ORBITALS REMOVED.  THE VALUE OF QMTTOL CAN BE 
 CHANGED IN $CONTRL: JOBS WITH EIGENVALUES BELOW 1.0E-07 PROBABLY WON'T
 CONVERGE.  EIGENVALUES BETWEEN 1.0E-07 AND 1.0E-06 MAY REQUIRE LOOSENING OF
 THE DENSITY CRITERION (CONV IN $SCF), MORE ACCURATE INTEGRAL EVALUATION
 (ICUT=11 IN $CONTRL), MORE ACCURATE DIRECT SCF FOCK MATRIX
 CONSTRUCTION (FDIFF=.FALSE. IN $SCF), OR CHANGING THE SCF CONVERGER
 (DIIS=.TRUE. IN $SCF).

                    * * * * * WARNING * * * * *
 POSSIBLE LINEAR DEPENDENCE PROBLEMS DETECTED, INPUT QMTTOL= 1.0E-06,
 WITH    13 OVERLAP EIGENVALUES LYING BETWEEN 1.0E-05 AND QMTTOL.
 IF YOU EXPERIENCE SCF CONVERGENCE DIFFICULTIES WITH THE DENSITY ALMOST BUT
 NOT QUITE CONVERGED, YOU MAY NEED TO LOOSEN -QMTTOL- BY A FACTOR 5 TO 10.


          ----------------------
          CORRESPONDING ORBITALS
          ----------------------
 THE CORRESPONDING ORBITAL OVERLAPS ARE
  1.0000000000 1.0000000000 1.0000000000 1.0000000000 1.0000000000
  1.0000000000 1.0000000000 1.0000000000 1.0000000000 1.0000000000
  1.0000000000 1.0000000000 1.0000000000 1.0000000000 1.0000000000
  1.0000000000 1.0000000000 1.0000000000 1.0000000000 1.0000000000
  1.0000000000 1.0000000000 1.0000000000 1.0000000000 1.0000000000
  1.0000000000 1.0000000000 1.0000000000 1.0000000000 1.0000000000
  1.0000000000 1.0000000000 1.0000000000 1.0000000000 1.0000000000
  1.0000000000 1.0000000000 1.0000000000 1.0000000000 1.0000000000
  1.0000000000 1.0000000000 1.0000000000 1.0000000000 1.0000000000
  1.0000000000 1.0000000000 1.0000000000 1.0000000000 1.0000000000
  1.0000000000 1.0000000000 1.0000000000 1.0000000000 1.0000000000
  1.0000000000 1.0000000000 1.0000000000 1.0000000000 1.0000000000
  1.0000000000 1.0000000000 1.0000000000 1.0000000000 1.0000000000
  1.0000000000 1.0000000000 1.0000000000 1.0000000000 1.0000000000
  1.0000000000 1.0000000000 1.0000000000 1.0000000000 1.0000000000
  1.0000000000 1.0000000000 1.0000000000 1.0000000000 1.0000000000
  1.0000000000 1.0000000000 1.0000000000 1.0000000000 1.0000000000
  1.0000000000 1.0000000000 1.0000000000 1.0000000000 1.0000000000
  1.0000000000 1.0000000000 1.0000000000 1.0000000000
 CPU     0: STEP CPU TIME=     0.52 TOTAL CPU TIME=          1.8 (      0.0 MIN)
 TOTAL WALL CLOCK TIME=          2.9 SECONDS, CPU UTILIZATION IS    62.55%

                    ----------------------
                    AO INTEGRAL TECHNOLOGY
                    ----------------------
     S,P,L SHELL ROTATED AXIS INTEGRALS, REPROGRAMMED BY
        KAZUYA ISHIMURA (IMS) AND JOSE SIERRA (SYNSTAR).
     S,P,D,L SHELL ROTATED AXIS INTEGRALS PROGRAMMED BY
        KAZUYA ISHIMURA (INSTITUTE FOR MOLECULAR SCIENCE).
     S,P,D,F,G SHELL TO TOTAL QUARTET ANGULAR MOMENTUM SUM 5,
        ERIC PROGRAM BY GRAHAM FLETCHER (ELORET AND NASA ADVANCED
        SUPERCOMPUTING DIVISION, AMES RESEARCH CENTER).
     S,P,D,F,G,L SHELL GENERAL RYS QUADRATURE PROGRAMMED BY
        MICHEL DUPUIS (PACIFIC NORTHWEST NATIONAL LABORATORY).

          --------------------
          2 ELECTRON INTEGRALS
          --------------------

 DIRECT SCF METHOD SKIPS INTEGRAL STORAGE ON DISK.
 DIRECT TRANSFORMATION SKIPS AO INTEGRAL STORAGE ON DISK.
  ...... END OF TWO-ELECTRON INTEGRALS .....
 STEP CPU TIME =     0.01 TOTAL CPU TIME =          1.8 (      0.0 MIN)
 TOTAL WALL CLOCK TIME=          3.2 SECONDS, CPU UTILIZATION IS    56.07%
 ...... END OF ORBITAL SELECTION ......


     -------------------------
      1-ST     CI CALCULATION
     -------------------------

          -----------------------     ----------------------------
          GUGA DISTINCT ROW TABLE     WRITTEN BY B.R.BROOKS,P.SAXE
          -----------------------     ----------------------------

      GROUP=C1           NPRT=       0
       FORS=       T   INTACT=       F
       FOCI=       F   MXNINT=   50000
       SOCI=       F   MXNEME=   10000
     IEXCIT=       0

      -CORE-    -INTERNAL-  -EXTERNAL-
     NFZC=  90   NDOC=   3   NEXT=   0
     NMCC=   0   NAOS=   0   NFZV=   0
                 NBOS=   0
                 NALP=   0
                 NVAL=   1

 THE MAXIMUM ELECTRON EXCITATION WILL BE   2

 SYMMETRIES FOR THE  90 CORE,   4 ACTIVE,   0 EXTERNAL MO-S ARE
     CORE= A     A     A     A     A     A     A     A     A     A   
           A     A     A     A     A     A     A     A     A     A   
           A     A     A     A     A     A     A     A     A     A   
           A     A     A     A     A     A     A     A     A     A   
           A     A     A     A     A     A     A     A     A     A   
           A     A     A     A     A     A     A     A     A     A   
           A     A     A     A     A     A     A     A     A     A   
           A     A     A     A     A     A     A     A     A     A   
           A     A     A     A     A     A     A     A     A     A   
   ACTIVE= A     A     A     A   
           DOC   DOC   DOC   VAL 

 MOLECULAR CHARGE          =    0
 NUMBER OF ALPHA ELECTRONS =   93
 NUMBER OF  BETA ELECTRONS =   93

 THE ELECTRONIC STATE IS  1-A   

 THE DISTINCT ROW TABLE HAS        11 ROWS.
  THE WAVEFUNCTION CONTAINS        10 WALKS (CSF-S).

 TOTAL NUMBER OF INTEGRALS =         73
 NUMBER OF INTEGRALS/GROUP =         73
 NUMBER OF INTEGRAL GROUPS =          1
 MAXIMUM RECORD SIZES ARE     500 FOR UNIT 11      22 FOR UNIT 12
                            30001 FOR UNIT 15   30001 FOR UNIT 16
 ...... END OF -DRT- GENERATION ...... 
 CPU     0: STEP CPU TIME=     1.65 TOTAL CPU TIME=          3.5 (      0.1 MIN)
 TOTAL WALL CLOCK TIME=          4.9 SECONDS, CPU UTILIZATION IS    70.77%

     --------------------------------------------
     PARTIAL TWO ELECTRON INTEGRAL TRANSFORMATION
     --------------------------------------------

 NUMBER OF CORE MOLECULAR ORBITALS     =   90
 NUMBER OF OCCUPIED MOLECULAR ORBITALS =   94
 TOTAL NUMBER OF MOLECULAR ORBITALS    =   94
 TOTAL NUMBER OF ATOMIC ORBITALS       =  688
 THRESHOLD FOR KEEPING TRANSFORMED 2E- INTEGRALS = 1.000E-12
 AO INTEGRALS WILL BE CALCULATED IN DIRECT MODE...
 DIRECT TRANSFORMATION SKIPS AO INTEGRAL STORAGE ON DISK.
 SCHWARZ INEQUALITY OVERHEAD:    201143 INTEGRALS, T=        0.00
 EVALUATING THE FROZEN CORE ENERGY...
 ----- FROZEN CORE ENERGY =     -3476.5811570661

 PLAN A: REQUIREMENTS FOR FULLY IN-MEMORY TRANSFORMATION:
 # OF WORDS AVAILABLE =            349022593
 # OF WORDS NEEDED    =            654820225

 PLAN B: REQUIREMENTS FOR THE SEGMENTED TRANSFORMATION:
       MINIMUM=      165619201 WORDS FOR 1 MOLECULAR ORBITAL PER PASS
       MAXIMUM=      165619201 WORDS FOR ALL MOLECULAR ORBITALS IN 1 PASS
              (      163067008 EXTRA WORDS INCLUDES 1 EXTRA ORBITAL/PASS)
 THIS RUN USES=      165619201 WORDS,
 DISTRIBUTING   4 PASSES EACH CONTAINING     1 ORBITALS OVER  20 PROCESSORS.

 CHOOSING SEGMENTED PARTIAL TRANSFORMATION...
 DIRECT TRANSFORMATION SKIPS AO INTEGRAL STORAGE ON DISK.
 PASS #   1 TOOK      512.26 SECONDS.
 ASSIGNING PASS #   2 TO A DIFFERENT PROCESSOR.
 ASSIGNING PASS #   3 TO A DIFFERENT PROCESSOR.
 ASSIGNING PASS #   4 TO A DIFFERENT PROCESSOR.
 TOTAL NUMBER OF TRANSFORMED 2E- INTEGRALS KEPT =           55
 ... END OF INTEGRAL TRANSFORMATION ...
 CPU     0: STEP CPU TIME=   537.80 TOTAL CPU TIME=        541.3 (      9.0 MIN)
 TOTAL WALL CLOCK TIME=        543.7 SECONDS, CPU UTILIZATION IS    99.54%

          ------------------------
          GUGA-CI INTEGRAL SORTING
          ------------------------

     80049 WORDS NEEDED TO SORT             73 GUGA INTEGRALS IN MEMORY
 349022593 WORDS ARE AVAILABLE
 CHOOSING IN-MEMORY SORTING...
 IN CORE ALGORITHM SORTED             10 NON-ZERO 1E- INTEGRALS
 IN CORE ALGORITHM SORTED             55 NON-ZERO 2E- INTEGRALS
 ...... END OF INTEGRAL SORTING ...... 
 CPU     0: STEP CPU TIME=     0.03 TOTAL CPU TIME=        541.3 (      9.0 MIN)
 TOTAL WALL CLOCK TIME=        543.8 SECONDS, CPU UTILIZATION IS    99.54%

 -------------------------     ---------------------------------------
 ENERGY MATRIX CALCULATION     WRITTEN BY B.R.BROOKS,W.D.LAIDIG,P.SAXE
 -------------------------     ---------------------------------------

 COMPUTING THE HAMILTONIAN FOR THE        10 CSF-S...

         145 IS THE TOTAL NUMBER OF GENERATED LOOPS
         145 WERE CREATED BY THE LOOP-DRIVEN ALGORITHM
           0 WERE CREATED IMPLICITLY

         145 IS THE TOTAL NUMBER OF PROCESSED LOOPS
          54     DIAGONAL LOOPS ARE STORED ON WORK15 IN     1 BUFFERS OF  10000 ELEMENTS.
          91 OFF DIAGONAL LOOPS ARE STORED ON WORK16 IN     1 BUFFERS OF  10000 ELEMENTS.
 ...... END OF ENERGY MATRIX CALCULATION ...... 
 CPU     0: STEP CPU TIME=     0.03 TOTAL CPU TIME=        541.3 (      9.0 MIN)
 TOTAL WALL CLOCK TIME=        544.0 SECONDS, CPU UTILIZATION IS    99.51%

          -----------------------------------------
          DAVIDSON METHOD CI-MATRIX DIAGONALIZATION
                   WRITTEN BY STEVE ELBERT
          -----------------------------------------
 NUMBER OF STATES REQUESTED =     4
 MAX. NUMB. OF EXPAN. VEC   =    30
 MAX. NUMB. IMPROVED STATES =     4
 MAX. NUMB. OF ITERATIONS   =   500
 CONVERGENCE CRITERION      =    1.0E-06

 CHOOSING TO SOLVE SECULAR EQUATION IN MEMORY
 NUMBER OF WORDS AVAILABLE =  349022593
 NUMBER OF WORDS USED      =      31327
 ENERGY MATRIX BUFFER SIZE =      10000
 SOLUTION FOUND WITH DIRECT METHOD

 STATE #    1  ENERGY =   -1076.628955647

      CSF      COEF    OCCUPANCY (IGNORING CORE)
      ---      ----    --------- --------- -----
        1   -0.546549  2220
        3   -0.398425  2121
        4    0.183469  1221
        5    0.547176  2202
        6    0.176863  2112
        7   -0.390953  1212
        8   -0.113308  2022
       10    0.110885  0222

 THE PROJECTION OF THIS CI STATE ONTO SPACE SYMMETRY A    WEIGHS 1.0000E+00


 STATE #    2  ENERGY =   -1076.619758186

      CSF      COEF    OCCUPANCY (IGNORING CORE)
      ---      ----    --------- --------- -----
        1    0.405869  2220
        3   -0.312888  2121
        4    0.467592  1221
        5   -0.405838  2202
        6    0.468232  2112
        7   -0.300017  1212
        8   -0.151369  2022
       10    0.147439  0222

 THE PROJECTION OF THIS CI STATE ONTO SPACE SYMMETRY A    WEIGHS 1.0000E+00


 STATE #    3  ENERGY =   -1076.615005241

      CSF      COEF    OCCUPANCY (IGNORING CORE)
      ---      ----    --------- --------- -----
        1   -0.153117  2220
        3    0.308435  2121
        4    0.460420  1221
        5    0.154351  2202
        6    0.471324  2112
        7    0.314047  1212
        8    0.406246  2022
       10   -0.399743  0222

 THE PROJECTION OF THIS CI STATE ONTO SPACE SYMMETRY A    WEIGHS 1.0000E+00


 STATE #    4  ENERGY =   -1076.605971886

      CSF      COEF    OCCUPANCY (IGNORING CORE)
      ---      ----    --------- --------- -----
        1    0.110482  2220
        3   -0.391188  2121
        4   -0.173783  1221
        5   -0.112327  2202
        6   -0.181146  2112
        7   -0.392102  1212
        8    0.555739  2022
       10   -0.544551  0222

 THE PROJECTION OF THIS CI STATE ONTO SPACE SYMMETRY A    WEIGHS 1.0000E+00

 ...... END OF CI-MATRIX DIAGONALIZATION ......
 CPU     0: STEP CPU TIME=     0.03 TOTAL CPU TIME=        541.4 (      9.0 MIN)
 TOTAL WALL CLOCK TIME=        544.1 SECONDS, CPU UTILIZATION IS    99.50%

          ---------------------
          STORE CSF INFORMATION
          --------------------

 READING THE DRT FILE
 TITLE=DRT1    15:51:29 04-NOV-2021                                                    
 NUMBER OF CONFIGURATIONS =         10

 READING THE CI VECTOR FILE
 RUN TITLE= C20H34O4                                                                       
 DRT TITLE=DRT1    15:51:29 04-NOV-2021                                                    
     4 STATES WERE COMPUTED, NWKS=        10

 STORING CSF AND CI COEF. INFORMATION FOR    4 STATES ON FILE  17.
     ENERGIES ARE ...
   -1080.1987560  -1080.1828791  -1080.1828059  -1080.1670695
 SAVING CSFS WITH COEFS LARGER THAN 2.50E-05
 SAVED CSFS:         10
 TOTAL CSFS:         10

 ...... DONE STORING CSF INFORMATION ......
 CPU     0: STEP CPU TIME=     0.00 TOTAL CPU TIME=        541.4 (      9.0 MIN)
 TOTAL WALL CLOCK TIME=        544.1 SECONDS, CPU UTILIZATION IS    99.50%


     -------------------------
      2-ND     CI CALCULATION
     -------------------------

          -----------------------     ----------------------------
          GUGA DISTINCT ROW TABLE     WRITTEN BY B.R.BROOKS,P.SAXE
          -----------------------     ----------------------------

      GROUP=C1           NPRT=       0
       FORS=       T   INTACT=       F
       FOCI=       F   MXNINT=   50000
       SOCI=       F   MXNEME=   10000
     IEXCIT=       0

      -CORE-    -INTERNAL-  -EXTERNAL-
     NFZC=  90   NDOC=   2   NEXT=   0
     NMCC=   0   NAOS=   0   NFZV=   0
                 NBOS=   0
                 NALP=   2
                 NVAL=   0

 THE MAXIMUM ELECTRON EXCITATION WILL BE   2

 SYMMETRIES FOR THE  90 CORE,   4 ACTIVE,   0 EXTERNAL MO-S ARE
     CORE= A     A     A     A     A     A     A     A     A     A   
           A     A     A     A     A     A     A     A     A     A   
           A     A     A     A     A     A     A     A     A     A   
           A     A     A     A     A     A     A     A     A     A   
           A     A     A     A     A     A     A     A     A     A   
           A     A     A     A     A     A     A     A     A     A   
           A     A     A     A     A     A     A     A     A     A   
           A     A     A     A     A     A     A     A     A     A   
           A     A     A     A     A     A     A     A     A     A   
   ACTIVE= A     A     A     A   
           DOC   DOC   ALP   ALP 

 MOLECULAR CHARGE          =    0
 NUMBER OF ALPHA ELECTRONS =   94
 NUMBER OF  BETA ELECTRONS =   92

 THE ELECTRONIC STATE IS  3-A   

 THE DISTINCT ROW TABLE HAS         9 ROWS.
  THE WAVEFUNCTION CONTAINS         6 WALKS (CSF-S).

 TOTAL NUMBER OF INTEGRALS =         73
 NUMBER OF INTEGRALS/GROUP =         73
 NUMBER OF INTEGRAL GROUPS =          1
 MAXIMUM RECORD SIZES ARE     500 FOR UNIT 11      22 FOR UNIT 12
                            30001 FOR UNIT 15   30001 FOR UNIT 16
 ...... END OF -DRT- GENERATION ...... 
 CPU     0: STEP CPU TIME=     0.84 TOTAL CPU TIME=        542.2 (      9.0 MIN)
 TOTAL WALL CLOCK TIME=        544.9 SECONDS, CPU UTILIZATION IS    99.50%

     --------------------------------------------
     PARTIAL TWO ELECTRON INTEGRAL TRANSFORMATION
     --------------------------------------------

 NUMBER OF CORE MOLECULAR ORBITALS     =   90
 NUMBER OF OCCUPIED MOLECULAR ORBITALS =   94
 TOTAL NUMBER OF MOLECULAR ORBITALS    =   94
 TOTAL NUMBER OF ATOMIC ORBITALS       =  688
 THRESHOLD FOR KEEPING TRANSFORMED 2E- INTEGRALS = 1.000E-12
 AO INTEGRALS WILL BE CALCULATED IN DIRECT MODE...
 DIRECT TRANSFORMATION SKIPS AO INTEGRAL STORAGE ON DISK.
 SCHWARZ INEQUALITY OVERHEAD:    201143 INTEGRALS, T=        0.00
 EVALUATING THE FROZEN CORE ENERGY...
 ----- FROZEN CORE ENERGY =     -3476.5811570661

 PLAN A: REQUIREMENTS FOR FULLY IN-MEMORY TRANSFORMATION:
 # OF WORDS AVAILABLE =            349022593
 # OF WORDS NEEDED    =            654820225

 PLAN B: REQUIREMENTS FOR THE SEGMENTED TRANSFORMATION:
       MINIMUM=      165619201 WORDS FOR 1 MOLECULAR ORBITAL PER PASS
       MAXIMUM=      165619201 WORDS FOR ALL MOLECULAR ORBITALS IN 1 PASS
              (      163067008 EXTRA WORDS INCLUDES 1 EXTRA ORBITAL/PASS)
 THIS RUN USES=      165619201 WORDS,
 DISTRIBUTING   4 PASSES EACH CONTAINING     1 ORBITALS OVER  20 PROCESSORS.

 CHOOSING SEGMENTED PARTIAL TRANSFORMATION...
 DIRECT TRANSFORMATION SKIPS AO INTEGRAL STORAGE ON DISK.
 PASS #   1 TOOK      511.15 SECONDS.
 ASSIGNING PASS #   2 TO A DIFFERENT PROCESSOR.
 ASSIGNING PASS #   3 TO A DIFFERENT PROCESSOR.
 ASSIGNING PASS #   4 TO A DIFFERENT PROCESSOR.
 TOTAL NUMBER OF TRANSFORMED 2E- INTEGRALS KEPT =           55
 ... END OF INTEGRAL TRANSFORMATION ...
 CPU     0: STEP CPU TIME=   536.66 TOTAL CPU TIME=       1078.8 (     18.0 MIN)
 TOTAL WALL CLOCK TIME=       1083.4 SECONDS, CPU UTILIZATION IS    99.58%

          ------------------------
          GUGA-CI INTEGRAL SORTING
          ------------------------

     80049 WORDS NEEDED TO SORT             73 GUGA INTEGRALS IN MEMORY
 349022593 WORDS ARE AVAILABLE
 CHOOSING IN-MEMORY SORTING...
 IN CORE ALGORITHM SORTED             10 NON-ZERO 1E- INTEGRALS
 IN CORE ALGORITHM SORTED             55 NON-ZERO 2E- INTEGRALS
 ...... END OF INTEGRAL SORTING ...... 
 CPU     0: STEP CPU TIME=     0.03 TOTAL CPU TIME=       1078.9 (     18.0 MIN)
 TOTAL WALL CLOCK TIME=       1083.5 SECONDS, CPU UTILIZATION IS    99.57%

 -------------------------     ---------------------------------------
 ENERGY MATRIX CALCULATION     WRITTEN BY B.R.BROOKS,W.D.LAIDIG,P.SAXE
 -------------------------     ---------------------------------------

 COMPUTING THE HAMILTONIAN FOR THE         6 CSF-S...

          81 IS THE TOTAL NUMBER OF GENERATED LOOPS
          81 WERE CREATED BY THE LOOP-DRIVEN ALGORITHM
           0 WERE CREATED IMPLICITLY

          81 IS THE TOTAL NUMBER OF PROCESSED LOOPS
          44     DIAGONAL LOOPS ARE STORED ON WORK15 IN     1 BUFFERS OF  10000 ELEMENTS.
          37 OFF DIAGONAL LOOPS ARE STORED ON WORK16 IN     1 BUFFERS OF  10000 ELEMENTS.
 ...... END OF ENERGY MATRIX CALCULATION ...... 
 CPU     0: STEP CPU TIME=     0.03 TOTAL CPU TIME=       1078.9 (     18.0 MIN)
 TOTAL WALL CLOCK TIME=       1084.7 SECONDS, CPU UTILIZATION IS    99.46%

          -----------------------------------------
          DAVIDSON METHOD CI-MATRIX DIAGONALIZATION
                   WRITTEN BY STEVE ELBERT
          -----------------------------------------
 NUMBER OF STATES REQUESTED =     4
 MAX. NUMB. OF EXPAN. VEC   =    30
 MAX. NUMB. IMPROVED STATES =     4
 MAX. NUMB. OF ITERATIONS   =   500
 CONVERGENCE CRITERION      =    1.0E-06

 CHOOSING TO SOLVE SECULAR EQUATION IN MEMORY
 NUMBER OF WORDS AVAILABLE =  349022593
 NUMBER OF WORDS USED      =      31291
 ENERGY MATRIX BUFFER SIZE =      10000
 SOLUTION FOUND WITH DIRECT METHOD

 STATE #    1  ENERGY =   -1076.628964788

      CSF      COEF    OCCUPANCY (IGNORING CORE)
      ---      ----    --------- --------- -----
        1   -0.158087  1122
        2   -0.184415  2121
        3    0.395452  2112
        4    0.394034  1221
        5   -0.175986  1212
        6    0.773552  2211

 THE PROJECTION OF THIS CI STATE ONTO SPACE SYMMETRY A    WEIGHS 1.0000E+00


 STATE #    2  ENERGY =   -1076.619760267

      CSF      COEF    OCCUPANCY (IGNORING CORE)
      ---      ----    --------- --------- -----
        1    0.210078  1122
        2    0.474709  2121
        3   -0.304116  2112
        4   -0.308734  1221
        5    0.461882  1212
        6    0.573916  2211

 THE PROJECTION OF THIS CI STATE ONTO SPACE SYMMETRY A    WEIGHS 1.0000E+00


 STATE #    3  ENERGY =   -1076.615001513

      CSF      COEF    OCCUPANCY (IGNORING CORE)
      ---      ----    --------- --------- -----
        1    0.568801  1122
        2   -0.464568  2121
        3   -0.318034  2112
        4   -0.306733  1221
        5   -0.466719  1212
        6    0.218138  2211

 THE PROJECTION OF THIS CI STATE ONTO SPACE SYMMETRY A    WEIGHS 1.0000E+00


 STATE #    4  ENERGY =   -1076.605951447

      CSF      COEF    OCCUPANCY (IGNORING CORE)
      ---      ----    --------- --------- -----
        1    0.779320  1122
        2    0.174355  2121
        3    0.395194  2112
        4    0.386160  1221
        5    0.179758  1212
        6   -0.157005  2211

 THE PROJECTION OF THIS CI STATE ONTO SPACE SYMMETRY A    WEIGHS 1.0000E+00

 ...... END OF CI-MATRIX DIAGONALIZATION ......
 CPU     0: STEP CPU TIME=     0.03 TOTAL CPU TIME=       1078.9 (     18.0 MIN)
 TOTAL WALL CLOCK TIME=       1085.1 SECONDS, CPU UTILIZATION IS    99.44%

          ---------------------
          STORE CSF INFORMATION
          --------------------

 READING THE DRT FILE
 TITLE=DRT2    16:00:30 04-NOV-2021                                                    
 NUMBER OF CONFIGURATIONS =          6

 READING THE CI VECTOR FILE
 RUN TITLE= C20H34O4                                                                       
 DRT TITLE=DRT2    16:00:30 04-NOV-2021                                                    
     4 STATES WERE COMPUTED, NWKS=         6

 STORING CSF AND CI COEF. INFORMATION FOR    4 STATES ON FILE  17.
     ENERGIES ARE ...
   -1080.1988251  -1080.1837648  -1080.1828665  -1080.1789318
 SAVING CSFS WITH COEFS LARGER THAN 2.50E-05
 SAVED CSFS:          6
 TOTAL CSFS:          6

 ...... DONE STORING CSF INFORMATION ......
 CPU     0: STEP CPU TIME=     0.00 TOTAL CPU TIME=       1078.9 (     18.0 MIN)
 TOTAL WALL CLOCK TIME=       1085.1 SECONDS, CPU UTILIZATION IS    99.44%
 CPU     0: STEP CPU TIME=     0.00 TOTAL CPU TIME=       1078.9 (     18.0 MIN)
 TOTAL WALL CLOCK TIME=       1085.1 SECONDS, CPU UTILIZATION IS    99.44%

 ++++++++++++++++++++++++++++++++++++++++++++++++++++++++++++++++++++++


 THE SYMMETRIES OF THE ANGULAR MOMENTUM L AND TRANSLATION R:
 LX BELONGS TO A   
 LY BELONGS TO A   
 LZ BELONGS TO A   
 RX BELONGS TO A   
 RY BELONGS TO A   
 RZ BELONGS TO A   
 SOC INTEGRALS NEED BE CALCULATED FOR LX: YEA 
 SOC INTEGRALS NEED BE CALCULATED FOR LY: YEA 
 SOC INTEGRALS NEED BE CALCULATED FOR LZ: YEA 

     -------------------------------------------
            DIRECT SPIN-ORBIT COUPLING
         (SHIRO KOSEKI AND DMITRI FEDOROV)

             ONE ELECTRON SO OPERATOR.
     -------------------------------------------


ENERGY FOR THE LOWEST STATE     =    -1080.1988251495
ENERGY TOLERANCE FOR SOC MATRIX =     -980.1988251495 (HIGHEST STATE)
                           ETOL =      100.0000000000
                         UPPREN =     -980.1988251495

  CI# RTS#     LOWEST ENERGY      HIGHEST ENERGY     NEXT ENERGY
    1    4    -1080.1987560192    -1080.1670694689
    2    4    -1080.1988251495    -1080.1789317902

         -------------------------------------
          ONE-ELECTRON SPIN-ORBIT AO INTEGRALS
         -------------------------------------
         USING     717344 WORDS OF MEMORY
         2E SOC INTEGRALS WILL BE DISTRIBUTED
      ...... DONE WITH SPIN-ORBIT INTEGRALS ......
 CPU     0: STEP CPU TIME=     1.74 TOTAL CPU TIME=       1080.7 (     18.0 MIN)
 TOTAL WALL CLOCK TIME=       1086.8 SECONDS, CPU UTILIZATION IS    99.44%

   3122898 WORDS OF MEMORY ARE REQUIRED  FOR 1 PASS(ES)
   3122898 WORDS FOR INTEGRALS,   2412452 WORDS FOR CSFS.

 REFERENCE STATE IS SET TO    1 IN THE DRT NO. 1 (     0).

 THE FOLLOWING LEGEND IS USED BELOW:
 [C] - THE MATRIX ELEMENT ACTUALLY CALCULATED
 [P] - OBTAINED FROM [C] BY THE WIGNER-ECKART THEOREM (<HSO>)
 [Z] - ZERO BY POINT GROUP SYMMETRY
 [W] - ZERO BY THE WIGNER-ECKART THEOREM (<HSO>)
 [S] - ZERO BY SPIN ORTHOGONALITY (<R>)

 [Z]'S ARE NOT CALCULATED.


 CI STATE FORMAT:   N-(2S+1)G:B
 G- IRREP LABEL, B NUMBERS DEGENERATE COMPONENTS OF G
 N NUMBERS EQUIVALENT TERMS (2S+1)G:B

 STATE ID FORMAT: NCI*1000+IROOT,
 WHERE NCI IS THE NTH $DRT GROUP
 AND IROOT IS THE CI ROOT'S ORDINAL NUMBER.

 DIPOLE MOMENTS ARE IN E*BOHR UNITS. TO GET DEBYE, MULTIPLY BY 2.541766.

   < 1-1A    |R| 1-1A    > =     -0.089152      1.215934      0.001542 [CCC]
 < 1-1A    (MS= 0.0)|HSO| 1-1A    (MS= 0.0)> =     0.0000     0.0000I    [W]
  
   < 1-1A    |R| 2-1A    > =     -0.000697     -0.048261      0.038127 [CCC]
 < 1-1A    (MS= 0.0)|HSO| 2-1A    (MS= 0.0)> =     0.0000     0.0000I    [W]
  
   < 1-1A    |R| 3-1A    > =     -0.047840      0.022779     -0.003946 [CCC]
 < 1-1A    (MS= 0.0)|HSO| 3-1A    (MS= 0.0)> =     0.0000     0.0000I    [W]
  
   < 1-1A    |R| 4-1A    > =     -0.000354      0.000321      0.000017 [CCC]
 < 1-1A    (MS= 0.0)|HSO| 4-1A    (MS= 0.0)> =     0.0000     0.0000I    [W]
  
   < 2-1A    |R| 2-1A    > =     -0.153163      1.353240      0.189385 [CCC]
 < 2-1A    (MS= 0.0)|HSO| 2-1A    (MS= 0.0)> =     0.0000     0.0000I    [W]
  
   < 2-1A    |R| 3-1A    > =      0.000584     -0.000589     -0.001029 [CCC]
 < 2-1A    (MS= 0.0)|HSO| 3-1A    (MS= 0.0)> =     0.0000     0.0000I    [W]
  
   < 2-1A    |R| 4-1A    > =     -0.047783      0.022498     -0.003819 [CCC]
 < 2-1A    (MS= 0.0)|HSO| 4-1A    (MS= 0.0)> =     0.0000     0.0000I    [W]
  
   < 3-1A    |R| 3-1A    > =     -0.081476      1.247128     -0.107144 [CCC]
 < 3-1A    (MS= 0.0)|HSO| 3-1A    (MS= 0.0)> =     0.0000     0.0000I    [W]
  
   < 3-1A    |R| 4-1A    > =      0.000149     -0.049429      0.036775 [CCC]
 < 3-1A    (MS= 0.0)|HSO| 4-1A    (MS= 0.0)> =     0.0000     0.0000I    [W]
  
   < 4-1A    |R| 4-1A    > =     -0.145299      1.382957      0.081830 [CCC]
 < 4-1A    (MS= 0.0)|HSO| 4-1A    (MS= 0.0)> =     0.0000     0.0000I    [W]
  
 CPU     0: STEP CPU TIME=    14.35 TOTAL CPU TIME=       1095.0 (     18.3 MIN)
 TOTAL WALL CLOCK TIME=       1102.3 SECONDS, CPU UTILIZATION IS    99.34%
   < 1-1A    |R| 1-3A    > =      0.000000      0.000000      0.000000 [SSS]
 < 1-1A    (MS= 0.0)|HSO| 1-3A    (MS= 0.0)> =     0.0000    -0.0088I    [C]
 < 1-1A    (MS= 0.0)|HSO| 1-3A    (MS= 1.0)> =     0.0131    -0.0114I    [C]
 < 1-1A    (MS= 0.0)|HSO| 1-3A    (MS=-1.0)> =     0.0131     0.0114I    [P]
  
   < 1-1A    |R| 2-3A    > =      0.000000      0.000000      0.000000 [SSS]
 < 1-1A    (MS= 0.0)|HSO| 2-3A    (MS= 0.0)> =     0.0000    17.3222I    [C]
 < 1-1A    (MS= 0.0)|HSO| 2-3A    (MS= 1.0)> =    -3.1272   -71.3433I    [C]
 < 1-1A    (MS= 0.0)|HSO| 2-3A    (MS=-1.0)> =    -3.1272    71.3433I    [P]
  
   < 1-1A    |R| 3-3A    > =      0.000000      0.000000      0.000000 [SSS]
 < 1-1A    (MS= 0.0)|HSO| 3-3A    (MS= 0.0)> =     0.0000   -39.4660I    [C]
 < 1-1A    (MS= 0.0)|HSO| 3-3A    (MS= 1.0)> =    62.9932   -27.6218I    [C]
 < 1-1A    (MS= 0.0)|HSO| 3-3A    (MS=-1.0)> =    62.9932    27.6218I    [P]
  
   < 1-1A    |R| 4-3A    > =      0.000000      0.000000      0.000000 [SSS]
 < 1-1A    (MS= 0.0)|HSO| 4-3A    (MS= 0.0)> =     0.0000    -0.3300I    [C]
 < 1-1A    (MS= 0.0)|HSO| 4-3A    (MS= 1.0)> =     0.5640    -0.3698I    [C]
 < 1-1A    (MS= 0.0)|HSO| 4-3A    (MS=-1.0)> =     0.5640     0.3698I    [P]
  
   < 2-1A    |R| 1-3A    > =      0.000000      0.000000      0.000000 [SSS]
 < 2-1A    (MS= 0.0)|HSO| 1-3A    (MS= 0.0)> =     0.0000    17.2627I    [C]
 < 2-1A    (MS= 0.0)|HSO| 1-3A    (MS= 1.0)> =    -3.0385   -71.3804I    [C]
 < 2-1A    (MS= 0.0)|HSO| 1-3A    (MS=-1.0)> =    -3.0385    71.3804I    [P]
  
   < 2-1A    |R| 2-3A    > =      0.000000      0.000000      0.000000 [SSS]
 < 2-1A    (MS= 0.0)|HSO| 2-3A    (MS= 0.0)> =     0.0000     0.0308I    [C]
 < 2-1A    (MS= 0.0)|HSO| 2-3A    (MS= 1.0)> =    -0.0512     0.0262I    [C]
 < 2-1A    (MS= 0.0)|HSO| 2-3A    (MS=-1.0)> =    -0.0512    -0.0262I    [P]
  
   < 2-1A    |R| 3-3A    > =      0.000000      0.000000      0.000000 [SSS]
 < 2-1A    (MS= 0.0)|HSO| 3-3A    (MS= 0.0)> =     0.0000     0.3724I    [C]
 < 2-1A    (MS= 0.0)|HSO| 3-3A    (MS= 1.0)> =    -0.5702     0.1973I    [C]
 < 2-1A    (MS= 0.0)|HSO| 3-3A    (MS=-1.0)> =    -0.5702    -0.1973I    [P]
  
   < 2-1A    |R| 4-3A    > =      0.000000      0.000000      0.000000 [SSS]
 < 2-1A    (MS= 0.0)|HSO| 4-3A    (MS= 0.0)> =     0.0000   -39.6476I    [C]
 < 2-1A    (MS= 0.0)|HSO| 4-3A    (MS= 1.0)> =    63.0232   -26.8837I    [C]
 < 2-1A    (MS= 0.0)|HSO| 4-3A    (MS=-1.0)> =    63.0232    26.8837I    [P]
  
   < 3-1A    |R| 1-3A    > =      0.000000      0.000000      0.000000 [SSS]
 < 3-1A    (MS= 0.0)|HSO| 1-3A    (MS= 0.0)> =     0.0000    39.4823I    [C]
 < 3-1A    (MS= 0.0)|HSO| 1-3A    (MS= 1.0)> =   -62.9957    27.5757I    [C]
 < 3-1A    (MS= 0.0)|HSO| 1-3A    (MS=-1.0)> =   -62.9957   -27.5757I    [P]
  
   < 3-1A    |R| 2-3A    > =      0.000000      0.000000      0.000000 [SSS]
 < 3-1A    (MS= 0.0)|HSO| 2-3A    (MS= 0.0)> =     0.0000     0.3079I    [C]
 < 3-1A    (MS= 0.0)|HSO| 2-3A    (MS= 1.0)> =    -0.4557     0.0758I    [C]
 < 3-1A    (MS= 0.0)|HSO| 2-3A    (MS=-1.0)> =    -0.4557    -0.0758I    [P]
  
   < 3-1A    |R| 3-3A    > =      0.000000      0.000000      0.000000 [SSS]
 < 3-1A    (MS= 0.0)|HSO| 3-3A    (MS= 0.0)> =     0.0000     0.0274I    [C]
 < 3-1A    (MS= 0.0)|HSO| 3-3A    (MS= 1.0)> =     0.0108    -0.1336I    [C]
 < 3-1A    (MS= 0.0)|HSO| 3-3A    (MS=-1.0)> =     0.0108     0.1336I    [P]
  
   < 3-1A    |R| 4-3A    > =      0.000000      0.000000      0.000000 [SSS]
 < 3-1A    (MS= 0.0)|HSO| 4-3A    (MS= 0.0)> =     0.0000   -17.0467I    [C]
 < 3-1A    (MS= 0.0)|HSO| 4-3A    (MS= 1.0)> =     2.7014    71.5302I    [C]
 < 3-1A    (MS= 0.0)|HSO| 4-3A    (MS=-1.0)> =     2.7014   -71.5302I    [P]
  
   < 4-1A    |R| 1-3A    > =      0.000000      0.000000      0.000000 [SSS]
 < 4-1A    (MS= 0.0)|HSO| 1-3A    (MS= 0.0)> =     0.0000     0.2694I    [C]
 < 4-1A    (MS= 0.0)|HSO| 1-3A    (MS= 1.0)> =    -0.4490     0.2385I    [C]
 < 4-1A    (MS= 0.0)|HSO| 1-3A    (MS=-1.0)> =    -0.4490    -0.2385I    [P]
  
   < 4-1A    |R| 2-3A    > =      0.000000      0.000000      0.000000 [SSS]
 < 4-1A    (MS= 0.0)|HSO| 2-3A    (MS= 0.0)> =     0.0000   -39.6565I    [C]
 < 4-1A    (MS= 0.0)|HSO| 2-3A    (MS= 1.0)> =    63.0255   -26.8342I    [C]
 < 4-1A    (MS= 0.0)|HSO| 2-3A    (MS=-1.0)> =    63.0255    26.8342I    [P]
  
   < 4-1A    |R| 3-3A    > =      0.000000      0.000000      0.000000 [SSS]
 < 4-1A    (MS= 0.0)|HSO| 3-3A    (MS= 0.0)> =     0.0000    16.9989I    [C]
 < 4-1A    (MS= 0.0)|HSO| 3-3A    (MS= 1.0)> =    -2.6062   -71.5645I    [C]
 < 4-1A    (MS= 0.0)|HSO| 3-3A    (MS=-1.0)> =    -2.6062    71.5645I    [P]
  
   < 4-1A    |R| 4-3A    > =      0.000000      0.000000      0.000000 [SSS]
 < 4-1A    (MS= 0.0)|HSO| 4-3A    (MS= 0.0)> =     0.0000     0.0002I    [C]
 < 4-1A    (MS= 0.0)|HSO| 4-3A    (MS= 1.0)> =     0.0501    -0.1489I    [C]
 < 4-1A    (MS= 0.0)|HSO| 4-3A    (MS=-1.0)> =     0.0501     0.1489I    [P]
  
 CPU     0: STEP CPU TIME=     0.00 TOTAL CPU TIME=       1095.0 (     18.3 MIN)
 TOTAL WALL CLOCK TIME=       1102.3 SECONDS, CPU UTILIZATION IS    99.34%
   < 1-3A    |R| 1-3A    > =     -0.089213      1.215959      0.001551 [CCC]
 < 1-3A    (MS= 1.0)|HSO| 1-3A    (MS= 1.0)> =     0.0000    -0.0000I    [C]
 < 1-3A    (MS= 0.0)|HSO| 1-3A    (MS= 0.0)> =     0.0000     0.0000I    [W]
 < 1-3A    (MS=-1.0)|HSO| 1-3A    (MS=-1.0)> =     0.0000     0.0000I    [P]
 < 1-3A    (MS= 0.0)|HSO| 1-3A    (MS= 1.0)> =    -0.0000     0.0000I    [C]
 < 1-3A    (MS= 1.0)|HSO| 1-3A    (MS= 0.0)> =     0.0000     0.0000I    [P]
 < 1-3A    (MS=-1.0)|HSO| 1-3A    (MS= 0.0)> =    -0.0000     0.0000I    [P]
 < 1-3A    (MS= 0.0)|HSO| 1-3A    (MS=-1.0)> =     0.0000     0.0000I    [P]
  
   < 1-3A    |R| 2-3A    > =      0.000815      0.048239     -0.038121 [CCC]
 < 1-3A    (MS= 1.0)|HSO| 2-3A    (MS= 1.0)> =     0.0000    17.0124I    [C]
 < 1-3A    (MS= 0.0)|HSO| 2-3A    (MS= 0.0)> =     0.0000     0.0000I    [W]
 < 1-3A    (MS=-1.0)|HSO| 2-3A    (MS=-1.0)> =     0.0000   -17.0124I    [P]
 < 1-3A    (MS= 0.0)|HSO| 2-3A    (MS= 1.0)> =     2.6336    71.5556I    [C]
 < 1-3A    (MS= 1.0)|HSO| 2-3A    (MS= 0.0)> =    -2.6336    71.5556I    [P]
 < 1-3A    (MS=-1.0)|HSO| 2-3A    (MS= 0.0)> =     2.6336    71.5556I    [P]
 < 1-3A    (MS= 0.0)|HSO| 2-3A    (MS=-1.0)> =    -2.6336    71.5556I    [P]
  
   < 1-3A    |R| 3-3A    > =     -0.047812      0.022785     -0.004065 [CCC]
 < 1-3A    (MS= 1.0)|HSO| 3-3A    (MS= 1.0)> =     0.0000    39.6598I    [C]
 < 1-3A    (MS= 0.0)|HSO| 3-3A    (MS= 0.0)> =     0.0000     0.0000I    [W]
 < 1-3A    (MS=-1.0)|HSO| 3-3A    (MS=-1.0)> =     0.0000   -39.6598I    [P]
 < 1-3A    (MS= 0.0)|HSO| 3-3A    (MS= 1.0)> =    63.0267   -26.8087I    [C]
 < 1-3A    (MS= 1.0)|HSO| 3-3A    (MS= 0.0)> =   -63.0267   -26.8087I    [P]
 < 1-3A    (MS=-1.0)|HSO| 3-3A    (MS= 0.0)> =    63.0267   -26.8087I    [P]
 < 1-3A    (MS= 0.0)|HSO| 3-3A    (MS=-1.0)> =   -63.0267   -26.8087I    [P]
  
   < 1-3A    |R| 4-3A    > =     -0.000507      0.000468     -0.000028 [CCC]
 < 1-3A    (MS= 1.0)|HSO| 4-3A    (MS= 1.0)> =     0.0000     0.3785I    [C]
 < 1-3A    (MS= 0.0)|HSO| 4-3A    (MS= 0.0)> =     0.0000     0.0000I    [W]
 < 1-3A    (MS=-1.0)|HSO| 4-3A    (MS=-1.0)> =     0.0000    -0.3785I    [P]
 < 1-3A    (MS= 0.0)|HSO| 4-3A    (MS= 1.0)> =     0.5698    -0.1391I    [C]
 < 1-3A    (MS= 1.0)|HSO| 4-3A    (MS= 0.0)> =    -0.5698    -0.1391I    [P]
 < 1-3A    (MS=-1.0)|HSO| 4-3A    (MS= 0.0)> =     0.5698    -0.1391I    [P]
 < 1-3A    (MS= 0.0)|HSO| 4-3A    (MS=-1.0)> =    -0.5698    -0.1391I    [P]
  
   < 2-3A    |R| 2-3A    > =     -0.153249      1.353250      0.189382 [CCC]
 < 2-3A    (MS= 1.0)|HSO| 2-3A    (MS= 1.0)> =     0.0000    -0.0000I    [C]
 < 2-3A    (MS= 0.0)|HSO| 2-3A    (MS= 0.0)> =     0.0000     0.0000I    [W]
 < 2-3A    (MS=-1.0)|HSO| 2-3A    (MS=-1.0)> =     0.0000     0.0000I    [P]
 < 2-3A    (MS= 0.0)|HSO| 2-3A    (MS= 1.0)> =     0.0000     0.0000I    [C]
 < 2-3A    (MS= 1.0)|HSO| 2-3A    (MS= 0.0)> =    -0.0000     0.0000I    [P]
 < 2-3A    (MS=-1.0)|HSO| 2-3A    (MS= 0.0)> =     0.0000     0.0000I    [P]
 < 2-3A    (MS= 0.0)|HSO| 2-3A    (MS=-1.0)> =    -0.0000     0.0000I    [P]
  
   < 2-3A    |R| 3-3A    > =     -0.000809      0.000802      0.001372 [CCC]
 < 2-3A    (MS= 1.0)|HSO| 3-3A    (MS= 1.0)> =     0.0000     0.3333I    [C]
 < 2-3A    (MS= 0.0)|HSO| 3-3A    (MS= 0.0)> =     0.0000     0.0000I    [W]
 < 2-3A    (MS=-1.0)|HSO| 3-3A    (MS=-1.0)> =     0.0000    -0.3333I    [P]
 < 2-3A    (MS= 0.0)|HSO| 3-3A    (MS= 1.0)> =     0.5583    -0.3485I    [C]
 < 2-3A    (MS= 1.0)|HSO| 3-3A    (MS= 0.0)> =    -0.5583    -0.3485I    [P]
 < 2-3A    (MS=-1.0)|HSO| 3-3A    (MS= 0.0)> =     0.5583    -0.3485I    [P]
 < 2-3A    (MS= 0.0)|HSO| 3-3A    (MS=-1.0)> =    -0.5583    -0.3485I    [P]
  
   < 2-3A    |R| 4-3A    > =      0.047847     -0.022482      0.003926 [CCC]
 < 2-3A    (MS= 1.0)|HSO| 4-3A    (MS= 1.0)> =     0.0000   -39.4618I    [C]
 < 2-3A    (MS= 0.0)|HSO| 4-3A    (MS= 0.0)> =     0.0000     0.0000I    [W]
 < 2-3A    (MS=-1.0)|HSO| 4-3A    (MS=-1.0)> =     0.0000    39.4618I    [P]
 < 2-3A    (MS= 0.0)|HSO| 4-3A    (MS= 1.0)> =   -62.9930    27.6511I    [C]
 < 2-3A    (MS= 1.0)|HSO| 4-3A    (MS= 0.0)> =    62.9930    27.6511I    [P]
 < 2-3A    (MS=-1.0)|HSO| 4-3A    (MS= 0.0)> =   -62.9930    27.6511I    [P]
 < 2-3A    (MS= 0.0)|HSO| 4-3A    (MS=-1.0)> =    62.9930    27.6511I    [P]
  
   < 3-3A    |R| 3-3A    > =     -0.081364      1.247264     -0.107158 [CCC]
 < 3-3A    (MS= 1.0)|HSO| 3-3A    (MS= 1.0)> =     0.0000    -0.0000I    [C]
 < 3-3A    (MS= 0.0)|HSO| 3-3A    (MS= 0.0)> =     0.0000     0.0000I    [W]
 < 3-3A    (MS=-1.0)|HSO| 3-3A    (MS=-1.0)> =     0.0000     0.0000I    [P]
 < 3-3A    (MS= 0.0)|HSO| 3-3A    (MS= 1.0)> =    -0.0000    -0.0000I    [C]
 < 3-3A    (MS= 1.0)|HSO| 3-3A    (MS= 0.0)> =     0.0000    -0.0000I    [P]
 < 3-3A    (MS=-1.0)|HSO| 3-3A    (MS= 0.0)> =    -0.0000    -0.0000I    [P]
 < 3-3A    (MS= 0.0)|HSO| 3-3A    (MS=-1.0)> =     0.0000    -0.0000I    [P]
  
   < 3-3A    |R| 4-3A    > =      0.000373     -0.049754      0.036510 [CCC]
 < 3-3A    (MS= 1.0)|HSO| 4-3A    (MS= 1.0)> =     0.0000   -17.3023I    [C]
 < 3-3A    (MS= 0.0)|HSO| 4-3A    (MS= 0.0)> =     0.0000     0.0000I    [W]
 < 3-3A    (MS=-1.0)|HSO| 4-3A    (MS=-1.0)> =     0.0000    17.3023I    [P]
 < 3-3A    (MS= 0.0)|HSO| 4-3A    (MS= 1.0)> =    -3.1036   -71.3527I    [C]
 < 3-3A    (MS= 1.0)|HSO| 4-3A    (MS= 0.0)> =     3.1036   -71.3527I    [P]
 < 3-3A    (MS=-1.0)|HSO| 4-3A    (MS= 0.0)> =    -3.1036   -71.3527I    [P]
 < 3-3A    (MS= 0.0)|HSO| 4-3A    (MS=-1.0)> =     3.1036   -71.3527I    [P]
  
   < 4-3A    |R| 4-3A    > =     -0.145150      1.382702      0.082003 [CCC]
 < 4-3A    (MS= 1.0)|HSO| 4-3A    (MS= 1.0)> =     0.0000     0.0000I    [C]
 < 4-3A    (MS= 0.0)|HSO| 4-3A    (MS= 0.0)> =     0.0000     0.0000I    [W]
 < 4-3A    (MS=-1.0)|HSO| 4-3A    (MS=-1.0)> =     0.0000    -0.0000I    [P]
 < 4-3A    (MS= 0.0)|HSO| 4-3A    (MS= 1.0)> =    -0.0000     0.0000I    [C]
 < 4-3A    (MS= 1.0)|HSO| 4-3A    (MS= 0.0)> =     0.0000     0.0000I    [P]
 < 4-3A    (MS=-1.0)|HSO| 4-3A    (MS= 0.0)> =    -0.0000     0.0000I    [P]
 < 4-3A    (MS= 0.0)|HSO| 4-3A    (MS=-1.0)> =     0.0000     0.0000I    [P]
  
 CPU     0: STEP CPU TIME=     0.00 TOTAL CPU TIME=       1095.0 (     18.3 MIN)
 TOTAL WALL CLOCK TIME=       1102.3 SECONDS, CPU UTILIZATION IS    99.34%

 >>> DIMENSION OF HSO MATRIX =      16
     LARGEST NUMBER OF WALKS =      10

     THE MAX HSO MATRIX ELEMENT ABSOLUTE ERROR IS 7.16E-03 CM-1.
     TO DECREASE THE ERROR MAKE SYMTOL SMALLER.

     CI   ADIABATIC STATES (CM-1 UNIT) ---
             0.000       3484.642       3500.710       6954.512        -15.173
           -15.173        -15.173       3290.259       3290.259       3290.259
          3487.401       3487.401       3487.401       4350.989       4350.989
          4350.989

 WEIGHTS OF SO   CI   STATES ---

 STATE   1: RELATIVE E=        -21.485 CM-1; WEIGHT = 0.998  2001
         1.0000
          1      2      3      4      5      6      7      8
         0.0000 0.0000 0.0000 0.0000 0.9981 0.0010 0.0009 0.0000

 STATE   2: RELATIVE E=        -21.477 CM-1; WEIGHT = 0.998  2001
         1.0000
          1      2      3      4      5      6      7      8
         0.0000 0.0000 0.0008 0.0000 0.9981 0.0010 0.0000 0.0000

 STATE   3: RELATIVE E=        -21.317 CM-1; WEIGHT = 0.998  2001
         1.0000
          1      2      3      4      5      6      7      8
         0.0000 0.0009 0.0000 0.0000 0.9982 0.0000 0.0009 0.0000

 STATE   4: RELATIVE E=         -6.348 CM-1; WEIGHT = 0.998  1001
         1.0000
          1      2      3      4      5      6      7      8
         0.9981 0.0000 0.0000 0.0000 0.0000 0.0010 0.0009 0.0000

 STATE   5: RELATIVE E=       3282.910 CM-1; WEIGHT = 0.988  2002
         1.0000
          1      2      3      4      5      6      7      8
         0.0002 0.0000 0.0008 0.0000 0.0008 0.9877 0.0003 0.0102

 STATE   6: RELATIVE E=       3282.911 CM-1; WEIGHT = 0.988  2002
         1.0000
          1      2      3      4      5      6      7      8
         0.0007 0.0000 0.0002 0.0000 0.0003 0.9876 0.0010 0.0102

 STATE   7: RELATIVE E=       3290.443 CM-1; WEIGHT = 0.998  2002
         1.0000
          1      2      3      4      5      6      7      8
         0.0001 0.0000 0.0000 0.0008 0.0009 0.9982 0.0000 0.0000

 STATE   8: RELATIVE E=       3467.839 CM-1; WEIGHT = 0.581  1002
         1.0000
          1      2      3      4      5      6      7      8
         0.0000 0.5813 0.0062 0.0000 0.0017 0.0000 0.3845 0.0264

 STATE   9: RELATIVE E=       3478.943 CM-1; WEIGHT = 0.985  2003
         1.0000
          1      2      3      4      5      6      7      8
         0.0007 0.0000 0.0000 0.0000 0.0001 0.0022 0.9847 0.0123

 STATE  10: RELATIVE E=       3485.607 CM-1; WEIGHT = 0.590  2003
         1.0000
          1      2      3      4      5      6      7      8
         0.0000 0.3628 0.0443 0.0000 0.0001 0.0004 0.5902 0.0022

 STATE  11: RELATIVE E=       3487.519 CM-1; WEIGHT = 0.995  2003
         1.0000
          1      2      3      4      5      6      7      8
         0.0001 0.0027 0.0000 0.0009 0.0008 0.0000 0.9954 0.0000

 STATE  12: RELATIVE E=       3492.460 CM-1; WEIGHT = 0.934  1003
         1.0000
          1      2      3      4      5      6      7      8
         0.0000 0.0387 0.9340 0.0000 0.0007 0.0016 0.0140 0.0110

 STATE  13: RELATIVE E=       4373.136 CM-1; WEIGHT = 0.977  2004
         1.0000
          1      2      3      4      5      6      7      8
         0.0000 0.0000 0.0000 0.0000 0.0000 0.0093 0.0132 0.9775

 STATE  14: RELATIVE E=       4373.303 CM-1; WEIGHT = 0.977  2004
         1.0000
          1      2      3      4      5      6      7      8
         0.0000 0.0000 0.0127 0.0000 0.0000 0.0093 0.0009 0.9771

 STATE  15: RELATIVE E=       4375.311 CM-1; WEIGHT = 0.973  2004
         1.0000
          1      2      3      4      5      6      7      8
         0.0000 0.0136 0.0010 0.0000 0.0000 0.0000 0.0122 0.9732

 STATE  16: RELATIVE E=       6960.539 CM-1; WEIGHT = 0.998  1004
         1.0000
          1      2      3      4      5      6      7      8
         0.0000 0.0000 0.0000 0.9983 0.0000 0.0008 0.0009 0.0000


 -----------------------------------------------------------
 EIGENVALUES AND EIGENVECTORS OF THE SO   CI   HAMILTONIAN
 -----------------------------------------------------------

                          1          2          3          4          5
   STATE ENERGY ---      -21.48     -21.48     -21.32      -6.35    3282.91
       STATE ID ---       2001       2001       2001       1001       2002

    1< 1>  1(  0.0) R  -0.000473  -0.001506   0.000833   0.999062   0.014500
                   I   0.000000   0.000000   0.000000   0.000000   0.000000
    2< 2>  1(  0.0) R  -0.000019  -0.001568   0.029211  -0.000028  -0.000394
                   I   0.000000   0.000000   0.000000  -0.000000  -0.000000
    3< 3>  1(  0.0) R   0.000587   0.029111  -0.006408   0.000047  -0.027619
                   I  -0.000000   0.000000   0.000000  -0.000000  -0.000000
    4< 4>  1(  0.0) R  -0.000870   0.000122  -0.000031   0.000241   0.000140
                   I  -0.000000   0.000000   0.000000  -0.000000  -0.000000
    5< 1>  3(  1.0) R   0.329883   0.621492   0.063241   0.001041   0.019132
                   I  -0.091188   0.118655  -0.690454   0.000711   0.001688
    6< 1>  3(  0.0) R   0.000000  -0.000000  -0.000000   0.000000  -0.000000
                   I  -0.873997   0.444395   0.191816   0.000095   0.008748
    7< 1>  3( -1.0) R   0.329883   0.621492   0.063241   0.001041   0.019132
                   I   0.091188  -0.118655   0.690454  -0.000711  -0.001688
    8< 2>  3(  1.0) R   0.019372  -0.010225  -0.000596   0.000947   0.184216
                   I   0.002399   0.002875   0.000154  -0.021647   0.220813
    9< 2>  3(  0.0) R  -0.000000   0.000000  -0.000000   0.000000   0.000000
                   I   0.014120   0.027080   0.001643   0.005303  -0.906825
   10< 2>  3( -1.0) R   0.019372  -0.010225  -0.000596   0.000947   0.184216
                   I  -0.002399  -0.002875  -0.000154   0.021647  -0.220813
   11< 3>  3(  1.0) R  -0.005645   0.002087   0.009276  -0.018042   0.005585
                   I   0.019447  -0.000956  -0.002738  -0.007898   0.004830
   12< 3>  3(  0.0) R   0.000000  -0.000000   0.000000  -0.000000  -0.000000
                   I  -0.008324  -0.005221  -0.025811  -0.011305   0.014804
   13< 3>  3( -1.0) R  -0.005645   0.002087   0.009276  -0.018042   0.005585
                   I  -0.019447   0.000956   0.002738   0.007898  -0.004830
   14< 4>  3(  1.0) R  -0.000146  -0.000226  -0.000792  -0.000575   0.032788
                   I   0.000197   0.000952  -0.000330   0.000048  -0.062179
   15< 4>  3(  0.0) R  -0.000000   0.000000   0.000000  -0.000000  -0.000000
                   I   0.000286  -0.000387  -0.000735   0.001165  -0.016834
   16< 4>  3( -1.0) R  -0.000146  -0.000226  -0.000792  -0.000575   0.032788
                   I  -0.000197  -0.000952   0.000330  -0.000048   0.062179

                          6          7          8          9         10
   STATE ENERGY ---     3282.91    3290.44    3467.84    3478.94    3485.61
       STATE ID ---       2002       2002       1002       2003       2003

    1< 1>  1(  0.0) R  -0.027322   0.008332  -0.001892   0.027379   0.001702
                   I   0.000000   0.000000   0.000000   0.000000   0.000000
    2< 2>  1(  0.0) R  -0.000243   0.000456  -0.762436   0.000162  -0.602352
                   I  -0.000000  -0.000000  -0.000000  -0.000000   0.000000
    3< 3>  1(  0.0) R  -0.013811   0.003331   0.078456  -0.001264   0.210533
                   I  -0.000000  -0.000000  -0.000000   0.000000  -0.000000
    4< 4>  1(  0.0) R  -0.000321  -0.028496   0.000223  -0.000203   0.002053
                   I  -0.000000   0.000000   0.000000   0.000000  -0.000000
    5< 1>  3(  1.0) R   0.006977  -0.009466   0.002602   0.002913  -0.006435
                   I   0.001917   0.002786  -0.028322  -0.002627   0.000706
    6< 1>  3(  0.0) R  -0.000000   0.000000  -0.000000   0.000000  -0.000000
                   I   0.013430   0.026313   0.008179  -0.005544  -0.007734
    7< 1>  3( -1.0) R   0.006977  -0.009466   0.002602   0.002913  -0.006435
                   I  -0.001917  -0.002786   0.028322   0.002627  -0.000706
    8< 2>  3(  1.0) R   0.321904   0.600109  -0.001229   0.009488   0.005283
                   I  -0.613259   0.263984   0.000594  -0.030239  -0.001834
    9< 2>  3(  0.0) R   0.000000   0.000000  -0.000000   0.000000  -0.000000
                   I  -0.167954   0.372264   0.004538   0.012480  -0.016988
   10< 2>  3( -1.0) R   0.321904   0.600109  -0.001229   0.009488   0.005283
                   I   0.613259  -0.263984  -0.000594   0.030239   0.001834
   11< 3>  3(  1.0) R  -0.019644   0.000252  -0.236301   0.590622   0.292977
                   I  -0.001010  -0.001176   0.046896   0.087853  -0.112895
   12< 3>  3(  0.0) R  -0.000000  -0.000000  -0.000000  -0.000000  -0.000000
                   I  -0.013923  -0.000369   0.518065   0.521141  -0.626909
   13< 3>  3( -1.0) R  -0.019644   0.000252  -0.236301   0.590622   0.292977
                   I   0.001010   0.001176  -0.046896  -0.087853   0.112895
   14< 4>  3(  1.0) R  -0.019191   0.000036   0.096843   0.042595  -0.010281
                   I  -0.022435  -0.000027   0.036389  -0.009507   0.026532
   15< 4>  3(  0.0) R  -0.000000   0.000000  -0.000000  -0.000000  -0.000000
                   I   0.091873  -0.000162   0.070369  -0.092304  -0.023447
   16< 4>  3( -1.0) R  -0.019191   0.000036   0.096843   0.042595  -0.010281
                   I   0.022435   0.000027  -0.036389   0.009507  -0.026532

                         11         12         13         14         15
   STATE ENERGY ---     3487.52    3492.46    4373.14    4373.30    4375.31
       STATE ID ---       2003       1003       2004       2004       2004

    1< 1>  1(  0.0) R   0.008185   0.000113   0.004836  -0.000037  -0.000219
                   I   0.000000   0.000000   0.000000   0.000000   0.000000
    2< 2>  1(  0.0) R  -0.052323  -0.196664  -0.000004   0.001076  -0.116586
                   I  -0.000000   0.000000  -0.000000   0.000000  -0.000000
    3< 3>  1(  0.0) R  -0.006960  -0.966416  -0.000016   0.112485   0.031687
                   I  -0.000000   0.000000   0.000000   0.000000  -0.000000
    4< 4>  1(  0.0) R  -0.029510   0.000590   0.000008   0.000065   0.000052
                   I  -0.000000  -0.000000   0.000000   0.000000   0.000000
    5< 1>  3(  1.0) R  -0.009315   0.016338   0.000439  -0.003113   0.000141
                   I   0.002647   0.005698  -0.000260  -0.000402  -0.003814
    6< 1>  3(  0.0) R  -0.000000   0.000000   0.000000   0.000000  -0.000000
                   I   0.025253   0.009788  -0.001123  -0.002383   0.000868
    7< 1>  3( -1.0) R  -0.009315   0.016338   0.000439  -0.003113   0.000141
                   I  -0.002647  -0.005698   0.000260   0.000402   0.003814
    8< 2>  3(  1.0) R  -0.001390  -0.010607  -0.019023  -0.030659   0.000029
                   I   0.000345   0.004181   0.062570   0.008993  -0.000010
    9< 2>  3(  0.0) R  -0.000000   0.000000  -0.000000  -0.000000   0.000000
                   I   0.003541   0.036935  -0.026946   0.085041  -0.000081
   10< 2>  3( -1.0) R  -0.001390  -0.010607  -0.019023  -0.030659   0.000029
                   I  -0.000345  -0.004181  -0.062570  -0.008993   0.000010
   11< 3>  3(  1.0) R  -0.010013   0.044042   0.072616   0.009688  -0.034923
                   I   0.689611  -0.025981   0.009227  -0.002783   0.010335
   12< 3>  3(  0.0) R   0.000000  -0.000000   0.000000   0.000000  -0.000000
                   I  -0.210012  -0.093849   0.050034  -0.027055   0.097618
   13< 3>  3( -1.0) R  -0.010013   0.044042   0.072616   0.009688  -0.034923
                   I  -0.689611   0.025981  -0.009227   0.002783  -0.010335
   14< 4>  3(  1.0) R   0.000207   0.008156  -0.313424   0.194815  -0.592455
                   I   0.000801  -0.072389   0.092558  -0.642322  -0.259085
   15< 4>  3(  0.0) R  -0.000000   0.000000  -0.000000  -0.000000   0.000000
                   I  -0.000899   0.019844   0.873998   0.275771  -0.370049
   16< 4>  3( -1.0) R   0.000207   0.008156  -0.313424   0.194815  -0.592455
                   I  -0.000801   0.072389  -0.092558   0.642322   0.259085

                         16
   STATE ENERGY ---     6960.54
       STATE ID ---       1004

    1< 1>  1(  0.0) R  -0.000230
                   I   0.000000
    2< 2>  1(  0.0) R   0.000002
                   I   0.000000
    3< 3>  1(  0.0) R   0.000003
                   I  -0.000000
    4< 4>  1(  0.0) R  -0.999155
                   I  -0.000000
    5< 1>  3(  1.0) R   0.000329
                   I  -0.000044
    6< 1>  3(  0.0) R  -0.000000
                   I  -0.000697
    7< 1>  3( -1.0) R   0.000329
                   I   0.000044
    8< 2>  3(  1.0) R  -0.017169
                   I  -0.007312
    9< 2>  3(  0.0) R   0.000000
                   I  -0.010812
   10< 2>  3( -1.0) R  -0.017169
                   I   0.007312
   11< 3>  3(  1.0) R   0.000751
                   I  -0.020606
   12< 3>  3(  0.0) R  -0.000000
                   I   0.004894
   13< 3>  3( -1.0) R   0.000751
                   I   0.020606
   14< 4>  3(  1.0) R  -0.000020
                   I  -0.000057
   15< 4>  3(  0.0) R  -0.000000
                   I   0.000003
   16< 4>  3( -1.0) R  -0.000020
                   I   0.000057

   SPIN-MIXED   CI   STATES (CM-1 UNIT) ---
 (RELATIVE TO THE LOWEST SPIN-MIXED STATE)
           0.000          0.007          0.168         15.136       3304.394
        3304.396       3311.927       3489.324       3500.428       3507.092
        3509.003       3513.944       4394.621       4394.788       4396.796
        6982.024

   SPIN-MIXED   CI   STATES (CM-1 UNIT) ---
      1(   2001)     2(   2001)     3(   2001)     4(   1001)     5(   2002)
         -21.485        -21.477        -21.317         -6.348       3282.910
      6(   2002)     7(   2002)     8(   1002)     9(   2003)    10(   2003)
        3282.911       3290.443       3467.839       3478.943       3485.607
     11(   2003)    12(   1003)    13(   2004)    14(   2004)    15(   2004)
        3487.519       3492.460       4373.136       4373.303       4375.311
     16(   1004)
        6960.539

 NON-ZERO   CI   SPIN-ORBIT COUPLING CONSTANTS (CM-1)
 ---------------------------------------------------------------------
 MUL1(CI)|MUL2(CI)| CI ROOT 1 | CI ROOT 2 |    FULL     | 1E ONLY
 ---------------------------------------------------------------------
  1 ( 1) | 3 ( 2) |     1     |     1     |         0.03|
  1 ( 1) | 3 ( 2) |     1     |     2     |       102.47|
  1 ( 1) | 3 ( 2) |     1     |     3     |       104.98|
  1 ( 1) | 3 ( 2) |     1     |     4     |         1.01|
  1 ( 1) | 3 ( 2) |     2     |     1     |       102.50|
  1 ( 1) | 3 ( 2) |     2     |     2     |         0.09|
  1 ( 1) | 3 ( 2) |     2     |     3     |         0.93|
  1 ( 1) | 3 ( 2) |     2     |     4     |       104.70|
  1 ( 1) | 3 ( 2) |     3     |     1     |       104.96|
  1 ( 1) | 3 ( 2) |     3     |     2     |         0.72|
  1 ( 1) | 3 ( 2) |     3     |     3     |         0.19|
  1 ( 1) | 3 ( 2) |     3     |     4     |       102.66|
  1 ( 1) | 3 ( 2) |     4     |     1     |         0.77|
  1 ( 1) | 3 ( 2) |     4     |     2     |       104.68|
  1 ( 1) | 3 ( 2) |     4     |     3     |       102.69|
  1 ( 1) | 3 ( 2) |     4     |     4     |         0.22|
  3 ( 2) | 3 ( 2) |     1     |     2     |       145.21|
  3 ( 2) | 3 ( 2) |     1     |     3     |       148.02|
  3 ( 2) | 3 ( 2) |     1     |     4     |         1.29|
  3 ( 2) | 3 ( 2) |     2     |     3     |         1.40|
  3 ( 2) | 3 ( 2) |     2     |     4     |       148.48|
  3 ( 2) | 3 ( 2) |     3     |     4     |       144.92|
 ---------------------------------------------------------------------


 ***** START CALCULATING TRANSITION MOMENT AMONG SPIN-MIXED   CI   STATES *****

 NUMBER OF ORBITALS            =    4
 DIMENSION OF HSO MATRIX       =   16
 NUMBER OF SPIN-MULTIPLICITIES =    2

 NOTE THAT T(X),T(Y),T(Z) ARE COMPLEX NUMBERS.


        STATES         ENERGY DIFF.         T(X)                   T(Y)                   T(Z)              TM
    1( 2001)   1( 2001)        0.00   -0.08927   -0.00000I    1.21612   -0.00000I    0.00163    0.00000I    1.21939
    1( 2001)   2( 2001)        0.01    0.00000   -0.00000I   -0.00000    0.00000I    0.00000   -0.00000I    0.00000
    1( 2001)   3( 2001)        0.17   -0.00000    0.00000I    0.00000   -0.00000I   -0.00000    0.00000I    0.00000
    1( 2001)   5( 2002)     3304.39    0.00149   -0.00000I    0.04147   -0.00000I   -0.03424    0.00000I    0.05380
    1( 2001)   6( 2002)     3304.40    0.00003    0.00000I    0.02373   -0.00000I   -0.01674   -0.00000I    0.02904
    1( 2001)   7( 2002)     3311.93   -0.00192    0.00000I    0.00519    0.00000I    0.00474   -0.00000I    0.00729
    1( 2001)   8( 1002)     3489.32    0.02977   -0.00000I   -0.01442    0.00000I    0.00270   -0.00000I    0.03319
    1( 2001)   9( 2003)     3500.43    0.00377   -0.00000I   -0.00194    0.00000I    0.00123   -0.00000I    0.00441
    1( 2001)  10( 2003)     3507.09   -0.03649    0.00000I    0.01814   -0.00000I   -0.00350    0.00000I    0.04090
    1( 2001)  11( 2003)     3509.00   -0.00223    0.00000I    0.00186   -0.00000I   -0.00316    0.00000I    0.00429
    1( 2001)  12( 1003)     3513.94   -0.00560    0.00000I    0.00084   -0.00000I    0.00111   -0.00000I    0.00577
    1( 2001)  13( 2004)     4394.62    0.00043   -0.00000I   -0.00051    0.00000I    0.00001    0.00000I    0.00066
    1( 2001)  14( 2004)     4394.79   -0.00114    0.00000I   -0.00270    0.00000I    0.00249   -0.00000I    0.00384
    1( 2001)  15( 2004)     4396.80    0.00388   -0.00000I   -0.00185    0.00000I    0.00032   -0.00000I    0.00431
    1( 2001)  16( 1004)     6982.02   -0.00000   -0.00000I    0.00000    0.00000I    0.00000   -0.00000I    0.00001
    2( 2001)   2( 2001)        0.00   -0.08927   -0.00000I    1.21612    0.00000I    0.00163   -0.00000I    1.21939
    2( 2001)   4( 1001)       15.13    0.00001   -0.00000I   -0.00001   -0.00000I    0.00001    0.00000I    0.00001
    2( 2001)   5( 2002)     3304.39    0.00086    0.00000I   -0.00928    0.00000I   -0.00040   -0.00000I    0.00932
    2( 2001)   6( 2002)     3304.39    0.00266    0.00000I    0.00593    0.00000I   -0.00946   -0.00000I    0.01148
    2( 2001)   7( 2002)     3311.92    0.00084   -0.00000I    0.04698   -0.00000I   -0.03733    0.00000I    0.06001
    2( 2001)   8( 1002)     3489.32    0.00231    0.00000I   -0.00098   -0.00000I    0.00069    0.00000I    0.00261
    2( 2001)   9( 2003)     3500.42   -0.04738    0.00000I    0.02303   -0.00000I   -0.00435    0.00000I    0.05286
    2( 2001)  10( 2003)     3507.08   -0.00273   -0.00000I    0.00161    0.00000I   -0.00126   -0.00000I    0.00341
    2( 2001)  11( 2003)     3509.00   -0.00279   -0.00000I    0.00134    0.00000I   -0.00016   -0.00000I    0.00310
    2( 2001)  12( 1003)     3513.94   -0.00070   -0.00000I   -0.00028    0.00000I    0.00307   -0.00000I    0.00316
    2( 2001)  13( 2004)     4394.61   -0.00405    0.00000I    0.00123   -0.00000I    0.00022   -0.00000I    0.00424
    2( 2001)  14( 2004)     4394.78   -0.00016   -0.00000I    0.00042   -0.00000I    0.00002    0.00000I    0.00045
    2( 2001)  15( 2004)     4396.79    0.00039    0.00000I   -0.00039   -0.00000I    0.00003    0.00000I    0.00056
    2( 2001)  16( 1004)     6982.02   -0.00001    0.00000I    0.00007   -0.00000I   -0.00001    0.00000I    0.00007
    3( 2001)   3( 2001)        0.00   -0.08926   -0.00000I    1.21610    0.00000I    0.00162    0.00000I    1.21938
    3( 2001)   4( 1001)       14.97    0.00000   -0.00000I    0.00009   -0.00000I   -0.00007    0.00000I    0.00011
    3( 2001)   5( 2002)     3304.23   -0.00018    0.00000I   -0.02231    0.00000I    0.01718   -0.00000I    0.02816
    3( 2001)   6( 2002)     3304.23    0.00091   -0.00000I    0.04125   -0.00000I   -0.03287    0.00000I    0.05275
    3( 2001)   7( 2002)     3311.76   -0.00024   -0.00000I   -0.01047   -0.00000I    0.00829    0.00000I    0.01336
    3( 2001)   8( 1002)     3489.16    0.00108   -0.00000I   -0.00354    0.00000I   -0.00224    0.00000I    0.00433
    3( 2001)   9( 2003)     3500.26   -0.00255    0.00000I    0.00319   -0.00000I   -0.00152    0.00000I    0.00436
    3( 2001)  10( 2003)     3506.92   -0.00217    0.00000I   -0.00012   -0.00000I   -0.00589    0.00000I    0.00628
    3( 2001)  11( 2003)     3508.84    0.04771   -0.00000I   -0.02285    0.00000I    0.00360   -0.00000I    0.05302
    3( 2001)  12( 1003)     3513.78   -0.00072    0.00000I    0.00011   -0.00000I   -0.00218    0.00000I    0.00229
    3( 2001)  13( 2004)     4394.45   -0.00028    0.00000I   -0.00303    0.00000I    0.00249   -0.00000I    0.00394
    3( 2001)  14( 2004)     4394.62   -0.00049   -0.00000I    0.00047    0.00000I   -0.00002    0.00000I    0.00068
    3( 2001)  15( 2004)     4396.63    0.00000   -0.00000I   -0.00024    0.00000I   -0.00017    0.00000I    0.00029
    3( 2001)  16( 1004)     6981.86   -0.00001    0.00000I   -0.00001   -0.00000I    0.00001    0.00000I    0.00002
    4( 1001)   4( 1001)        0.00   -0.08921   -0.00000I    1.21609   -0.00000I    0.00163   -0.00000I    1.21936
    4( 1001)   5( 2002)     3289.26    0.00233    0.00000I   -0.00258   -0.00000I   -0.00251    0.00000I    0.00429
    4( 1001)   6( 2002)     3289.26   -0.00096    0.00000I    0.00331   -0.00000I    0.00491    0.00000I    0.00600
    4( 1001)   7( 2002)     3296.79    0.00040    0.00000I   -0.00104    0.00000I   -0.00167   -0.00000I    0.00200
    4( 1001)   8( 1002)     3474.19   -0.00324    0.00000I    0.03888    0.00000I   -0.02976   -0.00000I    0.04907
    4( 1001)   9( 2003)     3485.29   -0.00031   -0.00000I   -0.00071    0.00000I    0.00335   -0.00000I    0.00343
    4( 1001)  10( 2003)     3491.96   -0.00975    0.00000I    0.03386   -0.00000I   -0.02362    0.00000I    0.04242
    4( 1001)  11( 2003)     3493.87    0.00029    0.00000I    0.00210   -0.00000I   -0.00113   -0.00000I    0.00241
    4( 1001)  12( 1003)     3498.81    0.04652   -0.00000I   -0.01263    0.00000I   -0.00363    0.00000I    0.04834
    4( 1001)  13( 2004)     4379.48    0.00008   -0.00000I   -0.00026    0.00000I   -0.00007   -0.00000I    0.00028
    4( 1001)  14( 2004)     4379.65   -0.00396   -0.00000I    0.00185    0.00000I   -0.00028   -0.00000I    0.00438
    4( 1001)  15( 2004)     4381.66   -0.00104    0.00000I    0.00472    0.00000I   -0.00343   -0.00000I    0.00593
    4( 1001)  16( 1004)     6966.89    0.00035    0.00000I   -0.00032   -0.00000I   -0.00002    0.00000I    0.00048
    5( 2002)   5( 2002)        0.00   -0.15302   -0.00000I    1.35332    0.00000I    0.18772   -0.00000I    1.37482
    5( 2002)   6( 2002)        0.00   -0.00001    0.00000I    0.00001   -0.00000I    0.00002   -0.00000I    0.00002
    5( 2002)   7( 2002)        7.53   -0.00001    0.00000I    0.00002   -0.00000I    0.00005   -0.00000I    0.00005
    5( 2002)   8( 1002)      184.93    0.00024   -0.00000I    0.00041    0.00000I   -0.00256    0.00000I    0.00260
    5( 2002)   9( 2003)      196.03    0.00483   -0.00000I   -0.00395    0.00000I   -0.00474   -0.00000I    0.00784
    5( 2002)  10( 2003)      202.70   -0.00039    0.00000I   -0.00020   -0.00000I    0.00626   -0.00000I    0.00628
    5( 2002)  11( 2003)      204.61   -0.00014   -0.00000I    0.00289   -0.00000I   -0.00246    0.00000I    0.00380
    5( 2002)  12( 1003)      209.55    0.00017   -0.00000I   -0.00191    0.00000I   -0.00855    0.00000I    0.00876
    5( 2002)  13( 2004)     1090.23   -0.04229    0.00000I    0.01755   -0.00000I    0.00152    0.00000I    0.04581
    5( 2002)  14( 2004)     1090.39   -0.02197   -0.00000I    0.01347    0.00000I   -0.01017    0.00000I    0.02771
    5( 2002)  15( 2004)     1092.40    0.00024   -0.00000I    0.00075    0.00000I   -0.00086    0.00000I    0.00117
    5( 2002)  16( 1004)     3677.63   -0.00001    0.00000I   -0.00149    0.00000I    0.00114   -0.00000I    0.00187
    6( 2002)   6( 2002)        0.00   -0.15302   -0.00000I    1.35332    0.00000I    0.18770   -0.00000I    1.37481
    6( 2002)   7( 2002)        7.53   -0.00000    0.00000I   -0.00000   -0.00000I   -0.00003   -0.00000I    0.00003
    6( 2002)   8( 1002)      184.93    0.00057   -0.00000I   -0.00220    0.00000I    0.00047    0.00000I    0.00232
    6( 2002)   9( 2003)      196.03   -0.00048   -0.00000I    0.00155    0.00000I    0.01121   -0.00000I    0.01133
    6( 2002)  10( 2003)      202.70   -0.00210    0.00000I    0.00363   -0.00000I    0.00093   -0.00000I    0.00430
    6( 2002)  11( 2003)      204.61    0.00077   -0.00000I    0.00087   -0.00000I   -0.00295    0.00000I    0.00317
    6( 2002)  12( 1003)      209.55    0.00425   -0.00000I   -0.00247    0.00000I   -0.00428    0.00000I    0.00652
    6( 2002)  13( 2004)     1090.22   -0.02198    0.00000I    0.01350   -0.00000I   -0.01015    0.00000I    0.02772
    6( 2002)  14( 2004)     1090.39    0.04228    0.00000I   -0.01756   -0.00000I   -0.00153    0.00000I    0.04581
    6( 2002)  15( 2004)     1092.40   -0.00004   -0.00000I   -0.00182    0.00000I    0.00137    0.00000I    0.00228
    6( 2002)  16( 1004)     3677.63   -0.00004    0.00000I   -0.00070    0.00000I    0.00057   -0.00000I    0.00091
    7( 2002)   7( 2002)        0.00   -0.15318   -0.00000I    1.35314    0.00000I    0.18911    0.00000I    1.37485
    7( 2002)   8( 1002)      177.40    0.00582    0.00000I   -0.00274   -0.00000I    0.00044    0.00000I    0.00645
    7( 2002)   9( 2003)      188.50   -0.00036   -0.00000I    0.00057    0.00000I    0.00136    0.00000I    0.00152
    7( 2002)  10( 2003)      195.16   -0.00012   -0.00000I   -0.00000    0.00000I   -0.00030   -0.00000I    0.00033
    7( 2002)  11( 2003)      197.08   -0.00025   -0.00000I    0.00028    0.00000I    0.00058   -0.00000I    0.00069
    7( 2002)  12( 1003)      202.02   -0.00092    0.00000I    0.00071   -0.00000I    0.00078   -0.00000I    0.00140
    7( 2002)  13( 2004)     1082.69   -0.00020   -0.00000I    0.00018    0.00000I    0.00014   -0.00000I    0.00030
    7( 2002)  14( 2004)     1082.86   -0.00010    0.00000I    0.00001   -0.00000I   -0.00011   -0.00000I    0.00015
    7( 2002)  15( 2004)     1084.87   -0.04749   -0.00000I    0.02231    0.00000I   -0.00390   -0.00000I    0.05261
    7( 2002)  16( 1004)     3670.10    0.00026    0.00000I    0.00100    0.00000I   -0.00321   -0.00000I    0.00337
    8( 1002)   8( 1002)        0.00   -0.12487    0.00000I    1.31290    0.00000I    0.07021    0.00000I    1.32070
    8( 1002)   9( 2003)       11.10   -0.00002   -0.00000I   -0.00318    0.00000I    0.00254    0.00000I    0.00407
    8( 1002)  10( 2003)       17.77   -0.03298    0.00000I    0.04856   -0.00000I    0.13600   -0.00000I    0.14813
    8( 1002)  11( 2003)       19.68   -0.00285   -0.00000I    0.00301    0.00000I    0.01273    0.00000I    0.01339
    8( 1002)  12( 1003)       24.62   -0.01019    0.00000I    0.01521   -0.00000I    0.04336   -0.00000I    0.04707
    8( 1002)  13( 2004)      905.30   -0.00006   -0.00000I   -0.03032    0.00000I    0.02437   -0.00000I    0.03890
    8( 1002)  14( 2004)      905.46   -0.00072   -0.00000I    0.00195    0.00000I    0.00168    0.00000I    0.00267
    8( 1002)  15( 2004)      907.47    0.00378    0.00000I   -0.01542   -0.00000I   -0.00140    0.00000I    0.01594
    8( 1002)  16( 1004)     3492.70   -0.03665    0.00000I    0.02115   -0.00000I   -0.00590    0.00000I    0.04273
    9( 2003)   9( 2003)        0.00   -0.08232   -0.00000I    1.24911    0.00000I   -0.10403    0.00000I    1.25613
    9( 2003)  10( 2003)        6.66   -0.00002    0.00000I   -0.00236    0.00000I    0.00188   -0.00000I    0.00302
    9( 2003)  11( 2003)        8.58    0.00002    0.00000I   -0.00022   -0.00000I    0.00010   -0.00000I    0.00024
    9( 2003)  12( 1003)       13.52    0.00001   -0.00000I   -0.00074    0.00000I    0.00060   -0.00000I    0.00095
    9( 2003)  13( 2004)      894.19    0.00730    0.00000I   -0.02040   -0.00000I   -0.01823    0.00000I    0.02831
    9( 2003)  14( 2004)      894.36    0.00165    0.00000I   -0.01357   -0.00000I    0.01046    0.00000I    0.01721
    9( 2003)  15( 2004)      896.37    0.00036   -0.00000I    0.04591    0.00000I   -0.03699   -0.00000I    0.05896
    9( 2003)  16( 1004)     3481.60    0.00001    0.00000I   -0.00006   -0.00000I    0.00004    0.00000I    0.00007
   10( 2003)  10( 2003)        0.00   -0.10774    0.00000I    1.28600   -0.00000I    0.00141    0.00000I    1.29050
   10( 2003)  11( 2003)        1.91   -0.00225   -0.00000I    0.00176    0.00000I    0.01047    0.00000I    0.01085
   10( 2003)  12( 1003)        6.85   -0.00781    0.00000I    0.01125   -0.00000I    0.03367   -0.00000I    0.03634
   10( 2003)  13( 2004)      887.53   -0.00040    0.00000I    0.03681    0.00000I   -0.02947   -0.00000I    0.04715
   10( 2003)  14( 2004)      887.70    0.00301    0.00000I   -0.01063   -0.00000I   -0.00600   -0.00000I    0.01257
   10( 2003)  15( 2004)      889.70   -0.00549   -0.00000I    0.01128    0.00000I    0.02011    0.00000I    0.02370
   10( 2003)  16( 1004)     3474.93   -0.02867   -0.00000I    0.02374    0.00000I   -0.01047   -0.00000I    0.03867
   11( 2003)  11( 2003)        0.00   -0.08162   -0.00000I    1.24755    0.00000I   -0.10601    0.00000I    1.25470
   11( 2003)  12( 1003)        4.94   -0.00074    0.00000I    0.00496   -0.00000I    0.00016   -0.00000I    0.00502
   11( 2003)  13( 2004)      885.62    0.00015   -0.00000I    0.00237    0.00000I   -0.00182   -0.00000I    0.00299
   11( 2003)  14( 2004)      885.78   -0.00030   -0.00000I    0.04732    0.00000I   -0.03496   -0.00000I    0.05884
   11( 2003)  15( 2004)      887.79   -0.00058    0.00000I    0.01405   -0.00000I   -0.00811   -0.00000I    0.01623
   11( 2003)  16( 1004)     3473.02   -0.00438    0.00000I    0.00483    0.00000I    0.00561   -0.00000I    0.00860
   12( 1003)  12( 1003)        0.00   -0.08484    0.00000I    1.25245    0.00000I   -0.09330    0.00000I    1.25878
   12( 1003)  13( 2004)      880.68    0.00154    0.00000I    0.00481    0.00000I   -0.00430   -0.00000I    0.00663
   12( 1003)  14( 2004)      880.84   -0.00670   -0.00000I    0.01293    0.00000I    0.02121    0.00000I    0.02573
   12( 1003)  15( 2004)      882.85   -0.00305   -0.00000I    0.00542    0.00000I    0.01041    0.00000I    0.01212
   12( 1003)  16( 1004)     3468.08   -0.00918   -0.00000I   -0.04360   -0.00000I    0.03477    0.00000I    0.05652
   13( 2004)  13( 2004)        0.00   -0.14438   -0.00000I    1.38064    0.00000I    0.08048    0.00000I    1.39050
   13( 2004)  15( 2004)        2.17    0.00000   -0.00000I    0.00001    0.00000I   -0.00001   -0.00000I    0.00002
   13( 2004)  16( 1004)     2587.40    0.00000    0.00000I   -0.00000   -0.00000I   -0.00000    0.00000I    0.00000
   14( 2004)  14( 2004)        0.00   -0.14436   -0.00000I    1.38059    0.00000I    0.08041    0.00000I    1.39044
   14( 2004)  15( 2004)        2.01    0.00000   -0.00000I   -0.00001    0.00000I   -0.00002    0.00000I    0.00002
   14( 2004)  16( 1004)     2587.24    0.00003   -0.00000I    0.00414   -0.00000I   -0.00311    0.00000I    0.00518
   15( 2004)  15( 2004)        0.00   -0.14442    0.00000I    1.38052    0.00000I    0.08097    0.00000I    1.39042
   15( 2004)  16( 1004)     2585.23   -0.00422    0.00000I    0.00316   -0.00000I   -0.00121   -0.00000I    0.00541
   16( 1004)  16( 1004)        0.00   -0.14525    0.00000I    1.38281   -0.00000I    0.08175    0.00000I    1.39282
 CPU     0: STEP CPU TIME=     0.00 TOTAL CPU TIME=       1095.0 (     18.3 MIN)
 TOTAL WALL CLOCK TIME=       1102.3 SECONDS, CPU UTILIZATION IS    99.34%

 CI ENERGY LEVELS IN CM-1 AND CI ABSOLUTE LEVELS IN A.U.

    1            0.0000  -1080.1988539085
    2            0.0073  -1080.1988538752
    3            0.1680  -1080.1988531429
    4           15.1364  -1080.1987849432
    5         3304.3943  -1080.1837982367
    6         3304.3961  -1080.1837982285
    7         3311.9273  -1080.1837639145
    8         3489.3240  -1080.1829556493
    9         3500.4280  -1080.1829050566
   10         3507.0917  -1080.1828746951
   11         3509.0031  -1080.1828659860
   12         3513.9444  -1080.1828434723
   13         4394.6210  -1080.1788308828
   14         4394.7878  -1080.1788301230
   15         4396.7960  -1080.1788209731
   16         6982.0240  -1080.1670420083

 SKIPPING THE CALCULATION OF NATURAL ORBITALS...
 USE ISTNO IN $TRANST TO ASK FOR NATURAL ORBITALS
 AND SPIN-ORBIT COUPLED STATE'S PROPERTIES

 ....... DONE WITH TRANSITION MOMENT .......

 CPU     0: STEP CPU TIME=     0.00 TOTAL CPU TIME=       1095.0 (     18.3 MIN)
 TOTAL WALL CLOCK TIME=       1102.3 SECONDS, CPU UTILIZATION IS    99.34%
             166640707  WORDS OF DYNAMIC MEMORY USED
 EXECUTION OF GAMESS TERMINATED NORMALLY 16:09:48 04-NOV-2021    
 DDI: 263640 bytes (0.3 MB / 0 MWords) used by master data server.

 ----------------------------------------
 CPU timing information for all processes
 ========================================
 0: 1093.659 + 1.430 = 1095.89
 1: 68.736 + 1.203 = 69.940
 2: 65.551 + 1.228 = 66.779
 3: 68.885 + 1.205 = 70.91
 4: 69.957 + 1.192 = 71.149
 5: 68.875 + 1.314 = 70.189
 6: 65.559 + 1.181 = 66.740
 7: 65.778 + 1.232 = 67.11
 8: 65.636 + 1.235 = 66.872
 9: 69.53 + 1.106 = 70.159
 10: 66.109 + 1.302 = 67.412
 11: 65.985 + 1.96 = 67.82
 12: 68.23 + 1.161 = 69.185
 13: 68.788 + 1.185 = 69.974
 14: 67.725 + 1.109 = 68.835
 15: 68.924 + 1.246 = 70.170
 16: 65.843 + 1.113 = 66.956
 17: 1088.607 + 1.194 = 1089.801
 18: 1090.758 + 1.182 = 1091.940
 19: 1092.829 + 1.144 = 1093.973
 ----------------------------------------
 ddikick.x: exited gracefully.
----- accounting info -----
Files used on the master node r14c13.bullx were:
-rw-rw-r-- 1 hasangal hasangal  7674946 Nov  4 15:51 /scratch/kurten/scratch_galib/gamess-us-trash/GALIB/SCR/soc-1862.F05
-rw-rw-r-- 1 hasangal hasangal   240104 Nov  4 16:09 /scratch/kurten/scratch_galib/gamess-us-trash/GALIB/SCR/soc-1862.F09
-rw-rw-r-- 1 hasangal hasangal   240016 Nov  4 16:00 /scratch/kurten/scratch_galib/gamess-us-trash/GALIB/SCR/soc-1862.F09.001
-rw-rw-r-- 1 hasangal hasangal   240016 Nov  4 16:00 /scratch/kurten/scratch_galib/gamess-us-trash/GALIB/SCR/soc-1862.F09.002
-rw-rw-r-- 1 hasangal hasangal   240016 Nov  4 16:00 /scratch/kurten/scratch_galib/gamess-us-trash/GALIB/SCR/soc-1862.F09.003
-rw-rw-r-- 1 hasangal hasangal   240016 Nov  4 16:00 /scratch/kurten/scratch_galib/gamess-us-trash/GALIB/SCR/soc-1862.F09.004
-rw-rw-r-- 1 hasangal hasangal   240016 Nov  4 16:00 /scratch/kurten/scratch_galib/gamess-us-trash/GALIB/SCR/soc-1862.F09.005
-rw-rw-r-- 1 hasangal hasangal   240016 Nov  4 16:00 /scratch/kurten/scratch_galib/gamess-us-trash/GALIB/SCR/soc-1862.F09.006
-rw-rw-r-- 1 hasangal hasangal   240016 Nov  4 16:00 /scratch/kurten/scratch_galib/gamess-us-trash/GALIB/SCR/soc-1862.F09.007
-rw-rw-r-- 1 hasangal hasangal   240016 Nov  4 16:00 /scratch/kurten/scratch_galib/gamess-us-trash/GALIB/SCR/soc-1862.F09.008
-rw-rw-r-- 1 hasangal hasangal   240016 Nov  4 16:00 /scratch/kurten/scratch_galib/gamess-us-trash/GALIB/SCR/soc-1862.F09.009
-rw-rw-r-- 1 hasangal hasangal   240016 Nov  4 16:00 /scratch/kurten/scratch_galib/gamess-us-trash/GALIB/SCR/soc-1862.F09.010
-rw-rw-r-- 1 hasangal hasangal   240016 Nov  4 16:00 /scratch/kurten/scratch_galib/gamess-us-trash/GALIB/SCR/soc-1862.F09.011
-rw-rw-r-- 1 hasangal hasangal   240016 Nov  4 16:00 /scratch/kurten/scratch_galib/gamess-us-trash/GALIB/SCR/soc-1862.F09.012
-rw-rw-r-- 1 hasangal hasangal   240016 Nov  4 16:00 /scratch/kurten/scratch_galib/gamess-us-trash/GALIB/SCR/soc-1862.F09.013
-rw-rw-r-- 1 hasangal hasangal   240016 Nov  4 16:00 /scratch/kurten/scratch_galib/gamess-us-trash/GALIB/SCR/soc-1862.F09.014
-rw-rw-r-- 1 hasangal hasangal   240016 Nov  4 16:00 /scratch/kurten/scratch_galib/gamess-us-trash/GALIB/SCR/soc-1862.F09.015
-rw-rw-r-- 1 hasangal hasangal   240016 Nov  4 16:00 /scratch/kurten/scratch_galib/gamess-us-trash/GALIB/SCR/soc-1862.F09.016
-rw-rw-r-- 1 hasangal hasangal   240016 Nov  4 16:09 /scratch/kurten/scratch_galib/gamess-us-trash/GALIB/SCR/soc-1862.F09.017
-rw-rw-r-- 1 hasangal hasangal   240016 Nov  4 16:09 /scratch/kurten/scratch_galib/gamess-us-trash/GALIB/SCR/soc-1862.F09.018
-rw-rw-r-- 1 hasangal hasangal   240016 Nov  4 16:09 /scratch/kurten/scratch_galib/gamess-us-trash/GALIB/SCR/soc-1862.F09.019
-rw-rw-r-- 1 hasangal hasangal 39198560 Nov  4 16:09 /scratch/kurten/scratch_galib/gamess-us-trash/GALIB/SCR/soc-1862.F10
-rw-rw-r-- 1 hasangal hasangal   275816 Nov  4 16:00 /scratch/kurten/scratch_galib/gamess-us-trash/GALIB/SCR/soc-1862.F11
-rw-rw-r-- 1 hasangal hasangal   275816 Nov  4 16:00 /scratch/kurten/scratch_galib/gamess-us-trash/GALIB/SCR/soc-1862.F11.001
-rw-rw-r-- 1 hasangal hasangal   275816 Nov  4 16:00 /scratch/kurten/scratch_galib/gamess-us-trash/GALIB/SCR/soc-1862.F11.002
-rw-rw-r-- 1 hasangal hasangal   275816 Nov  4 16:00 /scratch/kurten/scratch_galib/gamess-us-trash/GALIB/SCR/soc-1862.F11.003
-rw-rw-r-- 1 hasangal hasangal   275816 Nov  4 16:00 /scratch/kurten/scratch_galib/gamess-us-trash/GALIB/SCR/soc-1862.F11.004
-rw-rw-r-- 1 hasangal hasangal   275816 Nov  4 16:00 /scratch/kurten/scratch_galib/gamess-us-trash/GALIB/SCR/soc-1862.F11.005
-rw-rw-r-- 1 hasangal hasangal   275816 Nov  4 16:00 /scratch/kurten/scratch_galib/gamess-us-trash/GALIB/SCR/soc-1862.F11.006
-rw-rw-r-- 1 hasangal hasangal   275816 Nov  4 16:00 /scratch/kurten/scratch_galib/gamess-us-trash/GALIB/SCR/soc-1862.F11.007
-rw-rw-r-- 1 hasangal hasangal   275816 Nov  4 16:00 /scratch/kurten/scratch_galib/gamess-us-trash/GALIB/SCR/soc-1862.F11.008
-rw-rw-r-- 1 hasangal hasangal   275816 Nov  4 16:00 /scratch/kurten/scratch_galib/gamess-us-trash/GALIB/SCR/soc-1862.F11.009
-rw-rw-r-- 1 hasangal hasangal   275816 Nov  4 16:00 /scratch/kurten/scratch_galib/gamess-us-trash/GALIB/SCR/soc-1862.F11.010
-rw-rw-r-- 1 hasangal hasangal   275816 Nov  4 16:00 /scratch/kurten/scratch_galib/gamess-us-trash/GALIB/SCR/soc-1862.F11.011
-rw-rw-r-- 1 hasangal hasangal   275816 Nov  4 16:00 /scratch/kurten/scratch_galib/gamess-us-trash/GALIB/SCR/soc-1862.F11.012
-rw-rw-r-- 1 hasangal hasangal   275816 Nov  4 16:00 /scratch/kurten/scratch_galib/gamess-us-trash/GALIB/SCR/soc-1862.F11.013
-rw-rw-r-- 1 hasangal hasangal   275816 Nov  4 16:00 /scratch/kurten/scratch_galib/gamess-us-trash/GALIB/SCR/soc-1862.F11.014
-rw-rw-r-- 1 hasangal hasangal   275816 Nov  4 16:00 /scratch/kurten/scratch_galib/gamess-us-trash/GALIB/SCR/soc-1862.F11.015
-rw-rw-r-- 1 hasangal hasangal   275816 Nov  4 16:00 /scratch/kurten/scratch_galib/gamess-us-trash/GALIB/SCR/soc-1862.F11.016
-rw-rw-r-- 1 hasangal hasangal   275816 Nov  4 16:00 /scratch/kurten/scratch_galib/gamess-us-trash/GALIB/SCR/soc-1862.F11.017
-rw-rw-r-- 1 hasangal hasangal   275816 Nov  4 16:00 /scratch/kurten/scratch_galib/gamess-us-trash/GALIB/SCR/soc-1862.F11.018
-rw-rw-r-- 1 hasangal hasangal   275816 Nov  4 16:00 /scratch/kurten/scratch_galib/gamess-us-trash/GALIB/SCR/soc-1862.F11.019
-rw-rw-r-- 1 hasangal hasangal      408 Nov  4 16:09 /scratch/kurten/scratch_galib/gamess-us-trash/GALIB/SCR/soc-1862.F12
-rw-rw-r-- 1 hasangal hasangal      408 Nov  4 16:09 /scratch/kurten/scratch_galib/gamess-us-trash/GALIB/SCR/soc-1862.F12.001
-rw-rw-r-- 1 hasangal hasangal      408 Nov  4 16:09 /scratch/kurten/scratch_galib/gamess-us-trash/GALIB/SCR/soc-1862.F12.002
-rw-rw-r-- 1 hasangal hasangal      408 Nov  4 16:09 /scratch/kurten/scratch_galib/gamess-us-trash/GALIB/SCR/soc-1862.F12.003
-rw-rw-r-- 1 hasangal hasangal      408 Nov  4 16:09 /scratch/kurten/scratch_galib/gamess-us-trash/GALIB/SCR/soc-1862.F12.004
-rw-rw-r-- 1 hasangal hasangal      408 Nov  4 16:09 /scratch/kurten/scratch_galib/gamess-us-trash/GALIB/SCR/soc-1862.F12.005
-rw-rw-r-- 1 hasangal hasangal      408 Nov  4 16:09 /scratch/kurten/scratch_galib/gamess-us-trash/GALIB/SCR/soc-1862.F12.006
-rw-rw-r-- 1 hasangal hasangal      408 Nov  4 16:09 /scratch/kurten/scratch_galib/gamess-us-trash/GALIB/SCR/soc-1862.F12.007
-rw-rw-r-- 1 hasangal hasangal      408 Nov  4 16:09 /scratch/kurten/scratch_galib/gamess-us-trash/GALIB/SCR/soc-1862.F12.008
-rw-rw-r-- 1 hasangal hasangal      408 Nov  4 16:09 /scratch/kurten/scratch_galib/gamess-us-trash/GALIB/SCR/soc-1862.F12.009
-rw-rw-r-- 1 hasangal hasangal      408 Nov  4 16:09 /scratch/kurten/scratch_galib/gamess-us-trash/GALIB/SCR/soc-1862.F12.010
-rw-rw-r-- 1 hasangal hasangal      408 Nov  4 16:09 /scratch/kurten/scratch_galib/gamess-us-trash/GALIB/SCR/soc-1862.F12.011
-rw-rw-r-- 1 hasangal hasangal      408 Nov  4 16:09 /scratch/kurten/scratch_galib/gamess-us-trash/GALIB/SCR/soc-1862.F12.012
-rw-rw-r-- 1 hasangal hasangal      408 Nov  4 16:09 /scratch/kurten/scratch_galib/gamess-us-trash/GALIB/SCR/soc-1862.F12.013
-rw-rw-r-- 1 hasangal hasangal      408 Nov  4 16:09 /scratch/kurten/scratch_galib/gamess-us-trash/GALIB/SCR/soc-1862.F12.014
-rw-rw-r-- 1 hasangal hasangal      408 Nov  4 16:09 /scratch/kurten/scratch_galib/gamess-us-trash/GALIB/SCR/soc-1862.F12.015
-rw-rw-r-- 1 hasangal hasangal      408 Nov  4 16:09 /scratch/kurten/scratch_galib/gamess-us-trash/GALIB/SCR/soc-1862.F12.016
-rw-rw-r-- 1 hasangal hasangal      408 Nov  4 16:09 /scratch/kurten/scratch_galib/gamess-us-trash/GALIB/SCR/soc-1862.F12.017
-rw-rw-r-- 1 hasangal hasangal      408 Nov  4 16:09 /scratch/kurten/scratch_galib/gamess-us-trash/GALIB/SCR/soc-1862.F12.018
-rw-rw-r-- 1 hasangal hasangal      408 Nov  4 16:09 /scratch/kurten/scratch_galib/gamess-us-trash/GALIB/SCR/soc-1862.F12.019
-rw-rw-r-- 1 hasangal hasangal   400008 Nov  4 16:09 /scratch/kurten/scratch_galib/gamess-us-trash/GALIB/SCR/soc-1862.F14
-rw-rw-r-- 1 hasangal hasangal   400008 Nov  4 16:09 /scratch/kurten/scratch_galib/gamess-us-trash/GALIB/SCR/soc-1862.F14.001
-rw-rw-r-- 1 hasangal hasangal   400008 Nov  4 16:09 /scratch/kurten/scratch_galib/gamess-us-trash/GALIB/SCR/soc-1862.F14.002
-rw-rw-r-- 1 hasangal hasangal   400008 Nov  4 16:09 /scratch/kurten/scratch_galib/gamess-us-trash/GALIB/SCR/soc-1862.F14.003
-rw-rw-r-- 1 hasangal hasangal   400008 Nov  4 16:09 /scratch/kurten/scratch_galib/gamess-us-trash/GALIB/SCR/soc-1862.F14.004
-rw-rw-r-- 1 hasangal hasangal   400008 Nov  4 16:09 /scratch/kurten/scratch_galib/gamess-us-trash/GALIB/SCR/soc-1862.F14.005
-rw-rw-r-- 1 hasangal hasangal   400008 Nov  4 16:09 /scratch/kurten/scratch_galib/gamess-us-trash/GALIB/SCR/soc-1862.F14.006
-rw-rw-r-- 1 hasangal hasangal   400008 Nov  4 16:09 /scratch/kurten/scratch_galib/gamess-us-trash/GALIB/SCR/soc-1862.F14.007
-rw-rw-r-- 1 hasangal hasangal   400008 Nov  4 16:09 /scratch/kurten/scratch_galib/gamess-us-trash/GALIB/SCR/soc-1862.F14.008
-rw-rw-r-- 1 hasangal hasangal   400008 Nov  4 16:09 /scratch/kurten/scratch_galib/gamess-us-trash/GALIB/SCR/soc-1862.F14.009
-rw-rw-r-- 1 hasangal hasangal   400008 Nov  4 16:09 /scratch/kurten/scratch_galib/gamess-us-trash/GALIB/SCR/soc-1862.F14.010
-rw-rw-r-- 1 hasangal hasangal   400008 Nov  4 16:09 /scratch/kurten/scratch_galib/gamess-us-trash/GALIB/SCR/soc-1862.F14.011
-rw-rw-r-- 1 hasangal hasangal   400008 Nov  4 16:09 /scratch/kurten/scratch_galib/gamess-us-trash/GALIB/SCR/soc-1862.F14.012
-rw-rw-r-- 1 hasangal hasangal   400008 Nov  4 16:09 /scratch/kurten/scratch_galib/gamess-us-trash/GALIB/SCR/soc-1862.F14.013
-rw-rw-r-- 1 hasangal hasangal   400008 Nov  4 16:09 /scratch/kurten/scratch_galib/gamess-us-trash/GALIB/SCR/soc-1862.F14.014
-rw-rw-r-- 1 hasangal hasangal   400008 Nov  4 16:09 /scratch/kurten/scratch_galib/gamess-us-trash/GALIB/SCR/soc-1862.F14.015
-rw-rw-r-- 1 hasangal hasangal   400008 Nov  4 16:09 /scratch/kurten/scratch_galib/gamess-us-trash/GALIB/SCR/soc-1862.F14.016
-rw-rw-r-- 1 hasangal hasangal   400008 Nov  4 16:09 /scratch/kurten/scratch_galib/gamess-us-trash/GALIB/SCR/soc-1862.F14.017
-rw-rw-r-- 1 hasangal hasangal   400008 Nov  4 16:09 /scratch/kurten/scratch_galib/gamess-us-trash/GALIB/SCR/soc-1862.F14.018
-rw-rw-r-- 1 hasangal hasangal   400008 Nov  4 16:09 /scratch/kurten/scratch_galib/gamess-us-trash/GALIB/SCR/soc-1862.F14.019
-rw-rw-r-- 1 hasangal hasangal   160272 Nov  4 16:09 /scratch/kurten/scratch_galib/gamess-us-trash/GALIB/SCR/soc-1862.F15
-rw-rw-r-- 1 hasangal hasangal   160272 Nov  4 16:09 /scratch/kurten/scratch_galib/gamess-us-trash/GALIB/SCR/soc-1862.F15.001
-rw-rw-r-- 1 hasangal hasangal   160272 Nov  4 16:09 /scratch/kurten/scratch_galib/gamess-us-trash/GALIB/SCR/soc-1862.F15.002
-rw-rw-r-- 1 hasangal hasangal   160272 Nov  4 16:09 /scratch/kurten/scratch_galib/gamess-us-trash/GALIB/SCR/soc-1862.F15.003
-rw-rw-r-- 1 hasangal hasangal   160272 Nov  4 16:09 /scratch/kurten/scratch_galib/gamess-us-trash/GALIB/SCR/soc-1862.F15.004
-rw-rw-r-- 1 hasangal hasangal   160272 Nov  4 16:09 /scratch/kurten/scratch_galib/gamess-us-trash/GALIB/SCR/soc-1862.F15.005
-rw-rw-r-- 1 hasangal hasangal   160272 Nov  4 16:09 /scratch/kurten/scratch_galib/gamess-us-trash/GALIB/SCR/soc-1862.F15.006
-rw-rw-r-- 1 hasangal hasangal   160272 Nov  4 16:09 /scratch/kurten/scratch_galib/gamess-us-trash/GALIB/SCR/soc-1862.F15.007
-rw-rw-r-- 1 hasangal hasangal   160272 Nov  4 16:09 /scratch/kurten/scratch_galib/gamess-us-trash/GALIB/SCR/soc-1862.F15.008
-rw-rw-r-- 1 hasangal hasangal   160272 Nov  4 16:09 /scratch/kurten/scratch_galib/gamess-us-trash/GALIB/SCR/soc-1862.F15.009
-rw-rw-r-- 1 hasangal hasangal   160272 Nov  4 16:09 /scratch/kurten/scratch_galib/gamess-us-trash/GALIB/SCR/soc-1862.F15.010
-rw-rw-r-- 1 hasangal hasangal   160272 Nov  4 16:09 /scratch/kurten/scratch_galib/gamess-us-trash/GALIB/SCR/soc-1862.F15.011
-rw-rw-r-- 1 hasangal hasangal   160272 Nov  4 16:09 /scratch/kurten/scratch_galib/gamess-us-trash/GALIB/SCR/soc-1862.F15.012
-rw-rw-r-- 1 hasangal hasangal   160272 Nov  4 16:09 /scratch/kurten/scratch_galib/gamess-us-trash/GALIB/SCR/soc-1862.F15.013
-rw-rw-r-- 1 hasangal hasangal   160272 Nov  4 16:09 /scratch/kurten/scratch_galib/gamess-us-trash/GALIB/SCR/soc-1862.F15.014
-rw-rw-r-- 1 hasangal hasangal   160272 Nov  4 16:09 /scratch/kurten/scratch_galib/gamess-us-trash/GALIB/SCR/soc-1862.F15.015
-rw-rw-r-- 1 hasangal hasangal   160272 Nov  4 16:09 /scratch/kurten/scratch_galib/gamess-us-trash/GALIB/SCR/soc-1862.F15.016
-rw-rw-r-- 1 hasangal hasangal   160272 Nov  4 16:09 /scratch/kurten/scratch_galib/gamess-us-trash/GALIB/SCR/soc-1862.F15.017
-rw-rw-r-- 1 hasangal hasangal   160272 Nov  4 16:09 /scratch/kurten/scratch_galib/gamess-us-trash/GALIB/SCR/soc-1862.F15.018
-rw-rw-r-- 1 hasangal hasangal   160272 Nov  4 16:09 /scratch/kurten/scratch_galib/gamess-us-trash/GALIB/SCR/soc-1862.F15.019
-rw-rw-r-- 1 hasangal hasangal   240216 Nov  4 16:09 /scratch/kurten/scratch_galib/gamess-us-trash/GALIB/SCR/soc-1862.F16
-rw-rw-r-- 1 hasangal hasangal   240216 Nov  4 16:09 /scratch/kurten/scratch_galib/gamess-us-trash/GALIB/SCR/soc-1862.F16.001
-rw-rw-r-- 1 hasangal hasangal   240216 Nov  4 16:09 /scratch/kurten/scratch_galib/gamess-us-trash/GALIB/SCR/soc-1862.F16.002
-rw-rw-r-- 1 hasangal hasangal   240216 Nov  4 16:09 /scratch/kurten/scratch_galib/gamess-us-trash/GALIB/SCR/soc-1862.F16.003
-rw-rw-r-- 1 hasangal hasangal   240216 Nov  4 16:09 /scratch/kurten/scratch_galib/gamess-us-trash/GALIB/SCR/soc-1862.F16.004
-rw-rw-r-- 1 hasangal hasangal   240216 Nov  4 16:09 /scratch/kurten/scratch_galib/gamess-us-trash/GALIB/SCR/soc-1862.F16.005
-rw-rw-r-- 1 hasangal hasangal   240216 Nov  4 16:09 /scratch/kurten/scratch_galib/gamess-us-trash/GALIB/SCR/soc-1862.F16.006
-rw-rw-r-- 1 hasangal hasangal   240216 Nov  4 16:09 /scratch/kurten/scratch_galib/gamess-us-trash/GALIB/SCR/soc-1862.F16.007
-rw-rw-r-- 1 hasangal hasangal   240216 Nov  4 16:09 /scratch/kurten/scratch_galib/gamess-us-trash/GALIB/SCR/soc-1862.F16.008
-rw-rw-r-- 1 hasangal hasangal   240216 Nov  4 16:09 /scratch/kurten/scratch_galib/gamess-us-trash/GALIB/SCR/soc-1862.F16.009
-rw-rw-r-- 1 hasangal hasangal   240216 Nov  4 16:09 /scratch/kurten/scratch_galib/gamess-us-trash/GALIB/SCR/soc-1862.F16.010
-rw-rw-r-- 1 hasangal hasangal   240216 Nov  4 16:09 /scratch/kurten/scratch_galib/gamess-us-trash/GALIB/SCR/soc-1862.F16.011
-rw-rw-r-- 1 hasangal hasangal   240216 Nov  4 16:09 /scratch/kurten/scratch_galib/gamess-us-trash/GALIB/SCR/soc-1862.F16.012
-rw-rw-r-- 1 hasangal hasangal   240216 Nov  4 16:09 /scratch/kurten/scratch_galib/gamess-us-trash/GALIB/SCR/soc-1862.F16.013
-rw-rw-r-- 1 hasangal hasangal   240216 Nov  4 16:09 /scratch/kurten/scratch_galib/gamess-us-trash/GALIB/SCR/soc-1862.F16.014
-rw-rw-r-- 1 hasangal hasangal   240216 Nov  4 16:09 /scratch/kurten/scratch_galib/gamess-us-trash/GALIB/SCR/soc-1862.F16.015
-rw-rw-r-- 1 hasangal hasangal   240216 Nov  4 16:09 /scratch/kurten/scratch_galib/gamess-us-trash/GALIB/SCR/soc-1862.F16.016
-rw-rw-r-- 1 hasangal hasangal   240216 Nov  4 16:09 /scratch/kurten/scratch_galib/gamess-us-trash/GALIB/SCR/soc-1862.F16.017
-rw-rw-r-- 1 hasangal hasangal   240216 Nov  4 16:09 /scratch/kurten/scratch_galib/gamess-us-trash/GALIB/SCR/soc-1862.F16.018
-rw-rw-r-- 1 hasangal hasangal   240216 Nov  4 16:09 /scratch/kurten/scratch_galib/gamess-us-trash/GALIB/SCR/soc-1862.F16.019
-rw-rw-r-- 1 hasangal hasangal     1824 Nov  4 16:09 /scratch/kurten/scratch_galib/gamess-us-trash/GALIB/SCR/soc-1862.F17
-rw-rw-r-- 1 hasangal hasangal     1824 Nov  4 16:09 /scratch/kurten/scratch_galib/gamess-us-trash/GALIB/SCR/soc-1862.F17.001
-rw-rw-r-- 1 hasangal hasangal     1824 Nov  4 16:09 /scratch/kurten/scratch_galib/gamess-us-trash/GALIB/SCR/soc-1862.F17.002
-rw-rw-r-- 1 hasangal hasangal     1824 Nov  4 16:09 /scratch/kurten/scratch_galib/gamess-us-trash/GALIB/SCR/soc-1862.F17.003
-rw-rw-r-- 1 hasangal hasangal     1824 Nov  4 16:09 /scratch/kurten/scratch_galib/gamess-us-trash/GALIB/SCR/soc-1862.F17.004
-rw-rw-r-- 1 hasangal hasangal     1824 Nov  4 16:09 /scratch/kurten/scratch_galib/gamess-us-trash/GALIB/SCR/soc-1862.F17.005
-rw-rw-r-- 1 hasangal hasangal     1824 Nov  4 16:09 /scratch/kurten/scratch_galib/gamess-us-trash/GALIB/SCR/soc-1862.F17.006
-rw-rw-r-- 1 hasangal hasangal     1824 Nov  4 16:09 /scratch/kurten/scratch_galib/gamess-us-trash/GALIB/SCR/soc-1862.F17.007
-rw-rw-r-- 1 hasangal hasangal     1824 Nov  4 16:09 /scratch/kurten/scratch_galib/gamess-us-trash/GALIB/SCR/soc-1862.F17.008
-rw-rw-r-- 1 hasangal hasangal     1824 Nov  4 16:09 /scratch/kurten/scratch_galib/gamess-us-trash/GALIB/SCR/soc-1862.F17.009
-rw-rw-r-- 1 hasangal hasangal     1824 Nov  4 16:09 /scratch/kurten/scratch_galib/gamess-us-trash/GALIB/SCR/soc-1862.F17.010
-rw-rw-r-- 1 hasangal hasangal     1824 Nov  4 16:09 /scratch/kurten/scratch_galib/gamess-us-trash/GALIB/SCR/soc-1862.F17.011
-rw-rw-r-- 1 hasangal hasangal     1824 Nov  4 16:09 /scratch/kurten/scratch_galib/gamess-us-trash/GALIB/SCR/soc-1862.F17.012
-rw-rw-r-- 1 hasangal hasangal     1824 Nov  4 16:09 /scratch/kurten/scratch_galib/gamess-us-trash/GALIB/SCR/soc-1862.F17.013
-rw-rw-r-- 1 hasangal hasangal     1824 Nov  4 16:09 /scratch/kurten/scratch_galib/gamess-us-trash/GALIB/SCR/soc-1862.F17.014
-rw-rw-r-- 1 hasangal hasangal     1824 Nov  4 16:09 /scratch/kurten/scratch_galib/gamess-us-trash/GALIB/SCR/soc-1862.F17.015
-rw-rw-r-- 1 hasangal hasangal     1824 Nov  4 16:09 /scratch/kurten/scratch_galib/gamess-us-trash/GALIB/SCR/soc-1862.F17.016
-rw-rw-r-- 1 hasangal hasangal     1824 Nov  4 16:09 /scratch/kurten/scratch_galib/gamess-us-trash/GALIB/SCR/soc-1862.F17.017
-rw-rw-r-- 1 hasangal hasangal     1824 Nov  4 16:09 /scratch/kurten/scratch_galib/gamess-us-trash/GALIB/SCR/soc-1862.F17.018
-rw-rw-r-- 1 hasangal hasangal     1824 Nov  4 16:09 /scratch/kurten/scratch_galib/gamess-us-trash/GALIB/SCR/soc-1862.F17.019
-rw-rw-r-- 1 hasangal hasangal    65536 Nov  4 16:09 /scratch/kurten/scratch_galib/gamess-us-trash/GALIB/SCR/soc-1862.F40
-rw-rw-r-- 1 hasangal hasangal    65536 Nov  4 16:09 /scratch/kurten/scratch_galib/gamess-us-trash/GALIB/SCR/soc-1862.F40.001
-rw-rw-r-- 1 hasangal hasangal    65536 Nov  4 16:09 /scratch/kurten/scratch_galib/gamess-us-trash/GALIB/SCR/soc-1862.F40.002
-rw-rw-r-- 1 hasangal hasangal    65536 Nov  4 16:09 /scratch/kurten/scratch_galib/gamess-us-trash/GALIB/SCR/soc-1862.F40.003
-rw-rw-r-- 1 hasangal hasangal    65536 Nov  4 16:09 /scratch/kurten/scratch_galib/gamess-us-trash/GALIB/SCR/soc-1862.F40.004
-rw-rw-r-- 1 hasangal hasangal    65536 Nov  4 16:09 /scratch/kurten/scratch_galib/gamess-us-trash/GALIB/SCR/soc-1862.F40.005
-rw-rw-r-- 1 hasangal hasangal    65536 Nov  4 16:09 /scratch/kurten/scratch_galib/gamess-us-trash/GALIB/SCR/soc-1862.F40.006
-rw-rw-r-- 1 hasangal hasangal    65536 Nov  4 16:09 /scratch/kurten/scratch_galib/gamess-us-trash/GALIB/SCR/soc-1862.F40.007
-rw-rw-r-- 1 hasangal hasangal    65536 Nov  4 16:09 /scratch/kurten/scratch_galib/gamess-us-trash/GALIB/SCR/soc-1862.F40.008
-rw-rw-r-- 1 hasangal hasangal    65536 Nov  4 16:09 /scratch/kurten/scratch_galib/gamess-us-trash/GALIB/SCR/soc-1862.F40.009
-rw-rw-r-- 1 hasangal hasangal    65536 Nov  4 16:09 /scratch/kurten/scratch_galib/gamess-us-trash/GALIB/SCR/soc-1862.F40.010
-rw-rw-r-- 1 hasangal hasangal    65536 Nov  4 16:09 /scratch/kurten/scratch_galib/gamess-us-trash/GALIB/SCR/soc-1862.F40.011
-rw-rw-r-- 1 hasangal hasangal    65536 Nov  4 16:09 /scratch/kurten/scratch_galib/gamess-us-trash/GALIB/SCR/soc-1862.F40.012
-rw-rw-r-- 1 hasangal hasangal    65536 Nov  4 16:09 /scratch/kurten/scratch_galib/gamess-us-trash/GALIB/SCR/soc-1862.F40.013
-rw-rw-r-- 1 hasangal hasangal    65536 Nov  4 16:09 /scratch/kurten/scratch_galib/gamess-us-trash/GALIB/SCR/soc-1862.F40.014
-rw-rw-r-- 1 hasangal hasangal    65536 Nov  4 16:09 /scratch/kurten/scratch_galib/gamess-us-trash/GALIB/SCR/soc-1862.F40.015
-rw-rw-r-- 1 hasangal hasangal    65536 Nov  4 16:09 /scratch/kurten/scratch_galib/gamess-us-trash/GALIB/SCR/soc-1862.F40.016
-rw-rw-r-- 1 hasangal hasangal    65536 Nov  4 16:09 /scratch/kurten/scratch_galib/gamess-us-trash/GALIB/SCR/soc-1862.F40.017
-rw-rw-r-- 1 hasangal hasangal    65536 Nov  4 16:09 /scratch/kurten/scratch_galib/gamess-us-trash/GALIB/SCR/soc-1862.F40.018
-rw-rw-r-- 1 hasangal hasangal    65536 Nov  4 16:09 /scratch/kurten/scratch_galib/gamess-us-trash/GALIB/SCR/soc-1862.F40.019
Thu Nov  4 16:09:51 EET 2021
0.139u 0.083s 18:26.98 0.0%	0+0k 16600+15048io 0pf+0w
