# Supplementary material for: Computational Investigation of the Formation of Peroxide (ROOR) Accretion Products in the OH- and NO3-Initiated Oxidation of α-Pinene
Source: J Phys Chem A. 2021 Dec 9;125(50):10632–9. doi: 10.1021/acs.jpca.1c08969 (PMC8713291; doi:10.1021/acs.jpca.1c08969)
Supplement: Supplementary file 2 — jp1c08969_si_002.zip [file jp1c08969_si_002.zip › JPCA-secondnd-paper-updated-outfile/α-pinene, (R-alkoxy,S-hydroxy)2/soc-α-pinene-(R-alkoxy,S-hydroxy).out]

----- GAMESS execution script 'rungms' -----
This job is running on host ukko2-13.cs.helsinki.fi
under operating system Linux at Sun 8 Nov 20:45:14 EET 2020
Available scratch disk space (Kbyte units) at beginning of the job is
Filesystem                            1K-blocks        Used  Available Use% Mounted on
nas-fs2.cs.helsinki.fi:/c_appl/proj 61203283968 54765177280 6438106688  90% /proj
GAMESS temporary binary files will be written to /proj/hasanaga/SCR/galib
GAMESS supplementary output files will be written to /proj/hasanaga/GALIB/SCR
Copying input file socohup-ohup1052.inp to your run's scratch directory...
 
Assuming a single but multicore node.
 

 Distributed Data Interface kickoff program.
 Initiating 10 compute processes on 1 nodes to run the following command:
 /proj/hasanaga/gamess/gamess.01.x socohup-ohup1052 

          ******************************************************
          *         GAMESS VERSION = 30 SEP 2019 (R2)          *
          *             FROM IOWA STATE UNIVERSITY             *
          * M.W.SCHMIDT, K.K.BALDRIDGE, J.A.BOATZ, S.T.ELBERT, *
          *   M.S.GORDON, J.H.JENSEN, S.KOSEKI, N.MATSUNAGA,   *
          *          K.A.NGUYEN, S.J.SU, T.L.WINDUS,           *
          *       TOGETHER WITH M.DUPUIS, J.A.MONTGOMERY       *
          *         J.COMPUT.CHEM.  14, 1347-1363(1993)        *
          **************** 64 BIT LINUX VERSION ****************

  SINCE 1993, STUDENTS AND POSTDOCS WORKING AT IOWA STATE UNIVERSITY
  AND ALSO IN THEIR VARIOUS JOBS AFTER LEAVING ISU HAVE MADE IMPORTANT
  CONTRIBUTIONS TO THE CODE:
     IVANA ADAMOVIC, CHRISTINE AIKENS, YURI ALEXEEV, POOJA ARORA,
     ANDREY ASADCHEV, ROB BELL, PRADIPTA BANDYOPADHYAY, JONATHAN BENTZ,
     COLLEEN BERTONI, BRETT BODE, KURT BRORSEN, CALEB CARLIN, GALINA CHABAN,
     WEI CHEN, CHEOL HO CHOI, PAUL DAY, ALBERT DEFUSCO, NUWAN DESILVA,
     TIM DUDLEY, DMITRI FEDOROV, ALEX FINDLATER, GRAHAM FLETCHER, 
     MARK FREITAG, KURT GLAESEMANN, EMILIE B GUIDEZ, ANASTASIA GUNINA, 
     DAN KEMP, SAROM SOK LEANG, GRANT MERRILL,
     NORIYUKI MINEZAWA, JONATHAN MULLIN,
     TAKESHI NAGATA, SEAN NEDD, HEATHER NETZLOFF, BOSILJKA NJEGIC, RYAN OLSON,
     MIKE PAK, BUU PHAM, DAVID POOLE,
     SPENCER PRUITT, LUKE ROSKOP, TOSAPORN SATTASATHUCHANA,
     JIM SHOEMAKER, LYUDMILA SLIPCHENKO,
     TONY SMITH, JIE SONG, TETSUYA TAKETSUGU, SIMON WEBB,
     JORGE LUIS GALVEZ VALLEJO, PENG XU, SOOHAENG YOO,
     FEDERICO ZAHARIEV

  ADDITIONAL CODE HAS BEEN PROVIDED BY COLLABORATORS IN OTHER GROUPS:
     IOWA STATE UNIVERSITY:
          JOE IVANIC, AARON WEST, LAIMUTIS BYTAUTAS, KLAUS RUEDENBERG
     UNIVERSITY OF TOKYO: KIMIHIKO HIRAO, TAKAHITO NAKAJIMA,
          TAKAO TSUNEDA, MUNEAKI KAMIYA, SUSUMU YANAGISAWA,
          KIYOSHI YAGI, MAHITO CHIBA, SEIKEN TOKURA, NAOAKI KAWAKAMI
     UNIVERSITY OF AARHUS: FRANK JENSEN
     UNIVERSITY OF IOWA: VISVALDAS KAIRYS, HUI LI
     NATIONAL INST. OF STANDARDS AND TECHNOLOGY: WALT STEVENS, DAVID GARMER
     UNIVERSITY OF PISA: BENEDETTA MENNUCCI, JACOPO TOMASI
     UNIVERSITY OF MEMPHIS: HENRY KURTZ, PRAKASHAN KORAMBATH
     UNIVERSITY OF ALBERTA: TOBY ZENG, MARIUSZ KLOBUKOWSKI
     UNIVERSITY OF NEW ENGLAND: MARK SPACKMAN
     MIE UNIVERSITY: HIROAKI UMEDA
     NAT. INST. OF ADVANCED INDUSTRIAL SCIENCE AND TECHNOLOGY: KAZUO KITAURA
     MICHIGAN STATE UNIVERSITY:
          KAROL KOWALSKI, MARTA WLOCH, JEFFREY GOUR, JESSE LUTZ,
          WEI LI, JUN SHEN, J. EMILIANO DEUSTUA, PIOTR PIECUCH
     UNIVERSITY OF MINNESOTA:
          ANDREW SAND, PRACHI SHARMA, YINAN SHU
     UNIVERSITY OF SILESIA: MONIKA MUSIAL, STANISLAW KUCHARSKI
     FACULTES UNIVERSITAIRES NOTRE-DAME DE LA PAIX:
          OLIVIER QUINET, BENOIT CHAMPAGNE
     UNIVERSITY OF CALIFORNIA - SANTA BARBARA: BERNARD KIRTMAN
     INSTITUTE FOR MOLECULAR SCIENCE:
          KAZUYA ISHIMURA, MICHIO KATOUDA, AND SHIGERU NAGASE
     UNIVERSITY OF NOTRE DAME: ANNA POMOGAEVA, DAN CHIPMAN
     KYUSHU UNIVERSITY:
          HARUYUKI NAKANO,
          FENG LONG GU, JACEK KORCHOWIEC, MARCIN MAKOWSKI, AND YURIKO AOKI,
          HIROTOSHI MORI AND EISAKU MIYOSHI
     PENNSYLVANIA STATE UNIVERSITY:
          TZVETELIN IORDANOV, CHET SWALINA, JONATHAN SKONE,
          SHARON HAMMES-SCHIFFER
     WASEDA UNIVERSITY:
          MASATO KOBAYASHI, TOMOKO AKAMA, TSUGUKI TOUMA,
          TAKESHI YOSHIKAWA, YASUHIRO IKABATA, JUNJI SEINO,
          YUYA NAKAJIMA, HIROMI NAKAI
     NANJING UNIVERSITY: SHUHUA LI
     UNIVERSITY OF NEBRASKA:
          PEIFENG SU, DEJUN SI, NANDUN THELLAMUREGE, YALI WANG, HUI LI
     UNIVERSITY OF ZURICH: ROBERTO PEVERATI, KIM BALDRIDGE
     N. COPERNICUS UNIVERSITY AND JACKSON STATE UNIVERSITY:
          MARIA BARYSZ
     UNIVERSITY OF COPENHAGEN: Jimmy Kromann, CASPER STEINMANN
     TOKYO INSTITUTE OF TECHNOLOGY: HIROYA NAKATA
     NAGOYA UNIVERSITY: YOSHIO NISHIMOTO, STEPHAN IRLE
     MOSCOW STATE UNIVERSITY: VLADIMIR MIRONOV
     A.N.NESMEYANOV INSTITUTE OF ORGANOELEMENT COMPOUNDS OF RUSSIAN ACADEMY OF SCIENCES:
          IGOR S. GERASIMOV
     JOHANNES KEPLER UNIVERSITY LINZ:
          CHRISTIAN FRIEDL


 PARALLEL VERSION RUNNING ON       10 PROCESSORS IN        1 NODES.

 EXECUTION OF GAMESS BEGUN Sun Nov  8 20:45:14 2020

            ECHO OF THE FIRST FEW INPUT CARDS -
 INPUT CARD> $CONTRL SCFTYP=none CITYP=GUGA MPLEVL=0 RUNTYP=TRANSITN                        
 INPUT CARD>  itol=30 icut=11 maxit=200                                                     
 INPUT CARD>  MULT=1 icharg=0 ispher=0                                                      
 INPUT CARD>  EXETYP=run                                                                    
 INPUT CARD> $END                                                                           
 INPUT CARD> $BASIS GBASIS=N311 NGAUSS=6 NDFUNC=1 Diffs=.true. DIFFSP=.true. $END           
 INPUT CARD> $SYSTEM TIMLIM=360000 MWORDS=350 $END                                          
 INPUT CARD>! $GUESS GUESS=moread norb=536 $END                                             
 INPUT CARD> $TRANST operat=HSO1                                                            
 INPUT CARD>! ZEFF(1)=1150.4                                                                
 INPUT CARD>  NUMCI=2 NUMVEC=1                                                              
 INPUT CARD>  NFZC=90 NOCC=94 IROOTS(1)=4,4                                                 
 INPUT CARD>  rstate=0000                                                                   
 INPUT CARD>  ONECNT=0                                                                      
 INPUT CARD>  TMOMNT=.t.                                                                    
 INPUT CARD>  PRTPRM=.t.                                                                    
 INPUT CARD>! Diagonal energies from TDDFT                                                  
 INPUT CARD> ENGYST(1)=-1080.197047718326,                                                  
 INPUT CARD>-1080.186304606688,                                                             
 INPUT CARD>-1080.179861217352,                                                             
 INPUT CARD>-1080.169058857973,                                                             
 INPUT CARD>-1080.197095297629,                                                             
 INPUT CARD>-1080.186583759613,                                                             
 INPUT CARD>-1080.179987946909,                                                             
 INPUT CARD>-1080.168991320559,                                                             
 INPUT CARD> $end                                                                           
 INPUT CARD> $trans dirtrf=.t. CUTTRF=1.d-12 $end                                           
 INPUT CARD> $SCF DIRSCF=.TRUE. soscf=.t. $END                                              
 INPUT CARD> $DRT1 group=c1 fors=.t. nfzc=90 ndoc=3 nalp=0 nval=1 $END                      
 INPUT CARD> $DRT2 group=c1 fors=.t. nfzc=90 ndoc=2 nalp=2 nval=0 $END                      
 INPUT CARD> $GUGDIA ITERMX=500 $END                                                        
 INPUT CARD> $DATA                                                                          
 INPUT CARD> C20H34O4                                                                       
 INPUT CARD>C1                                                                              
 INPUT CARD>CARBON      6.0      2.554800000         1.292736000        -0.227272000        
 INPUT CARD>CARBON      6.0      2.166403000        -1.040532000         0.903344000        
 INPUT CARD>HYDROGEN    1.0      1.208845000        -1.500136000         0.637779000        
 INPUT CARD>HYDROGEN    1.0      2.442720000        -1.420040000         1.893488000        
 INPUT CARD>CARBON      6.0      3.204559000        -1.454693000        -0.145163000        
 INPUT CARD>HYDROGEN    1.0      3.395391000        -2.532758000        -0.104144000        
 INPUT CARD>CARBON      6.0      2.792640000        -0.831369000        -1.496888000        
 INPUT CARD>HYDROGEN    1.0      1.720099000        -0.725541000        -1.681937000        
 INPUT CARD>HYDROGEN    1.0      3.252233000        -1.311358000        -2.361113000        
 INPUT CARD>CARBON      6.0      3.559547000         0.433784000        -1.028128000        
 INPUT CARD>HYDROGEN    1.0      4.062773000         1.054772000        -1.776661000        
 INPUT CARD>CARBON      6.0      4.446641000        -0.511608000        -0.147717000        
 INPUT CARD>CARBON      6.0      3.175060000         2.630398000         0.247927000        
 INPUT CARD>HYDROGEN    1.0      2.435842000         3.204041000         0.812315000        
 INPUT CARD>HYDROGEN    1.0      3.509230000         3.214611000        -0.611920000        
 INPUT CARD>HYDROGEN    1.0      4.030229000         2.416875000         0.892453000        
  350000000 WORDS OF MEMORY AVAILABLE

     BASIS OPTIONS
     -------------
     GBASIS=N311         IGAUSS=       6      POLAR=POPN311 
     NDFUNC=       1     NFFUNC=       0     DIFFSP=       T
     NPFUNC=       0      DIFFS=       T     BASNAM=        


     RUN TITLE
     ---------
  C20H34O4                                                                       

 THE POINT GROUP OF THE MOLECULE IS C1      
 THE ORDER OF THE PRINCIPAL AXIS IS     0

 ATOM      ATOMIC                      COORDINATES (BOHR)
           CHARGE         X                   Y                   Z
 CARBON      6.0     4.8278719534        2.4429168145       -0.4294818047
 CARBON      6.0     4.0939080490       -1.9663203615        1.7070726327
 HYDROGEN    1.0     2.2843858116       -2.8348459843        1.2052275507
 HYDROGEN    1.0     4.6160714647       -2.6834864916        3.5781734810
 CARBON      6.0     6.0557384215       -2.7489711663       -0.2743182936
 HYDROGEN    1.0     6.4163586112       -4.7862186132       -0.1968036233
 CARBON      6.0     5.2773243824       -1.5710596047       -2.8287081543
 HYDROGEN    1.0     3.2505157818       -1.3710736829       -3.1784000586
 HYDROGEN    1.0     6.1458292182       -2.4781072918       -4.4618565960
 CARBON      6.0     6.7265684704        0.8197328979       -1.9428802003
 HYDROGEN    1.0     7.6775277203        1.9932300595       -3.3574024631
 CARBON      6.0     8.4029330558       -0.9667989331       -0.2791446537
 CARBON      6.0     5.9999933946        4.9707314587        0.4685140950
 HYDROGEN    1.0     4.6030739294        6.0547595434        1.5350527657
 HYDROGEN    1.0     6.6314831279        6.0747339471       -1.1563611264
 HYDROGEN    1.0     7.6160284778        4.5672314966        1.6864916269
 CARBON      6.0    10.5827206443       -2.0392335490       -1.8653296252
 HYDROGEN    1.0     9.9926461457       -2.6887644963       -3.7332708518
 HYDROGEN    1.0    11.4481319987       -3.6461431454       -0.8870128122
 HYDROGEN    1.0    12.0468406553       -0.5998689484       -2.1363049935
 CARBON      6.0     9.5320575615       -0.1184725913        2.2415381646
 HYDROGEN    1.0     8.1523289336        0.5943112642        3.5954909300
 HYDROGEN    1.0    10.9532978002        1.3589303037        1.9457355763
 HYDROGEN    1.0    10.4874784545       -1.7218370618        3.1388896677
 CARBON      6.0     3.6930896081        0.9385229632        1.8750976189
 HYDROGEN    1.0     4.5924404413        1.6423438484        3.5941473348
 OXYGEN      8.0     2.9632301885        3.1783188004       -2.0813498721
 OXYGEN      8.0     1.1126971177        1.5933791583        2.1748894187
 HYDROGEN    1.0     0.3621244116        1.5394123636        0.4934187938
 CARBON      6.0    -3.9985883804       -1.7865507282       -0.8765909734
 CARBON      6.0    -5.5004311016        1.0520917156        3.0955922658
 HYDROGEN    1.0    -3.9855360430        2.3218647471        3.7139446241
 HYDROGEN    1.0    -6.6926951321        0.6893077896        4.7529443180
 CARBON      6.0    -7.0136499733        2.3630040819        1.0014924125
 HYDROGEN    1.0    -8.0509564727        3.9877904861        1.7572335193
 CARBON      6.0    -5.2227358677        2.7845358093       -1.2619193304
 HYDROGEN    1.0    -3.2335498218        3.1328992363       -0.8465084254
 HYDROGEN    1.0    -5.8707814904        4.2317333242       -2.5755113281
 CARBON      6.0    -5.9250959948        0.0742756799       -2.0789234639
 HYDROGEN    1.0    -6.0271808824       -0.3486147605       -4.1059947364
 CARBON      6.0    -8.5116546610        0.4635138800       -0.6840108877
 CARBON      6.0    -4.4922226029       -4.5747355985       -1.4911185262
 HYDROGEN    1.0    -3.2235815173       -5.7682260611       -0.3806569543
 HYDROGEN    1.0    -4.1128884568       -4.8978163814       -3.4977883170
 HYDROGEN    1.0    -6.4511427974       -5.1081088688       -1.1045939727
 CARBON      6.0   -10.3771808177        1.8368514546       -2.4396627063
 HYDROGEN    1.0    -9.5322238574        3.4061384963       -3.4783184701
 HYDROGEN    1.0   -11.9649210337        2.5907557477       -1.3446590930
 HYDROGEN    1.0   -11.1452599455        0.5106927790       -3.8325117017
 CARBON      6.0   -10.0039240304       -1.6998538794        0.5251624109
 HYDROGEN    1.0    -9.0010936918       -2.7463709033        1.9857505241
 HYDROGEN    1.0   -10.6012512973       -3.0575407433       -0.9202360848
 HYDROGEN    1.0   -11.7205000950       -0.9421965905        1.4015039404
 CARBON      6.0    -4.3286781571       -1.5049588794        2.3661939394
 HYDROGEN    1.0    -5.6436364267       -3.0532888599        2.6886189874
 OXYGEN      8.0    -1.6371641095       -1.1230452572       -1.3154401498
 OXYGEN      8.0    -2.1890453561       -2.1227915630        3.6817399138
 HYDROGEN    1.0    -0.9253534628       -0.7858463314        3.4713945141

          INTERNUCLEAR DISTANCES (ANGS.)
          ------------------------------

                1 CARB       2 CARB       3 HYDR       4 HYDR       5 CARB  

   1 CARB    0.0000000    2.6216949 *  3.2187019    3.4451906    2.8244105 *
   2 CARB    2.6216949 *  0.0000000    1.0948415 *  1.0957931 *  1.5325352 *
   3 HYDR    3.2187019    1.0948415 *  0.0000000    1.7622905 *  2.1442802 *
   4 HYDR    3.4451906    1.0957931 *  1.7622905 *  0.0000000    2.1766252 *
   5 CARB    2.8244105 *  1.5325352 *  2.1442802 *  2.1766252 *  0.0000000  
   6 HYDR    3.9186934    2.1799500 *  2.5293757 *  2.4771469 *  1.0955928 *
   7 CARB    2.4860239 *  2.4893846 *  2.7408866 *  3.4588476    1.5444645 *
   8 HYDR    2.6241605 *  2.6423634 *  2.4984916 *  3.7132430    2.2576444 *
   9 HYDR    3.4381675    3.4509496    3.6337893    4.3322919    2.2210926 *
  10 CARB    1.5455373 *  2.8009002 *  3.4700278    3.6359051    2.1147078 *
  11 HYDR    2.1751358 *  3.8947330    4.5279113    4.7137310    3.1137970  
  12 CARB    2.6155398 *  2.5659258 *  3.4752719    3.0012441    1.5595459 *
  13 CARB    1.5491534 *  3.8629894    4.5912196    4.4328592    4.1040661  
  14 HYDR    2.1789858 *  4.2540902    4.8646958    4.7488006    4.8178307  
  15 HYDR    2.1800216 *  4.7122660    5.3928061    5.3753607    4.7024554  
  16 HYDR    2.1666479 *  3.9278021    4.8340502    4.2713198    4.0923608  
  17 CARB    3.9340908    3.9199164    4.7011578    4.2875667    2.5668431 *
  18 HYDR    4.2309059    4.2635524    4.8450038    4.8025511    2.7733745 *
  19 HYDR    4.7659405    4.2213519    4.9925263    4.3489758    2.9108703 *
  20 HYDR    4.2428434    4.7297873    5.5869312    5.0815637    3.5093247  
  21 CARB    3.1673115    3.0524706    4.1323753    3.0182968    2.6634943 *
  22 HYDR    2.9305988 *  2.7289203 *  3.8124727    2.5515660 *  2.9248069 *
  23 HYDR    3.5236024    4.0358389    5.1110454    4.0704163    3.5808366  
  24 HYDR    4.1704269    3.4695475    4.4985845    3.1569829    3.0095866  
  25 CARB    1.5753153 *  1.5542867 *  2.1606694 *  2.1735800 *  2.5815884 *
  26 HYDR    2.1745217 *  2.1710488 *  2.9500995 *  2.2891808 *  3.1922117  
  27 OXYG    1.3744734 *  3.4334547    3.6440519    4.3995877    3.6647860  
  28 OXYG    2.4426553 *  2.4695026 *  2.4776730 *  3.0183714    3.7151214  
  29 HYDR    2.4600179 *  2.7845650 *  2.5563094 *  3.5673240    3.7937578  
  30 CARB    5.1847140    4.4963295    3.5462242    5.1540284    5.3543344  
  31 CARB    5.8217768    5.3729121    4.7119108    5.7124446    6.6799994  
  32 HYDR    5.1539473    4.9554697    4.4963642    5.2668325    6.3157878  
  33 HYDR    6.7489531    6.0954352    5.4377677    6.2756948    7.4765403  
  34 CARB    6.3119936    6.3195981    5.6379763    6.8457780    7.4568735  
  35 HYDR    6.9608954    7.1576321    6.5599280    7.6369528    8.3420560  
  36 CARB    5.3398252    5.7528504    5.1311407    6.4838336    6.6684530  
  37 HYDR    4.2872015    4.9135028    4.4359833    5.6754034    5.8261112  
  38 HYDR    5.8513340    6.6105112    6.0506341    7.4020943    7.4135372  
  39 CARB    5.8916571    5.7696883    4.9257343    6.4966979    6.5832652  
  40 HYDR    6.2420840    6.2354320    5.3828686    7.0556790    6.8270099  
  41 CARB    7.1375358    6.9102036    6.0567773    7.4913076    7.8969284  
  42 CARB    6.1992540    5.0411986    3.9677680    5.6061719    5.7012188  
  43 HYDR    6.0855649    4.5013907    3.4072380    4.9258448    5.1641027  
  44 HYDR    6.3333048    5.3714946    4.3411672    6.0605752    5.7582963  
  45 HYDR    7.1915546    6.0097018    4.9305140    6.4873405    6.7493849  
  46 CARB    8.1225135    8.2162661    7.3976112    8.8776549    9.1006075  
  47 HYDR    7.7851228    8.2222475    7.4933770    8.9656412    9.0291900  
  48 HYDR    8.8998946    8.9799056    8.1805706    9.5689123    9.9620689  
  49 HYDR    8.7025937    8.6800367    7.7939533    9.3701827    9.4537852  
  50 CARB    8.1647105    7.4877512    6.5402809    7.9205775    8.5270239  
  51 HYDR    7.9200413    6.9434268    5.9864681    7.2550751    8.0569927  
  52 HYDR    8.6719497    7.9207286    6.9119307    8.3994703    8.8226359  
  53 HYDR    8.9907218    8.3877132    7.4791576    8.7698825    9.4967410  
  54 CARB    5.4800880    4.4773291    3.6220263    4.8171516    5.7081518  
  55 HYDR    6.4720631    5.2108432    4.2696998    5.4530853    6.3885301  
  56 OXYG    3.9350902    3.4575927    2.6279702 *  4.2822632    4.1971569  
  57 OXYG    4.9354103    3.4861215    2.7318937 *  3.6137312    4.8505368  
  58 HYDR    4.0557682    2.8838624 *  2.3449383 *  3.1000859    4.3191973  

                6 HYDR       7 CARB       8 HYDR       9 HYDR      10 CARB  

   1 CARB    3.9186934    2.4860239 *  2.6241605 *  3.4381675    1.5455373 *
   2 CARB    2.1799500 *  2.4893846 *  2.6423634 *  3.4509496    2.8009002 *
   3 HYDR    2.5293757 *  2.7408866 *  2.4984916 *  3.6337893    3.4700278  
   4 HYDR    2.4771469 *  3.4588476    3.7132430    4.3322919    3.6359051  
   5 CARB    1.0955928 *  1.5444645 *  2.2576444 *  2.2210926 *  2.1147078 *
   6 HYDR    0.0000000    2.2798617 *  2.9261010 *  2.5702570 *  3.1114410  
   7 CARB    2.2798617 *  0.0000000    1.0935204 *  1.0901835 *  1.5519325 *
   8 HYDR    2.9261010 *  1.0935204 *  0.0000000    1.7753580 *  2.2704778 *
   9 HYDR    2.5702570 *  1.0901835 *  1.7753580 *  0.0000000    2.2173884 *
  10 CARB    3.1114410    1.5519325 *  2.2704778 *  2.2173884 *  0.0000000  
  11 HYDR    4.0141105    2.2910781 *  2.9439104 *  2.5684880 *  1.0950635 *
  12 CARB    2.2786120 *  2.1582930 *  3.1358619    2.6391916 *  1.5671073 *
  13 CARB    5.1798339    3.8954403    4.1356515    4.7276300    2.5692917 *
  14 HYDR    5.8882505    4.6630738    4.7090547    5.5790651    3.5105936  
  15 HYDR    5.7708792    4.2031683    4.4576590    4.8590245    2.8122517 *
  16 HYDR    5.0887220    4.2180168    4.6732176    5.0090609    2.8005040 *
  17 CARB    2.7845224 *  2.8641405 *  3.9575885    2.7302966 *  2.5405806 *
  18 HYDR    2.8836881 *  2.6086752 *  3.6471222    2.0748347 *  2.7077290 *
  19 HYDR    2.7545139 *  3.5950972    4.6623882    3.4399871    3.4842240  
  20 HYDR    3.8520875    3.6374531    4.7050985    3.5004947    2.9156648 *
  21 CARB    3.2379829    3.5859387    4.4401253    4.1657349    2.7117613 *
  22 HYDR    3.6024960    3.8967290    4.5452632    4.6851360    3.0286864  
  23 HYDR    4.1981185    4.2200626    5.1043676    4.7002097    3.0526376  
  24 HYDR    3.2228285    4.1928962    5.0868445    4.6493336    3.6057288  
  25 CARB    3.5293240    2.9431768 *  2.9495614 *  4.0247498    2.5812277 *
  26 HYDR    4.0655281    3.8177159    3.9863890    4.8583640    3.1702030  
  27 OXYG    4.7007345    2.8235547 *  2.4811035 *  3.6582535    2.3514065 *
  28 OXYG    4.5660675    3.8303727    3.4301120    4.9061272    3.7068897  
  29 HYDR    4.6478444    3.5447275    2.9126863 *  4.5566574    3.6262984  
  30 CARB    5.7466612    5.0174196    4.0308045    5.7053453    5.8678737  
  31 CARB    7.2351442    6.6545648    5.8404912    7.5805951    6.9991511  
  32 HYDR    6.9806927    6.3448716    5.6377287    7.3425707    6.4595453  
  33 HYDR    7.9610612    7.5927639    6.8183588    8.5289975    7.9363835  
  34 CARB    8.0760221    7.1235856    6.1886128    7.9633077    7.4807888  
  35 HYDR    9.0131905    8.0179477    7.1154405    8.8869272    8.2338122  
  36 CARB    7.3690533    6.0723476    5.0960066    6.8421469    6.4183339  
  37 HYDR    6.6148273    5.2517029    4.3562120    6.0919056    5.4419577  
  38 HYDR    8.1629861    6.6520081    5.6736337    7.3511690    6.9145304  
  39 CARB    7.0893614    6.0047869    4.9497095    6.6495552    6.7069710  
  40 HYDR    7.2906680    6.0548070    4.9636011    6.5422137    6.8732409  
  41 CARB    8.3777741    7.4626218    6.4363344    8.1597534    8.0933865  
  42 CARB    5.8141415    5.4547693    4.5231614    5.9491687    6.5917232  
  43 HYDR    5.1285599    5.1814685    4.3981045    5.6813759    6.3687802  
  44 HYDR    5.8395374    5.2835924    4.3237261    5.6009283    6.5370406  
  45 HYDR    6.8282382    6.5464216    5.6099848    7.0376958    7.6592645  
  46 CARB    9.6263500    8.4805297    7.4188807    9.0999717    9.0707149  
  47 HYDR    9.6455577    8.2747691    7.2230299    8.8768288    8.7497725  
  48 HYDR   10.4986521    9.4190300    8.3765301   10.0878669    9.9404530  
  49 HYDR    9.8955592    8.7760914    7.6905180    9.2917071    9.5114876  
  50 CARB    8.8496500    8.2792413    7.2846903    8.9537442    9.0479860  
  51 HYDR    8.3103131    7.9979954    7.0732181    8.7125282    8.7835548  
  52 HYDR    9.0597669    8.4995332    7.4802330    9.0633639    9.4118066  
  53 HYDR    9.8472014    9.2751987    8.2878479    9.9837074    9.9646147  
  54 CARB    6.0979829    5.7791065    4.9698909    6.6365789    6.3982495  
  55 HYDR    6.6257596    6.5221023    5.7081941    7.3028691    7.2840831  
  56 OXYG    4.7191639    3.7530886    2.7710680 *  4.4999086    4.5558470  
  57 OXYG    5.1899832    5.2502549    4.6500026    6.1692751    5.7916020  
  58 HYDR    4.8314605    4.6969084    4.1667506    5.6945434    5.0325887  

               11 HYDR      12 CARB      13 CARB      14 HYDR      15 HYDR  

   1 CARB    2.1751358 *  2.6155398 *  1.5491534 *  2.1789858 *  2.1800216 *
   2 CARB    3.8947330    2.5659258 *  3.8629894    4.2540902    4.7122660  
   3 HYDR    4.5279113    3.4752719    4.5912196    4.8646958    5.3928061  
   4 HYDR    4.7137310    3.0012441    4.4328592    4.7488006    5.3753607  
   5 CARB    3.1137970    1.5595459 *  4.1040661    4.8178307    4.7024554  
   6 HYDR    4.0141105    2.2786120 *  5.1798339    5.8882505    5.7708792  
   7 CARB    2.2910781 *  2.1582930 *  3.8954403    4.6630738    4.2031683  
   8 HYDR    2.9439104 *  3.1358619    4.1356515    4.7090547    4.4576590  
   9 HYDR    2.5684880 *  2.6391916 *  4.7276300    5.5790651    4.8590245  
  10 CARB    1.0950635 *  1.5671073 *  2.5692917 *  3.5105936    2.8122517 *
  11 HYDR    0.0000000    2.2922390 *  2.7146986 *  3.7375204    2.5155389 *
  12 CARB    2.2922390 *  0.0000000    3.4125729    4.3325537    3.8702625  
  13 CARB    2.7146986 *  3.4125729    0.0000000    1.0927229 *  1.0919301 *
  14 HYDR    3.7375204    4.3325537    1.0927229 *  0.0000000    1.7834570 *
  15 HYDR    2.5155389 *  3.8702625    1.0919301 *  1.7834570 *  0.0000000  
  16 HYDR    2.9967571 *  3.1355008    1.0919340 *  1.7799220 *  1.7807192 *
  17 CARB    2.7459757 *  1.5353048 *  4.6007336    5.6210357    4.7904830  
  18 HYDR    2.7710969 *  2.2088533 *  5.0829713    6.1085471    5.1506316  
  19 HYDR    3.8204549    2.1703768 *  5.4423043    6.4121946    5.7426852  
  20 HYDR    2.7652302 *  2.1729634 *  4.5638595    5.6295260    4.5778179  
  21 CARB    3.3151468    1.5289854 *  3.4097699    4.1969727    4.0410179  
  22 HYDR    3.7614467    2.2145084 *  3.0657402    3.6146762    3.9219176  
  23 HYDR    3.3155511    2.1730745 *  3.3368608    4.1850131    3.7619958  
  24 HYDR    4.2300881    2.1559262 *  4.4920541    5.2298661    5.1334121  
  25 CARB    3.5247817    2.9202548 *  2.5684994 *  2.7557679 *  3.5183149  
  26 HYDR    4.0288752    3.1895770    2.5283905 *  2.5766855 *  3.6035031  
  27 OXYG    2.6594696 *  3.7426082    2.3027712 *  2.5946617 *  2.5212897 *
  28 OXYG    4.5479432    4.2900689    3.2708073    3.0165905    4.1545224  
  29 HYDR    4.3813160    4.4756182    3.4925754    3.3241015    4.1867176  
  30 CARB    6.6257737    6.5845189    6.4255675    6.2901073    6.9978862  
  31 CARB    7.7806240    7.6459851    6.5779316    6.0229294    7.3035929  
  32 HYDR    7.2197118    7.1042758    5.7302863    5.0879861    6.4924032  
  33 HYDR    8.7591423    8.4658867    7.4422581    6.8330963    8.2228157  
  34 CARB    8.1115709    8.3736954    7.0290840    6.4564400    7.5696938  
  35 HYDR    8.8155750    9.1568351    7.4847471    6.7859882    7.9977294  
  36 CARB    6.9286666    7.4967294    6.1193464    5.6763715    6.5103654  
  37 HYDR    5.9554203    6.5356531    5.0303922    4.6017667    5.4499933  
  38 HYDR    7.2784273    8.1300118    6.4967689    6.0317342    6.7294466  
  39 CARB    7.3008870    7.6614825    6.9536483    6.6867021    7.3805393  
  40 HYDR    7.3679959    7.9068205    7.3682017    7.2136572    7.6721855  
  41 CARB    8.7206208    8.9853142    8.0642039    7.6352480    8.5495054  
  42 CARB    7.3843270    7.1148492    7.5774542    7.5742310    8.1510492  
  43 HYDR    7.2544661    6.6567017    7.5046334    7.5712943    8.1634011  
  44 HYDR    7.2270995    7.1479752    7.7662990    7.8713477    8.2205035  
  45 HYDR    8.4523289    8.1718981    8.5177565    8.4299293    9.1075964  
  46 CARB    9.5668339   10.1129770    8.9568706    8.4997982    9.3005993  
  47 HYDR    9.1378734    9.9145160    8.5208253    8.0594186    8.7558978  
  48 HYDR   10.4535475   10.9558989    9.6375662    9.0856901   10.0125007  
  49 HYDR    9.9946017   10.5430018    9.6471564    9.2803485    9.9582797  
  50 CARB    9.7768546    9.7574985    9.1751658    8.7677228    9.7576684  
  51 HYDR    9.6011700    9.3350943    8.9630862    8.5775111    9.6429717  
  52 HYDR   10.1177227   10.1229439    9.7859612    9.4696704   10.3212808  
  53 HYDR   10.6829262   10.6859448    9.8978651    9.3984367   10.4848600  
  54 CARB    7.2777911    6.8870616    6.5287952    6.2077777    7.2939223  
  55 HYDR    8.1890097    7.6770320    7.5745930    7.2804162    8.3466407  
  56 OXYG    5.3087917    5.3418569    5.2557394    5.2542468    5.8017681  
  57 OXYG    6.7734775    6.0153031    5.9800130    5.7389143    6.8672522  
  58 HYDR    5.9954941    5.3212244    5.0234478    4.7657345    5.9303151  

               16 HYDR      17 CARB      18 HYDR      19 HYDR      20 HYDR  

   1 CARB    2.1666479 *  3.9340908    4.2309059    4.7659405    4.2428434  
   2 CARB    3.9278021    3.9199164    4.2635524    4.2213519    4.7297873  
   3 HYDR    4.8340502    4.7011578    4.8450038    4.9925263    5.5869312  
   4 HYDR    4.2713198    4.2875667    4.8025511    4.3489758    5.0815637  
   5 CARB    4.0923608    2.5668431 *  2.7733745 *  2.9108703 *  3.5093247  
   6 HYDR    5.0887220    2.7845224 *  2.8836881 *  2.7545139 *  3.8520875  
   7 CARB    4.2180168    2.8641405 *  2.6086752 *  3.5950972    3.6374531  
   8 HYDR    4.6732176    3.9575885    3.6471222    4.6623882    4.7050985  
   9 HYDR    5.0090609    2.7302966 *  2.0748347 *  3.4399871    3.5004947  
  10 CARB    2.8005040 *  2.5405806 *  2.7077290 *  3.4842240    2.9156648 *
  11 HYDR    2.9967571 *  2.7459757 *  2.7710969 *  3.8204549    2.7652302 *
  12 CARB    3.1355008    1.5353048 *  2.2088533 *  2.1703768 *  2.1729634 *
  13 CARB    1.0919340 *  4.6007336    5.0829713    5.4423043    4.5638595  
  14 HYDR    1.7799220 *  5.6210357    6.1085471    6.4121946    5.6295260  
  15 HYDR    1.7807192 *  4.7904830    5.1506316    5.7426852    4.5778179  
  16 HYDR    0.0000000    4.2684001    4.9548518    4.9857222    4.1311359  
  17 CARB    4.2684001    0.0000000    1.0921176 *  1.0958185 *  1.0959011 *
  18 HYDR    4.9548518    1.0921176 *  0.0000000    1.7659143 *  1.7657004 *
  19 HYDR    4.9857222    1.0958185 *  1.7659143 *  0.0000000    1.7708843 *
  20 HYDR    4.1311359    1.0959011 *  1.7657004 *  1.7708843 *  0.0000000  
  21 CARB    2.6949136 *  2.4627831 *  3.4504988    2.6932799 *  2.6837889 *
  22 HYDR    2.3496895 *  3.4564197    4.3597302    3.7018440    3.7210897  
  23 HYDR    2.4535667 *  2.7091117 *  3.7252650    3.0545990    2.4648407 *
  24 HYDR    3.7383692    2.6539187 *  3.6817352    2.4153739 *  2.9708532 *
  25 CARB    2.8296166 *  4.4376757    4.8585107    4.9863297    4.9709762  
  26 HYDR    2.4443294 *  4.7106691    5.3342478    5.1591226    5.1150856  
  27 OXYG    3.2523632    4.8881243    4.9234589    5.7966840    5.2061388  
  28 OXYG    3.7929736    5.7775055    6.0820081    6.3423842    6.3269825  
  29 HYDR    4.2072166    5.8648261    5.9983901    6.5175894    6.4382533  
  30 CARB    7.1358383    7.7349718    7.5716602    8.2330757    8.5401222  
  31 CARB    7.2244476    9.0555016    9.1757385    9.5426424    9.7289272  
  32 HYDR    6.3445800    8.5717173    8.7906679    9.0886718    9.1625486  
  33 HYDR    8.0110689    9.8955647   10.0658893   10.3114211   10.5874329  
  34 CARB    7.8374587    9.7177264    9.7166001   10.3225337   10.3416818  
  35 HYDR    8.2963648   10.5392914   10.5874287   11.1690682   11.1017264  
  36 CARB    7.0343761    8.7505712    8.6560919    9.4575097    9.3239923  
  37 HYDR    5.9444002    7.8253540    7.7980947    8.5574496    8.3517426  
  38 HYDR    7.4869001    9.3253451    9.1790829   10.1079328    9.8230246  
  39 CARB    7.8083157    8.8075914    8.5939717    9.4230885    9.5170770  
  40 HYDR    8.2635667    8.9142040    8.5695690    9.5636560    9.6219073  
  41 CARB    8.8952467   10.2098909   10.0633318   10.7843620   10.9207066  
  42 CARB    8.2028023    8.0917884    7.8202937    8.4556188    9.0077789  
  43 HYDR    8.0007668    7.6084504    7.3969776    7.8493026    8.5814867  
  44 HYDR    8.4342185    7.9692995    7.5563374    8.3758611    8.8779295  
  45 HYDR    9.1547309    9.1678980    8.9046768    9.5041283   10.0900107  
  46 CARB    9.8750161   11.2836593   11.0632787   11.9366510   11.9372157  
  47 HYDR    9.4970136   11.0604983   10.8246617   11.7927583   11.6359462  
  48 HYDR   10.5372454   12.1837709   12.0172595   12.8240011   12.8250065  
  49 HYDR   10.5689938   11.6235691   11.3132285   12.2560993   12.3195373  
  50 CARB    9.9153721   10.9686531   10.8316652   11.4230357   11.7678550  
  51 HYDR    9.6087148   10.5684082   10.4968370   10.9378927   11.4063705  
  52 HYDR   10.5411452   11.2341578   11.0007508   11.6722019   12.0723766  
  53 HYDR   10.6407578   11.9424103   11.8431374   12.4027921   12.7169977  
  54 CARB    7.0998453    8.2072142    8.2610178    8.5993462    8.9998925  
  55 HYDR    8.1103264    8.9345027    8.9471164    9.2456998    9.7898097  
  56 OXYG    5.9638163    6.4911601    6.3401943    7.0556325    7.2595620  
  57 OXYG    6.3694324    7.3685907    7.5525351    7.6532772    8.1779613  
  58 HYDR    5.4171967    6.7454507    6.9949750    7.1051807    7.4791806  

               21 CARB      22 HYDR      23 HYDR      24 HYDR      25 CARB  

   1 CARB    3.1673115    2.9305988 *  3.5236024    4.1704269    1.5753153 *
   2 CARB    3.0524706    2.7289203 *  4.0358389    3.4695475    1.5542867 *
   3 HYDR    4.1323753    3.8124727    5.1110454    4.4985845    2.1606694 *
   4 HYDR    3.0182968    2.5515660 *  4.0704163    3.1569829    2.1735800 *
   5 CARB    2.6634943 *  2.9248069 *  3.5808366    3.0095866    2.5815884 *
   6 HYDR    3.2379829    3.6024960    4.1981185    3.2228285    3.5293240  
   7 CARB    3.5859387    3.8967290    4.2200626    4.1928962    2.9431768 *
   8 HYDR    4.4401253    4.5452632    5.1043676    5.0868445    2.9495614 *
   9 HYDR    4.1657349    4.6851360    4.7002097    4.6493336    4.0247498  
  10 CARB    2.7117613 *  3.0286864    3.0526376    3.6057288    2.5812277 *
  11 HYDR    3.3151468    3.7614467    3.3155511    4.2300881    3.5247817  
  12 CARB    1.5289854 *  2.2145084 *  2.1730745 *  2.1559262 *  2.9202548 *
  13 CARB    3.4097699    3.0657402    3.3368608    4.4920541    2.5684994 *
  14 HYDR    4.1969727    3.6146762    4.1850131    5.2298661    2.7557679 *
  15 HYDR    4.0410179    3.9219176    3.7619958    5.1334121    3.5183149  
  16 HYDR    2.6949136 *  2.3496895 *  2.4535667 *  3.7383692    2.8296166 *
  17 CARB    2.4627831 *  3.4564197    2.7091117 *  2.6539187 *  4.4376757  
  18 HYDR    3.4504988    4.3597302    3.7252650    3.6817352    4.8585107  
  19 HYDR    2.6932799 *  3.7018440    3.0545990    2.4153739 *  4.9863297  
  20 HYDR    2.6837889 *  3.7210897    2.4648407 *  2.9708532 *  4.9709762  
  21 CARB    0.0000000    1.0902721 *  1.0960668 *  1.0959012 *  3.1460495  
  22 HYDR    1.0902721 *  0.0000000    1.7671479 *  1.7571514 *  2.5358056 *
  23 HYDR    1.0960668 *  1.7671479 *  0.0000000    1.7655602 *  3.8485543  
  24 HYDR    1.0959012 *  1.7571514 *  1.7655602 *  0.0000000    3.9187141  
  25 CARB    3.1460495    2.5358056 *  3.8485543    3.9187141    0.0000000  
  26 HYDR    2.8658670 *  1.9637525 *  3.4804455    3.5998231    1.0921233 *
  27 OXYG    4.5121690    4.2935279    4.8317323    5.4962322    2.4366792 *
  28 OXYG    4.5466307    3.8369059    5.2103110    5.2866497    1.4176753 *
  29 HYDR    5.0172081    4.4653077    5.6578614    5.8006386    1.9346067 *
  30 CARB    7.4006076    6.9665298    8.2221694    7.9548279    4.5570650  
  31 CARB    7.9917214    7.2336288    8.7296848    8.5868659    4.9080535  
  32 HYDR    7.3104753    6.4881153    7.9767667    7.9579244    4.2418858  
  33 HYDR    8.6985259    7.8796511    9.4619183    9.2201016    5.7045365  
  34 CARB    8.8778198    8.1956559    9.5356356    9.5771418    5.7343529  
  35 HYDR    9.5583289    8.8142783   10.1528709   10.2908634    6.4210495  
  36 CARB    8.1707024    7.6187536    8.7592098    8.9567896    5.0960781  
  37 HYDR    7.1599106    6.6054808    7.7087565    7.9854667    4.1058412  
  38 HYDR    8.8449521    8.3328151    9.3433031    9.6955330    5.8478464  
  39 CARB    8.4937010    8.0365860    9.2072035    9.1629328    5.5220020  
  40 HYDR    8.8932333    8.5533852    9.5819930    9.5707680    6.0777994  
  41 CARB    9.6779140    9.1046110   10.4047836   10.3204133    6.6037092  
  42 CARB    8.0335911    7.7136061    8.9426956    8.4331571    5.5178438  
  43 HYDR    7.5117442    7.2112507    8.4865310    7.7908414    5.2361614  
  44 HYDR    8.2314971    8.0412942    9.1007533    8.6517333    5.8894374  
  45 HYDR    9.0357037    8.6609000    9.9569963    9.4126767    6.4452349  
  46 CARB   10.8721743   10.3333253   11.5264650   11.5830423    7.8023890  
  47 HYDR   10.6965359   10.1883946   11.2662324   11.4829275    7.6622437  
  48 HYDR   11.6216868   11.0126683   12.2694837   12.3289317    8.5042917  
  49 HYDR   11.4091571   10.9423203   12.0955370   12.0851850    8.4160224  
  50 CARB   10.4115041    9.8196197   11.2327683   10.9314447    7.4158776  
  51 HYDR    9.9063475    9.2868923   10.7805867   10.3451627    6.9950142  
  52 HYDR   10.8962345   10.3889312   11.7415071   11.3864771    7.9923390  
  53 HYDR   11.2635895   10.6113402   12.0635293   11.7950826    8.2208353  
  54 CARB    7.3716856    6.7289552    8.2306617    7.8518669    4.4451058  
  55 HYDR    8.1828448    7.5666067    9.0962749    8.5685608    5.3906212  
  56 OXYG    6.2257152    5.8664909    7.0066585    6.8427051    3.4636338  
  57 OXYG    6.3385568    5.6583404    7.2529583    6.7176276    3.6369192  
  58 HYDR    5.5831430    4.8593501    6.4383728    6.0622415    2.7421202 *

               26 HYDR      27 OXYG      28 OXYG      29 HYDR      30 CARB  

   1 CARB    2.1745217 *  1.3744734 *  2.4426553 *  2.4600179 *  5.1847140  
   2 CARB    2.1710488 *  3.4334547    2.4695026 *  2.7845650 *  4.4963295  
   3 HYDR    2.9500995 *  3.6440519    2.4776730 *  2.5563094 *  3.5462242  
   4 HYDR    2.2891808 *  4.3995877    3.0183714    3.5673240    5.1540284  
   5 CARB    3.1922117    3.6647860    3.7151214    3.7937578    5.3543344  
   6 HYDR    4.0655281    4.7007345    4.5660675    4.6478444    5.7466612  
   7 CARB    3.8177159    2.8235547 *  3.8303727    3.5447275    5.0174196  
   8 HYDR    3.9863890    2.4811035 *  3.4301120    2.9126863 *  4.0308045  
   9 HYDR    4.8583640    3.6582535    4.9061272    4.5566574    5.7053453  
  10 CARB    3.1702030    2.3514065 *  3.7068897    3.6262984    5.8678737  
  11 HYDR    4.0288752    2.6594696 *  4.5479432    4.3813160    6.6257737  
  12 CARB    3.1895770    3.7426082    4.2900689    4.4756182    6.5845189  
  13 CARB    2.5283905 *  2.3027712 *  3.2708073    3.4925754    6.4255675  
  14 HYDR    2.5766855 *  2.5946617 *  3.0165905    3.3241015    6.2901073  
  15 HYDR    3.6035031    2.5212897 *  4.1545224    4.1867176    6.9978862  
  16 HYDR    2.4443294 *  3.2523632    3.7929736    4.2072166    7.1358383  
  17 CARB    4.7106691    4.8881243    5.7775055    5.8648261    7.7349718  
  18 HYDR    5.3342478    4.9234589    6.0820081    5.9983901    7.5716602  
  19 HYDR    5.1591226    5.7966840    6.3423842    6.5175894    8.2330757  
  20 HYDR    5.1150856    5.2061388    6.3269825    6.4382533    8.5401222  
  21 CARB    2.8658670 *  4.5121690    4.5466307    5.0172081    7.4006076  
  22 HYDR    1.9637525 *  4.2935279    3.8369059    4.4653077    6.9665298  
  23 HYDR    3.4804455    4.8317323    5.2103110    5.6578614    8.2221694  
  24 HYDR    3.5998231    5.4962322    5.2866497    5.8006386    7.9548279  
  25 CARB    1.0921233 *  2.4366792 *  1.4176753 *  1.9346067 *  4.5570650  
  26 HYDR    0.0000000    3.2286237    1.9888410 *  2.7760724 *  5.4366517  
  27 OXYG    3.2286237    0.0000000    2.5952397 *  2.1220733 *  4.5696008  
  28 OXYG    1.9888410 *  2.5952397 *  0.0000000    0.9748380 *  3.6224762  
  29 HYDR    2.7760724 *  2.1220733 *  0.9748380 *  0.0000000    2.9913624 *
  30 CARB    5.4366517    4.5696008    3.6224762    2.9913624 *  0.0000000  
  31 CARB    5.3565445    5.3693927    3.5448616    3.4039857    2.7030373 *
  32 HYDR    4.5539317    4.8095285    2.8443641 *  2.8929191 *  3.2600181  
  33 HYDR    6.0243843    6.3971302    4.3761346    4.3840895    3.5529732  
  34 CARB    6.3045989    5.5426560    4.3639224    3.9365413    2.8905190 *
  35 HYDR    6.8738242    6.1871271    5.0168735    4.6846897    3.9847340  
  36 CARB    5.8263274    4.3584605    3.8658280    3.1672135    2.5124412 *
  37 HYDR    4.8264708    3.3437545    2.9171459 *  2.1986967 *  2.6346001 *
  38 HYDR    6.5722161    4.7151338    4.6824321    3.9428514    3.4543230  
  39 CARB    6.3778734    4.9820691    4.4252993    3.6774092    1.5536296 *
  40 HYDR    7.0209769    5.2216131    5.1359836    4.2841294    2.1568044 *
  41 CARB    7.3212124    6.2835360    5.3464727    4.7710503    2.6705183 *
  42 CARB    6.4168739    5.7004451    4.8181401    4.2626165    1.5332717 *
  43 HYDR    6.0753101    5.8259906    4.7191029    4.3322418    2.1625374 *
  44 HYDR    6.8762913    5.7313026    5.3345066    4.6553581    2.1536743 *
  45 HYDR    7.2866672    6.6569016    5.6221597    5.1076925    2.1882460 *
  46 CARB    8.5414889    7.0975767    6.5534851    5.8932414    3.9691355  
  47 HYDR    8.4110370    6.6545968    6.4498697    5.7277782    4.2451141  
  48 HYDR    9.1570222    7.9153604    7.1860259    6.6187341    4.8164536  
  49 HYDR    9.2282066    7.6544769    7.2464171    6.5282509    4.2693065  
  50 CARB    8.0886748    7.4600398    6.1971660    5.7470894    3.2636333  
  51 HYDR    7.6067629    7.3855458    5.8247482    5.5061101    3.0919222  
  52 HYDR    8.7485154    7.9240523    6.8676412    6.3352486    3.5581997  
  53 HYDR    8.8167912    8.2782141    6.9344074    6.5449796    4.2837404  
  54 CARB    5.0480220    5.1546771    3.3150689    3.1207603    1.7313000 *
  55 HYDR    5.9786777    6.1635791    4.3477470    4.1661064    2.1832349 *
  56 OXYG    4.4450700    3.3573358    2.7559467 *  2.0051423 *  1.3186129 *
  57 OXYG    4.1048763    4.9601982    2.7487703 *  2.9025551 *  2.6013723 *
  58 HYDR    3.1907776    4.1555969    1.7941598 *  2.1122570 *  2.8669083 *

               31 CARB      32 HYDR      33 HYDR      34 CARB      35 HYDR  

   1 CARB    5.8217768    5.1539473    6.7489531    6.3119936    6.9608954  
   2 CARB    5.3729121    4.9554697    6.0954352    6.3195981    7.1576321  
   3 HYDR    4.7119108    4.4963642    5.4377677    5.6379763    6.5599280  
   4 HYDR    5.7124446    5.2668325    6.2756948    6.8457780    7.6369528  
   5 CARB    6.6799994    6.3157878    7.4765403    7.4568735    8.3420560  
   6 HYDR    7.2351442    6.9806927    7.9610612    8.0760221    9.0131905  
   7 CARB    6.6545648    6.3448716    7.5927639    7.1235856    8.0179477  
   8 HYDR    5.8404912    5.6377287    6.8183588    6.1886128    7.1154405  
   9 HYDR    7.5805951    7.3425707    8.5289975    7.9633077    8.8869272  
  10 CARB    6.9991511    6.4595453    7.9363835    7.4807888    8.2338122  
  11 HYDR    7.7806240    7.2197118    8.7591423    8.1115709    8.8155750  
  12 CARB    7.6459851    7.1042758    8.4658867    8.3736954    9.1568351  
  13 CARB    6.5779316    5.7302863    7.4422581    7.0290840    7.4847471  
  14 HYDR    6.0229294    5.0879861    6.8330963    6.4564400    6.7859882  
  15 HYDR    7.3035929    6.4924032    8.2228157    7.5696938    7.9977294  
  16 HYDR    7.2244476    6.3445800    8.0110689    7.8374587    8.2963648  
  17 CARB    9.0555016    8.5717173    9.8955647    9.7177264   10.5392914  
  18 HYDR    9.1757385    8.7906679   10.0658893    9.7166001   10.5874287  
  19 HYDR    9.5426424    9.0886718   10.3114211   10.3225337   11.1690682  
  20 HYDR    9.7289272    9.1625486   10.5874329   10.3416818   11.1017264  
  21 CARB    7.9917214    7.3104753    8.6985259    8.8778198    9.5583289  
  22 HYDR    7.2336288    6.4881153    7.8796511    8.1956559    8.8142783  
  23 HYDR    8.7296848    7.9767667    9.4619183    9.5356356   10.1528709  
  24 HYDR    8.5868659    7.9579244    9.2201016    9.5771418   10.2908634  
  25 CARB    4.9080535    4.2418858    5.7045365    5.7343529    6.4210495  
  26 HYDR    5.3565445    4.5539317    6.0243843    6.3045989    6.8738242  
  27 OXYG    5.3693927    4.8095285    6.3971302    5.5426560    6.1871271  
  28 OXYG    3.5448616    2.8443641 *  4.3761346    4.3639224    5.0168735  
  29 HYDR    3.4039857    2.8929191 *  4.3840895    3.9365413    4.6846897  
  30 CARB    2.7030373 *  3.2600181    3.5529732    2.8905190 *  3.9847340  
  31 CARB    0.0000000    1.0959962 *  1.0973153 *  1.5331149 *  2.1763736 *
  32 HYDR    1.0959962 *  0.0000000    1.7609340 *  2.1513879 *  2.5450989 *
  33 HYDR    1.0973153 *  1.7609340 *  0.0000000    2.1804198 *  2.4650315 *
  34 CARB    1.5331149 *  2.1513879 *  2.1804198 *  0.0000000    1.0956756 *
  35 HYDR    2.1763736 *  2.5450989 *  2.4650315 *  1.0956756 *  0.0000000  
  36 CARB    2.4858033 *  2.7243096 *  3.4591093    1.5435380 *  2.2798844 *
  37 HYDR    2.6463449 *  2.4832452 *  3.7152124    2.2635555 *  2.9328891 *
  38 HYDR    3.4461059    3.6185435    4.3292580    2.2195976 *  2.5699361 *
  39 CARB    2.7957430 *  3.4445687    3.6525457    2.1108926 *  3.1105083  
  40 HYDR    3.8923244    4.5042660    4.7331346    3.1042650    4.0049148  
  41 CARB    2.5761363 *  3.4813763    3.0362085    1.5602208 *  2.2817570 *
  42 CARB    3.8783886    4.5801356    4.4758684    4.1229305    5.1992366  
  43 HYDR    4.2263041    4.8151032    4.7357182    4.8033399    5.8701474  
  44 HYDR    4.7566927    5.4004374    5.4468240    4.7736791    5.8468134  
  45 HYDR    3.9774100    4.8644614    4.3630381    4.1183980    5.1164858  
  46 CARB    3.9258241    4.7020978    4.3193925    2.5615527 *  2.7826773 *
  47 HYDR    4.2667963    4.8404547    4.8267748    2.7750314 *  2.8956914 *
  48 HYDR    4.2292139    5.0015609    4.3826816    2.9018694 *  2.7442095 *
  49 HYDR    4.7377127    5.5875453    5.1187415    3.5049297    3.8492025  
  50 CARB    3.1064896    4.1856397    3.1103052    2.6813910 *  3.2483631  
  51 HYDR    2.7958746 *  3.8824984    2.6347476 *  2.9474940 *  3.6008912  
  52 HYDR    4.0658697    5.1355097    4.1499327    3.5869565    4.2105201  
  53 HYDR    3.5709224    4.6081327    3.3120232    3.0508709    3.2576379  
  54 CARB    1.5376706 *  2.1546521 *  2.1233108 *  2.5941897 *  3.5259444  
  55 HYDR    2.1844373 *  3.0257125    2.3289206 *  3.0883086    3.9684578  
  56 OXYG    3.3095060    3.4569885    4.2882399    3.6056864    4.6344175  
  57 OXYG    2.4473363 *  2.5369281 *  2.8662774 *  3.7635962    4.5951645  
  58 HYDR    2.6166506 *  2.3115669 *  3.2223670    3.8554850    4.6284159  

               36 CARB      37 HYDR      38 HYDR      39 CARB      40 HYDR  

   1 CARB    5.3398252    4.2872015    5.8513340    5.8916571    6.2420840  
   2 CARB    5.7528504    4.9135028    6.6105112    5.7696883    6.2354320  
   3 HYDR    5.1311407    4.4359833    6.0506341    4.9257343    5.3828686  
   4 HYDR    6.4838336    5.6754034    7.4020943    6.4966979    7.0556790  
   5 CARB    6.6684530    5.8261112    7.4135372    6.5832652    6.8270099  
   6 HYDR    7.3690533    6.6148273    8.1629861    7.0893614    7.2906680  
   7 CARB    6.0723476    5.2517029    6.6520081    6.0047869    6.0548070  
   8 HYDR    5.0960066    4.3562120    5.6736337    4.9497095    4.9636011  
   9 HYDR    6.8421469    6.0919056    7.3511690    6.6495552    6.5422137  
  10 CARB    6.4183339    5.4419577    6.9145304    6.7069710    6.8732409  
  11 HYDR    6.9286666    5.9554203    7.2784273    7.3008870    7.3679959  
  12 CARB    7.4967294    6.5356531    8.1300118    7.6614825    7.9068205  
  13 CARB    6.1193464    5.0303922    6.4967689    6.9536483    7.3682017  
  14 HYDR    5.6763715    4.6017667    6.0317342    6.6867021    7.2136572  
  15 HYDR    6.5103654    5.4499933    6.7294466    7.3805393    7.6721855  
  16 HYDR    7.0343761    5.9444002    7.4869001    7.8083157    8.2635667  
  17 CARB    8.7505712    7.8253540    9.3253451    8.8075914    8.9142040  
  18 HYDR    8.6560919    7.7980947    9.1790829    8.5939717    8.5695690  
  19 HYDR    9.4575097    8.5574496   10.1079328    9.4230885    9.5636560  
  20 HYDR    9.3239923    8.3517426    9.8230246    9.5170770    9.6219073  
  21 CARB    8.1707024    7.1599106    8.8449521    8.4937010    8.8932333  
  22 HYDR    7.6187536    6.6054808    8.3328151    8.0365860    8.5533852  
  23 HYDR    8.7592098    7.7087565    9.3433031    9.2072035    9.5819930  
  24 HYDR    8.9567896    7.9854667    9.6955330    9.1629328    9.5707680  
  25 CARB    5.0960781    4.1058412    5.8478464    5.5220020    6.0777994  
  26 HYDR    5.8263274    4.8264708    6.5722161    6.3778734    7.0209769  
  27 OXYG    4.3584605    3.3437545    4.7151338    4.9820691    5.2216131  
  28 OXYG    3.8658280    2.9171459 *  4.6824321    4.4252993    5.1359836  
  29 HYDR    3.1672135    2.1986967 *  3.9428514    3.6774092    4.2841294  
  30 CARB    2.5124412 *  2.6346001 *  3.4543230    1.5536296 *  2.1568044 *
  31 CARB    2.4858033 *  2.6463449 *  3.4461059    2.7957430 *  3.8923244  
  32 HYDR    2.7243096 *  2.4832452 *  3.6185435    3.4445687    4.5042660  
  33 HYDR    3.4591093    3.7152124    4.3292580    3.6525457    4.7331346  
  34 CARB    1.5435380 *  2.2635555 *  2.2195976 *  2.1108926 *  3.1042650  
  35 HYDR    2.2798844 *  2.9328891 *  2.5699361 *  3.1105083    4.0049148  
  36 CARB    0.0000000    1.0910275 *  1.0896256 *  1.5433766 *  2.2793065 *
  37 HYDR    1.0910275 *  0.0000000    1.7671572 *  2.2524836 *  2.9248506 *
  38 HYDR    1.0896256 *  1.7671572 *  0.0000000    2.2158569 *  2.5568862 *
  39 CARB    1.5433766 *  2.2524836 *  2.2158569 *  0.0000000    1.0971052 *
  40 HYDR    2.2793065 *  2.9248506 *  2.5568862 *  1.0971052 *  0.0000000  
  41 CARB    2.1520090 *  3.1311206    2.6327014 *  1.5686846 *  2.2786680 *
  42 CARB    3.9153773    4.1467855    4.7517120    2.5930736 *  2.7524224 *
  43 HYDR    4.6712588    4.7167225    5.5958897    3.5227913    3.7831732  
  44 HYDR    4.2745406    4.4994045    4.9440411    2.8993396 *  2.6315419 *
  45 HYDR    4.2277114    4.6835543    5.0127659    2.8042976 *  2.9860293 *
  46 CARB    2.8424990 *  3.9333693    2.7014770 *  2.5410354 *  2.7228432 *
  47 HYDR    2.5854250 *  3.6152675    2.0428454 *  2.7019662 *  2.7383312 *
  48 HYDR    3.5695529    4.6368405    3.4026690    3.4841933    3.7983586  
  49 HYDR    3.6222404    4.6851568    3.4799718    2.9232262 *  2.7500897 *
  50 CARB    3.5954147    4.4612796    4.1627375    2.7274782 *  3.3084350  
  51 HYDR    3.9392360    4.6087684    4.7122901    3.0828553    3.8050292  
  52 HYDR    4.2060449    5.0924893    4.6810745    3.0406867    3.2795953  
  53 HYDR    4.2069857    5.1220501    4.6376404    3.6175487    4.2035052  
  54 CARB    3.0103772    3.0412959    4.0890088    2.6353665 *  3.5933929  
  55 HYDR    3.7367598    3.9802631    4.7577188    3.0209644    3.8752667  
  56 OXYG    2.8065547 *  2.4181378 *  3.6733040    2.3902676 *  2.7830490 *
  57 OXYG    4.0205252    3.7124833    5.1056243    3.8148660    4.6893525  
  58 HYDR    3.8749141    3.3186048    4.9130463    3.9791619    4.8394885  

               41 CARB      42 CARB      43 HYDR      44 HYDR      45 HYDR  

   1 CARB    7.1375358    6.1992540    6.0855649    6.3333048    7.1915546  
   2 CARB    6.9102036    5.0411986    4.5013907    5.3714946    6.0097018  
   3 HYDR    6.0567773    3.9677680    3.4072380    4.3411672    4.9305140  
   4 HYDR    7.4913076    5.6061719    4.9258448    6.0605752    6.4873405  
   5 CARB    7.8969284    5.7012188    5.1641027    5.7582963    6.7493849  
   6 HYDR    8.3777741    5.8141415    5.1285599    5.8395374    6.8282382  
   7 CARB    7.4626218    5.4547693    5.1814685    5.2835924    6.5464216  
   8 HYDR    6.4363344    4.5231614    4.3981045    4.3237261    5.6099848  
   9 HYDR    8.1597534    5.9491687    5.6813759    5.6009283    7.0376958  
  10 CARB    8.0933865    6.5917232    6.3687802    6.5370406    7.6592645  
  11 HYDR    8.7206208    7.3843270    7.2544661    7.2270995    8.4523289  
  12 CARB    8.9853142    7.1148492    6.6567017    7.1479752    8.1718981  
  13 CARB    8.0642039    7.5774542    7.5046334    7.7662990    8.5177565  
  14 HYDR    7.6352480    7.5742310    7.5712943    7.8713477    8.4299293  
  15 HYDR    8.5495054    8.1510492    8.1634011    8.2205035    9.1075964  
  16 HYDR    8.8952467    8.2028023    8.0007668    8.4342185    9.1547309  
  17 CARB   10.2098909    8.0917884    7.6084504    7.9692995    9.1678980  
  18 HYDR   10.0633318    7.8202937    7.3969776    7.5563374    8.9046768  
  19 HYDR   10.7843620    8.4556188    7.8493026    8.3758611    9.5041283  
  20 HYDR   10.9207066    9.0077789    8.5814867    8.8779295   10.0900107  
  21 CARB    9.6779140    8.0335911    7.5117442    8.2314971    9.0357037  
  22 HYDR    9.1046110    7.7136061    7.2112507    8.0412942    8.6609000  
  23 HYDR   10.4047836    8.9426956    8.4865310    9.1007533    9.9569963  
  24 HYDR   10.3204133    8.4331571    7.7908414    8.6517333    9.4126767  
  25 CARB    6.6037092    5.5178438    5.2361614    5.8894374    6.4452349  
  26 HYDR    7.3212124    6.4168739    6.0753101    6.8762913    7.2866672  
  27 OXYG    6.2835360    5.7004451    5.8259906    5.7313026    6.6569016  
  28 OXYG    5.3464727    4.8181401    4.7191029    5.3345066    5.6221597  
  29 HYDR    4.7710503    4.2626165    4.3322418    4.6553581    5.1076925  
  30 CARB    2.6705183 *  1.5332717 *  2.1625374 *  2.1536743 *  2.1882460 *
  31 CARB    2.5761363 *  3.8783886    4.2263041    4.7566927    3.9774100  
  32 HYDR    3.4813763    4.5801356    4.8151032    5.4004374    4.8644614  
  33 HYDR    3.0362085    4.4758684    4.7357182    5.4468240    4.3630381  
  34 CARB    1.5602208 *  4.1229305    4.8033399    4.7736791    4.1183980  
  35 HYDR    2.2817570 *  5.1992366    5.8701474    5.8468134    5.1164858  
  36 CARB    2.1520090 *  3.9153773    4.6712588    4.2745406    4.2277114  
  37 HYDR    3.1311206    4.1467855    4.7167225    4.4994045    4.6835543  
  38 HYDR    2.6327014 *  4.7517120    5.5958897    4.9440411    5.0127659  
  39 CARB    1.5686846 *  2.5930736 *  3.5227913    2.8993396 *  2.8042976 *
  40 HYDR    2.2786680 *  2.7524224 *  3.7831732    2.6315419 *  2.9860293 *
  41 CARB    0.0000000    3.4372584    4.3279558    3.9603658    3.1514084  
  42 CARB    3.4372584    0.0000000    1.0931058 *  1.0941307 *  1.0936516 *
  43 HYDR    4.3279558    1.0931058 *  0.0000000    1.7760964 *  1.7849041 *
  44 HYDR    3.9603658    1.0941307 *  1.7760964 *  0.0000000    1.7740493 *
  45 HYDR    3.1514084    1.0936516 *  1.7849041 *  1.7740493 *  0.0000000  
  46 CARB    1.5381279 *  4.6326716    5.6314677    4.8992995    4.2804080  
  47 HYDR    2.2142610 *  5.1044331    6.1156829    5.2472732    4.9533941  
  48 HYDR    2.1745684 *  5.4791427    6.4205774    5.8537886    5.0127332  
  49 HYDR    2.1722813 *  4.6013053    5.6523738    4.6980170    4.1346052  
  50 CARB    1.5308804 *  3.4582932    4.2117059    4.1369139    2.7443115 *
  51 HYDR    2.2244674 *  3.1645266    3.6704895    4.0506251    2.4611171 *
  52 HYDR    2.1702747 *  3.3446354    4.1690628    3.8206906    2.4515371 *
  53 HYDR    2.1574656 *  4.5463256    5.2563121    5.2258965    3.7939270  
  54 CARB    2.9308933 *  2.6101442 *  2.7467243 *  3.5868825    2.8758198 *
  55 HYDR    2.9919844 *  2.4313814 *  2.5183503 *  3.5108470    2.3225285 *
  56 OXYG    3.7483718    2.3722484 *  2.6442053 *  2.6533240 *  3.3089271  
  57 OXYG    4.2900627    3.2652903    2.9397940 *  4.1984658    3.7413463  
  58 HYDR    4.6247870    3.8051036    3.5476297    4.6022660    4.4323443  

               46 CARB      47 HYDR      48 HYDR      49 HYDR      50 CARB  

   1 CARB    8.1225135    7.7851228    8.8998946    8.7025937    8.1647105  
   2 CARB    8.2162661    8.2222475    8.9799056    8.6800367    7.4877512  
   3 HYDR    7.3976112    7.4933770    8.1805706    7.7939533    6.5402809  
   4 HYDR    8.8776549    8.9656412    9.5689123    9.3701827    7.9205775  
   5 CARB    9.1006075    9.0291900    9.9620689    9.4537852    8.5270239  
   6 HYDR    9.6263500    9.6455577   10.4986521    9.8955592    8.8496500  
   7 CARB    8.4805297    8.2747691    9.4190300    8.7760914    8.2792413  
   8 HYDR    7.4188807    7.2230299    8.3765301    7.6905180    7.2846903  
   9 HYDR    9.0999717    8.8768288   10.0878669    9.2917071    8.9537442  
  10 CARB    9.0707149    8.7497725    9.9404530    9.5114876    9.0479860  
  11 HYDR    9.5668339    9.1378734   10.4535475    9.9946017    9.7768546  
  12 CARB   10.1129770    9.9145160   10.9558989   10.5430018    9.7574985  
  13 CARB    8.9568706    8.5208253    9.6375662    9.6471564    9.1751658  
  14 HYDR    8.4997982    8.0594186    9.0856901    9.2803485    8.7677228  
  15 HYDR    9.3005993    8.7558978   10.0125007    9.9582797    9.7576684  
  16 HYDR    9.8750161    9.4970136   10.5372454   10.5689938    9.9153721  
  17 CARB   11.2836593   11.0604983   12.1837709   11.6235691   10.9686531  
  18 HYDR   11.0632787   10.8246617   12.0172595   11.3132285   10.8316652  
  19 HYDR   11.9366510   11.7927583   12.8240011   12.2560993   11.4230357  
  20 HYDR   11.9372157   11.6359462   12.8250065   12.3195373   11.7678550  
  21 CARB   10.8721743   10.6965359   11.6216868   11.4091571   10.4115041  
  22 HYDR   10.3333253   10.1883946   11.0126683   10.9423203    9.8196197  
  23 HYDR   11.5264650   11.2662324   12.2694837   12.0955370   11.2327683  
  24 HYDR   11.5830423   11.4829275   12.3289317   12.0851850   10.9314447  
  25 CARB    7.8023890    7.6622437    8.5042917    8.4160224    7.4158776  
  26 HYDR    8.5414889    8.4110370    9.1570222    9.2282066    8.0886748  
  27 OXYG    7.0975767    6.6545968    7.9153604    7.6544769    7.4600398  
  28 OXYG    6.5534851    6.4498697    7.1860259    7.2464171    6.1971660  
  29 HYDR    5.8932414    5.7277782    6.6187341    6.5282509    5.7470894  
  30 CARB    3.9691355    4.2451141    4.8164536    4.2693065    3.2636333  
  31 CARB    3.9258241    4.2667963    4.2292139    4.7377127    3.1064896  
  32 HYDR    4.7020978    4.8404547    5.0015609    5.5875453    4.1856397  
  33 HYDR    4.3193925    4.8267748    4.3826816    5.1187415    3.1103052  
  34 CARB    2.5615527 *  2.7750314 *  2.9018694 *  3.5049297    2.6813910 *
  35 HYDR    2.7826773 *  2.8956914 *  2.7442095 *  3.8492025    3.2483631  
  36 CARB    2.8424990 *  2.5854250 *  3.5695529    3.6222404    3.5954147  
  37 HYDR    3.9333693    3.6152675    4.6368405    4.6851568    4.4612796  
  38 HYDR    2.7014770 *  2.0428454 *  3.4026690    3.4799718    4.1627375  
  39 CARB    2.5410354 *  2.7019662 *  3.4841933    2.9232262 *  2.7274782 *
  40 HYDR    2.7228432 *  2.7383312 *  3.7983586    2.7500897 *  3.3084350  
  41 CARB    1.5381279 *  2.2142610 *  2.1745684 *  2.1722813 *  1.5308804 *
  42 CARB    4.6326716    5.1044331    5.4791427    4.6013053    3.4582932  
  43 HYDR    5.6314677    6.1156829    6.4205774    5.6523738    4.2117059  
  44 HYDR    4.8992995    5.2472732    5.8537886    4.6980170    4.1369139  
  45 HYDR    4.2804080    4.9533941    5.0127332    4.1346052    2.7443115 *
  46 CARB    0.0000000    1.0916222 *  1.0958344 *  1.0958788 *  2.4501417 *
  47 HYDR    1.0916222 *  0.0000000    1.7658485 *  1.7639109 *  3.4425621  
  48 HYDR    1.0958344 *  1.7658485 *  0.0000000    1.7700102 *  2.6853372 *
  49 HYDR    1.0958788 *  1.7639109 *  1.7700102 *  0.0000000    2.6553146 *
  50 CARB    2.4501417 *  3.4425621    2.6853372 *  2.6553146 *  0.0000000  
  51 HYDR    3.4491571    4.3634353    3.6800015    3.7064357    1.0888951 *
  52 HYDR    2.7145266 *  3.7218039    3.0830188    2.4542409 *  1.0959579 *
  53 HYDR    2.6076240 *  3.6474571    2.3714525 *  2.8905243 *  1.0958764 *
  54 CARB    4.4541619    4.8889245    4.9882504    4.9909183    3.1589620  
  55 HYDR    4.5094841    5.1544263    4.9664127    4.8929576    2.6734943 *
  56 OXYG    4.9191503    4.9506650    5.8078435    5.2761025    4.5436330  
  57 OXYG    5.8015762    6.1657160    6.3291449    6.3415882    4.4656787  
  58 HYDR    6.0603199    6.2601795    6.6193256    6.6826214    5.0739279  

               51 HYDR      52 HYDR      53 HYDR      54 CARB      55 HYDR  

   1 CARB    7.9200413    8.6719497    8.9907218    5.4800880    6.4720631  
   2 CARB    6.9434268    7.9207286    8.3877132    4.4773291    5.2108432  
   3 HYDR    5.9864681    6.9119307    7.4791576    3.6220263    4.2696998  
   4 HYDR    7.2550751    8.3994703    8.7698825    4.8171516    5.4530853  
   5 CARB    8.0569927    8.8226359    9.4967410    5.7081518    6.3885301  
   6 HYDR    8.3103131    9.0597669    9.8472014    6.0979829    6.6257596  
   7 CARB    7.9979954    8.4995332    9.2751987    5.7791065    6.5221023  
   8 HYDR    7.0732181    7.4802330    8.2878479    4.9698909    5.7081941  
   9 HYDR    8.7125282    9.0633639    9.9837074    6.6365789    7.3028691  
  10 CARB    8.7835548    9.4118066    9.9646147    6.3982495    7.2840831  
  11 HYDR    9.6011700   10.1177227   10.6829262    7.2777911    8.1890097  
  12 CARB    9.3350943   10.1229439   10.6859448    6.8870616    7.6770320  
  13 CARB    8.9630862    9.7859612    9.8978651    6.5287952    7.5745930  
  14 HYDR    8.5775111    9.4696704    9.3984367    6.2077777    7.2804162  
  15 HYDR    9.6429717   10.3212808   10.4848600    7.2939223    8.3466407  
  16 HYDR    9.6087148   10.5411452   10.6407578    7.0998453    8.1103264  
  17 CARB   10.5684082   11.2341578   11.9424103    8.2072142    8.9345027  
  18 HYDR   10.4968370   11.0007508   11.8431374    8.2610178    8.9471164  
  19 HYDR   10.9378927   11.6722019   12.4027921    8.5993462    9.2456998  
  20 HYDR   11.4063705   12.0723766   12.7169977    8.9998925    9.7898097  
  21 CARB    9.9063475   10.8962345   11.2635895    7.3716856    8.1828448  
  22 HYDR    9.2868923   10.3889312   10.6113402    6.7289552    7.5666067  
  23 HYDR   10.7805867   11.7415071   12.0635293    8.2306617    9.0962749  
  24 HYDR   10.3451627   11.3864771   11.7950826    7.8518669    8.5685608  
  25 CARB    6.9950142    7.9923390    8.2208353    4.4451058    5.3906212  
  26 HYDR    7.6067629    8.7485154    8.8167912    5.0480220    5.9786777  
  27 OXYG    7.3855458    7.9240523    8.2782141    5.1546771    6.1635791  
  28 OXYG    5.8247482    6.8676412    6.9344074    3.3150689    4.3477470  
  29 HYDR    5.5061101    6.3352486    6.5449796    3.1207603    4.1661064  
  30 CARB    3.0919222    3.5581997    4.2837404    1.7313000 *  2.1832349 *
  31 CARB    2.7958746 *  4.0658697    3.5709224    1.5376706 *  2.1844373 *
  32 HYDR    3.8824984    5.1355097    4.6081327    2.1546521 *  3.0257125  
  33 HYDR    2.6347476 *  4.1499327    3.3120232    2.1233108 *  2.3289206 *
  34 CARB    2.9474940 *  3.5869565    3.0508709    2.5941897 *  3.0883086  
  35 HYDR    3.6008912    4.2105201    3.2576379    3.5259444    3.9684578  
  36 CARB    3.9392360    4.2060449    4.2069857    3.0103772    3.7367598  
  37 HYDR    4.6087684    5.0924893    5.1220501    3.0412959    3.9802631  
  38 HYDR    4.7122901    4.6810745    4.6376404    4.0890088    4.7577188  
  39 CARB    3.0828553    3.0406867    3.6175487    2.6353665 *  3.0209644  
  40 HYDR    3.8050292    3.2795953    4.2035052    3.5933929    3.8752667  
  41 CARB    2.2244674 *  2.1702747 *  2.1574656 *  2.9308933 *  2.9919844 *
  42 CARB    3.1645266    3.3446354    4.5463256    2.6101442 *  2.4313814 *
  43 HYDR    3.6704895    4.1690628    5.2563121    2.7467243 *  2.5183503 *
  44 HYDR    4.0506251    3.8206906    5.2258965    3.5868825    3.5108470  
  45 HYDR    2.4611171 *  2.4515371 *  3.7939270    2.8758198 *  2.3225285 *
  46 CARB    3.4491571    2.7145266 *  2.6076240 *  4.4541619    4.5094841  
  47 HYDR    4.3634353    3.7218039    3.6474571    4.8889245    5.1544263  
  48 HYDR    3.6800015    3.0830188    2.3714525 *  4.9882504    4.9664127  
  49 HYDR    3.7064357    2.4542409 *  2.8905243 *  4.9909183    4.8929576  
  50 CARB    1.0888951 *  1.0959579 *  1.0958764 *  3.1589620    2.6734943 *
  51 HYDR    0.0000000    1.7632079 *  1.7544090 *  2.5662264 *  1.8224562 *
  52 HYDR    1.7632079 *  0.0000000    1.7644610 *  3.8363090    3.2449310  
  53 HYDR    1.7544090 *  1.7644610 *  0.0000000    3.9559799    3.4717273  
  54 CARB    2.5662264 *  3.8363090    3.9559799    0.0000000    1.0884082 *
  55 HYDR    1.8224562 *  3.2449310    3.4717273    1.0884082 *  0.0000000  
  56 OXYG    4.3560161    4.8572971    5.5270064    2.4217903 *  3.1666804  
  57 OXYG    3.7294509    5.0981813    5.2236499    1.3687604 *  1.9648312 *
  58 HYDR    4.4673460    5.7500414    5.8171982    1.9314035 *  2.8009541 *

               56 OXYG      57 OXYG      58 HYDR  

   1 CARB    3.9350902    4.9354103    4.0557682  
   2 CARB    3.4575927    3.4861215    2.8838624 *
   3 HYDR    2.6279702 *  2.7318937 *  2.3449383 *
   4 HYDR    4.2822632    3.6137312    3.1000859  
   5 CARB    4.1971569    4.8505368    4.3191973  
   6 HYDR    4.7191639    5.1899832    4.8314605  
   7 CARB    3.7530886    5.2502549    4.6969084  
   8 HYDR    2.7710680 *  4.6500026    4.1667506  
   9 HYDR    4.4999086    6.1692751    5.6945434  
  10 CARB    4.5558470    5.7916020    5.0325887  
  11 HYDR    5.3087917    6.7734775    5.9954941  
  12 CARB    5.3418569    6.0153031    5.3212244  
  13 CARB    5.2557394    5.9800130    5.0234478  
  14 HYDR    5.2542468    5.7389143    4.7657345  
  15 HYDR    5.8017681    6.8672522    5.9303151  
  16 HYDR    5.9638163    6.3694324    5.4171967  
  17 CARB    6.4911601    7.3685907    6.7454507  
  18 HYDR    6.3401943    7.5525351    6.9949750  
  19 HYDR    7.0556325    7.6532772    7.1051807  
  20 HYDR    7.2595620    8.1779613    7.4791806  
  21 CARB    6.2257152    6.3385568    5.5831430  
  22 HYDR    5.8664909    5.6583404    4.8593501  
  23 HYDR    7.0066585    7.2529583    6.4383728  
  24 HYDR    6.8427051    6.7176276    6.0622415  
  25 CARB    3.4636338    3.6369192    2.7421202 *
  26 HYDR    4.4450700    4.1048763    3.1907776  
  27 OXYG    3.3573358    4.9601982    4.1555969  
  28 OXYG    2.7559467 *  2.7487703 *  1.7941598 *
  29 HYDR    2.0051423 *  2.9025551 *  2.1122570 *
  30 CARB    1.3186129 *  2.6013723 *  2.8669083 *
  31 CARB    3.3095060    2.4473363 *  2.6166506 *
  32 HYDR    3.4569885    2.5369281 *  2.3115669 *
  33 HYDR    4.2882399    2.8662774 *  3.2223670  
  34 CARB    3.6056864    3.7635962    3.8554850  
  35 HYDR    4.6344175    4.5951645    4.6284159  
  36 CARB    2.8065547 *  4.0205252    3.8749141  
  37 HYDR    2.4181378 *  3.7124833    3.3186048  
  38 HYDR    3.6733040    5.1056243    4.9130463  
  39 CARB    2.3902676 *  3.8148660    3.9791619  
  40 HYDR    2.7830490 *  4.6893525    4.8394885  
  41 CARB    3.7483718    4.2900627    4.6247870  
  42 CARB    2.3722484 *  3.2652903    3.8051036  
  43 HYDR    2.6442053 *  2.9397940 *  3.5476297  
  44 HYDR    2.6533240 *  4.1984658    4.6022660  
  45 HYDR    3.3089271    3.7413463    4.4323443  
  46 CARB    4.9191503    5.8015762    6.0603199  
  47 HYDR    4.9506650    6.1657160    6.2601795  
  48 HYDR    5.8078435    6.3291449    6.6193256  
  49 HYDR    5.2761025    6.3415882    6.6826214  
  50 CARB    4.5436330    4.4656787    5.0739279  
  51 HYDR    4.3560161    3.7294509    4.4673460  
  52 HYDR    4.8572971    5.0981813    5.7500414  
  53 HYDR    5.5270064    5.2236499    5.8171982  
  54 CARB    2.4217903 *  1.3687604 *  1.9314035 *
  55 HYDR    3.1666804    1.9648312 *  2.8009541 *
  56 OXYG    0.0000000    2.7125625 *  2.5671459 *
  57 OXYG    2.7125625 *  0.0000000    0.9798478 *
  58 HYDR    2.5671459 *  0.9798478 *  0.0000000  

  * ... LESS THAN  3.000


     ATOMIC BASIS SET
     ----------------
 THE CONTRACTED PRIMITIVE FUNCTIONS HAVE BEEN UNNORMALIZED
 THE CONTRACTED BASIS FUNCTIONS ARE NOW NORMALIZED TO UNITY

  SHELL TYPE  PRIMITIVE        EXPONENT          CONTRACTION COEFFICIENT(S)

 CARBON    

      1   S       1          4563.2400000    0.001966650249
      1   S       2           682.0240000    0.015230601932
      1   S       3           154.9730000    0.076126909656
      1   S       4            44.4553000    0.260801033080
      1   S       5            13.0290000    0.616462078191
      1   S       6             1.8277300    0.221006028032

      2   L       7            20.9642000    0.114660080729    0.040248692673
      2   L       8             4.8033100    0.919999647749    0.237593956746
      2   L       9             1.4593300   -0.003030682134    0.815853851473

      3   L      10             0.4834560    1.000000000000    1.000000000000

      4   L      11             0.1455850    1.000000000000    1.000000000000

      5   L      12             0.0438000    1.000000000000    1.000000000000

      6   D      13             0.6260000    1.000000000000

 CARBON    

      7   S      14          4563.2400000    0.001966650249
      7   S      15           682.0240000    0.015230601932
      7   S      16           154.9730000    0.076126909656
      7   S      17            44.4553000    0.260801033080
      7   S      18            13.0290000    0.616462078191
      7   S      19             1.8277300    0.221006028032

      8   L      20            20.9642000    0.114660080729    0.040248692673
      8   L      21             4.8033100    0.919999647749    0.237593956746
      8   L      22             1.4593300   -0.003030682134    0.815853851473

      9   L      23             0.4834560    1.000000000000    1.000000000000

     10   L      24             0.1455850    1.000000000000    1.000000000000

     11   L      25             0.0438000    1.000000000000    1.000000000000

     12   D      26             0.6260000    1.000000000000

 HYDROGEN  

     13   S      27            33.8650000    0.025493814541
     13   S      28             5.0947900    0.190373108582
     13   S      29             1.1587900    0.852161486043

     14   S      30             0.3258400    1.000000000000

     15   S      31             0.1027410    1.000000000000

     16   S      32             0.0360000    1.000000000000

 HYDROGEN  

     17   S      33            33.8650000    0.025493814541
     17   S      34             5.0947900    0.190373108582
     17   S      35             1.1587900    0.852161486043

     18   S      36             0.3258400    1.000000000000

     19   S      37             0.1027410    1.000000000000

     20   S      38             0.0360000    1.000000000000

 CARBON    

     21   S      39          4563.2400000    0.001966650249
     21   S      40           682.0240000    0.015230601932
     21   S      41           154.9730000    0.076126909656
     21   S      42            44.4553000    0.260801033080
     21   S      43            13.0290000    0.616462078191
     21   S      44             1.8277300    0.221006028032

     22   L      45            20.9642000    0.114660080729    0.040248692673
     22   L      46             4.8033100    0.919999647749    0.237593956746
     22   L      47             1.4593300   -0.003030682134    0.815853851473

     23   L      48             0.4834560    1.000000000000    1.000000000000

     24   L      49             0.1455850    1.000000000000    1.000000000000

     25   L      50             0.0438000    1.000000000000    1.000000000000

     26   D      51             0.6260000    1.000000000000

 HYDROGEN  

     27   S      52            33.8650000    0.025493814541
     27   S      53             5.0947900    0.190373108582
     27   S      54             1.1587900    0.852161486043

     28   S      55             0.3258400    1.000000000000

     29   S      56             0.1027410    1.000000000000

     30   S      57             0.0360000    1.000000000000

 CARBON    

     31   S      58          4563.2400000    0.001966650249
     31   S      59           682.0240000    0.015230601932
     31   S      60           154.9730000    0.076126909656
     31   S      61            44.4553000    0.260801033080
     31   S      62            13.0290000    0.616462078191
     31   S      63             1.8277300    0.221006028032

     32   L      64            20.9642000    0.114660080729    0.040248692673
     32   L      65             4.8033100    0.919999647749    0.237593956746
     32   L      66             1.4593300   -0.003030682134    0.815853851473

     33   L      67             0.4834560    1.000000000000    1.000000000000

     34   L      68             0.1455850    1.000000000000    1.000000000000

     35   L      69             0.0438000    1.000000000000    1.000000000000

     36   D      70             0.6260000    1.000000000000

 HYDROGEN  

     37   S      71            33.8650000    0.025493814541
     37   S      72             5.0947900    0.190373108582
     37   S      73             1.1587900    0.852161486043

     38   S      74             0.3258400    1.000000000000

     39   S      75             0.1027410    1.000000000000

     40   S      76             0.0360000    1.000000000000

 HYDROGEN  

     41   S      77            33.8650000    0.025493814541
     41   S      78             5.0947900    0.190373108582
     41   S      79             1.1587900    0.852161486043

     42   S      80             0.3258400    1.000000000000

     43   S      81             0.1027410    1.000000000000

     44   S      82             0.0360000    1.000000000000

 CARBON    

     45   S      83          4563.2400000    0.001966650249
     45   S      84           682.0240000    0.015230601932
     45   S      85           154.9730000    0.076126909656
     45   S      86            44.4553000    0.260801033080
     45   S      87            13.0290000    0.616462078191
     45   S      88             1.8277300    0.221006028032

     46   L      89            20.9642000    0.114660080729    0.040248692673
     46   L      90             4.8033100    0.919999647749    0.237593956746
     46   L      91             1.4593300   -0.003030682134    0.815853851473

     47   L      92             0.4834560    1.000000000000    1.000000000000

     48   L      93             0.1455850    1.000000000000    1.000000000000

     49   L      94             0.0438000    1.000000000000    1.000000000000

     50   D      95             0.6260000    1.000000000000

 HYDROGEN  

     51   S      96            33.8650000    0.025493814541
     51   S      97             5.0947900    0.190373108582
     51   S      98             1.1587900    0.852161486043

     52   S      99             0.3258400    1.000000000000

     53   S     100             0.1027410    1.000000000000

     54   S     101             0.0360000    1.000000000000

 CARBON    

     55   S     102          4563.2400000    0.001966650249
     55   S     103           682.0240000    0.015230601932
     55   S     104           154.9730000    0.076126909656
     55   S     105            44.4553000    0.260801033080
     55   S     106            13.0290000    0.616462078191
     55   S     107             1.8277300    0.221006028032

     56   L     108            20.9642000    0.114660080729    0.040248692673
     56   L     109             4.8033100    0.919999647749    0.237593956746
     56   L     110             1.4593300   -0.003030682134    0.815853851473

     57   L     111             0.4834560    1.000000000000    1.000000000000

     58   L     112             0.1455850    1.000000000000    1.000000000000

     59   L     113             0.0438000    1.000000000000    1.000000000000

     60   D     114             0.6260000    1.000000000000

 CARBON    

     61   S     115          4563.2400000    0.001966650249
     61   S     116           682.0240000    0.015230601932
     61   S     117           154.9730000    0.076126909656
     61   S     118            44.4553000    0.260801033080
     61   S     119            13.0290000    0.616462078191
     61   S     120             1.8277300    0.221006028032

     62   L     121            20.9642000    0.114660080729    0.040248692673
     62   L     122             4.8033100    0.919999647749    0.237593956746
     62   L     123             1.4593300   -0.003030682134    0.815853851473

     63   L     124             0.4834560    1.000000000000    1.000000000000

     64   L     125             0.1455850    1.000000000000    1.000000000000

     65   L     126             0.0438000    1.000000000000    1.000000000000

     66   D     127             0.6260000    1.000000000000

 HYDROGEN  

     67   S     128            33.8650000    0.025493814541
     67   S     129             5.0947900    0.190373108582
     67   S     130             1.1587900    0.852161486043

     68   S     131             0.3258400    1.000000000000

     69   S     132             0.1027410    1.000000000000

     70   S     133             0.0360000    1.000000000000

 HYDROGEN  

     71   S     134            33.8650000    0.025493814541
     71   S     135             5.0947900    0.190373108582
     71   S     136             1.1587900    0.852161486043

     72   S     137             0.3258400    1.000000000000

     73   S     138             0.1027410    1.000000000000

     74   S     139             0.0360000    1.000000000000

 HYDROGEN  

     75   S     140            33.8650000    0.025493814541
     75   S     141             5.0947900    0.190373108582
     75   S     142             1.1587900    0.852161486043

     76   S     143             0.3258400    1.000000000000

     77   S     144             0.1027410    1.000000000000

     78   S     145             0.0360000    1.000000000000

 CARBON    

     79   S     146          4563.2400000    0.001966650249
     79   S     147           682.0240000    0.015230601932
     79   S     148           154.9730000    0.076126909656
     79   S     149            44.4553000    0.260801033080
     79   S     150            13.0290000    0.616462078191
     79   S     151             1.8277300    0.221006028032

     80   L     152            20.9642000    0.114660080729    0.040248692673
     80   L     153             4.8033100    0.919999647749    0.237593956746
     80   L     154             1.4593300   -0.003030682134    0.815853851473

     81   L     155             0.4834560    1.000000000000    1.000000000000

     82   L     156             0.1455850    1.000000000000    1.000000000000

     83   L     157             0.0438000    1.000000000000    1.000000000000

     84   D     158             0.6260000    1.000000000000

 HYDROGEN  

     85   S     159            33.8650000    0.025493814541
     85   S     160             5.0947900    0.190373108582
     85   S     161             1.1587900    0.852161486043

     86   S     162             0.3258400    1.000000000000

     87   S     163             0.1027410    1.000000000000

     88   S     164             0.0360000    1.000000000000

 HYDROGEN  

     89   S     165            33.8650000    0.025493814541
     89   S     166             5.0947900    0.190373108582
     89   S     167             1.1587900    0.852161486043

     90   S     168             0.3258400    1.000000000000

     91   S     169             0.1027410    1.000000000000

     92   S     170             0.0360000    1.000000000000

 HYDROGEN  

     93   S     171            33.8650000    0.025493814541
     93   S     172             5.0947900    0.190373108582
     93   S     173             1.1587900    0.852161486043

     94   S     174             0.3258400    1.000000000000

     95   S     175             0.1027410    1.000000000000

     96   S     176             0.0360000    1.000000000000

 CARBON    

     97   S     177          4563.2400000    0.001966650249
     97   S     178           682.0240000    0.015230601932
     97   S     179           154.9730000    0.076126909656
     97   S     180            44.4553000    0.260801033080
     97   S     181            13.0290000    0.616462078191
     97   S     182             1.8277300    0.221006028032

     98   L     183            20.9642000    0.114660080729    0.040248692673
     98   L     184             4.8033100    0.919999647749    0.237593956746
     98   L     185             1.4593300   -0.003030682134    0.815853851473

     99   L     186             0.4834560    1.000000000000    1.000000000000

    100   L     187             0.1455850    1.000000000000    1.000000000000

    101   L     188             0.0438000    1.000000000000    1.000000000000

    102   D     189             0.6260000    1.000000000000

 HYDROGEN  

    103   S     190            33.8650000    0.025493814541
    103   S     191             5.0947900    0.190373108582
    103   S     192             1.1587900    0.852161486043

    104   S     193             0.3258400    1.000000000000

    105   S     194             0.1027410    1.000000000000

    106   S     195             0.0360000    1.000000000000

 HYDROGEN  

    107   S     196            33.8650000    0.025493814541
    107   S     197             5.0947900    0.190373108582
    107   S     198             1.1587900    0.852161486043

    108   S     199             0.3258400    1.000000000000

    109   S     200             0.1027410    1.000000000000

    110   S     201             0.0360000    1.000000000000

 HYDROGEN  

    111   S     202            33.8650000    0.025493814541
    111   S     203             5.0947900    0.190373108582
    111   S     204             1.1587900    0.852161486043

    112   S     205             0.3258400    1.000000000000

    113   S     206             0.1027410    1.000000000000

    114   S     207             0.0360000    1.000000000000

 CARBON    

    115   S     208          4563.2400000    0.001966650249
    115   S     209           682.0240000    0.015230601932
    115   S     210           154.9730000    0.076126909656
    115   S     211            44.4553000    0.260801033080
    115   S     212            13.0290000    0.616462078191
    115   S     213             1.8277300    0.221006028032

    116   L     214            20.9642000    0.114660080729    0.040248692673
    116   L     215             4.8033100    0.919999647749    0.237593956746
    116   L     216             1.4593300   -0.003030682134    0.815853851473

    117   L     217             0.4834560    1.000000000000    1.000000000000

    118   L     218             0.1455850    1.000000000000    1.000000000000

    119   L     219             0.0438000    1.000000000000    1.000000000000

    120   D     220             0.6260000    1.000000000000

 HYDROGEN  

    121   S     221            33.8650000    0.025493814541
    121   S     222             5.0947900    0.190373108582
    121   S     223             1.1587900    0.852161486043

    122   S     224             0.3258400    1.000000000000

    123   S     225             0.1027410    1.000000000000

    124   S     226             0.0360000    1.000000000000

 OXYGEN    

    125   S     227          8588.5000000    0.001895150083
    125   S     228          1297.2300000    0.014385900631
    125   S     229           299.2960000    0.070732003103
    125   S     230            87.3771000    0.240001010530
    125   S     231            25.6789000    0.594797026097
    125   S     232             3.7400400    0.280802012320

    126   L     233            42.1175000    0.113889012440    0.036511397380
    126   L     234             9.6283700    0.920811100576    0.237152982984
    126   L     235             2.8533200   -0.003274470358    0.819701941186

    127   L     236             0.9056610    1.000000000000    1.000000000000

    128   L     237             0.2556110    1.000000000000    1.000000000000

    129   L     238             0.0845000    1.000000000000    1.000000000000

    130   D     239             1.2920000    1.000000000000

 OXYGEN    

    131   S     240          8588.5000000    0.001895150083
    131   S     241          1297.2300000    0.014385900631
    131   S     242           299.2960000    0.070732003103
    131   S     243            87.3771000    0.240001010530
    131   S     244            25.6789000    0.594797026097
    131   S     245             3.7400400    0.280802012320

    132   L     246            42.1175000    0.113889012440    0.036511397380
    132   L     247             9.6283700    0.920811100576    0.237152982984
    132   L     248             2.8533200   -0.003274470358    0.819701941186

    133   L     249             0.9056610    1.000000000000    1.000000000000

    134   L     250             0.2556110    1.000000000000    1.000000000000

    135   L     251             0.0845000    1.000000000000    1.000000000000

    136   D     252             1.2920000    1.000000000000

 HYDROGEN  

    137   S     253            33.8650000    0.025493814541
    137   S     254             5.0947900    0.190373108582
    137   S     255             1.1587900    0.852161486043

    138   S     256             0.3258400    1.000000000000

    139   S     257             0.1027410    1.000000000000

    140   S     258             0.0360000    1.000000000000

 CARBON    

    141   S     259          4563.2400000    0.001966650249
    141   S     260           682.0240000    0.015230601932
    141   S     261           154.9730000    0.076126909656
    141   S     262            44.4553000    0.260801033080
    141   S     263            13.0290000    0.616462078191
    141   S     264             1.8277300    0.221006028032

    142   L     265            20.9642000    0.114660080729    0.040248692673
    142   L     266             4.8033100    0.919999647749    0.237593956746
    142   L     267             1.4593300   -0.003030682134    0.815853851473

    143   L     268             0.4834560    1.000000000000    1.000000000000

    144   L     269             0.1455850    1.000000000000    1.000000000000

    145   L     270             0.0438000    1.000000000000    1.000000000000

    146   D     271             0.6260000    1.000000000000

 CARBON    

    147   S     272          4563.2400000    0.001966650249
    147   S     273           682.0240000    0.015230601932
    147   S     274           154.9730000    0.076126909656
    147   S     275            44.4553000    0.260801033080
    147   S     276            13.0290000    0.616462078191
    147   S     277             1.8277300    0.221006028032

    148   L     278            20.9642000    0.114660080729    0.040248692673
    148   L     279             4.8033100    0.919999647749    0.237593956746
    148   L     280             1.4593300   -0.003030682134    0.815853851473

    149   L     281             0.4834560    1.000000000000    1.000000000000

    150   L     282             0.1455850    1.000000000000    1.000000000000

    151   L     283             0.0438000    1.000000000000    1.000000000000

    152   D     284             0.6260000    1.000000000000

 HYDROGEN  

    153   S     285            33.8650000    0.025493814541
    153   S     286             5.0947900    0.190373108582
    153   S     287             1.1587900    0.852161486043

    154   S     288             0.3258400    1.000000000000

    155   S     289             0.1027410    1.000000000000

    156   S     290             0.0360000    1.000000000000

 HYDROGEN  

    157   S     291            33.8650000    0.025493814541
    157   S     292             5.0947900    0.190373108582
    157   S     293             1.1587900    0.852161486043

    158   S     294             0.3258400    1.000000000000

    159   S     295             0.1027410    1.000000000000

    160   S     296             0.0360000    1.000000000000

 CARBON    

    161   S     297          4563.2400000    0.001966650249
    161   S     298           682.0240000    0.015230601932
    161   S     299           154.9730000    0.076126909656
    161   S     300            44.4553000    0.260801033080
    161   S     301            13.0290000    0.616462078191
    161   S     302             1.8277300    0.221006028032

    162   L     303            20.9642000    0.114660080729    0.040248692673
    162   L     304             4.8033100    0.919999647749    0.237593956746
    162   L     305             1.4593300   -0.003030682134    0.815853851473

    163   L     306             0.4834560    1.000000000000    1.000000000000

    164   L     307             0.1455850    1.000000000000    1.000000000000

    165   L     308             0.0438000    1.000000000000    1.000000000000

    166   D     309             0.6260000    1.000000000000

 HYDROGEN  

    167   S     310            33.8650000    0.025493814541
    167   S     311             5.0947900    0.190373108582
    167   S     312             1.1587900    0.852161486043

    168   S     313             0.3258400    1.000000000000

    169   S     314             0.1027410    1.000000000000

    170   S     315             0.0360000    1.000000000000

 CARBON    

    171   S     316          4563.2400000    0.001966650249
    171   S     317           682.0240000    0.015230601932
    171   S     318           154.9730000    0.076126909656
    171   S     319            44.4553000    0.260801033080
    171   S     320            13.0290000    0.616462078191
    171   S     321             1.8277300    0.221006028032

    172   L     322            20.9642000    0.114660080729    0.040248692673
    172   L     323             4.8033100    0.919999647749    0.237593956746
    172   L     324             1.4593300   -0.003030682134    0.815853851473

    173   L     325             0.4834560    1.000000000000    1.000000000000

    174   L     326             0.1455850    1.000000000000    1.000000000000

    175   L     327             0.0438000    1.000000000000    1.000000000000

    176   D     328             0.6260000    1.000000000000

 HYDROGEN  

    177   S     329            33.8650000    0.025493814541
    177   S     330             5.0947900    0.190373108582
    177   S     331             1.1587900    0.852161486043

    178   S     332             0.3258400    1.000000000000

    179   S     333             0.1027410    1.000000000000

    180   S     334             0.0360000    1.000000000000

 HYDROGEN  

    181   S     335            33.8650000    0.025493814541
    181   S     336             5.0947900    0.190373108582
    181   S     337             1.1587900    0.852161486043

    182   S     338             0.3258400    1.000000000000

    183   S     339             0.1027410    1.000000000000

    184   S     340             0.0360000    1.000000000000

 CARBON    

    185   S     341          4563.2400000    0.001966650249
    185   S     342           682.0240000    0.015230601932
    185   S     343           154.9730000    0.076126909656
    185   S     344            44.4553000    0.260801033080
    185   S     345            13.0290000    0.616462078191
    185   S     346             1.8277300    0.221006028032

    186   L     347            20.9642000    0.114660080729    0.040248692673
    186   L     348             4.8033100    0.919999647749    0.237593956746
    186   L     349             1.4593300   -0.003030682134    0.815853851473

    187   L     350             0.4834560    1.000000000000    1.000000000000

    188   L     351             0.1455850    1.000000000000    1.000000000000

    189   L     352             0.0438000    1.000000000000    1.000000000000

    190   D     353             0.6260000    1.000000000000

 HYDROGEN  

    191   S     354            33.8650000    0.025493814541
    191   S     355             5.0947900    0.190373108582
    191   S     356             1.1587900    0.852161486043

    192   S     357             0.3258400    1.000000000000

    193   S     358             0.1027410    1.000000000000

    194   S     359             0.0360000    1.000000000000

 CARBON    

    195   S     360          4563.2400000    0.001966650249
    195   S     361           682.0240000    0.015230601932
    195   S     362           154.9730000    0.076126909656
    195   S     363            44.4553000    0.260801033080
    195   S     364            13.0290000    0.616462078191
    195   S     365             1.8277300    0.221006028032

    196   L     366            20.9642000    0.114660080729    0.040248692673
    196   L     367             4.8033100    0.919999647749    0.237593956746
    196   L     368             1.4593300   -0.003030682134    0.815853851473

    197   L     369             0.4834560    1.000000000000    1.000000000000

    198   L     370             0.1455850    1.000000000000    1.000000000000

    199   L     371             0.0438000    1.000000000000    1.000000000000

    200   D     372             0.6260000    1.000000000000

 CARBON    

    201   S     373          4563.2400000    0.001966650249
    201   S     374           682.0240000    0.015230601932
    201   S     375           154.9730000    0.076126909656
    201   S     376            44.4553000    0.260801033080
    201   S     377            13.0290000    0.616462078191
    201   S     378             1.8277300    0.221006028032

    202   L     379            20.9642000    0.114660080729    0.040248692673
    202   L     380             4.8033100    0.919999647749    0.237593956746
    202   L     381             1.4593300   -0.003030682134    0.815853851473

    203   L     382             0.4834560    1.000000000000    1.000000000000

    204   L     383             0.1455850    1.000000000000    1.000000000000

    205   L     384             0.0438000    1.000000000000    1.000000000000

    206   D     385             0.6260000    1.000000000000

 HYDROGEN  

    207   S     386            33.8650000    0.025493814541
    207   S     387             5.0947900    0.190373108582
    207   S     388             1.1587900    0.852161486043

    208   S     389             0.3258400    1.000000000000

    209   S     390             0.1027410    1.000000000000

    210   S     391             0.0360000    1.000000000000

 HYDROGEN  

    211   S     392            33.8650000    0.025493814541
    211   S     393             5.0947900    0.190373108582
    211   S     394             1.1587900    0.852161486043

    212   S     395             0.3258400    1.000000000000

    213   S     396             0.1027410    1.000000000000

    214   S     397             0.0360000    1.000000000000

 HYDROGEN  

    215   S     398            33.8650000    0.025493814541
    215   S     399             5.0947900    0.190373108582
    215   S     400             1.1587900    0.852161486043

    216   S     401             0.3258400    1.000000000000

    217   S     402             0.1027410    1.000000000000

    218   S     403             0.0360000    1.000000000000

 CARBON    

    219   S     404          4563.2400000    0.001966650249
    219   S     405           682.0240000    0.015230601932
    219   S     406           154.9730000    0.076126909656
    219   S     407            44.4553000    0.260801033080
    219   S     408            13.0290000    0.616462078191
    219   S     409             1.8277300    0.221006028032

    220   L     410            20.9642000    0.114660080729    0.040248692673
    220   L     411             4.8033100    0.919999647749    0.237593956746
    220   L     412             1.4593300   -0.003030682134    0.815853851473

    221   L     413             0.4834560    1.000000000000    1.000000000000

    222   L     414             0.1455850    1.000000000000    1.000000000000

    223   L     415             0.0438000    1.000000000000    1.000000000000

    224   D     416             0.6260000    1.000000000000

 HYDROGEN  

    225   S     417            33.8650000    0.025493814541
    225   S     418             5.0947900    0.190373108582
    225   S     419             1.1587900    0.852161486043

    226   S     420             0.3258400    1.000000000000

    227   S     421             0.1027410    1.000000000000

    228   S     422             0.0360000    1.000000000000

 HYDROGEN  

    229   S     423            33.8650000    0.025493814541
    229   S     424             5.0947900    0.190373108582
    229   S     425             1.1587900    0.852161486043

    230   S     426             0.3258400    1.000000000000

    231   S     427             0.1027410    1.000000000000

    232   S     428             0.0360000    1.000000000000

 HYDROGEN  

    233   S     429            33.8650000    0.025493814541
    233   S     430             5.0947900    0.190373108582
    233   S     431             1.1587900    0.852161486043

    234   S     432             0.3258400    1.000000000000

    235   S     433             0.1027410    1.000000000000

    236   S     434             0.0360000    1.000000000000

 CARBON    

    237   S     435          4563.2400000    0.001966650249
    237   S     436           682.0240000    0.015230601932
    237   S     437           154.9730000    0.076126909656
    237   S     438            44.4553000    0.260801033080
    237   S     439            13.0290000    0.616462078191
    237   S     440             1.8277300    0.221006028032

    238   L     441            20.9642000    0.114660080729    0.040248692673
    238   L     442             4.8033100    0.919999647749    0.237593956746
    238   L     443             1.4593300   -0.003030682134    0.815853851473

    239   L     444             0.4834560    1.000000000000    1.000000000000

    240   L     445             0.1455850    1.000000000000    1.000000000000

    241   L     446             0.0438000    1.000000000000    1.000000000000

    242   D     447             0.6260000    1.000000000000

 HYDROGEN  

    243   S     448            33.8650000    0.025493814541
    243   S     449             5.0947900    0.190373108582
    243   S     450             1.1587900    0.852161486043

    244   S     451             0.3258400    1.000000000000

    245   S     452             0.1027410    1.000000000000

    246   S     453             0.0360000    1.000000000000

 HYDROGEN  

    247   S     454            33.8650000    0.025493814541
    247   S     455             5.0947900    0.190373108582
    247   S     456             1.1587900    0.852161486043

    248   S     457             0.3258400    1.000000000000

    249   S     458             0.1027410    1.000000000000

    250   S     459             0.0360000    1.000000000000

 HYDROGEN  

    251   S     460            33.8650000    0.025493814541
    251   S     461             5.0947900    0.190373108582
    251   S     462             1.1587900    0.852161486043

    252   S     463             0.3258400    1.000000000000

    253   S     464             0.1027410    1.000000000000

    254   S     465             0.0360000    1.000000000000

 CARBON    

    255   S     466          4563.2400000    0.001966650249
    255   S     467           682.0240000    0.015230601932
    255   S     468           154.9730000    0.076126909656
    255   S     469            44.4553000    0.260801033080
    255   S     470            13.0290000    0.616462078191
    255   S     471             1.8277300    0.221006028032

    256   L     472            20.9642000    0.114660080729    0.040248692673
    256   L     473             4.8033100    0.919999647749    0.237593956746
    256   L     474             1.4593300   -0.003030682134    0.815853851473

    257   L     475             0.4834560    1.000000000000    1.000000000000

    258   L     476             0.1455850    1.000000000000    1.000000000000

    259   L     477             0.0438000    1.000000000000    1.000000000000

    260   D     478             0.6260000    1.000000000000

 HYDROGEN  

    261   S     479            33.8650000    0.025493814541
    261   S     480             5.0947900    0.190373108582
    261   S     481             1.1587900    0.852161486043

    262   S     482             0.3258400    1.000000000000

    263   S     483             0.1027410    1.000000000000

    264   S     484             0.0360000    1.000000000000

 OXYGEN    

    265   S     485          8588.5000000    0.001895150083
    265   S     486          1297.2300000    0.014385900631
    265   S     487           299.2960000    0.070732003103
    265   S     488            87.3771000    0.240001010530
    265   S     489            25.6789000    0.594797026097
    265   S     490             3.7400400    0.280802012320

    266   L     491            42.1175000    0.113889012440    0.036511397380
    266   L     492             9.6283700    0.920811100576    0.237152982984
    266   L     493             2.8533200   -0.003274470358    0.819701941186

    267   L     494             0.9056610    1.000000000000    1.000000000000

    268   L     495             0.2556110    1.000000000000    1.000000000000

    269   L     496             0.0845000    1.000000000000    1.000000000000

    270   D     497             1.2920000    1.000000000000

 OXYGEN    

    271   S     498          8588.5000000    0.001895150083
    271   S     499          1297.2300000    0.014385900631
    271   S     500           299.2960000    0.070732003103
    271   S     501            87.3771000    0.240001010530
    271   S     502            25.6789000    0.594797026097
    271   S     503             3.7400400    0.280802012320

    272   L     504            42.1175000    0.113889012440    0.036511397380
    272   L     505             9.6283700    0.920811100576    0.237152982984
    272   L     506             2.8533200   -0.003274470358    0.819701941186

    273   L     507             0.9056610    1.000000000000    1.000000000000

    274   L     508             0.2556110    1.000000000000    1.000000000000

    275   L     509             0.0845000    1.000000000000    1.000000000000

    276   D     510             1.2920000    1.000000000000

 HYDROGEN  

    277   S     511            33.8650000    0.025493814541
    277   S     512             5.0947900    0.190373108582
    277   S     513             1.1587900    0.852161486043

    278   S     514             0.3258400    1.000000000000

    279   S     515             0.1027410    1.000000000000

    280   S     516             0.0360000    1.000000000000

 TOTAL NUMBER OF BASIS SET SHELLS             =  280
 NUMBER OF CARTESIAN GAUSSIAN BASIS FUNCTIONS =  688
 NUMBER OF ELECTRONS                          =  186
 CHARGE OF MOLECULE                           =    0
 SPIN MULTIPLICITY                            =    1
 NUMBER OF OCCUPIED ORBITALS (ALPHA)          =   93
 NUMBER OF OCCUPIED ORBITALS (BETA )          =   93
 TOTAL NUMBER OF ATOMS                        =   58
 THE NUCLEAR REPULSION ENERGY IS     2370.8263323261

     $CONTRL OPTIONS
     ---------------
 SCFTYP=NONE         RUNTYP=TRANSITN     EXETYP=RUN     
 MPLEVL=       0     CITYP =GUGA         CCTYP =NONE         VBTYP =NONE    
 DFTTYP=NONE         TDDFT =NONE    
 MULT  =       1     ICHARG=       0     NZVAR =       0     COORD =UNIQUE  
 PP    =NONE         RELWFN=NONE         LOCAL =NONE         NUMGRD=       F
 ISPHER=       0     NOSYM =       0     MAXIT =     200     UNITS =ANGS    
 PLTORB=       F     MOLPLT=       F     AIMPAC=       F     FRIEND=        
 NPRINT=       7     IREST =       0     GEOM  =INPUT   
 NORMF =       0     NORMP =       0     ITOL  =      30     ICUT  =      11
 INTTYP=BEST         GRDTYP=BEST         QMTTOL= 1.0E-06

     $SYSTEM OPTIONS
     ---------------
  REPLICATED MEMORY=   350000000 WORDS (ON EVERY NODE).
 DISTRIBUTED MEMDDI=           0 MILLION WORDS IN AGGREGATE,
 MEMDDI DISTRIBUTED OVER  10 PROCESSORS IS           0 WORDS/PROCESSOR.
 TOTAL MEMORY REQUESTED ON EACH PROCESSOR=   350000000 WORDS.
 TIMLIM=      360000.00 MINUTES, OR     250.0 DAYS.
 PARALL= T  BALTYP=  DLB     KDIAG=    0  COREFL= F
 MXSEQ2=     300 MXSEQ3=     150  mem10=         0

          ----------------
          PROPERTIES INPUT
          ----------------

     MOMENTS            FIELD           POTENTIAL          DENSITY
 IEMOM =       1   IEFLD =       0   IEPOT =       0   IEDEN =       0
 WHERE =COMASS     WHERE =NUCLEI     WHERE =NUCLEI     WHERE =NUCLEI  
 OUTPUT=BOTH       OUTPUT=BOTH       OUTPUT=BOTH       OUTPUT=BOTH    
 IEMINT=       0   IEFINT=       0                     IEDINT=       0
                                                       MORB  =       0
          EXTRAPOLATION IN EFFECT
          SOSCF IN EFFECT
 ORBITAL PRINTING OPTION: NPREO=     1   688     2     1

     -------------------------------
     INTEGRAL TRANSFORMATION OPTIONS
     -------------------------------
     NWORD  =            0
     CUTOFF = 1.0E-12     MPTRAN =       0
     DIRTRF =       T     AOINTS =DUP     

          ----------------------
          INTEGRAL INPUT OPTIONS
          ----------------------
 NOPK  =       1 NORDER=       0 SCHWRZ=       T

     ------------------------------------------
     THE POINT GROUP IS C1 , NAXIS= 0, ORDER= 1
     ------------------------------------------

     DIMENSIONS OF THE SYMMETRY SUBSPACES ARE
 A   =  688

 ..... DONE SETTING UP THE RUN .....
 CPU     0: STEP CPU TIME=     2.77 TOTAL CPU TIME=          2.8 (      0.0 MIN)
 TOTAL WALL CLOCK TIME=          4.9 SECONDS, CPU UTILIZATION IS    57.00%

     ------------------------
     TRANSITION MOMENT DRIVER
     ------------------------

     -------------------------------
     INPUT FOR TRANSITION MOMENT RUN
     -------------------------------
     OPERAT=HSO1         NFZC  =      90     NOCC  =      94
     NUMCI =       2     NUMVEC=       1     SYMTOL=   1.0E-04
     IPRHSO=       0     NOSYM =       0     ETOL  =   100.000000
     UPPER ENERGY LIMIT FOR SPIN-ORBIT CI MATRIX   =      100.000 HARTREE.
     TMOMNT=       T     SKIPDM=       T     PRTPRM=       T
     SLOWFF=       F     PHYSRC=       F     MODPAR=       3
     JZ    =       0     PARMP =       0     ZEFTYP=TRUE    
     MCP2E =       0     ONECNT=       0     NFFBUF=      -1
     EEQTOL=   0.10E-05  ISTNO =  0  0
     DEGTOL= .0200 .0020

     IROOTS=         4  4
     NSTATE=         4  4
     IVEX  =         1  1
     ZEFF  =        6.0   6.0   1.0   1.0   6.0   1.0   6.0   1.0   1.0   6.0
     ZEFF  =        1.0   6.0   6.0   1.0   1.0   1.0   6.0   1.0   1.0   1.0
     ZEFF  =        6.0   1.0   1.0   1.0   6.0   1.0   8.0   8.0   1.0   6.0
     ZEFF  =        6.0   1.0   1.0   6.0   1.0   6.0   1.0   1.0   6.0   1.0
     ZEFF  =        6.0   6.0   1.0   1.0   1.0   6.0   1.0   1.0   1.0   6.0
     ZEFF  =        1.0   1.0   1.0   6.0   1.0   8.0   8.0   1.0

          ********************
          1 ELECTRON INTEGRALS
          ********************
 ...... END OF ONE-ELECTRON INTEGRALS ......
 CPU     0: STEP CPU TIME=     0.22 TOTAL CPU TIME=          3.0 (      0.0 MIN)
 TOTAL WALL CLOCK TIME=          6.1 SECONDS, CPU UTILIZATION IS    48.70%
 OPENING FILE SOCCDAT WITH      12 LOGICAL RECORDS OF       0 WORDS
 WITH A MAXIMUM OF          12 PHYSICAL RECORDS OF  204800 WORDS

 STATISTICS FOR GENERATION OF SYMMETRY ORBITAL -Q- MATRIX
 NUMBER OF CARTESIAN ATOMIC ORBITALS=        688
 NUMBER OF SPHERICAL CONTAMINANTS DROPPED=     0
 NUMBER OF LINEARLY DEPENDENT MOS DROPPED=     2
 TOTAL NUMBER OF MOS IN VARIATION SPACE=     686

 ...WARNING (SYMORB.SRC)...
 THE INPUT BASIS SET CONTAINS APPROXIMATE LINEAR DEPENDENCE.
 THE SMALLEST EIGENVALUE OF THE OVERLAP MATRIX IS   4.634273E-07
 THERE ARE    2 EIGENVALUES LESS THAN QMTTOL=  1.00E-06
 EIGENVECTORS BELOW -QMTTOL- ARE DROPPED FROM THE MO SPACE,
 IN ORDER TO ELIMINATE THE APPROXIMATE LINEAR DEPENDENCE.

 THIS WILL MOST LIKELY CHANGE THE ENERGY ON THE ORDER OF TENS OF MICROHARTREES,
 DEPENDING ON THE NUMBER OF ORBITALS REMOVED.  THE VALUE OF QMTTOL CAN BE 
 CHANGED IN $CONTRL: JOBS WITH EIGENVALUES BELOW 1.0E-07 PROBABLY WON'T
 CONVERGE.  EIGENVALUES BETWEEN 1.0E-07 AND 1.0E-06 MAY REQUIRE LOOSENING OF
 THE DENSITY CRITERION (CONV IN $SCF), MORE ACCURATE INTEGRAL EVALUATION
 (ICUT=11 IN $CONTRL), MORE ACCURATE DIRECT SCF FOCK MATRIX
 CONSTRUCTION (FDIFF=.FALSE. IN $SCF), OR CHANGING THE SCF CONVERGER
 (DIIS=.TRUE. IN $SCF).

                    * * * * * WARNING * * * * *
 POSSIBLE LINEAR DEPENDENCE PROBLEMS DETECTED, INPUT QMTTOL= 1.0E-06,
 WITH    10 OVERLAP EIGENVALUES LYING BETWEEN 1.0E-05 AND QMTTOL.
 IF YOU EXPERIENCE SCF CONVERGENCE DIFFICULTIES WITH THE DENSITY ALMOST BUT
 NOT QUITE CONVERGED, YOU MAY NEED TO LOOSEN -QMTTOL- BY A FACTOR 5 TO 10.


          ----------------------
          CORRESPONDING ORBITALS
          ----------------------
 THE CORRESPONDING ORBITAL OVERLAPS ARE
  1.0000000000 1.0000000000 1.0000000000 1.0000000000 1.0000000000
  1.0000000000 1.0000000000 1.0000000000 1.0000000000 1.0000000000
  1.0000000000 1.0000000000 1.0000000000 1.0000000000 1.0000000000
  1.0000000000 1.0000000000 1.0000000000 1.0000000000 1.0000000000
  1.0000000000 1.0000000000 1.0000000000 1.0000000000 1.0000000000
  1.0000000000 1.0000000000 1.0000000000 1.0000000000 1.0000000000
  1.0000000000 1.0000000000 1.0000000000 1.0000000000 1.0000000000
  1.0000000000 1.0000000000 1.0000000000 1.0000000000 1.0000000000
  1.0000000000 1.0000000000 1.0000000000 1.0000000000 1.0000000000
  1.0000000000 1.0000000000 1.0000000000 1.0000000000 1.0000000000
  1.0000000000 1.0000000000 1.0000000000 1.0000000000 1.0000000000
  1.0000000000 1.0000000000 1.0000000000 1.0000000000 1.0000000000
  1.0000000000 1.0000000000 1.0000000000 1.0000000000 1.0000000000
  1.0000000000 1.0000000000 1.0000000000 1.0000000000 1.0000000000
  1.0000000000 1.0000000000 1.0000000000 1.0000000000 1.0000000000
  1.0000000000 1.0000000000 1.0000000000 1.0000000000 1.0000000000
  1.0000000000 1.0000000000 1.0000000000 1.0000000000 1.0000000000
  1.0000000000 1.0000000000 1.0000000000 1.0000000000 1.0000000000
  1.0000000000 1.0000000000 1.0000000000 1.0000000000
 CPU     0: STEP CPU TIME=     0.58 TOTAL CPU TIME=          3.6 (      0.1 MIN)
 TOTAL WALL CLOCK TIME=          7.7 SECONDS, CPU UTILIZATION IS    46.30%

                    ----------------------
                    AO INTEGRAL TECHNOLOGY
                    ----------------------
     S,P,L SHELL ROTATED AXIS INTEGRALS, REPROGRAMMED BY
        KAZUYA ISHIMURA (IMS) AND JOSE SIERRA (SYNSTAR).
     S,P,D,L SHELL ROTATED AXIS INTEGRALS PROGRAMMED BY
        KAZUYA ISHIMURA (INSTITUTE FOR MOLECULAR SCIENCE).
     S,P,D,F,G SHELL TO TOTAL QUARTET ANGULAR MOMENTUM SUM 5,
        ERIC PROGRAM BY GRAHAM FLETCHER (ELORET AND NASA ADVANCED
        SUPERCOMPUTING DIVISION, AMES RESEARCH CENTER).
     S,P,D,F,G,L SHELL GENERAL RYS QUADRATURE PROGRAMMED BY
        MICHEL DUPUIS (PACIFIC NORTHWEST NATIONAL LABORATORY).

          --------------------
          2 ELECTRON INTEGRALS
          --------------------

 DIRECT SCF METHOD SKIPS INTEGRAL STORAGE ON DISK.
 DIRECT TRANSFORMATION SKIPS AO INTEGRAL STORAGE ON DISK.
  ...... END OF TWO-ELECTRON INTEGRALS .....
 STEP CPU TIME =     0.03 TOTAL CPU TIME =          3.6 (      0.1 MIN)
 TOTAL WALL CLOCK TIME=          7.7 SECONDS, CPU UTILIZATION IS    46.51%
 ...... END OF ORBITAL SELECTION ......


     -------------------------
      1-ST     CI CALCULATION
     -------------------------

          -----------------------     ----------------------------
          GUGA DISTINCT ROW TABLE     WRITTEN BY B.R.BROOKS,P.SAXE
          -----------------------     ----------------------------

      GROUP=C1           NPRT=       0
       FORS=       T   INTACT=       F
       FOCI=       F   MXNINT=   50000
       SOCI=       F   MXNEME=   10000
     IEXCIT=       0

      -CORE-    -INTERNAL-  -EXTERNAL-
     NFZC=  90   NDOC=   3   NEXT=   0
     NMCC=   0   NAOS=   0   NFZV=   0
                 NBOS=   0
                 NALP=   0
                 NVAL=   1

 THE MAXIMUM ELECTRON EXCITATION WILL BE   2

 SYMMETRIES FOR THE  90 CORE,   4 ACTIVE,   0 EXTERNAL MO-S ARE
     CORE= A     A     A     A     A     A     A     A     A     A   
           A     A     A     A     A     A     A     A     A     A   
           A     A     A     A     A     A     A     A     A     A   
           A     A     A     A     A     A     A     A     A     A   
           A     A     A     A     A     A     A     A     A     A   
           A     A     A     A     A     A     A     A     A     A   
           A     A     A     A     A     A     A     A     A     A   
           A     A     A     A     A     A     A     A     A     A   
           A     A     A     A     A     A     A     A     A     A   
   ACTIVE= A     A     A     A   
           DOC   DOC   DOC   VAL 

 MOLECULAR CHARGE          =    0
 NUMBER OF ALPHA ELECTRONS =   93
 NUMBER OF  BETA ELECTRONS =   93

 THE ELECTRONIC STATE IS  1-A   

 THE DISTINCT ROW TABLE HAS        11 ROWS.
  THE WAVEFUNCTION CONTAINS        10 WALKS (CSF-S).

 TOTAL NUMBER OF INTEGRALS =         73
 NUMBER OF INTEGRALS/GROUP =         73
 NUMBER OF INTEGRAL GROUPS =          1
 MAXIMUM RECORD SIZES ARE     500 FOR UNIT 11      22 FOR UNIT 12
                            30001 FOR UNIT 15   30001 FOR UNIT 16
 ...... END OF -DRT- GENERATION ...... 
 CPU     0: STEP CPU TIME=     2.28 TOTAL CPU TIME=          5.9 (      0.1 MIN)
 TOTAL WALL CLOCK TIME=         10.5 SECONDS, CPU UTILIZATION IS    56.11%

     --------------------------------------------
     PARTIAL TWO ELECTRON INTEGRAL TRANSFORMATION
     --------------------------------------------

 NUMBER OF CORE MOLECULAR ORBITALS     =   90
 NUMBER OF OCCUPIED MOLECULAR ORBITALS =   94
 TOTAL NUMBER OF MOLECULAR ORBITALS    =   94
 TOTAL NUMBER OF ATOMIC ORBITALS       =  688
 THRESHOLD FOR KEEPING TRANSFORMED 2E- INTEGRALS = 1.000E-12
 AO INTEGRALS WILL BE CALCULATED IN DIRECT MODE...
 DIRECT TRANSFORMATION SKIPS AO INTEGRAL STORAGE ON DISK.
 SCHWARZ INEQUALITY OVERHEAD:    196870 INTEGRALS, T=        0.01
 EVALUATING THE FROZEN CORE ENERGY...
 ----- FROZEN CORE ENERGY =     -3438.9682656017

 PLAN A: REQUIREMENTS FOR FULLY IN-MEMORY TRANSFORMATION:
 # OF WORDS AVAILABLE =            349022593
 # OF WORDS NEEDED    =            654820215

 PLAN B: REQUIREMENTS FOR THE SEGMENTED TRANSFORMATION:
       MINIMUM=      165619191 WORDS FOR 1 MOLECULAR ORBITAL PER PASS
       MAXIMUM=      165619191 WORDS FOR ALL MOLECULAR ORBITALS IN 1 PASS
              (      163067008 EXTRA WORDS INCLUDES 1 EXTRA ORBITAL/PASS)
 THIS RUN USES=      165619191 WORDS,
 DISTRIBUTING   4 PASSES EACH CONTAINING     1 ORBITALS OVER  10 PROCESSORS.

 CHOOSING SEGMENTED PARTIAL TRANSFORMATION...
 DIRECT TRANSFORMATION SKIPS AO INTEGRAL STORAGE ON DISK.
 PASS #   1 TOOK      709.47 SECONDS.
 ASSIGNING PASS #   2 TO A DIFFERENT PROCESSOR.
 ASSIGNING PASS #   3 TO A DIFFERENT PROCESSOR.
 ASSIGNING PASS #   4 TO A DIFFERENT PROCESSOR.
 TOTAL NUMBER OF TRANSFORMED 2E- INTEGRALS KEPT =           55
 ... END OF INTEGRAL TRANSFORMATION ...
 CPU     0: STEP CPU TIME=   810.01 TOTAL CPU TIME=        815.9 (     13.6 MIN)
 TOTAL WALL CLOCK TIME=        821.5 SECONDS, CPU UTILIZATION IS    99.32%

          ------------------------
          GUGA-CI INTEGRAL SORTING
          ------------------------

     80049 WORDS NEEDED TO SORT             73 GUGA INTEGRALS IN MEMORY
 349022593 WORDS ARE AVAILABLE
 CHOOSING IN-MEMORY SORTING...
 IN CORE ALGORITHM SORTED             10 NON-ZERO 1E- INTEGRALS
 IN CORE ALGORITHM SORTED             55 NON-ZERO 2E- INTEGRALS
 ...... END OF INTEGRAL SORTING ...... 
 CPU     0: STEP CPU TIME=     0.11 TOTAL CPU TIME=        816.0 (     13.6 MIN)
 TOTAL WALL CLOCK TIME=        822.2 SECONDS, CPU UTILIZATION IS    99.25%

 -------------------------     ---------------------------------------
 ENERGY MATRIX CALCULATION     WRITTEN BY B.R.BROOKS,W.D.LAIDIG,P.SAXE
 -------------------------     ---------------------------------------

 COMPUTING THE HAMILTONIAN FOR THE        10 CSF-S...

         145 IS THE TOTAL NUMBER OF GENERATED LOOPS
         145 WERE CREATED BY THE LOOP-DRIVEN ALGORITHM
           0 WERE CREATED IMPLICITLY

         145 IS THE TOTAL NUMBER OF PROCESSED LOOPS
          54     DIAGONAL LOOPS ARE STORED ON WORK15 IN     1 BUFFERS OF  10000 ELEMENTS.
          91 OFF DIAGONAL LOOPS ARE STORED ON WORK16 IN     1 BUFFERS OF  10000 ELEMENTS.
 ...... END OF ENERGY MATRIX CALCULATION ...... 
 CPU     0: STEP CPU TIME=     0.07 TOTAL CPU TIME=        816.1 (     13.6 MIN)
 TOTAL WALL CLOCK TIME=        822.3 SECONDS, CPU UTILIZATION IS    99.24%

          -----------------------------------------
          DAVIDSON METHOD CI-MATRIX DIAGONALIZATION
                   WRITTEN BY STEVE ELBERT
          -----------------------------------------
 NUMBER OF STATES REQUESTED =     4
 MAX. NUMB. OF EXPAN. VEC   =    30
 MAX. NUMB. IMPROVED STATES =     4
 MAX. NUMB. OF ITERATIONS   =   500
 CONVERGENCE CRITERION      =    1.0E-06

 CHOOSING TO SOLVE SECULAR EQUATION IN MEMORY
 NUMBER OF WORDS AVAILABLE =  349022593
 NUMBER OF WORDS USED      =      31327
 ENERGY MATRIX BUFFER SIZE =      10000
 SOLUTION FOUND WITH DIRECT METHOD

 STATE #    1  ENERGY =   -1076.632224266

      CSF      COEF    OCCUPANCY (IGNORING CORE)
      ---      ----    --------- --------- -----
        1    0.575084  2220
        3    0.388652  2121
        4    0.091813  1221
        5   -0.573593  2202
        6   -0.091586  2112
        7   -0.379155  1212
        8    0.122150  2022
       10   -0.117113  0222

 THE PROJECTION OF THIS CI STATE ONTO SPACE SYMMETRY A    WEIGHS 1.0000E+00


 STATE #    2  ENERGY =   -1076.622824685

      CSF      COEF    OCCUPANCY (IGNORING CORE)
      ---      ----    --------- --------- -----
        1    0.330988  2220
        3   -0.309966  2121
        4   -0.503691  1221
        5   -0.327383  2202
        6    0.507086  2112
        7    0.307441  1212
        8   -0.205520  2022
       10    0.198952  0222

 THE PROJECTION OF THIS CI STATE ONTO SPACE SYMMETRY A    WEIGHS 1.0000E+00


 STATE #    3  ENERGY =   -1076.622245027

      CSF      COEF    OCCUPANCY (IGNORING CORE)
      ---      ----    --------- --------- -----
        1   -0.217527  2220
        3    0.334722  2121
        4   -0.473748  1221
        5    0.214270  2202
        6    0.483437  2112
        7   -0.329313  1212
        8    0.344200  2022
       10   -0.331147  0222

 THE PROJECTION OF THIS CI STATE ONTO SPACE SYMMETRY A    WEIGHS 1.0000E+00


 STATE #    4  ENERGY =   -1076.612722110

      CSF      COEF    OCCUPANCY (IGNORING CORE)
      ---      ----    --------- --------- -----
        1    0.123350  2220
        3   -0.388080  2121
        4    0.082063  1221
        5   -0.122814  2202
        6   -0.086393  2112
        7    0.378792  1212
        8    0.582708  2022
       10   -0.567304  0222

 THE PROJECTION OF THIS CI STATE ONTO SPACE SYMMETRY A    WEIGHS 1.0000E+00

 ...... END OF CI-MATRIX DIAGONALIZATION ......
 CPU     0: STEP CPU TIME=     0.07 TOTAL CPU TIME=        816.1 (     13.6 MIN)
 TOTAL WALL CLOCK TIME=        822.6 SECONDS, CPU UTILIZATION IS    99.21%

          ---------------------
          STORE CSF INFORMATION
          --------------------

 READING THE DRT FILE
 TITLE=DRT1    Sun Nov  8 20:45:22 2020                                                
 NUMBER OF CONFIGURATIONS =         10

 READING THE CI VECTOR FILE
 RUN TITLE= C20H34O4                                                                       
 DRT TITLE=DRT1    Sun Nov  8 20:45:22 2020                                                
     4 STATES WERE COMPUTED, NWKS=        10

 STORING CSF AND CI COEF. INFORMATION FOR    4 STATES ON FILE  17.
     ENERGIES ARE ...
   -1080.1970477  -1080.1863046  -1080.1798612  -1080.1690589
 SAVING CSFS WITH COEFS LARGER THAN 2.50E-05
 SAVED CSFS:         10
 TOTAL CSFS:         10

 ...... DONE STORING CSF INFORMATION ......
 CPU     0: STEP CPU TIME=     0.00 TOTAL CPU TIME=        816.1 (     13.6 MIN)
 TOTAL WALL CLOCK TIME=        822.6 SECONDS, CPU UTILIZATION IS    99.21%


     -------------------------
      2-ND     CI CALCULATION
     -------------------------

          -----------------------     ----------------------------
          GUGA DISTINCT ROW TABLE     WRITTEN BY B.R.BROOKS,P.SAXE
          -----------------------     ----------------------------

      GROUP=C1           NPRT=       0
       FORS=       T   INTACT=       F
       FOCI=       F   MXNINT=   50000
       SOCI=       F   MXNEME=   10000
     IEXCIT=       0

      -CORE-    -INTERNAL-  -EXTERNAL-
     NFZC=  90   NDOC=   2   NEXT=   0
     NMCC=   0   NAOS=   0   NFZV=   0
                 NBOS=   0
                 NALP=   2
                 NVAL=   0

 THE MAXIMUM ELECTRON EXCITATION WILL BE   2

 SYMMETRIES FOR THE  90 CORE,   4 ACTIVE,   0 EXTERNAL MO-S ARE
     CORE= A     A     A     A     A     A     A     A     A     A   
           A     A     A     A     A     A     A     A     A     A   
           A     A     A     A     A     A     A     A     A     A   
           A     A     A     A     A     A     A     A     A     A   
           A     A     A     A     A     A     A     A     A     A   
           A     A     A     A     A     A     A     A     A     A   
           A     A     A     A     A     A     A     A     A     A   
           A     A     A     A     A     A     A     A     A     A   
           A     A     A     A     A     A     A     A     A     A   
   ACTIVE= A     A     A     A   
           DOC   DOC   ALP   ALP 

 MOLECULAR CHARGE          =    0
 NUMBER OF ALPHA ELECTRONS =   94
 NUMBER OF  BETA ELECTRONS =   92

 THE ELECTRONIC STATE IS  3-A   

 THE DISTINCT ROW TABLE HAS         9 ROWS.
  THE WAVEFUNCTION CONTAINS         6 WALKS (CSF-S).

 TOTAL NUMBER OF INTEGRALS =         73
 NUMBER OF INTEGRALS/GROUP =         73
 NUMBER OF INTEGRAL GROUPS =          1
 MAXIMUM RECORD SIZES ARE     500 FOR UNIT 11      22 FOR UNIT 12
                            30001 FOR UNIT 15   30001 FOR UNIT 16
 ...... END OF -DRT- GENERATION ...... 
 CPU     0: STEP CPU TIME=     1.17 TOTAL CPU TIME=        817.3 (     13.6 MIN)
 TOTAL WALL CLOCK TIME=        824.0 SECONDS, CPU UTILIZATION IS    99.19%

     --------------------------------------------
     PARTIAL TWO ELECTRON INTEGRAL TRANSFORMATION
     --------------------------------------------

 NUMBER OF CORE MOLECULAR ORBITALS     =   90
 NUMBER OF OCCUPIED MOLECULAR ORBITALS =   94
 TOTAL NUMBER OF MOLECULAR ORBITALS    =   94
 TOTAL NUMBER OF ATOMIC ORBITALS       =  688
 THRESHOLD FOR KEEPING TRANSFORMED 2E- INTEGRALS = 1.000E-12
 AO INTEGRALS WILL BE CALCULATED IN DIRECT MODE...
 DIRECT TRANSFORMATION SKIPS AO INTEGRAL STORAGE ON DISK.
 SCHWARZ INEQUALITY OVERHEAD:    196870 INTEGRALS, T=        0.01
 EVALUATING THE FROZEN CORE ENERGY...
 ----- FROZEN CORE ENERGY =     -3438.9682656018

 PLAN A: REQUIREMENTS FOR FULLY IN-MEMORY TRANSFORMATION:
 # OF WORDS AVAILABLE =            349022593
 # OF WORDS NEEDED    =            654820215

 PLAN B: REQUIREMENTS FOR THE SEGMENTED TRANSFORMATION:
       MINIMUM=      165619191 WORDS FOR 1 MOLECULAR ORBITAL PER PASS
       MAXIMUM=      165619191 WORDS FOR ALL MOLECULAR ORBITALS IN 1 PASS
              (      163067008 EXTRA WORDS INCLUDES 1 EXTRA ORBITAL/PASS)
 THIS RUN USES=      165619191 WORDS,
 DISTRIBUTING   4 PASSES EACH CONTAINING     1 ORBITALS OVER  10 PROCESSORS.

 CHOOSING SEGMENTED PARTIAL TRANSFORMATION...
 DIRECT TRANSFORMATION SKIPS AO INTEGRAL STORAGE ON DISK.
 PASS #   1 TOOK      695.16 SECONDS.
 ASSIGNING PASS #   2 TO A DIFFERENT PROCESSOR.
 ASSIGNING PASS #   3 TO A DIFFERENT PROCESSOR.
 ASSIGNING PASS #   4 TO A DIFFERENT PROCESSOR.
 TOTAL NUMBER OF TRANSFORMED 2E- INTEGRALS KEPT =           55
 ... END OF INTEGRAL TRANSFORMATION ...
 CPU     0: STEP CPU TIME=   797.48 TOTAL CPU TIME=       1614.8 (     26.9 MIN)
 TOTAL WALL CLOCK TIME=       1622.5 SECONDS, CPU UTILIZATION IS    99.53%

          ------------------------
          GUGA-CI INTEGRAL SORTING
          ------------------------

     80049 WORDS NEEDED TO SORT             73 GUGA INTEGRALS IN MEMORY
 349022593 WORDS ARE AVAILABLE
 CHOOSING IN-MEMORY SORTING...
 IN CORE ALGORITHM SORTED             10 NON-ZERO 1E- INTEGRALS
 IN CORE ALGORITHM SORTED             55 NON-ZERO 2E- INTEGRALS
 ...... END OF INTEGRAL SORTING ...... 
 CPU     0: STEP CPU TIME=     0.06 TOTAL CPU TIME=       1614.8 (     26.9 MIN)
 TOTAL WALL CLOCK TIME=       1622.5 SECONDS, CPU UTILIZATION IS    99.53%

 -------------------------     ---------------------------------------
 ENERGY MATRIX CALCULATION     WRITTEN BY B.R.BROOKS,W.D.LAIDIG,P.SAXE
 -------------------------     ---------------------------------------

 COMPUTING THE HAMILTONIAN FOR THE         6 CSF-S...

          81 IS THE TOTAL NUMBER OF GENERATED LOOPS
          81 WERE CREATED BY THE LOOP-DRIVEN ALGORITHM
           0 WERE CREATED IMPLICITLY

          81 IS THE TOTAL NUMBER OF PROCESSED LOOPS
          44     DIAGONAL LOOPS ARE STORED ON WORK15 IN     1 BUFFERS OF  10000 ELEMENTS.
          37 OFF DIAGONAL LOOPS ARE STORED ON WORK16 IN     1 BUFFERS OF  10000 ELEMENTS.
 ...... END OF ENERGY MATRIX CALCULATION ...... 
 CPU     0: STEP CPU TIME=     0.05 TOTAL CPU TIME=       1614.9 (     26.9 MIN)
 TOTAL WALL CLOCK TIME=       1622.6 SECONDS, CPU UTILIZATION IS    99.52%

          -----------------------------------------
          DAVIDSON METHOD CI-MATRIX DIAGONALIZATION
                   WRITTEN BY STEVE ELBERT
          -----------------------------------------
 NUMBER OF STATES REQUESTED =     4
 MAX. NUMB. OF EXPAN. VEC   =    30
 MAX. NUMB. IMPROVED STATES =     4
 MAX. NUMB. OF ITERATIONS   =   500
 CONVERGENCE CRITERION      =    1.0E-06

 CHOOSING TO SOLVE SECULAR EQUATION IN MEMORY
 NUMBER OF WORDS AVAILABLE =  349022593
 NUMBER OF WORDS USED      =      31291
 ENERGY MATRIX BUFFER SIZE =      10000
 SOLUTION FOUND WITH DIRECT METHOD

 STATE #    1  ENERGY =   -1076.632231629

      CSF      COEF    OCCUPANCY (IGNORING CORE)
      ---      ----    --------- --------- -----
        1    0.168463  1122
        2   -0.094957  2121
        3    0.388282  2112
        4   -0.379836  1221
        5    0.091800  1212
        6    0.811873  2211

 THE PROJECTION OF THIS CI STATE ONTO SPACE SYMMETRY A    WEIGHS 1.0000E+00


 STATE #    2  ENERGY =   -1076.622861324

      CSF      COEF    OCCUPANCY (IGNORING CORE)
      ---      ----    --------- --------- -----
        1   -0.252684  1122
        2    0.540473  2121
        3   -0.286421  2112
        4    0.286665  1221
        5   -0.529491  1212
        6    0.446615  2211

 THE PROJECTION OF THIS CI STATE ONTO SPACE SYMMETRY A    WEIGHS 1.0000E+00


 STATE #    3  ENERGY =   -1076.622243248

      CSF      COEF    OCCUPANCY (IGNORING CORE)
      ---      ----    --------- --------- -----
        1    0.492878  1122
        2    0.450813  2121
        3    0.357957  2112
        4   -0.348341  1221
        5   -0.439049  1212
        6   -0.334067  2211

 THE PROJECTION OF THIS CI STATE ONTO SPACE SYMMETRY A    WEIGHS 1.0000E+00


 STATE #    4  ENERGY =   -1076.612694867

      CSF      COEF    OCCUPANCY (IGNORING CORE)
      ---      ----    --------- --------- -----
        1    0.815376  1122
        2   -0.085821  2121
        3   -0.383672  2112
        4    0.379595  1221
        5    0.081920  1212
        6    0.172596  2211

 THE PROJECTION OF THIS CI STATE ONTO SPACE SYMMETRY A    WEIGHS 1.0000E+00

 ...... END OF CI-MATRIX DIAGONALIZATION ......
 CPU     0: STEP CPU TIME=     0.12 TOTAL CPU TIME=       1615.0 (     26.9 MIN)
 TOTAL WALL CLOCK TIME=       1623.0 SECONDS, CPU UTILIZATION IS    99.51%

          ---------------------
          STORE CSF INFORMATION
          --------------------

 READING THE DRT FILE
 TITLE=DRT2    Sun Nov  8 20:58:57 2020                                                
 NUMBER OF CONFIGURATIONS =          6

 READING THE CI VECTOR FILE
 RUN TITLE= C20H34O4                                                                       
 DRT TITLE=DRT2    Sun Nov  8 20:58:57 2020                                                
     4 STATES WERE COMPUTED, NWKS=         6

 STORING CSF AND CI COEF. INFORMATION FOR    4 STATES ON FILE  17.
     ENERGIES ARE ...
   -1080.1970953  -1080.1865838  -1080.1799879  -1080.1689913
 SAVING CSFS WITH COEFS LARGER THAN 2.50E-05
 SAVED CSFS:          6
 TOTAL CSFS:          6

 ...... DONE STORING CSF INFORMATION ......
 CPU     0: STEP CPU TIME=     0.00 TOTAL CPU TIME=       1615.0 (     26.9 MIN)
 TOTAL WALL CLOCK TIME=       1623.0 SECONDS, CPU UTILIZATION IS    99.51%
 CPU     0: STEP CPU TIME=     0.00 TOTAL CPU TIME=       1615.0 (     26.9 MIN)
 TOTAL WALL CLOCK TIME=       1623.0 SECONDS, CPU UTILIZATION IS    99.51%

 ++++++++++++++++++++++++++++++++++++++++++++++++++++++++++++++++++++++


 THE SYMMETRIES OF THE ANGULAR MOMENTUM L AND TRANSLATION R:
 LX BELONGS TO A   
 LY BELONGS TO A   
 LZ BELONGS TO A   
 RX BELONGS TO A   
 RY BELONGS TO A   
 RZ BELONGS TO A   
 SOC INTEGRALS NEED BE CALCULATED FOR LX: YEA 
 SOC INTEGRALS NEED BE CALCULATED FOR LY: YEA 
 SOC INTEGRALS NEED BE CALCULATED FOR LZ: YEA 

     -------------------------------------------
            DIRECT SPIN-ORBIT COUPLING
         (SHIRO KOSEKI AND DMITRI FEDOROV)

             ONE ELECTRON SO OPERATOR.
     -------------------------------------------


ENERGY FOR THE LOWEST STATE     =    -1080.1970952976
ENERGY TOLERANCE FOR SOC MATRIX =     -980.1970952976 (HIGHEST STATE)
                           ETOL =      100.0000000000
                         UPPREN =     -980.1970952976

  CI# RTS#     LOWEST ENERGY      HIGHEST ENERGY     NEXT ENERGY
    1    4    -1080.1970477183    -1080.1690588580
    2    4    -1080.1970952976    -1080.1689913206

         -------------------------------------
          ONE-ELECTRON SPIN-ORBIT AO INTEGRALS
         -------------------------------------
         USING     717344 WORDS OF MEMORY
         2E SOC INTEGRALS WILL BE DISTRIBUTED
      ...... DONE WITH SPIN-ORBIT INTEGRALS ......
 CPU     0: STEP CPU TIME=     1.53 TOTAL CPU TIME=       1616.6 (     26.9 MIN)
 TOTAL WALL CLOCK TIME=       1625.2 SECONDS, CPU UTILIZATION IS    99.47%

   3122898 WORDS OF MEMORY ARE REQUIRED  FOR 1 PASS(ES)
   3122898 WORDS FOR INTEGRALS,   2412452 WORDS FOR CSFS.

 REFERENCE STATE IS SET TO    1 IN THE DRT NO. 1 (     0).

 THE FOLLOWING LEGEND IS USED BELOW:
 [C] - THE MATRIX ELEMENT ACTUALLY CALCULATED
 [P] - OBTAINED FROM [C] BY THE WIGNER-ECKART THEOREM (<HSO>)
 [Z] - ZERO BY POINT GROUP SYMMETRY
 [W] - ZERO BY THE WIGNER-ECKART THEOREM (<HSO>)
 [S] - ZERO BY SPIN ORTHOGONALITY (<R>)

 [Z]'S ARE NOT CALCULATED.


 CI STATE FORMAT:   N-(2S+1)G:B
 G- IRREP LABEL, B NUMBERS DEGENERATE COMPONENTS OF G
 N NUMBERS EQUIVALENT TERMS (2S+1)G:B

 STATE ID FORMAT: NCI*1000+IROOT,
 WHERE NCI IS THE NTH $DRT GROUP
 AND IROOT IS THE CI ROOT'S ORDINAL NUMBER.

 DIPOLE MOMENTS ARE IN E*BOHR UNITS. TO GET DEBYE, MULTIPLY BY 2.541766.

   < 1-1A    |R| 1-1A    > =      0.239635      0.073651     -0.328033 [CCC]
 < 1-1A    (MS= 0.0)|HSO| 1-1A    (MS= 0.0)> =     0.0000     0.0000I    [W]
  
   < 1-1A    |R| 2-1A    > =      0.013176     -0.034425     -0.034404 [CCC]
 < 1-1A    (MS= 0.0)|HSO| 2-1A    (MS= 0.0)> =     0.0000     0.0000I    [W]
  
   < 1-1A    |R| 3-1A    > =     -0.015973      0.060070     -0.024746 [CCC]
 < 1-1A    (MS= 0.0)|HSO| 3-1A    (MS= 0.0)> =     0.0000     0.0000I    [W]
  
   < 1-1A    |R| 4-1A    > =     -0.000002      0.000224     -0.000157 [CCC]
 < 1-1A    (MS= 0.0)|HSO| 4-1A    (MS= 0.0)> =     0.0000     0.0000I    [W]
  
   < 2-1A    |R| 2-1A    > =      0.174223      0.010121     -0.297603 [CCC]
 < 2-1A    (MS= 0.0)|HSO| 2-1A    (MS= 0.0)> =     0.0000     0.0000I    [W]
  
   < 2-1A    |R| 3-1A    > =      0.003980      0.001158     -0.007333 [CCC]
 < 2-1A    (MS= 0.0)|HSO| 3-1A    (MS= 0.0)> =     0.0000     0.0000I    [W]
  
   < 2-1A    |R| 4-1A    > =      0.014542     -0.058016      0.028443 [CCC]
 < 2-1A    (MS= 0.0)|HSO| 4-1A    (MS= 0.0)> =     0.0000     0.0000I    [W]
  
   < 3-1A    |R| 3-1A    > =      0.321638      0.049918     -0.548579 [CCC]
 < 3-1A    (MS= 0.0)|HSO| 3-1A    (MS= 0.0)> =     0.0000     0.0000I    [W]
  
   < 3-1A    |R| 4-1A    > =     -0.013540      0.038219      0.032597 [CCC]
 < 3-1A    (MS= 0.0)|HSO| 4-1A    (MS= 0.0)> =     0.0000     0.0000I    [W]
  
   < 4-1A    |R| 4-1A    > =      0.256512     -0.014825     -0.516353 [CCC]
 < 4-1A    (MS= 0.0)|HSO| 4-1A    (MS= 0.0)> =     0.0000     0.0000I    [W]
  
 CPU     0: STEP CPU TIME=    40.22 TOTAL CPU TIME=       1656.8 (     27.6 MIN)
 TOTAL WALL CLOCK TIME=       1666.2 SECONDS, CPU UTILIZATION IS    99.43%
   < 1-1A    |R| 1-3A    > =      0.000000      0.000000      0.000000 [SSS]
 < 1-1A    (MS= 0.0)|HSO| 1-3A    (MS= 0.0)> =     0.0000     0.1334I    [C]
 < 1-1A    (MS= 0.0)|HSO| 1-3A    (MS= 1.0)> =     0.0706    -0.0357I    [C]
 < 1-1A    (MS= 0.0)|HSO| 1-3A    (MS=-1.0)> =     0.0706     0.0357I    [P]
  
   < 1-1A    |R| 2-3A    > =      0.000000      0.000000      0.000000 [SSS]
 < 1-1A    (MS= 0.0)|HSO| 2-3A    (MS= 0.0)> =     0.0000   -68.4085I    [C]
 < 1-1A    (MS= 0.0)|HSO| 2-3A    (MS= 1.0)> =   -25.1897   -45.6743I    [C]
 < 1-1A    (MS= 0.0)|HSO| 2-3A    (MS=-1.0)> =   -25.1897    45.6743I    [P]
  
   < 1-1A    |R| 3-3A    > =      0.000000      0.000000      0.000000 [SSS]
 < 1-1A    (MS= 0.0)|HSO| 3-3A    (MS= 0.0)> =     0.0000    -5.9299I    [C]
 < 1-1A    (MS= 0.0)|HSO| 3-3A    (MS= 1.0)> =   -18.3725    73.4812I    [C]
 < 1-1A    (MS= 0.0)|HSO| 3-3A    (MS=-1.0)> =   -18.3725   -73.4812I    [P]
  
   < 1-1A    |R| 4-3A    > =      0.000000      0.000000      0.000000 [SSS]
 < 1-1A    (MS= 0.0)|HSO| 4-3A    (MS= 0.0)> =     0.0000    -0.5845I    [C]
 < 1-1A    (MS= 0.0)|HSO| 4-3A    (MS= 1.0)> =    -0.3655     0.2964I    [C]
 < 1-1A    (MS= 0.0)|HSO| 4-3A    (MS=-1.0)> =    -0.3655    -0.2964I    [P]
  
   < 2-1A    |R| 1-3A    > =      0.000000      0.000000      0.000000 [SSS]
 < 2-1A    (MS= 0.0)|HSO| 1-3A    (MS= 0.0)> =     0.0000    67.8749I    [C]
 < 2-1A    (MS= 0.0)|HSO| 1-3A    (MS= 1.0)> =    23.9432    50.3779I    [C]
 < 2-1A    (MS= 0.0)|HSO| 1-3A    (MS=-1.0)> =    23.9432   -50.3779I    [P]
  
   < 2-1A    |R| 2-3A    > =      0.000000      0.000000      0.000000 [SSS]
 < 2-1A    (MS= 0.0)|HSO| 2-3A    (MS= 0.0)> =     0.0000     0.1860I    [C]
 < 2-1A    (MS= 0.0)|HSO| 2-3A    (MS= 1.0)> =     0.0873     0.0269I    [C]
 < 2-1A    (MS= 0.0)|HSO| 2-3A    (MS=-1.0)> =     0.0873    -0.0269I    [P]
  
   < 2-1A    |R| 3-3A    > =      0.000000      0.000000      0.000000 [SSS]
 < 2-1A    (MS= 0.0)|HSO| 3-3A    (MS= 0.0)> =     0.0000     0.5923I    [C]
 < 2-1A    (MS= 0.0)|HSO| 3-3A    (MS= 1.0)> =     0.0542     1.2199I    [C]
 < 2-1A    (MS= 0.0)|HSO| 3-3A    (MS=-1.0)> =     0.0542    -1.2199I    [P]
  
   < 2-1A    |R| 4-3A    > =      0.000000      0.000000      0.000000 [SSS]
 < 2-1A    (MS= 0.0)|HSO| 4-3A    (MS= 0.0)> =     0.0000    14.2477I    [C]
 < 2-1A    (MS= 0.0)|HSO| 4-3A    (MS= 1.0)> =    21.3177   -67.3526I    [C]
 < 2-1A    (MS= 0.0)|HSO| 4-3A    (MS=-1.0)> =    21.3177    67.3526I    [P]
  
   < 3-1A    |R| 1-3A    > =      0.000000      0.000000      0.000000 [SSS]
 < 3-1A    (MS= 0.0)|HSO| 1-3A    (MS= 0.0)> =     0.0000    10.3194I    [C]
 < 3-1A    (MS= 0.0)|HSO| 1-3A    (MS= 1.0)> =    19.9439   -70.3934I    [C]
 < 3-1A    (MS= 0.0)|HSO| 1-3A    (MS=-1.0)> =    19.9439    70.3934I    [P]
  
   < 3-1A    |R| 2-3A    > =      0.000000      0.000000      0.000000 [SSS]
 < 3-1A    (MS= 0.0)|HSO| 2-3A    (MS= 0.0)> =     0.0000    -0.3842I    [C]
 < 3-1A    (MS= 0.0)|HSO| 2-3A    (MS= 1.0)> =     0.0135    -0.9636I    [C]
 < 3-1A    (MS= 0.0)|HSO| 2-3A    (MS=-1.0)> =     0.0135     0.9636I    [P]
  
   < 3-1A    |R| 3-3A    > =      0.000000      0.000000      0.000000 [SSS]
 < 3-1A    (MS= 0.0)|HSO| 3-3A    (MS= 0.0)> =     0.0000    -0.1512I    [C]
 < 3-1A    (MS= 0.0)|HSO| 3-3A    (MS= 1.0)> =    -0.0384    -0.2186I    [C]
 < 3-1A    (MS= 0.0)|HSO| 3-3A    (MS=-1.0)> =    -0.0384     0.2186I    [P]
  
   < 3-1A    |R| 4-3A    > =      0.000000      0.000000      0.000000 [SSS]
 < 3-1A    (MS= 0.0)|HSO| 4-3A    (MS= 0.0)> =     0.0000    67.2764I    [C]
 < 3-1A    (MS= 0.0)|HSO| 4-3A    (MS= 1.0)> =    22.9092    53.8156I    [C]
 < 3-1A    (MS= 0.0)|HSO| 4-3A    (MS=-1.0)> =    22.9092   -53.8156I    [P]
  
   < 4-1A    |R| 1-3A    > =      0.000000      0.000000      0.000000 [SSS]
 < 4-1A    (MS= 0.0)|HSO| 1-3A    (MS= 0.0)> =     0.0000     0.8358I    [C]
 < 4-1A    (MS= 0.0)|HSO| 1-3A    (MS= 1.0)> =     0.4236    -0.0230I    [C]
 < 4-1A    (MS= 0.0)|HSO| 1-3A    (MS=-1.0)> =     0.4236     0.0230I    [P]
  
   < 4-1A    |R| 2-3A    > =      0.000000      0.000000      0.000000 [SSS]
 < 4-1A    (MS= 0.0)|HSO| 2-3A    (MS= 0.0)> =     0.0000   -18.5434I    [C]
 < 4-1A    (MS= 0.0)|HSO| 2-3A    (MS= 1.0)> =   -22.7341    63.7669I    [C]
 < 4-1A    (MS= 0.0)|HSO| 2-3A    (MS=-1.0)> =   -22.7341   -63.7669I    [P]
  
   < 4-1A    |R| 3-3A    > =      0.000000      0.000000      0.000000 [SSS]
 < 4-1A    (MS= 0.0)|HSO| 3-3A    (MS= 0.0)> =     0.0000   -66.1801I    [C]
 < 4-1A    (MS= 0.0)|HSO| 3-3A    (MS= 1.0)> =   -21.4732   -58.0946I    [C]
 < 4-1A    (MS= 0.0)|HSO| 3-3A    (MS=-1.0)> =   -21.4732    58.0946I    [P]
  
   < 4-1A    |R| 4-3A    > =      0.000000      0.000000      0.000000 [SSS]
 < 4-1A    (MS= 0.0)|HSO| 4-3A    (MS= 0.0)> =     0.0000    -0.1448I    [C]
 < 4-1A    (MS= 0.0)|HSO| 4-3A    (MS= 1.0)> =    -0.0166    -0.2875I    [C]
 < 4-1A    (MS= 0.0)|HSO| 4-3A    (MS=-1.0)> =    -0.0166     0.2875I    [P]
  
 CPU     0: STEP CPU TIME=     0.00 TOTAL CPU TIME=       1656.8 (     27.6 MIN)
 TOTAL WALL CLOCK TIME=       1666.2 SECONDS, CPU UTILIZATION IS    99.43%
   < 1-3A    |R| 1-3A    > =      0.239614      0.073526     -0.327966 [CCC]
 < 1-3A    (MS= 1.0)|HSO| 1-3A    (MS= 1.0)> =     0.0000    -0.0000I    [C]
 < 1-3A    (MS= 0.0)|HSO| 1-3A    (MS= 0.0)> =    -0.0000     0.0000I    [W]
 < 1-3A    (MS=-1.0)|HSO| 1-3A    (MS=-1.0)> =    -0.0000     0.0000I    [P]
 < 1-3A    (MS= 0.0)|HSO| 1-3A    (MS= 1.0)> =    -0.0000    -0.0000I    [C]
 < 1-3A    (MS= 1.0)|HSO| 1-3A    (MS= 0.0)> =     0.0000    -0.0000I    [P]
 < 1-3A    (MS=-1.0)|HSO| 1-3A    (MS= 0.0)> =    -0.0000    -0.0000I    [P]
 < 1-3A    (MS= 0.0)|HSO| 1-3A    (MS=-1.0)> =     0.0000    -0.0000I    [P]
  
   < 1-3A    |R| 2-3A    > =      0.012268     -0.030245     -0.035899 [CCC]
 < 1-3A    (MS= 1.0)|HSO| 2-3A    (MS= 1.0)> =     0.0000    66.1953I    [C]
 < 1-3A    (MS= 0.0)|HSO| 2-3A    (MS= 0.0)> =     0.0000    -0.0000I    [W]
 < 1-3A    (MS=-1.0)|HSO| 2-3A    (MS=-1.0)> =     0.0000   -66.1953I    [P]
 < 1-3A    (MS= 0.0)|HSO| 2-3A    (MS= 1.0)> =   -21.4820   -58.0669I    [C]
 < 1-3A    (MS= 1.0)|HSO| 2-3A    (MS= 0.0)> =    21.4820   -58.0669I    [P]
 < 1-3A    (MS=-1.0)|HSO| 2-3A    (MS= 0.0)> =   -21.4820   -58.0669I    [P]
 < 1-3A    (MS= 0.0)|HSO| 2-3A    (MS=-1.0)> =    21.4820   -58.0669I    [P]
  
   < 1-3A    |R| 3-3A    > =     -0.016930      0.062204     -0.022204 [CCC]
 < 1-3A    (MS= 1.0)|HSO| 3-3A    (MS= 1.0)> =     0.0000   -18.5819I    [C]
 < 1-3A    (MS= 0.0)|HSO| 3-3A    (MS= 0.0)> =    -0.0000     0.0000I    [W]
 < 1-3A    (MS=-1.0)|HSO| 3-3A    (MS=-1.0)> =    -0.0000    18.5819I    [P]
 < 1-3A    (MS= 0.0)|HSO| 3-3A    (MS= 1.0)> =    22.7551   -63.7312I    [C]
 < 1-3A    (MS= 1.0)|HSO| 3-3A    (MS= 0.0)> =   -22.7551   -63.7312I    [P]
 < 1-3A    (MS=-1.0)|HSO| 3-3A    (MS= 0.0)> =    22.7551   -63.7312I    [P]
 < 1-3A    (MS= 0.0)|HSO| 3-3A    (MS=-1.0)> =   -22.7551   -63.7312I    [P]
  
   < 1-3A    |R| 4-3A    > =     -0.000097      0.000522     -0.000246 [CCC]
 < 1-3A    (MS= 1.0)|HSO| 4-3A    (MS= 1.0)> =     0.0000     0.4473I    [C]
 < 1-3A    (MS= 0.0)|HSO| 4-3A    (MS= 0.0)> =     0.0000    -0.0000I    [W]
 < 1-3A    (MS=-1.0)|HSO| 4-3A    (MS=-1.0)> =     0.0000    -0.4473I    [P]
 < 1-3A    (MS= 0.0)|HSO| 4-3A    (MS= 1.0)> =     0.0339    -1.2260I    [C]
 < 1-3A    (MS= 1.0)|HSO| 4-3A    (MS= 0.0)> =    -0.0339    -1.2260I    [P]
 < 1-3A    (MS=-1.0)|HSO| 4-3A    (MS= 0.0)> =     0.0339    -1.2260I    [P]
 < 1-3A    (MS= 0.0)|HSO| 4-3A    (MS=-1.0)> =    -0.0339    -1.2260I    [P]
  
   < 2-3A    |R| 2-3A    > =      0.175380      0.010016     -0.299637 [CCC]
 < 2-3A    (MS= 1.0)|HSO| 2-3A    (MS= 1.0)> =     0.0000    -0.0000I    [C]
 < 2-3A    (MS= 0.0)|HSO| 2-3A    (MS= 0.0)> =    -0.0000     0.0000I    [W]
 < 2-3A    (MS=-1.0)|HSO| 2-3A    (MS=-1.0)> =    -0.0000     0.0000I    [P]
 < 2-3A    (MS= 0.0)|HSO| 2-3A    (MS= 1.0)> =    -0.0000     0.0000I    [C]
 < 2-3A    (MS= 1.0)|HSO| 2-3A    (MS= 0.0)> =     0.0000     0.0000I    [P]
 < 2-3A    (MS=-1.0)|HSO| 2-3A    (MS= 0.0)> =    -0.0000     0.0000I    [P]
 < 2-3A    (MS= 0.0)|HSO| 2-3A    (MS=-1.0)> =     0.0000     0.0000I    [P]
  
   < 2-3A    |R| 3-3A    > =      0.013454      0.004021     -0.023480 [CCC]
 < 2-3A    (MS= 1.0)|HSO| 3-3A    (MS= 1.0)> =     0.0000    -0.7154I    [C]
 < 2-3A    (MS= 0.0)|HSO| 3-3A    (MS= 0.0)> =    -0.0000     0.0000I    [W]
 < 2-3A    (MS=-1.0)|HSO| 3-3A    (MS=-1.0)> =    -0.0000     0.7154I    [P]
 < 2-3A    (MS= 0.0)|HSO| 3-3A    (MS= 1.0)> =     0.4251    -0.3309I    [C]
 < 2-3A    (MS= 1.0)|HSO| 3-3A    (MS= 0.0)> =    -0.4251    -0.3309I    [P]
 < 2-3A    (MS=-1.0)|HSO| 3-3A    (MS= 0.0)> =     0.4251    -0.3309I    [P]
 < 2-3A    (MS= 0.0)|HSO| 3-3A    (MS=-1.0)> =    -0.4251    -0.3309I    [P]
  
   < 2-3A    |R| 4-3A    > =      0.013802     -0.055479      0.030108 [CCC]
 < 2-3A    (MS= 1.0)|HSO| 4-3A    (MS= 1.0)> =     0.0000     5.9012I    [C]
 < 2-3A    (MS= 0.0)|HSO| 4-3A    (MS= 0.0)> =     0.0000    -0.0000I    [W]
 < 2-3A    (MS=-1.0)|HSO| 4-3A    (MS=-1.0)> =     0.0000    -5.9012I    [P]
 < 2-3A    (MS= 0.0)|HSO| 4-3A    (MS= 1.0)> =   -18.3639    73.4951I    [C]
 < 2-3A    (MS= 1.0)|HSO| 4-3A    (MS= 0.0)> =    18.3639    73.4951I    [P]
 < 2-3A    (MS=-1.0)|HSO| 4-3A    (MS= 0.0)> =   -18.3639    73.4951I    [P]
 < 2-3A    (MS= 0.0)|HSO| 4-3A    (MS=-1.0)> =    18.3639    73.4951I    [P]
  
   < 3-3A    |R| 3-3A    > =      0.320574      0.049618     -0.546889 [CCC]
 < 3-3A    (MS= 1.0)|HSO| 3-3A    (MS= 1.0)> =     0.0000     0.0000I    [C]
 < 3-3A    (MS= 0.0)|HSO| 3-3A    (MS= 0.0)> =     0.0000    -0.0000I    [W]
 < 3-3A    (MS=-1.0)|HSO| 3-3A    (MS=-1.0)> =     0.0000    -0.0000I    [P]
 < 3-3A    (MS= 0.0)|HSO| 3-3A    (MS= 1.0)> =    -0.0000     0.0000I    [C]
 < 3-3A    (MS= 1.0)|HSO| 3-3A    (MS= 0.0)> =     0.0000     0.0000I    [P]
 < 3-3A    (MS=-1.0)|HSO| 3-3A    (MS= 0.0)> =    -0.0000     0.0000I    [P]
 < 3-3A    (MS= 0.0)|HSO| 3-3A    (MS=-1.0)> =     0.0000     0.0000I    [P]
  
   < 3-3A    |R| 4-3A    > =     -0.014486      0.042106      0.030705 [CCC]
 < 3-3A    (MS= 1.0)|HSO| 4-3A    (MS= 1.0)> =     0.0000   -68.3980I    [C]
 < 3-3A    (MS= 0.0)|HSO| 4-3A    (MS= 0.0)> =    -0.0000     0.0000I    [W]
 < 3-3A    (MS=-1.0)|HSO| 4-3A    (MS=-1.0)> =    -0.0000    68.3980I    [P]
 < 3-3A    (MS= 0.0)|HSO| 4-3A    (MS= 1.0)> =    25.1762    45.7051I    [C]
 < 3-3A    (MS= 1.0)|HSO| 4-3A    (MS= 0.0)> =   -25.1762    45.7051I    [P]
 < 3-3A    (MS=-1.0)|HSO| 4-3A    (MS= 0.0)> =    25.1762    45.7051I    [P]
 < 3-3A    (MS= 0.0)|HSO| 4-3A    (MS=-1.0)> =   -25.1762    45.7051I    [P]
  
   < 4-3A    |R| 4-3A    > =      0.256189     -0.014172     -0.516031 [CCC]
 < 4-3A    (MS= 1.0)|HSO| 4-3A    (MS= 1.0)> =     0.0000     0.0000I    [C]
 < 4-3A    (MS= 0.0)|HSO| 4-3A    (MS= 0.0)> =     0.0000    -0.0000I    [W]
 < 4-3A    (MS=-1.0)|HSO| 4-3A    (MS=-1.0)> =     0.0000    -0.0000I    [P]
 < 4-3A    (MS= 0.0)|HSO| 4-3A    (MS= 1.0)> =     0.0000    -0.0000I    [C]
 < 4-3A    (MS= 1.0)|HSO| 4-3A    (MS= 0.0)> =    -0.0000    -0.0000I    [P]
 < 4-3A    (MS=-1.0)|HSO| 4-3A    (MS= 0.0)> =     0.0000    -0.0000I    [P]
 < 4-3A    (MS= 0.0)|HSO| 4-3A    (MS=-1.0)> =    -0.0000    -0.0000I    [P]
  
 CPU     0: STEP CPU TIME=     0.00 TOTAL CPU TIME=       1656.8 (     27.6 MIN)
 TOTAL WALL CLOCK TIME=       1666.2 SECONDS, CPU UTILIZATION IS    99.43%

 >>> DIMENSION OF HSO MATRIX =      16
     LARGEST NUMBER OF WALKS =      10

     THE MAX HSO MATRIX ELEMENT ABSOLUTE ERROR IS 7.58E-03 CM-1.
     TO DECREASE THE ERROR MAKE SYMTOL SMALLER.

     CI   ADIABATIC STATES (CM-1 UNIT) ---
             0.000       2357.881       3772.065       6142.949        -10.443
           -10.443        -10.443       2296.613       2296.613       2296.613
          3744.251       3744.251       3744.251       6157.772       6157.772
          6157.772

 WEIGHTS OF SO   CI   STATES ---

 STATE   1: RELATIVE E=        -18.243 CM-1; WEIGHT = 0.997  2001
         1.0000
          1      2      3      4      5      6      7      8
         0.0003 0.0004 0.0002 0.0000 0.9967 0.0019 0.0004 0.0000

 STATE   2: RELATIVE E=        -18.190 CM-1; WEIGHT = 0.997  2001
         1.0000
          1      2      3      4      5      6      7      8
         0.0005 0.0000 0.0000 0.0000 0.9965 0.0023 0.0007 0.0000

 STATE   3: RELATIVE E=        -17.806 CM-1; WEIGHT = 0.997  2001
         1.0000
          1      2      3      4      5      6      7      8
         0.0000 0.0015 0.0005 0.0000 0.9974 0.0003 0.0003 0.0000

 STATE   4: RELATIVE E=         -7.460 CM-1; WEIGHT = 0.996  1001
         1.0000
          1      2      3      4      5      6      7      8
         0.9964 0.0000 0.0000 0.0000 0.0009 0.0019 0.0008 0.0000

 STATE   5: RELATIVE E=       2298.375 CM-1; WEIGHT = 0.998  2002
         1.0000
          1      2      3      4      5      6      7      8
         0.0013 0.0000 0.0000 0.0004 0.0005 0.9977 0.0000 0.0001

 STATE   6: RELATIVE E=       2298.843 CM-1; WEIGHT = 0.997  2002
         1.0000
          1      2      3      4      5      6      7      8
         0.0000 0.0000 0.0000 0.0000 0.0022 0.9970 0.0000 0.0008

 STATE   7: RELATIVE E=       2299.005 CM-1; WEIGHT = 0.997  2002
         1.0000
          1      2      3      4      5      6      7      8
         0.0007 0.0000 0.0000 0.0002 0.0018 0.9967 0.0000 0.0006

 STATE   8: RELATIVE E=       2359.765 CM-1; WEIGHT = 0.997  1002
         1.0000
          1      2      3      4      5      6      7      8
         0.0000 0.9974 0.0000 0.0000 0.0019 0.0000 0.0000 0.0007

 STATE   9: RELATIVE E=       3742.179 CM-1; WEIGHT = 0.997  2003
         1.0000
          1      2      3      4      5      6      7      8
         0.0006 0.0000 0.0001 0.0017 0.0002 0.0000 0.9967 0.0005

 STATE  10: RELATIVE E=       3742.593 CM-1; WEIGHT = 0.998  2003
         1.0000
          1      2      3      4      5      6      7      8
         0.0000 0.0000 0.0000 0.0000 0.0007 0.0000 0.9976 0.0017

 STATE  11: RELATIVE E=       3742.721 CM-1; WEIGHT = 0.998  2003
         1.0000
          1      2      3      4      5      6      7      8
         0.0002 0.0000 0.0000 0.0003 0.0004 0.0000 0.9978 0.0012

 STATE  12: RELATIVE E=       3770.172 CM-1; WEIGHT = 0.997  1003
         1.0000
          1      2      3      4      5      6      7      8
         0.0000 0.0000 0.9971 0.0000 0.0008 0.0000 0.0002 0.0020

 STATE  13: RELATIVE E=       6150.418 CM-1; WEIGHT = 0.996  1004
         1.0000
          1      2      3      4      5      6      7      8
         0.0000 0.0000 0.0000 0.9962 0.0000 0.0006 0.0021 0.0011

 STATE  14: RELATIVE E=       6164.880 CM-1; WEIGHT = 0.998  2004
         1.0000
          1      2      3      4      5      6      7      8
         0.0000 0.0002 0.0004 0.0000 0.0000 0.0006 0.0012 0.9975

 STATE  15: RELATIVE E=       6164.943 CM-1; WEIGHT = 0.997  2004
         1.0000
          1      2      3      4      5      6      7      8
         0.0000 0.0000 0.0000 0.0003 0.0000 0.0008 0.0017 0.9972

 STATE  16: RELATIVE E=       6165.278 CM-1; WEIGHT = 0.996  2004
         1.0000
          1      2      3      4      5      6      7      8
         0.0000 0.0005 0.0016 0.0009 0.0000 0.0002 0.0005 0.9964


 -----------------------------------------------------------
 EIGENVALUES AND EIGENVECTORS OF THE SO   CI   HAMILTONIAN
 -----------------------------------------------------------

                          1          2          3          4          5
   STATE ENERGY ---      -18.24     -18.19     -17.81      -7.46    2298.38
       STATE ID ---       2001       2001       2001       1001       2002

    1< 1>  1(  0.0) R   0.017989  -0.023329   0.000709   0.998202  -0.035393
                   I   0.000000   0.000000   0.000000   0.000000   0.000000
    2< 2>  1(  0.0) R   0.019797   0.001712   0.039025  -0.000334  -0.001471
                   I   0.000000   0.000000   0.000000   0.000000  -0.000000
    3< 3>  1(  0.0) R   0.014826   0.001200  -0.023049  -0.000213   0.000955
                   I  -0.000000  -0.000000  -0.000000  -0.000000  -0.000000
    4< 4>  1(  0.0) R   0.000236  -0.001030   0.000051  -0.000588  -0.021013
                   I  -0.000000  -0.000000  -0.000000   0.000000  -0.000000
    5< 1>  3(  1.0) R  -0.372867  -0.598015  -0.042752  -0.007335   0.012263
                   I  -0.235882   0.099982   0.658017   0.006142  -0.002425
    6< 1>  3(  0.0) R  -0.000000  -0.000000  -0.000000   0.000000   0.000000
                   I   0.779342  -0.511165   0.357407  -0.026354   0.012412
    7< 1>  3( -1.0) R  -0.372867  -0.598015  -0.042752  -0.007335   0.012263
                   I   0.235882  -0.099982  -0.658017  -0.006142   0.002425
    8< 2>  3(  1.0) R   0.026528  -0.015953  -0.009857   0.010076   0.004737
                   I  -0.003787  -0.021410   0.002099  -0.020265  -0.677325
    9< 2>  3(  0.0) R  -0.000000  -0.000000  -0.000000  -0.000000  -0.000000
                   I   0.022571   0.028875  -0.010094  -0.029426  -0.283056
   10< 2>  3( -1.0) R   0.026528  -0.015953  -0.009857   0.010076   0.004737
                   I   0.003787   0.021410  -0.002099   0.020265   0.677325
   11< 3>  3(  1.0) R   0.012144  -0.008287   0.009319   0.004469  -0.000376
                   I  -0.002524   0.005595  -0.001922   0.019773  -0.000809
   12< 3>  3(  0.0) R  -0.000000  -0.000000  -0.000000  -0.000000   0.000000
                   I   0.009753   0.021535   0.009427  -0.001265  -0.000813
   13< 3>  3( -1.0) R   0.012144  -0.008287   0.009319   0.004469  -0.000376
                   I   0.002524  -0.005595   0.001922  -0.019773   0.000809
   14< 4>  3(  1.0) R  -0.000316  -0.000541   0.000001   0.000654   0.006424
                   I  -0.000199   0.000025  -0.000813  -0.000073  -0.001289
   15< 4>  3(  0.0) R   0.000000   0.000000  -0.000000   0.000000  -0.000000
                   I   0.001164  -0.000072  -0.000262   0.000494   0.006616
   16< 4>  3( -1.0) R  -0.000316  -0.000541   0.000001   0.000654   0.006424
                   I   0.000199  -0.000025   0.000813   0.000073   0.001289

                          6          7          8          9         10
   STATE ENERGY ---     2298.84    2299.01    2359.76    3742.18    3742.59
       STATE ID ---       2002       2002       1002       2003       2003

    1< 1>  1(  0.0) R  -0.000050  -0.025546  -0.000180  -0.025443  -0.000011
                   I   0.000000   0.000000   0.000000   0.000000   0.000000
    2< 2>  1(  0.0) R   0.002726  -0.003391   0.998677  -0.001323   0.000980
                   I   0.000000  -0.000000  -0.000000  -0.000000   0.000000
    3< 3>  1(  0.0) R   0.001102  -0.000020   0.000630  -0.012177   0.004596
                   I   0.000000  -0.000000  -0.000000  -0.000000   0.000000
    4< 4>  1(  0.0) R  -0.000118   0.014085  -0.000023  -0.041609  -0.000055
                   I  -0.000000   0.000000   0.000000   0.000000  -0.000000
    5< 1>  3(  1.0) R  -0.017655  -0.023987   0.010082   0.008727  -0.009118
                   I  -0.021606   0.004992  -0.021138  -0.002043   0.006361
    6< 1>  3(  0.0) R  -0.000000   0.000000  -0.000000   0.000000  -0.000000
                   I   0.026256  -0.024087  -0.028668   0.008938   0.020615
    7< 1>  3( -1.0) R  -0.017655  -0.023987   0.010082   0.008727  -0.009118
                   I   0.021606  -0.004992   0.021138   0.002043  -0.006361
    8< 2>  3(  1.0) R  -0.566910   0.420747   0.002829   0.000416   0.000257
                   I   0.115604   0.163339  -0.000726   0.000621   0.000384
    9< 2>  3(  0.0) R   0.000000  -0.000000   0.000000   0.000000  -0.000000
                   I  -0.572253  -0.767659  -0.001618   0.000687   0.000663
   10< 2>  3( -1.0) R  -0.566910   0.420747   0.002829   0.000416   0.000257
                   I  -0.115604  -0.163339   0.000726  -0.000621  -0.000384
   11< 3>  3(  1.0) R   0.000260  -0.000611  -0.000644  -0.023693  -0.566053
                   I   0.000379  -0.000231   0.001002   0.667410   0.118897
   12< 3>  3(  0.0) R  -0.000000   0.000000   0.000000  -0.000000   0.000000
                   I   0.000660   0.000829  -0.000185   0.323613  -0.573125
   13< 3>  3( -1.0) R   0.000260  -0.000611  -0.000644  -0.023693  -0.566053
                   I  -0.000379   0.000231  -0.001002  -0.667410  -0.118897
   14< 4>  3(  1.0) R   0.010710   0.014366  -0.005563   0.012880   0.014149
                   I  -0.003634  -0.002951  -0.017690  -0.002927   0.022084
   15< 4>  3(  0.0) R   0.000000  -0.000000   0.000000  -0.000000   0.000000
                   I  -0.022643   0.014461   0.003865   0.012684  -0.018792
   16< 4>  3( -1.0) R   0.010710   0.014366  -0.005563   0.012880   0.014149
                   I   0.003634   0.002951   0.017690   0.002927  -0.022084

                         11         12         13         14         15
   STATE ENERGY ---     3742.72    3770.17    6150.42    6164.88    6164.94
       STATE ID ---       2003       1003       1004       2004       2004

    1< 1>  1(  0.0) R   0.013053  -0.000256  -0.000622   0.000139   0.001027
                   I   0.000000   0.000000   0.000000   0.000000   0.000000
    2< 2>  1(  0.0) R  -0.000009   0.000536  -0.000651  -0.014814   0.000449
                   I   0.000000  -0.000000   0.000000   0.000000  -0.000000
    3< 3>  1(  0.0) R  -0.002166   0.998542   0.001162  -0.019829  -0.000858
                   I   0.000000  -0.000000   0.000000   0.000000  -0.000000
    4< 4>  1(  0.0) R  -0.018693  -0.000531   0.998078   0.000281  -0.016244
                   I   0.000000   0.000000   0.000000  -0.000000   0.000000
    5< 1>  3(  1.0) R   0.011745   0.005435   0.000656  -0.000319   0.000415
                   I  -0.002504   0.018515  -0.000094  -0.000203  -0.000041
    6< 1>  3(  0.0) R  -0.000000  -0.000000  -0.000000   0.000000  -0.000000
                   I   0.011936  -0.002687   0.000464   0.001044   0.000070
    7< 1>  3( -1.0) R   0.011745   0.005435   0.000656  -0.000319   0.000415
                   I   0.002504  -0.018515   0.000094   0.000203   0.000041
    8< 2>  3(  1.0) R   0.000553  -0.000536  -0.005853  -0.013869  -0.010820
                   I   0.000172   0.000774  -0.016521   0.002891   0.003898
    9< 2>  3(  0.0) R  -0.000000  -0.000000  -0.000000  -0.000000   0.000000
                   I  -0.000787  -0.000295   0.005424  -0.014123   0.022374
   10< 2>  3( -1.0) R   0.000553  -0.000536  -0.005853  -0.013869  -0.010820
                   I  -0.000172  -0.000774   0.016521  -0.002891  -0.003898
   11< 3>  3(  1.0) R  -0.421736   0.001552  -0.009512  -0.019907  -0.013822
                   I  -0.197112   0.007132   0.023824   0.004207  -0.022410
   12< 3>  3(  0.0) R   0.000000   0.000000  -0.000000  -0.000000   0.000000
                   I   0.751263   0.008367   0.027450  -0.020252   0.018698
   13< 3>  3( -1.0) R  -0.421736   0.001552  -0.009512  -0.019907  -0.013822
                   I   0.197112  -0.007132  -0.023824  -0.004207   0.022410
   14< 4>  3(  1.0) R  -0.019748  -0.009539   0.010608  -0.422887   0.563999
                   I   0.004066   0.022356  -0.021198  -0.205513  -0.104647
   15< 4>  3(  0.0) R   0.000000   0.000000   0.000000   0.000000  -0.000000
                   I  -0.020116   0.028299  -0.000028   0.745258   0.582358
   16< 4>  3( -1.0) R  -0.019748  -0.009539   0.010608  -0.422887   0.563999
                   I  -0.004066  -0.022356   0.021198   0.205513   0.104647

                         16
   STATE ENERGY ---     6165.28
       STATE ID ---       2004

    1< 1>  1(  0.0) R   0.000068
                   I   0.000000
    2< 2>  1(  0.0) R  -0.021964
                   I   0.000000
    3< 3>  1(  0.0) R   0.039862
                   I  -0.000000
    4< 4>  1(  0.0) R  -0.029226
                   I   0.000000
    5< 1>  3(  1.0) R  -0.000021
                   I   0.000830
    6< 1>  3(  0.0) R  -0.000000
                   I   0.000294
    7< 1>  3( -1.0) R  -0.000021
                   I  -0.000830
    8< 2>  3(  1.0) R   0.007293
                   I  -0.000965
    9< 2>  3(  0.0) R   0.000000
                   I   0.007785
   10< 2>  3( -1.0) R   0.007293
                   I   0.000965
   11< 3>  3(  1.0) R  -0.012547
                   I   0.001483
   12< 3>  3(  0.0) R   0.000000
                   I  -0.013114
   13< 3>  3( -1.0) R  -0.012547
                   I  -0.001483
   14< 4>  3(  1.0) R   0.041453
                   I  -0.667094
   15< 4>  3(  0.0) R  -0.000000
                   I  -0.320855
   16< 4>  3( -1.0) R   0.041453
                   I   0.667094

   SPIN-MIXED   CI   STATES (CM-1 UNIT) ---
 (RELATIVE TO THE LOWEST SPIN-MIXED STATE)
           0.000          0.053          0.437         10.783       2316.619
        2317.086       2317.249       2378.008       3760.422       3760.837
        3760.964       3788.415       6168.662       6183.123       6183.187
        6183.522

   SPIN-MIXED   CI   STATES (CM-1 UNIT) ---
      1(   2001)     2(   2001)     3(   2001)     4(   1001)     5(   2002)
         -18.243        -18.190        -17.806         -7.460       2298.375
      6(   2002)     7(   2002)     8(   1002)     9(   2003)    10(   2003)
        2298.843       2299.005       2359.765       3742.179       3742.593
     11(   2003)    12(   1003)    13(   1004)    14(   2004)    15(   2004)
        3742.721       3770.172       6150.418       6164.880       6164.943
     16(   2004)
        6165.278

 NON-ZERO   CI   SPIN-ORBIT COUPLING CONSTANTS (CM-1)
 ---------------------------------------------------------------------
 MUL1(CI)|MUL2(CI)| CI ROOT 1 | CI ROOT 2 |    FULL     | 1E ONLY
 ---------------------------------------------------------------------
  1 ( 1) | 3 ( 2) |     1     |     1     |         0.17|
  1 ( 1) | 3 ( 2) |     1     |     2     |       100.60|
  1 ( 1) | 3 ( 2) |     1     |     3     |       107.28|
  1 ( 1) | 3 ( 2) |     1     |     4     |         0.89|
  1 ( 1) | 3 ( 2) |     2     |     1     |       104.06|
  1 ( 1) | 3 ( 2) |     2     |     2     |         0.23|
  1 ( 1) | 3 ( 2) |     2     |     3     |         1.83|
  1 ( 1) | 3 ( 2) |     2     |     4     |       100.92|
  1 ( 1) | 3 ( 2) |     3     |     1     |       103.98|
  1 ( 1) | 3 ( 2) |     3     |     2     |         1.42|
  1 ( 1) | 3 ( 2) |     3     |     3     |         0.35|
  1 ( 1) | 3 ( 2) |     3     |     4     |       106.62|
  1 ( 1) | 3 ( 2) |     4     |     1     |         1.03|
  1 ( 1) | 3 ( 2) |     4     |     2     |        97.52|
  1 ( 1) | 3 ( 2) |     4     |     3     |       109.78|
  1 ( 1) | 3 ( 2) |     4     |     4     |         0.43|
  3 ( 2) | 3 ( 2) |     1     |     2     |       155.23|
  3 ( 2) | 3 ( 2) |     1     |     3     |       137.87|
  3 ( 2) | 3 ( 2) |     1     |     4     |         2.53|
  3 ( 2) | 3 ( 2) |     2     |     3     |         1.48|
  3 ( 2) | 3 ( 2) |     2     |     4     |       151.74|
  3 ( 2) | 3 ( 2) |     3     |     4     |       142.29|
 ---------------------------------------------------------------------


 ***** START CALCULATING TRANSITION MOMENT AMONG SPIN-MIXED   CI   STATES *****

 NUMBER OF ORBITALS            =    4
 DIMENSION OF HSO MATRIX       =   16
 NUMBER OF SPIN-MULTIPLICITIES =    2

 NOTE THAT T(X),T(Y),T(Z) ARE COMPLEX NUMBERS.


        STATES         ENERGY DIFF.         T(X)                   T(Y)                   T(Z)              TM
    1( 2001)   1( 2001)        0.00    0.23954    0.00000I    0.07337    0.00000I   -0.32808    0.00000I    0.41279
    1( 2001)   2( 2001)        0.05    0.00000   -0.00000I    0.00000   -0.00000I   -0.00000    0.00000I    0.00000
    1( 2001)   3( 2001)        0.44    0.00000   -0.00000I    0.00000   -0.00000I   -0.00000   -0.00000I    0.00000
    1( 2001)   4( 1001)       10.78   -0.00001    0.00000I   -0.00000    0.00000I    0.00005   -0.00000I    0.00005
    1( 2001)   5( 2002)     2316.62    0.00125    0.00000I   -0.00282   -0.00000I   -0.00348   -0.00000I    0.00465
    1( 2001)   6( 2002)     2317.09    0.00159    0.00000I    0.00507    0.00000I    0.00202    0.00000I    0.00569
    1( 2001)   7( 2002)     2317.25   -0.01238    0.00000I    0.02978   -0.00000I    0.03568   -0.00000I    0.04810
    1( 2001)   8( 1002)     2378.01   -0.00104    0.00000I   -0.00178    0.00000I   -0.00001   -0.00000I    0.00206
    1( 2001)   9( 2003)     3760.42    0.00070    0.00000I   -0.00279   -0.00000I    0.00120    0.00000I    0.00312
    1( 2001)  10( 2003)     3760.84   -0.00083   -0.00000I   -0.00476   -0.00000I    0.00718    0.00000I    0.00865
    1( 2001)  11( 2003)     3760.96   -0.01706    0.00000I    0.06195   -0.00000I   -0.02159    0.00000I    0.06778
    1( 2001)  12( 1003)     3788.42    0.00098    0.00000I    0.00090   -0.00000I   -0.00393   -0.00000I    0.00414
    1( 2001)  13( 1004)     6168.66    0.00000    0.00000I   -0.00004   -0.00000I    0.00007   -0.00000I    0.00008
    1( 2001)  14( 2004)     6183.12   -0.00010    0.00000I    0.00052   -0.00000I   -0.00027    0.00000I    0.00060
    1( 2001)  15( 2004)     6183.19    0.00000   -0.00000I   -0.00008    0.00000I    0.00020   -0.00000I    0.00022
    1( 2001)  16( 2004)     6183.52   -0.00001   -0.00000I    0.00001    0.00000I    0.00000   -0.00000I    0.00001
    2( 2001)   2( 2001)        0.00    0.23954    0.00000I    0.07337   -0.00000I   -0.32808    0.00000I    0.41279
    2( 2001)   3( 2001)        0.38    0.00000   -0.00000I    0.00000   -0.00000I   -0.00000    0.00000I    0.00000
    2( 2001)   4( 1001)       10.73    0.00000    0.00000I    0.00000    0.00000I    0.00002   -0.00000I    0.00002
    2( 2001)   5( 2002)     2316.57   -0.00148    0.00000I   -0.00144   -0.00000I    0.00077   -0.00000I    0.00220
    2( 2001)   6( 2002)     2317.03    0.01242    0.00000I   -0.02993   -0.00000I   -0.03584   -0.00000I    0.04832
    2( 2001)   7( 2002)     2317.20    0.00148   -0.00000I    0.00500    0.00000I    0.00211    0.00000I    0.00563
    2( 2001)   8( 1002)     2377.95   -0.00044    0.00000I    0.00079    0.00000I    0.00095   -0.00000I    0.00131
    2( 2001)   9( 2003)     3760.37    0.00100    0.00000I   -0.00063   -0.00000I   -0.00271    0.00000I    0.00296
    2( 2001)  10( 2003)     3760.78   -0.01704   -0.00000I    0.06199    0.00000I   -0.02169   -0.00000I    0.06785
    2( 2001)  11( 2003)     3760.91    0.00090   -0.00000I    0.00476    0.00000I   -0.00742   -0.00000I    0.00886
    2( 2001)  12( 1003)     3788.36    0.00058    0.00000I   -0.00172   -0.00000I    0.00036   -0.00000I    0.00185
    2( 2001)  13( 1004)     6168.61   -0.00000    0.00000I   -0.00001   -0.00000I    0.00002   -0.00000I    0.00003
    2( 2001)  14( 2004)     6183.07    0.00000    0.00000I   -0.00008   -0.00000I    0.00021   -0.00000I    0.00022
    2( 2001)  15( 2004)     6183.13    0.00010   -0.00000I   -0.00052    0.00000I    0.00027    0.00000I    0.00060
    2( 2001)  16( 2004)     6183.47   -0.00004   -0.00000I    0.00005    0.00000I    0.00007   -0.00000I    0.00009
    3( 2001)   3( 2001)        0.00    0.23955   -0.00000I    0.07339    0.00000I   -0.32806   -0.00000I    0.41279
    3( 2001)   4( 1001)       10.35   -0.00000    0.00000I   -0.00004    0.00000I    0.00003   -0.00000I    0.00005
    3( 2001)   5( 2002)     2316.18   -0.01220    0.00000I    0.03011   -0.00000I    0.03574   -0.00000I    0.04830
    3( 2001)   6( 2002)     2316.65   -0.00141   -0.00000I   -0.00102   -0.00000I    0.00101    0.00000I    0.00201
    3( 2001)   7( 2002)     2316.81   -0.00117    0.00000I    0.00289   -0.00000I    0.00343   -0.00000I    0.00464
    3( 2001)   8( 1002)     2377.57   -0.00267    0.00000I   -0.00240    0.00000I    0.00137   -0.00000I    0.00384
    3( 2001)   9( 2003)     3759.99   -0.01688    0.00000I    0.06213   -0.00000I   -0.02225    0.00000I    0.06812
    3( 2001)  10( 2003)     3760.40   -0.00110   -0.00000I    0.00046    0.00000I    0.00318    0.00000I    0.00339
    3( 2001)  11( 2003)     3760.53   -0.00077    0.00000I    0.00281   -0.00000I   -0.00101    0.00000I    0.00309
    3( 2001)  12( 1003)     3787.98   -0.00194    0.00000I    0.00139   -0.00000I    0.00445   -0.00000I    0.00505
    3( 2001)  13( 1004)     6168.22   -0.00007    0.00000I    0.00007   -0.00000I    0.00012   -0.00000I    0.00015
    3( 2001)  14( 2004)     6182.69    0.00000    0.00000I    0.00002   -0.00000I   -0.00002    0.00000I    0.00002
    3( 2001)  15( 2004)     6182.75    0.00004   -0.00000I   -0.00005    0.00000I   -0.00006   -0.00000I    0.00009
    3( 2001)  16( 2004)     6183.08    0.00010   -0.00000I   -0.00052    0.00000I    0.00024   -0.00000I    0.00058
    4( 1001)   4( 1001)        0.00    0.23956    0.00000I    0.07351   -0.00000I   -0.32813   -0.00000I    0.41287
    4( 1001)   5( 2002)     2305.84   -0.00271   -0.00000I   -0.00226    0.00000I    0.00170    0.00000I    0.00391
    4( 1001)   6( 2002)     2306.30    0.00029    0.00000I   -0.00088   -0.00000I   -0.00097   -0.00000I    0.00134
    4( 1001)   7( 2002)     2306.47   -0.00127   -0.00000I   -0.00189    0.00000I   -0.00003    0.00000I    0.00227
    4( 1001)   8( 1002)     2367.22    0.01318   -0.00000I   -0.03439    0.00000I   -0.03440    0.00000I    0.05040
    4( 1001)   9( 2003)     3749.64    0.00177    0.00000I   -0.00146   -0.00000I   -0.00443    0.00000I    0.00499
    4( 1001)  10( 2003)     3750.05   -0.00046   -0.00000I    0.00183    0.00000I   -0.00076   -0.00000I    0.00203
    4( 1001)  11( 2003)     3750.18   -0.00101   -0.00000I   -0.00093    0.00000I    0.00368   -0.00000I    0.00393
    4( 1001)  12( 1003)     3777.63   -0.01596    0.00000I    0.06003   -0.00000I   -0.02473    0.00000I    0.06686
    4( 1001)  13( 1004)     6157.88   -0.00001   -0.00000I    0.00022    0.00000I   -0.00015    0.00000I    0.00027
    4( 1001)  14( 2004)     6172.34   -0.00001   -0.00000I    0.00005   -0.00000I   -0.00007    0.00000I    0.00009
    4( 1001)  15( 2004)     6172.40    0.00001   -0.00000I   -0.00002    0.00000I   -0.00000   -0.00000I    0.00002
    4( 1001)  16( 2004)     6172.74   -0.00005    0.00000I    0.00004    0.00000I    0.00012   -0.00000I    0.00013
    5( 2002)   5( 2002)        0.00    0.17557   -0.00000I    0.01012    0.00000I   -0.29987    0.00000I    0.34764
    5( 2002)   8( 1002)       61.39   -0.00002   -0.00000I    0.00005   -0.00000I    0.00000   -0.00000I    0.00005
    5( 2002)   9( 2003)     1443.80   -0.01342    0.00000I   -0.00400    0.00000I    0.02343   -0.00000I    0.02730
    5( 2002)  10( 2003)     1444.22    0.00006    0.00000I   -0.00003   -0.00000I   -0.00016   -0.00000I    0.00017
    5( 2002)  11( 2003)     1444.35    0.00068    0.00000I    0.00020    0.00000I   -0.00119   -0.00000I    0.00138
    5( 2002)  12( 1003)     1471.80   -0.00001   -0.00000I   -0.00007   -0.00000I   -0.00004    0.00000I    0.00008
    5( 2002)  13( 1004)     3852.04   -0.00187   -0.00000I   -0.00113    0.00000I    0.00632   -0.00000I    0.00669
    5( 2002)  14( 2004)     3866.50    0.00088    0.00000I   -0.00353   -0.00000I    0.00191    0.00000I    0.00411
    5( 2002)  15( 2004)     3866.57    0.00105   -0.00000I    0.00078    0.00000I   -0.00369   -0.00000I    0.00391
    5( 2002)  16( 2004)     3866.90    0.01386   -0.00000I   -0.05534    0.00000I    0.02982   -0.00000I    0.06437
    6( 2002)   6( 2002)        0.00    0.17557    0.00000I    0.01014   -0.00000I   -0.29984   -0.00000I    0.34761
    6( 2002)   8( 1002)       60.92   -0.00000    0.00000I   -0.00000    0.00000I   -0.00000    0.00000I    0.00001
    6( 2002)   9( 2003)     1443.34    0.00006   -0.00000I   -0.00001    0.00000I   -0.00016    0.00000I    0.00017
    6( 2002)  10( 2003)     1443.75    0.01342    0.00000I    0.00401    0.00000I   -0.02341   -0.00000I    0.02728
    6( 2002)  11( 2003)     1443.88   -0.00009    0.00000I    0.00036   -0.00000I   -0.00002    0.00000I    0.00037
    6( 2002)  12( 1003)     1471.33   -0.00004    0.00000I   -0.00001    0.00000I    0.00007   -0.00000I    0.00008
    6( 2002)  13( 1004)     3851.58   -0.00016    0.00000I    0.00079   -0.00000I   -0.00051    0.00000I    0.00095
    6( 2002)  14( 2004)     3866.04   -0.00144    0.00000I    0.00046   -0.00000I    0.00464   -0.00000I    0.00488
    6( 2002)  15( 2004)     3866.10   -0.01383    0.00000I    0.05547   -0.00000I   -0.03001    0.00000I    0.06457
    6( 2002)  16( 2004)     3866.44    0.00111   -0.00000I    0.00074   -0.00000I   -0.00390    0.00000I    0.00412
    7( 2002)   7( 2002)        0.00    0.17557   -0.00000I    0.01014   -0.00000I   -0.29983   -0.00000I    0.34760
    7( 2002)   8( 1002)       60.76   -0.00003    0.00000I    0.00009   -0.00000I    0.00003   -0.00000I    0.00010
    7( 2002)   9( 2003)     1443.17   -0.00068    0.00000I   -0.00020   -0.00000I    0.00119   -0.00000I    0.00138
    7( 2002)  10( 2003)     1443.59   -0.00009   -0.00000I    0.00036    0.00000I   -0.00003   -0.00000I    0.00037
    7( 2002)  11( 2003)     1443.72   -0.01339    0.00000I   -0.00400    0.00000I    0.02337   -0.00000I    0.02723
    7( 2002)  12( 1003)     1471.17    0.00001   -0.00000I   -0.00016   -0.00000I    0.00006    0.00000I    0.00017
    7( 2002)  13( 1004)     3851.41    0.00087   -0.00000I   -0.00037    0.00000I   -0.00268   -0.00000I    0.00285
    7( 2002)  14( 2004)     3865.87   -0.01379    0.00000I    0.05537   -0.00000I   -0.03001    0.00000I    0.06447
    7( 2002)  15( 2004)     3865.94    0.00150   -0.00000I   -0.00041    0.00000I   -0.00484   -0.00000I    0.00509
    7( 2002)  16( 2004)     3866.27    0.00088   -0.00000I   -0.00353    0.00000I    0.00190   -0.00000I    0.00410
    8( 1002)   8( 1002)        0.00    0.17441   -0.00000I    0.01023   -0.00000I   -0.29782   -0.00000I    0.34529
    8( 1002)   9( 2003)     1382.41    0.00015    0.00000I    0.00002    0.00000I   -0.00034   -0.00000I    0.00037
    8( 1002)  10( 2003)     1382.83   -0.00001   -0.00000I   -0.00000   -0.00000I    0.00001    0.00000I    0.00001
    8( 1002)  11( 2003)     1382.96    0.00000    0.00000I   -0.00011   -0.00000I    0.00004   -0.00000I    0.00012
    8( 1002)  12( 1003)     1410.41    0.00398    0.00000I    0.00115    0.00000I   -0.00733   -0.00000I    0.00842
    8( 1002)  13( 1004)     3790.65    0.01460    0.00000I   -0.05800   -0.00000I    0.02827    0.00000I    0.06616
    8( 1002)  14( 2004)     3805.12    0.00110   -0.00000I   -0.00023    0.00000I   -0.00320    0.00000I    0.00339
    8( 1002)  15( 2004)     3805.18   -0.00024    0.00000I    0.00081   -0.00000I   -0.00030   -0.00000I    0.00090
    8( 1002)  16( 2004)     3805.51    0.00157   -0.00000I    0.00108   -0.00000I   -0.00592    0.00000I    0.00621
    9( 2003)   9( 2003)        0.00    0.32039    0.00000I    0.04950    0.00000I   -0.54667    0.00000I    0.63557
    9( 2003)  11( 2003)        0.54    0.00000   -0.00000I   -0.00000    0.00000I    0.00000    0.00000I    0.00000
    9( 2003)  12( 1003)       27.99   -0.00001    0.00000I    0.00002    0.00000I   -0.00003   -0.00000I    0.00004
    9( 2003)  13( 1004)     2408.24    0.00293    0.00000I    0.00096   -0.00000I   -0.00210   -0.00000I    0.00373
    9( 2003)  14( 2004)     2422.70    0.00021    0.00000I   -0.00054   -0.00000I   -0.00041   -0.00000I    0.00071
    9( 2003)  15( 2004)     2422.76   -0.00163    0.00000I   -0.00052   -0.00000I    0.00111   -0.00000I    0.00205
    9( 2003)  16( 2004)     2423.10    0.01434   -0.00000I   -0.04220    0.00000I   -0.03061    0.00000I    0.05407
   10( 2003)  10( 2003)        0.00    0.32039    0.00000I    0.04952    0.00000I   -0.54666    0.00000I    0.63556
   10( 2003)  12( 1003)       27.58    0.00000   -0.00000I   -0.00000    0.00000I   -0.00001    0.00000I    0.00001
   10( 2003)  13( 1004)     2407.82    0.00022   -0.00000I   -0.00049    0.00000I   -0.00038    0.00000I    0.00066
   10( 2003)  14( 2004)     2422.29    0.00255   -0.00000I    0.00244   -0.00000I   -0.00157    0.00000I    0.00386
   10( 2003)  15( 2004)     2422.35    0.01446   -0.00000I   -0.04212    0.00000I   -0.03069    0.00000I    0.05408
   10( 2003)  16( 2004)     2422.69    0.00157   -0.00000I    0.00048   -0.00000I   -0.00107    0.00000I    0.00196
   11( 2003)  11( 2003)        0.00    0.32039    0.00000I    0.04952    0.00000I   -0.54666    0.00000I    0.63556
   11( 2003)  12( 1003)       27.45   -0.00002   -0.00000I    0.00007    0.00000I    0.00000    0.00000I    0.00007
   11( 2003)  13( 1004)     2407.70    0.00148   -0.00000I    0.00119    0.00000I   -0.00104    0.00000I    0.00217
   11( 2003)  14( 2004)     2422.16   -0.01449    0.00000I    0.04210   -0.00000I    0.03071   -0.00000I    0.05408
   11( 2003)  15( 2004)     2422.22    0.00251   -0.00000I    0.00242    0.00000I   -0.00154    0.00000I    0.00381
   11( 2003)  16( 2004)     2422.56    0.00019   -0.00000I   -0.00054    0.00000I   -0.00040    0.00000I    0.00070
   12( 1003)  12( 1003)        0.00    0.32145    0.00000I    0.04981    0.00000I   -0.54836    0.00000I    0.63758
   12( 1003)  13( 1004)     2380.25   -0.01342   -0.00000I    0.03830    0.00000I    0.03252    0.00000I    0.05200
   12( 1003)  14( 2004)     2394.71   -0.00140    0.00000I   -0.00120    0.00000I    0.00083   -0.00000I    0.00202
   12( 1003)  15( 2004)     2394.77    0.00008   -0.00000I   -0.00048    0.00000I   -0.00035    0.00000I    0.00060
   12( 1003)  16( 2004)     2395.11    0.00307   -0.00000I    0.00093   -0.00000I   -0.00248    0.00000I    0.00406
   13( 1004)  13( 1004)        0.00    0.25658    0.00000I   -0.01468   -0.00000I   -0.51625   -0.00000I    0.57668
   13( 1004)  14( 2004)       14.46    0.00000   -0.00000I    0.00001   -0.00000I   -0.00005    0.00000I    0.00005
   13( 1004)  15( 2004)       14.53   -0.00001    0.00000I    0.00000   -0.00000I   -0.00001   -0.00000I    0.00001
   13( 1004)  16( 2004)       14.86    0.00001   -0.00000I   -0.00006    0.00000I    0.00000   -0.00000I    0.00006
   14( 2004)  14( 2004)        0.00    0.25625    0.00000I   -0.01404   -0.00000I   -0.51595    0.00000I    0.57625
   14( 2004)  16( 2004)        0.40   -0.00000    0.00000I   -0.00000   -0.00000I    0.00000   -0.00000I    0.00001
   15( 2004)  15( 2004)        0.00    0.25625    0.00000I   -0.01404    0.00000I   -0.51594    0.00000I    0.57625
   16( 2004)  16( 2004)        0.00    0.25626    0.00000I   -0.01402   -0.00000I   -0.51593    0.00000I    0.57624
 CPU     0: STEP CPU TIME=     0.00 TOTAL CPU TIME=       1656.8 (     27.6 MIN)
 TOTAL WALL CLOCK TIME=       1666.2 SECONDS, CPU UTILIZATION IS    99.43%

 CI ENERGY LEVELS IN CM-1 AND CI ABSOLUTE LEVELS IN A.U.

    1            0.0000  -1080.1971308395
    2            0.0533  -1080.1971305968
    3            0.4370  -1080.1971288486
    4           10.7834  -1080.1970817078
    5         2316.6188  -1080.1865757273
    6         2317.0864  -1080.1865735967
    7         2317.2487  -1080.1865728576
    8         2378.0080  -1080.1862960225
    9         3760.4220  -1080.1799973879
   10         3760.8367  -1080.1799954983
   11         3760.9645  -1080.1799949163
   12         3788.4153  -1080.1798698431
   13         6168.6616  -1080.1690248276
   14         6183.1234  -1080.1689589359
   15         6183.1867  -1080.1689586477
   16         6183.5218  -1080.1689571209

 SKIPPING THE CALCULATION OF NATURAL ORBITALS...
 USE ISTNO IN $TRANST TO ASK FOR NATURAL ORBITALS
 AND SPIN-ORBIT COUPLED STATE'S PROPERTIES

 ....... DONE WITH TRANSITION MOMENT .......

 CPU     0: STEP CPU TIME=     0.00 TOTAL CPU TIME=       1656.8 (     27.6 MIN)
 TOTAL WALL CLOCK TIME=       1666.2 SECONDS, CPU UTILIZATION IS    99.43%
            166640697  WORDS OF DYNAMIC MEMORY USED
 EXECUTION OF GAMESS TERMINATED NORMALLY Sun Nov  8 21:13:02 2020
 DDI: 263640 bytes (0.3 MB / 0 MWords) used by master data server.

 ----------------------------------------
 CPU timing information for all processes
 ========================================
 0: 1647.213 + 11.25 = 1658.238
 1: 236.826 + 3.788 = 240.614
 2: 245.396 + 4.37 = 249.433
 3: 209.184 + 4.15 = 213.199
 4: 209.222 + 3.809 = 213.32
 5: 245.793 + 4.14 = 249.807
 6: 225.325 + 3.805 = 229.130
 7: 1636.536 + 9.788 = 1646.325
 8: 1611.678 + 9.416 = 1621.94
 9: 1632.556 + 9.622 = 1642.179
 ----------------------------------------
 ddikick.x: exited gracefully.
